# Supplementary material for: Bias caused by sampling error in meta-analysis with small sample sizes
Source: PLoS One. 2018 Sep 13;13(9):e0204056. doi: 10.1371/journal.pone.0204056 (PMC6136825; doi:10.1371/journal.pone.0204056)
Supplement: S5 File — (ZIP) [file pone.0204056.s005.zip › results N = 10 theta = 1.5 tau = 0.5 sz = 100-500.txt]

"dl.theta" "dl.cp"
1.46244179945075 1
1.14697737200403 1
1.36856773173329 1
1.40195673439194 1
1.57569033687465 1
1.58212407958745 1
1.29685605980104 1
1.33601384309001 1
1.24326943455873 1
1.67973333179626 1
1.50735316352885 1
1.57381409505791 1
1.76538268835569 1
1.51817701322352 1
1.74126893691715 1
1.40192765012484 1
1.38686389528287 1
1.33364646389868 1
1.48964410242912 1
1.54259314824334 1
1.62619858326202 1
1.6606334035739 1
1.7051595178303 1
1.31490560888425 1
1.32625757666176 1
1.75665621222722 1
2.09134694174869 0
1.3495957670049 1
1.59136615407908 1
1.38474208328044 1
1.47940309770256 1
1.26693568137781 1
1.42851626364876 1
1.37247730188146 1
1.83913174743293 0
1.60394559016686 1
1.56127529540824 1
1.626649488054 1
1.42874069690496 1
1.50001504024919 1
1.65661041319623 1
1.25193462279496 1
1.29787460864706 1
1.36661986540226 1
1.21171028394852 0
1.64284415561453 1
2.04430427666669 0
1.34941104385332 1
1.2602251774623 1
1.63276933235685 1
1.71954698563826 1
1.64374019107086 1
1.50640507634097 1
1.75046333420252 1
1.39190339932698 1
1.79992827950294 0
1.32113789148868 1
1.53376309980208 1
1.51949963417053 1
1.36379027652585 1
1.39943041737665 1
1.43857886931638 1
1.52735938797394 1
1.43025304392454 1
1.11965160690987 0
1.70637761575761 1
1.57597768052784 1
1.43894682217741 1
1.55332358802025 1
1.24157391650503 0
1.56525476478627 1
1.34830052125498 1
1.61690437581686 1
1.2222535841894 0
1.12377590829521 0
1.25950036630351 1
1.83782122695112 0
1.65832642432287 1
1.46139807347865 1
1.41412296297409 1
1.56211402346177 1
1.20244567446385 0
1.557109765438 1
1.24500135059336 0
1.6964389436395 1
1.41082193046313 1
1.5958608061239 1
1.49603901542665 1
1.64040041820429 1
1.56921554757652 1
1.43661361269707 1
1.53496422004057 1
1.57352703972549 1
1.58485737355596 1
1.35486606116485 1
1.31008577534418 1
1.07345352359562 1
1.55134531897286 1
1.37255310996845 1
1.37130133762109 1
1.65524128575826 1
1.57758487329424 1
1.45478356136523 1
1.38503981299476 1
1.63768491151888 1
1.66261023727127 1
1.33742282502343 1
1.48690799913162 1
1.21169151786221 1
1.25820827154213 1
1.6967165549039 1
1.52540460060265 1
1.17902844203963 0
1.66390150066823 1
1.79485468479049 1
1.45602519973586 1
1.80950322896259 0
1.45521139701697 1
1.50786904566645 1
1.39231509399663 1
1.44121971216956 1
1.31543744979634 1
1.60712028480684 1
1.50661551954718 1
1.2917584233681 1
1.55418331083741 1
1.60452005898131 1
1.0722012128162 0
1.28136590617603 1
1.45660787650271 1
1.36932691722838 1
1.79133939354392 1
1.67510160405368 1
1.49302695599256 1
1.16569248893457 0
1.16522119711662 0
1.24260997838775 0
1.45037576405092 1
1.5388101139138 1
1.44576160273275 1
1.74878749600688 1
1.86638399074284 0
1.80077610667183 0
1.76025517504124 1
1.64627586343003 1
1.29878822081061 1
1.54365536328398 1
1.65508362042593 1
1.46720511553758 1
1.46215262528577 1
1.55344937071993 1
1.59648249368928 1
1.5583747823775 1
1.41210816374369 1
1.34389851017348 1
1.36289781919151 1
1.4345899330183 1
1.38999469855641 1
1.69717323106624 1
1.41423919906466 1
1.51329168942527 1
1.42781172605289 1
1.46594480795967 1
1.35597318015941 1
1.27178514106033 1
1.57192015291681 1
2.09557981127617 0
1.52732958296597 1
1.47443374770844 1
1.4665902864805 1
1.4156075880064 1
1.4817573713238 1
1.49648869859058 1
1.57501115355857 1
1.6438868785655 1
1.48387814113533 1
1.3061937878852 1
1.18501332555008 1
1.39759528415404 1
1.09974653020934 0
1.49412633688208 1
1.54536514864916 1
1.90320729604447 1
1.41306464223019 1
1.44057500275427 1
1.50141435895271 1
1.67278225789626 1
1.51198236262825 1
1.61145883281967 1
1.62432418018544 1
1.35925048989919 1
1.40219778961755 1
1.57719032599309 1
1.92385323565749 1
1.64018560307096 1
1.68362165806115 1
1.30491855054407 1
1.44083057124887 1
1.30721156691321 1
1.68081666931901 1
1.44896533407494 1
1.21543899424524 1
1.58130045624931 1
1.40552238423928 1
1.61458611531879 1
1.62539116648886 1
1.37615878722963 1
1.40137356632983 1
1.35945590699962 1
1.31317122056234 1
1.63873729186024 1
1.82989997246025 1
1.29317934654698 1
1.52360837664571 1
1.63525733655917 1
1.69966635283297 1
1.66551721155265 1
1.5403840909117 1
1.28361490262231 1
1.8902912207939 0
1.44233108944276 1
1.31905445030436 1
1.44147810561022 1
1.27931074249137 1
1.60353156502107 1
1.83802131109893 1
1.47930274972812 1
1.4383457489664 1
1.58489282274125 1
1.7915899386376 1
1.81414593278463 1
1.79192783918998 1
1.32202468910246 1
1.5196037592212 1
1.52714551378862 1
1.58912778028416 1
1.56720723756076 1
1.4396271938655 1
1.73738252225793 1
1.41482023477889 1
1.54547652292212 1
1.71357158730636 1
1.64110091525788 1
1.30145088499092 1
1.59911135231688 1
1.52283682892652 1
1.58927017686392 1
1.67542770572515 1
1.68890941826499 1
1.51301698499755 1
1.52870959024925 1
1.0038320298943 0
1.20511818057149 0
1.76303270500415 1
1.70540726922685 1
1.74812739543414 1
1.67513299974738 1
1.21616414983001 0
1.62309727936484 1
1.56081866269344 1
1.75903831517533 1
1.64606494323625 1
1.41407232283948 1
1.69049191459435 1
1.55227581166511 1
1.64071342218379 1
1.48598811645491 1
1.58432567241505 1
1.56060258000784 1
1.52190457830559 1
1.52107235250173 1
1.85104771764343 0
1.33089759205721 1
1.40974567686846 1
1.57305725980036 1
1.52606858675456 1
1.56853414556181 1
1.6086217228562 1
1.88239777108818 0
1.40243844512348 1
1.36212509418092 1
1.32335158319983 1
1.59383051075277 1
1.79073852478283 1
1.4417921825726 1
1.84278113674531 0
1.67112287321439 1
1.61998023848929 1
1.46574268605087 1
1.69984432598778 1
1.38775656860384 1
1.51781208148274 1
1.24293806464295 1
1.68596307114895 1
1.31301717925836 1
1.27217452516468 1
1.62711853453066 1
1.28863563530436 1
1.52853572229117 1
1.27639171417353 1
1.58470168981508 1
1.25376610460355 1
1.69970224132936 1
1.20773671962113 1
1.29237722647144 1
1.57939883399874 1
1.47138377737119 1
1.48155743391666 1
1.30735738098805 1
1.77704359049759 1
1.74046728496143 1
1.33221284181683 1
1.79490079243685 1
1.82615822980555 1
1.43521057085178 1
1.6057387158052 1
1.75492081255512 1
1.69149832373733 1
1.02814267638588 0
1.38252517490966 1
1.3194074076768 1
1.39526573640679 1
1.62664964100795 1
2.03454160795752 0
1.45344066866194 1
1.68298436079464 1
1.5272834443706 1
1.49530279820254 1
1.55311488578515 1
1.33137808209457 1
1.37205496742371 1
1.44603540211525 1
1.80434673681528 1
1.49768898099794 1
1.45844868144338 1
1.64527967252035 1
1.47922275917318 1
1.38336633012095 1
1.59841998839469 1
1.84624170753807 0
1.29242016535845 1
1.45154582897232 1
1.234268261982 0
1.5036968772778 1
1.43999587462337 1
1.60618873157597 1
1.33791644514374 1
1.25076410682905 1
1.5858800261906 1
1.53026653417845 1
1.59962082617783 1
1.39988598608435 1
1.28394256212085 1
1.18806608790006 0
1.17703301488234 1
1.69081473188006 1
1.37223944221663 1
1.34033698262354 1
1.65255743041647 1
1.18307248006392 1
1.57366082717568 1
1.69474428955177 1
1.28864470007342 0
1.23284161894153 1
1.55630246441091 1
1.50581948694989 1
1.19735710089843 1
1.40122216241223 1
1.73041040700253 1
1.2618927805531 1
1.221161797848 1
1.47274033563703 1
1.39793836303621 1
1.59216002225533 1
1.29982169827824 1
1.6165353841972 1
1.58835356107912 1
1.35914716705263 1
1.45561493821083 1
1.29721640085779 1
1.39629155664308 1
1.36078614856986 1
1.42734440875605 1
1.33687389144287 1
1.46983634107712 1
1.8166642705025 1
1.64217285440526 1
1.47459498412236 1
1.18514862903593 0
1.4047209044763 1
1.71840607955525 1
1.50854020243508 1
1.77416701924751 1
1.51940524112162 1
1.59952971912437 1
1.47161066700756 1
1.32867857275091 1
1.43903594698463 1
1.55433512986201 1
1.1935148296561 1
1.55373981728948 1
1.56791690861404 1
1.45459778108069 1
1.45858679019339 1
1.52051198301108 1
1.59334888514278 1
1.44013710652117 1
1.68709717265282 1
1.20043895723959 1
1.4547099454062 1
1.51982627745195 1
1.52195708689716 1
1.6051102614347 1
1.1978447077375 1
1.53292368577646 1
1.7696252327831 1
1.5152260239405 1
1.39168215789664 1
1.41216188238148 1
1.70115397071465 1
1.5006222159931 1
1.57431321658103 1
1.28399244811681 1
1.48029814350176 1
1.30388373978781 1
1.149336854837 0
1.42716262619567 1
1.32210612427701 1
1.29223470211397 1
1.50499662135826 1
1.41261821953709 1
0.989572148439292 0
1.47370920689539 1
1.51605853541198 1
1.60396720835925 1
1.94206122935337 0
1.23928682389016 0
1.51443660042879 1
1.60231067561382 1
1.42532467796569 1
1.48940804147448 1
1.54920375078132 1
1.66001129690177 1
1.95668621489663 0
1.4236299536149 1
1.63973265807391 1
1.61764552402625 1
1.43993637639061 1
1.65313222363705 1
1.42106858975656 1
1.77244278836903 1
1.54885222365305 1
1.59623641610613 1
1.38742397776957 1
1.25107920590555 0
1.33378943486221 1
1.24299074394276 1
1.86344010561316 1
1.51209514950495 1
1.73898944430729 1
1.3369967328292 1
1.58329715106873 1
1.49054139375766 1
1.56942175917067 1
1.35014006526133 1
1.52313271703283 1
1.4398260611209 1
1.41436881571173 1
1.20928713187918 0
1.6348933956998 1
1.26524940067044 1
1.79529558016597 1
1.74098544967007 1
1.66720139069977 1
1.02128194372833 0
1.47046464261575 1
1.25752937620827 0
1.44290049015269 1
1.52130550966519 1
1.7151235919499 1
1.41529472441374 1
1.59025573704447 1
1.17620990044038 0
1.15378488626111 1
1.24501471933941 1
1.64875487592967 1
1.49228319725316 1
1.22712637790168 1
1.66149968357454 1
1.45335189669868 1
1.5000974015176 1
1.76587840233861 1
1.41166617812655 1
1.32248868790616 1
1.61269732884827 1
1.66091947340573 1
1.49033665691493 1
1.6964573362591 1
1.3819483831989 1
1.65951699261286 1
1.30319038134177 1
1.38834961224612 1
1.33735464494375 1
1.32855925586073 1
1.3790582763286 1
1.4046881140224 1
1.528930695009 1
1.7012289937172 1
1.62609247149087 1
1.38520491997105 1
1.4698739550768 1
1.24390899682782 1
1.25515526960634 1
1.26534290114417 1
1.55913263513059 1
1.65649057572696 1
1.55656266316262 1
1.50976077133646 1
1.30471895389658 1
1.93199333265788 0
1.51514917287353 1
1.7915564018391 1
1.46799698777779 1
1.33561033547303 1
1.08582886968672 0
1.33895685111084 1
1.44476820887955 1
1.62618353271458 1
1.53856624908591 1
1.60347524159164 1
1.63516029002447 1
1.3654023604814 1
1.34690047793746 1
1.68010631278994 1
1.50493790184838 1
1.36237065039764 1
1.75966217300319 1
1.14003175464435 0
1.42204219653402 1
0.987286337485409 1
1.40797352640279 1
1.67335475536263 1
1.60375550595162 1
1.33332054072895 1
1.33352170802141 1
1.53823885692333 1
1.2959609647838 1
1.37644884221608 1
1.41469581216958 1
1.26332267224771 1
1.33495996458997 1
1.86167520001036 0
1.17717396019354 0
1.85145048353872 0
1.24169722478136 1
1.1187159668533 0
1.49875076137158 1
1.27643135400643 1
1.76845729891189 1
1.36346807578342 1
1.5815395992037 1
1.63191542907445 1
1.53607390266662 1
1.75806291673119 1
1.65265816194856 1
1.65536013430701 1
1.65959583230516 1
1.60269905210285 1
1.37371617472279 1
1.25492181427426 1
1.67992362904043 1
1.36696563453172 1
1.23612488165851 0
1.34936676747544 1
1.59788179879397 1
1.55455794285206 1
1.35155887280073 1
1.06457448191835 0
1.19376410487862 0
1.66186672295754 1
1.30969332087286 1
1.18428053741544 1
1.48144769666183 1
1.84489767820117 1
1.34310983293823 1
1.54989455288793 1
1.41361685664961 1
1.2782179444981 1
1.72450886218411 1
1.48797888621357 1
1.1473067797134 0
1.57892376668466 1
1.24180884926498 1
1.9620433910386 0
1.32277396744011 1
1.19242287434574 0
1.21963631895593 1
1.80282502501667 0
1.54918529148745 1
1.67916537877046 1
1.69444920475262 1
1.21148326251814 1
1.67660760765994 1
1.61791353465683 1
1.40763947802745 1
1.53255688117358 1
1.47222992963912 1
1.27595426599146 0
1.54903051161685 1
1.49495679557973 1
1.63856548566641 1
1.29117162380261 1
1.70929289781549 1
1.59815233080179 1
1.47092668254336 1
1.49285500907303 1
1.39936070098653 1
1.47524765812595 1
1.42144633649515 1
1.64145403218423 1
1.53842895330767 1
1.55886583786953 1
1.64580547112582 1
1.36837770977588 1
1.51494245212673 1
1.4346407932842 1
1.64777705658646 1
1.4658252878264 1
1.91518762460154 0
1.18997175177633 1
1.4063758265368 1
1.6537327951927 1
1.75534762111992 1
1.31357832458336 1
1.66154023060273 1
1.44772176627323 1
1.3306952933247 1
1.3924656370834 1
1.4430530386487 1
1.49542866120141 1
1.33320903728974 1
1.36802250291151 1
1.82945944151487 0
1.48507848853304 1
1.55551642017978 1
1.41765615840042 1
1.08353462253907 0
1.48065744512328 1
1.47437305147843 1
1.04132387817759 0
1.48012251664604 1
1.71461551230292 1
1.53514523603439 1
1.66403656916226 1
1.63413290363322 1
1.44094388527617 1
1.21372938248408 0
1.30572686431939 1
1.35743105498803 1
1.64582741465653 1
1.56142319880904 1
1.15178095259527 0
1.32938905735845 1
1.51741935437824 1
1.43948797033856 1
1.52342206941171 1
1.27800606019347 1
1.53131264316331 1
1.60602216240796 1
1.69560369304653 1
1.57415500622263 1
1.2107837207509 1
1.02748246630847 0
1.54375914545984 1
1.10869793547379 0
1.75203035920983 1
1.15891193849446 1
1.68542029812708 1
1.42998096416872 1
1.53629285180413 1
1.26727622208839 1
1.35544036262739 1
1.67463444255554 1
1.34193626015715 1
1.58901274201041 1
1.74867847388518 1
1.44600409955792 1
1.16732893403921 0
1.39501688190225 1
1.40182104667387 1
1.44523365105973 1
1.7037636096812 1
1.60444124298595 1
1.38007787119429 1
1.87604470278339 1
1.4573661637251 1
1.33063914373107 1
1.41226602747843 1
1.5299979934585 1
1.00848603350867 0
1.34884682755855 1
1.39411393329289 1
1.81787049422724 1
1.40070600204964 1
1.45923374121415 1
1.68874137156089 1
1.40191878501084 1
1.55322208504669 1
1.46050709088668 1
1.3819113864963 1
1.70930334248887 1
1.55383670798718 1
1.16034709581193 0
1.6631372899644 1
1.51041546842126 1
1.09050306671527 0
1.27418752610979 1
1.83078300407379 1
1.45174068124258 1
1.50077969266516 1
1.43326609507092 1
1.26668635275759 1
1.55421550411889 1
1.37547537236216 1
1.54710220018986 1
1.44929769890699 1
1.4849348436358 1
1.423465824724 1
1.5916998187286 1
0.982367039548356 0
1.50581912622314 1
1.49485251593682 1
1.26794071185969 1
1.15984934525429 0
1.76320364777342 1
1.53556349490445 1
1.6046075532344 1
1.61716861541396 1
1.30536372020925 1
1.33461615839395 1
1.32203497130616 1
1.27232854702642 0
1.2544433673962 1
1.43618818911789 1
1.63755823827389 1
1.53605077592696 1
1.44922949520446 1
1.76769080706351 1
1.34539595349574 1
1.49107865327903 1
1.76918805748529 1
1.60752752311416 1
1.62840167044708 1
1.58451498833658 1
1.64213861997888 1
1.57091587225509 1
1.72989260516638 1
1.24676215355481 1
1.43273156335493 1
1.23360847889387 1
1.43582000470609 1
1.47157258160728 1
1.35616727104463 1
1.36367970684358 1
1.87098444981343 0
1.32438814690754 1
1.30856694249819 1
1.65572228507525 1
1.46209956150909 1
1.20159980721898 1
1.22184428860394 0
1.26281392100873 1
1.57910910765466 1
1.83666563848202 0
1.27907805284867 1
1.11997602440997 1
1.57903425378663 1
1.48336594994062 1
1.44220879300414 1
1.53494468195313 1
1.45399376876067 1
1.37579854559896 1
1.61206077132828 1
1.5241238468851 1
1.34411341208777 1
1.42352035285215 1
1.68926816599595 1
1.16629329062424 0
1.58321430768658 1
1.58651457920728 1
1.33706554610237 1
1.55492358406769 1
1.35348755885316 1
1.90963193242977 0
1.64252412867874 1
1.55888098159394 1
1.38131710806859 1
1.35623412763454 1
1.08410403554264 0
1.4850138132196 1
1.55622413431578 1
1.68117183648839 1
1.24847164924606 1
1.51085555452261 1
1.45191013775285 1
1.78124189842039 1
1.17675669837911 1
1.51984819092366 1
1.65316912137925 1
1.54903797847662 1
1.23873107326525 1
1.57014634594057 1
1.78467967475802 1
1.60752105876078 1
1.51396051705677 1
1.51008784221581 1
1.395395290083 1
1.24000493016486 1
1.35459276286865 1
1.55227616285246 1
1.13151380920413 0
1.11135139714856 0
1.72304162035913 1
1.37640652998226 1
1.63581630178294 1
1.45302394492064 1
1.26229099916023 1
1.36706883552563 1
1.7409153386874 1
1.45022217026225 1
1.73002025680046 1
1.82234983130934 0
1.40174825345464 1
1.05145647181493 0
1.31375646093985 1
1.71532482751191 1
1.89664750370744 1
1.32329310452564 1
1.36487334183417 1
1.34918022913203 1
1.26555770670402 1
1.43065095186849 1
1.63713836351219 1
1.22877087541102 1
1.13640087772393 0
1.18900123110693 0
1.44928968090482 1
1.87287394739173 1
1.51159861328546 1
1.26922193601126 1
1.82836044814673 0
1.40400793320597 1
1.53009757916872 1
1.42353051042373 1
1.62512914381982 1
1.53484475910998 1
1.44660511685006 1
1.35271824221418 1
1.36644646400222 1
1.59523430579819 1
1.29100721181649 1
1.93202054298553 0
1.26462300489414 1
1.38486619102158 1
1.29250178977661 1
1.43814050790631 1
1.28942135570315 1
1.18205187162837 0
1.54708688568018 1
1.60349236604647 1
1.419292554669 1
1.49386433511987 1
1.62149301489474 1
1.24887553901668 1
1.53565201231921 1
1.64378308328621 1
1.59068920631899 1
1.85103008395486 0
1.54070674286488 1
1.65272161396061 1
1.38563494034941 1
1.3637097384498 1
1.53425188023285 1
1.60964660329146 1
1.22663068379458 1
1.26800336661535 1
1.10205278432546 0
1.5504181761289 1
1.5436273332436 1
1.40946625526758 1
1.64976938081935 1
1.54151307863976 1
1.50266343419499 1
1.2499187633349 1
1.42135166593997 1
1.7417244625764 1
1.38287412775841 1
1.64641707126133 1
1.54720792836964 1
1.62364517387457 1
1.44783250751796 1
1.36608350514983 1
1.46337499707527 1
1.49983294668058 1
1.71587844419761 1
1.71039418504355 1
1.37358649780134 1
1.39803496200715 1
1.80166978755999 0
1.30124630819748 1
1.37997054873227 1
1.3948070385914 1
1.6410266911181 1
1.22242840852562 1
1.34433170042026 1
1.57885763942204 1
1.58457012883031 1
1.13450432299469 1
1.57448936120089 1
1.82434769038258 1
1.33505773495162 1
1.44998180214832 1
1.07202871121006 0
1.30546444910076 1
1.2009111802783 0
1.61881337147244 1
1.52039979452395 1
1.59775303360344 1
1.82831732488212 1
1.49796156657278 1
1.34394860552642 1
1.13075527464311 0
1.69096236609168 1
1.10460460714079 0
1.38220189009209 1
1.27896241507961 1
1.72555693651971 1
1.49214953466148 1
1.60537021786167 1
1.18089074717487 1
1.54327998935526 1
1.59050046490772 1
1.49933144082138 1
1.61687907448623 1
1.6231833946554 1
1.61579399183705 1
1.31534375528168 1
1.17900918790622 0
1.4503792277608 1
1.62306216781014 1
1.24108370449093 1
1.53064874951082 1
1.62591054949955 1
1.78173184913043 1
1.48101999359071 1
1.72484309885042 1
2.01447058418431 0
1.33806799796882 1
1.63162915384694 1
1.51999573827109 1
1.69342799392559 1
1.47846220153113 1
1.36172328270911 1
1.50222407475264 1
1.50112499373879 1
1.7160940079458 1
1.51826443567889 1
1.26824191925302 0
1.50053735288549 1
1.61211413650807 1
1.57638732485147 1
1.71493531017177 1
1.2621328786803 1
1.6557433328497 1
1.20630210577349 1
1.33307913071262 1
1.44364667690465 1
1.31618501985711 1
1.71536306941477 1
1.38325194985538 1
1.54012336352031 1
1.78123329475306 1
1.55653310479835 1
1.52949452377608 1
1.18723715534535 0
1.6165375316395 1
1.5367570614196 1
1.39316239679236 1
1.63475872943323 1
1.41117089873346 1
1.38620014002732 1
1.49405936682225 1
1.52013999493422 1
1.316558142588 1
1.25568918097895 1
1.58852560102358 1
1.55648595292655 1
1.24233738461967 1
1.76669414823066 1
1.73614112440685 1
1.34772639765368 1
1.36716716456352 1
1.49764759583058 1
1.38055626262755 1
1.63346020725796 1
1.64342124326586 1
1.45398830007644 1
1.67643462427467 1
1.39609432815123 1
1.54922089736279 1
1.45047647591349 1
1.67638596675976 1
1.24198174337427 1
1.29069041785278 1
1.45268377762487 1
1.60876204502715 1
1.47770994332607 1
1.75653756733433 1
1.2666525466286 1
1.43296688907414 1
1.61753965861893 1
1.46054485242031 1
1.37537663042177 1
1.79096332702258 1
1.22917486335565 0
1.61048133503179 1
1.26920579346783 1
1.46178256324358 1
1.24545310860232 1
1.40257738185797 1
1.12543786454029 1
1.72723283819545 1
1.40810291585405 1
1.56721096633411 1
1.78937384831251 1
1.76367083535314 1
1.46603407187049 1
1.12471488565648 1
1.38744234775503 1
1.77154696661205 1
1.55120750401677 1
1.42298407405703 1
1.71738960366802 1
1.40730813725047 1
1.38043241793705 1
1.81277759449158 1
1.43203035199776 1
1.27988977748248 1
1.43646553760511 1
1.91279106237897 1
1.45009431099494 1
1.88565162162416 0
1.26869199952127 1
1.27757668529516 1
1.60157273470673 1
1.62523080244265 1
1.95087206882515 0
1.17159482997267 0
1.48967044797363 1
1.51555601386579 1
1.5760222455539 1
1.76153669977243 1
1.17307574593894 0
1.17166830484158 0
1.43311981230273 1
1.75081872135302 1
1.55977339792978 1
1.6187201233109 1
1.43623627675527 1
1.70819081070364 1
1.68841732771402 1
1.43509838279841 1
1.82112541531662 0
1.22546275722572 1
1.66492403368789 1
1.2941593670893 0
1.51229059609562 1
1.37577290713039 1
1.60998862354274 1
1.72978388948267 1
1.8164457825704 0
1.58975001026751 1
1.43778152899505 1
1.51730720052839 1
1.61929892021414 1
1.45448379677183 1
1.5958708790591 1
1.53868042759201 1
1.47906926249069 1
1.44516732695734 1
1.68252516638517 1
1.62383480809086 1
1.58107408800675 1
1.41161905338287 1
1.43617921514882 1
1.52893019525455 1
1.50730858172286 1
1.30645380358101 0
1.31157620242438 1
1.63008472354124 1
1.44667641758907 1
1.20543600475415 0
1.79787005623625 1
1.49155383562635 1
1.40272452886645 1
1.61152723905484 1
1.27740984026627 1
1.53522281708551 1
1.73440984033359 1
1.48975630241755 1
1.49019611627401 1
1.19469924074635 0
1.26073720233819 1
1.63397040614168 1
1.32543360535528 1
1.46415683339096 1
1.43292969687149 1
1.27252432899301 1
1.56847650720908 1
1.44912723239435 1
1.44926456687285 1
1.2322338199407 1
1.58710936641785 1
1.39286744001964 1
1.27857918138435 1
1.60954063643298 1
1.13422077109194 0
1.41222884886385 1
1.45288285099671 1
1.53422511352474 1
1.59794592833619 1
1.43613105551253 1
1.71038991108297 1
1.0382422059695 0
1.41574796120217 1
1.31039476836207 1
1.5796108219863 1
1.38486031443593 1
1.5840557943303 1
1.38581385103804 1
1.46869602381163 1
1.70347317391947 1
1.48445233842423 1
1.59629539625681 1
1.60646423628628 1
1.53442923648174 1
1.42732821047981 1
1.82663137972403 1
1.55266950422063 1
1.71895132435039 1
1.67414530204031 1
1.30316513969474 1
1.6708616010684 1
1.57418366797359 1
1.49038556660872 1
1.40409816064013 1
1.44359936301746 1
1.35346985863262 1
1.78658710670028 1
1.40490162496078 1
1.39615176878715 1
1.45086247013402 1
1.39157182810992 1
1.42911867977282 1
1.76852302581907 1
1.44195441106265 1
1.56111662906817 1
1.03227729091855 0
1.49625726607851 1
1.67552142338458 1
1.62757542079242 1
1.17626309257583 1
1.35996163296331 1
1.72821559389984 1
1.44606998058895 1
1.36485923785162 1
1.11581593167205 0
1.469594765936 1
1.47600439911006 1
1.27674476572833 1
1.57120623584056 1
1.75127317294264 1
1.15615282612525 0
1.59415074576623 1
1.55779487737246 1
1.56596587354085 1
1.2217623437651 0
1.5981126309458 1
1.61474898219448 1
1.32069743144062 1
1.59045456544695 1
1.46278067303385 1
1.67201774698742 1
1.96448336957781 0
1.5389166781066 1
1.59955413413732 1
1.35540555824604 1
1.47767450261243 1
1.5065016890036 1
1.47096724864627 1
1.35509311345606 1
0.990601834383677 0
1.70917798187522 1
1.58976492164545 1
1.40298876297403 1
1.3655331798262 1
1.53748245301713 1
1.33573854093949 1
1.28332176208567 1
1.50655703533187 1
1.2994216869258 1
1.38942800006089 1
1.59799563951739 1
1.31317329343232 1
1.67969429081035 1
1.33168713096346 1
1.42116078436874 1
1.42549358243526 1
1.68912874059341 1
1.33044984344421 1
1.96738141901504 0
1.57223922007732 1
1.34038137709867 1
1.58840441970027 1
1.68293688648784 1
1.48001479449899 1
1.49874331027151 1
1.67399906946917 1
1.34646041159775 1
1.45205660006038 1
1.69169394218554 1
1.70288075633617 1
1.17721560226227 0
1.60347220064797 1
1.3730123649034 1
1.56114302837393 1
1.18266670054779 1
1.39371886567867 1
1.7762972898202 1
1.50947631387559 1
1.46412456366148 1
1.6280973659335 1
1.64831387998898 1
1.6248384024402 1
1.32636762352951 1
1.27621227694332 1
1.32089953645166 1
1.74479731846704 1
1.16431730103243 0
1.18527119098115 0
1.54847899798769 1
1.36531246370217 1
1.64160762736278 1
1.35564193982343 1
1.50813489716841 1
1.79111894108766 1
1.5107090306399 1
1.47344562195974 1
1.45701211914315 1
1.09525312466569 0
1.11626686739293 0
1.48462098390166 1
1.31505951322438 1
1.17151902554664 1
1.68010748593701 1
1.35259779207268 1
1.54440715944365 1
1.87207452929323 1
1.49708310797695 1
1.31240498771657 1
1.64039042806836 1
1.50016254087639 1
1.51672010508156 1
1.60419743253186 1
1.26175021430745 1
1.52679439354663 1
1.57372473359963 1
1.41340380275289 1
1.44841318098484 1
1.04278883610229 0
1.24418922941501 1
1.1193465009587 0
1.87533001381145 0
1.53462969182513 1
1.59204784249884 1
1.58361536597046 1
1.888177066386 0
1.28457028692755 1
1.1531815582494 0
1.64708581795914 1
1.01808614939181 0
1.59113147776028 1
1.68758112052075 1
1.46276344629841 1
1.42760613867348 1
1.31277312616061 1
1.44295813607985 1
1.36330035097985 1
1.67267235112864 1
1.51151529077012 1
1.45513752599722 1
1.64424839916638 1
1.39545803372126 1
1.39996247483211 1
1.33053974721114 1
1.75381521186294 1
1.52375574214015 1
1.53958840385665 1
1.40723022717074 1
1.39316210108256 1
1.22748522390968 1
1.61434902168215 1
1.61056479304561 1
1.75008728862347 1
1.71685112053979 1
1.61838339107977 1
1.65671403946227 1
1.35710296528696 1
1.64564992375869 1
1.52266077857767 1
1.40715147824765 1
1.85335493341276 1
1.1865922373397 1
1.52404088218571 1
1.65032727618722 1
1.54143908312548 1
1.53836068500548 1
1.78197224743074 1
1.60056190609103 1
1.35642539524054 1
1.16827818900535 0
1.40079644282916 1
1.3035150387383 1
1.46249649620784 1
0.941136176760122 0
1.27976420501822 1
1.39102669027975 1
1.11751853224141 0
1.40636750157962 1
1.40406085580542 1
1.27405615793535 1
1.40317706626357 1
1.86850341540106 0
1.22495899130885 1
1.36379818410778 1
1.66055974196662 1
1.71844457788 1
1.58526384985328 1
1.46058339552261 1
1.40656082531441 1
1.55902478810618 1
1.43752397424734 1
1.65410060544276 1
1.3166064123775 1
1.92728945785858 0
1.39052061792937 1
1.70009193558315 1
1.21174588167807 1
1.44199782352396 1
1.39712083981727 1
1.29780462403086 1
1.61611092076815 1
1.35352733017375 1
1.58793238824742 1
1.78264002450965 1
1.57572017196004 1
1.37020449361164 1
1.53461459029956 1
1.46498458359789 1
1.37426197405636 1
1.62079990717642 1
1.98618035200151 0
1.35584822647467 1
1.58139550637756 1
1.54391310693634 1
1.45816301216472 1
1.65263161950831 1
1.40752855354468 1
1.62719079799773 1
1.44021756507505 1
1.64435933124399 1
1.55030672332268 1
2.01365326909042 0
1.68845828636295 1
1.3771395608394 1
1.49304915989623 1
1.7442118935984 1
1.4090441054874 1
1.42939845252108 1
1.6424642794524 1
1.87839376243315 0
1.90702054732757 0
1.47271612359439 1
1.49919345862692 1
1.60155727053082 1
1.37488366309799 1
1.31761962405785 1
1.26752495539868 0
1.23431553211257 1
1.53012581542431 1
1.6544589998869 1
1.73209881611673 1
1.61694493573005 1
1.41617202080748 1
1.46726842538683 1
1.52239931680692 1
1.65383336361295 1
1.36746189138533 1
1.62394793887446 1
1.63344059419412 1
1.30451260389999 1
1.6481603478864 1
1.50270151444263 1
1.51781179204211 1
1.31697195464812 1
1.66399857948565 1
1.63831780711787 1
1.64415780621108 1
1.47655559638097 1
1.53299747624347 1
1.60297355160897 1
1.66723280055295 1
1.35997681870887 1
1.42460134557486 1
1.29316645658505 1
1.55172939286098 1
1.15298133430563 1
1.12539331657555 0
1.24621908483741 1
1.41959503941723 1
1.5113408650135 1
1.602274352973 1
1.36359558516343 1
1.55612165429777 1
1.45890557516764 1
0.975129947663309 0
1.2701008039935 1
1.48814142871862 1
1.76934755624134 1
1.65062890396877 1
1.49149659576661 1
1.54589176302448 1
1.40707872029359 1
1.30274837092394 1
1.46148028946831 1
1.32642193160377 1
1.59980826965034 1
1.62286975557486 1
1.3893369245682 1
1.25678007094686 0
1.4156789090098 1
1.72538431419902 1
1.38699365598391 1
1.8871024756593 0
1.24722338088847 1
1.25121912704878 1
1.85250902443169 1
1.76258100684198 0
1.45603089853515 1
1.28521300811492 1
1.46370278805708 1
1.55593615240889 1
1.64629424973135 1
1.369355706533 1
1.20859204346289 1
1.73721425724165 0
1.47360594918345 1
1.41323141912004 1
1.81016090536991 1
1.67592174177259 1
1.47810931951421 1
1.59389136864921 1
1.5046918232294 1
1.40259685336031 1
1.42925431467609 1
1.05745121483655 0
1.41127070280934 1
1.5036274080656 1
1.33266855247271 1
1.51527696176537 1
1.71969548677061 1
1.62325018676462 1
1.700663235312 1
1.72709501800479 1
1.49886322268272 1
1.41818652074135 1
1.31898343715105 1
1.55408942643547 1
1.26272481916024 1
1.63263880123673 1
1.47337870661459 1
1.50543471115731 1
1.28379697035901 1
1.275359715578 1
1.76722981722775 1
1.42719159911077 1
1.372938073554 1
1.32644387428619 1
1.51571595666476 1
1.46683988653325 1
1.69452759391254 1
1.6981448748054 1
1.50378338417931 1
1.69454242013906 1
1.71374756434049 1
1.56029139926653 1
1.67189298479956 1
1.29558100489008 1
1.65498615057628 1
1.62136360976497 1
1.38812467815328 1
1.5419340428876 1
1.46446234115296 1
1.36156645954073 1
1.64407035022102 1
1.49879376411525 1
1.37556580089271 1
1.45274625849383 1
1.57114383351681 1
1.26344469269679 1
1.25510025034233 1
1.43401410633714 1
1.57593113120725 1
1.52562566834705 1
1.68710580376355 1
1.22972854732628 1
1.73094252403526 1
1.70160759480363 1
1.46593363298027 1
1.36293370572703 1
1.57626168259496 1
1.50232518922193 1
1.71627585919131 1
1.50820040702125 1
1.57305868572995 1
1.33084434862564 1
1.38566103416354 1
1.72715205483314 1
1.4645400412898 1
1.22400313486759 0
1.17681474822524 1
0.812314292378403 0
1.39449139648047 1
1.6706040200047 1
1.46339773489929 1
1.08982797183969 0
1.41425775074564 1
1.31403909362428 1
1.54859096708046 1
1.5395184308294 1
1.99026275351827 0
1.69611098750425 1
1.34677452183012 1
1.40016920981026 1
1.55902888812258 1
1.50776077116417 1
1.52386368945791 1
1.50763836221296 1
1.71604616103125 1
1.53784574365033 1
1.53285826641327 1
1.47239380835438 1
1.58419140460617 1
1.71384598580707 1
1.34499065476213 1
1.41002345193353 1
1.34899061628678 1
1.36036945277614 1
1.45583572652688 1
1.21384426947608 1
1.50305001774712 1
1.40628958099919 1
1.5382160099886 1
1.38680124059016 1
1.61534470684941 1
1.56862525715328 1
1.23169288170238 1
1.18054146841948 0
1.38988469865246 1
1.35255558234861 1
1.50077944982957 1
1.74129963911684 1
1.24680146910079 1
1.56080230460577 1
1.60959438241176 1
1.59571503671442 1
1.52414763223422 1
1.54286345641822 1
1.86777794391451 0
1.51913780762033 1
1.60865515430954 1
1.70846597071558 1
1.56549378796824 1
1.46707246137517 1
1.39594576057212 1
1.33294469904569 1
1.6409666192864 1
1.33286228598376 1
1.23933150342385 1
1.29805073265453 1
1.48049778547609 1
1.35913736053047 1
1.53048052950176 1
1.69333134337342 1
1.18201905624097 0
1.24154239720505 1
1.20627431576365 0
1.79279325793475 1
1.62057917880819 1
1.44450308467703 1
1.47841944430188 1
1.51487200058304 1
1.44735280196783 1
1.45096649460953 1
1.46505759937608 1
1.65355599543185 1
1.59920521306766 1
1.15279037280851 1
1.47169884423006 1
1.21821660861694 0
1.58823468810759 1
1.29856655816721 1
1.48469456178744 1
1.57329066686257 1
1.54070796816421 1
1.51821975368646 1
1.15050972994249 1
1.81673809117422 1
1.23358493693783 1
1.46333737654422 1
1.16573484768904 0
2.06438770056081 0
1.47361122679887 1
1.51805290231689 1
1.88999570779195 0
1.32482933987743 1
1.50702560985161 1
1.24354992674774 1
1.45964672619415 1
1.14909905439476 0
1.42048470272099 1
1.62433791010095 1
1.47179172529069 1
1.64559584693468 1
1.60976574267168 1
1.38722759289784 1
1.72178765002708 1
1.53486817861325 1
1.54413111537915 1
1.6336587365688 1
1.67431165336704 1
1.31021356564293 1
1.48322693701129 1
1.75473548993548 1
1.41351893903077 1
1.20476468183845 1
1.51453056171024 1
1.80991310459212 1
0.942973238565105 0
1.38507750399079 1
1.21313580652964 0
1.4237651585779 1
1.53826123027327 1
1.47648201145347 1
1.58904220461183 1
1.45320230322533 1
1.47243018100084 1
1.59637367797692 1
1.38885570414986 1
1.62899293494056 1
1.41508590343291 1
1.55598523416817 1
1.40870565599067 1
1.56861348636338 1
1.59109650823161 1
1.64128327124131 1
1.2658577060084 1
1.84889226830646 0
1.74934465723112 1
1.47605278381656 1
1.62665445751429 1
1.5226340848593 1
1.47715581402061 1
1.47302804375892 1
1.64383895182905 1
1.33094987004777 1
1.72392795843709 1
1.29217767247449 1
1.21561874647396 1
1.43861633465663 1
1.60740946693888 1
1.6608257820452 1
1.36601827982027 1
1.24253597750793 1
1.64403648528716 1
1.30053007603514 1
1.64229963620308 1
1.35331641447618 1
1.46060310504567 1
1.22529329182756 1
1.50929678690496 1
1.46518618275885 1
1.57812703850527 1
1.52026173717346 1
1.31625543047236 1
1.28604123723449 1
1.82958771853641 1
1.06914991202162 0
1.41297123022129 1
1.58824510829881 1
1.30372589077464 1
1.48858589743465 1
1.51532817447859 1
1.43285468389819 1
1.1781113763439 0
1.56856831926165 1
1.30673641392877 1
1.35933940598203 1
1.50987710864106 1
1.44157726248103 1
1.24520995477782 1
1.58797652246886 1
1.83345610179398 0
1.45618456735079 1
1.36588419053974 1
1.79993912331297 1
1.79978659287219 0
1.27458633424512 1
1.89985364020623 0
1.55909409225682 1
1.68477512725005 1
1.35832031327179 1
1.63755508393474 1
1.63595478275686 1
1.70246933698017 1
1.32906087069896 1
1.39238533278331 1
1.5137975272355 1
1.66594073005441 1
1.6257566884454 1
1.6940884578532 1
0.956987098514258 0
1.24345094535754 1
1.30114699567575 1
1.23085372054973 1
1.73251345788085 1
1.47802604285453 1
1.49332623796398 1
1.46892375250816 1
1.34938198223624 1
1.73257040242988 1
1.64796075281308 1
1.41155977111971 1
2.00720798618939 0
1.51183539619774 1
1.4484697112269 1
1.53610645557196 1
1.34205876738684 1
1.64676432005481 1
1.78872680144671 1
1.81054347317845 1
1.25592677724985 1
1.41261285468092 1
1.43606309189649 1
1.55759275861727 1
1.26888766944733 1
1.32514416916608 1
1.46056438591688 1
1.53759388479076 1
1.24124781601202 1
1.37670070210365 1
1.42380817107048 1
1.7653071624057 1
1.22799395038226 1
1.0628718638069 0
1.38543491788136 1
1.51346909405254 1
1.34177261436052 1
1.34343215781125 1
1.41062203625631 1
1.59769841316384 1
1.35854794635722 1
1.52394722799433 1
1.46824891940669 1
1.19652928171241 1
1.40467008528916 1
1.45050846908321 1
1.77057545618267 1
1.27898792587704 1
1.03500458907571 0
1.41404907542358 1
1.80895126023584 0
1.65817867983708 1
1.37705164251768 1
1.12035801868967 1
1.66067883445347 1
1.55899616002987 1
1.58626273069952 1
1.47092909081025 1
1.86250471959969 0
1.47800165221961 1
1.33297569689568 1
1.35304271137164 1
1.67781181801724 1
1.20003723910314 1
1.45482831894395 1
1.38765076533397 1
1.28546290468011 1
1.31328687935502 1
1.23610692096237 1
1.15823212139927 0
1.57316857777029 1
1.47076160352491 1
1.62836678362658 1
1.32946454050607 1
1.26124169903217 1
1.27171755641681 1
1.60958584378019 1
1.17005119769819 0
1.19845104712071 0
1.5656106291529 1
1.26564378408671 1
1.4847548358727 1
1.57700350570418 1
1.61469156074584 1
1.41934478794913 1
1.380335411162 1
1.32616635754469 1
1.74324830054428 1
1.36741215463293 1
1.57274909395362 1
1.24227361011139 1
1.3278350189836 1
1.50782505626745 1
1.62511742179221 1
1.33504463351692 1
1.40112906580436 1
1.25415057071354 1
1.39536904465045 1
1.48346254720448 1
1.20732445303145 1
1.14311890886532 1
1.32263266524896 1
1.75901993923659 1
1.56359032653687 1
1.31177503812015 1
1.77414078791652 1
1.53780169493933 1
1.4678145986896 1
1.60465030229626 1
1.37771435154081 1
1.60120773874083 1
1.55950468591033 1
1.75322620836462 1
1.65693776428493 1
1.37486126467844 1
1.65544988027861 1
1.71913966205837 1
1.61769612282395 1
1.36023205724723 1
1.80198408120406 1
1.6135923499393 1
1.26425077498614 1
1.06738543318228 0
1.44077074748832 1
1.16023861325209 1
1.57212082100779 1
1.22773664073674 1
1.58598630613632 1
1.65162261872567 1
1.48759915326729 1
1.88800192738272 0
1.37183716264217 1
1.43385026306607 1
1.65870266200411 1
1.35299118422133 1
1.56482887816846 1
1.27847978947627 1
1.53577376708069 1
1.21615161073063 1
1.38737436495638 1
1.58569262290567 1
1.83052541394723 1
1.14833797382819 1
1.32110179199649 1
1.29198827830199 1
1.12291553003489 1
1.69898292000058 1
1.3434498615936 1
1.89847597164193 1
1.4394218272375 1
1.08920375077526 0
1.43911799121579 1
1.47704972783402 1
1.62848856743528 1
1.53085443286385 1
1.56352957794686 1
1.21423199519078 1
1.37455675145429 1
1.44062493809159 1
1.65321748336613 1
1.67787027303245 1
1.31693260850094 1
1.26178284040568 1
1.42883816858099 1
1.35441150114761 1
1.26352754671507 1
1.58037420780937 1
1.40401305819967 1
1.27943681530372 1
1.28605515633536 1
1.3229572179296 1
1.63156272541266 1
1.65286654067621 1
1.45966132500488 1
1.58699016668139 1
1.15099228163348 1
1.56606400086923 1
1.43668206922196 1
1.39501049949313 1
1.35386577204563 1
2.06608060679712 0
1.52015180452423 1
1.48449325424751 1
1.78872296844844 1
1.52744601278501 1
1.5527226994355 1
1.36928574963562 1
1.26970553581083 1
1.56738929239751 1
1.45707612425374 1
1.51901052810842 1
1.58033417672731 1
1.27649395046362 1
1.60607619128675 1
1.42700396879819 1
1.58701533046898 1
1.25206840396597 1
1.28732637236478 1
1.278561646068 1
1.54268088575477 1
1.39805796275217 1
1.3698578966519 1
1.4781933823183 1
1.5051448277628 1
1.33742464147223 1
1.21467600979707 1
1.34752070596486 1
1.43634379593607 1
1.29610339599448 1
1.6470612667619 1
1.63069324272478 1
1.17466685124714 1
1.61576018668511 1
1.12117405279311 0
1.88876857155529 0
1.41817113485355 1
1.61473581570821 1
1.46812390598369 1
1.41017791877392 1
1.61965993382553 1
1.40952621636007 1
1.37717856464806 1
1.26211836917483 1
1.24406844233436 1
1.34956450867714 1
1.58132995559267 1
1.426474043168 1
1.69433969802486 1
1.11997163415666 0
1.49660463903501 1
1.7025954224089 1
1.48759262431526 1
1.59562275157482 1
1.30526975688167 1
1.2552875952246 1
1.54563368272373 1
1.399845593996 1
1.50654303731214 1
1.20469608774898 0
1.69716758250926 1
1.21920622672511 1
1.49240818812684 1
1.22326682239307 1
1.68271259912938 1
1.10133055884124 0
1.40079685982682 1
1.37144995273715 1
1.36684917022074 1
1.62120810809037 1
1.55374877309226 1
1.20418625178805 0
1.45649501012082 1
1.56479303166583 1
1.58089756547987 1
1.4830217297198 1
1.29333004870885 1
1.60792633894526 1
1.54752146222978 1
1.62500776214661 1
1.50652362561805 1
1.59911321001821 1
1.13723606833874 1
1.41031877841088 1
1.73819949253572 1
1.11944616699534 0
1.3061415416454 1
1.83020227445501 1
1.41488516440905 1
1.57871837592368 1
1.46480832309311 1
1.18019939199523 1
1.77222036008603 0
1.42633879636832 1
1.36870812551961 1
1.21292115013244 1
1.87090945508883 0
1.37435766377568 1
1.49201928295858 1
1.64667125514684 1
1.30227987135496 1
1.27565328523225 1
1.95182677061012 0
1.33549041548119 1
1.62275654681964 1
1.87044172461159 0
1.25690726590796 0
1.2798492307488 1
1.30509864102256 1
1.5737098321792 1
1.73595381034914 0
1.40958763076375 1
1.86234362260338 1
1.60983422601611 1
1.2623426048495 1
1.46172317121041 1
1.89791126101559 0
1.72033408337592 1
1.5996204971608 1
1.33705727792763 1
1.54264403520691 1
1.58495056360019 1
1.25658907992039 1
1.43730670423008 1
1.57658326844873 1
1.65428542824954 1
1.64969273337998 1
1.36007916638293 1
1.5408410082535 1
1.20388638500423 1
1.29930047334284 1
1.54123701228284 1
1.40150160393129 1
1.52132190984935 1
0.952086308613748 0
1.36295194742724 1
1.54354573022289 1
1.23124486966029 1
1.89812053495638 1
1.31135419657482 1
1.18717175225545 0
1.75376122484762 0
1.27820522335405 1
1.5206312856369 1
1.73453310205391 1
1.36962232481244 1
1.48557800484101 1
1.47765714945363 1
1.24390961468567 1
1.6066825165947 1
1.63797133952961 1
1.23192364325643 1
1.4209919187683 1
1.38841835228268 1
1.26407565022656 1
1.93497923638262 0
1.1160596278052 0
1.58331590049764 1
1.69975751966126 1
1.63322032518408 1
1.13100801790063 0
1.39230958797035 1
1.40800764781683 1
1.55048848034518 1
1.61744759349437 1
1.29599498477425 1
1.39128485012369 1
1.44722233727722 1
1.73325099780271 1
1.32675969687292 1
1.4739400714524 1
1.40946040283684 1
1.29272600106507 1
1.49203299313023 1
1.53621203094755 1
1.5657670814772 1
1.10586674159141 0
1.55630187221485 1
1.42793817350687 1
1.77165780409487 1
1.45206001011553 1
1.52297734628189 1
1.34778527147948 1
1.18619104876314 0
1.64818898162043 1
1.52860131540133 1
1.69295007476069 1
1.30728326927856 1
1.85501924697885 1
1.81930858996643 1
1.27912548205597 1
1.42788916741876 1
1.21166118504132 0
1.01587422075156 0
1.79662543916123 0
1.30182047408113 1
1.76324365332946 1
1.55693749469497 1
1.52892853522796 1
1.38461998013689 1
1.62037975082406 1
0.99236285575808 0
1.79191685158159 0
1.43029758634723 1
1.23629145957941 0
1.54919441964126 1
1.63376743842479 1
1.45536712642771 1
1.1826279588528 0
1.24305422005136 1
1.37442992865112 1
1.56253272380725 1
1.38934946575369 1
1.68738586529488 1
1.61255676572664 1
1.52299351460082 1
1.49334153915367 1
1.74470737149163 1
1.46689361762676 1
1.26383445382383 1
1.44421665117905 1
1.48852672064306 1
1.39672017856078 1
1.62041037928531 1
1.45582547565097 1
1.49542560925052 1
1.59088092828369 1
1.57430627005222 1
1.6222281073832 1
1.08121981381617 0
1.45518666676026 1
1.5212925180123 1
1.468020499162 1
1.33290129705648 1
1.4428451603995 1
1.31416600852223 1
1.77577025574341 1
1.55378179621798 1
1.54233430771728 1
1.82317337390223 1
1.33793550077593 1
1.85228563279947 0
1.39606659748653 1
1.56943850578265 1
1.81912526155736 1
1.65094577205345 1
1.55040214591024 1
1.67357233811753 1
1.57026942628194 1
2.01715871980276 0
1.60282943318252 1
1.48108767070344 1
1.08909310613332 0
0.9866197830114 0
1.45837642603784 1
1.61551852758679 1
1.67667360519449 1
1.46411636485116 1
1.12604285784308 0
1.61024635621471 1
1.46286509747628 1
1.54902709976386 1
1.60721873279437 1
1.38801734778155 1
1.12439101663613 1
1.36485382777171 1
1.19468218865177 0
1.66083748576386 1
1.49445083172676 1
1.3339629132646 1
1.40836587580676 1
1.52071902817715 1
1.20302556923141 0
1.41531823693719 1
1.6016265410958 1
1.45952761373686 1
1.14888793799722 0
1.71888047475581 1
1.45838981941829 1
1.48049602591298 1
1.37843991702393 1
1.38377873919309 1
1.36776517743079 1
1.60567915198759 1
1.6602947606725 1
1.385903091617 1
1.38848306212092 1
1.44647033242816 1
1.77573136188489 1
1.54081624868886 1
1.56924121707622 1
1.61420857956702 1
1.4272621237809 1
1.24254786306815 1
1.50080624935525 1
1.22507364013922 0
1.40522344256097 1
1.71433503846572 1
1.29518126381339 1
1.5416270369957 1
1.75922569302108 1
1.69514731048051 1
1.57216417788442 1
1.37926274998653 1
1.50799168514057 1
1.5955151197791 1
1.45036732969725 1
1.69244552261822 1
1.56609130395482 1
1.5042400655003 1
1.45825785920326 1
1.47083840251878 1
1.37971948299848 1
1.5558910607539 1
1.30484119453801 1
1.70236197951017 1
1.73134352935607 1
1.66153682061952 1
1.12943428842913 0
1.45970687857815 1
1.58391754646077 1
1.43070560566196 1
1.39849016913554 1
1.39698687248991 1
1.40303108820788 1
1.65214673366474 1
1.42552253686922 1
1.51596694911766 1
1.35653082427556 1
1.51423335165002 1
1.61083061540519 1
1.70311508098306 1
1.6290330520058 1
1.73199118693151 1
1.60667051434772 1
1.27514886717669 1
1.26403708711718 1
1.565085709594 1
1.64317441984162 1
1.54684383295359 1
1.47825689095502 1
1.72677601765931 1
1.46393932904739 1
1.78600641254317 1
1.31137458947401 1
1.59821559554054 1
1.45827343085432 1
1.53873224840398 1
1.60289482735594 1
1.49483018701587 1
1.56343202946992 1
1.55578308538106 1
1.39078114501472 1
1.50032305373514 1
1.78565154451983 1
1.51519681861603 1
1.64700875424501 1
1.20935159704942 1
1.35932523447083 1
1.35943076212084 1
1.54825269140172 1
1.31596385301718 1
1.54754247285898 1
1.44070752397779 1
1.53289260464615 1
1.46231666573969 1
1.23267901771223 1
1.64615688379449 1
1.33731844384371 1
1.41024542035395 1
1.22514440538815 1
1.26502100063341 1
1.43641072626509 1
1.31634286769619 1
1.69721510959635 1
1.45794320108294 1
1.42686632586549 1
1.58231744442942 1
1.49999720781801 1
1.53136069527137 1
1.54302558461305 1
1.20011690211997 0
1.54394267342195 1
1.60083902903961 1
1.76747744149727 1
1.32562593922045 1
1.86787083776097 0
1.68073184141468 1
1.35326894461888 1
1.69466941204297 1
1.35663241010351 1
1.58839962091197 1
1.55304955071341 1
1.5020771728648 1
1.67870474503454 1
1.15811902208382 1
1.32918104335884 1
1.39714933323836 1
1.38386199948028 1
1.62434989632831 1
1.70714992030312 1
1.44808294493271 1
1.37879836505357 1
1.20995177427693 1
1.50420372019754 1
1.53765261587241 1
1.4073651906642 1
1.68250165379221 1
1.13340688431823 0
1.50169355655451 1
1.59262971430078 1
1.21193301698731 1
1.26855232007308 1
1.51659115014906 1
1.63740249376666 1
1.72579187307735 1
1.13507685463302 0
1.41918149856073 1
1.57799257505151 1
1.6774853045885 1
1.23220738797562 1
1.5094955494331 1
1.1549145511755 1
1.84863956238453 0
1.49860771862037 1
1.2725919910303 1
1.77428849559998 0
1.59909444124028 1
1.24027889509959 1
1.32722320825671 1
1.22206200062365 1
1.47768505170153 1
1.42215121741713 1
1.52539319213197 1
1.4551480046742 1
1.38386383852341 1
1.56801363533762 1
1.18347397041168 0
1.25365742033542 1
1.49772502726711 1
1.47622981573668 1
1.67213161420842 1
1.60666316691177 1
1.49630688465948 1
1.70451674662131 1
1.29721628673428 1
1.59542733507626 1
1.84334913948158 1
1.51734408733829 1
1.44297630175556 1
1.23526235192251 1
1.42628376244174 1
1.38542465623915 1
1.39618469062792 1
1.16011115055376 0
1.59020959344138 1
1.72703960946416 1
1.46435670832823 1
1.4908571655314 1
1.2373643025825 0
1.93194773412772 0
1.30593933069313 1
1.56463173830976 1
1.55810598362897 1
1.52583659761075 1
1.50718533502852 1
1.76844829133033 1
1.43475463671328 1
1.53656229047995 1
1.19387199692698 1
1.5903758627478 1
1.79342903310792 1
1.27804830773435 1
1.41082272056414 1
1.30764417222098 1
1.67458429117912 1
1.57394867247827 1
1.33973228137564 1
1.75343468332592 1
1.47906846711682 1
1.29763637803638 1
1.64183952556199 1
1.47076575064511 1
1.52972824664036 1
1.1464294191138 0
1.62046244278001 1
1.63963882965774 1
1.35242865388226 1
1.57662801192825 1
1.67674460718413 1
1.4385066724755 1
1.6225177655122 1
1.57265132213299 1
1.77783968386493 1
1.54286933981838 1
1.40626686704007 1
1.57062511610348 1
1.45773671800399 1
1.66395429186065 1
1.47266669669042 1
1.19562075704895 1
1.49698655967902 1
1.33345526889084 1
1.53409351140586 1
1.29961681648542 1
1.35860689411673 1
1.15481882086156 0
1.23588954806704 1
1.16429101671484 1
1.61975716161348 1
1.32388760517083 1
1.56110558110394 1
1.21266780494247 1
1.5812765997814 1
1.65787132028487 1
1.53414831657141 1
1.45242211231613 1
1.51676797342944 1
1.4140576852852 1
1.5650243110106 1
1.50993904612086 1
1.68238297422307 1
1.57037422880476 1
1.36329837365121 1
1.68089518301879 1
1.37008681328314 1
1.43267566566221 1
1.7388878444257 1
1.7047884747972 1
1.80590991026645 0
1.53770201072566 1
1.46965904563494 1
1.68188243327486 1
1.48161873901782 1
1.44660581450996 1
1.51374457108339 1
1.29998662503216 1
1.16754107264604 0
1.5514875832404 1
1.6401931531284 1
1.17728549769281 0
1.59246083120916 1
1.48961506151749 1
1.36162099294977 1
1.62398052957009 1
1.68677117497669 1
1.33924401308828 1
1.31743082308404 1
1.4967238162525 1
1.5904086800286 1
1.39580559724468 1
1.73455732444709 0
1.3281295937351 1
1.77359854893879 0
1.52752257860932 1
1.93492086535306 0
1.05261838586709 0
1.78214746999195 1
1.12653069238922 0
1.65954262281618 1
1.39125412296509 1
1.70060335324259 0
1.45795860422641 1
1.73222873028546 1
1.24989533430518 1
1.5169951774787 1
1.44982670594043 1
1.3504351084226 1
1.50625369759039 1
1.54807421229967 1
1.53182942154174 1
1.51207698838255 1
1.30358910880582 1
1.56519454649797 1
1.57893896603908 1
1.7638640287121 1
1.54991068145057 1
1.38330034223878 1
1.37414887448584 1
1.30232028680854 1
1.75240124238149 1
1.50814603183706 1
1.68203899872167 1
1.18837203138065 1
1.2622515323585 1
1.50955755374226 1
1.53320256581954 1
1.67370391834706 1
1.26758410230014 1
1.51563896482171 1
1.40572731270935 1
1.52579180603857 1
1.58519266328325 1
1.60133256810932 1
1.41087520276315 1
0.980305826372943 0
1.5316958693187 1
1.48161423779368 1
1.67509430724912 1
1.30120237728616 1
1.30434598476644 1
1.51856377860098 1
1.39901490953206 1
1.48676611942058 1
1.51627484659869 1
1.51705942433796 1
1.30070318290822 1
1.75062822046845 1
1.33087151117997 1
1.60592188515807 1
1.40694766722015 1
1.49007629048328 1
1.19830722705048 1
1.75975128842963 1
1.60784458758444 1
1.53132548166903 1
1.32684858553049 1
1.57466422369667 1
1.40808941689378 1
1.38832928682227 1
1.25534920949114 0
1.37419343179441 1
1.54374851425018 1
1.57043362900408 1
1.24613554780455 1
1.44227131196517 1
1.4086470814108 1
1.38821163582372 1
1.66301047548323 1
1.84006787204095 1
1.35678590680472 1
1.48177636624716 1
1.45629835883404 1
1.4730307048037 1
1.33510523887543 1
1.58392676872758 1
1.50286109042927 1
1.59467192757438 1
1.60648493924088 1
1.53902636278632 1
1.66480278193193 1
1.58835844165258 1
1.45856509210136 1
1.56637452567658 1
1.40510422290358 1
1.58043534625547 1
1.11604096583012 0
1.59590436844715 1
1.79705894349916 1
1.31150329283878 1
1.39097892468031 1
1.69533809387149 1
1.31261319734519 1
1.17553568455575 0
1.3522122115454 1
1.47794570470186 1
1.62934581946266 1
1.51375270630504 1
1.22650194808325 1
1.57818778139551 1
1.29762731419483 1
1.39569444291443 1
1.51506828642757 1
1.47817502543721 1
1.46665546486931 1
1.60448400899832 1
1.51442769775291 1
1.542274086774 1
1.53277227306454 1
1.61777293200314 1
1.61914220433172 1
1.70022432489844 1
1.3418956525906 1
1.52204809396195 1
1.34881756386986 1
1.5110383917768 1
1.46448396429912 1
1.59580777582461 1
1.60419919473865 1
1.58277101885802 1
1.61445297705254 1
1.62783333109455 1
1.43894935634776 1
1.38220620240452 1
1.60217753518179 1
1.49594595683718 1
1.27200972851773 1
1.44806965326278 1
1.64722973798689 1
1.46376239585642 1
1.40831475832169 1
1.3908369968102 1
1.58717299876311 1
1.30436010042496 1
1.58765451981276 1
1.74194569076531 1
1.52320965064589 1
1.72559620141042 1
1.46582121137382 1
1.5152305189143 1
1.57971530677627 1
1.87483928511129 1
1.68838512273227 1
1.3889696301055 1
1.85003938597406 1
1.48928071261747 1
1.19510372457654 1
0.950096112159108 0
1.53062375302419 1
1.51026609907828 1
1.49510279383453 1
1.44097184152825 1
1.30998057547942 1
1.2695893288296 1
1.46911879326738 1
1.46481343101252 1
1.44685192244057 1
1.15763540844799 1
1.62499974581171 1
1.76910576019827 0
1.48639236434288 1
1.37586163792452 1
1.61971186004736 1
1.76712044095393 1
1.76752709615134 1
1.19359472107109 1
1.57202977190313 1
1.49112615740847 1
1.19657852389915 1
1.11934491282329 0
1.44775773097496 1
1.54118868844347 1
1.36065622734065 1
1.50866807282297 1
1.45874816271861 1
1.19470991815866 1
1.62474257652312 1
1.50594095662197 1
1.36338967797686 1
1.61594880702663 1
1.39481128169152 1
1.69461666442092 1
1.53960180103417 1
1.39283770626161 1
1.62378006148351 1
1.42196572363548 1
1.40668334002083 1
1.52247392782701 1
1.89504443468016 0
1.48088414230128 1
1.83809349927133 1
1.42216454298368 1
1.38818377763027 1
1.34769324815024 1
1.34679536422327 1
1.2588536157023 1
1.63418993637767 1
1.40986028527635 1
1.63575430130416 1
1.2771644942885 1
1.41656745483398 1
1.37753682106383 1
1.62820574997118 1
1.6732538779459 1
1.52136373160087 1
1.40413931480376 1
1.66177413943724 1
1.62840350231319 1
1.38050484932178 1
1.31286946901218 1
1.66513157412927 1
1.71488450361513 0
1.63056602391296 1
1.66028533073106 1
1.29857415732929 1
1.5308051640529 1
1.51493989379635 1
1.69251692431577 1
1.39622241646658 1
1.44310139083042 1
1.56805114437219 1
1.47503599125457 1
1.47059311435807 1
1.69617158869796 1
1.48261889538895 1
1.27894921979117 1
1.55282904762707 1
1.58164795978682 1
1.35977196767362 1
1.82031700703649 1
1.70610052477615 1
1.71561459154864 1
1.60204432713328 1
1.58279059509381 1
1.2001980730281 1
1.20137160701025 1
1.62490072379031 1
1.65084622444004 1
1.53417012260353 1
1.42926001860933 1
1.35576231771373 1
1.37726810819832 1
1.3210970030566 1
1.63469646746069 1
1.63620714718126 1
1.3240573855372 1
1.66094740696799 1
1.66267549417873 1
1.83658958897733 0
1.48229495391707 1
1.2407566256398 1
1.30085435074825 1
1.69762697958811 1
1.86979639920121 0
1.42501694610562 1
0.947408770973944 0
1.688413075222 1
1.19296970034247 0
1.58704137842093 1
1.23050985073781 1
1.76825031637168 1
1.61384805379783 1
1.28805233912339 1
1.27887306531091 1
1.52366945190587 1
1.08448998414398 0
1.70231132032076 1
1.31040636760994 1
1.46816175056877 1
1.68348068761962 1
1.21395197408831 1
1.38171238007191 1
1.09440124258755 0
1.40559760303516 1
1.67933753142461 1
1.65857479437079 1
1.49201812696602 1
1.66687411089632 1
1.38598365771288 1
1.55266810682109 1
1.32345668178114 1
1.38007705722314 1
1.08192891727184 0
1.07431859536608 0
1.33842008193988 1
1.59408157954143 1
1.44716177791016 1
1.70285520952531 1
1.22325008203603 0
1.35257858659666 1
1.34491305865583 1
1.78622063824986 1
1.64718831235175 1
1.53409242654174 1
1.61619023014607 1
1.6375707871522 1
1.6370910166328 1
1.48402558503789 1
1.51121234815521 1
1.49743728887636 1
1.64308571979345 1
1.6604882033234 1
1.47125146895374 1
1.27849318717865 1
1.31493700947874 1
2.01731311061567 0
1.6451318385853 1
1.17953077139645 1
1.59728111456963 1
1.66065364972156 1
1.44032333301073 1
1.44920607111847 1
1.79490879627025 1
1.38258093839053 1
1.47507698971852 1
1.54057453931986 1
1.19957617851114 1
1.42116932207485 1
1.30022259286001 1
1.48734324964207 1
1.42831114470012 1
1.07768684414989 0
1.47805939865246 1
1.52471073413641 1
1.64421985844257 1
1.60956693664643 1
1.79927492844671 1
1.74650729454563 0
1.64158298002804 1
1.42395578171046 1
1.34094189070483 1
1.23863104922764 1
1.4332100442765 1
1.4835608083997 1
1.92425283951902 1
1.45102091634639 1
1.65509711023286 1
1.64443433889479 1
1.6224007593368 1
1.38795814460246 1
1.36607481186773 1
1.37138659230495 1
1.57551177695538 1
1.39748456868111 1
1.69226222368394 1
1.22451923505527 1
1.72397484454134 1
1.31574348233007 1
1.43941390381985 1
1.53168279482651 1
1.6266622062547 1
1.54238217073901 1
1.45621345391538 1
1.55588626362233 1
1.74424875797468 1
1.6769541114836 1
1.20334107482274 1
1.35980646097866 1
1.60685835214303 1
1.65424590638262 1
1.49828428626933 1
1.74394174341884 1
1.18700904809754 0
1.45512418469138 1
1.48775174404185 1
1.54973971938624 1
1.67575276591978 1
1.28976022446027 1
1.28484027209598 0
1.40436711541127 1
1.59553675674491 1
1.46166169695643 1
1.77162844275379 1
1.59360423206211 1
1.63453500584954 1
1.20691296530239 1
1.65011698229816 1
1.31459712563406 1
1.53132719454574 1
1.5463487911382 1
1.55712423380129 1
1.36126639605964 1
1.41821694470527 1
1.8889952746125 1
1.4985695434202 1
1.7053148413274 1
1.21958752576135 1
1.56530201001913 1
1.33013015862687 1
1.4411952450402 1
1.71771129481466 1
1.59461836273509 1
1.31680816530722 1
1.44743390827019 1
1.65357346412015 1
1.65446104547135 1
1.57849249354173 1
1.79253619494754 1
1.26450493081589 1
1.26051001009565 1
1.38271224669927 1
1.35680661779407 1
1.28336116713047 1
1.68925885062995 1
1.52107433522409 1
1.79790456926266 1
1.44497888034058 1
1.57795850817696 1
1.52978297426305 1
1.38534528477412 1
1.35253516316545 1
1.70962065393385 1
1.44844304018271 1
1.48744232451591 1
1.26896560933897 1
1.24547504681016 1
1.80257679895286 1
1.48634713664078 1
1.22962753939383 1
1.51752967547323 1
1.7951693413784 1
1.86742566085995 0
1.55970419284605 1
1.69499392722793 1
1.35749069000926 1
1.44483278393787 1
1.35248781684762 1
1.18805169979976 1
1.38910829288406 1
1.3393902788277 1
1.4194447928866 1
1.58770183875109 1
1.44779673726889 1
1.45454874390039 1
1.32675135913733 1
1.78741158636861 1
1.44689423972842 1
1.7920786648175 1
1.25305466936194 0
1.43048859636889 1
1.49832546195151 1
1.24025111375679 1
1.25745376391474 0
1.31970493202532 1
1.16319182901136 1
1.72758697448508 1
1.26069309772545 1
1.40270101861169 1
1.77990645292713 1
1.7000797889508 1
1.41671233120675 1
1.58245147351459 1
1.40154209239931 1
1.45358999028811 1
1.51418665115583 1
1.47051080105462 1
1.38186980503296 1
1.17330675977132 1
1.72664038498178 1
1.61837746426823 1
1.552932102387 1
1.71519360198156 1
1.43258878395805 1
1.46927406405228 1
1.31215188755626 1
1.55388199480227 1
1.83690066201843 1
1.11273830530418 0
1.84279241929596 1
1.52394670077605 1
1.25998492425187 1
1.22806331834518 1
1.61585557885028 1
1.37870206523786 1
1.48507751457475 1
1.57744914012108 1
1.68110273851722 1
1.59506451440015 1
1.65594320137202 1
1.51060312388177 1
1.50690396467356 1
1.33731643288378 1
1.31204434221541 1
1.45316467718509 1
1.7121974865493 1
1.50475690745879 1
1.48576220150774 1
1.24058219314123 0
1.44939001315895 1
1.44340124834048 1
1.64270698673102 1
1.76397891873307 1
1.60819073072493 1
1.6590175465966 1
1.34012437473091 1
1.48980161313846 1
1.25938348671483 1
1.81229823766212 0
1.75791866007879 1
1.40863275863841 1
1.47064816767936 1
1.34498941629231 1
1.55131548176002 1
0.991863720926856 0
1.43590781240151 1
1.49041972713018 1
1.39057481040217 1
1.42865169200297 1
1.93588614156177 0
1.54410138811941 1
1.40683053260603 1
1.45912845423084 1
1.57323454241084 1
1.35771628124847 1
1.36715003921522 1
1.52223094848128 1
1.3662785434252 1
1.40402287604197 1
1.5763196322048 1
1.36783231284839 1
1.45543497376861 1
1.22217704450437 0
1.22013637151699 1
1.39421606464047 1
1.36822723943584 1
1.17674969527509 1
1.61968764412812 1
1.6508312575397 1
1.75446959640264 1
1.61917271302453 1
1.17477861642031 0
1.4993174141518 1
1.88327994574972 0
1.56863045732072 1
1.3418702048325 1
1.39013831443803 1
1.3712636464289 1
1.60663823005685 1
1.58881152407949 1
1.43909887010305 1
1.37253600033294 1
1.52467349859059 1
1.33330165399464 1
1.40210404597446 1
2.04036537884435 0
1.5272030238952 1
1.68039503235086 1
1.27557772529809 1
1.30195121145406 1
1.4504294407637 1
1.64720075242867 1
1.60250566604403 1
1.33916868193165 1
1.47684097226687 1
1.25791564762446 1
1.59093419294802 1
1.63082055739934 1
1.57143402719179 1
1.57851748481715 1
0.94248384187143 0
1.38964657581754 1
1.35074431928341 1
1.70075303864991 1
1.51448260968897 1
1.65365654057777 1
1.28099052405847 1
1.3593909550125 1
1.48213689117417 1
1.46622943491562 1
1.52645727895799 1
1.58809624522114 1
1.45426351462734 1
1.25420192169828 1
1.35484167683371 1
1.33998626253843 1
1.44372322828103 1
1.31441264422698 1
1.36129832570967 1
1.84107327015822 1
1.54401589016617 1
1.42277302527752 1
1.29519324736467 1
1.68403339126177 1
1.39564098471235 1
1.48648633127346 1
1.50251670663679 1
1.54123182161654 1
1.36378758984862 1
1.3412517545955 1
2.00637148191466 0
1.54569009955339 1
1.11446085791183 1
1.2720928019694 1
1.30082775542602 1
1.17975593602715 0
1.38813997200441 1
1.27795996159594 1
1.18406587855369 0
1.37131622647766 1
1.5016605753384 1
1.36710850920432 1
1.28353614513579 1
1.56064887629862 1
1.44785489588886 1
1.49680975327392 1
1.1656332855157 0
1.80684752403572 1
1.53842168579965 1
1.46386232338311 1
1.64387690989292 1
1.38505947525816 1
1.66440037672917 1
1.22731930008918 1
1.59593849346111 1
1.66043330613977 1
1.29808777962533 1
1.41810741489051 1
1.85287987955351 1
1.1789519488098 1
1.27366983899155 0
1.39279980489957 1
1.38987889992113 1
1.68690244672175 1
1.45194562003158 1
1.75621069909609 1
1.55195865331764 1
1.2023192052908 1
1.52723432513872 1
1.35256279233043 1
1.50802564340112 1
1.65322052208021 1
1.44692243552714 1
1.5018890340889 1
1.08956971041233 0
1.39185756363026 1
1.64817581495466 1
1.50141904210389 1
1.23162374374595 1
1.27899755682932 1
1.60765371801412 1
1.65717408315873 1
1.46734987558848 1
1.49002028059474 1
1.25036435254544 1
1.4873591329802 1
1.48040295122318 1
1.37962477325957 1
1.50076581542658 1
1.41865420460449 1
1.4074368777561 1
1.49667726831887 1
1.49880399197185 1
1.55921507949933 1
1.54943427550058 1
1.68485548660083 1
1.76209903776225 1
1.23347296338403 1
1.57618064408993 1
1.6067856119724 1
1.73147443390078 1
1.93435334820534 0
1.14076079087729 1
1.51366820080018 1
1.39565675196564 1
1.37539692527515 1
1.16269818627136 1
1.41661515925403 1
1.24608822049704 1
1.46040520395221 1
1.92877781601781 0
1.67995710517801 1
1.49773822669935 1
1.41351520996106 1
1.29018090093879 1
1.63762803644963 1
1.32925417316292 1
1.39956989900388 1
1.47505062659835 1
1.48103322104369 1
1.89749661642858 0
1.47437894875963 1
1.5216451103044 1
1.45260043404787 1
1.48676530540921 1
1.19857287020484 1
1.41859766999087 1
1.5189309668623 1
1.47654694451705 1
1.26052218679697 1
1.26098936312193 1
1.52831268496527 1
1.63738396490638 1
1.65240840739497 1
1.64480886999371 1
1.27433128574959 1
1.46136039386758 1
1.66297503273952 1
1.58990094880522 1
1.60921740404916 1
1.49686610561772 1
1.54953811360954 1
1.49290679521624 1
1.38269123295589 1
1.72654724977757 1
1.68724070011374 1
1.59826776648792 1
1.47912182632891 1
1.19570200719934 1
1.47451651438243 1
1.36079155959862 1
1.49122660075913 1
1.5896502069485 1
1.66628412470191 1
1.32578684533635 1
1.19629917194327 1
1.45976507522526 1
1.65350644027328 1
1.39074218132117 1
1.71083297946321 1
1.56148187239188 1
1.47669259788883 1
1.60785211106562 1
1.52737691280136 1
1.654970208078 1
1.45738021335693 1
1.29842397171049 1
1.36349015999847 1
1.42462104367588 1
1.39756738435851 1
1.3807236780795 1
1.41830219570528 1
1.26381649896602 1
1.52565885891209 1
1.6528498205474 1
1.49972211176837 1
1.72951498548741 1
1.20917994524054 1
1.42177214969792 1
1.34717324412601 1
1.5248253137747 1
1.40135004985873 1
1.0894065463104 0
1.86604936508713 0
1.38790220931031 1
1.47549235055095 1
1.47181240635205 1
1.59606921113018 1
1.32529343327417 1
1.39828508525202 1
1.34138475512123 1
1.45334257598988 1
1.18857413264676 1
1.56448302177243 1
1.54996625920417 1
1.49669713483242 1
1.56452107668021 1
1.60898496883245 1
1.58964193512321 1
1.36592287659967 1
1.40357146986633 1
1.31170890782404 1
1.49258945094672 1
1.54030736739227 1
1.45164836529627 1
1.50782681664508 1
1.4777458137583 1
1.45899955721048 1
1.5758218689728 1
1.36426602976929 1
1.58193825291978 1
1.48841496068522 1
1.29593202844612 1
1.37707060731488 1
1.24833488416916 1
1.30835339882932 1
1.42278362683055 1
1.689945265296 1
1.26644689871802 1
1.57620837939618 1
1.73448723993642 1
1.6510501216412 1
1.71286071772301 1
1.50259461268452 1
1.38876574718099 1
1.5837400575715 1
1.71111069477227 1
1.39497060474208 1
1.46408086583613 1
1.30886817850051 1
1.28799077653475 1
1.43735010421377 1
1.30197925971632 1
1.58504388182931 1
1.33529988283967 1
1.57128316844282 1
1.32870951945456 1
1.54615712196468 1
1.39411087071013 1
1.28158608785327 1
1.50103828768017 1
1.70364230137774 1
1.28660123739005 1
1.28773089451122 1
1.51596660209933 1
1.30074723286875 1
1.69733205179704 1
1.48715870169203 1
1.4269721235047 1
1.15874830204658 1
1.45557093115662 1
1.64899021039798 1
1.518549881391 1
1.53426871389745 1
1.21067817224512 1
1.20711009637385 1
1.34644591509036 1
1.37013430192696 1
1.60684176524933 1
2.02079500752723 0
1.61090191532039 1
1.72663007527089 1
1.49281714657147 1
1.5947084932256 1
1.67240720155663 1
1.37973369638756 1
1.46240531447197 1
1.58972338814499 1
1.70402991360339 1
1.60142457182184 1
1.69754868170445 1
1.39834335776158 1
1.3032054997689 1
1.58489813141984 1
1.60397323135851 1
1.59360077953986 1
1.51327237060799 1
1.33643277690471 1
1.41936479105802 1
1.30383280161701 1
1.34371415258149 1
1.96317573291556 0
1.52845315711144 1
1.28628439433575 1
1.35595390273266 1
1.51314661173408 1
1.76035596993266 1
1.4484061520394 1
1.709360308931 1
1.59293932222228 1
1.51150803350795 1
1.43499502016432 1
1.0589098447257 0
1.59088472461347 1
1.44174699185329 1
1.14352884391395 0
1.64088575075403 1
1.62382137244042 1
1.38493250323986 1
1.54300784878493 1
1.7379432774662 1
1.6811058854383 1
1.68768852738303 1
1.56991177039482 1
1.51390113396441 1
1.44704763647057 1
1.19290483226246 0
1.28554580121646 1
1.64986663059427 1
1.57627288687517 1
1.26157666366514 0
1.8705753509538 1
1.49899760148059 1
1.64518870767919 1
1.53929590417858 1
1.34800101941811 1
1.38807435060369 1
1.76961825515297 0
1.53741859289145 1
1.76194153028723 0
1.54114906366257 1
1.39258266240938 1
1.67816389944516 1
1.60332030456215 1
1.36605477234532 1
1.19826925223149 1
1.5775069258039 1
1.65170979220529 1
1.2727452672258 0
1.46271952212119 1
1.4973909522754 1
1.62526349896488 1
1.5710916205842 1
1.38310296412105 1
1.48206089066241 1
1.39099426702644 1
1.39473284939393 1
1.41409243506869 1
1.43992551260032 1
1.49598160243428 1
1.71795524145146 1
1.63627698673394 1
1.39148615434659 1
1.4365518046207 1
1.27480412394147 1
1.77353987997347 1
1.31694382831587 1
1.8085642893611 1
1.65779790896755 1
1.39052321228871 1
1.28339767383156 1
1.74411085333062 1
1.63310538678106 1
1.29461721016036 1
1.3318310510276 1
1.6146725607588 1
1.58071335041553 1
1.37951353209096 1
1.74285635394946 1
1.55429183710873 1
1.43510825207838 1
1.57171888740391 1
1.65676474800945 1
1.15769741392879 1
1.39127757448033 1
1.38627349813091 1
1.66480439049149 1
1.85406172891093 0
1.46724052219844 1
1.16008260451677 0
1.3330830905969 1
1.74198486724707 1
0.993112677109891 0
1.24386606880278 1
1.11747309109437 0
1.3899050735719 1
1.67770686568716 1
1.40891665215343 1
1.48184334009211 1
1.50536502408926 1
1.50451013870889 1
1.29910361930144 1
1.36965715870653 1
1.13408041512763 0
1.32147387573368 1
1.51552150157074 1
1.29760155915502 1
1.4328381167871 1
1.42163109652033 1
1.50500913344193 1
1.55851687920286 1
1.53591989759954 1
1.27962018083974 1
1.49490148932783 1
1.52345270452359 1
1.46885695544752 1
1.58030777868226 1
1.34739263728643 1
1.6342253275998 1
1.78915904180414 1
1.69642704423294 0
1.34105626097376 1
1.50513863928476 1
1.44030741697259 1
1.39450803015813 1
1.34388688818197 1
1.36909806041498 1
1.43058777702384 1
1.38315901048086 1
1.48990394848462 1
1.36967517908079 1
1.74948428327688 0
1.67603651667101 1
1.6441735768698 1
1.47080328799544 1
1.6977277422509 1
1.02624757415515 0
1.45067503809287 1
1.53723080954717 1
1.36012511200677 1
1.58314952165247 1
1.50443818167151 1
1.54995903549001 1
1.32163686290205 1
1.57559018687722 1
1.31498906030157 1
1.53528244523674 1
1.68073307271328 1
1.37465415447529 1
1.6847921029972 1
1.29431165626405 1
1.59506374240061 1
1.3674774493138 1
1.23130611614585 1
1.59424869311666 1
1.44958074306596 1
1.52327323714583 1
1.22091707015033 1
1.42722716452419 1
1.67519780903021 1
1.65303964222678 1
1.37723756412312 1
1.65983680738991 1
1.49093457080126 1
1.59313767273486 1
1.50030035029081 1
1.57217778345646 1
1.20525233404717 1
1.58246006188363 1
1.47923506322976 1
1.56671849668208 1
1.43538001770427 1
1.55744911444047 1
1.72460303912389 1
1.65173235873481 1
1.38312909020044 1
1.47708984743399 1
1.59678730592737 1
1.35376344482237 1
1.2306883031751 1
1.58337518618095 1
1.5301715689744 1
1.53158801627996 1
1.20599953497202 0
1.24194491871624 1
1.35515367848867 1
1.41955570987458 1
1.39334988454795 1
1.73832730427773 0
1.25133565432923 1
1.2117684516732 1
1.53417828201802 1
1.15368895272427 1
1.42308953838157 1
1.25102985697154 1
1.5006237338155 1
1.77529833625457 1
1.63135131569381 1
1.63461429537026 1
1.75501012351429 1
1.56717541166449 1
1.04202906480086 0
1.32830457896489 1
1.35301137444768 1
1.80383276622887 1
1.47490739534693 1
1.52440741906746 1
1.5815134386379 1
1.36769563363519 1
1.43978198876647 1
1.34256419257027 1
1.54986476086821 1
1.61241546387149 1
1.73789028071462 1
1.57251967397541 1
1.36050611194664 1
1.57089714178397 1
1.41558133811865 1
1.45579499639008 1
1.51571284385041 1
1.31934227032225 1
1.63598490981825 1
1.72930390129586 1
1.6402727713438 1
1.41203107730739 1
1.49310820715641 1
1.4300051414401 1
1.24441365673693 1
1.85414850043518 1
1.59673472812404 1
1.59995921053055 1
1.1893491878604 1
1.35209673905809 1
1.50620110977745 1
1.61821672937385 1
1.15183834267817 0
1.75651590015734 1
1.26991104951523 1
1.27062549399142 1
1.22144238921965 1
1.28342474567712 0
1.40594389727105 1
1.68402550316455 1
1.26034558409385 0
1.45851915319772 1
1.61466507253679 1
1.23770140350819 1
1.46368045897254 1
1.39183237228874 1
1.44497772701195 1
1.3358871225183 1
1.39622925102045 1
1.45143963069985 1
1.94081314348565 0
1.6683669973058 1
1.51781772396921 1
1.29706064553826 1
1.69390198067292 0
1.80560553855386 1
1.28569550911373 1
1.57228232175904 1
1.28708569123622 1
1.33889204178489 1
1.18498980536243 0
1.75292781558289 1
1.39006383018888 1
1.49592553654071 1
1.3118819325868 1
1.43996516393355 1
1.5001702171884 1
1.74687874899867 1
1.69044916362358 1
1.6142641228702 1
1.22828350324699 1
1.63983773272909 1
1.50074690837913 1
1.27759498448621 1
1.55133019267292 1
1.35956796929599 1
1.10227081687441 1
1.51836865976845 1
1.47030439437352 1
1.2415716143479 1
1.17179218405842 1
1.49005083396447 1
1.79645879671626 1
1.45109685760755 1
1.80996535896773 1
1.37891927336415 1
1.51714229835555 1
1.47872256225473 1
1.555026052772 1
1.57917891183386 1
1.11541807419486 0
1.63546022704725 1
1.81253540265611 0
1.44724779373059 1
1.64222620340812 1
1.23511017074521 1
1.44876021295581 1
1.68369164314829 1
1.42054724347616 1
1.53132983793875 1
1.65239400435375 1
1.74351892124884 1
1.18551256583109 0
1.36255411767054 1
1.37446882155838 1
1.39797907647159 1
1.58100366049533 1
1.96040223953096 0
1.3188750419741 1
1.43439757946948 1
1.15706946949325 0
1.4422398581467 1
1.51171691217491 1
1.60668562832684 1
1.38643257358016 1
1.50294827662795 1
1.82968072816704 0
1.60818962777878 1
1.07244842679993 0
1.44654598802168 1
1.73972217659815 1
1.60083934533074 1
1.55619487860738 1
1.64941840286214 1
1.41623107522837 1
1.39121878543486 1
1.28769323003392 1
1.48631813875314 1
1.42754429104385 1
1.56520697775896 1
1.31607857121353 1
1.41437960109971 1
1.38918484905783 1
1.22932925348178 0
1.44397430764437 1
1.58743510322102 1
1.8091441007162 1
1.21400363266768 1
1.68997343976156 1
1.54487400955665 1
0.976003423393969 0
1.3695869735965 1
1.6604897229297 1
1.37068006157308 1
1.38471333697333 1
1.09731438245316 0
1.28531412031709 1
1.61082771404783 1
1.54886836980683 1
1.70929002044422 1
1.30225055567 1
1.70360968375068 1
1.40991483503969 1
1.56117719685883 1
1.26817989168011 1
1.47249081345536 1
1.73032083570156 1
1.24899764503815 1
1.24365251693814 1
1.57026956666275 1
1.95806501423303 0
1.26043101477492 1
1.54973874035152 1
1.58462612659649 1
1.38670660122804 1
1.18600746075878 1
1.59879885287798 1
1.40100723956502 1
1.71195550687596 1
1.38022375615183 1
1.42462553499007 1
1.16443454464097 0
1.43751278746738 1
1.65008653636893 1
1.46158160882711 1
1.67354207135113 1
1.43428610799811 1
1.51078421347872 1
1.54554805560808 1
1.48355305346138 1
1.41428156500516 1
1.38966431594567 1
1.62471007305178 1
1.4606837953123 1
1.94185751477154 0
1.39073302802434 1
1.54353161451853 1
1.45285314111705 1
1.67437989319557 1
1.53963574576959 1
1.23526229304163 1
1.4582563469974 1
1.49024482458635 1
1.71316237151583 1
1.61688949859903 1
1.44283421749208 1
1.40018285234153 1
1.7064874578723 1
1.42729962225386 1
1.45669702060943 1
1.36875086100117 1
1.68757932739478 1
1.46145320116559 1
1.38561648394556 1
1.58225086595495 1
1.9352393331505 0
1.40188979591991 1
1.41926917604053 1
1.39935357842221 1
1.67741000696262 1
1.29311788060514 1
1.42863868452957 1
1.32377324601189 1
1.44427327177679 1
1.46338208390991 1
1.67732171312691 1
1.43276616291429 1
1.67797688510157 1
1.61347163968579 1
1.63505884267618 1
1.72461496787688 1
1.30375945792817 1
1.6086525496904 1
1.47750209456454 1
1.70967647368808 1
0.873959949542595 0
1.72015812075463 1
1.28659281493715 1
1.44636955316664 1
1.28345617357393 1
1.38756217271227 1
1.53344894453622 1
1.69717808623895 1
1.50911022018319 1
1.63560220832726 1
1.54702695120923 1
1.50228377310516 1
0.864617286746854 0
1.13491705698642 0
1.38747295558416 1
1.37474542823457 1
1.94461394953184 1
1.60135325845634 1
1.39685803465701 1
1.26625086745038 1
1.48674541633132 1
1.52078058296207 1
1.10451131338812 0
1.28587271243282 1
1.67653018589622 1
1.30357309767972 1
1.55235697385737 1
1.44859987349109 1
1.3158866811437 1
1.81422949097406 1
1.76811065281054 1
1.34225646319412 1
1.52571277071652 1
1.28789198695928 1
1.29175948330125 1
1.40568447580517 1
1.51162253463484 1
1.39848323959103 1
1.29772353989647 0
1.20003645198833 1
1.48532248321868 1
1.88799657735983 1
1.55031517577941 1
1.51541905171522 1
1.47869938713463 1
1.44900932669058 1
1.17543539485668 0
1.41423028042789 1
1.63185187043249 1
1.72175190627168 1
1.27745719234056 1
1.21756594937096 1
1.68680740381978 1
1.75862438115449 1
1.59155912211522 1
1.33852239125102 1
1.68811678069785 1
1.51477857091379 1
1.61225314168987 1
1.28346578341342 1
1.6263419232432 1
1.83248778095294 1
1.64444735829066 1
1.30992767825456 1
1.58134811252192 1
1.61005585013877 1
1.61709486837322 1
1.6561578289706 1
1.68750017377482 1
1.58653009315194 1
1.53922648795654 1
1.34516427653784 1
1.81310910065356 0
1.23015159635457 1
1.38326183413604 1
1.42068422330808 1
1.71572339132693 1
1.43773204652335 1
1.32077833726456 1
1.6709069882196 1
1.60495562574491 1
1.72074113488877 1
1.65783825117946 1
1.28106389691611 1
1.92991285936929 0
1.5984862854234 1
1.44546701365562 1
1.55766402168049 1
1.40588417688693 1
1.55111236199271 1
1.52986629438547 1
1.42807048610238 1
2.06494099800537 0
1.73990540933634 1
1.79217562587952 1
1.29103677671116 1
1.51301730048441 1
1.26796393599697 1
1.34474845657763 1
1.28434736065178 1
1.12537698365343 0
1.03837023431873 0
1.33961254663977 1
1.49446465470958 1
1.49835786682259 1
1.70579078702204 1
1.3311815848974 1
1.57760762174438 1
1.52594494931375 1
1.63096328938269 1
1.59709210676875 1
1.16954112521325 1
1.46107459348044 1
1.44167181953425 1
1.64288056066889 1
1.42261473207371 1
1.39615598224683 1
1.57328695814302 1
1.49935194473994 1
0.984509057350827 0
1.43808982595701 1
1.55322435941689 1
1.64022001668961 1
1.61908089662977 1
1.3876846990295 1
1.60638100867556 1
1.08463441175539 0
1.28702231244135 1
1.74283998740994 1
1.37477937015744 1
1.41437195867202 1
1.92428052027457 0
1.57673653954519 1
1.70916760794461 1
1.55184399292454 1
1.5430122467956 1
1.88203008643688 1
1.57064913898244 1
1.83145484482743 0
1.49069861790949 1
1.52239700669407 1
1.19396266599477 1
1.6700523524733 1
1.41279807435636 1
1.80114263700028 0
1.08293113648433 0
1.57063684119221 1
1.44501616438476 1
1.67342397876886 1
1.66321254925325 1
1.66594362967777 1
1.4143754628594 1
1.53143249967029 1
1.63200451481455 1
1.51628460778322 1
1.23265532672257 1
1.41734452542913 1
1.81715749723034 1
1.4678426847781 1
1.48972336628602 1
1.23633066475433 1
1.5954394143457 1
1.76829598252522 1
1.47331051917697 1
1.44976660367976 1
1.73443318556694 1
1.65407864554319 1
1.48934888717247 1
1.5422838813881 1
1.23798137532354 1
1.24001721149617 1
1.45881503508637 1
1.7595252350455 1
1.50149782388432 1
1.34472329145631 1
1.23887290368566 1
1.51770188206089 1
1.44002940390099 1
1.5866635123503 1
1.34148372198694 1
1.42941335078634 1
1.78445370389278 1
1.79298556924605 1
1.15428733093158 1
1.5955233802399 1
1.68945115902035 1
1.48067485771596 1
1.21304564685607 0
1.51977795172897 1
1.40456880856845 1
1.60243517961025 1
1.32259119337635 1
1.38605957680485 1
1.71187984422426 1
1.84462861115898 1
1.47764014340508 1
1.42967816297032 1
1.63216941177503 1
1.72879955023209 0
1.25009734577572 1
1.69743261812597 1
1.78435732445713 0
1.50211328398151 1
1.56849748298961 1
1.82361618871451 1
1.52771859785331 1
1.75627827496517 1
1.37286463707752 1
1.4822113710765 1
1.19966269796529 1
1.49652868450158 1
1.34391468881087 1
1.41373533594525 1
1.8220398207763 1
1.60482934978164 1
1.48088922177339 1
1.30257732749571 1
1.53555004328466 1
1.60607491789486 1
1.45108374661077 1
1.34556575100876 1
1.12799802738237 1
1.59226813888424 1
1.52242887653425 1
1.4032101790662 1
1.35928300680506 1
1.51095368190178 1
1.46471428395283 1
1.17792612749972 0
1.80053745360958 1
1.67223645512199 1
1.59646059972528 1
1.46094346532285 1
1.69482176987978 1
1.36707905138701 1
1.4770786709414 1
1.62276443151086 1
1.48241938709424 1
1.80620228422945 1
1.41135786923475 1
1.52301170186757 1
1.57813102744731 1
1.43421784777677 1
1.23721803296984 1
1.47394355665495 1
1.51861864609325 1
1.7048135152709 1
1.4738574927825 1
1.71493761933322 1
1.42668689833828 1
1.28458339153538 1
1.30039259799336 1
1.23714350240999 1
1.68966146245842 1
1.52470918226149 1
1.60498471108708 1
1.44114788877887 1
1.55595066968281 1
1.67605537914779 1
1.27536438026132 1
1.48710299056709 1
1.54126428813621 1
1.72252559935048 1
1.40242109953815 1
1.47604454252192 1
1.59398201400757 1
1.29750944806471 1
1.37516896020774 1
1.39580652804598 1
1.57948268247669 1
1.13968841152922 0
1.37045963485393 1
1.57763695006612 1
1.81043972399039 0
1.17881137125193 0
1.27202463182257 1
1.4078672038227 1
1.42390635820238 1
1.33257314190882 1
1.61828539998692 1
1.61731943813607 1
1.71046453557893 1
1.46459066642418 1
1.74455418747487 1
1.7041714514464 1
1.45785397260503 1
1.59497214816941 1
1.28123707129575 1
1.75452917464083 1
1.41115977602663 1
1.67568756586457 1
1.55264868801607 1
1.32232124576826 1
1.47388676277818 1
1.49005498002073 1
1.36616762601945 1
1.60120720763351 1
1.28381957797706 1
1.33314466074067 1
1.58301234312605 1
1.69568636402964 1
1.52355697796061 1
1.38621717055677 1
1.44658262805736 1
1.67796283392107 1
1.32858723564725 1
1.42202443015958 1
1.23675947647615 1
1.20689011763439 1
1.47503716343011 1
1.35065008619369 1
1.29566489240802 1
1.22907032611164 1
1.51733480196621 1
1.57627919595414 1
1.77287664007585 1
1.52199319610821 1
1.25732197519383 1
1.61399798701247 1
1.59088854203423 1
1.55409435643699 1
1.32140500248665 1
1.09911590962948 0
1.34139669401529 1
1.44021609466848 1
1.33079088417532 1
1.67353890436489 1
1.49226567356362 1
1.53405992997838 1
1.75732170922182 1
1.7473894295277 1
1.67831449335934 1
1.70804112292569 1
1.37535425402838 1
1.70263970709744 1
1.47687512773284 1
1.12028910409785 0
1.42565170305179 1
1.29832621250002 0
1.43853734536665 1
1.39004124510937 1
1.3825190714996 1
1.16377388623034 0
1.65596950554003 1
1.411358073147 1
1.61173754281453 1
1.21084206567232 1
1.61230421572508 1
1.39053660650981 1
1.79654564713753 1
1.40066853133385 1
1.48679945285786 1
1.52721132780567 1
1.52500612245256 1
1.47762470229537 1
1.55341846175355 1
1.270578927778 1
1.96123148972719 1
1.41898536593055 1
1.63137329023819 1
1.68925253255399 1
1.40619762047246 1
1.64081155366963 1
1.39063984204368 1
1.77100190059255 1
1.76481312479172 1
2.02090613847596 0
1.8653054779691 1
1.41810890000934 1
1.55563964137427 1
1.48473763095988 1
1.40106371134923 1
1.55596818356136 1
1.63567701223145 1
1.47643229338573 1
1.29707596041815 1
1.38320963352439 1
1.59935392690712 1
1.18515271298971 0
1.24841423552867 1
1.5957458695147 1
1.38221872585441 1
1.38094988954731 1
1.30619250235024 1
1.40631360386684 1
1.01103676108728 0
1.56963439540627 1
1.40068024309677 1
1.46675740648092 1
1.45420629801104 1
1.51337432264647 1
1.53693466069587 1
1.277947166295 1
1.53394893882476 1
1.4997309786565 1
1.24501863930702 1
1.54041452897134 1
1.50061162785949 1
1.46931078264988 1
1.53018303512336 1
1.8206122364912 1
1.52375769745321 1
1.46123443257339 1
1.43759049101851 1
1.34340810166856 1
1.66437381507792 1
1.7826161845614 1
1.23723670849416 1
1.58548490671803 1
1.3291501410122 1
1.60232327216349 1
1.5936833054801 1
1.31145255630935 1
1.60887473521932 1
1.7018251574539 1
1.81155721877348 1
1.56271229869346 1
1.30849472440154 1
1.67899772993933 1
1.30019486767202 1
1.34320569784635 1
1.60835040624974 1
1.35495513952137 1
1.37698234744359 1
1.63043973434566 1
1.52179008976904 1
1.31411129994068 1
1.34171534253248 1
1.64463862451455 1
1.18892586943179 0
1.1616253936837 0
1.38405642724872 1
1.68875535502474 1
1.36319896023939 1
1.63510807121055 1
1.43827037075741 1
1.6935186813696 1
1.47250589220935 1
1.52055417715873 1
1.4998982575993 1
1.55966802606815 1
1.45751723717473 1
1.42200352773045 1
1.58872568109038 1
1.30994260535996 1
1.42429209023848 1
1.49014889699446 1
1.49275420232618 1
1.65107103927424 1
1.4705503600007 1
1.42115268681048 1
1.61930638347294 1
1.8069584697983 1
1.72197568834209 1
1.32538450509451 1
1.61173211956626 1
1.35200790487535 1
1.44727704423205 1
1.3473159294044 1
1.53126823200048 1
1.8324577406501 1
1.72369315333903 1
1.61452575916081 1
1.56090258501053 1
1.63266920995286 1
1.69224002084606 1
1.55513380234248 1
1.66389578963529 1
1.57042126163015 1
1.6172029381842 1
1.77250062129017 1
1.67074994183812 1
1.30718207914548 1
1.62134491182761 1
1.67452817950934 1
1.53519263621905 1
1.62017110080307 1
1.6537145088474 1
1.88721990841782 1
1.52090177466332 1
1.54055207068355 1
1.08762650202642 0
1.46399604976074 1
1.82849545301455 1
1.42071187958806 1
1.30448864210416 1
1.44274303614376 1
1.51477894281864 1
1.00248973573922 0
1.47148604304228 1
1.46176042842124 1
1.47863245673558 1
1.39286710837086 1
1.40684210013049 1
1.62740007165569 1
1.27053430764636 1
1.68221446314832 1
1.81149590490331 1
1.58649666677032 1
1.01407436262425 0
1.868334809581 1
1.37430010684958 1
1.69749837723788 1
1.47939679525058 1
1.71497440484018 1
1.23108163890818 1
1.06377522915611 0
1.17837409381339 0
1.60102728778401 1
1.68192494920459 1
1.4911622196065 1
1.82421877194645 0
1.62109803729527 1
1.57756728319477 1
1.90881804233579 0
1.44827663540976 1
1.72715877823442 1
1.49521573500053 1
1.73117094656737 1
1.53138738304263 1
1.59823914940519 1
1.56385430171023 1
1.29444313527889 1
1.11586982890308 1
1.64245951416822 1
1.47642203543286 1
1.35161106242072 1
1.43156273975551 1
1.42905262796962 1
1.21305434957981 1
1.25835540238441 1
1.26302407511221 0
1.32695793950314 1
1.7517141850316 1
1.67276497294559 1
1.49325973643313 1
1.64459864526869 1
1.60155521931155 1
1.5143691457336 1
1.79398614410229 1
1.49038483807104 1
1.38223672648941 1
1.60076666724891 1
1.14999071105941 0
1.17551266509758 1
1.36922928681873 1
1.3992345355718 1
1.69496488505398 0
1.7276896614768 1
1.55115062949293 1
1.52722532414735 1
1.42189824119295 1
1.69264887994349 1
1.28587612588469 1
1.44728728572459 1
1.60848345921298 1
1.088127484222 0
1.21351653261626 0
1.46538055437873 1
1.33893500243526 1
1.06538977512505 0
1.40320258099019 1
1.53197027712277 1
1.49641533154651 1
1.44556930261213 1
1.07052679579405 0
1.61905414155919 1
1.60848524820865 1
1.47304608828766 1
1.34844952720108 1
1.56398319121959 1
1.68318507941341 1
1.80838412635649 1
1.29134961843746 1
1.68180427828645 1
1.78668087225879 1
1.59794344945748 1
1.05308571338266 0
1.27956293162291 1
1.37921009228672 1
1.33582440065231 1
1.48044650748181 1
1.67193615238728 1
1.61232385365178 1
1.46204787905298 1
1.54496912322869 1
1.49593433320864 1
1.17225893838271 0
1.06825748721763 1
1.19916324723996 0
1.42926041775308 1
1.41188969565332 1
1.49628056959809 1
1.80039168363802 1
1.49690379641476 1
1.39810322266052 1
1.60239525664772 1
1.29055551588155 1
1.89872673808759 1
1.60616325041137 1
1.33715195761855 1
1.41398490190899 1
1.34369256798716 1
1.63223170679088 1
1.68835919136711 0
1.74083747393671 1
1.48202789597875 1
1.45067854548222 1
1.2907423939067 1
1.47341448792395 1
1.55139244545273 1
1.64761629432337 1
1.36835276141768 1
1.30201108005484 1
1.15469738308355 0
1.78729008997517 1
1.3789004390675 1
1.78225935582769 1
1.36216179868072 1
1.2944975191548 1
1.41638415266239 1
1.41374722060711 1
1.33364381901954 1
1.30194296501648 1
1.27493629358166 0
1.30572518091363 1
1.63593037253822 1
1.63219859460707 1
1.65355897051 1
1.6682646234951 0
1.46898706972343 1
1.14050584406721 0
1.46659434387575 1
1.75695649711217 0
1.69597783366284 1
1.5584510247439 1
1.65475433231449 1
1.23573274054299 1
1.16115678225538 1
0.99068971081149 0
1.22859138485238 1
1.60945888043792 1
1.29013822410176 1
1.50640001010741 1
1.36875351435418 1
1.38906022875915 1
1.30252455014863 1
1.23635672849233 1
1.54552996966467 1
1.66876579314944 1
1.45125135892799 1
1.43602049473361 1
1.50570580116861 1
1.76028502228448 1
1.41940375204776 1
1.45378570462606 1
1.77913175326624 1
1.69597026481132 1
1.63157660054934 1
1.43401211923676 1
1.32511129046622 1
1.20005867794762 1
1.56309507081975 1
1.62451919812979 1
1.58026823074589 1
1.61729667354816 1
1.54756020619362 1
1.71859594398539 1
1.21574039275439 1
1.27016211213962 1
1.40565968443791 1
1.40734466831471 1
1.30814208284046 1
1.72093880124021 1
1.61703156063061 1
1.56327104057111 1
1.25135135595574 1
1.54765777623703 1
1.51686459913619 1
1.11363496558268 0
1.45116645695404 1
1.65262393706963 1
1.50888411556336 1
1.21652276314818 1
1.45310483029361 1
1.40489598327177 1
0.987770129285845 0
1.06372801549051 0
1.57503083120572 1
1.40888906450671 1
1.37669079087015 1
1.08064439261884 0
1.4593937936777 1
1.89865063319473 1
1.16557759616685 0
1.53707663418484 1
1.39115197729992 1
1.76621570138049 1
1.08434273789405 0
1.73135077954415 1
1.7211940959367 1
1.35678180273797 1
1.34865499211601 1
1.1801678199745 1
1.52510575886378 1
1.08365061413973 0
1.73844529612944 1
1.45687157341784 1
1.36669966181566 1
1.66994432052167 1
1.27194226485315 1
1.34311153520456 1
1.57595525718521 1
1.2480234011951 1
1.51790009735218 1
1.59950761524543 1
1.10125540999043 0
1.36783237094844 1
1.48849806901047 1
1.51801823062507 1
1.66069784045506 1
1.41043897007868 1
1.63769260527455 1
1.40499647813094 1
1.68157592313394 1
1.49579355978618 1
1.15342701378487 0
1.62059735537684 1
1.61466671839922 1
1.69835008852857 1
1.22401462215715 1
1.3307970607136 1
1.1062621307418 0
1.48826017202793 1
1.69286548845063 1
1.87830503585603 0
1.34993023784717 1
1.25746294993304 1
1.68220748557261 0
1.80647108176621 0
1.62292352132547 1
1.54127257742238 1
1.25201218613038 1
1.39357534345505 1
1.29620393679319 1
1.25459081597606 1
1.08971663909638 0
1.29367344311138 1
1.45429455373147 1
1.36852989564704 1
1.28542664694048 1
1.62828044160023 1
1.85052607077535 0
1.45717728276787 1
1.28329905545269 1
1.3907827661661 1
1.62971776769753 1
1.33433009760341 1
1.70220342312183 1
1.4112181311093 1
1.73483871610443 1
1.3280922514091 1
1.18674787393403 1
1.38711369904518 1
1.68719060595088 1
1.66590162261568 1
1.30150962482065 1
1.58033013077657 1
1.44552471718923 1
1.80069330501005 0
1.76798374286856 1
1.90063252184541 1
1.02776782406718 0
1.38877433004958 1
1.8439642586817 0
1.12484936432215 0
1.31352242230584 1
1.6699071508662 1
1.67658515661564 1
1.2436425572262 0
1.74452944818024 1
1.34869103596509 1
1.61232245081728 1
1.54251174346956 1
1.19756308307659 0
1.32874789961238 1
1.58415469877948 1
1.3793965577756 1
1.16586309168744 1
1.56921657719344 1
1.42377171601247 1
1.49157694276504 1
1.46170051456592 1
1.50019777955407 1
1.35708361245008 1
1.49476397465011 1
1.75557362163024 1
1.45081504927135 1
1.72183063466142 1
1.33053372570823 1
1.49873348500408 1
1.58883484025445 1
1.15047684400777 0
1.52046361725365 1
1.28052964174213 1
1.20632318190546 1
1.66822770921689 1
1.33093668077133 1
1.42080701655619 1
1.6027980083601 1
1.27529254814847 0
1.75945671477098 1
1.40432768436486 1
1.38504805640125 1
1.54699591632609 1
1.09207724012696 0
1.38707251050509 1
1.60948478424102 1
1.21135280981032 1
1.31909611238565 1
1.59125519213642 1
1.60254966514439 1
1.41026770306693 1
1.38051060442233 1
1.33034150056783 1
1.31333445672318 1
1.54222702592325 1
1.41338758930474 1
1.19696689198325 0
1.34481754511525 1
1.7440691812145 1
1.39039340955369 1
1.70111335566828 1
1.31280944429319 1
1.68484908429261 1
1.60839559129004 1
1.43465462767477 1
1.85028376585657 1
1.6626376541189 1
1.57211618274247 1
1.74695403143337 1
1.36821775462223 1
1.19892399099758 1
1.33857890277313 1
1.72085907215203 1
1.71946946499338 1
1.17069555500124 1
1.57906421258387 1
1.5247975319868 1
1.6899552626011 1
1.55761416968258 1
1.34746114687558 1
1.20656719217565 0
1.651117666847 1
1.48203637324069 1
1.60561382521543 1
1.45190078104109 1
1.64459585409191 1
1.46677797674021 1
1.50849507192339 1
1.61333223711538 1
1.43222248368901 1
1.67530414725762 1
1.51044889209779 1
1.44013484968026 1
1.64635987742444 1
1.91134799100939 0
1.21872614624446 0
1.21890549421594 1
1.26347681151471 1
1.30939263698932 1
1.60425551543945 1
1.52111750092141 1
1.31508335499127 1
1.37734133522963 1
1.58601853019103 1
1.46486624925096 1
1.56074542148228 1
1.68070670170071 1
1.60400913569802 1
1.559653042963 1
1.84810729074024 1
1.47873255818323 1
1.45532456304851 1
1.41418925810963 1
1.4485810458803 1
1.71513480215742 1
1.5261441217732 1
1.18002339881641 0
1.39823277566485 1
1.45094644183604 1
1.59654643137163 1
1.20984007831271 1
1.44281140708253 1
1.58375094039816 1
1.30951201325606 1
1.47932978321903 1
1.38339296065869 1
1.80562084663962 1
1.03196370137897 0
1.47780490128563 1
1.6071425486579 1
1.54353680610391 1
1.53525677824777 1
1.10105798014851 0
1.38932643185149 1
1.27164150090365 1
1.77066668656644 1
1.61264597338154 1
1.55581923737948 1
1.30152165836805 1
1.56983384536716 1
1.60871522259098 1
1.32807415031503 1
1.58651712277504 1
1.28891501104397 1
1.59891701229526 1
1.39955287782388 1
1.44546981691486 1
1.29936649712002 1
1.52101555672136 1
1.40026171293181 1
1.36075552970553 1
1.42855084570121 1
1.72897463797159 1
1.62847862104041 1
1.25230070243395 1
1.4055791194277 1
1.5363815593183 1
1.27863723979055 1
1.48008709625004 1
1.630385886406 1
1.52001286605568 1
1.30858787674103 1
1.25838149348961 0
1.41325113314043 1
1.46326504882029 1
1.48490094803638 1
1.52958737063644 1
1.3543312474811 1
1.51703098531243 1
1.34467974756661 1
1.61748851704827 1
1.39028626739993 1
1.23809684808079 0
1.53170844655178 1
1.47033724121081 1
1.53541574277326 1
1.40850797683478 1
1.62098836455475 1
1.15305127542618 0
1.53618845548651 1
1.6138276329416 1
1.61298366505345 1
1.32213717567632 1
1.51080661470235 1
1.5730920168991 1
1.4083912240149 1
1.48842658673738 1
1.37359439293796 1
1.41148488893663 1
1.54089440951221 1
1.13238011416041 0
1.54873137097931 1
1.51081904393462 1
1.40360622231071 1
1.86859371215501 0
1.28865817137922 1
1.61424861647917 1
1.70905840464585 1
1.85292618370361 1
1.33299657810985 1
1.55807518592501 1
1.30551722797886 1
1.42461461917955 1
1.36478998243807 1
1.20320482094239 1
1.53491019170376 1
1.47036988176734 1
1.2940478594286 0
1.64079443331385 1
1.23411775834718 1
1.19099621433831 1
1.47932084984832 1
1.60785932687067 1
1.22922122873494 0
1.30289270132315 1
1.38075355694365 1
1.38261509758053 1
1.49468171691983 1
1.70550562382817 1
1.74956559947909 1
1.08699575090737 0
1.58876135844931 1
1.29651946419011 1
1.41593404742827 1
1.29712601101656 1
1.79664718625145 1
1.65365246526425 1
1.69768700491356 1
1.50996558256978 1
1.48631732083863 1
1.50038359066336 1
1.18932457607262 0
1.63890768565193 1
1.28746167627763 1
1.32365198895488 1
1.73152536931939 0
1.24875413118324 1
1.46775296548472 1
1.5131194230868 1
1.56855929490543 1
1.6779445703419 1
1.33717112879135 1
1.56579156632494 1
1.48135010541723 1
1.62392049430532 1
1.40662876916814 1
1.59811651115957 1
1.82435746368201 1
1.72980718737406 1
1.37765384130456 1
1.07912779116573 0
1.56253585375246 1
1.4038933665115 1
1.4860894870204 1
1.76614966368645 0
1.4939797625623 1
1.71833000390438 1
1.23378429811181 1
1.70847454212296 1
1.64282485028336 1
1.55932476197224 1
1.6731790038148 1
1.47767070620791 1
1.61394746524911 1
1.30313502771575 1
1.35012049362745 1
1.657199091826 1
1.21192643751233 1
1.28083112638282 0
1.38410451712329 1
1.32342101893103 1
1.50612508700259 1
1.48063790340712 1
1.74916833380183 1
1.51345538339862 1
1.37950845402531 1
1.29585150274548 1
1.71518607463413 1
1.39953394872109 1
1.29345284644267 0
1.56014134267656 1
1.43287717912403 1
1.17659558458697 1
1.06342096784551 0
1.54851083276256 1
1.64917844613256 1
1.36876119861558 1
1.71655469227963 1
1.24821836251618 1
1.4604781717539 1
1.53022562539502 1
1.33964967400603 1
1.27118855478555 1
1.59667523834014 1
1.62989901051862 1
1.56137502550392 1
1.24717900500057 1
1.60887504561593 1
1.91108007224791 1
1.25225212729669 1
1.67531523640964 1
1.4644199511886 1
1.40118186926391 1
1.45029090116933 1
1.71537071540421 1
1.28813123861722 1
1.51029287768034 1
1.55073508441791 1
1.30039490913101 1
1.26111451264777 0
1.33704395169005 1
1.24244972526112 0
1.92355595208668 0
1.54965514860672 1
1.47222162068114 1
1.25420303749814 1
1.33692688710997 1
1.41580041814377 1
1.46863782574462 1
1.46358634019848 1
1.28730674153847 1
1.50113783818521 1
1.72153554155228 1
1.16423704671599 0
1.64348543052134 1
1.43556391892692 1
1.6475804208776 1
1.6159821287896 1
1.51138207106503 1
1.19264904499929 1
1.31764650874681 1
1.49837187674029 1
1.35067632201102 1
1.25745273304187 1
1.74433831660099 1
1.4676369837406 1
1.50954629171525 1
1.54120294201156 1
1.45794633753856 1
1.70339018800879 1
1.42309564884223 1
1.44094800954025 1
1.40022202163516 1
1.32499301151235 1
1.31877432747833 1
1.4756974930252 1
1.41636663842976 1
1.39432719166094 1
1.35931567445543 1
1.48767794787269 1
1.28753637983828 1
1.26203169024945 1
1.61277003526117 1
1.75535984198907 0
1.66978845286123 1
1.20450365806673 0
1.70565207107056 1
1.32606100130782 1
1.42747208928862 1
1.4705799898557 1
1.68670876152535 1
1.50946179657846 1
1.77910065400696 1
1.25837144481929 1
1.38089422664751 1
1.55063221462757 1
1.67796788314023 1
1.42067299980182 1
1.4886686119058 1
1.44957018130312 1
1.66239466185905 1
1.67303271755935 1
1.41002637344768 1
1.54139211144897 1
1.09046594677394 0
1.65957326830071 1
1.5531292628632 1
1.70172710985291 0
1.93699326298186 0
1.53019633201351 1
1.52369151131359 1
1.6960729127977 1
1.6992865777487 1
1.66208724016394 1
1.53309639731724 1
1.68455390412895 1
1.67528639784989 1
1.31018383816458 1
1.78083144089085 1
1.67551348702936 1
1.69573680455543 1
1.25271223648335 1
1.12519244111624 1
1.51658680613376 1
1.5168821405638 1
1.57909381205093 1
1.466906835532 1
1.82343261452897 1
1.24750234954122 1
1.28895010978771 1
1.67780774155721 1
1.36993147879244 1
1.42923714848501 1
1.40662494685493 1
1.45523390313441 1
1.73676224471593 1
1.49289168959314 1
1.17431273966247 1
1.50159286575624 1
1.46186448910615 1
1.20143478157055 1
1.33509682426782 1
1.59875669720823 1
1.46563322209452 1
1.44405010357473 1
1.76815577838353 0
1.8597037194786 1
1.33085858402446 1
1.35764896443744 1
1.22036451621461 1
1.43290568112846 1
1.15537595811785 1
1.34427270378023 1
1.37057756165392 1
1.3909511260942 1
1.57256292895564 1
1.31722268163697 1
1.39452572692474 1
1.44841478659094 1
1.40982947153376 1
1.53551267935055 1
1.5035156799311 1
1.57167813465036 1
1.58614813089013 1
1.63201669147978 1
1.26462906937085 1
1.48517479910406 1
1.46499203370161 1
1.14211190718338 0
1.68541723223785 1
1.32861236680062 1
1.17425474851742 0
1.49133026119526 1
1.74407116039659 0
1.52010473369611 1
1.57855828147687 1
1.74639048099783 1
1.73359174455576 1
1.45138611244174 1
1.51120247260832 1
1.65965129303727 1
1.64636602848678 1
1.37617654124933 1
1.69323686096184 1
1.69932232892406 1
1.45043889759404 1
1.39678832479639 1
1.24777290909846 1
1.31749763219997 1
1.45334807512501 1
1.74657468004889 1
1.31468647862753 1
1.39467295448212 1
1.58455508419077 1
1.63468428022854 1
1.52755972952095 1
1.79701727170244 1
1.51744341911117 1
1.5976895434816 1
1.30917344838199 1
1.40688026229107 1
1.33999707098126 1
1.49637102513876 1
1.55802555236319 1
1.65021614232366 1
1.53377464540277 1
1.50173233165545 1
1.45555984626961 1
1.50732960984132 1
1.47107551695584 1
1.40487941867302 1
1.34350831552289 1
1.56237681901147 1
1.800215847508 1
1.42598392581254 1
1.73796206902292 1
1.40531203529579 1
1.41239403455671 1
1.66956171622087 1
1.43978423730696 1
1.26386119570241 1
1.60088771865494 1
1.36462247030374 1
1.61884335351158 1
1.52529628726777 1
1.66366565617189 1
1.35224331289197 1
1.38057170056806 1
1.56344797014405 1
1.20740373802579 0
1.59499542662012 1
1.44926668430687 1
1.84756191447106 0
1.13905965347256 1
1.54132277676001 1
1.80193580809182 1
1.4850646064932 1
1.3441911655456 1
1.46961036691787 1
1.64144699801375 1
1.54021237240393 1
1.20741502367317 1
1.53068709377077 1
1.39095189679618 1
1.62730478122101 1
1.45472544800139 1
1.24032330206579 1
1.52981273939019 1
1.40818602471494 1
1.3426351868313 1
1.46465567091041 1
1.51097393058155 1
1.45923159408881 1
1.64111491749095 1
1.51960762921477 1
1.55003281859968 1
1.18380071332117 1
1.20651200070509 1
1.62526541785432 1
1.6019332551046 1
1.93559113216574 0
1.36690797624771 1
1.47773073955435 1
1.53423234426829 1
1.61342673253459 1
1.50802318136604 1
1.29773163478291 1
1.52735079712321 1
1.5831128070458 1
1.43757305148238 1
1.33645057359311 1
1.2415328914661 1
1.23162366588181 1
1.52759372278912 1
1.32906792528234 1
1.59767828859977 1
1.31489117868661 1
1.31226526467052 1
1.35967512454921 1
1.34908859266047 1
1.01829606679399 0
1.40371738118958 1
1.23258351212131 1
1.28391686723575 1
1.46508727989042 1
1.18590328457989 1
1.55236365227281 1
1.78861507804513 0
1.52776369598761 1
1.45665693014164 1
1.52225641499909 1
1.5611269462545 1
1.57570364167682 1
1.6131169930299 1
1.69185604446465 1
1.24013936422299 1
1.71529831099467 1
1.32065386060785 1
1.36972286005457 1
1.27354809200928 1
1.66397189691816 1
1.25412764157676 1
1.39663417938444 1
1.4220222837416 1
1.69200111886437 1
1.55832809250179 1
1.68860665715222 1
1.4652190605231 1
1.62464351984537 1
1.67280369203643 1
1.08572175102699 0
1.62582044698579 1
1.55280537220243 1
1.8155487644351 1
1.50041971514175 1
1.59701236304788 1
1.58643897591654 1
1.19137452210893 1
1.45397254955205 1
1.75573028819971 1
1.31649111751335 1
1.40864628266938 1
1.17731859783644 1
1.46163323432095 1
1.35723813209505 1
1.58359393412026 1
1.75588548210439 1
1.45623956137112 1
1.39710258805395 1
1.45081323638709 1
1.53930366155461 1
1.43264729423054 1
1.37081971604313 1
1.52817987960491 1
1.58255927064107 1
1.56691252629121 1
1.46074188887249 1
1.36975439669772 1
1.24865175709626 1
1.52803986177679 1
1.71468545635734 1
1.47445840446795 1
1.29095975468015 1
1.74710089059503 1
1.25317587243164 1
1.39763943804758 1
1.27546143488735 1
1.28992771174056 1
1.47087305277613 1
1.46981009187171 1
1.57307046536921 1
1.23111573205313 1
1.29718162591093 1
1.34221064799351 1
1.43403502440647 1
1.36603670900036 1
1.43321680175391 1
1.61282122762329 1
1.53965877532126 1
1.67383150673707 1
1.67881545492948 1
1.67592361129471 1
1.53819808157639 1
1.57666254671322 1
1.38556948682798 1
1.65577483201114 1
1.6021139148665 1
1.58551555301301 1
1.68186823554552 1
1.72297378136371 1
1.55412921554365 1
1.55949863098564 1
1.30928175163509 1
1.37486758301131 1
1.16903055711823 0
1.69141406047744 1
1.40472955156237 1
1.33156525019266 1
1.2583521337439 1
1.63082706671423 1
1.50675174917466 1
1.2855325754991 1
1.41129423453115 1
1.51047883804672 1
1.52949329157055 1
1.08171846535998 0
1.27770926387415 1
1.22650415080069 1
1.52167058367474 1
1.64645153167645 1
1.19196568711963 1
1.27609875594231 1
1.53506128577277 1
1.42228221081351 1
1.36839410404355 1
1.56059321229033 1
1.76282130135358 1
1.63480023283111 1
1.27875190651486 1
1.29165280374789 1
1.60020894819858 1
1.58646623220497 1
1.4223728223418 1
1.48090888507387 1
1.60478700600458 1
1.41923355377619 1
1.40143976993958 1
1.39418165294598 1
1.49406581223003 1
1.41363543483061 1
1.64065711534757 1
1.56505464958184 1
1.40675458298925 1
1.60558483851057 1
1.09945663266528 0
1.50044348492458 1
1.35327997319543 1
1.85615874075191 1
1.47362706440414 1
1.7800770959379 1
1.59535324519573 1
1.47311230516573 1
1.38523384957969 1
1.38595847730692 1
1.56099747250417 1
1.35017785537307 1
1.31244143247239 1
1.36376636606087 1
1.55079940173814 1
1.7858703599782 1
1.53190262195912 1
1.49833767422861 1
1.42932163006074 1
1.50654737508953 1
1.41497695135626 1
1.43812734320392 1
1.53629335075565 1
1.46881755028908 1
1.53235042531858 1
1.77008922003009 1
1.19221193486231 1
0.996214384003327 0
1.55802607747722 1
1.46384909429363 1
1.56439693877105 1
1.458853145501 1
1.33660596331489 1
1.65052006551116 1
1.60788500977644 1
1.80161669596761 0
1.49315471713178 1
1.45038767751614 1
1.4111042864718 1
1.37862730703748 1
1.44964002084599 1
1.56785227802736 1
1.89831616066759 1
1.44011428228373 1
1.58063197826872 1
1.69782964405021 1
1.57128574875285 1
1.39337618209895 1
1.78068342547326 1
1.33316485777303 1
1.47589512831575 1
1.55077265181205 1
1.44855407816388 1
1.16921628537784 0
1.35029619432925 1
1.53789127104853 1
1.49137867380494 1
1.8586918907622 0
1.40714136258086 1
1.11705622821396 0
1.59908030752172 1
1.63312777349057 1
1.68842812707447 1
1.41988151309621 1
1.58420609563664 1
1.60981210163294 1
1.18246354038265 0
1.26068311040361 1
1.67125248620496 1
1.5804206150968 1
1.3854772398163 1
1.5152905283438 1
1.74740204665808 1
1.39356687779644 1
1.44028253643765 1
1.67266920761559 1
1.49065153087833 1
1.40381366842995 1
1.58886458298513 1
1.3330683583669 1
1.51864485602504 1
1.30386858215665 1
1.653393875212 1
1.39052330171125 1
1.54168109101475 1
1.26958999341258 1
1.39532056390966 1
1.588664547659 1
1.4747507715071 1
1.50786738889704 1
1.26829284665108 1
1.2829280564789 1
1.41930329315462 1
1.51078405336399 1
1.38174283463808 1
1.63688899198347 1
1.18092683811029 0
1.53590515674727 1
1.2552203443105 0
1.47247854034228 1
1.41569745605419 1
1.2701843150945 0
1.57838916919549 1
1.4187611742966 1
1.69165087680444 1
1.70048806040822 1
1.58998501984089 1
1.60853424020716 1
1.65681172372799 1
1.29087662295779 1
1.26644893738245 1
1.43981118327965 1
1.63711971836907 1
1.45822180680258 1
1.23663090884164 0
1.59837101543764 1
1.61762960724446 1
1.48095454812922 1
1.47385116321146 1
1.41854538873366 1
1.81871363322304 0
1.18784125186787 1
1.38177459822549 1
1.51956294413097 1
1.2919160403095 1
1.21986062717563 0
1.7022750413217 1
1.23746322200374 1
1.37172503082968 1
1.41528008318044 1
1.17798056875394 1
1.57923834266537 1
1.36595379629553 1
1.44040250447065 1
1.39524942869721 1
1.589746683919 1
1.6833709007042 1
1.6653413156282 1
1.27285392841192 1
1.3759637796426 1
1.50521275774495 1
1.7201833866098 1
1.49547190149097 1
1.77754613460907 1
1.33557535418655 1
1.422039859565 1
1.60423241378797 1
1.40080019529577 1
1.59782607445737 1
1.06825906904103 0
1.5224592057665 1
1.38945903691714 1
1.56140184136237 1
1.4568148775373 1
1.45396882533091 1
1.57702093961615 1
1.29073676009137 1
1.95866283172448 0
1.61183326807169 1
1.06021908085279 0
1.2350341948991 1
1.53705984645814 1
1.5810794304899 1
1.19475004882793 1
1.36455855254558 1
1.50650544182743 1
1.74672126685849 1
1.49127709851451 1
1.26201896501622 1
1.44065254028213 1
1.3621272543099 1
1.4913737481232 1
1.45599159096212 1
1.33933207104703 1
1.46944306704031 1
1.24561531903639 1
1.44290244057163 1
1.41033831716296 1
1.33901448051598 1
1.30624643166499 0
1.54556959535982 1
1.52250987880632 1
1.52119096965977 1
1.54394003725397 1
1.36700139115847 1
1.46058175605708 1
1.63323675570525 1
1.58189432557324 1
1.25296031048027 1
1.34339889557448 1
1.2109254565049 1
1.47767515034654 1
1.37796984486457 1
1.21984033425133 1
1.40066572241435 1
1.67050210211306 1
1.37412535220436 1
1.6139229510263 1
1.60857097181195 1
1.55267166415488 1
1.44525338786303 1
1.41611213652068 1
1.0967028771522 0
1.55457369839394 1
1.45477032616809 1
1.67503955495433 1
1.46864689004915 1
1.39814094937239 1
1.51931791955942 1
1.71901215903663 1
1.76677203580051 0
1.70151138665686 0
1.56030246141722 1
1.85038765260405 0
1.65759970672732 1
1.36152593449992 1
1.67355488566605 1
0.996135945833402 0
1.40441890529484 1
1.8271560468209 0
1.47238179714662 1
1.5606922474688 1
1.52354451289353 1
1.27921820948832 1
1.75377237147726 1
1.44195616365984 1
1.37641826880385 1
1.47816969392628 1
1.58490596690293 1
1.32225455224789 1
1.49112654141172 1
1.68848388736949 1
1.25540212619102 1
1.27041054187692 1
1.66433470563461 1
1.42153619525263 1
1.7932698925168 0
1.38659762058005 1
1.5043184274689 1
1.65464682326738 1
1.61701268477677 1
1.23977276643038 1
1.68981145546165 1
1.48795935294857 1
1.8056273913079 1
1.48649193128615 1
1.57694459046507 1
1.75406960835884 1
1.15793106884395 1
1.34419898891634 1
1.29743986163818 1
1.415609459674 1
1.08384728337137 1
1.44999489465915 1
1.53294753112678 1
1.11877434074433 1
1.40485078101734 1
1.27318592584095 1
1.44232698011597 1
1.59186786810521 1
1.76944882148059 1
1.35200543769087 1
1.41984431503688 1
1.6220199866179 1
1.44504323913621 1
1.56397897286199 1
1.54813483622754 1
1.29479433200224 1
1.4186772585714 1
1.52230103452137 1
1.55428955838334 1
1.28812147091663 1
1.75080666887156 1
1.91480475720556 0
1.83482276203024 0
1.45439647858804 1
1.57799224020388 1
1.55488466391188 1
1.80388061968998 1
1.23199954017276 1
1.70975520804985 1
1.69562002104143 1
1.64930238447844 1
1.56493091740976 1
1.34862525563807 1
1.53338572378396 1
1.74084427773697 1
1.40500820422335 1
1.46495029427001 1
1.67189946367144 1
1.3716028534159 1
1.37302089888585 1
1.37233939525722 1
1.53535967366735 1
1.47103027530061 1
1.52746580583921 1
1.37574281829142 1
1.56629522640344 1
1.5840308657199 1
1.51189374309574 1
1.35819203394998 1
1.53051449012713 1
1.66182237436268 1
1.4407534221048 1
1.48982121811627 1
1.42331997322144 1
1.75255000846465 1
1.16617672893415 1
1.80042909647006 1
1.36552376571614 1
1.52486345688441 1
1.6325365767055 1
1.67314932241282 1
1.6435144014109 1
1.24207001977846 1
1.46961874435471 1
1.32845522939498 1
1.53828655204744 1
1.47274534374192 1
1.50850514558922 1
1.60011346812606 1
1.80115681742128 1
1.38579838078935 1
1.46300598410279 1
1.40029485106344 1
1.4414990403934 1
1.82059127690074 1
1.41969030960346 1
1.54452046717104 1
1.45355828916156 1
1.6556405773116 1
1.50490728353234 1
1.40884402804923 1
1.58477417666669 1
1.30658725325794 1
1.55076291957411 1
1.97171296778882 0
1.46205693262138 1
1.32268832430393 1
1.73233042874826 1
1.47032583265019 1
1.65976740151878 1
1.4777453013206 1
1.37647561212253 1
1.74576212695921 1
1.37636047544886 1
1.38135590203649 1
1.75166631041715 1
1.48540850012645 1
1.64740539299105 1
1.75286023491256 1
1.44291615192735 1
1.33759076855787 1
1.58613031915965 1
1.45443990357713 1
1.6050304268887 1
1.52871092147814 1
1.36027111158894 1
1.42820791166402 1
1.90316731726055 1
1.54860391896435 1
1.30748264236487 1
1.53826498938573 1
1.40347397018177 1
1.46879539344463 1
1.36579328178436 1
1.43154900783756 1
1.27748499813422 1
1.00729968248232 0
1.57596636251338 1
1.16104126000977 1
1.6816495217175 1
1.79661934276852 0
1.3811919326019 1
1.25507671537522 1
1.36988856813723 1
1.22720442570809 1
1.30832965093134 1
1.60204764088718 1
1.6202447357778 1
1.45120898541482 1
1.42297948602318 1
1.47332347062573 1
1.85581589127946 1
1.70229515784985 1
1.56657139190903 1
1.40360552550299 1
1.05700710525983 1
1.24753184602136 1
0.997234963140359 0
1.51902430800652 1
1.71681463226153 1
1.88311636270006 0
1.51502437366226 1
1.71845107131475 0
1.65823863302709 1
1.51702663724185 1
1.05393386924076 0
1.60738083073496 1
1.7646594883607 1
1.30687865967922 1
1.40272238170426 1
1.36704548676372 1
1.64733185761289 1
1.69972225739261 1
1.70532231623613 1
1.49317761065065 1
1.5187860499475 1
1.49082716588016 1
1.39482445952488 1
1.52256988882313 1
1.43119723003708 1
1.4236760059989 1
1.26976023916689 1
1.69539412901189 1
1.35643017753141 1
1.67261407679157 1
1.31417362817807 1
1.71024742142204 1
1.36387028654286 1
1.18247377302926 0
1.5099831314867 1
1.30291143729695 1
1.44434991143842 1
1.53895493703768 1
1.74007907561185 1
1.32822917513731 1
1.38838541495723 1
1.41586727222877 1
1.35241351824868 1
1.49378235180575 1
1.50981114515784 1
1.39770818035592 1
1.60146651366725 1
1.45855046288122 1
1.5833575385361 1
1.42090062226825 1
1.54125526550549 1
1.58286885307736 1
1.61267647657706 1
1.19847361962978 1
1.3525309464328 1
1.61240982416281 1
1.51325313725375 1
1.68563515303237 1
1.23984708230152 1
1.60635773528903 1
1.51665231476615 1
1.41841484732805 1
1.6215964437799 1
1.34433798906108 1
1.5736629745268 1
1.50337828955834 1
1.35120713190297 1
1.46897633623068 1
1.58620478643394 1
1.54056963788105 1
1.59996989512364 1
1.37866474029587 1
1.5422934055948 1
1.37951758960979 1
1.39099517151516 1
1.33212343712743 1
1.29758876593704 1
1.21262266615795 1
1.48514621277809 1
1.60999529223042 1
1.32995642596545 1
1.46566828994338 1
1.60828300632392 1
1.54545239027108 1
1.44068636949181 1
1.66191841756398 1
1.42349403027679 1
1.21166514866523 1
1.33659212876638 1
1.51471806485836 1
1.65344456694382 1
1.35968847059866 1
1.63987798926972 1
1.31777371025368 1
1.46829102953396 1
1.85259568357818 0
1.48740869513107 1
1.54495030606116 1
1.74563851367771 1
1.42528407348814 1
1.08197419167679 0
1.44182699795174 1
1.52579487948611 1
1.3017800976898 1
1.48338430839625 1
1.32471732551608 1
1.66684520195031 1
1.30129376319375 1
1.16626737794606 1
1.32014286562282 1
1.22833001368657 1
1.28588770935945 1
1.21823691671592 1
1.68506058582739 1
1.28053574721197 1
1.40028209046559 1
1.4566339095875 1
1.72742491371357 1
1.25532290527709 0
1.57966060863437 1
1.65888803853902 1
1.59061908786564 1
1.33101448439453 1
1.56398256511415 1
1.94096699405031 0
1.6654711150269 1
1.30423162544683 1
1.28206963031301 1
1.39454274636843 1
1.78848674035213 0
1.71949638657929 0
1.73068278120122 1
1.6553439726791 1
1.43949463134121 1
1.50520885320382 1
1.45925703471911 1
1.65827610719701 1
1.51843379602981 1
1.63647567567544 1
1.6053704501531 1
1.5042079957224 1
1.55648689317551 1
1.53258964654544 1
1.71169195597182 1
1.69244333668211 1
1.44391490898409 1
1.36399480860901 1
1.60202054159241 1
1.48440923977028 1
1.35549367702147 1
1.05080754996666 0
1.56111764309918 1
1.36649893369599 1
1.68292710394127 1
1.32926057620671 1
1.43198159656494 1
1.60546654635096 1
1.42632886416809 1
1.52102516955395 1
1.38396532457171 1
1.35215047719638 1
1.27809778250766 1
1.38669730827752 1
1.6601784727154 1
1.36720225050059 1
1.03769527277228 0
1.81642719986763 1
1.50099668915973 1
1.49101915474309 1
1.50235686865528 1
1.4682536295124 1
1.6059754445863 1
1.5038622049739 1
1.54038574722667 1
1.5795680612583 1
1.53233467145856 1
1.70888169769519 1
1.59114452937334 1
1.57907346299881 1
1.45109194742415 1
1.40436017636839 1
1.53256959945028 1
1.3122539096664 1
1.3636910026588 1
1.29533387249485 1
1.52071329415685 1
1.51702069580408 1
1.3719732897851 1
1.37909996296732 1
1.43491517306739 1
1.41381764003061 1
1.36001234921042 1
1.33718652379918 1
1.35150979332434 1
1.70071469183903 1
1.76965847757438 1
1.28049528833894 1
1.68942267446081 1
1.50344563126077 1
1.49746456703442 1
1.37877616327047 1
1.08529272778151 0
1.35751167757252 1
1.57149089922323 1
1.39789959010469 1
1.34141540368878 1
1.40089418132838 1
1.50619683626381 1
1.40578003151572 1
1.42557769443874 1
1.39301354302305 1
1.19194965303402 0
1.71927185097549 1
1.44756631372179 1
1.32751837306975 1
1.46656488766794 1
1.48012310218296 1
1.48635142545944 1
1.24174271291112 1
1.32165472820894 1
1.54903449142859 1
1.40704209007595 1
1.37907026353237 1
1.62590387154373 1
1.54221409056862 1
1.31564535372669 1
1.52425906640932 1
1.52918840415008 1
1.43694497109357 1
1.35018488067162 1
1.27417841355196 1
1.47765167416325 1
1.72298960298637 1
1.40415698742217 1
1.41673683533571 1
1.4637401633502 1
1.49646768182012 1
1.62378934047332 1
1.34594850903991 1
1.66821093031322 1
1.50276459664265 1
1.64685417719966 1
1.45786993772396 1
1.32658604460552 1
1.28414860280852 1
1.67790939399286 1
1.51033800547193 1
1.91452869385733 1
1.56091643256778 1
1.76972759574959 1
1.53731070212693 1
1.31664593936064 1
1.80724684135344 1
1.28140182565984 1
1.42752634600433 1
1.33476875315263 1
1.50312109673316 1
1.36815296548301 1
1.97604559708785 0
1.67200033968882 1
1.67158483462188 1
1.46850122297552 1
1.48798021812754 1
1.02640354590478 1
1.46989234162378 1
1.47440709808346 1
1.67543894495517 1
1.58842051380652 1
1.63645970970747 1
1.53264716806413 1
1.60777013230087 1
1.42086623534788 1
1.17629168642176 1
1.24250977834653 1
1.23004264537864 1
1.28990908418669 1
1.11372908776998 0
1.31738387535222 1
1.33941817426581 1
1.2999602797058 1
1.16543461995592 0
1.59493939430122 1
1.15835385898313 0
1.62413704850778 1
1.36804842518091 1
1.36565213305495 1
1.43437146934378 1
1.48607045756011 1
1.26508771501696 1
1.52235030152799 1
1.55759360697305 1
1.6092559147081 1
1.51854615235367 1
1.58628073064421 1
1.59691987969601 1
1.32769261332853 1
1.53943278597947 1
1.51263390736943 1
1.41416133290101 1
1.44103806279437 1
1.45789623773314 1
1.23604475571597 1
1.55492375680486 1
1.30265235962852 1
1.85175157018451 0
1.25152011932592 1
1.54654771481381 1
1.44935768901513 1
1.58804047177384 1
1.54790675669073 1
1.34338423684252 1
1.4897893237011 1
1.30837995421652 1
1.706039359809 1
1.78619547684463 1
1.64467693563402 1
1.43430549850302 1
1.3167362385707 1
1.90822985674746 0
1.3164760443156 1
1.48954652919172 1
1.71486505661586 1
1.53571094809991 1
1.38353738768887 1
1.83685742180065 1
1.52906758966206 1
1.62017933357361 1
1.51450250554838 1
1.22908734164636 1
1.62331682078305 1
1.38950793904741 1
1.60160537764445 1
1.66155028366051 1
1.48809484218724 1
1.03342160059646 0
1.60208541006744 1
1.54105047767178 1
1.11746298779952 0
1.29883659299452 1
1.14995275970473 0
1.45005768125144 1
1.79755438680444 1
1.50310602599947 1
1.45852786680381 1
1.44602106604239 1
1.42109042608922 1
1.55476742441267 1
1.51763444641408 1
1.60165867991675 1
1.54789162019175 1
1.29138902064677 1
1.4315736804195 1
1.7765265092938 1
1.36366536557279 1
1.64051229074486 1
1.84026842529015 1
1.39938795788243 1
1.23758441534016 1
1.50094481725064 1
1.54587176742174 1
1.51615265186055 1
1.26673609065677 1
1.55445592639629 1
1.40813269106474 1
1.34054549184589 1
1.43465705804016 1
1.54317431807956 1
1.66845032503237 1
1.41739375649862 1
1.53696905335957 1
1.30880917462724 1
1.81111461469006 1
1.49041796821226 1
1.45461093943404 1
1.40673993933274 1
1.34259680253695 1
1.55283289306972 1
1.50034112259268 1
1.44624884886195 1
1.81672042669762 1
1.45363142087474 1
1.48684772865638 1
1.19764871784423 1
1.39190527325278 1
1.35599837506546 1
1.82759929680919 1
1.47094191065757 1
1.76753671736145 1
1.53137638847934 1
1.4944656148722 1
1.51341197152565 1
1.0362545359083 0
1.31191274982768 1
1.52455912056967 1
1.49316299949511 1
1.32649062699207 1
1.34510911856108 1
1.22170912501273 0
1.41653802012043 1
1.46442765094112 1
1.56024052477616 1
1.75973132712051 1
1.68072187113251 1
1.38564348018658 1
1.47378158016236 1
1.62900182719865 1
1.49668770647938 1
1.51640583779067 1
1.4557822304507 1
1.37082499513338 1
1.37833183066407 1
1.45156500977797 1
1.44809159739621 1
1.33311829662388 1
1.41532711908432 1
1.78169705266483 1
1.55321483110273 1
1.35401851266714 1
1.48553465422353 1
1.66981030984038 1
1.49049496974392 1
1.30108791600444 1
1.52927871913807 1
1.22398143609313 1
1.1990978377959 1
1.76551707552018 1
1.69528187728147 1
1.80494457696403 1
1.20386167398061 1
1.63753036721983 1
1.767060654522 1
1.20800751751354 0
1.42441267230579 1
1.56955470349875 1
1.6696041812621 1
1.05279861469123 0
1.49908043158607 1
1.62128134366027 1
1.29070579237589 1
1.656071045508 1
1.4853649503916 1
1.35452736838934 1
0.918515631880418 0
1.57630889208906 1
1.49401529494564 1
1.67719222329609 1
1.42895103586259 1
1.79019908190708 0
1.34867650178406 1
1.65735005088466 1
1.38158212608268 1
1.37166954750394 1
1.43385521107082 1
1.34004521067533 1
1.38072968382106 1
1.49305197693803 1
1.46458513531153 1
1.77641224824679 1
1.63933050599547 1
1.4264021642961 1
1.58012882136545 1
1.51196113698471 1
1.27157578913049 1
1.08004701467279 0
1.53405197164414 1
1.355035810091 1
1.55203254130181 1
1.38854817685799 1
1.53356854228888 1
1.76031073095616 1
1.56951675231033 1
1.51668495698049 1
1.66262547241703 1
1.52566226802709 1
1.04761568189127 0
1.24180330994866 1
1.60633588887224 1
1.69268089035624 1
1.52426651104161 1
1.41076030824754 1
1.61590928159648 1
1.22618127613457 1
1.47029871880257 1
1.80535701439475 0
1.63533790596949 1
1.35056055841764 1
1.60060846956072 1
1.83990238803346 0
1.67539531371109 1
1.78057698709174 1
1.46418361548937 1
1.61903722564082 1
1.57842281357576 1
1.39763421737306 1
1.45054785178259 1
1.61128256516238 1
1.31020410047932 1
1.41734424688846 1
1.48420742325157 1
1.53548230467621 1
1.70149123155811 1
1.18924945904096 1
1.63943417733664 1
1.2479341364681 1
1.7791206115821 1
1.19076620975285 1
1.51645373451323 1
1.6191533788075 1
1.70800364076376 1
1.42357024211706 1
1.5224400802141 1
1.39911200878802 1
1.49967755040645 1
1.43790412544886 1
1.47148978193619 1
1.22169792288337 1
1.37414323257544 1
1.80102946304763 0
1.70001965445742 1
1.48400010784776 1
1.56097666437316 1
1.46651941349334 1
1.50402658916748 1
1.45113585493046 1
1.49294366103582 1
1.23445796701501 1
1.630742782701 1
1.15091100037331 1
1.43950499577473 1
1.55265132617246 1
1.53862124049445 1
1.2651889935317 0
1.70986895529813 1
1.44228310448041 1
1.50376919558303 1
1.47309659825117 1
1.4149552990713 1
1.74471757341409 1
1.61088283893492 1
1.44054266767216 1
1.53152399669294 1
1.44538208857986 1
1.48771455523964 1
1.4446400564019 1
1.40513497316009 1
1.82152002994726 0
1.42938875075704 1
1.48902494234414 1
1.49333112333084 1
1.3711381746111 1
1.84909343777245 1
1.65414017518178 1
1.62148957357658 1
1.32605832576952 1
1.26570268772279 1
1.41764178684496 1
1.48499863260964 1
1.24605073811096 1
1.74911185476663 1
1.68359873839861 1
1.60203920128139 1
1.45166570983461 1
1.6912484816679 1
1.24440970353322 0
1.28471448522405 1
1.41821553483378 1
1.09722389780326 1
1.62061823913529 1
1.64372260312409 1
1.40513531219651 1
1.65971124083675 1
1.42184546407633 1
1.50167364482756 1
1.34796969233126 1
1.54101976541814 1
1.60897228228526 1
1.22628406545015 1
1.25749100085406 1
1.67213945035682 1
1.70866622355056 1
1.53430528339145 1
1.58155730769057 1
1.29267076760794 1
1.45029777742297 1
1.41258051766934 1
1.48679290411173 1
1.63044178361664 1
1.58357022737104 1
1.55350131642104 1
1.39968139851078 1
1.32017382379966 1
1.67418722785077 1
1.85293908184319 1
1.53436757098728 1
1.38137477562122 1
1.46940687864556 1
1.53342044368403 1
1.45788395471396 1
1.27757185892965 1
1.67031134279631 1
1.23921205393111 1
1.60577729185882 1
1.91327872201891 0
1.32241458729263 1
1.54070983465984 1
1.72351397515351 1
1.87094599637346 0
1.30223498224984 1
1.76829438912814 1
1.44376341389867 1
1.79148617671232 1
1.06139339799746 0
1.27949442683599 1
1.41088980470464 1
1.25870655034195 1
1.74828853460028 1
1.27071505175888 1
1.39923502129822 1
1.60298984029869 1
1.49386968538427 1
1.44135295180735 1
1.31988811551141 1
1.65376531440814 1
1.25030609420552 1
1.69108026036694 1
1.47341609410983 1
1.60419547203432 1
1.23152268256061 1
1.86120866766942 0
1.44819215921982 1
1.55605918140187 1
1.78390410254212 1
1.35160042301912 1
1.31169052902043 1
1.27358044142525 1
1.54192897982945 1
1.33044305502147 1
1.51127964212093 1
1.72194853180913 1
1.40277934884767 1
1.3407932465041 1
1.62172256921343 1
1.6230502979896 1
1.47863630221131 1
1.60570066494169 1
1.77067935580672 1
1.51796213218067 1
1.48808585408787 1
1.69440041308368 1
1.57990964152451 1
1.42469938138605 1
1.39384442344812 1
1.36783401733575 1
1.86224220569187 1
1.73478373308415 1
1.75065000330292 1
1.3358182347926 1
1.3459640647899 1
1.47586657612676 1
1.46445643087095 1
1.22357350437064 1
1.53082612306461 1
1.58370733966907 1
1.38270080114009 1
1.18646556423107 1
1.27484717579455 1
1.70117527109288 1
1.64790631868957 1
1.25237775816021 1
1.55837915823701 1
1.24664388031027 1
1.51308485334675 1
1.4582878318597 1
1.62906293162324 1
1.19035435756353 1
1.42596579026997 1
1.34272651881097 1
1.41243840382547 1
1.38721114799742 1
1.6083088550274 1
1.37324647608567 1
1.71801020863269 1
1.61372921543225 1
1.60574076185153 1
1.40824712730622 1
1.45148632710386 1
1.40683434822921 1
1.35552899244915 1
1.63170613223507 1
1.4261426625028 1
1.58073155401456 1
1.35738423583124 1
1.28683131920849 1
1.85357856124175 0
1.75223732022515 1
1.39236491513423 1
1.46383156464636 1
1.21112284051804 1
1.24523342123458 1
1.64719265400188 1
1.49548746509476 1
1.30925613979248 1
1.59386351119449 1
1.56435443221652 1
1.78386510335423 0
1.82272277413809 1
1.63038922406999 1
1.38933399809898 1
1.48749792350714 1
1.5612378261398 1
1.38742789592003 1
1.74285235254737 1
1.36454845507346 1
1.39632084338996 1
1.63385541644643 1
1.36805004298666 1
1.61191353804907 1
1.29604667780157 1
1.42482119957995 1
1.26153016818323 1
1.54364922542346 1
1.70598442760356 1
1.52378250319472 1
1.43658549105567 1
1.65190469290964 1
1.76860638153239 1
1.41983161020281 1
1.29854033373359 1
1.39732776860544 1
1.59630225493889 1
1.15149200756748 0
1.43827911774371 1
1.6525555261835 1
1.34254101921201 1
1.43808111089751 1
1.5391742521139 1
1.40713406420386 1
1.62338596536304 1
1.44434677418026 1
1.51597801365055 1
1.49733175440485 1
1.79787262392979 1
1.80702118344446 1
1.38542656540433 1
1.78767943227052 0
1.53762858074706 1
1.31619666845502 1
1.66097574575194 1
1.65288545468885 1
1.76589853637174 1
1.54393532476001 1
1.49903059241254 1
1.24645332403775 1
1.37410868958025 1
1.26701050464814 1
1.2000149654095 1
1.49868870577476 1
1.21850945851572 1
1.44703114344317 1
1.65285679606231 1
1.69734670373877 1
1.13528513992652 0
1.82721372882729 1
1.52646685457099 1
1.52647678194966 1
1.45942749680298 1
1.4233331107326 1
1.28119516729964 1
1.53068468778571 1
1.63487809505618 1
1.5603993615423 1
1.64650456843594 1
1.2749670928411 1
1.29585152636883 1
1.45590731904151 1
1.34978344814438 1
1.74564229033159 1
1.39450475426 1
1.00273976390728 0
1.45300428710796 1
1.6020373459926 1
1.42827961561305 1
1.53102101358053 1
1.62229753031257 1
1.6047980135278 1
1.31319591099689 1
1.36942994211824 1
1.58261742650627 1
1.56165945899232 1
1.57372696478607 1
1.34143803333869 1
1.35024142633157 1
1.81058738425032 1
1.32363218180789 1
1.23021421240331 0
1.35606118420455 1
1.40659923069098 1
1.31625897832471 1
1.49475149651928 1
1.23244930200331 1
1.41576554035644 1
1.12479778568346 0
1.16683230390112 1
1.79792914997133 1
1.33475185669107 1
1.46209628608529 1
1.22271417690754 1
1.53392077002065 1
1.20915489346951 1
1.46263588465344 1
1.49163288748865 1
1.21876532492443 1
1.59889255497193 1
1.56157065022377 1
1.54776878815897 1
1.42964266295883 1
1.02596076677517 0
1.35836917353736 1
1.45029575863148 1
1.53183694806096 1
1.51016829078522 1
1.45432461859476 1
1.50365353030127 1
1.18859234995727 0
1.34114806436748 1
1.27273402049514 1
1.6241087767017 1
1.47443023751628 1
1.5997329797238 1
1.4793082245388 1
1.70248821600342 1
1.46842958607003 1
1.47821671147284 1
1.22106216661536 1
1.32914371662192 1
1.28794025264721 1
1.46720807152892 1
1.23495482637136 1
1.33960748090705 1
1.54082119189858 1
1.43879067168683 1
1.82050788073212 0
1.54700182489081 1
1.39990491591775 1
1.1715351942796 1
1.75868950854831 1
1.66016330532007 1
1.62820876589359 1
1.50469059814325 1
1.7535071548222 1
1.21583976841059 1
1.63015448402268 1
1.63069144115909 1
1.67480101314066 1
1.55909836932833 1
1.30740202724986 1
1.30278524360049 1
1.72755587403922 1
1.65219816828028 1
1.72353961878727 1
2.02254205697914 0
1.34726165348859 1
1.67651303709351 1
1.64539307501235 1
1.70739574375912 1
1.23564049710104 0
1.50130751399874 1
1.39116082578907 1
1.23124241453682 1
1.02275468785204 0
1.33685792240078 1
1.21649772518192 0
1.57137397803138 1
1.41343596805695 1
1.79951141304399 1
1.4308586725033 1
1.5598958917658 1
1.31468023475079 1
1.57098426081018 1
1.39625974344931 1
1.63085599632105 1
1.28998521082505 1
1.44658090184028 1
1.53588894983633 1
1.56078571937403 1
1.42239130479539 1
1.43804628582768 1
1.2797436836818 1
1.606560385683 1
1.33633235702042 1
1.50649541998671 1
1.46872322433877 1
1.63912536375818 1
1.44067201128733 1
1.66251977586556 1
1.49192658449673 1
1.6886606948667 1
1.076049275565 0
1.53359196856412 1
1.19898003641271 1
1.61169105222864 1
1.72140553791825 1
1.40624250014259 1
1.34720346155324 1
1.45141615743311 1
1.57504478635039 1
1.36596357119195 1
1.1858998780696 1
1.36880679882405 1
1.49502859369928 1
1.3511620139841 1
1.49358152344789 1
1.72286375042102 1
1.50530733215523 1
1.43603638720761 1
1.21195767739623 1
1.53053856219917 1
1.53286208163662 1
1.9632750497988 0
1.65880417764183 1
1.34949130193348 1
1.33100249948646 1
1.35998519672195 1
1.52546364182037 1
1.44556809607533 1
1.48301088787928 1
1.3212483047916 1
1.44702638785302 1
1.7511166109523 1
1.37552344461134 1
1.15465882868268 0
1.70296911660682 1
1.35068338055585 1
1.52052744377974 1
1.73449967567599 1
1.25329716477033 1
1.446246938005 1
1.52392150478973 1
1.55603780657522 1
1.20474021020992 0
1.42945009807383 1
1.63050076716966 1
1.40243672419368 1
1.59999444553864 1
1.52093773199269 1
1.79608874235642 1
1.79132846551772 1
1.55831091081821 1
1.47549947006948 1
1.52200674978966 1
1.50116128193519 1
1.07818766406112 0
1.62819514424343 1
1.3788644785064 1
1.37514549921594 1
1.37279832765047 1
1.60274072668792 1
1.49899636855594 1
1.54733955534346 1
1.50919140760341 1
1.96829938001024 0
1.35211640083793 1
1.43887141191731 1
1.39763751491309 1
1.29939264945734 1
1.22747991068124 1
1.20758330624713 1
1.86993569157816 1
1.58373304021281 1
1.56598020142871 1
1.5072704673016 1
1.4800947122219 1
1.42326906082867 1
1.66890836699562 1
1.21487599923218 1
1.37393509211063 1
1.07030795198962 0
1.51005532133286 1
1.31978284829529 1
1.50129323342341 1
1.54668031213212 1
1.71831678974887 1
1.51950507657075 1
1.47882535724844 1
1.72420869387753 0
1.4953473100336 1
1.33724236354668 1
1.50259826355624 1
1.36962438221979 1
1.48064282812483 1
1.52438923581353 1
1.42807017981123 1
1.48584051071007 1
1.40940903227963 1
1.7021725807231 1
1.17011525873718 1
1.24404374997176 0
1.22215901530282 0
1.60470706650795 1
1.45360702703248 1
1.21932356813438 1
1.38819334840365 1
1.28945942626003 1
1.49594712387639 1
1.71616846437596 1
1.38469485742155 1
1.65343577530573 1
1.57133947455306 1
1.3833162983384 1
1.65191617539055 1
1.53088574113001 1
1.43792452180826 1
1.82205120984519 1
1.22628387218057 0
1.63173379118397 1
1.65161920840762 1
1.46615217047907 1
1.75990029829384 0
1.63607893372988 1
1.53349600132853 1
1.51302184193253 1
1.69067312028902 1
1.48869314582984 1
1.55096975330962 1
1.27847438355948 1
1.71571308521146 1
1.59260201901438 1
1.29393043348659 1
1.23381144793116 1
1.4922145901327 1
1.43533024563569 1
1.64361954568655 1
1.32972118300231 1
1.26285125072082 1
1.36624859647998 1
1.39186670126801 1
1.48979894316163 1
1.66541006263224 1
1.61537541934072 1
1.45669336103965 1
1.65340459401513 1
1.37157249027282 1
1.49082608146494 1
1.46428464202208 1
1.38722884574783 1
1.52865011097225 1
1.46407858760773 1
1.53184478549114 1
1.58658600099482 1
1.6258386579589 1
1.46406549795061 1
1.3592900318225 1
1.45129990853626 1
1.32793536516322 1
1.33309065790964 1
1.38256151341049 1
1.65289092452817 1
1.45867245385397 1
1.54207420384155 1
1.5487454037105 1
1.06898343979604 0
1.40201965538065 1
1.62504735957713 1
1.60676017658191 1
1.31042826650076 1
1.60757366708111 1
1.20012754119126 1
1.25424053046754 1
1.69861184108953 1
1.2888242866869 1
1.41457973504666 1
1.55545666424058 1
1.58531139316767 1
1.65336524458791 1
1.41587612323702 1
1.64617249987296 1
1.71171899413456 1
1.39995737746552 1
1.56852567580499 1
1.46709533494155 1
1.66405754378482 1
1.46781240949475 1
1.58664458709751 1
1.31677048165742 1
1.25667417560513 1
1.67101088332188 1
1.28689751227779 1
1.27694442664452 1
1.30253010145149 1
1.62891081311943 1
1.24626452922913 1
1.54445654427242 1
1.22037137653126 0
1.17976024153407 1
1.31464199697313 1
1.61149281966074 1
1.4988480402048 1
1.64372751579704 1
1.33022147888338 1
1.57497003607053 1
1.44610892849673 1
1.47513799801934 1
1.74596452311552 1
1.63436369413578 1
1.4051361720253 1
1.56146167212062 1
1.63296255892613 1
1.59780275503461 1
1.24972113527818 1
1.42710108357449 1
1.66325681272443 1
1.27392411884093 1
1.41478722348955 1
1.21595114996386 1
1.47295507161455 1
1.22581941065407 1
1.63483563381423 1
1.63949311954382 1
1.30383668388412 0
1.6761668616157 1
1.46234827558821 1
1.26209950387075 1
1.79405868917787 1
1.52975203717747 1
1.35173618542824 1
1.49676825246894 1
1.2397477058375 1
1.50936412508269 1
1.42104685159051 1
1.68534700182083 1
1.26172002089799 1
1.55516821890953 1
1.53140356521813 1
1.33137691313958 1
0.921290754578768 0
1.59015582469472 1
1.55708812086065 1
1.24342380121171 0
1.50066037547889 1
1.6242370903126 1
1.68622547858914 1
1.13930188133513 1
1.34747379036535 1
1.50709438537461 1
1.51570697429445 1
1.40906689148199 1
1.4771512177891 1
1.41575301113157 1
1.91053829289613 1
1.83917345494467 0
1.5126505477261 1
1.49601762569069 1
1.6419893887056 1
1.392439574668 1
1.50706589251882 1
1.53526316374759 1
1.8588966414679 0
1.66714013164466 1
1.50030969531464 1
1.54274974089585 1
1.71612835949303 0
1.45511759658642 1
1.12561824917339 0
1.25207268176477 1
1.96112855981304 0
1.36807934170996 1
1.41257438812193 1
1.45615208113906 1
1.57816287693251 1
1.57387190976846 1
1.39860981827782 1
1.51888484220211 1
1.86759794624058 1
1.50332609757218 1
1.40918276375395 1
1.35085423629529 1
1.4239566629956 1
1.54810454200871 1
1.4759118954633 1
1.5686945891851 1
1.4049334280565 1
1.77760796703995 1
1.16571136683261 1
1.63584744595494 1
1.56627632955813 1
1.63233932827644 1
1.22619159659785 1
1.43625985914217 1
1.84340504597153 1
1.32829421991591 1
1.52488390439805 1
1.37405708759299 1
1.90383787772123 1
1.63205869594115 1
1.54951985201808 1
1.37239079076829 1
1.44159724961035 1
1.42947074616254 1
0.977279618797699 0
1.44947678007281 1
1.53252331465947 1
1.67581503650924 1
1.39663524660179 1
1.47404743947318 1
1.55919796304306 1
1.69519104174233 1
1.41061642815755 1
1.52111577239089 1
1.47303658191583 1
1.19222944240713 1
1.37545657653004 1
1.43017319935237 1
1.35953987406122 1
1.4321544855612 1
1.29252748244402 1
1.67305928562247 1
1.43197042499758 1
1.31250176180032 1
1.70178322571566 1
1.26042126378639 1
1.77050650253948 1
1.33716606990557 1
1.56642203249093 1
1.26424835186108 1
1.26323685342695 0
1.73768173752163 1
1.44494800177973 1
1.32715410380734 1
1.61274969399009 1
1.73038086850374 1
1.44775426446929 1
1.42037069718435 1
0.866659627124873 0
1.31177171484884 1
1.0719672131174 0
1.52465106123313 1
1.48456808965061 1
1.20026115912474 1
1.20953284377872 1
1.48507766238654 1
1.79612882135288 1
1.50604354920206 1
1.5700660399512 1
1.21933595642266 1
1.45418990096235 1
1.73602794447894 1
1.46510714216294 1
1.3840714680063 1
1.29864689311667 1
1.31902941284135 0
1.32384377254476 1
1.48266047960046 1
1.55350932227775 1
1.55074960694477 1
1.40295168630482 1
1.40476256715501 1
1.81677802036054 1
1.21507564975688 0
1.36721012359521 1
1.53202580489277 1
1.20791849117194 1
1.51401448452461 1
2.03050099009554 0
1.52076196281274 1
1.26197968591493 1
1.35890283318077 1
1.82238813565882 1
1.75177373327453 0
1.79241401083093 1
1.40190398246227 1
1.76781424239423 1
1.33031635593409 1
1.49754695303338 1
1.67611159366187 1
1.53387371919157 1
1.59682066217906 1
1.61810572281709 1
1.62379238553792 1
1.81433251244862 0
1.38045658017889 1
1.31118970476324 1
1.81280616883738 0
1.44883774461546 1
1.45815057039756 1
1.7672646788871 0
1.40001011696486 1
1.70975568780597 1
1.49915638955 1
1.56174066359333 1
1.71590499041656 1
1.74357799646475 1
1.27720520056225 1
1.43580703768791 1
1.33441289024727 1
1.80933581234147 1
1.70843391080118 1
1.74119212145174 0
1.33894861108544 1
1.23786010855999 0
1.54314156891207 1
1.71223924150368 1
1.46418727936201 1
1.45970600025853 1
1.5824645567026 1
1.54338447178606 1
1.51271238174362 1
1.16548061529085 0
1.69025913446444 1
1.40372275922471 1
1.55092451156107 1
1.57579376773648 1
1.93139206915793 0
1.81380647790442 0
1.65045129370389 1
1.65564810168875 1
1.23027875077595 0
1.52144519485361 1
1.37654611707728 1
1.31635525290257 1
1.5647186771302 1
1.33129626764405 1
1.83902475680677 0
1.54612582099582 1
1.38485401207854 1
1.53473800697786 1
1.44271031741403 1
1.40564171873705 1
1.62305937528048 1
1.71184232332518 1
1.40976997255139 1
1.28477134399033 1
1.54295082707923 1
1.69193513467797 1
1.39756498251212 1
1.37422747725928 1
1.68703932588014 1
1.5389123614771 1
1.58363612452339 1
1.39864942288482 1
1.42943067356533 1
1.65742810835963 1
1.33085923430804 1
1.42237799481595 1
1.34416889989693 1
1.54042120771183 1
1.73899566650386 1
1.52886571791848 1
0.982589791566855 0
1.25622512004499 1
1.68796293605272 1
1.66977448450442 1
1.63443679766211 1
1.60999207533019 1
1.65011618345551 1
1.62902643985241 1
1.72966040467492 1
1.65947236360462 1
1.52377053801013 1
1.63619316060152 1
1.59120991277973 1
1.64414625192284 1
1.52309338093923 1
1.40906984365301 1
1.56013219704725 1
1.61222019450037 1
1.64182496142659 1
1.58047879406561 1
1.27492419568183 1
1.40865050863566 1
1.42194325439985 1
1.34155895721048 1
1.34078411698285 1
1.62195332562673 1
1.87154176617618 0
1.70644709194546 1
1.56489825439681 1
1.59961716640019 1
1.52823830490057 1
1.70715367823546 1
1.73167897561342 1
1.40747511205726 1
1.41717551672896 1
1.40183090705759 1
1.12286610504391 0
1.45038212803142 1
1.2253536692566 1
1.63414420725228 1
1.59145329771656 1
1.21242615723857 1
1.31607514773095 1
1.51207798589382 1
1.76497360300483 1
1.36996339621273 1
1.49921058956144 1
1.335221368772 1
1.27240530633349 1
1.45144140152502 1
1.46398794976733 1
1.37925637197029 1
1.47799018765593 1
1.73578918649786 1
1.40919968837886 1
1.17225725405966 1
1.23953232322562 1
1.4253897444826 1
1.18194631036274 1
1.49538376641966 1
1.66337531036466 1
1.09300749003664 1
1.39913398106295 1
1.55261503429033 1
1.38958575656546 1
1.23760574864069 1
1.33955650974988 1
1.2358459064563 1
1.67307442172206 1
1.09658912655374 1
1.54159395410899 1
1.48162994766154 1
1.37405253675759 1
1.20947769017133 1
1.45134791036855 1
1.58779290455644 1
1.57843147230996 1
1.25989234061029 1
1.79294640504057 1
1.31997298726787 1
1.44697927037329 1
1.39286708389226 1
1.83010085674968 1
1.44922589598352 1
1.22916665322386 1
1.36789826153553 1
1.44252106863366 1
1.70869724584856 1
1.09947832865644 0
1.43826897836953 1
1.20174393942419 1
1.41053869072988 1
1.22496343736485 0
1.39501340414379 1
1.30274853307231 1
1.51349447063747 1
1.68408029705696 1
1.36099514493254 1
1.44198777027161 1
1.60169905526015 1
1.58132787569217 1
1.60590026447253 1
1.34390340869276 1
1.2813042701975 1
1.40087843245231 1
1.55801600858937 1
1.56179541896262 1
1.55953104436476 1
1.28861905040912 1
1.55263965829387 1
1.54739382798302 1
1.30528728799383 1
1.53280005640373 1
1.61199988300815 1
1.41574248652107 1
1.21200572649813 1
1.61573557983265 1
1.51893448008657 1
1.33575208985043 1
1.41882258860212 1
1.0992620396395 1
1.43765155891541 1
1.8038613948072 1
1.54260219495613 1
1.31158122361603 1
1.73548185109376 1
1.64484637075142 1
1.56540223411902 1
1.58552969008425 1
1.49404291916398 1
1.63631064258424 1
1.78825459534379 1
1.51368916444254 1
1.15772036087429 0
1.32619298187364 1
1.67186888748389 1
1.49986901023417 1
1.37857095501968 1
1.86683379604643 1
1.33111887279781 1
1.40290824737425 1
1.24129959683832 1
1.65273124702103 1
1.31759643060086 1
1.25555112999366 1
1.72756000074734 1
1.31169271274536 1
1.41745368190252 1
1.50076558080856 1
1.31749023038712 1
1.66257084984162 1
1.18143034950763 1
1.68074911158504 1
1.57958891067962 1
1.63084805258522 1
1.22031750755255 1
1.62115520386444 1
1.6786194445765 1
1.68502034098763 1
1.70172697173591 1
1.3398664894 1
1.63187646225598 1
1.28848949889253 1
1.09920100879994 0
1.46689665186556 1
1.47959050210053 1
1.67310945046773 1
1.32466566215489 1
1.49735615964421 1
1.30474271798089 1
1.29075434843914 1
1.35635472310338 1
1.40759673963051 1
1.34704680437551 1
1.57397020915661 1
1.2379533489257 0
1.27375597509787 0
1.77315174494974 1
1.26004297826854 1
1.61648743887173 1
1.41118799659346 1
1.35497765180381 1
1.32533828492636 1
1.95531735993349 0
1.64978729139535 1
1.67060245653213 1
1.48702458296468 1
1.58665488390578 1
1.3762332839785 1
1.46861503271499 1
1.82218488645036 1
1.7542178169473 1
1.51073022654039 1
1.27407914419625 1
1.20626870258289 1
1.65226730945238 1
1.76645112983533 1
1.50065137642579 1
1.53578143352767 1
1.56238066331541 1
1.46551692999492 1
1.454866418287 1
1.53975001302017 1
1.31332031808855 1
1.34435086048634 1
1.60614239705087 1
1.31046060496016 1
1.42067936091521 1
1.43825099931185 1
1.25459245787709 1
1.30122405728625 1
1.61463314842197 1
1.56258574421648 1
1.48148068860214 1
1.66976106886264 1
1.70437670884638 1
1.67399125392996 1
1.4597497146922 1
1.73891145116582 0
1.5243759068293 1
1.47776733681631 1
0.999229681712007 0
1.63441030929513 1
1.63216531824105 1
1.37267322612608 1
1.39306536281957 1
1.79672176650913 1
1.51602132029811 1
1.52751123748705 1
1.98897308535499 0
1.38632522422339 1
1.72538064895993 1
1.40635396061127 1
1.74798209235086 1
1.47276389261697 1
1.62004531321956 1
1.57832041974814 1
1.41026431155183 1
1.49167564546265 1
1.56775671255126 1
1.70070912300562 1
1.40258237361725 1
1.38047280966773 1
1.47870053793391 1
1.43397650158326 1
1.47164044573164 1
1.32235541349831 1
1.58687948519135 1
1.45517292587724 1
1.18417387696974 1
1.45530275226016 1
1.48940939902716 1
1.71682070483575 1
1.56058301484731 1
1.73348867449449 1
1.51847648141291 1
1.44100166589037 1
1.70290578665644 1
1.3117729338317 1
1.63122608219848 1
1.36310773394115 1
1.61666923158665 1
1.60284160679128 1
1.50282253330403 1
1.64425356112352 1
1.36417730152871 1
1.49738103162131 1
1.41346411648245 1
1.53293251965762 1
1.53989427259975 1
1.2455170793936 1
1.54873134785589 1
1.40141165715076 1
1.71331179056225 1
1.27874502045626 1
1.38286069962943 1
1.50466469455413 1
1.51511016768293 1
1.48961126572518 1
1.7184064049814 1
1.60992945530925 1
1.78803647016967 1
1.60839556146617 1
1.59490866799188 1
1.45722412051348 1
1.5013697096081 1
1.25917645274011 0
1.41282212676792 1
1.82233440306932 1
1.04227641921203 0
1.24849841399678 1
1.33928430532764 1
1.33305715507407 1
1.46549947852816 1
1.22218277448362 1
1.26410304063696 1
1.6638584579233 1
1.43960893319149 1
1.18240540170876 1
1.35359371416978 1
1.33627496478044 1
0.963555175508968 0
1.52611689655116 1
1.49530644785336 1
1.52369745341704 1
1.42343019668333 1
1.3877056518894 1
1.36149243395308 1
1.96010252997806 1
1.50179081919696 1
1.59776442291182 1
1.57510804916085 1
1.35451045085576 1
1.50078679436423 1
1.54854047648508 1
1.15655210248146 0
1.45941809978545 1
1.49696728799376 1
1.30762601793595 1
1.56317679554744 1
1.33809103233803 1
1.40886477881095 1
1.22378822855857 1
1.66886452057513 1
1.55355922281648 1
1.45353247665429 1
1.30805289194587 1
1.47637626832298 1
1.27664660596141 1
1.29678114657215 1
1.11826964880605 0
1.54283166148255 1
1.4436688980209 1
1.23577874832423 1
1.33763096780633 1
1.38294510581617 1
1.56616328777201 1
1.50048209142872 1
1.7133282093087 1
1.53997107574193 1
1.15950852279396 1
1.33675338514994 1
1.26527562306527 1
1.70577006720224 1
1.38800534763607 1
1.39212814757655 1
1.45132475919002 1
1.30789903827143 1
1.43921610612541 1
1.66621880730648 1
1.70765574679086 1
1.48526319910485 1
1.35097111969087 1
1.34023633006176 1
1.34119366100367 1
1.63725595724732 1
1.54415290029461 1
1.60488447429343 1
1.42492359702841 1
1.08754161159395 0
1.58796399106664 1
1.58927200073584 1
1.56863120943477 1
1.2539335517388 1
1.6550250321586 1
1.74911140731389 1
1.59556131264632 1
1.4919381016032 1
1.81205487376594 1
1.47486781975423 1
1.5101841091374 1
1.63989845531704 1
1.27312054848702 1
1.73653498946186 1
1.34957904415855 1
1.25568536557676 1
1.36423981502157 1
1.66918222744701 1
1.58959247525331 1
1.63279766111725 1
1.42121252151219 1
1.71532263614474 1
1.56306747219757 1
1.16852775533694 0
1.32599168668001 1
1.14291343512562 0
1.38289028114414 1
1.32137116578537 1
1.34633430228023 1
1.59170502018699 1
1.44366721728254 1
1.54130119063943 1
1.37113190093085 1
1.30833052375372 1
1.25848582954996 1
1.40610618217267 1
1.41638387081685 1
2.00076210335942 0
1.56914274911843 1
1.61974214620752 1
1.55738694827293 1
1.28468022257983 1
1.41814346433462 1
1.54847591086397 1
1.51666000175978 1
1.72113196282572 1
1.53255931733013 1
1.70142910063701 1
1.43065353633486 1
1.69206365680021 1
1.51414666495814 1
1.66494728207885 1
1.22150072622007 1
1.42294171691843 1
1.43120051962748 1
1.26347011207566 1
1.71224252172531 1
1.56942182365523 1
1.54404904787101 1
1.7941378559239 1
1.5679931708032 1
1.48305478935486 1
1.71545127754457 1
1.43786227224181 1
1.67024733272846 1
1.32865012596262 1
1.53099914851133 1
1.72327274809835 1
1.41269647738934 1
1.34018248433331 1
1.32674281157617 1
1.53355384320908 1
1.38940951434827 1
1.56345824358699 1
1.59904254332418 1
1.34142378311759 1
1.64022873903429 1
1.34026196873796 1
1.76038689225891 1
1.27584046235692 1
1.71656218801696 1
1.42611062894603 1
1.33623131574873 1
1.65019813529765 1
1.44072134816278 1
1.39549218462001 1
1.34949416520731 1
1.54808387474686 1
1.41189451961405 1
1.71183568901577 1
1.5107614630257 1
1.25267183274927 1
1.57782576743338 1
1.45157100127373 1
1.5446343247796 1
1.4730391130401 1
1.66427451351918 1
1.72390783615581 1
1.24530382835748 1
1.56859213253204 1
1.52760903396934 1
1.90259863445148 0
1.13477993647239 0
1.09955009749442 0
1.42529837224823 1
1.647556457546 1
0.976167201898976 0
1.58836895866673 1
1.68722172104915 1
1.50960846004097 1
1.36497207244359 1
1.49494729825068 1
1.38291109418204 1
1.32371185510729 1
1.362227176204 1
1.34602077952908 1
1.59283570161716 1
1.33713240498718 1
1.34204577026069 1
1.04277733551859 0
1.22879402559249 1
1.87648806516145 0
1.65255724419655 1
1.46438114880432 1
1.24289721551263 1
1.54494506735318 1
1.61338356067954 1
1.16286162082134 1
1.49226395039055 1
1.74842812759438 1
1.07660588703774 0
1.55925008555654 1
1.81467088705103 1
1.64655287215083 1
1.74596293741091 1
1.48413757979668 1
1.76816824291559 1
1.40658133398501 1
1.56874045044643 1
1.71763471954543 1
1.53027910923747 1
1.41294534030767 1
1.48712545714142 1
1.59051689569893 1
1.425547636198 1
1.36458121329779 1
1.68323098442181 1
1.68592973329443 1
1.3221589781605 1
1.54161067841761 1
1.34307613416369 1
1.3427999447101 1
1.33810737820572 1
0.931295995317948 0
1.35515911395082 1
1.43685576420113 1
1.45609827050813 1
1.11227570349542 1
1.4703295534165 1
1.68448045252962 1
1.6963107362554 1
1.10291899942388 1
1.72357107061119 1
1.3601696586697 1
1.51842147199305 1
1.20314734223545 1
1.20698616364454 0
1.5588259903994 1
1.5483020821008 1
1.54407902210279 1
1.57375324443987 1
1.31817403972092 1
1.27974240848176 1
1.36358926197958 1
1.37134722840319 1
1.30056937401195 1
1.57746456712727 1
1.36246268339568 1
1.61874085600777 1
1.32510641625968 1
1.53594596527362 1
1.33975204941635 1
1.34221054105823 1
1.54220008466305 1
1.71419599665979 1
1.60469712839412 1
1.47762940787286 1
1.45994699521026 1
1.20579468335789 1
1.74724126351522 1
1.48555374778409 1
1.5916300149976 1
1.38163713213906 1
1.49874125739023 1
1.56709120501521 1
1.32014176196777 1
1.63357807795785 1
1.58593757807697 1
1.22846444314741 1
1.64006444313728 1
1.381445478654 1
1.36801983582402 1
1.21876162531927 1
1.03121584167838 0
1.33626877843253 1
1.73157921871536 1
1.38977141625196 1
1.62873791863501 1
1.62224650807767 1
1.43113753583731 1
1.27124449618491 1
1.32226212345855 1
1.47486638468376 1
1.61586808910309 1
1.86618793593885 0
1.77313798032911 1
1.6250634482978 1
1.60821397567559 1
1.43746615036121 1
1.29670139735269 1
1.27344988928196 1
1.61269840379432 1
1.39313970449818 1
1.3827931177793 1
1.56188039340131 1
1.22951371767731 1
1.36621701920762 1
1.35722820152523 1
1.66971681916835 1
1.57635333731623 1
1.67352150627663 1
1.48675846900657 1
1.79554727891115 0
1.61497864688598 1
1.85589113411587 0
1.49762482157792 1
1.28156427677312 1
1.46787892418676 1
1.71197462402731 1
1.28051247421121 1
1.64858067322701 1
1.51936872963026 1
1.52754696094994 1
1.25317589942363 1
1.27087087039234 1
2.1487721720023 0
1.51665886729646 1
1.83453143498066 1
1.64851614660961 1
1.56278601224202 1
1.57143935024012 1
1.26815237277417 1
1.6243345759794 1
1.0320142599159 0
1.65898773302637 1
1.76506013073056 1
1.43399086810421 1
1.34537855332409 1
1.37619121102461 1
1.41606102120191 1
1.66677964311129 1
1.8227534941168 1
1.55960819497081 1
1.45926341964209 1
1.27338704008397 1
1.42206808565018 1
1.6987922376242 1
1.57383804015832 1
1.32361564340036 1
1.30637192831317 1
1.53212909391629 1
1.45555337889639 1
1.31741385290438 1
1.64553768577676 1
1.43949147880589 1
1.16334385855781 0
1.45734672143924 1
1.45567104938885 1
1.13364568568959 0
1.4994798454935 1
1.69618471016437 1
1.20872077913269 0
1.68712176268508 1
1.72096718228409 1
1.45456546043152 1
1.42062722538412 1
1.59726597884169 1
1.72806150610051 0
1.42744610201912 1
1.30703321033 1
1.70525325792331 1
1.24421331322619 1
1.28928507125875 1
1.28016454573312 1
1.45514251801319 1
1.75882712105752 1
1.49136915979766 1
1.60559257905637 1
1.7190864298632 1
1.36036390843268 1
1.43540814148956 1
1.46839225120045 1
1.78560657552889 1
1.53985334458798 1
1.51495786279825 1
1.08134448006062 1
1.31169958059779 1
1.6641304863027 1
1.70985908938371 1
1.07381736865207 0
1.69979782683692 1
1.39036380612833 1
1.56514338481359 1
1.67963490605516 1
1.52978440479714 1
1.27913320657457 1
1.63650575451659 1
1.49356894694017 1
1.75244085118821 1
1.23467315907783 1
1.36796099162468 1
1.29572933478356 1
1.31559547894047 1
1.63466794735055 1
1.70373234182483 1
1.24555750618941 1
1.42621126659583 1
1.32071105917505 1
1.72642653220772 1
1.58959291529877 1
1.38448387942555 1
1.48898074178403 1
1.50594743023782 1
1.4767344392544 1
1.62442637862506 1
1.62126960496978 1
1.59978499903353 1
1.79671237948905 1
1.36114930617739 1
1.21238435896079 0
1.57956489088684 1
1.20853988546072 1
1.28518584133916 1
1.18657343989659 0
1.31182392370829 1
1.39901291647264 1
1.60909493167774 1
1.60357128192031 1
1.26902472927562 1
1.27973974263605 1
1.08576251162833 0
1.63950157044665 1
1.39471292815469 1
1.43527713261301 1
1.48362182150467 1
1.70449062433178 1
1.5864091110795 1
1.69574066087057 1
1.51602558600916 1
1.38669453286548 1
1.35240010383161 1
1.404808447143 1
1.53825898063756 1
1.60598880767398 1
1.41153770433696 1
1.21188339333739 1
1.56402416385755 1
1.38223492467091 1
1.27484293795362 1
1.57087364690239 1
1.28236928756126 1
1.32086972242733 1
1.68351161166033 1
1.47853844338374 1
1.58999554379837 1
1.53108090615251 1
1.86064697338629 0
1.29851995423073 1
1.12087741909084 0
1.46859171198896 1
1.67396994031912 1
1.75702553983689 0
1.3217532570664 1
1.34027737178325 1
1.16589993313935 0
1.28802537966817 1
1.49305660548764 1
1.51724493968007 1
1.46895718984268 1
1.50104447838989 1
1.43905908924686 1
2.06763401612989 0
1.14906291475248 1
1.2294506386877 1
1.38198056648275 1
1.24186291509134 1
1.31009040882868 1
1.64260843237757 1
1.54528406082748 1
1.59574182255857 1
1.15289104415014 0
1.89404888338778 0
1.62957822012917 1
1.56151174830252 1
1.70687911646266 1
1.51295398016204 1
1.65489157633532 1
1.34806700018942 1
1.54509035019463 1
1.39747379579258 1
1.31391901043433 1
2.05122576518762 0
1.2922109386468 1
1.45778421285215 1
1.21876882177838 1
1.1529547009661 1
1.33311128000154 1
1.11500525931002 1
1.31783466207577 1
1.51222139650312 1
1.34168641968193 1
1.66749169119893 1
1.40780068696575 1
1.3762310133815 1
1.64800976179246 1
1.51997465267637 1
1.54883879404711 1
1.42276708266026 1
1.40323997199953 1
1.46250931822674 1
1.34992477116047 1
1.31911835205306 1
1.31511928193147 1
1.67566702026341 1
1.45319724067424 1
1.58148095655477 1
1.28550690154334 1
1.87594422705258 1
1.31727495529629 1
1.45611064501396 1
1.68044078289235 1
1.34072099316391 1
1.3956492026031 1
1.65387700676329 1
1.54796323950896 1
1.34309412223637 1
1.59679477134441 1
1.48161407304028 1
1.7392994411204 0
1.26315087849564 0
1.55276708710235 1
1.42420786203705 1
1.37768818293873 1
1.80626637509917 1
1.56112421290285 1
1.52235785972777 1
1.30124217667819 1
1.25620961510319 1
1.56613167630903 1
1.61042571135983 1
1.7457698287414 1
1.53261031279677 1
1.54348864359095 1
1.88080201360664 1
1.2636402105363 1
1.45197985539814 1
1.43179924697865 1
1.06517590924845 0
1.76936165644952 0
1.52780927613937 1
1.39579741244688 1
1.68241443064462 1
1.44597328881671 1
1.41825751922254 1
1.57562279327867 1
1.68820973528149 1
1.58679165597128 1
1.52821747569567 1
1.41939723850311 1
1.89390025908382 0
1.46801768960903 1
1.51130633527145 1
1.20644226652667 1
1.31413773805144 1
1.59986952710894 1
1.68397290747556 1
1.48325895540805 1
1.53958738104534 1
1.40857083256579 1
1.63507262789798 1
1.41718024548244 1
1.39434335089538 1
1.3516233956776 1
1.79256853005048 1
1.47739984471708 1
1.51563087127018 1
1.62410525185454 1
1.53365087870755 1
1.60974452778471 1
1.75537912162721 0
1.38374352897187 1
1.64161278887605 1
1.73600512444227 1
1.56231178102643 1
1.31587915909042 1
1.53539063997296 1
1.66905346711715 1
1.25627620655955 1
1.21885419836101 1
1.78331065142302 0
1.76472334984327 1
1.52046273824043 1
1.32432977740414 1
1.83771059856864 1
1.18690220085772 1
1.98372428978606 0
1.34214732601586 1
1.10963852219265 0
1.74126421626684 1
1.24204177219054 1
1.54293658998926 1
1.49431179032046 1
1.44563677573154 1
1.50023116610907 1
1.58544850073111 1
1.7819690138816 1
1.43511838159135 1
1.44309111772316 1
1.51087364035344 1
1.36241440501333 1
1.59787742096423 1
1.62809141063273 1
1.73072862369306 1
1.72750652439362 0
1.64509053680539 1
1.40658033602643 1
1.54484094236053 1
1.38502064679621 1
1.7011404996229 1
1.46379371202373 1
1.65747953821281 1
1.33384114658491 1
1.5548011604709 1
1.44807860849927 1
1.69424800571905 1
1.42575378352213 1
1.08651106473232 0
1.39614387596347 1
1.47357726854888 1
1.429056203303 1
1.35778259999762 1
1.67124142881155 1
1.578163232007 1
1.51288825853307 1
1.77202329108753 1
1.59542911540129 1
1.25668577148147 1
1.56116330242385 1
1.48565309057536 1
1.41560589102643 1
1.67724091426704 1
1.38589154978092 1
1.75330702286171 1
1.60223723909905 1
0.95490513803355 0
1.4828128129725 1
1.3357971609017 1
1.25868238070974 0
1.63766882772434 1
1.49701162090245 1
1.84695945987476 0
1.50339803314857 1
1.60408900970147 1
1.5669067062906 1
1.70890183982963 1
1.4156396920414 1
1.36780246819602 1
1.29495112101418 1
1.42713096050249 1
1.41083262523545 1
1.11043732623445 1
1.51889972170531 1
1.48364231761271 1
1.20814755683092 1
1.73735254202254 1
1.57059274212623 1
1.42340158687492 1
1.48580126569823 1
1.49656595018071 1
1.25850021468719 1
1.72660297132095 1
1.52053711366926 1
1.70241203065327 1
1.39284467938962 1
1.3173235213894 1
1.48558370467041 1
1.49890966913043 1
1.21698380241108 1
1.44894015321066 1
1.52367261673398 1
1.24868844850145 1
1.60440967335761 1
1.54553115797548 1
1.6183423713736 1
1.57579171513678 1
1.5292526272926 1
1.40108539044261 1
1.38178178406413 1
1.64747154861823 1
1.39372800130382 1
1.30781527501849 1
1.39242440243916 1
1.22916845051006 1
1.64359332850227 1
1.52521837552311 1
1.42998857925769 1
1.46718425675126 1
1.31273002705259 1
1.57906906638186 1
1.73989437468179 1
1.56627880954404 1
1.58496839132287 1
1.7581409838411 1
1.58047517432911 1
1.56077410878182 1
1.65337476453498 1
1.6708790772234 1
1.14992996686353 0
1.44583634009798 1
1.57518267736425 1
1.53777480405788 1
1.17282254988279 0
1.6335135821788 1
1.35967573179018 1
1.32569183240171 1
1.53336391199231 1
1.2839334480475 1
1.30705647861249 1
1.39449671555835 1
1.48237961882329 1
1.4494625239398 1
1.55552817720011 1
1.45375578542162 1
1.69358459183054 1
1.47289608719913 1
1.78207431626351 1
0.926130636646095 0
1.24348463719897 1
1.69506456494411 1
1.25234030159333 1
1.45386806485403 1
1.4621439862656 1
1.39314693611827 1
1.23358438892622 1
1.22697914294613 1
1.85477551335128 1
1.53201223550039 1
1.4479047544286 1
1.35389066811859 1
1.47873963584153 1
1.46578640370492 1
1.39976307958636 1
1.8197806885203 1
1.54286634195684 1
1.54140428484264 1
1.26670739565855 1
1.79176292162789 0
1.34200453167824 1
1.29684288360843 1
1.47636557028211 1
1.32404776360004 1
1.51206790228186 1
1.40977279639959 1
1.39574212487583 1
1.54387267281423 1
1.70817408507159 1
1.60610681239914 1
1.59815547893078 1
1.71453365882367 1
1.46874030068506 1
1.57698962753813 1
1.5195268233749 1
1.682903006097 1
1.38863296609766 1
1.36363527435734 1
1.11563247748252 1
1.7689351739262 0
1.34238320181671 1
1.15005601603564 0
1.5243364215718 1
1.34928076092302 1
1.33665779894993 1
1.62897065116374 1
1.80751510483648 1
1.45650424181129 1
1.13412126438276 0
0.926017088902447 0
1.37051364762267 1
1.5523083165275 1
1.24858839299757 0
1.35311995785265 1
1.50961108940703 1
1.51067311229153 1
1.75822208584848 1
1.21418455319334 0
2.25860226566473 0
1.46342670576209 1
1.67926910114065 1
1.37296501258551 1
1.59004739460462 1
1.50006317342338 1
1.28827873255111 1
1.25807712194489 1
1.35349911447108 1
1.15853011115718 1
1.4190651805928 1
1.85439602832184 1
1.73302128098591 1
1.43888289499873 1
1.63814620037981 1
1.29371089549143 1
0.956042243967206 0
1.56165023677479 1
0.860349470190888 0
1.48685342193663 1
1.54475575386377 1
1.53696456385011 1
1.50347543952829 1
1.24682711469811 1
1.72131495980689 1
1.55361603478945 1
1.04268466137601 0
1.75913195166736 1
1.46940776543861 1
1.58734714212733 1
1.58793680142881 1
1.45120775534075 1
1.3907875905629 1
1.8237881764201 0
1.50454934786857 1
1.40076923090086 1
1.44643930618593 1
1.41347245336798 1
1.92646255408657 1
1.49062213007127 1
1.44010815162079 1
1.68632360522798 1
1.53779650545555 1
1.49648575998761 1
1.30353640805842 1
1.70822416321696 1
1.16198600948298 0
1.40279269409037 1
1.27524369941432 1
1.35598189231111 1
1.47200452103005 1
1.42026491403889 1
1.81196108517617 1
1.66893115585231 1
1.74286574008847 0
1.59872295180397 1
1.4736641251695 1
1.53769238859563 1
1.3080866225786 1
1.42036440006025 1
1.6090206950877 1
1.72019500087771 1
1.22436248814397 1
1.71488420604459 1
1.26520580280019 1
1.23605149162862 1
1.23194903622346 0
1.50058526864783 1
1.33404439670337 1
1.48203679353055 1
1.58516432404975 1
1.83055669209772 0
1.56500001593778 1
1.42354107774686 1
1.59818127485895 1
1.72290478207748 0
1.4661455187838 1
1.44346735398741 1
1.25452335485596 1
1.24212912378491 1
1.52969359232814 1
1.72051527813041 1
1.53696396327257 1
1.24259748802004 1
1.6740856799067 1
1.53358952078948 1
1.50043653774326 1
1.37214307610648 1
1.25297243518447 1
1.68654528912452 1
1.79904681258766 1
1.18773693877699 0
1.64399169486607 1
1.13208555259185 1
1.55309615535761 1
1.28168056986242 1
1.60874564222401 1
1.47589106653592 1
1.16403754877668 0
1.45798962279364 1
1.63746487847079 1
1.45756913568524 1
1.24563233174306 1
1.42945629628277 1
1.73092644150318 1
1.38478124461466 1
1.57944377784111 1
1.41708511286624 1
1.48543614212991 1
1.32311289431182 1
1.44998888881714 1
1.61425448282117 1
1.31252478724586 1
1.50053637294773 1
1.79207658643592 0
1.60140728157306 1
1.672516789793 1
1.58792382842189 1
1.31890013208205 1
1.11409791700742 0
1.46647151994435 1
1.4066090203313 1
1.69126971650343 1
1.62183918131385 1
1.47201762218706 1
1.71342341684057 1
1.16051603919212 1
1.38934257058897 1
1.33163468347339 1
1.51353318925526 1
1.52397678660623 1
1.53069162871467 1
1.46323024362732 1
1.54332142710771 1
1.47536941426913 1
1.29126663454936 0
1.44530206581731 1
1.29590381769507 1
1.56269149538255 1
1.2247228344266 0
1.42949804080841 1
0.922575752254293 0
1.50121665130963 1
1.18686336765743 0
1.48309765662269 1
1.73134824952952 1
1.54242971720783 1
1.32048925953312 1
1.61194288246292 1
1.19482965896957 0
1.71305415110846 1
1.58587246918809 1
1.27014079763084 1
1.21290986406247 0
1.41785809802337 1
1.41473282984761 1
1.37195354749148 1
1.33609017654287 1
1.26680681260654 1
1.68772698715818 1
1.34699658566212 1
1.38243159972686 1
1.27987861987374 1
1.65864777601598 1
1.03765016092571 0
1.31203100206569 1
1.96082832403006 1
1.30749857069977 1
1.4672064541807 1
1.53879920972875 1
1.37099461122677 1
1.37500370791976 1
1.41796838846085 1
1.43833897042881 1
1.39051197998088 1
1.51441968090052 1
1.74647660336701 1
1.79608646960359 1
1.46081111473497 1
1.72475429843227 1
1.22220433213841 1
1.62708852543914 1
1.68892566339872 1
1.61132796004911 1
1.42698162813261 1
1.51091793316671 1
1.4369205506326 1
1.27931736211583 0
1.05467267102693 0
1.28208548457555 1
1.71989938670742 1
1.39660156047955 1
1.46671971320687 1
1.56920962023507 1
1.22705367655537 0
1.65108313066865 1
1.4431392332339 1
1.50423204952278 1
1.53026608804648 1
1.48356774705349 1
1.57300256798125 1
1.4719560830981 1
1.05311103856213 0
1.61470416872577 1
1.5842202051408 1
1.29637340367388 1
1.39893038814861 1
1.64399297329675 1
1.62375321666145 1
1.44583802645179 1
1.70757854688335 1
1.19015991155153 1
1.12078350372122 0
1.60935992898798 1
1.58379845135685 1
1.56587427432075 1
1.39364066820954 1
1.39778880896402 1
1.22484137435799 1
1.46331310988101 1
1.38931722501922 1
1.58223973632292 1
1.29921786699011 1
1.59346504689841 1
1.30272752655342 0
1.62909482383002 1
1.30011786824586 1
1.48985346529325 1
1.35993967359234 1
1.1692978789651 0
1.52010071550143 1
1.40245202775186 1
1.79299340903356 1
1.42031777040484 1
1.74445518368761 1
1.58120050611112 1
1.32149365084909 1
1.40648581725693 1
1.55224632607319 1
1.76409401998453 0
1.18810951780972 1
1.18049145765702 0
1.48716186635366 1
1.62327869800923 1
1.45563975198443 1
1.3923777447802 1
1.47243466756502 1
1.49477075448992 1
1.82721411410111 1
1.56801016777192 1
1.29359294308273 1
1.76613445976789 1
1.48299554108936 1
1.28177502708959 1
1.26407052777477 1
1.63472924416006 1
1.56598889316452 1
1.64302499139629 1
1.5219236299117 1
1.43411342108414 1
1.78292998132885 0
1.58902819109535 1
1.38131518755107 1
1.35885316881617 1
1.62425484631397 1
1.53211812965109 1
1.35383375255944 1
1.37707132712512 1
1.52800874944135 1
1.67976276136705 1
1.6156125368941 1
1.6736679402884 1
1.52250089552933 1
1.64894440116498 1
1.63766169745102 1
1.22370918827195 1
1.10731900777111 0
1.6822254054009 1
1.64958099598811 1
1.31627950677528 1
1.41133244124413 1
1.14801680431934 0
1.74363367194722 1
1.64863898112615 1
1.49450372248672 1
1.1807208866713 0
1.3938333254697 1
1.28754672610794 0
1.54719312011578 1
1.75995748678516 1
1.51532766559803 1
1.80175968268548 1
1.68388569531764 1
1.44763859447351 1
1.53790614750565 1
1.40934340798379 1
1.41216834713039 1
1.48121458353789 1
1.40904796506032 1
1.57410584393716 1
1.53329579429647 1
1.4989076506889 1
1.42413141719484 1
1.47040344117952 1
1.59645632180226 1
1.475361611316 1
1.81233953488072 1
1.61067751814527 1
1.94273444072419 0
1.94495677374313 0
1.12010617471178 0
1.47356351215682 1
1.56357566152047 1
1.56715432169969 1
1.22962131620434 1
1.23013375691594 0
1.60493859386252 1
1.47083548420881 1
1.38646767508684 1
1.34298110172264 1
1.43358307371051 1
1.46783428555594 1
1.5268352048911 1
1.2998443473851 1
1.34881266843153 1
1.72719526109486 1
1.46848986650106 1
1.87256324316103 1
1.29492066346361 1
1.40871603884135 1
1.65463761836873 1
1.49375450454884 1
1.6616310384979 1
1.59415972321986 1
1.5959930808977 1
1.48816944065409 1
1.48507964429339 1
1.48305060337113 1
1.45283887992253 1
1.36478197566968 1
1.39878636593328 1
1.36990551191672 1
1.44267314684688 1
1.26128416356774 1
1.41626242690774 1
1.40388736925599 1
1.67932355410072 1
1.57853567100118 1
1.40831029847213 1
1.42701457650255 1
1.55946418464443 1
1.12070265673848 0
1.85811577595728 0
1.36435858568417 1
1.39939097277702 1
1.75892005388744 1
1.50089862571535 1
1.41120240009936 1
1.49694758191244 1
1.60892809154865 1
1.48249581803794 1
1.46765883849877 1
1.62805944780036 1
1.23682307547225 0
1.29373877086974 1
1.76540508003359 1
1.43991952027166 1
1.28641997423111 1
1.43668384151776 1
1.43051921282685 1
1.45921766954138 1
1.36895245258708 1
1.41635954499365 1
1.65397515646891 1
2.0405682957311 0
1.39152055933913 1
1.3807497290043 1
1.46996806712516 1
1.31459725391225 1
1.64789605792385 1
1.29443680063106 1
1.42864899467445 1
1.25564817556833 1
1.1859157607971 1
1.55975157919195 1
1.55230649487847 1
1.41128011009095 1
1.52309801672853 1
1.66883674782258 1
1.61202143853651 1
1.51840973474422 1
1.59980841325554 1
1.6301406285255 1
1.46751347803432 1
1.14954725735915 0
1.56958183751271 1
1.42534360743525 1
1.52824398470464 1
1.37553072746143 1
1.74189403900368 1
1.70612822535837 0
1.4999502980889 1
1.5632039040183 1
1.40137310557886 1
1.79191040203697 1
1.43481009196157 1
1.38771693587378 1
1.41773392567078 1
1.37154792197995 1
1.50093846574309 1
1.79654630647539 1
1.5659671916241 1
1.51894329972095 1
1.38556902447288 1
1.63686613985223 1
1.52269518415529 1
1.12894076399421 1
1.24378364587015 1
1.65020295646785 1
0.83238695717371 0
1.78754876675195 1
1.53539809224115 1
1.5512373883498 1
1.56999811432562 1
1.80242774272451 1
1.36350050522954 1
1.81106759965567 0
1.38227052140617 1
1.52883602507599 1
1.58320903476941 1
1.69617472150773 1
1.25316598081002 1
1.40839204527108 1
1.55956441597827 1
1.48862305182146 1
1.68741250927903 1
1.57621620719345 1
1.29705986937748 1
1.75619345447719 1
1.21548990743088 0
1.38032796230787 1
1.63487776250414 1
1.79515124437299 1
1.60094345532087 1
1.45070595917558 1
1.36850623846826 1
1.47852528200101 1
1.54690873442832 1
1.63407096499847 1
1.58045137834378 1
1.55306166781989 1
1.3100025124464 1
1.51804979530602 1
1.52409034084646 1
1.56046007594526 1
1.61062665305412 1
1.54515759763853 1
1.65116753379133 1
1.37392251094692 1
1.28316104522132 1
1.28920348162763 1
1.67373108576108 1
1.64315539417421 1
1.87571262604957 0
1.73933884159838 1
1.56871847853817 1
1.46573453716434 1
1.64343912083814 1
1.55746278199199 1
1.33603554609268 1
1.3244335386118 1
1.55925538051151 1
1.58114531778318 1
1.49294693245697 1
1.56742853354281 1
1.4525465862787 1
1.63608312571953 1
1.30486988250984 1
1.48166042698797 1
1.34859651838559 1
1.12369520258412 0
1.48874310510667 1
1.43730938088922 1
1.57588584394882 1
1.23345919282295 1
1.42957254468953 1
1.4443909826444 1
1.31414393339088 1
1.63071889922375 1
1.49496801621678 1
1.28615535450231 1
1.20781756293308 0
1.80815077696164 1
1.34562127543913 1
1.60404148621461 1
1.78071810839548 0
1.33160231940521 1
1.54245677598874 1
1.29896497086698 1
1.54305890751363 1
1.76926298664059 1
1.7690577502239 0
1.34324973353424 1
1.47766630175699 1
1.5300960073427 1
1.24854179782871 1
1.41094503527742 1
1.33656543040572 1
1.33500640048836 1
1.53505040398414 1
1.51683841159734 1
1.51385551766413 1
1.39971809865635 1
1.42252308451167 1
1.41568109187442 1
1.42260820784911 1
1.65967094838772 1
1.42161154891786 1
1.17581014972754 0
1.55035516173532 1
1.74592162753171 1
1.66476410834184 1
1.21042893412396 1
1.5768923834742 1
1.66196471237343 1
1.64069354388762 1
1.16248113183257 0
1.24432573696724 1
1.55270061225894 1
1.50997268059735 1
1.51036323155148 1
1.29820952506703 1
1.32685968019453 1
1.4608187571939 1
1.54644081889626 1
1.52281363737004 1
1.78586828027632 1
1.74207788896595 1
1.53368031496328 1
1.63158778824172 1
1.11493721645305 0
1.47014266924466 1
0.944452425348135 0
1.7524802316298 1
1.55510257109463 1
1.29227073299889 1
1.65950022953809 1
1.46109181595974 1
1.21023946991872 0
1.14595538773946 1
1.80383685316666 1
1.60061737487134 1
1.42145775165009 1
1.30447945394956 1
1.4144777476279 1
1.72480119508397 1
1.31584737613796 1
1.22472028771556 1
1.27326035018206 1
1.61536291522233 1
1.37274281319317 1
1.7825979253701 1
1.61294327998532 1
1.47321586386797 1
1.54700431825601 1
1.55593534332818 1
1.62960298820839 1
1.56493533351719 1
1.71692912173018 0
1.41398776767706 1
1.32724894618607 1
1.44142623819828 1
1.54536899695466 1
1.6160963556252 1
1.36732581621242 1
1.69816684501852 1
1.28980989227845 1
1.36768025084151 1
1.45046634911838 1
1.50991280447599 1
1.31314978264899 1
1.29266725796987 1
1.50001995616577 1
1.58445399957988 1
1.59229507408331 1
1.53242024752445 1
1.49295313215417 1
1.72661603786233 1
1.56795361724842 1
1.45195159419435 1
1.39001602680853 1
1.6543762871472 1
1.24385331801921 1
1.16177353574587 0
1.61433249802956 1
1.64028039281476 1
1.81875512493194 0
1.7746051572089 1
1.29364961919019 1
1.17989190473745 1
1.64657851502179 1
1.57589082223719 1
1.60968687729885 1
1.32111116386458 1
1.56293227509427 1
1.42443894404784 1
1.64411999925798 1
1.50742985025285 1
1.58205168845835 1
1.53361079331593 1
1.4575918741807 1
1.48438121402567 1
1.65153564163913 1
1.65323925238386 1
1.37521589005788 1
1.42755820338396 1
1.13572091810817 0
1.5128099336408 1
1.57101248318193 1
1.43921599374632 1
1.65098926316271 1
1.85582399033456 1
1.87282828699601 0
1.71625907423992 1
1.86264363959482 0
1.38356423589063 1
1.73825679583528 1
1.53975948853625 1
1.56384545488744 1
1.49713269632362 1
1.77954556996127 1
1.50342598519153 1
1.6245833223812 1
1.57037907745929 1
1.26102122320424 1
1.57327521385835 1
1.87617742878319 1
1.96549095222487 0
1.49632454131056 1
1.69253535068579 1
1.44273747356304 1
1.61412439822875 1
1.48062618383812 1
1.62860005914603 1
1.27277742163955 1
1.32525897706323 1
1.50219172438834 1
1.01043181333096 0
1.59999767178691 1
1.382933068972 1
1.53362837418906 1
1.40556495954089 1
1.61101143946823 1
1.64206643591721 1
1.38608359942303 1
1.7261725573953 1
1.53304255604355 1
1.47958307040668 1
1.60659022710721 1
1.46870530953003 1
1.53391727829951 1
1.5100801851139 1
2.04259867831694 0
1.36951011270716 1
1.44801519871978 1
1.66239460723999 1
1.37708799994619 1
1.19133090965172 0
1.28085088848863 1
1.83119768883112 1
1.24402721516041 1
1.30233580427431 1
1.63871195765494 1
1.44054443812352 1
1.64498310779273 1
1.254085908742 1
1.32888963694515 1
1.61555480031619 1
1.50896099679972 1
1.51237407871687 1
1.38707480398937 1
1.59435804668248 1
1.49319762962735 1
1.61480929037599 1
1.80487268146425 0
1.90546984659807 0
1.72965375156387 1
1.11421487112866 0
1.62298330804124 1
1.71151821094226 1
1.45618155904773 1
1.42755007341397 1
1.62093726623134 1
1.27862654443974 1
1.34950971373743 1
1.65123638170073 1
1.56763572449134 1
1.56316725842359 1
1.50201331366373 1
2.04660290196454 0
1.19352920338476 1
1.50445895167897 1
1.33240974115234 1
1.41381678078163 1
1.28264378805346 1
1.08955738348606 0
1.47906214597962 1
1.60898193809575 1
1.57116931968199 1
1.45106227667253 1
1.37274424500823 1
1.42096286857221 1
1.31939958360881 1
1.63911747862734 1
1.48039712542008 1
1.52477586967682 1
1.38049332873047 1
1.63186065498603 1
1.22923479988769 1
1.41753587313132 1
1.82669594142428 0
1.42948947887285 1
1.47267793053743 1
1.33030598045558 1
1.45725631115882 1
1.27471674527728 1
1.45825195773504 1
1.44465552872107 1
1.49823189714248 1
1.06645867894257 0
1.07186255462495 0
1.34523654260534 1
1.36253158940712 1
1.35203234664624 1
1.87711176823236 0
1.50169045798252 1
1.53546198989926 1
1.4244884041416 1
1.65099648428017 1
1.46593672255924 1
1.52731662057728 1
1.59641248117489 1
1.67980270895899 1
1.2009337690584 1
1.60247705026308 1
1.1727511387744 1
1.43059444739201 1
1.20898805748067 1
1.57868341754039 1
1.31051834553048 1
1.86073426600051 0
1.50770255675898 1
1.49923637301464 1
1.67305248652514 1
1.31800643888035 1
1.32200786691141 1
1.53436890837592 1
1.58980163025009 1
1.57698185422228 1
1.81243322082557 1
1.38246575328071 1
1.51069852437787 1
1.22416705305823 0
1.48268484660261 1
1.59550077590713 1
1.58975623016437 1
1.52199708013802 1
1.7298481015522 1
1.12872727660614 1
1.24094595736436 1
1.04205874480763 0
1.56967382172276 1
1.37384715197988 1
1.29726210274481 1
1.28832531864817 1
1.48615822967039 1
1.69465539786674 1
1.36306629118508 1
1.35486518742256 1
1.56357833289444 1
1.55394977307074 1
1.68332566913278 1
1.11310438757575 0
1.50976803619426 1
1.5410605711588 1
1.71595962411476 1
1.20685755180125 1
1.54838832206178 1
1.4064846875495 1
1.22678841708863 1
1.69625554302865 1
1.21768167460049 1
1.59430852996468 1
1.1276881582102 0
1.04593605430954 0
1.52021011962135 1
1.53468463308228 1
1.29213535296894 1
1.69603936527253 1
1.5787641782891 1
1.6758138199263 1
1.72774007022639 1
1.18362470334255 1
1.37519228202375 1
1.35264629438453 1
1.49293900094371 1
1.31104820965648 1
1.03718838626001 0
1.49495155838239 1
1.43436137387237 1
0.993647133067109 0
1.84318269566663 0
1.61726526137478 1
1.37650159436341 1
1.31805911397229 1
1.04328900039158 0
1.63029061620707 1
1.52227410834928 1
1.65900834125354 1
1.992449285183 0
1.54961893380413 1
1.69209340269406 1
1.28751776213338 1
1.62729649856093 1
1.47766856811289 1
1.2963317290405 1
1.49676767324685 1
1.66316401728351 1
1.41652679322921 1
1.41619134632115 1
1.27503155751457 1
1.61397556024144 1
1.49781226074548 1
1.69655542254979 1
1.74434658282183 1
1.19728262368652 1
1.57645883873699 1
1.81993703791236 1
1.36391812914585 1
1.62894888065949 1
1.36795479539504 1
1.29940424726812 1
1.64729865136103 1
1.71143841627639 1
1.3454853356156 1
1.36689790731217 1
1.21302990423627 1
1.39394349737058 1
1.72102061239101 1
1.18291258915456 0
1.21909401900174 1
1.15450532380118 1
1.13198452249172 1
1.18432490956017 1
1.51375495024974 1
1.25125066103003 1
1.49697919203009 1
1.49222150245835 1
1.72928240951747 1
1.51344225563857 1
1.60871716385692 1
1.53019669160572 1
1.48463032194501 1
1.39646899630589 1
1.68174612357968 1
1.17773222408251 1
1.88540862172533 1
1.76000598381184 1
1.38491980622107 1
1.46383027632819 1
1.54723281445913 1
1.64639237238158 1
1.45232853453143 1
1.55812627334311 1
1.25655858056123 1
1.70151462783084 1
1.32075382419816 1
1.5694713085099 1
1.6163489174074 1
1.25545438751521 1
1.30690846327394 1
1.37850657981237 1
1.33305286242683 1
1.83600257278854 1
1.53539903121085 1
1.45652679902331 1
1.75275364991879 1
1.63779875459383 1
1.60922270893255 1
1.69000174609547 1
1.46430892912622 1
1.41802313272799 1
1.35988868750341 1
1.44296143367606 1
1.42874614009114 1
1.13781867143947 0
1.1314642091179 0
1.28494874191208 1
1.56505315706302 1
1.13367779576355 0
1.5730127478963 1
1.56987064303773 1
1.45994760277108 1
1.57131497018777 1
1.50894720562068 1
1.61493864850777 1
1.47430506990047 1
1.6524887067862 1
1.45630378846544 1
1.29176778407665 1
1.64632295838779 1
1.39767478783693 1
1.57355382644832 1
1.87129391082257 1
1.59815159292825 1
1.71634726184722 1
1.49416718298999 1
1.45065292325313 1
1.27071218905725 1
1.45487513710769 1
1.53732475196136 1
1.77184943306013 1
1.4524377891026 1
1.16711722321158 0
1.33894917415728 1
1.4824344162415 1
1.31521264027643 1
1.66148073452499 1
1.59051737819081 1
1.60283859855954 1
1.37853694027502 1
1.41831158456529 1
1.60337532820506 1
1.41479090376574 1
1.52336438378507 1
1.62362291244981 1
1.73535825261538 1
1.42993144639698 1
1.58218022264929 1
1.30672631472591 1
1.65392441056526 1
1.57252868231773 1
1.06559170955492 0
1.37930473001839 1
1.30643025526603 1
1.5128039637068 1
1.59107025569378 1
1.60918233900297 1
1.23439512808539 0
1.23745424333872 1
1.32916073327903 1
1.40131693222533 1
1.1555747564552 1
1.46312644550461 1
1.4243258415348 1
1.60536034594257 1
1.81315560426451 1
1.60153922745645 1
1.09637697795512 0
1.32575051071799 1
1.62024693562791 1
1.569428278955 1
1.56248584490509 1
1.51813978461169 1
1.58008516656952 1
1.46432348797945 1
1.87468096936585 0
1.15615518084501 1
1.61760110053985 1
1.41177945670182 1
1.167670401859 0
1.38072351300999 1
1.58610296813107 1
1.2918354883008 1
1.45393764772488 1
1.37956751876737 1
1.4490411918146 1
1.55966846532277 1
1.28172116225561 1
1.12346667098972 0
1.84767221725629 1
1.56140867234184 1
1.66004285423109 1
1.45026198874331 1
1.5554166805895 1
1.10423647211242 1
1.53353038008384 1
1.41277355799395 1
1.78540527589282 1
1.6471114761971 1
1.63793911099351 1
1.36884462147599 1
1.2784292571714 1
1.54054988766103 1
1.60947042287805 1
1.32834790118243 1
1.577941495805 1
1.48265852630186 1
1.6184809435562 1
1.58147407909809 1
1.5968999709255 1
1.59663466541272 1
1.26424023707006 0
1.95229957349584 0
1.41870611889006 1
1.18409993027611 0
1.44239281092157 1
1.39757166212569 1
1.44533217533856 1
1.51868035174037 1
1.52579832064373 1
1.211794828829 1
1.26401169503495 1
1.66590809379498 1
1.61607446351687 1
1.51163295119361 1
1.68991283653112 1
1.38098686201626 1
1.32321668670606 1
1.3391758319932 1
1.76167628782406 1
1.63459960725587 1
1.68847537473712 1
1.12793938403284 0
1.36893469161457 1
1.60452732815898 1
1.61738434425397 1
1.38105202633758 1
1.44131003722804 1
1.41362952222176 1
1.24039614025565 1
1.43576553340501 1
1.24365842893582 1
1.40942336552385 1
1.41184492515416 1
1.4676839035433 1
1.304613786101 1
1.44859112308038 1
1.79605649101418 1
1.70491405987174 1
1.37592242722436 1
1.61996011236656 1
1.15987364279423 0
1.23623539853864 1
1.37722095079295 1
1.0349703061416 1
1.8348824066121 0
1.52128356296769 1
1.4814723454453 1
1.42643506683555 1
1.57286609818496 1
1.69599880268143 1
1.64309933027515 1
1.61208063802634 1
1.61695350678346 1
1.48604637799808 1
1.63341654709261 1
1.40416249570906 1
1.49596548164526 1
1.07732567136631 0
1.53178956623402 1
1.54862026395841 1
1.16104216637324 1
1.40691599028514 1
1.40263636208446 1
1.53112540774804 1
1.44369490510593 1
1.86011121720911 1
1.23052254409482 1
1.52949026094769 1
1.3883056742094 1
1.41391561889905 1
1.73358730494355 1
1.54795957436349 1
1.43770687979332 1
1.7055868307908 1
1.3651043884402 1
1.83311921902684 0
1.74943155923948 1
1.43559468449988 1
1.49886598805789 1
1.21479432821526 0
1.34871596216832 1
1.45984994431307 1
1.74008242079632 1
1.07770475229457 0
1.31014961306482 1
1.38570123560257 1
1.55425223055206 1
1.53357191306436 1
1.47006694940831 1
1.53686070143664 1
1.67576035079388 1
1.52997067283567 1
1.48068717428121 1
1.71322639744604 1
1.53893211604634 1
1.84005424653028 1
1.5253164226415 1
1.37041537107344 1
1.50292269348925 1
1.6217429409265 1
1.62839814014035 1
1.53254492570941 1
1.15594942637928 1
1.56018717883727 1
1.00148566355969 0
1.43312574369228 1
1.73824541020396 1
1.36958650135927 1
1.46307217759935 1
1.22667458968629 1
1.47490128677665 1
1.42637274118235 1
1.33041859974897 1
1.50591627037122 1
1.70234645160525 1
1.44749930365207 1
1.47619753026903 1
1.77606099997616 0
1.33050250874879 1
1.73308498769976 1
1.44582888460934 1
1.49164314666432 1
1.35477124852005 1
1.03457366214135 0
1.61603303411405 1
1.71061021677212 1
1.27762620029006 1
1.58987804380174 1
1.78729763799621 1
1.76326650786978 1
1.42643256680116 1
1.35979275151415 1
1.35210870231324 1
1.80358968125193 1
1.5806663442627 1
1.30319616695194 1
1.42124688363121 1
1.52820613897183 1
1.63139479571963 1
1.58012221399999 1
1.20512005974075 0
1.63553917131724 1
1.67327913638484 1
1.45353511576089 1
1.37772015188454 1
1.44687579383655 1
1.77809206771755 1
1.77325212146218 1
1.46054114644246 1
1.48295894154724 1
1.49804660120818 1
1.62649603393305 1
1.34292309264557 1
1.74241246618925 1
1.48486894586137 1
1.71273770047 1
1.54259277994359 1
1.73182675640811 1
1.33476413309057 1
1.55019522298246 1
1.18710199402759 0
1.62512121020652 1
1.60283293377194 1
1.41512541280797 1
1.59013293495559 1
1.68619576520202 1
1.68035871300582 1
1.31191050934238 1
1.63387411211556 1
1.40922013153612 1
1.49067602918802 1
1.58120387406412 1
1.51141931358448 1
1.3641195192883 1
1.5037365059982 1
1.45620885852836 1
1.60879848190221 1
1.28673575066337 1
1.37916706927732 1
1.04303103648777 0
1.24525126251131 1
1.56117789908756 1
1.37377135193043 1
1.23847936294533 1
1.73498615412084 1
1.43037801717785 1
1.67888484496759 1
1.44450654189507 1
1.5566886357711 1
1.3499248022884 1
1.17020866291415 0
1.19268044220785 1
1.92134214429635 0
1.75127932836249 1
1.26289785071952 1
1.51560243215694 1
1.29465397806281 1
1.42664798025512 1
1.70265443055015 1
1.39103939309588 1
1.6147506793846 1
1.48272561581498 1
1.29711665424392 1
1.54552985905665 1
1.03184607351522 0
1.11195327819875 1
1.6332863961933 1
1.81305548811871 0
1.62762724260713 1
1.32160456938051 1
1.19095683270733 0
1.5455276936489 1
1.45954504356154 1
1.63789239040737 1
1.1669071508806 1
1.63272787287427 1
1.42408123435252 1
1.59803352833831 1
1.57828532777786 1
1.30234980833652 1
1.38358415102227 1
1.55183151223045 1
1.9376166193069 0
1.82823367422313 1
1.50747605550682 1
1.44544780192051 1
1.29528821374647 1
1.57415177794869 1
1.65337247997292 1
1.28171632614673 1
1.18121714701321 1
1.44640121326241 1
1.71616590266347 1
1.40768852647092 1
1.51739648593822 1
1.33611349582477 1
1.51033415390096 1
1.62939140062103 1
1.64408527986791 1
1.45576420300243 1
1.31913147256306 1
1.49971222864041 1
1.57966356046632 1
1.45993935621176 1
1.62388031455685 1
1.3654211730308 1
1.95140132428927 1
1.53922233114026 1
1.43341775651273 1
1.57890972617657 1
1.36491646506433 1
1.4865463438709 1
1.53481142430681 1
1.34073689131045 1
1.71049761997858 1
1.76776117008023 1
1.22889696654399 0
1.3358736766403 1
1.37246355016437 1
1.30087707689893 1
1.74611146793122 1
1.49826428095083 1
1.17799516677269 1
1.54582969071994 1
1.5068626946878 1
1.28005333023515 1
1.4326124032997 1
1.47411753051092 1
1.68781044039126 1
1.54210016011877 1
1.54631633422945 1
1.51888370542336 1
1.51927396464821 1
1.63008509141985 1
1.66498889857839 1
1.66388912950863 1
1.60550206008882 1
1.75993743042084 1
1.81045284738276 1
1.43952030492136 1
1.69674904721438 1
1.37649210388716 1
1.52402565090951 1
1.3672658983616 1
1.51511026356557 1
1.64309120455176 1
1.1343712468083 0
1.53898630711399 1
1.25795783741969 1
1.47419910668482 1
1.45716174263448 1
1.41238248243999 1
1.44519353967193 1
1.67695975042393 1
1.52293117137485 1
1.75132793947176 1
1.80898139093115 1
1.37433715284102 1
1.39070008893338 1
1.46024180275842 1
1.25839566324354 1
1.3141027700668 1
1.81946404800047 1
1.81877241717469 0
1.62873901888548 1
1.51183586593569 1
1.37521440307874 1
1.26926872739712 1
1.65533261915816 1
1.36736951919462 1
1.45890473903859 1
1.25953894647827 1
1.48359522981708 1
1.34456212279834 1
1.44119712957372 1
1.6842822352223 1
1.31040133278988 1
1.59959080346863 1
1.67695031713411 1
1.73022793946261 1
1.61698736212809 1
1.4265777276147 1
1.53378529877 1
1.5597421674116 1
1.14024181985446 0
1.58023110203213 1
1.53050280270839 1
1.5647213735889 1
1.46792216101626 1
1.69997941292246 1
1.44067300117994 1
1.46982006174196 1
1.57287185747299 1
1.46620094216919 1
1.71130482794897 1
1.44731976680417 1
1.53392120842189 1
1.56272209549282 1
1.87695459724166 0
1.38622489194673 1
1.35872775120383 1
1.58307223437218 1
1.34770280257516 1
1.53224770904937 1
1.40448607749564 1
1.29432378029883 1
1.44253538606145 1
1.4954006539696 1
1.69067454606896 1
1.5568749220177 1
1.70359688018855 1
1.2342291484005 0
1.36575720336377 1
1.4149171758344 1
1.36847745863487 1
1.58347212267478 1
1.66147258666818 1
1.09074628913568 0
1.78498825252557 0
1.74696639920826 1
1.42173606460965 1
1.53804273788786 1
1.58697010987472 1
1.19435455068361 0
1.2983637643926 1
1.45634114012373 1
1.58916012876721 1
1.3910859928062 1
1.60666560686229 1
1.66916521540346 1
1.64702317852706 1
1.24946419138772 1
1.60532911265422 1
1.43381910827099 1
1.30612096934108 1
1.38365420503942 1
1.24287302092016 1
1.83353511600887 0
1.28715465533203 1
1.45489775452098 1
1.41123888401756 1
1.51933458923809 1
1.73829387101685 1
1.35463922907043 1
1.55215315196774 1
1.55618168179466 1
1.36546571091865 1
1.63482252899889 1
1.60581466562017 1
1.38588830684954 1
1.38035796557858 1
1.54499020223359 1
1.30125722926342 1
1.27169438358955 1
1.71315290076989 1
1.38797532311549 1
1.50145373499439 1
1.23168326481418 1
1.64163322722092 1
1.34516894850423 1
1.31170127886497 1
1.29635898835261 1
1.22013112932169 1
1.65614841509971 1
1.67949909121656 1
1.51479171235095 1
1.44775874481855 1
1.44544884401841 1
1.69112643750832 0
1.25621385407452 1
1.4222684301969 1
1.19205195024544 0
1.34245682627198 1
1.41040275337009 1
1.23319066751829 0
1.08765714913461 0
1.35801911674338 1
1.67698888792633 1
1.5571154469834 1
1.50228223707381 1
1.63688432397093 1
1.66548901370421 1
1.31437397286347 1
1.77144104504718 1
1.38787287789755 1
1.51997428931504 1
1.82861848500274 1
1.33631961803194 1
1.71853987781358 1
1.37566698906267 1
1.82109243381031 1
1.47502638936173 1
1.51671266353646 1
1.83002004163044 1
1.48686515159979 1
1.69851708431678 1
1.42893948991895 1
1.56473560143138 1
1.56776287203733 1
1.36511367235635 1
1.46139633543803 1
1.19708672964986 1
1.77058281812158 1
1.25829070849448 1
1.63534262250047 1
1.65831947489193 1
1.19418982206194 1
1.6128055287425 1
1.44155681050985 1
1.17242200495846 1
1.46323480580433 1
1.08924007874901 0
1.65157878501666 1
1.38428221421784 1
1.14228038752547 0
1.44881314496439 1
1.39896342953364 1
1.72731331373706 1
1.45999937116438 1
1.7944969477104 1
1.18461430357632 0
1.39417688965458 1
1.24156405319257 0
1.04974211483619 1
1.32649504464914 1
1.28162827724288 1
1.55833808545731 1
1.58844509351402 1
1.56756447967486 1
1.62303099099239 1
1.55987226884261 1
1.23511189363637 1
1.65009119043325 1
1.40948981409918 1
1.44812881698954 1
1.38538843264262 1
1.12052654557349 0
1.74055478617408 0
1.60544418312643 1
0.969401191602959 0
1.40205806200592 1
1.16629862989175 1
1.62517436531854 1
1.16979810281922 0
1.33156363118161 1
1.44830344401053 1
1.447969693456 1
1.6732777058294 1
1.41540228409511 1
1.59738366192684 1
1.49535850825453 1
1.30473504709886 1
1.51693842027197 1
1.54174100941168 1
1.49113610007668 1
1.41427393163856 1
1.44736101622741 1
1.42833397119454 1
1.6727877711772 1
1.61826662453818 1
1.51234251125581 1
1.36167651861942 1
1.21688200840364 1
1.33458694753775 1
1.6021560050102 1
1.36980422974102 1
1.51393113090466 1
1.18609289042897 0
1.39738861767458 1
1.82245778479937 1
1.50813592657836 1
1.14027263316237 0
1.64818000383031 1
1.37507009367162 1
1.802827147497 0
1.50769197839454 1
1.25677257907953 1
1.50833492709983 1
1.29627133304342 1
1.46995356792786 1
1.75925126455784 1
1.55571036371256 1
1.57571512017624 1
1.44277395360661 1
1.91143675205614 0
1.29161980028025 1
1.6250882470798 1
1.273812670176 1
1.546943357977 1
1.56609433363979 1
1.41919660068949 1
1.25945606614988 1
1.66114534060346 1
1.27528486986666 1
1.54402888782246 1
1.81275603030574 1
1.92295971807448 0
1.48317908078222 1
1.78885198436908 1
1.59976169720059 1
1.60400716667304 1
1.45047080374118 1
1.46075519268292 1
1.50524534552262 1
1.67653265971661 1
1.27211648428584 1
1.40581944324907 1
1.22464323539977 1
1.58869742816819 1
1.2745756128368 1
1.65200876793604 1
1.16120576899677 0
1.56164211935858 1
1.31111851937509 1
1.43659306456996 1
1.30566124896244 0
1.69105093164445 1
1.50817175827238 1
1.53454493017146 1
1.61315409951628 1
1.52122055413195 1
1.41477269222992 1
1.68757311788143 1
1.39108813734871 1
1.74069438386693 1
1.46646403750775 1
1.55719482063091 1
1.39319733373181 1
1.25417031908524 1
1.72226368158113 1
1.43472101337211 1
1.90135891609593 0
1.60789983065659 1
1.67009655409863 1
1.30349204751466 1
1.39464508066784 1
1.6701398198017 1
1.36033680829038 1
1.18657829832668 1
1.78642268930703 1
1.55908964378202 1
1.38983295079135 1
1.66829699792988 1
1.44500383566665 1
1.59028773157995 1
1.4244816252845 1
1.36751898493582 1
1.4594036283148 1
1.65327643270504 1
1.67779100603749 1
1.5442053100826 1
1.66361248655668 1
1.21948816884151 1
1.7677024093721 1
1.41163221587954 1
1.38139517841137 1
1.41464116054251 1
1.67277271179883 1
1.33944209760016 1
1.46409799073656 1
1.49050399994734 1
1.37927458387689 1
1.14498304224318 0
1.47606247798248 1
1.38633272360026 1
1.57292189555013 1
0.994018568179708 0
1.52471485473435 1
1.46201773237264 1
1.58656943410334 1
1.29622733526209 1
1.28318412778962 1
1.63713310417223 1
1.89843869957511 0
1.44401752917527 1
1.81421364110628 1
1.19324016314112 0
1.59325315335022 1
1.53636230376518 1
1.38231223570335 1
1.43272250933382 1
1.68085806142684 1
1.6187105016364 1
1.12714674850036 1
1.60516250650445 1
1.47853810542359 1
1.66955449972402 1
2.02949382069751 0
1.43750558234033 1
1.584094874809 1
1.49408192001969 1
1.37793655713421 1
1.25217740337878 1
1.20659742516456 1
1.23145639307935 1
1.71090931949754 1
1.43287274480535 1
1.70833234514876 1
1.60062533652378 1
1.89679003331738 1
1.52078761142809 1
1.35833319275804 1
1.58082223262487 1
1.85176411104148 1
1.82355949746933 0
1.50329035313481 1
1.49945532202641 1
1.62714758314148 1
1.84823334879987 0
1.25335638090495 1
1.36983977732433 1
1.22125434706826 0
1.47137380909486 1
1.26405450382382 1
1.64796469800403 1
0.97459551589136 0
1.21205771184298 1
1.36940114654383 1
1.49903089413486 1
1.53240041302728 1
1.3267456515976 1
1.43823505817712 1
1.29068649325545 1
1.5698868750558 1
1.53828924672278 1
1.40815544817946 1
1.63046904960972 1
1.39190815117238 1
1.22650954882991 1
1.65726619110357 1
1.22675882913815 1
1.44132434740771 1
1.77295069048518 1
1.66431386552512 1
1.28752184954532 1
1.37728733235264 1
1.16100063859464 0
1.64908045711719 1
1.62318606365018 1
1.39207351344911 1
1.51107616789744 1
1.5576131854699 1
1.36479621155999 1
1.63811638599225 1
1.47187567413671 1
1.37042788817089 1
1.20186355182721 1
1.47237290607612 1
1.39289661853892 1
1.46163528493908 1
1.37717750399576 1
1.59719156181384 1
1.45062104847687 1
1.68053359439245 1
1.42712294913209 1
1.51851670819598 1
1.36517537379321 1
1.31730214895259 1
1.6340514915503 1
1.21657373962833 1
1.80101785661139 1
1.47423475616771 1
1.63296071480155 1
1.46147767677927 1
1.37150388423048 1
1.66782173316879 1
1.40903515523655 1
1.77095008081717 1
1.71029460712492 1
1.29193775400348 1
1.60173178166678 1
1.40380588683864 1
1.58948918239508 1
1.72172947337406 1
1.43781267902496 1
1.60844092777572 1
1.48032939809947 1
1.73722829307981 1
1.4483071392755 1
1.38907976014809 1
1.64823326203145 1
1.11760367252989 0
1.77799083153808 1
1.37926436406907 1
1.6670657952291 1
1.43020225049928 1
1.31983454406874 1
1.16681200259313 0
1.85523263474549 1
1.36472825200757 1
1.65575845707151 1
1.57745655842896 1
1.5353996472855 1
1.32196073532934 1
1.73705768400818 1
1.64086386020818 1
1.47456282849738 1
1.80071748676902 1
1.36894329454279 1
1.4640597327449 1
1.42821040942815 1
1.39035557380037 1
1.35343283660973 1
1.39913441409436 1
1.512890176743 1
1.21135067701545 1
1.67264895418818 1
1.30276027511121 1
1.66526165526739 1
1.52337575689336 1
1.39825559480493 1
1.2679776158215 1
1.39114459835836 1
1.53261639763842 1
1.67147242362049 1
1.57088105106064 1
1.61456091712081 1
1.1301644833004 0
1.63171011538946 1
1.50717637603599 1
2.07563254327099 0
1.5065172578349 1
1.11365962873637 0
1.43592757614177 1
1.06311774347801 1
1.42809728468179 1
1.47996550183909 1
1.5231984420794 1
1.71306953281177 1
1.67935755257999 1
1.68317415890516 1
1.42953747298759 1
1.39272106210049 1
1.48250004298819 1
1.37746501152267 1
1.52658465846755 1
1.53322034169004 1
1.4723156888469 1
1.40484219172772 1
1.769587838813 1
1.42267267053504 1
1.5455215070486 1
1.64798433654077 1
1.22510361240936 1
1.39582013934752 1
1.35193014040952 1
1.67901577739055 1
1.6643003261294 1
1.50604875026857 1
1.48487228430358 1
1.4610007840609 1
1.20035054906397 1
1.42159734440434 1
1.64042109886883 1
1.21093707260893 1
1.42208248503037 1
1.26935579791444 1
1.06310107350441 0
1.60946315827527 1
1.5784080026408 1
1.4441575819565 1
1.37785689908288 1
1.40367871561366 1
1.54082778895025 1
1.42431786112244 1
1.61267418301033 1
1.23245297956096 1
1.39973234815464 1
1.58527749726055 1
1.47794025588248 1
1.46832274193567 1
1.54047320890724 1
1.78090449496136 1
1.45756519460512 1
1.548568036712 1
1.49088468575238 1
1.2464375240701 1
1.49583599621776 1
1.47815717184837 1
1.36808847555688 1
1.61993110194012 1
1.44437764401378 1
1.79175078991864 1
1.44684021846187 1
1.21643699732389 1
1.30110243198387 1
1.29335638829324 1
1.35817274855451 1
1.28949126132139 1
1.6192155322183 1
1.36016452859326 1
1.62046498926331 1
1.38929376048907 1
1.52693171461018 1
1.53951289410849 1
1.20359273031834 1
1.48653053889357 1
1.41847784279931 1
1.62245019449579 1
1.4143441809428 1
1.49924678731851 1
1.47286578296426 1
1.6421103745092 1
1.35998626936617 1
1.53978947594785 1
1.90931287970688 0
1.63737444284057 1
1.21891877776059 1
1.5722556699352 1
1.53372165627584 1
1.50853628797291 1
1.41851288420278 1
1.40201241251538 1
1.57736127101589 1
1.27640072873336 1
1.56475329575498 1
1.75159016605216 1
1.48208574540898 1
1.57568294727473 1
1.60988974668831 1
1.50567503888483 1
1.44720766020174 1
2.10770032019843 0
1.66683786400755 1
1.38867784269938 1
1.36691347764015 1
1.54971176004746 1
1.63133708711828 1
1.33738910511898 1
1.42647414471994 1
1.4988105877426 1
1.6106644711941 1
1.22560896646884 0
1.25934994970113 1
1.39095958382759 1
1.196577690269 1
1.28754598709754 1
1.17595545070174 0
1.24077244663873 1
1.7325586256754 1
1.33696294521407 1
1.41403542068285 1
1.65049116903846 1
1.29561131359894 1
1.47739682771819 1
1.5237259895658 1
1.3615325930342 1
1.36570700670368 1
1.80179351428886 0
1.34321271176472 1
1.72825039415254 1
1.74519318166368 1
1.60397045490674 1
1.39741564922929 1
1.21274332828455 1
1.36878089082828 1
1.626815585246 1
1.29284798797485 1
1.660921152275 1
1.36859069757895 1
1.81531153616228 1
1.19497361902544 1
1.69737300718637 1
1.50979405643209 1
1.02319403529127 0
1.57916550072362 1
1.56496129057243 1
1.53568383184594 1
1.46198435497586 1
1.59390560227797 1
1.59026330299769 1
1.45304291616576 1
1.34543072733901 1
1.53053257322647 1
1.49629207044985 1
1.71694019837263 1
1.24848750424871 1
1.1436470953566 0
1.4657811608384 1
1.40680336044681 1
1.19443653125902 0
1.41054954200723 1
1.49520796861242 1
1.76115957204462 1
1.63203285062379 1
1.45295147367867 1
1.4108263088836 1
1.41812566551085 1
1.41758389387528 1
1.61218782738251 1
1.54575299105981 1
1.18915014577146 1
1.56195285953324 1
1.1852272167501 0
1.50130639266143 1
1.55623218201594 1
1.63409789948136 1
1.30157767619049 1
1.28474707053126 1
1.27114634212804 0
1.06622958322406 0
0.999873821741415 0
1.23398688452658 1
1.41257365589022 1
1.31233256213949 1
1.43459158801801 1
1.76807277488287 1
1.41697671235452 1
1.27692763137089 1
1.13585418749796 1
2.02476310953575 0
1.37450173571092 1
1.40556074675911 1
1.42952080245367 1
1.22426406650013 0
1.39567016100232 1
1.52445581068104 1
1.48076830158156 1
1.44808529305795 1
1.44300167664348 1
1.3515644934323 1
1.46381846669548 1
1.40442887459236 1
1.39856020756217 1
1.26211654888561 0
1.54258189755979 1
1.71077360650472 1
1.34695431597939 1
1.09320524523409 0
1.13811950565636 0
1.68474861137648 1
1.50716040065962 1
1.44296012484255 1
1.33109659668061 1
1.85811999229515 1
1.44738616278057 1
1.63913593754854 1
1.84444789332576 0
1.68443050383366 1
1.59451194080234 1
1.67918501827806 1
1.73814268185706 1
1.20693564859795 1
1.41540930030409 1
1.68286822497724 1
1.53919495100343 1
1.66065827690574 1
1.81801438357585 1
1.48348316018016 1
1.45151278737494 1
1.63927240206129 1
1.5563368021524 1
1.45506130971175 1
1.68375275373392 1
1.3268595553571 1
1.59673761882447 1
