# Supplementary material for: Bias caused by sampling error in meta-analysis with small sample sizes
Source: PLoS One. 2018 Sep 13;13(9):e0204056. doi: 10.1371/journal.pone.0204056 (PMC6136825; doi:10.1371/journal.pone.0204056)
Supplement: S5 File — (ZIP) [file pone.0204056.s005.zip › results N = 10 theta = 1.5 tau = 0.5 sz = 20-30.txt]

"dl.theta" "dl.cp"
1.3862143055519 1
1.36404642350686 1
1.45688702615521 1
1.35083228432774 1
1.42240083303886 1
1.4930787696027 1
1.45798536296811 1
1.05052541091815 1
1.34718679454166 1
1.57512923649472 1
1.38811433891111 1
1.74157704871303 1
1.60669967683106 1
1.41029946813653 1
1.86609188015535 1
1.47754352425476 1
1.36851633829828 1
1.28328227341949 1
1.18978075227174 1
1.00397881983034 1
1.86817508240894 1
1.32913863483454 1
1.43918364915642 1
1.01317859985418 1
1.1377770464194 1
1.49677155719049 1
1.33067487147378 1
1.57240618604179 1
1.04174285453205 1
1.23174872841848 1
1.58897181612159 1
1.46702869028836 1
1.68235716940144 1
1.18625433746147 1
2.05966396268462 1
1.52405401796099 1
1.59719337006894 1
1.0716922326189 1
1.21863787002116 1
1.56089076459929 1
1.40973446247956 1
0.984934583253106 1
1.52902201653479 1
1.07990227487307 1
1.48337232855058 1
1.68882645585502 1
1.67130300091426 1
1.42813819933654 1
1.11035157573139 1
2.02711766217901 1
1.24427833046047 1
1.75468999330977 1
1.25201648132844 1
1.76311693228796 1
1.21002144307123 1
1.8787590253052 1
0.88943380200999 0
1.42228331352678 1
1.20359778658703 1
1.58095391723116 1
1.43553864513072 1
1.17024833056584 1
1.28050398204632 1
1.31319520510905 1
1.44124231460144 1
1.20785623055294 1
1.44541817744351 1
1.38386997675243 1
1.60912437506955 1
1.27942875116807 1
1.692758169918 1
1.66577005144877 1
1.4694254977373 1
0.91036647252877 0
1.08475691722529 1
1.14760414840088 1
1.65571114121653 1
1.32295370164067 1
1.18676088207456 1
2.03521051282416 1
1.45442206329488 1
1.34989658452711 1
1.24800035209181 1
1.16940731748886 1
1.20851111173258 1
1.42332285577323 1
2.01952982270285 1
1.21705778958767 1
1.19409091954191 1
1.74272719156704 1
0.957833733113669 1
1.35031681603209 1
1.60753433429199 1
1.49245773208663 1
1.39223213656631 1
1.60355082981476 1
0.913390037256248 1
1.92982322923542 1
1.23848684180978 1
1.4027321202449 1
1.37407158130873 1
1.46895468801365 1
1.71500630854172 1
1.41276573275084 1
2.03334615761618 1
2.13231665865678 1
1.63398003789935 1
1.07216891511346 1
1.16434675382269 1
0.794024084252407 1
1.61056771670488 1
1.91766083415714 1
1.49375272635229 1
1.6115975162659 1
2.35550038509662 0
1.20854945346637 1
1.9142548170132 1
1.24393615145403 1
0.974015246595768 1
1.44219672776979 1
0.956340558414589 1
1.42700400270363 1
1.97039077950212 1
1.13697535834266 1
1.59595274483881 1
1.08850137179292 1
1.64326973139394 1
1.19001101961946 1
1.48530799349166 1
1.45527521980371 1
1.60814928223142 1
1.85869757566529 1
1.41626613557692 1
0.614238581437553 1
1.67209576046072 1
0.957483386817905 1
0.939433621669041 0
1.6239408348618 1
1.4630360421445 1
1.28044723499423 1
1.70914504109911 1
1.28068387362975 1
1.61632538427914 1
1.96163914997149 1
1.95988231674863 1
0.932006166410647 1
1.40830184985744 1
1.54636353503007 1
1.86958794200762 1
1.77720274319552 1
1.33199190569313 1
1.70955053901725 1
1.01625091536501 1
1.69761962578853 1
1.53879468393206 1
1.61653809126192 1
1.19785796292281 1
1.18798094167692 1
1.424031341402 1
1.71716011411367 1
1.62179016537177 1
1.20352021667329 1
1.74597703741894 1
1.57101508115879 1
1.27692080839711 1
1.94361178647103 1
2.1911910108639 1
1.48416098623785 1
1.31158172593786 1
1.08641993055668 1
1.13540463219016 1
1.2792953213845 1
1.11975288686604 1
1.90409691536083 1
1.56629759232373 1
1.94750267853306 1
1.28098587615637 1
1.3464786969269 1
1.1035696894247 1
1.3573329597559 1
1.99101754384983 1
1.61109032063336 1
1.58770763923693 1
1.16860431551939 1
1.38963355961133 1
1.58799254838996 1
1.59906560535228 1
1.02426512559895 1
1.5494688424743 1
1.22824832744825 1
0.819333136379661 0
1.53001477853863 1
1.61056411239376 1
1.70317026359185 1
1.58926830529477 1
1.61623323672995 1
1.3411343622248 1
1.20971644481459 1
1.68098093320765 1
1.25252393145651 1
1.18115581225668 1
0.821755581342241 0
1.60167279118227 1
1.80740643609642 1
1.29432898949994 1
1.48172121160712 1
1.21793691130351 1
1.24607486686697 1
0.979267775764432 1
1.07848338213554 1
1.98107294132918 1
1.43599534807034 1
1.49780688399484 1
1.51092268794247 1
1.72742759039849 1
1.52837600988774 1
1.82914277255605 1
1.22583925860067 1
1.32764417286435 1
1.01956853542089 1
1.28884298647961 1
1.08697811120461 1
1.96643231390122 1
1.39121531839804 1
0.830236639833447 0
1.55543705373659 1
1.20887172989235 1
1.47262828251922 1
1.17083681367195 1
1.59015076899781 1
1.45275018992835 1
1.28385673160134 1
0.878940960409131 0
1.50891763759845 1
1.2443731536982 1
1.52532070918006 1
2.35056007725386 0
0.856649598557484 0
1.37320094313871 1
1.86509782304579 1
1.58017981806715 1
1.3753895680863 1
1.75907799717826 1
1.23610849459252 1
1.582690862098 1
1.04089430406882 1
1.15242848025065 1
1.50062858413194 1
1.8440478081524 1
1.03166360540726 1
1.56354804471917 1
1.44931636887321 1
0.663952176566279 0
1.39750868076248 1
1.04763995767731 1
1.32348553175101 1
1.38145179985771 1
1.15981358120011 1
1.16596556279466 1
1.46143040702755 1
1.77083320788774 1
1.39345249527385 1
1.01746120245283 1
1.54853050422705 1
1.33491135598676 1
1.30899421207053 1
1.33378233061712 1
1.67831716515322 1
1.19414615293519 1
1.28147664764914 1
1.87506889875047 1
1.58531434576468 1
1.78512699205089 1
1.32191772416118 1
1.90935948841476 1
1.67652467411806 1
1.25193629600244 1
1.52654993915431 1
2.37541469669989 0
1.65839328286268 1
1.57223009789272 1
1.40898590165799 1
2.44212225535214 0
1.75412618479907 1
1.45283810388535 1
1.69802875525095 1
1.32513709899594 1
1.50054922047146 1
1.56580868322401 1
1.74420021511988 1
1.13440924699754 1
1.51031071555876 1
0.92339719804611 1
1.40803358576558 1
1.21619379793509 1
1.04100947763309 1
1.82615441695273 1
0.99636699954139 1
1.02034265619638 1
1.04786963066528 1
1.31560405692394 1
1.20610763907014 1
1.3344627919585 1
1.64984405620398 1
1.38665361147763 1
1.67375969357357 1
1.26976133477483 1
0.993981403640084 1
1.56110919275619 1
1.50003739801928 1
1.64934715911277 1
1.89205244796531 1
1.73497528111902 1
2.03749375790848 1
1.78806422971868 1
1.45375322859298 1
1.5130341857383 1
1.05075131606798 1
1.18270328383816 1
1.27284896966432 1
1.31809970937312 1
1.85369266291637 1
1.36300597342877 1
1.84783572707945 1
1.34294952021579 1
1.38297718680442 1
1.20018470876297 1
1.5699494759229 1
1.24094205669614 1
1.14084860303008 1
1.65220675931824 1
1.50260606512614 1
1.60211174225128 1
1.6581765597477 1
1.15941149018688 1
1.24175484822791 1
1.33127932721445 1
1.6780169829884 1
1.97748333393373 1
1.8048118762263 1
1.00355747744604 1
1.41841036944236 1
0.83172962794246 0
1.91789311589796 1
1.74550016522094 1
1.94606068119273 1
1.40170873493718 1
1.66864636170969 1
1.43246617515099 1
1.33440029010331 1
1.35293891767842 1
1.47667220762067 1
1.29430765318268 1
1.24819887425435 1
1.08084608238119 1
1.79892650722397 1
1.18061811331197 1
1.11939626220628 1
1.32916290388572 1
1.17997455305204 1
1.1746664179157 1
1.09761690422642 1
1.59039278052294 1
0.751392810726655 1
1.44225632386338 1
1.33754245088266 1
0.545269029576212 0
1.43068857713954 1
1.09316004342342 1
0.890853969891836 1
0.644080348989364 0
1.34887393823032 1
1.364067493018 1
0.892439986868032 1
1.33547656920457 1
1.91815725750308 1
1.46238665339348 1
1.3787171787543 1
1.65478849267971 1
1.64328692553232 1
0.999447866387574 1
1.39969238984742 1
1.74692909451528 1
1.11115537823543 1
1.43524095123484 1
0.83893159871678 0
1.7158030922094 1
1.19928582265313 1
1.59415364698042 1
1.79420644453019 1
1.34851614434234 1
1.67721431099058 1
1.4794556406585 1
1.29603777022162 1
1.72390251139883 1
1.34016477906253 1
1.05684952100927 1
1.75387550301499 1
1.68346796097608 1
1.15622424495198 1
1.59285821689058 1
1.30001941798892 1
1.10445538329078 1
1.41393074980736 1
1.51125606955522 1
1.42402723385063 1
1.4528523145779 1
1.16288179364628 1
1.34252065365554 1
1.38578831687833 1
1.22932903329191 1
0.966885564342745 1
0.919271877420331 0
0.786497481370505 0
1.71966514337514 1
1.81554042384494 1
1.56430333350529 1
1.37173293374396 1
1.12249110661956 1
1.23062346888541 1
1.56264141499672 1
2.06009705916391 1
1.5963217635798 1
1.06138582753113 1
1.16997859596706 1
1.17258396801793 1
1.3842396859511 1
1.49899723805234 1
1.59597856770245 1
1.61879982570551 1
1.08691005915674 1
0.680081894624465 0
1.10801694408307 1
1.51976067293833 1
1.60197500083765 1
1.15566073039204 1
0.918983635792546 0
1.15574627376462 1
1.54051603256741 1
0.678304958545977 0
1.52318561080587 1
1.36563993776 1
1.28313517977419 1
1.90467995409274 1
1.96919437749828 1
1.50637810935089 1
1.85645052352917 1
1.4188786324768 1
1.91561537738092 1
0.84160440174354 0
1.40463356039674 1
1.07830057157272 1
1.6480787258866 1
1.60492225660036 1
1.2366101284052 1
1.32985558335899 1
0.846807318635817 1
1.36250835300522 1
1.7253777936671 1
1.03250446146877 1
1.61922579144727 1
1.40893392657665 1
1.92155693473648 1
1.65069137652846 1
1.43470840332219 1
1.0143126277968 1
1.2831421146126 1
1.3296950179841 1
1.33927359646322 1
1.77438379950554 1
1.26878340169894 1
1.64004281606092 1
2.10141805231488 1
1.63688087775816 1
0.537461902229509 0
1.65673324777946 1
1.63005911112793 1
1.066912922392 1
1.05541602820832 1
0.755108501262913 0
1.44625043731724 1
1.58973575009957 1
1.18024762517808 1
1.6187508026225 1
1.08182149169939 1
1.62582804391597 1
1.35765654721439 1
1.5553977169187 1
1.13753032483035 1
1.48201308397339 1
1.57428948249911 1
1.6145579891966 1
1.45494389186843 1
1.15215028011095 1
2.02971507534782 1
1.15661806287112 1
1.31128427217201 1
1.37400616887963 1
1.2199222325665 1
1.60759229880356 1
1.23984822498336 1
1.07717732318057 1
1.29389787520384 1
1.7327444220209 1
1.38060763207859 1
1.81260453359393 1
1.92788551196352 1
1.31850369995538 1
1.64631861487901 1
1.31341561187547 1
1.47805637974399 1
1.75025440006792 1
1.22778989814919 1
1.22051651002796 1
1.52500147556383 1
1.815113747907 1
1.68467071932728 1
1.42468156927951 1
1.39979679459895 1
1.32824787469803 1
1.02990044129462 1
1.57097036482762 1
1.08524241378883 1
1.21281409787313 1
1.14995483914941 1
1.2595885279728 1
1.49358927124763 1
0.785245343819387 0
1.21780532034555 1
1.10390753137597 1
1.87220957440255 1
1.15432458899121 1
0.904660533351795 1
1.47254093974482 1
1.25236570166326 1
1.24743281704052 1
1.96822536667785 1
1.39222282026026 1
1.03166680699101 1
1.1490070990967 1
2.13770420563084 0
1.34812445086982 1
1.44941854502835 1
1.2692177714898 1
0.866374860996197 0
1.82724843507276 1
0.604663990785716 0
1.43081682487732 1
1.61397311475973 1
1.35140830603703 1
1.01122258993754 1
1.50124580614904 1
0.830193073413867 1
2.50417884267015 0
1.65017583273437 1
0.973648980028479 1
1.5339727174912 1
1.21462450606596 1
1.85294171630684 1
1.54657092890552 1
1.29340718037333 1
1.29764564836657 1
1.25551301498724 1
1.60690405158318 1
1.00453779608933 1
2.00898553393227 1
2.11820438219628 1
1.28834955994096 1
1.35719977159852 1
1.11659162290069 1
1.88042184254344 1
1.37577153597352 1
1.97577073248705 1
1.46282000501384 1
1.45862569627661 1
1.2068503980863 1
1.19530863398657 1
0.856235110339901 0
1.40971977721202 1
2.06791201490818 1
1.39033934014676 1
1.23869818910832 1
1.89526513092564 1
1.14807770078482 1
1.22159272533946 1
1.25933010360162 1
1.58507116772406 1
0.929150837926104 1
1.85298932384571 1
1.36889075493203 1
0.87282597287249 0
0.837807207717349 0
1.11600568242453 1
1.49350803313662 1
1.29212545102236 1
0.655327231720978 0
1.14024584304233 1
1.32269635591826 1
1.86085266229902 1
1.14040170752736 1
1.41245877373625 1
0.829236944616823 1
2.09160722397461 1
1.63149270266279 1
1.41976730234926 1
1.84490138784452 1
1.0999000193428 1
1.27083804723805 1
1.10108028703979 1
1.36962876916114 1
1.53787547963848 1
1.46829921294918 1
1.65938681918731 1
1.33364127650481 1
1.47299069713893 1
1.31630983270795 1
1.34919529751471 1
1.67852627456882 1
1.83046502049817 1
1.53709265313516 1
1.6121780250106 1
1.449074171665 1
1.56709741473502 1
1.49215988747825 1
1.77028144337921 1
1.44438801987516 1
1.30673139478723 1
1.30632862379896 1
1.80940131767032 1
1.25598087945414 1
1.79883070606834 1
1.19914598935538 1
1.64907214396725 1
1.36760888269207 1
1.25103551318873 1
1.34605132023435 1
0.886943379438167 0
1.07200611312084 1
1.82148139145178 1
1.85038872536411 1
0.893337201564462 1
1.5044408549312 1
2.04045948743006 1
1.30818458468441 1
0.785920435947216 0
1.3617671231193 1
0.971253204237459 1
1.40294731021784 1
1.15671597835435 1
1.41818208650114 1
1.59176796827703 1
1.86671238006807 1
1.31158713250464 1
1.83479682495117 1
1.65829249979378 1
1.42809262234877 1
0.763917687040229 0
1.17191918303529 1
1.32047584684249 1
1.83643161950957 1
1.73220807458338 1
0.808637131285936 0
1.07777500712189 1
1.72167567786324 1
1.48026248518777 1
1.51123862047194 1
1.49915510129338 1
1.15792875960784 1
1.33382821283221 1
1.56583681078698 1
0.969088473191314 1
1.18861641234424 1
1.08196878689643 1
1.28855120208462 1
0.89396710487292 1
1.3503744856188 1
1.58603610020582 1
1.36224073743685 1
1.14860540186128 1
1.68901269697157 1
1.2620396667702 1
1.37547583081612 1
1.37956437019947 1
1.31493691304048 1
1.5250602835433 1
1.09543583182908 1
1.0837314652883 1
1.09529048067227 1
1.80462881336586 1
1.8459044199116 1
1.52817568655307 1
1.84443153504637 1
1.27760665694496 1
1.07078440517344 1
2.07130176437607 1
1.11763302349397 1
0.862980151841316 1
1.63734653044177 1
1.91214884417689 1
0.687724697019219 0
1.98497872734108 1
1.16333728390159 1
1.55315038851683 1
1.75443099524328 1
1.53080952117402 1
1.42043808905593 1
1.54501381148642 1
1.97854543356312 1
0.922656943217995 1
1.3756206272739 1
1.51169503550248 1
1.93491411255299 1
0.655281091382221 0
1.09331475341172 1
1.36700455743485 1
1.02922626792135 1
2.2109761285926 0
1.07285743969302 1
1.34125578118813 1
1.32437179180536 1
1.75775584760258 1
1.16798006657904 1
1.56797975270986 1
1.03885767773711 1
1.13259605936583 1
1.62473714987256 1
1.46198420405715 1
1.18909471784854 1
1.01488801221676 1
1.25073272973726 1
1.67879972905271 1
1.57634483024783 1
1.11239642720058 1
1.30780676152861 1
1.63615701679977 1
1.31176477131522 1
1.46021578916591 1
1.31551932261358 1
0.966592263611591 1
1.2940313313057 1
1.2757906760858 1
0.850802293899178 1
0.919585864610134 1
0.586543977878923 0
1.65663939356091 1
1.41352994796663 1
1.15359500007804 1
1.62450320528248 1
1.40876404436292 1
1.39780573730569 1
1.92486533864479 1
1.54265348644781 1
1.3255237201108 1
1.58891676766891 1
1.36841796433268 1
1.60097426475785 1
1.57799411861186 1
1.33696824507673 1
1.24266722791341 1
1.12080044689617 1
1.90332704945386 1
1.32897733893274 1
1.06743585294841 1
0.898728107205219 0
1.65023064282115 1
1.15867201735839 1
1.01209915873037 1
1.69355615756824 1
1.38607347138793 1
1.2450679220975 1
1.13039041172606 1
1.26387050006746 1
1.62931478448682 1
1.91805485843098 1
1.22634756435315 1
0.86721542773615 1
1.50447661144112 1
1.47738655943672 1
1.38849508683677 1
1.67316143940148 1
1.4154065982835 1
1.05335289989606 1
1.55838099283394 1
1.68588386127128 1
1.65512985690634 1
1.28395905380844 1
1.22517644671965 1
1.54288278993353 1
1.86514540408521 1
1.30682698649258 1
1.39764901658557 1
1.40664849689309 1
1.22968628874389 1
1.62864724217206 1
2.09737893158102 1
1.53135447510802 1
1.16635804563047 1
1.43587856023436 1
0.858241176667687 1
1.26950395168364 1
1.7563339141484 1
1.69086842940541 1
1.19498319595974 1
1.24285144976468 1
1.4267456522907 1
1.39504637640021 1
1.44505223812821 1
1.64676295963352 1
1.86316377951934 1
1.32035452256351 1
1.39653524810961 1
1.83152893835368 1
0.995695755577974 1
1.35926902578581 1
1.37793661547665 1
1.66500252356365 1
1.09102591718566 1
1.256200765482 1
1.76207444681164 1
1.85133448887694 1
1.01328244006282 1
1.27104512940762 1
1.40602701588833 1
1.36249226807333 1
1.41714172031204 1
2.30169884804835 0
1.07456298323828 1
1.32049234697484 1
1.28404392776147 1
1.6713301800525 1
2.12969070828468 1
1.57703186611169 1
0.994871544550669 1
0.701338191575847 1
1.3724582364205 1
1.74408083628702 1
2.39736646897567 0
1.77417190887781 1
1.31663591025631 1
1.2412431766743 1
1.2994663548131 1
1.25870796681953 1
1.66172323006879 1
0.461242890296278 0
1.30072376722131 1
0.951308063116335 1
1.7359664905284 1
1.5789647356453 1
1.76667609481956 1
1.41467761375297 1
1.25504910106193 1
1.42729981022404 1
1.8990152962757 1
1.43719219025556 1
1.7932239479283 1
1.84135345774751 1
1.55875046086264 1
1.59207204368017 1
1.39900557024498 1
1.45306313743109 1
1.48699232103632 1
2.00006180937218 1
1.44049836222198 1
1.33979040001218 1
1.19624442654863 1
1.04390200856539 1
0.974457129201974 1
1.51991299654612 1
1.29143018180633 1
1.66384051642794 1
1.54418833921436 1
1.72914350791326 1
1.37736378737417 1
1.13709791338146 1
1.14324745511677 1
1.85510762452783 1
1.68621771087713 1
1.2243046037178 1
1.24760695514402 1
1.19109358391986 1
1.51904492696808 1
1.40385840169081 1
1.7540251686555 1
2.10443963053757 1
0.909522154433351 0
1.18740122388188 1
1.32609865538763 1
1.0880896089772 1
1.43784586582213 1
1.42440621312385 1
1.70081365132281 1
1.06956748792522 1
0.733618031709428 0
1.74319501283615 1
1.69944596801586 1
1.61977168783959 1
0.80968898292651 0
1.24760003994951 1
1.59105415836764 1
1.9391744340287 1
1.4059837657883 1
1.48326952825213 1
1.38548326140304 1
0.828282449450308 1
2.096828421387 1
1.35706358580711 1
1.25776938376397 1
1.86738022897124 1
1.40625926642184 1
1.46884974536335 1
0.832293905094906 0
1.67972274756566 1
1.08707630905201 1
1.17235807137383 1
1.55460449404665 1
1.07093186599792 1
1.36733849240129 1
1.50712386744634 1
1.47099732135473 1
1.35130352917857 1
0.989085703265504 1
1.34537217942544 1
0.926365049278343 1
1.40279365765499 1
1.05749777805617 1
1.74454081839973 1
1.51224236309304 1
1.25224941943684 1
1.64750031304145 1
1.35547338374739 1
1.68501986227205 1
1.23121943362616 1
1.07767899698011 1
1.05662361969489 1
1.11892744592979 1
1.48760621033782 1
1.44440083406903 1
1.04672150798282 1
1.10813294584443 1
1.94513826409943 1
1.21121139458699 1
1.39165453400878 1
1.19178472265398 1
1.42638525083452 1
2.20360384917711 0
1.27156023419908 1
1.50950542072506 1
0.984008601521481 1
1.43419015402931 1
1.45457733398815 1
1.28020651381006 1
1.83682059985471 1
1.82611923708064 1
1.97097929802902 1
1.72428415980771 1
1.77857087986658 1
1.83777369778936 1
1.37216218344848 1
2.12605152037482 1
1.6208047086147 1
1.06564658650477 1
1.3521781529412 1
1.36932624732709 1
1.40648491406927 1
1.48117863282976 1
1.86699450437759 1
1.56196826767695 1
1.71284899493549 1
1.26983955660524 1
1.03902892050122 1
1.4847000918977 1
1.81171844780516 1
1.66072706226874 1
1.76724105925462 1
1.37504080438889 1
1.35857068570634 1
0.649723501162397 0
1.35577547045068 1
1.80335255317342 1
1.3116299236904 1
1.3945204380396 1
1.72198472193887 1
1.12416286931314 1
1.80345557827535 1
1.35097566382474 1
1.64804512562312 1
1.07111876574691 1
1.04297237572546 1
1.70248243062202 1
1.00543903188415 1
1.57077647353931 1
1.60894932772911 1
1.86152545402171 1
1.31570174311464 1
1.33918156650951 1
2.09745184801995 1
1.40553706615444 1
0.893464326420902 1
1.47975545485594 1
1.3865344848752 1
1.17179415424554 1
0.835193321440356 1
1.27153183823264 1
1.35828581104264 1
1.15502083869877 1
1.45410891871026 1
1.50455905563477 1
1.44833058289992 1
1.56073196867915 1
0.984890528709597 1
1.65598329335331 1
1.2167484706365 1
1.5383054373824 1
1.25031889464013 1
0.767195241616149 0
1.58705686796055 1
1.21337572160162 1
1.97519059172003 1
0.916542336064387 0
1.67162088380124 1
1.4871895467282 1
1.44341746533944 1
1.64082025107003 1
1.63507687497332 1
1.45405786788686 1
1.29715426612656 1
0.674318269739993 0
1.08708989528797 1
1.07360232627087 1
0.957103923450433 1
1.07417926582848 1
0.603622289910435 0
0.905598288607286 1
1.53254410811488 1
1.55350360691149 1
2.05364495674801 1
0.937940642173972 1
1.45667964868523 1
1.549773493926 1
1.10826680363315 1
1.64354744601231 1
1.27403096920524 1
1.6553575364363 1
1.15510701343646 1
1.24115630392238 1
1.22167854083232 1
0.755396761835889 1
1.53515826548803 1
0.940612224986412 1
1.80745300201466 1
1.45778527469636 1
2.17466832545871 1
0.951626713869793 1
0.958761714963379 1
1.18872451169867 1
1.1160400000949 1
1.73451661087862 1
1.68932685582349 1
1.73201002697183 1
2.0155541313996 1
1.15595501255457 1
1.52546873738538 1
1.54738765082723 1
1.4379573892325 1
1.33840568814627 1
1.12537396209594 1
1.16240683555824 1
1.75523816636854 1
1.28635862278694 1
1.92613931296451 1
2.00037739277586 1
1.28199047147677 1
1.95041202429866 1
1.44362713749317 1
1.26573782877509 1
1.1582918533728 1
1.31801679541902 1
1.25292161863056 1
1.70710960861907 1
1.30193046047794 1
1.37152014632836 1
1.17754981267627 1
1.82210069241191 1
1.03261004937151 1
1.18562455283886 1
1.2790058403156 1
0.903363476147581 0
0.945843441929873 1
1.04757169396214 1
1.30430500125744 1
0.82964337718495 0
1.53877331854354 1
1.37158631311681 1
1.52405675766282 1
1.0560662327783 1
1.57456683404926 1
1.18273799339699 1
0.978171463988323 1
1.3500212146733 1
1.20951305472647 1
0.979376521119091 1
1.96606123473464 1
1.70699772629296 1
1.48070727422039 1
1.13693226663374 1
1.85325888106224 1
1.58418173337656 1
1.59040697600775 1
2.10154055959218 1
0.980920958411146 1
0.75354902585434 0
1.10277738544638 1
1.1418309913773 1
1.41403282644247 1
1.76528931912396 1
1.01449340827187 1
1.4585506732524 1
1.02925594371384 1
1.40625869590923 1
1.69774758206353 1
1.18693854770126 1
1.10061699430698 1
1.59495672853063 1
1.15677045476504 1
0.617594296310133 0
1.66487111593115 1
1.07373441902813 1
1.55390934244219 1
1.32738658292279 1
1.72273079956259 1
1.54906699689648 1
1.40100351542615 1
1.31863616797904 1
1.10184296096887 1
1.7271374283504 1
1.46535746278098 1
1.0767434566109 1
1.70356476957495 1
1.44250465591056 1
1.55857951552415 1
1.9221982919841 1
1.56132070821269 1
1.68246434550636 1
1.82437497557347 1
1.65388072822151 1
1.48440243644077 1
1.42169369169848 1
1.55026302852232 1
1.37562109426372 1
1.36703446101651 1
1.31794155669072 1
1.17981008946131 1
1.21680843500247 1
1.39047521573585 1
1.15995211677506 1
1.15004565216792 1
1.56423785894336 1
0.877045430504601 0
1.39249086549926 1
1.49156836447109 1
1.94529155032142 1
1.79243482872687 1
0.836761551565694 0
1.25775873681903 1
1.80281467745463 1
0.975875720698986 1
1.25197775111958 1
1.06125518041619 1
1.56403619388429 1
1.30107216984459 1
1.07873884391923 1
1.21615664980248 1
1.6064036221929 1
1.70463285399332 1
1.06756435740041 1
1.76017276976453 1
1.44540693902175 1
1.79849807977192 1
1.53050094470556 1
1.92661116842087 1
0.996835415347868 1
1.34685935469684 1
1.42282180764705 1
1.57595207758776 1
1.0420688735539 1
1.5464238051281 1
1.15373570155268 1
1.38120120095952 1
1.2818932904094 1
1.43565476614786 1
1.42001235852631 1
0.859049276104889 0
1.23877118123007 1
1.77446863539839 1
1.74527325376297 1
0.948627942539432 1
1.04816028003044 1
1.35405350551559 1
1.12326019112685 1
1.80305530472275 1
1.28552145593512 1
0.779611775298231 0
1.26599003775775 1
1.90049509192284 1
0.924827941828838 1
0.868536943960542 0
1.58726670747406 1
1.60325943985611 1
1.17408604640773 1
2.09771233457381 1
1.05905481628469 1
1.33636868226441 1
2.10587919277555 1
0.873226581774063 0
1.77167436612536 1
1.44338736421881 1
1.61019719107417 1
1.15617530941489 1
1.16814799069852 1
1.37296382016018 1
1.7674079843802 1
1.52397716586852 1
1.37411373931569 1
1.06447147213616 1
1.37058228367019 1
0.920496397734755 1
1.18200116189126 1
1.7479971393282 1
1.35332606160564 1
1.23835884177897 1
1.46514770476796 1
1.45481412854543 1
1.10195316365188 1
1.13505646236803 1
1.39230658397409 1
1.84707415464685 1
1.02473029371614 1
1.14198326475952 1
2.0650987246781 1
1.27370059497643 1
1.01397755508502 1
1.28319922598451 1
1.77880105692918 1
1.71783855443792 1
0.887524002670036 0
1.16815108403914 1
1.13088914030249 1
2.0077969282634 1
1.17334724904573 1
1.2663542071925 1
1.71408347893857 1
0.975329054984456 1
1.58594848392965 1
1.71168870452662 1
1.44568263914168 1
1.646730662687 1
0.986460898877888 1
1.71607792319538 1
1.59475649280986 1
0.987559585582599 1
1.25617416435986 1
1.72790131242751 1
1.72683764574458 1
1.12745629599959 1
1.63342740485478 1
0.992823505226105 1
2.00522170478873 1
1.0573472711212 1
1.64575879778286 1
1.00749746828844 1
1.50161843449478 1
1.25719147888519 1
1.51798322754479 1
0.90779449835944 1
1.89010671438539 1
1.08282861657175 1
1.35380118518698 1
1.19672966873924 1
1.92095452471045 1
1.10046677180239 1
1.06280583120012 1
0.886536066804848 1
1.70818320910263 1
1.34100273896296 1
1.47935550334222 1
1.40204356916891 1
1.59650007537304 1
1.17366053894683 1
1.08976329612379 1
1.28361142426174 1
0.936225006582874 1
0.875861845114965 1
1.55732044865812 1
1.19699835476699 1
1.30688240083232 1
1.58281399620589 1
1.29302684071416 1
1.22400699101013 1
1.40055943896678 1
1.6363766935168 1
1.33103075981577 1
1.15673049290101 1
1.17612889937155 1
1.19541573159093 1
0.844494532038537 0
1.61276939464556 1
1.43337291168131 1
1.24259307627114 1
1.52302305701164 1
1.36227674374105 1
1.02053886213339 1
1.70938488613448 1
1.42703411450244 1
1.62935466949591 1
1.50032293690934 1
1.71460894113247 1
1.08256559853347 1
1.46335786997105 1
1.35159437619179 1
1.39847486494507 1
1.37586976739912 1
1.6344389262242 1
1.36953496676858 1
1.64510860011432 1
1.61310709908206 1
1.75513177375501 1
1.43166475192905 1
1.26977403919103 1
1.06072780815314 1
1.12760130308094 1
1.16982230373397 1
1.2072085603649 1
1.49319501309115 1
1.15893105873957 1
0.257396702465253 0
1.04259871077124 1
1.45860413893519 1
0.784949936948155 0
1.35195813239661 1
1.00381970857197 1
1.46739898812614 1
1.86718345921323 1
1.74568528123489 1
1.24789690438538 1
1.01736768057691 1
1.45359563333091 1
1.67726342891631 1
1.48890018419324 1
1.50672103642085 1
1.90275197237049 1
1.82722786381291 1
1.52423248531486 1
0.875880985973298 1
1.4494396696463 1
1.80255362344865 1
1.31424928318636 1
1.47112747893983 1
0.692727471115989 0
1.6051333618074 1
2.26660226871945 0
0.761139977536639 1
1.59783794071632 1
0.743068594326768 1
1.66084218650227 1
0.994312619555219 1
1.4850346643438 1
1.27000603897506 1
1.19102772188605 1
1.43274758533249 1
1.01042020139 1
1.67614708997416 1
1.90501244642943 1
1.18793414094841 1
1.5598040351554 1
1.63790942961019 1
1.31529878163313 1
1.35810372333942 1
1.32334314886358 1
1.20459662740691 1
1.65813390145997 1
1.14111947921912 1
2.19699740061264 1
1.71915435024569 1
1.71109129869348 1
1.14611504038757 1
1.74660964196966 1
1.67564574866029 1
1.08692775238978 1
1.16059011954136 1
1.37473429751186 1
1.83787237818525 1
1.41920799533573 1
1.63246394761339 1
1.34562935522443 1
1.80782691734323 1
1.5914563416284 1
0.955566455007788 1
1.44557687662686 1
1.67054524894774 1
1.25019423475446 1
1.69045003570337 1
1.37930412450484 1
0.969676894772046 1
1.15147458074334 1
1.20031316151218 1
0.994944134739276 1
1.62997252872256 1
1.16391855187831 1
1.42810037157914 1
1.74670546111705 1
1.10378499166861 1
1.15655165162022 1
1.63156436297672 1
1.6610426871888 1
1.09453779576985 1
2.13680688891285 1
1.36477345853802 1
1.17070434023496 1
1.75089237936811 1
1.45186650258298 1
1.65484701902144 1
1.83362979507474 1
1.54285102102398 1
1.01976929183095 1
1.14359647084701 1
1.21327561929065 1
1.06108887492446 1
1.16987755247095 1
1.20796764952307 1
1.41990373266067 1
1.63866338468016 1
1.39875263764199 1
1.0353997724075 1
1.27966905645493 1
1.42145068558083 1
1.74025927315123 1
0.914633741191245 1
1.43844277838158 1
1.43841891297216 1
1.75504368338078 1
1.07080398963235 1
1.3072713230231 1
1.12624168783674 1
1.28427796453559 1
1.23507032284938 1
0.96358740434517 1
1.85107950720654 1
2.25193505339981 0
1.55180187855344 1
1.30618491530398 1
1.31085117161176 1
1.49779978460384 1
1.40617083388482 1
2.19864673492916 1
0.960486372379823 1
1.23006979288068 1
1.91867377115635 1
1.8644474302537 1
1.65313079738752 1
1.28918625990023 1
1.69476747482261 1
1.17128163009842 1
1.24949673441814 1
1.20060786640139 1
1.04845819578652 1
1.59819288076434 1
1.43275252314171 1
1.35968780267025 1
1.52601917458408 1
1.42050876367116 1
1.18294414900152 1
1.53562965982109 1
1.38616533796392 1
1.65303632587626 1
1.54211581024541 1
0.91509366823329 1
0.854065226306259 0
1.43931709751775 1
1.06444010780839 1
1.94890266194456 1
1.61704412730077 1
1.16442354824181 1
1.81677847143556 1
1.2545454827764 1
1.25241261857223 1
0.964011535835529 1
0.980061350731118 1
1.44169017974991 1
1.62413534942636 1
1.9675056485018 1
1.84889753285911 1
1.53087288877048 1
1.41956775365742 1
2.13891688201727 1
1.39317721277615 1
1.54167369556309 1
1.66576979410245 1
1.48742186923148 1
0.938787733853038 1
1.64642239804008 1
2.00851499235095 1
1.38738185875081 1
1.57456942648082 1
1.98420533663305 1
1.5447097999319 1
1.69243837586437 1
1.23967383642175 1
1.61337956266671 1
1.22349911709649 1
1.38888857936638 1
1.01428643759202 1
1.78277165736206 1
1.44934366699071 1
0.784696782706429 0
1.36504083834594 1
1.35640980893118 1
1.5281385220447 1
0.994521469381881 1
1.07160365110392 1
1.21967987629025 1
1.45194597619023 1
1.50051048999463 1
1.09899895744362 1
1.58530789285845 1
0.982957050586621 1
1.25344255520915 1
1.63082300990066 1
1.01198005717058 1
1.3960737811011 1
1.41857492216708 1
1.57886282003838 1
1.65230307053664 1
1.3124060814185 1
1.35835957200186 1
1.17476069128362 1
1.58337027524633 1
1.5933237733076 1
1.19268867380645 1
1.62986404577603 1
1.40241723826175 1
1.15076342179052 1
0.292120281248563 0
1.17946788714675 1
1.81756137864138 1
1.68235897219775 1
1.45790557796496 1
1.58507709037868 1
1.80219792325306 1
1.09321776954125 1
1.90470479880189 1
2.34115609520339 0
1.9074306175929 1
1.93898828814501 1
1.34106993393998 1
1.50756265818747 1
1.18109694182346 1
1.38424319952461 1
1.86300523435728 1
1.12638610252971 1
1.44740884386723 1
1.60726520988729 1
1.5232303338695 1
1.491419266574 1
1.10552759811098 1
0.913184582589645 0
1.70606143602949 1
1.07552944158865 1
1.69267098466253 1
2.05385454397411 1
1.44995379697721 1
1.24949002870665 1
1.12344958108795 1
1.49657466999566 1
1.35514894334147 1
1.4687108675137 1
1.13402382573332 1
0.974424828070448 1
1.03179432050768 1
1.17829426485459 1
1.40511796478499 1
1.30945562454976 1
1.83861453135385 1
1.38908398478158 1
1.90045822889323 1
1.23442587080066 1
1.62989973130968 1
1.60408247905157 1
1.36421110964539 1
1.40922416914689 1
1.14737067321036 1
1.37698726918464 1
1.33489025455712 1
1.36304326725035 1
1.55914502377163 1
0.857526563428627 0
1.48484602087101 1
1.4850093172821 1
1.60326251628405 1
1.44777487661796 1
1.38109291350544 1
1.81170261794769 1
1.53414825763744 1
1.79461956902089 1
1.33781015829815 1
1.19834039590147 1
1.31412740749086 1
1.08594504217657 1
2.08544714455883 1
1.57206533422915 1
1.38438404695766 1
1.63446388644236 1
1.77114875529708 1
1.34867829165811 1
1.16457372261898 1
1.43457458320552 1
1.98134816343598 1
1.65027281855921 1
1.21255924860938 1
1.0230660074168 1
1.04159509354008 1
1.54388898232409 1
1.31225929810766 1
1.37388125043193 1
2.06186407199452 1
1.58566208580245 1
1.60151156478153 1
0.748342514851554 0
1.89837528694614 1
0.941856712601272 1
1.93896678329312 1
1.21221165361496 1
1.42920267431396 1
1.43163188158947 1
1.61044863567415 1
1.48954818261251 1
1.05025869876195 1
1.88081083412631 1
0.795102541679241 0
1.30180327362493 1
1.56000785448511 1
1.32890702888761 1
1.62687043953175 1
1.96331109772088 1
1.09169699301354 1
1.58623089428272 1
1.51962559350085 1
1.69200561119969 1
1.26736142476741 1
1.52756540922101 1
1.66901205181733 1
1.86884124167856 1
1.15435530263991 1
1.93637053289946 1
1.37010688070581 1
1.45325901219023 1
1.14609841837535 1
1.68878870841163 1
1.84413893677551 1
1.18368723693408 1
1.17422407472493 1
0.712331360423399 0
1.17997183553774 1
1.3523816836222 1
1.69334230420767 1
2.08062101041129 1
1.45724645038768 1
1.30310460941117 1
1.54694098213697 1
1.91708836685798 1
1.78891376645948 1
0.905877245072285 1
1.91275913570315 1
1.50004885811444 1
1.5385035084508 1
0.999548959890664 1
1.1814203941935 1
1.5655223189015 1
1.77937748675406 1
1.18536276130936 1
1.70097904766124 1
1.83335042671264 1
1.01347841034053 1
1.69049020303419 1
1.79354271762923 1
1.87243924283176 1
1.01880070602386 1
1.37553347196932 1
1.00649651018328 1
1.20204224778509 1
0.981603850270585 1
1.68721743168423 1
0.786631909093323 1
1.13379928958562 1
0.676407959144289 1
1.47615308742768 1
1.71853854444414 1
1.23909857229504 1
1.18889671120968 1
0.855008858455526 0
1.30159672600401 1
1.2664046738145 1
1.33809770869566 1
1.59546600027043 1
1.69538069131139 1
0.918788575761128 1
1.42696253416558 1
1.39434442977927 1
1.46368421646597 1
0.94876428297715 1
1.59480036858424 1
1.84131341458716 1
1.02059947597716 1
1.14162252755566 1
1.51836323554005 1
1.11919687190209 1
1.18745838185043 1
1.46580656502725 1
1.10536489719236 1
1.99452316449507 1
1.346043692958 1
1.24316406048083 1
0.910903195978845 1
1.1575841723294 1
1.50786670388155 1
1.04817135519523 1
1.82204765531604 1
1.6334046556516 1
1.63708837939404 1
1.58677668438646 1
1.53347714728685 1
1.58061926802906 1
2.43554017229454 0
1.30746390008252 1
1.39509981148963 1
1.52630611947118 1
1.20576199000893 1
1.04274593837619 1
1.89949750321524 1
1.0651383704332 1
1.59969233612335 1
1.17676315603003 1
1.04869816816963 1
1.07078639747116 1
0.581408381906662 0
1.06415404655026 1
1.20932815175435 1
1.65985134845554 1
1.24901030298579 1
1.27284621461633 1
1.75989591743653 1
1.61932417696034 1
1.56209135321038 1
1.49014371782559 1
1.31928127873513 1
1.19728194702957 1
1.68841631493869 1
1.22702035837093 1
1.38045258357041 1
1.13321024649169 1
1.68776115707803 1
1.59666205138026 1
1.11016157840081 1
1.34714409627874 1
1.19049906377353 1
1.86649164262207 1
1.34659576453084 1
1.2976814989254 1
1.29660785568667 1
1.74182234839917 1
1.46372757660775 1
1.26873226309947 1
0.91846697672408 1
1.60858418317801 1
1.18518560800918 1
1.48979926586203 1
1.67141641139396 1
0.92147047698011 1
1.39885658838338 1
0.998728254150505 1
1.27943409906272 1
1.14368509376848 1
1.17501131378863 1
1.07235413415929 1
0.834296621251937 0
1.05469759312066 1
1.02873992062082 1
1.78298673108856 1
1.48482586939663 1
1.4734273823024 1
1.107750494662 1
1.85666702836443 1
1.7016756597854 1
1.95920720184368 1
1.31444628061644 1
0.792291729304509 1
1.68403177488656 1
1.70030062330039 1
1.73600983809139 1
1.66135426291376 1
2.0392570715336 1
1.19643790185668 1
1.00476913598262 1
0.916261945019972 1
1.43235105492316 1
1.19080811921166 1
1.61212013008478 1
1.16347883981143 1
1.65869212698747 1
1.22552836378761 1
1.21656449344972 1
0.887200246744158 1
1.54843257360863 1
1.65149721400437 1
1.52576414024871 1
1.33946315832701 1
1.08474649583821 1
1.38977254500751 1
1.29366889297525 1
0.415014531123227 0
1.37197665806447 1
1.29392932955923 1
1.5310275795969 1
1.70815914523655 1
1.21779162762058 1
1.16625176055486 1
0.94155220008495 0
1.06900634773844 1
1.63795015629367 1
1.76214609172293 1
1.3632550224865 1
1.29214618179066 1
1.19999306253759 1
1.16178325050421 1
1.60999520967338 1
1.17834745011374 1
0.756038754093356 0
1.08113343462265 1
1.27584912579103 1
1.28116496424917 1
1.6372852652434 1
1.12886902352606 1
0.865367222079565 1
1.54989170437948 1
1.55993688380442 1
1.62274004330431 1
1.45607473460909 1
1.91599656982806 1
1.72998967900808 1
1.01754628587823 1
1.67751083467502 1
0.753174075238144 0
1.36037013061864 1
1.83190951956576 1
0.776046605552711 0
1.63625769784937 1
1.67619907083717 1
1.96088145322504 1
1.77617743245918 1
1.21302805540657 1
1.05407241490884 1
1.5283235715316 1
1.77932238744356 1
0.933718204217285 1
1.07445950557623 1
1.12962703682874 1
1.33369486575779 1
1.34749879845829 1
1.01532197049106 1
1.00520993964456 1
1.21272610515924 1
1.02001820281522 1
1.47030846711168 1
1.32344704651606 1
1.67079691714176 1
1.31889645861507 1
1.37565659772712 1
1.34625810181322 1
1.55821616885215 1
1.52301884860953 1
1.70906779334634 1
1.51624222259648 1
1.36689971046631 1
1.34471498841168 1
1.14148614573935 1
0.925798805652323 1
1.29775352097736 1
1.08634794295264 1
1.30741782376115 1
1.04076163792781 1
0.7622310803336 0
1.17168257947155 1
1.08593476765553 1
0.855576389130224 1
1.11914017180375 1
1.03633331786217 1
1.86946583910171 1
1.70216100201792 1
1.00704351896251 1
1.43845076607965 1
0.864516163824529 1
1.87048663162195 1
1.73927952078276 1
0.967935274707181 1
0.892176431475317 0
1.70799447189775 1
1.01580356262764 1
0.870377049653438 0
2.00772151014527 1
1.88551969320428 1
1.1369875957457 1
1.23299467665527 1
1.12154238836816 1
1.70568418278229 1
1.44179928882736 1
1.40859378658282 1
1.50376369488858 1
1.31112998363096 1
1.37863468324544 1
1.04954495978032 1
1.04629985209537 1
1.90393808108334 1
1.74457049550473 1
1.5568248405194 1
1.12885495836093 1
1.32931206978038 1
1.70984124101966 1
1.82086778872692 1
1.40598145321595 1
1.48667515948226 1
1.45799345579338 1
1.17916458932404 1
1.44802716812441 1
1.80926112439793 1
1.63644769886913 1
1.38856119270834 1
1.13778122510463 1
1.37404083649711 1
0.885087161755881 0
1.18377909355355 1
1.47520034281819 1
1.90383021149159 1
1.43877048934264 1
1.02356539039219 1
1.62310427684985 1
1.34104527415481 1
0.962226736467332 1
1.42324184349596 1
0.969196356292276 1
1.62342416857889 1
1.84026322358703 1
1.17761189706236 1
2.02556960471313 1
1.01010955342553 1
1.70940745535021 1
0.696229932071319 0
0.71576150810367 0
1.11816784894443 1
1.1574735640364 1
1.4243059624316 1
1.1301757164919 1
1.60582857125952 1
0.753587813704408 1
1.48930088893929 1
1.8468020994869 1
0.807953459668576 1
0.973046948733044 1
1.41391814359372 1
1.41737319926104 1
1.66159812371329 1
1.27742119684298 1
1.36630884040855 1
1.18751521404787 1
1.52065024086197 1
1.28765402063777 1
1.39720443406052 1
1.64104447561465 1
1.60155985835807 1
1.63590254241421 1
0.903371319167323 1
1.44939545065095 1
1.46825331646708 1
1.03391739898953 1
1.35195631201511 1
1.26627656735249 1
1.75760767061312 1
0.764106200498977 0
1.30989437382777 1
1.24632646111945 1
1.39774840885225 1
1.15120756532693 1
1.53989687547173 1
1.43945861902776 1
1.54336984457391 1
1.61724249699725 1
1.8569398745886 1
1.43557092352611 1
1.04108636168388 1
1.40746070028539 1
1.14089856505278 1
1.33818302107236 1
1.41370630621335 1
1.73816418394279 1
0.77615372083613 1
1.22088832964019 1
1.45409839171029 1
1.01434341977513 1
1.85514000634012 1
2.00131225750757 1
1.70020213056627 1
1.33798574857225 1
1.31633541631063 1
1.28509391400108 1
1.7985236023862 1
0.94176086988998 1
1.05399495839997 1
1.35736483024626 1
1.85848348693186 1
1.37350079079417 1
0.898469406679607 1
1.16026461868768 1
1.5060272111892 1
0.738301625598229 1
1.5095896835904 1
1.27602498991388 1
1.28548658664225 1
1.45471405332638 1
1.5491218340943 1
0.923019466563944 1
1.79834148545297 1
0.868297056833906 1
1.77131634006162 1
1.19880573361991 1
1.8050726751283 1
1.49756078234291 1
1.45503131953431 1
1.60940389820406 1
1.84358105012173 1
1.52636483316485 1
1.89458666786437 1
1.56058004888081 1
1.09061683803044 1
1.63654364128143 1
1.52251368591847 1
1.49668581816439 1
1.54674101736596 1
1.67860848969006 1
1.17336803037864 1
1.62000125042689 1
1.37639929160844 1
1.02255446578487 1
1.82443846821501 1
1.31547857237329 1
1.22347346857903 1
2.06396488929478 1
0.975740559104778 1
1.28423471946432 1
1.16875075785204 1
0.944575579521156 1
1.99188363566037 1
1.21625402189343 1
1.26564252028063 1
1.33472917138114 1
0.841855639493014 0
0.924062038976134 1
1.43747715957844 1
0.847145330449612 0
1.06758521853671 1
1.78273492507229 1
0.832038347361129 1
1.49883783987097 1
1.47973698177588 1
0.775193120416585 0
1.52613759245308 1
1.26678563586145 1
1.08349207487219 1
1.9277910248213 1
1.09582710202081 1
1.52176460440026 1
1.3741147844209 1
1.46670217202355 1
0.985321746977149 1
1.20890020023553 1
1.29762554731639 1
1.54244417742861 1
1.14638992211064 1
1.43968073593802 1
1.92952653511966 1
1.59602109827545 1
1.13447554110345 1
0.876541114980057 1
1.47951497127833 1
0.885109592761146 0
1.25776442912271 1
1.2287747334272 1
1.20244580292342 1
1.31472960472462 1
1.47937856196404 1
1.43662105738269 1
1.57156629673325 1
1.81055533025121 1
0.702894124091974 0
1.07350061867071 1
1.68640409265967 1
1.57165650753501 1
1.27563038400284 1
1.19772948460279 1
1.17277567666425 1
0.964474604750885 1
1.09191749517348 1
1.63853587936548 1
1.30562750763111 1
1.06596387550398 1
1.24173238438942 1
1.10420965644964 1
2.23226466202014 1
1.45426653868318 1
1.16777807074964 1
1.55553386947415 1
1.1929096742278 1
0.782001929792479 0
0.884862361910368 1
1.3369994060158 1
1.52331216921816 1
1.46294956014846 1
1.33309450869848 1
1.51045686484366 1
1.45708754753573 1
1.68581288814685 1
1.32595797958925 1
1.37140207618171 1
1.20571740908741 1
1.72589106070885 1
1.19956711672495 1
1.54111023529581 1
1.39563104737266 1
1.54975870188737 1
1.40403245270306 1
1.73518565038194 1
1.79613113640543 1
0.900509154614358 0
1.22335372029593 1
1.43102085506014 1
1.56555931462435 1
1.11607118586818 1
1.37627802408724 1
1.09193041063766 1
1.69878147711041 1
1.63116361466354 1
1.80948583554625 1
1.55017586345647 1
1.21178290525732 1
1.90856013157504 1
0.972236762940903 1
2.10454718369574 1
1.44657200024635 1
1.08545863279981 1
1.83251027904287 1
1.38243706694489 1
1.9737163925514 1
1.78328928786599 1
1.64609833263839 1
1.67883644791005 1
0.893781232554392 0
1.73478794440022 1
1.90562616649048 1
2.11782403751884 1
1.32045613478057 1
1.22986372629017 1
1.34856909362318 1
1.58770003653713 1
1.50330428500665 1
1.14616925418763 1
0.748124608898757 0
1.21168959821228 1
1.43608200165342 1
1.49132051023762 1
1.18568184083351 1
1.09175225663398 1
1.0781269262989 1
1.72398550630187 1
0.890438484046878 0
1.05230926684693 1
0.970938888007874 1
1.1972402161021 1
0.937136563731578 1
1.14559569051737 1
1.57908266270354 1
1.4780865627626 1
1.65916731876546 1
1.62362605577972 1
1.44522999415227 1
1.46732318175984 1
1.10888429073844 1
0.837787612077072 0
1.71603718550036 1
1.7080535281164 1
1.14678383396188 1
1.4565000232158 1
1.6717146672229 1
1.47728976059659 1
1.2681232778402 1
1.79072530266069 1
1.32845496474874 1
1.77238981657668 1
1.31416051832467 1
1.17568015419879 1
1.15227368155576 1
1.8458909511831 1
1.76429634668248 1
1.44662200483709 1
1.71648033577961 1
1.28520845306685 1
0.952943388997961 1
1.77913894646514 1
1.58590821498369 1
0.841105100546171 0
1.70022361455089 1
1.50747531125057 1
1.37822747545467 1
0.719579293008962 0
1.23859060556584 1
1.39965106638218 1
1.57596290162956 1
0.772708262101698 1
1.55052488882884 1
0.997272843454621 1
1.52243570166577 1
1.15175917619966 1
1.44166538877309 1
1.2384754989723 1
1.30197677281581 1
1.14368485565093 1
0.629553074502356 0
2.12416654402434 1
1.83384337232045 1
0.722708866749486 1
1.80559039816197 1
1.81532130586429 1
1.26606325190992 1
1.51243112205222 1
1.30156682682827 1
1.64958983569977 1
1.42654565793622 1
1.35181357163803 1
1.42039813512371 1
2.07012393553475 1
1.8027005932045 1
1.29304022232996 1
1.50159476499147 1
1.19313787857317 1
1.68681109406517 1
1.8803932856927 1
2.13020633010719 1
1.21838051912685 1
1.81682574431029 1
1.65591835562425 1
0.895524960169344 1
1.4136397154064 1
1.37736797055389 1
1.75681685149624 1
1.22954225582712 1
1.29258200862274 1
1.30574648613299 1
1.95733629398839 1
1.28319898408776 1
0.904008497690409 1
1.06978471069266 1
1.3637371125854 1
1.16315452821012 1
1.66743453477479 1
1.73856480621502 1
1.15763379586348 1
1.36194338760976 1
0.819837351625198 0
1.62273557373524 1
1.37378029150408 1
1.43311378197839 1
1.48621747745668 1
0.9646311104241 1
1.29972948249029 1
1.26605807688285 1
1.64162166565699 1
0.790237069090073 1
1.30325402441703 1
1.46574210458875 1
1.95236385067171 1
1.27170600617954 1
1.45019693091716 1
1.61703927932873 1
1.47864282225985 1
1.43994733516165 1
0.617514923122121 0
1.49361687870814 1
1.74748127799081 1
2.14466739692701 1
1.45957779578838 1
1.06275952984292 1
1.6472454193152 1
1.7562170856254 1
1.61561627323093 1
1.71828443094398 1
0.825411775020241 1
1.95406571653664 1
1.58081264021859 1
1.7013428258051 1
0.587408733382275 0
1.61662482187456 1
1.96128283920128 1
1.40956149133319 1
1.54188145223617 1
1.24524026570197 1
1.66585367051998 1
1.41114151765738 1
1.7947795653679 1
1.67818979715444 1
0.666960157094125 0
1.39842704075171 1
1.14619689779043 1
1.29771660789559 1
1.95697143427898 1
1.91635226369731 1
1.16162456152324 1
1.48738967592767 1
0.830717903151673 0
1.07015519047433 1
1.62042809331706 1
0.882911981099334 1
1.25447667209815 1
0.744019776525197 0
1.5414378778394 1
1.79745219887064 1
0.702551879729793 1
1.20993364901781 1
1.56638119986705 1
1.41484372770839 1
1.38499855625026 1
0.589872197585653 0
0.958214545658641 1
1.6201651192703 1
1.16996992508015 1
0.907391573169343 1
1.1142600487998 1
1.05613306050214 1
1.60044351378361 1
1.44455860834902 1
0.968913428173984 1
1.76443891197702 1
1.47175755357929 1
1.22999423934056 1
1.36088903535986 1
1.29571466076738 1
1.18656278235526 1
1.55318345682848 1
1.2569727720115 1
0.975074342890699 1
1.47974865119317 1
1.29718443814078 1
0.994584577067546 1
1.41327579704644 1
1.28515197912191 1
1.45495118273568 1
1.21950651838769 1
1.76803228022697 1
0.902938348382759 0
1.92645742519254 1
1.270275890143 1
1.19394164228751 1
1.65259588520908 1
0.931957092851291 1
1.53528047343127 1
1.14911516385478 1
0.826170531531451 0
1.65055388881433 1
0.935051538033501 1
1.57839095609942 1
1.45813283988953 1
1.57496917637524 1
1.8629967261703 1
1.2225435499208 1
1.4358188216408 1
1.63617186758419 1
1.32700975324106 1
1.63664997061681 1
1.55672785709267 1
1.19349225460861 1
1.03431829456623 1
0.954189186927861 0
1.11269881214993 1
1.71287173727842 1
1.32752531526177 1
1.08269813806805 1
1.40076184376649 1
1.20783018333657 1
1.20289169769314 1
1.25129044946654 1
0.911778015839174 1
1.44302105414845 1
1.3040505562507 1
1.28117569320252 1
1.64646709550665 1
0.706344040073661 0
2.00112318363552 1
1.42831443082326 1
1.37340185452616 1
1.32443052452417 1
1.36385580720817 1
1.48602147755314 1
1.89772749646071 1
1.60193286554794 1
1.23273812523846 1
1.13182822928312 1
2.04895288990705 1
1.4767750123047 1
1.40265597132153 1
1.7802306418741 1
0.84212397555202 1
1.47929787373254 1
1.62053492370208 1
1.76979478475845 1
1.93282024888369 1
0.741064575354034 0
1.37657900972351 1
0.911612714860325 1
1.74996374291399 1
1.22630545214946 1
1.98306238967856 1
0.563809716011405 0
1.41231494941015 1
0.996865349646955 1
1.59155928602055 1
1.38035967872765 1
1.78047299813175 1
1.01049798417421 1
1.14506957974654 1
1.95004689338855 1
1.40577387178237 1
1.49691912670265 1
1.39718051961559 1
1.82926889941131 1
1.08036723710127 1
1.11855436754526 1
1.45481728520562 1
1.25574232964195 1
1.65419342067987 1
1.58083056726647 1
1.72253518526741 1
1.50821382213397 1
1.43240161523723 1
1.47773775054181 1
1.5349311312654 1
0.936407806985471 1
1.13516178922583 1
1.34240529148862 1
1.61363090797648 1
1.37120942974345 1
1.39819509788196 1
0.570396457848536 0
0.864776412754081 0
1.87636760742868 1
1.92193256342821 1
1.15663850720264 1
1.82435254895749 1
1.2423137916268 1
1.50264868858039 1
1.97106436357051 1
1.63785615814006 1
1.0446719397187 1
1.20513862448477 1
1.41986965392899 1
1.30579307178302 1
1.49989994056357 1
1.01539411983065 1
1.42378044554817 1
1.382324469877 1
1.58535528665139 1
2.02568974675766 1
1.39496662003587 1
1.66421731124339 1
1.43666051290211 1
1.8086786457331 1
0.87127601002804 1
1.59643966303339 1
1.27309666495494 1
1.31992971091783 1
1.05560608126551 1
1.41681518684006 1
1.09276690508576 1
1.48728926081081 1
1.13804205923561 1
1.32088979339472 1
1.86277141535549 1
1.14929863764644 1
1.33373077678481 1
1.3365255635291 1
1.03452894694988 1
1.61848416488735 1
1.13996094717761 1
1.65182046305532 1
1.18431986535544 1
1.64714310438315 1
1.01679606376444 1
1.60970942172773 1
1.13723349374595 1
1.15170892497849 1
1.31925071613266 1
1.06000805910009 1
1.42621121304016 1
1.36458591141626 1
0.82973187962086 0
1.10322976511485 1
1.15286849506286 1
1.44083818299112 1
1.32897756439595 1
1.64371823052735 1
0.811193542756852 0
1.43788775411891 1
1.33440345911148 1
2.03526840131578 1
1.87864023557219 1
0.742130523506911 0
1.45772677392644 1
0.961356789318031 1
1.54318282288508 1
0.98486303951664 1
1.6574424401225 1
1.66220695608232 1
0.788182148505341 0
1.33992263194316 1
1.27250309205438 1
1.51207577220226 1
1.75436441622687 1
1.6591013837853 1
1.36872999519467 1
1.86095600654633 1
1.36654537769601 1
0.768861471502694 0
1.63414531724624 1
1.50731542495197 1
1.21945042961122 1
1.10215432461557 1
1.96626376417974 1
1.53004558000762 1
1.43538701520319 1
1.15864904348803 1
1.63277846759263 1
1.49762772837238 1
1.01000417946462 1
1.21177646203719 1
1.65651708527 1
2.27835909632739 0
1.3181024906219 1
1.11269191502576 1
1.67829190110266 1
1.64998017533628 1
1.23090550153547 1
1.64384597002983 1
1.6349880201335 1
1.46544878408681 1
1.45723522264071 1
1.49737203247735 1
1.73796905753246 1
1.2355675990066 1
1.28971772159606 1
1.37475256862302 1
1.12555831300191 1
1.61124301935335 1
1.42338262827469 1
1.36981227600578 1
1.89258725602384 1
0.996900662482957 1
1.00044009497051 1
1.76375980070291 1
1.26336112915777 1
0.977798008491682 1
1.68402748136796 1
1.30378300660694 1
1.51714971060141 1
1.51350423942353 1
1.05495680285305 1
0.735559375726951 0
1.04661607393936 1
1.31099992469129 1
1.35331793071618 1
1.36096842106494 1
1.19836727638918 1
1.63235292380691 1
1.72561743133035 1
1.05276471058922 1
1.51178473124982 1
1.78196119617295 1
1.30438632386712 1
1.45518065540492 1
1.40952018624531 1
1.31301886222131 1
1.43659390130716 1
1.70575526944378 1
1.9614214179579 1
1.31115199853311 1
1.31899039290769 1
1.58697372912429 1
1.66343848337019 1
1.53521384657916 1
1.21716936830398 1
1.29195655071962 1
1.60809505795795 1
1.35501365577734 1
1.37781802326854 1
1.44289371474827 1
1.49358389513334 1
1.59559446312845 1
1.47936086800031 1
1.343216571682 1
1.19677305975045 1
1.19407066302888 1
2.09648564089694 1
1.5785272084124 1
1.10492038933887 1
1.51042661953449 1
1.05613333137179 1
1.53771419386354 1
1.68310753785122 1
1.83415478089783 1
1.36488253437501 1
1.88537795712353 1
1.56247385138688 1
1.42341286149765 1
0.750764077143902 0
1.13503470381791 1
1.54995677420107 1
1.33661938772377 1
0.814940760301816 0
0.923583594098849 1
0.872306621958264 1
1.36421579877159 1
1.82805438893211 1
1.35694695667529 1
1.67904292766307 1
1.47780396765456 1
1.63646658280375 1
1.55144723992818 1
1.18742603317259 1
1.07649097713727 1
1.43225947612636 1
1.84135904245606 1
1.61831946823864 1
1.07964285699884 1
1.17551332858562 1
1.30003710560557 1
1.30093088219325 1
1.18823879761022 1
1.65688625835388 1
1.47586794354106 1
1.07155454125392 1
1.44459520694599 1
1.64535558147036 1
1.16364106659992 1
1.21444960616543 1
1.01284061273808 1
1.02443950888866 1
1.22322329473576 1
1.33042596747914 1
1.51882511409508 1
1.05939086387121 1
1.13775261182956 1
1.61121652850516 1
1.44237880786074 1
1.35461911416274 1
1.53613899982829 1
1.50106457707391 1
1.34330706198594 1
1.60926978938606 1
1.13489513235992 1
1.44400272028678 1
1.12630453333597 1
1.11543930250699 1
1.08242059592346 1
1.53099298594097 1
1.73710743266085 1
1.92776446126022 1
1.18070527027073 1
1.19375943480684 1
1.44576139927897 1
0.855577499307872 1
1.42073033040748 1
1.62535794490769 1
1.22444966172993 1
1.34001779198318 1
1.71152760685189 1
1.79358889060793 1
1.15092042096495 1
1.7218845019654 1
1.5100025112172 1
1.47369827911585 1
1.10044463117545 1
0.574590169246958 0
1.35105701596909 1
0.895101158715465 1
2.0386183164642 1
1.42165900815712 1
1.42485262427328 1
1.70059829761913 1
1.08702412091816 1
1.43298538814129 1
1.66587728816108 1
1.32038764396851 1
1.25311113752857 1
0.921323863623996 1
1.87163689398366 1
1.17869044114869 1
1.51050425220732 1
1.04784023479809 1
1.29967392566398 1
1.45322146300607 1
1.13228962955386 1
1.38559585013977 1
0.536550257529499 0
1.03868442463027 1
1.55677471999959 1
1.22985890721242 1
1.03241951453783 1
1.27991728010042 1
1.08778604192554 1
1.32192416339043 1
1.05538354789211 1
1.79996002614298 1
1.24750710189272 1
1.03093597081614 1
1.85316613834154 1
1.55076788633407 1
1.10979256014889 1
1.0381072095878 1
1.70641683980165 1
1.31302984460864 1
1.78790207867169 1
1.54960439963966 1
0.827160442463153 0
1.37945624914033 1
1.34085925043481 1
1.62299700592783 1
0.904675746863567 1
1.62709569608206 1
1.02551130037088 1
1.96938696957787 1
1.68865550086117 1
1.20226465497288 1
0.985603664130866 1
1.27885498080196 1
0.915774388047179 1
0.805667268441124 0
1.17513872074192 1
1.68403270860924 1
1.24716448960047 1
0.858747143381206 1
1.27943521864936 1
1.31460149682516 1
1.56520438151727 1
1.30400383732609 1
1.37698031525722 1
1.32000048175096 1
1.54591144858533 1
1.52836696701342 1
1.83937281735912 1
1.15813755977009 1
0.525610362333287 0
0.974175002004316 1
1.60978093249265 1
1.3777485300888 1
1.36456441639472 1
1.21115373844908 1
1.02704146905689 1
1.30394886080093 1
1.28919564632363 1
1.75739200527595 1
1.75438848501428 1
2.18429712685856 0
1.34235877344196 1
1.4109740929064 1
1.59609612029519 1
1.40881926877267 1
0.981307213659453 1
1.35402513403729 1
1.49786535051692 1
1.78263435948004 1
1.10965346970102 1
0.781092830490809 0
1.43372769988593 1
1.62889982158703 1
1.17831890357016 1
1.32615726138022 1
1.83673091294176 1
1.20368804349458 1
1.7894422522597 1
1.46860637651654 1
1.8394353005851 1
1.43556286335128 1
1.70794714522837 1
0.877077122925729 1
1.49374091473971 1
1.39728004905313 1
1.10375040881624 1
1.66872210233435 1
1.25366295970757 1
1.27798608385814 1
1.1880102157856 1
1.13663410686272 1
1.5281208760348 1
2.20764349466124 0
1.62749117794309 1
2.25418019554575 0
1.25288045022812 1
0.910178523174967 1
0.983438783700694 1
1.26960035259298 1
0.848527072975948 0
1.57969429961643 1
1.35736937759148 1
1.35978401326887 1
1.50045522501687 1
1.45835257323663 1
1.3204252394385 1
1.64397752658546 1
1.10775257493726 1
1.76643203676303 1
1.7877749874057 1
1.69649908449716 1
0.912634005517728 1
2.04627071992499 1
0.743911683180986 1
1.72832319211574 1
1.3299221522854 1
1.75942965363956 1
1.43321326320692 1
1.15387735876088 1
1.19604027054407 1
1.44472165744284 1
0.83145086275574 0
0.778572870931462 0
1.22334349519504 1
1.22054075563935 1
1.11781454695698 1
1.73822411451711 1
1.45160800351591 1
1.48506378023665 1
1.43442104006141 1
1.93652782233326 1
1.60519561990717 1
1.72144128385579 1
0.992178413230543 1
1.19267381842463 1
0.929049839640458 1
1.66538198197781 1
2.27852542602965 1
1.60227054339183 1
1.21206628398211 1
1.80907090485359 1
1.04960253930619 1
1.24768140093689 1
1.27238771002802 1
0.840326708535226 0
1.42045854976122 1
1.44870600712137 1
1.38575232155999 1
1.66419888824072 1
1.57896598103202 1
1.21662581329868 1
1.90801785757443 1
1.52076822424728 1
2.14620747297625 1
1.40483588178873 1
1.46587670050778 1
1.59030640816682 1
1.62532517238869 1
1.71479966382563 1
1.13263967241877 1
1.51267279115564 1
1.94303624214048 1
1.50914696918508 1
1.22495594378047 1
1.46323574963178 1
1.3757857930187 1
1.57365999344038 1
1.57686754824423 1
1.44502648285437 1
1.40738096503232 1
1.2187639679159 1
1.46402729592815 1
1.24464640784915 1
1.99435635481806 1
1.42319498416884 1
1.47292086557183 1
1.25409253711277 1
1.60084092611062 1
1.54660463063951 1
1.44707969891342 1
1.54778593201849 1
1.46637184659427 1
1.64979100220864 1
1.67155012513588 1
0.979813722563632 0
1.65230175880067 1
1.19273148796983 1
1.31807459983045 1
1.47881841342487 1
1.90324644567416 1
1.84256267293004 1
1.41446333860778 1
1.23683220512439 1
1.31847984040497 1
1.25152011376907 1
1.35503042827586 1
1.52260045456914 1
1.93836495291217 1
0.867388799249644 1
1.52231832067945 1
1.33034951795999 1
1.48613257574577 1
1.52405354683323 1
1.43766368285087 1
1.00455297523264 1
1.52879325112372 1
1.45616811255516 1
1.1123568244029 1
1.40893135772474 1
1.54671630528669 1
0.984144053038415 1
1.72894239910366 1
1.37325959029628 1
0.924163302215155 1
1.91587704864235 1
1.8432886683305 1
1.25190700849532 1
1.16074897497855 1
1.5945736566766 1
1.58116085186429 1
1.25268791004012 1
0.903547675646934 0
1.48336689876701 1
1.33963437561909 1
1.05979387735851 1
1.43582640281562 1
1.2540252987533 1
0.967203286540559 1
1.57593978701486 1
1.13423810365759 1
1.18682347154908 1
1.16679617645366 1
1.31764594751105 1
1.37909467238985 1
1.25225706548173 1
1.2533401624143 1
1.60587315689668 1
0.992068012406098 1
0.946820479081176 1
1.22382634629472 1
1.72491197947676 1
1.01678670545901 1
1.33685998191293 1
2.14621755284836 1
1.34027080256421 1
1.59904229640312 1
1.3314362555064 1
1.93953886978187 1
0.692093633330239 0
1.2953268567801 1
1.43629067791716 1
1.04987780519517 1
1.56538000089807 1
1.24551271261622 1
1.0774551489224 1
1.61996103303086 1
1.48343803841853 1
1.81929767474878 1
1.05888662807726 1
1.51017398279143 1
1.40269524913179 1
1.31580321881056 1
1.30933005658531 1
1.22036761673898 1
1.3339314479657 1
1.40481842065697 1
1.35807351210524 1
1.89908029363819 1
1.61229207210216 1
0.291241626391426 0
1.18252073334779 1
1.38758458291579 1
1.00375240433628 1
1.3195754916732 1
1.71254654308886 1
1.61162536218741 1
1.32527261106077 1
1.15254787179036 1
1.40992087901469 1
1.48281728876951 1
1.27653571056208 1
1.17053305513049 1
1.23933801954896 1
1.36834134014998 1
1.40958851292989 1
1.11877830160671 1
1.30265646362643 1
1.37145470612334 1
0.835600036383573 0
1.30592733602577 1
1.51880642623927 1
0.896801659638693 1
1.13689030564742 1
1.78301280862404 1
1.75081879319724 1
1.65279884555633 1
1.46196565865921 1
1.56922186252116 1
1.80349243855979 1
1.61328722325894 1
1.4721193975704 1
1.41372668071969 1
1.29988805203152 1
1.84933806034513 1
1.28390594411756 1
1.89798104875291 1
1.70956376903712 1
1.40827133107614 1
1.49599815102334 1
1.38251311099074 1
1.97702557956079 1
1.51069274354686 1
1.86585705909381 1
1.4594185110037 1
1.12554423979955 1
1.33473503357396 1
1.38764921236743 1
1.6669642231143 1
1.15718750510024 1
1.66637967725624 1
1.63712173496977 1
2.02363165848457 1
1.87959231765021 1
1.57031585171411 1
1.20250450533328 1
0.955141086661794 1
1.448482330314 1
1.41095584662863 1
1.65548265847505 1
1.48398660052277 1
0.916795957964174 0
1.04399754816466 1
1.18321255478164 1
1.68705401137712 1
1.58969411866057 1
1.0700224060059 1
1.46170453352938 1
1.60403265599605 1
0.91284744211495 0
1.05066940210728 1
1.4390171776389 1
1.5509744794203 1
1.43131981740729 1
1.28305208148945 1
1.40384304304003 1
1.44166697071549 1
1.29715778600708 1
1.01141291902766 1
1.40031781254952 1
1.78352904594485 1
1.5649767944853 1
1.53796481542463 1
1.92898123575137 1
1.35296226663117 1
1.78937657253656 1
1.27366683479279 1
1.19180267389125 1
1.11701422175051 1
1.09127370576585 1
1.93469536886862 1
0.762966418674014 0
1.02830060813689 1
0.92856148273461 1
0.908081396854306 1
1.18283793886962 1
1.05364442415379 1
1.41373292282771 1
0.765681318880015 0
1.46491137374491 1
1.12984064082762 1
1.38180005109602 1
1.2217636664948 1
1.25817254540669 1
1.93507243074868 1
1.23918681126425 1
1.36460679942258 1
1.88493348793217 1
1.57828457705098 1
1.71073925608116 1
1.19369796723274 1
1.16695802651925 1
1.20833980572465 1
0.934578393572902 1
1.68712184385104 1
1.15636552340713 1
1.19700923255611 1
0.626921388728387 0
1.23222125286145 1
1.85805360380392 1
1.4526739194879 1
1.43388661714604 1
1.91254323685887 1
0.926960079795079 1
1.36198468308752 1
1.25864221828368 1
1.07888764987878 1
1.50271977570263 1
1.15383511883758 1
1.50312803759832 1
0.859913725590762 0
1.19102367020199 1
2.04817989058583 1
1.38216328041781 1
1.35508667537049 1
1.29889416455926 1
1.49662700480101 1
1.73995220931837 1
1.37670861992978 1
1.35130899837798 1
1.05969984700647 1
1.2932358262217 1
1.64228450480219 1
1.25983991529267 1
1.49676206999192 1
1.39954705098051 1
1.66828547118442 1
1.02688195446457 1
1.94127829951429 1
1.42155629331934 1
1.52688734212823 1
1.69753732662628 1
1.93499092747751 1
0.660726030371496 0
1.74752531489897 1
1.58472629663031 1
1.03621762983651 1
1.53903809328438 1
1.49906447524802 1
1.32614438436105 1
1.4873350123 1
0.980998707895689 1
1.12478941718059 1
0.914873696266704 1
1.15858367419399 1
0.881379147576131 0
1.82089420620104 1
0.98308687985506 1
1.46419389328759 1
1.62707712921403 1
1.88552285288755 1
1.6348731064557 1
1.34941463885913 1
0.84875283388762 0
1.58247232196032 1
0.770910807196462 0
1.91698339537224 1
1.6081188459852 1
1.37598977929055 1
1.36144439983375 1
1.27199576347876 1
0.907422435556027 1
1.19497715702509 1
1.73230854127541 1
1.60633508734402 1
1.88215863204542 1
1.20751279507782 1
1.62371074098332 1
0.909022434627601 1
1.67772403052339 1
1.59142827270002 1
1.48732877117385 1
1.1638900229212 1
1.03302877767236 1
1.48418193744143 1
2.0982307359406 1
1.67401241870858 1
1.42941076173004 1
1.39178290817899 1
1.10530392382627 1
1.73427780874564 1
1.48672199341496 1
1.5088384220148 1
1.80631353554824 1
1.01912794788673 1
1.1311790161235 1
1.78284613867924 1
1.30111287460395 1
1.24030898693989 1
1.74660668712933 1
1.20900543412564 1
1.52061611653431 1
1.18191778008082 1
1.95300454758017 1
1.30461592313876 1
1.89385533553493 1
1.0320582057254 1
1.75261820756446 1
1.65912056361587 1
1.03440115936473 1
1.60198112457562 1
1.43448808171751 1
1.8243784374664 1
1.38496493415886 1
1.91550705705074 1
1.25105093619081 1
1.37728201201409 1
1.10471948636382 1
1.06861160028077 1
1.33355814884704 1
1.23123420960217 1
1.80127506013419 1
1.8842672493461 1
1.30286506326151 1
1.45125385157835 1
1.28144442977506 1
0.953224901366765 1
1.16915971932016 1
1.00707193886816 1
1.62456350807551 1
1.07377100770154 1
1.38027105464741 1
1.67947031873735 1
1.41137033130368 1
1.84414529948804 1
1.53338190896035 1
1.61660694321199 1
1.27018789591256 1
1.27676601435987 1
1.94145068574544 1
1.44093026973633 1
1.19511322661281 1
1.42082819002692 1
1.56906614224988 1
1.54547722263204 1
1.6679459448314 1
1.30554370151971 1
1.12331494859286 1
1.38024490776131 1
1.81805926425685 1
1.53359469873147 1
0.88174323706148 0
1.57336524181614 1
1.54728937145045 1
1.84926276571254 1
1.49410866876308 1
1.64799237537061 1
1.17525387941218 1
1.69003176929978 1
1.32099507786514 1
1.24960776840984 1
1.48908199841784 1
1.51650970219816 1
1.40873003737861 1
1.14492178132564 1
1.24252856928218 1
1.67889013605369 1
1.59878344813892 1
1.51807646814216 1
0.986167318487731 1
1.3076166692406 1
1.5863367795608 1
1.30400906908368 1
1.54171324708953 1
1.92731096741291 1
1.67767145206336 1
1.17973632891073 1
1.44568108270319 1
1.64659390898705 1
1.48487157513573 1
1.43329999926243 1
1.18119573976509 1
0.643623865555868 0
1.03092277220806 1
0.736512708517323 0
1.88137604825878 1
1.60734577578511 1
1.93335564947951 1
1.43235060218314 1
0.97500811476836 1
1.64847068344378 1
1.07253018682647 1
1.70627122514708 1
1.54688495482245 1
1.77752172932964 1
1.1026270177626 1
1.65820389515546 1
1.74899728941855 1
1.66372195391532 1
1.49217376823181 1
1.39916436659748 1
1.39354010767079 1
0.86950688394674 1
1.84676429876275 1
2.25286737814428 1
1.98460236786111 1
1.2953875966909 1
1.45931729307263 1
1.5964430048862 1
1.45093786265649 1
0.879336146542153 0
1.39220877179361 1
1.52704882827807 1
1.50369410015267 1
1.31026672874563 1
1.29572269237696 1
1.65706421132723 1
1.5440708358897 1
0.951267274400059 1
1.20384195945857 1
0.453284698799118 0
1.3910384347225 1
1.59564724493256 1
1.36460413437799 1
1.2236650265779 1
1.92729048935528 1
0.939043892523172 1
1.92825636780761 1
1.7018078370011 1
1.09721805220536 1
1.02812169392517 1
1.45821675431797 1
2.0425401270948 1
1.0144956416994 1
1.7304153693548 1
1.51624632752843 1
1.2179575560725 1
1.06662428555311 1
1.64197017728411 1
1.16818424588422 1
1.53510661755027 1
1.18111878788658 1
1.62761525683385 1
1.2017205862431 1
1.54062315691469 1
1.35194269284597 1
1.3590357877134 1
1.30343868757741 1
1.46774349538824 1
1.62743379032559 1
1.50080815420669 1
1.10448069653053 1
1.02859915330286 1
0.990559779956946 1
1.61365967353101 1
1.08557605840954 1
0.727479195879347 1
1.44914176402611 1
1.7693720634019 1
1.33582971862479 1
1.17010817081966 1
1.42294203780545 1
1.07117031336399 1
1.76091774208075 1
1.17212487616079 1
1.35736150691846 1
1.08830211256672 1
1.44599378296654 1
1.64053100839774 1
1.78994817184023 1
1.83579998984879 1
1.35542729967288 1
1.76719312742156 1
1.62479912704131 1
1.38208975842639 1
1.31648773183568 1
1.68215797521227 1
1.53840343688151 1
1.25200902634181 1
1.02704962681763 1
1.63403343546644 1
1.46749652524624 1
0.758889523609087 0
1.55331911840201 1
1.03848327797599 1
1.30612539080584 1
1.66710853493803 1
1.56421758323232 1
1.17986504283528 1
0.858365272953813 0
1.13869553423843 1
1.55362596183016 1
1.20255285161093 1
1.22482665789926 1
1.15242803719481 1
1.61030064360946 1
1.63153840983442 1
1.47892126005703 1
1.45489013177011 1
1.23462531050963 1
1.46824144322819 1
1.79889175755348 1
1.65448765174192 1
1.29642442994527 1
1.22606379716618 1
0.898515750662243 1
1.30837368349127 1
0.985127739125755 1
1.32959604862304 1
1.32687405283618 1
1.29155916087297 1
0.876909793600336 0
1.26595877706588 1
1.92372238842578 1
1.27804555517685 1
1.25678925493793 1
0.425107991429395 0
1.67282208257478 1
1.08373643594962 1
1.23730311363262 1
1.07275998669539 1
1.51485406043269 1
1.37579285941081 1
1.82928573297351 1
1.04428299206086 1
1.92011793472559 1
1.91018196042095 1
1.26551648887429 1
1.20226783561474 1
1.09055028699227 1
1.09672512700886 1
1.26054102113871 1
1.87808923187184 1
1.50717429540982 1
1.67887490558431 1
0.738368745313759 0
1.43477948710801 1
1.16312116952939 1
1.22920033657139 1
1.38946391799309 1
0.899128650304527 1
1.48179164654349 1
1.67787808746439 1
1.22397221075254 1
1.9183786675747 1
1.64165677208195 1
1.24994520513961 1
1.0949538051423 1
1.03324929081265 1
1.33598183620981 1
1.29943099421324 1
1.25989238600992 1
1.15762705028808 1
1.33798480288118 1
1.55066335839133 1
0.646792958848337 0
2.23055042892575 1
1.35302238310983 1
1.66464215390884 1
1.92772050924048 1
1.24141103249361 1
1.47749734177504 1
1.0459136984848 1
1.07130337039428 1
1.46315901663773 1
1.04928600122284 1
1.38542905987654 1
1.14084665636559 1
1.51089301325434 1
1.09709875671535 1
0.710150869221559 0
0.826837548959439 1
1.32860551325769 1
1.16308086953608 1
1.09955853524857 1
1.14778144075129 1
1.09318809906848 1
1.34268589858283 1
1.02300143150334 1
1.20254668555276 1
1.35614679510711 1
1.45314333075693 1
0.699541513485579 1
1.03515641564098 1
1.12723086550381 1
1.33153547826268 1
1.69736570144775 1
1.12944946395303 1
1.53707536590554 1
1.31208015414723 1
1.59739356385331 1
1.32847183628898 1
1.94113284509815 1
1.70271427636994 1
1.4584654705256 1
0.700009184281737 0
1.66276330965742 1
1.27461563210298 1
1.68886173859161 1
1.7889201427926 1
1.30896537138313 1
1.24152715468274 1
1.75022969410997 1
1.49190518985498 1
1.51305012558462 1
0.850210309393675 0
1.69312240163542 1
1.75814861935813 1
1.22235859317921 1
1.71494043522809 1
1.35241191227457 1
1.25082921807939 1
1.15342075263343 1
1.26322337840201 1
1.15194429588784 1
1.10435246639785 1
1.07340893008714 1
1.33913883187106 1
1.16488886079256 1
1.32013088994802 1
1.18649557218782 1
1.39987012613219 1
1.33537943336866 1
1.26308597933642 1
1.24591335005428 1
2.16414474832533 1
1.62341720899382 1
0.957071544145101 1
1.36267133584767 1
0.655723620016815 0
1.37689612287516 1
1.41671797874074 1
1.44903362750248 1
1.65526114824451 1
1.51128438032677 1
0.907455195293154 1
0.96268391597403 1
1.28539013797365 1
1.5351096306248 1
1.27412636905962 1
1.89876250960144 1
1.7677350216026 1
1.90492146649192 1
1.33826271241061 1
1.67546686691547 1
1.42050325396859 1
1.40575977625121 1
1.84556130740213 1
2.18282176903443 1
1.48145240453388 1
1.33595681845912 1
1.58005604458794 1
1.96068575193153 1
1.00745105120071 1
1.50940283633032 1
1.80140800595029 1
1.66635757616541 1
1.28393950331477 1
1.12341794517641 1
1.00057058534696 1
1.37953909107062 1
1.37265610106338 1
2.17924090205042 1
1.51381500564553 1
1.8387955892068 1
1.57836597660042 1
1.07850408127754 1
1.44759233604206 1
1.76282639990712 1
0.996955539610045 1
1.40811158654322 1
1.3761385198771 1
1.27924356035683 1
1.4881383806123 1
1.85322795630057 1
1.76219856552881 1
1.11449743572141 1
1.49469540285951 1
1.51694278777941 1
1.89146800151821 1
1.24193714099313 1
1.26038143144602 1
1.72245500357818 1
1.61543778044411 1
1.59629679740811 1
1.18056608829973 1
1.67254495756321 1
1.1872227346209 1
1.19714690434548 1
0.919641862359858 1
1.69873150773177 1
1.08918426716286 1
1.78022303856576 1
1.63712586759072 1
1.39720789703546 1
0.899446648502045 0
1.51175058052214 1
1.32447809779174 1
1.20151529187072 1
0.947850577892082 1
1.49609038187987 1
1.51655325791579 1
1.90132865526953 1
0.997469277766412 1
1.56319589404918 1
1.16223586422004 1
1.79333381171302 1
1.48466081742876 1
1.4518294129047 1
0.965837693827881 1
1.40226329892799 1
1.77080596224086 1
1.20009582882121 1
1.29940121158529 1
1.40772330739535 1
1.58128273675969 1
1.62111045999965 1
1.47835548025561 1
1.51895048027741 1
1.68475459469989 1
0.965802215251097 1
1.69961401947178 1
1.19898574565275 1
1.20202582162404 1
1.46440019493699 1
1.562171668856 1
1.75732057832598 1
1.33918841007699 1
1.26626265052566 1
1.40208007553829 1
1.57547177063398 1
1.62760217688237 1
1.35435434370081 1
1.78108868759506 1
1.52101679298726 1
1.53498837287122 1
1.41197450409559 1
1.03185372362645 1
1.55441490921917 1
1.10519673318743 1
0.620961363556929 0
0.931929153087182 1
1.38725502157319 1
1.10817870498318 1
1.31984543580213 1
1.85143412284148 1
1.00450947059292 1
0.940731184759952 1
1.25540861980783 1
1.41566542467599 1
1.23930152690714 1
1.69861970599016 1
1.20568015631214 1
2.29565934718113 0
1.0585325749198 1
0.922775875436382 1
1.32450377989099 1
1.49099201348123 1
2.19454818821272 1
0.854827506000683 0
1.3188486047437 1
1.77322118568231 1
1.20974112996056 1
1.48546050865701 1
1.83693438129307 1
1.64944503198063 1
1.23113139776659 1
1.53517180833943 1
1.30560897009214 1
0.694992987880503 0
1.01917809094976 1
1.36566604253709 1
1.24419017022773 1
1.0761493458957 1
1.29305507147094 1
1.30030461421814 1
1.71717068342945 1
1.62699108050837 1
1.42238930102822 1
0.910201301398945 1
1.58542081340185 1
1.68803898966582 1
1.37621695751301 1
1.77164818748974 1
1.05505941775027 1
1.62319852017329 1
1.21161873962498 1
0.90651807849119 1
1.62965391281122 1
2.18637044257855 1
1.28340353898103 1
1.37209098659528 1
1.63617422814324 1
0.895474676497775 1
1.3755364479672 1
1.12302697939265 1
1.32541292462349 1
1.1491303959939 1
1.04071910040233 1
1.60569306622979 1
1.61630671547984 1
0.964659577328405 1
1.18833007504011 1
1.15880553604041 1
1.45206467347027 1
1.45288556864694 1
0.945192267705502 1
1.50612414783778 1
1.58438909571152 1
1.45184307374815 1
1.10890755041572 1
1.47423106579365 1
1.20340353234474 1
1.65298868312767 1
0.846871997699957 0
1.68164261770694 1
1.17466241653521 1
1.96347477216089 1
1.53959418516228 1
0.838798297789021 1
1.41150579690889 1
1.66048147465178 1
1.65886004142367 1
1.49854817929589 1
1.40639607622871 1
1.87048472857656 1
1.44772620588253 1
1.38410256147625 1
1.60596801582582 1
1.19661451595605 1
1.36784568762615 1
1.20385725444243 1
1.3210742726162 1
1.39530536180134 1
1.45765453894681 1
1.51074142072443 1
1.03775801008422 1
1.36998316284075 1
1.52061800678013 1
1.02408219119175 1
1.59098619417124 1
1.31104485269148 1
1.89767831294756 1
1.24582666264874 1
1.00837495999302 1
1.2901772054977 1
1.83438564646444 1
2.05940398225062 1
2.10231334025368 1
1.20801311362893 1
0.93516828288729 1
1.48550284478529 1
1.1579754086372 1
1.37901777745679 1
0.97478152272022 1
1.31783763933501 1
1.18378945732203 1
1.54588735436923 1
0.604979673684773 0
1.44179046257924 1
1.86095238500526 1
1.51531666168705 1
1.40343774498198 1
1.62501445547578 1
1.74222089441422 1
1.27149320130698 1
1.07034980959187 1
1.13867841230317 1
1.32004142376669 1
1.70263218474112 1
2.13366658779345 1
1.01411362716454 1
1.46929251354343 1
1.44709941610782 1
1.17812393956748 1
1.60274668265271 1
0.867727181511667 1
1.62061076294992 1
1.52513904251798 1
1.21512926249789 1
0.959933697961932 1
1.26538105108212 1
1.49698183559156 1
1.77684924516385 1
1.65677607990336 1
1.60150380238123 1
1.89542331055452 1
1.14246277941794 1
1.12915930636411 1
1.16215600155479 1
1.07544931371647 1
1.03709321615793 1
0.863081542362553 1
1.26639291188066 1
1.56797421113641 1
1.69639641138662 1
1.24697634116012 1
1.82006427707132 1
1.51713158177112 1
1.61547467302916 1
1.21843287255766 1
1.01218823363143 1
1.38958221614665 1
1.31306138527691 1
1.35948450860764 1
1.69797646775062 1
1.80143318034262 1
1.11768872688951 1
1.5403618118644 1
1.48720421917851 1
1.6159074003113 1
1.22810680327902 1
1.45142482994304 1
1.25112423952605 1
1.13767364708724 1
1.86593981831554 1
1.66176246439267 1
1.3415387608317 1
1.81400403168039 1
1.44326308749795 1
1.27356464568399 1
1.27353837623933 1
1.504433645762 1
1.61322768669668 1
1.43884910642881 1
1.23182200610875 1
0.789822439628209 0
1.60781825750426 1
1.10242917664817 1
1.34080288632502 1
2.30453440033756 0
1.6572550972994 1
1.11391730221667 1
0.639960828057614 0
1.19314994894375 1
2.27328326643677 0
1.01131014810655 1
1.23075908075085 1
1.42903793687204 1
1.5507253345748 1
1.15433561190071 1
0.948355558557651 1
1.53305813474225 1
1.3668529896512 1
1.486127552636 1
1.46120124952597 1
1.7998386665939 1
1.14535905911379 1
1.766808778713 1
1.36024350528034 1
1.11141703331437 1
1.02838999803164 1
1.37231031404915 1
1.04629304160051 1
0.918769348221572 0
0.77288892606093 1
1.91521232115 1
1.16740286740227 1
1.85556168685599 1
1.47687196382362 1
1.33399490039837 1
1.51023464380086 1
1.48015661980452 1
1.67338107324405 1
1.38100523380571 1
0.660325140047972 0
1.0792828868713 1
1.25342359561817 1
1.03991258327555 1
1.3771381214521 1
0.92638740437883 1
1.61047941859675 1
1.2876573381804 1
1.02438863558103 1
1.1631140214743 1
1.24117145388868 1
1.80181423306892 1
1.84159386298826 1
1.64103335966084 1
1.41990611769563 1
1.18114305595137 1
1.64547277047254 1
1.57689848454835 1
1.61975432537036 1
1.10840289969608 1
1.46182804743619 1
1.27917229327018 1
2.38442312264435 0
1.15454611657498 1
1.68801716568897 1
1.68054933167151 1
1.67078622786518 1
1.38242143062023 1
1.40545921736857 1
1.36011218622577 1
1.63065955975568 1
1.55287328592316 1
1.66667161985207 1
1.47721050294674 1
0.982139692083613 1
1.42530408816583 1
1.44306385340152 1
1.46938101256779 1
1.52886630618557 1
1.76612522073654 1
1.32626399354805 1
1.79540848164255 1
1.55952705328769 1
1.76432562492928 1
1.14550824856243 1
1.83523013818616 1
1.309600551841 1
1.1769647127957 1
1.59844500607896 1
1.22833268810816 1
1.2043872951934 1
1.69491570767577 1
1.48685760866615 1
1.50036124912249 1
1.40337187657048 1
1.76451434195325 1
0.875444045824044 1
1.29388316807384 1
1.15650441615346 1
2.01359254947471 1
1.34958204358928 1
1.6025329759865 1
1.05845263491068 1
1.43185334315964 1
1.46863745734593 1
1.11033317308986 1
1.27841059536237 1
1.45435962928194 1
1.28572377518261 1
1.39878478036831 1
1.39486015853604 1
1.53983175317385 1
1.27972493112741 1
1.27773533190744 1
1.27868821896229 1
1.34242054403621 1
1.21779288491048 1
1.14094066057926 1
1.43433529266441 1
1.36778144864057 1
0.851166210232437 1
1.46603075611418 1
2.03308951991204 1
1.7466950862328 1
1.67813398398322 1
1.53173541436866 1
1.38597513245259 1
1.76263086448917 1
1.50022133008318 1
1.73928303838419 1
1.62427841881303 1
1.88147753975616 1
1.56105147856137 1
2.20360753550752 0
1.35391954950539 1
1.69987768442537 1
0.971420322599603 1
1.6579528280373 1
1.20708718220205 1
1.29577811990318 1
1.31908066567923 1
0.962008921924518 1
0.791451162489624 1
1.49921645507237 1
1.57236673552557 1
0.890005241372612 1
1.51156851075556 1
1.09571850275443 1
1.07185656677422 1
1.72241278289936 1
0.915610350032907 1
1.13548587066177 1
1.84558103415089 1
1.49488273755436 1
1.34270284650138 1
2.08036235763081 1
1.12697767448067 1
1.32144981172157 1
1.69576847176274 1
1.53151234184105 1
1.64893003465463 1
1.26905786697638 1
1.36494804071097 1
1.18214743695348 1
1.51261950219681 1
1.49572222990147 1
1.56656219263884 1
1.90236741119397 1
1.15389790310472 1
1.01790374795246 1
1.86960302189333 1
1.05878326796478 1
0.762820274250633 0
1.50656972090037 1
1.32609985435251 1
1.83372891199017 1
1.5984086873563 1
1.0340571917784 1
0.970520979275121 1
0.993281295808531 1
1.28879991940311 1
1.62480557079783 1
1.08166458968248 1
1.50718574884938 1
1.53113416377269 1
1.63029739843094 1
2.19174619386943 1
1.42117707896935 1
1.48041748695593 1
1.70534595899594 1
2.24492632146463 0
1.86712653593844 1
1.27304338440531 1
1.69606426729575 1
1.63586168656626 1
1.59243728751334 1
0.985940446104851 1
1.7097160002585 1
1.38619185069795 1
0.920885217493265 1
1.51769418908823 1
1.53086446075028 1
1.98695077049807 1
1.0985314511641 1
1.16566490838921 1
1.64062005921804 1
1.93934019625587 1
1.35048894624334 1
1.73795508463717 1
1.8960025445514 1
1.36720316784684 1
1.70914542984375 1
1.34213172807729 1
1.2545408604091 1
1.14100002086898 1
1.59447549730515 1
1.54313505020265 1
1.87138780213464 1
1.13260599674269 1
1.49663673264272 1
1.77952162237804 1
1.05017322714769 1
0.930224691962024 1
0.727311947467521 0
1.82580767314945 1
1.45976114512146 1
1.45698134339197 1
1.21885322867124 1
0.894406379034653 0
1.15929945415373 1
1.5947348632702 1
1.73504235295745 1
1.67460121952366 1
1.31020757284878 1
1.22143700398108 1
0.976875129448435 1
1.93016557937999 1
1.33808223482861 1
1.54913547127994 1
1.24318624916419 1
0.555343734191523 0
0.880933833984047 1
1.51811558403208 1
1.77127143708726 1
1.36775946118296 1
1.57537232693823 1
1.26401218861981 1
1.12777129626891 1
1.33768012972575 1
1.51368544370954 1
0.832451127895557 0
1.18699028705027 1
0.975394535856935 1
1.00555615801847 1
1.46231421862373 1
0.941685898363019 1
1.65850700873801 1
1.24312497998701 1
1.2167563361514 1
1.20621316366966 1
1.85697342616202 1
1.32650131126305 1
1.16943892460498 1
2.08443492386837 1
1.50473184788143 1
1.23615897620134 1
0.973660400931771 1
0.613670740920129 0
1.05379919637371 1
1.09386212143978 1
0.974779798189174 1
0.90934831664975 1
1.27316924499517 1
1.4341972423547 1
1.73670500539022 1
1.3629297705542 1
1.18614192776806 1
1.32018612514004 1
1.65858507940962 1
1.03842277187304 1
0.933651915507503 1
1.39117861704558 1
0.975925688156299 1
1.41803694013575 1
1.38555417458446 1
1.10247274803788 1
0.705282931975163 0
1.61739189065277 1
1.24691827449225 1
1.50014663593588 1
1.64941316820127 1
1.67890206863807 1
1.69043934480456 1
1.88424344670824 1
1.84334629509805 1
1.94164206918102 1
1.24740079129898 1
1.34167805847578 1
1.22462599020958 1
1.18492893699278 1
1.4254756272142 1
1.50789841917121 1
1.68034500071958 1
1.52694013953413 1
1.45032666428954 1
1.24303264596509 1
1.6574218731074 1
1.54090758203112 1
0.869059324606816 0
1.18007099001352 1
1.40246599780281 1
1.10434800297206 1
1.01662752837745 1
1.39696146348899 1
0.605122147274064 0
1.22735342678668 1
1.19738763616883 1
1.30287636048375 1
1.14467831800903 1
1.40661857891588 1
1.64931008502871 1
0.850389366886471 0
1.59196215986686 1
1.48820086291702 1
0.851662728419807 0
1.24786769647932 1
1.68805071516025 1
1.07201651530234 1
1.27290584390108 1
1.68239553492062 1
1.71779113444047 1
1.54314844112667 1
0.923412023813259 1
1.38874676051174 1
1.63340662871662 1
2.27519820060243 0
0.838539825452373 0
1.40389058464495 1
1.08565902101499 1
1.15254983945804 1
0.958855920968349 1
1.46855671135113 1
1.12107573259509 1
1.92038282319597 1
1.56064013776321 1
1.02628536744115 1
1.10981289980903 1
1.44546789779355 1
1.32033538669202 1
1.26698262486972 1
1.40213123067904 1
1.54857415677615 1
1.56265291523244 1
1.55426916793924 1
1.86492023101521 1
1.18220627060333 1
0.327116204360175 0
1.12456618234499 1
0.839180387958869 0
1.22115207621383 1
1.24591603882364 1
1.32149215201258 1
1.38217576637725 1
1.44999126286149 1
0.729250197480787 0
1.37502514110691 1
1.673574965867 1
1.47168806155134 1
1.3460548698336 1
1.42796942187184 1
1.53534398300888 1
1.73479357858575 1
1.58264980396258 1
1.28248818212775 1
1.17547812258919 1
1.36518083336884 1
1.14891906144149 1
2.14042261501702 1
1.23856884410285 1
1.2448267136894 1
1.38992732613739 1
1.9123885465658 1
1.57692985075245 1
1.81854016139736 1
1.71627678865708 1
0.717011211429394 0
1.46597816911423 1
1.4669034347739 1
1.72921786840379 1
0.876588857072907 1
0.973155672050042 1
1.26771962463078 1
1.52005625615355 1
1.36854455543267 1
1.0946747275339 1
1.56845474736482 1
1.27676529585088 1
2.16531701186258 1
1.82277447003768 1
2.01916320770178 1
1.04718498851676 1
1.65493290282098 1
1.77324034302263 1
1.67735058717469 1
1.17718724139666 1
1.8664932687775 1
1.88971421626784 1
1.55628986119269 1
1.55270267708991 1
1.10658584156586 1
1.15314799551696 1
1.39541153223335 1
1.66018141839884 1
2.16327994732272 1
0.949775378625967 1
1.1070667612064 1
1.46193790995232 1
0.855073213810964 0
1.55373074041769 1
1.26485627471456 1
1.70361255946272 1
1.5102283216375 1
1.52454265638201 1
1.4456361245899 1
1.16405428968902 1
1.91201201525429 1
1.85255373625413 1
1.40493751623472 1
0.93023744934919 1
1.74563253863099 1
1.03003284511425 1
1.82568654988105 1
1.00121740997704 1
1.4522475743013 1
1.33280009386948 1
0.878966328534858 1
1.63322808583225 1
1.57652855900719 1
1.45074507313609 1
1.90981905326281 1
2.06629623594244 1
1.36871809758129 1
1.34772697388949 1
2.41499549753104 0
1.41529911238975 1
0.810380112235138 0
1.55447014991889 1
1.67196505311552 1
1.24551097123417 1
1.35410380639592 1
1.28900522051652 1
1.97244081138106 1
0.805202601262671 0
1.61177538121546 1
1.69102382267839 1
1.09984580115521 1
1.0139527313197 1
1.19164304462236 1
1.43189398153174 1
1.28826587458436 1
1.17334536625562 1
1.07620791162311 1
1.87606092010103 1
1.39107637935642 1
1.67517391621348 1
1.72765579074282 1
1.1734673600731 1
1.56255653048478 1
1.73520409445327 1
1.42569783765737 1
2.3033968008586 0
2.04989199249075 1
0.823931131899861 1
1.53483763745479 1
1.65168102779234 1
1.54544996840172 1
2.11186822043613 1
1.55352816507109 1
1.84797082005329 1
1.34825147445708 1
1.762810348718 1
1.73712170973885 1
1.22991139623589 1
1.30263884065153 1
1.69811390768917 1
1.69545789808038 1
1.68170942833595 1
1.39419314049653 1
1.58314304990807 1
1.06110012878131 1
1.69984050671267 1
1.12913326098101 1
1.41950975420208 1
1.00995139799131 1
0.654500075614571 0
1.35790305766859 1
1.0350983952262 1
1.35898767187671 1
0.890173863521504 1
1.74300516124745 1
1.33152630868334 1
1.96545301768801 1
0.957140636632809 1
1.88064179774378 1
1.51250964281734 1
1.32003845971138 1
1.41831223482463 1
1.3100276045769 1
1.19083227245572 1
1.34073094745412 1
1.42894561499375 1
1.48387573306253 1
1.365818473759 1
1.20170089783188 1
1.53065239132934 1
1.44450278240095 1
1.7133329964765 1
1.05153879291475 1
1.07523559537669 1
1.04084525522651 1
1.52973573880459 1
1.22693202326761 1
1.58787116383686 1
1.88278521157795 1
1.44744309781114 1
0.970444999738501 1
1.56088774652839 1
2.15001811953084 1
0.997755947040716 1
1.39621833559235 1
1.37336932683585 1
1.52929742109718 1
1.31755364250978 1
1.67555496734979 1
1.50288169902273 1
1.1339097548703 1
1.00919523168545 1
1.38129086488418 1
1.19413794477685 1
1.72350658999069 1
1.34156497109692 1
1.13351522837205 1
1.78388663169402 1
0.977171408324205 1
1.77856446624653 1
1.18221435604003 1
1.70827165494978 1
1.29149520698189 1
0.791213927805072 1
1.76364083457949 1
1.20194946069876 1
1.3497503816636 1
0.994252615058239 1
1.11076425044704 1
1.20115883560221 1
1.53976617341732 1
1.14595924351372 1
1.91025667927763 1
1.72327762297415 1
1.58674665537319 1
0.65568932028383 0
1.17608523137604 1
1.82509745291074 1
1.25428845555203 1
1.51777963878874 1
1.50960155757174 1
1.09619010117931 1
0.575929537243183 0
1.37078859477974 1
1.29590769647701 1
1.05990375233783 1
1.04500005117616 1
1.44555179176685 1
1.17654540377427 1
1.129225522753 1
0.822915665560192 0
0.783611303007076 0
1.66102057706684 1
1.3825915868542 1
1.6087994284536 1
1.42794474404464 1
1.34024857674794 1
1.16860558673001 1
1.5213133170108 1
0.90425320473987 1
1.86099384176731 1
1.67365837599453 1
1.18835941570659 1
1.55549336997036 1
0.966955896625517 1
1.15748270706046 1
1.13232219783199 1
1.60297646296864 1
1.55154189405399 1
1.59713881303965 1
1.7359725505917 1
1.51999411267724 1
1.27834742517514 1
1.4070685615526 1
1.48231448315403 1
1.23574039558507 1
1.60078018719997 1
1.48216878620407 1
1.44358460846808 1
1.71365261699705 1
1.21464289219128 1
1.44667093442697 1
1.66281908902664 1
0.923206738281809 1
1.42408267753684 1
1.03045783699978 1
1.34120444958745 1
1.00783563295931 1
1.51028067808066 1
0.949286271220655 1
1.52767605690876 1
1.29189311892676 1
1.41329946949179 1
1.61624681469111 1
1.04697168390109 1
1.09762278587154 1
1.38026397639195 1
1.87534765938698 1
1.15530580891483 1
1.08478398818736 1
0.943446646603249 0
1.52308692718776 1
1.31678765577729 1
1.60564427446961 1
1.52447912281921 1
1.096665382595 1
1.18753102687834 1
1.49156760577414 1
1.94123858293586 1
1.05214226191567 1
1.69876873572078 1
1.62450570131381 1
0.746543859803058 0
1.82288419481499 1
1.37060174953611 1
1.5525503003336 1
1.35885586006734 1
0.997605274533985 1
1.62861766225679 1
1.8614453063387 1
1.03649470651912 1
1.32522517209113 1
1.42934821335798 1
0.962530772090036 1
1.74850270395664 1
0.808335606293757 0
1.41161135910837 1
1.05668351763416 1
1.97619514836407 1
1.36432343978361 1
0.520324682503634 0
1.40737056668401 1
0.858425877588068 1
1.73887383713864 1
1.10827266645732 1
0.831816310526588 0
0.90825307538327 0
0.693450237721746 0
1.43514315512789 1
1.24399461439708 1
1.35471874875711 1
2.0113537684771 1
1.49913305873306 1
1.70859289202711 1
1.32403669101179 1
1.25923948847891 1
1.48599403678837 1
1.24638607127482 1
0.762832025288439 1
1.19529891303764 1
1.23040381560884 1
1.18017960221701 1
1.40160639909347 1
1.63550375705699 1
1.11831675030662 1
0.947844666526875 1
1.62543007217513 1
1.17497165609174 1
1.41307114945053 1
0.794356373979208 0
1.77695976996967 1
1.38548939447775 1
1.54762393187731 1
1.38982133555123 1
1.65300707779289 1
1.12236629955012 1
0.917274041020435 1
1.58595642551099 1
1.75124650219999 1
1.94324996785659 1
1.86161866428846 1
1.71949435842507 1
1.37266325358314 1
1.35908575031359 1
1.15014073268837 1
1.28030728114603 1
0.834613055941287 0
1.57441814153265 1
1.36585417915767 1
0.775477895548473 0
1.13213402167237 1
1.22685623347488 1
1.9832248232655 1
1.17006901472219 1
1.55102427143134 1
1.0207337765116 1
1.38102300114571 1
1.43017590459975 1
1.66899558556562 1
1.21787910299094 1
1.50435380923695 1
1.61332849685676 1
1.15559960420699 1
1.18996168190625 1
1.44674433777676 1
1.03759240480855 1
1.63686358209678 1
1.77095700777486 1
1.31685468897579 1
1.61545026589863 1
1.64767668891974 1
1.44414256044509 1
1.61896254361337 1
0.901057912443194 0
1.30678682213554 1
1.15738519783761 1
1.39990797559214 1
1.83957023605013 1
1.27208958279362 1
1.61414779092175 1
1.21102574663778 1
1.61267588211079 1
1.49738015748164 1
1.14432403455014 1
1.75838705824723 1
1.29478502897596 1
1.24357506987537 1
1.30333629088236 1
0.997145046167081 1
0.507147875391461 0
1.41012714248983 1
1.16048027718768 1
0.656132190637594 0
1.01670608314833 1
1.34830936960189 1
1.62976565985045 1
1.11370947786532 1
0.80344642150729 0
1.20987534401964 1
1.09905084795678 1
2.06516211697005 1
1.40638843119775 1
0.825891873701064 0
0.965397127101249 1
1.4756564314786 1
1.34441421034411 1
1.48190123370561 1
0.863941163225713 1
1.31383145507688 1
1.37096452252736 1
1.34241034749905 1
1.2290002526275 1
1.42826268434625 1
1.89409426673084 1
1.67961519376081 1
1.07588830020658 1
0.95966211338279 1
1.50097868025337 1
1.20269678784394 1
1.43682376770816 1
1.53564448720558 1
1.76158051449286 1
1.14022927279772 1
1.83613120203657 1
1.87135237062818 1
0.760772382274456 0
1.16404572586069 1
1.81042234803889 1
1.28109960410825 1
1.55371500355402 1
1.88047314117798 1
1.67695848289426 1
1.78381427943369 1
1.39317295374644 1
0.968145986593227 1
1.54224373395019 1
1.55394623038346 1
1.7100041009601 1
1.64359865363566 1
1.19441102670559 1
1.49845002033758 1
1.68388360850262 1
1.15605833466531 1
0.990322556901844 1
1.34308992990068 1
1.59582858145286 1
1.00845331944058 1
0.824548332796587 1
1.11317388422489 1
1.38587206935539 1
1.21694034882038 1
1.58923626739941 1
1.59976422842675 1
1.57296113390752 1
1.5805094573633 1
1.71070160383273 1
1.01832086166931 1
1.33316712538003 1
1.10367423006019 1
1.4956131837744 1
1.46511463439159 1
1.65706560315586 1
0.993878817837931 1
1.15482014862928 1
1.2333816710395 1
1.21493525568365 1
0.983794805783056 1
1.20601516362144 1
1.23771937664024 1
0.894611501362828 1
0.675384194115195 0
1.1614570930321 1
1.2359434080515 1
1.51483345636944 1
1.61110931358061 1
1.47613573912039 1
1.89206482371307 1
1.41050588456584 1
1.25810985658773 1
1.54695671517914 1
0.717804150243534 0
1.66598662799323 1
1.89715757838776 1
1.03513450138441 1
1.0670952454621 1
1.675280813006 1
1.26594780156243 1
1.51188056241577 1
1.52934861529135 1
1.80642258250486 1
1.86945825183618 1
1.2295549406283 1
1.19270438044666 1
1.52775522273931 1
2.10460299082805 1
1.75783257384697 1
1.38448468134664 1
1.82369889764036 1
1.30888099273024 1
1.03353872345343 1
0.90232586544562 1
0.786739936723493 0
1.4847052978012 1
0.828176079193976 0
1.19114066705649 1
1.17248547790944 1
0.909119018865313 1
1.5326667027349 1
1.2134108080257 1
1.04711884826137 1
1.9209194043224 1
1.58886743064998 1
1.09676486947087 1
1.59530287884098 1
1.12140419571453 1
1.30177823028104 1
1.75457850395254 1
1.26110716857115 1
1.48019629891552 1
1.50989203223909 1
0.82560864104118 1
1.09506128370269 1
2.20379474461444 0
1.67704887438925 1
1.44487568504417 1
1.46174597527299 1
1.83017991496582 1
0.911446018402567 1
1.60685757022539 1
1.09322712287996 1
1.68080494987331 1
1.52358389584147 1
1.33977340216063 1
1.32995774063502 1
1.51652216030701 1
1.06894004477254 1
0.961287442258284 1
1.39514668192353 1
1.51750650236211 1
1.59876040391738 1
1.45743909487943 1
1.82172508656095 1
1.4095502726829 1
2.1739601693766 0
1.95217665550337 1
1.33976413628882 1
1.41805724555114 1
1.59830113455903 1
1.38291348756485 1
0.910848426024828 1
1.19895393907377 1
1.13681586251142 1
1.35706912431568 1
1.10270218224589 1
1.77191867137337 1
0.969803233740882 1
1.23646851882819 1
0.593261863777383 0
0.930337704862969 1
1.56122818419563 1
0.715524613460332 0
1.75088933368423 1
2.02721452931591 1
1.27062196607141 1
1.89419531139254 1
0.860190295503851 1
1.7445866705131 1
1.58194319791875 1
1.13330264958251 1
1.64924896871557 1
0.928171753683902 1
1.24139770628594 1
1.57032416141919 1
1.58076527106389 1
2.39243369420534 1
1.50755582198424 1
0.811140870820585 0
1.12268741535904 1
1.90715980488162 1
1.51522757400199 1
1.09000909714805 1
1.72345276375041 1
1.39982189159028 1
1.93359260894002 1
1.89029325674711 1
1.06545224548597 1
1.63722716718448 1
1.35636135700065 1
1.31050442393954 1
1.66146787305394 1
1.6294225211879 1
1.22046042489017 1
1.5301737576042 1
1.63985621517731 1
1.61069669852769 1
1.41737222732762 1
1.11942235719815 1
1.18533481790768 1
1.18876681637103 1
1.60848099913665 1
1.97366215288699 1
1.41507707028322 1
1.28477253934663 1
1.29986433826166 1
1.88592659089032 1
1.37488944194899 1
1.23850553219567 1
0.798651298619918 1
1.48235948835857 1
1.78566445792999 1
0.942180702947101 1
0.996680211535513 1
1.59185423102259 1
1.19323405387728 1
0.792070951893621 0
1.2728257038572 1
0.698320192974738 0
1.3378372860547 1
1.18170385752087 1
1.5198064601361 1
1.78111063271331 1
1.13110652948966 1
1.15872510797463 1
1.42220226677383 1
1.05249654436442 1
1.33337767465167 1
1.27531840608788 1
1.36103208934383 1
0.999176839640525 1
1.21989839232725 1
1.26493807944038 1
1.52894079731418 1
0.819813928889836 0
1.26052350150408 1
1.04099681320739 1
1.30922478324033 1
1.20395818893289 1
0.560643089393243 0
1.43095540922851 1
1.36846582371162 1
1.91827638892062 1
1.15375165404433 1
0.985567345453087 1
1.31977645951212 1
1.36714768883346 1
0.969883467182616 1
1.91298745799667 1
1.5375883279597 1
0.776102612070548 0
1.15980675130777 1
2.03358837215666 1
1.0999615300354 1
0.996436321594814 1
1.41611956575677 1
0.965790487727874 1
1.29998010189674 1
1.10044074806128 1
1.599344247177 1
1.94918329136926 1
1.19829284704493 1
1.33907052001128 1
1.20173912750642 1
1.31783822543394 1
1.7410718032213 1
1.35189276651323 1
0.988419990429055 1
1.5950762610142 1
1.28154491122969 1
1.43893366154133 1
0.899934204316262 1
1.23686162340247 1
1.61255042440108 1
1.51595641360948 1
1.59479394339126 1
1.6668484084537 1
0.514857726124971 0
1.39463558911043 1
1.52443011800595 1
1.13731984047449 1
1.76555162246085 1
1.68167789459086 1
1.36677732925694 1
1.36362724869869 1
0.908272265827097 1
1.48780557507157 1
1.19343777825147 1
0.971501764290469 1
1.5782323300891 1
1.24962541111042 1
0.795491566033597 0
1.22755292683282 1
1.71029645431987 1
1.12786970854264 1
1.63787531649348 1
1.51207429443858 1
1.14397469744777 1
1.4427762265751 1
0.977352149335198 1
1.11188886882766 1
1.72345384469159 1
1.86243162520594 1
1.23740615406821 1
1.80069668043271 1
1.33228542465881 1
1.51422848169729 1
1.46829849170569 1
1.28668305231177 1
0.96716764321851 1
1.45479955462005 1
1.76626763427949 1
1.34308867474599 1
1.39206143849202 1
1.67432570086993 1
1.27480168251702 1
1.42839035887157 1
0.6475239778351 0
1.41852812864835 1
1.52043143259253 1
0.778721863619541 1
1.3494751378709 1
1.06023105219014 1
1.20695727910636 1
1.7718973909076 1
1.27886721678546 1
1.75981853061576 1
1.44762287323904 1
1.15465480533671 1
1.51332796514474 1
1.70248239493866 1
1.77811644535657 1
1.28921941132633 1
1.52793419204668 1
1.93274529486097 1
1.1048447654387 1
1.76461596135734 1
1.20970295113537 1
1.06576125430165 1
0.655006149743921 0
1.36085092623208 1
1.00528605013285 1
1.51162614734796 1
1.19580265025969 1
1.59845875631374 1
1.27728579296002 1
1.26913113999067 1
1.07581220852057 1
1.59305388744638 1
0.766300800936212 0
1.75703187663262 1
1.35192823955559 1
1.61780876454744 1
1.33846051379523 1
0.983421550263848 1
1.31069519959831 1
1.36597725068541 1
1.50126216274807 1
1.10514078711014 1
1.26803330183043 1
1.72148912599622 1
1.29098728651306 1
1.45443784344411 1
1.19253338676173 1
1.59329885511077 1
1.62780271807674 1
1.20424990019798 1
1.0949672358483 1
1.39485181745877 1
1.71178163858758 1
1.2854320781577 1
1.90930681223111 1
1.39451765327157 1
1.65658487720972 1
2.30069981994533 0
1.41468901638016 1
1.6097391251675 1
1.62168941976523 1
0.730247808565131 0
1.59336580230272 1
1.63743827661899 1
0.977819927250687 1
1.23442037222766 1
1.45524303244689 1
1.19393886309871 1
1.60240798020131 1
0.976736084032479 1
1.22644773552035 1
1.46949865651861 1
1.18893242474138 1
1.85387723330207 1
1.36847161684097 1
1.62988994615578 1
0.984482718388093 1
1.91713618389089 1
1.77489427719394 1
1.10144069853479 1
1.84112202258959 1
1.34974641301722 1
1.47461561314323 1
1.97368405995172 1
1.1815119041923 1
1.45275131195203 1
1.21888761054737 1
1.41834187562943 1
1.69323680011115 1
1.4551760014361 1
1.58168769360182 1
1.30524781953669 1
1.12204280206476 1
1.79472361919561 1
1.41019878940579 1
1.89222295330779 1
1.30270810634154 1
1.88079934728094 1
1.51339797996905 1
1.522855879219 1
1.10844209538205 1
1.21532437646747 1
1.09483735105099 1
1.50123300620675 1
1.6018673462855 1
2.0405064470115 1
1.4542258576055 1
1.62001910139481 1
1.34098234421849 1
1.34663399930723 1
1.03645754850222 1
0.537058144065875 0
1.36478743304998 1
1.00833557619897 1
1.89271499545756 1
1.35004909402036 1
1.51921904970718 1
1.25414609227641 1
1.47372629265673 1
1.91327835417371 1
1.47478335932615 1
1.25939633367907 1
1.70982442255782 1
1.0225467507979 1
1.21287251385257 1
1.32842572347719 1
1.36757596678771 1
1.21846711940502 1
1.20113573039582 1
1.55880418492801 1
1.04527765170642 1
1.29915683060184 1
1.52797560890059 1
1.23579432035318 1
1.60987301968504 1
1.26102986331522 1
1.14858570357145 1
1.79984414307919 1
1.65051034215464 1
1.02133421724794 1
1.87733344829898 1
1.34116303036589 1
0.980196831132036 1
1.6125019113024 1
1.29197251754435 1
1.60047672796128 1
1.56009500494373 1
0.710538016779079 0
1.25757005040167 1
1.41435948826103 1
1.5926593514094 1
1.41986645570635 1
1.62459042629454 1
1.740856660482 1
1.84105898100597 1
1.7367468323271 1
1.77691254032597 1
1.33936639952964 1
1.31452697686509 1
1.61527507269215 1
1.52805401263603 1
1.77291715436437 1
0.851964629889924 0
1.11738511927872 1
0.603063146012943 0
1.62931821798637 1
1.64984772345146 1
0.798452977163796 1
1.34661716381263 1
1.4117132165784 1
1.53200388625791 1
1.23093969261324 1
1.68228242869747 1
1.52161820108513 1
1.42337103604557 1
1.03645325656582 1
1.64197248670659 1
1.40759778293771 1
1.41853716978783 1
1.60432031292985 1
1.52383942248718 1
0.799261453503593 0
1.442599963787 1
1.44073216877456 1
1.04089328064133 1
1.38783083644749 1
1.00634465636855 1
1.3014240878086 1
1.15122455543442 1
1.7853141296192 1
0.755707145638704 0
1.24498404718951 1
2.03400330066516 1
1.51462402469801 1
1.33592794327923 1
1.16375410799139 1
1.42271618905253 1
1.69168195183828 1
1.54055125657864 1
1.21335951182688 1
1.38387791552216 1
1.71172793086237 1
1.00232413707124 1
0.895857921195946 0
1.05871420502258 1
1.74355989459313 1
1.19822598583569 1
1.49884201110561 1
1.15326277317356 1
1.67382353826943 1
1.21266444341712 1
0.678163210977022 0
1.23955334007277 1
1.94166874079636 1
1.26435931020352 1
1.35339320599603 1
1.2766868905772 1
1.58611995085947 1
1.39985159690663 1
1.1822857380212 1
1.46674055780558 1
1.33898815118763 1
1.43486315885541 1
1.1326721234525 1
1.13525360478275 1
1.22862503027975 1
1.84217298942712 1
1.33813382546914 1
1.57235267257128 1
1.51953747841653 1
1.46816599585982 1
1.6946377471005 1
1.27587375688039 1
0.873349038587403 0
1.17574008261749 1
1.22426946708628 1
1.25500259100584 1
1.68679773000902 1
0.867878663019861 0
1.06835748503251 1
1.53795164626147 1
1.79533024103864 1
1.30625147815601 1
0.525225623094051 0
1.85189629239088 1
0.776550419408156 0
1.45971736202208 1
1.2416368799801 1
1.22164930504727 1
1.05140979492425 1
1.45886847550752 1
1.06717083490254 1
1.62866688633025 1
1.18384445678038 1
1.30536619320342 1
1.33185768032199 1
1.49772110821872 1
1.63919858450688 1
1.09548273673327 1
1.89010737479865 1
1.61485439851952 1
1.30040301862952 1
1.96351484892984 1
0.949032780301966 1
1.46870117681788 1
1.38319784851223 1
0.92139737211979 1
1.11635471772999 1
1.75764810610607 1
1.38673973688294 1
1.25478275610924 1
1.18015830731643 1
1.43674978502419 1
1.74708600782024 1
1.64900659061071 1
0.757310251136871 0
1.13831945557289 1
1.17482664663183 1
1.45435112249307 1
1.58075320763755 1
1.81403948825682 1
1.34891708401059 1
1.69724685528872 1
1.44604830751313 1
1.20371773114017 1
1.75636099239443 1
0.841124246697088 0
1.48785409836724 1
1.10781528930602 1
0.788605063612704 1
1.43597177872867 1
1.35082342066375 1
1.29619638079293 1
1.1472653514712 1
1.05900585849676 1
1.13535494442386 1
1.63975012124303 1
1.5186882416153 1
1.18505626645782 1
1.13096791682888 1
1.43618204422693 1
1.62113868092541 1
1.33837184164499 1
1.67824319132708 1
1.17572934172534 1
1.33282286773149 1
1.10673349141135 1
1.45305824752479 1
1.4728859127732 1
1.31973894818112 1
1.11042005733308 1
1.72045638898652 1
1.91474378446599 1
1.30627107266343 1
1.91224604692751 1
0.911643651810797 0
1.40920157126034 1
1.46744893402883 1
1.51061820473123 1
2.17581339369729 1
1.69523195976262 1
1.26869429464166 1
1.14705930587452 1
1.45877119688581 1
1.48639342535601 1
1.24614905698034 1
1.4030858439923 1
1.17908094114184 1
1.37544970268425 1
1.95302834556143 1
1.71657309971323 1
1.74197497935509 1
1.34772112868168 1
0.484075896871126 0
1.7079311026453 1
1.17740325986659 1
1.4263104304087 1
0.911685997830882 1
1.48022100274033 1
1.46754789675526 1
1.78496858168372 1
1.61089669003988 1
0.795339769339537 0
1.6067233764498 1
1.25324052142434 1
1.98108008209797 1
1.50847158036669 1
1.28742064400041 1
1.3903634798236 1
1.44909706446043 1
1.42394994275042 1
1.84530911173901 1
1.08468252228437 1
1.16205794518668 1
1.52377771497 1
1.02995831822787 1
1.60653380693071 1
1.27510466771422 1
1.08919573831392 1
1.27086511832313 1
2.22109729765672 1
1.50268365054737 1
1.45433667367906 1
1.81138818248291 1
1.4735785912094 1
2.00604613357492 1
1.78859553252613 1
1.4987320070886 1
0.880311662480253 1
1.02396167651992 1
1.39430382198399 1
1.74481154823133 1
1.53474329562446 1
1.18656009433693 1
1.17401606552722 1
1.67443115310414 1
2.04570753871311 1
1.81677747312214 1
1.73536079908743 1
1.80609368231301 1
1.66846879173894 1
1.42756069441894 1
1.35737502077393 1
0.722680942719213 0
1.38330902597542 1
0.927924422331173 1
0.808511681224574 0
2.19215337503979 1
1.68462636472171 1
1.47629516515785 1
1.94253627928529 1
1.26493532021714 1
1.29823524837473 1
1.36055676660029 1
1.10009287535044 1
1.13384279078463 1
1.48576499163093 1
1.26811769077359 1
1.11013952934513 1
0.966747282012415 1
1.01898963969739 1
1.17924793033977 1
1.48999762936474 1
1.86110813157995 1
1.37261206597553 1
1.40779502355506 1
0.641136774963191 0
0.834849885145954 1
1.82006016644933 1
1.31435984125998 1
1.28278436214013 1
0.75365878925887 1
1.95117905205496 1
1.10902282279775 1
1.14037686929227 1
1.44319731290159 1
0.969493503285686 1
1.65525271145267 1
1.29011169562708 1
1.64508198656041 1
1.47071844439032 1
1.76015027192442 1
1.86065608166182 1
0.990066007873192 1
1.26701080641143 1
1.08544012699268 1
1.43750723535101 1
1.6641104947816 1
1.53758204442014 1
1.4262511289324 1
1.50644753061118 1
1.62442372456965 1
1.52399643837001 1
1.46369294682268 1
1.21337642342321 1
1.67238642910695 1
0.749717718459642 0
1.06826994665063 1
1.97440766412339 1
1.09567465792465 1
1.31377097436064 1
1.80669027214463 1
1.6376680736104 1
1.26569140728917 1
1.33902187048512 1
0.7857747584946 0
1.64509151053156 1
1.13910553598968 1
1.2710365880612 1
1.09671777933134 1
0.804170870863082 0
1.94337158921209 1
1.57349708457526 1
0.973104860866165 1
1.02620207550352 1
1.49831847586683 1
1.79177452851071 1
1.9436809169376 1
1.25277568085006 1
1.37538778875369 1
1.27584924240656 1
1.70327230494276 1
1.46676172027046 1
1.07018258605302 1
0.756988634097084 0
1.30373253299573 1
1.31916588925692 1
1.73999252386984 1
1.34452773244609 1
1.47095556199835 1
1.46899909458597 1
0.758011591411713 0
1.83869357471723 1
1.2189737719823 1
1.1088244603814 1
1.03947299984049 1
1.35662809134248 1
1.38668533217407 1
0.856945822324812 1
1.53005947877059 1
1.45834041554566 1
1.42666812693442 1
1.45449183107145 1
0.872542923133744 1
1.53520426530985 1
1.81813519513419 1
1.2797006687712 1
1.22470819395158 1
1.69318431068076 1
1.22382369870023 1
1.20906755623125 1
1.57886347917609 1
1.11515959892852 1
1.39119581665821 1
1.04357814018919 1
1.57029839903926 1
1.62750689499915 1
1.78242259616855 1
2.20687734915998 1
1.03957271386006 1
1.25381879334174 1
1.56744260116629 1
1.5404779678478 1
1.34485616351958 1
1.15857417192051 1
1.87240850621009 1
1.6077988265087 1
1.50797708952656 1
1.55419398930414 1
1.66018545541619 1
1.73453415013399 1
2.04266257111453 1
1.23515218794726 1
1.19463984776084 1
1.13845302953954 1
1.43371128388977 1
1.50456990047926 1
1.25529201610957 1
1.40087576660657 1
1.34376806711927 1
1.32468279130808 1
1.25320692382161 1
1.52474466333919 1
2.00814347732517 1
1.46514772689348 1
2.15540562754904 1
1.7552916434488 1
1.62076515003926 1
1.89058171194844 1
1.72759303681455 1
1.43122526783308 1
1.92786414713874 1
0.735954148182649 0
0.995264001559872 1
0.900314725102284 1
2.17600913950803 1
1.03945224694308 1
1.16692418678269 1
0.789392748411637 0
1.2761458747279 1
1.10539925854467 1
1.15302644148048 1
1.38436787049058 1
1.75578853581427 1
1.59325315462218 1
1.66672555017951 1
1.98057571806512 1
1.39022771701788 1
0.767173435190976 1
1.29213653683817 1
1.04563341742715 1
1.9373035675338 1
1.50142426716007 1
1.87597517517855 1
1.57098983811742 1
1.12581063385567 1
1.49902318262774 1
1.43522872827897 1
1.62923604858054 1
1.79398970184908 1
1.59262476283163 1
1.63260003892514 1
1.58384720195104 1
1.12521560051322 1
1.30534351899208 1
0.774592107180188 0
0.984204293133506 1
1.01795645887051 1
1.56747725156199 1
1.25086924424862 1
1.1332416732851 1
1.38235732283682 1
1.57237442659983 1
1.18248164317051 1
1.22686338224053 1
1.54694365975457 1
1.58113533520499 1
1.15069694138923 1
1.48336616875867 1
1.53017573024122 1
1.12970709741385 1
1.69926449954718 1
1.3857072776347 1
1.56402540884361 1
1.04255598457294 1
1.0631799190019 1
0.985070210138921 1
1.28087139000526 1
1.86263504233536 1
1.49815032143204 1
1.34760600266202 1
1.7614348941961 1
1.45390132741626 1
1.54855249297541 1
1.32598333846488 1
1.28708398341172 1
1.54640385783134 1
1.10520703787624 1
1.64426624405632 1
1.36737471045919 1
1.18606269319474 1
1.55115449495839 1
1.34120275646562 1
1.29934184121489 1
1.93114037347726 1
1.73528375602849 1
1.3926789658253 1
1.19680463412924 1
1.22607776561636 1
1.69417216804065 1
1.27008518198653 1
1.4482104188481 1
1.28613087438715 1
1.61711375839012 1
1.17510901952806 1
1.14324747292295 1
1.13015127502311 1
1.72487882011443 1
2.15284077023965 1
1.35782440262726 1
1.00045247804234 1
2.15863392186089 1
1.02620113765145 1
1.63340521921469 1
1.02306179216126 1
1.51804765261643 1
1.47003264225295 1
1.10303490076006 1
1.17193202109492 1
1.09915039407004 1
1.10097071365052 1
1.56740495861788 1
1.20011950314155 1
1.77084878240428 1
1.41717931923627 1
1.73593447818081 1
1.61583604916035 1
1.25620327194319 1
1.20359169396544 1
1.45443810756039 1
1.30244683621009 1
2.16816364515754 1
1.37691151058844 1
2.00318266721021 1
1.0118299618976 1
1.59563064651147 1
1.58621682522814 1
1.57538444870725 1
1.01684766105994 1
1.18532292283118 1
1.37682506902544 1
1.60968145781581 1
1.44447822269011 1
1.53614585190749 1
1.41380585456607 1
1.71656445834579 1
1.72493672672968 1
1.1653952788195 1
1.64406948343138 1
1.50390116782083 1
1.29531057308013 1
1.6020018901356 1
1.4150398139555 1
1.12870834709415 1
1.42288251987332 1
1.25086667282792 1
1.22666331206152 1
1.26119311174852 1
1.58393112806946 1
1.32832288451889 1
1.72764095995158 1
1.1787301340957 1
1.60880508481467 1
1.25490050931729 1
1.23744522083422 1
1.4825482679998 1
0.874314788739795 0
1.19958254436065 1
1.9018864612616 1
1.41975315077038 1
1.08479167746716 1
1.03541576461477 1
1.6786549582475 1
0.796009696568747 1
0.937692185772976 1
1.07965085842121 1
2.01032844762934 1
1.69419748322096 1
1.7343729159134 1
1.11901271033954 1
1.65196372723539 1
1.39987919687556 1
1.24998066166363 1
1.25580593021882 1
1.48183107738999 1
1.06257185025297 1
1.29784364766282 1
1.12304047814864 1
1.60260562667859 1
1.1488849171607 1
1.1525274841537 1
1.48092249246198 1
1.2866721636835 1
1.63680553859661 1
1.18067347890557 1
1.14558757018892 1
1.16261389116359 1
1.40234303506418 1
1.41388406707097 1
1.49105990672461 1
1.84999341877411 1
1.61218201070767 1
0.92106550405473 1
1.46872064515967 1
1.36988808313868 1
1.52320398956654 1
1.20810484300075 1
1.42569673782742 1
0.98754131015065 1
1.13567285585481 1
1.85778684822577 1
2.18600263805818 1
1.82331270163946 1
1.27464369515384 1
1.05429446695571 1
0.921039881741971 1
1.37276681654516 1
1.08875197641002 1
1.38451649598273 1
1.40488914708331 1
1.71024017689449 1
1.83666164910372 1
1.22597157269942 1
1.6324920925055 1
1.38633560998977 1
1.33111454406304 1
1.18481182878504 1
1.24887578077371 1
1.20520034927553 1
1.78854123930344 1
1.16498061214429 1
0.945652217833795 1
1.52672895355007 1
1.20523136689259 1
1.08237447528013 1
1.08351856138944 1
1.2564247707821 1
1.42304565696152 1
1.3169326309325 1
1.54855566196424 1
1.37929204724491 1
1.28510073851907 1
0.778172469041301 0
1.56912849930776 1
1.5902609073896 1
1.51867148897666 1
1.50694800120715 1
1.76894376242254 1
1.18460098568252 1
1.29448883995718 1
1.54641030521549 1
1.09569336830407 1
1.26623785167176 1
1.74472729749396 1
1.50904247808655 1
1.19720470239099 1
1.38708067434236 1
1.17420524092021 1
1.07863787776852 1
1.5203000243276 1
1.59644078198436 1
1.55676080660352 1
1.34131915746212 1
0.602315887203406 0
1.96359673854353 1
1.24892383150744 1
1.25700501559734 1
0.963889249847814 1
1.56437641997399 1
1.15121485946276 1
0.77403322412048 1
1.85456527050854 1
1.17464436840795 1
1.75627407586931 1
1.40004497033305 1
1.37583808972397 1
1.34730061430391 1
1.21137491079659 1
1.03903208984993 1
1.85908782344031 1
1.74863958681176 1
1.41383748061617 1
1.10604606615226 1
1.43622179620926 1
1.55594278870592 1
1.06204708327537 1
1.5172192113638 1
2.16466190012349 1
1.48363468203848 1
1.71792796845712 1
1.2235261273033 1
1.42518798670261 1
1.52524247417748 1
1.2856622425323 1
1.68551943116961 1
1.43288375113303 1
1.12609796570332 1
1.95433199588707 1
1.47603765717892 1
1.2669560158469 1
1.07857310997028 1
1.12978344391729 1
0.744823316757444 0
1.22928003815949 1
1.2304284427557 1
1.86597741954199 1
0.941035914079574 1
1.50447343819852 1
1.08486964702842 1
1.65147388537878 1
0.2963017175066 0
1.42612105759658 1
1.46675420594496 1
1.42586733266966 1
0.752974442744198 1
1.72965207972022 1
1.83219594584022 1
1.40981723176423 1
1.00283709151036 1
0.993265987795394 1
1.09142154694693 1
1.48806734708274 1
1.6016221354907 1
1.19206973800483 1
1.60366923067467 1
1.06037056792101 1
1.2349527098213 1
1.21836573957763 1
1.51465191560371 1
1.71746112043973 1
1.08013567186569 1
1.18132817546783 1
1.01278391383176 1
1.36046252223346 1
1.69188723086203 1
1.60232396920615 1
1.23717541267179 1
1.34231839004261 1
1.32794405295543 1
1.9898315213368 1
1.18396684595681 1
1.51847444832951 1
0.972098710055361 1
1.07754921162763 1
0.733182666113567 0
1.37534471784329 1
1.55128344572911 1
1.25611782970949 1
0.606970280102687 0
1.7174347048906 1
1.68370037088039 1
1.20313330641661 1
1.26181205252057 1
1.14084801474676 1
1.03169141341377 1
1.16446239025064 1
0.822149978221804 0
1.26442373067268 1
1.9883558636561 1
1.3898810314187 1
1.22091028750806 1
1.32897161791411 1
1.10898678898154 1
1.52871940759528 1
1.65876854521225 1
1.31620436225958 1
2.02691800349796 1
1.09282760809711 1
1.9402154664999 1
1.15693033660409 1
1.27166786988441 1
2.11643769394854 1
1.3794299270493 1
1.62904499983637 1
1.39498640620227 1
1.35004405001755 1
1.07603972232158 1
1.20250283358893 1
1.20991448856314 1
1.57001426069451 1
0.628398084651445 0
1.26849082156165 1
1.75945303648201 1
1.38490823213684 1
1.64419798788888 1
1.89144259626205 1
1.11893310190932 1
1.52555851508004 1
0.63428688976089 1
1.98541296243046 1
0.673072171372163 0
1.11737332162397 1
1.59013299917036 1
1.60634358041662 1
1.14729841153362 1
1.47873021123087 1
1.43432939446967 1
1.67662958864629 1
1.61798605408046 1
1.33012970065308 1
1.31978075377825 1
1.17679171874566 1
1.72074456684257 1
1.44517952879427 1
1.86554244039134 1
1.68075085118821 1
1.30855688335857 1
1.0968359926004 1
1.41866260368243 1
1.35801716478531 1
1.39255642978872 1
0.790678572271794 0
1.12987913758308 1
0.850617944716174 1
1.44832245829805 1
1.76692245362326 1
1.09047628995701 1
1.54385874018233 1
1.00281112160398 1
1.26752698984547 1
1.23589562818847 1
1.46406259199269 1
1.39935797273453 1
1.27555414799625 1
1.40084720507344 1
0.759604365031104 0
1.07312866421605 1
1.51641960900132 1
1.34442150584188 1
1.2990991120935 1
1.36349569171926 1
1.26050995137939 1
1.39074154888693 1
1.75686302996901 1
1.34583087319872 1
1.53869455646456 1
1.44817559133804 1
1.76377343585934 1
1.49400738642268 1
1.54410896684488 1
1.4317615303128 1
1.80507312367452 1
1.23690572828909 1
0.869690368164067 0
1.41160800932644 1
0.881208731886033 0
1.42648465522272 1
1.06388399963262 1
1.67912611245512 1
1.5847134808035 1
1.9824695317265 1
1.16027688874445 1
1.75928906236214 1
1.50279396446919 1
1.10221192239754 1
0.97389851312046 1
1.03958357554129 1
0.919654413464072 1
1.5728946788914 1
1.29768170151984 1
1.12764614639081 1
1.3065302264603 1
1.73380944622893 1
1.026533515289 1
1.56266363510503 1
1.49549344484409 1
0.875891494304661 0
1.33817745853986 1
1.6777776112072 1
0.820929539377643 0
1.16441386813977 1
1.24385054962969 1
1.45016168856602 1
1.64230928898853 1
1.25480883948924 1
1.50622275723059 1
0.983275358756678 1
1.5229006384264 1
1.80304284089333 1
1.03412365239335 1
1.2211546508456 1
1.64772435172126 1
1.16290495887831 1
1.38395233865982 1
1.3044583589377 1
1.21363776880385 1
1.0746254178812 1
1.48816009415465 1
1.42751013998829 1
1.29839386557145 1
1.46920622283084 1
1.06476289450071 1
1.9597870503146 1
1.55507382388923 1
1.45132681942162 1
0.663972005243835 0
1.88272459739438 1
0.714514975470817 0
1.12860770180347 1
1.07881598039873 1
1.30318959285716 1
1.63180462562888 1
1.15018902335125 1
1.65096708954991 1
1.32962534235721 1
1.51296949386512 1
1.5890259917233 1
0.767917303922447 0
1.8168533811547 1
1.20946905183548 1
1.75487983246949 1
1.38582852747919 1
1.48658941314229 1
1.26407281960189 1
1.65162613490986 1
1.62281647418462 1
1.12480020073867 1
1.06268399430926 1
1.71202308157127 1
1.59553720234425 1
1.03051811929654 1
1.16535320762902 1
0.897487451532171 1
1.57797169359921 1
1.8847576127525 1
1.37587249408742 1
0.877305953539806 1
1.69274647365512 1
1.51113439966188 1
1.37247852163635 1
1.30053270905309 1
1.18080286636361 1
1.07066408815869 1
1.24661237041908 1
1.89124347119716 1
1.86077755943764 1
1.6885574890205 1
1.43541854653027 1
0.86752003525697 0
0.857104488083379 1
1.24805869868284 1
1.46366337906652 1
1.32410471587791 1
1.09183189921825 1
1.29269521213686 1
1.32430449897521 1
1.33701940921253 1
1.74312437474212 1
0.936165396873746 1
1.25540972846307 1
1.05204700060339 1
1.50740007237345 1
1.16322113873132 1
0.915246864136222 0
1.5778563643972 1
1.60609091284337 1
1.66150464023427 1
1.56885098510157 1
0.78058213428697 0
0.903700858836643 1
1.45909796525809 1
1.27869487406348 1
1.33677670318684 1
1.69588756400385 1
1.34249940591329 1
1.84028531756114 1
1.51653559189198 1
1.18639444985057 1
0.818893533268968 0
1.77751036927919 1
0.941039248778454 1
1.16852315062476 1
1.46894018535931 1
1.29110673844188 1
0.875678131784705 1
1.4831729929724 1
1.67835018448381 1
1.77193876396778 1
1.62214864895401 1
1.27337132462383 1
1.27473060658893 1
1.47777289267587 1
1.99212314041469 1
1.1067000796177 1
1.27821998029601 1
1.09041277009352 1
1.6025823405885 1
0.841117612866481 0
1.2949997590628 1
0.962368493242631 1
0.989669111111453 1
1.42414029716494 1
0.917749101919356 1
1.06029514791225 1
1.43747000115233 1
1.15259484001009 1
1.45501788879393 1
1.29456124802825 1
1.30902959964697 1
1.45818250395217 1
1.63290518794309 1
1.93147700563277 1
1.21257269279075 1
1.34953149219149 1
1.81969675446301 1
1.49374605773032 1
1.14173008471586 1
0.757844367380769 0
1.52758380158999 1
2.01973653224085 1
1.32224250193464 1
1.81455252029859 1
1.31363578836483 1
1.2292475154469 1
1.26698955697692 1
1.27785353384827 1
1.11717738864551 1
1.80116174339071 1
1.14931410446322 1
1.73164993520255 1
1.0957294605915 1
1.2819246625763 1
1.28430986351249 1
1.64382738333165 1
1.45216918472066 1
1.86294241671255 1
1.48096115883843 1
1.5986788008174 1
1.29801120811858 1
1.20634828247857 1
1.39658871752584 1
1.70514249497459 1
1.74597492411675 1
1.40458260551921 1
1.36429349787876 1
1.34318988964955 1
1.69757587642225 1
1.62887289315287 1
2.20514714095279 0
1.85211710002383 1
1.45610751339933 1
1.15421441230468 1
1.33295764630723 1
1.12531568029506 1
1.92038140710415 1
1.44404650315841 1
1.23263820713898 1
1.3557249790963 1
1.11802877129266 1
2.13580498467055 1
1.59441766116159 1
1.5200830918402 1
1.13142194478259 1
1.2162155509816 1
0.936852475321125 1
0.968743977985416 1
1.42425884361917 1
1.16847927309587 1
1.30836200413315 1
1.03654105114968 1
1.52231052815978 1
1.3766864026124 1
1.640272836101 1
1.06624446294702 1
1.7171436607979 1
1.29011105140191 1
0.934433465289342 1
0.985150649972225 1
1.23040953135659 1
1.56797923264797 1
1.55267220600434 1
1.01132867482917 1
1.37625806866022 1
1.17156460454166 1
1.539646629377 1
1.90138264866172 1
1.20028955691608 1
1.92084174039968 1
1.5415940202617 1
1.70578741213697 1
2.04273104875668 1
1.72138975275695 1
1.57540308204879 1
1.5686259624121 1
1.19168984569118 1
1.3674822367472 1
0.889782892759552 1
1.51689351245366 1
1.5002332062551 1
1.48381008317938 1
1.54042824075355 1
1.51249486231552 1
1.87569704975539 1
1.31802795361815 1
1.95806831453217 1
1.38339102012122 1
1.34888238076186 1
0.758671417698241 1
1.12807129970259 1
0.711960402538432 0
1.78051030336846 1
1.44004689152989 1
1.68881657778546 1
1.33250531270318 1
1.70632493128685 1
0.953975009804956 1
0.916539754897383 1
0.947962956388231 1
1.49156535286015 1
1.77298571981895 1
1.60082137473465 1
1.74626699951286 1
1.19504175767383 1
0.987089838227608 1
1.81046246757216 1
1.62678108793586 1
1.64087263957247 1
1.39724506755905 1
1.40737319904758 1
0.841070025178635 0
1.10616851517562 1
1.51336320956867 1
1.3725910215585 1
1.22666272184946 1
1.69620278110706 1
1.50447903677767 1
1.04862344544425 1
1.26946946769001 1
1.52219694555412 1
1.49444018679648 1
1.07644117949553 1
1.29137553302425 1
1.25382467528664 1
1.65543350367581 1
1.61393658718428 1
1.3793458538405 1
0.778988831692021 0
1.20158274915375 1
1.61569559336681 1
2.20581173314307 1
1.54323271898064 1
0.964392786920405 1
1.58930956831406 1
1.67910944938048 1
0.972813081701506 1
0.683347282137423 0
1.18495631320001 1
1.2879046281623 1
1.03259800508471 1
1.55250574292668 1
1.81016741914684 1
1.8213376565446 1
1.56253542764818 1
1.54577351847956 1
1.78696824137521 1
1.08580606773183 1
1.25200304531584 1
1.74182800010611 1
1.06512567241237 1
1.52927177770912 1
1.00375835444761 1
1.59764304318617 1
1.39134787619958 1
1.10981858680666 1
1.39225013390125 1
1.44224935120919 1
1.73768337464667 1
1.51385969854209 1
0.921518438652338 1
1.21186569417997 1
1.89115128381937 1
1.63699839767942 1
1.15563334389865 1
1.47439608005066 1
1.17812195794243 1
1.45752029893475 1
1.5982341784497 1
1.4211172868325 1
1.45092855063101 1
1.28553253471358 1
1.75968353134839 1
1.02990759288764 1
1.24604201415356 1
1.19179388359492 1
1.45352335133967 1
2.41524182460305 0
1.52337495024484 1
1.28267826028225 1
1.39525455336939 1
2.01485295146339 1
1.16244824068099 1
1.2868253944818 1
0.694060974973721 0
1.16776171593718 1
1.90881640325877 1
1.1966025329416 1
1.81451185032767 1
1.56104880996058 1
1.90969678432907 1
1.28070792062638 1
1.95108317724114 1
1.43655747795897 1
1.47270284602762 1
0.819910008677685 0
1.08939992635968 1
1.60767009884209 1
0.632693056016057 0
2.00873510807063 1
1.29746079533682 1
1.21323511570746 1
1.19663316095728 1
1.51961301106665 1
2.021884521028 1
1.27962776643108 1
1.91541781742535 1
1.5735579579184 1
1.77931873307369 1
2.09786377485942 1
1.37747048966874 1
1.25925265901487 1
2.29323390096724 0
1.67928536910606 1
0.932656428136356 1
1.24174638373862 1
1.02772070320961 1
1.64094025126796 1
1.38609987912364 1
0.802479987353263 1
1.48622348465931 1
1.23615154352925 1
1.87493030535037 1
1.58635581472648 1
1.56395535603674 1
1.54352355976696 1
1.32754976259804 1
1.38879125032275 1
1.09202391626903 1
1.2871218236192 1
1.82190293939139 1
1.0803285483588 1
1.75485115168661 1
1.77249866137045 1
1.48184630434492 1
1.51698621596295 1
1.19713477838866 1
1.31922028992826 1
1.7568254381564 1
1.72507078021425 1
1.05319099279791 1
1.33699846434102 1
1.51772628526948 1
1.71168594456129 1
1.24376844560576 1
1.44571117091087 1
1.49308851282891 1
1.25829188574325 1
1.19682556167024 1
1.84210759115507 1
1.93684571975931 1
1.41989060712409 1
1.08146231615949 1
1.3880235777633 1
1.25454461601057 1
1.03044668853692 1
1.23159459398779 1
1.59154762396024 1
1.42736967125276 1
1.38194230039372 1
1.10281332845449 1
1.49206212925526 1
1.34618402205319 1
1.11248255112854 1
1.1511703810773 1
0.916228170038149 1
1.13260144573394 1
1.59873393493899 1
1.28285327115118 1
1.34449828472803 1
1.70906003292875 1
1.2122477402166 1
1.45503036240007 1
1.45049739236897 1
1.03798833748524 1
1.44695048181035 1
1.17441243040647 1
1.6454636305388 1
1.43543706244778 1
1.57575792075203 1
1.11978366555875 1
1.18980843431552 1
0.847038036707552 1
1.78208442035022 1
1.58808316390923 1
1.35645406901336 1
1.32919906664661 1
1.00268638689921 1
1.50604534482886 1
1.526675993907 1
1.67677785564447 1
1.40900388839832 1
1.40611886792415 1
1.13495347555933 1
1.41082008912646 1
1.0965548803319 1
1.44771822320172 1
0.600688573826543 0
1.12090549041606 1
1.17568630659581 1
2.01409004719663 1
1.11163153748413 1
0.947673484989504 1
1.33388741079765 1
1.43818371719646 1
1.86145564542519 1
1.58372530412911 1
1.17286942705292 1
1.75377499587421 1
1.78604077605066 1
1.10048121575809 1
1.835461131724 1
1.17665717718383 1
1.45221604576117 1
1.30269657772279 1
0.870987143183588 0
1.30460843840623 1
1.19294782263444 1
1.25799850189482 1
1.1974144954992 1
1.44668005546169 1
1.99621684573308 1
1.37621884878323 1
1.02747062940716 1
1.4179091214161 1
0.853399009958622 1
1.76020078850425 1
0.788838930689492 0
2.04362076775764 1
1.21024249997964 1
1.80328845958871 1
1.45594298708981 1
1.21883405956125 1
1.43891834176082 1
1.21629198209389 1
1.21172300954424 1
1.03367073499406 1
0.973615095069854 1
0.994168866706405 1
0.648065169931803 0
1.1552610762146 1
1.14041333492315 1
1.48654409102899 1
2.05749265572787 1
1.59678185339707 1
0.665937169133959 0
1.94290301366167 1
1.34176369201104 1
1.28594957969272 1
1.46462385369683 1
1.8386972591328 1
1.22631812804325 1
1.36896719457521 1
1.40464348964253 1
1.72730635856237 1
1.81540439948556 1
1.20034058583235 1
1.54847668686216 1
1.54291697504033 1
1.66842996703519 1
2.14438442081218 1
1.56608340354949 1
0.798155530673257 0
1.1337247429279 1
1.06398754679907 1
1.08921790808543 1
1.66239394214579 1
1.25205973491388 1
1.32626506996764 1
1.24089754410816 1
1.96916163237081 1
1.46481771663453 1
1.75351583522307 1
1.63077533672182 1
1.20754052088027 1
1.65196351026748 1
1.99503664064921 1
1.12638822564391 1
1.25680647615895 1
1.21358196071105 1
1.24584886444077 1
0.883986542504807 1
1.62536728114626 1
1.03564626660536 1
1.84853817716677 1
0.994551926133573 1
0.733164442757188 0
2.01120877841674 1
1.20978434561511 1
1.82125332290526 1
1.54033886728019 1
1.21099302981533 1
1.48153747204985 1
1.0942811952895 1
1.19519082074539 1
0.971196033879477 1
1.22948996519814 1
1.71816234571345 1
1.62471778695752 1
1.45561263686576 1
1.1990626122479 1
1.10753282340796 1
1.02077903212497 1
1.19799861805325 1
1.57856009232991 1
1.60312351238394 1
1.21558830145058 1
1.33939648515248 1
1.09152670434807 1
1.10155377232268 1
2.13805171011984 1
1.90153968659674 1
1.40461027816447 1
1.6929127613691 1
2.02679678265035 1
0.878613984470938 0
1.68693027450966 1
1.31163258058813 1
1.4756537669399 1
1.36554907514529 1
1.44907434718392 1
1.24504124976149 1
2.12251598027603 1
1.32172906290358 1
1.58591610632781 1
1.57346245173261 1
1.46761960984891 1
0.844589082643308 1
1.32271892093125 1
1.48111963292816 1
1.75489367465132 1
1.71167391683362 1
1.14119487385213 1
1.18818627393294 1
1.88858849037871 1
1.04434138146574 1
1.38702927603918 1
1.39918661073995 1
1.47041965601787 1
1.43896793515906 1
1.26471580616973 1
1.87934829131408 1
1.41521125056711 1
1.50124118782567 1
1.49728726387483 1
1.56145379390963 1
1.04115689537844 1
1.64671347528822 1
1.84325518997488 1
1.38180318149643 1
1.32984720641063 1
1.64161391553618 1
1.46473408064013 1
1.01906868927128 1
0.895055574042741 0
1.4491808054794 1
1.40862972035693 1
0.745697268534165 1
1.12390907663007 1
1.05693310843756 1
1.88488051181662 1
1.24773612651838 1
1.43542190677995 1
1.01520879041798 1
1.67907808009482 1
1.2168632575663 1
1.2715716875637 1
1.58115912295318 1
1.7490045404234 1
1.6265662155818 1
1.08277231600628 1
1.50321827233979 1
1.76095679026001 1
0.852031787248176 0
0.998879461022485 1
1.86436531853717 1
1.29729238064464 1
1.1320035102696 1
1.33081216926235 1
1.26937419420625 1
1.28035870962514 1
1.07591008017796 1
1.64737305136545 1
1.22745110479106 1
1.30684990627326 1
1.38767708336961 1
0.933755612789755 1
1.35461761559166 1
1.6552931537861 1
1.24544300127087 1
1.56466193088018 1
1.45622260862583 1
1.7610190026145 1
1.9244221516078 1
1.30520208508151 1
1.21500941853647 1
1.56290718312178 1
1.31295312623868 1
1.07073269894714 1
1.10039741269166 1
1.25601192598951 1
1.55976779756779 1
2.10204139837659 1
2.23458356146673 0
1.16587153477533 1
1.75568510591002 1
1.48753073660566 1
1.46183757882347 1
1.64086024942591 1
1.03856707468144 1
0.545077590229721 0
1.72368744080433 1
1.56524134527253 1
1.10550903669305 1
0.907640225624222 1
1.30199792001499 1
0.958168357005751 1
1.34388771283804 1
1.27403601467137 1
0.856047600838073 1
1.10270413889688 1
1.2472638198998 1
1.43104824657787 1
1.62294461876581 1
1.01972794088735 1
1.55492564534828 1
1.03396697513869 1
1.4739437413772 1
1.14917072573803 1
1.32013087933461 1
1.83966097308947 1
1.41730991741547 1
1.51604727082378 1
1.47205541686453 1
1.50500545321892 1
0.995581689543325 1
2.00878206126522 1
1.3512914611599 1
1.73788595779683 1
1.31606589885783 1
1.08179378590775 1
1.15699082911014 1
1.70092832473698 1
1.99561028368986 1
1.7041042596835 1
1.46481692418092 1
0.964385042760808 1
1.73973484304655 1
1.40596006124907 1
1.33716507981451 1
1.33123715113421 1
1.86268474214355 1
1.41888530077425 1
1.37555850360628 1
2.06670959034106 1
1.81308825970255 1
0.976190880986529 1
2.62747613310742 0
1.94694678761581 1
1.69841976619861 1
0.996452387345337 1
1.61124828792559 1
1.18101214717255 1
1.25193892111223 1
1.27261521408496 1
1.52385492152217 1
1.78339875000194 1
1.74293001995548 1
2.18759943435388 0
1.26721220076175 1
0.840316158755467 0
1.77139344244291 1
0.989472880486324 1
1.28186185060437 1
1.36655399129295 1
1.28200669289125 1
1.71701823390929 1
0.961497608032421 1
1.87455160645889 1
1.49434118431852 1
1.13848093281472 1
1.06451238858268 1
1.65250634472265 1
1.2368666576243 1
0.856717906253082 0
1.36419214663041 1
1.27534431158987 1
1.62515361674504 1
1.4471381742012 1
1.28819237285499 1
1.2097846897854 1
1.59480007074829 1
0.932012708614342 1
1.54612832193143 1
1.52010642387401 1
1.54007123220877 1
1.73589119498868 1
1.37535623861095 1
1.40534236500586 1
1.32894831908611 1
1.3149065236304 1
2.19177126535166 0
1.37532826887702 1
1.62791212906647 1
1.0126130524325 1
1.5238537712122 1
1.59640806468502 1
1.49026817816072 1
0.764599335963127 1
1.3713814560918 1
1.17048777829789 1
1.42285201594526 1
1.63571140730857 1
1.78448204225902 1
0.99754930791448 1
0.999998745890455 1
1.3338670244282 1
1.57954374189839 1
1.78500450171046 1
1.26714243479082 1
1.31040132225639 1
1.02429796639964 1
1.40031164183157 1
1.5334409429512 1
1.61948807401106 1
0.833409548635897 1
1.15713871075097 1
1.15135492055234 1
1.19289914053904 1
1.15920187000266 1
1.63238067700407 1
1.44157227069148 1
1.13587806304155 1
1.4185160694981 1
1.09730655286696 1
1.33521384853802 1
0.987073015006666 1
1.53168983368627 1
1.54524913445892 1
1.67174755813052 1
1.18369100230197 1
1.47770376099038 1
1.34035767368426 1
1.86212507525072 1
1.28755744294374 1
1.12773022680695 1
1.83250123590644 1
1.42279579316865 1
1.09174648107303 1
1.40725923314423 1
1.05295419717322 1
1.45735790760683 1
1.18626364589918 1
1.13704617725748 1
1.24670070537064 1
1.51591147897183 1
1.71710065018091 1
1.89184876175899 1
1.06823913799007 1
1.93824253025656 1
1.75041199444694 1
0.938479694221322 1
1.47167204426898 1
1.40693871183879 1
1.44038832566385 1
1.22697987100398 1
1.52474613353838 1
0.851996588634219 1
1.51659020286811 1
2.18829166621525 0
1.08398957193724 1
1.56022129256192 1
1.36002452599916 1
1.47265271873766 1
0.692406344080639 0
1.09682604404873 1
1.06255584665392 1
1.35900533851815 1
1.34368990978048 1
1.84842195112954 1
1.77262297406687 1
1.63856262261883 1
1.22557527060222 1
1.52539124797555 1
1.6717644021749 1
1.71342895363787 1
1.32651829303232 1
1.58112925150332 1
1.30952448753208 1
1.42348087909973 1
1.75948227485405 1
1.40101139328419 1
1.514148204607 1
1.36830565027595 1
1.77731955178204 1
1.47801662817616 1
0.779998280172609 0
1.20256530213631 1
1.35189416100653 1
1.28076953491602 1
1.51655594245127 1
1.44761163901314 1
1.3310113840977 1
1.61550184071533 1
1.43248534539404 1
1.09889543021582 1
1.36788425350867 1
1.33262367590449 1
1.24944308151562 1
1.74187885166838 1
1.40808761711036 1
1.15581437102027 1
1.29969215009764 1
1.39076143873932 1
1.49437121596194 1
1.23978879912962 1
1.23205999409453 1
1.53073424468015 1
0.734352270177963 0
1.80610616392985 1
1.2951711267647 1
1.33667082648492 1
1.29772609650801 1
1.60360780066135 1
1.41344975623875 1
1.52418234466989 1
1.46341309051397 1
1.12673704381661 1
1.10186355652568 1
0.998998711388768 1
1.06865529907922 1
1.47198330103406 1
1.64263543203999 1
1.60131669394446 1
1.31795625913668 1
1.41815590057537 1
1.78603621293921 1
1.23170634084219 1
1.7542019251791 1
1.30139491156555 1
1.6007865856129 1
1.3706561847824 1
1.49978168792823 1
1.48845735765474 1
1.01978867581818 1
1.69378620571594 1
1.0640459144237 1
1.3387115657423 1
1.70000150261358 1
1.58852044172503 1
0.91591977511425 1
0.884088119974642 1
1.25038112101077 1
1.65087505661022 1
0.617420237793801 0
1.43738781870307 1
1.03734042055008 1
1.50207254877201 1
0.783347594693576 0
1.20526368971321 1
1.11708713662057 1
1.242371362909 1
1.34384611458578 1
1.67020103672755 1
1.1854434506019 1
1.93984870758687 1
1.3714524490069 1
1.97292342140514 1
2.21886890708035 0
1.10139599351575 1
1.29958615520035 1
1.12780016605937 1
1.1495841011781 1
0.8395566802268 1
1.85844208758429 1
1.28972042220521 1
1.41498521555113 1
1.98529454381849 1
1.66859642397898 1
1.18131347635034 1
1.01986772520883 1
1.14506195711663 1
0.886052220594307 0
1.27799845017548 1
1.28392312193568 1
1.1879881842318 1
1.16945939103964 1
1.41713007246787 1
1.1072973865539 1
1.50462042704441 1
0.743909206574232 0
1.62240712933228 1
1.36841831624916 1
1.13002874220924 1
0.918944731312927 0
1.54079694186768 1
1.14110417977352 1
0.874446004047608 1
1.65573545473622 1
1.24274532464569 1
1.15366379529875 1
0.746804574286558 1
1.00448190270598 1
0.890569939970193 0
1.58677124204373 1
1.77018187668134 1
1.61080347810303 1
0.830202413715573 1
1.40420290482685 1
2.26184786775689 0
1.27331764456333 1
1.26410205732197 1
0.716500064223267 0
1.27658093234773 1
1.4426815330189 1
1.42724152237654 1
0.553810212605608 0
1.42015702674217 1
1.15796567723287 1
1.92192525332912 1
1.60187571317739 1
1.25238265656516 1
1.2559722867689 1
1.55024746924822 1
1.16246628185556 1
1.80667113535912 1
1.49454539871974 1
1.54742699743012 1
1.56585700299112 1
0.948677012849936 1
1.12937700045856 1
1.11293156713281 1
1.21012705976854 1
1.34044159551306 1
1.33236824879747 1
1.36266636500737 1
1.32562512421446 1
1.82297805055448 1
1.01866291261615 1
1.41850399622597 1
1.95967951781229 1
1.19666703572843 1
1.55422496185685 1
1.80805561350535 1
1.09378682685035 1
1.04111767416381 1
1.4292585103822 1
1.61530121731034 1
1.46716062614187 1
1.78985849253556 1
1.65555356512274 1
2.37151447063183 0
1.52942625076509 1
1.39389838107213 1
1.6923879273108 1
1.16397049641929 1
1.11615915421847 1
1.58105823367155 1
1.49767775602498 1
1.39260420162721 1
1.4672320801719 1
1.30004239768484 1
1.44496643288833 1
1.60450166422173 1
1.20129096080171 1
1.49291964181229 1
1.42674157964673 1
1.2446782941937 1
1.54088922375463 1
1.5242179354648 1
1.97596238488412 1
1.33127963895557 1
1.1973258231851 1
2.17961703409574 1
1.72613083665649 1
1.0132076144394 1
1.42288106326485 1
1.1925713934017 1
1.51009557370506 1
2.03232307191682 1
2.08746228022706 1
1.4131640326716 1
1.7120440724048 1
1.21786779057175 1
1.2804655435582 1
1.00344579551826 1
0.976829070136678 1
1.00066759671833 1
1.76769569017412 1
1.51834649133757 1
0.889101257619893 1
1.28915854539218 1
1.02217117298273 1
1.53829188788118 1
1.20017527592318 1
1.71611208870592 1
1.50702751190457 1
1.62881147626355 1
1.54754251348526 1
1.30017638395523 1
1.35135126786215 1
1.04180091993728 1
1.29250812669577 1
1.3457169657456 1
1.30109210751916 1
1.27287732043721 1
1.65914606438762 1
1.26082692830663 1
1.35457988662688 1
1.60148689264427 1
1.16305243719441 1
1.64544027296655 1
1.66612037371184 1
1.15067830932993 1
1.2778259106844 1
2.04989052235991 1
1.70876413568977 1
1.06520983882972 1
1.36718337506641 1
1.53212120709826 1
1.69427049856387 1
0.812060571588703 0
1.08419355451735 1
1.23663678760573 1
1.81684504123407 1
1.51637076707997 1
1.03264076449489 1
0.968862871409903 1
1.77864431208329 1
1.85616988721589 1
1.43076763796232 1
1.13796862866361 1
0.90346370452468 1
1.52124258043931 1
1.15628864107702 1
1.32737898162464 1
1.61629218244918 1
1.52190913150326 1
1.5113290684486 1
1.32604078151971 1
2.12535838225976 1
0.735642794454544 0
1.40144398187531 1
1.45089050433223 1
1.4155336830849 1
1.63296207814639 1
1.38232584876066 1
1.43320399087873 1
1.5084309819455 1
1.13455591901777 1
1.56500696734243 1
1.16870051082556 1
1.85800049600129 1
1.59269466021916 1
0.595094611171628 0
1.10573419212746 1
1.69919699516226 1
1.7106405027462 1
1.49280029240223 1
1.08202340066365 1
1.48803705001335 1
1.13906566585408 1
2.65852235660298 0
1.80988871289687 1
1.67495021725677 1
1.75261575774451 1
1.00756978885944 1
0.957774668076273 1
1.45568485819493 1
1.40363406061165 1
1.46230658193059 1
1.77614049133438 1
0.954077258365604 1
1.05988077168192 1
1.82813767451034 1
1.40769703735718 1
1.41051042594736 1
1.90643914952605 1
1.47697675477171 1
1.07559951429698 1
1.5105335616501 1
1.96294311138954 1
1.16582754265249 1
1.62344520080127 1
1.33276715089112 1
1.29511256136345 1
1.06614857379088 1
1.44427478679847 1
1.26380103292656 1
1.26783789153325 1
1.61305635458058 1
1.4704373058483 1
1.66228837582669 1
0.97984711838147 1
2.02447690579801 1
1.1875882979382 1
1.43922522147563 1
1.15911866348325 1
1.06816446833461 1
1.58650080188884 1
0.725641352304879 1
1.22807954031117 1
1.56519207709243 1
1.44879710476058 1
1.20566291517172 1
1.77653789820338 1
1.87522442960494 1
1.16702429432708 1
0.740215441954859 0
1.4302771372507 1
1.42778047378265 1
1.6174884525878 1
1.77509080113222 1
1.46215178966669 1
1.01962264091874 1
1.5999099056099 1
1.25318465774113 1
1.48541316722617 1
1.58128760946961 1
1.16028284037311 1
1.01476342400019 1
1.46271065467832 1
0.973197157686734 1
1.26431269559264 1
1.38634682659102 1
0.967331232988284 1
1.43238842494857 1
1.28770902535745 1
0.69044154548667 0
0.846049600961227 1
1.00132936682739 1
1.90945717998847 1
1.43166699298424 1
1.74690401978907 1
1.20522883386294 1
1.34465798307237 1
1.36696813545916 1
1.74373805232988 1
1.63715424098453 1
1.08675985043737 1
1.72380151103743 1
1.39008128089787 1
1.61818874023597 1
1.348626222283 1
1.6129394307211 1
1.40803878807462 1
1.37121724278668 1
1.73140551302712 1
1.2056082363658 1
1.25896718655129 1
1.38026572334892 1
1.03610539853835 1
1.19575846945575 1
1.80966686841571 1
1.29871817951518 1
1.51436606281864 1
1.7488915995407 1
1.74002051171813 1
1.25934718767857 1
1.33166007116698 1
1.6246860101685 1
1.39441564605052 1
1.78683603587824 1
1.86494336840581 1
1.42042757860247 1
1.63129988559983 1
1.50326058346622 1
1.00870503825207 1
0.986865617391124 1
2.41537720185674 1
1.28667018342167 1
1.09053544202279 1
1.8011118607789 1
1.10116936439648 1
1.08806294965461 1
1.42663233510284 1
1.52187252859985 1
1.19680455842454 1
1.46649250186151 1
1.52974115446014 1
1.00494457152266 1
1.76157513516087 1
0.778948401767464 0
1.7084549200592 1
1.46975291148406 1
1.6175561823775 1
1.36782461373153 1
1.93706069454042 1
1.2022889371713 1
1.63695783826098 1
0.924717402814898 1
1.4916546231104 1
1.26300117707062 1
1.00746515805977 1
1.54039703061839 1
1.35251916429799 1
1.43181326017657 1
1.49822485637476 1
1.33239441065444 1
1.24829971845678 1
1.4298966731819 1
1.37782697598821 1
1.3039928787318 1
1.25074451074831 1
1.56263645984394 1
0.957242285937595 1
0.873659482603066 1
1.07649825776247 1
1.44031424758573 1
1.05304349558885 1
1.189235556469 1
1.13757538484856 1
1.23858775544403 1
1.69903449347242 1
1.69295533682384 1
1.67028488537511 1
1.51377706814464 1
1.24441542315056 1
1.38328873372904 1
1.17192673941953 1
1.17625220256779 1
1.71814498473633 1
1.93986089909561 1
1.07919782515759 1
1.45304515680846 1
1.15951465889113 1
1.39836413732223 1
1.89007138328507 1
1.46875602234478 1
1.25475868219718 1
1.72943729153395 1
1.35303817797416 1
0.916381902900586 0
1.70076423820527 1
1.65091622731494 1
1.03777160316322 1
1.28879925733893 1
0.677349524970477 0
1.13674126555427 1
1.52998695243813 1
1.23695494439825 1
1.4966120851225 1
1.5954212973693 1
1.62641362671778 1
1.84376087034735 1
1.69678117737872 1
1.54584766811866 1
0.98981826603905 1
1.63509484000913 1
1.71593509523112 1
0.928786185282553 1
1.1452240040582 1
1.11640031077479 1
1.47218071741306 1
1.71922502011473 1
1.02256716487827 1
1.26217094891794 1
1.14580674125669 1
1.56300649507182 1
1.68178870844811 1
1.81640897614536 1
1.1269502973131 1
1.63153763664503 1
0.903960850760643 1
1.71391611156501 1
1.4726508889434 1
1.86167929334243 1
1.41062825119541 1
2.01028168088269 1
1.50136575201448 1
1.46515557454828 1
1.73339686169415 1
1.49886407567766 1
1.09145325406402 1
1.3315138898943 1
1.01126886807262 1
1.91250200727221 1
0.797863994585799 0
1.02041771157112 1
1.60355983036974 1
1.00191723097636 1
1.2198475563448 1
1.78028490972399 1
1.4049365504859 1
1.44757139377631 1
2.19693822573553 1
1.63532306430618 1
1.31002265715236 1
1.59520557661375 1
1.19303593399787 1
1.88075610984178 1
1.45637392403812 1
1.32545975837295 1
1.55006044503358 1
1.72353414153229 1
1.20897835155278 1
0.948826405971118 1
1.41151822505899 1
1.41879427109447 1
1.53773846745199 1
1.15382072176339 1
0.941341556734619 1
1.95686362863307 1
1.18726642152138 1
1.35272783857426 1
0.809732561549291 0
0.942254347315233 1
1.46466804937676 1
1.57102001357818 1
1.59293863921855 1
1.81924216385345 1
1.04753260587984 1
1.75265477162867 1
1.65491054421053 1
1.78651762453045 1
1.73610665727463 1
1.69059176767453 1
1.15390181327751 1
1.38806471894236 1
1.67685364066045 1
1.05297645693337 1
1.21666425704253 1
1.33910172886016 1
1.56000163170711 1
1.62359504584753 1
1.19559876570229 1
1.15453713056514 1
1.57833796321545 1
0.89947999645263 0
1.17304703154519 1
1.32810015235675 1
0.6908668235159 0
0.824883971469587 1
1.50544666019504 1
1.57943283964717 1
1.15199702657187 1
1.40605227412277 1
2.13226772382829 1
1.34824077282145 1
1.8054671335987 1
1.89772159286397 1
1.16414767552705 1
1.59390551543179 1
1.29333829239869 1
1.59834018375863 1
1.55803920822521 1
1.20382679953937 1
0.979286061391708 1
1.93847739302698 1
1.47322689659168 1
1.46915507504322 1
1.40532515777004 1
1.84105071396486 1
1.01335604666571 1
1.72563930419159 1
1.24284396169201 1
1.09159653523604 1
1.08226135264836 1
1.8981439618219 1
1.34485775518355 1
1.38352032954781 1
1.25603757630163 1
1.46856674527412 1
0.918033243524246 1
0.968033345277399 1
0.959877846444042 1
1.36922972314814 1
1.35052765167723 1
0.943974159555924 0
1.19848203210251 1
1.9102008804727 1
0.585807223512483 0
1.24696153816866 1
1.50547387849574 1
1.46958689272422 1
1.49388176239383 1
1.20500413967055 1
1.89321105705781 1
1.18465498782149 1
1.64116214790737 1
2.28960233327744 0
1.71509261781856 1
1.51780104762984 1
0.764388947474442 1
1.50809770000998 1
1.46869534534959 1
1.35981354425906 1
1.25881747371148 1
1.40883048130725 1
1.53238571462585 1
1.19504207709453 1
1.12748062589256 1
1.43287338028109 1
1.77677892078103 1
1.28815457284548 1
1.99241013913862 1
1.23280276635246 1
1.57210418023575 1
0.705132351828916 0
1.54748261410896 1
1.34761132363389 1
1.95078226001257 1
1.98589860238863 1
0.992463298256431 1
1.59424402118067 1
0.817621287633219 0
1.35183195995868 1
1.41456935865214 1
1.58785193841226 1
1.65796517352697 1
1.841372671875 1
1.59366428987126 1
1.51954294729305 1
1.07230934489289 1
1.22130998850613 1
1.11224697099893 1
1.17305644971473 1
1.16149252142461 1
1.77102627210166 1
1.46324001330715 1
1.61381131378682 1
1.03677977996053 1
1.18101104683462 1
1.30750878314846 1
1.03236073882085 1
1.06714168797562 1
0.948221536472347 1
1.66170863819917 1
1.95029714865975 1
1.64146022159301 1
1.51527908396183 1
1.86600319316486 1
1.75035716697045 1
0.786282099306464 0
1.44364608771983 1
1.61981920720018 1
1.98898235071701 1
1.72349114532346 1
1.5322364533342 1
1.58478514853943 1
1.74049085742804 1
1.7823951371212 1
1.74582239602682 1
0.738673673990798 0
1.2727925412785 1
1.27382209265534 1
1.18003331918943 1
2.0478651110702 1
1.10606735769625 1
1.63410145493287 1
2.09057362924523 1
1.89561982452878 1
1.24834730884679 1
1.41124109518165 1
1.36103891863316 1
1.15636477160657 1
1.15996221509554 1
1.43333092918409 1
1.79942296456715 1
1.13877905668513 1
1.30533804417909 1
0.836305761333747 0
1.67370095686155 1
1.49675499376026 1
1.73127466876875 1
1.26608935261694 1
1.34265302595073 1
0.99763392048408 1
1.54054383767134 1
2.18951186277973 1
1.24498817059158 1
2.1203588425521 1
1.44199204854244 1
1.54796196023835 1
1.29020618142759 1
1.52867346199663 1
1.67134753567076 1
1.57164352206715 1
1.31966596308292 1
1.44688319676946 1
1.60596676812132 1
1.2369092991641 1
1.16464665832305 1
1.29887911736364 1
1.64791092878988 1
1.89033503804404 1
2.05842054779608 1
1.43834097639279 1
1.10042735913391 1
0.887636423245117 0
0.994731058725294 1
1.62137562343397 1
1.83162314149942 1
0.755544330970081 0
1.09240325316823 1
1.42781213780049 1
1.90881284751159 1
0.443194709066105 0
1.6170283713983 1
1.32866672825721 1
1.21902255893634 1
0.897614498869111 0
1.32457129763463 1
1.39000678333 1
1.2258434511439 1
0.933713087061977 1
1.86926962512129 1
0.811118927717293 1
1.34787098601169 1
1.4033964999714 1
1.34737394231411 1
0.987140390192662 1
1.22066470525943 1
1.71190469917134 1
1.82711215924234 1
0.888904124129687 0
1.5522425829999 1
1.44332147192402 1
1.27305141186669 1
1.7406536316079 1
1.29440562987895 1
1.08200362467841 1
1.07093733574045 1
1.3057429564492 1
0.835559785359635 0
1.70595318553628 1
1.53199064764937 1
1.42067850944676 1
1.57497804158351 1
1.70726429899158 1
1.87974766918345 1
1.03179676434632 1
1.23932035543678 1
1.20702006999946 1
1.22016041763381 1
2.06286024860194 1
1.70140209887591 1
2.10328900971356 1
1.57424913337716 1
1.42181883303335 1
1.02744199322147 1
1.35624252730826 1
1.37964972390576 1
0.620844115670305 0
1.0634078879897 1
1.35351969620584 1
1.98234341871032 1
1.39541650204344 1
1.13827920504205 1
1.56699441506585 1
1.22201064794529 1
1.37492978553582 1
1.39120998843182 1
1.60292821288636 1
1.57644779084582 1
1.41914840137258 1
1.30493072360905 1
0.654453908323327 0
1.53861520039842 1
1.75933628222338 1
1.31290960069578 1
1.82300227642799 1
1.21110531634454 1
1.10673866172067 1
0.927021019473029 1
1.9909450302724 1
1.2168635596813 1
0.94448370354843 1
0.859866966211972 1
1.55700373445097 1
1.10787509822354 1
1.02205410887312 1
1.1982604149666 1
1.50814327511903 1
1.39020033518927 1
1.8613306330001 1
1.66804464385274 1
1.52760906711944 1
1.15486210609104 1
1.14728888947484 1
2.46618382967809 0
1.46986250751287 1
1.29444120686546 1
1.23317139394781 1
1.66976215893907 1
1.58683359747662 1
1.53584911694847 1
1.56736043248558 1
1.29653516092005 1
1.05267356115008 1
1.22707916112685 1
1.90560354473103 1
1.17167401889225 1
1.50348128305686 1
1.066656040826 1
1.69032527330707 1
1.26142554774352 1
1.13183884586779 1
1.97780277594486 1
1.47097748105885 1
1.01293370177272 1
1.03629973452028 1
1.60631584313639 1
1.13656809789297 1
1.24517459105389 1
1.70552716084026 1
1.31711242387975 1
2.11385849849163 1
1.75359358485827 1
1.29258898788681 1
0.925517709056376 1
0.89474165019838 1
1.90613156967112 1
1.59861180524953 1
1.86787975358577 1
1.77796163352706 1
0.811451645569274 1
1.37563102315385 1
1.05871843155486 1
1.17775202265543 1
1.93748614471524 1
1.5186565337006 1
1.63227240147752 1
1.63894761717052 1
1.59327747443852 1
1.64729120048585 1
0.988008008339223 1
1.38108446732661 1
1.32113834611639 1
1.49822326007348 1
1.12219854487544 1
1.37251144388769 1
1.52551003266069 1
1.0706672449998 1
1.29567752016153 1
1.24528647181137 1
2.46286731026108 0
1.84520170328902 1
1.6281705310649 1
1.7029106451344 1
1.97764068599638 1
1.55203705747447 1
1.27006280278397 1
1.2437926182021 1
1.47065114745224 1
1.13102549817251 1
1.77330247041734 1
1.41324842189766 1
1.51052729004493 1
1.42137542385615 1
1.26297505474651 1
1.52813547006353 1
1.51655323013071 1
1.5162206888208 1
1.64682477855214 1
1.06058026311284 1
1.74136058595337 1
2.00782865463218 1
1.36061748707622 1
0.800770016196786 0
1.18256695354049 1
1.61918555819738 1
1.44138028419205 1
1.42317072710742 1
1.27914095381174 1
1.10645235737626 1
1.21960542431129 1
1.43422229519602 1
1.01012282458364 1
1.20417185186116 1
1.00540803113558 1
1.24657774711086 1
1.57742061993588 1
1.99067479200534 1
1.33086850969086 1
1.53517772681331 1
1.07645930527615 1
1.38111267113228 1
1.68741231729784 1
1.30941662251364 1
1.60101490183317 1
1.55717493409999 1
1.67084582201301 1
1.29108645005936 1
1.21369711147565 1
1.36499958180827 1
1.5220901520394 1
1.4817432686239 1
1.51153464754004 1
1.82108626441874 1
1.12977695566913 1
1.53880801220978 1
1.58339699675335 1
2.0345953301177 1
1.29976417299313 1
1.45420205803305 1
1.17228893188258 1
1.1873636306211 1
1.62581635224402 1
1.85057876908621 1
1.69440478535461 1
0.993540119682106 1
1.23459635520437 1
1.06607855683104 1
2.0247418413597 1
1.56993576605373 1
1.07854983320808 1
1.61735151862796 1
1.07791360385779 1
2.27967028799601 0
1.53678923685291 1
1.3282279955505 1
0.940375635719207 1
1.47563665063586 1
1.18960613584572 1
1.71568103946365 1
1.02224937847447 1
0.860210921878103 1
1.22839785790754 1
1.67710796966504 1
1.70518713270321 1
1.18861843471227 1
1.61908680406658 1
1.16841688387915 1
1.44206956156697 1
1.21065478087079 1
1.48885175559504 1
1.79011846162502 1
1.39820068518385 1
0.573676077388317 0
0.882812660937215 1
1.34717908459793 1
0.610584778290951 0
1.15721371904387 1
1.39734098459261 1
1.28810337728881 1
1.49216270129543 1
2.22130864603554 0
1.40750744083229 1
1.76250714071428 1
1.71580794403659 1
1.32756437209982 1
1.89943874096234 1
1.63962804419393 1
1.72813605789569 1
1.37584660813099 1
1.55323403122693 1
1.35919372311504 1
1.77739852103592 1
1.54714449374877 1
1.74115074006126 1
1.0235447750184 1
1.47107300347683 1
1.93093481288959 1
1.71455658580557 1
1.39239751648138 1
1.64840787129971 1
1.47281209997549 1
1.49522494238032 1
1.66209932914829 1
1.53222921744119 1
0.897246551986794 1
1.52199116320711 1
1.98579826381294 1
1.05342592509418 1
1.66346908844257 1
1.38779284234243 1
1.79066259297728 1
1.61397437260049 1
0.989395017711868 1
1.34029401029322 1
1.13205637213857 1
1.48163459556887 1
1.43119300749318 1
1.48284627107306 1
1.22027485929432 1
1.28982705657676 1
1.42762418688705 1
1.12567548994749 1
1.17667504029373 1
1.71563310481402 1
1.42540027879736 1
1.80193238412527 1
1.33837294789163 1
1.31147427666657 1
1.17658970403635 1
1.69542547683368 1
1.45836004019706 1
0.905537312221719 1
1.44730012448637 1
0.997169594300696 1
0.653835285730941 0
1.82074512230252 1
1.66092397534974 1
1.52868139977359 1
2.21096764861473 1
1.52342939649712 1
1.37121055073428 1
1.24065751242488 1
1.45491426583333 1
1.56613555122205 1
1.50613929932001 1
1.59975529338412 1
1.14592118358867 1
1.34237115432137 1
1.68589856308673 1
1.32850518982832 1
1.14925008319427 1
1.19918062836289 1
1.53902631319788 1
1.1909058960624 1
1.36534912136338 1
1.57152127857716 1
0.984621405743051 1
1.34196389802275 1
1.21762955267931 1
0.953296590852397 1
1.29568532265343 1
1.06143585877809 1
1.00000205616727 1
1.1406665469311 1
1.27915384619844 1
1.30447589060606 1
1.20532310979782 1
0.883731103691727 1
1.80606671024725 1
0.84255016165722 0
1.0690858375617 1
1.72135162473559 1
1.73004546405191 1
1.73295616840405 1
1.53784924498341 1
0.914393575757185 1
1.54541468035187 1
1.86084315777435 1
1.36640263451333 1
0.941739881000999 1
1.80802415146931 1
1.09780437735572 1
1.88220050114267 1
1.13625328380304 1
1.28655087917238 1
1.46543249745835 1
1.32218033773332 1
1.73097249948462 1
1.71863967383366 1
1.97611069223134 1
1.17651171801237 1
1.44192948669887 1
1.25118676363714 1
1.40120769030296 1
1.12047083029098 1
1.91218266945876 1
0.973756596416301 1
1.38753884056012 1
1.86512286526293 1
1.32007653407825 1
0.957608069040207 1
0.677848973371751 0
2.16467698172631 1
1.48497192217528 1
1.49627195640808 1
1.56986698419515 1
1.29884459481439 1
1.12540790345308 1
1.91678761257653 1
1.5809358847851 1
0.624356805252926 0
1.66981508256438 1
1.64436653365931 1
1.50386859715671 1
1.06846217322662 1
2.086919889419 1
1.5026955858803 1
0.854674372168005 0
1.35689280280957 1
1.32806806778746 1
1.05574417253717 1
1.36516140597713 1
1.71926495207049 1
1.4373317236961 1
1.27322223240583 1
1.28915806470836 1
1.23910511987223 1
1.94875928442357 1
1.66322201108291 1
1.64197950166738 1
1.19697099015501 1
1.27115002481939 1
1.23320056978246 1
1.20644035895259 1
1.26284574705054 1
1.27533869639086 1
1.73607596507334 1
1.64495259967683 1
1.45603514765342 1
1.40028531166186 1
1.61891994225257 1
1.41879030685717 1
0.805872300640484 0
2.24211596717332 0
1.41812423128682 1
1.52295096463573 1
1.232578919721 1
1.17480087188499 1
1.60146799551062 1
2.13013231820331 1
0.998137451221255 1
0.751960652888757 1
1.24445245154907 1
0.979860291183448 1
1.33736758094857 1
1.02474850617088 1
0.889091584802934 1
0.880582551081807 0
1.34883738369133 1
1.63693918954455 1
1.65754927229736 1
1.19715512477248 1
1.35029846661546 1
1.83881410832149 1
1.4685977755621 1
1.56276668597208 1
1.42458531540319 1
1.06502895213587 1
1.49572169596309 1
1.42510937230676 1
1.62124735395667 1
1.17869381628916 1
1.71859295323798 1
1.026824804147 1
1.73768484562897 1
1.26683147428186 1
1.75109460587133 1
1.24407511364934 1
1.35370704374435 1
1.23760461770557 1
1.01241822684724 1
1.42676625050763 1
1.16282226161121 1
1.65494569353891 1
0.917255685754187 1
1.56976533953278 1
1.65678860415807 1
1.00383001757769 1
0.980711421171362 1
1.98010455252643 1
1.30982560712152 1
1.36938677534123 1
1.39501232295339 1
0.93567281496902 1
1.66297694603042 1
0.795150909788045 0
2.26492860059142 0
1.95600357997268 1
1.41103018648401 1
1.74390488987479 1
0.895072230767792 1
1.11204395404452 1
1.48560122423978 1
0.921296092224894 1
1.64212913692816 1
1.20500523052674 1
1.42385778539149 1
1.67701595706653 1
1.5922618169294 1
1.92937507905549 1
1.51283339350424 1
1.37149398597942 1
1.42363096563255 1
1.14660767187116 1
0.767786326686358 0
0.911985520069672 1
1.70332323013806 1
1.2007277704603 1
1.31387024147912 1
1.35291434295609 1
0.95396194110973 1
1.30217553327285 1
0.943064459669821 1
1.2559026558118 1
1.37419559113633 1
1.00077929983907 1
1.59943948819186 1
0.901845005569446 1
1.4966982577938 1
1.73385174720095 1
1.65959233033075 1
1.13995180385124 1
2.05754971555197 1
1.45831105467459 1
1.27083757632548 1
1.02061059474387 1
1.44155884884012 1
1.33039560715755 1
1.79735817325832 1
1.22045228535233 1
1.98809012830875 1
0.692361699767439 0
1.77188650926359 1
0.955252912618551 1
0.988759233882438 1
1.70217562724872 1
0.988121468077147 1
1.88022518413622 1
1.91383210223041 1
1.22818408967829 1
1.40200978717323 1
1.63743829189987 1
2.05658000358735 1
1.47773994645505 1
1.73746029283554 1
1.29901546340392 1
1.33681218805879 1
1.34117768574133 1
1.68048554312257 1
1.31265233058345 1
1.59403920228277 1
0.849857376423859 1
1.18314245563297 1
0.88111457235303 0
1.50902979317005 1
0.950906515205589 1
1.33753721044227 1
1.46941980846702 1
1.70090955158685 1
1.53349728042941 1
1.14370700197827 1
0.965549569139423 1
1.36748559605731 1
1.68657654221648 1
1.09516046303815 1
1.36669720732958 1
1.20969847199068 1
1.40098695075322 1
1.28607581903642 1
1.50449257372126 1
0.712644467637323 0
1.32181911701454 1
1.87664165851761 1
0.889188196677625 1
1.38585574738464 1
1.49911791603565 1
1.44574497132571 1
0.84522172216663 0
1.14508584364698 1
1.63031524679803 1
1.24075212116881 1
1.87255060538163 1
1.25507148400788 1
0.727057240759143 0
1.22118983061927 1
1.4640739532923 1
1.69787527628785 1
1.6904860319071 1
1.65694432133327 1
1.54757541226903 1
1.4245934936349 1
1.38580429460385 1
1.08904270883688 1
1.39685509782918 1
1.22309345518296 1
1.45546011880866 1
1.16303311852223 1
1.56348360061269 1
1.60518459475877 1
1.27618630269403 1
1.49170527156462 1
1.26770290143261 1
1.84640117358103 1
1.79177425828769 1
1.59321799677359 1
1.18054439940625 1
1.90316006137497 1
1.06722467304264 1
1.71797797106846 1
1.36824137074999 1
1.8185005505259 1
1.39264319035105 1
1.61087498719609 1
1.38546021999548 1
1.17297419875036 1
1.36288192944889 1
1.76605754196111 1
1.27813888382647 1
1.07975716803336 1
1.07779662140752 1
1.27052660674931 1
1.21596851819018 1
1.00747059017473 1
0.887989952931698 0
1.58688870957384 1
1.34284892778822 1
1.27518864207411 1
1.26943902376396 1
1.05032647146153 1
2.44698401180271 0
1.49955916890889 1
1.81187522589872 1
1.10640349651729 1
1.34218250726229 1
1.16141975209322 1
1.57379933903494 1
1.17459220173324 1
1.34498383394184 1
0.971113664541869 1
1.62200829008058 1
1.76730845297626 1
1.68495166515358 1
1.34014650146851 1
1.16890024335575 1
1.31103100318314 1
0.714788738411486 0
1.12681468461243 1
1.20361776900275 1
1.63318088737345 1
1.276324941187 1
1.0139855802642 1
1.4400380325812 1
1.25423032648371 1
1.57726134698667 1
1.50085420092201 1
0.91880010221622 0
1.58809924742408 1
1.00971932268775 1
1.42899098610544 1
1.72717720584611 1
1.18262472287333 1
1.50665653295896 1
1.75625165504483 1
1.54417057126406 1
1.17823442232318 1
1.33086218411896 1
0.990420322220624 1
1.78983881546576 1
1.29081056299094 1
1.2643735343402 1
1.7690459563214 1
1.10439131392096 1
1.24175870705422 1
1.30866983658327 1
1.49188449350747 1
1.20709385820507 1
0.957272467111031 1
2.08951424273405 1
1.60536723726346 1
1.30191847615647 1
0.938164318616918 1
1.24059609350757 1
1.96283166295345 1
1.70598300640414 1
1.76957612360193 1
1.79198974493777 1
1.26421196158772 1
1.41417428070227 1
1.38273642722023 1
1.07429914073983 1
1.48259697573371 1
1.66950607056377 1
1.26756675120092 1
1.00142640494689 1
0.745387936215702 0
1.01061558920082 1
1.75228222023241 1
1.11209702208366 1
1.25750822775412 1
1.87473722321678 1
1.46492199242022 1
2.04242267696953 1
1.74036003224261 1
1.19400602051049 1
1.26418966346907 1
1.80973870949919 1
0.676042568016047 0
1.41895955317163 1
0.891664278034688 1
1.43370912464004 1
1.38514149227269 1
1.55588893101534 1
1.14839764561231 1
1.09930595400259 1
0.976579693222946 1
1.22878839176186 1
1.25376545148598 1
0.956960760414113 1
1.5264589169577 1
1.58329635791778 1
1.67688911600144 1
0.975540267622065 1
1.14281204229087 1
1.11267815928318 1
1.19166539855538 1
1.53985019245771 1
1.22373477158241 1
1.07371604418056 1
1.33121517496261 1
1.67434073339089 1
1.60073365811493 1
1.09061037121419 1
1.40360380724349 1
1.5473384957873 1
1.15132550480698 1
1.45549191618326 1
1.47143240911429 1
1.55957168805134 1
0.763386745961087 0
1.56789110061376 1
1.34571242647941 1
0.812984508982638 0
1.87295511436154 1
1.7992653346376 1
1.41193268886382 1
1.01283075143375 1
2.13256277038762 1
2.0038177298738 1
1.25120965961266 1
0.815090625950165 0
1.75574867595633 1
1.83160115777915 1
1.26572732523368 1
1.65099397119166 1
1.35663492033736 1
0.95323710943237 1
1.15843876684458 1
0.983909704728277 1
1.56080055124398 1
1.18186785292904 1
1.6699930293917 1
1.16854965520282 1
2.03214739666231 1
0.690385722359332 0
1.24414929141172 1
1.81875666928422 1
1.2562269531646 1
0.971670193604288 1
0.838273340906441 0
1.47926638484491 1
1.49459682340749 1
1.15152193698528 1
1.21566342067678 1
1.71383190758971 1
1.56019182492502 1
1.75545332612003 1
1.66067398391614 1
1.4704380276573 1
1.03717094278788 1
1.98361373347306 1
1.88497442114148 1
0.488613774755249 0
1.14425817848183 1
1.35759809264161 1
1.08944225139554 1
0.775206361481086 0
0.849069984022108 0
1.38384413850016 1
2.01049174174309 1
1.09783440650016 1
1.65395323867934 1
1.52736885115836 1
2.23934835043251 0
0.697067127264688 0
0.851300925038921 0
2.05330292068131 1
1.81044567449743 1
1.4453316308128 1
1.65285507715199 1
0.543207600395529 0
1.09174562140549 1
1.07654870788283 1
1.05961774588318 1
1.03932057973218 1
1.20755795732614 1
1.16636981593289 1
1.49469623573351 1
1.73113860899684 1
2.00860695258171 1
1.29027719766262 1
1.66303730109198 1
1.32054122501924 1
1.82900670806097 1
1.292171894027 1
1.66527278193105 1
1.58637198004015 1
1.85099583254106 1
1.00785561604393 1
1.19697504234149 1
1.39435740591708 1
1.31313741472044 1
1.39820086636399 1
1.40583005384811 1
1.21105534861067 1
1.60320836348624 1
1.15393851065293 1
1.87089319794276 1
1.12208331189256 1
1.57252177374106 1
1.154558637656 1
1.09750421960574 1
0.891836786886731 1
1.39800322190469 1
1.89981851817016 1
0.747392584745017 0
1.74006012610554 1
1.42242879650364 1
1.28319611528941 1
1.52801674883085 1
1.98931188969019 1
1.63190092372778 1
1.09852225037501 1
1.21476920805349 1
1.40400035561904 1
1.31088910639515 1
1.76285643437163 1
0.879855878639549 1
1.44695936139717 1
1.64370969742151 1
1.21841785880796 1
1.54029547704274 1
1.21260827367323 1
1.61551170982475 1
1.15046229527709 1
1.61178927094216 1
1.72392939384422 1
1.42118994502534 1
1.33732938202153 1
1.31349713576865 1
1.34237173196437 1
1.43522580523787 1
1.07463513057733 1
1.11360036254775 1
1.59955809440412 1
1.3947142069283 1
0.407749469258114 0
1.76709133892161 1
1.51197601192815 1
1.54587010966721 1
1.13577114154339 1
1.32781423759417 1
1.43666381081619 1
1.23994465921652 1
1.18369088317199 1
1.63425133269011 1
1.3451518951556 1
1.53998341050407 1
1.30668041492433 1
1.79603794757593 1
0.999688619846994 1
1.23630190429127 1
1.61484799546716 1
1.13701746878557 1
1.1716068616101 1
1.29464051733435 1
1.14598391891038 1
1.45165167004362 1
1.03230719034547 1
0.843984993252866 0
1.39621982219076 1
0.993010441648822 1
1.28099803256639 1
1.17019258421791 1
2.09799235435408 1
1.58857628300467 1
1.35045622317365 1
2.10989132994926 1
1.51015566078973 1
2.18152355629277 0
1.28455655217243 1
1.42793543224664 1
1.69234434350698 1
1.62646002782349 1
1.58750426263793 1
1.19092084631565 1
1.07803948323977 1
1.93938461989384 1
1.74154218667333 1
1.05215940008634 1
1.32555158297508 1
1.37393317041089 1
1.0943513223059 1
1.53897174097291 1
1.73375529864971 1
1.33919008025102 1
1.2938105879297 1
1.40456923080571 1
0.824090923952601 0
1.78163895735327 1
1.46558526553479 1
2.1241593585449 1
1.59812522607462 1
1.26213881294488 1
1.38676743887547 1
1.69573197919272 1
1.41723873024372 1
1.48175191298804 1
1.53420217810876 1
1.89845735415531 1
0.804897107399479 0
1.80845530035446 1
1.48777867283943 1
1.67838630711744 1
1.2793540600274 1
1.408200533139 1
1.19158162024009 1
1.05686287097573 1
1.86820573111175 1
1.67542548195866 1
0.887491798188896 0
1.30590050625731 1
1.79271861720551 1
1.07723830979347 1
0.901464503402237 0
1.33236494418344 1
1.90603320645998 1
0.994440915117916 1
1.37963707977719 1
1.60331858098922 1
1.34951531298016 1
0.962290449441953 1
1.75084004050862 1
1.60717465958503 1
0.994856704912789 1
1.16485639084107 1
1.32833428974336 1
1.68724675498699 1
1.7916396212351 1
1.49772486295491 1
1.82759359896822 1
1.20510254466311 1
1.4100451288536 1
1.79557922620558 1
1.89870224958676 1
1.79568163854528 1
1.05531593158095 1
1.63987435470601 1
0.877646233515579 1
1.42280129992151 1
1.03891304440552 1
1.9214970066446 1
1.25291513431984 1
0.646419138073722 0
1.61135048392209 1
1.44283093706206 1
1.23786778055556 1
1.3216229577555 1
1.43223558057311 1
1.36557434006323 1
0.934475197734828 1
0.928741520477136 1
1.25001970479389 1
1.18626737281481 1
1.35935538247258 1
1.38414602426689 1
1.37076082612054 1
1.19821052223077 1
1.31229083673479 1
1.81884110264917 1
1.02739036349846 1
1.68770091317127 1
1.41433283159504 1
1.13638332610583 1
1.27305891094558 1
0.983136060681497 1
0.912738102428236 1
1.42589212281644 1
1.32530429205076 1
1.32351811732201 1
1.14164239573711 1
1.07060071277743 1
1.4804768358076 1
2.11385458159254 1
1.45501420521727 1
1.66341008594163 1
0.826479693475297 1
1.66071096238993 1
0.7144689084723 1
1.48564560672119 1
1.41493398651833 1
1.14332647949753 1
1.3973474856318 1
1.22400657439885 1
1.20630046317541 1
1.78743277220985 1
1.65587380548382 1
1.29913373424261 1
0.75634663510047 1
1.10382975404103 1
2.43806393442438 0
1.61977673818874 1
1.91232401695053 1
1.13480336326588 1
1.58908900719911 1
1.38550994992063 1
1.60949683035033 1
1.75567574138229 1
1.44610146120609 1
2.14331458270775 1
1.3589929868475 1
1.35433901566139 1
1.266783495715 1
1.13405391538847 1
1.50000281753389 1
1.00592694530085 1
1.38326775918266 1
1.69178579005828 1
1.32366853595791 1
1.62192198354524 1
1.83523845618032 1
1.99969136104612 1
1.22505756629365 1
1.29851938929681 1
1.76367782441227 1
1.68230418125136 1
1.09023604415034 1
1.53358043357463 1
1.09406477403941 1
0.781073524980174 0
1.56106270704644 1
1.25021582441349 1
1.3998592248821 1
1.65243335768667 1
2.00358687725682 1
1.47811290153426 1
1.88572464924772 1
1.14463917679085 1
1.67022016363069 1
1.72920275962002 1
1.62495496737525 1
2.03771031707658 1
1.58218885567258 1
1.79152464299109 1
1.30179908330821 1
1.28370253197806 1
1.77824465892916 1
1.02588746974113 1
1.96178869093194 1
1.50197050849357 1
1.07856941150889 1
1.02161188570877 1
1.49536425212008 1
1.39277619593202 1
1.08915679805312 1
1.59009013312031 1
1.20084927327168 1
1.10388380234899 1
1.99266188886038 1
1.38948570172581 1
1.94161484345442 1
0.955805478476547 1
1.27867486343282 1
1.01520353580067 1
2.09823559984712 1
1.75910307066366 1
1.88512064458724 1
1.62084372064293 1
1.29086813486226 1
1.28630006026108 1
1.80722252203264 1
1.61746322704731 1
1.18603278233356 1
1.01244995485309 1
1.81786726870669 1
1.61207978664569 1
1.54007604099438 1
1.76185594134183 1
1.11192417932093 1
0.797678420752901 1
0.906092011922853 1
1.41666513791205 1
1.41649847597572 1
1.31449966371534 1
1.22066059636306 1
1.0223120351216 1
1.28484776433605 1
1.07413472816083 1
1.53432162968979 1
1.12681798050279 1
0.508313977382503 0
1.39868629898452 1
1.56264424714628 1
1.34792815528718 1
0.922992879292448 1
0.888780271448693 1
1.85644198167388 1
1.50649208398409 1
1.96471074152663 1
0.93686869806464 1
0.661655773106539 0
0.720433962120957 0
1.54598835999068 1
1.46685679138684 1
1.56103129609026 1
1.79654746303106 1
1.50959308778949 1
1.09523413732619 1
1.51711118583642 1
1.5051597944784 1
1.31415521635097 1
1.74573012339067 1
1.35814885228332 1
1.44453250397831 1
1.72525268379598 1
1.15940314163931 1
1.00076366329757 1
0.808248348755329 1
1.43394150823097 1
1.480920954945 1
1.45838231804647 1
1.51190315689158 1
1.36615802274711 1
0.865190744365866 1
1.95944537250661 1
1.19922494113545 1
1.76848346765484 1
1.32013103481632 1
1.46327421881341 1
0.952042922144206 1
1.51301095615287 1
1.27621276333338 1
1.33310748636711 1
1.35651499027807 1
1.71764588064246 1
1.64935038740767 1
1.57185492551103 1
1.20102420019088 1
1.30017891635232 1
1.56415667423522 1
1.03362815777429 1
0.770406213423105 0
1.42226573291774 1
1.50028761146348 1
1.5654212980926 1
1.38838078912924 1
2.09027103757567 1
1.35786985929687 1
2.157099256344 1
1.31995119839357 1
0.860396611244324 0
1.46191081639657 1
0.888058366605072 1
1.86163054265252 1
1.16411183554465 1
1.32895277514077 1
1.74858717552884 1
1.2265526434322 1
1.57995116788996 1
1.20767377902426 1
1.5702970504809 1
1.97542228488953 1
1.36242751911058 1
0.996598133111779 1
1.57635785120433 1
1.33986456588823 1
0.835395075673946 0
1.18629414923073 1
1.48641029021698 1
1.57625230273934 1
1.42507991139001 1
1.8633225221653 1
1.89289344461351 1
1.37032283472939 1
1.90478669332783 1
1.63876506837216 1
2.23580713744476 0
1.45994082790663 1
2.18403754867751 1
1.182560603207 1
1.21592239968975 1
1.00875756127217 1
1.29413614566008 1
1.96566702082671 1
1.61318763258954 1
1.30096436392174 1
1.02957094922265 1
1.5508999309533 1
0.915064732092536 1
1.22052966046215 1
1.56341278613058 1
1.01757643238797 1
1.41237465224397 1
1.90469926709647 1
1.39369024643519 1
1.75077921579485 1
1.33349876532675 1
2.04771008651675 1
1.39026673373941 1
0.950706103614448 1
1.55302239280193 1
1.74723108500071 1
1.27834674673875 1
1.34127764869951 1
1.03877773122578 1
1.48028420111512 1
1.85765499248576 1
1.594281062358 1
1.42637382109357 1
1.53078042478332 1
0.442213523089431 0
1.59642773868902 1
1.6065858829494 1
1.11124284794324 1
1.24245794543607 1
1.1449936092445 1
1.83692759205879 1
1.42545595619805 1
1.60973744969491 1
1.04883722571814 1
1.3259570699132 1
1.61499484475164 1
1.95714950999192 1
1.7364018514079 1
1.65973795888613 1
1.46900565722739 1
1.11554190251985 1
1.20471736502185 1
1.5661810348198 1
1.52570122284857 1
1.21597615301737 1
1.83220384146644 1
1.54435192913317 1
1.32944307978339 1
1.5517685742122 1
0.816029323544696 0
1.59011959733432 1
1.12730291654022 1
1.45399811974139 1
1.67591188602248 1
1.66947147837378 1
1.03028046655643 1
1.41662968366066 1
1.03373903262412 1
1.37684664141379 1
1.44554682305099 1
1.42896782899369 1
2.01355778101067 1
1.53122973750965 1
1.27557278948781 1
1.47839436417461 1
1.67987083092433 1
1.56919206937521 1
0.947095544776506 1
1.22959769429521 1
1.67089921076094 1
1.6934092068229 1
1.00460518990504 1
1.46930045265129 1
1.49007774618394 1
0.992912072460991 1
1.32968035379116 1
1.9500445528414 1
1.28382882806104 1
0.949763314528442 1
1.91121478752769 1
1.42786212516633 1
1.12863550838468 1
1.34465223641126 1
0.863294080179876 0
1.03589097749386 1
1.42045885643922 1
1.67523500756206 1
1.21634967210525 1
1.13089269612176 1
1.56340254744039 1
1.37486927919726 1
1.11860687120791 1
0.746607612365055 0
1.6772778155475 1
1.22594808232556 1
1.4984673566511 1
1.72196826395517 1
1.45744015330351 1
1.09386061731293 1
1.34097007894786 1
1.06483775977314 1
1.27572631360293 1
1.89480538848543 1
1.35374101806779 1
1.15943128671601 1
1.45105828422977 1
1.17696614694304 1
1.55956439371989 1
1.6231743536735 1
1.71898327191704 1
1.64332420058289 1
0.798803148341552 0
1.6576799091152 1
1.80187716026697 1
1.25192410201356 1
0.505609253257845 0
0.905372133172499 0
1.27856819408643 1
1.29916476579312 1
1.23925476897847 1
0.830353556272173 0
1.25638211349475 1
1.52728549738544 1
1.67837960725245 1
1.72681296782692 1
1.59326349030712 1
1.3421996829457 1
1.4280855870727 1
1.32238777145315 1
0.657126084470427 0
1.33956052487097 1
1.81303883744455 1
2.02755691507599 1
1.29705364027578 1
1.83661644092823 1
1.66548145735185 1
1.36538590942849 1
1.92980436232928 1
1.32289319378257 1
1.49201400521362 1
0.875565195558184 0
1.99271711292076 1
1.55266637692487 1
1.56374708007667 1
1.89531928948495 1
1.34505000201668 1
0.818277588401137 1
1.30951735919948 1
1.24388449243873 1
1.18846431588842 1
1.08436670329019 1
1.38424298191689 1
0.98603220033417 1
1.57930236944373 1
0.966094137241306 1
1.78448546185916 1
1.26703250290331 1
1.58296914764159 1
1.34316844266117 1
1.04880031117928 1
1.07639176537922 1
1.69586278472208 1
1.71368542410923 1
1.8205201505893 1
1.60132202179663 1
1.49009965738702 1
1.19705510827294 1
1.23340177969276 1
1.3464038571838 1
1.60488846404649 1
1.0239075222274 1
1.13081366716787 1
1.47340277986553 1
1.44149929179345 1
1.25502302033533 1
1.4431898448615 1
1.179606469137 1
0.668256036955205 0
1.30054095387899 1
1.19527658627957 1
1.83918512906964 1
1.38456434005738 1
1.26700312985608 1
1.57717844295923 1
1.07893792589215 1
1.26618079602617 1
1.22914087628285 1
1.12969480787407 1
1.88218912302592 1
1.38225124519642 1
1.72560381434884 1
1.37133593505709 1
0.71140205756138 0
1.31637881667447 1
1.17016359153001 1
1.00778938845482 1
1.12140541071234 1
1.15810224309632 1
1.55950915701547 1
1.12190889541531 1
1.71732707035513 1
1.02667512258441 1
0.954762520224809 1
0.99919193586839 1
1.28031420598568 1
1.75452360569916 1
1.66513083386888 1
2.38324019561694 0
0.895628575874725 1
1.78371202905638 1
1.43112319913628 1
1.45454565685782 1
1.1086373573954 1
1.30711503103944 1
2.02665695355504 1
1.80166267094559 1
1.29141587260131 1
0.900232065500106 1
1.03365158061545 1
1.41546526789511 1
1.27084565323996 1
0.939407637131621 1
1.51646096423527 1
1.76748324493988 1
1.15293925508183 1
1.53836598946082 1
1.13719454062615 1
1.26849143730856 1
1.18595852564613 1
1.52099904272416 1
0.966365520674356 1
0.797477577699396 0
1.24716953200044 1
1.43491469068731 1
0.844917076777211 0
1.28682654250771 1
1.46104364370483 1
0.902577911866617 1
1.37540090783366 1
1.25017455052918 1
1.21089930617939 1
1.80729535102134 1
1.05070988686035 1
1.11168277604982 1
1.70563373897502 1
1.51493633740414 1
1.14369561769017 1
1.95301481211127 1
1.75681200891664 1
1.0268426294484 1
1.68393225634077 1
1.47842376413455 1
0.795292262876185 0
1.4025086740209 1
1.19945698597747 1
1.41370822728618 1
1.02417181036062 1
1.41176115284799 1
1.61695014975019 1
1.16707252570924 1
2.03506791806903 1
1.92984356287948 1
1.66363048710103 1
2.02258087026164 1
1.64988119086106 1
1.38311800722004 1
1.36619626706031 1
1.29366464237328 1
1.65272558595822 1
1.42466882581785 1
1.3046977331458 1
1.45247576333264 1
1.56691764559772 1
1.46984381385989 1
1.00545810255436 1
1.15649259183208 1
1.05859906846434 1
0.96077921355791 1
1.51069148663582 1
1.29199391636322 1
1.1946015048197 1
1.16827897893872 1
1.25890678492027 1
2.22452625885238 0
1.48925729543995 1
1.44217855005306 1
1.22367013090144 1
0.539834176750711 0
2.35037899680355 0
1.17788918073607 1
1.77656693498579 1
1.17293550333423 1
1.37937567175062 1
1.94125898873439 1
1.44904677195366 1
1.38751975644761 1
1.25835082490848 1
1.19891814289231 1
1.49501032905255 1
1.57988627865499 1
1.96535822420935 1
1.94021645875448 1
1.14935187254001 1
0.878593955442245 1
1.10644628921001 1
0.933431362643707 1
0.842265395381123 1
1.26607058212938 1
0.897322009940651 0
1.41585602105014 1
1.93813960545101 1
1.21412668098768 1
1.43377996270742 1
1.51281444384407 1
1.72363335823993 1
1.8184631238292 1
0.997426554337546 1
1.19120023901521 1
1.58355850291107 1
0.924845950563218 1
0.803649340540432 0
1.08499536017968 1
1.1305887648926 1
1.13610592795906 1
1.54208462610126 1
0.976666351161607 1
1.36064843819763 1
1.47532466565563 1
1.04549350696616 1
1.63501630855552 1
1.26202594393385 1
1.94503266247368 1
1.33859615074499 1
0.855193365371231 0
0.863941442699251 0
1.73286719797377 1
1.08798426923006 1
1.8649146704292 1
0.922854373647534 1
1.41395774417956 1
1.47498254234545 1
1.26782970420189 1
1.14593486598177 1
1.54202462730096 1
1.44148982559526 1
1.45380044648861 1
1.93100033117348 1
1.531612718223 1
1.31721312991115 1
1.37357675139272 1
1.36129726502727 1
1.21551670731987 1
1.40440933359729 1
1.36673287393708 1
1.84831288790725 1
1.0744553047857 1
1.56108425343382 1
1.60280494206344 1
1.53887217256113 1
1.38022491999545 1
1.70622116343506 1
1.8137625664409 1
1.34579533799641 1
1.11605564891279 1
0.742939142426236 0
1.37483119524502 1
0.820523464957306 1
0.981404288241541 1
1.18166864688021 1
1.81195425223137 1
1.72101561679428 1
1.70863484355566 1
1.40694180375169 1
1.75778914316838 1
1.42017374055251 1
1.30530983016639 1
1.36473069313947 1
1.3728536204247 1
1.39230750324629 1
1.6462138384456 1
1.21054716297102 1
1.94338768138596 1
0.819489230124636 0
1.50885335943327 1
1.51413786116311 1
1.56728721622045 1
1.17589099974179 1
1.64979471047358 1
1.47849700674526 1
1.54064697377942 1
1.35578346822598 1
0.648054364443061 1
1.36279590520662 1
1.46595535211928 1
1.2296657679806 1
0.98737063878945 1
1.20240757028852 1
1.2349724015208 1
1.18861388213075 1
1.4672149534036 1
1.06490606964418 1
1.46626269137114 1
1.17979857376723 1
0.942803729883929 1
2.01988318413233 1
1.04628413085365 1
1.69329836989224 1
1.44835422268674 1
1.29230418433381 1
1.26855724534013 1
1.62028184636529 1
1.46885978644796 1
1.21848429865389 1
1.53469396128664 1
1.16758884444283 1
1.49012589493294 1
1.38607659688214 1
1.77166597570509 1
1.81107348720979 1
1.41405118512983 1
1.51920187602857 1
1.17072131797653 1
1.74756531266811 1
1.29909699435761 1
0.886343849542728 1
1.44554642204152 1
1.28353105826041 1
1.83360583469303 1
1.60978876602627 1
1.44945928496088 1
0.991671318402253 1
1.76080209981892 1
1.69557494834799 1
1.40088638727554 1
1.61290793671578 1
1.32091073088015 1
1.31398282262079 1
1.65627389986674 1
1.35956586302435 1
1.3586348511341 1
1.71737652903438 1
1.27178348201512 1
0.770241402532224 1
1.08115309495417 1
1.50809010131826 1
1.77276888520353 1
1.54540783370877 1
1.03416430507487 1
1.00958528358256 1
1.569478211148 1
1.42327216619211 1
1.10136733851657 1
1.02461739300074 1
0.895727640363551 1
1.15782735043595 1
1.09073881533039 1
1.25491997549566 1
1.45087796873575 1
1.47091264270518 1
1.39241924461931 1
1.28937505724959 1
1.29909034500259 1
2.04283829108472 1
1.39628629770578 1
1.32507651156412 1
0.962181087063302 1
1.08332394554231 1
0.863189859391192 1
0.97114042600965 1
1.08536710178399 1
1.46274131479561 1
1.17744456193668 1
1.40664368437691 1
1.20226454554675 1
1.85330081390025 1
1.69113883518807 1
1.56198681640091 1
1.4372763529665 1
2.01672220249952 1
1.45244871190074 1
1.68865242422239 1
1.28613077323457 1
1.13985303201882 1
1.71774904547602 1
2.06752386410487 1
1.0336651148563 1
1.31442153151453 1
1.17195121715282 1
0.722092303289634 0
1.22645943862534 1
1.62091454453064 1
1.47361032821361 1
1.0120044864259 1
1.11289010843467 1
1.69689870728305 1
1.21704409124835 1
2.07143873917037 1
1.23663428464528 1
1.39599045493882 1
1.42186320488852 1
1.25582007270837 1
1.82568757928566 1
1.97988451504949 1
1.15261638499758 1
1.71060425413813 1
0.878258977006294 1
1.15917102892351 1
1.60413225534628 1
1.14524082971071 1
0.875375960155595 0
1.02184799428865 1
1.02575532889939 1
1.6651600695747 1
0.905159317154163 1
1.50469405398998 1
1.56341345791427 1
1.94638377084376 1
1.24225611433567 1
1.48974117170619 1
1.68401281754343 1
2.00445747128448 1
1.49042684656933 1
1.53835849036803 1
1.34573802258723 1
0.813111989456672 0
1.22120191024483 1
1.40452614721321 1
1.35259316316846 1
1.31785713673492 1
1.31488259308213 1
0.916096549417042 1
1.072477310647 1
1.45327685546962 1
1.34074666974238 1
0.877460815430533 0
1.33048934932793 1
1.97137839609161 1
1.27951733989351 1
1.39702944535294 1
1.33351874729171 1
1.45035045751177 1
1.65101792011904 1
1.50732927891762 1
1.79116840848915 1
0.745001760568374 0
1.72853067350113 1
1.28620088736686 1
0.929252913444413 1
1.423655414136 1
0.753859193555873 0
1.13394578354246 1
1.47181088182623 1
2.22446524297178 0
1.60824807437584 1
1.63792076421767 1
1.74360696799988 1
0.858054284711737 0
1.20187652474604 1
1.46167867291806 1
1.69646823769784 1
1.3232654863948 1
1.04996765119504 1
1.16956502886767 1
1.42904654815272 1
1.01199446337804 1
1.51996185982596 1
0.876370905096238 1
1.65203694402281 1
1.70761294125813 1
1.51815104516494 1
1.16518577710636 1
1.80646183777949 1
1.65960924217648 1
1.56964386666097 1
1.05225265156428 1
0.96797312686205 1
1.35421233815855 1
1.20626526725762 1
1.23402997502339 1
1.60249907042187 1
0.97581207144475 1
2.09359506940352 1
1.02302987493288 1
1.18259161303233 1
1.49354424501415 1
1.3826548986353 1
1.29864479485581 1
1.56290103768068 1
2.14898958498511 1
1.39824287636733 1
1.67800793481824 1
1.97794465879279 1
1.52258048356431 1
1.22634041529156 1
1.37004805666273 1
1.485194592791 1
1.5884470662124 1
1.17644755216679 1
1.29169492834574 1
1.34256255377809 1
1.10155684541874 1
1.35034638477929 1
0.958008614153417 1
1.19687027569917 1
1.52332155575168 1
0.990084250723988 1
1.19164123927724 1
1.2983777626071 1
1.07546650460373 1
1.55578100407996 1
1.52589407166347 1
1.41474199443464 1
1.75705842186319 1
2.06212390527007 1
1.09869270606278 1
1.211163196032 1
0.837725360486356 0
1.744801400105 1
1.70853936004331 1
1.90669821621814 1
1.18514937151246 1
1.47570968852645 1
1.35679449261677 1
1.51250572972053 1
1.29758896308356 1
1.27218183411881 1
1.47712461395308 1
1.72213293068533 1
1.11579827199496 1
1.45558312949576 1
1.09770450793876 1
0.648592516574801 0
1.51023609859073 1
1.44888571872469 1
1.43124626259297 1
1.73215122940959 1
0.824931444306961 0
1.6945482557126 1
1.52311292345109 1
1.78952914130758 1
1.48729668477821 1
1.31503285555718 1
1.2157206591206 1
1.70613491420114 1
1.6357991633956 1
1.5668814661659 1
1.49153729485016 1
1.65881431440485 1
1.23295624561644 1
1.72006933464355 1
1.40927896922684 1
1.47895830748212 1
1.31262255289147 1
1.32008737889301 1
1.74950202185618 1
1.20785263366339 1
1.21934309963264 1
1.3494173792559 1
1.46023153926056 1
1.54090602094027 1
1.32659424072468 1
1.0390522607741 1
1.40870813441803 1
1.41307132214092 1
1.0495776150262 1
1.6714915082435 1
0.975317838595285 1
1.14750036365258 1
1.60009940802503 1
1.20343337914964 1
1.09541388447844 1
1.24430943701181 1
1.71499216248259 1
1.05116048287554 1
1.26542038579393 1
1.5704164644022 1
1.3639785250784 1
1.59399957790793 1
1.44922996943094 1
1.7521453046954 1
1.82485011287333 1
1.66791655913856 1
0.973448995593739 1
1.41136979260635 1
1.38935838641882 1
1.05565855218817 1
1.71902679917249 1
1.36795488335312 1
1.48414401969017 1
1.85880283192278 1
1.7907840868876 1
1.14785805626947 1
1.40396647303028 1
1.60474323070928 1
1.55228476427599 1
1.7537980395189 1
1.47241314787544 1
1.7528508027671 1
1.05664530071911 1
1.26292871297642 1
1.16032394882572 1
1.31440062510343 1
0.906666103608073 1
0.930625030879187 1
1.7065673821363 1
1.75918824194708 1
1.38737678198348 1
1.15686818610018 1
1.68834551306033 1
1.37355183818889 1
1.40568090216617 1
1.59326001285897 1
1.39487409089096 1
1.72502506698077 1
1.12684287902938 1
1.26920486633586 1
1.03161610041421 1
1.32333213374721 1
1.8202169426127 1
2.00651660440292 1
2.13830899338097 1
1.67685021892473 1
2.0251212236356 1
1.77194799508378 1
1.0718991296505 1
1.66177872696674 1
0.686928457547606 1
1.58252830888677 1
1.46438004044369 1
1.91064106762669 1
1.57815333888505 1
1.40771447207798 1
1.12616041488088 1
1.0202008956723 1
1.24636064895395 1
1.30701846532198 1
1.1923331617213 1
1.23349954865092 1
1.15291421252423 1
1.62503602898064 1
1.36153004001724 1
1.59137572510642 1
0.919251105142797 1
1.60028986328325 1
1.69660287901933 1
1.32621748147746 1
1.3823575728246 1
1.60426254475217 1
1.2708826567266 1
1.36545503725038 1
1.09411095280296 1
1.85800704014836 1
1.60570658592283 1
2.08406088994472 1
1.82288177497725 1
1.75709967092751 1
1.34831164350638 1
1.33725424921321 1
1.32007992378313 1
1.64484769894055 1
1.2162950397724 1
1.19823860058091 1
1.16411163012198 1
1.11736736010411 1
2.05422482719521 1
1.34818186944076 1
1.45024027463493 1
1.3546683319587 1
1.13389071498493 1
0.773694182127948 1
1.58327440544338 1
1.23930868372707 1
1.43918139146984 1
1.49306052208042 1
1.68603977453733 1
1.41037806179981 1
1.60454797086743 1
1.16685722561854 1
1.60168006483923 1
0.972818502197227 1
1.19262359503477 1
1.44820315425596 1
1.21441942096253 1
1.49506767329584 1
1.54156210171798 1
1.49524973856595 1
1.34002431363943 1
1.56613936153593 1
1.10512414652157 1
1.44037055046269 1
1.5031261966434 1
1.86651963782193 1
1.49369469180201 1
1.36179711001438 1
1.31190432217361 1
1.3969044718773 1
1.25439389800831 1
1.24518585927396 1
1.8024930188254 1
1.65040495840458 1
1.30462419406127 1
1.04739268774874 1
1.32245606140254 1
1.56188266054029 1
1.46671429666448 1
1.04676046255403 1
1.239954902578 1
1.67086895329149 1
1.49001669347947 1
0.780353947035341 0
1.25995560346818 1
1.82531772058589 1
1.56340719258359 1
1.5253403497274 1
1.13513326190008 1
1.50756978064343 1
1.59154011026549 1
1.8402010137926 1
1.45704412452732 1
1.46204653796567 1
2.08065718141515 1
0.93783389395426 1
1.66098685621946 1
1.36717342016522 1
1.38954506941398 1
1.47911098109763 1
1.08456728611568 1
1.29825545773357 1
0.747044638297803 0
1.57831060400648 1
1.71002978516701 1
1.65273154091844 1
1.23454551798188 1
1.85527346346816 1
1.4809111957597 1
1.61687521184147 1
1.49558256114963 1
1.23632962798318 1
1.18609122289254 1
1.0734056586449 1
1.09049071347485 1
1.03423309227112 1
1.03453381068467 1
1.87439234224643 1
1.20909353660395 1
1.67755132470639 1
1.54956188164175 1
1.24432648297606 1
0.992784838665342 1
1.7068040393542 1
1.07222529496711 1
1.32008733663816 1
1.23355115592241 1
0.990343601423261 1
1.83898931527715 1
1.253540110732 1
1.90948732846908 1
0.996208377300606 1
1.56528688293306 1
1.17326741058382 1
1.70125784661196 1
1.71890801277426 1
1.4050277431878 1
1.31497497324966 1
1.65881212023642 1
1.81152532769986 1
1.46932297821308 1
1.24125513951876 1
1.28228266461548 1
1.43398898231936 1
1.53756402821381 1
1.26405109747593 1
1.95800491410116 1
1.09395469545235 1
1.36062798538853 1
0.730455957895973 0
1.48213192164951 1
1.12593732429746 1
1.62976556539299 1
1.62672624030506 1
2.01509768273124 1
1.56905041360009 1
1.44206493235044 1
1.57311152420345 1
1.92013748019483 1
1.66401067553657 1
1.49275676285696 1
0.853520676772969 0
0.783782161418157 0
0.855932478397669 0
1.72160671721734 1
0.980070117477154 1
0.834946188984804 0
1.59793559387855 1
1.15097753460858 1
1.55473811841867 1
1.87799075834315 1
1.13939552562453 1
1.34589392601133 1
1.02205296038062 1
1.64379678664188 1
1.02865308413009 1
0.998533641343177 1
2.06585120594469 1
1.0008556760144 1
1.08808165924247 1
1.74308465270109 1
1.26283054102402 1
1.52520512961402 1
0.640042140288235 0
1.55082551546226 1
1.28374194748411 1
1.14526054324653 1
2.06579669252294 1
1.14514928601133 1
1.38793581266445 1
1.44602555457313 1
1.61145677271566 1
1.62489698425354 1
1.38582821525258 1
1.38591340922102 1
1.73763657864313 1
0.823338322488247 0
2.13409336010706 1
1.38232742668107 1
1.82768559658999 1
1.24246258331282 1
1.25749393155436 1
0.991641297187271 1
1.61129465216079 1
1.23350295071205 1
0.863392024312659 1
1.39161130364408 1
1.3492631284975 1
1.53399738557103 1
1.9137743887043 1
1.55101160459778 1
1.32512752707281 1
0.656749003495906 0
1.33339051760277 1
1.93666062142048 1
1.79800645767202 1
0.584489600096376 0
1.54171484381691 1
1.7587938301249 1
1.61820888584787 1
1.17637993480601 1
1.027239156746 1
1.60675805144268 1
0.998208402979831 1
1.96534176185837 1
1.52419706398686 1
1.72667575139698 1
0.946592131731566 1
1.37785970658617 1
1.50795708842378 1
1.69311854630154 1
1.00743388166878 1
1.41430875500137 1
1.61243029127187 1
1.51928594733726 1
1.61475214827869 1
1.47915430442679 1
1.56717379921022 1
1.36600116753534 1
1.6468035765101 1
1.21178558459175 1
1.66614005778658 1
1.44680706505993 1
1.32217814123282 1
1.89811855067084 1
1.42499092455993 1
1.21936383700019 1
0.678141771768578 0
2.27049089943701 0
1.06333507905764 1
1.68947697019143 1
1.5693556462498 1
2.092774991747 1
1.61843936004382 1
1.33276654191679 1
1.42247331888786 1
1.5823266609724 1
1.08788879363082 1
1.49102203329528 1
1.47870795532029 1
1.08920458217921 1
1.05714708444762 1
1.34338433630403 1
1.60146163552758 1
1.54321809657708 1
1.62863044917044 1
1.69850855838881 1
1.15938651992364 1
0.925789620041558 1
1.52711966152725 1
1.45401478088189 1
1.69136598734455 1
1.27588562176315 1
1.17013184519206 1
0.960506309030773 1
1.30370498825153 1
1.51229808718936 1
1.17877001368386 1
1.55315747298839 1
1.54268311469266 1
1.10301162686461 1
1.29342271167771 1
1.89372420215913 1
1.61231914955092 1
1.59324522316573 1
1.54367064092284 1
1.64954371389668 1
1.15528637080437 1
1.30042445558882 1
0.740594401074408 0
1.07864883769568 1
1.17050582581946 1
0.814615930157933 0
1.76276491061715 1
1.49823745255367 1
1.11970907855897 1
1.46443036568331 1
1.70392380632707 1
1.57437269391189 1
1.62195767656485 1
1.56350849586198 1
1.15790623958486 1
1.32682023432332 1
1.62145499628562 1
1.26651037640233 1
1.35974448364139 1
1.01010474208187 1
1.60105099086408 1
1.44323638040383 1
1.77458434390742 1
1.50733542927824 1
0.919476408825407 1
1.85283387713632 1
1.67572679701384 1
1.68642768268954 1
1.47011199660125 1
1.03490975326905 1
1.46616758840666 1
1.60000923042285 1
1.86561435606363 1
1.24216988731932 1
1.61073478097915 1
1.56188076185835 1
0.931885008872714 1
1.31337081603051 1
1.94017386532817 1
1.54788298637176 1
1.548894646701 1
1.82120845734235 1
0.954881841749603 1
1.33393542328979 1
0.994394372826242 1
0.970503546149084 1
1.60169106899933 1
0.931308784087096 1
1.54648407276438 1
1.51696853528275 1
1.61678099288259 1
1.48725148638625 1
1.72115059990789 1
1.12883763530526 1
1.30096910647195 1
1.76361946734185 1
1.56199625553884 1
1.13418306500477 1
1.34267233172525 1
1.18123127919348 1
1.36303216633294 1
2.1961632699368 0
1.47841599633863 1
1.40324055326586 1
1.08142579297886 1
1.42183437629208 1
1.12454554930136 1
1.6082271665903 1
0.827925113917544 0
0.745805625609029 0
0.74545270430184 0
1.46867454779008 1
1.90374226021143 1
0.778403600437953 0
1.27763484218917 1
1.4723126566176 1
1.93694582369876 1
1.27843102004711 1
1.26896763295143 1
1.83353516041608 1
1.68988168362808 1
1.26950970085135 1
1.89400997018293 1
0.831519307964853 1
0.92212175054063 1
1.84734808696351 1
1.79103909128874 1
1.05705277572378 1
1.38120370590361 1
0.790262669793532 0
1.038327669148 1
2.38179349190382 0
1.12047695295711 1
1.26854947463767 1
1.56063576014352 1
1.32594303235942 1
1.638458784358 1
1.73520043300633 1
1.26273628028307 1
1.45053201524957 1
1.450991366768 1
1.53025853449818 1
1.22658125467253 1
1.38039593203459 1
0.992570601912361 1
1.49512042002922 1
2.17636506726679 1
1.27511042590075 1
1.02970638329327 1
1.07414941316825 1
1.31662774744361 1
1.53562178390314 1
1.68038299167309 1
1.66075938421587 1
1.52561693606178 1
1.61479161480817 1
0.987859307195726 1
1.55597011879695 1
1.57058193502745 1
1.20418944811521 1
1.59229845340104 1
1.91195166131556 1
1.22126315601606 1
1.53495953503545 1
1.71459663374324 1
1.53519784469499 1
1.22928170085793 1
1.6505963691538 1
1.60237249234305 1
1.49040934519108 1
1.32574593149929 1
1.25133264465742 1
1.35376719623385 1
1.66279643337366 1
0.95253825190066 1
1.59423683294797 1
1.11679325597841 1
1.14922658450188 1
1.67791064170378 1
0.97804438828612 1
1.03514293463687 1
1.50793738617589 1
1.52323477844716 1
1.44090416502144 1
2.15539765652839 1
1.7498862874366 1
1.14396308863869 1
1.51711961061346 1
1.46239053540048 1
1.01258525911822 1
1.94458457779956 1
1.01277295203708 1
1.31933301694152 1
1.20818254609493 1
1.46060983660481 1
1.59301284284876 1
1.54433847950564 1
1.2803136864136 1
1.14762547950667 1
1.71759887716952 1
1.63925527939068 1
1.6381956602914 1
1.72925362657911 1
1.09447887440863 1
1.04835422723139 1
1.3439863648472 1
1.17529779140866 1
1.77720824755526 1
1.27629459285873 1
1.54205301152158 1
0.796284147523684 0
1.43809080216395 1
0.786931265446259 1
1.75699902933555 1
1.93098477218824 1
0.906700394372186 1
1.18428934702966 1
0.857321569849775 0
1.35761978111788 1
1.40520471266965 1
1.50676889850964 1
1.19830637465551 1
1.30579709860632 1
2.12462763669039 1
0.99007935069299 1
1.86981643363337 1
1.69048477108776 1
1.15576936451343 1
0.970626985680643 1
1.19193294525899 1
2.12913085781419 1
0.810484683080388 0
1.24259144659731 1
1.72750105223477 1
1.18903730610491 1
1.39416605338852 1
1.34208407728744 1
1.21521862332143 1
1.37065135687577 1
1.40602124078726 1
1.88520192199591 1
1.17851205152529 1
0.882791021355297 1
2.06704616231516 1
1.25457963325276 1
1.23541327596233 1
2.04739588347045 1
1.20242715122202 1
1.30231426955434 1
1.54488706843939 1
0.854763914385395 0
1.1052892263197 1
1.48752176147242 1
0.977427025541591 1
1.44187166103473 1
1.68759161810381 1
1.82648753742277 1
1.29855162564226 1
1.24494601461209 1
0.948261028641464 1
1.50774790152031 1
1.83123752276028 1
1.55008623159013 1
1.47709331329945 1
1.77015812968534 1
1.41594907358804 1
2.02917389598904 1
1.26015854760047 1
1.12139969589201 1
1.55077039915479 1
1.27662985075713 1
1.63772288494164 1
1.44662760864307 1
1.56585164574615 1
1.62694664473058 1
1.49118348720258 1
1.30193348985808 1
1.01861769060406 1
1.04444413137451 1
1.04832826938856 1
1.25222116254765 1
0.793816012095299 0
1.15332091991412 1
1.09018717593777 1
1.41711878690145 1
1.00424641886452 1
0.938153874230848 1
1.21355661149448 1
1.5452048055031 1
1.20580112540368 1
1.17785058390719 1
1.52923930141555 1
1.54351460678028 1
1.30967076110982 1
1.57300641235167 1
1.16406289334359 1
1.55243331326426 1
1.70970827100779 1
1.60643566261253 1
1.68890898627461 1
1.38191428710585 1
1.61287514121276 1
1.41281494516931 1
1.06519056143874 1
1.09445479390521 1
1.19949677785724 1
1.49256355944645 1
0.858691339785229 0
1.24540960932079 1
1.22947512018665 1
1.64163092590088 1
0.930119466166615 1
1.53025278232007 1
1.30812876068125 1
1.41227960917836 1
1.48503269325365 1
1.92170039144439 1
0.994175781342492 1
1.12389510185173 1
1.66874288541396 1
1.43659159380796 1
0.852626161390732 0
1.8042356187794 1
1.36630086422267 1
1.31166573455236 1
1.43475412075369 1
1.27305719594682 1
0.968832624542032 1
1.3397183292762 1
1.29886054447846 1
1.10943793426483 1
1.13889175203788 1
1.5115070659943 1
1.37163877675401 1
1.64758542152424 1
1.594009320487 1
1.20227079576991 1
1.46240368866039 1
1.41896960197868 1
1.24303471974201 1
1.54623101750901 1
1.88341251752341 1
1.00408259955319 1
1.40160298061925 1
2.31195455605555 1
1.69973599207737 1
1.50642560688969 1
1.20615081889858 1
0.879600454923459 1
1.38334756359712 1
0.962200015297633 1
1.31478697702651 1
1.59247317067125 1
1.67451671210011 1
1.14226475789513 1
1.2673994089877 1
1.28019209375013 1
1.00808450071282 1
1.21526428730585 1
1.55058778592437 1
1.16753798213904 1
0.975344218278514 1
1.48581644571493 1
1.29791637480635 1
0.770584755661166 0
1.34505451327721 1
1.30546084060897 1
0.865173012371562 1
1.62642644730762 1
1.0992655671175 1
0.916663451142125 0
0.977670972430219 1
1.29227127741794 1
1.30665302194277 1
1.44264956395043 1
1.5084808330481 1
1.63871401955438 1
1.50602464251516 1
1.36097701472981 1
1.51025068161917 1
1.20393257706834 1
1.75629454486236 1
1.49800644696537 1
1.22295250152598 1
1.32151848789426 1
1.71034603553062 1
0.879358996625832 1
2.14477961465771 1
1.11000340250051 1
1.51777026494077 1
1.17456245251296 1
1.1970088483478 1
1.20316962289243 1
0.956245762524826 1
0.941232811564259 1
1.57204439838092 1
0.977803434044437 1
1.72059966375059 1
1.04133961907514 1
1.54786968662946 1
1.50658792351273 1
1.18119520317258 1
1.42678040438005 1
1.81420337416807 1
1.48933785496252 1
1.41333152182256 1
1.28116305302902 1
1.76700185852402 1
0.945251391141689 0
1.59036055260102 1
1.13524782553334 1
1.39766338175621 1
1.2795200704119 1
0.906463400356037 0
1.56246190864674 1
1.38607311053779 1
1.61435468919406 1
1.72709542845652 1
1.92951964216456 1
1.47669409735437 1
1.46413165498041 1
0.821970106224545 1
0.841557519201084 0
1.26073166813468 1
1.28935587652739 1
1.63103292328818 1
1.02858692346733 1
1.35627927785779 1
1.26246834650783 1
1.57419562395344 1
1.85228680058208 1
2.14851851373199 1
1.37127672350719 1
1.37633006873885 1
1.17560898335679 1
0.643912940051758 0
1.19354477304284 1
1.15836400119109 1
1.63943359507387 1
1.3057543744285 1
1.94982321234857 1
1.13370782848492 1
1.44551546821313 1
1.87754751810549 1
1.71830329640255 1
1.01644302379601 1
1.56425698041862 1
1.16218985132605 1
1.25799619947482 1
