# Supplementary material for: Bias caused by sampling error in meta-analysis with small sample sizes
Source: PLoS One. 2018 Sep 13;13(9):e0204056. doi: 10.1371/journal.pone.0204056 (PMC6136825; doi:10.1371/journal.pone.0204056)
Supplement: S5 File — (ZIP) [file pone.0204056.s005.zip › results N = 10 theta = 1.5 tau = 0.5 sz = 30-50.txt]

"dl.theta" "dl.cp"
1.32464278552636 1
1.32005456490317 1
1.3052109864166 1
1.36536315182997 1
1.41879339989893 1
1.41611669115384 1
1.39132293874654 1
1.10634311868808 1
1.33811164406253 1
1.53109009961241 1
1.43367726482304 1
1.82839173311365 1
1.61608975736602 1
1.45562617771708 1
1.7368638300022 1
1.50077702450265 1
1.50429356119339 1
1.28020912918768 1
1.25225276073548 1
1.04666976062262 1
1.95643812977442 1
1.40445390002498 1
1.48655322994576 1
1.137928185392 1
1.14509139336548 1
1.54593892441123 1
1.41165318388559 1
1.5133582706131 1
1.20269644650965 1
1.25143748719107 1
1.56895329446694 1
1.4677571191797 1
1.55843358402915 1
1.25578550581801 1
2.06325748171422 0
1.53812593007478 1
1.49032193538737 1
1.16791810710241 1
1.22440547681747 1
1.43819572662533 1
1.4416843324182 1
1.09056381028091 1
1.45513959904796 1
1.21241710546993 1
1.50087513994987 1
1.7576400397335 1
1.6876249364178 1
1.44352273692449 1
1.18466789604379 1
1.97970660256017 1
1.37494210513144 1
1.89649020569631 1
1.25440169979601 1
1.67046125893849 1
1.30955796035541 1
1.85074528555632 1
1.00129240843252 0
1.39606669354196 1
1.29854079916756 1
1.51636978359179 1
1.59817475063856 1
1.19984872219974 1
1.40400215699614 1
1.35269291014576 1
1.40818056139791 1
1.28550272413376 1
1.50706393846188 1
1.38814596401189 1
1.57780236222292 1
1.33199637532642 1
1.77045011211661 1
1.64414619150458 1
1.41834612547315 1
0.972377969217752 0
1.05538864444859 1
1.19945917512113 1
1.71763475439388 1
1.37148768594376 1
1.20999506693731 1
1.98202243423939 1
1.50300611966407 1
1.34199258960435 1
1.35976914341608 1
1.23539204188793 1
1.43690293891445 1
1.37898805182564 1
1.92577912741771 1
1.27677071912074 1
1.30336712918408 1
1.78513834778124 1
1.05397581650021 1
1.44501280801063 1
1.66179162446979 1
1.46080299228727 1
1.42377913147303 1
1.57098276420599 1
1.10624109767107 1
1.83082163497695 1
1.30223271759734 1
1.32689730987816 1
1.49298112769373 1
1.44395908056744 1
1.57806181810293 1
1.41683088112792 1
2.05697578465262 0
1.97349861590075 1
1.61028180847374 1
1.20616594780373 1
1.19152333943818 1
0.788764114720512 0
1.77151835503255 1
1.78229630569844 1
1.48333311840053 1
1.5674690882852 1
2.07726577928317 0
1.19073673392735 1
1.84396233660735 1
1.42471226682463 1
1.128886605445 1
1.44932384095224 1
1.06922101200845 1
1.46722743350499 1
1.90570838768998 1
1.15054104449204 1
1.4619382148336 1
1.2910415321982 1
1.71672966347664 1
1.22110104621382 1
1.49824099421964 1
1.48040481962389 1
1.54927827192816 1
1.84615368334608 1
1.45440933014818 1
0.780845582900639 1
1.5509102847447 1
1.09979602588609 1
1.03379951296501 0
1.61144557894951 1
1.62709852128154 1
1.34709759469422 1
1.8477730477658 1
1.33127212288113 1
1.74119350703643 1
1.97904663885287 1
1.94567041381398 1
1.07975075878525 1
1.5900797369785 1
1.62516316512677 1
1.82016651737248 1
1.65569636039333 1
1.50084264886819 1
1.66638317221872 1
1.11942361827555 1
1.64692390821083 1
1.63330966515617 1
1.57807706831424 1
1.31323312557644 1
1.26190766974269 1
1.46180474250242 1
1.75150078406701 1
1.42451455197888 1
1.17950271107071 1
1.58317394646738 1
1.54661852504508 1
1.31975472592172 1
1.77311967827153 1
2.30819552503149 0
1.4664346695041 1
1.24271156493 1
1.13030015242057 1
1.13126721755076 1
1.25749994586388 1
1.07549768288544 1
1.75628827988471 1
1.62429459338351 1
1.86310991778414 1
1.24359437649899 1
1.4486913455007 1
1.20815747137029 1
1.29368341720746 1
1.79418069381148 1
1.59824464651728 1
1.55045531751956 1
1.30007635078667 1
1.46411048276568 1
1.63560313660957 1
1.63134438299667 1
1.01896596347195 1
1.55067135794374 1
1.37540981526852 1
0.920094302875406 0
1.59776740049669 1
1.62571015809786 1
1.73056638495191 1
1.65634866752448 1
1.51219595993284 1
1.46814739517515 1
1.21397374982932 1
1.56599802902708 1
1.3284386333839 1
1.28285486997088 1
0.898276220824669 0
1.6305660761461 1
1.86798660669824 1
1.36397772971059 1
1.58208301531959 1
1.2403918274093 1
1.3702750893857 1
1.0377535480804 1
1.19297654483198 1
2.16327025114387 0
1.49308044525169 1
1.42738250492197 1
1.48444197483625 1
1.67730362817799 1
1.6940266368365 1
1.75822982110466 1
1.34611606320818 1
1.29108081321741 1
1.26042936607572 1
1.28440160563791 1
1.09612725507053 1
1.81141005359575 1
1.32145521826895 1
0.960894757139591 0
1.58750474019821 1
1.32672019387978 1
1.42051205807566 1
1.34577906919101 1
1.61958947907183 1
1.49264235962978 1
1.36472307993164 1
1.05802035083261 1
1.50535348825424 1
1.42774775930162 1
1.67133779356137 1
2.19622041777017 0
0.942453155529892 0
1.48481905147006 1
1.78015952377567 1
1.53700741661046 1
1.41904804570255 1
1.78661483395214 1
1.19176586012974 1
1.59477215240803 1
1.21190202743767 1
1.23044805483616 1
1.51273619448932 1
1.74260588196938 1
1.20993163996323 1
1.78602681271551 1
1.35426993836685 1
0.870906002747598 0
1.67046054635057 1
1.29387147091748 1
1.48931531760701 1
1.33839850931153 1
1.2689075528199 1
1.2539264693849 1
1.39911159225922 1
1.78176293720415 1
1.508039406274 1
1.08936082924915 1
1.67792303253907 1
1.43203112010057 1
1.34127858583632 1
1.44443777093695 1
1.67250723013098 1
1.21259699495846 1
1.36276756892484 1
1.9668384407035 1
1.665749465999 1
1.82797727168379 1
1.31678336989493 1
1.76606925883858 1
1.61885274942821 1
1.17592213948277 1
1.57669191666316 1
2.28857690481194 0
1.63608151324639 1
1.45563729198768 1
1.60292290968713 1
2.25583593200768 0
1.69368143943473 1
1.46333151195959 1
1.72846809718535 1
1.41324767248685 1
1.56607253592647 1
1.4960394793853 1
1.66464833689542 1
1.24480716735712 1
1.66864984304761 1
0.936117706840968 0
1.43927080732827 1
1.2737776302313 1
0.98584306110168 1
1.83736388614916 1
1.06289220445974 1
1.23273872969179 1
1.16209965717405 1
1.25643314853913 1
1.32588039400534 1
1.58875137577683 1
1.58727235227043 1
1.28658030377204 1
1.56010859539182 1
1.32136736152486 1
1.1317871881926 1
1.5229801548889 1
1.6022469723327 1
1.80252959441523 1
1.82189194553719 1
1.81741601661037 1
2.09472319822811 1
1.64237672995604 1
1.5409643773071 1
1.46988954473373 1
1.18864550151112 1
1.18754921559802 1
1.29988086718311 1
1.36272446933488 1
1.66981087059915 1
1.43062530269076 1
1.89745392133744 1
1.40570458935996 1
1.38185619600486 1
1.25617407827458 1
1.52154166191492 1
1.34522488646761 1
1.16310361670241 1
1.61642102178533 1
1.54536489940715 1
1.72906693803614 1
1.64094781575129 1
1.20055760124831 1
1.28771094560226 1
1.37173591271347 1
1.64890442457764 1
1.92926449075555 1
1.83122326549395 1
1.16604927341157 1
1.50743181123015 1
0.873975727807285 0
1.69265420933495 1
1.51992626903076 1
1.99807961285401 1
1.43691326633192 1
1.59692367731604 1
1.47845089394343 1
1.38989411577461 1
1.34614620372899 1
1.45176464866371 1
1.37100882729112 1
1.20932031644669 1
1.10218602191174 1
1.91973508014953 1
1.32075382451858 1
1.22183748725739 1
1.35799379962775 1
1.21154589922047 1
1.1732344697362 1
1.29301951985226 1
1.68754508224177 1
0.80155190033454 0
1.44217618717295 1
1.31316930718611 1
0.774112615470393 0
1.50384008676944 1
1.23737362453865 1
1.05089008202999 1
0.814704772960604 0
1.31060656518827 1
1.38587826295234 1
1.00971419961313 1
1.36872715565067 1
1.71054454388082 1
1.45194977467845 1
1.52558495050633 1
1.55167773716551 1
1.56964615421375 1
1.13088247163265 1
1.47666949443923 1
1.64872990533112 1
1.20037728871843 1
1.47375191853126 1
0.967754922369617 0
1.72564554274073 1
1.2929109110968 1
1.6310635944684 1
1.75121307702468 1
1.39072223545998 1
1.66838510633534 1
1.3988253762295 1
1.33718155374936 1
1.54973533486871 1
1.43344356087659 1
1.14092228399007 1
1.67856421471811 1
1.67737259170295 1
1.24249545125809 1
1.64580887907043 1
1.35932985525941 1
1.26720022693987 1
1.4050178285541 1
1.63006121869436 1
1.6155982394346 1
1.35069840861661 1
1.25214804018528 1
1.40106079423108 1
1.43436661786645 1
1.32947545865354 1
1.0885311541944 1
1.06794894122385 1
0.951404685353608 0
1.73267190876542 1
1.9046282244696 1
1.56451655540896 1
1.32173911314164 1
1.20086518717691 1
1.28785242196604 1
1.52936213496704 1
1.82187742827246 1
1.50730050612047 1
1.17997375491357 1
1.23185964821445 1
1.25707892458819 1
1.3264430541694 1
1.4306055999425 1
1.47938090350303 1
1.66950421276041 1
1.10639402799108 1
0.853936284676262 0
1.14542326451189 1
1.56443623186771 1
1.69281192475309 1
1.25904570608767 1
1.06126852592574 1
1.18642246284088 1
1.56062694863763 1
0.928486802469188 0
1.42352639155218 1
1.39973590284363 1
1.33191877910055 1
1.86331717926107 1
1.84618106058156 1
1.59960474992921 1
1.80242125509009 1
1.34293231587086 1
1.82065493445823 1
0.979356505903709 0
1.40806596322053 1
1.13329036219633 1
1.73881624943193 1
1.51162912493766 1
1.38182269536838 1
1.32817929668254 1
0.988739543889071 1
1.48246092763816 1
1.84947323634746 1
1.19842324400571 1
1.56717432942185 1
1.36725567554769 1
1.90506522085544 1
1.6389300454617 1
1.53775879244918 1
1.13612105897377 1
1.30390441369347 1
1.35858008954295 1
1.44705461095413 1
1.80985746099648 1
1.27014804111223 1
1.65323169812926 1
1.97976352771613 1
1.60461826249047 1
0.677995037287901 0
1.68003321369063 1
1.49613785642502 1
1.07824914427177 1
1.19405679956937 1
0.836509147426391 0
1.5079901709133 1
1.62814387640446 1
1.18409277802479 1
1.53649883828601 1
1.09731716986777 1
1.51106599513261 1
1.35638768345003 1
1.52570655914621 1
1.31677065685939 1
1.51617220457399 1
1.67274091232685 1
1.60032450744047 1
1.42968872526696 1
1.23981379144466 1
1.86993408298252 1
1.32345633795414 1
1.40486130732282 1
1.40797968821889 1
1.24174616114095 1
1.6895907488717 1
1.27742276908951 1
1.0263472268944 1
1.28100515618466 1
1.58274885915794 1
1.41204450944792 1
1.7677744008515 1
1.90095838561738 1
1.36051129414447 1
1.63076510267197 1
1.27372220674865 1
1.39486350221995 1
1.65839536268763 1
1.38666301105919 1
1.22087852754028 1
1.55965105418252 1
1.7454380439779 1
1.78710031358777 1
1.33300501532641 1
1.51247192981254 1
1.50567815156482 1
1.15622465669891 1
1.60192829917393 1
1.10913550136183 1
1.23753697299257 1
1.21817328032221 1
1.35150815255406 1
1.59121621741119 1
0.947770574999799 0
1.16205085582264 1
1.28608562134971 1
1.79425245688519 1
1.27693045745727 1
1.1808017261777 1
1.44973394798934 1
1.35045348927241 1
1.24870670128016 1
1.73584102507104 1
1.49873338778642 1
1.16177977191426 1
1.04973550011375 1
2.00516401740906 0
1.34651735028683 1
1.49242268845686 1
1.22218106153717 1
0.901209894915421 0
1.89198552951499 1
0.750537563179158 0
1.37812401913466 1
1.63079097688623 1
1.40595965849317 1
1.12740155756498 1
1.67065873868148 1
0.970714656285521 1
2.41928205864889 0
1.5686448921418 1
1.03640240010116 1
1.50698558312121 1
1.19498936056297 1
1.81405384993366 1
1.5212514899369 1
1.50646825666154 1
1.40090244410438 1
1.20210471453852 1
1.58785848082932 1
1.19199147847482 1
2.03692079049881 1
2.01324136678903 1
1.46703438705969 1
1.31565070987268 1
1.19295719600574 1
1.74798353530848 1
1.36935835368149 1
1.69217782145676 1
1.33147875224518 1
1.43985378503654 1
1.31792322876421 1
1.18841869976825 1
0.857959418313824 0
1.40043341080182 1
1.99928028969897 1
1.37393486348675 1
1.21943764892682 1
1.80731808015584 1
1.25960826754271 1
1.31436334939725 1
1.38270668828185 1
1.58521507811666 1
1.01222922515786 0
1.82963797595537 1
1.45010730645014 1
1.06247243209005 1
1.1753798365615 1
1.25290899619205 1
1.47017819663148 1
1.2176827155658 1
0.810764730697064 0
1.21002507113272 1
1.34766675055018 1
1.89744605502368 1
1.22580197345136 1
1.63690308923428 1
0.863438568965115 0
1.98552073147022 1
1.74216674122252 1
1.38618334947601 1
1.6329843757869 1
1.01749747328019 1
1.30223365270731 1
1.34676220086762 1
1.42067280429053 1
1.64452593325077 1
1.42108664182325 1
1.60101733088247 1
1.37900226939035 1
1.49844475194853 1
1.31154901362454 1
1.32560042797792 1
1.60214837095467 1
1.72619093859852 1
1.4508299081222 1
1.69370174822018 1
1.48931974930559 1
1.6828994799574 1
1.52990561602463 1
1.98063627480906 1
1.50949904010289 1
1.32129490175456 1
1.31491745627084 1
1.71641132021573 1
1.31548191932842 1
1.77682000249446 1
1.35086637542146 1
1.56489844630292 1
1.34422330662925 1
1.25282481030187 1
1.38664707380674 1
1.04326186370637 1
1.14001171062581 1
1.67994833544382 1
1.8015340516113 1
1.07620694127068 1
1.44742650490043 1
1.947624337829 1
1.37802122198054 1
0.938069094273838 0
1.52331155398064 1
0.972064801017942 1
1.43015489324331 1
1.24582008967796 1
1.32609777817021 1
1.66488697371258 1
1.87241737001099 1
1.35321451076243 1
1.77091835333457 1
1.66593055365667 1
1.43298735228209 1
0.885271955705796 0
1.25581745870449 1
1.32590506798982 1
1.76480116244072 1
1.69672380218251 1
0.883517672438328 0
1.14924603391741 1
1.64769668185411 1
1.39549860908702 1
1.56577911373045 1
1.34808767923311 1
1.3739254868408 1
1.34068985303244 1
1.6569884307994 1
1.13677303192903 1
1.15617630059357 1
1.08060397449222 1
1.26714539524081 1
1.10744141444746 1
1.3951994448791 1
1.62626905900393 1
1.31174253567024 1
1.18396966906171 1
1.66326256822326 1
1.25682621541068 1
1.34057290706687 1
1.32234937772596 1
1.36441524245647 1
1.46645593575435 1
1.21478793579256 1
1.22369368044073 1
1.02688394437125 1
1.80714637216011 1
1.77654366391291 1
1.38705581074775 1
1.78116360599313 1
1.41494090724559 1
1.20173704006601 1
2.11629842129005 0
1.2012219593327 1
0.919558260015225 0
1.64857108676945 1
1.76091702109082 1
0.759366174804939 0
1.9075981852594 1
1.22750537882837 1
1.6489534155032 1
1.70858732586133 1
1.46630489393804 1
1.49168696723835 1
1.46735342380384 1
1.89088137305015 1
1.11483803367412 1
1.46106178317916 1
1.50953332114728 1
1.81302919767114 1
0.808906337506948 0
1.21415331681793 1
1.5102360653472 1
1.1117356413904 1
2.07873231814491 0
1.1912751961858 1
1.35148043295992 1
1.45634619206447 1
1.72074940801782 1
1.19078789674944 1
1.6917040857564 1
1.09628622585089 1
1.12492615006689 1
1.56551228687542 1
1.56464938644918 1
1.22362198610691 1
1.11784774704543 1
1.29287407112966 1
1.70387628679703 1
1.46986880155101 1
1.16535171415634 1
1.26009261305255 1
1.60783229838546 1
1.3236216973762 1
1.42349815935224 1
1.47502900697257 1
1.11949832478239 1
1.35970263126886 1
1.25047524907764 1
1.01329549753398 1
1.0130996368221 0
0.711334536706424 0
1.87877791224867 1
1.31624555131596 1
1.27266866023836 1
1.87821774236267 1
1.54849902917745 1
1.37869695867471 1
2.06246344018958 1
1.55168074765829 1
1.41353602246062 1
1.54246086508754 1
1.54100416175413 1
1.60290743183127 1
1.55757614111773 1
1.19077768344796 1
1.23574143308446 1
1.20722963591692 1
1.86578079763546 1
1.51420484102655 1
1.12902121725834 1
0.943042902143388 0
1.60923713255783 1
1.2180876314421 1
1.09635277552497 1
1.63992212169581 1
1.38560828345781 1
1.2054373280477 1
1.10240176973286 1
1.29163501662635 1
1.68114121214182 1
1.88449124930156 1
1.22745902982796 1
0.951485646326605 1
1.52791963848138 1
1.50302863297821 1
1.39087016442592 1
1.56365330358746 1
1.39755848563515 1
1.16381558128222 1
1.57126255261397 1
1.53958837051755 1
1.52085945535974 1
1.22301996266979 1
1.27754939449784 1
1.47415875056854 1
1.76538025903485 1
1.25720015719114 1
1.4638518970539 1
1.54086513349575 1
1.22740020242068 1
1.63904891749347 1
1.93958700738498 1
1.41426803528051 1
1.24753525373613 1
1.48204801493367 1
0.780390833209396 0
1.15160276022137 1
1.66898555586658 1
1.76840952627485 1
1.27449787607611 1
1.29680824406252 1
1.3509060263251 1
1.40667071486128 1
1.37812438361297 1
1.59172995851316 1
1.895344862159 1
1.3702687283358 1
1.34013889217279 1
1.82384208525545 1
1.16193907929042 1
1.49952552583132 1
1.42486204666381 1
1.60888288504309 1
1.12576220868691 1
1.22361041697326 1
1.80378740876339 1
1.81271278849564 1
1.08897613337715 1
1.26376321421896 1
1.48279659327922 1
1.34593484460645 1
1.47676100097377 1
2.16811082008594 0
1.09405831679341 1
1.39078867961806 1
1.3303092439526 1
1.68611402274163 1
2.08400908087198 1
1.55654871824933 1
1.14830645455268 1
0.830895021908174 1
1.36340848694363 1
1.69829542428124 1
2.24331945767091 0
1.77780344916785 1
1.3753462077687 1
1.33959562896943 1
1.35639670842268 1
1.31825404280232 1
1.78683623243367 1
0.629316505179385 0
1.38560776709184 1
0.955426291982608 0
1.72210798736235 1
1.69211275364873 1
1.835123450141 1
1.3396695865679 1
1.46745560453195 1
1.29471308942088 1
1.72895540372209 1
1.51680357993149 1
1.7514341010678 1
1.71966113749903 1
1.41678462910588 1
1.49738583860269 1
1.4172040015696 1
1.4688293419841 1
1.53854568336966 1
1.93140924952172 1
1.38428272522964 1
1.43395158105436 1
1.26410352098545 1
1.07132299700947 1
0.988626876583668 0
1.45670207636547 1
1.29710719253156 1
1.60312912820928 1
1.45003717250841 1
1.63905228696733 1
1.35042228326623 1
1.17832668772826 1
1.214096262419 1
1.88396209046329 1
1.63159665412102 1
1.41571009853615 1
1.23070083730111 1
1.32877418415932 1
1.50817424001256 1
1.43593611498435 1
1.78751598758241 1
2.02255064232819 1
1.00680883610328 0
1.19085363214348 1
1.22133435129752 1
1.11565206497456 1
1.27224778611066 1
1.42559771632672 1
1.70362371912322 1
1.11443270799587 1
0.920429780721969 1
1.63217515975996 1
1.61380199472815 1
1.72065836864772 1
0.943158132893535 0
1.33251998540194 1
1.63078842559364 1
1.96657645893504 1
1.4518444730913 1
1.48781953522493 1
1.37681852168249 1
0.998818827317049 1
1.94006454207013 1
1.43045552390137 1
1.24776682681941 1
1.66669731590093 1
1.48735812018772 1
1.44445797865317 1
0.911710498940359 0
1.8044487766058 1
1.23760439946061 1
1.09961253001187 1
1.55935741945876 1
1.21625384621029 1
1.34576533145316 1
1.42136920060092 1
1.56522420345127 1
1.43989534702092 1
0.956120736680194 0
1.34903548006322 1
1.05976007780893 1
1.40304961318883 1
1.20527806782035 1
1.74572266709732 1
1.50685839348293 1
1.30054787146984 1
1.71710685505982 1
1.33318344759598 1
1.8219403024877 1
1.2936240391446 1
1.22498361881977 1
1.08359392029553 1
1.24890949606474 1
1.46693480289833 1
1.4814477420559 1
1.25346628286263 1
1.12652691390048 1
1.77898396323567 1
1.30113746431541 1
1.4102014325941 1
1.2725790010906 1
1.63127615396896 1
2.1289471079379 0
1.23802153484215 1
1.60028240298182 1
0.977577607496816 0
1.43997595198653 1
1.49249405828599 1
1.30724817946657 1
1.82195126361781 1
1.74594148991965 1
1.97690524953383 1
1.7889613909338 1
1.79448003243565 1
1.88401086377379 1
1.5060025071805 1
2.09708657523945 0
1.5941554718984 1
1.19658070231095 1
1.27087845174322 1
1.44586256393828 1
1.27368695785181 1
1.42434102817314 1
1.86145641388456 1
1.4833706111504 1
1.62478426086532 1
1.35780752009248 1
1.12650707970676 1
1.53596877011389 1
1.81605838832307 1
1.51251543611569 1
1.6688023314437 1
1.40225615218376 1
1.31695654768742 1
0.704577242152502 0
1.4239279909868 1
1.76644886810718 1
1.34756109820751 1
1.40333828747144 1
1.66943653964064 1
1.23198948417167 1
1.85453256805269 1
1.36956481844677 1
1.56212011219378 1
1.23363855724481 1
1.08996409684967 1
1.76281827674543 1
1.13235002299317 1
1.49942731413829 1
1.55094382746878 1
1.8901741839554 1
1.26745019229811 1
1.32278712270757 1
1.97052449447877 1
1.30580775544314 1
1.09696018635337 1
1.42282454704823 1
1.44934013057567 1
1.2225217838571 1
1.01723046650771 1
1.34781098711058 1
1.32206839921207 1
1.27578203724616 1
1.51913526633764 1
1.45402881925283 1
1.49991171035946 1
1.53271177116812 1
1.16527308090004 1
1.56638539204766 1
1.35064483794418 1
1.40821051789713 1
1.35072918445669 1
0.839316616445239 0
1.66131842699574 1
1.29176039523798 1
2.09076913257938 0
0.985022651813936 0
1.56982205478471 1
1.48409726721233 1
1.50186195712706 1
1.58178131897126 1
1.6394869335628 1
1.39890810619762 1
1.3464315793819 1
0.731614885628991 0
1.2097715352722 1
1.08739995315786 1
1.0428620563921 1
1.08036842274226 1
0.766047322425903 0
1.10305807666154 1
1.54133067337258 1
1.57787092901153 1
2.09140502484073 1
1.03854484795602 1
1.48915617615633 1
1.52935036410734 1
1.16292938769502 1
1.69554206129328 1
1.34695682937285 1
1.61010263785672 1
1.26749589732827 1
1.207006811293 1
1.27027676236199 1
0.829438000200328 0
1.52149274506476 1
1.00258949660232 0
1.7948527523218 1
1.41878369138949 1
2.03926924105493 1
0.921477999130504 0
1.12495478048832 1
1.30751611905015 1
1.13993259249332 1
1.74401893861649 1
1.67702517750027 1
1.77976898854028 1
1.83315687944554 1
1.24701065601555 1
1.65236544520678 1
1.43977852460909 1
1.24249263295779 1
1.36715091042787 1
1.40867345502858 1
1.24509900217064 1
1.61929077052521 1
1.37888673986407 1
1.79524595754263 1
1.92666534495513 1
1.37713173405813 1
1.95093026651176 1
1.36919648796126 1
1.33484984219017 1
1.06840581062296 1
1.3290003303687 1
1.23622113895049 1
1.72045443296881 1
1.41487945810491 1
1.59684956310039 1
1.37787326321823 1
1.8771746167632 1
1.21941904993427 1
1.31254135791495 1
1.39876508414666 1
1.01413627971827 0
1.0472078536199 1
1.11617436182626 1
1.31700075944016 1
1.01905309496674 1
1.55084282151485 1
1.37212055874584 1
1.46224271306598 1
1.08559967181699 1
1.6185175929329 1
1.22511922138106 1
1.08422985563814 1
1.45425726962792 1
1.33596618189181 1
1.0150167898709 1
1.91402012492601 1
1.86352704569687 1
1.46873460252263 1
1.1746790209846 1
1.73898852888477 1
1.46883833444459 1
1.63165309432719 1
2.05555420057012 1
1.02380555798548 1
0.944249997272559 1
1.16974243885095 1
1.24442207541237 1
1.49460301798634 1
1.70826686943725 1
1.13581210360303 1
1.42752400301426 1
1.09511461768099 1
1.44193456384629 1
1.70425405124714 1
1.31292429454792 1
1.17057200090576 1
1.59595397238109 1
1.37971985512312 1
0.799107675628287 0
1.67983645336822 1
1.13176292334397 1
1.61040367869741 1
1.35838769716042 1
1.76792071603483 1
1.57967638137427 1
1.35393060771321 1
1.37701270664706 1
1.0901110414628 1
1.58245218312101 1
1.47668610772869 1
1.20297688300938 1
1.66996983391117 1
1.57307171508941 1
1.56478652256473 1
2.01434863140369 1
1.86512160641286 1
1.67959856320054 1
1.92463167596215 1
1.61879453807288 1
1.49098335063462 1
1.45488251559336 1
1.56166659385557 1
1.41042399723956 1
1.55998492616149 1
1.38944037211137 1
1.26418085827392 1
1.26932000279948 1
1.27800003652121 1
1.24956205399148 1
1.18231006154443 1
1.51432281029688 1
0.97721845228261 0
1.46558665338372 1
1.40064973099123 1
1.90116258372338 1
1.68736154873147 1
0.889894453782453 0
1.36100661096672 1
1.69063901430414 1
1.07413643055168 1
1.39684133988408 1
1.03358516766656 0
1.58571126659546 1
1.47221097126668 1
1.2154376950715 1
1.25010901857768 1
1.52931271224774 1
1.80311899320679 1
1.24992212255109 1
1.57790489041132 1
1.4227257831913 1
1.80917711624688 1
1.59320531735707 1
1.75416664918642 1
0.970615412227484 1
1.4515594302419 1
1.35095685221863 1
1.56343831749778 1
1.12826152817696 1
1.5411947832413 1
1.28668234611523 1
1.509934562171 1
1.33274977203783 1
1.42927069674579 1
1.4683881410287 1
0.968126142531391 0
1.29547498484487 1
1.78650633724387 1
1.78863188702454 1
1.20046834370776 1
1.06642139816686 1
1.38963279699503 1
1.26610645870001 1
1.79703470230434 1
1.30259140629557 1
0.877678359638979 0
1.36625314596366 1
1.80273142391445 1
1.06188958404242 1
0.995937430922013 0
1.69728004746349 1
1.48941934353776 1
1.24498438625423 1
1.98153972785815 1
1.11529861997239 1
1.26267125609528 1
1.96291705844409 1
0.896988627931638 0
1.69441567960592 1
1.40006524330199 1
1.60381950544729 1
1.26443980850869 1
1.29730777377025 1
1.35742120338081 1
1.77289853669763 1
1.43899115550118 1
1.45673930510074 1
1.34675022632499 1
1.37975182915173 1
1.14539037855392 1
1.21725213779396 1
1.69611157006641 1
1.33032293922111 1
1.38973786170883 1
1.58481618245656 1
1.49506333860982 1
1.18290084077748 1
1.26192896592394 1
1.49501830676331 1
1.87334678938299 1
0.980802763968865 0
1.22728403276362 1
1.95501377074085 1
1.37056967233869 1
1.06887135614975 1
1.25020330777831 1
1.69935066217342 1
1.63519091274579 1
0.957582186050863 0
1.20209967303413 1
1.25684952277915 1
1.90059724698516 1
1.24983941707522 1
1.32741762883562 1
1.76000400791079 1
1.06911620578017 1
1.63081731195072 1
1.68845306674088 1
1.5029597962341 1
1.5223703251791 1
1.09359964013812 1
1.62551185696635 1
1.6021671139213 1
1.09261482544544 1
1.32428528402047 1
1.58864096872377 1
1.64435061305615 1
1.23054176025347 1
1.52311746410457 1
1.11377924740954 1
1.99637164242837 1
1.28780318058316 1
1.65378500356292 1
1.19854305296349 1
1.59155647617256 1
1.26982549655231 1
1.54904465241136 1
1.16220213981263 1
1.82328951371357 1
1.31698108561382 1
1.32102769943363 1
1.24007741201475 1
1.84692680029823 1
1.11988724497747 1
1.17419995778055 1
1.08393211462254 1
1.75583981703297 1
1.35739957635379 1
1.53307159862087 1
1.4609382377998 1
1.66472992300013 1
1.16145030198385 1
1.15611176964448 1
1.36454478421379 1
0.995654721052296 0
0.971798381222781 1
1.5152438947593 1
1.22515415433801 1
1.33670583842002 1
1.52148128520455 1
1.24666898561762 1
1.24387233230383 1
1.39387959182451 1
1.61581380994766 1
1.3708188001985 1
1.33912228484391 1
1.24748223947306 1
1.36321234030503 1
0.967069980937802 0
1.71357118776477 1
1.42779969804799 1
1.30520076975067 1
1.55700896560543 1
1.32490951772921 1
1.08233799389133 1
1.68156352321265 1
1.5009770675591 1
1.6516390600726 1
1.53062061497425 1
1.71171842902084 1
1.4169239563206 1
1.44331314228395 1
1.52696632752613 1
1.37700908361001 1
1.38447970043401 1
1.64624067269298 1
1.49810604977975 1
1.61473588846352 1
1.58138621521576 1
1.56770519968423 1
1.5216961446428 1
1.36885004351956 1
1.22862398330788 1
1.16993409820605 1
1.24630328410218 1
1.40959054796927 1
1.42407741264044 1
1.19720707862851 1
0.547737141456051 0
1.12034582969047 1
1.42177823627006 1
0.961532814812402 0
1.33103631665962 1
1.06438774248986 1
1.48165234245587 1
1.89601132363567 1
1.77338092950591 1
1.32542695645683 1
1.09822218280832 1
1.52111627111998 1
1.76438639876193 1
1.42068131510193 1
1.52078813142213 1
1.81184966106764 1
1.67815351811323 1
1.48872828638099 1
1.13773110540009 1
1.49215615404819 1
1.91393766840334 1
1.29065383579743 1
1.5381407188549 1
0.778330605087312 0
1.52456522585396 1
2.1027127719429 0
0.82685864875607 1
1.56775942752317 1
0.835512405569966 0
1.66718120464003 1
1.13213737198775 1
1.51183095328472 1
1.39918862181354 1
1.26057137615162 1
1.40272493483638 1
1.05042278036641 1
1.7425007798972 1
1.87070196731339 1
1.17728986665233 1
1.55418936283395 1
1.60796772788811 1
1.26001696658447 1
1.34557545394069 1
1.31699575716499 1
1.25949714157884 1
1.51485048405557 1
1.30594810185631 1
2.05309149839562 1
1.69709032227167 1
1.65652912471539 1
1.18629202621567 1
1.83580474020684 1
1.68735907350158 1
1.20597728844641 1
1.17336649846295 1
1.49771625097027 1
1.85765615744987 1
1.55785674885304 1
1.63260651227275 1
1.409909751636 1
1.902571432983 1
1.47371402226573 1
1.04483500815164 1
1.49029955983781 1
1.6234919992534 1
1.3005336604717 1
1.64909933234391 1
1.38718904030693 1
1.09079479785898 1
1.17819634578698 1
1.32646630592775 1
1.07302567558651 1
1.63538961435346 1
1.16672126577692 1
1.48768320445464 1
1.75844556687519 1
1.12367761269979 1
1.29744784954964 1
1.65406733992144 1
1.6317661671599 1
1.07456548660662 1
2.03400291173552 0
1.32829777808228 1
1.24598910004388 1
1.64583370277984 1
1.40949121081713 1
1.62847582807532 1
1.64811300144696 1
1.59150612255828 1
1.17831943687203 1
1.13908284393455 1
1.28095028838854 1
1.11124389545347 1
1.2369017240619 1
1.20079873635557 1
1.50570435787625 1
1.62858875221507 1
1.5077972384272 1
1.09943744560667 1
1.43948637220537 1
1.43446292021223 1
1.53668131994008 1
1.04311810759606 1
1.51548286079475 1
1.51383525141806 1
1.75143426023768 1
1.2259511342001 1
1.36992049017459 1
1.14167244666081 1
1.2405256980612 1
1.26228937540186 1
1.0520323914106 0
1.75007720507185 1
2.02344590138 0
1.5767750808285 1
1.4877905029713 1
1.24245910607936 1
1.66403534639523 1
1.4003419172338 1
2.12319568930694 0
1.08068498916336 1
1.25674392784367 1
1.87636831646449 1
1.88587641009766 1
1.63239469449002 1
1.43786313502384 1
1.5543752696784 1
1.18661611181188 1
1.26506131635516 1
1.24494850881669 1
1.1423600451307 1
1.63365905747889 1
1.44478302569345 1
1.44440517017794 1
1.62164001394885 1
1.45256513372383 1
1.2549213905908 1
1.52994658512618 1
1.45983793714116 1
1.6351406800915 1
1.50428644255192 1
1.02232678713884 1
0.953061261557552 0
1.62076458169884 1
1.10956472347958 1
1.82602979890004 1
1.5822871991994 1
1.27122426967439 1
1.80193245040517 1
1.26570552005403 1
1.29230790307168 1
1.04471716485271 1
1.03912507163842 1
1.44005386412318 1
1.53686249211573 1
2.0736323402158 1
1.78933757392374 1
1.42968718173082 1
1.53474535398388 1
1.94564336065949 1
1.55227152779906 1
1.6003428675986 1
1.54456692645333 1
1.45067003960792 1
0.894416560311824 0
1.57490769313594 1
1.8449379292184 1
1.3450950120911 1
1.70274181458526 1
1.87580352790595 1
1.49737799591519 1
1.74806243149051 1
1.26416812915212 1
1.54154171584895 1
1.28379621638814 1
1.55954036468392 1
1.15207174398401 1
1.74080045642949 1
1.39232990503614 1
0.957166376829075 1
1.39176258489535 1
1.39850497746723 1
1.47475191227453 1
0.976719801534183 0
1.22476822621616 1
1.29170863929029 1
1.49229758103981 1
1.44709307678313 1
1.2931609164222 1
1.62025748253025 1
1.18822603873125 1
1.15220913207014 1
1.66144232325753 1
1.15660583964463 1
1.43873091735264 1
1.48467263910602 1
1.60194221248329 1
1.58745450217024 1
1.3948167788076 1
1.43982456825039 1
1.29683928161626 1
1.56682749727301 1
1.55464425552603 1
1.35912326823942 1
1.60605187554377 1
1.49126261939499 1
1.18757304933413 1
0.447217957684429 0
1.17047365972748 1
1.87733830211721 1
1.59518612991512 1
1.40976539296593 1
1.54321491821996 1
1.62497839085372 1
1.16750619231819 1
2.03785124338507 1
2.21876355066348 0
1.80052719006131 1
1.81189174761159 1
1.41626183728371 1
1.53544025991627 1
1.24256341166851 1
1.46786039166743 1
1.73178621629201 1
1.19469307267322 1
1.46784263144168 1
1.72790279766474 1
1.64145310161116 1
1.56081329016534 1
1.19972646742654 1
0.998908074124597 0
1.70674649305902 1
1.06490714263737 1
1.61083388834984 1
1.95238448958055 1
1.31292404127086 1
1.30407395703817 1
1.11211400339551 1
1.4494602778078 1
1.27872483999574 1
1.46322061137967 1
1.2312808939751 1
1.07370982455464 1
1.07587719237217 1
1.27130302645264 1
1.38335858967471 1
1.23803332910434 1
1.95684327427895 1
1.38474245507261 1
1.84811736248046 1
1.19535548731763 1
1.51984348311998 1
1.73142554478406 1
1.29126486603985 1
1.40548346249125 1
1.41901828231912 1
1.37431794002707 1
1.3957107691487 1
1.35107186924397 1
1.52732837806408 1
0.940904402153093 0
1.47381823334391 1
1.62504920722438 1
1.51543873303595 1
1.39853759941054 1
1.38021313183988 1
1.64255806996298 1
1.53871043595949 1
1.7865879414964 1
1.26183677216587 1
1.315550933467 1
1.32650599202943 1
1.09958464347642 1
2.02242877233821 1
1.66427732854539 1
1.40733154796588 1
1.7005941021491 1
1.75970313610687 1
1.45910313043829 1
1.33862717372902 1
1.53556751683453 1
1.84232678307744 1
1.65881358021591 1
1.19487839761736 1
1.1057050706168 1
1.09900442143265 1
1.49443823007784 1
1.34400681624986 1
1.34067631245063 1
1.98933732000196 1
1.46883078743993 1
1.67821981127271 1
0.895035830385475 0
1.84810468661273 1
0.99952173119595 0
1.82099224475903 1
1.23045390093735 1
1.55606267307954 1
1.43772658615958 1
1.57041024086393 1
1.44113966240079 1
1.14043526615044 1
1.87580688074542 1
1.0336899772068 1
1.42309647584974 1
1.5229538622447 1
1.51863137663517 1
1.56439899006296 1
1.87964998882522 1
1.3025732267332 1
1.64732494817123 1
1.46092812730001 1
1.59907813001 1
1.32673682202067 1
1.52414584408458 1
1.62834139302623 1
1.96585709025602 1
1.21465596450853 1
1.94465722377258 1
1.45367664008819 1
1.44225278467645 1
1.24954272170758 1
1.55675485514097 1
1.8935586225516 1
1.17144084961561 1
1.13680273513222 1
0.825770588447373 0
1.13387544728383 1
1.3855947302201 1
1.62938673088001 1
1.96881071372389 1
1.43585992395354 1
1.45294038997816 1
1.47807342280109 1
1.7691464588522 1
1.75074261372478 1
0.999307368505751 0
1.7211909240855 1
1.60914591738812 1
1.57158144482695 1
1.11919822813415 1
1.21915976265072 1
1.44842619455655 1
1.82110049158209 1
1.23893865882901 1
1.78288759479226 1
1.75913830777392 1
1.05774898628252 0
1.72226483354342 1
1.66862796504384 1
1.83852176019026 1
1.05901363548749 1
1.43402746715772 1
1.20722838085383 1
1.29510939003075 1
1.03151420320476 0
1.69709541670195 1
1.07234970123004 1
1.19426650863734 1
0.803064574598304 1
1.40269111694613 1
1.67733907886486 1
1.30934431137596 1
1.21262401444393 1
1.02188193594798 1
1.35064902178417 1
1.34650364347567 1
1.40144220068243 1
1.53027844957784 1
1.68848131080191 1
1.01287386663286 0
1.42723328636722 1
1.47202888635858 1
1.46925922204759 1
1.01146516661441 1
1.69995632321691 1
1.66543088153882 1
1.15906133392061 1
1.3466283611017 1
1.53257663467993 1
1.21084238655213 1
1.29145166802994 1
1.43306432703182 1
1.12278248607154 1
1.87353051968831 1
1.33795660982258 1
1.26499022154932 1
1.1147515736469 1
1.39272419110165 1
1.52052575607763 1
1.14904681843253 1
1.81519021281915 1
1.71512982559144 1
1.53603139040914 1
1.5925546675178 1
1.44087647004328 1
1.66678419274656 1
2.102504634522 0
1.37633959955702 1
1.44883794479902 1
1.52015421230082 1
1.3006275224614 1
1.05809302663515 1
1.79069519379276 1
1.14361327239186 1
1.72630678933232 1
1.34320194678491 1
1.02543622188485 1
1.20667004750669 1
0.703406841805305 0
1.13299944985965 1
1.26799226022031 1
1.69824044015429 1
1.19655676536368 1
1.23253935578826 1
1.66156521507483 1
1.62783873146429 1
1.61895876864566 1
1.52132180847418 1
1.50604989390867 1
1.19760185160815 1
1.77458456225258 1
1.32264354724404 1
1.39142803321738 1
1.34907344356749 1
1.75276895654783 1
1.69496933454993 1
1.28766145548911 1
1.27416354947214 1
1.24062704508136 1
1.84751387908466 1
1.34106877870798 1
1.29395399087419 1
1.2617939326466 1
1.81619496973559 1
1.47559050373787 1
1.39547380008299 1
1.02218988099479 1
1.70148060579204 1
1.2305819210416 1
1.446737785724 1
1.65361977002832 1
1.12220293390438 1
1.48287649698456 1
1.07714330605515 1
1.43091673313794 1
1.25000618594843 1
1.23868029532081 1
1.1418437244508 1
0.956503869926574 0
1.14259068956882 1
1.17055868054633 1
1.82906646341484 1
1.59323713559596 1
1.49249779599195 1
1.04476166132962 0
1.74717607974044 1
1.78624274462632 1
1.91748859704579 1
1.27508275405504 1
0.909446966346749 1
1.57711038452656 1
1.64300089621269 1
1.75920787837699 1
1.58059103635518 1
1.9863276043847 1
1.41430575977306 1
1.17492827505276 1
1.04018912275943 1
1.49403373685543 1
1.26036779205475 1
1.72992812907638 1
1.13190378283913 1
1.53913098148975 1
1.19721123700686 1
1.17879470852955 1
1.09665920471789 1
1.59118135103274 1
1.55541030824896 1
1.56125373360914 1
1.37780970317092 1
1.20911432578791 1
1.28098720033307 1
1.3323739811807 1
0.661991391802202 0
1.38818191689774 1
1.41464969021697 1
1.39169466914394 1
1.63640883901148 1
1.33205725320799 1
1.12259470414973 1
1.02813110520334 0
1.13488163265061 1
1.50494282599403 1
1.75887976401019 1
1.29009380034182 1
1.39878414222733 1
1.26245131103656 1
1.24375840288917 1
1.58512002941402 1
1.27997110629475 1
0.861097305826452 0
1.20138658589471 1
1.35587100698211 1
1.36445272241235 1
1.60173393824033 1
1.13883921091802 1
0.931043908154773 1
1.44096281049744 1
1.61490458283368 1
1.57123993716921 1
1.35285889334606 1
1.80116804402702 1
1.6535627154597 1
1.1519294719507 1
1.7789466087995 1
0.887757881099069 0
1.4579867732992 1
1.83983796190947 1
0.915426723337852 0
1.69772920485502 1
1.6636606684616 1
1.8779753011314 1
1.66351393566349 1
1.20951896945582 1
1.03658703535278 1
1.60397002178296 1
1.69121600275618 1
1.15279217950065 1
1.15530974909968 1
1.24408141455022 1
1.3041677180835 1
1.32725008085105 1
1.09486092706611 1
1.15862187730242 1
1.42085427367893 1
1.13771296479707 1
1.53730628048935 1
1.36164442487856 1
1.68027799724623 1
1.33589351468066 1
1.37039963908906 1
1.37688691362333 1
1.56804692569423 1
1.55394084009126 1
1.60502332328817 1
1.39235785701262 1
1.41416449967877 1
1.32704725670197 1
1.14886715697321 1
0.996449492850827 1
1.21253984340067 1
1.18147008483965 1
1.42802928092961 1
1.06777756679453 0
0.912877536987266 1
1.21806868394444 1
1.07805507893101 1
0.959798658527295 1
1.3070422569166 1
1.31480520019501 1
1.79559805267164 1
1.70423814840995 1
1.0044740773841 0
1.43769092174648 1
0.984813636110459 1
1.70802596535271 1
1.67135913326702 1
1.00986091363131 1
0.87988360591265 0
1.58190168394225 1
1.1737463826726 1
1.06964863813554 1
1.97532167385698 1
1.89159037969331 1
1.13607966409266 1
1.29544853593201 1
1.16751000508718 1
1.86024101557331 1
1.44765308875703 1
1.52886425233139 1
1.47671315842354 1
1.27636983937645 1
1.47886227307355 1
1.08448091153505 1
1.16067325636012 1
1.7621468075136 1
1.69399496950643 1
1.53661302842872 1
1.21856001710525 1
1.3692631731428 1
1.73893399372332 1
1.94467787291361 1
1.49923089828743 1
1.47809368173074 1
1.39582530198472 1
1.27486596475143 1
1.37015389723212 1
1.71975479669951 1
1.53385619696056 1
1.44774037399482 1
1.20145084276571 1
1.54442135985248 1
1.04808000211356 1
1.2754977960725 1
1.33448077042042 1
1.83421533468708 1
1.45475410344163 1
1.21341006564456 1
1.5363737624192 1
1.38376841475313 1
1.0823676188581 1
1.5020447962913 1
1.109387970835 1
1.54737306553937 1
1.6670707085076 1
1.28520872652027 1
1.86701327438449 1
1.08403426759226 1
1.68019375872583 1
0.790225123680953 0
0.97855541627368 0
1.25254412453678 1
1.28134323423215 1
1.43867812472053 1
1.17360688868847 1
1.55166004386185 1
0.896046000179447 1
1.56896506202383 1
1.66120878248093 1
0.985106694429403 1
1.04958260313926 1
1.51749567126775 1
1.45815440363903 1
1.58662285258794 1
1.3066780801705 1
1.37155518166456 1
1.40216508338822 1
1.49497072796055 1
1.2711312314839 1
1.46422501094327 1
1.52641740320523 1
1.63700881361129 1
1.79450567907253 1
0.990556427564772 0
1.43667514365761 1
1.58466655197949 1
1.13076893863975 1
1.30180394252788 1
1.3325373037148 1
1.64085057174182 1
0.867784294458307 0
1.30591681608634 1
1.2683882370783 1
1.27712346531262 1
1.31855710795686 1
1.58821493572353 1
1.45651288520881 1
1.51931121269828 1
1.32179957572373 1
1.77808109533945 1
1.48272704009211 1
1.19773576279614 1
1.28964108322054 1
1.1592697734753 1
1.46099629383727 1
1.48375670244498 1
1.7841618261669 1
0.895343563850505 0
1.29342335439806 1
1.50893461056284 1
0.980935862063082 1
1.67034224392162 1
1.82189132933908 1
1.52275123428558 1
1.33615716847688 1
1.37253390060054 1
1.31831753382891 1
1.69085340034708 1
1.02232928788765 1
1.13651604014343 1
1.40903034097086 1
1.80938250286789 1
1.33790779184966 1
1.06530763448053 1
1.23787769227128 1
1.5070839121028 1
0.930880845508275 1
1.59108446991228 1
1.33823171331776 1
1.47113292398577 1
1.4568923075172 1
1.54481957900921 1
0.886809747853411 0
1.6858705510196 1
1.09087697875487 1
1.87021252027187 1
1.24085386206002 1
1.9027109625179 1
1.6496395336946 1
1.51323876466087 1
1.49112892125277 1
1.88434980797911 1
1.55502616306143 1
1.80367925460502 1
1.54052330471322 1
1.19499848549595 1
1.67075160459036 1
1.48264790824896 1
1.5902586915432 1
1.59118323657186 1
1.69225639108112 1
1.26043946516076 1
1.5759800817311 1
1.47824157290934 1
1.05015997631332 1
1.83700257156106 1
1.30433444259255 1
1.39103102435586 1
1.92785124199139 1
1.07101652514579 1
1.22436527308573 1
1.302879640538 1
0.997676350188543 1
1.90622836383819 1
1.27065994521179 1
1.19636691817631 1
1.39723136438876 1
0.911513248316251 0
0.974098841119942 0
1.46205455137664 1
0.981815119849665 0
1.24827678905383 1
1.72808543053222 1
0.929497945222688 1
1.39970164994533 1
1.61572245720264 1
0.939764416996139 0
1.50814128938378 1
1.36762431073571 1
1.27463612017253 1
1.89065992336214 1
1.16132798602214 1
1.54960064444785 1
1.56887078333329 1
1.54765030811665 1
0.94999113464772 0
1.18973599894668 1
1.28423820367159 1
1.63312996497232 1
1.27900695863907 1
1.3615943975489 1
1.72305966870069 1
1.51224265366246 1
1.31882772970442 1
0.959062875365067 1
1.50256640565285 1
0.969392402316325 0
1.34081695665548 1
1.32593467367481 1
1.22292120000245 1
1.42776982433509 1
1.38172046994064 1
1.51451192863118 1
1.45833831062388 1
1.74889983147573 1
0.973570297671013 0
1.20629321135346 1
1.68576674793104 1
1.55030543662653 1
1.39131715763522 1
1.34981123369665 1
1.38245782776821 1
1.09042135509102 1
1.1779640282192 1
1.57219100685988 1
1.39103654030748 1
1.17781254116277 1
1.25255549700778 1
1.02252823973832 1
2.2281592284478 1
1.40163975203393 1
1.19796503249483 1
1.4562484814246 1
1.21634597998663 1
0.839656487583344 0
1.0319312581302 1
1.264478898672 1
1.5910495944582 1
1.4900495943648 1
1.43752095275302 1
1.43667776225438 1
1.40946801408959 1
1.52868813196252 1
1.32003726477488 1
1.37537393056857 1
1.21117169646695 1
1.64743291023104 1
1.1653177468715 1
1.64593378832966 1
1.52924180971646 1
1.51173780935721 1
1.42909436757802 1
1.71788732004385 1
1.76147351769487 1
0.916986157240981 0
1.24900181749953 1
1.48228201510177 1
1.7083883457272 1
1.23280957813639 1
1.39619859651485 1
1.15096961032174 1
1.69913810694922 1
1.76901892620426 1
1.68481709993631 1
1.46545461516829 1
1.34234590118397 1
1.69950342360035 1
1.04569205314605 1
1.94059012967035 1
1.51179286445794 1
1.05796756866222 1
1.88960029580215 1
1.37469476446169 1
2.00109156988319 1
1.91706506935188 1
1.58700817448445 1
1.7143567388282 1
1.06828335233212 1
1.79712570748605 1
1.8604038783096 1
1.94308744270632 1
1.26146678263765 1
1.29586223735294 1
1.3219845990531 1
1.64721577047749 1
1.45933005630271 1
1.21663269390169 1
0.888718109295143 0
1.29661046776635 1
1.45462210977646 1
1.50628847945849 1
1.28105953039937 1
1.22912872849845 1
1.17487214228406 1
1.67876845069848 1
1.0405107674715 1
1.14276845725097 1
1.31363375644248 1
1.24002915461916 1
1.02812098244495 1
1.22936845459381 1
1.51117382725611 1
1.44365702066697 1
1.56084099890752 1
1.51322099562721 1
1.43924437737725 1
1.46189230959748 1
1.0293768109738 1
1.0387959393203 1
1.8100177181438 1
1.6961351160281 1
1.12380249503531 1
1.41643584932447 1
1.68471993644185 1
1.45530992287133 1
1.2917636025307 1
1.80736618327902 1
1.32213687618596 1
1.71549994105929 1
1.2719798679423 1
1.24983019589913 1
1.2093966950804 1
1.72381583433504 1
1.70689546304235 1
1.48434536311225 1
1.69759480127695 1
1.50581599517616 1
1.11822180225927 1
1.67241130614133 1
1.63827388627643 1
1.01058258281629 0
1.67851811548029 1
1.44536290317388 1
1.38275595714861 1
0.802728819056983 0
1.32961246083226 1
1.46448346713532 1
1.74835951719852 1
0.960583604863774 1
1.59073366729236 1
1.19440570225037 1
1.60743019574324 1
1.31347241627333 1
1.51159369067403 1
1.25356994503484 1
1.4129503428246 1
1.2168329496491 1
0.791484918642679 0
2.05776725513563 0
1.85532298614399 1
0.853113597587544 1
1.71058191573301 1
1.67951416228068 1
1.12928980143257 1
1.44905603165624 1
1.25896606812344 1
1.63989657642246 1
1.37879707143002 1
1.38916628416694 1
1.46469351775981 1
1.97382312302788 1
1.69972853502094 1
1.31508214094105 1
1.48628976027425 1
1.18460532555702 1
1.6429684087934 1
1.80015364603945 1
2.0744822104676 1
1.29509158771735 1
1.66946834178627 1
1.73038389113538 1
1.02780164339499 1
1.38522579108345 1
1.46344856524568 1
1.66192805199968 1
1.29507747516459 1
1.22192524568672 1
1.38173554945888 1
1.96933015601416 1
1.30669398020218 1
1.12500101355087 1
1.16797405430063 1
1.38196354064496 1
1.21942180348389 1
1.71054110494806 1
1.81508384339941 1
1.22490178755687 1
1.4303984688367 1
0.978946611183942 0
1.75768155138806 1
1.33937372150186 1
1.48654308190429 1
1.50087345449967 1
1.08147278646437 1
1.31471581422997 1
1.24417070787375 1
1.52552156038131 1
0.899019339435702 0
1.36319650189281 1
1.55986246956066 1
1.91895386428364 1
1.40904799837047 1
1.60304326900658 1
1.60597461683977 1
1.43863725394631 1
1.45483999535077 1
0.69883227721748 0
1.49778873878245 1
1.59572943154754 1
2.02884162338984 0
1.4360917931605 1
1.19957799884322 1
1.63782946893322 1
1.77627810054071 1
1.6333886334852 1
1.75924716936715 1
0.901938061164206 0
1.81582752938823 1
1.73233311572316 1
1.65829922264534 1
0.833396334735695 0
1.62608457504941 1
1.87071752081678 1
1.40026307410568 1
1.54151966824817 1
1.25524722291538 1
1.69481421966459 1
1.44889923473547 1
1.80791255112663 1
1.63977989540482 1
0.778517308369418 0
1.37025060544359 1
1.08558310717484 1
1.34117075718296 1
1.76804855741583 1
2.00544395838383 1
1.14817502095374 1
1.47181438337779 1
0.844153171212343 0
1.10774987492862 1
1.68459354964774 1
1.01511397150792 1
1.36564700595893 1
0.930470434652873 0
1.61654761552801 1
1.80930172369226 1
0.869946591115416 1
1.10411263740802 1
1.48487249405925 1
1.46068943607635 1
1.5812703013077 1
0.725700130425072 0
1.1427056460446 1
1.66233260843448 1
1.23297326644631 1
0.923486972613557 0
1.23933301383212 1
1.07087015269843 1
1.5678475464267 1
1.48238444666567 1
1.03856552689226 1
1.88011635397241 1
1.45375870846817 1
1.12456350373153 1
1.38756810952694 1
1.23250871520734 1
1.2450577903582 1
1.50727349419467 1
1.3400281460179 1
1.14637772774296 1
1.50094952695925 1
1.25312163932036 1
1.10589035508118 1
1.46513925795548 1
1.46128867661882 1
1.50002128949185 1
1.30562721257415 1
1.74981396691377 1
1.01179316613558 0
1.89563921905413 1
1.4278333126589 1
1.45832866941701 1
1.79051233568144 1
1.15690972904589 1
1.62827585690595 1
1.14734277581201 1
0.912756171755472 0
1.66329826125368 1
0.993273528357507 0
1.47905592801024 1
1.62733822724429 1
1.59946904205927 1
1.60199804279025 1
1.33282974693602 1
1.25292431479239 1
1.61935995902379 1
1.34206679672942 1
1.64052922692739 1
1.42715304806777 1
1.27154379293268 1
1.07896785442961 1
1.10883509155116 1
0.997166700087321 1
1.68455931735373 1
1.32732511854239 1
1.23834052221669 1
1.47009578550417 1
1.09675180924472 1
1.34394869539127 1
1.31751863672233 1
1.10386135778207 1
1.40223362925873 1
1.2307913538646 1
1.33325638373031 1
1.60377802143437 1
0.878377142778032 0
1.90670288280601 1
1.40399579726125 1
1.3717113978833 1
1.32851284788002 1
1.54010221954782 1
1.49876574519046 1
1.80240134105307 1
1.60545449072336 1
1.30862500355039 1
1.1928736296245 1
1.95238672766648 1
1.60804510951148 1
1.49203141594205 1
1.7886495525968 1
0.946602830976549 1
1.52470119012979 1
1.60812417623542 1
1.73263310301802 1
1.91546214281474 1
0.793557450121593 0
1.47018646478102 1
0.9706112640052 0
1.71184273826057 1
1.20048546014002 1
1.86435521096187 1
0.724048714417525 0
1.4202436465786 1
1.0092696484585 0
1.61117218633729 1
1.38962558009645 1
1.859219822508 1
1.06924395767338 1
1.15943851869308 1
1.88426932969284 1
1.37231609716799 1
1.39980671607702 1
1.50174162334795 1
1.79670388773266 1
1.2440453845908 1
1.20934417734636 1
1.6646975968274 1
1.27172426108854 1
1.59240307095984 1
1.66997449017204 1
1.75630351505586 1
1.39671587311299 1
1.40333878754714 1
1.43408016636347 1
1.53749852890801 1
1.09407608814537 1
1.19754203368576 1
1.42754512827015 1
1.57520708659772 1
1.42654277880059 1
1.4042363579665 1
0.771061926245948 0
0.867038575434193 0
1.82751839432756 1
2.00450075278409 1
1.15047827937336 1
1.67639032294447 1
1.29671157813917 1
1.37938942576342 1
2.03582858955072 1
1.61200900842514 1
1.23091843526601 1
1.14753597622692 1
1.51416762487126 1
1.42624235462706 1
1.51140444421479 1
1.11591001631204 1
1.27722862218141 1
1.54539874910605 1
1.57287718154896 1
2.0220350987434 0
1.34738171367799 1
1.69348360587756 1
1.54012933641826 1
1.73358801235199 1
1.01752100820714 1
1.58517210395108 1
1.3126467226801 1
1.41006029292078 1
1.20307565015364 1
1.49429812196054 1
1.15186724146263 1
1.4447268501093 1
1.19004652127916 1
1.48629540482059 1
1.81134580874906 1
1.2699941190786 1
1.28645929914069 1
1.46978631699964 1
1.17852996550713 1
1.46492629976381 1
1.21124262805634 1
1.54108473794351 1
1.21381634900189 1
1.65933718051622 1
1.1455768817505 1
1.66072669672598 1
1.3230569293851 1
1.20900614727551 1
1.3998202243141 1
1.16149963693906 1
1.45283441810462 1
1.38266342347242 1
0.785342373065164 0
1.18529773287508 1
1.26743896296579 1
1.44957195663519 1
1.50952113710068 1
1.77801854024075 1
0.964939302140814 0
1.44495168563114 1
1.52209316450552 1
1.86967105356627 1
1.88997800645441 1
0.819844264274153 0
1.44345296197921 1
1.0769432557011 1
1.6528837672633 1
1.16468252915698 1
1.6782506468298 1
1.70814533814208 1
0.899542895197843 0
1.42672533575986 1
1.21684106337417 1
1.59695691827846 1
1.67711130391966 1
1.62293817343334 1
1.41843896681468 1
1.81727482446612 1
1.37277961071038 1
0.896515635910201 0
1.59248482689656 1
1.41480670646052 1
1.30320017445959 1
1.14261470061261 1
1.78922622138844 1
1.5440021443933 1
1.55930305476822 1
1.22148318821471 1
1.50113119280823 1
1.70338408951733 1
1.11179994344416 1
1.30537711254232 1
1.62226522788996 1
2.09177665254738 0
1.31677924227676 1
1.16284081197886 1
1.61052009369308 1
1.55370809714492 1
1.29197137416152 1
1.67424546269994 1
1.74054058899548 1
1.48393334267515 1
1.46819164829032 1
1.6164405411782 1
1.67308050549538 1
1.37505389849835 1
1.27336586820567 1
1.37953699300378 1
1.23359319613574 1
1.59311218390922 1
1.28652359666712 1
1.29036146965279 1
1.91451842017209 1
1.07360504158769 1
1.11602848272035 1
1.80798688415685 1
1.21840353800917 1
1.02987822728872 0
1.61363642871527 1
1.44038485234438 1
1.51781722566538 1
1.56591532323649 1
1.18687022997882 1
0.831746649425926 0
1.12649133833322 1
1.26968742378442 1
1.35635071319098 1
1.51857541825842 1
1.20641627059595 1
1.60689201532375 1
1.5970466496481 1
1.12935749020252 1
1.60403673252727 1
1.60533711717273 1
1.42895264300628 1
1.50119134862654 1
1.3675669325148 1
1.46967141100357 1
1.45481848317836 1
1.5957358494063 1
1.88819769820045 1
1.32950667938714 1
1.38769139530624 1
1.51135167932083 1
1.68328831923918 1
1.56729046512824 1
1.24509674979562 1
1.34178024955855 1
1.58107534416411 1
1.28365513919599 1
1.44330625840381 1
1.47342910639051 1
1.45466008855059 1
1.52791985104019 1
1.50037002083044 1
1.40732655338065 1
1.4308008343757 1
1.18089425672167 1
1.87169753755107 1
1.50619944121371 1
1.12601029095833 1
1.58719759458764 1
1.20542176660277 1
1.6424593394881 1
1.73774937859361 1
1.7071323902198 1
1.48519326467731 1
1.8223832282629 1
1.61751964457729 1
1.53352067890978 1
0.851603512724373 0
1.18438505350197 1
1.60686065633232 1
1.27985538812498 1
1.03016130250513 1
1.03840163859574 1
0.966246698863188 1
1.36142359037879 1
1.77668292823827 1
1.37733357802483 1
1.72335916929992 1
1.52343844069861 1
1.55375657344184 1
1.58689286291275 1
1.1756970890262 1
1.23782660908109 1
1.55117759737723 1
1.79546207524459 1
1.85496134995056 1
1.22603774807952 1
1.27811581039818 1
1.36435768373186 1
1.17834200300776 1
1.18310499478752 1
1.72872684561545 1
1.50249869039939 1
1.23328543046701 1
1.40282433216871 1
1.62021262228766 1
1.2335779060683 1
1.34233692394147 1
1.18785165907804 1
1.09013813679155 1
1.31185565454863 1
1.29609547934324 1
1.50448271005381 1
1.14096537979757 1
1.19033385663176 1
1.72780541551568 1
1.37081033519215 1
1.3619639476376 1
1.46603112935389 1
1.56205486078323 1
1.28336214618726 1
1.60298025417099 1
1.20216790412521 1
1.38350170956201 1
1.17355577463138 1
1.1732948628241 1
1.10662349472154 1
1.58971566652659 1
1.73984110965202 1
1.81992239989096 1
1.26834648022226 1
1.23475754584259 1
1.42899502555826 1
1.09268626567246 1
1.42999455327305 1
1.55695822554948 1
1.23611183006262 1
1.42957976521902 1
1.68534839385883 1
1.64759108779644 1
1.1818812283551 1
1.69886952391204 1
1.56525533327746 1
1.62635704592738 1
1.18272335738469 1
0.674401630273219 0
1.40525521373763 1
1.0381683708725 1
1.91634227610287 1
1.4255767357954 1
1.50540992847248 1
1.63532608488475 1
1.24037484007522 1
1.57671934326867 1
1.70794366683858 1
1.35907850322903 1
1.25493468580356 1
1.03374448840685 1
2.00683660124043 1
1.2925012926343 1
1.45788779756091 1
1.25702478436089 1
1.38637327584463 1
1.51349758465012 1
1.15892911335085 1
1.48038701619431 1
0.76772407014781 0
1.20065666173426 1
1.55276354631314 1
1.2800572566296 1
1.06869522257899 1
1.31583341776502 1
1.13735016099271 1
1.35471653794085 1
1.23869834052079 1
1.8781966570533 1
1.23559975017804 1
1.0459180658734 1
1.80416283928699 1
1.81633781776308 1
1.20960806824895 1
1.01046961392533 0
1.58328249146466 1
1.33565602803873 1
1.66507198348235 1
1.5489440515274 1
0.772333306955053 0
1.46931520317308 1
1.30109832802797 1
1.65313215014885 1
1.00509988952734 1
1.78299956250286 1
1.0953545767258 1
1.83579812432012 1
1.55449709586184 1
1.13757846770099 1
1.045742925484 1
1.37700957034246 1
1.05440606878536 1
0.992249723398125 0
1.43464523123814 1
1.68221153264106 1
1.25879047455237 1
0.99476120547879 1
1.42919155882992 1
1.37897266282859 1
1.51938308469944 1
1.46122114457125 1
1.38376024262469 1
1.37307525705037 1
1.64523535625552 1
1.37423588684202 1
1.64456987117578 1
1.09227978723861 1
0.782111323808065 0
1.094058627765 1
1.6601125573633 1
1.34993721113301 1
1.4431394080915 1
1.20897088576152 1
1.01794744693301 1
1.40034874132733 1
1.33662763860257 1
1.76981436345873 1
1.63804974355412 1
2.02584555136235 0
1.36663466010172 1
1.4647734864391 1
1.57404832703764 1
1.48085882438141 1
1.08303180208978 1
1.485537752794 1
1.52529617819859 1
1.97788792382642 1
1.11855425842075 1
0.884553256243936 0
1.5587821430633 1
1.65096226832398 1
1.25534509824289 1
1.39696289855874 1
1.76250603335522 1
1.18527398175563 1
1.81694449945602 1
1.57485251993418 1
1.75764622569458 1
1.49468719042926 1
1.66411789694824 1
0.929485870225645 1
1.50389474461077 1
1.39965477483728 1
1.20721978466657 1
1.67333412574696 1
1.22619888688371 1
1.262878627017 1
1.29658727777019 1
1.29025903142652 1
1.60915735883995 1
2.17532539973497 0
1.50173080338548 1
2.20045882459067 0
1.19884374535116 1
1.03030246369801 1
1.04671645758436 1
1.37198894115797 1
1.00722471490558 0
1.59483878642323 1
1.50433344336203 1
1.39918303161528 1
1.55090431369896 1
1.56226134745059 1
1.30243064651077 1
1.57805920953594 1
1.16208959890786 1
1.66607025032227 1
1.74520581912344 1
1.7162007806781 1
0.997480374470169 1
1.99874653522769 1
0.856778129008134 1
1.65158136549816 1
1.43123094160062 1
1.66875660889284 1
1.41795888711904 1
1.1265424297939 1
1.30947640498095 1
1.59441020559106 1
0.967130119713258 0
0.930902386215998 0
1.3405841339424 1
1.23471151472683 1
1.24609423687295 1
1.71866217481777 1
1.6125515607236 1
1.42991845472963 1
1.42224467643282 1
1.87843896392364 1
1.60059700085521 1
1.71242819843929 1
0.980170038912266 1
1.18268869943018 1
1.00737081819563 0
1.6244450969415 1
2.02206815603557 1
1.61578568268938 1
1.24748638088405 1
1.81860630629017 1
1.15005460288095 1
1.19689596430267 1
1.27628604987692 1
0.965878808258815 0
1.38183094556636 1
1.30248131363448 1
1.40234835236469 1
1.58467925897753 1
1.70965061489152 1
1.40680167378713 1
1.92906638486693 1
1.49164007494009 1
1.99920973660318 1
1.49041541633282 1
1.55008546398478 1
1.61628075465831 1
1.77471026753981 1
1.72002240072268 1
1.17504564348836 1
1.7371862024535 1
1.80732333494863 1
1.69338253800987 1
1.32688059584287 1
1.50426511336381 1
1.30108514061888 1
1.55410653169375 1
1.42959972610252 1
1.50785908659959 1
1.42033388164801 1
1.36244573950422 1
1.56605332399039 1
1.16374304052237 1
2.10538459637921 1
1.49342328561707 1
1.41988053552267 1
1.33610026517069 1
1.75107842689383 1
1.56640947202099 1
1.45384510496495 1
1.47424275209893 1
1.37104837941961 1
1.57845255015979 1
1.60256529797107 1
1.02139979057147 0
1.56556744373468 1
1.30336793759113 1
1.45471061677277 1
1.60478605236441 1
1.94093785284123 1
1.709185756738 1
1.23479685891005 1
1.24059665460043 1
1.28215818700511 1
1.32696090301443 1
1.40370069191934 1
1.52037291927789 1
1.81331691538814 1
0.943762511171688 0
1.4447502843203 1
1.2985543988244 1
1.59762956103127 1
1.55044260319064 1
1.53583474421917 1
1.09488559593245 1
1.62386675401525 1
1.43936838608792 1
1.27398015600767 1
1.43912179717683 1
1.56842952982753 1
1.06296377193377 1
1.60653696552493 1
1.3604012846148 1
1.02107346432872 0
1.89301488224393 1
1.78189073784243 1
1.29267894783694 1
1.31880719579992 1
1.5871550316468 1
1.5916493989964 1
1.34297413727865 1
0.991121477331537 0
1.41040450569201 1
1.53341587822851 1
1.20253596657655 1
1.61734629722193 1
1.39236799175373 1
1.11271199154196 1
1.56177479088896 1
1.13722426414805 1
1.27778129080737 1
1.22165479050489 1
1.42194591616397 1
1.39293952395502 1
1.3598038487357 1
1.30710204772424 1
1.65526361782595 1
1.07473183000333 1
1.08753250437169 1
1.28884784890575 1
1.86931317463915 1
1.2368598018207 1
1.37889129989639 1
2.13648096804899 0
1.37862073223204 1
1.69453590062629 1
1.28088811892497 1
1.78124890555019 1
0.87492894072871 0
1.30758623666442 1
1.50565342300415 1
1.1673125131217 1
1.67880904761656 1
1.32968168038596 1
1.14091563778749 1
1.69759668539281 1
1.59274740110548 1
1.85199682753901 1
1.24920036289602 1
1.52644842736754 1
1.39060187138525 1
1.41572958417913 1
1.32234506948426 1
1.31356910932034 1
1.52246727852973 1
1.401592273608 1
1.54128751882686 1
1.75308244442698 1
1.47832824344397 1
0.384497523494087 0
1.19559718900717 1
1.47467810077941 1
1.20894455218608 1
1.36041215553545 1
1.74623299921387 1
1.68650214890359 1
1.37057221812518 1
1.09227115769079 1
1.53629869572405 1
1.44566446069574 1
1.29822911610943 1
1.28440991960104 1
1.18421681561181 1
1.37199915323407 1
1.45499223768732 1
1.13766901246257 1
1.41786832087165 1
1.36855021870348 1
0.969179146514186 1
1.32737700515322 1
1.51213827446935 1
0.914852064000619 0
1.28652508815703 1
1.70039249755439 1
1.62521922666767 1
1.80717050115519 1
1.30552387764401 1
1.60153280788166 1
1.81628760376372 1
1.49513367427107 1
1.49698414710028 1
1.41838530450467 1
1.17577631979456 1
1.93167865123235 1
1.4042963746223 1
1.89089387093459 1
1.55336236301359 1
1.41287338253918 1
1.54781103679633 1
1.47628487002376 1
1.94216062128587 1
1.55172648620789 1
1.83004552702801 1
1.42586358901163 1
1.11405627517859 1
1.29080952456693 1
1.29000544386825 1
1.75369690483538 1
1.24795458129141 1
1.58395471119528 1
1.61307168173942 1
1.94612352348776 1
1.86590695654165 1
1.57983473553321 1
1.35097821898214 1
0.95965333662359 0
1.4830658908053 1
1.41590534400755 1
1.6969274077322 1
1.52045546278939 1
1.14727333766056 1
1.16157125984037 1
1.22370324072613 1
1.74067414324251 1
1.68187140710457 1
1.14617817115585 1
1.52723665355679 1
1.63957632541377 1
1.0313837739381 1
1.24772539072371 1
1.44730908030539 1
1.52733175518747 1
1.37228984611038 1
1.18925410137306 1
1.54843055891634 1
1.54820776447685 1
1.32406725177083 1
1.03856155726805 1
1.51381385503237 1
1.65998401998696 1
1.65260480483045 1
1.4764322272981 1
1.84897634365829 1
1.41783819683665 1
1.71805366248527 1
1.37078081464775 1
1.26183314930363 1
1.27560921651705 1
0.999616656484216 0
1.72457578814008 1
0.853394841495581 0
1.12375571533534 1
1.02012624859487 1
1.02298579163577 1
1.27501687923459 1
1.05666659614083 1
1.43736547949097 1
0.957044790404114 1
1.43563061664358 1
1.26524998845127 1
1.50031121052912 1
1.26202747203763 1
1.40614269481491 1
1.76033492908975 1
1.21729773562061 1
1.34684396192088 1
1.8608643686679 1
1.53969761099278 1
1.57515209454259 1
1.30203481327789 1
1.26759872852223 1
1.26594081393727 1
1.05169975391785 1
1.7075000645494 1
1.23625795975072 1
1.19123030941043 1
0.86113118671894 0
1.25993161765745 1
1.84150485536283 1
1.32266025670356 1
1.56969210127448 1
1.82146174775076 1
0.88459968890142 1
1.32458036426146 1
1.32271955074709 1
1.27609940542917 1
1.42153056796181 1
1.35153055339409 1
1.58048729730068 1
0.825069430839023 0
1.17452339359364 1
1.94858858995994 1
1.39976740992466 1
1.33606610171194 1
1.33140388654828 1
1.58159745185658 1
1.72754134172622 1
1.45814234286121 1
1.31698626141739 1
1.11073487628383 1
1.33599258876321 1
1.68166799122519 1
1.1937353769351 1
1.44070341854363 1
1.51071935295463 1
1.74845751814733 1
1.10598475756875 1
1.87005435477659 1
1.3914283354658 1
1.37913971893481 1
1.81115894684699 1
1.76184523876936 1
0.829776197763303 0
1.68346938604904 1
1.60431682148567 1
1.23958278482972 1
1.50084839117062 1
1.45884683263449 1
1.31856461961739 1
1.4046056167887 1
1.10933726837146 1
1.07938857279471 1
1.06035403597772 1
1.119342057142 1
1.07261471682748 1
1.99102879809583 1
1.18771380303907 1
1.57406482367063 1
1.51376148085103 1
1.82591061627634 1
1.76641769530565 1
1.37127699203972 1
0.874465763631243 0
1.51168333168543 1
0.865294012965393 0
2.09574199399488 1
1.50224166417519 1
1.49546896449874 1
1.37480283873607 1
1.39282650299817 1
0.995168910304258 1
1.18831624310735 1
1.85114320165192 1
1.63118841900026 1
1.83042696129543 1
1.26580619673798 1
1.51018983172152 1
0.995986499721977 0
1.72990350966057 1
1.52142432355148 1
1.40757803561015 1
1.26859668559241 1
1.190796997278 1
1.3827695077061 1
1.89985586445978 1
1.56885889700196 1
1.45949356433063 1
1.42084504091118 1
1.23049289550187 1
1.68768630582828 1
1.52634421910438 1
1.45671083713743 1
1.78855908770969 1
1.14303726780728 1
1.14984683468713 1
1.6759618808704 1
1.2554044727964 1
1.257011623772 1
1.74627886708183 1
1.2163734507582 1
1.49393392692544 1
1.23666724180712 1
1.70335701455874 1
1.33689186417898 1
1.72266684837076 1
1.25507745668499 1
1.63358462883209 1
1.57211698268521 1
1.13508909097537 1
1.65472746245544 1
1.39355604544589 1
1.72019410383415 1
1.3987571451983 1
1.80523469278138 1
1.23130656350439 1
1.32527952542594 1
1.21133823551635 1
1.11242185015529 1
1.43397830374294 1
1.26530087119868 1
1.75815294786936 1
1.96613680194878 1
1.31623663626134 1
1.50107752444969 1
1.24582880237679 1
1.06673431935955 1
1.17094088341729 1
1.06809660101096 1
1.63407123546451 1
1.04394485768723 0
1.38384231336725 1
1.65464825239728 1
1.48760223613376 1
1.92761250259063 1
1.55795396461864 1
1.43946394988476 1
1.36295110344543 1
1.23198707638735 1
1.88916858790198 1
1.40803752735202 1
1.31829887586353 1
1.47227239934586 1
1.6061286710995 1
1.39030491064908 1
1.53773871802284 1
1.34835870352072 1
1.11601549389363 1
1.54398050883167 1
1.88539015489622 1
1.52427428934521 1
1.06819800284732 1
1.55229420395261 1
1.59281720763053 1
1.91369691894317 1
1.58410848136614 1
1.62936734075859 1
1.25215246234994 1
1.66774854214423 1
1.34493767328697 1
1.29329023186422 1
1.44438330128098 1
1.55055657009436 1
1.45558421238112 1
1.13525519395939 1
1.44029239135514 1
1.66003566347882 1
1.60712992033382 1
1.53689020480241 1
1.12113766049531 1
1.35764839273569 1
1.63484808938186 1
1.38966257780851 1
1.5466549908333 1
1.89745596721737 1
1.5870486234289 1
1.19968464394511 1
1.37785216800676 1
1.57250418430003 1
1.3398069647696 1
1.39522411059964 1
1.31094350278828 1
0.812434775612635 0
1.06246912107695 1
0.907824005960027 0
1.73166210861094 1
1.57275226986785 1
1.9439920549988 1
1.37998479007848 1
1.01992173146424 0
1.64689651551583 1
1.02025166867952 1
1.74979820086761 1
1.56965441556011 1
1.7202818616271 1
1.10671240489679 1
1.62413004132428 1
1.86263389819405 1
1.65781641649117 1
1.48735635992271 1
1.42016283907335 1
1.33727004825898 1
1.12649261339803 1
1.72129444761156 1
2.21763269751938 1
2.15410984171986 1
1.30592884375222 1
1.48848130654618 1
1.62534043736527 1
1.46775648276566 1
0.978407985747086 0
1.45950308695264 1
1.53353834932799 1
1.54240157028219 1
1.45874520531604 1
1.39351007514971 1
1.67832688372769 1
1.47425807785305 1
1.02157369627621 0
1.23626923439063 1
0.612958219948319 0
1.49122716019656 1
1.69710134275286 1
1.40938018250065 1
1.20450808188292 1
1.95399668710112 1
0.97127442211639 0
1.93339049787951 1
1.64197362671049 1
1.2222753385555 1
1.04067350249639 1
1.41900622018461 1
2.07433561618828 1
1.2212272166999 1
1.69383229682679 1
1.50667678299652 1
1.30371620702125 1
1.11527254120913 1
1.46132316446092 1
1.33105556718927 1
1.42309760447856 1
1.20424518738426 1
1.73369436759762 1
1.25076649256209 1
1.54103404885522 1
1.30584754444364 1
1.29229444333343 1
1.41420382906325 1
1.48751394566536 1
1.62352094858272 1
1.53408534470827 1
1.24517644244963 1
1.08774424440803 1
1.06252920465787 1
1.62561677771284 1
1.14254284905795 1
0.758369373235173 0
1.48096154464966 1
1.73518695353567 1
1.35967467811051 1
1.27399592017315 1
1.41110530347427 1
1.19867440859243 1
1.81832233525575 1
1.34224194261989 1
1.4876255672282 1
1.22858301119992 1
1.49635587436132 1
1.60051668408935 1
1.82979950377381 1
1.71026092229921 1
1.34993214957654 1
1.66252035976761 1
1.63332279588488 1
1.45394381918317 1
1.31934826896322 1
1.66285473323042 1
1.63275963728476 1
1.38826440132701 1
1.05011276074082 1
1.51313832940969 1
1.5096404126839 1
0.884728372722783 0
1.56788726722018 1
1.11968154091208 1
1.39338442060891 1
1.77046037937512 1
1.525471865908 1
1.29285954227158 1
0.949337993913453 0
1.20542684113233 1
1.60171784282612 1
1.26943530452005 1
1.31717570556663 1
1.09429245638224 1
1.60490647398962 1
1.61733513201902 1
1.55641761801659 1
1.42758640499894 1
1.15991581886077 1
1.43561336678534 1
1.75060923046514 1
1.74308976922359 1
1.29881036162034 1
1.25160873222095 1
1.0024479494718 0
1.36857068310453 1
1.02921783075527 1
1.53167545219409 1
1.32413764296346 1
1.35094936343325 1
1.0160524684796 1
1.2622186468232 1
1.80878349644263 1
1.28455493889103 1
1.15160904778885 1
0.695493711921524 0
1.64596725885555 1
1.03711831998441 0
1.26837034826764 1
1.24209453743678 1
1.52388001335556 1
1.52215743617752 1
1.79562726204502 1
1.1490538916702 1
1.96207741700316 1
1.92660256745871 1
1.27239616685872 1
1.22190168312768 1
1.19238401893771 1
1.22156702362202 1
1.29231934938833 1
1.87605330889436 1
1.43763815699112 1
1.72780415215449 1
0.935685188836872 1
1.44425757704212 1
1.24854941908482 1
1.19025577201556 1
1.3939651927382 1
0.995289835630082 1
1.54593681793614 1
1.63698277137532 1
1.30608203424911 1
1.85466665375056 1
1.62893196748983 1
1.40480434455273 1
1.1485782882987 1
1.14316485928132 1
1.32530659681226 1
1.23913299117604 1
1.4027117970846 1
1.17154561850311 1
1.52434850933499 1
1.53583267077326 1
0.796987808157617 0
2.12810391263336 0
1.35907833135303 1
1.60626320529698 1
1.91913307213487 1
1.36993973917756 1
1.40277755553313 1
1.09477900827276 1
1.0482042615843 1
1.43024208285737 1
1.10828596382225 1
1.39265831567523 1
1.28686561097597 1
1.41233625404695 1
1.08584819756855 1
0.939764124351089 0
1.03707279131584 1
1.43029061809848 1
1.33425590207707 1
1.09727767353851 1
1.29486453761152 1
1.11676306767622 1
1.42113189052054 1
1.08160878094581 1
1.13174071560293 1
1.3452143988706 1
1.3625165631209 1
0.843660131831922 1
1.10588724376776 1
1.17039692441772 1
1.41050382386062 1
1.62092005374331 1
1.22894089981062 1
1.5279857815506 1
1.29660427857865 1
1.57827913695706 1
1.4196396854477 1
1.90533407253579 1
1.60006066818094 1
1.43534533111019 1
0.885181113089607 0
1.71254087671737 1
1.35805065151347 1
1.77895138820834 1
1.75187344659395 1
1.45202799932024 1
1.27821607669683 1
1.51092191866242 1
1.71811873289871 1
1.54182755504104 1
0.966822530236729 0
1.75861234362858 1
1.72241268206319 1
1.33057369428825 1
1.59329485287041 1
1.45925177677758 1
1.21731808527321 1
1.24641094899525 1
1.36309511557056 1
1.20546479802777 1
1.10495171060618 1
1.12042914465352 1
1.35308444363488 1
1.12708473048855 1
1.38585215807288 1
1.17147278066594 1
1.48096570300174 1
1.37158401002426 1
1.27904597311785 1
1.41911859398934 1
2.10389316607948 0
1.73576102974117 1
1.14290329487889 1
1.38394401197572 1
0.851963771053774 0
1.49307980833024 1
1.44426569810593 1
1.48056302141542 1
1.74417035263292 1
1.5350267265823 1
1.07890848463607 1
1.05708165222377 1
1.45738726895301 1
1.54811897182557 1
1.49957858220393 1
1.90635707384525 1
1.7510494549548 1
2.04800012619335 1
1.41399792358374 1
1.5797357482928 1
1.46210860584933 1
1.58697164641411 1
1.80198015147759 1
1.92955297096869 1
1.43681157447097 1
1.28407359489324 1
1.51436084857343 1
1.83134373292388 1
1.15749329384459 1
1.58068589909833 1
1.74537389460658 1
1.70307546877581 1
1.33209241160401 1
1.17656873587203 1
1.10830011947067 1
1.54330977704057 1
1.3674791001473 1
2.16481991565911 1
1.46023440345598 1
1.67876077515033 1
1.45598362059746 1
1.13903267840744 1
1.31439025182202 1
1.90709668625251 1
1.04334398926368 1
1.48032092897227 1
1.50527430127328 1
1.37155189582575 1
1.63707701801578 1
1.83051422923396 1
1.74467382159457 1
1.14799222350449 1
1.45349068132195 1
1.42161512979139 1
1.88837387551463 1
1.2898801092944 1
1.3449993097005 1
1.64410520797373 1
1.76704179691156 1
1.61447104890297 1
1.25024087013504 1
1.71305756038499 1
1.24602932094125 1
1.25693807110742 1
0.987505634229189 0
1.67972597300661 1
1.14664395686665 1
1.76121766434226 1
1.62391237465971 1
1.3861662713237 1
1.08657768339368 1
1.71524736965155 1
1.32955311676388 1
1.24481015425962 1
1.00292036822786 1
1.54305184238399 1
1.59772261764995 1
1.72183679576006 1
1.1672404110337 1
1.64610655203382 1
1.20993419014192 1
1.71962268822546 1
1.46624531702239 1
1.41198613450923 1
1.0380387800717 1
1.30803605234515 1
1.81810927310212 1
1.31793268807163 1
1.55301597534555 1
1.41436012902314 1
1.48342533521362 1
1.56600074408625 1
1.42317004433459 1
1.56806314247156 1
1.62872991634759 1
1.19784425615071 1
1.7582973760774 1
1.24127973940364 1
1.1322674687548 1
1.3990299427238 1
1.49727949993934 1
1.87709797655545 1
1.28433314244937 1
1.28686458180305 1
1.48518549831673 1
1.54050459117406 1
1.64024450495945 1
1.33570445100755 1
1.72763498428588 1
1.42285334951199 1
1.54415680501722 1
1.61480772627731 1
1.1602328565628 1
1.5281353956436 1
1.08440419538745 1
0.87719340584416 1
1.19665114664093 1
1.47356816218105 1
1.23779513852606 1
1.47427859648418 1
1.93412599273869 1
1.2823543964536 1
1.00824136868351 1
1.30098969929958 1
1.52752707871333 1
1.34480527917507 1
1.67343928690061 1
1.34137137455888 1
2.26072020187423 0
1.11108351896762 1
1.04033528593686 1
1.18651227376294 1
1.48946574028095 1
2.10681083527538 1
0.922553165768837 0
1.3660939221041 1
1.60810930538653 1
1.15521161056725 1
1.66145639192982 1
1.75477622554281 1
1.65786431395094 1
1.14900109298032 1
1.61260361175665 1
1.4959782631652 1
0.789947534978142 0
1.02428641650912 0
1.31300314855819 1
1.31348133750407 1
1.10866028426873 1
1.31520732526566 1
1.35570781221107 1
1.75470071818392 1
1.63415488822552 1
1.48222360779814 1
1.1176397442507 1
1.70476618785147 1
1.54861599398204 1
1.4387860058067 1
1.84158368371638 1
1.15695118129071 1
1.56594877369984 1
1.27499060349211 1
1.01462373623388 1
1.66237068114153 1
2.15371689025829 0
1.22584716513999 1
1.47592130914132 1
1.81816557254895 1
0.991452182416258 1
1.31720376851301 1
1.22469796004758 1
1.31679508237017 1
1.2456275764192 1
1.27341907109791 1
1.71178950150971 1
1.56299332371905 1
1.09010053714836 1
1.30829802220831 1
1.28493719954963 1
1.5569859383604 1
1.41920203214837 1
1.22692777430946 1
1.55491886794134 1
1.65251580017963 1
1.45114385268617 1
1.1508603143026 1
1.35733536618593 1
1.35043154245203 1
1.56670910314532 1
0.999342282766236 1
1.6000645733247 1
1.26258298236984 1
1.88008119829126 1
1.47609281393948 1
0.964375026006067 1
1.41100120853815 1
1.5908412155284 1
1.64978391050458 1
1.56463033433846 1
1.41767968019252 1
1.72160677615656 1
1.56009024593342 1
1.30191992245215 1
1.59704154749017 1
1.28008086027016 1
1.39284643359793 1
1.31299824812497 1
1.32052847812242 1
1.42120379134395 1
1.55338561052022 1
1.61990316639838 1
1.08020806174424 1
1.35389036694389 1
1.54666606902772 1
1.09877608016874 1
1.5233245350249 1
1.34269988860133 1
1.79067918003012 1
1.38604581919609 1
1.11097400439936 1
1.41513658671889 1
1.93062980273757 1
1.80957588643523 1
2.04709657949946 1
1.30666140453228 1
1.08963144369169 1
1.50448019772899 1
1.22880352032926 1
1.44960555068329 1
1.01581384070577 1
1.48946157109142 1
1.19857987062026 1
1.55487475209629 1
0.805760861081189 0
1.54446657034851 1
1.74995533038288 1
1.48985342732026 1
1.41475777076636 1
1.64793210189948 1
1.88927716908804 1
1.32142293524715 1
1.06279061060922 1
1.18964406731617 1
1.28551033565704 1
1.60952482422757 1
2.12002109582279 0
1.1328367051982 1
1.55594962293646 1
1.42552935730291 1
1.23507348578785 1
1.60505115065004 1
1.07819943562853 1
1.68683736406146 1
1.51323403822322 1
1.14316468083481 1
1.06113226551505 1
1.34118382057193 1
1.44442916257721 1
1.84572784749348 1
1.69665486557161 1
1.51957562189039 1
1.88425093400254 1
1.11572415399239 1
1.18905835391766 1
1.35177327150004 1
1.28865985091457 1
1.13117731626371 1
0.947497398248001 0
1.35962453942887 1
1.67844625434035 1
1.87245921447723 1
1.40713794873743 1
1.73841939532282 1
1.5572872656086 1
1.61304470581501 1
1.25009102255335 1
1.03349501299277 1
1.4230751157306 1
1.37064022839267 1
1.32911198229266 1
1.59713869309053 1
1.76356256597933 1
1.32193520984214 1
1.45824864423833 1
1.42858121016293 1
1.60643988107686 1
1.3214537591978 1
1.52044157482654 1
1.29675160335184 1
1.29798438335011 1
1.79276892480776 1
1.66677846571499 1
1.32298137593738 1
1.64847770835269 1
1.44992532556376 1
1.37543976762758 1
1.45736191118103 1
1.53865147226235 1
1.72454250042922 1
1.53283953157421 1
1.23136788082304 1
1.03535872003267 1
1.59770074627055 1
1.18898098418761 1
1.23914144655547 1
2.05974104213437 0
1.60975216330163 1
1.19723916553223 1
0.834888936089699 0
1.31097004378241 1
2.12783069153915 0
1.23063526135879 1
1.283827147893 1
1.57154530792502 1
1.5131902848015 1
1.28308456101931 1
1.04894258856253 1
1.54663946270741 1
1.3469969737459 1
1.51013976586834 1
1.44419384645676 1
1.93163528753048 1
1.34727685481986 1
1.75300266986371 1
1.34979350819571 1
1.26429855159477 1
1.05267768587135 1
1.31887484566339 1
1.11571138786104 1
0.966524242095316 0
0.867735253131128 0
1.95271928271931 1
1.07345241938942 1
1.8507226888449 1
1.54298877919784 1
1.33344644082335 1
1.52968660487276 1
1.35423506538233 1
1.72264931304312 1
1.47157179721448 1
0.735300956352991 0
1.12573582978506 1
1.37331070503213 1
1.1476026871808 1
1.33585262692721 1
0.963200448157236 0
1.57295972596414 1
1.37464997183639 1
1.04737744999694 1
1.36574445557214 1
1.34468565868131 1
1.68974483026191 1
1.79827282569953 1
1.69426591166613 1
1.4323748510338 1
1.08230071607337 1
1.57070479868909 1
1.49872770506002 1
1.62031981645732 1
1.34228999948596 1
1.67285833357607 1
1.26970442085466 1
2.15362569565885 0
1.31882185514001 1
1.69414818952153 1
1.72512475882184 1
1.74215621795717 1
1.51833600055338 1
1.48225624812037 1
1.37905897305004 1
1.5441655450477 1
1.55227659138422 1
1.67850321030396 1
1.45313559328328 1
1.0010469992852 0
1.46550475894832 1
1.48310375402495 1
1.42218971340555 1
1.57550151764694 1
1.6632589252034 1
1.35995918400857 1
1.68777578964622 1
1.6795761103118 1
1.81762631780155 1
1.20461818227882 1
1.72927994816459 1
1.42156153231245 1
1.19354786802528 1
1.63823004216081 1
1.27249379068491 1
1.33261820116918 1
1.71712608541135 1
1.61975210861208 1
1.51773716517541 1
1.44383883812931 1
1.74001482113155 1
1.00098554284797 1
1.39023568013216 1
1.17086866805278 1
1.86182433045096 1
1.3536955101506 1
1.58778301054696 1
1.10817721734736 1
1.40271200240768 1
1.4011634742435 1
1.21193873595578 1
1.39581355359314 1
1.52603320649838 1
1.42426197535278 1
1.3217905713536 1
1.41087217562452 1
1.63406827003011 1
1.32203502556597 1
1.38593804335045 1
1.45950130713793 1
1.36188860710007 1
1.23764336658579 1
1.19358040547042 1
1.34431579527625 1
1.37868856896034 1
1.00968537609975 1
1.50749371653754 1
2.01154574062387 0
1.77784300855867 1
1.56261007765089 1
1.47058971426537 1
1.45676563669289 1
1.70062463459429 1
1.44801778518697 1
1.9852172458062 1
1.67320298997208 1
1.77963710716672 1
1.6468280597906 1
2.06914251759364 0
1.32994431798911 1
1.67960590040668 1
1.15782616898511 1
1.70444907843954 1
1.26171580165577 1
1.26152654358693 1
1.41199109462205 1
1.0010502319272 0
1.10629831954782 1
1.48324389293459 1
1.56598819335161 1
0.989959965045937 1
1.6280003187627 1
1.2786210535743 1
1.20485212670866 1
1.77078451374649 1
1.04641754576552 1
1.27621187013908 1
1.8172854360478 1
1.52783614696781 1
1.20884118521675 1
2.06864488414284 1
1.33931279615312 1
1.34829901861566 1
1.66372051385777 1
1.58981858119617 1
1.5350504009264 1
1.30880775594088 1
1.38092886448713 1
1.22993157276487 1
1.5338318630468 1
1.5211451390945 1
1.54850087875309 1
1.84010569402389 1
1.18535810751209 1
1.09811470032796 1
1.75574232752096 1
1.15419587434271 1
0.783461289760359 0
1.41093880080485 1
1.42993666504275 1
1.8905083794779 1
1.64238974288597 1
1.01277555604962 1
1.12589620791609 1
1.08401823232085 1
1.16454107912936 1
1.56821951171128 1
1.11221535077842 1
1.53608921047422 1
1.64798549121115 1
1.62700712955346 1
2.10009505410356 0
1.47678149797067 1
1.42485763416907 1
1.67646496956043 1
2.02115181958725 1
1.74894678770633 1
1.20491984860473 1
1.61394239365479 1
1.59198283944649 1
1.47915725753294 1
1.0700711101782 1
1.75798008313239 1
1.39340365970001 1
0.964537130720664 1
1.49013931590455 1
1.51662071279175 1
2.10578544814806 1
1.21793883437995 1
1.14713251105383 1
1.73281430639152 1
1.83926552151916 1
1.37007990427464 1
1.69899199292756 1
1.8290822976473 1
1.30297027529921 1
1.59119887664625 1
1.3742602507672 1
1.30709885411045 1
1.29996783586988 1
1.53819074481481 1
1.49319370234177 1
1.83383448311721 1
1.21037475633836 1
1.54786634599735 1
1.80122233090241 1
1.03852710088307 0
1.01119748719502 0
0.86770286416586 0
1.84855068985118 1
1.49997206695591 1
1.41736764434316 1
1.29790530077886 1
1.00894914965577 0
1.28386907814557 1
1.60222718358807 1
1.66569103877446 1
1.7305904058568 1
1.36366823374178 1
1.23544832481451 1
1.05738094588456 1
1.70017775382619 1
1.32908858831771 1
1.57039967792322 1
1.27904875855222 1
0.580738918451381 0
0.984286180689143 1
1.67267869872595 1
1.76322078386376 1
1.35435181354731 1
1.57439827464609 1
1.32614625746238 1
1.45930104548076 1
1.30978690881587 1
1.54577318802808 1
0.966327504587686 0
1.12923472582725 1
1.10911627753921 1
1.19247033128209 1
1.41209522554146 1
1.14309267916248 1
1.64388025465274 1
1.21507427805363 1
1.26447966214857 1
1.28802466426049 1
1.73015367558637 1
1.43447008538825 1
1.27050933831649 1
2.07631382770067 1
1.58706201611297 1
1.20595550016308 1
1.14384661643373 1
0.792761560628228 0
1.12812635869018 1
1.15421828481933 1
1.00416942049567 1
0.913571649712675 1
1.34858066380444 1
1.44110754132972 1
1.81364382417146 1
1.3830909175868 1
1.29011176119048 1
1.40065392924472 1
1.5843800860948 1
1.09895989757995 1
1.11524365334661 1
1.50372392735766 1
1.16953172730302 1
1.40116190980529 1
1.53837972435887 1
1.13147856153394 1
0.857574352115647 0
1.60863293738407 1
1.41689303438851 1
1.58879942375785 1
1.62451858668396 1
1.60133884202488 1
1.56264063565851 1
1.86530292253769 1
1.92974268177034 1
1.93418129619339 1
1.44048480281214 1
1.45294584599064 1
1.24066754630365 1
1.20300431828016 1
1.47673977633546 1
1.4640869317053 1
1.62907406309325 1
1.49108162251373 1
1.50219150169305 1
1.30887677940601 1
1.66183439316325 1
1.55292264555346 1
0.891473668309081 0
1.28218146544268 1
1.2043525220397 1
1.15659470597069 1
1.11630270880801 1
1.40625796239543 1
0.723346516903778 0
1.31373912324886 1
1.25774878112845 1
1.35541183939349 1
1.33292336407746 1
1.32826602870817 1
1.62163018140074 1
0.949555660201806 0
1.5907988795166 1
1.47498946916284 1
0.955956729693578 1
1.32719754572828 1
1.65824684520275 1
1.06040128419736 1
1.24291274077014 1
1.69545099696302 1
1.69659615861978 1
1.47022193677388 1
1.09469278844541 1
1.40297331038437 1
1.66234023824158 1
2.08511284554648 0
0.890559648942085 0
1.4244645757026 1
1.22277858746534 1
1.4340772795195 1
1.10449146413666 1
1.50811663387022 1
1.12291248999756 1
1.85486986835019 1
1.69847473957964 1
1.15172905278722 1
1.1602411794525 1
1.44460965684676 1
1.13192210156669 1
1.18347247407343 1
1.4507285503945 1
1.49809954530605 1
1.76341295065383 1
1.69355528628162 1
1.9221010804039 1
1.31696025608021 1
0.580824057425501 0
1.22858087489371 1
0.935848285541067 0
1.28451174465773 1
1.35238331036742 1
1.34752318395725 1
1.30116597004202 1
1.46028291814835 1
0.898848169670794 1
1.32763728837353 1
1.64467445842019 1
1.37288605606555 1
1.39191797011746 1
1.4635421043541 1
1.39848360739901 1
1.71214169366728 1
1.60793386311744 1
1.41096974752186 1
1.21408360180869 1
1.36512453892322 1
1.31021042554601 1
2.11462820172335 0
1.34608626786622 1
1.32428432741404 1
1.46320573954964 1
1.91854191842545 1
1.50691906019454 1
1.86029835856672 1
1.80288553745367 1
0.801796049501713 0
1.40849911818784 1
1.58117626746758 1
1.75725399909695 1
1.05611075829551 1
1.23249624034358 1
1.37356760510258 1
1.57319479859705 1
1.52831238655684 1
1.22416038584481 1
1.56635824319619 1
1.36489187453512 1
2.01065115091117 1
1.72546976644829 1
1.90386790462907 1
1.15018351634776 1
1.64180339188143 1
1.74785874151523 1
1.6416517504277 1
1.40511559894504 1
1.73980281588564 1
1.92885684169161 1
1.61414391299653 1
1.55563110097278 1
1.14377877516448 1
1.12367749963969 1
1.34008369767757 1
1.7880186387602 1
1.86815317288322 1
1.01826846994095 0
1.17487114140745 1
1.46947579501838 1
0.98040935656242 0
1.59822669830381 1
1.2852831918094 1
1.64307210746007 1
1.47816762573057 1
1.6411056833824 1
1.55175806071906 1
1.12369528713036 1
1.85700462550586 1
1.75861963050458 1
1.5689239742051 1
1.05765969334675 1
1.97209552371221 1
1.00061542839863 1
1.80377455891486 1
1.15857119788345 1
1.46681393861303 1
1.32124648726923 1
0.929884928296221 0
1.61579682586972 1
1.53399742495724 1
1.59153525501022 1
1.96193517449532 1
2.06842546971238 1
1.47253119437259 1
1.27215436481615 1
2.22418805960489 0
1.3534938617545 1
1.07221735833525 1
1.652748468461 1
1.72537140783774 1
1.27515830964578 1
1.49632854223931 1
1.44372877082845 1
1.84736133030167 1
0.833576800536477 0
1.60059699882802 1
1.80016297134662 1
1.12385008856014 1
1.02059777621472 0
1.29627242318731 1
1.37601449309013 1
1.27841157060644 1
1.23304269610976 1
1.09096340732026 1
1.84073884225206 1
1.50521075704721 1
1.68872123110879 1
1.6741587997129 1
1.27212710268765 1
1.65563562854134 1
1.68838309177335 1
1.46133165300281 1
2.00837528244534 1
2.01874178940186 1
0.876579416525265 0
1.47392109670451 1
1.50832853414113 1
1.49778860129996 1
2.05798078789452 0
1.65010839509858 1
1.84546771632253 1
1.40157160240239 1
1.70259947253485 1
1.76424515227175 1
1.45827326641322 1
1.30297201805541 1
1.70957857154857 1
1.79889484478657 1
1.51637732995986 1
1.44051619019864 1
1.52285069896275 1
1.10055851319306 1
1.64724881047123 1
1.15053773960662 1
1.51137148186068 1
1.10625529996785 1
0.845266784573952 0
1.47309285529909 1
1.15524224272044 1
1.2907841015289 1
0.978713615057164 1
1.68186721571691 1
1.32606630430944 1
1.92953960466384 1
1.04219756017401 0
1.8038222514086 1
1.57108473592042 1
1.30049288422942 1
1.44961041181441 1
1.3352246657663 1
1.23172198373377 1
1.33638267530099 1
1.48252180654506 1
1.48878480690152 1
1.40068134727568 1
1.29269314056494 1
1.55437436336005 1
1.45163593208797 1
1.72457468505339 1
1.00381202035442 0
1.18078469303904 1
1.06723118073868 1
1.57212334981908 1
1.41458421974004 1
1.52609773199323 1
1.58070942316087 1
1.36963724772944 1
1.07552299664267 1
1.60749800983296 1
2.15928407073249 0
1.13750847584268 1
1.43868421973634 1
1.48700443691677 1
1.4730490948806 1
1.32765652523268 1
1.66246197360095 1
1.49736503820561 1
1.15726698950484 1
1.1425571011281 1
1.40094123675977 1
1.29824299173046 1
1.72680082849118 1
1.35066582693842 1
1.20608498209471 1
1.81975915654886 1
1.07857589669868 1
1.61464203315182 1
1.26463477251692 1
1.62407443248803 1
1.32341928391992 1
0.84011337450699 1
1.70589782756815 1
1.20053738872489 1
1.31597826967171 1
1.26288241152259 1
1.20834332038102 1
1.21825532425787 1
1.63042165575866 1
1.2572727374861 1
1.86056651135717 1
1.77897436811792 1
1.60955571821936 1
0.804847144260014 0
1.18546470467789 1
1.8301041434619 1
1.31655773971804 1
1.61994259204772 1
1.61675955854423 1
1.05969579979343 1
0.721818159786696 0
1.30487380763175 1
1.26514699168811 1
1.24379563002029 1
1.13756088782333 1
1.54551955615497 1
1.2064392826156 1
1.27522748063202 1
0.918667624052425 0
0.949087147835089 0
1.57719955272098 1
1.39166850824984 1
1.59970540138118 1
1.41948477824319 1
1.48971999339332 1
1.39894493917951 1
1.42078119957336 1
1.04789175851821 1
1.86122153991567 1
1.59906075476018 1
1.2773087322204 1
1.54348650272875 1
1.0675828243964 1
1.11515914928254 1
1.18017890019149 1
1.59338362857501 1
1.6209488858189 1
1.69620029780817 1
1.70025564086483 1
1.55899596092801 1
1.28851052332527 1
1.55895895201834 1
1.52316213789482 1
1.21640228282443 1
1.61046927439853 1
1.52531742992119 1
1.40306478132766 1
1.60872888002194 1
1.28225725021579 1
1.41352351065439 1
1.64123163624905 1
1.00449350605353 0
1.53482192049296 1
1.12661304547204 1
1.52734889830242 1
1.0654544359074 1
1.5150151692235 1
1.06368676546301 1
1.43750431245829 1
1.26381103475117 1
1.42395255912607 1
1.64012223841301 1
1.15853858897127 1
1.09773182107807 1
1.36919327150427 1
1.87365026960522 1
1.1077198969601 1
1.22737459905254 1
1.10585631199926 1
1.52744235827819 1
1.31439794428863 1
1.66747475883048 1
1.60662410872048 1
1.31179632808505 1
1.355695865682 1
1.3185186749792 1
1.82270214461355 1
1.13666010593354 1
1.63849580291373 1
1.57242891474502 1
0.990686401496115 0
1.70622531848324 1
1.36852129415999 1
1.55095794634084 1
1.38145822124374 1
1.12131553937803 1
1.60463277501791 1
1.85663659540973 1
1.05858836448048 1
1.32475363117295 1
1.47205494957498 1
1.17167131834121 1
1.66037436800611 1
0.943608279142433 0
1.47102787448391 1
1.17646190065303 1
1.95802411027114 1
1.37084528703956 1
0.593460729628238 0
1.41271249771667 1
1.091815432954 1
1.73699875666009 1
1.06183281641339 1
0.941843908286634 0
0.963451126322092 0
0.900955391684811 0
1.54614307378048 1
1.56064253876706 1
1.3245521699703 1
2.00919780126498 1
1.64155644423067 1
1.77456010622492 1
1.33446584179412 1
1.38136897976539 1
1.39556694862018 1
1.28846363398751 1
0.917746604408999 1
1.2184498925251 1
1.33394731648536 1
1.21065012038469 1
1.48502721488132 1
1.54163959218353 1
1.22929450334294 1
1.17000273079426 1
1.64310400366306 1
1.33205087515934 1
1.44437157557949 1
0.952838342637535 1
1.7200409105134 1
1.41026376065749 1
1.51878467406436 1
1.31180424657726 1
1.66057108908082 1
1.21161709734727 1
0.943360348670212 1
1.53917963321893 1
1.71466453280464 1
1.96284934462652 1
1.79312708718258 1
1.80497120754137 1
1.37494568801508 1
1.30839953408778 1
1.30471300170075 1
1.36462286065258 1
0.896292408371219 0
1.5232945143604 1
1.48303841092279 1
0.855610482348777 0
1.1590361454272 1
1.25721450422299 1
1.88321189556864 1
1.15447952535028 1
1.65568609329621 1
1.03691217178172 1
1.53846845721944 1
1.42395130998187 1
1.72925748472474 1
1.23560857866741 1
1.5316773295196 1
1.64182577220138 1
1.1429093584572 1
1.23040393512721 1
1.46081011143751 1
1.14152494241703 1
1.63800732856692 1
1.77401889812794 1
1.36013226514935 1
1.61159421313109 1
1.70161738133082 1
1.49187694650125 1
1.70818394662596 1
0.982508053402499 1
1.27732937557012 1
1.26202100229695 1
1.3318521774211 1
1.98414603090387 1
1.4867856572537 1
1.59280273756063 1
1.29036670755131 1
1.58527831554 1
1.43502061289447 1
1.20764532047847 1
1.73693587578216 1
1.43884433826461 1
1.35031654831596 1
1.4109958175738 1
1.23854814718247 1
0.737102404490455 0
1.51010730690051 1
1.21370698678142 1
0.759057965734644 0
1.07226264376939 1
1.37910161069117 1
1.58964172117171 1
1.20865680488309 1
0.899199448428629 0
1.28418668994781 1
1.17970937992886 1
1.86698701813691 1
1.67480697669502 1
0.844511379526692 0
0.991560360267764 1
1.48550857865991 1
1.29544151136615 1
1.59208240084331 1
1.07367842502197 1
1.42459080841302 1
1.43508740777484 1
1.35812573113399 1
1.27722881168987 1
1.44115198337163 1
1.83455953989557 1
1.65535490077944 1
1.11219582882401 1
1.09322970348306 1
1.5153789049399 1
1.32721214298758 1
1.51623566311047 1
1.55469109629925 1
1.79576521986989 1
1.24882193602082 1
1.92471962911423 1
1.78413262251286 1
0.972917907190623 0
1.1248674726446 1
1.7609010128953 1
1.38044102884072 1
1.60144751735981 1
1.78566737995789 1
1.64182746762924 1
1.66426642332376 1
1.35535127052715 1
1.08856178432683 1
1.54461571843357 1
1.57222122671183 1
1.75500870630366 1
1.57438971300123 1
1.38418645299704 1
1.56628446096408 1
1.66193988312687 1
1.18035799238932 1
1.06668629065711 1
1.37376300783026 1
1.63164211263606 1
1.11548498086398 1
0.932321544765272 1
1.12760862668749 1
1.30554385560306 1
1.27142195804574 1
1.50222015782903 1
1.61086363300544 1
1.5412555772017 1
1.45116961080673 1
1.6934439338384 1
1.12869208252203 1
1.40319114327141 1
1.194081571401 1
1.51988155537035 1
1.47128480965462 1
1.6213132325378 1
0.927403879109628 0
1.11990276929001 1
1.23084413052729 1
1.24280881751653 1
1.00567565829515 1
1.31077431679803 1
1.34915899034961 1
1.08390479194066 1
0.876709843066552 1
1.38661621908916 1
1.39060400424407 1
1.42739101490795 1
1.5460259464237 1
1.58302620052794 1
1.89812982966243 1
1.36091963651563 1
1.22197558264092 1
1.56165452333193 1
0.739482355166418 0
1.5213778034983 1
1.87098422232661 1
1.18213320580436 1
1.1867073067474 1
1.68177732238371 1
1.3903470014813 1
1.37016006679347 1
1.57667559365036 1
1.73246420393464 1
1.89372381059808 1
1.26195466932691 1
1.35426421467108 1
1.64782869570869 1
1.93235804889738 1
1.65199442315487 1
1.41627974121084 1
1.82400466536476 1
1.39521933278068 1
1.2484836159204 1
0.980028327073073 0
0.911838742472484 1
1.45677955716917 1
0.975147160510735 1
1.22186052490933 1
1.22235654200463 1
1.18883435490995 1
1.59383768757789 1
1.45187313927529 1
1.05641654023585 1
1.88252900752568 1
1.50643223822323 1
1.30826169802814 1
1.58718213639773 1
1.23924620445871 1
1.3388004346492 1
1.78997909297091 1
1.31336486780366 1
1.44302629625381 1
1.42099044414774 1
0.954619931467511 1
1.1329733358322 1
1.96541854303446 1
1.69558251185518 1
1.39880537443687 1
1.49269884116969 1
1.90813319447872 1
1.07057782278488 1
1.50982729754247 1
1.22316495392772 1
1.67450625487107 1
1.53338150213122 1
1.34554912395157 1
1.44531304226554 1
1.46212533578764 1
1.19856557399871 1
1.07321727064332 1
1.57161632431192 1
1.48086856726313 1
1.61426430192029 1
1.57931562397864 1
1.6139963767483 1
1.35617581042837 1
1.95010793971878 1
1.91135711354457 1
1.28956648902893 1
1.46435980442952 1
1.60151191711891 1
1.43850193374454 1
1.03028452934339 1
1.27182341996031 1
1.3471869542164 1
1.37629362364132 1
1.30795144723357 1
1.71663485539408 1
0.964741605191718 1
1.18893408743965 1
0.74958955395079 0
1.11068076176821 1
1.64965575282792 1
0.814021109734989 0
1.65623055691167 1
1.93025745483853 1
1.34620766533094 1
1.87592019807448 1
1.00408275981529 1
1.66708056271754 1
1.6211706219394 1
1.24345887991115 1
1.55762497037379 1
1.12367578294017 1
1.39707312134154 1
1.60959092033412 1
1.60617515294512 1
2.18516203316553 1
1.60204159972569 1
0.963402413075096 0
1.181823107001 1
1.82512943856382 1
1.38907006018969 1
1.12901191239702 1
1.76570811029758 1
1.30764578381112 1
1.87700835468938 1
1.76566595778802 1
1.17502895602518 1
1.60087421506677 1
1.42316422152451 1
1.33024497916586 1
1.57097161444499 1
1.62118347698603 1
1.24517008333125 1
1.49048242653718 1
1.58019956346233 1
1.72869728799438 1
1.50549176543563 1
1.13800327657239 1
1.28297161913825 1
1.25444994519705 1
1.45631599753281 1
2.0384001893797 1
1.44833872182358 1
1.31371500909609 1
1.3827587609988 1
1.87418420815751 1
1.3448322564179 1
1.33419310825454 1
1.00613152593206 1
1.41235576789161 1
1.81777837146792 1
0.967447257131595 0
1.12472113304033 1
1.57645262760902 1
1.21141060194464 1
0.873470445177339 0
1.34977044988798 1
0.798828537898147 0
1.25962334202339 1
1.27352043595036 1
1.69874479586787 1
1.91566894324295 1
1.06373500635168 1
1.17157406167616 1
1.50993902193652 1
1.0300349327694 0
1.4222073903666 1
1.27525637985034 1
1.4181493272542 1
1.03737136075574 1
1.16919297638062 1
1.41885781374982 1
1.51761335680309 1
0.937534979781954 0
1.34303411514312 1
1.16654531553512 1
1.35486710018669 1
1.34461362318148 1
0.720556129388501 0
1.37685867397441 1
1.41675078074225 1
1.95246636401857 1
1.18538144067162 1
0.975498230193737 0
1.37718984121391 1
1.36193500160037 1
0.979342221609819 0
1.90490894589706 1
1.54027172547592 1
0.910825998898282 0
1.25938150062837 1
2.04984228304111 1
1.05648055146991 1
1.13203819016497 1
1.42603490517974 1
0.997116860875813 1
1.32720341107854 1
1.10987870690678 1
1.53113211013113 1
1.83898051352222 1
1.18856524600488 1
1.43116967194033 1
1.20246057851135 1
1.3792936361101 1
1.67668658156885 1
1.32855544666298 1
1.07239887639675 1
1.5197076942443 1
1.2001389654509 1
1.48769052286723 1
0.961158362587412 1
1.57037148745921 1
1.57673296824609 1
1.52964720684737 1
1.56379170735577 1
1.73079662607216 1
0.620672426928447 0
1.40301146541296 1
1.62773757060604 1
1.139329845534 1
1.65331779224428 1
1.68125776742631 1
1.61837010241194 1
1.29746782632463 1
1.08193690304889 1
1.43461103410622 1
1.3300358972727 1
1.09304666009946 1
1.49782567996977 1
1.19605978901577 1
0.881819646757551 0
1.37136391110406 1
1.51324180232344 1
1.24535819984934 1
1.58240019857889 1
1.50894181308082 1
1.20399096191576 1
1.31654459233795 1
1.06135166968211 1
1.11735235381682 1
1.68661838321855 1
2.1012230342356 1
1.23551644141607 1
1.7808102243552 1
1.35513112506114 1
1.49072096320487 1
1.46280993265024 1
1.44434283505163 1
1.05353521356354 1
1.45395761934878 1
1.63444969056694 1
1.30075177525472 1
1.37139983276473 1
1.76835185586356 1
1.28275271379337 1
1.50294031667524 1
0.883036415049244 0
1.4396783699695 1
1.52664680229317 1
0.879368204758758 0
1.37255543748307 1
1.08921849162513 1
1.45672558350949 1
1.70271141134448 1
1.43960819143089 1
1.80759085391049 1
1.52080511651607 1
1.28306582834384 1
1.53580106574239 1
1.72428559778379 1
1.75658163824511 1
1.30616516785299 1
1.69077629702431 1
1.94758201412679 1
1.11594715546471 1
1.70969914896047 1
1.21851198892794 1
1.157045187108 1
0.730996343735142 0
1.31709769246746 1
1.0372046336094 1
1.45736010863782 1
1.44280887063224 1
1.60065298176317 1
1.49897919056188 1
1.22477716203202 1
1.17805761590879 1
1.61703715211281 1
0.990373146155858 1
1.63994976496926 1
1.39776074030635 1
1.59907745922812 1
1.44871495561309 1
1.07274821801641 1
1.29169254900451 1
1.39658069710357 1
1.73016473765159 1
1.10456146689437 1
1.22442902073246 1
1.68461859282414 1
1.40222119710056 1
1.47996592894966 1
1.33019832090734 1
1.51120669916124 1
1.63910642496941 1
1.35517361102206 1
1.214661426242 1
1.47744263816151 1
1.55942647957946 1
1.16424562841454 1
1.79012548313743 1
1.55700988113171 1
1.64933094811543 1
1.96128014513539 1
1.46395117986936 1
1.65228208032075 1
1.6383960277529 1
0.845425148002952 0
1.62890577247136 1
1.73297025215438 1
1.0045491083426 1
1.3268272171793 1
1.46036964230178 1
1.18337622998295 1
1.58998633214509 1
1.07487686364215 1
1.32673136189684 1
1.46119795555143 1
1.19011132430436 1
1.80507212542476 1
1.31566514379028 1
1.55420943349525 1
1.06212350779538 1
1.87114898834689 1
1.83099686192248 1
1.35822500500473 1
1.67884617627849 1
1.3893569538598 1
1.66845792363911 1
1.8233628101889 1
1.31995085810576 1
1.47541263613021 1
1.41418983600026 1
1.42219024150578 1
1.6496817261481 1
1.58189915169276 1
1.56684278062563 1
1.41078216383414 1
1.14218325217634 1
1.69474408299121 1
1.50607881834931 1
1.7668785052144 1
1.25386399138741 1
1.88314775834245 1
1.60194488480845 1
1.58475757920124 1
1.11825995398557 1
1.23570622270511 1
1.18207533618811 1
1.54852329151671 1
1.58107649665772 1
2.15601591264411 0
1.48763991647418 1
1.67526746365634 1
1.34076910190129 1
1.55377758063836 1
1.11209710144283 1
0.863261824458446 0
1.37539389925118 1
1.07937564558998 1
1.88234789672751 1
1.36576726032083 1
1.63300597852459 1
1.14911860479153 1
1.54285371096968 1
1.78395274271979 1
1.41604779404539 1
1.23396844436635 1
1.68716977029608 1
1.07772859530761 1
1.26609228672306 1
1.42609456442453 1
1.41371640758613 1
1.23718904713092 1
1.21239775283569 1
1.70988218808232 1
1.07974141348072 1
1.40000793717034 1
1.49614301486434 1
1.343553826845 1
1.51373839348274 1
1.40853881134549 1
1.19687136124862 1
1.8224194650739 1
1.65896334248376 1
0.996223220746119 0
1.85077544129918 1
1.37582268837669 1
1.06831023723081 1
1.69243652071582 1
1.37736185836566 1
1.68679313621446 1
1.52064388756821 1
0.870156914412727 1
1.46756810261659 1
1.44640415676063 1
1.61469540665572 1
1.50941330948331 1
1.62100587606663 1
1.68933685343184 1
1.753355803513 1
1.63223737135874 1
1.80182075361523 1
1.25735016337109 1
1.34040015764577 1
1.65968113773157 1
1.67623908793795 1
1.7737526839339 1
0.954042039155343 0
1.16598590116592 1
0.765675699128385 0
1.70664443607524 1
1.54394485564991 1
0.84732041024705 0
1.40946280838208 1
1.37910625267225 1
1.65976291647133 1
1.2717595892937 1
1.6007694452298 1
1.4787518413913 1
1.53367127623863 1
1.05407209379032 1
1.65372970158463 1
1.65217209738968 1
1.34532232159184 1
1.57170557067699 1
1.56346038397501 1
0.92155280166319 0
1.47341132653517 1
1.33194944324568 1
1.10943314710848 1
1.38734416168913 1
1.04861799608559 1
1.34879187269812 1
1.35849484835471 1
1.5553528569114 1
0.815576088686456 0
1.21580529515945 1
1.87977652317847 1
1.50121736149687 1
1.32260043854616 1
1.26787733145229 1
1.42868996766262 1
1.72625607762422 1
1.46417253464838 1
1.16748552395178 1
1.37105418208657 1
1.67159993630149 1
1.11713886712075 1
0.884953788421167 0
1.04799827572805 1
1.63740905609633 1
1.32921857905432 1
1.48907514896576 1
1.24186104799719 1
1.66965915962391 1
1.30212682490613 1
0.812409455468185 0
1.28559175826662 1
1.90629785813815 1
1.31074416825288 1
1.3208035947765 1
1.39554115400683 1
1.67015383800913 1
1.43218659926445 1
1.35470711888001 1
1.55344027246511 1
1.30905531950678 1
1.51433609480497 1
1.15326782327163 1
1.27380703135843 1
1.40484017848477 1
1.79197447043544 1
1.47921845797501 1
1.53749381779004 1
1.49044960505714 1
1.43093595701498 1
1.61713712165849 1
1.32895910659178 1
1.03317438417061 1
1.19965565172406 1
1.3824273934034 1
1.26893610729429 1
1.71901332905464 1
0.962595355228347 0
1.07452980192542 1
1.46439657184064 1
1.84143906600617 1
1.23064912340409 1
0.737760710278355 0
1.91545218130997 1
0.922826471504728 1
1.42925489165387 1
1.3235877576197 1
1.36001744105601 1
1.13568441641843 1
1.50463354251971 1
1.14029055905162 1
1.49252418294712 1
1.24636009227584 1
1.281649113575 1
1.42388148064224 1
1.49456889946543 1
1.54921390317485 1
1.15118185724589 1
1.94897401091297 1
1.62247401642333 1
1.38581832589198 1
1.90420112778326 1
1.0354801374793 1
1.49759077243484 1
1.35014095545281 1
1.07082411108641 1
1.33453381185066 1
1.81087927680177 1
1.36692827852343 1
1.49335502254678 1
1.23647911204438 1
1.48457368738923 1
1.6465749424094 1
1.63363647323719 1
0.830208091031218 0
1.27298785520263 1
1.36964345102955 1
1.47776239756202 1
1.4860478051409 1
1.85580014767717 1
1.26476414841556 1
1.56897674463394 1
1.47658741487702 1
1.33644036466875 1
1.69407138024803 1
0.918209236807138 0
1.44374119703789 1
1.08063419050191 1
0.961996440054271 1
1.50228851914367 1
1.31131186238973 1
1.44425691920947 1
1.24869904761679 1
1.16655489811995 1
1.17184794153514 1
1.74030875992686 1
1.60537788927141 1
1.24183649731111 1
1.21070123801623 1
1.37070421132501 1
1.65185718976681 1
1.45318066512322 1
1.61788065113831 1
1.24033760970656 1
1.45963245712017 1
1.07886191223785 1
1.46298698583783 1
1.46653966756734 1
1.36835908191804 1
1.27586444119988 1
1.86299105330794 1
1.76365190815106 1
1.32632055692869 1
1.99926157180932 1
0.942480094160458 0
1.47737539887003 1
1.48013603621069 1
1.51003430322961 1
2.12072793671004 0
1.80228497087897 1
1.29000043191196 1
1.18486940863452 1
1.43783734608628 1
1.62079180339908 1
1.34320464842243 1
1.38512699615576 1
1.13923531578905 1
1.37221160137756 1
1.87187838197792 1
1.78725340663154 1
1.63319150333535 1
1.42938406552659 1
0.749806396946015 0
1.77349554106037 1
1.3091002954076 1
1.36549744018568 1
0.945281170148421 1
1.53522963726503 1
1.40734061514841 1
1.70511125929665 1
1.58540611671571 1
0.854383898002751 0
1.58565483920788 1
1.29264696551293 1
1.86439777703034 1
1.5502371433623 1
1.35998557599867 1
1.50527416047026 1
1.43755261489452 1
1.49762960825365 1
1.85223760076006 1
1.19205717948169 1
1.24070001527477 1
1.60836361851944 1
1.20443856448475 1
1.57096526320115 1
1.42881523555877 1
1.0653443051299 1
1.19219961547971 1
2.30480356923256 0
1.45431437420819 1
1.67602609692859 1
1.64196095414553 1
1.4805586377128 1
1.82215314607211 1
1.67452661930151 1
1.49938301056711 1
0.916094349953659 0
1.14597110789909 1
1.46118553812136 1
1.73471289743926 1
1.60156246274904 1
1.39755929491839 1
1.09830800006541 1
1.6705911288278 1
1.9760406004541 1
1.72926489852079 1
1.65291296412723 1
1.73392456487689 1
1.64257954683927 1
1.47434508519426 1
1.32084414502857 1
0.866683552715583 0
1.4751049006892 1
0.995930719560042 1
0.820588629798542 0
2.20404114588412 0
1.53019513526611 1
1.51358757955098 1
1.9401040061473 1
1.42867620067921 1
1.35670580797833 1
1.46949211880936 1
1.19018345890816 1
1.22494721519373 1
1.49305208244424 1
1.40531389486529 1
1.28222083735136 1
1.05799558751111 1
0.96291214733959 1
1.25948913196017 1
1.5435750152365 1
1.66890991613009 1
1.47827797619623 1
1.36903897922612 1
0.886845062907155 1
0.926844451082763 1
1.82735334163635 1
1.41992534349032 1
1.34495612884868 1
0.83187357775638 1
1.80130181759723 1
1.13496470697709 1
1.23752449924803 1
1.40456846923851 1
1.01075735865841 0
1.62139135627857 1
1.36625723580836 1
1.62745279828515 1
1.5646409850329 1
1.83477264595238 1
1.80940342876638 1
1.06984125721298 1
1.30368570697911 1
1.22490672887174 1
1.51341317553046 1
1.65526563702626 1
1.51580129372455 1
1.35628880778014 1
1.58504563720469 1
1.65623642662384 1
1.46015838093919 1
1.42887875578306 1
1.17934729407033 1
1.59569400777866 1
0.916673263914154 0
1.14567344407342 1
1.8424455719035 1
1.0570882639418 1
1.32034860033965 1
1.83951948729251 1
1.60240851481263 1
1.35075023959167 1
1.35300876902506 1
0.923250780744463 1
1.62891338076611 1
1.25010652168651 1
1.38298285199408 1
1.17473996646532 1
0.970670483196832 1
1.9639186521836 1
1.76891474929056 1
1.0351207447997 0
1.0639959290031 1
1.54316001761287 1
1.78033382085486 1
1.9233968407427 1
1.43851425163286 1
1.30997327966327 1
1.29420648383331 1
1.73310956349912 1
1.42336920545644 1
1.24462781405495 1
0.831551876080233 0
1.32737334905583 1
1.34247947721183 1
1.73698127954908 1
1.45662051960785 1
1.45173927201899 1
1.48639630118617 1
0.803023163443334 0
1.67756473110038 1
1.26962020938569 1
1.0671197659311 1
1.05854109559912 1
1.48194915149921 1
1.32809014811069 1
0.935305316792809 1
1.53542505888713 1
1.45473204229218 1
1.60126624368847 1
1.41327692957233 1
1.06731928931691 1
1.56075752328304 1
1.67369696359224 1
1.39560506412005 1
1.22410634620552 1
1.54109556227305 1
1.38204345424894 1
1.24599066270278 1
1.47277041238441 1
1.1934697097311 1
1.50247153443472 1
1.08489075695258 1
1.63238538706372 1
1.59845532363355 1
1.91318579991528 1
1.99862741106378 1
1.29466400096263 1
1.29460642228765 1
1.54583614177931 1
1.49059358629145 1
1.45619831320642 1
1.11721869870922 1
1.73439228379786 1
1.61084227343967 1
1.63938580888589 1
1.48660680741551 1
1.59061545661546 1
1.71119362457515 1
1.9674516530978 1
1.34217080705609 1
1.35090113056215 1
1.18153106588572 1
1.46231898287833 1
1.53515915296569 1
1.16475662435988 1
1.63893685281617 1
1.45735613512276 1
1.43869365573822 1
1.35395726981324 1
1.67951006081194 1
1.90596502682573 1
1.51827559283337 1
1.89503001791655 1
1.80211056555527 1
1.52265565281375 1
1.94610857051892 1
1.70989501076902 1
1.49340989881641 1
1.74764836709039 1
0.825486858122056 0
1.06166682662582 1
1.048256054219 1
1.95951954695454 1
1.28301568388289 1
1.2223163428761 1
0.914987168053581 0
1.35222986048851 1
1.11976389616119 1
1.31427765221992 1
1.3234394629357 1
1.73352790652588 1
1.59120539100261 1
1.69373937972671 1
2.03484521913124 1
1.34678931814814 1
0.865279436028626 1
1.3527589419457 1
1.07380946829057 0
1.90082934433788 1
1.53945599129119 1
1.74723235500216 1
1.69798976891354 1
1.22217967792202 1
1.53152617277045 1
1.39294945594254 1
1.50728290263171 1
1.68827300179131 1
1.45398900549745 1
1.58989281470939 1
1.81692439435295 1
1.11531339207755 1
1.30260970823957 1
0.941284922202421 0
1.12765616646966 1
1.07839987663468 1
1.60674981005017 1
1.38914319501635 1
1.22058510943893 1
1.51952297965447 1
1.57826985079716 1
1.15199577600467 1
1.36366362312471 1
1.65902243634007 1
1.58118576295961 1
1.20175607756144 1
1.44063554113894 1
1.40781357701971 1
1.26165463130867 1
1.78500405394291 1
1.41854377889597 1
1.48190278795222 1
1.23472890067868 1
1.21615736311268 1
1.11636133689746 1
1.47493858265768 1
1.83019028105497 1
1.60932451678603 1
1.3281993198758 1
1.71270495471667 1
1.52689558214683 1
1.65740280295384 1
1.4216268639557 1
1.39885224660141 1
1.61487820754122 1
1.29042613089829 1
1.55069904713497 1
1.35911993064845 1
1.24560842458644 1
1.70297702853544 1
1.46666817509479 1
1.3223483258397 1
1.89510204432075 1
1.64360575522658 1
1.33470835416022 1
1.18577541996023 1
1.30066766402674 1
1.65887526435457 1
1.37964652685222 1
1.47252126651912 1
1.36955751014861 1
1.71494782117141 1
1.2622989355696 1
1.1424895059234 1
1.23164845808304 1
1.710191632808 1
2.21453461267604 1
1.3628992012748 1
1.07700320687303 1
1.97657430528776 1
1.14856863293293 1
1.66741848691361 1
1.1137823677263 1
1.51559573843488 1
1.49954296856162 1
1.16052738437059 1
1.23123854975807 1
1.10517096124991 1
1.14978361489682 1
1.5692695283534 1
1.3620711934872 1
1.84835009125378 1
1.51208628763233 1
1.64210543060705 1
1.74049133532318 1
1.17893304326183 1
1.29183454873962 1
1.41746293168451 1
1.34164722827795 1
2.1953123650392 0
1.29124367773325 1
1.88853829109437 1
1.09417956215469 1
1.70178460769601 1
1.57811830202555 1
1.57628416873091 1
0.952295171867216 1
1.12664676574248 1
1.45961277406613 1
1.6925166961471 1
1.37359669688538 1
1.53089884519805 1
1.5440897748567 1
1.60945575455908 1
1.65577461405217 1
1.2009794623604 1
1.5144815750666 1
1.66513999731659 1
1.30368653735587 1
1.62133265844765 1
1.44652621250572 1
1.29680581414134 1
1.60113836497182 1
1.40723073356421 1
1.30959165899298 1
1.31924056642462 1
1.72227497883628 1
1.35071978508552 1
1.70376463429268 1
1.25463822158523 1
1.60117882470361 1
1.26164810391912 1
1.30437757960225 1
1.53212072972995 1
0.938163251021986 0
1.28342941312885 1
1.79384375409015 1
1.44843696113305 1
1.10857845188538 1
1.15951883488136 1
1.54579125079412 1
0.88291040746503 0
1.05999560192179 1
1.08419126207448 1
2.01799288473011 0
1.73538812023713 1
1.71383673352209 1
1.2096404950536 1
1.6292986550045 1
1.46081819512584 1
1.18240914225189 1
1.32149346661691 1
1.56963739581197 1
1.10901107018644 1
1.27745589904896 1
1.25640073064671 1
1.75738387483847 1
1.18328931469884 1
1.19182052255595 1
1.4314271413336 1
1.31154689096243 1
1.55360036147096 1
1.16446491379626 1
1.27660329555821 1
1.23767717690061 1
1.43711487363709 1
1.40383217280154 1
1.47700934310373 1
1.7705488721831 1
1.6942523460796 1
1.03432104750552 1
1.40551357656235 1
1.51865159095547 1
1.39815281329427 1
1.27764691102496 1
1.52961766436258 1
1.06637104169754 1
1.2545284973774 1
1.87828035389235 1
1.98122283145104 1
1.73489915453474 1
1.26462257512277 1
1.13601900685248 1
0.951180481065029 0
1.34921023514959 1
1.18085937120417 1
1.41885748756521 1
1.44482504068647 1
1.55815400269469 1
1.82056435435843 1
1.25241657226168 1
1.62582049776902 1
1.40992920654506 1
1.40822180372141 1
1.32473483517966 1
1.28573164664655 1
1.18978503193814 1
1.72655464361705 1
1.20873578928043 1
1.08002673375963 1
1.39363658067439 1
1.22593470352961 1
1.14703152341639 1
1.18118383670963 1
1.29003040431583 1
1.54214418483046 1
1.41887867006796 1
1.46365574837807 1
1.46367085842426 1
1.37472552511104 1
0.881179120713396 0
1.69962229570658 1
1.56406233725877 1
1.41265283209646 1
1.55548401384659 1
1.6862469620494 1
1.19338450550957 1
1.4513230811794 1
1.51899639265361 1
1.14192356566631 1
1.32438733108779 1
1.79315222558986 1
1.54599701061222 1
1.34747938634951 1
1.43131428949985 1
1.23867829222922 1
1.13840397891723 1
1.60977897045585 1
1.54275861385631 1
1.62093957343664 1
1.41260722244328 1
0.724279413777036 0
1.85883464146895 1
1.30862154326922 1
1.3554323564013 1
1.04402391143287 0
1.48760563083777 1
1.17331018388134 1
0.967124130721091 1
1.79645455270173 1
1.27438618520602 1
1.70151852852288 1
1.42804006186993 1
1.44124357357716 1
1.33185623460519 1
1.25329616466694 1
1.08702804685557 1
1.75758855400917 1
1.67059877958221 1
1.32482457816908 1
1.10410872317748 1
1.38341830880459 1
1.59885785617355 1
1.19593983228357 1
1.4516902353881 1
2.08003653141968 1
1.50452213759446 1
1.76566234924619 1
1.38303613907995 1
1.38315452900532 1
1.42495444786169 1
1.2938144982992 1
1.67106035894548 1
1.31793635301457 1
1.1678257861381 1
1.85182555863708 1
1.43077789270004 1
1.32428200261545 1
1.06776973857123 1
1.16334764044726 1
0.911650294034572 0
1.18737931362313 1
1.28113026483375 1
1.86671281276672 1
1.03523165195598 1
1.47358961451415 1
1.12067953022212 1
1.67416005772495 1
0.492385160073503 0
1.50654155771879 1
1.48294512406616 1
1.46464488743993 1
0.820627044445315 1
1.82779244754558 1
1.8415095894272 1
1.54601110960035 1
1.01258114799027 1
1.05928631731725 1
1.19739556000366 1
1.58161495500008 1
1.55520658752343 1
1.29611995235834 1
1.73233114605714 1
1.26128979807781 1
1.24106231642754 1
1.24699128853771 1
1.55425389884985 1
1.69074173880098 1
1.20206747807059 1
1.33765505446076 1
1.22161484352579 1
1.50616868478321 1
1.79401286374327 1
1.73907105627371 1
1.28731352263453 1
1.37286072388074 1
1.3860155957442 1
2.0097042332402 1
1.22436309394061 1
1.51566032784509 1
1.000485080449 1
1.20135013395024 1
0.776718899426805 0
1.47468545091611 1
1.60453370849411 1
1.31076001532883 1
0.742291838585832 0
1.58049608847611 1
1.75442131495951 1
1.25262506039999 1
1.24321481263261 1
1.0766377390323 1
1.04590417426043 1
1.30228108436482 1
0.96605281722615 0
1.28965194869002 1
1.85310663047667 1
1.35566147308864 1
1.31713015025162 1
1.55723013850715 1
1.27343758873897 1
1.49359651962165 1
1.65434658265826 1
1.32331862394642 1
1.83155072825551 1
1.19135223876694 1
1.79468163979796 1
1.28794255994471 1
1.45399874210795 1
2.00900883536777 1
1.29313025896096 1
1.5540815134168 1
1.2621169253606 1
1.41773230135263 1
1.06540790773235 1
1.13428437405473 1
1.27344692475236 1
1.62277853589588 1
0.771914691258425 0
1.2723546319614 1
1.80899750085189 1
1.35297258971099 1
1.69891251814014 1
1.86639811443962 1
1.26434931797723 1
1.72510842745573 1
0.81724709924225 1
1.96910851976851 1
0.843997721711252 0
1.28427510625743 1
1.57368445262973 1
1.48882912027573 1
1.12057982420875 1
1.53413684078193 1
1.36107679294997 1
1.69960668919538 1
1.66987144395117 1
1.25554293874077 1
1.33900236931971 1
1.22931543051969 1
1.71875371218669 1
1.30956717414245 1
1.87132842624298 1
1.64663817112954 1
1.3444555372051 1
1.17575392679639 1
1.44762528194962 1
1.50948524177917 1
1.30758819791224 1
0.988178225041006 0
1.23335819174469 1
0.88821198576931 1
1.3846012582222 1
1.67738638052205 1
1.1433729891998 1
1.52538436423951 1
1.11283124782135 1
1.35241255309077 1
1.24811305927292 1
1.44835645419232 1
1.48519730525819 1
1.37012103774552 1
1.42756155421241 1
0.842289683955283 0
1.15263171472453 1
1.52479923284395 1
1.39991531512283 1
1.39883709240171 1
1.30885881728488 1
1.36931022292166 1
1.35295761865494 1
1.77303264968403 1
1.28957864267531 1
1.50855435843104 1
1.39437428700453 1
1.84157997557207 1
1.54057338681953 1
1.6255734659501 1
1.49599965953607 1
1.80075299507496 1
1.17449464474371 1
0.991732038957732 1
1.55046844492812 1
1.01442055636161 0
1.3954202602241 1
1.12226414014506 1
1.61371349068464 1
1.53347478527232 1
2.12872422444301 1
1.2205463175318 1
1.73252623987716 1
1.48582992118186 1
1.28831522744472 1
1.07393813297548 1
1.14188246584703 1
0.957172128854399 0
1.63257395322748 1
1.40153534357583 1
1.38302856223418 1
1.32467989309141 1
1.72003629527911 1
1.11460031519871 1
1.36764382270185 1
1.63933173556828 1
0.969380880498647 0
1.30001836474093 1
1.64737288638875 1
0.856357822337479 0
1.23677736720167 1
1.23304354045973 1
1.37174240615401 1
1.54341298514659 1
1.24170541607953 1
1.50750923877575 1
1.13012615681635 1
1.48159963077919 1
1.81731834146379 1
1.08470116601455 1
1.23583284749604 1
1.59986983156153 1
1.24703881522398 1
1.42013979656869 1
1.33512990216161 1
1.31988543166456 1
1.20135892368628 1
1.51237392594092 1
1.38854286423398 1
1.40513231550422 1
1.3830434664089 1
1.16028041925464 1
1.8410160851408 1
1.47272793111817 1
1.42989065293713 1
0.753018422411218 0
1.84449537329148 1
0.848296306104613 0
1.29395553306849 1
1.11891217867485 1
1.35374530106441 1
1.58482483477196 1
1.26952666413248 1
1.53628887025952 1
1.37170587628196 1
1.56415570116895 1
1.81747260398048 1
0.882609623565968 0
1.68467180465834 1
1.23699763554808 1
1.77014331320084 1
1.39881673051655 1
1.49734453614716 1
1.39223565677721 1
1.63347693324045 1
1.65043831761987 1
1.27921458054283 1
1.16430367481045 1
1.73332662637838 1
1.66943436189203 1
1.08351519896569 1
1.36991724678837 1
0.962260457900065 0
1.56232589283955 1
1.91278125596877 1
1.56294331420168 1
0.856527760123934 0
1.62300573047911 1
1.55027000068301 1
1.42460299684966 1
1.3212242108947 1
1.14719012159127 1
1.04617116569036 0
1.42841355089716 1
1.8188222775576 1
1.68297068707955 1
1.77008870724259 1
1.44560270508704 1
1.06874281700951 1
0.9769845749467 1
1.3352851425901 1
1.58085684035099 1
1.32283584898249 1
1.30826999517615 1
1.47199270202912 1
1.37985536004146 1
1.27528076536155 1
1.71883850622048 1
0.974449030656453 0
1.18510068209501 1
1.09885401389308 1
1.47675714247037 1
1.2971618496621 1
1.0957190941647 1
1.51512028043111 1
1.64745369772518 1
1.60882258381307 1
1.57768787258171 1
0.922075045559028 0
0.99400461266273 1
1.66496026578834 1
1.23817557129644 1
1.29314113014653 1
1.7540990999306 1
1.38272394683705 1
1.77888854244004 1
1.52445507019786 1
1.2365197436869 1
0.964609519180305 0
1.52723972575044 1
1.1125683984213 1
1.27920780438684 1
1.50577157016645 1
1.37870424584304 1
0.922334078078896 1
1.50738987509596 1
1.82817521258422 1
1.72763012804322 1
1.51924121808965 1
1.38237351378474 1
1.392587493783 1
1.34330982843299 1
1.82212483466912 1
1.15188010821876 1
1.36566264470975 1
1.14091577723521 1
1.62519874991035 1
1.00020558860167 0
1.2901156609236 1
0.96776147228755 0
1.13728330428985 1
1.40883149966331 1
1.03726139886578 1
1.18627760918132 1
1.33454107519786 1
1.18849714221403 1
1.322441700386 1
1.39607376412002 1
1.31388774680103 1
1.51083082776559 1
1.4943715112113 1
1.80694172789627 1
1.24115152732071 1
1.32520732027097 1
1.70711724802876 1
1.34835708733123 1
1.21203290757172 1
0.959397439904689 0
1.48189483399408 1
1.89780652192473 1
1.32784521364108 1
1.82642305156742 1
1.3392687634051 1
1.18629995079925 1
1.41578329705022 1
1.39459665706878 1
1.0658515265402 1
1.7931594485631 1
1.2150342939897 1
1.77036098847359 1
1.1984302639976 1
1.4119242995896 1
1.41071946176195 1
1.59385146222179 1
1.50651004214996 1
1.8049178633856 1
1.42070738641353 1
1.56980373046041 1
1.34082923491778 1
1.39242923545285 1
1.40738934702692 1
1.74294491551042 1
1.64298779292018 1
1.42003290234634 1
1.22952486424687 1
1.44726919631196 1
1.69802938298792 1
1.6826874870425 1
2.06168416747964 0
1.8204409037152 1
1.35556812609747 1
1.29467261210592 1
1.39664510078769 1
1.16081656728163 1
1.77912710577788 1
1.54327079338519 1
1.27964678966909 1
1.39371414408072 1
1.25531423171042 1
2.078721833356 0
1.61517703713039 1
1.59802064913754 1
1.32040541993106 1
1.27976101715459 1
1.00934001604188 1
1.00408510137173 1
1.41079604455867 1
1.17366493389543 1
1.45031071054286 1
1.12567348800732 1
1.53760916285209 1
1.38461559839541 1
1.59576704002121 1
1.10472274819078 1
1.67353538064162 1
1.26219917487735 1
1.03609331186752 1
1.0798343610185 1
1.3726199725797 1
1.61538805335447 1
1.47151997205087 1
1.1476862651019 1
1.35267616194407 1
1.25728403292221 1
1.60835065825573 1
1.92913820447268 1
1.44497139942235 1
1.63636086646672 1
1.64470792483199 1
1.75921605625846 1
1.87235401808401 1
1.88728164087975 1
1.5903856239534 1
1.69564225985157 1
1.27859612641544 1
1.34036620631505 1
0.962346134018552 1
1.54395196726943 1
1.47955236709648 1
1.53494015483069 1
1.46055490607307 1
1.48226800449068 1
1.81691203200448 1
1.41600228054873 1
1.92410502136343 1
1.35526442978903 1
1.3588886761157 1
0.804159432230275 1
1.18731580501315 1
0.912094875170146 0
1.87092777070065 1
1.47906684302581 1
1.6987078540799 1
1.24186331760557 1
1.79588350906797 1
1.08851009265889 1
1.00668260517503 0
0.98451821541749 1
1.41758719302101 1
1.88925334820253 1
1.61029340556291 1
1.67767023947775 1
1.32105715203639 1
1.22076932797317 1
1.77236183505065 1
1.59574791679148 1
1.59068583503937 1
1.39073945108969 1
1.43811230609318 1
0.969075841528489 0
1.12376996932267 1
1.54276624357571 1
1.47632251478344 1
1.22361789846585 1
1.77404323921834 1
1.50613478302361 1
1.15595309488673 1
1.4053811755587 1
1.42664885957115 1
1.49703077955267 1
1.15733266329255 1
1.39913934823076 1
1.23718834546203 1
1.58310347021578 1
1.5601171606702 1
1.36189920360011 1
0.860251702986806 0
1.29123556329232 1
1.66673115485651 1
2.05070812970564 1
1.58904432803173 1
1.04545870677961 1
1.58026852289519 1
1.5467915615857 1
1.17378607970089 1
0.793120976103434 0
1.13821426665258 1
1.34966952485913 1
1.2531345537561 1
1.48031505592341 1
1.7009262755917 1
1.6395146915986 1
1.5844884598153 1
1.4597600614197 1
1.78281276815984 1
1.14859644304556 1
1.32339994737224 1
1.63950948794036 1
1.14183118844554 1
1.51645142112694 1
1.14351761232516 1
1.65515261801161 1
1.43434001285982 1
1.18339048031773 1
1.37368194738447 1
1.35832656692418 1
1.73009717972993 1
1.54341814409203 1
1.0170209323815 1
1.19939028039859 1
1.90205009336184 1
1.66189538461925 1
1.29578232523147 1
1.3922744901856 1
1.17909458248692 1
1.53958986398152 1
1.63854672903148 1
1.57561427386362 1
1.56662409138847 1
1.29903112777868 1
1.91339568986165 1
1.12329553294252 1
1.25468624034117 1
1.32780673695511 1
1.66457218082622 1
2.1093508534473 0
1.56276565299821 1
1.39356931772509 1
1.47047421225009 1
1.90473609853742 1
1.2262267948574 1
1.33458236136793 1
0.786723859777841 0
1.24771294061497 1
1.796950773338 1
1.3536086664038 1
1.90363377184214 1
1.66988520922849 1
1.87722753129906 1
1.32873485471111 1
1.79902182115874 1
1.53008218439854 1
1.5753246827606 1
1.02262495165264 1
1.26099862482667 1
1.4839260034635 1
0.865989997705944 0
2.08914325934847 1
1.35257050111574 1
1.2019866685069 1
1.28985714644488 1
1.52596461206002 1
1.87609994916672 1
1.28262572235901 1
1.84308071304935 1
1.56626345729427 1
1.68439392399024 1
1.95616133967935 1
1.55156022366787 1
1.24115943630627 1
2.26874303021506 0
1.6242186753839 1
1.04157731675916 1
1.41759351887746 1
1.09993414047901 1
1.58665292075786 1
1.24037924387395 1
0.895292934111662 1
1.48824166643135 1
1.39505103861053 1
1.79138488685799 1
1.61184496593662 1
1.51065373986082 1
1.51853599079792 1
1.4944842183137 1
1.38827522925666 1
1.17417502204373 1
1.4428062869726 1
1.7040234446046 1
1.12963936971294 1
1.70138507931647 1
1.86825372157352 1
1.40260728429947 1
1.58396427345317 1
1.2504229320064 1
1.53652256324083 1
1.74301494648989 1
1.73440907297172 1
1.12488339631324 1
1.41074093853097 1
1.61218678562804 1
1.67405641458458 1
1.2734513092309 1
1.36138454483207 1
1.63367947130769 1
1.28575672199066 1
1.11223677587749 1
1.77747206175874 1
1.86638862410519 1
1.46741520544051 1
1.16358926094944 1
1.48289909415987 1
1.28335538344265 1
1.20984837742938 1
1.33028255416062 1
1.56151843448318 1
1.3529824653411 1
1.31072013411363 1
1.19882199626872 1
1.44679185969799 1
1.54740480522547 1
1.19792798484394 1
1.14900904870311 1
1.09990314204494 1
1.11653342447313 1
1.55005701711707 1
1.30084331713793 1
1.42554808310119 1
1.62462540801687 1
1.30893804287877 1
1.49618687160593 1
1.48490058498211 1
1.11889559872428 1
1.41495776665022 1
1.14415672281209 1
1.56032945670462 1
1.48144540963434 1
1.54021351612886 1
1.20005510657384 1
1.22565852058326 1
0.888065019170592 1
1.73027561738449 1
1.63870659702112 1
1.45565622974152 1
1.38836826927813 1
1.10569214533412 1
1.6055146080283 1
1.61047304488462 1
1.76869723092928 1
1.49355346439578 1
1.45457059282715 1
1.26532438594256 1
1.56643757387176 1
1.20639963281999 1
1.44186057220698 1
0.716515375883607 0
1.09600015888461 1
1.27044320592511 1
1.97175544783768 1
1.03448155244175 1
1.10837378963533 1
1.32983413059221 1
1.41069223342456 1
1.90698459675429 1
1.72620492953204 1
1.28884827325374 1
1.90910463196663 1
1.82318476473371 1
1.18698721043921 1
1.78157538546782 1
1.22828912274952 1
1.48356740746398 1
1.22961459762183 1
0.960244046079947 0
1.34472233629386 1
1.24820790380324 1
1.29713957143883 1
1.29813817782921 1
1.54059486480149 1
1.95428352474026 1
1.40231168202602 1
1.22282598276057 1
1.46520317769253 1
1.00140093371872 1
1.80081967711773 1
0.972471570395392 1
2.11074737047875 0
1.26190857643584 1
1.68138636735018 1
1.52573366867877 1
1.3278061364124 1
1.61233666177247 1
1.16880575030437 1
1.2121292217657 1
1.06394548193642 0
1.07631671306707 1
1.20939781217615 1
0.837921638499073 0
1.24452262071832 1
1.29654411463537 1
1.54187789937233 1
1.93258241602934 1
1.60879801624682 1
0.804138177512846 0
1.93097214894239 1
1.40076242437475 1
1.37713713250572 1
1.47285000139776 1
1.71036612263034 1
1.23412564771512 1
1.41728379975512 1
1.42947855880487 1
1.6940247747045 1
1.65785549955722 1
1.24056555776204 1
1.49745425623684 1
1.48121332195782 1
1.63042768183414 1
1.96521313833523 1
1.62437746539722 1
0.870966396926749 0
1.16181600547323 1
1.2305515311958 1
1.17268743462174 1
1.61474467683881 1
1.32124557233635 1
1.40990621449514 1
1.30492728380021 1
1.73252095829401 1
1.52836454922938 1
1.81625506374468 1
1.63515299031527 1
1.32064003653091 1
1.57342879027706 1
1.90610885503239 1
1.22202934723143 1
1.19987765238911 1
1.2343747802472 1
1.2648860824946 1
1.09483037624906 1
1.68276767968264 1
1.21049887354659 1
1.84055803272834 1
0.986340200278614 0
0.863120345589686 0
1.86795364234753 1
1.28695633446168 1
1.80248365220876 1
1.56529469926255 1
1.20513367047883 1
1.51551684447907 1
1.08051204546368 1
1.2627163385024 1
1.06646967843451 1
1.40572725559706 1
1.78458796557145 1
1.69146368353672 1
1.57148600783601 1
1.11205152296438 1
1.23184330129269 1
1.13535466359463 1
1.32847982738062 1
1.5797842038884 1
1.59305481737116 1
1.23258385494304 1
1.30503701160704 1
1.15280113327538 1
1.20514983968114 1
1.90449005048576 1
1.85815017087925 1
1.40859879474767 1
1.61760400260153 1
2.02714833843791 1
1.02681430041981 1
1.60432507899882 1
1.2717552263357 1
1.39299796674364 1
1.45527415310752 1
1.46926808683549 1
1.26662898773778 1
1.91441957179423 1
1.32117618293028 1
1.565443302331 1
1.61780666356409 1
1.43630923682291 1
0.945514245285384 0
1.40843787498457 1
1.55558595755668 1
1.70229178111531 1
1.71525287225843 1
1.16608400475131 1
1.36844453523252 1
1.76554756920184 1
1.16183651830625 1
1.42739404384912 1
1.55908323823861 1
1.47288908132529 1
1.44725258392927 1
1.26050057338969 1
1.78316584106319 1
1.44770949031744 1
1.58534304625967 1
1.53904661502817 1
1.48030447779409 1
1.22053813904123 1
1.58465334807927 1
1.77979313022637 1
1.44539532951498 1
1.3041822720104 1
1.58863192882883 1
1.39916329099592 1
1.15160295193686 1
1.0664559476796 1
1.31418674421028 1
1.53127522472678 1
0.805155842721103 1
1.31070956180128 1
1.08265981533009 1
1.88896560573056 1
1.32319149077738 1
1.49640297277689 1
1.17869897557459 1
1.65693915329928 1
1.14581012503329 1
1.35655224827087 1
1.55982042967119 1
1.74238186746793 1
1.72454467491672 1
1.2198944179851 1
1.58041590721885 1
1.64900771888893 1
0.979245586902493 0
1.05269173962737 1
1.80170266920753 1
1.38219295245373 1
1.11791613637426 1
1.36328739464365 1
1.34975487889257 1
1.31828790888654 1
1.21217813783531 1
1.57494620627332 1
1.23439893693387 1
1.4468767122284 1
1.48894470513669 1
1.03338436528236 1
1.3953363641919 1
1.52033001579288 1
1.30449008980251 1
1.51525038811945 1
1.45132053661353 1
1.77355494341448 1
1.80141296950211 1
1.24801720800707 1
1.39039310841388 1
1.5466631819551 1
1.24505455613287 1
1.19714851981446 1
1.19144986234063 1
1.33211286669912 1
1.60684121255623 1
2.20736713694995 0
2.03577978111617 0
1.17599342302698 1
1.7579446588736 1
1.53352421767323 1
1.41533584745807 1
1.62901018856418 1
1.05400094802343 1
0.645331665362389 0
1.64447833784391 1
1.55790737737129 1
1.13264858186724 1
1.00103798953572 1
1.38406764768078 1
1.01154400963195 1
1.44844168554248 1
1.34747006811216 1
1.06073899878283 1
1.06308043377989 1
1.23632211584763 1
1.46325730634974 1
1.49647458864418 1
1.15515619855269 1
1.57991326867057 1
1.11362403554322 1
1.49781443834378 1
1.36998001018089 1
1.40926773549194 1
1.82961746294114 1
1.42743934786917 1
1.52282074491693 1
1.53487527173532 1
1.49804581306333 1
0.987757832410718 1
2.09640910521091 1
1.43534413330188 1
1.73151824533589 1
1.31227826159047 1
1.03512325408943 1
1.21120305402365 1
1.68533419310699 1
1.86668143054908 1
1.64404228519403 1
1.39156831313364 1
1.09611223789479 1
1.67328975230829 1
1.45971031396814 1
1.36298744962726 1
1.32937733012926 1
1.95995898630271 1
1.37504797329684 1
1.36549656240597 1
2.00358943872408 1
1.90466536264496 1
1.0894798722556 1
2.35898098162687 0
1.81302692606251 1
1.6758882112202 1
0.993957113176209 1
1.4933184553424 1
1.24192496072933 1
1.25244491596007 1
1.37982226246612 1
1.60941061991975 1
1.68321043131793 1
1.80659079534594 1
2.08808104792134 0
1.32272410906898 1
1.0276826669556 0
1.71096052662779 1
1.09357776695082 1
1.33528846051873 1
1.36731028217283 1
1.21548767540701 1
1.74924913728726 1
1.07652344678471 1
1.75268953223814 1
1.40187162143502 1
1.14264693585863 1
1.23119124901761 1
1.71066294128411 1
1.323077171463 1
1.00301215927906 1
1.41334645636941 1
1.30042894915225 1
1.54916232403069 1
1.48720277944338 1
1.29344146162832 1
1.24946691164371 1
1.65068410664851 1
1.06373139689932 1
1.62325348462465 1
1.53015679317696 1
1.51850757053736 1
1.74329001271786 1
1.39233842506553 1
1.55196087804896 1
1.35193127794752 1
1.2025158050788 1
2.12796428068725 0
1.47447667514591 1
1.53917130027382 1
1.09632979069742 1
1.58502566944428 1
1.62149744211976 1
1.57362732587906 1
1.01921430867769 1
1.37505429680059 1
1.2721258799205 1
1.46667470600072 1
1.49909011662871 1
1.861536061453 1
1.1179142986909 1
1.13477695580907 1
1.29574223133301 1
1.51376559222253 1
1.67349184589934 1
1.24346456518444 1
1.31510554647092 1
1.08849044696193 1
1.37892140420752 1
1.49197746484615 1
1.58212175405638 1
0.905993330781262 1
1.31215068668442 1
1.18830863223971 1
1.23276365415832 1
1.22980301909425 1
1.58752330560103 1
1.46782594789696 1
1.13524148695562 1
1.53319224123468 1
1.23292457032443 1
1.30889339706106 1
1.06909232419291 1
1.42112154775413 1
1.55546859446832 1
1.59917649159474 1
1.22589610013213 1
1.45635661562876 1
1.35182138461819 1
1.8823274925285 1
1.20339196209427 1
1.20745534456293 1
1.74219882981442 1
1.51821666948065 1
1.15012476076829 1
1.5152639685435 1
1.0922462301645 1
1.49206060601012 1
1.31692539635289 1
1.11707256394449 1
1.22813720576509 1
1.50965067946513 1
1.64401672582854 1
1.84558404542647 1
1.08737004242536 1
1.9731490500117 1
1.77463569678427 1
1.09609202858049 1
1.52698844484286 1
1.48857416543329 1
1.61732033177756 1
1.36437119848497 1
1.50431757670855 1
0.915264385275358 1
1.39706609526977 1
2.04707930749037 0
1.23497131258693 1
1.46816970807313 1
1.39797203345197 1
1.49801085916622 1
0.778360816156876 0
1.16648135269901 1
1.14379890097629 1
1.28628036244489 1
1.30800959094569 1
1.7352891612408 1
1.79702551110266 1
1.5166499234336 1
1.20298637207797 1
1.52633294442202 1
1.68256680689317 1
1.69228729266813 1
1.49414795233446 1
1.78207743181478 1
1.28425408538214 1
1.59885735716448 1
1.73448538121964 1
1.48175612275757 1
1.45616361890227 1
1.32225981201994 1
1.81162434589908 1
1.43475886548286 1
0.926714251111751 0
1.26900630744717 1
1.37855310667006 1
1.2273604907225 1
1.59481459661648 1
1.64901827715389 1
1.3388261835134 1
1.60804896914465 1
1.49589274465206 1
1.12255099618243 1
1.46617551259137 1
1.42956830046575 1
1.31740989193439 1
1.72751128146079 1
1.49896570081233 1
1.21104391543546 1
1.34287990722728 1
1.50973513644648 1
1.50097310034459 1
1.39115324068513 1
1.28909821555661 1
1.51265920305972 1
0.830576107584867 0
1.78920654241474 1
1.29961378446835 1
1.30697790779199 1
1.38875385370115 1
1.60337996065783 1
1.4843904775311 1
1.49388251008637 1
1.48543608953461 1
1.25286311133908 1
1.27231437348069 1
1.14952238839284 1
1.2057760791096 1
1.41013547070964 1
1.72882069807885 1
1.54036837168016 1
1.33460433629441 1
1.48077782367874 1
1.7155300383087 1
1.35513046762387 1
1.85959511624062 1
1.39989193040922 1
1.60119817241618 1
1.4401159557568 1
1.60895008392674 1
1.57145522844112 1
1.09324962102013 1
1.75407374530462 1
1.08995757490677 1
1.41002653634497 1
1.79196168321289 1
1.72076308200818 1
1.02830613944257 1
1.11912183950009 1
1.42013675067006 1
1.67016458398789 1
0.851843615550971 0
1.32646179901431 1
1.24282573815996 1
1.48522094910215 1
0.930091261624909 0
1.33242986130272 1
1.16098303994137 1
1.37698397826871 1
1.36957517126068 1
1.6396636839452 1
1.33345278285616 1
1.92755607541784 1
1.41841582525661 1
1.94037668297248 1
2.05198003314066 0
1.16039777190415 1
1.26119172398024 1
1.24145477280978 1
1.33095993868822 1
1.03658375315002 1
1.79082852854486 1
1.40040297883893 1
1.52929714291595 1
1.9046874253746 1
1.61486250107889 1
1.21597017228708 1
1.14133825970522 1
1.32983810466574 1
0.904612212396623 0
1.33682420601259 1
1.37504751082334 1
1.24880492077769 1
1.21721714589282 1
1.38105818548673 1
1.38159176216293 1
1.5971099800663 1
0.931354383576547 1
1.54268636533516 1
1.58420235037338 1
1.05647395613659 1
1.05485629984268 0
1.5132261104808 1
1.25354960695822 1
1.00817564283759 1
1.62562778842421 1
1.31306585366788 1
1.28000945253932 1
0.836145145165817 0
1.25236006042426 1
0.974415619501575 1
1.50486424544629 1
1.70699816804626 1
1.52435105279898 1
0.829026365265311 1
1.43100208972501 1
2.08454704018238 0
1.26937509969714 1
1.32145862475352 1
0.819306759774645 0
1.24239264714416 1
1.40389298444155 1
1.48690412970028 1
0.611998532719271 0
1.42574320640274 1
1.20652686393254 1
1.98430731647454 1
1.51365730047114 1
1.28553846235197 1
1.17423843551764 1
1.48860036365921 1
1.21450320760754 1
1.71167630236419 1
1.61393487185555 1
1.48439930474288 1
1.56799816522654 1
1.14616423488174 1
1.236332869342 1
1.17485923629226 1
1.22221922047223 1
1.38485408386209 1
1.41242750788355 1
1.48360323533849 1
1.25591491615306 1
1.74863625894198 1
1.19563124773556 1
1.48282247883355 1
1.90394251847469 1
1.08769954287377 1
1.50869247824781 1
1.67869128097132 1
1.08367555344578 1
1.13450568467603 1
1.49367460287204 1
1.65308530153587 1
1.49475225193966 1
1.62795272641335 1
1.6470601661283 1
2.05267898580415 0
1.53895042403088 1
1.40895853384338 1
1.68140605233447 1
1.15155772394493 1
1.20205871199003 1
1.53469445923662 1
1.47092623729667 1
1.52625956580401 1
1.39707658452908 1
1.42877414055143 1
1.52344682759661 1
1.42411572081233 1
1.28594458221818 1
1.62497680743905 1
1.38774620268368 1
1.3623215193349 1
1.55655850001073 1
1.5607361925082 1
1.86772252056106 1
1.46410255418984 1
1.2933784170024 1
2.13850502332568 1
1.75187945313792 1
1.18581283385741 1
1.36655349363532 1
1.29392784518923 1
1.66032642024356 1
1.88971726852771 1
2.14997491506193 0
1.46625814451638 1
1.59672691440156 1
1.25950596581113 1
1.28587508199288 1
1.08928108267344 1
1.13747778941786 1
1.15747241775899 1
1.78168959136842 1
1.54931862180526 1
0.919557410670014 0
1.32277327165171 1
1.14577046598103 1
1.6009619227184 1
1.28820105207525 1
1.79046682089452 1
1.59498057199511 1
1.62473406761825 1
1.47614739748675 1
1.32519324436547 1
1.40088629840447 1
1.08222958075771 1
1.26029642605861 1
1.40945973734973 1
1.29872593166983 1
1.54963950701094 1
1.58467421033748 1
1.1882940766649 1
1.27565885501461 1
1.66368628604003 1
1.24351991394426 1
1.44861273794276 1
1.67927480967446 1
1.25014448698173 1
1.30332937310816 1
1.91320385939567 1
1.79080837497612 1
1.14527202494655 1
1.36640657512208 1
1.49621962802489 1
1.6590017526752 1
0.943726166958231 0
1.15348204110578 1
1.29735626849406 1
1.80372499753097 1
1.46187195013274 1
1.10604424799483 1
0.992666265365442 0
1.63987783357164 1
1.73938038646881 1
1.43380405842929 1
1.14923988854325 1
1.07760982487978 1
1.53428617037173 1
1.233452825619 1
1.35528441036368 1
1.51542667620675 1
1.53120812388662 1
1.64517289908327 1
1.44775184673435 1
2.15309355764217 0
0.881433830187724 0
1.32550332599209 1
1.47477264339811 1
1.46796742874743 1
1.63146292136981 1
1.3389022425658 1
1.56177514302157 1
1.53351013120926 1
1.24444006222014 1
1.62349956168418 1
1.15804699226082 1
1.58333473163765 1
1.67918042665874 1
0.681349024603386 0
1.17770848518061 1
1.72725021563353 1
1.79634997801781 1
1.57239951699047 1
1.16454197221426 1
1.46134078632066 1
1.24845455045704 1
2.47723490334131 0
1.82647711416999 1
1.60239560046193 1
1.93320199527486 1
1.09408662859993 1
0.985237362087312 0
1.39361240292939 1
1.31122192927242 1
1.44925972699879 1
1.70326389473428 1
1.10779985442925 1
1.16501908451491 1
1.6649855215393 1
1.39466564043394 1
1.51467381739316 1
1.72866009689916 1
1.40070002391302 1
1.15731827409007 1
1.51458524949537 1
1.8527178786123 1
1.18228288498465 1
1.54761844149359 1
1.35958090337251 1
1.3768623648938 1
1.11105666591799 1
1.34540974078644 1
1.1949258975448 1
1.30284682160347 1
1.60931330405708 1
1.49285340979424 1
1.5985744775669 1
1.17024499786582 1
1.88779050000332 1
1.23490169959141 1
1.37909923307059 1
1.1278001012243 1
1.04786894302135 1
1.48998883667204 1
0.76088863070316 1
1.36087326483385 1
1.6576780286053 1
1.40088002590276 1
1.31679473227339 1
1.5747556071895 1
1.5565485315092 1
1.28026417248927 1
0.857029918019281 0
1.3984812982204 1
1.40928869403553 1
1.56490156605761 1
1.76788819135458 1
1.52161880495028 1
0.993731727627275 1
1.47881541504683 1
1.34673622674973 1
1.41395155826406 1
1.60060122737135 1
1.1399885113409 1
1.10167615517909 1
1.57514603647545 1
0.9816946709995 0
1.33103521371935 1
1.48997611342553 1
1.08672082703969 1
1.45432973734291 1
1.33820068231387 1
0.81223006886747 0
0.94540320282522 1
1.17729236103998 1
1.79446997014399 1
1.44210203190434 1
1.61994495287643 1
1.28683323209671 1
1.33456904936579 1
1.39346804893727 1
1.71549508672768 1
1.55524162642207 1
1.09440515917019 1
1.76283233801375 1
1.32667792849848 1
1.61556771331137 1
1.39231936821035 1
1.64259434541716 1
1.40469529611676 1
1.33946129515106 1
1.80671450414583 1
1.12617418084545 1
1.23381564352999 1
1.33310292597912 1
1.06439411943012 1
1.32211003498509 1
1.72617984625734 1
1.36421913903635 1
1.46461562832419 1
1.7696358054217 1
1.63525083273541 1
1.29845894838847 1
1.43356770385326 1
1.65633992464094 1
1.40541224342986 1
1.80206346214981 1
1.83443339544626 1
1.44825390830881 1
1.62239456255329 1
1.38784616721995 1
1.03147571488431 1
1.0355922764264 1
2.18921890723982 1
1.29468530367544 1
1.1389360858906 1
1.70317503080254 1
1.19407001109733 1
1.22545408678631 1
1.47552850703863 1
1.47586644381124 1
1.23380138130199 1
1.50831827656741 1
1.56484992201718 1
1.10170456897095 1
1.80426785702279 1
0.831329726793474 0
1.67938124916298 1
1.50165989185093 1
1.48573022547505 1
1.36260968863416 1
1.92927650379734 1
1.26417831026805 1
1.68580706165751 1
1.0151752614808 1
1.53824474584012 1
1.28038848708967 1
1.06660893144564 1
1.44587696933395 1
1.40405578177886 1
1.47108460606885 1
1.49121944708432 1
1.38054847765639 1
1.32594874410373 1
1.43526099412798 1
1.50330911847082 1
1.16340750360677 1
1.45852246903904 1
1.58963509814567 1
0.995288068567631 1
0.985082751169109 1
1.14589732964902 1
1.54160392701392 1
1.10822153351485 1
1.33800206686229 1
1.21669378068246 1
1.25542316604518 1
1.50779003746046 1
1.77608416708657 1
1.73656356152473 1
1.54855453389225 1
1.54367987246247 1
1.43243533720421 1
1.25207760043321 1
1.28329167734559 1
1.72498822371938 1
1.89409315700444 1
1.17786296516548 1
1.53751179951255 1
1.136901768212 1
1.58067725068083 1
1.84216793695664 1
1.55163468618033 1
1.41801523258179 1
1.75412641140142 1
1.44148809062205 1
1.01897455706319 1
1.74710114475866 1
1.6188795154279 1
1.09324552207391 1
1.30128185578149 1
0.865962872459482 1
1.15657191734384 1
1.57475933358508 1
1.31547459675319 1
1.47665853132368 1
1.73387259276149 1
1.56369337163269 1
1.71714974182037 1
1.78759472258412 1
1.56187785393794 1
1.24076071180905 1
1.72976772954291 1
1.77363660025264 1
0.989072956472524 1
1.20996348800022 1
1.12766554257289 1
1.48379038912623 1
1.70130714750629 1
1.05167912613811 1
1.26205038557333 1
1.26386245533946 1
1.64216794427725 1
1.63728229209263 1
1.95852772371422 1
1.16680093558632 1
1.76680149603813 1
1.03120639035291 1
1.69768590570084 1
1.59087849733735 1
1.78455901314054 1
1.70123434294012 1
1.99529201242571 1
1.45039288655087 1
1.42227868350102 1
1.65300501803215 1
1.44953392197777 1
1.17346787440784 1
1.34368443448659 1
1.13058240595691 1
1.68867623308573 1
0.963220435734017 1
1.06920009216696 1
1.50137546078078 1
1.04966542408527 1
1.21840177728652 1
1.68423098570829 1
1.49407124365109 1
1.40102415832111 1
2.0257414546716 1
1.56329318853667 1
1.46334274891607 1
1.61317231844881 1
1.26834613618129 1
1.75378006626655 1
1.42644028658186 1
1.37846236984139 1
1.63640086217128 1
1.50734059213684 1
1.23372273062196 1
1.02725826550465 0
1.46346256498804 1
1.48983366400218 1
1.48532395916677 1
1.2181193813096 1
0.943066822639122 0
1.96833414493088 1
1.3176645339614 1
1.50379146250124 1
0.9849620215079 1
1.0897161280532 1
1.60615523882103 1
1.56399488925176 1
1.64724475363761 1
1.62194835089933 1
1.09767697326446 1
1.80977023919291 1
1.59650280295503 1
1.70877428663866 1
1.62616847593438 1
1.60208360755173 1
1.1500995933756 1
1.42775447546526 1
1.69078193203721 1
1.06564891540839 1
1.22209153186621 1
1.29328335263051 1
1.61305678821601 1
1.6699886321143 1
1.25230634464409 1
1.21677997874932 1
1.569475458254 1
1.01130495818416 0
1.23653660154149 1
1.36107034466955 1
0.797410745972723 0
0.833702593591396 1
1.49861144168481 1
1.57922021047287 1
1.33784348657826 1
1.42527337459771 1
2.06355797256721 1
1.39186365395603 1
1.9693166766399 1
1.87603287695409 1
1.1832479968663 1
1.61042526966869 1
1.32470552281721 1
1.53038949240535 1
1.61171800316222 1
1.20915300664562 1
1.18320102639547 1
2.01848237925563 1
1.54409934135649 1
1.37758644103891 1
1.50932872685043 1
1.66235088957392 1
1.05915310179299 1
1.67756317092325 1
1.30267642030995 1
1.05531306861899 1
1.23323721674431 1
1.7513241417864 1
1.27768176551487 1
1.33887014381599 1
1.28776400526554 1
1.50366223166294 1
1.15504457387583 1
1.10014660985674 1
1.10541279177921 1
1.33016887352165 1
1.4018897320927 1
1.04698998270978 1
1.28040729673214 1
1.76022629845027 1
0.710349547249709 0
1.29014499027944 1
1.51359037541982 1
1.44984203247905 1
1.44123506770799 1
1.18728728850291 1
1.82484410755073 1
1.22921709439471 1
1.71253893238422 1
2.03297763890047 0
1.59395942995009 1
1.47198431048353 1
0.922283488114643 1
1.43498101124497 1
1.52631873921836 1
1.52001807243618 1
1.28208390134441 1
1.37669195872598 1
1.36499250997214 1
1.14298029823419 1
1.26982936136864 1
1.45637100749684 1
1.75958723729299 1
1.26209229218076 1
2.03613914174643 1
1.43660778146802 1
1.5457278416596 1
0.774142055746454 0
1.5130681356097 1
1.44441406374454 1
1.84036311978218 1
1.98736154769324 1
1.09926821985655 1
1.72408568330219 1
0.999666685064526 1
1.38823992530733 1
1.43789827951533 1
1.81912697639937 1
1.62663012345304 1
1.73730639272588 1
1.49137847885203 1
1.51562335668545 1
1.17883044295522 1
1.19460109819074 1
1.11433531334654 1
1.15640376239479 1
1.30423057492194 1
1.71910563257952 1
1.61346716160798 1
1.68570937665085 1
1.09340053517022 1
1.20113135155243 1
1.39389188612671 1
1.09805546439995 1
1.13512886999186 1
0.97869245625832 0
1.61816885781983 1
2.00702236815662 1
1.6135951386668 1
1.62251939883232 1
1.8629768659654 1
1.72726198023831 1
0.880489014689448 0
1.41475903993997 1
1.51818480641027 1
1.89822230273859 1
1.6339289506996 1
1.75604124392981 1
1.57317111876337 1
1.7173701752642 1
1.62074374829564 1
1.64371594780029 1
0.89281655167849 0
1.26038852965473 1
1.445608205992 1
1.22650605443312 1
1.85279239883628 1
1.22208007438031 1
1.70172062926062 1
1.89215181917273 1
1.89529889826667 1
1.33630631352428 1
1.39926740785229 1
1.3715868914503 1
1.30641556147977 1
1.15347915092845 1
1.33466179778392 1
1.87041796126666 1
1.15697359314498 1
1.34779638764612 1
1.00498794294845 0
1.75003101150514 1
1.38725233714332 1
1.68352839374348 1
1.3187550506714 1
1.4507925003297 1
1.20683429091759 1
1.53855021939373 1
2.18397202014793 0
1.38331236568056 1
1.93738342901547 1
1.46921436788365 1
1.55860972057349 1
1.46281095942195 1
1.53539963945435 1
1.65856047786539 1
1.43687591778439 1
1.46767221986193 1
1.43511970601679 1
1.56146614829282 1
1.36194615214257 1
1.26878766282615 1
1.25375425438837 1
1.671775050576 1
1.82136845229922 1
2.00738200503713 1
1.53200416184887 1
1.1355012709791 1
0.868259996082972 0
1.10558322884046 1
1.60424935219656 1
1.82434119631634 1
0.844816934076301 0
1.04774591602527 1
1.39733485845611 1
1.77510691965627 1
0.577232921019854 0
1.70278101247811 1
1.38261427087173 1
1.31104568014379 1
0.975426294624006 0
1.34227318173329 1
1.42566510352483 1
1.19555779364125 1
0.960128380037454 0
1.83753244526203 1
0.967607280579501 1
1.3304223217635 1
1.4404303165744 1
1.24178272848448 1
1.07990878345252 1
1.26792499620638 1
1.81635695112876 1
1.65085308238583 1
1.08894179710961 1
1.68410840195959 1
1.50351213306601 1
1.24446984726639 1
1.75232287888334 1
1.40126943814918 1
0.955016517376706 1
1.26778035945177 1
1.44529223019054 1
1.05520850551784 1
1.75106088837997 1
1.61592634162792 1
1.49184148949383 1
1.60543004100258 1
1.64003778313578 1
1.90756565168898 1
1.06329600014408 1
1.23269232377126 1
1.2631779896712 1
1.31517302157804 1
1.93097328377157 1
1.68855405640914 1
2.02720251992119 0
1.59047563897041 1
1.43269346782919 1
1.22995996758607 1
1.26676339132767 1
1.43499000644028 1
0.766929025848742 0
1.13843393630362 1
1.43136471517724 1
1.83745150787559 1
1.52689788661706 1
1.28470352327657 1
1.55182156523213 1
1.19275494291007 1
1.45521625060835 1
1.22851711113825 1
1.63684679010182 1
1.44541186340101 1
1.3939311571523 1
1.31167677890864 1
0.741352560570159 0
1.48969918821076 1
1.68677866404719 1
1.31487267198354 1
1.89565281912541 1
1.31581081901277 1
1.16896886117723 1
0.998458713631538 0
1.81675644662252 1
1.23306342266925 1
1.04687808822148 1
0.991884200197643 1
1.5279711844688 1
1.18075276963201 1
1.17316561259369 1
1.34580761705273 1
1.51462175066417 1
1.51885625620123 1
1.87328378016376 1
1.71820879883874 1
1.52581076538926 1
1.18207997311042 1
1.21320338382887 1
2.24193242375884 0
1.51351712739995 1
1.27345906973947 1
1.23814804795912 1
1.59334887119244 1
1.46431274293781 1
1.59106324076509 1
1.5718974218038 1
1.31411568709299 1
1.1150118317531 1
1.3197244334806 1
1.84227357781087 1
1.25432794704509 1
1.54578344098186 1
1.18558179007078 1
1.73343458917443 1
1.31431948368823 1
1.1038356923187 1
1.93745385079093 1
1.42925411523357 1
1.17980529102654 1
1.0663501914774 1
1.62588171489314 1
1.12003920518979 1
1.34571223130721 1
1.78968694171838 1
1.48823407360222 1
1.86150911222359 1
1.70020226227221 1
1.30785155440229 1
1.01476315002382 1
1.07047804317107 1
1.91971296625017 1
1.52113275964392 1
1.7854383641355 1
1.82687544692475 1
0.914568326963909 1
1.40651341028332 1
1.15536253842561 1
1.16413412473988 1
1.86570918715955 1
1.47572391827556 1
1.55800606494797 1
1.68917546125841 1
1.6030092707588 1
1.48617883432771 1
1.12343641282314 1
1.36049833138218 1
1.39290698433537 1
1.53943472435264 1
1.13731520892004 1
1.24741553316638 1
1.56414237084331 1
1.21474196333871 1
1.29598123896878 1
1.25559829339397 1
2.42594048347449 0
1.76652951356802 1
1.56415696472253 1
1.62790690541156 1
2.04587031571385 1
1.56425901162929 1
1.2465613759448 1
1.23923273393776 1
1.39210103677325 1
1.24916834111587 1
1.84311225674324 1
1.54081384744095 1
1.58992430633928 1
1.40291978382508 1
1.37012276307998 1
1.59978360873525 1
1.66404853289508 1
1.55589521357745 1
1.47311083271418 1
1.01042817486179 0
1.73938611482541 1
1.89907641309385 1
1.3735762816294 1
0.938452580473211 0
1.12800605979789 1
1.6224207669972 1
1.46086462906419 1
1.32959760165554 1
1.34340828674439 1
1.21127740258912 1
1.21482310911184 1
1.52173767815074 1
1.18222546647746 1
1.17947084618599 1
1.04153279695331 1
1.44025780442527 1
1.53975072766967 1
1.91273463249217 1
1.51799585153296 1
1.55564273017838 1
1.23991375657161 1
1.32772219392091 1
1.74778451563538 1
1.38834935719303 1
1.56400458828099 1
1.64572857387227 1
1.66842355809611 1
1.28312356212926 1
1.21059695038058 1
1.39397864196845 1
1.61850720847356 1
1.39009343917081 1
1.577020505442 1
1.83936318185797 1
1.09148600482188 1
1.51221906348716 1
1.64730286087909 1
1.91277823153954 1
1.25488990619451 1
1.52726363239395 1
1.24255002678374 1
1.21490254517006 1
1.61409865061886 1
1.85798035760085 1
1.55316943134565 1
1.15176874592689 1
1.2378795320633 1
1.25130031207143 1
1.90608733815669 1
1.61401762017574 1
1.1575289405042 1
1.52918150947038 1
1.12074445090904 1
2.12506307166054 0
1.36129097026143 1
1.2760851301833 1
1.0667833995594 1
1.48368685091963 1
1.17991422906569 1
1.88405670936089 1
1.01743096692752 1
0.999874076742807 1
1.23698100378483 1
1.56181573292409 1
1.70849966283899 1
1.17493861865173 1
1.71945054588609 1
1.23783493403691 1
1.46976846476684 1
1.27153404982732 1
1.41338818658871 1
1.75933527723748 1
1.58137383825324 1
0.78763513001792 0
0.92826528888613 1
1.36582418189551 1
0.702859526208952 0
1.1976889654832 1
1.28869631403337 1
1.23980020419455 1
1.4844778827845 1
2.14267877446206 0
1.46535119048129 1
1.59110809395518 1
1.59103706984487 1
1.22185231488635 1
1.9492003893461 1
1.62338105051943 1
1.70507054852673 1
1.56837476307117 1
1.55326569765183 1
1.39439273140308 1
1.7376362430654 1
1.52626677726018 1
1.79760245524101 1
1.02561832109019 0
1.50715964424011 1
1.73689547528738 1
1.67116708747099 1
1.41955453643581 1
1.62706915766149 1
1.44438290072484 1
1.51440246626736 1
1.50684564797062 1
1.55472580835396 1
1.01018782129451 1
1.39682153119344 1
1.8973055885338 1
1.09333524812342 1
1.57029304879145 1
1.49223086176234 1
1.84358929796427 1
1.63973632423024 1
1.08779955329814 1
1.30918826889173 1
1.27342007709177 1
1.56405901677575 1
1.37261752924572 1
1.41503911989058 1
1.27139225184563 1
1.30501670552605 1
1.54101830035157 1
1.24540372676275 1
1.26775208161421 1
1.74324844408958 1
1.41170971732861 1
1.88649181311363 1
1.20959540618197 1
1.43955558253933 1
1.2304251630804 1
1.59056445601633 1
1.50170305078507 1
1.04124861710423 1
1.47504880486498 1
1.19608752169938 1
0.772180225728402 0
1.84486168695179 1
1.6270686853891 1
1.55974685038481 1
2.12811243441034 1
1.58675586211241 1
1.45336378400653 1
1.40627066216867 1
1.45929818761 1
1.50297445670729 1
1.54724471838946 1
1.73496102591139 1
1.15950888039553 1
1.35597408699722 1
1.67354213413934 1
1.29905309467995 1
1.27408760377212 1
1.27570533305517 1
1.42927282469192 1
1.3302935864105 1
1.30705109231897 1
1.53839269466075 1
1.13141542394593 1
1.36999025835532 1
1.36279125281789 1
1.12318464259956 1
1.2723985686944 1
1.05299593216269 1
1.04544223417413 1
1.24342284474286 1
1.39922207317822 1
1.34144155491075 1
1.23226670871734 1
1.03369700670976 1
1.79432249918443 1
1.02962891556036 1
1.10142585938899 1
1.88421279935899 1
1.52752590205003 1
1.68743625427424 1
1.54333189077146 1
1.04493147874426 1
1.50305596545765 1
1.78573699529843 1
1.33771113323278 1
0.982965184588673 0
1.78367252326793 1
1.21777122335822 1
1.89655749170609 1
1.10389625737873 1
1.36131127201896 1
1.48379021450897 1
1.2882741887103 1
1.80217207469436 1
1.77035831494651 1
2.00231939176888 1
1.19025903265471 1
1.410854124522 1
1.24431153278916 1
1.45683187183639 1
1.20046268142658 1
1.78204872126498 1
1.13671719915274 1
1.50124797949248 1
1.62809097030131 1
1.56549895303859 1
1.03240592293951 0
0.907668532594781 0
2.15974175278409 0
1.48567915727061 1
1.48376099367341 1
1.57542929813503 1
1.41464223639632 1
1.15558143193025 1
1.83915258803596 1
1.5760361316071 1
0.917331874454655 0
1.65222361131084 1
1.59369109581924 1
1.54709903455165 1
1.25176401544216 1
1.98590635705626 1
1.52999743140255 1
1.02110861241142 0
1.48972482683996 1
1.51140925227132 1
1.24837027539191 1
1.33567086639477 1
1.81835463238611 1
1.34546875302035 1
1.43714960726687 1
1.36912632391637 1
1.24122887461537 1
1.97099362575422 1
1.64594661605636 1
1.65798546617439 1
1.31924086879768 1
1.35280316119523 1
1.32453529081128 1
1.29574022148908 1
1.20712915734862 1
1.26911381329707 1
1.71073042922004 1
1.63281402354236 1
1.55086459749572 1
1.35724885620207 1
1.71750211636782 1
1.43104869572219 1
0.865279545336817 0
2.1376957162311 0
1.44582215237776 1
1.57478535432759 1
1.24691597881069 1
1.26952308135715 1
1.54675300990722 1
2.07217465770524 0
1.05076224184278 1
0.949048634392357 1
1.38047234175307 1
0.927789111144506 0
1.51907441971122 1
1.01131194133701 0
0.949187783589103 0
1.02895591697993 0
1.3397036607391 1
1.80417699089779 1
1.60389543980751 1
1.14440854911767 1
1.35399549726573 1
1.6941805771844 1
1.62931100046987 1
1.65601943581964 1
1.4237116740708 1
1.23294249776837 1
1.52691757294509 1
1.47714560044722 1
1.59807609439411 1
1.25782929963922 1
1.63328844325798 1
1.13690681511485 1
1.85181460123369 1
1.22072754048436 1
1.8158807979136 1
1.25669405990149 1
1.41579844300271 1
1.29755916037241 1
1.08092626562566 1
1.50155811827531 1
1.31712055043579 1
1.51659422502929 1
1.0825981330788 1
1.47238170121221 1
1.52999091155343 1
1.16118205697332 1
1.17548641798902 1
1.83393919141604 1
1.14723504444868 1
1.35406905903841 1
1.27926822091858 1
1.12390630945908 1
1.75552628633723 1
0.844368279451234 0
2.04551036108857 0
1.81645626973613 1
1.36522513725297 1
1.59033599122052 1
1.01890921385141 1
1.08941947072658 1
1.44028094733436 1
1.03231523694574 1
1.88801358793285 1
1.24814547256504 1
1.45044981820839 1
1.62507890303712 1
1.44039945530792 1
1.76265683236376 1
1.43806197588209 1
1.32203057413294 1
1.41657876482331 1
1.23593100261758 1
0.851574512097359 0
1.0041645945967 1
1.5799801699823 1
1.26578057973511 1
1.4265803638791 1
1.35108956855262 1
1.13289977458564 1
1.3357808913231 1
1.03840099869828 1
1.32541517286188 1
1.45574113805463 1
1.07541399257823 1
1.58697787217118 1
0.938382363866557 1
1.45855089057514 1
1.74322300512752 1
1.54523294539594 1
1.27663788903738 1
1.89932950595677 1
1.45713075963161 1
1.30498332856738 1
1.11444771760954 1
1.57616011842384 1
1.38370224997649 1
1.75893013339646 1
1.34561085854475 1
1.90010477054852 1
0.728304032852047 0
1.94908647068725 1
1.07148457616361 1
1.08041874623292 1
1.79465967399944 1
1.09202131887982 1
1.94303657927062 1
1.86357112683549 1
1.28531633369834 1
1.52338382574447 1
1.67617865753545 1
1.93578498538244 1
1.66795112941721 1
1.5752084381188 1
1.41686449216329 1
1.38674836610148 1
1.44324001108424 1
1.5971321772847 1
1.40132202796481 1
1.57382740374745 1
0.93577814726867 1
1.33721862794798 1
1.02691158154951 0
1.47091631767844 1
1.11552805327552 1
1.45254358388782 1
1.40565178429048 1
1.63094229336635 1
1.52751898765452 1
1.11947996599568 1
1.13837884747972 1
1.31788345954689 1
1.67792006962566 1
1.22637945838653 1
1.38924307502528 1
1.29626900335575 1
1.54301256270753 1
1.28766809372777 1
1.5830707616456 1
0.694963670409164 0
1.33110900983497 1
1.89189345771009 1
0.986566821764625 1
1.28597819919707 1
1.36247525109328 1
1.58749061780493 1
1.04190486300664 1
1.26213312942142 1
1.71410418527276 1
1.22420306058285 1
1.74899039797976 1
1.23036615093233 1
0.892758410506367 0
1.39101373132747 1
1.50704918988885 1
1.79264243236856 1
1.53341753278573 1
1.63525050424431 1
1.46990542109644 1
1.53894078648793 1
1.36314863900233 1
1.0755905381583 1
1.63439468662829 1
1.48657860401205 1
1.45843081914156 1
1.17266503060086 1
1.51486796687459 1
1.64234253806619 1
1.33861830808874 1
1.49888263932292 1
1.32085789517759 1
1.91582485713894 1
1.64336571958183 1
1.60778690077044 1
1.27473328248199 1
1.96289580724898 1
1.11056015782127 1
1.7925644846786 1
1.29013099255392 1
1.86920295743924 1
1.38250390213389 1
1.4672710180394 1
1.50936634782481 1
1.05385574699193 1
1.46105130631706 1
1.6148013654795 1
1.3561983878259 1
1.12617863486978 1
1.09813768947646 1
1.12584483479244 1
1.35575527327744 1
1.14568010011808 1
0.967136302354225 0
1.52528624476139 1
1.32813800924726 1
1.25092192972046 1
1.47477378146295 1
1.07442162965308 1
2.42305540346174 0
1.45183403165542 1
1.89330242354689 1
1.1704595572811 1
1.39247364985028 1
1.30161399809191 1
1.6302421661058 1
1.2172932006398 1
1.43802220343762 1
0.944088150246554 1
1.66032260795635 1
1.72012189742409 1
1.64148535459416 1
1.42766016187466 1
1.28245627474456 1
1.19852417172631 1
0.807506227529497 0
1.29391970354152 1
1.09920121501679 1
1.71789422017509 1
1.49127366112675 1
1.14756546832699 1
1.47527191939197 1
1.2776892971717 1
1.59278418431497 1
1.419749521256 1
0.870544932193685 0
1.54027872466648 1
1.08382765677823 1
1.43080183146219 1
1.64906891587246 1
1.25504679154468 1
1.38599195131465 1
1.6980523650316 1
1.50748848700429 1
1.27172602789469 1
1.3000783506815 1
0.952810963242603 1
1.7899796204369 1
1.29021666044217 1
1.25308747564501 1
1.83271762398499 1
1.13324209165205 1
1.27089219653578 1
1.22741952002575 1
1.60151338303942 1
1.18955225646916 1
1.03132697544878 1
1.89764377500948 1
1.61468513089565 1
1.49587395242616 1
1.03728118036379 1
1.23403294261902 1
1.96809071069674 1
1.83721932494157 1
1.76175506597235 1
1.5686114198226 1
1.410566543236 1
1.39386225427658 1
1.36331199456834 1
1.16890619272907 1
1.4492129226796 1
1.53429466662829 1
1.33529638609444 1
1.05893984122332 1
0.864232453734963 0
1.08046219930018 1
1.67453417991267 1
1.26195477510545 1
1.28487880303549 1
1.94322987002339 1
1.655132872654 1
1.95938919464653 1
1.67361594163884 1
1.17073531277597 1
1.27784788671007 1
1.724429102868 1
0.921962152960801 0
1.33448486549012 1
0.954733493001667 1
1.37987277433081 1
1.419287392025 1
1.47909314147886 1
1.17669762402959 1
1.26078382427222 1
1.02873277213957 1
1.24221179573756 1
1.32322762289593 1
1.0708854606489 1
1.53376617256328 1
1.65031386276546 1
1.61186614353229 1
1.0917851183688 1
1.18679667330727 1
1.22592091934094 1
1.17322305332086 1
1.56146695065954 1
1.3091344657476 1
1.13025725783835 1
1.36336400051257 1
1.72060384533853 1
1.51953481374759 1
1.19376976975824 1
1.51819441871307 1
1.6370939090132 1
1.14812778930675 1
1.4988576643666 1
1.42905032593309 1
1.54250619930065 1
0.810294092278453 0
1.53221518092659 1
1.3601448611075 1
0.888272560304101 0
1.77886654999507 1
1.76647396803008 1
1.4554762105617 1
1.02292360387914 1
2.01022439290215 1
1.91420181984776 1
1.2921703400884 1
0.914754747277655 0
1.62143342166287 1
1.79051012235755 1
1.29383933846999 1
1.77373918436471 1
1.44425041048134 1
1.01787074997918 1
1.07072384941152 1
0.97121064748895 0
1.44813534480961 1
1.37753242662279 1
1.72799421954819 1
1.23604222259675 1
1.94390871158292 1
0.790859895491137 0
1.16915986392698 1
1.85284767290487 1
1.22125128824814 1
1.02974938677369 1
0.914743949253945 0
1.61391501791664 1
1.27980424397531 1
1.17414291587941 1
1.22252147970531 1
1.62883004603099 1
1.69678858255404 1
1.80152452981778 1
1.5778801698921 1
1.48779107749468 1
1.11822361280207 1
1.97584525176311 1
1.69420895101412 1
0.701506372388885 0
1.16829230140455 1
1.37307361108754 1
1.25645481554139 1
0.990586208487247 0
1.02620470519908 0
1.4274565031357 1
2.00741606310387 1
1.1664131611041 1
1.53153255871708 1
1.50188986826254 1
2.0979197698292 0
0.748614765451016 0
1.03008406751875 1
1.91518931996374 1
1.77015158505103 1
1.52315153239461 1
1.58791251376765 1
0.734898518377318 0
1.10597811099243 1
1.24806964499014 1
1.22393186501739 1
1.18163405714903 1
1.24953641952617 1
1.30299732994954 1
1.57709918152626 1
1.67866084457491 1
2.06598412493794 1
1.17130768766226 1
1.6268333603859 1
1.28982892444485 1
1.83419325057899 1
1.44371848482769 1
1.7418590147022 1
1.57886911149749 1
1.84805441940519 1
1.00335296117278 0
1.26520696002817 1
1.53776962616908 1
1.29306246048243 1
1.43219926521841 1
1.51113955610105 1
1.25640331227237 1
1.76154491928321 1
1.20394960808248 1
1.6745426009803 1
1.44331629108817 1
1.5978273341037 1
1.26511560398877 1
1.13919106074615 1
0.990471586292669 1
1.43759309911079 1
1.82266396759172 1
0.861759840023246 0
1.64091057811432 1
1.46481835868452 1
1.36732564540811 1
1.45121118280659 1
2.01604574391827 1
1.62304390062947 1
1.13708855760656 1
1.26467659842337 1
1.46023611004103 1
1.35734087905031 1
1.74466496203383 1
0.945435844614219 0
1.41067777309846 1
1.58008336627312 1
1.2414128001612 1
1.57402827058829 1
1.24173945832703 1
1.58556727010196 1
1.15520699200896 1
1.6127780015667 1
1.61929425901225 1
1.42723840619006 1
1.32189089834307 1
1.20726132527041 1
1.4864282552567 1
1.36340156844385 1
1.30132404872561 1
1.14875448868742 1
1.76658547546959 1
1.3898556117963 1
0.627713646922583 0
1.78153101708127 1
1.62751202303923 1
1.59305768639408 1
1.15247095023045 1
1.24371201863042 1
1.38085989908912 1
1.28238778877816 1
1.23952035249592 1
1.62593066652237 1
1.33891204937461 1
1.63872091065948 1
1.40420063383031 1
1.75782036663742 1
1.01572194162325 0
1.34754020433328 1
1.59971878846604 1
1.21352505776242 1
1.1467486701453 1
1.41918914855147 1
1.27699419863022 1
1.52750935795838 1
1.21654304182987 1
0.981241833187575 0
1.41069343829286 1
1.06138725152819 1
1.2367599564461 1
1.17867970358416 1
2.0096125067591 0
1.53258485590521 1
1.30070694463669 1
1.97418754232722 1
1.63937734818403 1
1.96644023839271 1
1.25689759710351 1
1.5977344085164 1
1.7532821985703 1
1.53994372735558 1
1.59840327584045 1
1.28361940525284 1
1.23669478774268 1
2.01067853637598 1
1.68062060948082 1
1.12845865190678 1
1.33545528802228 1
1.31555809475537 1
1.34538205757483 1
1.60955030270726 1
1.67807087571541 1
1.30926220683206 1
1.32995335901764 1
1.41554920685561 1
0.901504766309115 0
1.7587523411128 1
1.55666962762319 1
2.00653932392232 1
1.63077177488702 1
1.31783074507714 1
1.44774363201921 1
1.66715914062703 1
1.36536270550071 1
1.41239653964004 1
1.5190877840812 1
1.99158150585384 1
0.920477499106562 0
1.85607742895267 1
1.50601189204268 1
1.71187164612834 1
1.36477253389635 1
1.39499671393916 1
1.33356504610516 1
1.25403293720942 1
1.97424777300445 1
1.6000869908307 1
0.949850993873249 0
1.42966986868719 1
1.71180003588855 1
1.13559023298574 1
1.08840466274337 1
1.38503483626969 1
1.78394519815944 1
1.14831054262655 1
1.41205999226264 1
1.57415611049929 1
1.40936850569064 1
1.06774556457879 1
1.67828024593129 1
1.62091493511167 1
1.25396222993575 1
1.27266950899192 1
1.37731389171807 1
1.85746087180442 1
1.78494274365109 1
1.56110164918532 1
1.90423737142445 1
1.24555870387364 1
1.5214502694782 1
1.8424211032482 1
1.85339542210183 1
1.75745843565659 1
1.21344859087815 1
1.65909987765225 1
1.09292136299496 1
1.39428865224349 1
1.03708073314742 1
1.75890917733598 1
1.50894777839575 1
0.72660549894019 0
1.55153093665353 1
1.3657933853807 1
1.29876413047777 1
1.34837801567837 1
1.47557451118766 1
1.50725828389936 1
1.07027047611497 1
0.990229792789027 1
1.48270129082939 1
1.21342547066267 1
1.2858858021785 1
1.48048665776096 1
1.50776352095807 1
1.22731010537729 1
1.39259435216543 1
1.71383853765431 1
1.02172561570553 0
1.86755434885186 1
1.60883243230335 1
1.22404089298749 1
1.18971685798701 1
1.21739309171707 1
1.10657839906244 1
1.48043940909162 1
1.28993255132002 1
1.39008080612621 1
1.16643545432177 1
1.15733674167662 1
1.51063077375877 1
1.86586489746231 1
1.61844646306022 1
1.62485728542391 1
0.997962943949603 1
1.67418555989127 1
0.894874944237394 1
1.46929078980544 1
1.33960451406801 1
1.20308629557304 1
1.38585008626708 1
1.19794906723458 1
1.29193946632696 1
1.73772974342109 1
1.55742104612685 1
1.28076051094984 1
0.88415127259054 1
1.24683004393352 1
2.30402415429359 0
1.68130666132507 1
1.86206791830986 1
1.15973779410515 1
1.61349711876759 1
1.50668777764784 1
1.57414344056366 1
1.77257396168876 1
1.28207324095547 1
1.90427374245159 1
1.38819110238099 1
1.34956998457839 1
1.33738921485956 1
1.2146508674741 1
1.53107672039784 1
1.06805510224335 1
1.41195291393039 1
1.61392778234476 1
1.40707270766627 1
1.65072252125005 1
1.81386508247148 1
1.80306775730684 1
1.31283561398662 1
1.31598723068786 1
1.65488316753158 1
1.61695488236003 1
1.20408090178966 1
1.43269881467628 1
1.29797482506434 1
0.743512430916271 0
1.56697303094035 1
1.38297235521913 1
1.45206936150408 1
1.61281642679162 1
1.78182388267671 1
1.33367794708031 1
1.83637773057725 1
1.24242114386258 1
1.55414204850305 1
1.73587823627898 1
1.55294872914704 1
1.85284902906596 1
1.49137164784319 1
1.89599777957354 1
1.34744585647352 1
1.4647247697069 1
1.86585533876435 1
1.14829206718563 1
1.92654657430081 1
1.52237066862898 1
1.15926090842749 1
1.03261540925781 1
1.5118294710001 1
1.47642717735687 1
1.1651581980442 1
1.55849272243784 1
1.32760089617782 1
1.32674180216299 1
1.89640006253118 1
1.49809131594359 1
1.93718745505198 1
0.997282362363436 1
1.25655899181683 1
1.21933712322879 1
2.02262462958095 1
1.74097736515111 1
1.75985447450072 1
1.70889582554007 1
1.37572209598034 1
1.26017174049716 1
1.70812153073698 1
1.62949195206093 1
1.1867008079762 1
1.23083634815204 1
1.81138466437954 1
1.62405138312899 1
1.61712151027009 1
1.53842523834796 1
1.21618903652975 1
0.854868602216207 1
0.881422991626725 0
1.43096927316054 1
1.52544856432811 1
1.35742469923899 1
1.24273170938409 1
1.09422140246702 1
1.37462084445741 1
1.09375727914969 1
1.67448282155886 1
1.23295519780979 1
0.697530222725003 0
1.51210365291117 1
1.62555950646688 1
1.43200420896102 1
0.918981008166246 1
1.01179314447276 1
1.74660165356373 1
1.41872581290665 1
1.88929948348817 1
1.09687388659001 1
0.768417589661834 0
0.979798268206829 1
1.57790509652265 1
1.57850874146675 1
1.62683933241905 1
1.76608924690999 1
1.43387509543808 1
1.1986941065074 1
1.38378840795463 1
1.49028974554291 1
1.39884295839296 1
1.69834607667675 1
1.43008801394459 1
1.35839280999505 1
1.70737672005584 1
1.16951789272372 1
1.0873753667585 1
0.969143046722679 1
1.37390391215385 1
1.56150986954469 1
1.45783241190251 1
1.59502712381599 1
1.33114851808495 1
0.975907214373555 1
1.83691352510804 1
1.28374212338789 1
1.75310331239972 1
1.35894212374533 1
1.32835003871237 1
1.02912537345072 1
1.62643103683387 1
1.2280795711236 1
1.29394565913178 1
1.39976637606285 1
1.600382771854 1
1.71927339346152 1
1.50605821157169 1
1.32389103014989 1
1.41224997297593 1
1.59440435672889 1
1.1997479919379 1
0.927109804512715 0
1.40103755940415 1
1.40195706191612 1
1.55788985824822 1
1.47026361725717 1
2.0073806876416 1
1.49383771625542 1
2.15772071095317 1
1.24720801510124 1
0.888621259237971 0
1.5208993212742 1
1.01698490827568 1
1.78595229904497 1
1.21751521151437 1
1.36813508400766 1
1.66345667448961 1
1.18289663282023 1
1.57147757151355 1
1.32843282411137 1
1.57678938943059 1
1.69557296765985 1
1.51064820973162 1
1.08785163494629 1
1.43939525362047 1
1.57219447291695 1
0.914996046346846 0
1.29094202706196 1
1.5182195857989 1
1.49568166916271 1
1.35268637661354 1
1.91123293978414 1
1.81693432262308 1
1.51139082711336 1
1.87655705817356 1
1.62329368680936 1
2.12778263393303 0
1.46083603349607 1
2.15468395565999 1
1.22888777823263 1
1.16201956107769 1
1.16177878744016 1
1.32704188810286 1
1.74065327299525 1
1.56363948610026 1
1.29701046637578 1
1.18927225945984 1
1.58221042095029 1
1.11502940231903 1
1.18201788576438 1
1.63219620006279 1
1.13083590738346 1
1.50611533033502 1
1.78783472312357 1
1.41810715985901 1
1.64381893399772 1
1.36207779603424 1
1.99466298252754 1
1.41917808729159 1
0.995077245478705 1
1.49181251763825 1
1.80225267609286 1
1.30150315311768 1
1.30192960040105 1
1.19863330512737 1
1.58902746971905 1
1.77475366551301 1
1.53105079448706 1
1.47269392929929 1
1.55712125087029 1
0.647287203944202 0
1.52930361429218 1
1.69758481388994 1
1.21213555432792 1
1.37157697478913 1
1.198544928734 1
1.77219830242273 1
1.461286206346 1
1.61499545511287 1
1.0699783141122 1
1.40983592107976 1
1.49803962455969 1
1.92404672197998 1
1.77366412105371 1
1.64845447016989 1
1.53101253533631 1
1.14354692408664 1
1.36844408648155 1
1.58848696563437 1
1.42498378032537 1
1.39024870799368 1
1.79172220852514 1
1.69442767895065 1
1.44977885596485 1
1.65283353512575 1
1.01328937330623 1
1.67543884775073 1
1.21071037301527 1
1.39247010012043 1
1.57426353233289 1
1.75464089832275 1
1.18789406350535 1
1.35584386817488 1
1.15474153331734 1
1.36244776454298 1
1.45019896265014 1
1.56001521149814 1
1.95342751478525 1
1.60386010507421 1
1.44260917620806 1
1.52745559002945 1
1.6408765237428 1
1.57321060751456 1
1.02445881151371 1
1.24662132620392 1
1.47800402939594 1
1.72166493615026 1
1.08598783153809 1
1.48723423016809 1
1.55618317267753 1
0.960192722467271 1
1.3263357646486 1
1.82531367220054 1
1.3702126491884 1
1.0380603990631 0
2.04107541681996 0
1.56589195768543 1
1.24158489394045 1
1.52963664139882 1
1.05433138587603 1
1.134957814408 1
1.34542469208728 1
1.80601732791563 1
1.27236938152951 1
1.18102688371505 1
1.6008683045831 1
1.43318579995584 1
1.05155048527763 1
0.812532314587361 0
1.71092806100575 1
1.23627062886262 1
1.55805545204406 1
1.71403415510385 1
1.44038536308092 1
1.23650434726366 1
1.36032811144369 1
1.14981673839954 1
1.29579400896706 1
1.81045118883971 1
1.37749540713737 1
1.1711468110509 1
1.44727596423121 1
1.27167508375436 1
1.54133109318444 1
1.74027184458895 1
1.87350467420278 1
1.67809367126228 1
0.846612013042012 0
1.73147691205784 1
1.7809854996923 1
1.30962979945001 1
0.740739302369162 0
1.02082845343428 0
1.33474430541822 1
1.34029735797727 1
1.41393480063364 1
0.971862860681243 1
1.2153036644395 1
1.51811639252156 1
1.92367758499341 1
1.6926608248471 1
1.5914768494119 1
1.35331771637303 1
1.47425599374447 1
1.3956383830991 1
0.590854571264398 0
1.3411515246223 1
1.93110920640421 1
2.00846488703661 1
1.39726843640537 1
1.79470606706953 1
1.65898498386198 1
1.36772769093985 1
1.72128633972667 1
1.33037819385515 1
1.50641037155679 1
0.951365303756585 0
2.07351361907635 1
1.59203014358066 1
1.60919673497276 1
1.89080469030081 1
1.48061125235288 1
1.00224021500778 1
1.47141228153083 1
1.35312732584725 1
1.22376289386544 1
1.15353768803519 1
1.38277048017168 1
1.08975732240373 1
1.47698480007918 1
0.934688246082592 0
1.75978018612602 1
1.30955343713296 1
1.66009410920537 1
1.44489772115125 1
1.03815811965392 1
1.1392585539661 1
1.56597563468784 1
1.70187400451044 1
1.87244205977958 1
1.51881675165617 1
1.55241110754866 1
1.3583705804412 1
1.20079131948862 1
1.47112633051852 1
1.55172820288699 1
1.1952455218373 1
1.11318040839306 1
1.34891172545475 1
1.41218739466419 1
1.37028321745541 1
1.47406654337165 1
1.27212771146714 1
0.804506829546191 0
1.37659206731703 1
1.26812307938672 1
1.72502617628575 1
1.5621830790778 1
1.35898127370247 1
1.62474594308158 1
1.0810025919479 1
1.27393479061458 1
1.25774595227583 1
1.1477705277862 1
1.98700087685454 1
1.45159237182202 1
1.72326018561233 1
1.36848672895666 1
0.819082170397603 0
1.26838046807458 1
1.13210250044639 1
1.14568261709972 1
1.23553879526786 1
1.21428830309662 1
1.54683267136041 1
1.26132133264094 1
1.82094546099805 1
1.1091359027105 1
1.08490217858928 1
1.13566709577667 1
1.23935734133113 1
1.76529088218661 1
1.46582097765304 1
2.22808164405384 0
0.981228642834781 1
1.6770295083218 1
1.46864895802675 1
1.42982615577934 1
1.30945151355492 1
1.2626856378089 1
1.92481720522841 1
1.74863237581721 1
1.54574823274293 1
0.963392158648084 0
1.05576298210767 1
1.51482534908529 1
1.47798413626119 1
0.980487876908063 1
1.54152049460341 1
1.83493595628672 1
1.21578511508599 1
1.50698353071389 1
1.17864348219629 1
1.23789772710829 1
1.31401285404069 1
1.59535945733475 1
1.06435836668889 1
0.856118274415394 0
1.30743746189695 1
1.38459637788555 1
0.896914250074503 0
1.46354396224928 1
1.47824911957783 1
1.01691049128845 1
1.38945101156047 1
1.20205787572571 1
1.22525094946682 1
1.64527223768514 1
1.17998070875535 1
1.18228845899583 1
1.74471442097605 1
1.71097503548153 1
1.1851017707834 1
1.92084353007664 1
1.71393475813846 1
1.09587286300931 1
1.68737373856104 1
1.50000434905067 1
0.887679616322077 0
1.49021208555451 1
1.26514310385782 1
1.54477926519498 1
1.12424921869014 1
1.57242428148245 1
1.58960305019761 1
1.16668167420656 1
1.85832189949152 1
1.92615314823377 1
1.56126120690632 1
1.93592609307269 1
1.53987115963803 1
1.31331034942168 1
1.28569925043378 1
1.48789593419183 1
1.55431840632854 1
1.43315299899994 1
1.38319827350824 1
1.52728012005765 1
1.5831077671976 1
1.36201036931694 1
1.07855959698642 1
1.12949714889227 1
1.03293280161504 1
1.01597638042626 1
1.52048076206336 1
1.2756893929029 1
1.33123223063467 1
1.18678546830669 1
1.23469054116384 1
2.13824788228659 0
1.44812057673094 1
1.52745189757001 1
1.18744326901923 1
0.675639839502829 0
2.26188081502168 0
1.19973401508228 1
1.72138826368396 1
1.31310531005608 1
1.4336519835977 1
1.88612342191969 1
1.43221663878383 1
1.52471046013249 1
1.32626729384188 1
1.20833692604007 1
1.43383157932729 1
1.60731731679332 1
1.88200933412596 1
1.75661235935412 1
1.24856137028485 1
0.923164163313017 0
1.19618809766739 1
0.879974048554287 0
1.01497112843082 1
1.4394567804638 1
1.04856873023697 1
1.44889812202563 1
1.79210569914185 1
1.325249407817 1
1.50404021609216 1
1.59309766122869 1
1.74381554334731 1
1.7349917312416 1
1.11717171722416 1
1.17855999332489 1
1.60597588294816 1
1.00468381538146 0
0.970233951794197 1
1.08365526634846 1
1.25428972022679 1
1.02103932973788 1
1.53850391010358 1
1.16331066456768 1
1.35775476021672 1
1.50976787161855 1
1.14413222690334 1
1.63170885680433 1
1.3681728057124 1
2.01470175512855 1
1.32194538062858 1
1.01271141611456 1
1.03461698739641 0
1.60593574742866 1
1.21412364501541 1
1.76733488348254 1
1.12430699350432 1
1.50071857402185 1
1.54236053392838 1
1.23489030454803 1
1.26338657011637 1
1.50680200965759 1
1.46050302809691 1
1.49106819591011 1
1.94968253345528 1
1.5956888322678 1
1.30079401263942 1
1.38902688577362 1
1.34896508097783 1
1.17987695332282 1
1.43499044404807 1
1.4010942974695 1
1.78526467538013 1
1.07138952858768 1
1.59493791121715 1
1.58769679743249 1
1.48674217295463 1
1.46338072184858 1
1.54437771259828 1
1.6954706762199 1
1.43998057737836 1
1.23211138601693 1
0.891362981444747 0
1.54469801592244 1
0.892896011567769 1
1.00497976189777 0
1.31824351980955 1
1.7505947710898 1
1.81993245745847 1
1.73262478807674 1
1.3749390693207 1
1.68465801360517 1
1.4234227326965 1
1.25186544036954 1
1.33278619019064 1
1.42621130490091 1
1.32510401083858 1
1.64588771585873 1
1.29575468339286 1
1.9016951237003 1
0.785017818681043 0
1.48737208987278 1
1.41825481930575 1
1.55819553088662 1
1.34159185590778 1
1.62178263725209 1
1.47678955588261 1
1.54264073505878 1
1.53684425509295 1
0.866517539135213 1
1.52108366219437 1
1.49260191732379 1
1.20096150360024 1
1.20320930335737 1
1.40652897627135 1
1.42931923023801 1
1.26565674552653 1
1.54837689003684 1
1.04891805360506 0
1.46938039330896 1
1.34449523301983 1
1.06850328374362 1
2.08693353605208 0
1.16605733471099 1
1.71828893302988 1
1.42586255507015 1
1.36319336358643 1
1.26113994011939 1
1.52446695221756 1
1.39654069238663 1
1.39346819228256 1
1.53784580879812 1
1.27560925679104 1
1.56297132891352 1
1.39388313235447 1
1.797797821375 1
1.71635314621623 1
1.39456839955573 1
1.56027618309486 1
1.24344361043163 1
1.74083969294436 1
1.38868937180096 1
1.04943851297012 1
1.42312494910198 1
1.45657220951414 1
1.85043264696499 1
1.58716816763035 1
1.36538969038675 1
1.03159063110997 1
1.89263601008154 1
1.62394091352903 1
1.46510672954563 1
1.63140388167717 1
1.3825996866395 1
1.47527235004224 1
1.57069996386041 1
1.49245789909162 1
1.4698480297333 1
1.69664633514809 1
1.40362914306317 1
0.826556817211476 0
1.15326054116684 1
1.57720930497819 1
1.76104358404485 1
1.59306434831994 1
1.05622072941745 1
1.13332772599626 1
1.54937909712863 1
1.36159483242044 1
1.21917914016354 1
1.04604596674914 1
1.05777426583206 1
1.27008207614434 1
1.15327248166381 1
1.30029275834385 1
1.51626249699179 1
1.43425567056503 1
1.3195268459889 1
1.39706729292447 1
1.33886541377443 1
1.92331801442575 1
1.4997952946819 1
1.39299252196852 1
1.17077295050809 1
1.15319706991296 1
0.999419928403922 1
1.12168519229638 1
1.16286862748595 1
1.54865288339931 1
1.28068922910366 1
1.43013021919714 1
1.2702736009859 1
1.86049804238784 1
1.65048451542252 1
1.5655443311724 1
1.42888931769833 1
1.90632805367459 1
1.52348499643286 1
1.73404411159697 1
1.37071750251098 1
1.26238330225854 1
1.73220356925471 1
2.04523254241306 0
1.14541304126389 1
1.32800100170695 1
1.16530834686208 1
0.787322068259505 0
1.24023510746267 1
1.67876118803 1
1.48814166880263 1
1.04652234878708 1
1.21935796338206 1
1.68541011167531 1
1.31884019285806 1
1.99985093224626 1
1.34162627041686 1
1.5323527456574 1
1.49351176722881 1
1.27794356669427 1
1.84319966069733 1
1.97190122172069 1
1.27214547491641 1
1.64331914750538 1
0.986908948587954 1
1.17696215667434 1
1.72539793923497 1
1.27795237631191 1
0.970397419044915 0
1.08236092312542 1
1.16687736945961 1
1.66470668570242 1
1.02319094397938 1
1.56178732431122 1
1.43924278752425 1
2.06451464359562 1
1.32170003169229 1
1.47655733351972 1
1.54641620525318 1
2.03184669009702 0
1.56351400282093 1
1.45674124120061 1
1.29227349984608 1
0.892611912115386 0
1.20780846135967 1
1.44971738158717 1
1.32147534060118 1
1.24791271378082 1
1.36673671476267 1
1.04097288075944 1
1.11012046773428 1
1.57444686983543 1
1.32009132934267 1
1.01797848368461 0
1.29654481490819 1
1.88504158173173 1
1.26354568015124 1
1.54866987737364 1
1.54553692971973 1
1.59821400555218 1
1.6560986792498 1
1.53840592525275 1
1.94214285948797 1
0.804979691059674 0
1.69542339201175 1
1.3059666781553 1
1.05995761860877 1
1.45786094463518 1
0.794760630877964 0
1.30302535428767 1
1.52667878510431 1
1.97461595798748 1
1.59775050829329 1
1.67186451636599 1
1.80943094385679 1
0.941624252491445 0
1.2320372173735 1
1.44365884571274 1
1.66958042376894 1
1.47610870617733 1
1.19845708277721 1
1.30948989284272 1
1.4577391440428 1
1.20125089357995 1
1.46868509301038 1
0.960039119145958 1
1.6743295429399 1
1.76089650215761 1
1.53084935189659 1
1.27088885389129 1
1.73192326836245 1
1.67311530883024 1
1.43878430060911 1
1.16082969228838 1
1.09218491804284 1
1.39606634971072 1
1.24196345086191 1
1.22104386023181 1
1.72014312011059 1
1.19389353244103 1
2.05660519690743 1
1.09344468506031 1
1.297997739658 1
1.5672258064869 1
1.38003821203923 1
1.3482689251518 1
1.78411308202306 1
1.94786283302936 1
1.40316847107466 1
1.71693205504079 1
1.90437784204453 1
1.58190738478028 1
1.24881905978292 1
1.46633075651483 1
1.3933215777786 1
1.59766028705523 1
1.13966157958774 1
1.29605737112231 1
1.35869360834751 1
1.23445117357724 1
1.53272771192621 1
1.09147063260239 1
1.2974575962953 1
1.54008603754323 1
1.10565791526236 1
1.14954315538824 1
1.41659600763067 1
1.21457246676746 1
1.42738078859105 1
1.61773764084004 1
1.49728474792584 1
1.92120513896964 1
2.05525221596058 1
1.15339893132094 1
1.35581623625486 1
0.907415607066142 0
1.70216190973774 1
1.80708146674087 1
2.0336329635751 1
1.28398778908275 1
1.56461615693814 1
1.34213830907493 1
1.51853437481341 1
1.27039441348352 1
1.37383845388668 1
1.49564133450649 1
1.64735082138633 1
1.09999960795368 1
1.57823671986245 1
1.12475841882997 1
0.835860424702952 0
1.53547578199933 1
1.50095722360237 1
1.51422659018104 1
1.54174525907961 1
0.886899927628235 0
1.57473703404672 1
1.59440145670962 1
1.78084966207506 1
1.42625270355932 1
1.29221851918064 1
1.28659916716318 1
1.66394698147568 1
1.56638164213118 1
1.70085945241474 1
1.47040387190283 1
1.63228538061434 1
1.3292964139375 1
1.63886773213642 1
1.40811474270134 1
1.48460619623331 1
1.30225195089569 1
1.34863671413532 1
1.71941306906266 1
1.35550874449307 1
1.22289485652522 1
1.46399064949371 1
1.50251799141165 1
1.51598741216491 1
1.27769640513024 1
1.11888664080841 1
1.41142007026245 1
1.37977321341422 1
1.27283196667271 1
1.66279370443885 1
1.10294256033113 1
1.24214069503311 1
1.58841557635947 1
1.2668782104369 1
1.10423554087573 1
1.4068997062269 1
1.82524509058696 1
1.09507850989621 1
1.23096922338587 1
1.60009610393688 1
1.45650070485327 1
1.67548827523355 1
1.60051084704344 1
1.71265015889611 1
1.81564306548572 1
1.73629896377154 1
1.07836757146027 1
1.50739449318226 1
1.47413917603668 1
1.09706349680817 1
1.70786742719334 1
1.40527947043278 1
1.48126902443069 1
1.76363930035697 1
1.8139345421995 1
1.30386560596291 1
1.5208000194898 1
1.61478861463324 1
1.62089329247598 1
1.64239766216087 1
1.44857627796264 1
1.80112804535728 1
1.16254292036237 1
1.290331682778 1
1.33829505178909 1
1.34915277615176 1
1.04492377529107 1
1.1528784474067 1
1.63941893915761 1
1.77174828022636 1
1.5208604398579 1
1.14630921801482 1
1.66572123684874 1
1.5263470184536 1
1.37080100228082 1
1.52925907813581 1
1.36775036067852 1
1.69268831871905 1
1.09662851309096 1
1.22436897480156 1
1.22205389774947 1
1.46106471993239 1
1.83068712829163 1
1.94209759753335 1
2.06969931369554 1
1.78134068680718 1
1.95510417546773 1
1.79902508919666 1
1.16083431309748 1
1.61014581343993 1
0.8303171703858 1
1.57791779906489 1
1.45450578545946 1
1.99062792741402 1
1.66081184692244 1
1.5372791451514 1
1.22033737017318 1
1.09302741033317 1
1.47621526951205 1
1.26135879309624 1
1.30612818036901 1
1.2282536458375 1
1.2130627723202 1
1.64447400366677 1
1.31524013667018 1
1.6348578139789 1
1.04269629953134 1
1.61363352169031 1
1.7499130803275 1
1.3747847338846 1
1.46687985343616 1
1.49434001529738 1
1.36182446068606 1
1.51912965654953 1
1.1518152313421 1
1.85778091286605 1
1.54542948456866 1
2.02277819049982 1
1.56152798369437 1
1.64502741090889 1
1.39266100607173 1
1.34042536117767 1
1.42374694958443 1
1.69119406322228 1
1.29237859276487 1
1.34781411528827 1
1.38171886217145 1
1.24378973591979 1
2.01323659302893 1
1.37804807515959 1
1.38527487576202 1
1.38453112786658 1
1.16180481693734 1
0.969400179601013 1
1.61812046358744 1
1.30022500006874 1
1.39011034346731 1
1.55054307974473 1
1.69508654983814 1
1.65445977902046 1
1.53998101372797 1
1.26749309360123 1
1.52108505124097 1
0.988184203000792 0
1.24620001430967 1
1.57862894710611 1
1.25430225514581 1
1.47972785848798 1
1.49334743981803 1
1.59545802651396 1
1.3533540843474 1
1.50356453226785 1
1.41389558073406 1
1.28848063738804 1
1.54453817169986 1
1.85397417065201 1
1.54304905362508 1
1.44578616096335 1
1.47174188052271 1
1.3577667796224 1
1.36747127340306 1
1.3037702521452 1
1.94166058281836 1
1.79565550454835 1
1.34497865386437 1
1.19613111246698 1
1.38247297444466 1
1.60225013162167 1
1.44029253450955 1
1.18112464424086 1
1.32682823531274 1
1.56852071120432 1
1.50606567183605 1
0.941330787983781 0
1.29974154739112 1
1.76584348388773 1
1.54525918274067 1
1.62713199836861 1
1.19958507450386 1
1.49138060862623 1
1.65909656810899 1
1.77920365583909 1
1.4943470750586 1
1.37926521939388 1
2.08982495320724 0
1.05263788630783 1
1.76904995031211 1
1.50773347648652 1
1.43130846440525 1
1.45356070596 1
1.09662419264942 1
1.3151130667349 1
0.832370702919427 0
1.67526044058034 1
1.61492735338149 1
1.68417238960112 1
1.37770342739418 1
1.97125838699765 1
1.4744874106974 1
1.56041872525891 1
1.4849006641209 1
1.32325713489067 1
1.27793380844199 1
1.11847624380937 1
1.26166140329771 1
1.038413537337 1
1.10040336126774 1
1.80262778266366 1
1.34983610384313 1
1.8248491995719 1
1.47691248413102 1
1.37809643928854 1
1.0323996419621 1
1.76225133180984 1
1.17878263893855 1
1.3598458455308 1
1.34905032708533 1
1.11088434872383 1
1.84997527343063 1
1.2428780070655 1
1.9800477687626 1
1.16630637015186 1
1.4798513574316 1
1.41701295466285 1
1.72218704062691 1
1.7353946156995 1
1.41893738053073 1
1.34768098226001 1
1.63982074935284 1
1.83868498335421 1
1.42119735213473 1
1.33773751320701 1
1.37218749580986 1
1.45536377422743 1
1.54021771457006 1
1.38876221366265 1
1.93219922734395 1
1.39918311804966 1
1.44181442431309 1
0.869939879818121 0
1.38293147431366 1
1.20707629351069 1
1.64193062666549 1
1.52224564765423 1
1.75285994275309 1
1.52052716223735 1
1.49927522444908 1
1.51638559970939 1
1.88819583906021 1
1.72001908381762 1
1.40117155720151 1
1.0390435622914 1
0.846242727796041 0
0.849881017484059 0
1.61548297877095 1
1.01173177820714 1
1.08729709973747 1
1.59515378325092 1
1.27372646027085 1
1.6193622315307 1
1.79561987770101 1
1.10180958740866 1
1.440906158803 1
1.10146134226246 1
1.58709523904877 1
1.04220275610701 1
0.922439270403856 0
2.02658083805111 0
1.11725062426119 1
1.10117087426679 1
1.73743876228204 1
1.3120229641193 1
1.62063136966596 1
0.830540792234947 0
1.56806770240275 1
1.30144893513241 1
1.23626465540939 1
1.96280757602227 1
1.19405164903518 1
1.41913080565009 1
1.58834149651508 1
1.52590220591505 1
1.58266635867484 1
1.3639297911305 1
1.37553826846082 1
1.66892867991121 1
0.914099867062481 0
2.16413652203471 0
1.4135973785861 1
1.81654394114393 1
1.25734623018569 1
1.18066807527625 1
0.994232928272358 0
1.55254997895261 1
1.34071335357576 1
0.872441968676476 1
1.44959263111932 1
1.27222451762825 1
1.60990990577827 1
1.83016071340046 1
1.52082422659196 1
1.41043607166601 1
0.81294336077308 0
1.34853406936883 1
1.90390388156089 1
1.71861725256541 1
0.691763888740958 0
1.43473294816346 1
1.52248753855197 1
1.58809490250453 1
1.23373659165745 1
1.12274243043218 1
1.60593774780852 1
1.02887315785375 0
1.80692711433255 1
1.44237987789628 1
1.7005569544188 1
0.990631377204954 1
1.47901210198044 1
1.50838432482677 1
1.59186218487994 1
1.12608602167756 1
1.49779356224412 1
1.59435248944535 1
1.40772336905143 1
1.62150972056339 1
1.61181782491717 1
1.6566445583163 1
1.40181300716406 1
1.77486626940125 1
1.35682139513011 1
1.73018712364278 1
1.36747096085671 1
1.26035745391875 1
1.89030445041101 1
1.38882994645435 1
1.2500520475076 1
0.787098804707245 0
2.13029183174493 0
1.1795688568865 1
1.57982179740679 1
1.51043608668763 1
2.09632351388875 1
1.63152479657615 1
1.33184759195643 1
1.6263744455467 1
1.58960018568585 1
1.11204520148944 1
1.54064881396398 1
1.51379668526607 1
1.16796670754304 1
1.37733756203605 1
1.49339206963015 1
1.68557230484213 1
1.51237814760624 1
1.56598275670774 1
1.60135732671578 1
1.19137170030246 1
1.01071554989329 1
1.5045672822146 1
1.42019580795689 1
1.7281707540877 1
1.36388794245546 1
1.37834269557508 1
1.01475082277298 1
1.26788454541967 1
1.64095828891338 1
1.19959425042078 1
1.53789037221229 1
1.55097454332666 1
1.3126394268902 1
1.35158890454953 1
1.84475891476881 1
1.58584042458116 1
1.61967335930444 1
1.61182477617618 1
1.70199402585385 1
1.26277792326735 1
1.48120648712998 1
0.943456507473279 1
1.21900951955866 1
1.3436334709217 1
0.855831089861087 0
1.78422296921136 1
1.62631261035954 1
1.24249149766528 1
1.4649247733453 1
1.77174045497504 1
1.60078209448727 1
1.62235931746141 1
1.50224105608612 1
1.21725732802696 1
1.245928180314 1
1.72409255991466 1
1.30764608778375 1
1.49990729821032 1
1.10442680655905 1
1.5716936773468 1
1.43072129708682 1
1.86936552314891 1
1.69412342417814 1
0.994242318272377 1
1.77936802549719 1
1.69660861737426 1
1.63343262249827 1
1.47973371042507 1
1.08535162994585 1
1.40499816535947 1
1.70578180475462 1
1.70179253195874 1
1.30405107398734 1
1.74037495311063 1
1.5334439843727 1
0.93863407175711 1
1.40151825949143 1
1.77039604662797 1
1.54333467344328 1
1.64218115406209 1
1.71942578267448 1
0.806371319139513 0
1.32119754870737 1
1.13388319489835 1
0.977005864590675 1
1.64124015395963 1
0.997200386852859 1
1.58347620960719 1
1.64846648312377 1
1.74641802630805 1
1.59865228565744 1
1.65145221725415 1
1.319750204555 1
1.34977709955203 1
1.73215425145346 1
1.69410424271419 1
1.19695072282384 1
1.36322106150213 1
1.16070947947006 1
1.4294905166394 1
2.17198404727723 0
1.45755261104501 1
1.38750544052689 1
1.21055836895198 1
1.4333897050814 1
1.09204080940018 1
1.67199533853344 1
0.866059202155579 0
0.844291101593015 0
0.886452361517946 0
1.53926579433318 1
1.89800150769765 1
0.916454483315754 0
1.35058105634159 1
1.30607211300277 1
1.83354917079269 1
1.35857283613167 1
1.32211128830418 1
1.71769387987812 1
1.52724856978946 1
1.45410163246535 1
1.87247048308878 1
0.916838209043731 1
0.955424336100844 1
1.88489418879551 1
1.7590825875369 1
1.06335690992303 1
1.58543675908834 1
0.989649630425598 0
1.13758485301281 1
2.22220807609089 0
1.27275108297577 1
1.38216213221588 1
1.618214380106 1
1.39165430016312 1
1.57835919870283 1
1.72933990517049 1
1.21486846925784 1
1.38360026988945 1
1.50476192854934 1
1.38581624231409 1
1.29317386645765 1
1.52360697328739 1
1.28072059619398 1
1.50512073745646 1
2.00675000141404 1
1.32351154005406 1
1.11275423594428 1
1.15712895512427 1
1.32669996610991 1
1.55933399216683 1
1.6567121292772 1
1.73858633871482 1
1.51386253690259 1
1.6122402676802 1
1.10136112261651 1
1.53540216333139 1
1.59080034469627 1
1.29070910885039 1
1.5443889561122 1
1.83442830343164 1
1.23874061999205 1
1.57536366987941 1
1.67384025563913 1
1.52069439757205 1
1.37206490783154 1
1.7857226140498 1
1.65606576700256 1
1.40779817642721 1
1.4310405698682 1
1.29898524065912 1
1.45816838649234 1
1.74419600687807 1
0.940001506958506 0
1.58560458862183 1
1.26104567797153 1
1.22896586542604 1
1.72526702275185 1
1.0717893244796 1
1.10481299242561 1
1.54844916677521 1
1.44742025058221 1
1.51718840627141 1
1.97735251902725 1
1.6367700208784 1
1.18242720751034 1
1.68929550916948 1
1.44105842238307 1
1.16331759612987 1
1.85995680289374 1
1.17433457741717 1
1.24431630780209 1
1.35672340068864 1
1.48428182595535 1
1.61127991002326 1
1.43632836166959 1
1.35795919545247 1
1.14783541825197 1
1.65088290195082 1
1.67928801539927 1
1.71877372238441 1
1.72312917120536 1
1.15039558924931 1
1.10183221421935 1
1.38102534821894 1
1.31836770185425 1
1.67284748233632 1
1.20317673288545 1
1.7154723808134 1
0.901549451878331 0
1.42763259930399 1
0.965127500673422 1
1.71418374241988 1
1.75020548568798 1
0.990884890875683 0
1.3244959058087 1
0.816670912984508 0
1.45637221604112 1
1.47289227223412 1
1.61103744047215 1
1.32895242220508 1
1.51056678375876 1
2.0791403864515 1
1.15758565884945 1
1.86026741983694 1
1.68795626033359 1
1.27769081366393 1
1.18278648990114 1
1.41974020386735 1
2.08756237599684 1
0.850706616678899 0
1.27057436061586 1
1.81009568285192 1
1.2036626661208 1
1.40571159451804 1
1.35085538659316 1
1.32971557686558 1
1.47445384235126 1
1.39181304809098 1
1.88912775937713 1
1.20251210657019 1
1.10135076053381 1
2.04592355778116 1
1.24561813643923 1
1.23686134533292 1
1.94371992038793 1
1.25160593205752 1
1.36743388525593 1
1.5198367739267 1
0.951526161221032 0
1.26824250315607 1
1.40685627310418 1
1.22359141136637 1
1.48175953788424 1
1.4088174061467 1
1.84357277744948 1
1.3473375546498 1
1.32377043162426 1
0.912369569331952 0
1.51052117870128 1
1.71924911327316 1
1.57241368182127 1
1.53527120931324 1
1.68361920358374 1
1.39083905025206 1
1.829426272996 1
1.26791541612101 1
1.23110865038722 1
1.52507847561825 1
1.37082659461141 1
1.61257704593907 1
1.35394358242292 1
1.59035714984996 1
1.62988967319909 1
1.69396056042721 1
1.36784857077595 1
1.15191755040042 1
1.09392107840612 1
1.19527625814194 1
1.27484417411136 1
0.779821311326286 0
1.23775061321447 1
1.15055728565127 1
1.54818558199393 1
1.18366461302161 1
1.1181486190989 1
1.25966723928908 1
1.49731506608562 1
1.2542642799827 1
1.27613784932146 1
1.65288811017836 1
1.47233638575626 1
1.40038276619649 1
1.6272684896828 1
1.23016144246701 1
1.52816337316162 1
1.7416288729574 1
1.70030272381597 1
1.68359457730684 1
1.39615175952268 1
1.63296611004126 1
1.46031626381088 1
1.15972812965152 1
1.21520804405083 1
1.24779512269047 1
1.54723141451029 1
0.901843930282948 0
1.42183550070019 1
1.31925359184301 1
1.70517020438386 1
1.0480847416194 1
1.70114591875906 1
1.34561315024397 1
1.54262199701782 1
1.65095031235384 1
1.96788925578139 1
1.13260049001922 1
1.21385504002969 1
1.55446221994481 1
1.43873746680589 1
0.962074880374935 0
1.77224317347529 1
1.51977027137507 1
1.40269297200009 1
1.51579254237456 1
1.29810482944133 1
1.06138587447184 1
1.42049062931325 1
1.44699504784591 1
1.20802454910729 1
1.21249121352354 1
1.48081555419674 1
1.34566266681925 1
1.57483526936629 1
1.69835223719313 1
1.28426783643313 1
1.47967776395513 1
1.38710300194387 1
1.19236402504915 1
1.62528069420215 1
1.94066175543407 1
1.04825858763729 1
1.42348717184921 1
2.32327934400582 0
1.79536000501363 1
1.51855748987689 1
1.22488256202062 1
0.966731591133798 1
1.44891657178975 1
1.04821926567441 1
1.47662006238854 1
1.50625059166445 1
1.60028510545683 1
1.31770077877536 1
1.37448054501607 1
1.35776881220587 1
0.969482383281204 0
1.35480040387817 1
1.66823298825313 1
1.22216140698933 1
1.01010845327888 0
1.60770773711363 1
1.39132827614104 1
0.906636576279404 0
1.39901733098901 1
1.2968714968879 1
1.0004865158785 1
1.64612823437079 1
1.13063332370312 1
0.886177639080567 0
1.12359826341801 1
1.28306646020602 1
1.37183138770475 1
1.51223136372444 1
1.50855158733737 1
1.6510855445198 1
1.51290127978325 1
1.36556148060695 1
1.38859491604688 1
1.17868579761065 1
1.64770966819514 1
1.5056243812642 1
1.37935730184368 1
1.26341351797147 1
1.72007692276097 1
1.02847288996227 1
2.03310723024745 1
1.22150323733393 1
1.57825859471009 1
1.25093529572619 1
1.32703237817438 1
1.21544605714243 1
1.01653462459238 1
1.06854868911467 1
1.58018313187037 1
1.20765462508059 1
1.64374281342724 1
1.13206838642657 1
1.58926779707847 1
1.55173226779287 1
1.16641879878045 1
1.40384186317688 1
1.80716403645838 1
1.47335323825307 1
1.40863945128924 1
1.32629532243766 1
1.62281499320578 1
1.02903048341893 0
1.66018749427044 1
1.11578580357793 1
1.44116329679951 1
1.2302781193605 1
0.954768483580381 0
1.58864150755927 1
1.45838568086357 1
1.59552208186267 1
1.72826429535462 1
1.84079118152058 1
1.53016681202815 1
1.53095869480383 1
0.900230977211256 1
0.87934533616353 0
1.40097900189969 1
1.3048763478922 1
1.5779522355031 1
1.11398808983484 1
1.36618285791337 1
1.34239245318325 1
1.59740330889452 1
1.8150149569124 1
2.102917385249 1
1.49865592912629 1
1.56804044350116 1
1.38238486913261 1
0.70941207989068 0
1.28378330136931 1
1.2314877186426 1
1.47316680726293 1
1.39273221553446 1
1.83034887137588 1
1.26002087888943 1
1.44437567539416 1
1.82786359079744 1
1.80338059693332 1
1.20207107007509 1
1.55732182297699 1
1.12632969181643 1
1.38187090395713 1
