# Supplementary material for: Bias caused by sampling error in meta-analysis with small sample sizes
Source: PLoS One. 2018 Sep 13;13(9):e0204056. doi: 10.1371/journal.pone.0204056 (PMC6136825; doi:10.1371/journal.pone.0204056)
Supplement: S5 File — (ZIP) [file pone.0204056.s005.zip › results N = 10 theta = 1.5 tau = 0.5 sz = 5-10.txt]

"dl.theta" "dl.cp"
1.15409685153519 1
1.41048209233978 1
0.98952970418051 1
1.25439135294344 1
1.25620068606388 1
1.19172693185951 1
1.37510800528183 1
0.846316001606373 1
1.38521011991554 1
1.26183336470237 1
1.2147163870937 1
1.59311239692412 1
1.45385582434998 1
1.45639040819237 1
1.7455849197591 1
1.65028426025183 1
0.90768174992005 1
1.05157476790537 1
0.864882093374514 1
0.652158597629226 1
1.89538437696529 1
0.877767781499235 1
1.01434381673345 1
0.948478035705533 1
0.830228007363253 1
1.22436791671112 1
0.715874058666806 1
1.60358475705457 1
0.582311783192125 1
1.0656286003555 1
1.46256483559065 1
1.34821492399607 1
1.42885873400791 1
1.18111007475152 1
2.0330351275261 1
1.59367891833958 1
1.54653718342978 1
0.488457235425773 1
0.640215350891405 1
1.36863181676316 1
0.892172854751691 1
0.599820318836332 1
1.17144775562452 1
1.04740569830768 1
1.23198381904071 1
1.04409929312541 1
1.43707542130354 1
1.52221487691007 1
0.421439355561395 0
1.93077654799387 1
0.967325694544848 1
1.77777181498224 1
1.13686348827284 1
1.65446653754484 1
0.971776753553915 1
1.5026157529805 1
0.679199936814386 1
0.985789696730142 1
1.02547793472994 1
1.63309063465005 1
1.01997982550262 1
0.936622897612743 1
1.13984226647008 1
1.25780511088462 1
1.13260592494195 1
0.81353491568861 1
1.13357546178943 1
1.13962794136221 1
1.57507873007056 1
1.20517733686728 1
1.01584747685764 1
2.0161295425161 1
1.46002663502619 1
0.635623191005193 1
0.634068946064936 1
0.976937990505073 1
1.04394651259652 1
1.11636108521122 1
0.883020322707842 1
2.14020940327402 1
1.00569363791642 1
1.18171739687379 1
0.664936189246685 1
1.02132131208347 1
1.00492759635081 1
1.3164507456838 1
1.73144218345731 1
0.728325132035142 1
0.952366011295043 1
1.89757351638666 1
0.570526473966611 1
1.23229643567566 1
1.30771629113615 1
1.3601012645413 1
1.20578420589647 1
1.27713442196794 1
0.743331813798329 1
2.13994932224782 1
1.4764124609486 1
1.00399827042837 1
1.16091437671813 1
0.840149884870406 1
1.56683356103513 1
1.39274825200653 1
1.94196074397454 1
2.00988190191686 1
1.34195213951052 1
0.802102113890077 1
0.938113239073702 1
0.501570751469083 0
0.932607682388715 1
1.3937223582617 1
1.50469645792886 1
1.40092152333128 1
2.10689008985077 1
0.833764482111325 1
1.50633577100247 1
0.807758295917026 1
0.629407875748041 1
1.15646414052369 1
0.409870976098464 0
0.999672795611914 1
1.73087586306623 1
0.704663218450666 1
1.64863545390059 1
0.39537599076071 1
1.19930143243665 1
1.17323297994028 1
1.64126249768788 1
1.2735000676653 1
1.34335936363295 1
1.58308396429231 1
1.03788092580535 1
0.575215528462298 1
1.23360161871866 1
0.764508118323288 1
0.677919346583551 1
1.76793605437765 1
1.16533887302136 1
1.13719892063015 1
1.32491780111593 1
0.992019138355377 1
1.3661264921341 1
1.62415906864548 1
2.06762600367044 1
0.567734232385833 1
1.07172837739128 1
1.81751165176288 1
1.56111387996897 1
1.66689288562901 1
1.51505665705568 1
1.224946628858 1
0.748400658340744 1
1.72089775434927 1
1.63555087789774 1
1.71457424150286 1
1.12103526847075 1
1.15283234469451 1
0.898040237631098 1
1.68455559554901 1
1.17795055892644 1
0.835709244516849 1
1.53665074488425 1
1.47489134079686 1
1.06748351798509 1
1.74406276950755 1
1.81946629355623 1
1.1004743534857 1
1.09462022109124 1
0.719584463414969 1
0.625713260814322 1
1.0527639464436 1
0.753218003927219 1
1.82909147465774 1
1.06272482800291 1
2.03613147102024 1
1.04928387886497 1
1.24843938994745 1
0.829432476119231 1
1.2474036190684 1
1.84444445743545 1
1.49928298509982 1
1.47344373814096 1
0.794522598602085 1
1.18271065467217 1
1.54001244587665 1
1.44127065199724 1
0.726938388051423 1
1.24102349577935 1
0.969475937135531 1
0.491968662251927 0
1.36464738016453 1
1.27625125886185 1
1.62534046297876 1
1.22532175148156 1
1.15501552506986 1
1.14279422757757 1
1.02157458663142 1
1.51446562052394 1
0.88611422908204 1
1.03329871930979 1
0.622081119025983 1
1.52519385042228 1
1.58253283262065 1
1.17676207660128 1
1.07593398269651 1
0.947007082807795 1
1.05638054162984 1
0.863889388757688 1
0.994024335906459 1
1.62058866293843 1
1.03109697799334 1
1.33156498932099 1
1.23771936665067 1
1.71149499935294 1
1.43109314813453 1
1.24128238678924 1
0.961894972838363 1
0.71318865604618 1
0.759653797958817 1
1.07697016868821 1
0.424309530955652 0
1.70777259544591 1
1.2821332302139 1
0.506916600392288 0
1.41765816965296 1
0.745619338024576 1
1.24661880567153 1
0.635725752495766 1
1.20053620642114 1
1.3475330307645 1
0.909894604694421 1
0.607212524622134 1
1.45981923367532 1
0.818407692890208 1
1.40961283429498 1
2.32974515078658 1
0.613994441534068 1
0.75342601669819 1
1.49067820003505 1
1.36035341955645 1
1.34169288858714 1
1.2570605581525 1
1.19742033671371 1
1.35102923491614 1
0.83539859242641 1
0.983857286573646 1
1.30426658459581 1
1.74175888161696 1
0.595536113843841 1
1.48540710633009 1
1.1845712071522 1
0.372133199102515 1
0.866556992241249 1
0.518179109128235 1
0.995901467352455 1
0.950179014788164 1
0.417487795994792 1
0.550094528200521 1
1.25247819026946 1
1.97333851811659 1
1.46813801994423 1
0.630136795743293 1
1.38966389996464 1
0.942881887259905 1
1.09738906343167 1
0.789608426479222 1
1.65063519615465 1
0.969171645518698 1
0.948991465535128 1
1.79916035798042 1
1.03219241914014 1
2.32029274635832 1
0.990162590342927 1
1.50462749628999 1
2.00294662582208 1
0.539102389374975 1
1.12872486545296 1
2.26646489649371 1
1.90663863594011 1
1.43187654507869 1
0.765347861698652 1
2.21472638069407 1
1.4582568599734 1
1.28944508964391 1
1.4448425839628 1
0.883176854813316 1
1.07571786038235 1
1.38738258151067 1
1.58310044992075 1
1.12830380572371 1
1.19166900512257 1
0.815532123875046 1
1.17815928755972 1
1.23445275762847 1
0.933879295966156 1
2.01543833002817 1
0.730902473124163 1
0.843797433039773 1
0.896087831641023 1
1.28689559794845 1
0.953919728380686 1
0.773001423417981 1
1.43545466686527 1
1.14108259855452 1
1.19592841529302 1
0.702754929942559 1
0.588280228881978 1
1.56343683808041 1
1.04255785219338 1
1.35899314881733 1
1.98087963194374 1
1.47800531174734 1
1.46043761911936 1
2.25227526676606 1
1.40602442078202 1
1.41541946926014 1
0.982370109351 1
1.00058899176297 1
1.02917228285625 1
1.38275915161174 1
1.871794782062 1
1.12617602116466 1
1.39050192867145 1
1.09784796739407 1
0.998604035142093 1
0.696014007026961 1
1.54969955926621 1
0.91008928085469 1
0.947217984118677 1
1.42868619184643 1
1.43948773484644 1
1.23974438879055 1
1.31915084566358 1
0.672059517822785 1
0.632555960007747 1
1.29296942788229 1
1.78036953423095 1
1.91110286364695 1
1.43207851046717 1
1.05541115359043 1
1.33641906025847 1
0.398755770532215 0
1.74654614965611 1
1.49641623828225 1
1.73235552654541 1
1.33267524918087 1
1.25118760171009 1
1.10231133721646 1
1.11248457499018 1
1.02865085216381 1
1.31475453286559 1
0.955278661388982 1
1.03911399461514 1
0.655913780270513 1
1.40689573767387 1
0.93907246727998 1
1.11578954886319 1
1.1153251257973 1
0.854721740716388 1
0.751310363972841 1
0.489947297497434 1
1.61161538997536 1
0.102422401825489 0
1.07261100398948 1
0.880120778076495 1
0.321675026238604 0
1.6685814068649 1
0.760782449002764 1
0.574350507081782 1
0.14250948900813 0
1.25367448510813 1
1.05732224450565 1
0.38297188191215 0
0.984948205023156 1
1.77107503867116 1
1.20306660012912 1
1.36506817904722 1
1.61022428061174 1
2.0384009614794 1
0.9016497479328 1
0.929948031492334 1
1.91119555729867 1
0.979390734262025 1
1.17630914497346 1
0.236029272648313 0
1.66189481129723 1
0.788374849298806 1
1.54924195447984 1
1.54602609456181 1
1.20085591196064 1
1.50038994985963 1
1.18494337299784 1
1.1190139518903 1
1.69194597034362 1
1.43815615219422 1
1.02235341954608 1
1.64219765378874 1
1.53755959743998 1
1.20840447470341 1
1.54105405976988 1
1.07103940242973 1
0.635035094855322 1
1.12903762741925 1
1.28308530144323 1
1.13406633500668 1
1.24283831067839 1
0.811030583685618 1
1.12699553734174 1
1.18228700934841 1
1.35490132113725 1
0.773312139559448 1
0.369937579690836 0
0.643382033513792 1
1.63060184681946 1
1.8696033562089 1
1.5385062901087 1
1.10856350173669 1
1.0411911899545 1
0.918433156598045 1
1.58191704566052 1
1.80252159290885 1
1.41710728945821 1
0.69875212751887 1
0.917141546633356 1
0.812819065832081 1
1.21892689165162 1
1.44438836984212 1
1.55156217369469 1
1.4583129920102 1
0.728470229455548 1
0.298179635280354 0
0.971044290507499 1
1.06413918020001 1
1.44820459831438 1
0.867900910151877 1
0.629964107095129 1
0.687881310957843 1
1.85028607431451 1
0.287802775519129 0
0.92771252677071 1
1.2828409584699 1
0.91222790020198 1
1.81079341031924 1
1.7877902127557 1
1.21480801850361 1
1.57257821086487 1
1.12421714380753 1
1.89614725350538 1
0.513286170319356 1
1.12324085154105 1
0.82875884836891 1
1.41753920638626 1
1.32414076954416 1
1.25790165613427 1
0.929058307103892 1
0.623646520900496 1
0.979856520682251 1
1.52425652530219 1
0.741079606341713 1
1.65306131740479 1
0.9612785170801 1
1.98049821314622 1
1.02785039891679 1
1.47348637521468 1
0.524998340415863 1
1.20999291076782 1
0.640594138826227 1
0.928293968207607 1
1.67995183461664 1
1.19824795659974 1
0.956657024233245 1
1.98637885075879 1
1.16188832753639 1
0.0958460000750558 0
1.84623100004816 1
1.32701813504074 1
0.773078505969763 1
0.791817638207814 1
0.0735857043150942 0
1.31339889791647 1
1.14377152314653 1
1.11683556890716 1
1.6657603317005 1
0.739949828882638 1
1.50375422039432 1
1.16785595283541 1
0.951153563032409 1
0.862675976304742 1
1.6977415062249 1
1.55247872046332 1
1.34393025009052 1
1.41011826603515 1
0.89889528697967 1
1.77457831844048 1
0.941735843302967 1
1.25711051736496 1
0.624060108980475 1
0.87711327537502 1
1.30504605530279 1
0.991775234675615 1
0.694321385316816 1
1.1703517306132 1
1.67381448006159 1
1.06637730620087 1
1.5665651339734 1
1.8534084650123 1
1.07313982100143 1
1.56876231868952 1
0.901973166712297 1
1.17447773825676 1
1.60787291123064 1
0.936745630148818 1
1.09762687977228 1
1.50863327751958 1
1.5633374584601 1
1.43451609467885 1
1.26831018801378 1
1.44523278501348 1
0.832737488568376 1
0.675014483318119 1
1.90261236300051 1
0.906089640734093 1
0.993800720962021 1
0.877507201849682 1
1.07892873544577 1
1.26322185405506 1
0.658163865128703 1
0.545915003048101 1
1.01878149592569 1
1.67792950500781 1
0.962164780581972 1
0.351365599559051 0
1.29839721790359 1
0.922077437405462 1
1.20357315635713 1
1.69835643829113 1
0.891626080592572 1
0.694807070774059 1
1.26547605573136 1
2.09938086871819 1
0.928352754904107 1
1.22796624031768 1
1.32215025824404 1
0.511554953234025 1
1.67908258122016 1
0.185554672825023 0
1.26566392848514 1
1.50939066556512 1
0.857457913564887 1
0.495231195678461 1
1.06245862702935 1
0.304821985789754 0
2.19472710061535 1
1.53626391017213 1
0.785810596933183 1
1.59578864384916 1
1.47388434903072 1
1.4358643282747 1
1.27142149238952 1
1.03409329764995 1
0.978564419310295 1
1.1463387593793 1
1.22482326366487 1
0.641156332451185 1
1.73747380862605 1
1.96561812902939 1
0.828351072972845 1
1.00116916577933 1
1.20860618559472 1
1.4055745021805 1
1.28384162951199 1
1.43075405908656 1
1.41617496196507 1
0.924836109124545 1
0.838905896175404 1
0.952289608987372 1
0.278790340606072 0
1.51645407428467 1
2.01860924179562 1
1.32718838697134 1
0.646705485522276 1
1.81022548894774 1
0.92811559555791 1
0.604450634288688 1
0.935178906162544 1
1.33854770844341 1
0.558256373617516 1
1.7310625213831 1
1.13964546490012 1
0.63317349754142 1
0.348849302969222 0
0.697223594868929 1
0.80376852143012 1
1.02295431691031 1
0.149667145539824 0
0.864102399911199 1
1.20401458878784 1
1.91113575021205 1
1.04643862009019 1
1.18714074830091 1
0.407998716268919 1
1.8377390890542 1
1.51597428245778 1
1.30382792033451 1
1.22772047297888 1
0.812786342783791 1
0.912246666561819 1
0.653372328798204 1
1.26640707677912 1
0.963994515648952 1
1.20349779595174 1
1.50037276382393 1
0.979008473056547 1
1.39225575506953 1
0.976458974461814 1
1.02175593405239 1
1.60847871256849 1
1.65099019953707 1
1.52324593272435 1
1.1293504201908 1
1.15966826130938 1
1.55105953810818 1
1.32969289713065 1
1.42587534028827 1
1.4862492826699 1
0.949122149451565 1
1.21763599031621 1
1.4223363411224 1
1.32533342208423 1
1.98300371722476 1
1.01440174914573 1
1.26577000796473 1
1.06625899553847 1
0.7935918282342 1
1.12353032940921 1
0.49842126981503 1
1.00737749454985 1
1.59905262738415 1
1.52094729246508 1
0.6960163797964 1
1.13869709444591 1
1.92440596609628 1
0.971912174112865 1
0.0280429323140902 0
1.0215782205988 1
0.583327231891835 1
1.14458554151301 1
0.795408245665719 1
1.14782327142229 1
1.50137498140395 1
1.74167729236189 1
1.35945860301626 1
1.81314916382173 1
1.34502640153884 1
1.40237688315217 1
-0.0705966640108965 0
0.524136139361376 1
1.11957609647726 1
1.79751553388727 1
1.60263439279927 1
0.681443429650871 1
0.969411225080852 1
1.24815711945297 1
1.14737712716393 1
1.29118707961039 1
1.21805488176681 1
0.703880678169614 1
1.14412398420974 1
1.20594607260515 1
0.386257757049378 0
1.04295592884278 1
0.72199596282529 1
0.83071477480854 1
0.652128093409411 1
1.00948885629272 1
1.4707090668731 1
1.05381957483281 1
0.507271751689632 1
1.31674255929751 1
1.16232989352197 1
1.20071633462113 1
1.15380918708107 1
1.00087982132715 1
1.52881453272626 1
0.868964438332985 1
0.534689939840614 1
0.571357304283894 1
1.92467881624293 1
1.49129693350179 1
1.15190643897907 1
1.55591076028897 1
1.03386299505732 1
0.670070278249372 1
1.92867940979762 1
0.725162485782745 1
0.325507353068211 0
1.77111288435188 1
1.6232468180899 1
0.0173167755023511 0
1.6837711840107 1
0.792777210696386 1
1.50966475281341 1
1.83731617379933 1
1.46797103516146 1
0.759076309411185 1
1.60024399649543 1
2.03567407319661 1
0.806228108144261 1
1.42087375398998 1
1.16761313150481 1
1.6491557258279 1
0.398931771116785 1
0.635768148829581 1
0.941674608459476 1
0.934087798074635 1
2.44211493357084 1
0.350396527009052 0
1.03622862919489 1
1.32936362642599 1
1.58582430967678 1
0.608667578164891 1
1.75969221352212 1
0.1343566950258 0
0.727162400865881 1
1.35642739503578 1
1.15573531452473 1
0.569605212893706 1
0.598289557532846 1
1.36764107315496 1
1.53809029161048 1
1.24500450569636 1
1.03217397362044 1
1.30811185904802 1
1.3192367193572 1
1.21161380910195 1
1.48139387277509 1
0.96536037050114 1
0.438108125001726 0
0.685865448431057 1
1.11655519916345 1
0.41448633190882 0
0.637279165831098 1
0.423245064458785 0
1.55170568290275 1
1.00160465151353 1
0.997440403012864 1
1.3691398974726 1
1.11050108005511 1
1.41931720462033 1
1.24016538932405 1
1.02059074763303 1
1.09509334128672 1
1.3157583981037 1
1.14830756353139 1
1.40279174644196 1
1.16354198201509 1
1.22578397486795 1
1.14744042435672 1
0.953477661541861 1
2.10057721042646 1
0.958376200479342 1
0.932481040204831 1
0.52864900037402 1
1.38936273443453 1
0.998861959752538 1
0.716179431449304 1
1.24370005740808 1
1.62391363667828 1
1.21629063406454 1
0.727151887418717 1
1.05100449745309 1
1.58338897591716 1
1.69176720407954 1
0.893736464787251 1
0.526597439510355 1
1.29446246388722 1
1.20689733780065 1
1.45708794547396 1
1.5046504904932 1
1.03494037989492 1
0.46684502993402 0
1.27648460429415 1
1.30971680755594 1
1.72104981174375 1
0.938379954696422 1
1.00418817962723 1
1.40103932856458 1
1.50087347817883 1
0.786259538450701 1
1.07541752902969 1
1.21607133135061 1
1.22559857672843 1
1.28581610969427 1
1.88929241934661 1
1.06309050268467 1
0.928447210794759 1
1.590101868843 1
0.24204048635212 0
0.808310040301584 1
1.67831247669155 1
1.62012460901612 1
1.06163286455454 1
1.0540006038361 1
1.38523842996881 1
1.18327654413752 1
1.57499433589097 1
1.51146442696515 1
1.5467242802244 1
1.15957456484061 1
1.30488201023983 1
1.98497989949574 1
0.476168148219656 1
0.940486312512191 1
1.16384351285659 1
1.57328767976983 1
0.739229284697503 1
0.847070003129104 1
1.43001667328831 1
1.41960027919089 1
0.814665680825095 1
1.30089317329699 1
1.46979212192788 1
1.32335036015208 1
1.12142033605272 1
2.15799489761803 1
1.16161362907353 1
1.02643863579807 1
1.04582762213443 1
1.7560986439156 1
1.63176652545809 1
1.43090190304976 1
0.850219638711389 1
0.433693344860127 1
1.07996244744519 1
1.5364338404759 1
1.8903216036129 1
1.74858268384561 1
1.45162937401263 1
0.903915462476685 1
1.3062496023093 1
0.910074580236076 1
1.59118644884963 1
-0.16270692983266 0
1.22720400044165 1
0.653847661469968 1
1.79148861632499 1
1.41333748649938 1
1.72388361807202 1
1.43402301785428 1
1.00884585829383 1
0.607908814138827 1
1.74444325930846 1
1.21350922971803 1
1.61273002375944 1
1.46452696630984 1
1.32213604344158 1
1.60201521563236 1
1.22056171010356 1
1.29409231268687 1
1.26512635189776 1
1.46812580015255 1
1.62255484534667 1
1.15392621421237 1
0.88031490538991 1
0.812615441315063 1
0.468521611703464 1
1.52786838288027 1
0.922515804233854 1
1.67697068822162 1
1.81086494748025 1
1.68007150760682 1
0.746112793771539 1
0.706959593749908 1
0.76631084060686 1
1.48908466305321 1
1.4614700363582 1
0.725687729771809 1
1.03135984898656 1
0.969912161858071 1
1.16275191512607 1
1.13488400291994 1
1.46834831110213 1
1.59941330893119 1
0.55220359466308 1
1.36086412820887 1
1.61964608116834 1
0.762498621674986 1
1.02619165818972 1
1.29639107423156 1
1.66011899264675 1
0.801547874191043 1
0.205975821300576 0
1.63354575943407 1
1.23764981608487 1
1.54287320149481 1
0.187204709723197 0
1.0416095844524 1
1.54117680771179 1
1.63645450085371 1
1.16964941704434 1
1.13315605786171 1
1.41789217043067 1
0.599854676716326 1
2.11268924321051 1
1.12297298714899 1
1.26670877547863 1
1.97477755807945 1
0.840389525411655 1
0.620013924361656 1
0.516541028721982 1
1.34292845994501 1
0.875661632949173 1
0.829281323810428 1
1.4525467008726 1
1.19890957763468 1
0.632151756691329 1
1.62074420258788 1
1.28282543367139 1
0.945780722208565 1
0.518323195174587 1
1.14780497673392 1
0.587969403772825 1
1.20315761280144 1
0.651180067590152 1
1.66397161165509 1
1.31825388344139 1
0.711212961846265 1
1.66169283083182 1
0.631625114008927 1
1.70129508015092 1
1.00391526211401 1
0.772295921776437 1
0.980887898307066 1
0.759739835701878 1
1.25159155110982 1
1.18418788271691 1
0.87511891327361 1
0.759688711057886 1
2.26061109004729 1
0.698817170884588 1
1.36984183031423 1
0.673107305380405 1
1.43792335606153 1
1.83196881419237 1
0.625421179546754 1
1.09804280667864 1
0.703083930796716 1
1.28886405162346 1
1.00948032689581 1
1.01713369201974 1
2.19583793657947 1
1.66311594341869 1
1.92884687316665 1
1.67187474333628 1
1.90218127697472 1
1.68479711835412 1
1.29385425015665 1
1.99284822934154 1
1.50295422163455 1
0.623049438088405 1
0.867929584538994 1
1.45431244462605 1
1.26256984876562 1
1.44547217784246 1
1.95457198343626 1
1.60366461252526 1
2.06205544724641 1
0.990348129761983 1
0.665854628234464 1
1.58596086872501 1
1.73985458533074 1
1.48834720485906 1
1.35813771465638 1
0.832869203744137 1
1.11846868205298 1
0.0260229797827177 0
1.27998082832745 1
1.33192244670537 1
0.926967589129741 1
1.22125153062532 1
1.36786216288393 1
0.414745010168424 0
1.99206814138832 1
0.920861898912915 1
1.76418335316023 1
0.928903193437793 1
1.00637379795352 1
1.55055009575707 1
0.753903935738685 1
1.4336863352513 1
1.04933888977023 1
2.04025483749883 1
1.10961519672745 1
0.940167169191619 1
2.00285669880407 1
1.290425107918 1
0.705943698158481 1
1.14463727779427 1
0.886683921281514 1
0.781185542630878 1
0.472456125346255 1
0.817847084801072 1
1.27033107486263 1
0.817088088181488 1
0.873568495274557 1
1.33625878416122 1
0.824340325084268 1
1.62121675422977 1
0.767582216289477 1
1.59766886063674 1
0.584952609280971 1
1.29684971154926 1
1.15401785563577 1
0.384830125798249 0
1.09864971190428 1
1.18382645702544 1
1.81849348603826 1
0.855780857333756 1
1.71421151016915 1
1.1703777402342 1
1.42418652190231 1
1.54537472356335 1
1.67522298157509 1
1.53263007606294 1
0.779977262805135 1
0.213336356124425 0
0.809906267936428 1
0.672339016511915 1
0.465086909042934 1
0.894640689822885 1
-0.17316902291423 0
0.460688903611408 1
1.36139030982758 1
1.59056913028549 1
1.81757723044745 1
0.521331055266207 1
1.47061182512246 1
1.47603460269115 1
0.528449988172041 1
1.32948564574408 1
1.26843439202848 1
1.01601635410838 1
0.524758990658785 1
0.873959007214654 1
0.784573033134836 1
0.224336403313401 0
1.56623174203935 1
0.435744660939292 0
1.64692415758878 1
1.09395002636776 1
1.94458446305518 1
0.550930746646716 1
0.958055721956357 1
0.79002876805884 1
0.720415918509966 1
1.32587944186433 1
1.36133131099226 1
1.92832268249816 1
1.59959916718087 1
0.885554663314643 1
1.25928514479854 1
1.24324419019625 1
1.05149174354486 1
1.14694098550818 1
0.800628991926426 1
1.04280509618565 1
1.70961134192604 1
1.18771795475186 1
1.90728458010863 1
2.04398658199611 1
1.21411766366947 1
1.6166424016406 1
1.36451030541721 1
0.830939852120065 1
0.772452666710953 1
1.67550718167862 1
1.02687886421835 1
1.79450958739736 1
1.18184572009898 1
1.14064296135982 1
1.11016759866132 1
1.95014232960285 1
0.683070502029301 1
1.06731725670484 1
1.33755950520625 1
0.465260584559731 0
0.299107641190207 0
0.502620085195102 1
0.944226258302845 1
0.574624185782725 1
0.984670088031183 1
1.21757358678095 1
1.29917742749907 1
0.590296663942969 1
1.27324949242144 1
0.72840084285569 1
0.592032181081764 1
1.07337878586886 1
0.770359426008562 1
0.536221445698157 1
1.3322546348058 1
1.47575905920508 1
1.71409818214421 1
0.739673346936543 1
1.54245985050726 1
1.69004408380453 1
1.30019638489846 1
1.71824093264202 1
0.285532976464242 1
0.0416665301423909 0
0.615866611240506 1
0.83371518973119 1
1.03561407315248 1
1.59705403414595 1
0.902197571770792 1
1.24985743730307 1
0.721989847798356 1
1.13742299047493 1
1.21892845209828 1
1.16958808411074 1
0.870412703868947 1
1.5677625978104 1
1.32009925970724 1
0.320257206221699 0
1.06731356655058 1
0.802369197335032 1
1.50447286806249 1
0.889848090868341 1
1.60892043478181 1
1.1177486380771 1
1.06700764257451 1
1.13608701554555 1
0.801562026681265 1
1.27589587417449 1
1.07560488656975 1
0.754044122185865 1
1.70947761045052 1
1.18354894635445 1
1.14368300332638 1
1.85656277917062 1
1.29520238219684 1
1.25492845277538 1
1.71659743781398 1
1.50239445880519 1
1.44457856229731 1
1.04471521176744 1
1.23671341638647 1
0.867470809510903 1
1.15502128239476 1
0.956760019874987 1
1.03478773925144 1
0.959681743462112 1
1.16802895283965 1
1.05940748660207 1
1.18147183412616 1
1.07278921744585 1
0.288004529377793 0
1.1445817268111 1
1.48096629184047 1
1.71872441191509 1
1.48207918276709 1
0.628144248029447 1
1.34764459813036 1
1.44016487062361 1
0.636926503313847 1
0.529246963007239 1
0.808127725018283 1
1.9101665987962 1
1.32656728270052 1
0.585453856311976 1
1.11451938641957 1
1.56480011301673 1
1.39772739009235 1
0.702260374524475 1
1.50903790749722 1
1.57536194799797 1
1.40770594252093 1
1.37294561170437 1
2.13515417823653 1
0.427046413803711 0
0.671940629896719 1
1.42479234411914 1
1.04071635028908 1
0.609949031271488 1
1.16231614004881 1
1.09805490293096 1
1.25797799782144 1
0.865177644434317 1
1.36385082276405 1
1.6730161315966 1
0.638918562627602 1
0.907305897984955 1
1.41347392109319 1
1.66645733423314 1
0.368176785452748 0
0.692716345249538 1
1.3096062366257 1
0.790049828423105 1
1.73448093451848 1
1.07028426797238 1
0.684939420262544 1
0.977992178856496 1
2.2403008606434 1
0.56702871982393 1
0.71630122271094 1
1.54694201599356 1
1.42669371602833 1
1.02821766778931 1
2.22899782159106 1
0.682027399421211 1
1.04474123357997 1
1.72824808304188 1
0.826736893712753 1
1.66874502377317 1
1.23559144879849 1
1.38520418875844 1
1.15892297605818 1
0.890986307076924 1
1.11410284143339 1
1.35415190379239 1
1.29856603184452 1
1.15275702707867 1
0.349407267567265 0
1.29679554446254 1
0.213856234580864 0
0.950047905372434 1
1.45814187451875 1
1.06180525443051 1
0.886289180546721 1
1.35707836681615 1
1.16486691019984 1
0.899210651474264 1
1.04083837201799 1
1.11462537186116 1
1.48612006336866 1
0.690663235161642 1
0.908680238861954 1
1.45677289225868 1
0.822895240072817 1
0.5064476201023 1
0.617602225978026 1
1.6003440635542 1
1.4850655338547 1
0.584058655963244 1
0.885283877287203 1
1.03734694142647 1
1.76478155515826 1
0.985872620483297 1
1.22785295091116 1
1.45482018028886 1
0.780898327146096 1
1.68450100217059 1
1.51257999003543 1
1.35136775026399 1
1.59627868356879 1
0.636884304312239 1
1.55946281161286 1
1.410194850596 1
1.09280358424515 1
1.29316793201112 1
1.38972959222518 1
1.53695025369377 1
0.975347321460897 1
1.53446772652398 1
0.668216451037939 1
1.6008543263687 1
0.582692916824418 1
1.82995962371701 1
0.860490673358004 1
1.00826706067231 1
0.698630114999185 1
1.49509166400174 1
0.719990966394517 1
1.75256840013226 1
1.01525669849557 1
1.02543511113274 1
0.832356879217025 1
1.79786642450243 1
1.09397137952089 1
0.909795920213428 1
0.642699487824661 1
1.30958032872449 1
1.44439613658475 1
1.34097770569282 1
1.42554957391294 1
1.18556182610355 1
0.791476504230325 1
1.42011914385674 1
1.19779068695573 1
1.14515790852097 1
0.617129595875355 1
1.12343797242359 1
1.12379425235961 1
1.00927786208936 1
1.6341736519677 1
1.21284724570127 1
1.08897363513031 1
1.1368829091424 1
1.39468986026406 1
1.24590241558033 1
0.961121595188561 1
0.743344644675421 1
0.750671760135307 1
0.149029571352921 0
1.1571699710216 1
1.34141919673759 1
0.945685183037929 1
1.51877730957944 1
1.16410372169632 1
0.8306306901048 1
1.50528714225028 1
1.31009412293368 1
1.28602494225576 1
1.06698247397239 1
1.50367492870857 1
0.836255911014184 1
1.25923091148566 1
1.12998574870198 1
1.1852737349702 1
0.91650694826875 1
1.18775986369872 1
1.2157725665036 1
1.41174012531159 1
1.31849656385835 1
1.48697014106376 1
1.15612939886212 1
0.988146040579812 1
0.79841215815551 1
0.925063642328868 1
0.724909217564362 1
1.22326507355887 1
1.27160030622997 1
0.801743994412959 1
-0.269923731417218 0
0.577069810640807 1
1.36547966650616 1
0.520438125790081 1
1.22851718993206 1
0.533902772275534 0
1.40205415198068 1
1.70693839575421 1
1.62163529843647 1
1.57433001901413 1
0.4881684926895 1
1.01580600645755 1
1.38061365146456 1
1.23727749864167 1
1.33156934642685 1
1.82984902191921 1
1.61513476522951 1
1.3481319390248 1
0.377718942216291 1
1.33002661573938 1
1.38497026871617 1
1.11395127997817 1
1.15670791928768 1
0.535927824052416 1
1.80293605655846 1
2.30970017688356 1
0.32551366281319 0
1.29567403307229 1
0.131666405119132 0
1.71483225940615 1
0.699344668910281 1
1.10933162116998 1
1.00287152396286 1
1.21951384395836 1
1.13892830100381 1
0.631220668131988 1
1.51319283336633 1
1.53144278683649 1
0.696199125846037 1
1.69382499041447 1
1.74984642733737 1
1.02352205232719 1
1.00537547365542 1
1.4705699652795 1
1.21088084851537 1
1.12282087630966 1
0.750835700981302 1
1.7388545878552 1
1.38635593094568 1
1.35399456722146 1
0.725186248442239 1
1.78989959029038 1
1.18638229450998 1
0.906262765581099 1
0.850299882015966 1
1.0475684022427 1
1.7054853162786 1
0.795670144958076 1
1.48235602828698 1
1.39337972827308 1
1.59256713657702 1
1.36950881044538 1
0.450461835447189 1
1.47065861135534 1
1.37361208615571 1
1.16718641089834 1
1.46154093306213 1
1.30654463386922 1
0.21045784880622 0
0.950439103532715 1
1.17214664669253 1
0.891702886533805 1
1.42135077075136 1
0.773286817880363 1
1.19314109301985 1
1.77065283628066 1
0.742817250743582 1
0.692548511386429 1
1.61441329778196 1
1.23827156935841 1
0.799460598836673 1
1.78489934911432 1
1.04595573353554 1
0.834864542148375 1
1.32698446553129 1
1.29315185023426 1
1.42013541790212 1
1.43354167052532 1
1.35404381951029 1
0.651995185022559 1
1.04092009055448 1
1.01872164697756 1
0.417928827369237 1
1.21856752217264 1
1.14762267612119 1
1.28793227661751 1
1.65926560600333 1
1.0969656529648 1
0.420475875246163 1
1.31892084933335 1
1.39643531055428 1
1.99447035861372 1
0.810078534347289 1
1.01580842778375 1
0.950327224747813 1
1.5436108368929 1
0.787674358329298 1
1.10210969602572 1
0.816210183235609 1
0.788132961412859 1
1.06101834766115 1
0.956068583006075 1
1.74144292505268 1
2.07910211602652 1
1.3047141967082 1
1.30282558491506 1
0.819010523653694 1
1.16621869571482 1
1.14536394327772 1
1.75289588781293 1
0.848953918181593 1
0.981968740816489 1
1.51643102040001 1
1.36775722426811 1
1.30889379144003 1
1.3285712131197 1
1.44620231909388 1
0.768498167293739 1
1.11621637985091 1
0.8604527153936 1
1.14749981668376 1
1.27193118373185 1
1.13335899021392 1
1.21432494771303 1
1.28407199271132 1
1.36581880868983 1
0.929674865184649 1
1.24266669992647 1
1.17402767767404 1
1.50009383119182 1
1.49605104234843 1
0.883919895442486 1
0.693713179811973 1
1.04739367532546 1
0.665735416058429 1
1.75967860693017 1
1.54129359314337 1
1.0962590998626 1
1.89132479812894 1
0.739317154001585 1
1.13697529733104 1
0.54263921668436 1
0.758484439883143 1
1.23455170414325 1
1.68668096666782 1
1.5531421831928 1
1.7486240876617 1
1.44898917216975 1
1.26955472596156 1
1.75938292297188 1
1.2366535921683 1
1.52244184743918 1
1.52146776341392 1
1.23039054631008 1
0.359973378058214 0
1.51551583631646 1
2.05835744072022 1
1.02241134411201 1
1.28640462589532 1
1.78457329564294 1
1.067228304525 1
2.02516112715064 1
1.07764018839576 1
1.64558518603512 1
0.754990956116406 1
1.21345508365082 1
0.786783479746177 1
1.68414936944519 1
1.14333675960591 1
0.628235866441144 1
1.01151863419678 1
0.996410993423079 1
1.17047879446693 1
0.431835888205547 0
0.917670115345445 1
1.10076839616978 1
1.2791960402075 1
1.54876455663841 1
0.594763042934307 1
1.26312988255116 1
0.39400229785673 0
0.85535822410241 1
1.20402102789059 1
0.661937367839576 1
1.21589051548969 1
1.54690845276551 1
1.52615821318578 1
1.42047459431186 1
1.32235125823672 1
0.97820814202157 1
1.04739165658286 1
1.64111956610039 1
1.94778070128496 1
0.774267835830395 1
1.56202962863684 1
1.49143451975562 1
1.00342957364942 1
0.125243348775642 0
0.93028795440295 1
1.68396399323558 1
1.3997160544386 1
1.51905492723395 1
1.29023037826335 1
1.34048151191292 1
0.832160201550986 1
2.05627132214176 1
1.79463250603342 1
1.49468687548421 1
1.64450755743777 1
1.24688346714488 1
0.913284169230356 1
0.996759314191901 1
1.17617652134254 1
1.70147584891027 1
0.859761087184891 1
1.34695097994118 1
1.51845924594526 1
1.40295311675396 1
1.33993367592501 1
0.717663672292136 1
0.523714363050462 1
1.88832477142753 1
0.708862868037148 1
1.61237687563071 1
1.43350743606441 1
1.13741786012681 1
1.26567769438491 1
0.679477537807858 1
1.03098596032704 1
1.0505412703183 1
1.23881816202491 1
0.903308124553909 1
0.995466191743421 1
0.788238429381588 1
0.803001989392025 1
1.00600782878089 1
1.22186829377331 1
1.60479325626175 1
1.23805138034138 1
2.042056354928 1
1.24267594907502 1
1.16237966786378 1
1.37724100573008 1
0.937278316275435 1
1.08185142965943 1
1.07791167291582 1
1.21792457987285 1
1.21939071221754 1
1.20526494467317 1
1.56207299455796 1
0.579012759155134 1
1.66300784629781 1
1.29657760727303 1
1.39170167183695 1
0.923718030196093 1
1.59818597249569 1
1.26445877249068 1
1.59894477820267 1
1.55699763516111 1
0.817812667199018 1
0.631912766490327 1
1.04713217015502 1
0.547189513133082 1
2.02780698015426 1
1.46628725785641 1
1.49694807860788 1
1.39801859325916 1
1.77454617223707 1
1.12663760966413 1
0.954137445994547 1
1.53819535148329 1
1.93343608111328 1
1.62971964864575 1
1.00264975054236 1
1.00152407385129 1
0.895826924351115 1
1.43907348096924 1
0.901739977149369 1
1.28847026964459 1
1.63058456417291 1
1.42077827073233 1
1.21055590801025 1
0.534846397387912 1
1.41578284015079 1
0.483733558942103 1
1.98009567608805 1
1.32761377549335 1
1.24809262726476 1
1.21683522409339 1
1.76550643587058 1
0.840935439028032 1
0.564791138191435 1
1.47847842993553 1
0.231072842109853 0
0.945637455924861 1
1.87627636004529 1
1.39771117659435 1
1.28977222426911 1
1.86900464172721 1
0.915058958856397 1
1.52779234961447 1
1.01141182607129 1
1.61501802764175 1
0.855710515132917 1
1.54776001614173 1
1.85659891208098 1
1.93718549767247 1
1.09102482484119 1
1.58350574307221 1
1.14948084509406 1
1.20370127058161 1
1.03074339735726 1
1.56637478525487 1
1.58234350151937 1
1.41666254516084 1
0.818284930378725 1
0.548583959561985 1
0.853187181105703 1
1.28196925385731 1
1.40258886315791 1
2.02816982348588 1
1.25493725815046 1
1.15522839590121 1
1.37656069482851 1
1.89537273802209 1
1.88716324740513 1
0.517344741135804 1
1.75910603761109 1
1.51567777990739 1
1.48734652898835 1
0.797387650423307 1
0.985622639764317 1
1.7731531174955 1
1.53764923889828 1
0.709804051622899 1
1.32908819255564 1
1.44408168632392 1
0.448689809703192 0
1.15986845988198 1
1.84798309870739 1
1.55958216064246 1
0.39478041798013 0
0.720470483852319 1
0.390304790415261 1
0.983988828832632 1
0.531154708050215 1
1.52564912555243 1
0.248711103164299 0
0.833879121036267 1
0.198710319660481 0
1.29177897042001 1
1.46623187410502 1
1.12101792996363 1
0.872996017480175 1
0.593459289396182 1
1.35220328830674 1
1.07981908221992 1
1.14458110665348 1
1.42000857730818 1
1.81049669315879 1
0.932383216787462 1
1.39466625558804 1
1.27653225860761 1
1.41736050958826 1
0.659837390028494 1
1.7209278949375 1
1.50010101526503 1
0.353304442458968 0
0.831301888049325 1
0.878975625462965 1
1.04344882415295 1
0.758989622193674 1
1.08810504174639 1
0.533297953412397 1
1.46550104960043 1
1.16062854724813 1
0.919639325884255 1
0.661094678033211 1
0.514301829623002 1
1.2652888333915 1
0.747776671745756 1
1.57065341720359 1
1.55890759189938 1
1.86633832084132 1
1.14571283218295 1
1.22688149511186 1
1.09799811947721 1
2.1191235254853 1
0.828825974764639 1
1.16898148298502 1
0.988840909611691 1
0.676074080803628 1
0.574348050068394 1
1.94478942426257 1
0.632649362796276 1
1.29080131762112 1
1.09645240032331 1
0.558233119416455 1
1.07262573551389 1
-0.00173139959225543 0
1.01287771823701 1
0.903531948205531 1
1.68142750218907 1
0.986784093858362 1
1.14115510030031 1
1.45621758597925 1
1.49737599950672 1
1.44970303971079 1
1.35970224801183 1
1.30482904933694 1
0.683668263233469 1
1.50564312535527 1
1.39063072163855 1
1.17849778576557 1
0.952221625547148 1
1.53035141473259 1
1.30825680958615 1
0.977742092473729 1
1.28828379030309 1
1.26010696875071 1
1.96903389793684 1
1.18568309626245 1
1.30937634687064 1
1.19638331534279 1
1.53642041118317 1
1.5458051634301 1
1.01966932736712 1
0.302717027954163 0
1.75037710888434 1
1.03341145096052 1
1.45291257970222 1
1.81567190337119 1
0.638176453465025 1
1.14548403971463 1
0.875877125754592 1
0.817854898474068 1
0.703207361452656 1
0.827331803966396 1
0.574844428433804 1
0.546582020618382 1
0.769066227041144 1
0.840251517519554 1
1.51678412806736 1
0.95728592372337 1
1.68933115059076 1
0.932122514446293 1
1.81169285880868 1
1.65157197192211 1
2.06936012332401 1
1.08968498605731 1
0.91534129146242 1
1.49362526353649 1
1.18740022178475 1
1.75860522496106 1
1.71501261779768 1
1.89426898056745 1
0.877600608724527 1
0.540712151465558 1
0.38896183915835 1
1.59239962748973 1
0.909158610748862 1
1.45962561288531 1
0.567669145662602 1
1.55444774781977 1
1.17065858343204 1
0.835044646208545 1
0.518161126259976 1
1.36535460140641 1
1.78239971901276 1
1.25145573129065 1
1.10670229375209 1
0.867027941102875 1
1.26971815737226 1
1.00824186146781 1
-0.0955256990780512 0
1.15505066778626 1
1.21105008159306 1
1.57388463228533 1
1.55600803970918 1
0.941728089332659 1
0.755788463902127 1
0.589016404565896 1
0.846013566072678 1
1.21931354467145 1
1.78849517041031 1
0.810712210626821 1
0.935418290750138 1
1.12275313713014 1
0.893323088040103 1
1.63345360529674 1
0.607573740330487 1
0.224096967223763 0
0.772570137248355 1
1.20918525117083 1
1.27347540742482 1
1.37115273253983 1
0.822045991715201 1
0.510535463648619 1
1.24820253792595 1
1.14989846079649 1
1.39597986987648 1
1.2837231539603 1
1.83175407270339 1
1.48186078263178 1
0.873072342290059 1
1.91673488610696 1
0.373523440047115 0
1.45094681633031 1
2.02263079887225 1
0.29954018917882 0
1.65203724431417 1
1.89237292746292 1
1.98339649231912 1
1.43347525182413 1
0.72061882021312 1
0.922117174888743 1
1.35224945490468 1
1.69565311449259 1
0.711310431217599 1
0.996981335915397 1
0.635797241362916 1
1.11538078927015 1
0.752584949966576 1
0.822176701211094 1
0.845278032463181 1
0.667718926200614 1
0.432446744545724 1
1.25740173195622 1
1.12198436812392 1
1.56795925441647 1
1.1200363098998 1
1.30872485854957 1
1.39314657672019 1
1.59226677333735 1
1.29110162262954 1
1.90569786182483 1
1.33116036012672 1
0.739517959637052 1
1.04651040399291 1
1.01657076713658 1
0.534473200394263 1
1.16230383266743 1
1.19135085105107 1
0.965344254041641 1
0.781399756756922 1
0.322479239973071 0
0.857056805887212 1
1.05065911264411 1
0.353397085452741 0
0.899601223873305 1
0.324937779920421 0
1.83509045671242 1
1.21994235529685 1
0.302228008496419 0
1.21605918854404 1
0.313598463416372 0
1.7507878941503 1
1.5449432846482 1
0.65370662373832 1
0.651851368313549 1
1.61119795137058 1
0.551242743140582 1
0.643591989350841 1
1.59263426760942 1
1.79360422925521 1
0.924210665867966 1
0.790803363776656 1
0.860828534353304 1
1.5638330695112 1
1.54735125907495 1
1.65222302019058 1
1.11857127983135 1
1.01621557804581 1
1.387676349672 1
0.993558516576672 1
0.370562374717605 0
1.88117793815489 1
1.48703539473289 1
1.59989705571726 1
0.748037605902065 1
1.20383015017985 1
1.66456165767449 1
1.33572962157948 1
1.14450706045158 1
1.15472641266897 1
1.34501709747789 1
1.22072541016027 1
1.27383748695333 1
1.40055774425344 1
1.41502182260098 1
1.01073550892485 1
0.590978572257113 1
1.32222163357475 1
0.78895957203503 1
0.951659399587136 1
0.980259402625648 1
2.01525645914797 1
1.16625214952911 1
0.765030718259319 1
1.55564361999156 1
1.48990510528356 1
0.62941223064542 1
1.37816245085552 1
0.596613718097939 1
1.50326166910196 1
1.81101534951695 1
0.729574326140672 1
2.19473457048526 1
0.835397240903514 1
1.05893776105432 1
0.132499720655386 0
0.0798643544811151 0
1.16730190176319 1
1.06939699586596 1
1.2500366640816 1
1.12316776115384 1
1.25785597758635 1
0.392899356652895 1
1.04353273935683 1
1.58029541630821 1
0.702397756294894 1
0.808933399300521 1
0.73550877317348 1
1.46884012807558 1
1.5022872925622 1
1.39802069894893 1
1.20966769471642 1
0.851408451535202 1
1.6372634668379 1
0.879059476712167 1
1.44328055915677 1
1.67040141442508 1
1.65545744861535 1
1.28388847523508 1
0.510245243424418 1
1.21156434758363 1
1.64524870370146 1
1.17262516551101 1
1.15657887091833 1
1.03872293433408 1
1.50703435963906 1
0.36858336118272 0
1.16977452209039 1
1.24616041782873 1
1.13582355670614 1
0.865817419143493 1
1.40017757641936 1
1.27673913522972 1
1.3405550614852 1
1.03213171867518 1
2.13239751325799 1
1.39052356101379 1
0.699524246425739 1
1.0346519731421 1
0.720475795632652 1
1.03562131446672 1
1.02545587531207 1
1.51787481091839 1
0.637039066598055 1
1.21627646151958 1
1.12650192162854 1
0.857504164445696 1
1.32937266558296 1
1.82366501188228 1
1.36088315982816 1
1.11180317296595 1
1.1495930121245 1
0.919132242799971 1
1.75702818292584 1
0.464245892147659 1
0.983155300285707 1
1.29509133422772 1
1.45309531247166 1
0.93775577504031 1
0.219479318475242 0
0.820061487520548 1
1.71484584898407 1
0.249924311507733 0
1.2282722391821 1
0.973729085741861 1
1.07484064491916 1
1.31979287509917 1
1.99201057317336 1
0.545727363080582 1
1.84965119773353 1
0.302936643978742 0
1.62244563331279 1
0.811686959400474 1
1.69250717886281 1
1.27408969844822 1
1.18010740439882 1
1.33285202549975 1
1.58031165566138 1
1.32785010478998 1
1.65021605405501 1
1.76447520823095 1
0.567437373186585 1
1.39754832365767 1
1.74742680871607 1
1.19640306733494 1
1.40828505227372 1
1.55716395824351 1
0.814229378856468 1
1.22343844857065 1
1.14240769117853 1
0.524009566527652 1
1.77332857891129 1
0.797120621979002 1
0.944876246196353 1
1.92321756534593 1
1.01270519877637 1
0.908107715918606 1
0.806675603303884 1
0.408571598650004 1
1.73377260528883 1
0.798579749945791 1
1.07444547635863 1
1.05585199298228 1
0.435291705943867 1
0.461439048980885 1
1.03258296233027 1
0.394269241978787 0
0.74367182306013 1
1.8316373242376 1
0.569355295114964 1
1.27462660622946 1
1.31655633608091 1
0.412638578671992 0
1.01211032774972 1
1.04059173469762 1
0.773993105480066 1
1.8192568731647 1
0.462058504852446 1
1.28619183173491 1
1.21938489747316 1
1.041362806579 1
0.686819450107132 1
0.596252101997344 1
1.3928751434239 1
1.4322089241749 1
0.652547311312822 1
1.40089785657409 1
1.73900226681863 1
1.20164323749118 1
0.895917182416883 1
0.543443054789574 1
1.3837120820855 1
0.502949454841716 1
1.26322133665626 1
1.0714120917201 1
0.874826108020534 1
0.918184022429817 1
1.76508777510467 1
1.23145878292203 1
1.4800465299967 1
1.8874415783494 1
0.358864173591146 0
0.9718891315328 1
1.60268460437705 1
1.4665604058821 1
1.00982381613564 1
0.768788727588245 1
0.918877277926248 1
0.625775005680342 1
0.756134535922985 1
1.47090844283275 1
1.04896669170142 1
0.751297477690975 1
0.66708648003767 1
0.601629148537961 1
1.77238225289315 1
1.29754740382238 1
0.795272342818926 1
1.55982789383647 1
0.798317853208795 1
0.615497566347596 1
0.246187209915132 1
1.37906685607487 1
1.41407264395026 1
1.49515219298663 1
1.03317142069828 1
0.939966410117496 1
1.13492338799196 1
1.34678625228736 1
1.13752754104929 1
1.18031442633875 1
1.38646512075026 1
1.46959370675638 1
1.01865186716227 1
1.07047550998519 1
0.860474491913186 1
1.36234148873063 1
1.4637934115834 1
1.52891948739407 1
1.56362212385179 1
0.556800443248372 1
0.761745567898103 1
1.26218494308565 1
1.57092876548424 1
0.825173284588329 1
1.04949660693146 1
0.587694084681107 1
1.35861544034494 1
1.3603535108721 1
1.59110138385771 1
1.23096622675839 1
1.35777421626743 1
1.5305506150572 1
0.468034807939919 0
1.67015768800162 1
1.14459960655998 1
0.849593742308776 1
1.72688374694834 1
1.21124110729604 1
1.79434621351457 1
1.52675973741539 1
1.06642747826417 1
1.46318955380845 1
0.481993243040931 1
1.61509850282414 1
1.67316577984376 1
2.0105275658734 1
1.09739209973862 1
0.802911692370015 1
1.13732113916219 1
1.24268815413769 1
1.07478470080163 1
0.610363123557509 1
0.714875310345728 1
1.47946258619225 1
1.27260852855895 1
1.32436548664218 1
0.790455749257314 1
1.05648498361911 1
0.881170123145788 1
1.52891622216079 1
0.274394810879358 0
0.431127928363613 0
0.594087385141608 1
0.94651953569767 1
0.829414682672153 1
0.92717373317495 1
1.76540918338439 1
1.28106303050001 1
1.38374173556961 1
1.60681955415172 1
1.3666377695752 1
1.25353771717225 1
0.977706797420478 1
0.52418123799743 1
1.88697889243476 1
1.59150309466287 1
0.892493525406366 1
1.27257345764469 1
1.28033079837844 1
1.36535770144871 1
0.845071491979114 1
1.6539895357999 1
0.935242351374706 1
1.78644029096643 1
1.06556360805203 1
1.00493663917497 1
0.966301714288278 1
1.76334793264872 1
1.65443759582444 1
1.3122495738256 1
1.54192699964482 1
0.722010392301332 1
0.745880364354835 1
1.77675384316003 1
1.28259146901836 1
0.826588047494017 1
1.43036444898524 1
1.50135347576834 1
1.27894388165309 1
0.0902917360050547 0
1.48758416406886 1
1.14530165879101 1
1.37736102056705 1
0.108669815135093 0
1.39846159363097 1
0.511173453338192 0
1.49216165192184 1
0.751441424573411 1
1.63185942340123 1
1.04676340673194 1
1.44161596763213 1
0.726362139690566 1
-0.000902349616681036 0
1.69982578100136 1
2.14113934908728 1
0.380485207213079 0
1.55098186571147 1
1.78475411227495 1
0.938367165980491 1
1.43666646484275 1
1.01101142321642 1
1.35254441264047 1
1.08013639274709 1
1.41146461144674 1
1.16500477106468 1
1.83350025607781 1
1.60905310579479 1
0.88103110741973 1
1.56174698081329 1
0.820602852111593 1
1.33618927839504 1
2.08268622903364 1
1.88946076788597 1
0.77073144585347 1
1.6878706390912 1
1.40907427886398 1
0.444769770063332 1
1.2629045649805 1
1.34455967208527 1
1.53818308389443 1
1.22156307773307 1
0.948033986858097 1
0.931584410353182 1
1.89194932732797 1
1.04664741841217 1
0.791037440920352 1
1.04482345072142 1
1.00615248293803 1
0.571592760739804 1
1.37457404162965 1
1.56922341723642 1
0.861151856896819 1
1.34417302140101 1
0.497960513433489 0
1.44436146381325 1
1.53213244489893 1
1.05023534969696 1
1.23012561548351 1
0.777013031443627 1
0.631135058132275 1
0.855582909265939 1
1.44617752172505 1
0.600610698299974 1
0.83408407958964 1
1.31552705169978 1
2.098542373037 1
0.801882415092857 1
1.49387913519467 1
1.47803596488623 1
1.32850265739648 1
1.09264248999926 1
-0.0226481427353619 0
1.29774296119846 1
1.88708554255747 1
1.88950237441286 1
1.28997258241088 1
0.879250399978493 1
1.44563896697431 1
1.55350468761338 1
1.60266804311564 1
1.62444153788427 1
0.490740008218961 0
1.92198338162583 1
1.34607993382848 1
1.4651404160602 1
0.277378764238536 0
1.40692723854755 1
1.71372509660519 1
1.33208632356454 1
1.44053363648409 1
0.804142228118061 1
1.73181020163396 1
1.16431363780605 1
1.47316137004805 1
1.25266301742958 1
0.320421381373114 0
1.14004657428664 1
0.77044683422975 1
0.978957471667676 1
1.98210338416579 1
1.74326478754394 1
0.634387494624739 1
1.4208826219862 1
0.342572255324935 0
0.568912620260187 1
1.7503532487982 1
0.664669591706523 1
0.954357741855785 1
0.586681958987583 1
1.45519706124575 1
1.70407983427769 1
0.267810610894987 0
0.863237429071544 1
1.4473686828389 1
1.11809958036975 1
1.38494984992847 1
0.258204234795981 0
0.677351787476816 1
1.54905591597293 1
1.06396811634213 1
0.555680462418223 1
0.646424718454417 1
1.01010696754746 1
1.29625070029638 1
1.06806893261229 1
0.765767935131621 1
1.63504297127467 1
1.43495198728391 1
1.13260890901397 1
1.32328889869478 1
1.20378305559946 1
0.714337404918222 1
1.46293692569895 1
1.03543106741212 1
0.573061906077304 1
1.35307348303189 1
1.15388464790831 1
0.72888448130904 1
1.01804564809764 1
1.28994451250869 1
1.44086016267577 1
0.848822884583093 1
1.52725812224259 1
0.584614824024442 1
1.88183985298477 1
0.819658207825092 1
1.0438859501479 1
1.02620898652809 1
0.239475354201417 0
1.51111215608286 1
0.793565566853248 1
0.65076450472689 1
1.5362621379494 1
0.50647224237471 1
1.09097241420237 1
1.24889679687464 1
1.51606898073488 1
1.52623908309233 1
0.784874495755036 1
1.20988014938196 1
1.21678315965606 1
1.20074927471033 1
1.27959629072367 1
1.30313255486531 1
0.811955927520648 1
0.609371712111563 1
0.422130033125746 0
0.484653087420191 1
1.53461253446531 1
1.0700843133362 1
0.803128277666257 1
1.13249666855602 1
0.697305727203805 1
0.998206058057916 1
0.898280800058433 1
0.524826696263953 1
1.33562811854722 1
1.09010897625462 1
0.789429493520334 1
1.6946441845711 1
0.770705788323132 1
1.90892650026817 1
1.11122426660818 1
1.24056965507855 1
1.27912751989797 1
1.17483662114292 1
0.926893442736852 1
1.81588379048779 1
1.17674578155164 1
1.13742896404857 1
1.2357982149341 1
1.89678502593234 1
1.12036083297281 1
1.18833121849661 1
1.63741831507658 1
0.343752024560441 0
1.64995032113741 1
1.47624615873466 1
1.64481266418354 1
1.76808488781279 1
0.572629412498103 1
0.986253331047136 1
0.830648446892091 1
1.60486704457217 1
0.871604684862915 1
2.17011261054944 1
0.107129969678572 0
0.78475504146686 1
0.887472399902271 1
1.57968263924203 1
0.936881693088548 1
1.4758647139204 1
0.649308234056497 1
1.02173924461452 1
2.07568606968295 1
1.04445133677278 1
1.33338067951223 1
1.34978559409234 1
1.5319235294277 1
0.959441559305128 1
0.829923885722175 1
1.12541868819811 1
0.94237858974128 1
1.44808313751487 1
1.32405190243949 1
1.60771059698274 1
1.04140157359787 1
1.12885915966503 1
1.05476350776004 1
1.20515573342133 1
0.640332488178648 1
0.885904221944898 1
0.947348094930937 1
1.31434415096939 1
0.980934647946625 1
1.06338345101815 1
0.327760266067776 0
0.691775276682555 1
1.6406126635358 1
2.01944206333718 1
0.463852889966335 1
1.45487694297796 1
0.943987506494129 1
1.4703733330163 1
2.04222334320649 1
1.16397649605823 1
0.75363048435811 1
1.14130492218338 1
1.04325434833968 1
0.994716718956892 1
1.4648776160599 1
0.340108815589875 0
0.848473239214044 1
1.05455828011572 1
1.57991757376134 1
1.82975995056281 1
1.48504693210899 1
1.24887345900238 1
1.58124487081321 1
1.64389926706651 1
0.652404886537622 1
1.34697341947619 1
1.10160921891271 1
0.703359717307941 1
0.747981087766197 1
1.61301328888683 1
0.852409359399541 1
1.14537106243683 1
0.71307176462779 1
1.09027233082509 1
1.72717941805877 1
0.705605589014439 1
1.32831519534281 1
1.07498702790282 1
0.465449064329826 1
1.16041126857496 1
0.896696324355324 1
1.31484301627903 1
1.02452525744474 1
1.88653561020477 1
0.413023597857609 0
1.51413989237006 1
1.02883293687203 1
1.10702260001898 1
1.29963999882647 1
0.751008341972024 1
1.09510574808471 1
1.06748680204912 1
0.697770418844198 1
0.852537677847043 1
0.896198290672039 1
1.21723288428131 1
1.27804757309402 1
1.72282777291907 1
0.149205876358701 0
1.19210453107793 1
0.941888027416112 1
1.85070466647586 1
2.0088490098344 1
0.505746272909485 1
1.21264900525347 1
0.74690276896732 1
1.16282214489947 1
0.48321975973892 1
1.24319639381526 1
1.5297555420749 1
0.624735319650781 1
0.990595544613959 1
1.15310571679169 1
1.41113260033139 1
1.61228862553606 1
1.44729370839555 1
1.30627887381631 1
1.78510623204928 1
1.34700354597014 1
0.517224275914098 1
1.37571683209397 1
1.17887820390805 1
0.990727455325623 1
0.811488250262333 1
1.93452710694709 1
1.34428438705174 1
1.19182233176812 1
0.893817770885962 1
1.17878587867723 1
1.04431848622277 1
0.707548508212929 1
0.895807157099269 1
1.47782470730242 1
2.08393599681304 1
1.08970674680261 1
1.02480979727196 1
1.61178679556843 1
1.62743944331926 1
1.13474073929112 1
1.80311342599298 1
1.58482369362192 1
0.82379644980991 1
1.19856347868795 1
1.40185329384947 1
1.26294386613323 1
0.662402028568484 1
1.15101105825157 1
1.15703743598526 1
0.720903281671509 1
1.44075177855422 1
1.58772254571685 1
0.983321739070668 1
1.66558804458447 1
0.787679209484637 1
0.671057343059337 1
1.62028599105285 1
1.07613819056415 1
0.724925335832152 1
1.37344228638077 1
1.16325710137217 1
1.22175279689073 1
1.27039656219525 1
0.999297499285702 1
0.133137341074542 0
1.0022336654959 1
1.3282781046772 1
1.15972673262677 1
1.01094433985782 1
0.781841165805824 1
0.971281867871991 1
1.3582322773387 1
0.879637824049187 1
1.1905256075842 1
1.55159456481605 1
0.874575146761093 1
0.97808097476421 1
1.10038369144496 1
1.05367977193735 1
1.30573497763386 1
1.5498425600958 1
1.59811163646353 1
1.09284533033882 1
1.41362145856354 1
1.28099341453991 1
1.76546241467879 1
1.17755837802059 1
0.90398211179372 1
1.19938782504077 1
1.89547201518274 1
0.963027214220993 1
1.62343562324204 1
1.33154018667671 1
1.53391986363378 1
1.5565942265229 1
1.41497779196766 1
1.08028382721149 1
0.870368335734209 1
1.14671965982855 1
1.47255130882507 1
1.4134263195336 1
1.05686394744215 1
1.21578314405283 1
0.879846711743306 1
1.14631881164609 1
1.59909372924282 1
1.43494480945508 1
0.945109978389527 1
1.40068290637882 1
1.54826748796826 1
1.17071406801408 1
0.623438956598762 1
0.879093762200294 1
0.926187023562274 1
0.821027322539917 1
0.790903146694208 1
0.577823729040985 1
0.501917978536226 1
0.89860262221284 1
1.31668937783028 1
1.09872907745837 1
1.60597371304363 1
1.21401111436892 1
1.28366619024339 1
1.31196676269811 1
0.786465272894011 1
0.981052174062165 1
1.05146245574699 1
1.53564096644441 1
1.26272727775911 1
0.991649341135718 1
0.727641291520162 1
1.14325173539398 1
1.2032906782887 1
0.729392396240748 1
1.53915973586994 1
1.50059448979584 1
0.635750032644483 1
1.45015842289368 1
1.76302494296737 1
1.22037327657513 1
0.78994461250843 1
0.559510014662425 1
1.00752156342052 1
1.39171967356403 1
1.02539634586453 1
1.21465508069436 1
1.0540920723373 1
0.981768077817461 1
1.33336614115699 1
1.3396481888416 1
0.951681748726167 1
1.11165992189822 1
1.40341946725375 1
1.10799893262454 1
1.14848294744282 1
0.52146162684131 1
0.851574422371558 1
1.02854006842389 1
0.997331839590495 1
0.774365696977969 1
1.41850794523315 1
1.49730469175002 1
1.34642597181154 1
0.868612011612657 1
0.83524785086132 1
1.39226411404621 1
0.565163178262786 1
1.03192546870669 1
1.5209378929706 1
1.01453637872517 1
1.36341931838172 1
1.46922340490139 1
1.21554453249966 1
0.991098676161198 1
1.48289289475493 1
1.54551755609839 1
1.53690686463732 1
0.859864079713435 1
-0.0351007838428716 0
0.913265977215258 1
0.452963171153282 0
1.83574037490064 1
1.21350395424141 1
1.14239148719974 1
1.5952870168169 1
0.569671127155951 1
0.803742927019762 1
1.44111244348949 1
1.27289562204752 1
1.04251743788956 1
0.584030847937874 1
1.80042580619916 1
0.863996515366604 1
1.15556516320492 1
0.536067821576644 1
0.993552733930353 1
1.25474995414683 1
0.470604006981212 1
1.5428925660756 1
0.0930494990509448 0
0.696076290339542 1
1.100373142324 1
0.820336221322482 1
0.419947576738708 1
1.11812065948402 1
0.835552489270384 1
0.93408720617734 1
0.946541736050169 1
1.55690913171212 1
0.882191026934163 1
0.788092451164845 1
1.78234112177901 1
1.63046746069296 1
0.800677940377816 1
0.730148766478447 1
1.66619607885544 1
1.17720498413961 1
1.71634629904984 1
1.64171094584559 1
0.449660617397347 1
1.25320011257919 1
1.02206141002962 1
1.19376990885039 1
0.813978000495982 1
1.35949754160185 1
0.449568001906455 0
2.11978897134246 1
1.54393563983428 1
0.884299874169054 1
0.670702003314614 1
0.91094744511776 1
0.611949221383481 1
0.511711675496812 1
0.679749471930243 1
1.27790524371662 1
0.929969720067013 1
0.637102075582962 1
0.760477987047241 1
1.23063253683244 1
1.43257982247405 1
1.02529749552412 1
1.16533226860079 1
1.47566356774899 1
1.24700372904995 1
1.36297680707814 1
1.44619321122574 1
1.10537697717928 1
0.275104631779296 0
0.612177834572751 1
1.4742767353881 1
0.820637190369764 1
1.0739952424924 1
0.669454252964005 1
0.645124544209614 1
1.41656957806344 1
0.915476978604325 1
1.56416822396252 1
1.32726491948523 1
2.13538383190523 1
1.09425239622542 1
1.14985622336066 1
1.49503373024775 1
1.04015203793988 1
0.430407453288037 0
1.02983851384057 1
1.00527764150878 1
1.39400197427793 1
0.937214672744455 1
0.578917274559737 1
1.48778160282468 1
1.77492396188115 1
1.13981384996227 1
1.01640226676198 1
1.54179757182753 1
0.937336735835793 1
1.52204593261408 1
1.11847464642645 1
1.96969597841202 1
1.42708682999989 1
1.36103141552784 1
0.550578840086707 1
1.27089487254533 1
1.38749989123369 1
1.09130787754052 1
1.66503922057723 1
0.934038245465227 1
1.09397869838614 1
0.93246780102972 1
0.609770861762613 1
1.45844861749425 1
2.10966573775715 1
1.27751998575288 1
1.99524164022007 1
1.0526672679686 1
0.736655820362384 1
0.605818312941473 1
1.08175920296841 1
0.294068240154145 0
1.38688185638223 1
1.0112872747525 1
0.705988041770235 1
1.41409057730005 1
1.11276366437241 1
1.02815244155887 1
1.58164758834696 1
0.854339924387759 1
1.56488789335815 1
1.78544211741767 1
1.43129143194511 1
0.386789325322432 0
2.09268635228637 1
0.289883380531262 0
1.59991400047986 1
1.00485882000655 1
1.66649046851086 1
1.32351989123383 1
0.72899345393324 1
0.657369725911857 1
1.0668517860864 1
0.366876099941916 0
0.442183268254197 1
1.34966447352682 1
0.903006650933653 1
0.915042917686751 1
1.81413729952744 1
1.22432817820739 1
1.08819701841071 1
1.3167671929304 1
1.49762143381021 1
1.43115221853061 1
0.827972633996847 1
0.532453170216584 1
0.70524983897081 1
0.686586980462138 1
1.61612949334581 1
1.69203649929743 1
1.31460788386341 1
0.863716063007531 1
1.44295376481372 1
0.676022788634659 1
1.04703346091227 1
1.28347132447238 1
0.256430325942545 0
1.13160180136297 1
1.20557251936366 1
1.2124362039039 1
1.75065519106146 1
1.13029171344575 1
0.954433516707489 1
1.56038114648474 1
1.28264992993143 1
1.91049622731304 1
1.34989175382307 1
1.23840031975908 1
1.68752884745662 1
1.37797784534052 1
1.98394130628527 1
1.04522189892519 1
1.38395919970315 1
1.87120363543327 1
1.44727925412611 1
0.49209522017282 1
1.19280934015402 1
1.08048481233846 1
1.03974362369483 1
1.49352200356696 1
1.40746231342862 1
0.846148851076725 1
1.13978170017898 1
0.953114795603817 1
0.88040965177282 1
1.66442743115123 1
1.40631537327735 1
1.39572832541314 1
1.21100489473224 1
1.35094892643466 1
1.19211333863208 1
1.22104901904106 1
1.20375140182557 1
1.41811182071501 1
1.69001801102545 1
1.5614990451657 1
0.916856753931654 1
1.27367281418938 1
0.660844534763392 1
1.10259207896786 1
1.35029525421529 1
1.77481045429671 1
1.66959239580686 1
1.03614136321838 1
0.826196548292633 1
1.00726108680479 1
0.826177811533441 1
0.87499550310027 1
1.14117639093583 1
1.78834959286688 1
0.248690605383141 0
1.42510051872649 1
1.17033741733452 1
1.57081012242817 1
1.15536595430952 1
1.32437472447726 1
0.717282389682547 1
1.45569541447348 1
1.28576182663032 1
0.91575751394011 1
1.17366401308806 1
1.49413298651677 1
0.649592660775736 1
1.39145199641036 1
1.40461005871494 1
0.684433937951159 1
1.90709096275477 1
1.43970335091623 1
1.17632934093585 1
0.799737658698654 1
1.6447132463562 1
1.86310036975717 1
1.04964984188652 1
0.625269481245755 1
1.27276355070277 1
0.939693653121165 1
0.474876748034019 1
1.04414253179111 1
1.12499781325512 1
0.44362150149186 1
1.66116782889484 1
0.990514996729003 1
1.03597681266439 1
0.877109208854026 1
1.17137141178556 1
1.21668664420096 1
1.03502752673224 1
0.896624221887585 1
1.45517494770211 1
0.590336937138495 1
0.440884595345898 1
1.12476306968115 1
1.96144609040254 1
0.572924952439155 1
1.22127050661464 1
1.90140866027625 1
1.02841465345489 1
1.36247024359275 1
0.752928390969385 1
1.71875569367196 1
0.181187479646054 0
0.795441362799869 1
1.21540757377184 1
0.945599628902842 1
1.40937916136957 1
0.89785005588896 1
1.09765776717192 1
1.6281339508874 1
1.42638813645369 1
1.46182724072879 1
0.614255602805604 1
1.15745842860323 1
1.17920900684188 1
1.27201444304623 1
0.978379980151919 1
0.971185014133359 1
1.19728035768708 1
1.08328878271999 1
1.40556456410818 1
1.72531655377837 1
1.02320488822406 1
0.0147271392471705 0
1.05798552332721 1
0.822447660863667 1
0.832582301663502 1
1.01385472835847 1
1.42758167592011 1
1.1012069929161 1
1.20319632564848 1
0.52196108812 1
1.16764539247694 1
1.22062991974734 1
1.39967348203472 1
1.27266414917965 1
1.23095173605287 1
1.16863725180499 1
1.08407100577218 1
0.973269357511126 1
1.3551485123778 1
1.09021921149552 1
0.578616950373624 1
0.972851536221148 1
1.04041684177303 1
0.630993417658003 1
0.849515815853989 1
1.62202909587162 1
1.49172482859509 1
1.52688473141112 1
1.33182396043084 1
1.1766349983446 1
1.552360753593 1
1.48532387888369 1
1.18699937354443 1
1.29256648196275 1
1.0967478704591 1
1.78644848529425 1
1.07867801473349 1
1.72493258969061 1
1.23931139359609 1
0.794785674214369 1
1.45120175650867 1
1.69935123309265 1
1.54405416222732 1
1.22268044125673 1
1.09597896551466 1
1.41781772178998 1
1.05286739981283 1
0.733168264402012 1
1.18080200968348 1
1.77814674864321 1
1.10183327874142 1
1.07656048732839 1
1.4670027573083 1
1.96929871411211 1
1.75124513072701 1
1.34148425444292 1
0.655738112050714 1
1.17482450399254 1
1.32704967061912 1
1.48195053138826 1
1.68631622608848 1
1.17193654437942 1
0.558069590410992 1
0.501567467121968 1
0.96778400719484 1
1.55808759543834 1
1.40523860077126 1
0.766031503616551 1
1.2131504365495 1
1.16157610704839 1
0.775793631300532 1
0.999243972414705 1
1.43245899928694 1
1.14362035532936 1
1.42476755735127 1
0.897745746503054 1
1.08571314741788 1
1.1683322662267 1
0.866572394451916 1
0.834177860574981 1
1.24456302102677 1
1.82849331948239 1
1.62544994576591 1
1.4525634485295 1
1.58223814892199 1
1.08129336954233 1
1.87493188349794 1
0.821167257121855 1
0.990775843392797 1
1.14433503767187 1
0.584314454600576 1
1.5681805703075 1
0.206296061364497 0
0.589102710157513 1
0.488361598373269 1
0.729436022205545 1
0.871735075001695 1
0.76834082205512 1
1.11746892098984 1
0.294684901247576 0
0.887096030649378 1
1.16306396277433 1
1.17902201895767 1
1.05410954188853 1
0.948248085432451 1
1.25398457113274 1
0.815151831986446 1
1.12590191704089 1
2.1574582630337 1
1.24092759650845 1
1.63097966490777 1
0.754047790130905 1
0.841549193863662 1
1.18459897314487 1
0.460213737539736 1
1.55129523699149 1
0.876387088669641 1
1.0761635323375 1
0.279120822902016 0
1.23166044155113 1
1.63504665111293 1
1.12539770834778 1
1.04461176335728 1
1.6979785183353 1
0.555782437537183 1
1.29097769453195 1
0.964259284431677 1
0.727627729436634 1
1.27233360551847 1
0.850042780214602 1
1.44259424071665 1
0.62244519428449 1
0.741390582045136 1
2.04519337047396 1
0.993053767050212 1
1.30794191687387 1
1.17672298951762 1
1.37451202856935 1
1.61178349541973 1
1.01330300899255 1
1.24302158615358 1
1.1869441279808 1
0.857082532030154 1
1.52100987547014 1
1.01171969220903 1
1.19619852828721 1
1.14619813580841 1
1.33091571435062 1
0.547934621959834 1
1.93834594573186 1
1.45993559231937 1
1.58967510018326 1
1.25280522364199 1
1.74386030216384 1
0.349405140716099 0
1.81796704213814 1
1.59944806197931 1
0.585986131107022 1
1.20500522297133 1
1.32654288515938 1
1.13713494032352 1
1.18809892303144 1
0.958360271461814 1
0.928669708819709 1
0.747487269103147 1
0.793460312605256 1
0.337034521577476 0
1.90450191693215 1
0.678289414821772 1
1.32851091444747 1
1.21351169461595 1
1.27478991031482 1
1.31548511897119 1
1.15582916074447 1
0.364498179322623 0
1.58120926100204 1
0.368521266863323 0
1.43644070892139 1
1.2289466970203 1
1.35640733021051 1
1.12209010894913 1
1.26695183061728 1
0.572954456294435 1
0.999916951427391 1
1.75817287652351 1
1.38188357156467 1
1.57495527245115 1
1.1115644971513 1
1.47920416167301 1
0.564463106665014 1
1.46271707903891 1
1.51637917627046 1
1.35546459927439 1
0.733948040512802 1
0.579143055884836 1
0.7616724068855 1
1.98876614837719 1
1.56189684412373 1
1.37571796158905 1
1.11656628219491 1
1.13700257124842 1
1.09962184702404 1
1.26484971247009 1
1.26159509123311 1
2.05589774895 1
0.801226605769248 1
0.959752692576403 1
1.39216464777947 1
1.17838692532157 1
1.02437342313738 1
1.46903591422565 1
0.886137425454248 1
1.69901980991671 1
0.774284356368951 1
1.65920133310299 1
1.06909768215514 1
1.79181627882177 1
0.289899381710483 0
1.70376841708029 1
1.38973349584405 1
0.828721140279542 1
1.60946261387663 1
1.23000889957615 1
2.1210208040494 1
1.12631600937469 1
1.65869071381916 1
0.989633987001746 1
1.08498450587702 1
0.451016899735883 1
0.859559097681422 1
1.20844144115776 1
1.05412962435074 1
1.71348653137771 1
1.62991198195306 1
1.06345053261219 1
1.0892091082925 1
1.19640196890599 1
0.588177314931408 1
0.883281859449344 1
1.01809137401257 1
1.16574835550355 1
0.761541656844193 1
1.1218466932737 1
1.60993071971109 1
0.838515808175629 1
1.69674061539573 1
1.48484181065905 1
1.96669775409766 1
1.2678457552589 1
1.18489386939167 1
1.54536979617951 1
0.851067915346233 1
0.69688619051046 1
1.22957682047546 1
1.48269425766564 1
0.908466775637 1
1.26124096416754 1
0.822215653486199 1
0.726714773545854 1
1.08061945836827 1
1.94185349505983 1
1.4601874083052 1
0.515759428984763 1
1.43771581932613 1
1.31998956808489 1
1.95025846368094 1
1.29579612297827 1
1.58254440865211 1
0.567838409023781 1
1.41958093054068 1
1.21784993295762 1
1.34962522037762 1
1.14397833854779 1
1.27219071291937 1
1.15655593807056 1
0.623416736965394 1
1.02645396308202 1
1.52838003450247 1
1.32788380110911 1
1.25460990363038 1
0.617364877497692 1
1.19428619758524 1
1.15444099640437 1
0.914821498905196 1
1.27380142302356 1
1.82219104798468 1
1.66321989599346 1
0.720358863933395 1
1.40438473765662 1
1.43869860835965 1
1.05862800303542 1
1.14118602359888 1
0.839042546057666 1
-0.164435264536295 0
0.663672642342017 1
0.105445654650443 0
1.69024283713996 1
1.38553626107371 1
1.69017625524424 1
1.4685602116893 1
0.615590456931666 1
1.20136100691411 1
0.674140148471835 1
1.20874446949225 1
1.22291692863189 1
1.57913875199829 1
0.789475214248232 1
1.26347864084408 1
1.59981265342356 1
1.39639876622925 1
1.0091955595829 1
1.19611833793415 1
1.51030802629727 1
0.545079089245634 1
1.92611180471251 1
1.86545710044371 1
1.62032274365423 1
1.21826705232199 1
1.36744957554221 1
1.73840698814822 1
1.18391505137757 1
0.324900539394648 0
1.33225920792501 1
1.51224558683698 1
1.34915263521082 1
0.895289471407753 1
0.791568194481239 1
1.76123155240595 1
1.40268900791049 1
0.296949169243086 0
0.889092960418421 1
-0.281980369220894 0
1.11615970969363 1
1.531661191598 1
1.27145839113135 1
1.0482728901335 1
1.90429133376146 1
0.847051784892495 1
1.81929331437272 1
1.66865957479819 1
1.1061250450236 1
0.871692895728264 1
1.05698904740908 1
2.09816396123314 1
0.587872751221097 1
1.50595341628402 1
1.33677699033994 1
1.06919215430744 1
1.00911104408281 1
1.67809546643628 1
0.948976442613089 1
1.19583459785083 1
0.629570165503952 1
1.43270810488635 1
0.739048858142055 1
1.38133282347141 1
0.933515112549639 1
1.00836943743781 1
1.19347496972141 1
1.23337757998404 1
1.45734032116751 1
1.25284641907882 1
0.766067856921995 1
0.880782621028619 1
0.791937202176158 1
1.52693526878327 1
0.573833437940828 1
0.284611436987512 0
0.967617873404825 1
1.84942689809011 1
1.20860554173811 1
0.745834202075164 1
1.4936576856251 1
0.671579469487674 1
1.43500151492261 1
0.661187650707984 1
1.06047447368967 1
0.719258522920139 1
1.16165116229071 1
1.46872957838619 1
1.6479616171071 1
1.42212947358727 1
1.22399278525437 1
1.90473370762954 1
1.49046994309576 1
1.34347334427634 1
1.34003959871461 1
1.73091793271303 1
0.968983189320746 1
1.02525920809145 1
0.653824855005078 1
1.28636928601929 1
1.33082192039116 1
0.554932166239976 1
1.48505429635004 1
0.825813066082936 1
1.34720845328985 1
1.6661621828098 1
1.10165966153321 1
0.935046018885286 1
0.327558245856852 0
0.761748982230389 1
1.46636143734444 1
0.981119605183104 1
0.781036444148846 1
0.717354314669245 1
1.37786466925082 1
1.78102614275795 1
1.1108676093581 1
1.08820403609269 1
0.841108247540929 1
1.32904862489811 1
1.69486634314877 1
1.45685518240377 1
1.40752287786975 1
1.08534660641959 1
0.330928530896411 0
1.15475936574583 1
0.308588799344087 0
1.14459274881841 1
1.173384095978 1
1.04580428095788 1
0.416898436763984 0
0.656306869540364 1
1.42293153814678 1
0.910405464734135 1
1.06849198570623 1
-0.504935084776337 0
1.44639625541377 1
0.991514748397065 1
1.10244808455434 1
0.666284705360328 1
1.48943946304337 1
1.28751706994132 1
1.59014345623672 1
0.689419040548764 1
2.10542544673246 1
2.16133781762803 1
1.33571085630865 1
1.1779284696274 1
0.757149471644529 1
0.646360712090532 1
1.17636722619303 1
1.42844595248929 1
1.32361097173284 1
1.69712463608895 1
0.23990622568568 0
1.35276080847706 1
0.870191654525166 1
1.09440166380016 1
1.46210096086262 1
0.37709715537988 0
1.23448324234063 1
1.16603313037761 1
1.1144012531742 1
1.85108973213358 1
1.65411967837572 1
0.799431995673796 1
0.655768450938588 1
0.745530941137828 1
0.988288081660473 1
1.00820196152968 1
1.00671296123806 1
1.10832534860348 1
1.36255884772674 1
1.62191709768205 1
0.253017223902281 0
2.0125806379271 1
1.02137094925877 1
1.65957390605266 1
1.69387543404062 1
1.18099726238488 1
1.34525633913793 1
0.917835457353512 1
0.713292478150431 1
1.05372097101231 1
0.166903383766491 0
1.19554239642212 1
0.843132843092788 1
1.02160105835539 1
0.770896740073863 1
0.116004524676895 0
0.396757567702833 1
1.27294013912048 1
0.573977334487961 1
0.748135625667827 1
0.63793653199191 1
0.900911964177403 1
1.04789765430685 1
0.640928498334645 1
0.806193896779286 1
1.02397072176265 1
1.34743419481272 1
0.181448286663759 0
0.466755287948414 1
0.7661912421586 1
0.725193123231161 1
1.32946731948094 1
0.902085299019502 1
1.4392744365382 1
1.08982884617828 1
1.53959908592521 1
1.25553341994387 1
1.6198999125864 1
1.76017061525673 1
1.15656380077299 1
0.558543421735313 1
1.26784962219798 1
1.09896985335636 1
1.56416579416722 1
1.77239152127913 1
1.09076077490844 1
1.4182861288648 1
1.59372626218185 1
1.11981662560576 1
1.68834408863592 1
0.328304229006057 0
1.14930599827429 1
1.9026470216291 1
0.866969363606373 1
1.6676137444488 1
1.19709743015154 1
1.26143438596172 1
0.972741950479454 1
1.18999183747026 1
0.742640954131342 1
1.07912735672076 1
0.872690015845167 1
1.01311606335403 1
0.761860137049914 1
0.775961825098652 1
1.04330684548344 1
1.0355073417244 1
0.810291166052945 1
0.90912115696423 1
1.15257037486349 1
2.25292591719023 1
1.54663743634757 1
0.40739330900868 1
1.36276367111901 1
0.138063363387581 0
1.23599584732672 1
0.8066543540102 1
1.22012963375144 1
1.4488585459677 1
1.40599633873396 1
0.746934382337587 1
0.456787900130353 0
1.22372097120888 1
0.958206844565999 1
0.80840404851483 1
1.59264191740373 1
1.51540028010639 1
1.59292144114195 1
1.14527133486213 1
1.41439260862225 1
1.32088852943076 1
1.48476532888551 1
1.60886771736486 1
1.90066994480374 1
1.14913295832782 1
0.948193019459072 1
1.12845535879171 1
1.84829539934184 1
0.825659195216377 1
0.9536366244213 1
1.50387873653907 1
1.69700034735663 1
1.40305675101292 1
1.02239005315646 1
0.659923813265914 1
1.11372884732139 1
1.3857338472124 1
1.88837502150024 1
1.40453009300324 1
1.91811962660409 1
1.541386676587 1
0.672220716895812 1
1.44418584281978 1
1.35244171264496 1
0.678647617099406 1
1.56105533185092 1
1.52143135865658 1
1.33483513046884 1
1.24608651737965 1
1.70172932972491 1
1.4885700069022 1
0.915909843523711 1
1.43061046261848 1
1.09867763456514 1
1.54721286655961 1
0.7717956880955 1
1.12135405613815 1
1.51772317025122 1
1.29026192604022 1
1.52808955211783 1
0.805452678861698 1
1.56694862051732 1
0.858534935621487 1
0.982314260361797 1
0.458795649180319 1
1.31662904962599 1
0.636157121837155 1
1.53082654448601 1
1.86289093652257 1
1.16153376259606 1
0.303786024365627 0
0.915210481675516 1
0.953530204940595 1
0.866584019024279 1
0.335049611998769 0
1.04458372613071 1
1.15136490549929 1
1.73117908856903 1
0.547507244302643 1
1.39242909036683 1
1.01689911579591 1
1.83206257525517 1
1.05021598405108 1
0.941418638187287 1
0.689731741679988 1
1.29069729470083 1
1.43093256262734 1
1.08791980188938 1
0.97310777354581 1
1.36662751526263 1
1.60503391338711 1
1.19883853705414 1
1.11429500818372 1
1.30517664509894 1
1.24580382253338 1
0.246347316223914 0
1.70697295011767 1
1.03289137452597 1
0.626591640311071 1
1.400250714368 1
1.21814027144232 1
1.55609169333814 1
0.785695987144339 1
0.842146197743511 1
1.06092235559797 1
1.41790915591725 1
1.85958578051776 1
1.43828038499466 1
1.73422387258759 1
1.66031604736201 1
1.46204861970723 1
1.13558365337397 1
0.773599011004042 1
1.52614309123974 1
1.00816153566948 1
-0.00805249744368579 0
0.653230325267845 1
0.844346753809956 1
1.09295401766095 1
1.43725138814347 1
1.88068261521658 1
0.544810954803382 1
0.8984292762767 1
0.95628219348491 1
1.10842207299582 1
0.921817199955671 1
1.51974528330932 1
0.86896110359503 1
2.11270871944794 1
0.812960059041449 1
0.787438621274648 1
1.23085481634592 1
1.12561939495338 1
2.17145536590524 1
0.592611717883068 1
0.904091169100628 1
1.70131648856194 1
1.17533861494509 1
1.5951951155174 1
1.64936735685149 1
1.75509143164594 1
1.21145706889215 1
1.20228135497334 1
1.11704820893265 1
0.210227564196875 0
0.496810656300506 1
0.840152275298848 1
1.10729165044942 1
0.689002782754148 1
1.0118683093139 1
1.06452480756428 1
1.72720073110501 1
1.65956166913162 1
0.864895228838081 1
0.149699198112104 0
1.30351748761631 1
1.37873711361647 1
1.18029403521883 1
1.76430630454412 1
0.50408618903324 1
1.37618933446228 1
0.495371037497376 1
0.812550037211919 1
1.41393590249627 1
2.09328338206455 1
0.858619064238013 1
1.22397703929996 1
1.73065126315218 1
0.549803255760223 1
1.7048467164815 1
1.13376954334263 1
0.832830197612221 1
0.610572035780092 1
0.633340805872001 1
1.29939228846587 1
1.84833452966127 1
0.794129601958447 1
0.699098190354386 1
1.09036685616757 1
1.08178220349892 1
1.16382634521099 1
0.729768367739207 1
1.30886501499377 1
1.29560193346041 1
1.25479992755323 1
0.984825820066858 1
1.11010111332046 1
0.785733489107198 1
1.23597956536546 1
0.542102979187604 1
1.55246500115546 1
1.08493028218425 1
1.64145717381281 1
1.41402138648488 1
0.44591556078406 1
1.12426516339875 1
1.54515356164699 1
1.64995504195669 1
1.2928813583333 1
0.922541677215578 1
1.49151187461353 1
1.09053774166017 1
1.13127749349826 1
1.10945930779818 1
1.05192929999949 1
1.00112692234664 1
0.901353339650998 1
1.39502483329085 1
0.779391363533754 1
0.896234455556831 1
1.60749983112711 1
0.779154535742415 1
1.42788919557336 1
1.29375471587859 1
0.853104344152127 1
1.53191046430945 1
1.00489155071597 1
1.82594388685412 1
1.25808835863493 1
0.564839581619494 1
1.07384974495002 1
1.77098169176729 1
1.81662469752193 1
1.99277913483602 1
1.04442198039257 1
0.558123883405919 1
1.02698887562411 1
0.575784882140346 1
1.28708653228991 1
0.545153989317329 1
1.22831507794619 1
1.25787915902488 1
1.5437275351716 1
0.317755505474797 0
0.944868602688277 1
1.92218065816791 1
1.35871437792919 1
1.14359571035529 1
1.53983005156865 1
1.36415639868549 1
1.17306847930069 1
0.575819619667201 1
0.91179657886002 1
0.934356505474306 1
1.72646113152459 1
1.36773121356291 1
0.734200711769594 1
1.29099043874773 1
1.44562194868969 1
0.763150180577791 1
1.45190115228566 1
0.407495116955672 1
1.81751193908361 1
1.33960631701174 1
1.20771156887594 1
0.549859366141863 1
1.17857364819146 1
1.44664495995386 1
1.77266783781588 1
1.71137431275763 1
1.38401092987964 1
1.86145793146792 1
0.928592114572141 1
1.08722022162157 1
0.859243775242933 1
0.779383781641868 1
0.668374566813259 1
0.56770844044337 1
1.07506136230697 1
1.2623723436741 1
1.22636038436789 1
1.06364692495469 1
1.64409521413038 1
1.5896250761931 1
1.68268883248447 1
1.16639152214415 1
0.75894609011599 1
1.24863530512234 1
0.808072884945086 1
1.02952815691584 1
1.50930593195335 1
1.7821977063021 1
0.736071978354338 1
1.63387052643077 1
1.13515132442022 1
1.37872084178754 1
1.01978523223092 1
1.18504353982007 1
1.25312190883197 1
0.753680284958233 1
1.57120723739204 1
1.69701112526197 1
1.18214732840451 1
1.69329819434376 1
1.4175898518685 1
1.24728190643736 1
0.894666585232815 1
1.34293162656904 1
1.38164296164009 1
1.17148550311589 1
1.27186428760864 1
0.267798460773977 0
1.82513913116683 1
0.879478318200252 1
0.877107845944666 1
2.17964850946579 1
1.33955783409524 1
0.912254414812946 1
-0.0802464206116376 0
0.879016289756006 1
2.29792644480801 1
0.577307737192953 1
0.872215559564468 1
1.08406428404833 1
1.12953411757661 1
0.76607558320627 1
0.249472250383123 0
1.36343498165815 1
1.18085881960009 1
1.38037734109636 1
1.10530261065854 1
1.64762765776155 1
0.98352074784957 1
1.70903990856952 1
1.67350612926452 1
0.981600215137188 1
0.658474225893576 1
1.43560483769623 1
0.85397438075658 1
0.830987936869941 1
0.49283831992848 1
1.94147429208782 1
0.753268778182477 1
1.63801837674815 1
1.5879050466091 1
1.21474926621443 1
1.47134876719081 1
0.956908127683054 1
1.14282632554299 1
0.675584164571123 1
0.00794813646944065 0
0.927702092422159 1
1.07126217085486 1
0.595872878821446 1
1.32359977844742 1
0.275248226800914 0
1.87847718893106 1
0.964770933698802 1
0.995860341821931 1
0.917120522952762 1
1.05737618660008 1
1.69262343552765 1
1.81685837683038 1
1.4998200928164 1
1.26400556901067 1
1.09503966151779 1
1.76472688873893 1
0.898758146038756 1
1.31907642806539 1
0.987194166674388 1
1.14825630276177 1
0.938070810192153 1
2.15880653378121 1
0.721946243838638 1
1.52078328692277 1
1.33849682667683 1
1.71371387062062 1
1.24738911351293 1
1.04075755973071 1
1.06638882349883 1
1.82525164738944 1
1.50488940130752 1
1.8971724535783 1
1.03364566410055 1
0.848188629458402 1
1.25544439829054 1
1.26779042699585 1
1.052624329206 1
1.15932771271937 1
1.38942869339036 1
1.18135921992635 1
1.23601102739743 1
1.54764759229617 1
1.95443325533025 1
0.92668119763579 1
1.96537233364631 1
0.844891797093182 1
0.899488043745702 1
1.78437096499544 1
0.939389383826793 1
0.937179517709542 1
1.61167083042133 1
1.09683727407092 1
1.4207996066934 1
0.981077042231627 1
1.65373432308332 1
0.48375850265382 0
1.06080181093853 1
0.785259046164946 1
2.14353404278389 1
0.975782488728099 1
1.27975085841548 1
0.43043605413688 0
1.40017391727158 1
1.34841676321688 1
0.714231695172276 1
0.980828890296172 1
1.35301074986256 1
1.05834587250041 1
1.41910460784817 1
1.10567896293743 1
1.32264686697141 1
1.07638673494666 1
1.08023293432751 1
1.19876128344876 1
0.877775148617274 1
0.870151020614755 1
0.725858188843537 1
1.41854662610156 1
0.969007135973252 1
0.709096786929094 1
1.39603174485884 1
2.04754454423489 1
1.80458170629155 1
1.80164852702377 1
1.74791851895701 1
1.01619128365792 1
1.48628565446304 1
1.48365699596004 1
1.46472301547912 1
1.41436072037969 1
1.5030843384139 1
1.24320027432218 1
2.07657704325391 1
1.14108938146138 1
1.72363343123694 1
0.8827080837542 1
1.46911670983063 1
1.26203586977327 1
1.62556923941172 1
1.09883953651458 1
0.496513093513569 0
-0.14525878307611 0
1.10653937148868 1
1.60750852762533 1
0.691851660275451 1
1.66438338518798 1
0.879346147685285 1
1.02073771862936 1
1.35414835528331 1
0.863552140154851 1
0.545268174945961 1
1.88005396812666 1
1.25167651241148 1
0.963393705984324 1
1.85158917467643 1
0.498639496425199 0
1.15498960505173 1
1.46952823559085 1
1.23695458966887 1
1.4429876206529 1
1.01249335509378 1
1.25324666308091 1
0.932278100060372 1
1.17818027244633 1
1.2665925901821 1
1.3400484042864 1
2.07663454055141 1
0.749478238320729 1
0.404723230130081 0
1.71434741234091 1
0.818581780729766 1
0.481276503800057 1
1.09636889248328 1
1.33687205997868 1
1.62424089098163 1
1.70733554160521 1
0.616620276017054 1
0.604879769708585 1
0.72713027545712 1
0.935243783615478 1
1.63331805317356 1
1.08275259305771 1
1.41836842931292 1
1.0615876499239 1
1.60617482780244 1
2.19593896224956 1
1.30153153400982 1
1.69630680154905 1
1.4641219194388 1
1.72109387515635 1
1.72105973248877 1
0.798119612529043 1
1.34025223179969 1
1.49324002705302 1
1.38044445408368 1
0.424068743529194 1
1.64829103032059 1
1.22389737326318 1
0.522953010009036 1
1.76278164065206 1
1.3885866635585 1
1.1427672666099 1
1.26832964516425 1
0.921854132813552 1
1.38138585563354 1
1.85653925156042 1
1.54652678967488 1
1.87024018641774 1
1.92873967307612 1
1.03584911310147 1
1.74956449982996 1
0.754326822305208 1
1.01019413748085 1
0.819414611601608 1
1.37674021225022 1
1.46522896054807 1
1.52270331864083 1
0.771814447626459 1
1.37945913706649 1
1.96898804969775 1
0.875762785860769 1
0.857239785105987 1
0.231776187606714 0
1.49371741375701 1
1.11749702605698 1
1.37510008365897 1
0.924229167568717 1
0.490914915187457 1
0.900657537424667 1
1.18027176525161 1
1.62667706299787 1
1.84209501294295 1
1.23070973656212 1
1.08465464327881 1
0.658313294424094 1
1.79320945526234 1
1.43964602968062 1
1.41036481276732 1
0.925683015413447 1
0.137982580175295 0
0.702953838745862 1
1.018840564133 1
1.78029707657091 1
0.880022140474721 1
1.16522554013308 1
1.1352535843871 1
0.811401752906117 1
0.539835573364602 1
0.916366529766256 1
0.55159174439507 1
1.00366756272666 1
0.815568312029118 1
0.799487669197609 1
1.33004998617646 1
0.671202239237059 1
1.36253559388109 1
1.04731205394351 1
0.666437725474628 1
1.03962079731407 1
1.49059661640918 1
0.928754968381455 1
1.06619721132509 1
1.88725205944677 1
1.39576202489233 1
0.890905046824464 1
0.47786805394184 1
0.0689977434374943 0
0.571765916775455 1
0.779522472540277 1
0.524366677184982 1
0.999051252720476 1
0.840751834698351 1
1.27757349431239 1
1.44761917529934 1
1.05920161249544 1
0.652403784073477 1
1.30066300964901 1
1.14259589525794 1
0.64672041212966 1
0.620551655797166 1
1.09841045285399 1
0.795685746905181 1
1.42298577276824 1
1.22516540478162 1
1.13149702627823 1
-0.0947184282749051 0
1.4626178556555 1
0.886270289402619 1
1.31584443067694 1
1.76768885455272 1
1.44870308963806 1
1.73390729546903 1
1.45809238643874 1
1.96081253036682 1
1.41221133001455 1
1.23846278745777 1
1.06337769728202 1
1.06553288924539 1
0.81437430140972 1
1.27691936342998 1
0.997693820361988 1
1.54215007642335 1
1.36521185029719 1
0.963915783486072 1
0.960352679103278 1
1.83242121924688 1
1.38810977390175 1
0.42745005997826 0
1.02476739905557 1
0.965989087125634 1
0.753172888286173 1
0.277199904655761 0
1.32217332528546 1
0.192384031236479 0
0.885794442888994 1
0.92641511095135 1
0.753506409014771 1
0.87048954100255 1
0.869156360418261 1
1.50780460262585 1
0.561291529719863 1
1.43192762763158 1
1.79201505678532 1
0.362574197987144 0
0.978747367341251 1
1.38618880123892 1
0.410580190822931 0
0.795697098001272 1
1.35970804425683 1
1.74231918874821 1
1.17447329308171 1
0.689465409618399 1
1.08100065931176 1
1.50150137716011 1
1.98120178515674 1
0.756104169416752 1
1.0773177899653 1
0.829825349202921 1
0.969700494085766 1
0.68289711758543 1
1.43694915691918 1
0.798663963820263 1
1.75379364507094 1
1.21070785768614 1
0.758448462859169 1
1.07653892504327 1
1.2241647159173 1
0.914373523661424 1
1.02319469746365 1
1.35843599664064 1
1.22853124803852 1
1.30251212446747 1
1.44656419359635 1
1.7299919031165 1
1.03866425376336 1
-0.240810391290138 0
0.411436833856149 1
0.79408619091268 1
0.837548624768004 1
1.07974310289008 1
0.847199350438686 1
1.37540195380454 1
1.09845428234113 1
0.286205198390805 0
1.25791636184726 1
1.29843615918419 1
1.48885822790951 1
0.668433678819971 1
1.07845854528195 1
1.24993254008824 1
1.78428397884619 1
1.48189649638839 1
1.41458571468493 1
0.793271946134188 1
1.30462709822563 1
0.579313682431549 1
2.16706185219259 1
1.19746491814849 1
0.99347257146545 1
0.840224899259969 1
1.48887168804 1
1.48431665271341 1
1.46607351791842 1
1.51614290640897 1
0.189536336585072 0
1.34316200652938 1
1.36303108868557 1
1.46719443279192 1
0.443760251030402 1
0.395114635037403 0
0.968570484367005 1
1.52846313293906 1
1.11030699351508 1
0.684887468819274 1
1.44380950215443 1
1.08459137107548 1
1.61452562225775 1
1.8776445472616 1
1.5681826686169 1
0.583934917672046 1
1.46980831796993 1
1.88735354636732 1
1.7648941785458 1
1.03562851663798 1
1.97876509715868 1
1.72230886139075 1
1.51114922676413 1
1.43919260324761 1
0.591160656800182 1
1.1291949169515 1
1.28379264122334 1
1.55770986776216 1
1.9308638547226 1
0.691477890339995 1
0.367106498340175 0
1.02552301928298 1
0.625321469651457 1
1.35504647900317 1
1.0871470214421 1
1.41434002451076 1
1.11192841206429 1
1.57168987222768 1
1.02161635194451 1
1.37423711499434 1
1.72970776791831 1
1.53234085200807 1
1.23045887319348 1
0.850208872842392 1
1.62826332911397 1
0.682312948592007 1
1.81369201502439 1
0.635618777688928 1
1.32171735273028 1
1.47530355500521 1
0.436564053862019 0
1.22844618512437 1
1.39726475284916 1
1.11964103396343 1
1.6491870388158 1
1.71307669121484 1
1.00451271779154 1
0.87874110786292 1
2.46053785799526 1
1.24806548967659 1
0.304041710087861 0
1.21843012374903 1
1.44254405422041 1
1.15845127366126 1
0.866035840555837 1
0.930118184624843 1
1.61302508620974 1
0.509439975867608 1
1.11814193774318 1
1.37310657888736 1
0.697408179356903 1
0.776634775348307 1
1.09268886922153 1
1.23071755569348 1
1.070238264905 1
0.748719892566152 1
0.839024281289864 1
1.67816239938763 1
1.00705996050369 1
1.54184855430207 1
1.37686008336924 1
1.09940971851874 1
1.45627186078205 1
1.62184733391096 1
1.26372730490767 1
2.23936895845129 1
2.21675653464246 1
0.468600028364503 0
1.2213045749157 1
1.24682085323824 1
1.34538188070731 1
2.22468459244142 1
1.22351345473242 1
1.55187036847476 1
1.00992148915553 1
1.89080740141065 1
1.62786749092712 1
0.994415979817171 1
1.19981304779903 1
1.16047366699313 1
1.58907595697173 1
1.66588022543755 1
1.33344767427492 1
1.47181279318656 1
1.16615723696535 1
1.51448086676035 1
0.894899312878475 1
1.3285878019492 1
0.642855107939251 1
0.199472820023529 0
0.98471260097346 1
0.813862278970755 1
1.08742953197952 1
0.743316335297043 1
1.61538415240968 1
1.04882530222279 1
1.75475232174614 1
0.608310656653404 1
1.55546910933288 1
1.19371322710966 1
0.851169485431477 1
1.29045063129047 1
1.23127535658055 1
1.07943846965655 1
1.03672492779827 1
1.60041000148113 1
1.73914689777226 1
1.04374356726183 1
0.816738044803543 1
1.57583774599395 1
1.06777574353783 1
1.71899410913617 1
0.794780041376955 1
0.861690061075755 1
0.641489632256568 1
1.54322554043683 1
1.19886667708859 1
1.34032337596372 1
1.6457701100125 1
1.12474732928924 1
0.326633972831449 0
1.16187418676205 1
1.870956655036 1
0.478654700621269 1
1.20416396528143 1
1.36276200190905 1
1.27570230996246 1
1.00228282323296 1
1.3827718544688 1
1.17631847767441 1
0.920984399326648 1
1.2330271459298 1
1.16412756634093 1
1.05740107520285 1
1.60068596863511 1
0.997658025180792 1
1.21662356619405 1
1.80733138840585 1
0.924110980343524 1
1.33221437462088 1
1.11866633289865 1
1.60399056328824 1
1.14425471114192 1
0.143570055031485 1
1.90207843885224 1
0.921954536437469 1
0.78424788436899 1
1.03555358021054 1
0.835447802143683 1
1.3203564092688 1
1.61050593042732 1
0.663664223607025 1
2.04167900650632 1
1.76328280175814 1
1.02878453338662 1
0.218543325249177 0
1.03601083364237 1
1.83739956996575 1
0.986622725503118 1
1.31950631940738 1
1.18069100370975 1
0.970265360920213 1
0.188051002864801 0
1.15787956113571 1
0.9847496154036 1
0.646587248301326 1
1.15841939076087 1
1.19120209084388 1
0.7753651597936 1
0.833846831503609 1
0.510839662060377 1
0.365622052686684 0
1.50285396721909 1
1.04809813776219 1
1.61473899332461 1
1.06289411564823 1
1.21658605437371 1
1.13986300888763 1
1.39013099357064 1
0.48745038756972 1
1.46758861154365 1
1.56498485212852 1
0.749239561562532 1
1.2072288398773 1
0.46992297608717 1
0.974446300924191 1
0.74226625500839 1
1.58808914631146 1
1.37248465741592 1
1.39091618570714 1
1.4839952769374 1
1.08218466155133 1
1.08278626414902 1
1.38616465211417 1
1.33481633651347 1
0.965940294530029 1
1.59253731055339 1
1.04820237815892 1
1.03199466778179 1
1.49675531499256 1
1.15732595743961 1
1.37499421874214 1
1.69991291094159 1
0.512005298017681 1
1.2536055855663 1
0.207833372703713 0
1.0574488068002 1
0.569168279002041 1
0.977749689082956 1
0.722514140049474 1
1.16814271117594 1
1.17917952472746 1
1.14049623506528 1
1.64094014989879 1
0.895352184661997 1
1.08019670903126 1
1.16160398194026 1
1.72432986825674 1
0.996180850898907 1
0.82333043254508 1
1.00100142093229 1
1.32548106172096 1
1.22644573253026 1
1.41354824542806 1
0.855498241493944 1
0.870484201659988 1
1.23883522273633 1
1.39248169045162 1
1.69782830410597 1
0.8306613493585 1
1.38901849931734 1
1.5155649836106 1
0.2022038259919 0
1.55413941322398 1
1.25488556809531 1
1.48455949389368 1
1.03119356756708 1
0.700252587348979 1
1.50514712093709 1
1.73058617260182 1
0.928178325240662 1
0.733562475183332 1
1.51000893219354 1
0.724922143502187 1
1.23744436966298 1
0.398951026525355 0
1.37160251624433 1
0.625161938323016 1
1.94318522208243 1
1.01255201898402 1
0.0223387845030237 0
1.10987050545592 1
0.517735646515079 1
1.48678501659633 1
0.764155629341775 1
0.309430769408867 0
0.872477447228256 1
0.0359333286868987 0
1.28560337095866 1
0.74095964832236 1
1.30003579975917 1
1.50764727275364 1
1.50632858712463 1
1.48411839517998 1
1.21000897040791 1
1.18255694483925 1
1.02697682333356 1
1.0315539057004 1
0.431595797632873 1
0.9854208617134 1
1.16058464936206 1
0.810741795930189 1
1.07315275395137 1
1.58617726665813 1
0.784623918778015 1
0.307519581649363 1
1.25225124995875 1
1.04369942712949 1
1.0889457067734 1
-0.0925421842278029 0
1.56796741138088 1
1.03707107340012 1
1.39218110180404 1
1.15485958236412 1
1.45263484631417 1
1.19684207806 1
0.610043911679992 1
1.33735954671293 1
1.2834589122702 1
1.51409173940405 1
1.62062211341393 1
1.90646990812945 1
1.34708589650877 1
0.717730573194996 1
0.910281597890881 1
0.784779351238804 1
0.708759459082448 1
1.52376425240294 1
1.18632019883486 1
0.335267775141337 0
0.822858407460271 1
0.733309240886074 1
1.72326061430618 1
1.04488980784998 1
1.37566102495764 1
0.83668818006651 1
1.0344159170212 1
1.45105788087972 1
1.75869892765514 1
1.2966147663172 1
1.14761405549567 1
1.48365747557327 1
0.962322446651517 1
0.754638203457605 1
0.900424136976101 1
0.712896278499936 1
1.73656382756576 1
1.79243058972001 1
1.30874507071036 1
1.85684210013175 1
1.54456184233343 1
0.986861810572309 1
1.46968643890279 1
0.757609376196354 1
1.14519215627745 1
0.92338903833801 1
1.52218317447031 1
1.74923499829843 1
1.21662721073114 1
1.58270002722055 1
0.951988468373634 1
1.40801084769196 1
1.25542941686188 1
0.852380004006027 1
1.33015846373649 1
0.953826900317593 1
0.972335496044714 1
1.23641751738185 1
0.782691934541034 1
0.131194455052391 0
1.22301744907223 1
0.785661388345263 1
-0.118383796070416 0
0.680748449421444 1
1.31600638980007 1
1.31278531558094 1
0.663114964995971 1
0.439927006764142 1
1.04235936574282 1
0.94472536231478 1
1.82471948144236 1
1.26868168245654 1
0.594313674609567 1
0.448431038644062 1
0.99305848938984 1
1.03525866964557 1
1.40647537443523 1
0.659585645798223 1
1.32873299457507 1
0.944886610643985 1
1.11929089557594 1
1.03595057516194 1
0.820238008229409 1
1.13234610747956 1
1.26344119246908 1
0.911181776692159 1
0.880243013460936 1
1.35977697286489 1
0.878866819333664 1
1.23589404195045 1
1.0717287613715 1
1.85431223954363 1
1.20930107178254 1
1.60894899961056 1
1.74847819070992 1
0.643071991997003 1
0.84668627404405 1
1.5086144117577 1
1.00165951824982 1
1.3393905015051 1
1.45506886382632 1
1.33800400970222 1
1.51723884790847 1
1.09570140063199 1
0.596091880184828 1
1.44183974076549 1
1.16725128393825 1
1.74631149439807 1
1.50772356418491 1
1.17040130878182 1
0.738635864658637 1
1.6658819601193 1
0.870817974657851 1
0.545023188286503 1
1.04492894585254 1
1.47339323358788 1
0.663362198515103 1
0.154968384879794 0
1.02327643945287 1
1.1559341451422 1
1.33472380288806 1
1.35573029497071 1
1.18843210550286 1
1.36108003656335 1
1.20716109999657 1
1.3070109447433 1
0.6488243081557 1
1.11253110548252 1
0.5959500388727 1
1.12490396389421 1
0.801352059667794 1
1.37369658081907 1
0.803276486986206 1
0.451242048833491 1
1.13038826884039 1
1.13184882802251 1
0.748523010441512 1
0.960002800810249 1
0.996421181225893 1
0.909681961177089 1
-0.00524310376622601 0
0.625931728445911 1
0.974387838979313 1
1.68444604521237 1
1.57947323922667 1
0.995867550165102 1
2.02198995556217 1
1.17450760097737 1
1.2548333315628 1
1.49237672576841 1
0.25867200570018 0
1.42577713794852 1
1.5569843291281 1
0.748000156348277 1
0.783333131844875 1
1.52654160415657 1
0.949363968829752 1
1.22166385103279 1
1.45787530619246 1
1.80411034846502 1
1.63875711206523 1
0.971142160236611 1
0.80226384840372 1
1.49775664692379 1
2.39006817751914 1
1.78683782997241 1
1.12556367365669 1
1.86817027592608 1
0.858498265049935 1
0.896944489093571 1
0.517008166291319 1
0.458877367346136 1
1.72303770976272 1
0.473507593391593 1
0.927926789628178 1
0.765419083830368 1
0.96428835256526 1
1.90463010873732 1
1.20505776862054 1
0.48781149511927 1
1.77395136793472 1
1.28590949704843 1
0.693694715742018 1
1.53099065787631 1
0.774334064809397 1
0.797631622454809 1
1.80993278407876 1
1.29050006392723 1
1.66735812033486 1
1.27764479704063 1
0.429412126277963 1
0.62322703217491 1
2.18223297741863 1
1.69675293523539 1
1.20281734542614 1
0.923413334081965 1
1.63848121861154 1
0.354432881902282 0
1.47460837268773 1
0.887921640178677 1
1.48423776615965 1
1.76021866723115 1
1.17673674366964 1
1.13268240112304 1
1.24436210116048 1
0.752425183935136 1
0.942958552596131 1
1.13334284374608 1
1.34127762302855 1
1.29530056348419 1
1.00570703563125 1
2.04172145090315 1
1.46593841606064 1
2.3114940182964 1
1.60131600309989 1
1.20377100061827 1
1.36599226771479 1
0.950092886344115 1
1.04512949828861 1
0.558441837777607 1
1.01175528105519 1
0.913955898056577 1
1.16898945528646 1
0.866545168723193 1
1.49994347758445 1
0.537065179181935 1
1.1883713843454 1
0.166720578954768 0
0.61137361919631 1
1.66434642693784 1
0.34151009155133 0
1.9779632666576 1
1.58589823314764 1
1.05716966195325 1
1.88964973977746 1
0.108506826322987 0
1.40347437274233 1
1.5879914296427 1
1.06618416174665 1
1.70181976797435 1
0.959756027646966 1
0.77792534392526 1
1.51166981011937 1
1.23689187873011 1
2.27209980207559 1
1.19789500004795 1
0.696328298131534 1
0.927360846957848 1
1.62768326959414 1
1.57575912625129 1
0.83022471328383 1
1.44824442593491 1
1.48271047200472 1
2.01128813142596 1
1.56682506791362 1
0.5541206301216 1
1.54642182763236 1
1.13815601558039 1
0.978790873665021 1
1.76085336964628 1
1.3881559076572 1
0.868587340638781 1
0.983757561965549 1
1.35549644484951 1
1.31454249097577 1
1.17463837376367 1
0.971636061064803 1
0.640770499779866 1
1.01916712177321 1
1.23167788297801 1
1.90137428405006 1
1.21273273507888 1
0.771049414746487 1
0.845226160891493 1
1.67634334302433 1
1.2332345288414 1
1.08665959540061 1
0.210190413817294 0
0.94321218361491 1
1.59866727705002 1
0.85766316667218 1
0.722922297494812 1
1.57353927151576 1
0.739101352118642 1
0.484173403050764 0
1.26904333202132 1
-0.0247168836906646 0
1.1976458746495 1
1.10240903473931 1
1.52881232931638 1
1.67561112765079 1
0.850911474547602 1
0.811666237136 1
1.52709219966061 1
0.59812011965838 1
0.973841017580526 1
1.01937817852682 1
0.603582105075417 1
0.792272410824518 1
1.08394607568283 1
0.550597062627733 1
0.978239166899848 1
0.637968022768703 1
0.90520923958212 1
0.786075678239311 1
0.961917311408673 1
0.99443749696156 1
0.115254831670281 0
1.04334810664984 1
1.17024326231685 1
1.54797898311995 1
1.07840384239561 1
0.808117026221799 1
1.04098292720866 1
1.41694607988786 1
0.556172867939841 1
1.52382886007909 1
1.36504283825445 1
0.631110911940139 1
1.01602992782101 1
2.01753846319323 1
0.888015843814355 1
0.569632531943709 1
1.26700484304536 1
0.745768996462119 1
1.46227784157511 1
0.655863738150528 1
1.70665464084817 1
1.80157103037502 1
0.493460826340829 1
1.07048640052557 1
0.645407274796157 1
1.28165737808825 1
1.84601448321155 1
1.30283162866273 1
1.0040552161084 1
1.56348862251764 1
1.17305982586719 1
1.20483325024579 1
0.300811257466719 0
1.04155902672182 1
1.87308904786849 1
1.15972496951412 1
1.32411602308576 1
1.26726863791086 1
0.0276908947817218 0
1.11986292026809 1
1.22215515763653 1
0.966714804719474 1
1.85351845141778 1
1.32235145192673 1
1.31158277910674 1
1.48075605511522 1
0.483818213404536 1
1.29107628828273 1
0.701314634385778 1
0.666224609979894 1
1.3422464458186 1
0.965481990646447 1
0.224586754920825 0
0.881950875852441 1
1.57390194878592 1
0.860492562588759 1
1.47454994498265 1
1.43630652831322 1
0.410403048868096 1
1.07598627996676 1
0.838040012621185 1
0.701425381631788 1
1.20968588039121 1
1.42680342964498 1
1.20550595643457 1
1.78301138263878 1
1.18491269781444 1
1.30154384908346 1
1.50837571335813 1
1.14668808171168 1
0.438595347678191 1
1.17624113402382 1
2.00727842274062 1
1.0779578057841 1
1.18272578410114 1
1.71233264075391 1
0.959504221149753 1
1.36183821707937 1
0.179895039359785 0
1.24670240339877 1
1.1404587228849 1
0.287190124916574 0
1.03763401950835 1
0.957860292699369 1
0.854432197098592 1
2.06655495822129 1
0.948989458184188 1
1.51789150734695 1
1.10174084241443 1
0.705456591662663 1
1.60567890365721 1
1.74931827286793 1
1.9812208091639 1
0.87664648505519 1
1.15780983166384 1
1.64195968658609 1
0.851795500638093 1
1.71922030118223 1
0.700178407073263 1
0.746200119853181 1
0.491637016930692 1
1.46275374332231 1
0.2967085846759 0
1.31886195025962 1
0.826626264819625 1
1.55392818151081 1
0.835662635713279 1
1.28416706066439 1
0.708554839363441 1
1.59771871796092 1
0.444690696181016 0
1.66237513512168 1
1.26379657106109 1
1.14653614417737 1
1.03732723379138 1
0.247596886504172 0
1.00553446421755 1
1.08596960008449 1
1.53767637642971 1
0.749489946319799 1
0.914389191022328 1
1.42787303772202 1
1.0924703083138 1
1.15820910004186 1
0.791409433632367 1
1.30833258357725 1
1.48188280760501 1
0.963312955267951 1
1.02176510742408 1
1.05298260648628 1
1.79843654581778 1
0.950679883466911 1
1.75400770528785 1
1.39269890781984 1
1.42012948802517 1
2.22303480194747 1
1.51339334824504 1
1.76974935083238 1
1.37660861128558 1
0.11889891637702 0
1.51517172629444 1
1.23201883270783 1
0.821418065375308 1
0.74219379156888 1
1.20010667449829 1
0.95273245039293 1
1.38056719774226 1
0.595800570132779 1
0.567970107796598 1
1.12824345689431 1
1.13552798971203 1
1.43941555975915 1
0.982376919102021 1
1.24105255003399 1
0.822333027712799 1
1.49798687282782 1
1.38218441525707 1
0.706454074984361 1
1.8438306669516 1
1.10367536086472 1
1.03208016280531 1
1.37316017926674 1
0.968377096443264 1
0.866957279605449 1
0.985571110479718 1
1.15216582967928 1
2.0816716194388 1
1.49191991306894 1
1.74119700689769 1
1.01187078796697 1
0.911475142581521 1
1.68872115363328 1
0.959584841702747 1
1.70955494695689 1
1.00846086595832 1
1.49451990922538 1
1.54880226111107 1
1.20339395985761 1
0.699457840085779 1
1.31662504437327 1
0.870838066181724 1
1.55532201465232 1
1.31728848620233 1
2.01982843466562 1
1.2684558966484 1
1.55404492146598 1
0.994104915898051 1
1.00333269345734 1
0.667098671409119 1
0.261162349039186 0
1.07782780423721 1
0.601345953662694 1
2.00321889680517 1
1.15716502236565 1
1.4557727982107 1
0.754737377467121 1
1.02852897735248 1
2.00277049880662 1
1.30549255194314 1
1.23726403854185 1
1.88768365961016 1
0.741883500550951 1
0.69330705811528 1
1.1546201602901 1
0.975984236657081 1
1.01961488308653 1
1.06617158731564 1
1.52616018376356 1
1.01932739530478 1
0.975520428644144 1
1.46653167685788 1
0.966603088351463 1
1.39780392897837 1
0.747335098527792 1
0.727466938313459 1
1.84768426359528 1
1.52393931344451 1
0.575754907109199 1
1.72014128806785 1
1.06898332539921 1
0.66551430330634 1
1.24017310077617 1
1.15003127743111 1
1.39288308939016 1
1.52578224983233 1
0.00305598133379277 0
1.0313618790822 1
1.44097048819351 1
1.49718386250328 1
1.44152417365001 1
1.3435657311189 1
1.77091440749394 1
1.65364142779177 1
1.76360073017423 1
1.51075109787905 1
1.00892436666065 1
1.22390736180031 1
1.25439981458609 1
1.63516290978683 1
1.45333016328082 1
0.578163932192082 1
0.86654953769433 1
-0.0566083893549054 0
1.59390944229058 1
1.51128632295868 1
0.451185566449582 0
0.908040038001765 1
1.19162960271595 1
0.972731547988171 1
1.01064787669832 1
1.58502593840852 1
1.38151585408556 1
1.07180216435061 1
0.896863676451588 1
1.43087867738841 1
1.4096896771228 1
1.25602625230885 1
1.78855909036606 1
1.22878956339065 1
0.60213149804974 1
1.23470091866108 1
1.39123418594711 1
0.938444532591259 1
1.22176248085362 1
0.860912073810598 1
1.16540366329384 1
0.324848009575397 0
1.68542154837141 1
0.380180199999083 0
1.05174868667398 1
1.92299229166986 1
1.23089987385819 1
0.92189710166119 1
0.693106786878585 1
1.43632819239088 1
1.76855442318706 1
1.00836148194373 1
0.875954500863175 1
1.05137465864343 1
1.29637575539461 1
0.632569191988571 1
0.478255658142304 1
0.67765115986135 1
1.40802268520542 1
0.879579777571136 1
1.07762218726076 1
1.17350124375542 1
1.47119750325104 1
1.06190657483757 1
0.317342335961562 0
0.948263188252467 1
1.79427407547888 1
0.866897660311708 1
1.02387570429913 1
0.877486314666903 1
1.47493499954161 1
1.48474845489639 1
0.861393612443616 1
0.93056774135638 1
1.11773859826181 1
0.994799301722028 1
0.721392058761445 1
0.851647104378588 1
1.07219207139389 1
1.92349110165062 1
1.12279749177566 1
1.54875825121222 1
1.3600963928027 1
1.47402631801201 1
1.16842713879678 1
1.26327209676951 1
0.617113142569569 1
0.852267661780148 1
0.794716756068191 1
1.23446417756007 1
1.09712129628045 1
0.415577462972328 1
0.719513102804932 1
1.38685064987961 1
1.56585427434321 1
1.09209375369752 1
0.0228896061583593 0
1.67624964782991 1
0.351621522549073 0
1.21100554391423 1
1.23459298347181 1
1.19395607658639 1
0.849371801131168 1
1.3803124826003 1
0.708470333908356 1
1.38060151096813 1
1.08656381045861 1
1.2071136685222 1
0.92255362692584 1
1.46615498779426 1
1.43352737889368 1
0.500014475629283 1
1.92783456256774 1
1.45593125829611 1
1.04514873013699 1
1.59877499148889 1
0.450559049416794 1
1.21989134135444 1
1.33376545533847 1
0.836576536588982 1
0.84884123232012 1
2.08525579488995 1
1.10238936200239 1
0.86729446116835 1
0.651847345468047 1
1.2148952185561 1
1.72313521581733 1
1.65758834081317 1
0.36144918826275 0
0.88082848631283 1
1.15351395161246 1
1.73697004562883 1
1.35163975391343 1
1.7074096690247 1
0.960334468574121 1
1.40459257714419 1
1.36221557979816 1
0.904370918487359 1
1.510203991052 1
0.58829030574801 1
1.46747890048824 1
0.845716848328966 1
0.563191550987308 1
1.22576222635457 1
1.20161494378443 1
1.16032246172133 1
0.687732464782781 1
0.796698008439817 1
0.779387060620908 1
1.7936063644358 1
1.14126254451527 1
0.871365275101944 1
0.745080647479061 1
1.29279329093745 1
1.07775914833247 1
1.28634811701604 1
1.35522501308805 1
0.798758334860166 1
1.14230766076193 1
0.894919329535635 1
1.37598090979346 1
0.978636544052838 1
1.18515685520408 1
1.05153526359914 1
1.6253967330907 1
1.72433711546121 1
0.889509544036611 1
1.87722083816857 1
0.595320179363106 1
1.34767608083632 1
1.15324260436991 1
1.01556194620068 1
2.10377267855635 1
1.77651200659249 1
1.05127436333166 1
0.717028873223383 1
1.52439937030648 1
1.16988175210882 1
1.4018737042621 1
1.5112443144826 1
1.08227867006077 1
1.30172367975643 1
1.8612650087132 1
1.45297451450337 1
1.50444444933826 1
1.08820790045311 1
0.234086839783885 0
1.5056886665239 1
0.512146401925847 1
1.42687359644291 1
0.347001717324055 1
1.33027103200488 1
1.1111311317451 1
1.63614166038939 1
1.59188620837094 1
0.369581905954238 0
1.36749090479272 1
0.912055174515134 1
1.92187430973527 1
0.905819597855416 1
1.40688678087769 1
1.18930239573606 1
1.28724312938137 1
1.04829691228737 1
1.79511381253878 1
0.706446685665373 1
0.734337609612958 1
1.43632534114118 1
0.89138567431357 1
1.30013051203116 1
0.940484642317134 1
0.867785124386221 1
0.987988691774569 1
1.99143315304621 1
1.00110514639867 1
1.38537304261314 1
1.42236020415108 1
1.44472907741889 1
1.67572031805375 1
1.58021842713096 1
1.35794373645611 1
0.545581941178707 1
0.620860343617424 1
0.933260161668712 1
1.57992092817806 1
1.1865427439282 1
0.598871826609628 1
0.796360924189239 1
1.76875066422689 1
1.55532889078108 1
1.71098158119009 1
1.80270880081683 1
1.46492310336043 1
1.52677697582662 1
1.25512245076327 1
1.3075826381677 1
0.292945813579759 0
1.20190754242455 1
0.632844464785469 1
0.1693666181678 0
1.61745628045729 1
1.86933056775772 1
1.24709181538063 1
1.61136726524349 1
0.861239091064204 1
1.2320699621027 1
1.09850546136722 1
0.889034451692152 1
1.00935273733052 1
1.22920515319252 1
0.607759354818365 1
1.11828686103934 1
0.466252052484398 0
0.547159637359359 1
0.770226715278032 1
1.15805833354296 1
1.53021893496163 1
1.06310653058536 1
1.42785196755843 1
0.158597258423496 0
0.462994321711129 0
1.65338008090829 1
0.839287074352978 1
0.945886351890695 1
0.180438627372023 0
1.72297150067301 1
1.08896101736186 1
0.948097760452161 1
0.728659820344814 1
0.621349212688814 1
1.87963492987719 1
1.07935365764095 1
1.38881721688573 1
1.16396123132343 1
1.61167299756165 1
1.88017987825704 1
0.593837586259318 1
1.05519459298865 1
0.950041174517321 1
1.43846479602532 1
1.04287559231759 1
1.6470292823521 1
1.23896217202667 1
1.34659767593604 1
1.54705336795172 1
1.23941471977512 1
1.25717089124538 1
0.722717380500883 1
1.34865676798457 1
0.26921115070736 0
1.21216263911755 1
2.10365535018248 1
0.744715479507566 1
1.08197310044637 1
1.64730773364111 1
1.4049448747444 1
1.02903458470186 1
1.18071553005219 1
0.630572960139645 1
1.34476167308586 1
0.792278318320092 1
1.27749384479209 1
0.906355250372153 1
0.456735369506208 0
1.60728344084147 1
1.60525992137808 1
0.261545384879808 0
0.703756183134755 1
1.15335358241937 1
1.52825212341085 1
2.11168333382809 1
0.804819546575809 1
1.13166671118562 1
1.06644117989416 1
1.74535744291996 1
1.49918350889526 1
1.10146780384324 1
0.682188069751989 1
0.917555041249058 1
1.31944514225168 1
1.61507458006262 1
1.27801492542039 1
1.21558584994921 1
1.03519035557168 1
0.48619078153052 0
1.27563604512838 1
0.923544028108145 1
0.927196656184776 1
0.879625731627837 1
1.13749664131449 1
1.36416352654774 1
0.406911652349739 0
1.57153663270515 1
1.12507626068312 1
1.50717584047591 1
1.17027684455201 1
0.647346479691247 1
1.38604262568064 1
1.71526010683067 1
1.10499955227499 1
0.757420776640245 1
1.41852820482188 1
1.15747987037591 1
1.32720958219273 1
1.29573579921317 1
1.1036233725487 1
0.868170320720551 1
0.762078472468697 1
1.25184653422891 1
1.43684768856223 1
1.59348327947212 1
2.27509831824817 1
0.740128461498356 1
0.817056741282213 1
1.45553190813216 1
1.21606055468107 1
1.16595036254811 1
0.872579215252036 1
1.93648424098419 1
1.58528927221852 1
1.40981085883177 1
1.41991229508542 1
1.69777223667473 1
1.64578314259631 1
2.3439147255354 1
0.884435596800168 1
0.963605058375821 1
1.02902683448362 1
1.30218098687234 1
1.33953738918594 1
1.10672973268592 1
1.13635692107763 1
0.912603475424833 1
1.20564968208126 1
1.04731590099617 1
1.36465705081139 1
2.11395398949861 1
0.971545538957164 1
1.80623764070708 1
1.41947438822302 1
1.46950470625944 1
1.46463013725165 1
1.40999036132134 1
1.41010161073439 1
1.93324993883669 1
0.23259307333943 0
0.655675010873513 1
0.648812057140451 1
2.05413826600565 1
0.826204312668695 1
0.670699397558257 1
0.299017605194739 0
1.11872981639172 1
0.64530523495328 1
0.790810058130665 1
1.21786982457142 1
1.24168967728064 1
1.8494725311815 1
1.40943090159603 1
1.9339432820549 1
1.27957413743199 1
0.457908857514505 1
1.0713256053647 1
0.81549199349126 1
1.66303478548204 1
1.58847472059186 1
1.79559222883065 1
1.25706184297753 1
0.591925777692515 1
1.45550457287959 1
1.07594754162066 1
1.65565492860506 1
1.91898868892773 1
1.29623193324828 1
1.52031475580269 1
1.22342785952685 1
0.997131863386711 1
1.04111370491962 1
0.467482699477061 1
0.890637937308521 1
0.934099233439922 1
1.29065799328612 1
1.04097350761753 1
1.01247608003193 1
0.94791872456486 1
1.61267494834356 1
0.659742709887994 1
1.24278456840002 1
1.20705471000163 1
1.55397637567714 1
1.01157668007682 1
1.18720209740005 1
1.68168205210924 1
0.914459713902983 1
1.61610431923721 1
1.23312949850663 1
1.35183620789461 1
0.761269121727559 1
0.707979345107165 1
0.592486753898274 1
1.070021647734 1
1.45519845154905 1
1.47650944851402 1
1.21276061319435 1
1.83125395742469 1
0.844933322823944 1
1.1911329826834 1
1.14684965275574 1
0.668836429171118 1
1.60125415832665 1
0.713187037738823 1
1.39259068013917 1
1.18351049502492 1
0.873525290415575 1
0.980941972312868 1
1.30245967750682 1
1.22943190995344 1
1.34348079905544 1
1.53529964556756 1
0.889150439207189 1
0.849939660261205 1
1.04699382920408 1
1.38735583623565 1
1.00554999352199 1
1.26339622675151 1
1.07634298126358 1
1.19193591543642 1
0.817834753093724 1
0.88840333095657 1
0.809521007982917 1
1.47865765352446 1
1.49908998486956 1
1.15903763473402 1
0.691116697135664 1
1.90953380716272 1
0.774613036858251 1
1.49679156042367 1
0.749081304524699 1
1.1452335905173 1
1.22672685191853 1
0.413936671102031 0
0.802209950134265 1
0.891585611533188 1
0.962085252453036 1
1.62190718957863 1
0.959190101138354 1
1.52621029906581 1
0.991496276746965 1
1.29694266694551 1
1.1099316353205 1
1.31169354409458 1
1.11447858112813 1
1.01551764823661 1
1.44413798838452 1
2.23394240061834 1
1.43069938739166 1
1.84027234664136 1
0.539687727562296 1
1.40745847848632 1
1.56435337273259 1
1.56305238416456 1
0.364960673239802 0
0.984468352860795 1
1.17676712689777 1
1.15519784097101 1
1.50321768517824 1
1.25675313387426 1
1.2360163441371 1
1.25218505358332 1
1.25914969692628 1
0.804516727762632 1
1.62074532644849 1
1.38885680232875 1
1.02745034736781 1
1.33293059517999 1
0.953759403415027 1
0.640221548898521 1
1.03948985503874 1
1.08917492155202 1
1.36927669708752 1
1.00289807765636 1
1.46388228046353 1
1.17611859342498 1
1.81215936191975 1
0.913262452629216 1
1.41914028426686 1
1.22922762888692 1
0.907205781157693 1
1.44658934125439 1
0.509590549741962 1
1.09164124600675 1
1.93571839371668 1
1.50804320331779 1
0.532331519709154 1
0.767096964750647 1
1.5079581602265 1
0.52899679798062 1
0.53332811741341 1
1.04465011217756 1
1.98697400461936 1
1.18466278537367 1
1.59769554595611 1
0.791415416379168 1
1.59109682066052 1
1.52714783322377 1
0.853088754529688 1
0.988130197091214 1
0.915806865445879 1
0.687916882512396 1
1.36505982888324 1
1.14054976234037 1
1.23492688364866 1
0.954620146402211 1
0.724505881251187 1
1.13327586949674 1
1.2058701271767 1
1.46381448151856 1
1.09754767994832 1
0.73052646889594 1
0.70861047662791 1
0.973160764736675 1
1.02726241658101 1
1.46210611179178 1
1.44808456392494 1
1.52893275626716 1
0.473164988995186 1
1.00926433757106 1
1.41681898253758 1
1.61618101551406 1
0.862266017821685 1
1.83476408884708 1
0.475689216663467 0
0.843577100702573 1
1.42861882671511 1
2.16335251812924 1
1.71886568650986 1
0.968240936566529 1
1.12018666991063 1
0.50602242988999 1
1.32887434837345 1
0.923531464720739 1
1.14541691134989 1
0.992981519069464 1
1.61227381793285 1
1.56971017912031 1
1.32613120818302 1
1.5723407011572 1
1.12836190112525 1
1.00175712918776 1
0.972015955631785 1
1.19279609792771 1
0.917995085399943 1
1.7863730407079 1
0.897098483397716 1
0.514328120497636 1
0.951860131652688 1
0.931185754161006 1
0.921848768453229 1
0.864772559144065 1
0.980170153920122 1
1.4266489723448 1
1.058429838466 1
1.41129486470078 1
1.35511175667971 1
0.389623957736403 1
0.302499233938861 0
1.27052442663812 1
1.47874963442205 1
1.26992078831966 1
1.62870516917009 1
1.66467508583344 1
0.809027168818734 1
0.962304729800268 1
1.30867155919983 1
0.5991918927699 1
0.599244023859849 1
1.5126834294481 1
1.21663731969827 1
0.726925141614642 1
1.25764230410116 1
1.00763690890426 1
0.76497732828757 1
1.08791524808641 1
1.41307286345622 1
1.06088732809204 1
1.17552618945012 1
0.266503823903457 0
2.02757816283064 1
1.03282543045655 1
0.902424613464539 1
0.68762767757134 1
1.68416038844104 1
0.85472883711303 1
0.453707765183068 1
1.73255570498901 1
1.19719693982913 1
1.23553769995337 1
1.40301335401396 1
1.18573366646683 1
1.34630793361507 1
0.809525019609804 1
0.803600939762343 1
1.97401750501189 1
1.58434042712669 1
1.11059006403388 1
0.357845259808734 0
1.46855882577798 1
1.29063289135957 1
1.00623412625023 1
1.31822241976789 1
1.8010949588192 1
1.13684720280597 1
1.49561314017999 1
0.866307021469031 1
1.44128929957217 1
1.24048052195042 1
1.10817224650437 1
1.71131358707961 1
1.30686594322665 1
0.895653046748751 1
1.86245421577605 1
0.884081031887553 1
1.19660133295863 1
0.950160996191554 1
0.838925832439869 1
0.542623153207565 1
0.781274923898524 1
1.27412687020083 1
1.67047833401743 1
0.0821162223449644 0
1.19582063570955 1
0.645917172209243 1
1.24396868438447 1
0.00938383869977386 0
1.13454271484816 1
1.09171975527874 1
1.35865075686393 1
0.117064941646073 0
1.64899083056552 1
1.26840762421763 1
1.52801101905411 1
0.485333418098267 1
0.880753851268444 1
0.894454552694055 1
1.42668182455032 1
1.27397639299975 1
0.831085768908822 1
1.43532709457339 1
1.0104616945737 1
0.853877198009265 1
0.795673696187779 1
1.23393989064891 1
1.58930577859718 1
0.955678163006417 1
0.852515566539159 1
0.917369166320607 1
1.30574016806598 1
1.37802190113 1
1.02825661194838 1
0.600769701833362 1
0.895717744186949 1
0.759846629850826 1
2.00953860269951 1
0.749410987592854 1
1.03387236204969 1
0.707408219348654 1
0.880938105829909 1
0.0535620372591847 0
0.923840363213365 1
1.26212586680559 1
1.02868722999327 1
0.0466508309798416 0
1.64516861283601 1
0.974301122648457 1
0.758136934647856 1
0.84735622306966 1
0.717632682683724 1
0.890787243216465 1
0.654072648169183 1
0.576496810378863 1
1.16716394612164 1
1.77709973390919 1
1.20924897363857 1
0.862353173560944 1
1.17639991723602 1
0.964270737734273 1
1.33371872432446 1
1.96012984625707 1
0.710560542079691 1
1.81011802653983 1
0.735638017821661 1
1.76624576365039 1
0.658299103672113 1
0.619906723335213 1
1.64613298487205 1
1.29227322874173 1
1.59083453296907 1
1.07431062356944 1
1.34857696117845 1
0.690232103347528 1
0.281437087177796 0
0.923600835211802 1
1.5913536350848 1
0.387931881884513 0
1.1566315880945 1
1.48236212763048 1
1.12031114750062 1
1.75288742294549 1
1.65622430195176 1
0.789256835265208 1
1.26915753978133 1
0.259442219647057 0
1.90762402836247 1
0.219622591592547 0
0.850658067103986 1
1.415137828701 1
1.95509247251498 1
0.526068846801372 1
1.72564401959178 1
1.4300042969155 1
1.64882623930045 1
1.70875447471088 1
1.11679090521965 1
1.38954301345739 1
0.848203331533097 1
1.99304065684666 1
1.56320067841188 1
1.43090001494134 1
1.41877094671615 1
1.15104629617795 1
0.630439531483483 1
1.0863558900919 1
0.867468133320426 1
1.32227629722606 1
0.825012210601326 1
0.789303301518222 1
0.398020436240526 0
1.19767262140849 1
1.39996542815731 1
0.743458965562983 1
1.29714023070985 1
0.485691958113878 1
0.960568247585102 1
0.885597318708429 1
1.12913850444167 1
1.41765432277829 1
1.00178315563458 1
0.842840990080756 1
0.55796705750473 1
0.751299064256023 1
1.40128885895735 1
1.2454120588991 1
1.02169797617264 1
1.36561009029061 1
0.87262499420528 1
1.18727856551505 1
1.57597770944866 1
1.19977107132186 1
1.38175414868255 1
1.36926281090163 1
1.65776539952163 1
1.31333343742755 1
1.11599359999337 1
1.42274194060295 1
1.03878487891144 1
0.924186634369076 1
0.676663979555564 1
1.23420148245251 1
0.358470129623116 0
1.35054542932091 1
0.874858896351036 1
1.80124806657742 1
1.67260533531892 1
1.4363248383176 1
0.675570697445118 1
1.51710634119579 1
1.14314850099953 1
0.59667249747704 1
0.728039922938785 1
0.750092733238773 1
0.253450175058462 0
1.43970890223862 1
1.06514416210232 1
0.639916810766426 1
1.10737954408256 1
1.37377259218553 1
0.745980709737789 1
1.47079616846639 1
1.26674511412427 1
0.800010347709926 1
0.885728385971903 1
1.71877732716463 1
0.641639663025436 1
1.05343529502768 1
1.24945431863469 1
1.51212134841823 1
1.25773787728244 1
1.24796000691722 1
1.23426939587516 1
0.579596228456375 1
1.2398324176805 1
1.24514886688074 1
0.784320133867361 1
0.823407797008455 1
1.45607994900075 1
1.04757454244339 1
1.00340264694515 1
0.850153341826936 1
0.679338273347457 1
0.492464391209508 0
1.55328489391809 1
1.38591136465281 1
1.12764512311602 1
1.57246242779037 1
0.988440818015775 1
1.87643370252822 1
1.46768954841689 1
1.57651405928198 1
0.183695845504972 0
1.36768974492389 1
0.423033436776093 0
0.811829227261387 1
0.963093192354919 1
1.27448002136453 1
1.76171964932527 1
1.04895443793805 1
1.53573965276037 1
0.794258618162943 1
1.12258660358335 1
1.33314163990718 1
0.0883499758882383 0
1.62216607294239 1
0.941907330552184 1
1.23076250562893 1
1.22811321083755 1
1.39730922355002 1
0.844488860848959 1
1.86013478973204 1
1.4294799362573 1
0.25276872181493 0
0.723514080743693 1
1.14468689072456 1
1.26155627313772 1
0.728485681969085 1
0.708699986994785 1
0.592044028896044 1
1.50418792129669 1
1.49843553601554 1
0.838542441142395 1
0.513204131438265 1
1.52532668713875 1
0.994027322650139 1
1.22799851951163 1
1.09793862816675 1
1.28593327335299 1
0.884128827876565 1
0.942644397962277 1
1.65673434900555 1
1.6971184340358 1
1.60641177688579 1
1.62760188544191 1
0.540453645003862 1
0.367300603548045 0
1.11106991440032 1
0.932064512819418 1
1.37621769281729 1
0.866521086008231 1
1.00052883255404 1
1.38726090932197 1
0.933676478085276 1
1.67275575874975 1
0.497859815015113 1
1.21645337159962 1
0.635794762543054 1
1.48339550854496 1
0.827404579534154 1
0.569296214208539 1
1.3442441856942 1
1.76020037176121 1
1.26375299963834 1
1.43198732770337 1
0.320407196336211 0
0.365680221993277 0
1.0894450269294 1
1.22811596316779 1
1.2991147942701 1
1.70919674239581 1
0.903343382146855 1
1.91643833011851 1
1.22752940633858 1
0.643572611795888 1
0.524716758350144 1
1.31064385800845 1
0.709545749726296 1
0.669344674156712 1
1.22159072156107 1
0.91121978294467 1
0.618661115166615 1
1.14031121471466 1
1.60418937055133 1
1.83439816661313 1
1.34088383506708 1
0.964272074342644 1
1.18527164528854 1
1.16162432322969 1
2.02458991890281 1
1.02499440320633 1
1.27519530680885 1
0.615295335214127 1
1.60438666017498 1
0.747608935739767 1
0.741136502498898 1
0.490461651553954 1
0.531976373728908 1
1.19353149880853 1
0.530197084183839 1
0.216573296180199 0
1.03725721636333 1
1.03494466491634 1
1.09882538172492 1
0.950943417518404 1
0.962627170978269 1
1.35747084167844 1
1.56540694055332 1
2.02000983329732 1
1.04935962600329 1
0.762027387264937 1
1.30101153253357 1
1.23186119244629 1
1.30363949469639 1
0.537712334741299 1
1.24167392671722 1
2.25085045485909 1
1.19586681318035 1
1.37388321858848 1
1.26056373909984 1
1.09675749654349 1
0.905217893194126 1
0.858738840052675 1
0.766703875706834 1
1.71349303174888 1
0.989884214600582 1
1.2786134681625 1
0.798084294147077 1
1.11164674877885 1
1.13877997896891 1
1.79025065625633 1
1.37401019540361 1
1.52549569078242 1
1.4489187363501 1
1.89394742426895 1
0.999451125285827 1
1.08520042881199 1
1.04127976985995 1
1.23021299774179 1
1.36058018745824 1
1.35036705478934 1
1.43057291875813 1
0.908650500921614 1
1.6792672863716 1
1.30540634698907 1
2.5360619506449 1
1.84138394428575 1
1.2975339964141 1
0.723870951464342 1
1.05160582135876 1
0.404063778257469 0
1.46911252386404 1
1.4997939558152 1
1.15367465188224 1
1.23870606599033 1
1.20900184005131 1
2.16497341227808 1
1.38372488617218 1
1.15325798883845 1
1.13348078111573 1
0.970741433319242 1
0.431319386421588 0
0.863106333629227 1
1.38927729929733 1
1.04140818164709 1
0.916930143229894 1
0.803159251836556 1
1.35239185727723 1
1.04016340443015 1
1.6901729626342 1
0.584932124948458 1
1.40527676006506 1
0.793338588964243 1
0.593242047886991 1
0.739599966330015 1
1.02482866323172 1
1.3991082115155 1
1.2623749261735 1
0.668313668520038 1
0.824659880537492 1
0.993169287674081 1
1.385586235794 1
1.60929001656896 1
0.629436905275759 1
2.10593673681727 1
1.32488944421129 1
1.31201201677066 1
2.11516476720428 1
1.10898176420997 1
1.53344718932344 1
1.48606023685253 1
1.12919626376286 1
0.963079614655614 1
0.0400920599526112 0
1.54100595160685 1
1.50395580895745 1
1.42337510192417 1
1.13156895265799 1
1.40577104924099 1
1.58137163270532 1
1.01297491261831 1
1.77365501019192 1
1.49577357943137 1
1.10688704400761 1
0.222568177317073 0
0.5219552733027 1
-0.0111143961288547 0
1.57268509836241 1
1.28186555960268 1
1.85153983276862 1
1.17300664948726 1
1.16342881911155 1
0.603106085022926 1
0.616209279710769 1
0.379733408385831 0
1.00698446676199 1
1.41476950317641 1
1.38867457002797 1
1.55600427405184 1
1.23233124426976 1
0.737082754188583 1
1.92483493885403 1
1.60081924468395 1
1.52358947016341 1
0.973990053756663 1
1.30428048795972 1
0.521807159753631 1
0.687392091599078 1
1.44011257215181 1
1.31661771600254 1
0.896316107661878 1
1.628654926878 1
0.977256112826994 1
0.344694571339399 0
1.12430918126975 1
1.70521099178637 1
1.28744983309599 1
0.742001568264972 1
1.09802532443601 1
1.23659716825095 1
1.60928559273729 1
1.35588101862997 1
1.21187048543678 1
0.192215080854952 0
0.533745839232224 1
1.24903337962489 1
2.15565032936543 1
1.64775377560664 1
0.804380233639533 1
1.44811861133645 1
1.52202645567041 1
0.474338463014999 1
0.521226523105124 1
0.592504138497045 1
1.17788870339235 1
0.873724220788407 1
1.469246214509 1
1.58376913838236 1
1.39804473779904 1
1.02198153451081 1
1.33291049067084 1
1.28500109310834 1
1.01637427458974 1
0.909811312888241 1
1.68192547034003 1
0.795606934597435 1
1.32101964173905 1
0.713504051126341 1
1.68896320107676 1
0.994770205582967 1
0.826007107352075 1
1.40974760168022 1
1.41915768377408 1
1.56705304316417 1
1.27300477654469 1
0.325444791699226 0
0.974777049119191 1
1.64528432199578 1
1.42458671590661 1
1.00475728680999 1
1.16149899642172 1
0.820144892146217 1
1.36763087161883 1
1.66427014824298 1
0.98160853881944 1
0.906583505614302 1
1.16671741540868 1
1.64637584727058 1
0.847089804501209 1
0.823332453098957 1
0.715429246634315 1
1.06209586764974 1
2.16833429700271 1
1.13810520776423 1
1.05057644965227 1
1.09636465713701 1
2.05432579834165 1
1.28086492381818 1
1.2634437670631 1
0.250157416580959 0
0.873055479106699 1
1.6810449219669 1
0.906365530456446 1
1.97193501707881 1
1.62193110004492 1
1.25156089809073 1
1.07273836500208 1
1.8862927551518 1
1.27554974822001 1
1.01603566896454 1
0.855317543455234 1
0.895393244093258 1
1.4403392954938 1
0.264063589003236 0
1.91105725921123 1
1.17019467615229 1
1.03192483596946 1
0.919967084621564 1
1.36367225511439 1
1.52598874449442 1
1.0527314349763 1
1.87923405333847 1
1.53694109990907 1
1.47824493379427 1
2.00065137060509 1
1.19450973778496 1
1.14146812869901 1
2.44376383397218 1
1.54387531275826 1
0.490209100734554 1
0.681284771174623 1
0.375108817686483 1
1.47431523098023 1
1.02775882198938 1
0.395163145560817 1
1.79744164601509 1
1.1745792965812 1
1.9979279980725 1
1.34779020139821 1
1.33855003719307 1
1.10216299211192 1
1.16314279633336 1
1.04893073637267 1
0.870073838233628 1
1.1082657630344 1
1.41468770001502 1
0.602669802400783 1
1.54677363262999 1
1.64876613961392 1
1.34082888272743 1
1.10996855019117 1
0.798793986898363 1
1.04651954294408 1
1.76239705678767 1
1.28401732982435 1
0.793269178411221 1
1.06660603921535 1
1.05889465679589 1
1.75124961944884 1
0.920280191259764 1
1.0314012424207 1
1.47031722556911 1
1.44652372290518 1
0.980500905069317 1
1.74732243333454 1
1.8282930523706 1
1.08543005384877 1
1.04090658559015 1
1.22704005502592 1
1.16889877336848 1
0.616311945243 1
1.23149743907844 1
1.17330575567201 1
1.43763938230791 1
1.00528079449796 1
0.956342490557959 1
1.04224762962938 1
0.790443521465981 1
0.905891499089732 1
0.663846773093606 1
0.513868468033472 1
0.840062243606167 1
1.467144337334 1
1.02531814420352 1
1.10363307755559 1
1.86204448138568 1
0.906460072624133 1
1.21936811130437 1
1.22217155031566 1
1.10999628667514 1
1.31352885048239 1
0.874220325456491 1
1.66491798225611 1
0.73009020691411 1
1.55716969914501 1
0.906593986472089 1
0.940650907084892 1
0.610114418817225 1
2.03707547416716 1
1.36860546137003 1
1.24724005967901 1
1.24279008613385 1
0.577965741739716 1
0.937130298646522 1
1.2440502241377 1
1.2968685708061 1
1.43527474228298 1
1.37895737710793 1
1.02271130569624 1
1.16253404245135 1
0.356764112795956 1
1.15518506447459 1
0.398184021483411 0
0.668980039019975 1
0.827855307404352 1
2.05820143056205 1
0.747277436506731 1
0.701563712355591 1
1.21588282225685 1
1.19495181540044 1
1.39122901192334 1
1.44990572375804 1
0.987435608519149 1
1.31710576954383 1
1.5019166737052 1
0.775038385275112 1
1.52482025121961 1
1.09670906809164 1
1.36438687935657 1
0.982841707047645 1
0.64327522541987 1
1.15296487221248 1
0.897906915063281 1
1.02350664037556 1
0.849921847097086 1
1.0628323290103 1
1.73895533791743 1
0.723631812323788 1
0.625413553867582 1
1.01810585864622 1
0.0704691177038723 0
1.77531956797493 1
0.463953835226665 0
1.77025563737656 1
0.791893159144361 1
1.65952324106629 1
1.20288571039693 1
0.72999951014919 1
1.05161441735185 1
1.00812742554028 1
0.872801305893884 1
0.595813825941393 1
0.509510343007426 1
0.781832506804733 1
0.414742795515493 1
0.646780501634591 1
0.952809394276319 1
1.3160273799945 1
1.72054815203387 1
1.43781044506968 1
0.017925039669647 0
2.04293057381269 1
1.36563055439417 1
1.319815716689 1
0.978207654747316 1
1.85313316616397 1
0.978696973424079 1
1.1097296555066 1
1.18564089769814 1
1.52448617040069 1
1.70104096579286 1
0.832323707502631 1
0.972321524179535 1
1.05075016457641 1
1.7339370427926 1
1.95218791979937 1
1.44724943385828 1
0.949032931450799 1
1.00574962269713 1
0.915115719037834 1
0.764327792346619 1
1.38301371817274 1
0.882864776666573 1
1.037536277266 1
1.11771232729268 1
1.77518493807891 1
1.29732304296814 1
1.597153386606 1
1.44477268747869 1
1.260705223493 1
1.60459490119693 1
1.53150711419356 1
0.887891293638255 1
1.05239169080706 1
0.832393070494447 1
0.858728526960461 1
0.701258076713129 1
1.39438324977779 1
0.859643142155792 1
1.75877428614657 1
1.02195126290565 1
0.188162516959065 0
2.16996265768971 1
1.00357276664562 1
1.19429105055128 1
1.32592365707235 1
0.84158465438236 1
1.50817678290195 1
0.994244025365027 1
0.811150888523667 1
0.575540453449729 1
1.211061978219 1
1.39649088014495 1
1.66000048042584 1
1.30040954579683 1
0.850184812712343 1
0.959952127284329 1
0.486891233629666 1
0.665793291152932 1
1.04968196945983 1
1.73534128548234 1
1.12601485141198 1
1.17592511607734 1
0.791915746050356 1
0.968398189721857 1
1.95482526924988 1
1.91225007966007 1
1.29614892792198 1
1.63799538261185 1
2.09922669809119 1
0.521330226833471 1
1.42237500768709 1
1.20266702481143 1
1.26371620145506 1
1.14973317799346 1
1.28496300585853 1
1.20596535090055 1
2.11630258234236 1
1.31714796979555 1
1.74756395975961 1
1.22077733037144 1
1.15248814731991 1
0.467098322781187 1
1.04687273725316 1
1.18425936971041 1
1.39746972606 1
1.39822302307163 1
0.949647239299583 1
0.832256504005711 1
2.32488063559177 1
0.589761054880991 1
1.05205921938716 1
0.697292204782864 1
1.32354467622737 1
1.23008175619372 1
0.902236161273829 1
1.85901036163657 1
1.33303565082016 1
1.33461617236868 1
0.982034526402061 1
1.45675380805834 1
0.300829667265537 0
1.34928781580216 1
1.63544807844835 1
1.31268325733841 1
1.06417607486027 1
1.37828299212434 1
1.46380148121147 1
0.803390829487496 1
0.432129006208475 0
1.42939246107909 1
1.20839229348138 1
0.274997098917404 0
1.15267165871481 1
1.09637715591444 1
1.72904860897431 1
0.918976749836442 1
1.48990202109165 1
0.879628625893759 1
1.37428547437561 1
0.927460700565215 1
1.24048861526224 1
1.21221044795306 1
1.47945342940319 1
1.59906387219431 1
0.525822480980265 1
1.52946553556314 1
1.71453393857237 1
0.337192150760718 0
0.663985498555035 1
1.67765322624599 1
1.12192436788346 1
0.818799560083229 1
1.15365411236104 1
1.12030333366873 1
0.908435929833093 1
0.779665449505911 1
1.18925724407571 1
1.19272353577536 1
0.93489814025957 1
1.42199804505061 1
0.470740853140909 0
1.33917192137356 1
1.27856161931564 1
1.22302522204679 1
1.48856750053051 1
1.14918101606726 1
1.72615477764561 1
1.69366775972918 1
0.940452796905858 1
0.64637430102135 1
0.955970009392831 1
0.985561816128527 1
0.927456317809172 1
0.928944861118167 1
0.752366633913818 1
1.34145087411447 1
1.77396356160944 1
1.99248233414344 1
1.14476791696932 1
1.84230487432271 1
1.4557317389844 1
1.21801929811848 1
1.32804294806117 1
0.583252092940584 1
0.282098142328467 0
1.87257020534408 1
1.37003110472876 1
0.413969990223448 0
0.365767676531034 1
1.02205991281644 1
0.547159675554672 1
0.842543855830228 1
0.762832697476765 1
0.781131304323837 1
0.66260036052113 1
1.04685339665272 1
1.22083297412475 1
1.63164033705194 1
0.768172861100292 1
1.45761156829197 1
0.460406905377433 1
1.39136181853067 1
0.762154142190266 1
1.05782826724784 1
1.68927020175351 1
1.04850586531377 1
1.38499743032932 1
1.20181135741179 1
1.01746989732214 1
1.01832973053066 1
2.04966812157298 1
0.894379908665731 1
1.7484477927397 1
1.29815684209919 1
0.533535526982324 1
0.54636603256014 1
1.54521373261647 1
1.89485947284288 1
1.38057104328989 1
1.30800574580177 1
0.373857913507879 0
1.81241902403664 1
1.08584029215569 1
1.30395386184176 1
1.43574852819241 1
1.84314892863466 1
1.09981530177267 1
1.29576340807117 1
1.71100604803414 1
1.39169082655796 1
0.774186087375781 1
2.13726594234574 1
1.44198445063813 1
1.98372452780574 1
0.519193772155642 1
1.47376774301449 1
1.34342974919036 1
0.837559699623406 1
0.93524897968763 1
1.32235440859615 1
1.56923152513763 1
1.56954560444238 1
2.58053995342637 1
0.775698798584202 1
0.749806113771109 1
1.2540627048942 1
0.716271154698322 1
1.28563030557962 1
1.28613528139777 1
0.998600698055033 1
1.42155146354439 1
0.297035610419408 0
1.77277234428217 1
1.35267582287722 1
0.824961372475954 1
0.785644739401057 1
0.746280475823236 1
0.879753336774071 1
0.672664814769071 1
1.29579969515279 1
1.28524610520875 1
1.52736930470333 1
0.962274047379668 1
1.20464866661018 1
0.915842733934674 1
1.49999743007304 1
0.322751629436039 0
1.26913022272094 1
1.45948621289805 1
1.30259374460593 1
1.66634157856073 1
1.16863149607703 1
0.834091595705183 1
1.05856471230636 1
0.945147224342784 1
1.85401499917492 1
0.965806652336283 1
1.19942851211345 1
0.850062318741388 1
1.01088852969868 1
1.51373002614565 1
1.33263263659152 1
0.228379375219491 0
0.969161279050538 1
0.864289629380139 1
1.36831192124016 1
1.35519344757979 1
1.70013865394225 1
0.814918084062048 1
0.591932172536095 1
1.12187696384018 1
1.47437459665394 1
1.90584362719463 1
0.711208846053516 1
1.05077142048667 1
0.571087022733351 1
1.06397388783027 1
1.5904476377713 1
1.31383649967973 1
0.326554393176186 1
0.891652704192868 1
0.834602321190701 1
1.3364091427483 1
0.945536000168732 1
1.4964488073863 1
1.04639795085103 1
0.528632472500253 1
0.948145141867456 1
0.7606617352048 1
0.943634154654656 1
0.74277018362352 1
1.14908211489701 1
1.60167950707867 1
1.83518276455555 1
1.07234729622655 1
1.01141574849978 1
1.0681086142614 1
1.57975140999511 1
1.27129841818876 1
1.15627009386532 1
1.72815743884643 1
1.30641874501015 1
0.763234631508579 1
0.911956883306218 1
0.966691446071666 1
1.3539707831326 1
0.566300826519134 1
1.06027988879063 1
1.14384020685661 1
1.36377811205578 1
1.45648482236463 1
2.15369820803986 1
0.990253920654379 1
1.87673677612892 1
1.55435169398649 1
0.474928395126823 0
1.41296961864119 1
1.6336849502733 1
1.23997532380308 1
1.31329267424017 1
1.45053416388685 1
0.548086120991475 1
1.40014164834511 1
2.05323995917857 1
0.857592361115943 1
1.3969535828793 1
1.00974962221154 1
0.834604815856281 1
0.622651597875981 1
0.670163805540521 1
0.855785055049903 1
1.16373311101126 1
1.20287912283038 1
1.59116260026338 1
1.90742485366731 1
1.28043103819243 1
1.02510430983019 1
1.48861531696072 1
1.57337799188403 1
1.39896005713504 1
0.957781736327709 1
1.36936848510775 1
1.28918458968897 1
0.917862661323115 1
1.60124911318828 1
1.21199773121211 1
1.59899353697467 1
1.29613407013052 1
2.03239235566624 1
1.41110963327396 1
0.015520896970383 0
1.18680122597442 1
1.04714324477427 1
0.778864191871639 1
1.0969023380248 1
1.20955972105688 1
1.30727224706124 1
1.56008915262582 1
0.818946448888799 1
0.931856406936839 1
1.08877437953453 1
1.09068595698977 1
0.965148191558735 1
1.55689778563878 1
1.24563564139146 1
0.707952205121024 1
0.914569769725858 1
1.18864937192799 1
1.22732259655575 1
0.832992397837521 1
0.990104479162207 1
1.46023923960043 1
0.367432231872565 0
1.77708684535804 1
1.19473857281284 1
1.43558226289899 1
1.16551623919853 1
1.6562007682974 1
1.00592158482199 1
1.38488855393766 1
1.70597998059012 1
0.861111111426491 1
0.963439522645907 1
1.02891710200792 1
0.542885246480133 1
1.28699286249466 1
0.896848565318979 1
1.28906130221801 1
1.20038789234836 1
1.50134758524545 1
1.58344226777228 1
1.36533508102978 1
1.62887193153385 1
1.02359644501745 1
1.32117791543066 1
1.00554979889367 1
1.2024311357824 1
1.3062951356776 1
0.614872385335077 1
1.65957952555312 1
0.902160452868356 1
1.09483303159509 1
1.25325762118585 1
1.34004994073578 1
0.73197701571946 1
0.54533701061702 1
0.728483577140218 1
1.37105908150466 1
0.103098572801167 0
1.17370781110938 1
0.702442265253682 1
1.3128064546977 1
0.237441122151774 0
0.875959417752536 1
0.932926932068405 1
0.917765577847225 1
1.16837069858937 1
1.07060302505784 1
1.01517924484589 1
1.99463975829854 1
1.10563571517543 1
1.71454507210902 1
1.85292330237956 1
0.83031323069906 1
1.11463539407868 1
0.752673011097849 1
0.837719861648981 1
0.541528985111351 1
1.83764290681615 1
1.25548184346347 1
1.20712257306808 1
1.7072035422129 1
1.44075987360659 1
1.11052963410396 1
0.820061836066689 1
0.825312319262469 1
0.843784401626289 1
0.982113058487282 1
1.19479086236504 1
0.585398127131967 1
0.826370875437464 1
1.19682157395742 1
1.18319091763362 1
1.12783200133922 1
0.49776261617874 0
1.63458441190016 1
1.07720326943888 1
0.825613315520429 1
0.583756659699848 1
1.44349600938096 1
1.03894874244584 1
0.515704429060907 1
1.83976316238997 1
0.815069998101591 1
0.713583982608966 1
0.101196125429719 0
0.293724205980138 0
0.771168864770955 1
1.61390852102709 1
1.99424544276021 1
1.74610468012315 1
0.176941830926421 1
1.35449485140455 1
1.86427960459391 1
1.02511927865864 1
1.26877242788927 1
-0.155407032504475 0
1.23351941846084 1
1.39830028244728 1
1.34995031551781 1
0.502952608311443 1
0.962773539362065 1
1.21677854769608 1
1.53979810529761 1
1.26221743720296 1
0.983437572972867 1
1.03218269108535 1
1.46490078931721 1
0.964116710460253 1
1.53411329030153 1
1.33789439584538 1
1.36247327242326 1
1.34340894825622 1
0.556326970109287 1
1.10883442990004 1
0.756119272399552 1
1.14199357468981 1
1.31884650454818 1
0.783869370295678 1
1.47549170311587 1
1.02129741609351 1
1.87175149647927 1
0.727398655261907 1
0.61143121084317 1
1.6359595101668 1
0.779385615997536 1
1.62182127133601 1
1.30084241514951 1
0.479655121086371 1
0.962949212705319 1
0.793550343070436 1
1.45908984402257 1
1.19438868293006 1
1.81377390059338 1
1.20420526046196 1
2.23267666557748 1
1.11310052886142 1
0.999786207929989 1
1.26427324598102 1
1.02814526710051 1
1.10784556369977 1
1.37748896217528 1
1.39552501207409 1
1.16888247839146 1
1.07072030892424 1
1.06084107337006 1
1.05068612548465 1
1.24233711562647 1
0.995925640844611 1
1.39396099729407 1
1.35610471859375 1
0.991126582346437 1
1.10987458156695 1
0.990090677611312 1
1.44058438203397 1
0.948373559836039 1
1.15708087505031 1
2.09455503098919 1
1.44841117285066 1
0.869738306809768 1
1.52678713498009 1
0.908716523907766 1
1.39768014629335 1
1.68603922917039 1
1.70798527326229 1
1.1702841979747 1
1.46493682506011 1
0.825059829781799 1
0.876241011605431 1
0.943184379563797 1
0.693806438343849 1
0.923876937012133 1
1.30397231184455 1
1.1960054363245 1
0.658448814364551 1
0.953418151115279 1
0.553725141583888 1
1.29819198444033 1
1.12082346355257 1
1.74973468136438 1
1.2109035981979 1
1.67677553165903 1
1.24895060425614 1
1.30718250138135 1
1.34681158422284 1
0.811150808641223 1
0.952144184761592 1
1.16803174130864 1
1.1590801528238 1
0.875640357059619 1
1.27558218253181 1
0.968773421779504 1
0.89359247145569 1
1.60621806889949 1
0.863507217772895 1
1.55997473613783 1
1.21970514309214 1
0.85025571887616 1
1.1212608296948 1
1.97627732138275 1
1.3592400767263 1
0.899813337044006 1
1.0118171017296 1
1.69611265126848 1
1.72905916434375 1
0.35608838588603 0
0.887577359995263 1
0.993178844510531 1
1.54879408023909 1
1.23687552881582 1
0.828583409181204 1
0.892826282609302 1
1.69296231845976 1
1.75450181026082 1
1.46984348835635 1
1.08870769494056 1
0.673713310488311 1
1.48170819030866 1
0.766661321603654 1
0.665838004416196 1
1.23480864013329 1
1.08265187766191 1
1.03438198405141 1
1.1875171408 1
1.95104476875657 1
0.0755918372523668 0
1.19299028162117 1
1.12762023096228 1
1.35442474715141 1
1.53263794273862 1
0.909531275260677 1
1.00214653680176 1
1.16449152038573 1
0.37725396669308 0
1.39694131095214 1
1.30561349250662 1
1.55992191179871 1
1.99496474141877 1
0.149521003645622 0
1.07427138252228 1
1.48162435414052 1
1.36153683640659 1
1.28812630016623 1
0.833366386845904 1
1.08049818653182 1
0.686183088046001 1
2.36306865233435 1
1.9205568375649 1
1.70734905371429 1
1.36167044884212 1
0.644799188066092 1
0.639737122690294 1
1.41079725071964 1
1.30275827238771 1
1.2452437974678 1
1.69679557570197 1
0.507279184750958 1
0.825744105559698 1
1.8153731327788 1
1.12174012104037 1
1.20871048233863 1
1.53800871576937 1
1.38593648095344 1
0.981987944209701 1
1.28571452692253 1
2.1364953316564 1
1.23016916078715 1
1.49655385347624 1
0.792644809484984 1
1.00614977192268 1
1.06664762139845 1
1.28836475074737 1
1.09233009672079 1
1.04327207168773 1
1.36839213018206 1
1.1512313379376 1
1.44294088845281 1
0.443678432172403 1
2.02406548493764 1
0.641918266600231 1
1.32322549778089 1
0.616247849352284 1
0.648858236257462 1
1.10149585973261 1
0.236447962709456 0
0.855537937188606 1
1.52869252384293 1
1.25356598996697 1
1.10986787056091 1
1.81718258588356 1
1.2598356110222 1
0.79443910247728 1
0.745153515643648 1
1.09398402556367 1
1.13606298916599 1
1.57678013924782 1
1.40255782614879 1
1.16409621808842 1
0.558891134017024 1
1.66424498507344 1
0.976286289671958 1
1.13896471930509 1
0.87931313870816 1
0.876804002126548 1
0.834077442943336 1
1.63642549703571 1
0.64145152570871 1
0.996686122025264 1
1.32880375274347 1
0.708878988084393 1
1.52231970368684 1
1.34590239054629 1
0.378845838761795 0
0.435149448914278 1
0.885050762079122 1
1.70705227232316 1
1.06015619450118 1
1.92527879443226 1
1.0770318365247 1
1.18979186125379 1
0.947849124586252 1
1.40754218299074 1
1.48506920446987 1
0.806807922329087 1
1.55733269040341 1
1.45299268326471 1
1.4149135661446 1
1.36966806513636 1
1.55457802628997 1
0.991629980776056 1
1.25816840970955 1
1.81895320123872 1
0.880175563520633 1
1.15773391903404 1
1.21086339994342 1
0.921061238941157 1
0.995887537980954 1
1.7414170975973 1
0.916576547403882 1
0.985819142864694 1
1.21222368005551 1
1.69118340891585 1
0.778953604899515 1
1.06414484289991 1
1.54257816344045 1
1.20482383416346 1
1.50785466435466 1
1.50043100497775 1
1.03105443787963 1
1.90818876254342 1
1.20778380507172 1
0.637902492533343 1
0.610077740483738 1
1.96108643129347 1
0.799899933498067 1
0.744202415768349 1
1.88293715165373 1
1.15037802396491 1
0.723311442586103 1
1.54193242287455 1
1.21485926174269 1
1.04077711943826 1
1.31480893966854 1
1.68643569592797 1
0.538513089245902 1
1.44711437972382 1
0.380248705410644 0
1.03134335379593 1
1.07311606625828 1
1.44120277171762 1
1.29236269863174 1
1.9627527071196 1
0.727203252488728 1
1.41928354271894 1
0.64531961500372 1
1.54731993053067 1
0.921753510121293 1
0.590684560334442 1
1.50821062444293 1
1.39146953343795 1
1.57265816956339 1
1.28307821936763 1
1.33981188603343 1
0.887594428779066 1
1.44338230527127 1
1.27624546642952 1
0.653561905681701 1
0.958364454099772 1
1.57408059168232 1
0.391466690693499 0
0.14299091619599 0
1.0424758190515 1
0.979538908053809 1
0.850147686409891 1
0.786933990376221 1
1.08567312895986 1
1.06293213265144 1
1.56262528720426 1
1.65702481233346 1
1.40849151440973 1
1.56544392315854 1
0.931506551838907 1
1.28080361661835 1
0.969194995436073 1
0.904545465598342 1
1.815564588902 1
1.67572225538629 1
0.510277325678529 1
1.16627542893801 1
0.610087768312712 1
1.25686270519939 1
1.39758717517227 1
1.4193088409887 1
1.2223372080751 1
1.27374878771983 1
1.12627684125423 1
0.731101981300799 1
1.66071125069653 1
1.60555879488249 1
0.870877884528221 1
1.20192427904415 1
0.508909159998593 1
0.588853224730208 1
1.17965044163694 1
1.04646251936441 1
1.13433744743907 1
1.39520350007507 1
1.42497652856546 1
1.88648756333037 1
1.50425836310721 1
1.51399305901308 1
0.52081641718317 1
1.55553702097552 1
1.49190124252509 1
0.209662236401266 0
1.1493830060249 1
0.917294854190446 1
1.02411642467044 1
1.48184810575754 1
0.987451307943997 1
1.35993464537305 1
0.808088297881896 1
1.19638837650386 1
1.60472951779358 1
1.26002555809034 1
1.21100113628724 1
1.46837388728605 1
0.137506823460816 1
1.28883525497798 1
1.42388895817912 1
1.42769015935156 1
1.38474499825195 1
1.85597020776754 1
1.22842795040881 1
0.933285768412754 1
1.80475318067142 1
1.03267203605621 1
1.03797881431396 1
0.999507163678725 1
0.484611553250953 1
1.46195077900794 1
0.572347943320961 1
0.855033480731309 1
1.68416839478601 1
0.920712456456971 1
0.818822955499345 1
1.81814087121598 1
1.19573155256648 1
1.18514866427609 1
2.00049102285595 1
1.27594072931305 1
1.16076934630855 1
1.75380815382032 1
1.10314367627728 1
1.74618205524659 1
1.5330707509319 1
1.03914368849282 1
0.991278334457101 1
1.4903769672199 1
0.781348934744913 1
0.224558670309449 0
1.32850558157499 1
1.38632990444328 1
1.34292871514164 1
0.536591568415321 1
0.621492025298416 1
1.84171312799948 1
1.14064361336119 1
1.11024342322913 1
0.631832905232429 1
0.760920079572774 1
1.41281524205458 1
1.574462203096 1
1.32273893417973 1
1.4749840819132 1
0.631364576225279 1
1.3647461871641 1
1.35953551747724 1
1.68525081803065 1
1.32521959095019 1
1.79645372568119 1
0.848199300707182 1
1.48490456829968 1
1.35446833728736 1
0.670112023726981 1
0.940685782714319 1
0.964854840629247 1
1.30018471473188 1
1.74049509173121 1
0.597163783444896 1
0.977945504537257 1
1.20666898519809 1
0.755027084499699 1
1.1682570526305 1
1.09699843910503 1
0.231828717944294 0
0.619874658844242 1
1.48749566627478 1
1.18868219664819 1
0.498220545847396 1
1.30603597763862 1
1.55018743106692 1
1.00750401357026 1
1.49946223747483 1
1.99334149827417 1
0.948340677239767 1
1.73882609257796 1
1.2135643837907 1
1.24554922646542 1
1.50159036017349 1
1.16271854926457 1
0.761900027177594 1
2.04004803569015 1
1.05206476333432 1
1.21739515418996 1
1.24094991605262 1
1.52080399403958 1
0.525626322876231 1
1.33402687790807 1
1.25323074486871 1
0.636380857311255 1
0.78997693851439 1
1.89819011522078 1
1.25567515309899 1
1.24997726327123 1
1.18603762046108 1
1.27749522463751 1
0.464955122223134 1
0.475505941844704 1
0.895281206670995 1
1.05386786387388 1
1.47309111549238 1
0.578336589125951 1
0.907044778353128 1
1.9014447518825 1
0.0583262516600195 0
1.29859840669163 1
1.47700154048621 1
1.45511232694488 1
1.42697891148382 1
0.828042610227897 1
1.89141019886673 1
0.976783572384898 1
1.43935125100636 1
1.94975324074109 1
1.58499278602954 1
1.44225734863562 1
0.20348952685943 0
0.944109177192682 1
1.34729202065013 1
1.08983449583367 1
1.20265518602044 1
1.27864363024113 1
1.24739675517743 1
1.0382396705364 1
0.993166480832474 1
1.10227519940536 1
1.35820261124631 1
1.34240642338144 1
1.64580362490595 1
0.76277284301943 1
1.49904760921507 1
0.386387562657464 0
0.855710306388985 1
0.993108675271693 1
1.73415256185199 1
1.83559706598566 1
1.05712008377423 1
1.50234736798278 1
0.533780863000212 1
1.03116702811721 1
1.08655333095548 1
1.22175914548992 1
1.27756345329256 1
1.4693903559114 1
1.3970772376403 1
1.28186826783937 1
0.539995753136721 1
1.1440742156778 1
1.01981115001721 1
1.08770531878584 1
0.718000114318924 1
2.09182942322739 1
1.45147801742614 1
1.44446072459369 1
1.08311485157095 1
1.14026126028091 1
0.821384843399894 1
0.591555255461349 1
0.78836865406532 1
0.446302928603312 0
1.42136475547048 1
1.57601931160526 1
1.45452840149204 1
1.40675519890253 1
1.70142324184161 1
1.79797299964569 1
0.523183858274607 1
1.23912273850175 1
1.19117145057354 1
1.58562571231119 1
1.54192069497621 1
0.96242091040385 1
1.25750756455392 1
1.6414682457691 1
1.47078554437436 1
1.56899374676809 1
0.572431484982147 1
0.988098539673776 1
0.844820669161006 1
0.941168274737024 1
1.88144052532913 1
1.01905505250625 1
1.5877925961072 1
1.60004741754146 1
2.01563275707339 1
1.47780491095097 1
1.34982246077001 1
1.28285089865623 1
0.828540326575332 1
0.984461798282982 1
1.34596727582933 1
1.24749759435663 1
0.94470017390585 1
1.0933559872155 1
0.472844804721457 1
1.29385831140936 1
1.48506150861693 1
1.35019262716848 1
0.960176652674752 1
0.801213082158074 1
0.976059965254673 1
1.72552286489777 1
1.98524267190952 1
1.02940850259555 1
1.86913840913299 1
1.36745996696327 1
1.62265199936199 1
0.965638269375135 1
0.98360175888421 1
1.17704215733202 1
1.36758672912708 1
0.899179203249151 1
1.29085425028183 1
1.1849325924494 1
1.1125287965488 1
0.890147407770421 1
0.888253081541582 1
1.60420879164133 1
1.81033815079679 1
1.83703073054261 1
1.55612311305576 1
0.827592194337942 1
0.818646485668171 1
0.540776530213109 1
1.50286329143472 1
1.64671355939638 1
0.528754163758244 1
0.903880807046869 1
1.25366105147025 1
1.62013292744427 1
0.0206871901306742 0
0.836253135691779 1
0.987320152432721 1
0.900614453114332 1
0.343677857179592 0
1.05012871327352 1
1.25393680416417 1
0.964812373356284 1
0.881543140878629 1
1.57384641902497 1
0.325457233613031 0
1.10156222759972 1
1.52543874960133 1
1.24605904989232 1
0.947540120892176 1
0.601547980814275 1
1.65731858423411 1
1.80682478680915 1
0.486918560246286 1
1.54586032568483 1
1.03375025699455 1
1.05638906863376 1
1.82591780616198 1
1.043761219152 1
0.938819092069555 1
0.950778377984293 1
1.03293039282571 1
0.347233903369872 0
1.40216517642712 1
1.53825710799133 1
1.13971890702202 1
1.47168676747749 1
1.49929656803714 1
1.9402247289786 1
0.746066352167064 1
0.747026818354853 1
1.0799708629214 1
0.67889539948077 1
1.60772614513851 1
1.85480829434687 1
2.20925954549877 1
0.993672612811106 1
1.05728451958744 1
0.562387288751218 1
1.00705655441261 1
1.12503582710878 1
-0.0583693571460052 0
1.21882456055562 1
1.02646484507868 1
1.69184619461424 1
0.978014430189526 1
1.35588446546031 1
1.57228432706428 1
0.818362774189658 1
0.791791361863304 1
1.11761806362077 1
1.17430177486831 1
1.35950114768632 1
1.09019682983712 1
0.836430437080922 1
0.207384083356765 0
1.32035282487504 1
1.86339728813956 1
0.940668251818398 1
1.94659380298357 1
0.544681258974421 1
1.01914452191868 1
0.624780560733787 1
1.87115881830574 1
0.78352578830031 1
0.598097053132103 1
0.451964038309449 1
1.39646335806912 1
0.55539130458233 1
0.650180386746409 1
0.961257312432843 1
1.29990772688327 1
1.43753819063098 1
1.72247519040915 1
1.53252780595537 1
1.41515510879238 1
0.79041032037056 1
0.975000115542704 1
2.27005081886925 1
0.997252175670099 1
1.0868275715553 1
1.1327804673659 1
1.21633850603333 1
1.31319162328487 1
1.27326159815171 1
1.53667671312737 1
0.9696942290123 1
0.632418053327839 1
0.729331811874429 1
1.810275473009 1
1.35517195111906 1
1.63263478288983 1
0.646629091376108 1
1.5144990030017 1
1.21667791344873 1
0.83864911768548 1
1.5595766184863 1
1.45833850843329 1
1.03025415212194 1
0.594109699730078 1
1.25871996096558 1
1.12959079681824 1
0.636502164499162 1
1.68401174340785 1
1.18816199168496 1
1.91567559777396 1
1.29211680952621 1
1.11910770328396 1
0.616411209628602 1
0.563961231626493 1
1.87742914672335 1
1.4549323285064 1
1.61591713371698 1
1.56000134584904 1
0.614039866084695 1
1.04767197900676 1
1.25837140498037 1
0.69367443051156 1
1.83211885790142 1
1.33346070368505 1
1.46444122004769 1
1.20277482673832 1
1.533270338972 1
1.21050744449135 1
0.866662211999981 1
1.43557777225283 1
1.34529069216532 1
1.32193171603203 1
0.782390561123029 1
0.813626668232635 1
1.44394525097794 1
0.496163786616441 1
1.04806322337459 1
0.777861148320448 1
2.37298753468885 1
1.94241755737276 1
1.23776645441161 1
1.00136100246214 1
1.84992190145613 1
1.46602301236156 1
1.16050347712066 1
0.809580217557638 1
1.49506460400543 1
0.807949022468738 1
1.46271621037058 1
1.2304997218957 1
1.38019175985143 1
1.27158348439703 1
0.938293461755162 1
1.1996722438487 1
1.09380042191726 1
1.32137772645894 1
1.37176345476642 1
0.937413712521421 1
1.39786844770265 1
1.81212147320138 1
0.885009256322254 1
0.581852333955889 1
1.0523586601471 1
1.16727342622135 1
1.39373715158259 1
1.47451890859809 1
1.18419508897947 1
0.934438142596028 1
1.20160567842474 1
1.26046066289011 1
0.652901039492745 1
1.14079645659482 1
0.610821047129442 1
0.737532309112908 1
1.5261446888985 1
1.75210296054333 1
0.921965810297157 1
1.43502306546745 1
0.913158748241818 1
1.22117437121097 1
1.75044991256227 1
1.16359566954835 1
1.32980501140775 1
1.28534017827394 1
1.72092278673657 1
1.17059185895304 1
1.04577580592052 1
1.04480980808847 1
1.00464754364769 1
1.42436964832871 1
1.43568268753261 1
1.58361325566449 1
0.767650630843072 1
1.35978954188044 1
1.55243153375283 1
2.17444527522125 1
0.811016482817687 1
1.18836289749431 1
1.22972164950713 1
0.779386385125337 1
1.0920841046291 1
2.0732245634574 1
1.2441783140961 1
0.539184598423011 1
0.731084668203719 1
0.787993065122652 1
2.1279913897478 1
1.5329947385725 1
1.02384751485576 1
1.56784807041646 1
0.714272778607115 1
1.79168975511229 1
1.22808937330128 1
1.14858685720324 1
0.468874179239663 1
1.86526727503893 1
0.841075108848992 1
1.48916181597656 1
0.765291793914426 1
0.396727297064541 0
0.869037814484447 1
1.31829048005337 1
1.32262768928858 1
0.750787324514588 1
1.18508029372777 1
0.803441928306773 1
1.32244494404628 1
0.90723009691207 1
1.26822620052285 1
1.6674648384062 1
1.01497258979569 1
0.0928269034441421 0
0.597965223525428 1
0.704466443868391 1
0.193158190957958 0
1.08311375918453 1
1.33755091502446 1
1.21362996820207 1
1.06544646924724 1
2.04061507392162 1
1.01874717830998 1
1.25571347008378 1
1.74814873333472 1
1.2049605342719 1
1.70617639776927 1
1.93791488205665 1
1.60772961232101 1
0.936433354756479 1
1.20046325614344 1
1.35223131372801 1
1.60799723936305 1
1.29027535560643 1
1.74507373551673 1
0.466077360864101 0
1.65625484099297 1
1.76355612727489 1
1.45047601800959 1
1.00695000600619 1
1.64665221419128 1
1.24906479268855 1
1.201788309119 1
1.49304237098579 1
1.46447247727372 1
0.412910208383135 0
1.14550495412861 1
1.73934595206941 1
0.719544217416497 1
1.21752312993578 1
1.16200726154498 1
1.24434283549509 1
1.4587111993901 1
1.01110086833774 1
1.14434957965842 1
0.777936899489779 1
1.34997307680809 1
1.24826497553892 1
1.0226335460347 1
0.887052652220575 1
1.07196519643535 1
1.19337466432402 1
1.26984509746045 1
0.457530441093169 1
1.44944153804046 1
1.23976796839741 1
1.24660418005634 1
1.49183745116841 1
0.839037298261538 1
1.17703319086552 1
1.71834098084402 1
1.25965529495266 1
0.470683686038049 1
1.12801491078746 1
0.447579612894802 1
0.20757621674974 0
1.23184774710336 1
1.7159766156255 1
1.3675678907164 1
1.82577025830032 1
1.63990348815082 1
1.14947581478404 1
1.19014730484998 1
0.840297593069735 1
1.26793814830159 1
1.37482521719242 1
0.852758476628582 1
1.17848576166965 1
1.598812959504 1
1.29469297177454 1
1.58805808772298 1
0.855716635822617 1
1.06211396530426 1
1.47966461855564 1
0.993722409829871 1
1.34936584921986 1
1.47961511262537 1
0.742955767193339 1
1.30562390318653 1
0.994787247202194 1
0.443098283796803 0
1.17162519365715 1
0.865312837096555 1
0.651986693698899 1
0.778248428216469 1
0.965452719928419 1
0.847577574453709 1
1.00344670745592 1
0.490523182870554 1
1.61787775585833 1
0.348574735674561 0
0.766147216630746 1
1.41692498666192 1
1.47423420325064 1
1.7594890884658 1
1.28379881855388 1
0.783751404053093 1
1.25697411267037 1
1.636283645695 1
1.03795289725906 1
0.521619739055373 1
2.12730576862788 1
0.669019839837847 1
1.27088342403074 1
1.08641823087293 1
1.24413057075249 1
1.31814549185349 1
1.14819216937175 1
1.47113795158653 1
1.41030039615031 1
1.86501911744305 1
1.12040717664545 1
1.18003146562188 1
1.02922273097864 1
1.36928313236418 1
0.87882049015732 1
1.85682300416558 1
0.836870378164303 1
0.996270283066937 1
1.76530359833666 1
0.47449732342743 1
0.825139724996455 1
0.407568596303239 0
1.62669713040989 1
1.51220055542169 1
1.27151979132798 1
1.32236057680851 1
0.875400294975706 1
0.836562671229709 1
1.30026957796882 1
1.2592883571265 1
0.385246587282073 0
1.56146648974128 1
1.63993147043579 1
1.40322569030423 1
0.650475283539232 1
1.35146767043499 1
1.83601509047592 1
0.652025979752193 1
0.696774924098256 1
1.18306731144348 1
0.564199158078174 1
1.19131149190334 1
2.14561255193444 1
1.16667387824231 1
1.07695967040083 1
1.2399593519667 1
0.940783350150609 1
2.22163247198997 1
1.44935252399331 1
1.13788392807989 1
0.819535218085795 1
1.22250268914475 1
0.676857965277672 1
0.984512909369072 1
0.873066863679056 1
1.05558483236673 1
1.70096470245833 1
1.28388075759098 1
1.25770519675724 1
0.945572741043123 1
1.19944784186101 1
1.26594596105122 1
0.629572642812864 1
2.07014282137813 1
0.733464131156668 1
1.31343066639089 1
1.14560696780391 1
1.11390303977059 1
1.71704448176839 1
1.65465734639537 1
0.511388441046718 1
0.288664148612524 0
1.05773048816291 1
0.690505378435834 1
1.24700146297589 1
0.737486457743721 1
0.349499987021827 0
0.796432770976943 1
1.16118085609112 1
1.65298668434753 1
1.87017978304525 1
1.12730208576195 1
1.14845598716117 1
1.48503297237843 1
0.989584964006087 1
1.42861212735341 1
0.913732770790836 1
0.643487089603678 1
1.16200081839067 1
1.26935149781089 1
1.51917957520551 1
1.28799348674966 1
1.40900561971375 1
1.181334534665 1
1.30307359992946 1
1.22549662247928 1
1.69938243745969 1
0.950674424150504 1
1.02848121281213 1
1.03125530043449 1
0.450118142826466 1
0.972684847870796 1
0.882338478112945 1
1.81728792179059 1
0.292333170319875 0
1.38822233496568 1
1.39628634838193 1
0.564694137485248 1
0.563742833118311 1
1.96616413567511 1
1.27856526736677 1
1.19669172487188 1
1.13743920911804 1
0.369399819691181 1
1.77635994094987 1
0.335519577243396 0
2.07369032625581 1
1.85297746318723 1
1.22067222400334 1
1.67648045330964 1
0.481063440506134 1
0.928682733510231 1
1.37147870456886 1
0.231979250343629 1
1.06354167020708 1
0.601450962414024 1
1.45068062271337 1
1.9105367210504 1
1.34146726799456 1
1.80204910841597 1
1.37593749858638 1
1.13970348575037 1
1.0127578980633 1
1.02259767233018 1
0.683125947440773 1
0.396743585979425 0
1.72246409734889 1
0.745421522711746 1
1.20540302930051 1
1.38876465078498 1
0.782926279980043 1
1.02342896174594 1
0.663595694227323 1
1.17215068278974 1
1.21438395171961 1
0.471841378910726 1
1.47926044874888 1
0.333944659495387 1
1.34310717452011 1
1.87017323922596 1
1.26301580321471 1
1.26721330050057 1
1.84889704548082 1
1.50617194333018 1
1.14574511826061 1
0.574825036989271 1
1.25355896405641 1
0.76635067568851 1
1.64496092831154 1
0.922123250294167 1
1.84710319434235 1
0.205026795943396 0
1.77494101963185 1
0.434666660226031 0
0.700958219577658 1
1.52213401583938 1
0.71674935801614 1
1.58707191149142 1
1.81693504934101 1
1.36212115143108 1
1.52154468756601 1
1.9233560757905 1
1.70684480492587 1
1.11707009790945 1
1.6331667132306 1
0.741992257407626 1
1.24935118812362 1
1.27249136272512 1
1.20494012070866 1
1.04048407459618 1
1.65601167515941 1
0.835981251172182 1
0.906493302535495 1
0.547768551365649 1
1.39550933988492 1
0.730287163329899 1
1.00122162985302 1
1.45830875009677 1
1.58311230087712 1
1.54156007184783 1
0.887133230124957 1
0.893439699381218 1
0.841636355546414 1
1.48039848812029 1
0.914255508642001 1
1.38568779788007 1
1.00316397037573 1
1.21058673446578 1
0.906713066821402 1
1.14739592924693 1
0.43065033006394 0
1.05882780032688 1
1.84058990993604 1
0.358263018885144 1
1.05720917852163 1
1.1362833559801 1
1.51631270513154 1
0.684973009764249 1
0.807345789504467 1
1.60886927761668 1
0.96026422540357 1
1.83632516715004 1
1.24083867356074 1
-0.0177829374998675 0
0.861575591364549 1
1.03512653030079 1
1.22676433559738 1
1.53019002762037 1
1.29395400003864 1
1.38043637306701 1
1.06002651268525 1
1.39698612717973 1
1.01470376061544 1
0.864453698807912 1
1.2142114270922 1
1.36796412344849 1
0.895961010706166 1
1.28881994542089 1
1.61092508795482 1
0.852142174826185 1
1.40000096601707 1
1.13749597369012 1
1.39523202266919 1
1.71118866417713 1
1.17717249779423 1
0.687198829501517 1
1.67951566500134 1
0.702600534629307 1
1.54846581353006 1
1.06186002854377 1
1.82123267177141 1
1.15497897665907 1
1.74511277940904 1
1.59428881843308 1
0.555156947982504 1
1.51314820021172 1
1.76566706819661 1
0.632944272932877 1
0.622319330529376 1
0.678706299179736 1
1.25624034435197 1
0.782561198634999 1
0.611437490246528 1
0.520266643786367 1
1.51946422863363 1
0.63026257403343 1
0.996133954909975 1
0.830185226211392 1
0.501081416748623 1
1.98862131533621 1
1.23302608516712 1
1.57705316996529 1
0.977265715400552 1
1.14024108714755 1
0.754434063623345 1
1.56693831738029 1
0.812526123980858 1
1.11750801899039 1
0.834645336148593 1
1.35619513960711 1
1.66087309326993 1
1.24189598545329 1
1.30751289386081 1
0.648125715394422 1
1.02420689836356 1
0.279648567775512 0
0.646511593859834 1
1.18088322519232 1
1.71948596100678 1
1.09597473438088 1
0.884758674321849 1
1.05601979159655 1
1.31080912028456 1
1.47554686923402 1
1.03139306402545 1
0.68892586872705 1
1.09510726259885 1
0.714087948340571 1
1.67167847966471 1
1.31782400722261 1
1.19251889675087 1
1.36716619949991 1
1.43829691922877 1
1.59464280064111 1
0.864986124574662 1
1.11809732573451 1
1.03298403605523 1
1.88701212125542 1
0.773443872390711 1
0.762166273976917 1
1.34489297878134 1
0.764550522030513 1
0.600529186285661 1
1.24987219345739 1
1.09030751567519 1
1.2228474361902 1
0.505488028070472 1
1.85173534772999 1
1.2821575735177 1
1.1430231190782 1
0.612521877890388 1
1.13471794886022 1
1.63381084257535 1
1.41328202262444 1
1.65798497954772 1
1.54635218268459 1
1.37448138680432 1
1.47824400521256 1
1.09711822638831 1
0.756690706720799 1
1.11010751641918 1
1.52515081305143 1
0.655482944331794 1
1.06988815518106 1
0.239446336051335 0
0.450353873747589 1
1.1919730347999 1
1.00716037756683 1
1.01103898273181 1
1.52224241901797 1
0.999529085191395 1
1.54138467543047 1
1.26341044606395 1
0.936462440932043 1
1.08360922478172 1
1.56234833729181 1
0.451784219386725 0
1.27828351807659 1
0.54110324313805 1
1.35272712993484 1
0.989918434091614 1
1.26837358658369 1
1.22507631318619 1
0.90489661832896 1
0.784807613719438 1
1.25081772823566 1
1.11391689943832 1
0.45108248602227 1
1.50579770857682 1
1.30928039551296 1
1.59754307490222 1
0.456098666631557 0
0.839346861549435 1
1.03542165443688 1
0.806070148116988 1
1.55060611170486 1
0.88570393445558 1
0.750600013593276 1
1.30322461507058 1
1.32615986970403 1
1.77528530380063 1
0.916002636489708 1
1.02348572186082 1
1.42189386912595 1
0.759968679112938 1
1.28541739076871 1
1.43171995710102 1
1.48678851635597 1
0.287295156807433 0
1.24092447284205 1
0.99407206897464 1
0.328719037551682 0
1.51653050475186 1
1.91203173495431 1
1.12415448743441 1
0.662953607463279 1
2.05403908084986 1
2.08438019352732 1
1.33132359594403 1
0.547573508624233 0
1.46927890103234 1
1.70021118563728 1
1.07174402822017 1
1.32226545152787 1
1.15208043402066 1
0.499009980310969 1
0.729294499107377 1
0.805055638667618 1
1.25024167868868 1
0.767593922597348 1
1.73945214120472 1
1.07060887430141 1
2.02270539124927 1
0.0629898767824674 0
1.26329832466123 1
1.69974528937191 1
1.06383853625255 1
0.50860422213326 0
0.580429344889579 1
1.45030080593208 1
1.38084842156911 1
0.648287337666284 1
1.0926892031893 1
1.61555105232541 1
1.39387957169586 1
1.63508619768406 1
1.52825776497125 1
1.40241039551253 1
0.924152081994106 1
1.82477745623688 1
1.64340597009467 1
0.143856835277732 1
1.09276200276813 1
1.24095918354739 1
0.850771501961564 1
0.210141773657481 0
0.573408948342699 1
1.00730055364411 1
1.85339657997816 1
0.455760487469342 1
1.57235350210594 1
1.26201443918274 1
1.9399835010249 1
0.0605938491384623 0
0.646535118999344 1
1.40332793200176 1
1.51034069837064 1
0.803351276241823 1
1.4922970519905 1
0.047820366196902 0
0.710286691512199 1
0.801902448211829 1
0.730643762187163 1
0.652128407023069 1
0.895509330025263 1
0.524620735904934 1
1.00062491540426 1
1.62573093876353 1
1.74976631395217 1
1.22806742725346 1
1.70964044677833 1
0.962691674026418 1
1.54788106527638 1
1.23180320441975 1
1.36628402039286 1
1.57071235572306 1
2.00641902647924 1
0.694478121525826 1
1.01365912264283 1
1.00746239364259 1
1.03596483683229 1
1.12499887508366 1
1.36463951444342 1
0.9414790322421 1
1.13742029909549 1
0.546730199085483 1
1.3423984452942 1
0.979543131584973 1
1.72897166618489 1
0.646131653145955 1
0.921999516922081 1
0.679424691635193 1
1.26568006651626 1
1.85473250092021 1
0.675064295123062 1
1.67459110196393 1
0.896397703732495 1
0.762616378361256 1
1.44891202047194 1
1.46339317166443 1
1.301320107209 1
0.803091311627766 1
0.353412770249858 0
1.14158421541533 1
1.07934407389685 1
1.36702674585454 1
0.318063397709944 0
1.28711503027958 1
1.75534630743769 1
1.01317764490707 1
1.54992410795296 1
0.969608011244068 1
1.09458583543981 1
0.976737387355833 1
1.44319023211708 1
1.49382570823631 1
0.94447031061191 1
1.08286723493014 1
1.3187876009608 1
1.2188362724497 1
1.1209733244791 1
0.596507774366956 1
0.678403288925004 1
1.73815683733929 1
1.041903001633 1
-0.308372179165122 0
1.69183081409373 1
1.28445383485782 1
1.46310198494448 1
0.823553230353358 1
1.15993920365538 1
1.27239852146206 1
0.631610169897444 1
0.967680459810361 1
1.83515269998074 1
0.922247089113637 1
0.702793625776515 1
1.20020651753089 1
1.45872436802323 1
0.538070749660123 1
0.560270467397552 1
1.16864248978867 1
1.12308442936077 1
1.20386951867211 1
0.910527163266296 1
0.936279089239667 1
1.27811694384272 1
0.657335699407023 1
0.206128502283904 0
0.882085066345144 1
0.694957363047755 1
0.782322337019865 1
0.904245944351412 1
2.26125062294754 1
1.10606807743372 1
1.30496175755738 1
2.29609984282206 1
1.29243872579234 1
1.69208081161466 1
0.673610852668153 1
1.09011028285239 1
1.67325290198478 1
1.33910650581086 1
1.42200300101996 1
0.947879123315884 1
0.825045004073222 1
1.83060256010448 1
1.22411606379311 1
0.832125455124926 1
1.29799273186637 1
0.886978013082467 1
0.695928151113178 1
1.14182214921443 1
1.36593720301206 1
1.13299161227625 1
1.33104165473379 1
1.06558672421639 1
0.176812027668014 0
1.42783347547627 1
1.28889253049951 1
1.74159016132306 1
1.24604423746048 1
1.20342621940909 1
1.15861507299785 1
1.51142026300001 1
1.04485188327623 1
1.26412222866346 1
1.26996046955407 1
2.00503943997555 1
0.34286900231317 0
1.22970573007738 1
1.67156612515144 1
1.89208830598608 1
1.05602944645177 1
1.30679205892317 1
1.05754808160634 1
0.748642334532405 1
1.66752385787468 1
1.34822418266453 1
0.392200157344754 0
1.15346561627523 1
1.33062416405906 1
0.752747466655192 1
0.435930315314963 0
1.14076831372701 1
1.88809267550911 1
0.827310954252152 1
1.26987566524553 1
1.77793859539072 1
1.32003908108955 1
0.647377924153678 1
1.70763775306794 1
1.41357018053258 1
0.700400464410723 1
0.882184711404327 1
1.02212013571779 1
1.75739464717042 1
1.62770889090573 1
1.68791066049313 1
1.76571200210844 1
0.859188984828135 1
1.28992335673074 1
1.48364331498601 1
1.61871565752865 1
2.04520251570655 1
0.747799687750082 1
1.63618189539354 1
0.635959486166311 1
1.01946469195407 1
0.674251049004584 1
1.32124529756658 1
1.04294073695248 1
0.0896458822886483 0
1.22451486979939 1
1.08249040336581 1
0.631896488118751 1
0.774426255078682 1
1.16930656290233 1
1.0490642941082 1
0.858359640165207 1
0.55727428372981 1
0.766218919837364 1
0.702732494019118 1
1.02273504190494 1
0.748351851158157 1
1.06329780613729 1
0.689475559506601 1
1.31436200475541 1
1.757822986958 1
0.379393809167316 0
1.08819913012821 1
1.32098516744643 1
0.861750584198456 1
0.78720553875765 1
0.559270477426275 1
0.277672081819307 0
1.34571276919234 1
0.835972692453437 1
1.00806603159149 1
0.971424917798162 1
0.747253527515267 1
1.33560714405804 1
1.68726513591977 1
0.902889738743059 1
1.82280189301599 1
0.373699728297 1
1.67083349689873 1
0.239287262608409 0
1.01453142832067 1
1.58130914050961 1
1.06145146828214 1
1.39518587863922 1
0.957104719028051 1
0.927809340506297 1
1.86485086209897 1
1.7487059134519 1
1.09896930408423 1
0.250965323204666 0
1.06382130404935 1
1.84612992512085 1
1.20922414388272 1
1.52999376021405 1
0.545284589642379 1
1.57301134194086 1
1.43682008846503 1
1.19302562803638 1
1.69925283259737 1
1.3710137511777 1
1.86178578129247 1
1.20791481514693 1
1.05146338891594 1
0.940809226403534 1
1.07825103433509 1
1.39093872369005 1
0.605318262498673 1
1.58098649828207 1
1.68125547302587 1
0.934291780252646 1
1.54954725617316 1
1.74767053306493 1
1.90640890077087 1
1.14202248174994 1
1.32129835803809 1
1.55447839339352 1
1.71806803599319 1
0.622290691799328 1
1.6790143125135 1
0.862184693765589 1
0.639608153778646 1
1.39823407274613 1
1.22039595153756 1
1.32086037992097 1
1.17037135642601 1
1.62945077082362 1
0.739570538294786 1
1.48963895943497 1
0.706596854627309 1
1.52302790020259 1
1.4589784117328 1
1.32051953739003 1
2.1122331942676 1
1.49119194697244 1
1.38858991921929 1
0.790251099602081 1
1.01860894521363 1
1.49572337123635 1
0.880862783670404 1
1.68645645229051 1
1.5453279755972 1
0.559560973111696 1
0.601628600975121 1
1.29428705045083 1
1.27799873565039 1
0.961023921546755 1
1.60267552501668 1
1.1105677221853 1
0.814622063494579 1
1.75697208517057 1
1.30124862003539 1
1.70465242451769 1
0.559809250755351 1
1.19508838142288 1
0.777840622796017 1
2.12612627299224 1
1.78101977099028 1
1.28484587934025 1
1.53186727530016 1
0.79079511086309 1
0.826243916098574 1
1.76590676548825 1
0.993865408002866 1
0.842287400760095 1
0.810849565869377 1
1.49666290573168 1
1.58385255232887 1
1.44095397798664 1
1.5103846297456 1
1.00726995067384 1
0.396067200024486 0
0.417969314681884 0
1.40468646857469 1
1.04449128864859 1
1.26720901618249 1
0.749829402064233 1
0.916740737721345 1
1.02269852225736 1
0.662965558252991 1
1.09881680581219 1
1.04349884196262 1
-0.0576761389167694 0
1.08944909990047 1
1.65628793360137 1
1.02161814128187 1
0.863560325307581 1
0.579720469148744 1
1.6247115725888 1
1.22351607149471 1
2.07454251104188 1
0.631782698880072 1
0.219933949725994 0
0.278388212148939 0
1.26137721080567 1
0.788347196778924 1
1.12682632573514 1
1.75336772338588 1
1.45813334337084 1
0.94107916920193 1
1.27774191065159 1
1.39913320749535 1
0.897566441227001 1
1.4711218125643 1
1.52653124800376 1
0.934811661841049 1
1.20077155492716 1
1.23226964964682 1
0.254351116955947 0
0.599453659454775 1
1.34811954425826 1
1.27629941437248 1
1.22182591121009 1
1.69865288617871 1
1.10838397968883 1
0.772485980861154 1
1.76944431880492 1
0.934701703615908 1
1.69762168336174 1
1.47950058701232 1
1.27158637274563 1
0.347823837328783 0
0.941470153653104 1
1.06809640602819 1
1.37543935305813 1
1.45712631139472 1
1.60321241384926 1
1.65303913937641 1
1.43688894460067 1
0.995082894904669 1
0.955931096328102 1
1.30870906294009 1
1.00222873051052 1
0.320409972634711 0
1.68048779165003 1
1.47928939413314 1
1.51840015803966 1
1.16384867165181 1
2.05573205502246 1
1.38667534791278 1
1.91871022697256 1
1.08462190144437 1
0.472564675933585 0
1.42902380849158 1
0.870132377271463 1
1.41673656643226 1
0.805604217926547 1
1.40263205683523 1
1.2864255914096 1
1.0697876003934 1
1.48122420717615 1
1.00262961469831 1
1.21939151234081 1
1.64637645403921 1
1.02863503758841 1
0.745305278954121 1
1.37095173750471 1
0.967193882104758 1
0.548641681527537 1
0.858065459827656 1
1.36786222552889 1
1.3421468051853 1
1.20323962908781 1
1.76879258016267 1
1.36191944281839 1
0.858757946055461 1
1.91838804195131 1
1.55139019950175 1
2.22930469510715 1
1.05752312446173 1
1.61742239533709 1
0.900224361856414 1
1.10565018602946 1
0.714397788397496 1
1.01058564468315 1
1.34741377932706 1
1.27861617830035 1
0.965181656927097 1
0.930702949191751 1
1.35403391038388 1
0.637716151861346 1
0.81946319916737 1
1.80812965020424 1
0.737442740355821 1
1.2822475500464 1
1.67735719483816 1
1.27052939369073 1
1.45224039728991 1
1.25769583992937 1
1.85423313959026 1
1.5448360747497 1
0.602374389649029 1
1.60593212858824 1
1.44399626380778 1
0.588732385715368 1
1.13994827582212 1
0.580204932513107 1
1.18674014018792 1
1.72247970483074 1
1.52535825997627 1
1.22909730623053 1
1.42367679407031 1
-0.36578228178652 0
1.42727717907701 1
1.34192940054988 1
1.13318373278816 1
1.02271331471426 1
1.24922941625974 1
1.68437025728802 1
1.3272874735944 1
1.38716125330741 1
0.770577100888455 1
0.999931909714088 1
1.6945575713774 1
1.68261061486903 1
1.0332808648573 1
1.4536632108043 1
1.28800259495621 1
0.840294616510628 1
0.973701748357855 1
1.48557644843402 1
1.37076258211285 1
1.1006276425398 1
1.58953114388028 1
1.20869996098611 1
1.16071068495975 1
0.8085578037458 1
0.632138475233188 1
1.34999997446643 1
0.984358594865755 1
1.24463397086382 1
1.45584361396426 1
1.41636703853128 1
0.566911128679402 1
1.11991190086486 1
0.764338474286306 1
1.37853229315809 1
1.27919372892501 1
0.891840656072943 1
1.80590462076482 1
1.42127181139752 1
0.949354434399528 1
1.06460615686064 1
1.75935400939513 1
1.75198688337816 1
0.409318768294426 1
1.11898687556791 1
1.58291891113828 1
1.43106532594919 1
0.805146182994454 1
0.521804239384346 1
1.10209771738633 1
0.684608277803758 1
0.871018547700267 1
1.79891707071676 1
1.05273388913326 1
0.499992497544707 1
1.87308611356365 1
1.03433645605406 1
0.852948625096482 1
1.32526620105092 1
0.377032971307451 0
0.70272712746176 1
1.04048697203151 1
0.893517424039122 1
0.81602095932923 1
0.85301092237784 1
1.37194960783506 1
1.04468707832722 1
1.04139169624413 1
0.72017903619411 1
1.38807207089183 1
1.05896135108013 1
1.67659689869846 1
1.54400206240338 1
1.56062090804826 1
0.78204959005001 1
1.14859188929979 1
1.09621217544013 1
0.914463636923994 1
2.33483126555225 1
1.13668346921895 1
1.11456544366759 1
1.21688800682849 1
0.658021753031711 1
1.40878329922764 1
1.49141997232327 1
1.88177233066556 1
1.59472669227187 1
0.274922345271701 0
1.23057386322976 1
1.88465267897421 1
1.27870160652656 1
0.475337028686229 1
0.304593417792704 0
1.26265676775639 1
1.31209843417861 1
1.37306816533517 1
0.338198692417163 0
0.908176994308349 1
1.39507769439541 1
1.27363132564971 1
1.69199626624499 1
1.37399295848125 1
1.1685567333168 1
1.12638441782718 1
1.31044180423717 1
0.335077916865753 0
0.835079056163752 1
1.80351158503442 1
2.05212187763428 1
1.04465256480634 1
1.83743126897774 1
1.46796721436226 1
0.951256827588462 1
2.12002699709231 1
1.18131988427992 1
1.52591789080803 1
0.347668009822908 0
2.18747208085399 1
1.34901329760476 1
1.30105617238866 1
1.85264586394719 1
1.1920664863309 1
0.427237846177785 1
0.974457713630742 1
0.545927630263851 1
1.44842766633574 1
0.973332184325465 1
1.24098412438547 1
0.745822706808829 1
1.32570449671709 1
0.543995364449912 1
2.15040423281501 1
0.930472606405722 1
1.36319790879777 1
1.05972837541321 1
0.439206545932507 1
0.813756362704094 1
1.68673242129196 1
1.62108372944137 1
1.5212391317749 1
1.33752100818462 1
1.62212040910444 1
1.02114507843665 1
1.15518916142081 1
1.05523341403584 1
1.75132933490958 1
0.706436808211075 1
0.946759995447011 1
1.10631017946506 1
1.58041771575227 1
1.00258169725872 1
1.01637404592821 1
1.09420281224119 1
0.000393272370468628 0
1.16908972099734 1
1.32272833380354 1
1.34498797396197 1
1.35802671956082 1
0.75885060138122 1
1.21143322856296 1
0.421541451077371 1
0.990934903387064 1
1.2811485760266 1
0.815836632213482 1
1.7840465075413 1
1.05126462965467 1
1.65515957696332 1
0.933681788008114 1
0.214615234692913 0
1.23754011069539 1
1.06109948063097 1
0.799723993798236 1
0.730776395373327 1
0.87298365766331 1
1.37769334116462 1
1.22858730546115 1
1.86947785560988 1
0.990049758519302 1
0.783289497614101 1
0.711413582328959 1
0.807766048980354 1
1.64193823258087 1
1.70726498792274 1
2.10893137344317 1
0.291281408019697 0
1.49428503882665 1
0.931982360634035 1
1.07173480519752 1
1.08167723037367 1
0.988402604640895 1
1.73291058785614 1
1.94779684050818 1
1.28435547955384 1
0.710628755350414 1
0.555055392762355 1
0.947599210069611 1
1.07312859711445 1
0.9665312082816 1
1.28495743096897 1
1.37148446596596 1
0.756146891465064 1
1.36634528000335 1
0.777509671967169 1
1.1697382875284 1
0.912935798715833 1
1.64375096953678 1
0.44299068940739 0
0.48141199896037 1
1.05501277446756 1
0.824963982992381 1
0.445895820592848 0
0.835653261891507 1
1.12692648293607 1
0.283466841003139 0
1.28877191211559 1
1.42094486941768 1
0.849371065074976 1
1.45662063186625 1
0.631276638890446 1
0.696954762126237 1
1.30761362106836 1
1.55131825391399 1
1.16475889588148 1
1.64130213092566 1
1.97692050592603 1
0.973094396624377 1
1.57639436652932 1
1.18380995690365 1
0.413097299114878 1
1.25882583797651 1
0.806760703799699 1
0.949629278457909 1
0.764733424215552 1
1.37470456987228 1
1.72136933413695 1
0.831077487682469 1
1.99638506963557 1
1.73629272880372 1
1.72171499964265 1
1.6420418929326 1
1.19896737662637 1
1.35630053678119 1
1.03547928711384 1
0.958105030505173 1
1.71710783600097 1
0.98002039994449 1
1.26158644286092 1
1.55306736840899 1
1.22169761079642 1
1.42977101621846 1
0.71615268806217 1
0.752705147109144 1
1.1708141509195 1
0.48309152604954 1
1.14703687999798 1
1.12711408991794 1
0.894280338428076 1
0.975206155583227 1
0.940083506475664 1
2.36356146441113 1
1.36826460797853 1
1.51818562894662 1
0.595608948002704 1
-0.019547608987024 0
2.19046770383717 1
1.13956286895827 1
1.29463413095174 1
0.587556128666841 1
1.20788025225145 1
1.78612394338676 1
1.00805151821582 1
1.39539007878392 1
0.871071823112576 1
1.14843898919837 1
1.46820121878436 1
1.39191278842954 1
1.89206020075331 1
1.80564414812558 1
0.684083835265654 1
0.569105116803941 1
0.80235468631514 1
0.377590048060838 0
0.593006080314326 1
1.12553036564218 1
0.23580916043395 0
1.29981335390393 1
1.72602339233665 1
0.848230369346536 1
0.999313863855113 1
1.40883281822958 1
1.58794157298832 1
1.85363457709384 1
0.469645415386573 0
0.637587604752053 1
1.54931763825403 1
0.731467064780139 1
0.276319822896147 0
0.649072889833992 1
0.843951518702231 1
0.751206689328488 1
1.24517271011531 1
0.629128296487065 1
1.08176053006166 1
1.46765137724114 1
0.789253335421135 1
1.72286071422995 1
0.597842143630929 1
1.96327962098518 1
0.897242005138481 1
0.58098162523054 1
0.622918726610264 1
1.29911991871154 1
0.722527003639486 1
1.62244286400221 1
0.381072258892527 0
1.06148348184561 1
1.2510725441829 1
1.2500997755577 1
0.700790504713279 1
1.36795178910792 1
1.23721593782271 1
0.916940162798222 1
1.91020736987236 1
1.43495901948063 1
1.5006507015627 1
1.29832583722879 1
1.31654000024523 1
0.954751430460058 1
1.02563744252387 1
1.10318957835627 1
1.59606572485748 1
0.527179628431013 1
1.318603785187 1
1.21107633422734 1
1.28802908685771 1
1.28755934948531 1
1.47710840183091 1
1.94823918337602 1
1.41924092341368 1
1.12937288714759 1
0.355728493454559 0
0.84715287912085 1
0.40701312789545 1
0.433640428386207 0
1.31530341750259 1
1.93767146817292 1
1.40787673192043 1
1.77252787949972 1
1.60766175309545 1
1.69202445143449 1
1.1045885385158 1
0.821210482689404 1
1.25520159212671 1
1.4433748294683 1
1.13750361238757 1
1.49858781045274 1
0.754659932106731 1
1.64859782434712 1
0.265876880129293 0
1.11448804168099 1
1.50712948135224 1
1.49149731398693 1
0.613807961163329 1
1.37011842646887 1
1.11586581628488 1
1.04935537757094 1
0.804827636619574 1
0.14961736760618 0
0.974833078414203 1
1.29586624748403 1
1.01375330932513 1
0.551710313227721 1
0.846088286298254 1
0.911772683768418 1
0.433068602496667 1
0.975524828547512 1
0.487830433200195 0
0.891499075468194 1
0.803392412992663 1
0.943744553914747 1
1.98462609947506 1
0.736504952660371 1
1.48531197918563 1
0.825343540334555 1
0.772085349244992 1
1.14660845502883 1
0.919358915974207 1
1.16657900575168 1
0.989559200546008 1
1.11079281176795 1
0.60009265740674 1
1.20314744193159 1
1.10421949623218 1
1.4601938393008 1
1.98180308289654 1
1.58031959451607 1
1.16265364815292 1
0.980875196953298 1
1.06304670851051 1
0.900049258910844 1
0.34285795048666 0
0.87406321269856 1
1.16613191255575 1
1.37363948913863 1
1.52835567922314 1
1.27663304042883 1
0.632078900506603 1
1.36068255738991 1
1.55099781491115 1
0.882744131465892 1
1.41750612472762 1
1.35279198991694 1
1.26913238741695 1
1.28128834001771 1
1.33205810762555 1
0.934212301250368 1
1.53718291528843 1
1.13236603796176 1
0.16985192582714 0
0.592836975045432 1
1.10819028926383 1
1.353027120713 1
1.19849511186274 1
1.07321588599901 1
0.991740771912387 1
1.49305430336041 1
1.07551609533087 1
0.900012636429985 1
0.606527888786521 1
0.649595228106242 1
1.13836283306123 1
1.01662676807099 1
1.37340351506727 1
1.44125320495444 1
1.08077518787295 1
1.1983254471261 1
0.964529839236752 1
1.21107583739785 1
1.59658390951075 1
1.03407533152786 1
1.25056690301436 1
0.477805294676336 1
1.03960751768891 1
0.835834471410623 1
0.546038991777975 1
0.752662478164916 1
1.04020690767502 1
0.942045624968691 1
1.22772972162916 1
0.890943772517387 1
1.72895313741888 1
1.33436513010789 1
1.72403583084475 1
0.924383941754527 1
1.77207423474958 1
1.11300703325853 1
1.88311716541355 1
0.877542215906119 1
1.15980975793089 1
1.69349678350229 1
2.03777225498137 1
0.414225391247686 0
1.41268364587285 1
1.05688635143199 1
0.203032933757859 0
1.08905426869734 1
1.18307687271867 1
1.44890364991835 1
0.951779178298764 1
0.756959177584946 1
1.65154955629885 1
0.963336614089623 1
1.8722893818135 1
1.25096927584227 1
1.1512574969968 1
0.979085640788055 1
0.752121888364502 1
1.44914984162651 1
1.64783026335692 1
0.842809199442505 1
1.46682179667297 1
0.540206836944717 1
0.703811670194261 1
1.70557566800345 1
0.821815179502971 1
0.486077750339895 1
0.749165364657895 1
0.862521672013848 1
1.32329350322478 1
0.462848866824292 0
1.30992352205607 1
0.742069875928785 1
1.83296480913548 1
1.08005746740889 1
1.17993511889906 1
1.47181448867327 1
1.97772531246004 1
1.28815213241394 1
1.32723432607061 1
0.792919243909906 1
0.422865323098374 0
0.876272556545877 1
1.24619843745438 1
1.12127868070768 1
1.13934044670218 1
1.16904616200659 1
0.897955766558145 1
0.893592780610638 1
1.19804851582219 1
1.03314697795363 1
0.216930096690816 0
1.46989207181983 1
1.82853142012953 1
1.14079657792969 1
1.44843276311538 1
0.912453305718319 1
1.18792295434645 1
1.14520383075446 1
1.61365243910094 1
1.65600010294886 1
0.232976415847741 0
1.51358212348248 1
0.808289342697224 1
0.502944426372404 1
1.37466737340554 1
0.306023236461307 0
0.83231392647038 1
1.44996912410704 1
2.06694127933966 1
1.67682517529958 1
1.71289295114257 1
1.68545379627796 1
0.406393427938749 0
1.14019220621775 1
1.15079823227789 1
1.7263111400453 1
0.974874690159835 1
0.629621044348282 1
0.894007741946481 1
1.39950417026771 1
0.454409703795454 1
1.1788936775415 1
0.364408060913328 0
1.36551453000132 1
1.69534253167021 1
1.47853870386612 1
0.94481738182856 1
1.23243028959926 1
1.17686768385599 1
1.19162880839101 1
0.897785892555077 1
0.786547552835028 1
1.3052384154022 1
1.14213935200691 1
1.31366261849529 1
1.18454640893232 1
0.406011712432966 1
1.9281846250135 1
0.789699953554984 1
0.733573493529937 1
1.3430730951142 1
1.3722771749622 1
1.6440310064809 1
1.23048516473342 1
2.21700449478263 1
1.14866703260176 1
1.45074051783687 1
1.93033566059979 1
1.45790457254532 1
1.26431819911184 1
0.990052669035882 1
1.44106552869325 1
1.08750200464331 1
0.768431090139333 1
1.16524606464189 1
0.97057031196665 1
0.533416853884498 1
1.0660322643812 1
0.824609600404017 1
1.04094457767554 1
1.38390226522826 1
0.876888873930255 1
0.857292340182182 1
0.893253270519585 1
0.724246793750922 1
1.36011646846917 1
1.08178637254363 1
1.26477196819026 1
1.49731549882985 1
2.07869203050892 1
0.703518914578519 1
0.645807214268367 1
0.616896008615855 1
1.70039315588255 1
1.36247652477594 1
1.5285871241711 1
1.01887237942835 1
1.1636772698231 1
1.36745869063127 1
1.12176779118977 1
1.13096061892032 1
1.26974390183671 1
1.05270139813676 1
1.47742558047065 1
1.00126141301215 1
0.740167627677822 1
1.11839660530351 1
0.204026229119101 0
0.850010081948085 1
1.28833105332513 1
1.43566847340957 1
1.77808836752921 1
0.351819264387026 0
1.38938216861891 1
0.973741053568084 1
1.8935483977245 1
1.58320452149945 1
0.937999974869655 1
0.333946176850827 1
1.57249758151389 1
1.36931022907553 1
1.74075203996105 1
1.21988854707318 1
1.86195679459832 1
1.02448520628364 1
1.62001688036115 1
1.11183358865068 1
1.77989354127881 1
0.981746854795824 1
1.24152686122286 1
1.22885380763368 1
1.08979540048248 1
1.4536547666717 1
1.015424333889 1
1.19396419649127 1
1.33790827549025 1
0.734273694629234 1
0.839754052256531 1
1.37749842596367 1
0.886060108485879 1
0.46543493187632 0
1.62802513662771 1
0.705353681602054 1
0.476488847656273 1
1.10185837644477 1
0.86118929557461 1
0.794675934520169 1
1.14255505743206 1
1.44222607822563 1
0.428310410678681 0
0.741575280448632 1
1.45709291161671 1
1.08599560684921 1
1.53934025406439 1
1.38609336886264 1
1.4987643375732 1
1.61347708503509 1
1.14669714402303 1
0.62494092821068 1
1.38594210231642 1
1.38655237590545 1
0.86852507469233 1
1.3014603217059 1
1.10513117234853 1
1.66359344029558 1
1.82214066592618 1
1.85028033458853 1
1.11593912059932 1
0.941810075147915 1
1.62929897822425 1
0.964553166135854 1
1.34852125096002 1
1.30427750283328 1
1.6487296846929 1
0.652797437388239 1
1.07475981325097 1
0.648536461484986 1
0.775944213954133 1
0.343639436828807 0
0.309758384302899 0
1.35506157305183 1
1.3272604218824 1
1.41373314559659 1
0.920222007982167 1
1.33651286729359 1
1.3969035253279 1
1.38936633246768 1
1.39458671928339 1
1.39129614528285 1
1.38255895078685 1
0.545052015836135 1
0.671036041949539 1
0.763974596386482 1
0.659640947568294 1
1.80473196075302 1
1.76475139756205 1
2.00921819661423 1
1.2510219237706 1
1.89747761182673 1
1.64382352131322 1
0.95239412967838 1
1.4639199986137 1
0.102235690638484 0
1.64599273953541 1
0.842819650235452 1
1.53452331685257 1
1.17059724586944 1
1.30665687454285 1
0.673868372928727 1
0.914453235638118 1
1.13448631101888 1
1.29274455381144 1
0.77825801891146 1
1.21323826178861 1
0.791693001203041 1
1.60224891398892 1
1.15930016528783 1
1.28007474113023 1
0.498922963980648 0
1.27541736921744 1
1.3838482346521 1
1.09412552934578 1
1.36906661940904 1
1.43379821453949 1
0.828790057967185 1
0.956023571971617 1
1.18280541817676 1
1.81029722729101 1
1.4223250326097 1
1.96500712070722 1
1.27676115439357 1
1.59915919745377 1
1.18343122314528 1
1.24994370297176 1
1.00565225461591 1
1.53231758015319 1
0.772628127956759 1
0.764774915547571 1
1.26513071166043 1
0.843204081691455 1
1.62491896588512 1
1.23243697522875 1
1.34812208964967 1
0.931146652754283 1
1.12645450240664 1
0.360718991589442 1
1.68528433586614 1
1.17304582703695 1
1.09034298168056 1
1.41054705213689 1
1.53302591259799 1
1.17565329712034 1
1.29675783643326 1
1.06646750863109 1
1.71130257389519 1
0.537107821344549 1
0.977243568973982 1
1.14931456438709 1
0.811084559447088 1
1.56385789611931 1
1.18872522278216 1
1.25871938444784 1
1.08635888809974 1
1.57362295940484 1
0.766990629049993 1
1.47136575535852 1
1.61060353302432 1
1.48731311313132 1
1.07139113138468 1
1.23859123822537 1
0.919655919312449 1
1.18239689433518 1
1.16853622399367 1
1.02583699738683 1
1.35454307152235 1
1.34040244203582 1
1.12377261031323 1
0.810908066219731 1
1.08719127182568 1
1.07239153295712 1
1.50263921230627 1
0.793127547136986 1
1.17184969970796 1
1.36847099400039 1
1.28672727204737 1
0.826327598234182 1
1.00677749759751 1
1.54138830522713 1
1.30163749331898 1
1.17519928262528 1
0.604545034377341 1
1.4924263429932 1
1.45435488299296 1
1.85145577905261 1
1.2269733159335 1
1.30640771563575 1
1.86924440437021 1
0.584460552985457 1
1.3765928008563 1
1.48170598156891 1
1.00821339868742 1
1.26054528776536 1
0.879774771454066 1
1.23169373638194 1
0.264710715277494 0
1.28435692764131 1
1.38723470872458 1
1.53171824862205 1
1.02096341987248 1
1.97775181245151 1
1.21915524717704 1
1.54582716337066 1
1.50075977683761 1
1.12609413214582 1
0.999059742896501 1
0.8239280618348 1
0.813133722806704 1
0.798668890686526 1
0.800321547176936 1
2.22500808268635 1
1.03543937588634 1
1.62205282554308 1
1.39003584607264 1
1.16546350438159 1
0.826704820544768 1
1.4075513359082 1
0.971399545472356 1
0.55617745830715 1
0.831731807010568 1
0.749876927587108 1
1.65828997650288 1
1.14406339090311 1
1.6726466893193 1
0.572504748400606 1
1.29635181854948 1
0.610273468114026 1
1.68794819657347 1
1.77450466507853 1
1.49114651636931 1
1.3708775489594 1
1.3943625031433 1
1.68829680788501 1
1.3020309420563 1
1.20912414477315 1
0.920230196073673 1
1.45008619282771 1
1.46631328009383 1
0.711975547055891 1
2.45979832672596 1
0.609502934151806 1
0.941091871569047 1
0.488117669309861 1
1.15787490850263 1
1.17805453777216 1
1.25098374363484 1
1.48283823053583 1
2.06084785445628 1
1.33782087740686 1
1.24799097340003 1
1.16997980859576 1
1.585286458899 1
1.31925861949997 1
1.27682711707515 1
0.54848753831174 1
0.580886892929733 0
0.981084328994294 1
1.91813119695117 1
0.359798884301112 0
0.442175976713655 0
1.34465570941388 1
0.678671364930886 1
1.28603932949781 1
2.01094309380081 1
0.770728824833202 1
0.667262779045955 1
0.911714348569621 1
1.90859798543862 1
0.795281160888479 1
0.930746173197316 1
1.90465484941784 1
0.750637790988297 1
1.10672698057401 1
1.88342667026698 1
1.41031424836868 1
1.43705858266917 1
0.0114316669858802 0
1.59054463670652 1
0.897985341178822 1
0.926262703594964 1
1.85761241807207 1
0.962282330716804 1
1.12429295114554 1
1.23270448029663 1
1.59659614045165 1
1.62885073843385 1
1.34474530194174 1
1.40719796496938 1
1.65299546259143 1
0.715002812727894 1
1.96778153211309 1
1.24983518865269 1
1.73383558123478 1
0.962780962648414 1
1.01002604925419 1
0.520667809567384 1
1.59660317357624 1
1.04299014654467 1
0.226854888636753 1
1.295513943842 1
0.990665188583817 1
1.2889380015156 1
1.55727209071516 1
1.46335992678973 1
1.17032972013624 1
0.202402327098147 0
1.22510853794601 1
1.71974497418854 1
1.88710847463269 1
0.0812768355259695 0
1.45633472422218 1
1.95684947544553 1
1.49372223988097 1
1.10739370828486 1
0.488557021300179 1
1.35837189095085 1
0.926124079037074 1
1.76129217238434 1
1.4394199786275 1
1.70908265994844 1
0.675243884511633 1
1.16825777840405 1
1.75053013501842 1
1.75890089751959 1
0.940381429666465 1
1.2542119928394 1
1.36896026808125 1
1.322988827481 1
1.50145394278954 1
1.11219889999935 1
1.65816362044891 1
0.598994263217853 1
1.7335647272031 1
0.796258081700608 1
1.38590624180889 1
1.21674825339101 1
1.31487642174258 1
1.71365074694684 1
1.32718667129683 1
0.672515471001556 1
0.32967088846806 0
2.38809011870871 1
0.921064546916484 1
1.19794918100781 1
1.21970094500899 1
1.68643025099356 1
1.35947961937759 1
0.908651159291277 1
1.21018279550397 1
1.46658881789965 1
0.589686022421671 1
1.41786198733082 1
1.33242198791628 1
0.925247355265352 1
0.940226593499655 1
1.31396272599213 1
1.62915849808584 1
1.2332324045773 1
1.42842541612768 1
1.49200954086122 1
0.641675582686119 1
0.53485506016717 1
1.50388413967772 1
1.40690900459123 1
1.31320184062325 1
0.922955744063153 1
0.733126481625727 1
0.802980487150873 1
1.16330717831629 1
1.43417847652919 1
0.894595229049905 1
1.32022047454607 1
1.03363819298296 1
0.779413774506449 1
1.06816001124171 1
1.79520295594509 1
1.3778075114899 1
1.23317455328188 1
1.26353589357534 1
1.43590950609985 1
0.927409089985037 1
1.21197986469883 1
0.306593384596527 0
1.01142368508278 1
0.737356510876888 1
0.528550271966127 1
1.78632596040698 1
1.55723365792326 1
1.00547614359695 1
1.30952157662452 1
1.43145410931061 1
1.59192022103779 1
1.63472669653563 1
1.65322077010825 1
1.18054547062589 1
1.20802333663357 1
1.66582604789289 1
0.921936055239478 1
0.897678299241084 1
1.16939528535762 1
1.45725486406763 1
1.38075951965338 1
1.66804857220942 1
1.28448750793514 1
0.571509590605312 1
1.48466817772104 1
0.927905831184587 1
1.46125403454855 1
0.916928729389376 1
1.00914182276464 1
0.843690772153918 1
1.23282965676211 1
1.71925509776251 1
1.03712465756688 1
1.45700121229353 1
1.614986991714 1
0.578678034378739 1
1.37183841382754 1
1.81457916663612 1
1.43748903866815 1
1.36901048116235 1
1.78532645274138 1
0.334580649632478 0
1.55367962568959 1
0.350531506531153 0
0.704013332980481 1
1.19424508213085 1
0.223605533504722 0
1.56713394763566 1
1.3045551164267 1
1.46658861208677 1
1.17315682124677 1
1.08361047390208 1
0.926252576860627 1
1.19730259593561 1
1.91935683244346 1
1.43838778620282 1
0.617702079672045 1
1.11769972341852 1
0.765739677988568 1
1.04131554167224 1
2.02073605105371 1
1.30742562606986 1
1.32396216591131 1
1.0338503058568 1
1.10247619325879 1
1.03886756298296 1
1.65707496926083 1
0.273265932190251 0
0.232789630390826 0
0.567103673559639 1
1.24913770612305 1
2.10578959906566 1
0.369976512831798 0
1.12044423923893 1
1.49489737631112 1
1.79068422000083 1
1.10870137854052 1
0.959590551558784 1
1.45399337407535 1
1.33285991644941 1
1.37544434741447 1
1.65537149151307 1
0.230021014984017 0
0.591306482285934 1
1.52471312416105 1
1.56369796238418 1
0.877981149747346 1
1.30248686916219 1
0.424561533572242 0
0.863003028360865 1
2.33193663747184 1
0.790065782689287 1
1.15125941765789 1
1.23262951339129 1
1.32452327783098 1
1.44985176299686 1
1.48264280720083 1
1.0455352542848 1
1.24169621032453 1
1.1652614931307 1
1.37999153762234 1
1.13802445199921 1
1.12481354876335 1
0.776240973779145 1
1.42345861249475 1
2.23679635530152 1
1.13726318426585 1
0.448798634308167 1
0.777353527780031 1
1.48330723998942 1
1.37195194985676 1
1.47585757772596 1
1.66143506204859 1
1.53911536057679 1
1.24700026133996 1
0.841963963945212 1
1.43006549437026 1
1.23360476247622 1
0.80703915016289 1
1.18150747203958 1
1.51929075229504 1
0.848711129422598 1
1.4442312372897 1
1.28528466632415 1
1.56541879301898 1
0.822894771613911 1
1.71594823161899 1
1.44701863553482 1
1.08999171593129 1
0.890063337229905 1
0.970249684676325 1
1.07146736235563 1
1.98630489701824 1
0.311320491004846 0
1.26321865219268 1
0.884807770445792 1
0.718828888959784 1
2.06165692675308 1
0.597573028526019 1
0.847467087991549 1
1.22358539258717 1
1.90515162329905 1
0.910931112201801 1
2.0646322926584 1
1.48510385294137 1
0.861133661252277 1
1.35983401909531 1
1.34764225325653 1
0.825183758240906 1
1.78830540175836 1
0.549124738120677 1
1.11765874204047 1
0.746021734311804 1
1.00839109577681 1
1.45343493467993 1
1.40807502817266 1
0.839699528538397 1
0.692077441164066 1
1.80290139421767 1
1.44205969079535 1
1.33780698957825 1
1.54975581087165 1
0.660781250781233 1
0.677692909114214 1
1.08011543740937 1
0.804354080130022 1
1.33091780755271 1
1.18571730355015 1
1.34092791739862 1
0.650756935934851 1
1.2276708838108 1
0.441645068278548 1
1.2874608908272 1
1.85344117692093 1
0.558309708901989 1
1.20608871949204 1
0.582085448104478 1
1.14019641395984 1
1.10988224923256 1
1.32054484019279 1
0.974083991979537 1
1.37237735754695 1
1.89442211558457 1
0.645500688437927 1
2.01599076998402 1
1.4958249410131 1
0.921264345365335 1
0.460665746058464 1
1.05673885305426 1
1.71308502259693 1
0.644709233078585 1
0.848131945137748 1
1.65009008312736 1
0.857770392026194 1
1.21320012441639 1
1.2977856558672 1
1.17147922516698 1
1.27800073908121 1
1.56923497408342 1
1.50819657531698 1
1.12528748503273 1
0.20684985162376 0
1.59634000437574 1
1.12068438759215 1
0.775897355593095 1
2.03096204009551 1
1.0647548769554 1
0.961383268798535 1
1.86039512230407 1
0.413279399259001 0
0.625989361567376 1
0.988883488124944 1
0.586320432779553 1
1.24817448465351 1
1.09854844859289 1
1.33985110763504 1
1.16280800176665 1
0.609244864268312 1
0.445950872708612 1
1.46561645457324 1
1.78619341202552 1
1.35629455146196 1
1.08653650793186 1
1.24402062409128 1
0.988732801831057 1
2.07799383616358 1
1.22575277995667 1
0.761544117335948 1
1.19480039698513 1
0.702082231337518 1
1.51856612454661 1
1.25506041600304 1
1.45522433072853 1
1.48144215552199 1
1.15702389367658 1
0.902917824415383 1
0.869466754406287 1
0.771480232628147 1
0.738779159870406 1
0.987587871978887 1
0.441321921565468 0
1.10533358841765 1
0.847673096050167 1
0.771615561950683 1
0.495466447540324 1
0.314158018807295 0
1.08957023791963 1
1.41629027960235 1
0.736635647660116 1
1.16671169717668 1
1.22515307602203 1
1.1450943531527 1
1.31686908908195 1
1.43010235863668 1
0.951847594658156 1
1.43292640141987 1
1.54897424796589 1
1.18855418291221 1
1.27253181918075 1
1.48925121717126 1
1.58757434336883 1
1.4285440279598 1
0.584792282668707 1
0.838282272060767 1
1.16454276546516 1
0.975527412607911 1
0.488981928877772 1
1.22382922320824 1
1.04464639042759 1
1.41580091681969 1
0.500658014492069 1
1.44655069527174 1
1.43854837107545 1
1.23031012612054 1
1.2358420144598 1
1.76134845120664 1
0.859165452980188 1
0.542521033524416 1
1.45425988069544 1
1.04475999439546 1
0.274692007112312 0
1.93590855106102 1
1.13854029894734 1
0.963093071586043 1
1.41130964506373 1
1.10742807166783 1
0.559443623848225 1
0.908900703878812 1
1.04067931459654 1
1.0154504698099 1
1.05800429034171 1
1.1884414449715 1
0.997635250267783 1
1.71940972682704 1
1.60402144084582 1
1.19849114963356 1
1.11851021470767 1
1.38650831971508 1
1.05006986089719 1
1.42015550340504 1
1.65440755462557 1
0.823126046594283 1
1.04104704004525 1
1.99550733262146 1
1.47937049100313 1
1.26838333472979 1
1.174329029818 1
0.62397500154913 1
1.09939300704547 1
0.606841925812261 1
0.948833905837143 1
1.60360288910174 1
1.2282606525716 1
0.748000473509487 1
1.00056800322011 1
0.941965640900635 1
0.917508290865737 1
0.576528528961218 1
1.68073100952331 1
0.531841226897197 1
0.547022439017157 1
1.71496052429171 1
0.634047979333925 1
0.524829426607794 1
1.26353570921986 1
1.03669772375984 1
0.329036346898579 0
1.434973707903 1
0.708083805081788 1
0.699123699560041 1
0.471021857446454 1
1.23726471701475 1
1.23369792294051 1
1.47679177464517 1
1.22086921485505 1
1.43324488023558 1
1.21622803421847 1
1.63574035701657 1
1.36824755777751 1
0.811061236144108 1
1.50171663881759 1
1.26767683678749 1
1.07104826340378 1
1.2016082925661 1
1.41131884639273 1
0.665559569673151 1
2.0530359806966 1
0.704266296803258 1
1.69030677699563 1
0.705256076614939 1
0.986282938538388 1
1.02435336900756 1
0.753249630919891 1
1.25215756236834 1
1.36965244516984 1
0.779071028314101 1
1.37058726312079 1
1.08107519618224 1
1.47557560435814 1
1.69362662831126 1
0.785710234390759 1
1.74529460409487 1
1.38074846700149 1
1.36044536349437 1
1.71282483744964 1
1.17095951947636 1
2.05648758046597 1
0.516161291283121 0
1.22345847092824 1
0.579103678891739 1
1.16011094191716 1
1.08399932462753 1
0.408561680449721 0
1.66171485891329 1
0.798167246673595 1
1.21478494890274 1
1.73711652968461 1
1.45236091594446 1
1.10643469356015 1
1.1390294457755 1
0.354606378090216 0
0.227306816386965 0
0.707178048165128 1
1.28440657548302 1
1.69124501423966 1
0.528490182019265 1
1.07529656879786 1
1.04794519456001 1
1.14755329151425 1
1.49720225278117 1
1.63562889042007 1
0.936508183360472 1
0.914106820792754 1
0.831393287625044 1
0.275591183602264 0
1.17900892705514 1
0.855334834075861 1
1.41704893080965 1
0.758769647369937 1
1.97244585382154 1
1.27962640230139 1
1.39273386517874 1
1.74802608172612 1
1.75826373152626 1
0.797669947132535 1
1.36899062689063 1
0.973441230371332 1
0.858320198050106 1
