# Supplementary material for: Bias caused by sampling error in meta-analysis with small sample sizes
Source: PLoS One. 2018 Sep 13;13(9):e0204056. doi: 10.1371/journal.pone.0204056 (PMC6136825; doi:10.1371/journal.pone.0204056)
Supplement: S5 File — (ZIP) [file pone.0204056.s005.zip › results N = 10 theta = 1.5 tau = 0.5 sz = 50-100.txt]

"dl.theta" "dl.cp"
1.33951620066016 1
1.23292198515313 1
1.33248193135168 1
1.43345461546554 1
1.47864396424227 1
1.47056922620697 1
1.39198978480963 1
1.13045506310017 1
1.25401806868252 1
1.64044102677617 1
1.47537753724367 1
1.76731216003003 1
1.64454264978581 1
1.4329006307508 1
1.77244368994951 1
1.42488237254424 1
1.45001228208168 1
1.3407623317872 1
1.37348179896848 1
1.14422422495151 0
1.77220401110007 1
1.49119950670582 1
1.6020930326219 1
1.16369493351604 1
1.22655840485195 1
1.69406910748709 1
1.56381734720724 1
1.50929596184802 1
1.28753214539399 1
1.25059105372625 1
1.54256428575962 1
1.44031116080838 1
1.52094918707224 1
1.30525416647905 1
1.95382861274701 0
1.54205949176447 1
1.47053565647531 1
1.30226022796352 1
1.40723010250756 1
1.47086402486856 1
1.53380508093951 1
1.12204872502078 1
1.52569246194737 1
1.26633025361379 1
1.40939313930762 1
1.70845932042467 1
1.65092482361362 1
1.45030693693844 1
1.23342862923917 1
1.86085914656897 1
1.45825602282004 1
1.79120138294259 1
1.33847731887664 1
1.79649909806821 1
1.3993339122938 1
1.80826971046191 1
1.07030456301642 0
1.47041039461069 1
1.33578491525142 1
1.54298561177259 1
1.56309171329639 1
1.31680266646098 1
1.38067984529271 1
1.39941925490159 1
1.35926491213924 1
1.38641944791866 1
1.53634057760332 1
1.34288968509269 1
1.58471497224429 1
1.3997302545221 1
1.80064512226211 1
1.54642332721741 1
1.4316545346993 1
1.01441340395024 0
1.16921556231825 1
1.225694364156 1
1.77963140027078 1
1.43081349782533 1
1.291864247571 1
1.80436939417739 1
1.5468762150616 1
1.3912433238756 1
1.45758145950817 1
1.27262385920504 1
1.50448120071143 1
1.41066900956389 1
1.87880642152262 1
1.39523796312651 1
1.39061791627495 1
1.71388139638554 1
1.2052767252244 1
1.42079171832808 1
1.59913376027839 1
1.52094995552817 1
1.37052690099834 1
1.48809469778102 1
1.08978626609676 0
1.75166837989641 1
1.31377572900121 1
1.27513875602561 1
1.56186959650357 1
1.4828207598363 1
1.55276354537714 1
1.40807248758099 1
1.92178894823538 0
1.9922033638577 1
1.52398019017327 1
1.24579339642221 1
1.20155148742444 1
1.0348201432595 1
1.66043781914276 1
1.74121334384095 1
1.45867308752514 1
1.51480534738454 1
2.08438824037122 0
1.30119624108065 1
1.9431467058505 1
1.46233374868852 1
1.30722569490709 1
1.4137469320197 1
1.21834477055846 1
1.45313856436341 1
1.82995561810945 1
1.22326887986715 1
1.44377999304681 1
1.32945385759304 1
1.68746877988316 1
1.2203568055215 1
1.49799696634016 1
1.4519035155606 1
1.61869332004845 1
1.85367991107277 1
1.50179042543801 1
0.947574845581125 1
1.46576974391938 1
1.07545466401519 0
1.1304775725838 0
1.68400027093511 1
1.58740901745065 1
1.30269589459842 1
1.88190229691126 1
1.45574555041138 1
1.82845145778542 1
1.94921720621497 1
1.87219836845493 0
1.178129963155 1
1.60594758817879 1
1.65098907065081 1
1.69244545713829 1
1.6268781874791 1
1.522294215158 1
1.70521407806048 1
1.21454235865932 1
1.58174722339573 1
1.53289916616289 1
1.52280027848406 1
1.31968999420759 1
1.29891513921536 1
1.49973870308682 1
1.73096607874722 1
1.49912633082608 1
1.3092959796183 1
1.52272456455072 1
1.53553480442627 1
1.30157549632719 1
1.73728361319621 1
2.21291297488911 0
1.4997214228579 1
1.35915371522886 1
1.25347568872116 1
1.25313744764655 1
1.30507402884738 1
1.20902859449476 1
1.73034983723534 1
1.60410305852726 1
1.7439007994675 1
1.30819325787622 1
1.40021013700711 1
1.18551785183243 1
1.2448033007309 1
1.68407428856346 1
1.48008096716176 1
1.62668454550733 1
1.32544214513071 1
1.5271548179235 1
1.62841744219768 1
1.60050509090601 1
1.1699377925065 1
1.69796576953367 1
1.43775671746118 1
1.0431219621517 0
1.55183121385896 1
1.60354869755207 1
1.74320370360697 1
1.71069919116211 1
1.46540427884148 1
1.47988858546385 1
1.26688385005851 1
1.51893618079197 1
1.38174723492442 1
1.38171707190093 1
0.956438435318534 0
1.70014764447474 1
1.88423135169334 1
1.417487860504 1
1.53272318610505 1
1.30851388842335 1
1.36799414023361 1
1.13960977084291 1
1.29314051929157 1
1.94332991100481 0
1.55438516127385 1
1.43933521868174 1
1.4464832979743 1
1.54751252418629 1
1.64334206459474 1
1.82443995839787 1
1.44729756185656 1
1.37336699720847 1
1.39486014779946 1
1.28964973826107 1
1.20702543164298 1
1.79116727332867 1
1.41004250326548 1
1.15623360399901 1
1.62930769014171 1
1.40334055696073 1
1.50604466313384 1
1.42253058875944 1
1.65841026082706 1
1.60841563034813 1
1.46319949090909 1
1.15960222449757 1
1.50387068711107 1
1.42514926725711 1
1.68787838029487 1
2.05911302298221 0
0.981763081708936 0
1.59461620529443 1
1.77101181892206 1
1.56133819629095 1
1.45512247044352 1
1.81846091518475 1
1.20808260448023 1
1.61433628464745 1
1.32742134959722 1
1.30716544160466 1
1.49068777911087 1
1.70762524389039 1
1.2773447377129 1
1.63440434917631 1
1.34196588926511 1
1.02232186145698 0
1.70553565805869 1
1.44727422946787 1
1.55935013131938 1
1.40678271129496 1
1.36207352834004 1
1.33765603204888 1
1.43315084215742 1
1.79893701841151 1
1.55367696653308 1
1.15446343347038 1
1.71115697272542 1
1.51532280360541 1
1.35190023533895 1
1.50272281145007 1
1.52555382171283 1
1.28698218166857 1
1.37581743562948 1
1.79669006841989 1
1.7911967239488 1
1.7020370437305 1
1.35611379924029 1
1.73304384942464 1
1.59230820700971 1
1.29186053609038 1
1.58763313472298 1
2.14728181705711 0
1.54307415110604 1
1.39353918279888 1
1.62378134127684 1
2.04138169344049 0
1.72601020416338 1
1.40064616667232 1
1.84058214571406 1
1.39421368856779 1
1.50083796897224 1
1.44731435401831 1
1.66312452537936 1
1.35589977585008 1
1.68369572293238 1
1.08489827934136 1
1.52855926951515 1
1.29386116613536 1
1.07006074613478 1
1.83168188009247 1
1.26721117459411 1
1.3252288378435 1
1.23454699144152 1
1.38423773472471 1
1.31999505666435 1
1.72278156936605 1
1.62446808650975 1
1.3251929128949 1
1.61958372244045 1
1.39107929001212 1
1.17426020588518 1
1.47657474617622 1
1.53867568835173 1
1.7517124332256 1
1.71860381287051 1
1.77665747798281 1
2.06135360715419 1
1.56919260623648 1
1.57819968065314 1
1.48301593681281 1
1.44271874342805 1
1.18069544236974 1
1.33324202460351 1
1.36303010694931 1
1.64699049624069 1
1.50245130907059 1
1.9134892537874 1
1.39606821296284 1
1.42906528312207 1
1.46044517777954 1
1.48696226646599 1
1.41970110303288 1
1.23131957759043 1
1.57766640191271 1
1.50220105177096 1
1.76047554184029 1
1.67413061588786 1
1.26581798274739 1
1.47060163598735 1
1.37226356770707 1
1.5673730230586 1
1.87581382898542 0
1.87567658397656 1
1.22232702700468 1
1.50895276345274 1
0.946546281413303 0
1.66925275982601 1
1.5450158175883 1
1.88462546646385 1
1.46148868261203 1
1.44769778018161 1
1.4878329714702 1
1.47482481744899 1
1.48446900430386 1
1.43800483072983 1
1.41530847815943 1
1.11774059841853 0
1.21802252243201 1
1.8068752968801 1
1.35642362566663 1
1.21658371511812 1
1.42363674184874 1
1.26507437949811 1
1.21554612791398 1
1.51836381716173 1
1.57846692817526 1
0.922422678195704 0
1.50652035488465 1
1.31446043128489 1
0.91825693698266 0
1.44760844371904 1
1.323545565391 1
1.08718213975553 1
0.877032039070203 0
1.3925259153722 1
1.41923833174467 1
1.22033969408867 1
1.4205259143344 1
1.76638290194457 1
1.55847628491169 1
1.46549531172623 1
1.52524872305887 1
1.54345155041783 1
1.25679460955118 1
1.53535715064905 1
1.62135006927358 1
1.26458668070361 1
1.50939623152454 1
1.1409756009751 1
1.62214497852777 1
1.39864135769176 1
1.54112977955567 1
1.7219444061196 1
1.35825596780383 1
1.62171146508511 1
1.48468856665616 1
1.34090659168792 1
1.66557850989603 1
1.45728565030519 1
1.19157189482418 1
1.59157805177472 1
1.65637013150976 1
1.27023278163872 1
1.66080723169045 1
1.33086604202385 1
1.31178458653628 1
1.46537844316655 1
1.53663048936342 1
1.65107364720173 1
1.34679689509376 1
1.39202605664469 1
1.39812977924281 1
1.48029709815998 1
1.41696115018596 1
1.18202519890797 1
1.19018865960644 1
1.00082927937319 0
1.81872213840068 1
1.80084322398042 1
1.61324245984855 1
1.44335424407507 1
1.23129695991114 1
1.33003753587806 1
1.52064363074552 1
1.77555749987712 1
1.46896485157477 1
1.28109629059149 1
1.27282060928471 1
1.2529391173374 1
1.29051830466479 1
1.39744477217554 1
1.41782613462419 1
1.70078683634528 1
1.26234993073811 1
0.908394254046324 0
1.26434562263761 1
1.65367198751193 1
1.63057976101798 1
1.45695385191606 1
1.13597215929753 0
1.30031034927753 1
1.50686691835126 1
1.0495606620263 0
1.45306291477557 1
1.41890900295394 1
1.41700734250831 1
1.86121654986914 1
1.78377881570272 1
1.58552832246051 1
1.87763349862244 1
1.40368479214637 1
1.76046164985611 1
1.09104897931897 1
1.47673240921004 1
1.24436793527622 1
1.75123820505364 1
1.56194082925357 1
1.39096769013433 1
1.29198193706477 1
1.14328972050426 1
1.55957209500971 1
1.81568078424103 1
1.4236248078574 1
1.61431656064243 1
1.44260421217282 1
1.7441588511486 1
1.57672351789164 1
1.45090488757121 1
1.27534297047042 1
1.35297899574363 1
1.35861058019896 1
1.45680600928372 1
1.67363261735501 1
1.3103063270725 1
1.80537088364487 1
1.97845567881367 0
1.60787544422999 1
0.851636927063391 0
1.55896351038226 1
1.39858602991064 1
1.16815939699746 1
1.3055403713416 1
1.07177405591991 0
1.4131488881613 1
1.60900261688828 1
1.21086370819878 1
1.481732206657 1
1.13714887683885 1
1.54257316369299 1
1.45375935121161 1
1.52665170039967 1
1.39104617672626 1
1.49641708482592 1
1.5866975046037 1
1.7092431335003 1
1.37057157655879 1
1.28613060061928 1
1.89052480401443 1
1.39835147715113 1
1.38923219386619 1
1.44192925934607 1
1.37711968155809 1
1.72519714939766 1
1.22610207234336 1
1.1317625657305 1
1.31959116940836 1
1.5348893922283 1
1.46133021145911 1
1.69923275910122 1
1.80225751581031 1
1.47560683755139 1
1.59163088325056 1
1.35636201776803 1
1.54194352305143 1
1.61183221204633 1
1.33614449909058 1
1.26765283198175 1
1.58043227380783 1
1.67047160466233 1
1.77088848846443 1
1.34284843687082 1
1.47725030919155 1
1.66949037122257 1
1.25292473053886 1
1.62801901084824 1
1.17304929473053 1
1.29251840311625 1
1.21943752282704 1
1.41513182846761 1
1.46131872365836 1
1.0959947500649 0
1.29079475116811 1
1.39918744148246 1
1.70173062870332 1
1.32605581413222 1
1.33682970562783 1
1.50700367349332 1
1.521310822799 1
1.27347596831435 1
1.90629909520001 1
1.45726128469859 1
1.20001057612446 1
1.06300456769983 1
1.79546304504052 1
1.41203439524993 1
1.5536754499727 1
1.29265299593152 1
1.06008494983721 0
1.8777543617002 1
0.912173451235937 0
1.50765805488362 1
1.66417088206149 1
1.44867223126494 1
1.21159755624585 1
1.76002058247061 1
0.975860263353166 0
2.35690063521209 0
1.59590916743019 1
1.04395453584158 0
1.52911826154851 1
1.17741061044464 0
1.82497100849003 1
1.49461527071454 1
1.67477506312616 1
1.39831634482374 1
1.30927272308681 1
1.53117744997393 1
1.36475441071252 1
1.91449554420354 1
1.90851251651176 1
1.56258302128013 1
1.3393328499615 1
1.24198240608111 1
1.74119733926215 1
1.31954221370749 1
1.6220446442394 1
1.34058783180004 1
1.41963409225797 1
1.40111067140331 1
1.27226026099339 1
0.967049394891619 0
1.35298991201849 1
1.98602014939699 0
1.4032683226183 1
1.29431654318581 1
1.726403401165 1
1.44632255784593 1
1.37363515759933 1
1.36781860742301 1
1.54033577108561 1
1.05397755161647 0
1.92044384885844 1
1.53650194725002 1
1.1342590784033 1
1.34623031269314 1
1.33454334707196 1
1.60434733275804 1
1.28494405674749 1
0.872377413417753 0
1.21741456294428 1
1.46869722090453 1
1.76600981732842 1
1.30743902504616 1
1.677337998725 1
0.986297256930533 1
1.94005319298428 1
1.71528322566377 1
1.4143420496385 1
1.72776703786342 1
1.19748103017188 1
1.3035633408432 1
1.39199669279379 1
1.49423488587129 1
1.66792600922876 1
1.4578466516007 1
1.62880007351035 1
1.40280091171591 1
1.47279763491127 1
1.35565061096809 1
1.27785118825888 1
1.60676849295322 1
1.7252325036001 1
1.39896377691404 1
1.68065774432277 1
1.53400636110516 1
1.69870726720331 1
1.59368516209935 1
1.80870886753023 1
1.51977411717343 1
1.26826408231235 1
1.31838424837485 1
1.75938774225421 1
1.24372118010821 1
1.73067491180656 1
1.43546601530534 1
1.58045470227754 1
1.36722642111512 1
1.32792097794614 1
1.35861299915007 1
1.08343633843331 0
1.254125450257 1
1.77056477505047 1
1.6538505611961 1
1.14043357595967 1
1.4626136620876 1
1.97603371181564 0
1.37035236936382 1
1.08850425327341 1
1.48243336957955 1
1.0604620286162 0
1.53689348097268 1
1.23320569049777 1
1.30884348324876 1
1.60333674508157 1
1.77909104365469 1
1.43365711642964 1
1.81938681714036 1
1.65075290591846 1
1.41878500538397 1
0.974118923833943 0
1.25736259656819 1
1.29558339205572 1
1.7096298463438 1
1.73898276754786 1
1.03950728762336 1
1.28832225356777 1
1.68055426756424 1
1.46179078383339 1
1.52373390306405 1
1.3581964103496 1
1.4495802747773 1
1.46836451081573 1
1.64974569449522 1
1.2377791047098 1
1.18837151793525 1
1.10307230739653 0
1.38092338131091 1
1.25736408401315 1
1.49580330103996 1
1.54313663979039 1
1.42786992992036 1
1.32197633848457 1
1.69403932691267 1
1.28902369565825 1
1.35644010295365 1
1.30443277448318 1
1.39620325990388 1
1.49170943003198 1
1.33951095582296 1
1.27110956627038 1
1.09210254310078 1
1.66236924593733 1
1.66497379605481 1
1.36754065995935 1
1.80029532125524 1
1.42590542040447 1
1.27888152637529 1
2.00039164379819 0
1.23197096392443 1
1.0210615855859 0
1.6260175386496 1
1.69172614459829 1
0.850352375648262 0
1.78178757564414 1
1.3332685395949 1
1.61918026157039 1
1.69266670336401 1
1.48897724165346 1
1.52780722476285 1
1.51959242251488 1
1.83697856136058 1
1.20539579497272 1
1.47584385835708 1
1.5253582703442 1
1.74628058398836 1
0.878020966031155 0
1.29803926358364 1
1.54399653741274 1
1.15503200920407 1
1.9116136339946 1
1.37188801867912 1
1.39536392701191 1
1.47819706186434 1
1.65886540461875 1
1.18476942642694 1
1.57291610613454 1
1.16728235828835 1
1.24644356003341 1
1.65198114465262 1
1.57848945101578 1
1.25227002979215 1
1.27984450254172 1
1.24759161754353 1
1.67631027262127 1
1.48523969147876 1
1.20434460438437 1
1.20770925152565 1
1.6585481875907 1
1.43964061253121 1
1.50609179816217 1
1.4860274260047 1
1.26750072006562 1
1.41111341519063 1
1.30269754580283 1
1.10457936142689 1
1.06507124653329 0
0.914565402793274 0
1.75722389329522 1
1.3394845653456 1
1.36737175777269 1
1.81116099478093 1
1.49228855233559 1
1.43768274039288 1
2.07009819595025 1
1.60042978372548 1
1.52575227655713 1
1.58809751301337 1
1.54253382278459 1
1.63373477748749 1
1.62369516001311 1
1.21793938440929 1
1.28216422641989 1
1.23907488439953 1
1.72465250001566 1
1.52121207676142 1
1.27394338072995 1
1.06324510202335 0
1.73139961659335 1
1.20726241992234 1
1.18511333413555 1
1.62844590964178 1
1.41994814320956 1
1.21623763910277 1
1.18690274610343 1
1.42133001769434 1
1.63031060092296 1
1.86291086027009 1
1.24772412615506 1
0.995973149758765 1
1.55012523521655 1
1.48997911577989 1
1.43738297778518 1
1.58162229763836 1
1.46002692784794 1
1.24367567964108 1
1.63536797237162 1
1.57779952236031 1
1.51149765740484 1
1.33115128651385 1
1.36853272750637 1
1.47498284961886 1
1.68919467725423 1
1.43474999826548 1
1.44326523206361 1
1.5709606768619 1
1.2867100125272 1
1.70926437937122 1
1.80361792534752 1
1.42012071747288 1
1.28541786860707 1
1.36681575173621 1
0.954885562750581 0
1.2264488125566 1
1.61968028206937 1
1.77915750120116 1
1.2674074149407 1
1.39749435266596 1
1.401128184692 1
1.46538778138014 1
1.34934325432273 1
1.60371484229182 1
1.91738162026512 1
1.36354324103779 1
1.35638394203363 1
1.74683008943791 1
1.34380801732012 1
1.49164082893948 1
1.4019831840851 1
1.5607663496142 1
1.19223652208496 1
1.20339340736551 1
1.73505362057055 1
1.72609353694336 1
1.12227623267688 0
1.29994363790462 1
1.56400820348193 1
1.32344198869563 1
1.59352049503613 1
2.03289536253868 0
1.11951457774792 1
1.40654127801995 1
1.48373103874364 1
1.67334333821352 1
2.02245459166406 1
1.55585513935884 1
1.14703257278624 1
0.892314092113795 1
1.41227856222574 1
1.76343046182518 1
2.26539336960913 0
1.7433262247638 1
1.39830651188871 1
1.40479960956861 1
1.33751485940037 1
1.31383859994594 1
1.7148829471506 1
0.749405002890955 0
1.32351788489827 1
1.09989226575087 0
1.70568267195462 1
1.7321737688891 1
1.78039219613812 1
1.39038780250715 1
1.5337011512633 1
1.27464732224607 1
1.72977670899197 1
1.53353923542456 1
1.72389896287789 1
1.69632860666176 1
1.44456255047564 1
1.42502141614525 1
1.43249081445317 1
1.53590441743783 1
1.46198176258502 1
1.93927502795576 1
1.41280865980464 1
1.42115005132696 1
1.27897451864537 1
1.13667527269369 1
1.06764633359872 0
1.37056834220815 1
1.38955428216205 1
1.57005061034882 1
1.44940487338038 1
1.61660948156383 1
1.42174112717527 1
1.14475340685058 0
1.31628388982759 1
1.85355547158637 1
1.64961816305613 1
1.4827705251386 1
1.33188915204352 1
1.42792964680034 1
1.4936153321231 1
1.36606795328934 1
1.6453179216166 1
1.97210662898271 0
1.10138517987137 0
1.1644243987543 1
1.20305171046182 1
1.22324994972029 1
1.44474536766449 1
1.50389515245324 1
1.68958006156435 1
1.23068922379705 1
1.15993581635952 1
1.56066412180618 1
1.66463300671359 1
1.66323824729622 1
1.03289347161201 0
1.42585936646227 1
1.69271156331817 1
1.83408291477085 1
1.50915395965999 1
1.52349246488436 1
1.4417036890387 1
1.10020417957377 1
1.88909075590362 0
1.42902741363643 1
1.29368690703571 1
1.58871563976045 1
1.50873710721351 1
1.48565923250967 1
0.993036575498035 0
1.71012299994345 1
1.45547747865926 1
1.22123730455607 1
1.49004601130546 1
1.26539605298367 1
1.4256951115074 1
1.39964707354804 1
1.51447973357834 1
1.51370997959553 1
1.05181085894575 1
1.37628412363184 1
1.12331868012198 1
1.41333915130522 1
1.1754925991085 1
1.6785339589089 1
1.56879697413686 1
1.33453377921629 1
1.65220141199579 1
1.44384970230897 1
1.71975483330057 1
1.21790233233175 1
1.32370209085818 1
1.11622905386764 1
1.28932902352185 1
1.52423112531475 1
1.5584273664272 1
1.31880360608137 1
1.28184416659353 1
1.59227881897481 1
1.39652152037669 1
1.44131302146687 1
1.37244053730115 1
1.59564053004691 1
1.9921131757137 0
1.41580353543989 1
1.49806979079267 1
1.13480245134731 1
1.36232810422221 1
1.52333389371461 1
1.3337300197693 1
1.81419381953125 1
1.73808749652754 1
1.86045518153991 1
1.73112750283503 1
1.66693000987932 1
1.95847531650154 1
1.45575860967934 1
2.07097732870283 0
1.57922318908281 1
1.29765925910408 1
1.36041366696126 1
1.39340707849566 1
1.36449310047147 1
1.4678746590785 1
1.85253894574622 1
1.49913120099351 1
1.51399794558749 1
1.42702964363057 1
1.21331569064427 1
1.52602121187618 1
1.69109567717155 1
1.46899382485995 1
1.6539034672437 1
1.34647379622498 1
1.34919790893747 1
0.935108724894682 0
1.4630813290828 1
1.70756241420333 1
1.36912859025828 1
1.47909740890515 1
1.81588129087456 1
1.30656339187272 1
1.69901061688605 1
1.41047501997296 1
1.57899191668822 1
1.25215947811911 1
1.21280715158116 1
1.65865704500975 1
1.21065053587013 1
1.50769470004186 1
1.52511429112472 1
1.80264585006175 1
1.28660510977637 1
1.35012008720709 1
1.78524929353273 1
1.41011098838186 1
1.21050453520208 1
1.52014482146072 1
1.53503118253188 1
1.26954886749561 1
1.17605112674462 1
1.3885062779433 1
1.30535844016834 1
1.40821821696097 1
1.59404867296233 1
1.37801278875381 1
1.57040026255349 1
1.44824940918682 1
1.30323268400214 1
1.56924969157672 1
1.53008337552666 1
1.3572334037464 1
1.37232967385439 1
1.02500834606712 0
1.58476708376094 1
1.37175318042065 1
1.98619117643995 0
1.02998818024793 0
1.5883401105894 1
1.50039301579022 1
1.44496732176412 1
1.54329197992093 1
1.68509648563607 1
1.33291440470679 1
1.53116196128181 1
0.878265715168548 0
1.309776217213 1
1.0580578767342 0
1.11028976199123 1
1.14145448184281 1
1.00652626201863 0
1.13197146214868 1
1.5429148436794 1
1.59220335338682 1
1.97137228639694 1
1.1649195477998 1
1.43363185468366 1
1.48282392787039 1
1.30311459465342 1
1.82185720541944 1
1.38342521788741 1
1.64306499883285 1
1.34121056507215 1
1.27407048182521 1
1.38209002537188 1
0.991149407868522 0
1.41884232465988 1
1.11043567897127 1
1.78547381577887 1
1.42243044234643 1
2.08580318998899 0
1.06734215760576 0
1.19833401878168 1
1.345619235583 1
1.34250787472128 1
1.70745107273401 1
1.55198474374237 1
1.75401425290932 1
1.80065402111439 1
1.28795194961117 1
1.63111338205262 1
1.43472774112376 1
1.27771974561717 1
1.35174545935196 1
1.40233527204906 1
1.41902523769878 1
1.58783168881687 1
1.44584813744703 1
1.76314375970612 1
1.8427396178419 1
1.46819885465715 1
1.82888509516653 1
1.3239520348092 1
1.37546916158521 1
1.16571086818149 1
1.38148271208558 1
1.27938010601196 1
1.65181704239488 1
1.48821762496621 1
1.68381702334402 1
1.38409163297794 1
1.8614063557744 1
1.38918400256155 1
1.35517891179869 1
1.39859879294085 1
1.1768474557868 1
1.20094001417878 1
1.27056512490616 1
1.35250632759354 1
1.18498852570906 1
1.57169388826794 1
1.40267449513548 1
1.4618750223783 1
1.17778122932962 1
1.66575058063131 1
1.30612806512013 1
1.15751219618039 0
1.41567672458009 1
1.31254003103153 1
1.12919839610039 1
1.88323695101098 1
1.93017630077117 1
1.50953514513891 1
1.17480006134415 1
1.68636557977026 1
1.40829160521875 1
1.61006741746569 1
1.84961245331698 1
1.1155807282485 1
1.13389366463847 1
1.32124533591462 1
1.21946605979397 1
1.56970063248958 1
1.66927122433067 1
1.24310384213248 1
1.44843164930764 1
1.14270007458467 1
1.50779971054224 1
1.6028667447066 1
1.37763238904643 1
1.2219193768145 1
1.64533098616023 1
1.3624208743368 1
0.958170423355801 0
1.77133962718657 1
1.16438044415963 1
1.60999872397051 1
1.44322236902494 1
1.68564855909614 1
1.62060189266263 1
1.40496103329852 1
1.5035371449369 1
1.23999985647718 1
1.61350224454498 1
1.47219817498613 1
1.21421763999026 1
1.61956250395639 1
1.61988108385147 1
1.53417104600965 1
1.97061014186132 1
1.8968841304278 1
1.66332515995001 1
1.79577976516296 1
1.58072420366889 1
1.48127571075576 1
1.54464316732053 1
1.58501349837025 1
1.41506037152368 1
1.65357975035987 1
1.41781516068689 1
1.22045679490043 1
1.38737476191536 1
1.37152564982103 1
1.28800456388517 1
1.23312073339746 1
1.51416262739455 1
1.01901831837357 0
1.62750603891611 1
1.40936679797573 1
1.80653561229705 1
1.6202780609072 1
0.997883259525102 0
1.35751236216248 1
1.71322393799421 1
1.20338756053241 1
1.50568278016516 1
1.06781145333208 0
1.52971723635975 1
1.48838651491775 1
1.19805448360417 1
1.24747189185509 1
1.47751814320779 1
1.78417267534686 1
1.26401780278994 1
1.49365749377018 1
1.38443326388566 1
1.67608865206305 1
1.5795564895835 1
1.67539240073536 1
1.11761091006047 1
1.60646956663013 1
1.42803784949785 1
1.57498902189233 1
1.37045477759096 1
1.58949461434343 1
1.2930313174173 1
1.67175570296906 1
1.39268809139537 1
1.38553983024063 1
1.49423772494371 1
1.05564352155367 0
1.39450396897121 1
1.82338346222512 1
1.66482489992744 1
1.35286389965713 1
1.16626026311227 0
1.43742921619448 1
1.28577625025131 1
1.77297244104264 1
1.35456323528685 1
0.88223529467566 0
1.40166275582942 1
1.82055858868846 1
1.1308461997341 0
1.09132750463498 0
1.71721122917886 1
1.52676159110436 1
1.25769229758362 1
1.79515313819054 1
1.24780646374573 1
1.31897443543266 1
1.91004853112856 1
1.01497812478898 0
1.6944093754313 1
1.43879042559018 1
1.62211168138483 1
1.29196323119676 1
1.30627270736859 1
1.35391597855383 1
1.82877132437244 1
1.46442066518396 1
1.4273828106047 1
1.38617610195449 1
1.42103388204034 1
1.31904394890422 1
1.29812881577103 1
1.71865190354168 1
1.3145342558246 1
1.44414941225321 1
1.6261807583146 1
1.6212284911653 1
1.13909608141913 1
1.34819055186092 1
1.47208260611834 1
1.77994580863614 1
1.10969731496304 1
1.31334760941595 1
1.75889894495957 1
1.33791306887844 1
1.13159349861733 1
1.37181854325685 1
1.68075537225176 1
1.65201378173686 1
1.12705935647279 1
1.24884890030539 1
1.34939735415957 1
1.85049627353655 1
1.27095451053018 1
1.37355585181618 1
1.6826161478752 1
1.13468287664479 0
1.59072323669613 1
1.67552355737403 1
1.53474308426497 1
1.50764207808989 1
1.25092253600688 1
1.61646337809705 1
1.5985353636429 1
1.0972759354051 1
1.30814454166816 1
1.66278482258336 1
1.56127548447979 1
1.25371122653631 1
1.50499155789236 1
1.17360628277775 1
1.82439647913238 1
1.49426630946823 1
1.6934919688445 1
1.35608324485317 1
1.61831179342363 1
1.31593589091218 1
1.47637299702057 1
1.21167485407937 1
1.69118880732589 1
1.30231870426832 1
1.41208580317046 1
1.30439260475453 1
1.8337043661635 1
1.07976862010043 0
1.28479932672279 1
1.13698817619928 1
1.71829011041464 1
1.378838232743 1
1.55887148964679 1
1.47149479481284 1
1.63065833592422 1
1.21443079884242 1
1.23073136279688 1
1.49272670040245 1
1.03199979219469 0
1.09554973405559 1
1.61596189013659 1
1.34632440246616 1
1.36067557141649 1
1.41795890268814 1
1.37358004770141 1
1.28053492628886 1
1.43697986682554 1
1.61598302790898 1
1.39093374626643 1
1.45331700934805 1
1.28917993490817 1
1.46114670544405 1
1.08958242546357 0
1.74309483929392 1
1.56678682285042 1
1.43377438677539 1
1.52059594266092 1
1.47002144011336 1
1.1525892673067 1
1.77103225363248 1
1.53333752629303 1
1.68282023395993 1
1.5110352046155 1
1.66267940088529 1
1.45205265633803 1
1.47603530255146 1
1.61422891325417 1
1.40046455089162 1
1.39017955929865 1
1.70122376148195 1
1.45710745274534 1
1.67204020033367 1
1.56842428913615 1
1.55341036692411 1
1.53631962922005 1
1.36357267252207 1
1.28118233604222 1
1.2370756929116 1
1.25513885726845 1
1.38592230504247 1
1.43111794992141 1
1.35657515925977 1
0.73208487279234 0
1.20824066014259 1
1.45831156542066 1
1.03392964086057 0
1.39798385961722 1
1.23551071827408 1
1.38869641544595 1
1.7304943582489 1
1.75974491846365 1
1.18552519131177 1
1.18012582097948 1
1.54514404965232 1
1.77870456186134 1
1.49091954017287 1
1.56815166594181 1
1.70686045932205 1
1.71679535831876 1
1.47487079788746 1
1.21659627049009 1
1.32679068645285 1
1.94329450992197 1
1.27401994447291 1
1.5934897709141 1
0.887123023731763 0
1.49679676115836 1
1.92005812085385 0
0.994332981992967 1
1.60593705370343 1
0.904113868416801 0
1.62348184317397 1
1.24526828285341 1
1.51235511354075 1
1.42352281965338 1
1.28939555630145 1
1.53881311402921 1
1.22753898247592 1
1.70120668452184 1
1.91538876748377 1
1.20831683089862 1
1.43777763285393 1
1.5453467280904 1
1.26765640081496 1
1.4322627224539 1
1.37389868542404 1
1.33148083371917 1
1.52989177311723 1
1.38100421707894 1
1.91956078692783 1
1.78438625587453 1
1.7551981827047 1
1.23925136264673 1
1.67700892401699 1
1.66932602815771 1
1.28266562531757 1
1.25082604832681 1
1.52648176793747 1
1.94398712313697 1
1.56791441821707 1
1.55059457676543 1
1.45905715305683 1
1.84430701848655 1
1.47576631243507 1
1.11473158991407 1
1.47302380864119 1
1.53797586106077 1
1.45285096488278 1
1.63763984605191 1
1.47890811734919 1
1.16226451992004 1
1.30113555451924 1
1.36624715877152 1
1.19543510105763 1
1.55856809556944 1
1.2186034878237 1
1.49319915284115 1
1.74254159578575 1
1.16832486632859 0
1.39997806769959 1
1.64258893671156 1
1.68777772303625 1
1.10483188034457 1
1.93671049953421 0
1.40884616409702 1
1.36961351247232 1
1.63911074246835 1
1.60664001119749 1
1.60915364924572 1
1.63961533670505 1
1.57517646317026 1
1.18653395836287 1
1.17969681189129 1
1.33390474289879 1
1.0850222760517 1
1.21844472853213 1
1.31440767769854 1
1.52401199234998 1
1.67515274114296 1
1.47694914349056 1
1.25998622072338 1
1.41488722861969 1
1.42344389132182 1
1.43135288561594 1
1.13829485662124 1
1.47226595805115 1
1.55866910360381 1
1.74443847984867 1
1.24632393220029 1
1.41124976862207 1
1.30445479322424 1
1.3159854300339 1
1.2750164374905 1
1.10103061811064 0
1.67519723277096 1
1.92268494076456 0
1.62242148795968 1
1.50950297838956 1
1.34573488045445 1
1.61229273149659 1
1.308656830863 1
2.13955515591906 0
1.12872779697132 1
1.30264942569052 1
1.83352729428479 1
1.88786210396453 1
1.69772124696991 1
1.33243806373235 1
1.61520756661761 1
1.29889205038339 1
1.36817082746902 1
1.34393026651511 1
1.12318519323717 1
1.71614308379563 1
1.43100690296111 1
1.45672688451969 1
1.63544544460029 1
1.51233133913547 1
1.34160034862234 1
1.48919977790884 1
1.44993215367578 1
1.60004756575488 1
1.46639102418282 1
0.965763312616833 0
1.06503230527545 1
1.60525326211773 1
1.16339708814407 0
1.7064149533468 1
1.62660937595597 1
1.41260089449394 1
1.69155240229267 1
1.37455774218887 1
1.45485350457889 1
1.18770383292652 1
1.1312625812047 1
1.46272698830226 1
1.47994746335419 1
1.94568413579655 1
1.74106413021841 1
1.47941515136106 1
1.49582793034981 1
1.78553138043849 1
1.55493849785175 1
1.5415878933035 1
1.54629445173307 1
1.45593949037664 1
1.13349772919924 1
1.54097725416842 1
1.801505247694 1
1.44075238246803 1
1.64752932146718 1
1.94837445550623 1
1.53697990320968 1
1.6892667609431 1
1.35621882047762 1
1.5156548982932 1
1.44415381331498 1
1.64992123576663 1
1.14927157134941 1
1.69449557709846 1
1.46115454930291 1
1.13555636695204 1
1.46890517184768 1
1.47298527280481 1
1.50844374031177 1
1.1681937172146 1
1.32719846696415 1
1.30228210948894 1
1.49306352902294 1
1.37549008623069 1
1.30269483243083 1
1.61749562109173 1
1.32117977470283 1
1.20134964519328 1
1.69597263239552 1
1.26823734962999 1
1.45100553662875 1
1.45809439260782 1
1.63843511764709 1
1.56316962922406 1
1.38735977589006 1
1.40273089966538 1
1.39799504119388 1
1.54433521929791 1
1.5252961522369 1
1.42371793815589 1
1.60932873631693 1
1.42757595014516 1
1.17070869741158 1
0.559965153727718 0
1.27496033439579 1
1.7341283563815 1
1.66382052352559 1
1.38853635519675 1
1.48553417487342 1
1.6716943311918 1
1.26041360347982 1
1.94012843700953 1
2.25169325948982 0
1.74294448018484 1
1.67293270710234 1
1.36021177324762 1
1.65587301966675 1
1.35914030647419 1
1.48370690382848 1
1.67563318608943 1
1.33898213819918 1
1.5509454127712 1
1.60584422285504 1
1.64426668713891 1
1.50983979715882 1
1.2940921852551 1
1.11078323393521 1
1.66065541683312 1
1.07970340773184 0
1.59620395947327 1
1.85211420396604 1
1.29460877872909 1
1.3089755909675 1
1.24424903479089 1
1.4635078046874 1
1.37719698085969 1
1.57047029249745 1
1.3500187218043 1
1.13802388449582 1
1.08098483038007 0
1.32703271070446 1
1.43805613214656 1
1.29880819812019 1
1.78563020670738 1
1.39388506253088 1
1.77831966429992 1
1.28332002245232 1
1.56926257942375 1
1.73529033803856 1
1.40977141451053 1
1.46444250269438 1
1.47285487398228 1
1.40875897446885 1
1.48890788147381 1
1.4925505431745 1
1.57941579424045 1
1.06940977338203 1
1.34733829452303 1
1.56398608824625 1
1.48427189707526 1
1.36620292849835 1
1.40275256032073 1
1.70193660760958 1
1.55976200327519 1
1.72720414540972 1
1.432570180921 1
1.38172852802425 1
1.29247168119456 1
1.16076541020561 1
2.03063646254213 0
1.58352929337255 1
1.46910731726807 1
1.62105938364693 1
1.66742800095829 1
1.4302892113372 1
1.38470683382773 1
1.53658374753951 1
1.78895647678495 1
1.72029885672997 1
1.18026921385962 1
1.18585836896517 1
1.10313893474873 0
1.52388991428994 1
1.37571650922815 1
1.3709648398711 1
2.05000123546713 1
1.51265911996003 1
1.68029675081326 1
0.95827632244381 0
1.80981047236128 1
1.07783722329281 0
1.6860923459106 1
1.25590228485792 1
1.60934974698277 1
1.4042006887259 1
1.49319063790056 1
1.56021030030471 1
1.19175158088158 1
1.78740071035728 1
1.0834931058736 1
1.47814830814124 1
1.51863621228336 1
1.53540238680176 1
1.5382552741711 1
1.84850364262512 1
1.51120561359965 1
1.69003963623079 1
1.40672765305196 1
1.66207906900759 1
1.4288981696165 1
1.53664718718197 1
1.68062185931104 1
1.87049007137648 1
1.24349409298382 1
1.86660920657159 1
1.55933591784852 1
1.38258463354643 1
1.25005564141188 1
1.68347053639984 1
1.82526164309063 1
1.19140705138516 1
1.20438394791002 1
0.939138861401178 0
1.32789276608676 1
1.47227371777592 1
1.70730197804823 1
1.79263237632759 1
1.48854713182279 1
1.49680045682595 1
1.66308562468614 1
1.6450532808967 1
1.74105915982674 1
1.15288663987044 1
1.73936428236854 1
1.52554274069953 1
1.61911727531516 1
1.34313918558698 1
1.37726366241446 1
1.41209349083307 1
1.8276944578678 1
1.39725235973653 1
1.67329947638345 1
1.71655450314506 1
1.17859806611077 1
1.63506697248883 1
1.68572021991715 1
1.83298468540576 1
1.14354617539228 1
1.48613206427243 1
1.32429528342273 1
1.27277057307584 1
1.16633680374449 1
1.70559058359162 1
1.31884762486575 1
1.28651349697725 1
0.937439595165772 1
1.46924061687298 1
1.63139931366759 1
1.34716107158442 1
1.31416234772344 1
1.1268384450157 1
1.33801138010897 1
1.45520004763974 1
1.4184737740928 1
1.55278627540601 1
1.57732240741061 1
1.08508163104609 0
1.43277173221569 1
1.52828565152919 1
1.38199228678378 1
1.11547773516638 1
1.68729733627898 1
1.52909649876434 1
1.28118110739085 1
1.44790527120515 1
1.5397081403508 1
1.209168400513 1
1.34543763029024 1
1.44306395953518 1
1.20670438267991 1
1.85950664218374 1
1.40835176153725 1
1.28610539415599 1
1.17969922746273 1
1.45011179429497 1
1.50368353858529 1
1.1978301598074 1
1.8020942549409 1
1.67866595250308 1
1.48727472006625 1
1.61296009887613 1
1.5125785096909 1
1.72143082544276 1
1.88861268940714 1
1.40746235458623 1
1.50448431093801 1
1.53698904290993 1
1.32175076770526 1
1.15825945512703 1
1.77207978763308 1
1.27951181575282 1
1.65677181093441 1
1.51440851772891 1
1.03020520070164 0
1.2130837634424 1
0.861951246236054 0
1.17057134920419 1
1.36578568006823 1
1.66865802954435 1
1.31762426915656 1
1.23043114300471 1
1.57380079000938 1
1.57323687049098 1
1.62646468890013 1
1.50024876777676 1
1.5594875819919 1
1.27166530060416 1
1.82314750971458 1
1.38459551990595 1
1.37482450117889 1
1.43780251785171 1
1.74747141490522 1
1.74461933839978 1
1.30930802218094 1
1.34378261862696 1
1.27491608329671 1
1.7982287455444 1
1.35875109051498 1
1.29638550438355 1
1.37299122102559 1
1.76294281672739 1
1.39535276009126 1
1.40382065268954 1
1.12482301749267 1
1.71380464113023 1
1.26451208195554 1
1.40230625024759 1
1.60741470369029 1
1.20123884456379 1
1.43451048747741 1
1.17438974732569 1
1.38777446101153 1
1.32164346066184 1
1.27328175047465 1
1.29549794893444 1
1.04952185041961 0
1.2085160305364 1
1.32406157238304 1
1.75545329197208 1
1.65138521144536 1
1.46564604339981 1
1.146478700588 1
1.69644199040286 1
1.77391962397014 1
1.79819062346743 1
1.23002078968375 1
0.965492808522344 0
1.5566001605647 1
1.74831411681811 1
1.70313276099129 1
1.57591714336445 1
2.04009505009707 0
1.38850464872573 1
1.29060542688627 1
1.17334284612881 1
1.53404536350493 1
1.27560143828769 1
1.62244418233074 1
1.09310293376656 1
1.43109937170999 1
1.26625078301041 1
1.18792313634122 1
1.12188299010465 1
1.63979527408071 1
1.53335193872422 1
1.58788878524441 1
1.39277440947143 1
1.26342886014961 1
1.32349313974987 1
1.43895105977745 1
0.844606785777205 0
1.42353633621166 1
1.51301114409171 1
1.43441999544152 1
1.6218677494225 1
1.36910411526235 1
1.33281632404245 1
1.1336764894205 1
1.23748876180539 1
1.4932380995164 1
1.726828518796 1
1.32364668991666 1
1.45616483824709 1
1.29413466498178 1
1.27459043681055 1
1.56515381854451 1
1.36271751340866 1
1.0029730132421 0
1.292428936194 1
1.2971618873218 1
1.39712617534042 1
1.62964479841082 1
1.09171585853695 1
1.0098891383061 1
1.43441389077658 1
1.68341806389066 1
1.57013886085275 1
1.40668834411744 1
1.83032866006028 1
1.60375819314977 1
1.22910366742301 1
1.68063531390478 1
0.977605474376096 0
1.45700680650174 1
1.78754021757302 1
1.10725188982337 1
1.64902510778864 1
1.59296836260537 1
1.71495501614403 1
1.64939323565979 1
1.2969322630382 1
1.12791108785992 1
1.72438976503797 1
1.71742487286604 1
1.15564227834113 0
1.12235085019802 0
1.25237889801599 1
1.2288251503518 1
1.49007915581079 1
1.12883197724905 1
1.20343534896521 1
1.43896608544892 1
1.17285307464356 1
1.61168614040863 1
1.35235038385616 1
1.57968204308638 1
1.41430855723872 1
1.36460796443668 1
1.46065772222462 1
1.54621146978852 1
1.59287677450622 1
1.53016060499225 1
1.35839631239156 1
1.48354661749907 1
1.4066248412281 1
1.19420259019535 1
1.01387376025288 1
1.3183490810082 1
1.13801751295602 1
1.58788123140152 1
1.14902896880489 0
1.13910702179062 1
1.26335431426671 1
1.13060333311691 1
1.21147733754627 1
1.38171210753486 1
1.43453386548059 1
1.78673740845392 1
1.63344386798884 1
1.08556800102187 1
1.56312542941865 1
1.09663403970971 1
1.65634424686703 1
1.67523296396387 1
1.06675444064736 1
1.01032609476431 0
1.53302577434293 1
1.33297054204199 1
1.06684610706309 1
1.95097677773796 0
1.75293479398912 1
1.17616343432636 1
1.33057845220401 1
1.29773869268491 1
1.71922051124621 1
1.44048713996841 1
1.57398468158986 1
1.54350282783077 1
1.26180395812299 1
1.57816153745169 1
1.12074034490654 1
1.30259255066572 1
1.61449480903317 1
1.745383479332 1
1.55430445362169 1
1.27621281769669 1
1.44908711183998 1
1.60749747082652 1
1.9023362148031 1
1.47886620713148 1
1.47012911817428 1
1.46304680670887 1
1.28316658226863 1
1.43697706148415 1
1.74589029863518 1
1.53894728718882 1
1.47922464997729 1
1.18102277536444 1
1.6276297074006 1
1.10646727862636 1
1.35316770659365 1
1.39948962659871 1
1.68325586754071 1
1.39389051605722 1
1.31912186179791 1
1.48262632176352 1
1.38615240864595 1
1.16526448974776 1
1.44355273574653 1
1.21157844494813 1
1.47036132353128 1
1.52567329226913 1
1.36586228500019 1
1.89693261390093 1
1.19862756386142 1
1.59400954766009 1
0.889883529271005 0
1.15674092495629 0
1.24001809937596 1
1.32850202252036 1
1.4503519381701 1
1.21050551872181 1
1.59243186563763 1
1.0188311144765 1
1.59961404816677 1
1.53915266866709 1
1.10951239749865 1
1.06773683375096 1
1.50531011724076 1
1.41300013307004 1
1.66331631047856 1
1.25545870414081 1
1.37355522175949 1
1.48709195203276 1
1.5254135612291 1
1.39602579327414 1
1.51535117391433 1
1.44465524042852 1
1.57726028370385 1
1.73181405519482 1
1.19641914278914 1
1.35471103707068 1
1.5730622348556 1
1.1273299094796 1
1.44522187433187 1
1.31947730235235 1
1.62371336933078 1
0.881282913987051 0
1.36622446774326 1
1.25637187283324 1
1.3349664946807 1
1.40301490176426 1
1.52379692139102 1
1.43060361814222 1
1.52037863221501 1
1.49215807578516 1
1.69143801410647 1
1.5123576443753 1
1.28901683897749 1
1.41648560615227 1
1.20168054016034 1
1.45723089267449 1
1.50978775397559 1
1.86594627710352 1
0.965506245212998 0
1.34214224254232 1
1.4528207528046 1
1.10689757026977 1
1.68432909850902 1
1.76593117531925 1
1.57777771796456 1
1.38452281281702 1
1.41450218449982 1
1.31326548676386 1
1.7115883378437 1
1.10150961184913 1
1.20829009282005 1
1.41815737883721 1
1.80141637755328 1
1.40068236253492 1
1.17309432181257 1
1.35362423924958 1
1.47231526870813 1
1.04970019253662 1
1.66773658333403 1
1.35551527881707 1
1.55394472111487 1
1.52870160012655 1
1.52627838450375 1
1.03928966674463 0
1.62724273183408 1
1.17499471981802 1
1.83132817527447 1
1.30677873548933 1
1.82480774613615 1
1.66367352406339 1
1.45804091551859 1
1.55845228447402 1
1.81659338434043 1
1.52241777790714 1
1.83074011589061 1
1.44359237550124 1
1.30157743049218 1
1.63962747242385 1
1.42596695119124 1
1.63072057771464 1
1.5601079339805 1
1.65262301503559 1
1.36608719764257 1
1.52714132803438 1
1.53056555510154 1
1.0638275600322 1
1.76063036192602 1
1.35352454966191 1
1.43427714916398 1
1.79122472889655 1
1.06968905761307 0
1.21407070458669 1
1.41724568429118 1
1.04264552112987 1
1.96132565073668 1
1.37043869432831 1
1.25228082653463 1
1.50921697085873 1
1.03547880650734 0
1.08662166914245 0
1.58574071595134 1
1.08239610357218 0
1.41860870176271 1
1.65850018677865 1
1.05339429540411 1
1.4751593728233 1
1.60380398868682 1
1.00754681728487 0
1.54142406223409 1
1.39433517083796 1
1.32181372224194 1
1.83103616506362 1
1.26455828477028 1
1.54635292227828 1
1.51305662107339 1
1.55952927639988 1
1.02143003100131 0
1.28697730794785 1
1.34057895714369 1
1.60920518384527 1
1.42062488057938 1
1.43200185554819 1
1.5778530733634 1
1.49964027511871 1
1.40848661718068 1
1.02587770498754 1
1.59468625811998 1
1.10218219799032 1
1.41878487840958 1
1.34717114128014 1
1.37329542017276 1
1.45876762818268 1
1.29696000661731 1
1.54077587728766 1
1.49146227652799 1
1.75672189937669 1
1.08125240797342 0
1.29745770387946 1
1.65722631255074 1
1.53184966011027 1
1.48183222412236 1
1.38432062320272 1
1.50787527924807 1
1.14399130250953 1
1.34543309637861 1
1.59091391647921 1
1.32021420699999 1
1.19679392718497 1
1.29130276149236 1
1.10143846609475 1
2.05103799401382 1
1.44678586945675 1
1.37595942979525 1
1.5451613275209 1
1.25298358800543 1
1.00116293119537 0
1.12249952937558 1
1.16464656528575 1
1.53814933502633 1
1.46277497570335 1
1.29902122692641 1
1.48489251039136 1
1.51597082787501 1
1.50572456593381 1
1.32181035942799 1
1.39648038959776 1
1.23901377843199 1
1.63331817273455 1
1.23498201893567 1
1.71879174078303 1
1.53335772357247 1
1.56219610344432 1
1.47180140343334 1
1.68219924693287 1
1.69523774475679 1
1.04679508089089 0
1.29929970121992 1
1.4547068496265 1
1.70109568786995 1
1.34319692935939 1
1.4388516469619 1
1.23211075176492 1
1.65079067446049 1
1.7358787760796 1
1.72415721283578 1
1.38858678626663 1
1.33117934277987 1
1.60376991511228 1
1.12554888346865 0
1.78147424070588 1
1.48719333305105 1
1.16914371652859 1
1.91317093999186 1
1.37508354781648 1
1.97871684338615 1
1.8965542904977 1
1.56343177460617 1
1.68838498933635 1
1.16083351458352 1
1.85125307877001 1
1.86932163433823 1
1.8336028832647 1
1.4124900504804 1
1.35098653394112 1
1.42631457471216 1
1.74314565075458 1
1.57773067531958 1
1.26634498829873 1
0.986757768201987 0
1.2446096701078 1
1.42507339811826 1
1.47237198092756 1
1.28409345327493 1
1.3325104936377 1
1.23532310680966 1
1.65969535653859 1
1.2237969783416 1
1.26786048756513 1
1.42962453355615 1
1.28458846802358 1
1.09057011945264 1
1.33083072058431 1
1.44880529814296 1
1.51245936214097 1
1.51302484631508 1
1.44054173947751 1
1.42581979585776 1
1.54230530534245 1
1.15970768805726 1
1.17995373554866 1
1.82912916097802 1
1.631823817807 1
1.20325239420749 1
1.44738293086628 1
1.66266208185356 1
1.61335827623141 1
1.27276093359307 1
1.68895031083852 1
1.35499252664716 1
1.73732494047005 1
1.2826249476854 1
1.30379919313674 1
1.237578397338 1
1.76332556356646 1
1.68939573841875 1
1.45545820389651 1
1.71311888815473 1
1.49192625316399 1
1.24977002379621 1
1.64991377418517 1
1.67023051151003 1
1.13609677593589 1
1.62967723789661 1
1.51923899338904 1
1.32216079029342 1
1.01009154959951 0
1.42608919853766 1
1.51785020141854 1
1.6236467321538 1
1.10607467443043 1
1.51483606077087 1
1.33305997516214 1
1.49156358766507 1
1.40050339404924 1
1.52447577210116 1
1.4223081335412 1
1.38688177813993 1
1.29439516775026 1
0.939646189924869 0
1.94107004519289 0
1.6938076455726 1
1.02694217599792 1
1.73235193026495 1
1.62812704616891 1
1.20067662665505 1
1.48592875797362 1
1.34711286050375 1
1.5900490651731 1
1.41475851245407 1
1.39329083379941 1
1.45850990498617 1
1.81617857939827 1
1.69777901933863 1
1.383146526761 1
1.46522201075311 1
1.28912369965169 1
1.68124106951995 1
1.72983331648241 1
1.9809357748717 1
1.38914734541568 1
1.6686676091902 1
1.73737037347024 1
1.08689728431072 1
1.48213812086201 1
1.58480933711828 1
1.60274763241242 1
1.37011879870391 1
1.32520523256578 1
1.50817563765952 1
1.97449371576152 1
1.2793072994616 1
1.20731215266598 1
1.20121418642335 1
1.40719423505008 1
1.29673776962599 1
1.61741203135785 1
1.78093806372425 1
1.25909542830106 1
1.48237169686737 1
1.10375130973375 1
1.78941824601851 1
1.34974879588017 1
1.50857503242043 1
1.50671721224716 1
1.15024987616058 1
1.41120412230038 1
1.32536549658313 1
1.46378654542484 1
1.02599957805825 1
1.42890109708118 1
1.59062669079136 1
1.82762100773648 1
1.47794512372813 1
1.55263567878485 1
1.55735941857089 1
1.43567164677436 1
1.37401927452078 1
0.880283133244054 0
1.47977476791671 1
1.65677311473159 1
1.95677147606555 0
1.42840350512385 1
1.23928208244757 1
1.61825969626686 1
1.76078445760927 1
1.66272456209801 1
1.69129248171887 1
1.06125395430318 0
1.7904019979486 1
1.81269667187004 1
1.78500356800357 1
0.9514671927812 0
1.66302364019572 1
1.78358625845471 1
1.46079573671757 1
1.54371125185054 1
1.2829945290271 1
1.65351839029227 1
1.54172631254086 1
1.72839139918122 1
1.59149083790347 1
0.922214652670834 0
1.36975201127008 1
1.16683024604428 1
1.29147680365915 1
1.72299588607593 1
1.9482768926459 1
1.1824946148938 1
1.55674637388849 1
0.934893534529025 0
1.19518236452265 1
1.75499484175043 1
1.19845355420973 1
1.47409090664925 1
0.989358559330384 0
1.53954614115396 1
1.83473850108586 1
0.90569385600429 1
1.09123382423585 0
1.55335389893714 1
1.43532230888477 1
1.68475112859698 1
0.877307802962389 1
1.25813230291579 1
1.59094832770977 1
1.36866637726328 1
0.967081870762737 1
1.34078832582105 1
1.1256906087277 1
1.65994719581044 1
1.54772793494901 1
1.09586120330811 1
1.8316770493219 1
1.45847572565854 1
1.18662025625146 1
1.32357917076015 1
1.26751230738609 1
1.39208949570759 1
1.55143906038108 1
1.332891433301 1
1.19610870055036 1
1.46588897726523 1
1.32290220736402 1
1.14848064237659 0
1.45224558080659 1
1.57339504389536 1
1.49859908176083 1
1.42135446989532 1
1.71501003601622 1
1.14856698101445 1
1.81700194807606 1
1.41681057953065 1
1.42672696667618 1
1.7189682784378 1
1.22160292400601 1
1.56949503531004 1
1.16658778347446 1
1.05647374989716 0
1.66517376167102 1
1.10560600373839 0
1.45436612811381 1
1.73820057437019 1
1.61294434706887 1
1.58493987178305 1
1.34454817357167 1
1.28888372311806 1
1.59929305083803 1
1.33123259197007 1
1.63735501856158 1
1.50193672660929 1
1.32877378169446 1
1.26275059966475 1
1.26347347409614 1
1.14861981561383 1
1.69337879995661 1
1.28582855594155 1
1.34690282108164 1
1.52533327668731 1
1.28796994586317 1
1.38506231901095 1
1.31417233557219 1
1.1525308921357 1
1.48165765792466 1
1.33850124484461 1
1.56024413395732 1
1.50232067890606 1
0.878498308694963 0
1.85956669459792 1
1.4968936019833 1
1.39946103937883 1
1.29415431986848 1
1.62250392253007 1
1.53430484349138 1
1.74979567034237 1
1.54762623900143 1
1.32212660018466 1
1.25663586274508 1
1.89542051915338 0
1.53928576544903 1
1.55114501389509 1
1.71305161748626 1
1.0717524394945 1
1.5715224759739 1
1.58403768803066 1
1.68743186760195 1
1.77515590125869 1
0.848234564180139 0
1.54342415290942 1
1.15008100022809 1
1.6863273387061 1
1.26650612480418 1
1.76387552575932 1
0.84972434998051 0
1.53216906281458 1
1.16943804311135 1
1.5800587268607 1
1.33601023579381 1
1.86047413132976 1
1.09294112367055 0
1.25782620428752 1
1.81170612654702 1
1.41415427521799 1
1.37113532317901 1
1.52230571294651 1
1.68921271414783 1
1.31354936594082 1
1.26854237728265 1
1.653125477137 1
1.43414656312382 1
1.54367918730434 1
1.6044096603782 1
1.60877921980433 1
1.43752089560826 1
1.58808996789201 1
1.4893987827542 1
1.60687068289426 1
1.27411417469161 1
1.25876505811973 1
1.4729799502743 1
1.58730091191696 1
1.43837980176957 1
1.39963451200082 1
0.957323084657102 0
0.921058417700729 0
1.79506728178136 1
1.79644638908508 1
1.21865800321642 1
1.59533011282649 1
1.41370986131556 1
1.41224965834505 1
1.97446635078251 1
1.61102578572417 1
1.30416114497454 1
1.28642513313893 1
1.54757122016598 1
1.54794508745003 1
1.48058777313778 1
1.3091662145206 1
1.26200524323076 1
1.63043840624121 1
1.48479440450561 1
1.99350322163669 0
1.33195937080674 1
1.75175579258162 1
1.43415249578508 1
1.67047506089007 1
1.19329140804381 1
1.58012181316401 1
1.31636103735703 1
1.43908404113856 1
1.27647756381951 1
1.48138209392816 1
1.2398234761294 1
1.4610619681612 1
1.23032483930739 1
1.49540159883407 1
1.72077893691939 1
1.35071008891486 1
1.33487665883406 1
1.55072101014409 1
1.24484326014345 1
1.54975484405212 1
1.31513515642578 1
1.53300217180286 1
1.20314631217527 1
1.5948696133608 1
1.31749334708361 1
1.59392321832758 1
1.39267449624045 1
1.18856428799794 1
1.4078695006758 1
1.33426225878871 1
1.46916531562479 1
1.43316420985785 1
0.976033267040574 0
1.25367815525416 1
1.31399847450468 1
1.4474760359999 1
1.53357792882119 1
1.82090253984769 1
1.06338627743198 0
1.34985974956765 1
1.52460323776866 1
1.81566313417467 1
1.93254918601614 1
1.00137035356285 0
1.40565443469261 1
1.15481203129382 1
1.57769777486973 1
1.2004554974227 1
1.65148618901138 1
1.66533952047732 1
0.964967898935443 0
1.56318877654102 1
1.30186243403318 1
1.53674428629932 1
1.6157129765654 1
1.63187517588537 1
1.46823200047809 1
1.70467709016578 1
1.40195068595572 1
1.01432998130024 0
1.59694741771267 1
1.47563578031684 1
1.3310776842092 1
1.26700220629635 1
1.69569963456944 1
1.51336164606015 1
1.58252045223329 1
1.30579414650118 1
1.46505325590284 1
1.56503519893199 1
1.24835389494726 1
1.31518208045846 1
1.70535119354064 1
2.00008230563783 0
1.24489313099164 1
1.27071320329201 1
1.62177612245634 1
1.573504266208 1
1.29752795445493 1
1.63757985250014 1
1.70682209150264 1
1.51350326073097 1
1.5138444164941 1
1.63123215236302 1
1.71727086502909 1
1.43823717430759 1
1.3852982142606 1
1.43595456612226 1
1.30809713790437 1
1.6139667905438 1
1.31497532033198 1
1.39426298843405 1
1.85139258678241 1
1.10992118951338 0
1.17571453489757 1
1.72302159908347 1
1.26607101712615 1
1.1053644484295 0
1.57972406420777 1
1.50487537393127 1
1.59954463270057 1
1.68128420489147 1
1.25305233052474 1
1.04993529764602 0
1.15636904422544 1
1.31196887062496 1
1.40173967213601 1
1.46995021333557 1
1.22291178484737 1
1.61435858168888 1
1.63317317084079 1
1.21386499590387 1
1.54617789144205 1
1.56513545880482 1
1.51137062241684 1
1.56068300788088 1
1.42763149166221 1
1.57280285798921 1
1.38987419514399 1
1.63502897243094 1
1.78219725464258 1
1.41115656612223 1
1.45181465858212 1
1.51097222189635 1
1.70704251010172 1
1.6043979712677 1
1.3088147372781 1
1.4142371653525 1
1.60694112146091 1
1.34220020718327 1
1.34347869084275 1
1.43946944857595 1
1.48525459183701 1
1.53518247448798 1
1.51735541064442 1
1.37729741284954 1
1.36672778141087 1
1.25143603931466 1
1.93004176567524 1
1.60904888944992 1
1.1956260274399 1
1.59949769565347 1
1.33481935915724 1
1.68615798914114 1
1.66455625430712 1
1.78830562173862 1
1.57057204975761 1
1.72606987848406 1
1.75738696357289 1
1.49897000450394 1
0.910339330431411 0
1.09355248739387 0
1.60894939471665 1
1.33370408035127 1
1.10565190023795 1
1.19420919308832 1
1.04713180512494 1
1.32755289094648 1
1.63610034545765 1
1.41364274597143 1
1.66736138595838 1
1.46220243880238 1
1.63711826732051 1
1.5909378253962 1
1.29388198503989 1
1.24983169348757 1
1.56797532335262 1
1.76687152327655 1
1.90180184964245 1
1.24437773740029 1
1.44869758343844 1
1.36862699084096 1
1.21881081866174 1
1.17603290503747 0
1.62620549318759 1
1.52029087375015 1
1.22071667935094 1
1.38620552650362 1
1.58424913824015 1
1.21981982692051 1
1.36611032248744 1
1.40885262272867 1
1.13108049256893 0
1.38992005527723 1
1.3777936783184 1
1.53751357277981 1
1.21117358966503 1
1.22110151274092 1
1.76363292227522 1
1.38684476545035 1
1.44817554733762 1
1.56012925265473 1
1.61678030712257 1
1.24877186215675 1
1.71550366110507 1
1.28726978243344 1
1.49789772596512 1
1.24518427506354 1
1.24961884231813 1
1.14515249518332 0
1.66573530542058 1
1.57391939937197 1
1.7524142222324 1
1.3238676851118 1
1.29722311270795 1
1.43334876199204 1
1.22173679125639 1
1.40972483180908 1
1.4988747733616 1
1.32544174788035 1
1.50098984418498 1
1.74667086370281 1
1.64323128873874 1
1.27070829664457 1
1.6297867504734 1
1.57743328987009 1
1.58096690184356 1
1.29026535362123 1
0.889179548268532 0
1.46368381518228 1
1.17226625494197 1
1.93571258585745 0
1.45844683594288 1
1.51169770028954 1
1.5340552311365 1
1.26441942028206 1
1.52663943785632 1
1.666970855949 1
1.37758180721909 1
1.21300627005141 1
1.12204154503112 0
1.86650927582871 1
1.27307507363564 1
1.46605591386562 1
1.33422824698892 1
1.41918097888527 1
1.56582254607106 1
1.29292773664006 1
1.41353785880356 1
0.908174878100329 0
1.26885575676519 1
1.60205311202819 1
1.40930474965833 1
1.25728035540153 1
1.44431542720714 1
1.23887595512194 1
1.40583240968295 1
1.32070025207691 1
1.86032490207912 1
1.31794091326022 1
1.16339057357271 1
1.73338582171942 1
1.73324810514646 1
1.21609795091493 1
1.09302014894225 0
1.53656615687307 1
1.39230532815073 1
1.75181965694067 1
1.54687822608261 1
0.818076076834607 0
1.48254281183587 1
1.36492858626166 1
1.63173974301953 1
1.08292661023392 1
1.6505635884334 1
1.22661501800076 1
1.7239391054566 1
1.57506412615605 1
1.19292703910999 1
1.04373677067049 0
1.50317487859422 1
1.21219556312244 1
1.10787982764711 0
1.46637166771078 1
1.50365459193663 1
1.32441964542281 1
0.990795944151923 1
1.4482772812966 1
1.38556800047445 1
1.57863118663477 1
1.41021015672409 1
1.46267871196145 1
1.41970725500353 1
1.57013076235261 1
1.3809590228048 1
1.63967919711087 1
1.17122356334225 1
0.952423829911928 0
1.26343527735296 1
1.62890589160703 1
1.35775555522231 1
1.48354888169558 1
1.22879522862713 1
1.11261231661838 1
1.42163721254116 1
1.4582082725775 1
1.76158525028686 1
1.67579873192411 1
1.98142561780436 0
1.452818200496 1
1.45242097059988 1
1.58805862312109 1
1.56358238174482 1
1.27320393849855 1
1.61513106532192 1
1.55487564491514 1
1.71358548215057 1
1.20869037268147 1
1.14246572448422 1
1.60676085816689 1
1.67483806876349 1
1.26682165773267 1
1.47787147510757 1
1.78339991600513 1
1.33601702686777 1
1.76066889903658 1
1.62377575288222 1
1.62055370826774 1
1.54365459356075 1
1.661245035589 1
0.988250461549902 0
1.51944156862302 1
1.30770188401829 1
1.24968879267055 1
1.674705940541 1
1.14179034445597 1
1.31840917248216 1
1.29179855167535 1
1.33702565350732 1
1.65367761729817 1
2.03640173719011 0
1.61679937606872 1
1.96334830880594 0
1.26264026953182 1
1.11091126952932 1
1.13877493853564 0
1.49442735154565 1
1.11726544165839 0
1.7513324344122 1
1.47126526187855 1
1.49372646451008 1
1.47588907976068 1
1.62696801885569 1
1.31763439376362 1
1.55670894558972 1
1.18039321475986 1
1.68868537569391 1
1.6694484570759 1
1.83234128000985 1
1.10242406825389 1
2.00877629756057 1
1.04942378374667 1
1.61979557492846 1
1.45361742081633 1
1.65531246265286 1
1.43227917317352 1
1.25917204796265 1
1.38325113158317 1
1.68279991476672 1
1.15922513228487 0
1.03679996972242 0
1.34447070859779 1
1.35006597059841 1
1.36206577507652 1
1.65563536427286 1
1.72899100202444 1
1.40059991922803 1
1.43356085147649 1
1.90486392273139 1
1.67435581280814 1
1.66941509515985 1
1.07238803657007 0
1.28427907375997 1
1.13217467908518 1
1.63440986037107 1
1.90460493193117 1
1.71235357966158 1
1.21811304720654 1
1.79145017519619 1
1.18516443506213 1
1.40481097200933 1
1.2334833480117 1
1.09456327025347 1
1.38039291360606 1
1.39225904525531 1
1.30402696250976 1
1.55598666189625 1
1.7262445893444 1
1.30204392922073 1
1.82651975085154 1
1.43887654947567 1
1.88993900646431 0
1.45416682435345 1
1.55067316967254 1
1.65103984541754 1
1.6839530255714 1
1.61025435594236 1
1.25547503178564 1
1.80230191982241 1
1.79469152361271 1
1.61299100752627 1
1.52692193616112 1
1.4610499204681 1
1.40986170949096 1
1.5140333814433 1
1.45313824589542 1
1.39749405647347 1
1.51790269229796 1
1.45896658968829 1
1.6939779583745 1
1.26718203944399 1
1.9822543239491 1
1.49137569932064 1
1.47070983699417 1
1.32567145557226 1
1.74896911919824 1
1.50799029370502 1
1.49650476277862 1
1.46528588911376 1
1.33844212175664 1
1.52852802219784 1
1.51540028576943 1
1.07309013371742 0
1.58818532930055 1
1.48484741911807 1
1.50001904529532 1
1.63266729895497 1
1.94651335046542 0
1.62053341764966 1
1.31228063166122 1
1.35480180551155 1
1.24297873925981 1
1.35088597652271 1
1.41182040332235 1
1.52691913195952 1
1.69086132642114 1
1.08044724453513 1
1.53087480160651 1
1.30069918560129 1
1.66346776135968 1
1.50546301644021 1
1.57038601563458 1
1.21541663790261 1
1.63917814848596 1
1.44123014848327 1
1.25641968204042 1
1.44301588530265 1
1.46504894832979 1
1.07875393778229 1
1.59709218826277 1
1.35121425076788 1
1.10112374731896 0
1.82944380963979 1
1.7267029857814 1
1.37604932678983 1
1.44429163385954 1
1.53087815322386 1
1.56147075802533 1
1.40610807333277 1
1.07721396903449 0
1.43001788711875 1
1.58464077925819 1
1.28262059468561 1
1.54404185523397 1
1.33239257530378 1
1.28703234473477 1
1.56891625573569 1
1.1981535060969 1
1.2274646616061 1
1.27975054411873 1
1.52258099892281 1
1.29774977398289 1
1.42145656632652 1
1.33471166083177 1
1.52803603066869 1
1.12532374727007 1
1.19563196342957 1
1.32180771540758 1
1.69350996504168 1
1.33605800681502 1
1.40314363757312 1
1.9507455523198 0
1.45425796213968 1
1.71201090526756 1
1.35373051903704 1
1.68594238084551 1
1.02927860428089 0
1.34201960263549 1
1.61966380084878 1
1.26046668923294 1
1.58395923702143 1
1.31790740641102 1
1.25472359594507 1
1.62532550802177 1
1.58726993250738 1
1.88104711578831 1
1.30520425306087 1
1.60306043942453 1
1.42716953645353 1
1.41289102094459 1
1.34778959749837 1
1.44780346223967 1
1.49651443699819 1
1.45046477511849 1
1.52718801548826 1
1.65092072658239 1
1.42959870408821 1
0.577687567025962 0
1.30260160203372 1
1.50081475941299 1
1.34883608430817 1
1.32483651012179 1
1.87055092744276 1
1.64799279023617 1
1.32200865091733 1
1.31341133569931 1
1.57953226205085 1
1.49032096078451 1
1.27817360251317 1
1.39291899565048 1
1.26308343009904 1
1.39386424080553 1
1.49765307427259 1
1.18268998850561 0
1.41790176002359 1
1.41628721403418 1
1.06576885017427 1
1.36075982089691 1
1.5148832069496 1
0.985600235067463 0
1.36241445925484 1
1.72033277747958 1
1.66451133547704 1
1.65504556538539 1
1.28339856942418 1
1.5603733620017 1
1.92736969392674 1
1.48861969473906 1
1.50541880055938 1
1.50816038877036 1
1.20328785663162 1
1.86015554526997 1
1.4484827257626 1
1.82191581208322 1
1.49672293579578 1
1.45528327146514 1
1.46896053049875 1
1.34933853235904 1
1.97322397722271 0
1.51240532437526 1
1.77293453901163 1
1.50559462020222 1
1.17194925552549 1
1.35352065390827 1
1.40121704362237 1
1.89960989714829 1
1.266000569866 1
1.61281354325655 1
1.54047996645825 1
1.93030472207719 1
1.76179443224536 1
1.5578108103445 1
1.44577938322091 1
1.03745453105075 0
1.45297618898119 1
1.32969403679337 1
1.76503027252371 1
1.53369145622286 1
1.25895702818284 1
1.18750037716147 1
1.30157885793873 1
1.67852550340283 1
1.59282041914483 1
1.26301240362315 1
1.56913092820503 1
1.60948327029814 1
1.07983189453336 1
1.26840947517346 1
1.39439190100814 1
1.46394295925395 1
1.45707237853641 1
1.23271086279632 1
1.5275701164493 1
1.55004520936696 1
1.32095704881159 1
1.12241601137779 1
1.54434719574886 1
1.58537132004124 1
1.70009730629543 1
1.48507910378893 1
1.84620883344705 1
1.42618068399638 1
1.6518955117987 1
1.4701215636252 1
1.33380770378413 1
1.22039106180933 1
1.11998972229737 0
1.57971356687645 1
0.978789985850422 0
1.1502043941665 1
1.15615101234925 1
1.0599235647711 0
1.33196677133204 1
1.16618347026559 1
1.40264134580277 1
1.08513609331986 1
1.50952686067092 1
1.26259837426913 1
1.57767838915949 1
1.24261792974656 1
1.54533032754496 1
1.76156010562511 1
1.3478606007306 1
1.43885870857171 1
1.72162790875291 1
1.62486727213696 1
1.62684363834064 1
1.34438146432891 1
1.44266289311694 1
1.32918484315897 1
1.1560483543956 1
1.70216605575292 1
1.30361529095782 1
1.15605482466919 0
0.963585704602815 0
1.26791915124926 1
1.77204899602192 1
1.39964103208459 1
1.55859779901862 1
1.75558034040159 1
1.04075897921283 1
1.43944583520891 1
1.43948446026846 1
1.2855843102819 1
1.47333001879323 1
1.38831801684706 1
1.58778212091505 1
0.904696996106274 0
1.23948368793049 1
1.87348431374676 0
1.51438577506117 1
1.34361597367963 1
1.29821426141999 1
1.56463058341933 1
1.80464727146593 1
1.44925604743538 1
1.39575121417722 1
1.19829363935981 1
1.41458936208324 1
1.53309134802186 1
1.2101292479667 1
1.45999824687674 1
1.45205456698874 1
1.74424749404174 1
1.18225193114011 1
1.84485417327039 1
1.47099123780865 1
1.38054479511578 1
1.82345611222655 1
1.74696372310305 1
0.928706450064202 0
1.64192320251328 1
1.56587854229763 1
1.38393909178686 1
1.61305744762912 1
1.42498184033895 1
1.3561493071377 1
1.46843768377563 1
1.2195354691333 1
1.09308575126012 0
1.08474847956503 0
1.1958527488859 1
1.16982324595671 1
1.96439176451245 1
1.32392072759612 1
1.54172219909267 1
1.43106314997284 1
1.71278295626317 1
1.70056557286861 1
1.38687041271448 1
0.997338571481674 0
1.52073383230388 1
1.05336095025765 1
2.08873817014035 0
1.47002275099865 1
1.50932236897377 1
1.4044848814031 1
1.3742764571232 1
1.21936921336782 1
1.23541419826635 1
1.87366716264327 1
1.59440273816669 1
1.68592321728318 1
1.26410843865795 1
1.5303774654284 1
1.1346856550379 0
1.6657861146445 1
1.57276044568402 1
1.40757144104517 1
1.34847499717345 1
1.28633015760571 1
1.44994230755867 1
1.88248131602633 1
1.61427542938339 1
1.51656541534056 1
1.47816938244692 1
1.33452452047592 1
1.71677756229732 1
1.52154550975784 1
1.52278225723603 1
1.71668423867506 1
1.25661220403174 1
1.2716125641859 1
1.66433320805439 1
1.30134365078575 1
1.36245828035403 1
1.74501259264222 1
1.27122009926055 1
1.48399431231336 1
1.28941410043837 1
1.69917010831603 1
1.40280645702858 1
1.67130805877502 1
1.31733186391199 1
1.57859058828162 1
1.61524973829283 1
1.27709246408909 1
1.65378518344161 1
1.53120140892723 1
1.60843124350622 1
1.45633883734555 1
1.74435214059791 1
1.35746404717548 1
1.33491669747093 1
1.26343182092268 1
1.15208824566525 0
1.47765295910349 1
1.4114427582868 1
1.70399745908865 1
1.89885523930458 1
1.25269913034822 1
1.44686124620829 1
1.30810354648699 1
1.15394259632009 1
1.28222792173036 1
1.12205896194859 1
1.74016757381767 1
1.13378015245378 1
1.38244121480324 1
1.566575788833 1
1.5298363476259 1
1.78804571620932 1
1.59503145362453 1
1.45316378325909 1
1.29543619439485 1
1.26136564011951 1
1.88387261928565 1
1.53750146852873 1
1.30149627772283 1
1.5310230509911 1
1.57646913845467 1
1.54741471397863 1
1.45008328902509 1
1.4073095117357 1
1.28630406460129 1
1.46909426236559 1
1.78428086747941 1
1.5379309335157 1
1.10675766993872 1
1.55993478197067 1
1.5033550001176 1
1.82869914612154 1
1.65538322911265 1
1.61138860479132 1
1.39136066775798 1
1.5343180295568 1
1.35305552771157 1
1.26724963837989 1
1.45319994448044 1
1.56180782898447 1
1.56535347624688 1
1.21851606801153 1
1.50384688938492 1
1.74009285367988 1
1.58044331068913 1
1.55673761741951 1
1.24727858943664 1
1.32614677373373 1
1.59433817538756 1
1.43874902350033 1
1.46695401614463 1
1.83152912106273 1
1.56407854306229 1
1.25610678448988 1
1.49963834681114 1
1.53745630992228 1
1.4842726416557 1
1.37206849825369 1
1.458539900472 1
0.961820292669516 0
1.18703340179915 1
1.01997661727263 0
1.7099351004896 1
1.60334316320911 1
1.91321051890926 1
1.37878725270207 1
1.0987500476654 0
1.63459577842769 1
1.15910758662487 1
1.73972208144005 1
1.61024132299634 1
1.64183034746923 1
1.19646225073949 1
1.58559382778074 1
1.87487270903892 1
1.64638582676227 1
1.53623512965345 1
1.40764298425924 1
1.36859258081237 1
1.21105631662795 1
1.67199277100948 1
2.08539571092533 1
2.16422022303147 0
1.35135065061312 1
1.53442512416874 1
1.56003201521487 1
1.46278865587301 1
1.22876468524746 1
1.42859466170358 1
1.59603233724752 1
1.60889061673065 1
1.50106595117183 1
1.49930632305556 1
1.63411734840044 1
1.46119545464169 1
1.12294456804924 1
1.33749034929518 1
0.83341320801493 0
1.46517922445958 1
1.63076916406546 1
1.36945044875326 1
1.31433577328521 1
1.83250252477076 1
1.13729260186163 1
1.99284479728046 1
1.59646783733464 1
1.3084474670729 1
1.20311184516353 1
1.45616738438217 1
2.06923741292161 1
1.30131810391227 1
1.75154556645074 1
1.56902932521431 1
1.32531356626847 1
1.29538342054689 1
1.3519294732278 1
1.42487115987152 1
1.39167117280097 1
1.224258071763 1
1.74015883028819 1
1.38161813904992 1
1.48942883566426 1
1.37188843883835 1
1.44021548139111 1
1.46007883939195 1
1.53855779127935 1
1.70322366264544 1
1.48512480426937 1
1.3382811471838 1
1.1987270673741 1
1.18538712871585 1
1.72461018405646 1
1.28412096622918 1
0.878689932348467 0
1.4234932764458 1
1.61676420288345 1
1.44684932312981 1
1.38196095655917 1
1.37055505862121 1
1.18453573952269 1
1.75743133558665 1
1.4340731979133 1
1.52249005233183 1
1.3127439629983 1
1.53035811284174 1
1.60508655186086 1
1.83365015234493 1
1.65573849560588 1
1.33765748151231 1
1.64868652659451 1
1.63397211028249 1
1.44313760401854 1
1.30233407930252 1
1.58794726868465 1
1.72102480060537 1
1.45134548003637 1
1.19937910015547 1
1.62609670899281 1
1.45927997691447 1
0.989403091673284 0
1.53899364030567 1
1.18278564882547 1
1.43053035922723 1
1.78228677559441 1
1.52662126504561 1
1.34762264501608 1
1.01968450627726 0
1.26307609895918 1
1.65404804936727 1
1.33694123188009 1
1.47617805484411 1
1.25884084712537 1
1.54451810929046 1
1.61454292250032 1
1.55562535964623 1
1.49960761990988 1
1.21278340841038 1
1.37621322187332 1
1.74773250611174 1
1.75922455617757 1
1.31994451454696 1
1.36808682663005 1
1.1486777733768 0
1.40777201318671 1
1.14397332066562 1
1.69544972307446 1
1.39092487835652 1
1.36258105541729 1
1.17640726826853 1
1.32666030468057 1
1.79870466387577 1
1.35776208232102 1
1.27228292883347 1
0.898806633767402 0
1.66500865682044 1
1.04502802710876 0
1.1995676109116 1
1.20994989797082 1
1.58048200649485 1
1.58479727656638 1
1.74187011611636 1
1.15794710240284 0
1.84268039709119 1
1.85054520399848 1
1.30419160140436 1
1.248625517936 1
1.18527262956544 1
1.2711211617435 1
1.36314530460718 1
1.86508978707009 1
1.41566738292603 1
1.66139926797054 1
1.14295324280658 1
1.57812925165304 1
1.38601702517534 1
1.26731917655215 1
1.43151783024184 1
1.17929073144832 1
1.561676163073 1
1.61492042202423 1
1.31663359111394 1
1.78816281753374 1
1.72637538875294 1
1.42864830068165 1
1.27121887207389 1
1.26759091558291 1
1.4211338980034 1
1.32983021459985 1
1.38560265280122 1
1.2235429388711 1
1.52781651359459 1
1.44700217652949 1
0.951543519919678 0
1.87271852181006 1
1.45593481256834 1
1.64281750582994 1
1.82077560849386 1
1.44310709555203 1
1.49379416161512 1
1.08170961972599 1
1.17718192279711 1
1.53194394191828 1
1.18108117870801 1
1.40883082489573 1
1.45272796894634 1
1.47923957977046 1
1.15927035662521 0
1.0558286326274 1
1.21002736111978 1
1.51343441967892 1
1.36483550448027 1
1.11185590107183 1
1.32595325017698 1
1.21397950335929 1
1.57359554752317 1
1.17253945297624 1
1.10045612980835 0
1.43318725625673 1
1.44394468299564 1
1.081795339326 1
1.03212181295926 0
1.29380538303912 1
1.46325395044256 1
1.68660190720633 1
1.32316299598511 1
1.62445387715187 1
1.27189968572084 1
1.63199200056854 1
1.47153603990123 1
1.86822695938 1
1.47783301851982 1
1.51973622665757 1
1.03838205027311 0
1.67043800205209 1
1.45862996897795 1
1.77651175081933 1
1.71438974502965 1
1.43638731109987 1
1.2569758497702 1
1.52008473335368 1
1.67181902607886 1
1.53836043450225 1
1.0409899903542 1
1.74875537340102 1
1.68131667572744 1
1.33952796079758 1
1.56598627145638 1
1.40839799906887 1
1.24092445810511 1
1.33982374884671 1
1.38543754828938 1
1.3571079886808 1
1.13364796396582 0
1.18063040586439 1
1.3632070304714 1
1.17759010405504 1
1.43690068929816 1
1.22884071151773 1
1.47310234979905 1
1.48091698520625 1
1.42703264225469 1
1.39725203903197 1
1.99560422581271 0
1.69408010335504 1
1.15951353557905 1
1.41418822008113 1
1.00258069618253 0
1.57707469512216 1
1.42717496552142 1
1.58747602653561 1
1.58044716298063 1
1.52640505018392 1
1.12641881639 0
1.18842136236905 1
1.49091111911041 1
1.58824449315069 1
1.56453688522802 1
1.81067996754566 1
1.66204879880474 1
1.85403231860038 1
1.49521990207237 1
1.610550049945 1
1.47084898951659 1
1.61058818504487 1
1.78103235462628 1
1.88795078499525 0
1.49702704048257 1
1.30199342398576 1
1.50691774930816 1
1.65898912728237 1
1.14645219060475 1
1.66827810595206 1
1.76548052826481 1
1.68263000569024 1
1.28947203884899 1
1.22551142338266 1
1.34156957847089 1
1.60001342828514 1
1.38965693246562 1
2.24032237734885 0
1.40628343794509 1
1.6327869882924 1
1.41130113418675 1
1.21266973011354 1
1.32728781515747 1
1.82440161445833 1
1.13709509862162 1
1.4949650759656 1
1.5807980705229 1
1.27049899290961 1
1.49838361497597 1
1.73915307350669 1
1.68283957194431 1
1.21325970136144 1
1.38958336679399 1
1.53129284357247 1
1.79036332058998 1
1.35631882050965 1
1.36122371373236 1
1.52061437774456 1
1.72958875104568 1
1.58939479839549 1
1.29961356480994 1
1.67931574683752 1
1.26807196482432 1
1.27133995567337 1
1.10993213976711 0
1.67616906573525 1
1.27602222032196 1
1.72079373266242 1
1.61070515972633 1
1.46420175420946 1
1.21075692414476 1
1.78869340132014 1
1.45500502590046 1
1.33710182115668 1
1.04188385711839 1
1.63132802738101 1
1.69407972266747 1
1.64463250850018 1
1.26194686582775 1
1.69138733989504 1
1.18649941818983 1
1.62691956065272 1
1.44418839616339 1
1.52055794032601 1
1.06401056032021 1
1.40159293164 1
1.86735953157052 1
1.40875672950743 1
1.66141514777013 1
1.37010325043784 1
1.47577218459995 1
1.5666935135766 1
1.49932301047516 1
1.55276843583934 1
1.52852565024121 1
1.39061633712856 1
1.74002824867727 1
1.3707263893421 1
1.2675094381841 1
1.36952689287952 1
1.54855152483926 1
1.85700400682269 1
1.36664933932808 1
1.33770503675442 1
1.58574583133947 1
1.55519551256405 1
1.52934747676323 1
1.33661054316834 1
1.69357514856912 1
1.41422546460803 1
1.4977002373149 1
1.64775735561294 1
1.27169760940324 1
1.53115638986792 1
1.15042822719123 0
1.04097407795306 1
1.29482782383586 1
1.52995803317202 1
1.25324198604439 1
1.4302644446986 1
1.8170128924192 1
1.31167686678782 1
1.01370564549725 1
1.3733500635136 1
1.56365211446737 1
1.47155808588754 1
1.67349889842263 1
1.48685924961478 1
2.08065345391863 0
1.20239712253551 1
1.17373397288702 1
1.2295695554563 1
1.46407916484869 1
2.06593433663559 0
1.02099659559688 0
1.4229761614632 1
1.58721183179955 1
1.13643755553133 1
1.69336916852988 1
1.77643890087326 1
1.70074317619176 1
1.25030363749443 1
1.5791686994015 1
1.56788835208632 1
0.929450181793056 0
1.11447576360109 0
1.46029399913198 1
1.38866324354938 1
1.15568940743289 1
1.32246682153398 1
1.32663869931416 1
1.72685991425445 1
1.56461395829941 1
1.53575312942142 1
1.15899167539587 1
1.74454054583824 1
1.54137188180821 1
1.44288361283884 1
1.77124979189102 1
1.219925995187 1
1.68893882764015 1
1.27854940899404 1
1.04183616723207 0
1.6960780399495 1
2.07323543809958 0
1.22581223348059 1
1.49695799614909 1
1.71108528278896 1
1.03983582530655 0
1.34093025551098 1
1.32482219195237 1
1.42210185051488 1
1.4567660888918 1
1.29623765577586 1
1.65019456879848 1
1.44530274140721 1
1.19506058918094 1
1.37784822291728 1
1.31481190988187 1
1.57228546090908 1
1.39405907734618 1
1.35016050545717 1
1.50467903635956 1
1.62907391469751 1
1.4915696612868 1
1.32015788041172 1
1.40572303141706 1
1.29152556954551 1
1.65206118317029 1
1.21403063004904 1
1.52616170561979 1
1.30985141298496 1
1.79403064824336 1
1.57527452678781 1
1.05437992327258 1
1.51534661538413 1
1.62110415782519 1
1.61132182478544 1
1.55573999152021 1
1.44251666306788 1
1.71444153278824 1
1.62572096493327 1
1.36885722036893 1
1.59986329461879 1
1.2689070540803 1
1.50297195141517 1
1.3966513772754 1
1.36525786003667 1
1.45827424621325 1
1.71536194897382 1
1.52665501749441 1
1.19000641566527 1
1.386244190157 1
1.56916143302049 1
1.26580593164143 1
1.50665026930064 1
1.42827126545704 1
1.66611661988587 1
1.40901733050809 1
1.24456445566971 1
1.46231967758434 1
1.83065571595927 1
1.75117475458277 1
1.96356652688105 1
1.47006284213146 1
1.12285823993829 1
1.57161602335389 1
1.34462947620255 1
1.58043920654624 1
1.03443595093958 0
1.55581450439326 1
1.22367195514517 1
1.50921983785097 1
0.922771543348781 0
1.53127542371531 1
1.71213999026335 1
1.50928985294262 1
1.47264765863377 1
1.57128477028407 1
1.92246495279246 1
1.32560241121955 1
1.13617664737165 1
1.1293534969138 1
1.34103892615816 1
1.55637718220016 1
2.07884783497954 0
1.2378406788548 1
1.51846911491585 1
1.44070912766459 1
1.32014589004038 1
1.59295473338804 1
1.14840917032989 1
1.57099996636495 1
1.56718375483557 1
1.16690468574743 1
1.16887065050255 1
1.37483764785896 1
1.45332869520472 1
1.81196985923517 1
1.70929961459068 1
1.52169306359154 1
1.84320799781346 1
1.24064274252349 1
1.21880430459604 1
1.44036510529507 1
1.33672461416991 1
1.19312235369607 1
1.07497198369593 1
1.28325038992091 1
1.51908993937062 1
1.87333320672074 1
1.39605616608821 1
1.64926027874318 1
1.52787145268896 1
1.53015005363645 1
1.27001642536073 1
1.20464668687268 1
1.50051939325395 1
1.41834562929812 1
1.33795615194468 1
1.46497157264556 1
1.86730533617806 1
1.3551276831322 1
1.51528144779781 1
1.39012977487632 1
1.62689018376938 1
1.41113006314974 1
1.540609331889 1
1.34997364615188 1
1.37853326370231 1
1.77537619880601 1
1.62288684426874 1
1.38477298723799 1
1.56571381219493 1
1.44553172655977 1
1.39479482527485 1
1.39260249981862 1
1.55455763498868 1
1.62522576849209 1
1.56932335111653 1
1.3296953079667 1
1.29067727278446 1
1.50828909913896 1
1.3207961753114 1
1.33840224996022 1
1.85559990100649 1
1.49598312059111 1
1.20910577460079 1
1.04572015565856 0
1.32825383917544 1
2.07453657500239 0
1.35939071277017 1
1.28590331474222 1
1.59356957061807 1
1.54950884533777 1
1.4445424911777 1
1.16432650217156 1
1.57275831029149 1
1.36016532931631 1
1.58335356614791 1
1.43040178923558 1
1.94165954268117 1
1.49777134681127 1
1.79614229546646 1
1.31700807400837 1
1.38445501704303 1
1.13625902777005 1
1.31558235265109 1
1.22927235027831 1
1.03960524062028 0
1.01874220998426 1
1.85667904251562 1
1.1939351635775 1
1.79548869576792 1
1.59154556143798 1
1.32324320068935 1
1.59672718948722 1
1.43129955549551 1
1.8022881530437 1
1.60633467085906 1
0.916075822925447 0
1.16710975576167 1
1.37142878239238 1
1.27968678149683 1
1.3938477493111 1
1.11630588676595 0
1.53050087048909 1
1.37483744343169 1
1.03927092657107 0
1.37347706135325 1
1.41454750246868 1
1.7493554084804 1
1.75975651724554 1
1.65484738698643 1
1.49727206834813 1
1.19580963542858 1
1.47421381601868 1
1.56788602045262 1
1.54657611627608 1
1.52650748434142 1
1.75838560689703 1
1.30875060202673 1
2.05348697776517 0
1.35191734056375 1
1.61285609890324 1
1.84245032439718 1
1.65699642745902 1
1.61948240586176 1
1.51768181087318 1
1.40392560002155 1
1.45056925830225 1
1.56129690039742 1
1.61942393652195 1
1.5510836441963 1
1.01518582617884 0
1.5413002506827 1
1.44736605673727 1
1.64133128802681 1
1.56324795948215 1
1.72241943894151 1
1.44743074739311 1
1.71587971104881 1
1.5933139751501 1
1.79021802628134 1
1.25627288873238 1
1.62460780214204 1
1.55241417374752 1
1.32817983108412 1
1.66479336004552 1
1.28131232365138 1
1.32516401282564 1
1.81568079027741 1
1.60175384754131 1
1.59311950698078 1
1.48461878718963 1
1.69277582809951 1
1.15373110671411 1
1.41023406886072 1
1.23099846566793 1
1.69526502609676 1
1.48686887571477 1
1.56322941219682 1
1.22921014827929 1
1.35052356655907 1
1.31695990317969 1
1.28085941806155 1
1.40765612068917 1
1.54815585987122 1
1.36996754682733 1
1.341784642092 1
1.46311197815388 1
1.6498623429916 1
1.29561947667708 1
1.43032044195135 1
1.52754430851671 1
1.32909487887273 1
1.25126416753333 1
1.24575473317594 1
1.43253043827981 1
1.37349602660356 1
1.14754336018632 1
1.41487905257321 1
1.79348051237551 1
1.80500101528039 1
1.51803217355123 1
1.41819413733262 1
1.44886819483887 1
1.69465072526446 1
1.3983865689838 1
1.86047836399361 1
1.75535280083612 1
1.80674472048969 1
1.6700351173034 1
2.01413039850844 0
1.42808044186545 1
1.71890806732626 1
1.2496895113505 1
1.66596596201144 1
1.28441481520718 1
1.34428205229898 1
1.35763825557069 1
1.10608336614505 0
1.36146217021601 1
1.63218708181149 1
1.58535273740028 1
1.10353491397512 1
1.57954434313698 1
1.28312492451046 1
1.28301665602512 1
1.67744970744899 1
1.11142133682882 1
1.3256464269377 1
1.75733383509691 1
1.56145174748335 1
1.25782296508674 1
1.97254152946128 0
1.38189606998864 1
1.31501724595239 1
1.73982035122333 1
1.63484218680907 1
1.6043338150782 1
1.3907029899862 1
1.50552554922063 1
1.29700983886954 1
1.56299866576981 1
1.53891242963542 1
1.56321477785562 1
1.81258848929401 1
1.29280192312534 1
1.31876793042249 1
1.70379272515986 1
1.31062477193182 1
0.997270907733595 1
1.45103598736689 1
1.40461478074273 1
1.85083011801344 1
1.61110003562297 1
1.20244465914766 1
1.17207247079738 1
1.1473961754254 1
1.25782106367905 1
1.54095432992019 1
1.1943642759531 1
1.57698605040252 1
1.63659481738561 1
1.64697399064444 1
1.94130136521482 0
1.5693426036552 1
1.5178463723477 1
1.57228645254953 1
1.87197218834355 0
1.8002677875704 1
1.23478135993357 1
1.50062647268075 1
1.58338667084035 1
1.46120082598296 1
1.23579433253004 1
1.72511077869035 1
1.46585623561686 1
1.08821754873326 1
1.39190201045252 1
1.57753192509048 1
2.12573302417853 0
1.28381818734127 1
1.31831166739615 1
1.73435357027548 1
1.75515697155914 1
1.38953627605672 1
1.6628835717034 1
1.84269087878989 1
1.45718468024304 1
1.57181524487337 1
1.37265319273052 1
1.40708163289243 1
1.30352136895822 1
1.54796277611479 1
1.36926438695673 1
1.90121479167257 1
1.19905214893905 1
1.58049890784621 1
1.73766357656794 1
1.0652853369852 0
1.10168925634465 0
1.06948442523332 1
1.91208779732397 1
1.53046353416032 1
1.43445052776668 1
1.31625978655412 1
1.20599221301699 1
1.3686804450013 1
1.66186978145563 1
1.53403435631227 1
1.65792910102789 1
1.41177108732928 1
1.19469250771917 1
1.13700356202355 1
1.66049171078128 1
1.31249131962575 1
1.5072127524309 1
1.27842083886408 1
0.762306352952648 0
1.03424125858582 1
1.60197089861969 1
1.60694877338269 1
1.62015993466006 1
1.55181542653541 1
1.32881845083224 1
1.51528130031973 1
1.44127906427766 1
1.64806690098494 1
1.02787925441593 0
1.15174623028865 1
1.18715853594974 1
1.29324593480449 1
1.37869671248421 1
1.23129771808145 1
1.58529513504278 1
1.27763612095146 1
1.38631414117679 1
1.38920784583588 1
1.7596486272101 1
1.41772495812696 1
1.36869915839844 1
1.98761341226158 1
1.60377977257716 1
1.16103389290732 1
1.25745772262681 1
0.963823844351963 0
1.23919217829822 1
1.09948163687667 0
1.05049133259046 1
0.982925896767184 1
1.44663178617486 1
1.39405286236278 1
1.92789748360028 1
1.40141030994093 1
1.41074980679211 1
1.29321241419806 1
1.68107072435353 1
1.14201031253648 1
1.31474953972551 1
1.5076601588328 1
1.21078649979091 1
1.45194675284752 1
1.4780774065186 1
1.20519473304216 1
1.11360823420629 1
1.56696929443571 1
1.50763333857065 1
1.68762981746459 1
1.61853427101407 1
1.65002225727636 1
1.58472777758931 1
1.89300030435387 1
1.8823089065629 1
1.9791132058456 0
1.49213509681886 1
1.39779670303234 1
1.35888845508995 1
1.27035564844187 1
1.4424929565142 1
1.56335999204761 1
1.63608089303463 1
1.46993975161922 1
1.43540369339586 1
1.31349858662135 1
1.68305337466055 1
1.45089278153859 1
1.03660319121722 0
1.26955873107992 1
1.30311258056148 1
1.28853464843705 1
1.19592706082273 1
1.38926282047418 1
0.849198876505804 0
1.27382035570445 1
1.26570422595179 1
1.47787298810311 1
1.33165673486866 1
1.42854890262981 1
1.63205387528276 1
1.01798475376617 0
1.59724114937035 1
1.52591409158689 1
1.09015259780672 1
1.33716275668134 1
1.63831543770776 1
1.14187291746772 0
1.38862705676846 1
1.72286002627986 1
1.64411103931503 1
1.47851536084122 1
1.18494444959787 1
1.34803410621321 1
1.61187066711936 1
1.95524098007501 0
0.958682276044066 0
1.44404173531942 1
1.25736098228468 1
1.54723924848953 1
1.21170161892699 1
1.52048166058607 1
1.24820232055918 1
1.89679960315969 0
1.66117458877799 1
1.20589562148465 1
1.18511869566347 1
1.52198190635182 1
1.20146136790039 1
1.27383149712144 1
1.50358341462639 1
1.45966045133736 1
1.61356586738834 1
1.65166925543099 1
1.87984087844663 1
1.31246375420732 1
0.736509279059716 0
1.30967044417333 1
0.968685203905725 0
1.24856378319075 1
1.38695712558875 1
1.42140623450085 1
1.37933746586382 1
1.54439539579825 1
1.041495184172 1
1.44157188473911 1
1.66731530751448 1
1.41185447023907 1
1.47772707642546 1
1.45039241573094 1
1.41551538251891 1
1.72156970076792 1
1.59492897086882 1
1.48051557493813 1
1.2489736323919 1
1.4438769864169 1
1.4592594158163 1
2.01904558207609 0
1.39749847143052 1
1.38971413420835 1
1.45331061103287 1
1.90647218039296 1
1.51884088306063 1
1.85865777515153 1
1.74451182174616 1
0.969874303831841 0
1.44013536943472 1
1.64100803181181 1
1.71592483664615 1
1.24099887641104 1
1.33837688250198 1
1.38623594802671 1
1.55136198479836 1
1.5974426437979 1
1.34441779793477 1
1.56597977803416 1
1.46868902902685 1
1.93573111032373 0
1.6834663916124 1
1.94048741121304 1
1.35466029258317 1
1.65015181112132 1
1.7502079751088 1
1.70278760628745 1
1.44438901330233 1
1.77565615073001 1
1.85863193578542 1
1.59156582006443 1
1.55142925252531 1
1.21669376519886 1
1.06776898405342 0
1.41037833148366 1
1.75256064173486 1
1.67631453903986 1
1.08799498836491 0
1.36068175931191 1
1.46565309802263 1
1.12026244471441 0
1.55247978476631 1
1.31440358052904 1
1.58519913101202 1
1.49842708354071 1
1.56422041687152 1
1.52038107228412 1
1.22819826205514 1
1.79348857212662 1
1.77179452059107 1
1.65461188186166 1
1.09878110621749 1
1.88751656932799 1
1.15244912283545 1
1.82076298705664 1
1.19548833862766 1
1.61324547944003 1
1.34499173577941 1
1.04073040754955 0
1.53361382960136 1
1.55810084018668 1
1.56702599841083 1
1.81692986263658 1
2.04054077871883 0
1.47340394657722 1
1.40766048532171 1
2.09905744084176 0
1.5152894849401 1
1.2359260757608 1
1.6380271468341 1
1.65608778394221 1
1.33909235358396 1
1.52904750020512 1
1.49702645976425 1
1.6873695739202 1
0.930822728229286 0
1.63120872763641 1
1.58755311283223 1
1.17640251779822 1
1.12194132795616 0
1.43959856564917 1
1.352498537258 1
1.2369136267259 1
1.2992701260613 1
1.13975788756284 0
1.73738276969189 1
1.56833351140201 1
1.68066862105881 1
1.66445027377503 1
1.38348056397431 1
1.53530466965525 1
1.70303182730963 1
1.49229628229122 1
1.88301235298376 1
1.857007657042 1
0.966794116677728 0
1.42193891915335 1
1.51386625480252 1
1.49521267343125 1
1.92511674875172 0
1.65745679764552 1
1.80334985848331 1
1.47283744326694 1
1.69576608904657 1
1.77439099156778 1
1.46827331460284 1
1.42551000439111 1
1.64330904351653 1
1.63147631343346 1
1.45564178410486 1
1.41456363767696 1
1.44682897849607 1
1.12238113747125 1
1.59672874404408 1
1.30073764576178 1
1.56285920600691 1
1.19107152204396 1
0.95623673939647 0
1.50370620439908 1
1.22703795114681 1
1.3579335961709 1
1.02420941780771 1
1.62593836872917 1
1.43123486150784 1
1.80352970391971 1
1.10672333662738 0
1.75433605258608 1
1.59612313119493 1
1.31843398804074 1
1.40650173673777 1
1.32609801902044 1
1.27762702749165 1
1.34171326320995 1
1.54284961170393 1
1.50643486030918 1
1.53193529014365 1
1.38872921161383 1
1.55488103182452 1
1.49955524314469 1
1.57353757367506 1
1.06951362311708 0
1.19294897583694 1
1.15583439572019 0
1.43792436913001 1
1.40482886413083 1
1.57048900629732 1
1.59585993145464 1
1.37957250919227 1
1.19569277773625 1
1.55958344004492 1
2.14264701258445 0
1.2231117887323 1
1.38481530798793 1
1.44910249599794 1
1.50325624294299 1
1.43885408046358 1
1.66747258530134 1
1.58333006801994 1
1.24506677581746 1
1.27712822314312 1
1.46063898843986 1
1.38777470915455 1
1.76224959338374 1
1.44923835965207 1
1.22146975704551 1
1.716839544156 1
1.11291780312052 0
1.65637057790748 1
1.29612441722778 1
1.65767761912567 1
1.34770107743692 1
1.08792409956336 1
1.68126954935246 1
1.28356539000213 1
1.31839122831313 1
1.23792533133847 1
1.19824334780194 1
1.26490777439877 1
1.66701544859135 1
1.25237743590415 1
1.8179352781048 1
1.78075131078529 1
1.54485384906702 1
0.912928578941408 0
1.24379487771704 1
1.86326987061822 1
1.32694181062019 1
1.65413020930816 1
1.58618838899182 1
1.13352147492591 1
0.964215385766193 0
1.34744781967977 1
1.3172869942748 1
1.42511758763691 1
1.22273011371587 1
1.5083398248784 1
1.3032489318087 1
1.31570627021753 1
1.01975805777569 0
0.97962390161072 0
1.54543838764717 1
1.40880967756403 1
1.47484623622985 1
1.51963145425901 1
1.51255584883634 1
1.49888656470234 1
1.47223050375303 1
1.16062811121806 1
1.85716756275021 1
1.70125686546938 1
1.31760693934515 1
1.48101602890101 1
1.17997327712831 1
1.22415627987902 1
1.23348016302946 1
1.62898242843729 1
1.72143966770591 1
1.67699326104553 1
1.6148017231091 1
1.67024994186087 1
1.2300711498469 1
1.51410492500768 1
1.46218955799113 1
1.23950287823777 1
1.51553982532232 1
1.56343938857192 1
1.48223381222344 1
1.60626982792968 1
1.31498387221032 1
1.43395363729351 1
1.61623137529571 1
1.08450935475476 0
1.56889027299186 1
1.2238362632653 1
1.65320212145735 1
1.18826117525713 1
1.49107733634906 1
1.13211651457321 0
1.31868730533987 1
1.19804764473617 1
1.42144675610247 1
1.60339684304615 1
1.21223629734642 1
1.11497696876652 1
1.51158116061456 1
1.85367241395765 1
1.11651731943294 0
1.28069981024483 1
1.11047022427999 1
1.5480343282069 1
1.37963388378693 1
1.66417959026805 1
1.64617757840638 1
1.32631610243184 1
1.38147353997005 1
1.30389927408756 1
1.80288390645767 1
1.13012002940913 1
1.62335635852432 1
1.53624083787361 1
1.0610833010166 0
1.72448516457308 1
1.41119828807951 1
1.50792542219916 1
1.36834977707232 1
1.24068811691905 1
1.51437337056718 1
1.92127200868861 1
1.12617634238543 1
1.32040487329412 1
1.52151968356183 1
1.24728756176126 1
1.71790885077211 1
1.07991501907819 0
1.57687167934149 1
1.18100875071645 1
1.84179249306064 1
1.40026456005832 1
0.813625841345384 0
1.40124288570382 1
1.33891565375368 1
1.78019717826084 1
1.22924940526899 1
1.02825971482054 0
0.966622472799359 0
1.08193452562459 1
1.5509298987107 1
1.53573453609624 1
1.32424302744286 1
1.90499699759667 1
1.5975996944196 1
1.72972494518209 1
1.48615296286973 1
1.35516695638262 1
1.41836945459982 1
1.32075355387776 1
1.0079576575708 1
1.31672522433111 1
1.19772407349459 1
1.24068793981296 1
1.51655301520849 1
1.56242203491317 1
1.24063115604294 1
1.29495023888668 1
1.77374832072254 1
1.35281138918861 1
1.46048883779468 1
1.10514798086926 1
1.76643678282048 1
1.37252680044002 1
1.50988382580828 1
1.41323824769958 1
1.69364212948643 1
1.22458768155922 1
1.02031401398063 1
1.47737585290303 1
1.74433252846741 1
1.93863788038067 0
1.73708996918655 1
1.77906720408328 1
1.38064110526956 1
1.46287571807733 1
1.43777787167197 1
1.43890275381139 1
0.949695469848348 0
1.49667148824217 1
1.59199104258398 1
0.927234525961874 0
1.20040060801391 1
1.38059068860474 1
1.84850404637473 1
1.17714312597197 0
1.80292004719397 1
1.15467702019039 1
1.54504395452626 1
1.49915270707387 1
1.62727196867043 1
1.32562986332102 1
1.61247676047998 1
1.55806062756055 1
1.1797707563158 1
1.34991200671691 1
1.5392370553238 1
1.27212603323242 1
1.61311961339081 1
1.77668626711365 1
1.32516375808001 1
1.59090720634215 1
1.74123754246955 1
1.53679257636735 1
1.77286226259077 1
1.04852998310194 1
1.33842206846946 1
1.39557476807119 1
1.31506360327727 1
2.0280121509872 1
1.48511309411106 1
1.42164207054508 1
1.43236019298478 1
1.5730163643133 1
1.41304537943384 1
1.27036559535973 1
1.6838547415821 1
1.46417798977465 1
1.43562829684846 1
1.37950073398856 1
1.31224843983594 1
0.820801293012099 0
1.56539907906653 1
1.31024239659606 1
0.935778300422825 0
1.07995441305569 0
1.48106492012174 1
1.56608438132521 1
1.33657898160838 1
1.03769546050474 0
1.37624020261286 1
1.24791628507766 1
1.79600357227418 1
1.60654116656131 1
0.994623617364168 0
1.09198843754741 0
1.59394965133438 1
1.35668052393798 1
1.65866695359383 1
1.16403057778148 1
1.51271606055443 1
1.48446070344699 1
1.37090526020336 1
1.39917051932456 1
1.58896878625983 1
1.88653161036478 1
1.73811294395939 1
1.16342203095488 1
1.1755950567339 1
1.48158019696168 1
1.34344047313156 1
1.48196668577436 1
1.47583570072509 1
1.79047808281348 1
1.30303134034109 1
1.86925869078505 1
1.7880524982603 1
1.10036035947846 0
1.19580137240728 1
1.75453268349097 1
1.41133867630929 1
1.61598179393029 1
1.82769444507568 1
1.76216546322681 1
1.67115226123852 1
1.44016242008707 1
1.22319063912064 1
1.52008137573231 1
1.56264383342861 1
1.69238567349629 1
1.59707023379784 1
1.40142910574886 1
1.59003009123198 1
1.54270250940048 1
1.18999017710177 1
1.15050970881192 1
1.29997662972767 1
1.67648532657347 1
1.27136002007649 1
1.03830187808872 1
1.16246029382799 1
1.39835055138135 1
1.24524054739892 1
1.53970948163966 1
1.65796686614757 1
1.59021207822082 1
1.56159766675377 1
1.78849796995336 1
1.14222129899563 1
1.4453429814334 1
1.23628766898007 1
1.46037449649936 1
1.57693219761306 1
1.60536860563389 1
1.01261579468726 0
1.25750452053614 1
1.26650730734083 1
1.26709365519563 1
1.20628814034098 1
1.34398864644596 1
1.41354836892414 1
1.20964673217795 1
1.10888551626704 1
1.57717574616217 1
1.38009738881793 1
1.37466276213948 1
1.50332582213294 1
1.59878237975153 1
1.80190564332549 1
1.38744999739889 1
1.21269227475239 1
1.52894525058593 1
0.907337858213914 0
1.62765540839753 1
1.76663657370421 1
1.30504739783446 1
1.15312963234263 1
1.67494430824777 1
1.47204316402813 1
1.39417826322453 1
1.5977596711631 1
1.72002249050771 1
1.767677529488 1
1.322253879182 1
1.466952849897 1
1.50745176220194 1
1.80307999878345 1
1.56906856897752 1
1.5338278743901 1
1.79144811413584 1
1.46909058891682 1
1.25894633914166 1
1.04511819704838 0
0.980140545042623 0
1.51994712831266 1
1.0998059825694 1
1.31514443361301 1
1.4248710788815 1
1.24372664895123 1
1.48632089217468 1
1.44318481862402 1
1.15686583381979 1
1.8024747127756 1
1.56456601934463 1
1.41324151834346 1
1.5269118274625 1
1.29558511602641 1
1.34348442084696 1
1.62970586069229 1
1.38415803576658 1
1.42049843523545 1
1.42747079533069 1
1.10328331984315 1
1.21359168754387 1
1.86515884142019 1
1.67278750377371 1
1.34750169260183 1
1.54084180054852 1
1.86087502758155 1
1.23564415669989 1
1.5406420916814 1
1.32756549507622 1
1.79419993694815 1
1.5531278361701 1
1.42103861096461 1
1.44209079375839 1
1.48394845291836 1
1.27642853549928 1
1.07660002369896 1
1.54701223343712 1
1.48601663685809 1
1.68432495123061 1
1.64587717402693 1
1.59780846298001 1
1.38492437547157 1
1.92124294259505 1
1.99138068896101 1
1.33964728474513 1
1.50396287832301 1
1.55842697067914 1
1.39108288220999 1
1.18910986529211 1
1.23151915453542 1
1.31770377151666 1
1.43587327307322 1
1.28885978880438 1
1.65903277745318 1
1.08361749460356 1
1.28182978730791 1
0.92021435280712 0
1.22408734266273 1
1.59677215453817 1
0.931662090516014 0
1.66756639146692 1
1.82261682962049 1
1.41873995764644 1
1.70197164764432 1
1.17442656810739 1
1.60067362418224 1
1.71366375036695 1
1.23727891528945 1
1.48711930664065 1
1.15863569851407 1
1.47219003953005 1
1.6110764383805 1
1.69159295686491 1
2.01086579158714 1
1.54758357877175 1
1.15204404617028 1
1.26349978960819 1
1.81340885975779 1
1.39073815064472 1
1.23984155995476 1
1.81601084909392 1
1.3411745822974 1
1.77300041762981 1
1.64494411473782 1
1.29066563831653 1
1.56863028254566 1
1.40959531377036 1
1.41613317387116 1
1.53576165249331 1
1.55509419671763 1
1.30487050301212 1
1.56051610063846 1
1.66016265256402 1
1.66127791058153 1
1.49543525646181 1
1.10951857094133 0
1.29984733029153 1
1.33335774888465 1
1.4596446866543 1
2.02014668086904 0
1.44608934214746 1
1.43152946257382 1
1.43558476096427 1
1.69491280860014 1
1.35762374854885 1
1.33792399804076 1
1.14189667807837 1
1.38683115529338 1
1.78152803687762 1
1.03255972030659 0
1.20967935513674 1
1.54116124865173 1
1.24958482066524 1
0.96195861308453 0
1.3422177085965 1
0.98445618990971 0
1.27104284017512 1
1.25080050959967 1
1.69108469544354 1
1.7552348393491 1
1.12530428281174 1
1.26976697816826 1
1.55624650467092 1
1.14724836446024 0
1.38921442711819 1
1.35085077186076 1
1.41547437885965 1
1.09263672895959 1
1.14264469847219 0
1.47606424035686 1
1.72000410068333 1
0.99007683565246 0
1.33545696100206 1
1.14858511847908 1
1.33833775802085 1
1.38472373745851 1
0.890334059947491 0
1.38897403810668 1
1.55255751448556 1
1.80382336420451 1
1.21099253911225 1
1.05710635135306 0
1.49751060956614 1
1.41985960742555 1
1.13136522022919 1
1.86870361395278 1
1.58061415473258 1
1.02515326378379 0
1.25012993666749 1
1.96595203941325 1
1.14808875580472 1
1.24428991695983 1
1.57603717357671 1
1.06546424165633 1
1.31527941274008 1
1.14700086430257 1
1.47297705578128 1
1.88076842024857 1
1.3567425143312 1
1.45816261970454 1
1.22157630879577 1
1.38938123905349 1
1.60863143420401 1
1.36662373497255 1
1.18622034162448 1
1.47933933374013 1
1.26960727759099 1
1.51124281930461 1
1.07732249834963 1
1.62125616731495 1
1.46173556743302 1
1.62090667334268 1
1.560475816892 1
1.63887506820319 1
0.797569365055546 0
1.42180248850131 1
1.60795639197691 1
1.25903968017547 1
1.62247330216379 1
1.64976061451201 1
1.56839293542587 1
1.27387585170875 1
1.19982453587206 1
1.48315088266505 1
1.42036413077474 1
1.19442561760047 1
1.44530026578917 1
1.29575971350435 1
1.00686981232929 1
1.37360273454167 1
1.49762445594025 1
1.36770121123537 1
1.56437399204777 1
1.5621727500209 1
1.29914288371114 1
1.32655262893205 1
1.14797129102469 1
1.30752137357062 1
1.67147674700819 1
2.01255104836354 1
1.30069532395479 1
1.71158405337765 1
1.3866898812483 1
1.48982635849265 1
1.40785077564542 1
1.45240174268818 1
1.25545416067689 1
1.59527918583801 1
1.55300238555613 1
1.30941661309768 1
1.44099799857292 1
1.72169407713665 1
1.3646682654957 1
1.45201575643028 1
1.14610802212728 1
1.56961038480058 1
1.52074241621336 1
1.01652419741422 1
1.44564808599733 1
1.16136170120688 1
1.47387329461301 1
1.702029670351 1
1.51767221835072 1
2.00439051290972 1
1.57601615043754 1
1.34356100135229 1
1.55431639770916 1
1.75797818866945 1
1.71156465609663 1
1.37200938234412 1
1.65000277999972 1
1.99583997645947 1
1.17490187712767 0
1.73821231919547 1
1.3050567444929 1
1.28497083519848 1
0.860274051595347 0
1.26806811019849 1
1.17154712228711 1
1.44302891258081 1
1.39534977795171 1
1.61903379383287 1
1.65268269851165 1
1.26649703679487 1
1.3137782222663 1
1.64202982210684 1
1.10763260280256 1
1.64799923605297 1
1.34017033703551 1
1.48061871851584 1
1.49934516217663 1
1.1585466789847 1
1.24756018003039 1
1.44765466778835 1
1.72241925984476 1
1.15244204673639 0
1.23846761515669 1
1.71984175611649 1
1.47355169359433 1
1.39809240619805 1
1.40631291257056 1
1.65381860363824 1
1.59828569761885 1
1.35877921895012 1
1.30974743361915 1
1.42612067671243 1
1.50612358207341 1
1.20974000595914 1
1.6807951317853 1
1.57235699038463 1
1.61670993084126 1
1.68785911864037 1
1.50434477619271 1
1.64555107590015 1
1.76683760393148 1
0.998780500923526 0
1.55188276468667 1
1.69336982719768 1
1.15719748593819 1
1.48755495928498 1
1.40413273359032 1
1.20212793994315 1
1.50842938979239 1
1.12488819711946 1
1.43088008633047 1
1.44008952796403 1
1.24316751011147 1
1.75949575525648 1
1.36101529101728 1
1.61119742134677 1
1.19322091063208 1
1.91726946965826 1
1.78571795191052 1
1.42900890772411 1
1.69811271079773 1
1.4880022957247 1
1.5572354667677 1
1.70212795669244 1
1.395106995123 1
1.54282521046849 1
1.46373100601932 1
1.37477434469568 1
1.63170341098684 1
1.46548914147803 1
1.55705396950778 1
1.50072566162704 1
1.15763555483983 1
1.60353684681327 1
1.52890805833288 1
1.74239944439375 1
1.3913925675615 1
1.84100009740942 1
1.54939354005778 1
1.61268689145253 1
1.25913428573964 1
1.2890680681226 1
1.2565497461996 1
1.51596222055298 1
1.50580321215499 1
2.02077598904635 0
1.53973265548897 1
1.6197685900042 1
1.34929571522516 1
1.50587261666933 1
1.23806024731334 1
0.958189892341809 0
1.35620577592313 1
1.2526217122548 1
1.85591740286838 1
1.38797076054361 1
1.65397327180682 1
1.18833254415792 1
1.44533340469318 1
1.74045130632705 1
1.47116943171662 1
1.21960120223152 1
1.68214195624045 1
1.18101851518711 1
1.43612316849985 1
1.48076937899722 1
1.5305105913052 1
1.31595308979672 1
1.30341630244791 1
1.70767182499553 1
1.09431201522544 0
1.49049964807458 1
1.46863193811929 1
1.40455666893423 1
1.47166152316673 1
1.52433392858473 1
1.31371010220508 1
1.80571219858858 1
1.52220624650331 1
1.15327729318917 1
1.8097442362682 1
1.48970949729568 1
1.15994807119385 1
1.77515047179035 1
1.36231380182021 1
1.79705505177125 1
1.58111902727241 1
1.05695168433929 1
1.49173559567171 1
1.44651681103449 1
1.55543640091611 1
1.43366748563603 1
1.60788112464424 1
1.66856763404597 1
1.67184410222614 1
1.67546796519225 1
1.65962633309995 1
1.2552900156398 1
1.33777008420614 1
1.55910038438358 1
1.62794578468449 1
1.80741507472987 1
1.0564164904935 0
1.26976595720896 1
0.897031715997364 0
1.70213941287399 1
1.57362483026586 1
1.00902019532274 1
1.39630296008987 1
1.5094317796895 1
1.55404596660029 1
1.26134877955512 1
1.55071353497273 1
1.56407705996437 1
1.58104736343566 1
1.1417291996263 1
1.63340786392963 1
1.57657565404938 1
1.39999087002771 1
1.53316083709947 1
1.48713273159833 1
0.994333179961847 0
1.41021621569884 1
1.37864039722772 1
1.17354050932386 1
1.41779613201225 1
1.15015729279134 1
1.37881244274332 1
1.37800361063311 1
1.5710912860851 1
1.03324455080205 0
1.38530190640761 1
1.86620460745853 1
1.49699811498912 1
1.39409326156216 1
1.39895266805355 1
1.44434586653452 1
1.69846146092164 1
1.62880008455253 1
1.2368191339527 1
1.44270982739125 1
1.70742327490577 1
1.14543170372227 0
1.06130753473956 0
1.13229308115541 1
1.71760783146137 1
1.38839225829928 1
1.486570783143 1
1.29900552958001 1
1.68640934342307 1
1.42803114075686 1
0.986170171895146 1
1.36759344302455 1
1.79783559155862 1
1.39594585364431 1
1.49929186786584 1
1.4623021200179 1
1.61092389745338 1
1.40928830857199 1
1.38343290124265 1
1.59013052265667 1
1.30186332323856 1
1.48290439724014 1
1.26701032720508 1
1.30501164776783 1
1.41764494147349 1
1.77864749345941 1
1.61687890002489 1
1.48854482580371 1
1.42473607742727 1
1.44181405629097 1
1.64655187917126 1
1.36965180080689 1
1.20487774831957 1
1.25255997349859 1
1.53239582495508 1
1.33354457808615 1
1.70336880501464 1
1.05201392919743 0
1.1749920504247 1
1.48102648916762 1
1.76934333629003 1
1.27809763088779 1
0.892423749073204 0
1.88395182261039 1
1.01607975826377 1
1.49870675011466 1
1.34903281345998 1
1.41610514466139 1
1.26100587970695 1
1.54379103263368 1
1.26809224406413 1
1.46744474224141 1
1.25423660065719 1
1.33516436285826 1
1.44164643761894 1
1.52621563535459 1
1.57794751505314 1
1.27523881321265 1
1.80002019143384 1
1.60521065144452 1
1.48060962753507 1
1.83537924556816 1
1.15849577269369 1
1.55636433759684 1
1.44631573999993 1
1.17388390349841 1
1.43591350555755 1
1.75478116417352 1
1.43757170194995 1
1.55381867794294 1
1.30217442872723 1
1.47604643742143 1
1.58352430765875 1
1.58503410543369 1
0.978588765617475 0
1.32519366079857 1
1.42575031350851 1
1.44574525401516 1
1.44601418170801 1
1.7375648181538 1
1.43650572015368 1
1.48838496752842 1
1.50587237410534 1
1.40090614805381 1
1.63211003985884 1
0.998230394602093 0
1.3765539354818 1
1.11817018415772 1
1.09688360756992 1
1.49627644486842 1
1.28910367307473 1
1.35538189786633 1
1.33152482134872 1
1.27233151201983 1
1.19793642391397 1
1.66409735055157 1
1.74830350605786 1
1.35502744530461 1
1.22818925241605 1
1.38419854760991 1
1.73553848776304 1
1.58248098163041 1
1.60361757056487 1
1.28452241878037 1
1.44530221669203 1
1.15367185054846 1
1.50124774312137 1
1.53688843524466 1
1.42070571478391 1
1.35309498980797 1
1.78737085716824 1
1.7187522088366 1
1.36085931466641 1
1.85473654453578 1
0.971090928015063 0
1.47325517866083 1
1.5278733306309 1
1.53958880350073 1
2.07022938118982 0
1.70173358395628 1
1.35391354228333 1
1.35414833937506 1
1.46700419584474 1
1.55780137564797 1
1.38527599569019 1
1.38535624622701 1
1.11929758359598 1
1.39940159366991 1
1.78302764762398 1
1.70328974240484 1
1.6592474240317 1
1.43005176174202 1
0.944428250434326 0
1.79851435422142 1
1.31600247235474 1
1.36512355643975 1
1.02319710351931 1
1.5304464149627 1
1.47200596063143 1
1.73373181966325 1
1.51121467491929 1
0.902949921975601 0
1.61107604741319 1
1.29839026437624 1
1.81828094430833 1
1.58339437395132 1
1.43356214181076 1
1.566102618409 1
1.55145485772446 1
1.6617808017207 1
1.75045024778867 1
1.32972599634795 1
1.20668348940702 1
1.53635781461185 1
1.3396967543245 1
1.55583269288891 1
1.51718133946875 1
1.11106887968872 1
1.31084566891545 1
2.13946345773868 0
1.51726808246821 1
1.6120118717721 1
1.68771115371588 1
1.44494882598452 1
1.81474369668795 1
1.68075257680278 1
1.56095682934902 1
1.06288875061843 0
1.28113343630979 1
1.4817541455984 1
1.70139588027579 1
1.6367554527693 1
1.45360921266659 1
1.23883130373474 1
1.66107639616931 1
1.90259316103729 1
1.77914560188175 1
1.55396130749493 1
1.69109965913195 1
1.68732733949505 1
1.53383560998482 1
1.33884089252184 1
1.0222532885122 1
1.52278908769642 1
1.05037040420038 1
1.01309809443168 0
2.14744706780299 0
1.51189512131164 1
1.55092266035259 1
1.85404692550767 1
1.42146593715831 1
1.39268628679432 1
1.49359861181594 1
1.24286624446071 1
1.32488724451934 1
1.54296094439896 1
1.43556765447556 1
1.28217215147832 1
1.16176844892637 1
1.05541127757332 1
1.35958953953144 1
1.579421531006 1
1.55236793694693 1
1.54993069943225 1
1.33486305470269 1
1.02639058765325 1
1.05937020096274 1
1.76191148202014 1
1.48151311121859 1
1.41456649877313 1
0.904294603442054 0
1.6817560196818 1
1.13401978519757 1
1.39879336244902 1
1.551651148107 1
1.063116597233 0
1.57531026495837 1
1.39827991955355 1
1.60040131592345 1
1.64092124773204 1
1.78187305289097 1
1.72972630517348 1
1.1784867883917 1
1.38850879215128 1
1.28146752250377 1
1.48191460652292 1
1.58912579918178 1
1.48996442771374 1
1.35556224173055 1
1.65529709459211 1
1.67863456635335 1
1.41834888140949 1
1.43788142863205 1
1.23790404843974 1
1.65492168477217 1
0.990448623538175 0
1.24514472900646 1
1.69827326744355 1
1.1433263873912 1
1.28979485894842 1
1.73909867903551 1
1.59291625692166 1
1.37627992878921 1
1.36513248704864 1
1.04745422517892 1
1.63769878643602 1
1.29326428023767 1
1.35274048969381 1
1.21111969455365 1
1.12000339546972 1
1.77857287375161 1
1.70190106865824 1
1.08663436871486 0
1.22357823266052 1
1.6054088454787 1
1.76057029570677 1
1.7770908918837 1
1.50151038515382 1
1.34248872177141 1
1.31242908241709 1
1.68490753202727 1
1.43535791997793 1
1.3664409927401 1
0.918855261477623 0
1.39471993647915 1
1.41335259400026 1
1.64284199194628 1
1.46614341874636 1
1.49266600373094 1
1.47372618381409 1
1.07926210815609 1
1.7612042278506 1
1.40500259531116 1
1.06930698103683 0
1.16903143467991 1
1.55994677691006 1
1.4165570351655 1
0.993676716740713 1
1.53658751262356 1
1.47629867689832 1
1.63115857923392 1
1.51316640872157 1
1.10422094119969 1
1.48811106105405 1
1.50673471111423 1
1.48775253752628 1
1.3149527311125 1
1.50450189818604 1
1.37548274163337 1
1.20702241276953 1
1.51605788352632 1
1.26686819207335 1
1.43959409683486 1
1.14619532377955 1
1.67526715300241 1
1.68993761448438 1
1.84319072797551 1
1.95303064635117 1
1.21931343952338 1
1.3957177243806 1
1.50747020625469 1
1.48766476405818 1
1.44262319947932 1
1.21569931647271 1
1.63219313791587 1
1.57566385459081 1
1.5725331881383 1
1.49154008248197 1
1.58318995868028 1
1.66180957810916 1
1.74633045648873 1
1.504873541011 1
1.42393018574458 1
1.23085085080952 1
1.4942328391884 1
1.53029747488607 1
1.14686111349265 1
1.55972895021079 1
1.47984229198391 1
1.49628074571978 1
1.41092778649292 1
1.62173736280488 1
1.79670367448551 1
1.57045917375275 1
1.86660003281776 1
1.77194543851726 1
1.5597693131432 1
1.90948210010044 1
1.73940346080415 1
1.52434045271977 1
1.68647920051987 1
0.929750063914341 0
1.1256980683556 1
1.28810291131957 1
1.85239984937015 1
1.36214742811971 1
1.25458531784379 1
1.00364867544417 0
1.4623294134375 1
1.28551416674547 1
1.376000331342 1
1.43074853766832 1
1.7159355238176 1
1.57589551306404 1
1.64216907471995 1
1.85441405015146 1
1.34756733111442 1
0.952241758713705 1
1.3977302114991 1
1.13199949820156 0
1.8385153409079 1
1.52955241104624 1
1.78314439909987 1
1.80802522055707 1
1.34977481051105 1
1.48569459987294 1
1.42229862124218 1
1.44463199644732 1
1.7456081597897 1
1.52401874061114 1
1.61499527733403 1
1.79885457852802 1
1.17207776442714 1
1.33365201079219 1
1.10592712867582 1
1.25718420647828 1
1.09231596697144 0
1.58604561187258 1
1.51835289648745 1
1.16989476756826 1
1.59860300009169 1
1.51462786921492 1
1.20853694864539 1
1.4114675077501 1
1.69938790179991 1
1.56325543747589 1
1.22651970641318 1
1.54119606268268 1
1.46084372114611 1
1.35338825937421 1
1.73862869167147 1
1.36701417321407 1
1.43137065378548 1
1.2996098738408 1
1.31925959797283 1
1.17951309399265 1
1.65055241865645 1
1.79150564969888 1
1.61575085282222 1
1.41140658509088 1
1.6951946617857 1
1.62566852512621 1
1.6725349802001 1
1.42004882047398 1
1.52314052466697 1
1.60325365427686 1
1.41255349277573 1
1.56965269065985 1
1.38660407289226 1
1.39089841901097 1
1.65524155761983 1
1.48986116034661 1
1.38649447960125 1
1.81198562283466 1
1.59222257120828 1
1.41576322584722 1
1.2613550984099 1
1.37283959850027 1
1.63357523708316 1
1.40779234548303 1
1.404197367536 1
1.32649670984071 1
1.67226320136522 1
1.32616183782438 1
1.25577618848787 1
1.37794127077709 1
1.72953182246951 1
2.11318741236829 1
1.34682795031792 1
1.19885870800747 1
1.9507338947095 0
1.16051726654542 1
1.68029377210311 1
1.16060384803061 1
1.53097857721601 1
1.59474275191875 1
1.29632001173925 1
1.32148484300524 1
1.21676800692718 1
1.29777632764128 1
1.56387767475035 1
1.43968903023325 1
1.72275569993525 1
1.56411491709273 1
1.70876210279066 1
1.81693391835412 1
1.25574669065116 1
1.37757478196065 1
1.403856323202 1
1.34195802349066 1
2.04794481742501 0
1.30896066158895 1
1.79782324697118 1
1.20545868430017 1
1.61681803205934 1
1.56932696663087 1
1.6126950508712 1
1.12830550715879 1
1.24866245074022 1
1.56588835164076 1
1.78315352630181 1
1.36888792784608 1
1.47180491486746 1
1.60643665966857 1
1.63742317065398 1
1.74845216508072 1
1.30899952494394 1
1.55812882232928 1
1.63440881844619 1
1.35461075893319 1
1.49098243950228 1
1.51481393346379 1
1.32205514687537 1
1.6247231593439 1
1.42880936299576 1
1.39705966893999 1
1.35712668479009 1
1.6668823782262 1
1.36603117105131 1
1.71769311932732 1
1.28665173319711 1
1.5624375769086 1
1.29531442975349 1
1.41033136082802 1
1.51350916056347 1
1.01397189184429 0
1.34259328595676 1
1.71091415711848 1
1.52808817440732 1
1.22167376959695 1
1.32777047657826 1
1.52761091385148 1
0.98498205471659 1
1.1801727493931 1
1.12740302541519 0
1.8481478523132 1
1.76753656914344 1
1.58136277340191 1
1.29996434153835 1
1.54860985304563 1
1.45285635010336 1
1.25197355504129 1
1.36744142655637 1
1.56634216586582 1
1.19781280342079 1
1.30145242697476 1
1.29766959063773 1
1.83810554042537 1
1.39435363071233 1
1.29415820690564 1
1.50883399774386 1
1.29810652337476 1
1.43902731026804 1
1.13951377980283 1
1.26403410457768 1
1.30431995099148 1
1.5427483606666 1
1.51020020082879 1
1.47344030681667 1
1.7141512808094 1
1.70785465629372 1
1.10519929132153 1
1.41308883623869 1
1.64140472967622 1
1.34070186361477 1
1.2793207513094 1
1.51908260453962 1
1.20249995186833 1
1.31054664921966 1
1.93587713871319 1
1.89891978160212 0
1.85570034490581 1
1.3230127885142 1
1.17860810611018 1
1.12089300674605 1
1.42248694625656 1
1.19847677040251 1
1.42021943001371 1
1.43802329379693 1
1.62669208474877 1
1.7571115724135 1
1.29282653998141 1
1.63841062173645 1
1.46007763020933 1
1.39577053250872 1
1.37924793718594 1
1.36659640496755 1
1.25625268867072 1
1.68337073375323 1
1.27105611559596 1
1.14774016244874 0
1.40643007548698 1
1.29974321760362 1
1.26750322155977 1
1.31489283743025 1
1.35386052357188 1
1.49528463525909 1
1.4436493610965 1
1.52534497486309 1
1.50440233415686 1
1.45245421953561 1
1.09715152150142 1
1.6384090627718 1
1.56304289106657 1
1.3883047389822 1
1.52904908084467 1
1.56905518333631 1
1.21500315051333 1
1.4833387319615 1
1.41871814383259 1
1.36170884065537 1
1.31104363883312 1
1.55823491535271 1
1.53854091585508 1
1.34456954463186 1
1.44361499827001 1
1.30086341087333 1
1.18962961500522 1
1.56909065818774 1
1.54573769591851 1
1.60549496024229 1
1.43639027005608 1
0.965845897768063 0
1.84288481301314 1
1.45088724408367 1
1.41183947648559 1
1.14946403307242 0
1.56835934255656 1
1.2188352204504 1
1.12398476698634 1
1.89903019825851 1
1.33704017978019 1
1.70376621025427 1
1.53201957202484 1
1.49039190606663 1
1.37288238592485 1
1.34469293798908 1
1.15010626618659 1
1.77481405354402 1
1.62836646281663 1
1.42067041942101 1
1.24907858099539 1
1.35439209954393 1
1.591272156416 1
1.17468473647542 1
1.53707910335296 1
1.98959188099158 1
1.54556329904363 1
1.67849688741328 1
1.45831984556388 1
1.42481052637176 1
1.41601058246501 1
1.32498474601035 1
1.61221874198973 1
1.40311210960961 1
1.25524337821503 1
1.72150332537689 1
1.49516047151605 1
1.31670647653582 1
1.14273254551618 1
1.24935048841783 1
1.00861770290346 0
1.1768245286327 1
1.222579997009 1
1.7906078786552 1
1.20160425624344 1
1.48608089238662 1
1.22155159022224 1
1.61109286458552 1
0.675656301157757 0
1.47851412491635 1
1.59438113803911 1
1.54521775464684 1
0.929992541059386 1
1.89433918383115 1
1.8945563094622 1
1.608335263464 1
1.08646209497195 1
1.09590424320347 1
1.27745862667707 1
1.63526315649164 1
1.61064241094933 1
1.41130317903987 1
1.68167257929181 1
1.34290960553084 1
1.24783459283715 1
1.31431659605627 1
1.61519819122946 1
1.6007443389017 1
1.32272546806944 1
1.49410834965358 1
1.25278123071608 1
1.51501895468041 1
1.81819035485393 1
1.77339806162966 1
1.31583253149832 1
1.42013818377438 1
1.42683616887333 1
1.94081389379299 0
1.33505169824882 1
1.51005938687495 1
1.0462775014383 0
1.29600603513829 1
0.942690421902715 0
1.47602984539705 1
1.62675685544867 1
1.33516852264375 1
1.05489784068353 1
1.55531345525183 1
1.71551077751087 1
1.33597341261671 1
1.24996166345679 1
1.17704228139671 1
1.12507986984503 1
1.37392389613544 1
1.05946690997985 0
1.24634484931789 1
1.8477941646739 1
1.41547307980608 1
1.28586095645783 1
1.40583250218954 1
1.39902203187779 1
1.50300609947983 1
1.64929366452826 1
1.3629278165148 1
1.80868355880682 1
1.31691163240557 1
1.77850218152873 1
1.46207358111961 1
1.58833602125548 1
2.03696586209646 1
1.38351267769157 1
1.5808226973743 1
1.27362693044784 1
1.41002656495441 1
1.11951910381244 1
1.33258202400581 1
1.26676409864086 1
1.54380341039196 1
0.997744360503265 1
1.3043243489164 1
1.72220389118279 1
1.41816946635514 1
1.51785533208535 1
1.75183697951404 1
1.29226046348935 1
1.6962922271339 1
0.97920105893819 1
1.88199898986946 1
0.968271350569252 0
1.30422826807425 1
1.52272806172064 1
1.37918617270945 1
1.31738329229367 1
1.53927909765343 1
1.35992287376846 1
1.66437854764219 1
1.57016259987785 1
1.39796982775199 1
1.32537225857557 1
1.27906883877956 1
1.67661499940682 1
1.37566550770211 1
1.81388425173345 1
1.63609341796756 1
1.35959085270802 1
1.27331476157035 1
1.44977788250756 1
1.4862362652165 1
1.29904333775821 1
1.12059135436372 1
1.1806839451786 1
1.01625644892712 1
1.43086683834257 1
1.73258307459123 1
1.28449118001748 1
1.50452173513011 1
1.26842435607995 1
1.32548582786718 1
1.2915744978655 1
1.48975460328205 1
1.5134689936426 1
1.38235570596252 1
1.462506782098 1
0.962507854183688 0
1.16048683550575 1
1.59822013729583 1
1.39089052230632 1
1.46803004402217 1
1.32238952519813 1
1.46504612457662 1
1.3728903691127 1
1.78812268946989 1
1.32748227063668 1
1.45095395445311 1
1.42528979045039 1
1.69749521527738 1
1.48308993478098 1
1.74673496890505 1
1.50690030405186 1
1.70555084288376 1
1.39116754167084 1
1.1180293220196 1
1.62833871808066 1
1.09051756157795 0
1.35716955581732 1
1.15515126467775 1
1.6290369078278 1
1.52995947842911 1
2.02938955095131 1
1.4774265364236 1
1.70666972427164 1
1.45321690442193 1
1.40862879170621 1
1.13445090992668 1
1.27607126083081 1
1.11099322705521 0
1.61543152007371 1
1.4879895509868 1
1.42373484097939 1
1.40049203464464 1
1.64351353914508 1
1.23448847288302 1
1.35274406752301 1
1.53826301134269 1
0.994819336395082 0
1.32152124445372 1
1.66331095449019 1
1.00143200992999 0
1.25227679193073 1
1.20604449209047 1
1.27058127912586 1
1.60383313118256 1
1.25479971987684 1
1.52824909936243 1
1.23106605203728 1
1.47888935905829 1
1.79657913866674 1
1.19762052720136 1
1.30939554424148 1
1.58360908762426 1
1.44470784269193 1
1.43646027373726 1
1.38518619328029 1
1.34496035418141 1
1.29457368308194 1
1.4377068313066 1
1.5063906884399 1
1.44481126858339 1
1.40624843585998 1
1.17668516429182 1
1.83688495438927 1
1.45141064838316 1
1.51888194407911 1
0.932664187527269 0
1.72978895586125 1
1.06053858221898 1
1.32424451498873 1
1.24794190609885 1
1.42549047653064 1
1.58774314912579 1
1.31426943574547 1
1.54775989996611 1
1.36961522799022 1
1.6358661199655 1
1.79936114082945 1
1.08096173996714 1
1.72900997869296 1
1.29697572155858 1
1.82788077554458 1
1.47761622168266 1
1.54460665874981 1
1.42084831015759 1
1.60158554726104 1
1.5995923064934 1
1.55712634728532 1
1.28922164962304 1
1.68138460541855 1
1.61641787268797 1
1.16446512957702 1
1.42215678899779 1
1.10411877131426 0
1.58386713439209 1
1.82627547137884 1
1.57738579670485 1
0.949040326323892 0
1.64070653535068 1
1.49688855292092 1
1.33252014889687 1
1.32683046666239 1
1.16681620598222 1
1.14431548379416 0
1.52484622408105 1
1.70735796901839 1
1.61038595720544 1
1.66583250941922 1
1.37615095341302 1
1.22332218039851 1
1.09272618946606 1
1.40567572261748 1
1.54004501916889 1
1.24511651808261 1
1.43510542711518 1
1.64584660263629 1
1.3707811123603 1
1.39078814957743 1
1.75337281239155 1
1.12660210098463 0
1.23928676793614 1
1.22484881792993 1
1.50722819541239 1
1.3127123323957 1
1.08944224832625 0
1.55209129084971 1
1.53349898372075 1
1.59926116998592 1
1.61774113219156 1
1.09782146883117 0
1.17578513724724 1
1.68464642878777 1
1.29417957277102 1
1.28220853654887 1
1.70965119601146 1
1.44868159882165 1
1.70974347520643 1
1.40575932682102 1
1.25881058168708 1
1.07419482363673 0
1.53507417718845 1
1.20563684668156 1
1.36533159232962 1
1.55913993957242 1
1.43627195675859 1
0.99794228535182 1
1.42792360005617 1
1.65119284833202 1
1.78262099507011 1
1.4630208253496 1
1.43178063732351 1
1.40858750988876 1
1.43630806311564 1
1.75797014524858 1
1.08158260708883 0
1.30524808325266 1
1.28115715522185 1
1.64313999409357 1
1.09725099553464 0
1.46882140575683 1
1.03543455574606 0
1.23861997995756 1
1.46757118562384 1
1.16212366905529 1
1.26995804287801 1
1.37424239765852 1
1.25662400582113 1
1.38580479246929 1
1.47372427709443 1
1.38099106170454 1
1.52312097582665 1
1.52772969432515 1
1.60859594301014 1
1.35022400147121 1
1.41431364377799 1
1.61731199851024 1
1.34898228136805 1
1.30627256151554 1
1.17311304013178 1
1.48642655825645 1
1.78201962511232 1
1.36501401518756 1
1.84732862234902 1
1.35453044242426 1
1.23677849683043 1
1.50096289437064 1
1.33746792442848 1
1.17420092933743 1
1.75219557134554 1
1.29861982479973 1
1.80311461761264 1
1.16983335974089 1
1.47765945506703 1
1.46508012158728 1
1.63053486694517 1
1.54590609968473 1
1.78114718595996 1
1.40813017852814 1
1.47581318263882 1
1.36437310331647 1
1.51821871696268 1
1.42243229267243 1
1.73930239950377 1
1.62935500703284 1
1.24231853453588 1
1.13449402859023 0
1.45191228956921 1
1.69359743038981 1
1.72149896086324 1
1.93356076671831 0
1.77527953587006 1
1.33999033367066 1
1.3374647619803 1
1.42171428153825 1
1.30736360622035 1
1.68560038345892 1
1.50081715181858 1
1.31194232435921 1
1.46097576908812 1
1.22432808570743 1
2.01716251566886 0
1.53894622355568 1
1.53490391857835 1
1.41139576253046 1
1.28649107010581 1
1.17785250128743 1
1.02581479765692 1
1.31231085543114 1
1.18792147419742 1
1.50386419500155 1
1.24227609818972 1
1.51159999949163 1
1.35838380070176 1
1.65631381866849 1
1.23255796795468 1
1.70773377567366 1
1.44995528947761 1
1.14499368202769 1
1.19557270317448 1
1.45472904963515 1
1.60699710822873 1
1.57217323555204 1
1.28255293986293 1
1.45311994574237 1
1.22871439851798 1
1.72744027044995 1
1.89179897218439 1
1.46789619345681 1
1.57116093212057 1
1.67144748343988 1
1.8529411110362 1
1.96358329875213 0
1.93060780805477 1
1.59210371287774 1
1.67115180188958 1
1.42381908146546 1
1.44316121343754 1
1.18827142514121 1
1.56820422264392 1
1.4629600957291 1
1.47918371560166 1
1.57591115105949 1
1.45265058898101 1
1.69895179044815 1
1.38118277197629 1
1.87168606847644 1
1.35287991102426 1
1.3830753841696 1
0.940257402197507 1
1.30059438110097 1
1.15938508007252 1
1.79281026653689 1
1.48830202197327 1
1.6521840151116 1
1.29722147128679 1
1.69227823032361 1
1.15745837648763 1
1.09931015961742 1
1.12199753855043 1
1.56215438063586 1
1.92699100757753 1
1.6188119297714 1
1.64912251646438 1
1.3344102764086 1
1.36892086798701 1
1.79047375406122 1
1.64085987573611 1
1.56022273065437 1
1.31156958666729 1
1.58025288411096 1
1.04071750291716 0
1.30067371741867 1
1.49958890865895 1
1.49697394689502 1
1.24882340640292 1
1.7613168859822 1
1.46562437961411 1
1.23565355283362 1
1.41873369010759 1
1.47232356631666 1
1.5578969503541 1
1.26409873303699 1
1.42754724037246 1
1.27727475479306 1
1.58221442362383 1
1.56270144264578 1
1.4007444133313 1
0.950009972780359 0
1.36830456928618 1
1.65383709009135 1
2.00529938945419 1
1.58956181439746 1
1.19477709229766 1
1.65579542684666 1
1.52081179244436 1
1.31562884804898 1
0.860486696421976 0
1.24753366898025 1
1.4988472029912 1
1.31028779685976 1
1.43621454757576 1
1.7465767435481 1
1.70349742047028 1
1.59519154070098 1
1.57459159234209 1
1.83070964813611 1
1.17951604077685 1
1.35095183667963 1
1.58229940739847 1
1.14314770787055 1
1.57459312352706 1
1.28349846679446 1
1.59821154935433 1
1.52508952384059 1
1.2477779371921 1
1.39481424645545 1
1.35026077544379 1
1.71405804474708 1
1.70352459787399 1
1.11459551051009 1
1.23909030492096 1
1.8093250779049 1
1.75808518150257 1
1.39861057842836 1
1.49176972848297 1
1.16671097045482 1
1.56661230190767 1
1.49706448369701 1
1.55064444801732 1
1.57171465112895 1
1.35185923961078 1
1.81978283276842 1
1.12375805457385 1
1.18996816934202 1
1.43805578713904 1
1.68803832610547 1
2.00272408651903 0
1.47237342402449 1
1.45950067432746 1
1.56943109938872 1
1.8193996750598 1
1.2824038300793 1
1.42643320056015 1
0.874774620109789 0
1.26869019826005 1
1.83877198713091 1
1.30146866818282 1
1.84699840334674 1
1.63855572223432 1
1.83037387154361 1
1.34788487042504 1
1.78416224117146 1
1.49564642748597 1
1.61020997762542 1
0.996100817457505 0
1.27988490201934 1
1.38397564302728 1
0.965279045551351 0
1.92728492272711 1
1.33483797919247 1
1.20866701203443 1
1.29389251917019 1
1.4701404059301 1
1.82081946701601 1
1.34547530780919 1
1.71123921035993 1
1.52927288548686 1
1.69569982473204 1
1.85320873849905 1
1.58780929884745 1
1.24864355695299 1
2.11334968365979 0
1.61417954831871 1
1.23190165968471 1
1.584609077648 1
1.19472506569332 1
1.51183568586041 1
1.32675186622888 1
1.03952626760443 1
1.46563072883779 1
1.48126187579641 1
1.74973973305335 1
1.56188906503625 1
1.44148682289789 1
1.60516471345695 1
1.57424520140137 1
1.37528745450021 1
1.2413379571025 1
1.54918602667431 1
1.67136044639304 1
1.26529462393394 1
1.63361527075219 1
1.75129483585204 1
1.44132275031088 1
1.52186334900237 1
1.31305257267184 1
1.55407493255922 1
1.75625266147233 1
1.68053131977864 1
1.20015512771889 1
1.49568459364957 1
1.61029040898031 1
1.59827108193836 1
1.28458670095609 1
1.43781811740228 1
1.69015747040211 1
1.34743461354211 1
1.14639150089786 1
1.6498667852829 1
1.77617155623667 1
1.55377358939495 1
1.20526467471392 1
1.58283792933019 1
1.25743058171339 1
1.27318803034912 1
1.36152899229542 1
1.63411065761481 1
1.28858677158003 1
1.35537390428852 1
1.27666155806541 1
1.51284879774362 1
1.52112639932545 1
1.3740010518799 1
1.29228026804819 1
1.23923484544602 1
1.27203171921027 1
1.57237306984124 1
1.28848267740321 1
1.45811818027442 1
1.55197470965837 1
1.35338917110587 1
1.4976115192514 1
1.43584608621671 1
1.2016998310527 1
1.41314227799538 1
1.2483624167718 1
1.61437883416306 1
1.6005905583083 1
1.50965662446816 1
1.2414770017012 1
1.27414558209467 1
1.08812056147762 1
1.68844884806504 1
1.52150314404169 1
1.46345131271692 1
1.47915828875188 1
1.18379836214934 1
1.69359256528482 1
1.63512701960227 1
1.69328142928477 1
1.46661647684955 1
1.50105959328821 1
1.41082617082175 1
1.4925101375218 1
1.32063500709046 1
1.47605913944278 1
0.869093279854331 0
1.17971075810485 1
1.2899585594109 1
1.88666620040238 0
1.16226462302152 1
1.19659879551054 1
1.34244505440508 1
1.39849669517389 1
2.0097888422865 1
1.74916163050835 1
1.3809993084436 1
1.8910459837738 1
1.84162137138331 1
1.20582296176576 1
1.60016408684968 1
1.24435698851443 1
1.50060584204776 1
1.25117539204066 1
1.05261815294126 0
1.44647910855358 1
1.32992250259115 1
1.32723513241307 1
1.45387453653265 1
1.58508841437472 1
1.78614973480839 1
1.48039996521122 1
1.27535092428778 1
1.42799553835507 1
1.21484811383937 1
1.76270770496882 1
1.14950176544661 1
1.96963187382537 1
1.34788470924496 1
1.53740408875812 1
1.57346014467593 1
1.39563240334012 1
1.63643627570228 1
1.28289225278332 1
1.30173832330599 1
1.14872772603897 0
1.1338477256194 1
1.22271770137547 1
0.941699764789222 0
1.27151768714719 1
1.31568339098747 1
1.4416975673885 1
1.86955409901289 1
1.60972737890868 1
0.880377214648742 0
1.91012660142447 1
1.46900405933704 1
1.43829254955735 1
1.46697809482879 1
1.6108897624233 1
1.23677059037668 1
1.51511714936642 1
1.5536588930057 1
1.69176853844572 1
1.64553663881244 1
1.3208862071561 1
1.63292577739962 1
1.47578098880839 1
1.55331972333213 1
2.01546877733918 0
1.65681560888761 1
0.920075203781928 0
1.21560290316181 1
1.33323704252675 1
1.29012420629776 1
1.60405486302805 1
1.40004573321482 1
1.42710568822077 1
1.2640431705361 1
1.72623208989759 1
1.50665350958263 1
1.71195583518944 1
1.50779272637135 1
1.34523804047966 1
1.48275419697432 1
1.980587952037 1
1.25334975086103 1
1.23173474213712 1
1.32284298582772 1
1.34981890748988 1
1.18943168340866 1
1.61760245079426 1
1.28422654452141 1
1.78280920240723 1
0.996813248748554 0
0.953594266820574 0
1.82227770159573 1
1.26673279795 1
1.7293616133605 1
1.4944661036715 1
1.3925243319333 1
1.47533701874517 1
1.1856969921609 1
1.40670604739154 1
1.17767375248814 1
1.39941802959289 1
1.63446872566325 1
1.66188533558183 1
1.52019950274133 1
1.19094762834612 1
1.24601792765073 1
1.22705951202041 1
1.34921222671705 1
1.51725749550826 1
1.53539517516196 1
1.29066760247803 1
1.31943501078779 1
1.16067232170285 1
1.19460772086918 1
1.81652070638472 1
1.72836564941431 1
1.39581921364347 1
1.57744015089201 1
1.91500297209258 0
1.14877016198564 1
1.55979022296501 1
1.34449839190401 1
1.41304391929398 1
1.46571741750303 1
1.5444511832816 1
1.27255359612689 1
1.79364125514244 1
1.32642405438904 1
1.59283619566021 1
1.66753663628578 1
1.51557237935807 1
1.11005016756104 0
1.42731664209987 1
1.59822084383009 1
1.68405006766976 1
1.69817255241088 1
1.26130905927289 1
1.4246228498018 1
1.62505270622347 1
1.28692328138611 1
1.59234391694278 1
1.62900215893579 1
1.48483104139884 1
1.44949362323381 1
1.27821385319008 1
1.82942855912153 1
1.54023826660447 1
1.67815732074373 1
1.69684664103723 1
1.47460179076598 1
1.29017804411686 1
1.60172929328327 1
1.8526029579229 1
1.41335648685605 1
1.37872776257254 1
1.56138006038402 1
1.39636087551179 1
1.08332262905747 0
1.20856341071878 1
1.3182300788368 1
1.71909016587071 1
1.04109966730111 1
1.53630091643967 1
1.18526474295881 1
1.78017599032034 1
1.4371098431086 1
1.54076964133325 1
1.22699289705546 1
1.64051859907751 1
1.19954580983191 1
1.44188533372897 1
1.53269517192849 1
1.67978034574386 1
1.69681980019733 1
1.23905196887486 1
1.51855345997771 1
1.62574477019613 1
1.07805606243962 0
1.16646594426713 1
1.67468552083634 1
1.46558029301267 1
1.29958683582388 1
1.44916091774612 1
1.30156787155238 1
1.37838642724483 1
1.18330214042758 1
1.60502365336752 1
1.29623743251485 1
1.50470124674639 1
1.55462220930271 1
1.17160795385183 1
1.41614938281254 1
1.57543124456993 1
1.36884407458803 1
1.44850584218592 1
1.36869762056053 1
1.65786263335864 1
1.81464366564317 1
1.31278042380587 1
1.3349743571191 1
1.55256497167302 1
1.39212314781924 1
1.33345074127465 1
1.26596758716724 1
1.40084102843689 1
1.71796306172001 1
2.07636858069211 0
1.96132647229276 0
1.21411166341034 1
1.63267707607427 1
1.48054401214185 1
1.45190774725446 1
1.6153473964729 1
1.15904451160227 1
0.88449509330676 1
1.5501681635705 1
1.58885895722823 1
1.31931600106993 1
1.00745017179484 1
1.47748746147159 1
1.18057054910268 1
1.42439436462305 1
1.43888808040455 1
1.20831179114034 1
1.18292028486878 1
1.29687547616395 1
1.54374194788637 1
1.46865356384003 1
1.25544169871857 1
1.66512751386205 1
1.18227394196699 1
1.44034934744418 1
1.45532211164042 1
1.50077985368451 1
1.79961685770403 1
1.47045301581386 1
1.63342525003216 1
1.55241332533802 1
1.50126639461842 1
1.02955216056297 1
1.98634213979212 1
1.48776857615881 1
1.64922585510877 1
1.38898613258586 1
1.24931488624726 1
1.27260149403275 1
1.61750473912863 1
1.76086316025393 1
1.71044458247703 1
1.38867145376383 1
1.14675055283413 1
1.5661726533814 1
1.3959706641696 1
1.35641724357147 1
1.33199612211243 1
1.89291298193979 1
1.38645072340268 1
1.38647533950494 1
2.025640089346 1
1.84752418637838 1
1.13093231641215 1
2.304526883436 0
1.5881034710539 1
1.64886962268251 1
1.05640301916303 1
1.5087579183104 1
1.26552909910861 1
1.30441553176359 1
1.51252777211863 1
1.62155408082583 1
1.68977108534859 1
1.63892990161757 1
1.99402239475077 0
1.38472679933695 1
1.07159539160329 0
1.70900194827054 1
1.15466367592056 1
1.30434428805306 1
1.36844744530422 1
1.28620990318327 1
1.74304267788386 1
1.24048145925066 1
1.79709175895031 1
1.30189703599506 1
1.16751151633049 1
1.39010582013075 1
1.67489288751966 1
1.42804951460554 1
1.15604941600667 1
1.44923496215031 1
1.29631019454201 1
1.59996710082884 1
1.52482268430795 1
1.3628264583978 1
1.26733075320903 1
1.64201600790341 1
1.17289005589516 1
1.61493920521853 1
1.54415794179455 1
1.52687524934595 1
1.75408211101343 1
1.41637747618833 1
1.58628233252584 1
1.4543453054546 1
1.39043056613638 1
1.9738219193264 0
1.51204703193092 1
1.54863954059693 1
1.1833647911709 1
1.67323822369506 1
1.60081319591691 1
1.64836677519066 1
1.11013279146494 1
1.54917486925998 1
1.2646336141009 1
1.41498172351596 1
1.42202341298209 1
1.70978018944676 1
1.13135329025837 1
1.18453313981899 1
1.28579916380692 1
1.40899998435824 1
1.58656609577489 1
1.31140457638758 1
1.31593876619479 1
1.19012501601881 1
1.44088013598017 1
1.50963085930359 1
1.67971271565552 1
1.03596271642479 1
1.3809012011272 1
1.23151763829221 1
1.3032076835744 1
1.27774313481036 1
1.66343306011003 1
1.52236980861634 1
1.28913993157778 1
1.52028672601747 1
1.22905674418181 1
1.31599339422087 1
1.25342181379354 1
1.46703908441602 1
1.51960212226939 1
1.55870268436623 1
1.35432687665441 1
1.54612979088544 1
1.41685214654738 1
1.83410658155867 1
1.15532390408581 1
1.26209760390651 1
1.72961592837792 1
1.60156583419166 1
1.23181341967341 1
1.61832105432751 1
1.08870116192412 1
1.42855915179104 1
1.42980938518786 1
1.1527993451286 1
1.24198672161331 1
1.50404293312737 1
1.64749426369744 1
1.85387996962613 1
1.17356430739778 1
1.86736039914136 1
1.78260197869625 1
1.23361125792249 1
1.53944516854387 1
1.49448958121405 1
1.64555002200952 1
1.42265735496214 1
1.46262887483537 1
0.998085697074102 0
1.44797983700927 1
1.9704755137751 0
1.29983461092792 1
1.43927470692476 1
1.37672691252446 1
1.69247327922509 1
0.874482694878443 0
1.28392666050349 1
1.19882067980095 1
1.33588013011986 1
1.28448705096773 1
1.70069400722121 1
1.68411712623129 1
1.67274858637614 1
1.22222433299206 1
1.6368247470649 1
1.64267141237462 1
1.63026143788251 1
1.59535267511215 1
1.7617417066902 1
1.28857609830065 1
1.50676465810156 1
1.68470717023492 1
1.50925791321816 1
1.44250348021768 1
1.38913930283711 1
1.76247157204106 1
1.3970268604126 1
1.08935683620306 1
1.24950698593013 1
1.45049365823539 1
1.21730393458796 1
1.63586384100287 1
1.68349169825807 1
1.28756794919575 1
1.54539325999813 1
1.60308617151742 1
1.11806280749869 1
1.5127073900692 1
1.48086473297587 1
1.37998165749219 1
1.60461848662521 1
1.385707118833 1
1.25382988307747 1
1.45087514270778 1
1.56217106292971 1
1.4296406753127 1
1.47006611477266 1
1.3678138169233 1
1.49599863926474 1
0.884235432791237 0
1.72227545362573 1
1.31195132427489 1
1.30467399918253 1
1.45710809602989 1
1.59062987673871 1
1.50117655644318 1
1.37360835075799 1
1.40310538512824 1
1.20114525788032 1
1.39221073726353 1
1.26105791645802 1
1.3094305334021 1
1.39485211288868 1
1.77499732218342 1
1.596965994634 1
1.34050788479091 1
1.43801208040207 1
1.65015880785495 1
1.31270725596754 1
1.76141795410471 1
1.47188475129661 1
1.67318135691569 1
1.54193830754636 1
1.61184408232508 1
1.54405072549192 1
1.25960898143663 1
1.6713834133476 1
1.20512683559215 1
1.38768103388736 1
1.88832941668042 1
1.63964426792935 1
1.12843617851386 1
1.19005440027411 1
1.46573409269594 1
1.65009173964718 1
0.931847451382146 0
1.4536798272748 1
1.44841990729781 1
1.53622086332409 1
1.06221040994837 0
1.30389758363461 1
1.28827661010571 1
1.404146898756 1
1.3795544201318 1
1.4982759031432 1
1.27402310539006 1
1.95837761744605 1
1.41982084873764 1
1.89501184564902 1
1.94462397874969 0
1.32217843178651 1
1.28350063248359 1
1.23499121600939 1
1.38840878235406 1
1.10254583633482 1
1.67791383487404 1
1.36943634135083 1
1.65050300034084 1
1.83074741797875 1
1.59654405983992 1
1.25086839129591 1
1.22722908887529 1
1.34972559096975 1
0.964421281077241 0
1.35959801989758 1
1.3859741860253 1
1.43644883202823 1
1.2650001515081 1
1.35632942238744 1
1.51411611013717 1
1.6476821172012 1
1.04755390718719 1
1.56056306011061 1
1.46750254060653 1
1.06684588460343 1
1.11326365554189 0
1.470911598068 1
1.33087662419291 1
1.11034601775981 0
1.4821039849219 1
1.41460056213524 1
1.29260233342271 1
1.03497494194812 1
1.34682810518059 1
1.067453464653 0
1.57552445014032 1
1.6892190396263 1
1.5180591322216 1
0.980455806779956 1
1.42022050524563 1
2.0373390548275 0
1.34549455391702 1
1.32417493845029 1
1.11698379811796 1
1.26932996156571 1
1.42852252514278 1
1.43807062480428 1
0.659765952387603 0
1.42563642113553 1
1.19024934325635 1
1.89942212720347 1
1.45767246922899 1
1.26972441353444 1
1.25874198833169 1
1.45778236827458 1
1.3008706361073 1
1.70480057866964 1
1.538960688144 1
1.47817337454492 1
1.6001536804589 1
1.20039928318578 1
1.34603401724792 1
1.27792567978497 1
1.27342932589125 1
1.3933909715492 1
1.45519234276463 1
1.46340592722699 1
1.36280903425853 1
1.6525243374665 1
1.29012524592586 1
1.52812362710805 1
1.89654680546175 1
1.27301679225151 1
1.45522677442905 1
1.73632479601037 1
1.13972624943537 1
1.33179662246164 1
1.57870212649154 1
1.68385779922964 1
1.4668360264604 1
1.60900573229496 1
1.68152259973112 1
2.07979450098937 0
1.72974957854969 1
1.39227724267562 1
1.72070302821084 1
1.16156115618833 1
1.41341704837232 1
1.54406137744859 1
1.54833278083285 1
1.47689958059938 1
1.46220879369819 1
1.40972884652726 1
1.58399663521232 1
1.43069450259245 1
1.34234331310841 1
1.66271079800082 1
1.48165355575537 1
1.29380036454802 1
1.60478916405889 1
1.53528904639896 1
1.73956758404467 1
1.44357174741847 1
1.3669166101568 1
1.99192327781881 1
1.66969663504161 1
1.21488720698627 1
1.38771814123209 1
1.28086098251385 1
1.75365117473833 1
1.84639429858543 1
1.99646806487244 0
1.43902442482937 1
1.56266996575158 1
1.32210404612686 1
1.45453345990088 1
1.23765054953236 1
1.27407196774258 1
1.35827026509281 1
1.76217734996935 1
1.55989759531672 1
1.1319054810189 1
1.41051668070032 1
1.20049257463125 1
1.58900533385949 1
1.38803681059164 1
1.73655784492805 1
1.65051291354525 1
1.64768522621951 1
1.53272252431056 1
1.33791863208459 1
1.38913132372911 1
1.16218932398856 1
1.4315502557744 1
1.42995192261142 1
1.34667249421112 1
1.57598981712834 1
1.53413401875148 1
1.28655803599258 1
1.43209573558928 1
1.53106013662991 1
1.34257335087376 1
1.45753859882194 1
1.66800084943085 1
1.2980280969208 1
1.31572153117117 1
1.7883669591003 1
1.79722317344336 1
1.24806596557263 1
1.47733501304552 1
1.54633038365415 1
1.60586205591356 1
1.15996634110305 1
1.25134436025771 1
1.32153164487805 1
1.72357511283223 1
1.48660815210023 1
1.1962903972525 1
1.12879535199383 1
1.62087217963283 1
1.74260170774517 1
1.47527522166282 1
1.13512672595631 0
1.15255110090959 1
1.58772160997888 1
1.36435230962053 1
1.52031496289973 1
1.59996075349903 1
1.54884698739462 1
1.54464964659935 1
1.53650128783668 1
2.05688685716016 0
1.05191667739639 1
1.4477789375768 1
1.52307387806434 1
1.48432483958036 1
1.61369337732494 1
1.37716425964038 1
1.58306415260533 1
1.55938102944133 1
1.33996337946247 1
1.5927237109323 1
1.18747331349934 1
1.47846392991088 1
1.70391692652387 1
0.856373571573193 0
1.22310473520026 1
1.69642522367551 1
1.77903473924059 1
1.61354328579671 1
1.27631342908046 1
1.61634431770116 1
1.3941442972607 1
2.20563079255771 0
1.88301315013745 1
1.54308530195051 1
1.88483550581128 1
1.11929435806104 0
1.0965879677534 1
1.45126281306208 1
1.24489065653646 1
1.52250968897296 1
1.67566413243305 1
1.22352132092212 1
1.21062301839892 1
1.61979207370315 1
1.43996810618297 1
1.44022959032968 1
1.65444681693275 1
1.34639933865756 1
1.17000002027468 0
1.48190321017512 1
1.76077565912846 1
1.25466982598479 1
1.54537087682234 1
1.43046534004096 1
1.40429606835028 1
1.05450615688778 0
1.36272021613108 1
1.2659499061241 1
1.31017361916486 1
1.61021563998896 1
1.56839443072763 1
1.4769079084682 1
1.23746914405899 1
1.82961059604708 1
1.22540625567639 1
1.34707873698851 1
1.15330255931451 1
1.14007617269166 0
1.62291832521936 1
0.919311854602603 0
1.41841042254369 1
1.68769522727186 1
1.46758934373894 1
1.30736602758787 1
1.55960906083173 1
1.60139400835419 1
1.41356365058304 1
0.967408863677941 0
1.67958918968967 1
1.37653247929114 1
1.58763920362214 1
1.77616911420226 1
1.61878946732102 1
1.12909731521234 1
1.45239863858645 1
1.31691288539833 1
1.49386924671276 1
1.65880522088723 1
1.22020411850998 1
1.13521055930157 0
1.48949938833167 1
1.06901566372888 0
1.34577234625593 1
1.48794543660324 1
1.20995989160369 1
1.51159648040374 1
1.40515135940322 1
0.953956873207469 0
1.09680902858096 1
1.24792158650313 1
1.74379248927735 1
1.45937029082714 1
1.61910407509166 1
1.2803265566997 1
1.45189713204939 1
1.38071246909341 1
1.67050444786172 1
1.56558152558298 1
1.14277663857802 1
1.73322597469152 1
1.36915535158417 1
1.47814162838256 1
1.45413253369839 1
1.70859478374979 1
1.37467004202167 1
1.35841847454707 1
1.69145275883359 1
1.26030156559654 1
1.26230405613048 1
1.4017795472906 1
1.09358210348216 1
1.35188808120507 1
1.66629171177232 1
1.41413756665675 1
1.4874366780332 1
1.80034987009982 1
1.59231750160523 1
1.36834780465818 1
1.41567929255274 1
1.64582892440922 1
1.43691460622033 1
1.82957755809731 1
1.80702680951388 1
1.49557195839761 1
1.5467403909768 1
1.43771121237682 1
1.22674366503193 1
1.1138824589307 1
2.11655072562919 1
1.28047321833242 1
1.22713553153193 1
1.57137550719152 1
1.37528073235055 1
1.30937105974747 1
1.53470501679531 1
1.58442718537475 1
1.28834915050625 1
1.52920609346924 1
1.57561115931008 1
1.14435955587154 1
1.74686292006684 1
0.947933668661709 0
1.74682135781683 1
1.46897986180108 1
1.50336853064789 1
1.37021386587304 1
1.85817114910472 1
1.42323470018223 1
1.65801165234311 1
1.24898710325399 1
1.48845964539276 1
1.37073021398643 1
1.19297499146938 1
1.37024763223358 1
1.44309835372943 1
1.5668508447357 1
1.61906952169214 1
1.39569330603812 1
1.34348430581263 1
1.42095216221585 1
1.46601314241001 1
1.28038123653393 1
1.43243140432509 1
1.50969346751981 1
1.14712623289148 1
1.06924021887556 1
1.19008191388381 1
1.50329116228787 1
1.16215415859216 1
1.37713609958356 1
1.19750789384804 1
1.37369585751409 1
1.44859370637285 1
1.78111111575088 1
1.67124251331154 1
1.535793418532 1
1.46930520204695 1
1.48055268510112 1
1.2864283103942 1
1.36385571472829 1
1.8484951048663 1
1.86113358058092 1
1.33829725088484 1
1.48170998109644 1
1.18421685914242 1
1.64557426365052 1
1.8385960892705 1
1.53555119062626 1
1.42335951237417 1
1.77727121188746 1
1.45259801749524 1
1.10816545432601 1
1.77576869320678 1
1.56875523450275 1
1.15230177789958 1
1.36651301016767 1
0.95150986973212 1
1.25161008716918 1
1.47346795476009 1
1.31280479284791 1
1.41127314771319 1
1.67272731413188 1
1.56264289604104 1
1.62381635816605 1
1.70474218862385 1
1.62506685668232 1
1.38548045102217 1
1.63090523929715 1
1.7052597780287 1
1.06937245740454 0
1.36258100810396 1
1.149888679292 1
1.59685811912755 1
1.68464213063279 1
1.14535621668398 1
1.25837357735206 1
1.38593586376209 1
1.56731530686855 1
1.62889724434326 1
1.90273326317741 1
1.18298172237266 1
1.67589484815058 1
1.14525243534725 1
1.74057695975544 1
1.5148538014346 1
1.68632986349528 1
1.65267873209955 1
1.81013465559248 1
1.58994321583107 1
1.45965146279548 1
1.70774790749725 1
1.52923327000963 1
1.19263282380957 1
1.38188334222317 1
1.26917491858467 1
1.66050147783191 1
1.14774726714112 1
1.20313850294059 1
1.59029751577355 1
1.13543549149318 1
1.31800591896016 1
1.58527033883275 1
1.57227977190556 1
1.40108232153026 1
2.01827675901801 0
1.53084947345615 1
1.50864896466647 1
1.62638635764274 1
1.33102570476962 1
1.76262166899916 1
1.47525876011173 1
1.53885414841086 1
1.64819683547045 1
1.55171406960365 1
1.34166028754545 1
1.15190057505482 1
1.36254286312654 1
1.52237300120942 1
1.52542388376738 1
1.27144831529512 1
0.947459891015834 0
1.88793746296021 1
1.36276113610291 1
1.52528242830187 1
1.06699067716245 0
1.17686237235495 1
1.49243834658571 1
1.59151406264476 1
1.61456950521969 1
1.63306871687942 1
1.25307742971566 1
1.76475089222104 1
1.61037884126454 1
1.66894081958518 1
1.67854454515166 1
1.57542586118181 1
1.20063335147222 1
1.47237112747276 1
1.64615661513535 1
1.07967157999137 0
1.18835253049087 1
1.3155299533211 1
1.57847596792558 1
1.58031655444338 1
1.29700973115983 1
1.26889536325266 1
1.62324953092298 1
1.11082939387684 0
1.26909061110331 1
1.35144550693624 1
0.933380852067511 0
0.889436174883132 0
1.4768534672623 1
1.6060433819301 1
1.3585401121222 1
1.45033229673591 1
1.87432773619287 1
1.43593529359723 1
1.94083123911038 1
1.84421726090883 1
1.23192970151648 1
1.58416012089305 1
1.39602409102457 1
1.56718201585992 1
1.65740937213401 1
1.16948570086165 1
1.33143743616743 1
1.81056204943299 1
1.54848121153039 1
1.44836869326036 1
1.48442055612943 1
1.60855292123478 1
1.07094289064276 0
1.67465733147424 1
1.3582026078344 1
1.22253711329902 1
1.26372007768329 1
1.76530342862966 1
1.34257117244266 1
1.36139995332301 1
1.22400197028544 1
1.58981167058236 1
1.17265286410084 1
1.16676500201408 1
1.23756937722405 1
1.37972923999862 1
1.48786481624038 1
1.20534904151071 1
1.40227381370574 1
1.72388031001055 1
0.79990961163889 0
1.2711233615105 1
1.48713313883777 1
1.5739909549152 1
1.44185223459682 1
1.26970692027254 1
1.73187989473943 1
1.32230669200766 1
1.77364828332952 1
1.88270439788173 1
1.63058431255928 1
1.51517969010511 1
1.13969504439997 1
1.44162293004011 1
1.57492539943919 1
1.45536064981112 1
1.40024410558771 1
1.48358731130277 1
1.3649473568026 1
1.16591016901927 1
1.30929431430394 1
1.50436197141912 1
1.74889861682382 1
1.29828026333205 1
1.94218535742049 1
1.42320853798074 1
1.52778985079048 1
0.92454756264839 0
1.62719186355704 1
1.44223624715873 1
1.86983350074728 1
1.79243513006461 1
1.14393429667932 1
1.7218705869995 1
1.10626948026139 1
1.35110026541955 1
1.47441661610223 1
1.68195660834113 1
1.68016621077632 1
1.71824646302241 1
1.56009678335092 1
1.54657629998024 1
1.29256769093104 1
1.20473780234309 1
1.27197464163352 1
1.2289475347799 1
1.33407145822958 1
1.6358730900136 1
1.4824689367754 1
1.62965905008429 1
1.13719261393196 1
1.28195520147092 1
1.40416468293059 1
1.16241459671499 1
1.18595453722881 1
1.04952389465058 0
1.61041316062625 1
1.82877876929437 1
1.50072205337939 1
1.59448645412617 1
1.77157572933281 1
1.59973727243282 1
1.05743188154564 1
1.46548995640629 1
1.54889187137576 1
1.84825842628777 1
1.5636059103038 1
1.82199880697522 1
1.48313040736295 1
1.69437416293631 1
1.66075633866992 1
1.6488296198018 1
0.892421802707524 0
1.29753240058363 1
1.45373036006371 1
1.31108814154382 1
1.79051044475603 1
1.25390769559851 1
1.68548491230523 1
1.89675096447465 1
1.80347853446684 1
1.47788767048009 1
1.51349495148442 1
1.41849162771189 1
1.3644955831413 1
1.26819354723695 1
1.36652196147787 1
1.76244583079338 1
1.2535166769576 1
1.40732313505806 1
1.09979703301179 0
1.68022280459659 1
1.39823688555698 1
1.67310886295023 1
1.31630779471564 1
1.42185863547323 1
1.3049082504243 1
1.42657847622766 1
2.05835812627793 0
1.43200056870164 1
1.86440007897367 1
1.38937539201132 1
1.50589772389026 1
1.60319252707103 1
1.53788868227387 1
1.62769891271246 1
1.42952003267069 1
1.52966373447548 1
1.4205894791062 1
1.57444718754506 1
1.40208446547862 1
1.30958470623253 1
1.31757384816373 1
1.56631794707057 1
1.66840511881107 1
1.94673047056177 0
1.54653365851565 1
1.29681631288292 1
0.943323770933715 0
1.21425241634145 1
1.53278160459142 1
1.90304855590671 1
0.950973817991616 0
1.08241178373838 1
1.32870241692476 1
1.7780679184649 1
0.682520638302147 0
1.58864843242186 1
1.47312710646958 1
1.4435170993893 1
1.03854010400153 0
1.41856441015221 1
1.3685171702925 1
1.30264677227198 1
1.07866806381926 1
1.68835712916775 1
1.08499461179059 1
1.3597550475514 1
1.41928772451472 1
1.23345808313515 1
1.1151855664612 1
1.4021052548623 1
1.75959290996923 1
1.63301968413653 1
1.17084677727283 1
1.62972892412186 1
1.55945155289152 1
1.23969347145191 1
1.64556690936709 1
1.49274983507648 1
1.04900760563114 0
1.36661858401639 1
1.64758349584549 1
1.24742742002892 1
1.69353946370935 1
1.62728445341804 1
1.51909030625256 1
1.54190017867323 1
1.63291569639142 1
1.80077131381076 1
1.11970892943071 1
1.29508623190462 1
1.26500089593691 1
1.38926661652156 1
1.90241557784921 1
1.53872433936227 1
1.98635358086219 0
1.68456436069992 1
1.4772250557744 1
1.26762828275787 1
1.33467032017597 1
1.40504986127135 1
0.905309990816937 0
1.08141957061801 1
1.40259252349321 1
1.71578879274211 1
1.52987205859741 1
1.28847107292614 1
1.54170095413679 1
1.2774674434937 1
1.45872690513759 1
1.17234292815362 1
1.7617850295692 1
1.42429908609433 1
1.43330875939409 1
1.22669756501523 1
0.86731834299122 0
1.49419407049083 1
1.70383342602281 1
1.43801949335525 1
1.91130268106618 1
1.29025468029169 1
1.18879805116042 1
1.14147885398885 1
1.69207284699937 1
1.24955090897072 1
1.15481100844401 1
1.22093715225869 1
1.56028594075829 1
1.26345321492907 1
1.28350690676305 1
1.33712012263139 1
1.52644025417642 1
1.47693224084572 1
1.81958451754507 1
1.71334608639238 1
1.56805015595025 1
1.26530361504154 1
1.24686628276401 1
2.21152926058992 0
1.52941397848096 1
1.34455563940146 1
1.17569463627935 1
1.56995683396575 1
1.57652459241651 1
1.59319461719073 1
1.57073796417301 1
1.43230302395473 1
1.15362692834123 0
1.35692718758988 1
1.81615141976835 1
1.34179810610178 1
1.39401580549172 1
1.23410002923678 1
1.6901428264225 1
1.3995846752806 1
1.15023140332292 1
1.83097493200033 1
1.44045041330021 1
1.18111706649581 1
1.1824198332303 1
1.52999157400628 1
1.17376753563841 0
1.39428190486501 1
1.84621689807416 1
1.53445455001593 1
1.78988275599946 1
1.67412183370965 1
1.36156040853109 1
1.13952981740184 1
1.13438478917169 1
1.88768406997547 1
1.47502585321788 1
1.67458776382855 1
1.77501752325363 1
1.01904150657407 1
1.47790765831032 1
1.14720992217279 1
1.29242140040426 1
1.8193088658321 1
1.53497147276802 1
1.59478152915242 1
1.70239498352763 1
1.66628272656508 1
1.61025471657404 1
1.14188431668269 1
1.37634836108928 1
1.44238317591404 1
1.60953891204169 1
1.24714960769497 1
1.30715906708939 1
1.64747891661546 1
1.26416861573657 1
1.29817277078046 1
1.26054195926413 1
2.23974853463357 0
1.66973998502155 1
1.58271222797048 1
1.69980759852818 1
1.96739987900879 1
1.60470799468277 1
1.31031411187141 1
1.29359132825427 1
1.34902128368856 1
1.32602832991968 1
1.85042697671257 1
1.50447797406625 1
1.60246077047087 1
1.44174443430009 1
1.36421020173362 1
1.69823559081429 1
1.69464981254691 1
1.58686874990071 1
1.50541673006293 1
1.04426617640653 0
1.72832506871225 1
1.73583511518376 1
1.42931359800215 1
1.06083995288484 0
1.19734143539808 1
1.61619534987674 1
1.51813968575128 1
1.30606593331079 1
1.47262427973631 1
1.2228463781194 1
1.23829349056359 1
1.55319044809793 1
1.21427150118203 1
1.18372231497321 1
1.2468279081551 1
1.49056587603049 1
1.47826191802573 1
1.77589595889344 1
1.47985838096749 1
1.55238984212542 1
1.30431091569978 1
1.36824204422752 1
1.72504454453388 1
1.40057616389941 1
1.55757976646105 1
1.67702048862917 1
1.58195460452172 1
1.37547048752748 1
1.25664791874175 1
1.40423413678897 1
1.74272681631384 1
1.39180035867841 1
1.57922028066868 1
1.75912190318522 1
1.16712274020886 1
1.49095728254825 1
1.5572094859605 1
1.93902751414984 0
1.30200046361004 1
1.55481095675604 1
1.27534571725305 1
1.20563865665567 1
1.68314007927579 1
1.77673560570803 1
1.43881158292002 1
1.30587964633215 1
1.3069938367104 1
1.36316115176096 1
1.86420662020827 1
1.51556322436983 1
1.18206899759334 1
1.57285858739733 1
1.24680199267783 1
2.07279405757653 0
1.39912495907964 1
1.32855884492406 1
1.22541136208474 1
1.44714963669646 1
1.35687875375693 1
1.7890288545863 1
1.11524701151674 1
1.07482496774516 1
1.2867834118359 1
1.58322627676529 1
1.73252798873281 1
1.38300224791238 1
1.78030379354649 1
1.23863922417416 1
1.49478233956471 1
1.33950182385273 1
1.4790198212756 1
1.71700769701523 1
1.64164404648166 1
0.898352997493215 0
1.02841355165633 0
1.54943331987607 1
0.844670783851975 0
1.21790310405378 1
1.30445063076998 1
1.29584145000974 1
1.46385705690722 1
2.03934948542055 0
1.5556112170236 1
1.60460394668108 1
1.47754192040462 1
1.1473263230483 0
1.94651665482694 1
1.51394907325383 1
1.59901973447839 1
1.53059570111565 1
1.5692259006912 1
1.47859434217673 1
1.72203295598559 1
1.63159138364441 1
1.67509876911201 1
1.0696620019199 0
1.43603917740645 1
1.64780259535875 1
1.63583551483284 1
1.46582839648371 1
1.59537215515793 1
1.45322492711306 1
1.52043586354206 1
1.50838577258283 1
1.57304495110818 1
1.03769853487948 0
1.44842569396516 1
1.8721664312338 1
1.14336659373678 0
1.60830910442605 1
1.46293314433369 1
1.85608659713421 1
1.68208230054394 1
1.12455467065793 0
1.3050734397409 1
1.38831503183008 1
1.61369543922121 1
1.40582028419517 1
1.47015797873519 1
1.36260686060044 1
1.3278255733775 1
1.50850128079208 1
1.35128893011769 1
1.40399428060677 1
1.70945699804617 1
1.38912456526768 1
1.97001544510491 1
1.22856005550243 1
1.4975091169234 1
1.27720893387698 1
1.55462465537033 1
1.65543139672149 1
1.23309300660123 1
1.46339409165607 1
1.26488046093766 1
0.96855582224607 1
1.87031411459074 1
1.66197230821178 1
1.53073684120484 1
1.90983976914412 1
1.5913057038499 1
1.47301224032174 1
1.50038286591365 1
1.51157229729183 1
1.47346106832558 1
1.56954803653706 1
1.81213253865349 1
1.27009688771543 1
1.40137718254468 1
1.57254988690336 1
1.3517266988742 1
1.37828287773866 1
1.28775286459332 1
1.45157020400833 1
1.39175658338522 1
1.41988658818084 1
1.60213005232681 1
1.26302643989145 1
1.27359665470523 1
1.4932006075807 1
1.23750275282463 1
1.42044221721545 1
1.10446229435801 0
1.09663673167504 1
1.30535596188348 1
1.45390606483073 1
1.41716282467443 1
1.29418846603504 1
1.16179485888612 1
1.64910517594842 1
1.12825032199245 1
1.22419849919871 1
1.86555314900956 1
1.50980684183337 1
1.64326002314119 1
1.57321067814259 1
1.20110328380575 1
1.58514499487456 1
1.77285418806917 1
1.41928130843394 1
1.09266085828252 0
1.68541229941684 1
1.259332245475 1
1.95818187010179 1
1.18790346758531 1
1.36019853995334 1
1.51612514096737 1
1.3908151866914 1
1.79644492029019 1
1.76875924441715 1
1.89365837355311 1
1.21727560698976 1
1.3796192431252 1
1.4728980537192 1
1.45356560274634 1
1.33532802489815 1
1.82545191626045 1
1.3315643816385 1
1.62165202810027 1
1.61007140748846 1
1.72056214486435 1
1.08568388747846 0
0.964007937533552 0
2.00633633005629 0
1.51524314667527 1
1.46236322177021 1
1.59123381057736 1
1.42609446718641 1
1.19814874209813 1
1.78696946001273 1
1.68605700465194 1
1.13315355398408 1
1.65106964303413 1
1.51269907777835 1
1.60318251700357 1
1.27460868850571 1
1.84019256417525 1
1.53942900218717 1
1.07367996982562 0
1.59412929311757 1
1.43183824583678 1
1.32360754597739 1
1.41144687126201 1
1.70989706019654 1
1.45250794935965 1
1.40145179255458 1
1.389819121759 1
1.22485344233025 1
1.93071040096002 1
1.55696034822638 1
1.59825641127007 1
1.352467978541 1
1.40702682200743 1
1.41656671884298 1
1.40941301742566 1
1.26690815205101 1
1.37954262884551 1
1.68709751763768 1
1.59180408909822 1
1.47680039417904 1
1.45244960593965 1
1.6828152683751 1
1.39884566887751 1
0.953606788983127 0
2.02061201535965 0
1.61106488867945 1
1.54783797086872 1
1.23980715040013 1
1.38746202081066 1
1.43479958568144 1
1.94485599110136 0
1.24046019500843 1
1.01208303209105 1
1.50575298032617 1
1.09893263374161 1
1.48837291838903 1
1.08637328590939 0
1.0962851534193 1
1.13709251102178 0
1.39377532406829 1
1.79591699256218 1
1.59047093766244 1
1.15940523870138 1
1.38880561875592 1
1.61835042668983 1
1.76021007298732 1
1.62998680633913 1
1.46887674505537 1
1.32534397866649 1
1.54415627089591 1
1.45243181567963 1
1.59973903682126 1
1.3485459255558 1
1.5909450422103 1
1.19312747363063 1
1.76717852133891 1
1.31030976137462 1
1.6958266709987 1
1.27604081220797 1
1.50981824680117 1
1.35620425481208 1
1.15008090052377 1
1.59672065601369 1
1.36340152578005 1
1.54298148381156 1
1.14164680781361 1
1.56725796102696 1
1.51246058092745 1
1.23049294041879 1
1.2948115330892 1
1.85181199889116 1
1.22872468259524 1
1.41379101060991 1
1.336487824381 1
1.2628096347762 1
1.70123980756566 1
0.959686163563455 0
1.94154273265973 0
1.79420658717463 1
1.23866221317484 1
1.45714782216359 1
1.09774285365344 1
1.15817070998347 1
1.48199172567405 1
1.24872186592029 1
1.86746702908042 1
1.43030824564887 1
1.56848252670685 1
1.63818148696684 1
1.49011618615838 1
1.76352497721535 1
1.46985494811502 1
1.37128131529625 1
1.37758807262465 1
1.44364080571987 1
0.960358065619927 0
1.15520149533644 1
1.6370642773539 1
1.30352682181186 1
1.49284034498834 1
1.39205848418771 1
1.1995720435161 1
1.23310633460777 1
1.18872067229514 1
1.28727013368152 1
1.52732889254814 1
1.19831935923104 1
1.51610627932811 1
1.1304408363981 1
1.42920159193319 1
1.68033200134928 1
1.51077578042668 1
1.29469486849781 1
1.78671100053584 1
1.46063771308666 1
1.33822732596414 1
1.21695668361954 1
1.55461828644471 1
1.41576024653996 1
1.68508787595388 1
1.37489849886397 1
1.8126631069153 1
0.951546200027941 0
1.86398152855476 1
1.18567096324339 1
1.15753772399585 1
1.65485225364247 1
1.12178303080954 1
1.86321707535666 1
1.80700081682767 1
1.31582372249873 1
1.59439857009139 1
1.60265453501946 1
1.89727892201117 1
1.67864831483522 1
1.61367002351436 1
1.53472864234514 1
1.45022436526389 1
1.49740859595064 1
1.61488843774341 1
1.59401345200282 1
1.60010574624012 1
0.966662903692564 0
1.43104314340675 1
1.21219791844475 1
1.55998216206905 1
1.10831678185023 1
1.53766286231932 1
1.51801151683681 1
1.52348697146194 1
1.56998382787408 1
1.1545299834606 0
1.18923742162593 1
1.33349256214061 1
1.57357198170363 1
1.36685430794522 1
1.43306213682036 1
1.30962094286934 1
1.60647557463322 1
1.31246369578271 1
1.59467812116671 1
0.785234842423894 0
1.42238149414183 1
1.86887771564661 1
1.04285687413114 0
1.41138739340475 1
1.376391180841 1
1.53755673093534 1
1.13062413763352 1
1.24164796681936 1
1.70787250480866 1
1.3535835175612 1
1.74124210680126 1
1.28917508375404 1
1.05200269027642 1
1.40156725408092 1
1.49582962442546 1
1.78674963179274 1
1.53185402322115 1
1.6228741975503 1
1.40180422023464 1
1.6573582619857 1
1.38441888442429 1
1.11977115932096 0
1.63018255937594 1
1.41692733079847 1
1.50069656926227 1
1.28790171336948 1
1.59530385039616 1
1.55819898434717 1
1.40670552358293 1
1.5511210837655 1
1.33908930717407 1
1.81996258813803 1
1.58045229473849 1
1.69145692945791 1
1.30667496021551 1
1.91236405682702 1
1.24096558688643 1
1.76380662884526 1
1.29884631826573 1
1.82399877529226 1
1.39967872226372 1
1.43849665489533 1
1.58928801972425 1
1.12714137647566 0
1.37617486033191 1
1.52172302610852 1
1.43793138108511 1
1.24447989313934 1
1.17581673856547 1
1.04620056727175 0
1.40959101550437 1
1.26263189868959 1
1.06068040276731 0
1.53055716918017 1
1.36301564175673 1
1.37993450682495 1
1.53362331392578 1
1.18599983376777 1
2.41300149124038 0
1.45427136130729 1
1.97043740608891 1
1.20201280928442 1
1.46183273873755 1
1.32783959682596 1
1.56178445185239 1
1.24873278628171 1
1.36440214972818 1
1.04229724106218 1
1.66844665221737 1
1.73582306645961 1
1.6877408983803 1
1.44439854709389 1
1.39476327036703 1
1.30325121087265 1
0.844521696751151 0
1.36915710136499 1
1.03973813137997 0
1.70828034807108 1
1.49179111424288 1
1.23185911750157 1
1.46681766368549 1
1.26336252938644 1
1.59566420432734 1
1.55781757001138 1
0.93042946311585 0
1.62142537626904 1
1.15257128377311 0
1.41212027376302 1
1.7234049876162 1
1.28903821476734 1
1.41073211463997 1
1.83002052717193 1
1.52875623340198 1
1.44136117559216 1
1.34979207605292 1
1.06858477810654 1
1.86403393251713 1
1.38467776076509 1
1.38033955018846 1
1.70949675772436 1
1.28007646047678 1
1.31314059624909 1
1.24862075616597 1
1.62206171747056 1
1.24742054629191 1
1.12396123334449 1
1.73868520518521 1
1.54684768834632 1
1.52832123752565 1
1.28088682889723 1
1.34220973407565 1
1.84720629897484 1
1.72943043487865 1
1.7451985852687 1
1.66491655400825 1
1.50868023315366 1
1.36016136321049 1
1.45036660691534 1
1.37340347335138 1
1.53701492213679 1
1.44310576516265 1
1.53632105266991 1
1.10262102633143 1
0.967679279798168 0
1.11671767773659 0
1.69837248761427 1
1.28525380927593 1
1.32704260920069 1
1.80728965828758 1
1.68532107085611 1
1.88890391313466 0
1.5770628931606 1
1.24796025650648 1
1.39484582187578 1
1.62771098770617 1
1.04352181389706 0
1.32838529313202 1
1.05715785013199 1
1.40313000629136 1
1.47931681575857 1
1.57197071891991 1
1.22737337450302 1
1.30842414084936 1
1.14956288464476 1
1.32565615555318 1
1.36145137871481 1
1.09633434853801 1
1.55062391286897 1
1.70874185364717 1
1.56076139008068 1
1.28899872361508 1
1.22488859004243 1
1.30382006497457 1
1.23823330439526 1
1.55889032233507 1
1.39534057144087 1
1.20345089992056 1
1.51629735836996 1
1.78648212112856 1
1.50816522646918 1
1.29413372891536 1
1.42773516287532 1
1.71642184316896 1
1.30447295070016 1
1.47766001072674 1
1.46883063532905 1
1.47154791122253 1
1.00192379541922 0
1.60800979199331 1
1.41525401182178 1
0.989459806145853 0
1.70002628638365 1
1.777963207299 1
1.46956796738924 1
1.22787445268816 1
1.97987290257443 1
1.74002472134592 1
1.22731179378499 1
1.0718492999244 0
1.51774753381659 1
1.90288053581978 1
1.39830740906114 1
1.81797208135736 1
1.5010718684266 1
1.11756155847234 1
1.1218676961261 1
1.13500638293435 1
1.57932164920807 1
1.36157003260068 1
1.66448987770726 1
1.28876619193879 1
1.97859808573054 1
0.925918371977289 0
1.22353188597577 1
1.80265647787676 1
1.22758621689703 1
1.09695843357232 1
1.02036268914518 0
1.58664543417956 1
1.29081215870073 1
1.22837297884826 1
1.23558097357304 1
1.75028607171755 1
1.67547477942353 1
1.72517138552148 1
1.51814702524166 1
1.56161916210053 1
1.11863907325996 0
1.89309817699389 1
1.7210158075819 1
0.820202455154262 0
1.1615420481505 0
1.44415011628913 1
1.31086504072783 1
1.12472921104965 0
1.00783995194686 0
1.41983124481411 1
1.86682803576215 1
1.19063530685413 1
1.54513985543557 1
1.3840707447547 1
1.98454502569663 0
0.832485427232495 0
1.08041195384234 0
1.82385845890307 1
1.70633313419577 1
1.51626378638785 1
1.50887120221954 1
0.889585116030175 0
1.25175609258725 1
1.25230731370192 1
1.30559760126942 1
1.21899443309842 1
1.32687709951812 1
1.40593009482312 1
1.56443180213504 1
1.57697443771014 1
2.01909569473234 1
1.26008732505743 1
1.68836847689617 1
1.48089420216411 1
1.96776041416076 1
1.41177022607866 1
1.75734208968756 1
1.50851411436938 1
1.77238919224304 1
1.03739627906195 0
1.35817877281148 1
1.50700870821395 1
1.33777509458438 1
1.48095341119236 1
1.51229670956586 1
1.20701168765812 1
1.65636092235884 1
1.2058363723889 1
1.70400535153092 1
1.38151284952373 1
1.55621726778316 1
1.35886978867713 1
1.22747652676611 1
0.994037945703732 1
1.53393713483015 1
1.80207211164498 1
0.97568919370235 0
1.5830895669811 1
1.57255497824749 1
1.46128947597828 1
1.51938276932498 1
1.94131598536203 0
1.67929734060748 1
1.19027627933985 1
1.48161712568795 1
1.54017536557111 1
1.38472417591049 1
1.73053478638972 1
1.05323650630304 0
1.41177686551658 1
1.55963499722965 1
1.31918687991823 1
1.53664543870888 1
1.34257822554189 1
1.61086510564978 1
1.25419383178797 1
1.79580108941959 1
1.62394220169308 1
1.45659981594666 1
1.35067390027838 1
1.22563381388618 1
1.56315454935178 1
1.2969681818228 1
1.41164266479719 1
1.28279827628983 1
1.73278334208475 1
1.50015906777662 1
0.805517993727691 0
1.71998242994552 1
1.52429382166815 1
1.60264814304615 1
1.1360038817892 0
1.2628133416898 1
1.40552726213441 1
1.35044645902776 1
1.26361409107521 1
1.61186359333631 1
1.410307750358 1
1.72714533803183 1
1.53964682117384 1
1.69596590453449 1
1.06152462406269 0
1.49484562111441 1
1.49326241769343 1
1.23832573997157 1
1.1600737104574 1
1.49908279870871 1
1.37882166143438 1
1.54737989639724 1
1.24967621302587 1
1.04574674576047 0
1.53192949295168 1
1.19660665478953 1
1.32631695168749 1
1.24119893374734 1
1.8602345999661 1
1.61374917892659 1
1.35758148159694 1
1.83335946066119 1
1.57732142353733 1
1.91255080277068 0
1.32882882603564 1
1.55234619399732 1
1.67538663520226 1
1.53761686238172 1
1.59091573679438 1
1.21603329834203 1
1.25257383093329 1
1.83928542821964 1
1.68219096104182 1
1.21137306191026 1
1.40870928072208 1
1.3109075784273 1
1.41650951914869 1
1.61411341487112 1
1.608151799667 1
1.31664975912713 1
1.4068361393548 1
1.38767974051962 1
1.07934270488912 1
1.76488834184266 1
1.59260884232995 1
1.98221762044133 0
1.60310545130704 1
1.33692031999203 1
1.5284131194454 1
1.65627314808085 1
1.40642594713326 1
1.35913492851781 1
1.52556987954969 1
1.89998903546275 0
0.990878672745946 0
1.77276499390247 1
1.4767903020948 1
1.65740880127351 1
1.44278354021521 1
1.43013289022807 1
1.39997632011509 1
1.28341681819675 1
1.91816567524336 1
1.59561656021449 1
1.02175822094287 0
1.44731612088371 1
1.71358722963198 1
1.28797571025282 1
1.23016985076192 1
1.32292458339719 1
1.69238167226322 1
1.29235343714729 1
1.40542406403054 1
1.55885435085802 1
1.4419041336044 1
1.18019444187191 1
1.67169484367219 1
1.63477354398303 1
1.27465839815172 1
1.36096915668368 1
1.42772886484437 1
1.87361850433259 1
1.68734294497499 1
1.55863292683677 1
1.90950198144235 1
1.34061683468301 1
1.55597286390089 1
1.76807331330332 1
1.77543453583834 1
1.71633379082134 1
1.24180153590275 1
1.6805211144446 1
1.25385672555205 1
1.39963203222961 1
1.17667000821256 1
1.70157057444554 1
1.48707496528682 1
0.87229078045865 0
1.54177764657678 1
1.4494452070989 1
1.37285564623575 1
1.33572281799748 1
1.45818278025595 1
1.47963640785279 1
1.17888571722659 1
1.01596717201672 0
1.59053752397786 1
1.26839671943359 1
1.42186387111153 1
1.54236734716507 1
1.59629520945204 1
1.34329334080571 1
1.5422534189466 1
1.76504222790251 1
1.12116691655796 1
1.8530342289514 1
1.59833091006746 1
1.31587493002568 1
1.32558034079898 1
1.41554247648347 1
1.17985696850089 1
1.40142046775559 1
1.3711729573988 1
1.43824568678961 1
1.23133956515599 1
1.28815898480347 1
1.46738213067169 1
1.8428945714963 1
1.68252132350175 1
1.54343856323933 1
1.14195500138871 1
1.67597093578146 1
0.995479569660205 1
1.61361617845593 1
1.29122908273039 1
1.29051122546508 1
1.42414547358521 1
1.24679639503186 1
1.42258253367716 1
1.70690917921522 1
1.58025042949754 1
1.29413533277877 1
1.1006816920604 1
1.39574616034561 1
2.03195932987948 0
1.75878787702609 1
1.76447547479451 1
1.29767744083447 1
1.49433171445958 1
1.54349492316426 1
1.50743996240215 1
1.84896728832753 1
1.24783493360637 1
1.88969667730867 0
1.40580121545984 1
1.44174935980906 1
1.46912856623612 1
1.27075731935851 1
1.53546982931468 1
1.21611200667287 1
1.43749096372027 1
1.49110918554077 1
1.45213336660053 1
1.60176087564345 1
1.81715546420252 1
1.74463088025095 1
1.39865936428953 1
1.35058353332088 1
1.67301473106778 1
1.59351201343729 1
1.29426194054747 1
1.48555282420613 1
1.37018387922257 1
0.812526290928627 0
1.66868157250787 1
1.42209718514492 1
1.43404016868111 1
1.63430135447901 1
1.75838903290199 1
1.40934265695953 1
1.76459921898755 1
1.36073044031074 1
1.60242560237296 1
1.73420317187096 1
1.64205578536965 1
1.75362399335251 1
1.51903901433573 1
1.84602585716096 1
1.37715844093886 1
1.57282686978063 1
1.83269729882649 1
1.22969073515092 1
1.85766936998869 1
1.4393381480525 1
1.30223994340232 1
1.11727307801308 1
1.54333187778891 1
1.46451272937893 1
1.2929156284679 1
1.52457524832173 1
1.36589346803383 1
1.42701090919582 1
1.7703426957915 1
1.46882624592858 1
1.90476214102872 1
1.10501101480186 1
1.3415508066829 1
1.34366863332841 1
1.91027619417251 1
1.58008209938465 1
1.82776663203746 1
1.71463015854236 1
1.44783199465298 1
1.32914754862347 1
1.63781927825517 1
1.57232074271225 1
1.42497781209595 1
1.36212990804364 1
1.75186865358314 1
1.57508954604436 1
1.611596536001 1
1.61163511606526 1
1.26560844101354 1
1.0143921529223 1
1.02588710691653 0
1.49947410658089 1
1.55888284422665 1
1.4321905201867 1
1.43976421991474 1
1.23707413122773 1
1.4405892011967 1
1.21655621713804 1
1.62364447334837 1
1.25317866842126 1
0.896068143345221 0
1.53136857383697 1
1.64577227874512 1
1.46718638153841 1
0.959119304697664 1
1.11523621200963 1
1.67054824897177 1
1.41912232180793 1
1.85175295772335 1
1.25644960327659 1
0.95962135026296 0
1.02755497401413 1
1.57692178229078 1
1.53372442261961 1
1.70748613114658 1
1.77374670656617 1
1.49173964126418 1
1.26985276193389 1
1.39883049406908 1
1.62460426519813 1
1.48281850073985 1
1.71592551890775 1
1.38169333643263 1
1.41943744249702 1
1.70603202345319 1
1.1719181728159 1
1.23289037802234 1
1.11491413607851 1
1.43086646386362 1
1.5398966905363 1
1.36964986206773 1
1.63590040376868 1
1.38736527685909 1
1.09733976775064 1
1.64786658385325 1
1.38139185667246 1
1.75155030513497 1
1.33419734151011 1
1.26906415442637 1
1.18297586376602 1
1.65307357987008 1
1.3081778108796 1
1.34855360816911 1
1.44040327037517 1
1.74176946721763 1
1.73330370220432 1
1.38225844048406 1
1.38242054363466 1
1.47987314177474 1
1.60250325341199 1
1.30416238172613 1
1.0018860914171 0
1.46476857456018 1
1.50199663811619 1
1.5983359984262 1
1.4898382090322 1
1.92568937178407 1
1.47478634001047 1
1.98451293419842 1
1.29096016446086 1
0.966993433938376 0
1.52717555033297 1
1.07850015404911 0
1.77050165647442 1
1.30916213988767 1
1.36998908182751 1
1.57992038889579 1
1.25536806545011 1
1.53917849462039 1
1.35045053959565 1
1.66317677179144 1
1.69741934755506 1
1.50715201175807 1
1.18934102180804 1
1.45523978385721 1
1.59014000875987 1
1.08679985752557 1
1.30165887486175 1
1.38387081675346 1
1.52632962081232 1
1.3848522002982 1
1.94122589336846 1
1.7399360928596 1
1.53635271442086 1
1.75406052927317 1
1.58847521075561 1
2.0250946049802 0
1.42883984864859 1
2.11271873083691 0
1.23794667061481 1
1.16529625857774 1
1.27416831453944 1
1.36187203601494 1
1.76902731774053 1
1.55220395163104 1
1.33993733743338 1
1.1785773805597 1
1.57288554228272 1
1.17740638188676 1
1.28099103464368 1
1.53679970382204 1
1.22062126158588 1
1.54790758540562 1
1.72645581097611 1
1.50332125748742 1
1.60866339525545 1
1.41381429897841 1
1.96636487137437 1
1.45277092348648 1
1.10723345196824 1
1.54848377597764 1
1.75871221102436 1
1.35174046009142 1
1.34415715269747 1
1.30917252898699 1
1.69092476475444 1
1.75284860876592 1
1.58675501179298 1
1.56368757361438 1
1.47157455977566 1
0.908707677023115 0
1.51136262103754 1
1.73505018656239 1
1.25403362631579 1
1.39642718087134 1
1.29542281395335 1
1.63216489571259 1
1.44779165894655 1
1.57385120006282 1
1.14198370894582 1
1.39468234867323 1
1.50654400301194 1
1.87719914425732 0
1.85778805218167 1
1.61055233889084 1
1.5137522118882 1
1.18946326761524 1
1.33334605577076 1
1.57584407718123 1
1.3890844929911 1
1.43531778564399 1
1.84361370248949 1
1.72207896004538 1
1.52520876841642 1
1.71688420299186 1
1.14631621667984 1
1.67758275035987 1
1.3412335784464 1
1.34355909163836 1
1.55321792274891 1
1.78092493027805 1
1.22889049302318 1
1.45331866675688 1
1.28712289932378 1
1.32257318265694 1
1.55989371864027 1
1.63202892622003 1
1.96526160719718 0
1.60909482820843 1
1.49449275652592 1
1.55949050227992 1
1.66980477716478 1
1.51737768330426 1
1.15866709017952 1
1.34517716138496 1
1.45247809131887 1
1.60988305828553 1
1.11531658355064 1
1.50978032478133 1
1.5205037360417 1
1.20710631718657 1
1.34857536056505 1
1.75693067783779 1
1.40293253799136 1
1.1273517629644 0
1.96611174208465 0
1.64276845375748 1
1.24728810589744 1
1.59714114496009 1
1.19028055637934 1
1.27284242449601 1
1.39536253947756 1
1.82957065531083 1
1.40003703482538 1
1.28129403973095 1
1.62256864125532 1
1.36523002475519 1
1.08623176012327 0
0.953172471430632 0
1.7496755492079 1
1.25180124963937 1
1.48123617749053 1
1.71881734329389 1
1.4578508287085 1
1.39339195295718 1
1.40589807659045 1
1.14826452135835 0
1.33642845067397 1
1.74049265238206 1
1.41836251892466 1
1.2551316580052 1
1.47260154888768 1
1.32709942549645 1
1.52403527880828 1
1.78155669700204 1
1.8268211075951 1
1.63238366106894 1
0.963555354964467 0
1.72263073988475 1
1.80168791820046 1
1.37128176882994 1
0.928679851990771 0
1.12398942366872 0
1.33448764059388 1
1.30926689316052 1
1.48730725350292 1
1.09716822607637 1
1.31885397635835 1
1.4818270827389 1
2.01698212328701 1
1.5417836511502 1
1.59056868681647 1
1.35539068188961 1
1.44025626401583 1
1.38579133281973 1
0.729264281109718 0
1.47707011896759 1
1.927715228044 1
1.96383691577457 1
1.42426506116951 1
1.69283622051819 1
1.54909025673639 1
1.33097706038627 1
1.60678601776691 1
1.39538868307285 1
1.51423886164183 1
1.08887741605198 0
1.95338351935073 1
1.53122527742745 1
1.5119436466486 1
1.82893566531244 1
1.43531917151972 1
1.15577335305973 1
1.3749047406978 1
1.4288503972091 1
1.22261599011703 1
1.18867019609084 1
1.43069990533785 1
1.25018137526969 1
1.32734882268476 1
1.04161792000881 0
1.60269781717396 1
1.33758101203487 1
1.54208718549007 1
1.60276725013378 1
1.15129381586745 1
1.24850338047041 1
1.63967942336579 1
1.65605174807525 1
1.75356922167776 1
1.59209039547476 1
1.57370698963014 1
1.39788404383919 1
1.27321374560587 1
1.55995533627805 1
1.45746653139343 1
1.26930755516762 1
1.19063685160025 1
1.43627530427741 1
1.39685060335047 1
1.47485162970963 1
1.45158385317097 1
1.33259511808808 1
1.04792611571808 1
1.32526256710198 1
1.32997302027267 1
1.69447959785758 1
1.5452003930726 1
1.37963746222423 1
1.72779463618885 1
1.17657691466243 1
1.39675059611155 1
1.28871312927345 1
1.31365051324947 1
1.8090227298169 1
1.55349143002057 1
1.78372847129589 1
1.35834389065634 1
1.09397779884165 1
1.33076402318025 1
1.16991335761748 1
1.23626006836076 1
1.28875461763474 1
1.28535654376159 1
1.52961136156592 1
1.35947147556202 1
1.8924656152109 1
1.15134846738118 1
1.26496503425694 1
1.18402358564309 1
1.39797746071775 1
1.74566110238686 1
1.35543561989675 1
2.09608164946744 0
1.13150874938947 1
1.63412028589911 1
1.49022605645218 1
1.49452885952105 1
1.36943375710369 1
1.2496138729299 1
1.87665772859753 1
1.61300747668422 1
1.47021094192677 1
1.06641604707182 1
1.10861432808567 1
1.53251747481263 1
1.48056935698654 1
1.12225234178508 1
1.5133015603234 1
1.79046698770767 1
1.35619422793689 1
1.54295609393476 1
1.13044895630444 1
1.25635620880383 1
1.27362018729978 1
1.44127008815485 1
1.15951974511998 1
1.01037096734939 0
1.36007018985039 1
1.40025126693037 1
1.01701586868114 0
1.54615780435152 1
1.53451930481819 1
1.10872918749499 1
1.37625197219124 1
1.25866931794718 1
1.38301141498183 1
1.59906008414769 1
1.24657508417227 1
1.31865847939592 1
1.70497478953819 1
1.66771881155621 1
1.28803289597846 1
1.89084356297987 1
1.60139620504574 1
1.08317520376672 0
1.66151507672304 1
1.5217588562598 1
1.06299716232654 1
1.44378724238484 1
1.32545525075876 1
1.55532223811955 1
1.16574867571615 1
1.59566921976052 1
1.65731715163914 1
1.23250214981855 1
1.83146024500342 1
1.98507053638742 1
1.61160178022696 1
1.81915169511504 1
1.48692177503215 1
1.32904662787164 1
1.37235607580279 1
1.51479626753525 1
1.534544263974 1
1.45046735900978 1
1.46889838698795 1
1.47006489204952 1
1.59556436399241 1
1.41896376509763 1
1.17404257450184 1
1.07883021504922 0
1.10039068163357 0
1.12253338095831 1
1.47904055015235 1
1.35744253668359 1
1.36560727911813 1
1.31963728969026 1
1.34035314480214 1
2.05486871536743 0
1.44504215191426 1
1.55299838333111 1
1.30320260722063 1
0.871452242984638 0
2.05556735650146 0
1.15401521643416 1
1.74568805674501 1
1.44455706946576 1
1.38136156646145 1
1.66624127346503 1
1.5091824670983 1
1.6515255130754 1
1.37336161156212 1
1.28999115059643 1
1.42257021604056 1
1.52609345231976 1
1.79172811312181 1
1.70147646798013 1
1.37778094418628 1
1.08508372940508 1
1.19979908826129 1
1.11050501001311 0
1.24209313487386 1
1.5364055271362 1
1.103596051378 0
1.46708413169089 1
1.82060189053604 1
1.38950207249431 1
1.51400574626233 1
1.58002160817572 1
1.68481195963364 1
1.60318432563105 1
1.17686925604538 0
1.28496523416788 1
1.59669157872209 1
1.05316842785007 0
1.05831922327719 1
1.18687435559003 1
1.29452623952471 1
1.13862608783597 1
1.62934079510383 1
1.30896252497378 1
1.4451560476193 1
1.48874386408316 1
1.22398957002382 1
1.70737323380186 1
1.43399709042434 1
1.9783829182117 1
1.34103148348686 1
1.04317921278709 1
1.12798588392677 0
1.61862957843454 1
1.29123453000876 1
1.8956222850011 1
1.24041410947298 1
1.55233659522559 1
1.5694092258066 1
1.36884535369125 1
1.32967308582912 1
1.51451986826733 1
1.46031071547726 1
1.57235822172367 1
1.80806354690155 1
1.5694603705434 1
1.33396029107534 1
1.41948976993672 1
1.33768835297885 1
1.30895533058981 1
1.41385642419421 1
1.47184499653012 1
1.59151496924165 1
1.13463518302615 1
1.60897215384066 1
1.70238698546907 1
1.4704885425724 1
1.56661672513686 1
1.67741476368309 1
1.62832967634626 1
1.38812236808484 1
1.31672851378285 1
1.1115156763186 1
1.58433771101015 1
0.913291475033932 0
1.14205455855297 1
1.35026963254209 1
1.67040617528518 1
1.74988903861786 1
1.6771974286261 1
1.36486498579862 1
1.52400425040276 1
1.43263278414589 1
1.25055468211995 1
1.27433645914421 1
1.402603863338 1
1.41132919306667 1
1.72741045334446 1
1.39758305115812 1
1.82814923280512 1
0.923685295346093 0
1.46735545530966 1
1.48067992097552 1
1.53428263668797 1
1.41651758618058 1
1.5876067876522 1
1.46398394101897 1
1.57620531926455 1
1.63729155876895 1
0.973755901468518 1
1.46929185202103 1
1.54617943239857 1
1.22821382762883 1
1.23047737074282 1
1.45164473362204 1
1.38862714257341 1
1.36204108458481 1
1.48950153798719 1
1.18050007545115 1
1.37447221872812 1
1.36507033688486 1
1.03035703227581 0
2.0655584989732 0
1.27137689076817 1
1.68453155123194 1
1.43192164368895 1
1.45464082987465 1
1.32651773158248 1
1.60133714894653 1
1.39445181938768 1
1.5007965733437 1
1.49543858952536 1
1.38123905163727 1
1.58493095139039 1
1.41014961908152 1
1.78676413747247 1
1.77924265589018 1
1.41615577143446 1
1.45198411401347 1
1.25527698363258 1
1.69738481740644 1
1.40091356035208 1
1.22155155090276 1
1.47340690825613 1
1.44252099147697 1
1.98275740048904 1
1.53674980310705 1
1.38754065226926 1
1.12133208213483 1
1.78340026873758 1
1.53854073342005 1
1.57776328562978 1
1.64755044648928 1
1.32501817967152 1
1.45955944337678 1
1.6697416661248 1
1.47189713866079 1
1.49940063140211 1
1.73785955364314 1
1.324106094239 1
0.933658695522175 0
1.20488376400111 1
1.59862931595021 1
1.68617332954715 1
1.53973544297186 1
1.14973666535506 0
1.11620217216995 0
1.56385643554229 1
1.37311489576438 1
1.31665782385256 1
1.19243890326767 1
1.14407692957729 1
1.245705063478 1
1.20032478576619 1
1.28310603702826 1
1.48203378346808 1
1.50528236378047 1
1.30684001708152 1
1.34727351725283 1
1.36781233590429 1
1.90897830977629 0
1.54434383993741 1
1.49183394813623 1
1.26818618500777 1
1.11055157408137 0
1.14604459854699 1
1.32610781242925 1
1.16305667128338 1
1.65170070782319 1
1.36688393698141 1
1.52055103190139 1
1.31300846708122 1
1.87406276196797 1
1.68190574722931 1
1.56125524384481 1
1.50752763173554 1
1.82106466613192 1
1.5148271924593 1
1.73817130148356 1
1.42697061843823 1
1.26869251447416 1
1.69319428644626 1
1.90310898973384 1
1.24848474918031 1
1.32788740036952 1
1.27115481973186 1
0.898182917227364 0
1.28363073282117 1
1.63818707814828 1
1.60248780085383 1
1.1624354947288 1
1.40459152550884 1
1.61675202438665 1
1.3462335768599 1
1.92888073572088 1
1.4573952800908 1
1.47485604309572 1
1.55385795732246 1
1.26833476429191 1
1.83114782699966 1
2.00959721423394 1
1.34000661155752 1
1.66307547613173 1
1.05327810578883 0
1.25073867402788 1
1.6258309554726 1
1.41177278965166 1
1.01726065084444 0
1.12484383157159 1
1.24676002604774 1
1.63947645220626 1
1.13464208821496 1
1.54295804993633 1
1.39906086239721 1
1.77023632891734 1
1.36544052319033 1
1.41593634761251 1
1.6245926488671 1
1.80634559742161 1
1.56062716413226 1
1.45293119015394 1
1.32054245160783 1
1.09897264849416 1
1.33098798320008 1
1.50784553805664 1
1.38294271608507 1
1.27796973856581 1
1.50809897045891 1
1.00355743471599 1
1.20992241795457 1
1.63127332701962 1
1.4220858152422 1
1.18177107946775 1
1.30715053450684 1
1.85315862788655 1
1.39830847342812 1
1.52725045951947 1
1.51968934845405 1
1.73306028451877 1
1.55544407376813 1
1.47124101612736 1
1.94955895077512 1
0.947557701801613 0
1.72235578676183 1
1.38076387692076 1
1.12149808521288 1
1.49510115235003 1
0.87665427617412 0
1.31651675408522 1
1.60519798847734 1
1.77746563557183 1
1.58233074431796 1
1.68196886005346 1
1.74211663850141 1
1.13552297997054 1
1.26242891380057 1
1.42041506787431 1
1.69037235607253 1
1.51441547101039 1
1.29233073227683 1
1.32562215922892 1
1.50095517183717 1
1.3315714714413 1
1.52052354340394 1
1.03372615878242 0
1.72774468184509 1
1.83394802299064 1
1.48027407317073 1
1.22309386130268 1
1.71795721793428 1
1.66749207704112 1
1.56684650236187 1
1.18892963183229 1
1.12455642676523 1
1.47411093386799 1
1.37371670286029 1
1.28112307376293 1
1.80698863349769 1
1.21992272619319 1
1.92394881521552 1
1.23236194544077 1
1.4374693139153 1
1.55417719139955 1
1.43138248318128 1
1.34133476042114 1
1.64492241323956 1
1.86900578998001 0
1.43116655063481 1
1.6470890532612 1
1.80666971869789 1
1.57541967472652 1
1.32600348671109 1
1.4190125777446 1
1.38413124769562 1
1.62254850272842 1
1.23338055347604 1
1.31291905536725 1
1.3541103357405 1
1.31971692818669 1
1.51690302034386 1
1.19835397587231 1
1.2804385211396 1
1.57965465189232 1
1.20173551850052 1
1.16171249678864 0
1.50956148056271 1
1.30658441880908 1
1.52515207830177 1
1.65260427915072 1
1.49402380300847 1
1.89214484145752 1
1.97591269183589 0
1.27207543006964 1
1.43758697153941 1
0.975591613402059 0
1.59080518929593 1
1.86942268505592 1
2.05178072941345 0
1.29839060506883 1
1.67683044959641 1
1.39445440474751 1
1.45512428007134 1
1.32369215159804 1
1.33343122579131 1
1.58786200192469 1
1.60067072378372 1
1.17937450263412 1
1.67879569710661 1
1.22852508014114 1
0.962850908360117 1
1.60577771396075 1
1.57647103639175 1
1.54749948266267 1
1.50795257422494 1
0.973481666830472 0
1.56803900864662 1
1.55355455619061 1
1.63335376909894 1
1.40088633594957 1
1.42130915840336 1
1.42059251646087 1
1.61687253039361 1
1.53271157183362 1
1.58622737802067 1
1.4006733267163 1
1.57437176676875 1
1.39735837716938 1
1.6467625911918 1
1.51898994655183 1
1.48838333321212 1
1.30415431450193 1
1.45177492817877 1
1.70262165453547 1
1.29823062439734 1
1.21395304770049 1
1.49310977506182 1
1.60095325899044 1
1.44374945617018 1
1.3809040296383 1
1.23209477134312 1
1.44276105896705 1
1.44584587059328 1
1.35155952251634 1
1.68554106467834 1
1.17756260662145 0
1.23512308242924 1
1.61122108973305 1
1.32362559959383 1
1.24989590725047 1
1.33340782166942 1
1.77282513259184 1
1.1440218514175 1
1.34417980087456 1
1.57312166440334 1
1.41097435531389 1
1.64660695273546 1
1.51236933948277 1
1.59937930140397 1
1.86805865067572 1
1.86050439969599 1
1.11611682680587 1
1.40754810082499 1
1.44750001264445 1
1.13592094692215 0
1.70786974558283 1
1.46967926782161 1
1.49725747835048 1
1.72835018219433 1
1.73027406545839 1
1.36010390954406 1
1.46619750304339 1
1.61653581040393 1
1.66346814222575 1
1.55004239859642 1
1.57358928585744 1
1.83650188856923 1
1.27244899533709 1
1.39082175519116 1
1.50725902942095 1
1.39043119152719 1
1.14637667758317 1
1.30555742664175 1
1.67208270544264 1
1.65361951460692 1
1.55535613781348 1
1.19563153959246 1
1.6443727897148 1
1.50537932065617 1
1.4004713124425 1
1.5950369074503 1
1.32411424792502 1
1.6634685905625 1
1.27992044851022 1
1.29253445061951 1
1.19069778363161 1
1.68306658015382 1
1.78693811214505 1
1.93090097002854 1
1.90333776728212 1
1.79445281421398 1
1.88932671042426 0
1.84512074338881 1
1.25774955560204 1
1.59646595814229 1
1.04840227012112 1
1.54032502286122 1
1.51070757827481 1
1.86590527302248 1
1.68154953512831 1
1.54384515440963 1
1.24279691118284 1
1.18170869077091 1
1.65703919260457 1
1.26216740003156 1
1.35815903824184 1
1.30446686938673 1
1.33644972766981 1
1.56318979350659 1
1.40617253555304 1
1.65235199226839 1
1.11495677473739 1
1.59048141172069 1
1.7452421075961 1
1.48098603982533 1
1.44095391819313 1
1.48686237399215 1
1.41623485657275 1
1.59122838121607 1
1.30513633299924 1
1.71565234646289 1
1.52221293556572 1
1.84997224375184 1
1.54538355403992 1
1.68350636166115 1
1.41055712160878 1
1.3740561214085 1
1.40711686372724 1
1.6899675969975 1
1.4473442304046 1
1.4284849576675 1
1.42589988601562 1
1.44082847934385 1
1.96435688803088 1
1.44144374263752 1
1.37103692390169 1
1.45739434942803 1
1.23811767789569 1
1.05571170572259 1
1.66737918280512 1
1.29961061280304 1
1.36090145492187 1
1.52849115716492 1
1.64440238692061 1
1.62987897522209 1
1.56154345173981 1
1.23645250119683 1
1.51522705157669 1
1.10146378786923 1
1.28375410010892 1
1.59281616752862 1
1.39033112085541 1
1.46244103454962 1
1.58257029112529 1
1.66219874082452 1
1.34669299067702 1
1.52787252384785 1
1.46708728685894 1
1.32271519293556 1
1.53118060340943 1
1.82153228104058 1
1.61517892060473 1
1.50254878892013 1
1.50918991936952 1
1.40762523932944 1
1.4594437211585 1
1.29780177080444 1
1.89478846322264 1
1.69367826745674 1
1.33043557756243 1
1.18768092611715 1
1.38503219603686 1
1.72247315581031 1
1.36698459743689 1
1.21837422746685 1
1.33720988573233 1
1.62683870001527 1
1.51650813230015 1
1.04253625392227 0
1.35542859825357 1
1.68533988899123 1
1.56770452828186 1
1.63970987406101 1
1.3492201696397 1
1.32246397167758 1
1.54173009389291 1
1.7351487151757 1
1.49414225555256 1
1.36722083170146 1
2.02155235147585 0
1.16984359169572 1
1.65215599377265 1
1.41747542635641 1
1.48420995307092 1
1.45317450566101 1
1.21636878827929 1
1.31747491760525 1
1.00441043980689 0
1.64840890477705 1
1.7142105702114 1
1.72596393052614 1
1.4160049355803 1
1.74970978853277 1
1.5509501388651 1
1.59938854968411 1
1.43468819985857 1
1.33161348517143 1
1.31539458572146 1
1.18465813825965 1
1.1940515637611 1
1.02097490497021 0
1.20816935346028 1
1.78233835320488 1
1.4252809410906 1
1.89376605854529 1
1.56813438695674 1
1.39917546022201 1
1.11936200548367 0
1.71302143515134 1
1.28534022928514 1
1.45131848343951 1
1.48983009653271 1
1.25175956379791 1
1.73018779855467 1
1.24473905737032 1
1.88899875452614 0
1.22645338897031 1
1.55201154897791 1
1.44294022426358 1
1.63306721397042 1
1.69834199054066 1
1.4261320467723 1
1.40253730924251 1
1.60808986912561 1
1.71493590726499 1
1.48124972203576 1
1.34464930609179 1
1.49351501674376 1
1.4063377462727 1
1.65180350051198 1
1.44321667799364 1
1.85539529903747 1
1.40274627310725 1
1.38565610546561 1
0.9009687447826 0
1.38557031200653 1
1.26647618675387 1
1.66695987583578 1
1.52767955518225 1
1.62304686661933 1
1.47946921724032 1
1.51254964328266 1
1.60350376384668 1
1.80672643078187 1
1.73444606431595 1
1.3668353430184 1
1.15957611033125 1
0.99511502272231 0
0.814080368924592 0
1.5389145803454 1
1.01671496738179 0
1.1682287895351 1
1.56282410352472 1
1.43001161320219 1
1.59100979500161 1
1.71790197863591 1
1.16281978840251 1
1.50157550562596 1
1.20916051757936 1
1.55185459716837 1
1.17660612406391 1
1.0399177699842 0
1.95101824955848 0
1.25243941292451 1
1.06655408297722 0
1.68517836467104 1
1.29144359632389 1
1.6949358846267 1
0.920867776527949 0
1.57637904247603 1
1.34182990353146 1
1.24731973009865 1
1.81457116824388 1
1.24093151905235 1
1.47860531453367 1
1.58255927998786 1
1.52677712020075 1
1.52177991034097 1
1.43218057044901 1
1.39215346824421 1
1.60095743106938 1
1.03341252260734 0
2.03527819234285 0
1.49541576915997 1
1.77237036122447 1
1.34953543505047 1
1.21529198456016 1
1.08143019840141 0
1.53534956728668 1
1.3777578969871 1
1.00328189891624 1
1.61499547721482 1
1.31567491469393 1
1.64387335421905 1
1.96104284798528 1
1.54721177771399 1
1.32755633902841 1
1.0299589240417 1
1.35107134684766 1
1.73262854685619 1
1.71599136370949 1
0.858548812589471 0
1.50560751178787 1
1.5709362425049 1
1.58094310965314 1
1.369769696573 1
1.29308086430729 1
1.62115920609502 1
1.15584623794092 1
1.8736889525015 1
1.38772197533281 1
1.5788884519453 1
1.02428346350068 1
1.47561281585059 1
1.47238036825745 1
1.5842257593564 1
1.25891330987752 1
1.53353910959794 1
1.55798915010284 1
1.47759730798934 1
1.72492762480843 1
1.72820603071346 1
1.65868269493123 1
1.47852934393789 1
1.74538889339732 1
1.38955617510337 1
1.70189398297291 1
1.4146986738021 1
1.28440458293799 1
1.77683545189381 1
1.32367494206873 1
1.34200443819739 1
0.858866294791957 0
1.90243794208412 0
1.28389423758731 1
1.66093383487206 1
1.48679226570195 1
1.97998457523895 0
1.46578101204174 1
1.49093373139621 1
1.6252820455729 1
1.55710301391736 1
1.21077102421892 1
1.620183501922 1
1.50759703983416 1
1.1876600497549 1
1.39974056417942 1
1.50990992761613 1
1.72316400932115 1
1.60036507879762 1
1.56750497592818 1
1.60469850595858 1
1.27724558344386 1
1.11150593403471 1
1.50214777918252 1
1.4060087131218 1
1.64863333691798 1
1.4534048427443 1
1.44486174766984 1
1.167345597769 1
1.3804377309674 1
1.69582548509833 1
1.33597824677117 1
1.50235833914464 1
1.65818256370367 1
1.44345908546799 1
1.4486774116532 1
1.86873531896136 1
1.63508456104905 1
1.67743572981912 1
1.5573083043463 1
1.63033851527708 1
1.22273604657188 1
1.55147130324577 1
1.14234573425533 1
1.3078686846381 1
1.42405600911346 1
0.947677527409412 0
1.77311167825835 1
1.55750536644618 1
1.42116916651123 1
1.47638231754806 1
1.65222670803059 1
1.56281910182174 1
1.55253115153169 1
1.39967851803904 1
1.26670947490659 1
1.23987982707545 1
1.64023877527939 1
1.298871818996 1
1.54242438480954 1
1.13127971421962 1
1.6109540641733 1
1.44157009883136 1
1.85395149763449 1
1.66277452004149 1
1.17120995662371 1
1.70804492100259 1
1.67177062390295 1
1.6370436269035 1
1.55096752389671 1
1.16734394910246 1
1.57385006940918 1
1.83956983123477 1
1.61101367116375 1
1.35451147666437 1
1.73463626198546 1
1.50263977213436 1
1.01291969460231 1
1.47597425701947 1
1.67551790142964 1
1.54508543877839 1
1.71521198546195 1
1.64228806313112 1
1.01259121656545 0
1.32640774756163 1
1.12457866874283 1
1.0389822753155 1
1.53063942999383 1
1.08871610495875 0
1.62229438459163 1
1.59520378992786 1
1.78005507638868 1
1.59030724058867 1
1.77241661043854 1
1.37727884649509 1
1.3577744035184 1
1.64807646494446 1
1.64643197243896 1
1.35865877006641 1
1.40507461288742 1
1.17354741874697 1
1.47102225221256 1
2.11459869954862 0
1.41187566827307 1
1.35646947305895 1
1.2785347076644 1
1.50057720229777 1
1.17618634456997 1
1.59343842746545 1
0.996148196599643 0
0.972316918882703 0
1.02783325070114 1
1.53001597499177 1
1.82338790354363 1
0.945860663379176 0
1.33409459493945 1
1.33856452379541 1
1.67358700537856 1
1.3697220466535 1
1.35440972202962 1
1.69733134737771 1
1.53227237466418 1
1.42669959505063 1
1.84263729641579 1
1.04101025805057 1
1.06430100401552 1
1.84450706597738 1
1.77777234948205 1
1.08149479332251 1
1.55458396296543 1
1.01047495469778 0
1.24233273293067 1
2.0177831123887 0
1.26995190930403 1
1.46414277837635 1
1.63768211652932 1
1.3997303404456 1
1.61119855400208 1
1.64668216049682 1
1.27043928533555 1
1.37914024688711 1
1.58240224506548 1
1.43871370887821 1
1.34340819383723 1
1.56624061821881 1
1.38938563112114 1
1.42141256739398 1
1.89415095966214 0
1.360026014656 1
1.22358920352872 1
1.29569545015998 1
1.3529729668575 1
1.55896986892792 1
1.57729634391691 1
1.72271609634418 1
1.43787888260343 1
1.65625405763145 1
1.24434314497818 1
1.49763843243288 1
1.72932353251425 1
1.3324617700715 1
1.53026951025651 1
1.84579159489953 1
1.3083715352695 1
1.5424905112052 1
1.57086541921579 1
1.50638138572392 1
1.46960565649035 1
1.70876097210094 1
1.62861398856836 1
1.44643735666554 1
1.5123450579792 1
1.38015002449302 1
1.42203193209653 1
1.70629241114478 1
1.08154705100132 0
1.63397310531822 1
1.40622731448997 1
1.27264736058861 1
1.67353374309391 1
1.18477819836904 1
1.14053809342582 1
1.61318144333149 1
1.41321722337479 1
1.53870172186077 1
1.88979561868559 0
1.63273668769726 1
1.20665915093781 1
1.77273039622055 1
1.47101861589825 1
1.34827994619744 1
1.84854428081356 1
1.21969136396625 1
1.34473758605288 1
1.36680839734584 1
1.48751608838701 1
1.51620244709259 1
1.4585102289374 1
1.50643731235603 1
1.29802530248705 1
1.68070300705113 1
1.5619880566392 1
1.65012982367561 1
1.64152167796383 1
1.24959271595921 1
1.2141012420348 1
1.39507502558982 1
1.50297541169759 1
1.73524253146999 1
1.28657702071024 1
1.73324099191481 1
1.03155552847217 0
1.56690247922645 1
1.06242168543165 1
1.89715383701262 1
1.69634017203869 1
1.14859351204677 1
1.29175363571005 1
0.902358271650944 0
1.48587669275187 1
1.49564292502066 1
1.56493361887308 1
1.38626128736207 1
1.55246910141201 1
1.95038271332359 1
1.1921853277951 1
1.76160535114983 1
1.64160992675677 1
1.32568420695496 1
1.21828903715552 1
1.4277460622999 1
1.88893903426343 1
0.98474306393918 0
1.38511176968482 1
1.66288577590138 1
1.34421145723891 1
1.45237156242024 1
1.34127129515822 1
1.39525212330941 1
1.51710595131514 1
1.42578998564283 1
1.7669196578301 1
1.28285822277335 1
1.19983697759529 1
1.9066703438778 0
1.23583715455409 1
1.31067677762892 1
1.94041970162545 0
1.26481558941057 1
1.35786572945104 1
1.4348164719933 1
1.06686281776652 0
1.32994341497129 1
1.45874134289101 1
1.28657331230917 1
1.45933030852326 1
1.54336062145297 1
1.84051973128204 1
1.38726848218576 1
1.41670363506705 1
1.09399642903039 1
1.48744388410364 1
1.72739024549678 1
1.50980859305893 1
1.48003534818281 1
1.68518056494544 1
1.45532116492994 1
1.74283357906207 1
1.2576319314604 1
1.29383833623141 1
1.48588984220818 1
1.43830202923308 1
1.6149357833557 1
1.47134673767499 1
1.60722748208403 1
1.55449771052833 1
1.70121857971178 1
1.40925513528867 1
1.17075302823338 1
1.15523102544977 1
1.19348475968387 1
1.29344388478629 1
0.836105942663091 0
1.37645082404602 1
1.25195995799619 1
1.54591233963093 1
1.23450656221986 1
1.16525364557103 1
1.32616276259609 1
1.43592171632197 1
1.40940524847908 1
1.34912937904873 1
1.67483686541605 1
1.46995422282785 1
1.40684406902362 1
1.58249775757087 1
1.31083427790556 1
1.53509898524076 1
1.63790970707882 1
1.77665208217658 1
1.76560769751949 1
1.37211484203097 1
1.55652860586566 1
1.49979419685876 1
1.2925111922621 1
1.28700063739503 1
1.2129349225467 1
1.55585809317973 1
0.933502566478449 0
1.41347844359322 1
1.43627377605865 1
1.6837479272234 1
1.14526227048664 0
1.65014947366018 1
1.3354345422517 1
1.54323373021016 1
1.77744969743576 1
1.9614092417331 1
1.15029827811946 1
1.26818151929204 1
1.6180890958779 1
1.60708273706985 1
1.12658595337267 0
1.60179419661161 1
1.50704491310428 1
1.47867061778459 1
1.4347806273449 1
1.21831903955917 1
1.1725535299852 1
1.33107010555119 1
1.50557217301248 1
1.28194446203876 1
1.29262371673215 1
1.50804879230809 1
1.25903955027296 1
1.52428185444602 1
1.66599102848937 1
1.36959899695446 1
1.61331038221865 1
1.38884893559615 1
1.23062855735053 1
1.61889259643885 1
1.83967725756206 1
1.18577184044761 1
1.63560234145752 1
2.33540848808284 0
1.89228422624517 1
1.57294467065573 1
1.22855010907164 1
1.08724279947358 1
1.42483859730201 1
1.17991000602616 1
1.55501495816179 1
1.48532194782047 1
1.68415956326224 1
1.24545252597737 1
1.41544967111489 1
1.32473500068733 1
1.00977283669589 0
1.46598982817907 1
1.6049828382165 1
1.34905554032029 1
1.14623518503542 1
1.6648870153713 1
1.52256648926559 1
1.04444865069302 0
1.43352545728119 1
1.41681424586419 1
1.05049108510495 0
1.69128989063209 1
1.21950390138369 1
0.956982700114276 0
1.20943464078953 1
1.3720845791827 1
1.34601660113446 1
1.50942073568347 1
1.50629224078358 1
1.58172013518382 1
1.52991765692591 1
1.40591709815597 1
1.37947809516224 1
1.2558306124242 1
1.57520836517683 1
1.48887611163717 1
1.39976758247109 1
1.30407254195406 1
1.65066315476289 1
1.10760260146526 1
1.87473746483542 1
1.47008475467269 1
1.63754770986848 1
1.31953181154903 1
1.25990083826899 1
1.28379454952178 1
1.07883569102989 1
1.09065124227089 1
1.50175957875837 1
1.25730899680862 1
1.73361162232033 1
1.21640300891369 1
1.66013457728078 1
1.52955438000662 1
1.21516815073309 1
1.3832522090152 1
1.7840298903608 1
1.42796933150183 1
1.41666013676269 1
1.3889476442589 1
1.5889751917909 1
1.05329858734248 0
1.74577644571191 1
1.28924628655941 1
1.42921832383541 1
1.26683702709856 1
0.969540717602391 0
1.54130472954013 1
1.4454067832264 1
1.60501897092856 1
1.72613456807884 1
1.83030146732103 1
1.57342167070109 1
1.45077366333718 1
0.966980763520412 1
0.95487383752592 0
1.49866124728747 1
1.3351622890378 1
1.54043733940791 1
1.17567144052557 1
1.54961779063274 1
1.34276707727923 1
1.56705233268143 1
1.92891364730296 1
2.04623991334149 0
1.53967417334049 1
1.58114015038467 1
1.47571493533078 1
0.91047160451233 0
1.33283469485956 1
1.38195406872906 1
1.4987301941659 1
1.47638687189543 1
1.75401642466163 1
1.30667735037197 1
1.3260185972606 1
1.81236491396982 1
1.85335855136222 1
1.28288028648015 1
1.60096342988241 1
1.17105134363847 1
1.38622047777038 1
