# Supplementary material for: Bias caused by sampling error in meta-analysis with small sample sizes
Source: PLoS One. 2018 Sep 13;13(9):e0204056. doi: 10.1371/journal.pone.0204056 (PMC6136825; doi:10.1371/journal.pone.0204056)
Supplement: S5 File — (ZIP) [file pone.0204056.s005.zip › results N = 10 theta = 1.5 tau = 0.5 sz = 500-1000.txt]

"dl.theta" "dl.cp"
1.51415486450602 1
1.18237102252152 1
1.33168317723876 0
1.45312755504103 1
1.48989887691194 1
1.65020034773935 1
1.29957618297506 1
1.31162997277478 1
1.14905931141859 0
1.6371013281116 1
1.58302572272717 1
1.53631107664208 1
1.603086325882 1
1.39699589006594 1
1.68934237777009 1
1.35604852864304 1
1.59812415055761 1
1.35200477708026 1
1.45479428812767 1
1.53167124940698 1
1.66569316986342 1
1.50312714201815 1
1.68289634479375 1
1.36832602254516 1
1.30188180513037 1
1.63639783543327 1
1.82013828325716 0
1.36628254197709 1
1.58485803777838 1
1.33324810796634 1
1.39412749921631 1
1.26144094638708 0
1.48015544703494 1
1.49881166259766 1
1.87283384194118 0
1.5389860270059 1
1.40389448341267 1
1.70032489072336 1
1.61701946864604 1
1.51878901895521 1
1.83088593795147 1
1.24582635036378 0
1.56873844847743 1
1.37352662856603 1
1.30293536669783 1
1.61784420987558 1
1.81960007888218 0
1.29970385011703 1
1.41758917134575 1
1.62227001160443 1
1.68336050255472 1
1.58861988086578 1
1.3908794555729 1
1.63377555183412 1
1.54057085369027 1
1.86819683124493 0
1.30509757945445 1
1.6073463437014 1
1.54002167643266 1
1.35187745271529 1
1.49896942637943 1
1.33165982454706 1
1.31732385956165 1
1.57655352827922 1
1.29176085932043 0
1.51191411783891 1
1.60837652807526 1
1.31639101952732 1
1.38138006305459 1
1.33240264618987 1
1.67534234039835 1
1.43523549536528 1
1.47655922334536 1
1.27424827051947 0
1.22427125942856 1
1.25328978161235 1
1.58701085591161 1
1.67139506891016 1
1.42848188019358 1
1.36184048434491 1
1.55944447661365 1
1.44510243141885 1
1.63478971401458 1
1.44154310906177 1
1.66708771282214 1
1.4159748917598 1
1.62181250356585 1
1.5352228816908 1
1.58067886441568 1
1.56372559882349 1
1.47223985569173 1
1.59055086801241 1
1.48485483268948 1
1.61939291186733 1
1.31347650130722 1
1.37595722932415 1
1.30538776430307 1
1.50289652110239 1
1.46869553318878 1
1.29792891053123 1
1.71412931771758 1
1.56087248552845 1
1.57782482878801 1
1.45404232758697 1
1.65900785335284 1
1.6743158854318 1
1.49172284753497 1
1.3539790170823 1
1.03356851357096 0
1.26017256281831 1
1.65336483638806 1
1.64962458072746 1
1.38432515386847 1
1.76905438100573 1
1.86042665541547 0
1.66161558069432 1
1.8011412575734 0
1.58350705162753 1
1.47762417100673 1
1.30649935879471 1
1.35617425501154 1
1.34320661276522 1
1.60183486685716 1
1.49431111033475 1
1.19735151969617 0
1.45507404383763 1
1.7819127982214 0
1.23313537090663 1
1.44359686223121 1
1.48049698686322 1
1.4827506662152 1
1.68151689256404 1
1.71658958339335 1
1.28266134893779 1
1.34270521732104 1
1.15008210113361 0
1.28237675615841 1
1.63970593783255 1
1.46974647743823 1
1.62171072137419 1
1.75234755285982 1
1.62250813428896 1
1.69280060371625 1
1.73311560638469 1
1.6343896430934 1
1.26010842636729 1
1.62910876863362 1
1.66650788979457 1
1.48423198341437 1
1.48631051017902 1
1.54373429190598 1
1.71768529627721 1
1.41256873418561 1
1.54694000008557 1
1.35860056966132 1
1.59399812875908 1
1.29209018900522 1
1.48032203428115 1
1.59183339783337 1
1.57088757326429 1
1.48429973687616 1
1.48543391600884 1
1.45493960804608 1
1.43387371454329 1
1.40347905733233 1
1.57303294025671 1
1.99387714591153 0
1.5874269530219 1
1.52594814423899 1
1.41993976129634 1
1.52244054089568 1
1.54347019803277 1
1.57007615257586 1
1.7156836790615 1
1.61476219140977 1
1.48010597178957 1
1.39699648278307 1
1.32239991268078 1
1.24519329550838 0
1.17039084888028 0
1.37949867872377 1
1.39873792040978 1
1.69038975439769 1
1.44628475066965 1
1.42277662424436 1
1.59287536312858 1
1.64742439952538 1
1.63046613528582 1
1.71625286042047 1
1.59068234250419 1
1.31525620955881 1
1.64496959628441 1
1.46959907682728 1
1.67517362817366 1
1.6389221437514 1
1.58664896798945 1
1.36893316144341 1
1.35504222306883 1
1.31895542841928 1
1.67151650320075 1
1.3286967291736 1
1.20356032677299 1
1.55329170578315 1
1.65066132663149 1
1.47388171478633 1
1.59067157170154 1
1.54678943106739 1
1.42824533618315 1
1.44238608820467 1
1.45667871726618 1
1.65423041674195 1
1.79289169135758 1
1.25564000738361 1
1.37303058772999 1
1.68258294288271 1
1.77610241128692 0
1.7120470774186 1
1.54839827166689 1
1.30722940068882 1
1.69013579940161 1
1.38499298638947 1
1.34265086510425 1
1.45901362756716 1
1.47588020211412 1
1.42472507846893 1
1.58425235352715 1
1.41007811204641 1
1.35018697752054 1
1.59581763008297 1
1.61315634602924 1
1.74045468334856 1
1.64029547260116 1
1.46581368368353 1
1.57611759685832 1
1.66031294125894 1
1.75388846729797 1
1.47275139533132 1
1.34316679043452 1
1.67058011303839 1
1.4924149927165 1
1.6770381892805 1
1.46734140003973 1
1.5860128613612 1
1.13891456369331 0
1.64974833399808 1
1.40936632989429 1
1.45191069667065 1
1.48925298123574 1
1.72249450474201 1
1.48479858627641 1
1.49656468401771 1
1.21651568081896 1
1.39506931343199 1
1.79639459265031 1
1.83466918720114 1
1.73369032500413 1
1.77610499631098 1
1.583409977845 1
1.57938911111573 1
1.4936582176248 1
1.49643534784087 1
1.52532232796897 1
1.36118276070791 1
1.78287387222501 1
1.47570475078034 1
1.50504576271232 1
1.57082172889653 1
1.5749535060479 1
1.41302935016759 1
1.3540617607147 1
1.46345919013806 1
1.99874755134538 0
1.32191864331929 1
1.5415159177528 1
1.58024233059948 1
1.63626364569961 1
1.60187326736807 1
1.46322013663159 1
1.84325212893425 0
1.38278739635455 1
1.30200143193911 1
1.56794389594971 1
1.52938341939266 1
1.76924196419412 0
1.37043693545457 1
1.73131438044736 0
1.53195608144389 1
1.61694815404352 1
1.29809884244815 1
1.64071089866335 1
1.42196993840206 1
1.58198819662137 1
1.29190641808653 1
1.76420017953266 1
1.33975205031617 1
1.08611136267628 0
1.61068656824065 1
1.45719162039921 1
1.58229509015097 1
1.43532064547342 1
1.47674076036499 1
1.30652862680729 1
1.73692497583775 0
1.43943729110496 1
1.42315413191146 1
1.66769441417977 1
1.32337239887305 1
1.49547024548376 1
1.31242515787271 1
1.76653829318449 1
1.8387291943762 0
1.51595680301668 1
1.69516276260431 1
1.71311031341028 1
1.34813834325615 1
1.60648378142541 1
1.52768676884937 1
1.50329773687707 1
1.18548485359277 0
1.40542931285622 1
1.28540984630905 1
1.44235560413574 1
1.58356405137786 1
2.08567552416327 0
1.43280850766729 1
1.70098951032357 1
1.46738337472634 1
1.58607670021929 1
1.78157593589528 1
1.29035173254801 1
1.48323195820913 1
1.5507587212646 1
1.73268712629168 1
1.67033620499088 1
1.53731324023735 1
1.88831127487521 0
1.426655895195 1
1.47916882854649 1
1.76506440103641 0
1.68682312028368 1
1.53806517012387 1
1.456482052609 1
1.04333681389745 0
1.54255933653345 1
1.40820421170855 1
1.63020655218156 1
1.40124526308889 1
1.23176198909368 1
1.57771620483478 1
1.71252278913649 0
1.53339614684425 1
1.39997473159175 1
1.401530128829 1
1.15545955306681 0
1.14552404065782 1
1.50832907653419 1
1.64915062401427 1
1.33348306830982 1
1.57123372930237 1
1.40610086288256 1
1.42875417724899 1
1.7251963669753 1
1.34169616768228 0
1.25791258132617 1
1.48053919693256 1
1.36713578859753 1
1.25751605946707 1
1.36580440574488 1
1.61230290857262 1
1.3730300258689 1
1.28830674927716 1
1.53259724308395 1
1.31226583070585 1
1.62458027218801 1
1.27404888536953 1
1.50146519461645 1
1.66283211486033 1
1.43984181491163 1
1.33539169279487 1
1.36468961377308 1
1.46540537954321 1
1.61449392574732 1
1.40361740831348 1
1.45680135718583 1
1.66095074195067 1
1.66184159086472 1
1.64222706543068 1
1.60441336315043 1
1.21391192086146 0
1.40330578057168 1
1.50756428053613 1
1.54623482069828 1
1.52659731460176 1
1.64740109614681 1
1.57951840085379 1
1.40855802878674 1
1.37131650449372 1
1.38966281005328 1
1.57494870467674 1
1.46630772835494 1
1.64890286758411 1
1.49409092201269 1
1.56490110934092 1
1.45812705417275 1
1.4411506309067 1
1.62671990652398 1
1.55127869147027 1
1.69035615353528 1
1.41215868582533 1
1.50715459258709 1
1.5850099746517 1
1.30553692943613 1
1.54500031407702 1
1.25111013812542 1
1.52189564243972 1
1.71198959143512 1
1.63062113307849 1
1.46983444164995 1
1.34830327468759 1
1.58644979157742 1
1.5333474876139 1
1.54014871052459 1
1.31954589937685 1
1.52109580392809 1
1.34301074409892 1
1.40690964591438 1
1.34136849217236 1
1.37218988537275 1
1.32342128788914 1
1.6187409447741 1
1.4178671435416 1
1.13534587022519 0
1.36959097780729 1
1.50221856710806 1
1.67405739834357 1
2.03362940567608 0
1.3278916094569 1
1.50119791280642 1
1.5420769712882 1
1.32911177587385 1
1.49801667197171 1
1.54135725625195 1
1.58239208555711 1
1.66139409466208 1
1.55373247140276 1
1.7932948790133 1
1.67139740166186 1
1.50822148593998 1
1.55195895685959 1
1.29055867169067 1
1.56544734609036 1
1.50581708148604 1
1.71139108751883 1
1.48242219564926 1
1.37241514612574 1
1.3167216730508 1
1.36575243914244 1
1.76307015420916 1
1.58261999917476 1
1.70967267887168 1
1.50608097954365 1
1.66450703553503 1
1.43741221600539 1
1.58295567736723 1
1.31479422795703 1
1.35538076443779 1
1.43482526702038 1
1.29027054789557 0
1.3310303826033 1
1.52441247092319 1
1.40840403029047 1
1.9652321344276 1
1.74493540527494 1
1.55067069660454 1
1.22459114932898 0
1.4939143259382 1
1.24519498150595 0
1.46555348459337 1
1.60671249312619 1
1.69897240454403 1
1.32785478401252 1
1.54330687413639 1
1.23985001950284 1
1.21823764105712 0
1.23099533010713 1
1.53912813781367 1
1.48475975380506 1
1.29442450882926 1
1.56508759876178 1
1.51454061368997 1
1.4735751048283 1
1.72360565372913 1
1.27920686375364 1
1.36228200989415 1
1.83026652353906 0
1.59853077234937 1
1.57261349650745 1
1.53349833125285 1
1.41472513856672 1
1.7532123857652 1
1.27478420056806 1
1.30672939524577 1
1.33386171707815 1
1.45325367294366 1
1.33477713660014 1
1.44825113736428 1
1.63999895762719 1
1.59522053039486 1
1.60211504988499 1
1.4435211403232 1
1.60921442787806 1
1.30798681856697 1
1.53696895438562 1
1.43662921875151 1
1.48416419062993 1
1.51131996030443 1
1.61595410898072 1
1.36822450833042 1
1.31245617221133 1
1.87291644256405 0
1.48273224669256 1
1.6448107509252 1
1.55919291772937 1
1.45684966517285 1
1.31180991008267 1
1.50841863744635 1
1.51556216444396 1
1.5608617929498 1
1.48401400145698 1
1.62967869525753 1
1.45406444523306 1
1.43382075440712 1
1.40142550580652 1
1.54407046927729 1
1.71718719451415 1
1.26513306699891 1
1.84787731039861 1
1.21700037867597 0
1.4640518392574 1
1.03904860902087 1
1.45922333348894 1
1.66508832398406 1
1.64816263308696 1
1.27275442610474 1
1.43731291192435 1
1.58997789619529 1
1.27730343962729 1
1.51023586882582 1
1.48062715680389 1
1.2005721013096 1
1.48792587333807 1
1.7000742528112 1
1.42810589711369 1
1.94504344336769 0
1.23411775003954 1
1.1664688102342 0
1.50856890139481 1
1.1313634223357 0
1.79100951955126 1
1.37978099274047 1
1.64068382291175 1
1.61911777299115 1
1.42628530729446 1
1.54506121865498 1
1.6906923662532 1
1.66868636230846 1
1.50759524310733 1
1.83135369025627 0
1.41219281068933 1
1.2850110684692 1
1.61083222845509 1
1.34704419177165 1
1.41072408963415 1
1.28561394256342 1
1.49600197840531 1
1.51838435677745 1
1.58778122809504 1
1.32762601484868 1
1.32592189536932 0
1.75462367135526 1
1.3757393488366 1
1.13025352834347 1
1.56452664819997 1
1.77118114910659 1
1.34933766359872 1
1.74162112769637 1
1.35006564926187 1
1.46865274124104 1
1.73074284661742 1
1.36603042084283 1
1.23970223603093 1
1.53169739591649 1
1.52433373666574 1
1.76872593147555 1
1.10670963147667 1
1.22845188910799 0
1.38566626024148 1
1.54497603836718 1
1.445419222343 1
1.48995388232651 1
1.51039884317127 1
1.15526143992153 0
1.72471532003302 1
1.60013847151298 1
1.47481717885658 1
1.54192526226969 1
1.35290784303872 1
1.26611404059973 1
1.58342716413206 1
1.5255108963477 1
1.60637044609659 1
1.54179469367959 1
1.65154397528218 1
1.55647664054231 1
1.46358347637063 1
1.5900390572794 1
1.3507875758102 1
1.44175308297649 1
1.64029834253559 1
1.46168630409299 1
1.69607181077949 1
1.48109379767742 1
1.77160166840655 1
1.55630867702322 1
1.53624053852263 1
1.30242854060414 1
1.51807131615083 1
1.53409141610163 1
1.86316541191992 0
1.24842191140167 0
1.5158512793761 1
1.72357664710932 1
1.66368345847079 1
1.44965961045014 1
1.65043666184115 1
1.4634407929507 1
1.43489099870198 1
1.46632129851553 1
1.60119065875245 1
1.33982183438773 1
1.51894470048446 1
1.52530683001907 1
1.79909075050488 0
1.46078858249937 1
1.456706763584 1
1.32019661745699 1
1.29263292107903 1
1.66737891713993 1
1.50694783151283 1
1.15801582424992 1
1.60349557431469 1
1.71959075187047 1
1.54831353615022 1
1.5388293138335 1
1.44651175422501 1
1.3407706910561 1
1.29343352617363 0
1.27938348063539 1
1.41638643053102 1
1.45768903003685 1
1.52352394427525 1
1.25006940616306 1
1.34767027029074 1
1.56718065650111 1
1.29055485015865 1
1.38428786944452 1
1.45049952861999 1
1.5402634110123 1
1.55701802400496 1
1.73475739380772 1
1.64195672811038 1
1.30724541643075 1
1.12393846440505 0
1.63072150796491 1
1.10394544191632 0
1.6237643756841 1
1.36807776006308 1
1.48712557615392 1
1.38455041464806 1
1.50883618764812 1
1.23585950501978 1
1.482217291904 1
1.35177584722621 1
1.4648755979826 1
1.38857282001188 1
1.72048060438212 1
1.39171936423401 1
1.17296434420935 0
1.42862635829991 1
1.35880615525836 1
1.45243156976137 1
1.59000811952318 1
1.60362065927354 1
1.4468381379276 1
1.79085303833475 1
1.48499689376321 1
1.34417653292591 1
1.42552532386945 1
1.58447887328729 1
1.15998950397384 0
1.57474511980841 1
1.44874910751243 1
1.65746977474891 1
1.50778100181608 1
1.53859975806705 1
1.57316265362411 1
1.53515082842218 1
1.59052840431283 1
1.53406574290584 1
1.44740322760764 1
1.597028038913 1
1.54752948880008 1
1.16232223829964 0
1.44272120704134 1
1.72564442854706 1
1.15022652660727 0
1.42919489855289 1
1.82839489786639 1
1.4930323564632 1
1.6343606482781 1
1.56869775772558 1
1.35583486935232 1
1.35203344470406 1
1.42854078792387 1
1.35378333409058 1
1.60851335845124 1
1.54173834052399 1
1.57031583096448 1
1.61282184383776 1
1.24311804676581 1
1.6639974470376 1
1.46557670611146 1
1.50478116995163 1
1.28029155823437 1
1.62043273771258 1
1.58243333998278 1
1.56506565923262 1
1.55793762191536 1
1.39326825375925 1
1.44401817219203 1
1.18676150896378 0
1.39081221074226 1
1.29871519544712 1
1.27905680791579 1
1.51174289771332 1
1.57357633810681 1
1.45715051405572 1
1.85720942684248 0
1.41778481357937 1
1.52462570165594 1
1.62500233770038 1
1.60206485897025 1
1.76410786715742 1
1.66126644867128 1
1.62845284210182 1
1.54699340257871 1
1.69244660585364 1
1.2164025964491 1
1.32528351203469 1
1.28124137971676 1
1.52912216908713 1
1.45926002979558 1
1.3355220519824 1
1.36085748509599 1
1.88782406706872 0
1.26161116137222 1
1.27127113556957 1
1.51584045444604 1
1.38668794185102 1
1.24454357790325 1
1.28458255521961 1
1.517856614474 1
1.57010209819906 1
1.70817558804176 0
1.32180500312658 1
1.25045616734786 1
1.76942313281908 1
1.33506566656278 1
1.50187462981778 1
1.55114023814768 1
1.4591676406436 1
1.34147449208319 1
1.79669965321926 0
1.49884373741112 1
1.45455988358223 1
1.42049038405624 1
1.59567486812006 1
1.27277065759413 1
1.44813462846602 1
1.55577879344291 1
1.46919844518542 1
1.59714048975647 1
1.35269539680548 1
1.75504091904932 1
1.72023093136334 1
1.61039599617779 1
1.50975709799307 1
1.43433857987727 1
1.08522896367012 0
1.41020290382233 1
1.53072572584747 1
1.7211173870714 1
1.28013655489352 1
1.57101302703911 1
1.41697778500055 1
1.66416880609119 1
1.19284352759894 1
1.60958291947242 1
1.77192083141475 1
1.52385664861132 1
1.41420226205921 1
1.62083257399429 1
1.78644914151005 0
1.57801704217614 1
1.55895046491727 1
1.34668364973416 1
1.42595626971678 1
1.36095554658674 1
1.5428643771782 1
1.52015737237408 1
1.36423794770517 1
1.14094508464982 0
1.75026577925563 1
1.36922252649397 1
1.65691040998353 1
1.5152556355969 1
1.20664329739314 1
1.47375251353515 1
1.63943556607523 1
1.75354469138319 1
1.65230104002228 1
1.65984317899205 1
1.37968260635144 1
0.932692538757145 0
1.51614294481378 1
1.70298505590622 0
1.95648881810912 0
1.41104330529788 1
1.42722971717656 1
1.14160129629055 1
1.26255367103172 1
1.2023215890374 1
1.66861568385689 1
1.28886815313801 1
1.12698274094829 1
1.18688798126335 0
1.47462053387086 1
1.76832323558481 1
1.5263234313663 1
1.24518659078689 1
1.78713500644403 1
1.26817265636537 1
1.58362122417538 1
1.54505669364826 1
1.63519067326999 1
1.54107437567972 1
1.35442842481488 1
1.37132661975529 1
1.2693906088938 1
1.66684379814623 1
1.37744594438162 1
1.7230047406899 1
1.24812079992826 1
1.37374040687762 1
1.27267402026157 1
1.21399822790696 1
1.23336464202554 1
1.19842364403793 0
1.56998316221403 1
1.58703928435981 1
1.41144727546955 1
1.54270996594407 1
1.46829141872416 1
1.25092898972322 1
1.55744927735498 1
1.68750747101518 1
1.60296082379647 1
1.6908955865058 1
1.40797733519153 1
1.5718170334387 1
1.51826488962814 1
1.36811920560608 1
1.67253960938233 1
1.58934165646239 1
1.21918692322846 1
1.17699277133065 1
1.15345469888469 0
1.69657946368306 1
1.56470083085246 1
1.36797401951618 1
1.79378579535586 1
1.50291241249033 1
1.49324174202364 1
1.30744305378793 1
1.43212729900175 1
1.64072310361778 1
1.45005061046619 1
1.60368672906665 1
1.64575780368929 1
1.55355895226048 1
1.55739789703723 1
1.34436255287613 1
1.47013714038018 1
1.44918246222462 1
1.67544281368769 1
1.53403460791233 1
1.36941384510946 1
1.51270726180242 1
1.63913476352338 1
1.51376490257347 1
1.24825971283758 0
1.44847791751368 1
1.77124189017584 1
1.33386056891835 1
1.47051328973888 1
1.56463661080405 1
1.59554977683325 1
1.17943186389108 1
1.60509586387126 1
1.74189297943405 1
1.29176661466586 1
1.48234685909707 1
1.26428809362867 1
1.35049858057194 1
1.30010092565899 1
1.51768278039566 1
1.71534129313798 1
1.60451137371084 1
1.7263302611938 1
1.49124438932698 1
1.37255858275441 1
1.20132747789555 0
1.46023012194898 1
1.345196858238 1
1.59184519970566 1
1.36271591123226 1
1.54822374816384 1
1.5937974137113 1
1.57668837548156 1
1.20423963201001 1
1.43799753880708 1
1.3753711481515 1
1.7768714447572 1
1.5816243026946 1
1.70313070608368 1
1.78080543995448 0
1.36093959288492 1
1.24110601906193 1
1.43794131164534 1
1.67284801438614 1
1.41813880230844 1
1.46584917055042 1
1.76433844018213 0
1.7467071425794 1
1.45536432332341 1
1.56336871404323 1
1.98257429410247 0
1.46178877399776 1
1.73702073624524 1
1.63512421163509 1
1.61449792580452 1
1.46753447783803 1
1.42659175731741 1
1.29003922989264 1
1.52106432065387 1
1.67692707292452 1
1.59307673036445 1
1.33219214475956 1
1.53680407238362 1
1.5393747025867 1
1.38793534338529 1
1.64285179238736 1
1.42064136814478 1
1.54216922064604 1
1.24558576902445 1
1.26406752682251 1
1.52381072941626 1
1.43845577443316 1
1.77394418155783 1
1.62258606037342 1
1.58257063117758 1
1.75839422856934 1
1.61762479869543 1
1.57272479968483 1
1.35463184005675 1
1.49464642718802 1
1.54773585382529 1
1.2931465280498 1
1.73778333739343 1
1.37073726948342 1
1.4444267450405 1
1.47438898951748 1
1.65805688808873 1
1.43165802236311 1
1.37655863285317 1
1.58760439675183 1
1.58500202330856 1
1.45385998042557 1
1.67972236505067 1
1.59252926275109 1
1.44133432838135 1
1.56630383790938 1
1.42481730086729 1
1.4308136347961 1
1.66192725390458 1
1.82445292277078 1
1.28124102773011 1
1.71531764101808 1
1.34093694371502 1
1.61955326962198 1
1.54932894135988 1
1.79449123031751 0
1.20695940825434 1
1.33620300425112 1
1.5172600975114 1
1.63576513640463 1
1.57515343272454 1
1.75418930148975 1
1.20664583413747 1
1.39607973592836 1
1.580984430133 1
1.40644322663904 1
1.42638443277416 1
1.52737282540897 1
1.20442503067926 0
1.63838022517152 1
1.39626431271352 1
1.41590983006062 1
1.33877408874359 1
1.42360338275787 1
1.28759545599738 1
1.61330472456038 1
1.31751415099643 1
1.67856571316696 1
1.73896723361792 1
1.78253816203507 1
1.41084139478262 1
1.41019308858603 1
1.36136109418866 1
1.69508709396027 1
1.61889433999774 1
1.52415888473645 1
1.62078285166987 1
1.47215242780035 1
1.40667537506815 1
1.63802037154517 1
1.28207690047109 0
1.41269919751163 1
1.42888773983548 1
1.82428863605645 1
1.45110573549911 1
1.85722653329152 0
1.2477055731988 1
1.38688713876228 1
1.63483056330005 1
1.61534048571538 1
1.83733240042653 1
1.32418571040782 1
1.63328818876963 1
1.63079351250889 1
1.56414135740981 1
1.62650327070583 1
1.15980367753225 0
1.31476286243681 0
1.44954193377938 1
1.82548075414862 1
1.45400984262172 1
1.33735593333118 1
1.4647786557223 1
1.66616283593505 1
1.64735849232772 1
1.57307688312454 1
1.73701627384047 1
1.18512317053551 0
1.58797871229918 1
1.28471522998611 1
1.38920202020546 1
1.3735346939887 1
1.43494518871931 1
1.56707399663345 1
1.67697807638629 1
1.64178034447227 1
1.47152593874617 1
1.44908550795538 1
1.63822056232663 1
1.34923804899889 1
1.66084662414795 1
1.45399792498123 1
1.47471378124666 1
1.40838218446453 1
1.52036154723782 1
1.46460264647393 1
1.57924873925689 1
1.36305302177103 1
1.40213714678447 1
1.63103928369203 1
1.42090928250841 1
1.36181446239746 1
1.38767612795161 1
1.5630847842498 1
1.36717474294257 1
1.36932256487687 1
1.70081039673074 1
1.47886518658256 1
1.30724671591882 1
1.57528722587821 1
1.27504771677484 1
1.55876377892478 1
1.70838926127919 1
1.41312685808849 1
1.44610902295045 1
1.32933814512884 1
1.095380918266 0
1.68201524676318 1
1.3848475944429 1
1.49958172370057 1
1.52800981443703 1
1.30430222369906 1
1.49608105972527 1
1.3337092395229 1
1.59398023948432 1
1.44150962761881 1
1.65580642265643 1
1.45879171067369 1
1.41284675461356 1
1.84752531696891 1
1.15642512417504 1
1.45254769392643 1
1.46704364732651 1
1.61049162162448 1
1.54204087776453 1
1.30824701869085 1
1.64706849387809 1
1.28001280116952 1
1.42165524311475 1
1.35343835657478 1
1.41731411204316 1
1.43126935959522 1
1.7144877441895 1
1.43389620868312 1
1.66097120214843 0
1.6937456122776 1
1.45734652055868 1
1.59206201373135 1
1.63164129065622 1
1.44460662992104 1
1.51040678290201 1
1.78557516156095 1
1.54608456911557 1
1.61925157516377 1
1.83776300386827 0
1.30614243302419 1
1.65570747406903 1
1.58553915763355 1
1.4345246331717 1
1.1696274197314 0
1.47892523934775 1
1.52346556666639 1
1.72335214642767 1
1.32779638144372 1
1.5393470748421 1
1.54192583472478 1
1.33349646457564 1
1.24495911309358 0
1.55567322109747 1
1.55922713966744 1
1.60760862758205 1
1.05850059043505 0
1.47606338357943 1
1.74302341121799 1
1.55855295718903 1
1.42872609200823 1
1.36433625898742 1
1.74835871314758 1
1.41559384077852 1
1.39217243148854 1
1.35672265554394 1
1.41771615085438 1
1.41826897840295 1
1.4265717300385 1
1.54901482966682 1
1.61345799785049 1
1.44086735163141 1
1.58413527017867 1
1.66210618316692 1
1.70357509049618 1
1.31664873642369 1
1.7346275374113 1
1.4554329144084 1
1.39028022851738 1
1.52925805966581 1
1.2836531274379 1
1.55654772718191 1
1.8525141380202 0
1.48264555984029 1
1.5312593463415 1
1.42329663233279 1
1.46353291968059 1
1.50586740009095 1
1.436782814668 1
1.45953020808029 1
1.04007948642739 0
1.81629784006012 1
1.53633484103364 1
1.43225360359131 1
1.31246736383596 1
1.58985030116777 1
1.386661517178 1
1.4326440120837 1
1.46086255960386 1
1.40543825828106 1
1.46329007893316 1
1.62395614194512 1
1.20716501632195 1
1.5601099484141 1
1.38480695899565 1
1.39751681335691 1
1.33258554702172 1
1.62932477081828 1
1.32455626859793 1
1.86077608923156 0
1.54734751500932 1
1.45330135558904 1
1.63576999081213 1
1.60975473323293 1
1.40727019516278 1
1.43618793362122 1
1.7191345896613 1
1.46158995123346 1
1.54085893252409 1
1.69612095959919 1
1.68190843887374 1
1.13312383255483 0
1.46292427798073 1
1.45635477223367 1
1.72309646002876 1
1.40723210100967 1
1.42271422597911 1
1.67900330141518 1
1.65901982187387 1
1.56723128077865 1
1.6641510699758 1
1.71280170865588 1
1.63895570759337 1
1.29176588298536 1
1.28582249502158 1
1.49988225010872 1
1.71036759490834 1
1.16101548214689 0
1.37759379385228 1
1.64005326891886 1
1.32665775842387 1
1.61364727396309 1
1.52491564028006 1
1.75147113666102 1
1.53809728841185 1
1.64817841727435 1
1.61000109831985 1
1.51266402692336 1
1.12702819983415 1
1.35636373626798 1
1.44135781176211 1
1.45305679699244 1
1.30310181905717 1
1.53074805969971 1
1.36838308360903 1
1.52844839850934 1
1.82800737328539 1
1.52707997236585 1
1.50129960739825 1
1.7323440938262 1
1.40197724679747 1
1.30278084606496 1
1.56467942282732 1
1.4078292240327 1
1.56399711609402 1
1.39926947771107 1
1.57725441797605 1
1.39076408197505 1
1.05999077362827 0
1.30467874090392 1
1.27388219385 0
1.89235723619531 0
1.48628575305917 1
1.60487326297136 1
1.5377541341773 1
1.68467072875812 1
1.37202086059251 1
1.32217520480979 1
1.55868162923181 1
1.19191347070345 1
1.56401376364842 1
1.53950115662615 1
1.39811092560638 1
1.48761065793762 1
1.36249431767642 1
1.58703906818983 1
1.40299683095064 1
1.66083718767808 1
1.565082431009 1
1.41266242036935 1
1.60698798282159 1
1.52026016152038 1
1.2928078138721 1
1.31965043001296 1
1.76750351972512 1
1.60360565147655 1
1.45892561559716 1
1.56520871516358 1
1.48585996162104 1
1.33846495353665 1
1.83617967164139 0
1.55782659611783 1
1.59855016314236 1
1.72926563559555 1
1.6277468246124 1
1.82343952835394 0
1.41012947994359 1
1.71396166126579 1
1.41163228799521 1
1.26213826120801 1
1.74110960147029 1
1.25909846154423 1
1.59455301506489 1
1.78732512541373 1
1.39274837686542 1
1.40898840048792 1
1.87292087934339 0
1.51062183580226 1
1.40734877027141 1
1.30642278304923 1
1.37119179931034 1
1.52614532682147 1
1.64041008632189 1
0.88862983825228 0
1.23039175504355 1
1.45751092350533 1
1.21160350007562 1
1.47468127131967 1
1.41980316280385 1
1.43356354149566 1
1.48763055154608 1
1.83193116981904 0
1.18106243014144 1
1.36721107199636 1
1.5065774821417 1
1.82945373147978 0
1.72017558081937 1
1.50329559917673 1
1.38811148780417 1
1.58706660396537 1
1.5216254712432 1
1.74764497657093 0
1.1335952635208 0
1.74052163689247 1
1.40829203835722 1
1.59874705055043 1
1.15299717291359 0
1.30724099859355 1
1.37561782957329 1
1.30694297042255 1
1.57496555511685 1
1.29539015454741 1
1.69544972338044 1
1.54412321596724 1
1.53940000673068 1
1.59124860284956 1
1.40399719037949 1
1.52004658691339 1
1.37293528195588 1
1.73249346007503 1
1.94726921118685 0
1.34307699156312 1
1.31538179705044 1
1.64537193954006 1
1.46515334283999 1
1.64844532363394 1
1.4811307312233 1
1.52287852594906 1
1.43825703550746 1
1.67102142090098 1
1.46783211777524 1
1.8727130943395 0
1.70951120007415 1
1.34965105581168 1
1.67890726855438 1
1.56619366940067 1
1.43977107003943 1
1.49873189938141 1
1.67293519485622 1
1.764629635953 1
1.77942801899828 1
1.45751692246025 1
1.48837198715688 1
1.52242271748791 1
1.47255067180051 1
1.34059293588557 1
1.39400176717277 1
1.24953586035108 1
1.5384432220999 1
1.6279390059592 1
1.70935607722284 1
1.59504538652119 1
1.45951456311043 1
1.51034394267182 1
1.37356280377237 1
1.7158098504219 1
1.30916649548224 1
1.60477858569104 1
1.64498517949927 1
1.31834705939154 1
1.57790730310275 1
1.56862624925003 1
1.72094586930748 0
1.45614693155402 1
1.87484751883548 0
1.42713448264631 1
1.55868731240437 1
1.46868932621026 1
1.68295084190618 1
1.61380547428217 1
1.5854072188295 1
1.55821502218033 1
1.3854779989727 1
1.20049228469893 0
1.50119559809754 1
1.32845832565785 1
1.18905074922038 0
1.37820619684225 1
1.54575978421994 1
1.58194686974187 1
1.62100705655407 1
1.40756799528441 1
1.35371226760576 1
1.50507211253124 1
1.16651784201597 0
1.38935352139929 1
1.6397543781353 1
1.7666145999754 0
1.64364275640575 1
1.48498187564361 1
1.50498166814414 1
1.51727353045948 1
1.24744068282666 1
1.19579755482536 0
1.32167445855531 1
1.5429501198667 1
1.76369557507005 0
1.61494551706817 1
1.43009466756597 1
1.38226531186955 1
1.69018075573536 1
1.35331712679307 1
1.78605905492386 1
1.2632296548402 1
1.41263287963825 1
1.77819042843859 1
1.88623077865114 0
1.55077115154054 1
1.39247306057524 1
1.53921438972748 1
1.45634900117804 1
1.69101831956713 1
1.42045787308744 1
1.18089237118644 0
1.55728360627522 1
1.50802253938081 1
1.44951427331964 1
1.68200268723302 1
1.81207504730914 1
1.4476547383864 1
1.54484651215082 1
1.45171673908994 1
1.52303761119974 1
1.42632694540828 1
1.04301968706355 0
1.47022617827723 1
1.48995798575781 1
1.4470475238071 1
1.58662111155814 1
1.54065576114043 1
1.5876508939461 1
1.57055590466176 1
1.60636925512038 1
1.62012121915773 1
1.50881098833644 1
1.2640431660514 1
1.6567845627417 1
1.26715239558816 1
1.68378364774325 1
1.58846661185612 1
1.44184489465567 1
1.33195840435181 1
1.40805556466512 1
1.91565667929622 1
1.53014308327452 1
1.41396452588859 1
1.5592558630323 1
1.49893658516743 1
1.50864591025103 1
1.6473336237113 1
1.65062641322569 1
1.51697019410748 1
1.58913916687818 1
1.59999738259546 1
1.67506036606782 1
1.38161577331658 1
1.34757573328526 1
1.65324955854703 1
1.61499278117268 1
1.36891061613264 1
1.5349525796878 1
1.49103884883298 1
1.47899642309848 1
1.59203650406907 1
1.49676307616752 1
1.53278927490909 1
1.42471690819443 1
1.4942252546511 1
1.46393689384813 1
1.43454686628267 1
1.51371572525141 1
1.63804134144636 1
1.6742128341453 0
1.47627617767036 1
1.18272139268357 1
1.75589206691637 0
1.6690178004586 1
1.50164605739049 1
1.46786595615786 1
1.72835990963313 1
1.39153176635781 1
1.470977678977 1
1.59189889332312 1
1.63699044657476 1
1.36956747906696 1
1.40703802904942 1
1.59119931221378 1
1.47777138896823 1
1.2542644380885 0
1.18283311015184 1
0.976542083864568 0
1.25562440579992 1
1.71769253447658 1
1.49013791364783 1
1.21121550471155 0
1.35307601591655 1
1.39787414878417 1
1.40589056607216 1
1.6295577459835 1
1.89248674381075 0
1.74083487776117 1
1.45110892724054 1
1.39518283873024 1
1.59390456971629 1
1.4534262865273 1
1.61475259125842 1
1.37255941284134 1
1.66152253623644 1
1.43914478639921 1
1.55094234366045 1
1.58848497200628 1
1.5706088795206 1
1.44806253239138 1
1.31686654467932 1
1.54938517919976 1
1.15690156450122 1
1.40305230341582 1
1.57035616679572 1
1.27581197342813 1
1.46345120018668 1
1.45012267311801 1
1.55816646516331 1
1.37045504335001 1
1.63295234678473 1
1.73024516723567 1
1.30026916756829 1
1.41256987661062 1
1.42955892583206 1
1.41637577460608 1
1.49528463117915 1
1.84305228570698 0
1.20334505519046 0
1.41918503044303 1
1.45527816406742 1
1.63925222536877 1
1.52127013935866 1
1.40332981714021 1
1.64702875448776 1
1.4961964222667 1
1.46422220854583 1
1.58012115939813 1
1.64035215900701 1
1.48952895431504 1
1.17784218977516 0
1.22803017538894 1
1.62888513802616 1
1.40720235960695 1
1.37572622088796 1
1.47403847290172 1
1.62560979784216 1
1.38599762236132 1
1.8033503986182 0
1.77534854821647 1
1.44070312019356 1
1.25436855464075 1
1.28256670784024 1
1.87414982626365 0
1.63702458681862 1
1.50732516344713 1
1.64664252319423 1
1.46575091114042 1
1.42345783669385 1
1.60618639415152 1
1.52311463099162 1
1.71463699892121 1
1.64471860804608 1
1.19882116860414 1
1.31583318712307 0
1.22216342882017 1
1.49778645681181 1
1.40106103673604 1
1.35672925090421 1
1.72241552428915 1
1.49367784103526 1
1.54350369068141 1
1.16089324429715 1
1.83922781304184 0
1.3178394542575 1
1.56454116736717 1
1.41696292545331 1
1.6665062931802 1
1.4662020295972 1
1.4049536905974 1
1.93237995818021 0
1.41813372114995 1
1.66465701965745 1
1.26000332478332 1
1.56489696480108 1
1.14849131204469 0
1.62182377997054 1
1.37430339775188 1
1.56784809223099 1
1.6757934313405 1
1.61717658618755 1
1.51801318862593 1
1.75892669880158 1
1.49197839958485 1
1.60213348273796 1
1.60998551501649 1
1.59293452664062 1
1.36447284141518 1
1.60346883874947 1
1.74951925674271 1
1.43305427261174 1
1.39124267115278 1
1.54236539610738 1
1.66521721254569 1
1.12947035041351 0
1.30056467337509 1
1.24793344862171 1
1.4663954127223 1
1.53911360644466 1
1.59195974765189 1
1.59186289331957 1
1.34658100922957 1
1.41403847829544 1
1.59171058199326 1
1.61380769899156 1
1.65121073293842 1
1.52599827709816 1
1.50826625341958 1
1.36535387117714 1
1.60228313503895 1
1.53139206357819 1
1.71167770360234 1
1.35247129294256 1
1.84381746600522 0
1.73105568231666 0
1.55570089922796 1
1.56874065061418 1
1.69614678732128 1
1.48174953985649 1
1.62642800514515 1
1.66099312806198 1
1.37777202603277 1
1.81240372220761 0
1.53880829092284 1
1.20535265848733 1
1.37420269611016 1
1.61664692705103 1
1.62155976564204 1
1.49762826224716 1
1.26392299399654 1
1.64535426029153 1
1.44517375902026 1
1.58014275927653 1
1.49982040444142 1
1.44987297701745 1
1.34123430052228 1
1.57917303063158 1
1.54241587434561 1
1.47816630206246 1
1.40205237289781 1
1.24741710441436 1
1.27564970967031 1
1.6983650998128 1
1.14681479127582 1
1.37258407220105 1
1.48755535947265 1
1.19904897345832 0
1.49583212821621 1
1.43749335760673 1
1.40748738112746 1
1.26986506333933 1
1.53329320034745 1
1.40563909319803 1
1.28581549147681 0
1.61797336415362 1
1.48771340354614 1
1.54281237218649 1
1.47199006669769 1
1.6530742697109 1
1.35320198124501 1
1.5080886465731 1
1.69905331706968 1
1.369739353267 1
1.24560874625658 1
1.8864043333393 0
1.62638651596335 1
1.61891647778425 1
1.44863142456598 1
1.63398933984485 1
1.57703405266034 1
1.44896624693427 1
1.34875555163238 1
1.40474491362899 1
1.63382459198812 1
1.59368326531266 1
1.70882202611898 1
1.78450822450177 1
1.09761943523156 0
1.33027650712418 1
1.53050172867131 1
1.20744435808829 0
1.60627421932595 1
1.68779564546366 1
1.3297300685665 1
1.23628297216541 1
1.41965853714782 1
1.66721004382406 1
1.52323147906741 1
1.41601551931215 1
1.99456037987973 0
1.3635581332875 1
1.58993593021127 1
1.56630240211507 1
1.57942489600365 1
1.52475996207163 1
1.92819786375897 0
1.84110322212282 1
1.4276510593209 1
1.59513174478064 1
1.30297143630929 1
1.59057250877641 1
1.36163999188991 1
1.23638852487234 1
1.31141813438272 1
1.67890222684017 1
1.35739943082698 1
1.49680393725558 1
1.54137814424375 1
1.70158306460262 1
1.34229637531965 1
1.22758725869836 1
1.47329535922223 1
1.53041040328408 1
1.55771862243231 1
1.40107504827343 1
1.48269862149619 1
1.71060844900769 1
1.4325800557561 1
1.52744255504817 1
1.41049441209132 1
1.43802496228392 1
1.48996414339437 1
1.47140776986146 1
1.73206517355718 1
1.22111789753014 1
1.14945218693356 0
1.54711854480831 1
1.7849087061267 0
1.6159695509644 1
1.3342942031843 1
1.25104781936171 1
1.64620204997349 1
1.71104922775993 1
1.72098450525791 0
1.49491190783481 1
1.82587340743821 0
1.64873566092863 1
1.49945789589778 1
1.42690261539585 1
1.76415512649928 1
1.24783906866035 1
1.47116271301468 1
1.24100837820513 0
1.1182235120674 0
1.44261422058138 1
1.25953384048386 1
1.27033537947028 1
1.67784923338966 1
1.47651181271848 1
1.67388128052761 1
1.44141824046231 1
1.41858252890571 1
1.36184913117646 1
1.61756666441515 1
1.30508814683858 1
1.36115703206284 1
1.58897833599785 1
1.412474636148 1
1.53815167757056 1
1.55811823048107 1
1.70687131072299 1
1.43840822913514 1
1.31360898048495 1
1.52537882744655 1
1.55041306039372 1
1.31103755023543 1
1.69790709046048 1
1.33598561742265 1
1.3691022328954 1
1.53124546635408 1
1.54116507341561 1
1.37299535116861 1
1.4078071841605 1
1.41822502436384 1
1.48156046536867 1
1.63300740767326 1
1.32988336876048 1
1.36998469104883 1
1.37657502178076 1
1.73231060375305 1
1.72218636687988 1
1.29655800441785 1
1.82853024107572 0
1.57181506163369 1
1.47617815116066 1
1.66401666769285 1
1.24592941190187 1
1.35931799600788 1
1.56726562736896 1
1.81230111947191 1
1.56353970272792 1
1.43451684895729 1
1.56387408582201 1
1.54838876061191 1
1.51025872113153 1
1.31023867563538 1
1.80354430642041 1
1.62669998668031 1
1.26206120485062 1
1.2104564839634 0
1.38402120515351 1
1.23326207774081 1
1.40591883938741 1
1.29109757616113 1
1.43263552159298 1
1.64372533765172 1
1.38550957850464 1
1.59669702487832 1
1.37431363538768 1
1.63212541566857 1
1.64422624113963 1
1.34686286922864 1
1.54712520899706 1
1.32736909640289 1
1.56755813040905 1
1.25264811359135 1
1.4545094942501 1
1.65246479143324 1
1.60141510656875 1
1.20955936911208 1
1.29220040351961 1
1.16475424940576 0
0.99591690673229 0
1.64530358605861 1
1.24659181770769 0
1.81183267382807 1
1.3659186050515 1
1.16057976921348 0
1.42456472995657 1
1.50114435622785 1
1.55383418713038 1
1.57300399033044 1
1.60837180722576 1
1.21120925951649 1
1.36842029577006 1
1.41878360672644 1
1.49140296592291 1
1.54981848694437 1
1.22225998260179 1
1.21088392001048 1
1.45634368358976 1
1.50887031270394 1
1.35386720277459 1
1.63479574717869 1
1.5678080574263 1
1.35300528055756 1
1.37965693428965 1
1.40650371229594 1
1.64098841411703 1
1.43176420321795 1
1.58489727449984 1
1.73243439878258 1
1.18614685009673 1
1.55242577251837 1
1.18178746202452 1
1.67565781645366 1
1.47524656170153 1
1.84959603154999 0
1.44250020483046 1
1.33291131171041 1
1.72704822018848 1
1.47000885618254 1
1.7719977085802 0
1.47223364216939 1
1.35393438349403 1
1.58482262423537 1
1.3963093170499 1
1.66283339425329 1
1.64873401207034 1
1.36117336221389 1
1.63037236527923 1
1.3086539505894 1
1.54227445248693 1
1.2643555513343 1
1.43982743433978 1
1.34039855018094 1
1.39390987933053 1
1.3093245052692 1
1.43016700252504 1
1.40875781695686 1
1.33900764176746 1
1.41875418360911 1
1.26652237626098 1
1.29008862094829 1
1.52452296931947 1
1.27326807940791 1
1.76866324317588 0
1.64876516795561 1
1.40086634980053 1
1.70130757953562 1
1.15605258113749 0
1.6900746248982 0
1.38834794957337 1
1.46952694878649 1
1.36276202556111 1
1.23632656548087 1
1.47905003365175 1
1.43746799098153 1
1.32260826050325 1
1.38702491011176 1
1.10094936760042 0
1.44132156420272 1
1.42488775344188 1
1.30973367832895 1
1.69649421876472 1
1.24730668692683 1
1.38215806164923 1
1.64215736098784 1
1.47754503187349 1
1.55431564273857 1
1.26048864972477 1
1.22117746720802 1
1.62735893027378 1
1.5625623025235 1
1.55440203746978 1
1.2992964268295 1
1.55591699296698 1
1.20350237505899 1
1.42909412334129 1
1.20806320193351 1
1.70986176984152 1
1.19257359242816 0
1.48431778405287 1
1.30773013071855 1
1.38909212267201 1
1.62361455050287 1
1.58935946255815 1
1.26773981754025 1
1.63369032056029 1
1.61091521262766 1
1.54021039241475 1
1.40429553629391 1
1.31424478597572 1
1.77997337409684 1
1.49333059898061 1
1.53872212256998 1
1.60258025313732 1
1.58487289336298 1
1.14097306818932 0
1.37667120841525 1
1.61336396530165 1
1.01573231866466 0
1.52313376405884 1
1.78958196327528 1
1.51751984310947 1
1.53220816996848 1
1.68211107498656 1
1.36537679178201 1
1.76423705715842 1
1.34654179205781 1
1.33286557968134 1
1.2625024524292 0
1.78414375138649 0
1.50949440869554 1
1.41121190195051 1
1.70439483940732 1
1.41137631566057 1
1.32916186868565 1
1.92153678263886 0
1.34934294138919 1
1.67132895286543 1
1.61730632624705 1
1.32089991257944 1
1.37815499827589 1
1.35152325138181 1
1.64711092180931 1
1.7670675904801 1
1.3810809013516 1
1.86245665981377 0
1.69242632803382 1
1.35508775972085 1
1.56569544656089 1
1.78756714307846 0
1.64822920071562 1
1.69761248629689 0
1.27730582947193 1
1.64641486205435 1
1.52171002268023 1
1.26308271775976 1
1.6482977519496 1
1.43587839287836 1
1.50696080736364 1
1.73971226986546 1
1.33445610617982 1
1.6474350924371 1
1.24685901676376 1
1.25536383178425 1
1.52653782979909 1
1.6439417884129 1
1.72575684262098 1
1.16172266587563 0
1.32953188976468 1
1.58414216077245 1
1.22605465501004 1
1.87753230034538 0
1.47682383960258 1
1.30487165524803 1
1.63493586025266 1
1.44417498393778 1
1.35743829054837 1
1.82476663658151 1
1.49191799582718 1
1.55484924620968 1
1.53298400362569 1
1.38256198701853 1
1.50429897288157 1
1.58144561976218 1
1.28355489586262 1
1.57881174913486 1
1.53075155120924 1
1.23665733683867 1
1.69527624323644 1
1.35628379441744 1
1.67849683069675 1
1.59665796171459 1
1.52347894967032 1
1.15744296446243 0
1.34968775604195 1
1.36685930966984 1
1.52258582702382 1
1.71900153763579 1
1.29854867735601 1
1.2663930047256 1
1.44358984990277 1
1.59227748253813 1
1.33348803168162 1
1.61310851767849 1
1.37045665449167 1
1.57389054196412 1
1.42799982204871 1
1.53160791010715 1
1.56216249458381 1
1.20259694420387 0
1.7807041971035 1
1.42674339337178 1
1.52213458704376 1
1.39400652387539 1
1.36934843953991 1
1.47027419363441 1
1.27875294311064 1
1.56302831168211 1
1.48728065395885 1
1.66967306427869 1
1.29549098621881 0
1.76914238529133 1
1.61252335556435 1
1.53072546550666 1
1.49326602782969 1
1.31225457716725 1
1.25776933676192 1
1.89821725791732 0
1.54678865217209 1
1.5877802940288 1
1.44918842451555 1
1.50364049559512 1
1.34078619814286 1
1.58633256484373 1
1.04983861055877 0
1.80902739233619 1
1.55353584394858 1
1.27339889299177 0
1.54237381584368 1
1.63563810910709 1
1.50206952656408 1
1.43019446671311 1
1.20907031726708 1
1.42413847923316 1
1.6105517743572 1
1.32595380922268 1
1.75633425572283 1
1.63268411832975 1
1.55218455997298 1
1.39561643392868 1
1.77407955582784 1
1.53945499860603 1
1.30059184822177 1
1.56515120141753 1
1.50884881114597 1
1.58590966783438 1
1.63091954837698 1
1.42575140907991 1
1.56234041158114 1
1.56474801677192 1
1.53491583997971 1
1.59190575472872 1
1.40645023573609 1
1.43342800974212 1
1.56529206781445 1
1.46163532407269 1
1.59342303206587 1
1.56281355979823 1
1.29272478204229 1
1.77218049952114 1
1.63405427130491 1
1.79987252982524 1
1.97414872139342 0
1.44237844466506 1
1.77959712431319 1
1.53257875997703 1
1.86353215574617 1
1.86454538770188 0
1.64729479883161 1
1.46104468013335 1
1.54293622397082 1
1.52898230076356 1
1.81679746899195 1
1.62399997339511 1
1.56164946992367 1
1.27374091979907 1
1.13184426537513 0
1.45096230232681 1
1.61884354923743 1
1.55583877617238 1
1.46912983779869 1
1.35815525589629 1
1.54429461670402 1
1.53798866543415 1
1.56155263839268 1
1.71310055136229 1
1.35996639851413 1
1.3230009213832 1
1.48332584143702 1
1.25933512181265 0
1.52322577004633 1
1.3886472209643 1
1.41876697801755 1
1.26161314388689 0
1.6272543613056 1
1.22099467442642 1
1.42658015517894 1
1.53891639349663 1
1.54042741549212 1
1.28546415685425 0
1.56095312399943 1
1.53584126383813 1
1.60596571606021 1
1.33112299570974 1
1.59095838964887 1
1.47499451524952 1
1.58735085045243 1
1.46742667551772 1
1.49616435362351 1
1.34172842447303 1
1.52718800080244 1
1.63233031741779 1
1.36609045956948 1
1.63293131264243 1
1.62565838749392 1
1.46139439156306 1
1.22526364887293 1
1.54269455185049 1
1.3413289337365 1
1.41180546623074 1
1.58127215247134 1
1.29170449900936 1
1.50768415745698 1
1.50096450939545 1
1.66323093418211 1
1.44890369008124 1
1.44019960865317 1
1.37920750353546 1
1.63045195532297 1
1.42913356410176 1
1.63688955134898 1
1.46460816349425 1
1.54606732616775 1
1.46238478941764 1
1.6331617974005 1
1.38565436756577 1
1.67852563631856 1
1.29476824047825 1
1.51487330151464 1
1.64578145445476 1
1.44142965639074 1
1.31267901586257 1
1.40366636617744 1
1.7079236585124 1
1.46596443008838 1
1.38856061441429 1
1.38624391879151 1
1.40871042879179 1
1.60918504692197 1
1.36606753607012 1
1.62878121907222 1
1.35333004248784 1
1.53672399977171 1
1.69733078147729 1
1.46527210198162 1
1.80389940396526 1
1.63359108767097 1
1.53965862738525 1
1.55674672789355 1
1.13910911828932 0
1.52474692412758 1
1.60777095770005 1
1.59806145335482 1
1.53932827087357 1
1.37184132891901 1
1.5267009152769 1
1.68286772000702 1
1.27808190511117 1
1.51666643173423 1
1.54189331197804 1
1.51705982647138 1
1.53047083261224 1
1.56969109317856 1
1.81832370872751 1
1.54761535265523 1
1.53679404531579 1
1.4364786907133 1
1.79039559565113 0
1.38835487592054 1
1.47752063568365 1
1.45184533699211 1
1.36132037315545 1
1.62350471567435 1
1.44100229354907 1
1.3433150570305 1
1.4934340785675 1
1.38637980187204 1
1.7627033057982 1
1.53979308314819 1
1.31594551872727 1
1.60119576645316 1
1.4255529968283 1
1.36528434389139 1
1.41441675457009 1
1.22853808739366 1
1.47242054062817 1
1.39229499646259 1
1.76582612997524 1
1.41472394632689 1
1.48268060228178 1
1.46344334531199 1
1.49930570028947 1
1.46679907454885 1
1.53831154375102 1
1.35275739460903 1
1.67886161088426 1
1.75029322938623 1
1.81115707376925 1
1.40114182457417 1
1.66770509814783 1
1.77826707243913 1
1.4575367999965 1
1.53515855796726 1
1.51124718616999 1
1.50989146251197 1
1.59355140026609 1
1.37093087149627 1
1.65711416677332 1
1.23332804829951 1
1.31120292565337 1
1.33749301559424 1
1.44783955325652 1
1.49583867110365 1
1.70671959637836 1
1.55145702446541 1
1.49293434261293 1
1.14647095410103 0
1.48104068882976 1
1.57232778424722 1
1.40518672672179 1
1.7181806637457 1
1.31586895986101 1
1.42674259231066 1
1.68677950571375 1
1.31398812722312 1
1.33379979481447 1
1.49591460363731 1
1.56695101776571 1
1.76939696663114 1
1.34469601210226 1
1.63568266690056 1
1.49527105281221 1
1.71839750889992 1
1.29021301108675 1
1.58034710327903 1
1.27939676984971 1
1.71307378747183 1
1.59688057250527 1
1.17297578093473 0
1.62692755582355 1
1.45523062286139 1
1.21459453596105 1
1.16193255836336 0
1.2125515758076 0
1.54389901335761 1
1.51606772469487 1
1.45383675314546 1
1.52285004277549 1
1.38042395172784 1
1.54169939869592 1
1.27681332762657 0
1.27692940464975 1
1.64330587277945 1
1.64192436725141 1
1.61261601046066 1
1.37303419004268 1
1.47081496968907 1
1.66503149153104 1
1.40665444924553 1
1.45552653016998 1
1.69966638630803 1
1.4524150863312 1
1.57582378250331 1
1.28765003977372 1
1.45709957689292 1
1.41036426724633 1
1.38597311299364 1
1.32464055406368 1
1.66319215239272 1
1.74595496392716 1
1.39885056648168 1
1.36483117065168 1
1.28843602804847 0
1.78437552092501 0
1.43905316639424 1
1.58328604836285 1
1.41886763709911 1
1.43254376341659 1
1.38289500931716 1
1.77533475848588 1
1.43423173063911 1
1.54077049280918 1
1.368638176157 1
1.56318932383792 1
1.57635644551495 1
1.31660353376351 1
1.40067444369804 1
1.42243100685785 1
1.46972401905104 1
1.6771026815134 1
1.35437863167395 1
1.67642295839493 1
1.46258435649962 1
1.13222199367941 1
1.69845220653291 1
1.59083712709776 1
1.58450908752677 1
1.20778848835172 0
1.58623475659554 1
1.62319553691287 1
1.56299364509358 1
1.51580077249184 1
1.50310946024495 1
1.46678788901869 1
1.5992459546987 1
1.55820931711986 1
1.73322423569312 1
1.53651387251989 1
1.38779022685912 1
1.63822861797755 1
1.61485038437224 1
1.59843984702243 1
1.58368587298296 1
1.19998577885103 1
1.6416784924072 1
1.40415632581242 1
1.58913957481857 1
1.44281485974607 1
1.4382582035354 1
1.14721992176051 0
1.41641957911892 1
1.27531151037163 1
1.66327397970155 1
1.33395213903773 1
1.61799019423726 1
1.27019062988046 1
1.55152942030109 1
1.61092805558706 1
1.42647098067222 1
1.3619023345829 1
1.52287789763842 1
1.49483692318119 1
1.58494386793946 1
1.56129818192743 1
1.65979064438823 1
1.59862852233514 1
1.32184462605681 1
1.59072914440052 1
1.33017111899214 1
1.3645375278919 1
1.80878900458211 1
1.71180232900176 1
1.85707242113489 0
1.56911992214726 1
1.40405617054867 1
1.58738634043832 1
1.49242367464046 1
1.46677339272138 1
1.35596196581173 1
1.35566757651533 1
0.987130722960301 0
1.58698582956973 1
1.60027439360657 1
1.24081003560695 0
1.45487929501691 1
1.61990603205551 1
1.22678456457462 1
1.69114145091102 1
1.60849047775534 1
1.3897585327848 1
1.38180902828113 1
1.60934817864836 1
1.69275214429139 1
1.42688925954122 1
1.74640123890394 1
1.31446698460392 1
1.77073461555763 0
1.57532583750265 1
2.11460124248595 0
1.21108860417691 1
1.7765855264469 1
1.20968464319104 0
1.52304312418286 1
1.28625310367996 1
1.78412913053229 0
1.5621487762664 1
1.77555422215495 0
1.23978279961776 1
1.43720831237297 1
1.44055388238097 1
1.64357136521334 1
1.19017851257054 0
1.68501487100021 1
1.54851927249834 1
1.63223971409652 1
1.35770531573861 1
1.41383367754523 1
1.49727822665669 1
1.70680131400917 1
1.48291624644901 1
1.41731796970518 1
1.24272180005725 1
1.43193897295169 1
1.70575742554794 1
1.61778348698716 1
1.48090597489853 1
1.33175277104971 1
1.48007790287258 1
1.61367440559248 1
1.60225230897545 1
1.56277955870113 1
1.1734381722166 0
1.44564749910571 1
1.35918697092399 1
1.42120859113514 1
1.51196403022402 1
1.65829656856025 1
1.41423082565696 1
1.19616868576872 1
1.71870540992065 1
1.45307581994531 1
1.72879564069279 1
1.34716591304714 1
1.29771927501114 1
1.42473779932134 1
1.59115589270552 1
1.61892433460062 1
1.55344767079628 1
1.43801022416658 1
1.20038346904421 0
1.76266919250502 1
1.41186344397832 1
1.57352820237142 1
1.52655226040125 1
1.50920059500062 1
1.46831577868658 1
1.80065950629136 0
1.57602165117479 1
1.47079035221532 1
1.44611709212026 1
1.46073639667915 1
1.44563502664224 1
1.67075346626271 1
1.28085998662964 0
1.49176572308813 1
1.48856149184721 1
1.62647951878936 1
1.27393933210385 1
1.48689147747951 1
1.40421527852255 1
1.38473422035715 1
1.60691516559195 1
1.81181972368909 1
1.35453955077725 1
1.42500140601982 1
1.52478627696705 1
1.39999836030672 1
1.4366787467244 1
1.55907741857764 1
1.47733421578287 1
1.79366064523718 0
1.51618804898576 1
1.51918153664884 1
1.71276070442582 1
1.57397612259187 1
1.44165256681602 1
1.51107514698213 1
1.67130206127262 1
1.59041686944219 1
1.32493025193955 1
1.55179295143979 1
1.69305756535842 1
1.27307126278563 1
1.22531515953667 1
1.50604293041514 1
1.40722491575223 1
1.42334450008038 1
1.5581979063943 1
1.59066584580992 1
1.73991721572359 1
1.73850508925535 1
1.45060740510361 1
1.53609087347731 1
1.3997112583073 1
1.35820863669411 1
1.55490888107555 1
1.59114881680673 1
1.55910635831383 1
1.58488692405039 1
1.42470515288696 1
1.38349900626857 1
1.57089581904544 1
1.57164813655391 1
1.643682290787 1
1.62245388539642 1
1.39425277413814 1
1.63416602800463 1
1.32564403382467 1
1.61602511106232 1
1.5502272146826 1
1.56352384183575 1
1.63285554529221 1
1.58955738125467 1
1.65713973864715 1
1.57377696564775 1
1.35199949531668 1
1.45979130801499 1
1.74063582676787 1
1.42987815190766 1
1.3372361974989 1
1.34562916383247 1
1.71997329528209 1
1.49168078916922 1
1.47998792110214 1
1.29073171626688 1
1.40692891875601 1
1.37319907398682 1
1.5705764915315 1
1.63133528726068 1
1.52904705448635 1
1.78544715470818 1
1.47665054944542 1
1.42225259845995 1
1.42075449537705 1
1.84263641917991 1
1.61436751016225 1
1.53582013431707 1
1.8324651315187 1
1.40955603293508 1
1.09653139942978 0
1.12715546555622 1
1.53541558753939 1
1.44258318136447 1
1.36450947729727 1
1.45115340027062 1
1.3343387347906 1
1.27795760261664 1
1.51506310572714 1
1.43665522514735 1
1.35486265711615 1
1.27928047286473 1
1.651195471577 1
1.57935993837467 1
1.49896975618752 1
1.41670357756006 1
1.70941475242182 1
1.70098099969106 1
1.70150957453824 1
1.16391202589685 0
1.65188027037182 1
1.38373112743178 1
1.2140627563339 1
1.26530039985334 1
1.59673731054194 1
1.41974275754214 1
1.37452341947783 1
1.46318366319436 1
1.4499574265112 1
1.32414826261884 1
1.54412293927797 1
1.73145085168296 1
1.21418501947843 1
1.50165972558695 1
1.55287401024676 1
1.62209833393006 1
1.43564346006312 1
1.4321153580629 1
1.74176316591825 1
1.36433344718178 1
1.34067020512729 1
1.66258817525404 1
1.80523720506211 0
1.48698636477544 1
1.68364004529143 1
1.43332009145461 1
1.54822544722435 1
1.31484297935774 1
1.44417895368365 1
1.23132958642273 0
1.69691204904916 1
1.41520345200441 1
1.61031805725025 1
1.35990358033818 1
1.36840439998952 1
1.29091100194009 0
1.47768415342418 1
1.61961732210047 1
1.3975932066247 1
1.46394169376118 1
1.52412163344498 1
1.66481519768836 1
1.47213050955263 1
1.41299377703777 1
1.77261338126208 1
1.75237917464515 0
1.63143884706681 1
1.70046558667931 1
1.44549406612789 1
1.51844916155873 1
1.44488306387555 1
1.79943398786797 1
1.35626521499539 1
1.68958799248203 1
1.57851173858542 1
1.41894033103335 1
1.59382361302324 1
1.79167062878379 1
1.46970889928422 1
1.25487832598318 0
1.50204943424627 1
1.5117094676111 1
1.33381111408578 1
1.57700222287774 1
1.83152541715638 0
1.65491029510394 1
1.48322565928725 1
1.65239152385518 1
1.37039998375133 1
1.3237427419185 1
1.56589749745735 1
1.68385162402893 1
1.56196551688827 1
1.48369688247632 1
1.33701250075765 1
1.48515584864054 1
1.27901439517996 1
1.63856923579436 1
1.66700205617055 1
1.40887176452391 1
1.53491028055124 1
1.60102332540506 1
1.71069636919841 1
1.30026475066811 1
1.22081140637353 1
1.33942098198207 1
1.63496813682994 1
1.55435773251765 1
1.29156307205164 1
1.12405510761321 0
1.60663481401511 1
1.22631829329822 1
1.76266365007506 1
1.19264468787173 0
1.61048849854927 1
1.47147648315722 1
1.44415298547766 1
1.29867536474342 1
1.49152746597363 1
1.19262496809408 0
1.62488098681468 1
1.38267593972712 1
1.30448995052663 1
1.63804756153579 1
1.30441378107718 1
1.41741606613679 1
1.03607958926983 0
1.55324638859306 1
1.74786492418065 1
1.64188947027412 1
1.53728099560367 1
1.56158052758152 1
1.3243566168572 1
1.48514397885882 1
1.38424701148904 1
1.35230815695873 1
1.19445433736867 1
1.23873418237161 1
1.40273982347899 1
1.59289219720874 1
1.55363460926221 1
1.58641139981987 1
1.32635245672876 1
1.39200395034987 1
1.38198186372766 1
1.62846468940058 1
1.6712304655683 1
1.5978490519753 1
1.56283177652575 1
1.75691648957162 1
1.5385710168843 1
1.50147894631023 1
1.48639928421258 1
1.57515990714521 1
1.60344886928874 1
1.69913935039449 1
1.45217059918494 1
1.28980965226716 1
1.52851016009396 1
1.79784393931034 0
1.55974371798186 1
1.11770424327148 0
1.56655340745149 1
1.70775377197784 1
1.42910930550742 1
1.42504750159924 1
1.73758735459307 1
1.56153931022484 1
1.64241470274178 1
1.5067610914209 1
1.2729958947694 1
1.50497885996537 1
1.15500846099291 0
1.58653777130432 1
1.50442269160959 1
1.16939619211198 0
1.3794455289514 1
1.44431877505854 1
1.50611295091586 1
1.53929261381774 1
1.86133020794716 0
1.65548614096903 1
1.67689372336188 1
1.32737884929248 1
1.33594502904822 1
1.33723205621618 1
1.54979630597872 1
1.40256285067406 1
1.84857710932743 1
1.38638268546566 1
1.71187025389981 1
1.48349355752842 1
1.80724441037974 0
1.47592232083489 1
1.56617627857103 1
1.27514546784903 1
1.54819714496502 1
1.34617571390583 1
1.71056974219646 1
1.29389460358812 1
1.65074667349422 1
1.38232294754705 1
1.31677387683391 1
1.61972488994435 1
1.45641318021595 1
1.37543554166686 1
1.46966584452144 1
1.5889751677637 1
1.60618871706368 1
1.57960678257399 1
1.32459196299457 1
1.35935770043527 1
1.50945768226646 1
1.55569888882745 1
1.54899716794169 1
1.78867849329112 1
1.25718226403177 1
1.46937991273007 1
1.48820493898119 1
1.63490604787641 1
1.56212849357996 1
1.30269198560641 1
1.42560554612349 1
1.46468717827603 1
1.56708290669181 1
1.55932248845591 1
1.69363507193491 1
1.44580289967386 1
1.62258435611476 1
1.32475346040398 1
1.65477998390339 1
1.25292923784671 1
1.54893779184404 1
1.47716492218238 1
1.4357380466722 1
1.18140489187063 0
1.41884575801618 1
1.80109376004466 1
1.44617902990709 1
1.64550623833859 1
1.28955620184393 1
1.54451672469034 1
1.48158831106438 1
1.63732984942923 1
1.58965384799757 1
1.68614214757478 1
1.27026244059211 1
1.49292147109955 1
1.95634193676913 0
1.54233425821879 1
1.52178927263828 1
1.78140948604579 1
1.31667847691108 1
1.28342763812599 1
1.41417019373781 1
1.38925883166012 1
1.35103521222655 1
1.5688235343921 1
1.44332884700336 1
1.97375759127145 0
1.47037421956747 1
1.57246394876925 1
1.54086818315909 1
1.48364339126905 1
1.47342386355542 1
1.65085189044009 1
1.45780789863078 1
1.58855609353568 1
1.37688672987571 1
1.26006769918313 1
1.61675648715653 1
1.44622098400064 1
1.1762288307425 0
1.73089247608867 1
1.67773439342022 1
1.7082246840848 1
1.64217768579263 1
1.79073610997918 1
1.51833985992466 1
1.48699804216712 1
1.49885125995921 1
1.04332884733083 0
1.63977642919495 1
1.35989679278494 1
1.36648956675389 1
1.64274932858981 1
1.25677854563038 1
1.56842798102687 1
1.27628399606789 1
1.75506768495225 1
1.39485061192498 1
1.59815169055756 1
1.31443811402091 1
1.40584822066236 1
1.35447743248132 1
1.32180169634463 1
1.21848521594745 0
1.51869125828233 1
1.17123437888388 1
1.66435707626638 1
1.29039038617075 1
1.37400921106859 1
1.64281944972622 1
1.6204556820991 1
1.46191665735365 1
1.49197228869622 1
1.41403006828057 1
1.37273292266945 1
1.4735986917552 1
1.24330590398266 0
1.41020903713606 1
1.51145570693455 1
1.6389246216512 1
1.55793050416152 1
1.40989875439271 1
1.55322776383456 1
1.5656840837971 1
1.30638976527844 1
1.40176872320799 1
1.48104187268374 1
1.74700151476434 1
1.24761154311707 1
1.73984504932154 1
1.495051969037 1
1.26615859443718 1
1.35672471377002 1
1.50253776818822 1
1.51331243694115 1
1.40092895896629 1
1.53441633512443 1
1.4850849125367 1
1.49633069727819 1
1.46473913140225 1
1.58665123773631 1
1.50820795830407 1
1.49130666108535 1
1.51151668584477 1
1.54322294865748 1
1.75632891558111 1
1.47614410839079 1
1.5613123357609 1
1.3898100075909 1
1.37165277041087 1
1.50496015787036 1
1.43695854888014 1
1.80652685291159 0
1.67023234607578 1
1.53672596784423 1
1.46901085835846 1
1.69972267881297 1
1.21485154752684 1
1.71928675505833 1
1.64666239615387 1
1.33744376673834 1
1.5294735442927 1
1.4792328957383 1
1.50776308631621 1
1.03684463146239 0
1.4670192887709 1
1.79085696720743 1
1.60390777118985 1
1.22840344787097 0
2.00570023226642 0
1.56534560377957 1
1.48311708744946 1
1.57031720957813 1
1.64975888747422 1
1.34482123765969 1
1.34907857604528 1
1.53521670665485 1
1.21380553694678 0
1.40550024470912 1
1.63704074083151 1
1.41771068866314 1
1.36247631489672 1
1.37993880542007 1
1.30229196397642 1
1.37716609498067 1
1.40313677835836 1
1.13511869305784 1
1.56940467878436 1
1.49281903110134 1
1.68218634566194 1
1.60505000652965 1
1.20497402768079 0
1.48505824886315 1
1.82636317984381 0
1.50140617162673 1
1.42089791779369 1
1.65678015506831 1
1.39124757126198 1
1.6648310925712 1
1.64549781263741 1
1.42598600801679 1
1.35273550278555 1
1.57132052802953 1
1.57121803970385 1
1.2274436003695 1
1.90957676082487 0
1.56219462124694 1
1.64302370760845 1
1.47039167894684 1
1.31566738436542 1
1.4699765356178 1
1.54540233763518 1
1.59128057808424 1
1.36073184061977 1
1.42858349613243 1
1.46702639633413 1
1.76402114262306 0
1.49513965284625 1
1.64214059989728 1
1.72001435277319 1
0.953675233809383 0
1.47561530600982 1
1.37724176689535 1
1.69923701147197 1
1.46012898359398 1
1.52619307886221 1
1.34759170967989 1
1.43258385074983 1
1.73030621902009 1
1.54933151625983 1
1.5098549909319 1
1.74334416422096 1
1.5168441572448 1
1.43554426142182 1
1.33962726975442 1
1.20362276148987 0
1.53732127519653 1
1.34888176510589 1
1.48678001410155 1
1.71422397536668 1
1.63372998558099 1
1.32166179538346 1
1.2930407261899 1
1.60060505000781 1
1.40127240950271 1
1.55128672249412 1
1.41842361371137 1
1.67370371677227 1
1.48417715793244 1
1.49208988826195 1
1.93730910584234 0
1.65344239933693 1
1.27883331546997 1
1.29207636343457 0
1.49428264187567 1
1.37022923886113 1
1.27409881643625 1
1.42174787400053 1
1.11741621221967 0
1.45498379273947 1
1.43815164056487 1
1.40272650151605 1
1.33712019625894 1
1.61888564024581 1
1.30974815677777 1
1.5749671662386 1
1.1256365728436 0
1.68905053521325 1
1.51215080972775 1
1.33737182586926 1
1.41755599354741 1
1.41822032908096 1
1.53199913144024 1
1.48063046983663 1
1.49055721299071 1
1.61508165359937 1
1.34286677756024 0
1.51764422580999 1
1.75475914752818 1
1.29090801286004 1
1.20823481736117 0
1.24273540978607 1
1.23056232556047 1
1.72466194066137 1
1.31218930969869 1
1.77591748800681 1
1.62190027947489 1
1.23140165202046 0
1.51014991697099 1
1.39917165472279 1
1.52155753977701 1
1.51470863408136 1
1.56797578828517 1
1.52944397674572 1
1.17391773566903 0
1.29783259864668 1
1.6495508807511 1
1.62751048728509 1
1.21121666733489 1
1.31326323729829 1
1.67654034979346 1
1.59956499027199 1
1.39225300955634 1
1.56680297547044 1
1.19557706907102 0
1.40622821172126 1
1.34239294041007 1
1.28578552652239 1
1.58555852761694 1
1.42778292416944 1
1.45777019789803 1
1.37013223446803 1
1.65986824511276 1
1.48478413117001 1
1.48465851009354 1
1.57153325679351 1
1.6203653103404 1
1.09768265622062 0
1.60892691747724 1
1.67089286723859 1
1.65522361194141 1
1.85458100621212 0
1.26509098085391 1
1.461601471732 1
1.46098447378349 1
1.55035588751128 1
1.25704980331223 1
1.46714650896438 1
1.44623723267461 1
1.56215978857446 1
1.82818432808842 1
1.58628068445097 1
1.55985179906674 1
1.34802025724996 1
1.52000650665823 1
1.55289178099073 1
1.38308596105447 1
1.45620545586599 1
1.53548027187473 1
1.37510983251253 1
1.8104854108426 0
1.45003549507585 1
1.46417520787492 1
1.6059212942304 1
1.50737401010957 1
1.32020085766713 1
1.50243498374158 1
1.60396331017826 1
1.4000965829609 1
1.41317419616035 1
1.23116472222202 1
1.57095211870194 1
1.52719716240324 1
1.55300788133963 1
1.65569510816661 1
1.29353296097422 1
1.43872033170884 1
1.58473998186782 1
1.46680397495695 1
1.71033330376315 1
1.61530598117085 1
1.59500049143315 1
1.43847478383418 1
1.45926574592012 1
1.80611655140354 0
1.49898588208857 1
1.5069383764641 1
1.47752719584259 1
1.42541184516711 1
1.40283500010236 1
1.59908111068334 1
1.49921308411605 1
1.44184647479723 1
1.60651392612913 1
1.30188631542647 1
1.22651928734733 1
1.4631758113293 1
1.61357630549882 1
1.51414096757588 1
1.62020827531812 1
1.55663049697145 1
1.39462418874693 1
1.5690543291158 1
1.50484860771942 1
1.59232690841101 1
1.60326093460558 1
1.46468931065178 1
1.3715111693893 1
1.44664125672462 1
1.50466769397096 1
1.39107013081879 1
1.50147666080217 1
1.31212773008451 1
1.60274806850881 1
1.69118939485654 1
1.58881875280574 1
1.69346197975819 1
1.32622818615592 1
1.35411681584084 1
1.36409664318898 1
1.6155629304793 1
1.49619524277508 1
1.21927784544711 1
1.7115802364612 1
1.36860660342121 1
1.42948718925587 1
1.41334158156329 1
1.52899141054284 1
1.40337496736518 1
1.54423762923248 1
1.33057881372862 1
1.31739465816649 1
1.19480061568149 1
1.6535258403864 1
1.67650641888169 1
1.4738336828072 1
1.67927022210245 1
1.40998915359525 1
1.48503537543283 1
1.26474897471112 1
1.4459945828041 1
1.59066431194603 1
1.45588838204524 1
1.63470372919252 1
1.51739933528729 1
1.33661268916104 1
1.54173506117345 1
1.57309646303663 1
1.62726414726027 1
1.50725254140171 1
1.59237157526009 1
1.72103575409214 1
1.19808289462205 0
1.29486686973702 1
1.29554005459289 1
1.46043171706655 1
1.41450016301688 1
1.70122079638861 1
1.53809371628636 1
1.82458774453607 1
1.70791014884345 1
1.55338805305729 1
1.63377819117905 1
1.4019231606696 1
1.4547002905333 1
1.67038172555626 1
1.75795211116816 1
1.5266266445109 1
1.41593800090961 1
1.61063801876992 1
1.38378644183436 1
1.57963177410592 1
1.29839663106273 1
1.55250530592876 1
1.4278260229471 1
1.40533160926469 1
1.30383886454222 1
1.53842683565878 1
1.53748730107824 1
1.41511931736684 1
1.55124042255403 1
1.67038459301649 1
1.49806875451918 1
1.25454820230586 1
1.6141427847844 1
1.37515593565529 1
1.6885276818031 1
1.38375848881706 1
1.51209875929596 1
1.27077479869991 1
1.38374074170892 1
1.81160822122001 0
1.61487032019647 1
1.72710140716203 1
1.28973653865944 1
1.19054574108715 1
1.43593254213037 1
1.38634815313469 1
1.64892484071694 1
1.93780095918478 0
1.64990394913527 1
1.7198164741217 1
1.430236437632 1
1.64404978775522 1
1.6697411045294 1
1.50000220799069 1
1.66830422388419 1
1.63337947030098 1
1.5701061903665 1
1.62692696294065 1
1.81275052991107 1
1.26597311252551 0
1.31243976632178 1
1.51672695867709 1
1.30471398904192 1
1.54895847600604 1
1.63157475162879 1
1.21984815188957 1
1.47240971656186 1
1.52650011241692 1
1.42097319284087 1
1.76980071302042 1
1.61232110252134 1
1.30606625106912 1
1.41865818860548 1
1.66064666709127 1
1.8136130296808 0
1.44672287728744 1
1.57881947884278 1
1.46252434744628 1
1.44721613603005 1
1.56866434879673 1
1.15897455434808 0
1.5566667587396 1
1.30226483831133 1
1.21757168801665 0
1.83066623517226 0
1.70028470835963 1
1.446456496453 1
1.5425435830032 1
1.70513093230206 1
1.57041271246363 1
1.57770747308665 1
1.57880693308088 1
1.61730722997341 1
1.46694836880922 1
1.31643975710937 1
1.21322209170816 1
1.74479924561679 0
1.45223342264 1
1.02964927027019 0
1.66983716701489 1
1.43540124283326 1
1.45346865790939 1
1.5638165504845 1
1.2425173659675 1
1.30548264135908 1
1.70076340431096 1
1.41228935683873 1
1.72582662758725 0
1.40365395543529 1
1.36901514279035 1
1.65391047947976 1
1.74330702810275 1
1.2921308981071 1
1.30072512880368 1
1.59458119009675 1
1.66958718419282 1
1.44299226163929 1
1.34199763862381 1
1.60208244992807 1
1.60332335628506 1
1.53210795207169 1
1.45659020502231 1
1.55847526024297 1
1.41664455247227 1
1.29765198162426 1
1.39160288532821 1
1.31953395842889 1
1.62634009108814 1
1.62877193515028 1
1.59051292300567 1
1.45582235431029 1
1.57452578826935 1
1.37181232417718 1
1.62351638373978 1
1.37317426425111 1
1.81439910962954 1
1.44490133467821 1
1.46305611542626 1
1.51058903556639 1
1.69788411242565 1
1.50146299605302 1
1.30450914982679 1
1.32348139758586 1
1.77381788847499 1
1.53225713358337 1
1.42475771229524 1
1.71992108232959 1
1.46653037830428 1
1.43556985174047 1
1.47857798860201 1
1.68720332527082 1
1.249808678571 1
1.39069415184259 1
1.47838104992376 1
1.470768436157 1
1.74884966346049 0
1.50272131156195 1
1.27335862578348 1
1.36566634025705 1
1.80949087289822 1
1.09212055885021 0
1.32238314400148 1
1.26562019790883 1
1.62132452902498 1
1.64077969048837 1
1.39653990051674 1
1.38970516278596 1
1.59613589546003 1
1.57485110521103 1
1.33129073541431 1
1.38611964012062 1
1.22013690345635 1
1.36634994482106 1
1.43793713837395 1
1.35958137461793 1
1.37757823860051 1
1.37221540382272 1
1.58626037540361 1
1.60675899451696 1
1.64565388660748 1
1.31233178065134 1
1.41567138825186 1
1.4279978727914 1
1.4462693464638 1
1.31158572513328 1
1.37883051528355 1
1.52906273596246 1
1.80587794533139 0
1.72904184561976 1
1.45499976037189 1
1.4599230399077 1
1.46976805167783 1
1.48109176827316 1
1.38389917911994 1
1.39034445421484 1
1.39401255314284 1
1.35198761735232 1
1.33577109423592 1
1.50227938112797 1
1.67599293493423 1
1.5763515725199 1
1.59108229211833 1
1.59876057871192 1
1.58783872858495 1
1.07277483006176 0
1.40703756665188 1
1.59198292888674 1
1.33180981612265 1
1.62778302832864 1
1.57048299225402 1
1.76154113423279 1
1.47603385103762 1
1.52444689430084 1
1.42576745524701 1
1.76360367936442 1
1.73615721758051 0
1.2779095197176 1
1.64322856477664 1
1.28574468160754 1
1.48920796112899 1
1.26775729204228 1
1.16745625726266 0
1.65924146085142 1
1.45112069881795 1
1.60107253048123 1
1.10821785491915 0
1.38876941712205 1
1.59510816827983 1
1.61092140168656 1
1.42791131672464 1
1.39151873160725 1
1.29817835861551 1
1.54263780771322 1
1.50456737253706 1
1.62056509420557 1
1.34786827264914 1
1.39476633589332 1
1.24753472025698 0
1.73710028711596 1
1.45633977563197 1
1.53033732399418 1
1.79680018100441 0
1.55818770031925 1
1.27129968634111 1
1.42712120611433 1
1.46412290389797 1
1.54675532736963 1
1.3813558360576 1
1.60845532936505 1
1.4759621965061 1
1.53433932462319 1
1.34665059581413 1
1.3239301263569 1
1.37432081451882 1
1.49532162862596 1
1.49749708740538 1
1.77978124083644 0
1.2915567047862 1
1.27312600085983 1
1.56905426783137 1
1.2432381433164 1
1.69197275792102 1
1.27344582689842 1
1.38739290986465 1
1.60150805398117 1
1.5831652743784 1
1.63897490817531 1
1.61629501478862 1
1.81995645735945 1
1.27416326876093 1
1.49996912663072 1
1.3154321401075 1
1.68710347174258 1
1.56724844442524 1
1.5576974477187 1
1.48962529158083 1
1.47704363153805 1
1.32348577582037 1
1.54811749496486 1
1.48146178245999 1
1.67159074294305 1
1.99731975622542 0
1.67950652736198 1
1.47582111333276 1
1.73106082856951 1
1.61073665570832 1
1.46026391663714 1
1.53969461186302 1
1.45831987061433 1
1.65314834697022 1
1.67161865037477 1
1.64525833959882 1
1.36021717397546 1
1.5398396831186 1
1.42845648162594 1
1.17313418204045 0
1.74449443917472 1
1.68016315714983 1
1.53969488127891 1
1.19031000889365 0
1.39675391976274 1
1.36743324132184 1
1.74260844340062 1
1.30768314954959 1
1.82775011338486 1
1.15825685443566 0
1.3677518729036 1
1.14369058839058 0
1.39375838864252 1
1.43761094662076 1
1.8100303279757 0
1.21129997783645 0
1.59204272507149 1
1.65058002921314 1
1.1353647507316 0
1.46279757167122 1
1.45048945508995 1
1.53030933597466 1
1.32745077645188 1
1.28172589581759 1
1.4487803595739 1
1.82136713832912 0
1.43963458365183 1
1.49075490432216 1
1.35413204300249 1
1.59098381756787 1
1.65030420351953 1
1.33375710400437 1
1.56341987359591 1
1.35954768769234 1
1.396323893326 1
1.34548623650848 1
1.73801438934529 1
1.51668881812966 1
1.65677106091171 1
1.34724219710103 1
1.51221047745004 1
1.57202463244259 1
1.88032579955031 1
1.67707232370468 1
1.56585189187789 1
1.37503497422593 1
1.51409796739645 1
1.7609593909974 1
1.42728229694104 1
1.55563077523809 1
1.64543709807307 1
1.29714548472488 1
1.38549282986302 1
1.50742425442703 1
1.557514347449 1
1.12264380836603 0
1.49114091655167 1
1.67240398166664 1
1.37908389833091 1
1.83562832503841 1
1.34886944125989 1
1.54925711103255 1
1.6644250174629 1
1.46987223599017 1
1.45134022763394 1
1.4074096111543 1
1.73264245127199 1
2.01418182622226 0
1.56747533816755 1
1.61434579154405 1
1.28293479345505 1
1.50620730591951 1
1.63940231867692 1
1.51387023079448 1
1.47445513380395 1
1.68990710018315 1
1.66755992368208 1
1.33099741963275 1
1.43753836645955 1
1.54095051106012 1
1.26738799192937 1
1.53857966789034 1
1.85818445681047 1
1.33450784606241 1
1.41176405407986 1
1.25646153764385 0
1.36505002568861 1
1.56214445754391 1
1.62991265412948 1
1.2952360698964 1
1.41377421777348 1
1.68147430895553 0
1.68431649211083 1
1.10967700656142 1
1.4646814221343 1
1.75710922368748 1
1.43821713162246 1
1.54299451090235 1
1.8277982038816 1
1.6756732204156 1
1.39128235543185 1
1.35913203886235 1
1.32042605521737 1
1.53002750030383 1
1.70121700695897 0
1.5494544704518 1
1.49898287842921 1
1.36924711499892 1
1.21942243360505 0
1.41082608109656 1
1.62877369502529 1
1.64186003618399 1
1.42453043154343 1
1.61921397337981 1
1.38867321116886 1
1.25742107939141 0
1.46512816064034 1
1.56200250732132 1
1.38481954116282 1
1.33328313456703 1
1.30137781559635 1
1.40896618115842 1
1.55759616881186 1
1.3983719400137 1
1.84962146175848 0
1.28035543973426 1
1.80070127521147 0
1.43047861215987 1
1.62314673429214 1
1.48508038317895 1
1.43620706883131 1
1.99415969890677 0
1.30244727523478 1
1.21483149437477 1
1.54142740986836 1
1.71066851919937 1
1.28191392263008 1
1.57395161826469 1
1.55981227767914 1
1.21665160217289 0
1.27023587061982 1
1.36901514476315 1
1.48079147114596 1
1.50246426768169 1
1.41643354159915 1
1.55773213972906 1
1.33194645855505 1
1.58941431902937 1
1.63094035300646 1
1.5501634181721 1
1.72552366017042 1
1.62439832110549 1
1.58698591740174 1
1.59628233680121 1
1.32141357205117 1
1.46261139503054 1
1.44804576079296 1
1.53560854442576 1
1.48896420912228 1
1.8408953964978 0
1.37954916685532 1
1.54872604968886 1
1.2951623415559 1
1.76448903766956 1
1.57088840190651 1
1.4351911081056 1
1.57899045619441 1
1.55530624508208 1
1.50670550025677 1
1.62298366390102 1
1.33736073617756 1
1.39132876969272 1
1.70943474765877 1
1.478743225725 1
1.51100433616273 1
1.2918581546766 1
1.70513953879428 1
1.4376825275244 1
1.41165677652254 1
1.50990767741499 1
1.80377854571618 1
1.45925606326735 1
1.34022266562665 1
1.37138659553862 1
1.6579797204815 1
1.50559315910738 1
1.3856438198794 1
1.31325931799366 1
1.70572373935084 1
1.45995641820103 1
1.66602000485688 1
1.66347188913676 1
1.60642566261089 1
1.60570451047047 1
1.56649909121689 1
1.54070780933035 1
1.40015048961324 1
1.5766094636492 1
1.47809623044313 1
1.62027406364113 1
1.07364887289341 0
1.69307987550768 1
1.26707848408664 1
1.35079124591084 1
1.38948832898362 1
1.41827743642453 1
1.44550004307555 1
1.61673064483373 1
1.52577467140805 1
1.4828413835374 1
1.59147999332187 1
1.33894605763532 1
1.14261980218221 0
1.17715972839142 0
1.36792015230938 1
1.38305509094373 1
1.97713230714336 1
1.52520593663821 1
1.41345631971281 1
1.44633073205976 1
1.52923829045744 1
1.50051744699092 1
1.14602653554906 1
1.3019784436206 1
1.62090323411688 1
1.30657778433462 1
1.53660998827018 1
1.44892958867321 1
1.43829961825058 1
1.82078117797355 0
1.79867874384638 1
1.46304984099215 1
1.50830510783781 1
1.30753958765348 1
1.22213479756141 1
1.63248708404979 1
1.41923352436135 1
1.41999073689231 1
1.42215308522776 1
1.43741407936797 1
1.37279429071832 1
1.87090355130418 1
1.36844180966457 1
1.48175208227996 1
1.45079356286479 1
1.3222235685273 1
1.19406224441916 0
1.44837280636471 1
1.62893729587213 1
1.67310833433901 1
1.25775869763661 1
1.22185948109744 1
1.76001973654715 0
1.71851525517175 1
1.44203768361562 1
1.37060395611225 1
1.73216575142538 1
1.45442972300319 1
1.72720258218586 1
1.51715573122117 1
1.77793687469455 0
1.81807348959772 1
1.62156809404236 1
1.41134649860559 1
1.42969683453305 1
1.45543019564655 1
1.46828168662688 1
1.66586672850282 1
1.54638201199293 1
1.481516251344 1
1.5702913210951 1
1.38328591779908 1
1.79881369253491 0
1.46332081347891 1
1.42508199414476 1
1.41488528558021 1
1.61454522987644 1
1.4219169123497 1
1.30387137710505 1
1.53283838158147 1
1.46674817155193 1
1.67697088425001 1
1.59147117190731 1
1.42364442490581 1
1.71079304996994 0
1.7586695994675 1
1.57972493796431 1
1.48613220254852 1
1.63237392641021 1
1.36305453593722 1
1.66213880423535 1
1.38012292835146 1
1.99517310726263 0
1.72838773902328 1
1.75430725058391 1
1.2715787278249 1
1.82085747858942 0
1.29070478730674 1
1.40285689683357 1
1.47649870698929 1
1.24973259555884 1
1.28136427632103 1
1.41482644334808 1
1.4402701517398 1
1.43832511327104 1
1.61291778346067 1
1.5409818663987 1
1.49384771992326 1
1.42550110315107 1
1.56757678798282 1
1.76267250351233 0
1.3035029557337 1
1.26763163593696 1
1.51337601856888 1
1.63695463966188 1
1.53970947265827 1
1.49191138962973 1
1.44327041906922 1
1.57965825628791 1
0.894202802722901 0
1.43509972411505 1
1.6787411924909 1
1.59789854988769 1
1.48019394164261 1
1.56694776081977 1
1.6200786743034 1
1.22501977661577 1
1.288017361143 1
1.70785065318307 1
1.34694230609409 1
1.62771265382463 1
1.88447463497178 0
1.40602111028338 1
1.67776400272702 1
1.53285764082787 1
1.54530425685518 1
1.73351144750399 1
1.59092132796817 1
1.75436613869426 1
1.5958060439456 1
1.38930438164927 1
1.24086545482647 1
1.46799650015242 1
1.40030780526877 1
1.77261001444458 0
1.13575683212901 0
1.60360324098155 1
1.49658910594522 1
1.76583065543709 1
1.57385519048403 1
1.69267574566141 1
1.55614893417266 1
1.63522305393911 1
1.59874430925084 1
1.58400730067821 1
1.28340679070261 1
1.51562000468543 1
1.77075941333025 1
1.42533481052562 1
1.54722476187532 1
1.37431542935496 1
1.48499935849889 1
1.85702561596382 0
1.50107879921506 1
1.51107015825398 1
1.72267023141729 1
1.63446064982267 1
1.55219133333924 1
1.46102415387925 1
1.30680649487157 1
1.42734400136697 1
1.41931233432281 1
1.69603888148448 1
1.52610554458837 1
1.45599752096013 1
1.20725057971308 1
1.4835267185527 1
1.45443356782911 1
1.49658096425577 1
1.36543520249802 1
1.28232408965663 1
1.74907106423678 1
1.45200328709794 1
1.19059608905719 1
1.64419836456699 1
1.79880657992424 1
1.59146956116839 1
1.24010940124856 0
1.43132001160972 1
1.49670886367311 1
1.57781640752619 1
1.54117625289028 1
1.47113768347936 1
1.79465421178816 1
1.59866634741874 1
1.59278260519536 1
1.37604147956913 1
1.49464632799296 1
1.70775074350622 1
1.2702609408943 0
1.76473847212341 1
1.83800673678166 0
1.55970632211112 1
1.58563093466906 1
1.72980837365445 1
1.50292102787318 1
1.72325870295958 1
1.51805829409077 1
1.48965517118494 1
1.27397744638189 1
1.45383286979076 1
1.25045584143937 1
1.37658867573132 1
1.66837626568975 1
1.61914919864848 1
1.49439260921673 1
1.32264407415874 1
1.55935192264668 1
1.44341851031993 1
1.48283819107671 1
1.47922207324758 1
1.35445952441454 1
1.51852758181734 1
1.53609007709641 1
1.43162740511165 1
1.49338482125089 1
1.65306569405642 1
1.50292731244282 1
1.1511612785396 1
1.69736122944916 1
1.73120008364927 1
1.517969470635 1
1.57035812946329 1
1.6378716531203 1
1.25744248083874 1
1.5137343925088 1
1.65500123366769 1
1.57084493527811 1
1.60014559108202 1
1.50520990471953 1
1.70306647347236 1
1.58869511852482 1
1.47803212003489 1
1.35089104578829 1
1.45106659291155 1
1.67804586487688 1
1.41800213014462 1
1.35160308180767 1
1.63960282237051 1
1.30223499155257 1
1.40557122327574 1
1.23409465677004 1
1.44817554931667 1
1.47684298843462 1
1.3823827691419 1
1.74338973090813 1
1.50201024422246 1
1.70801631150526 1
1.66886197271546 1
1.30389930371091 1
1.4325950506964 1
1.53839415906767 1
1.66464492576297 1
1.43917684922426 1
1.46874118873992 1
1.65142286456182 1
1.24477339001321 1
1.46157393372587 1
1.54830573351249 1
1.55718938590701 1
1.29791385521282 1
1.30648044475737 1
1.54097330945523 1
2.09943656234333 0
1.35908903635553 1
1.42066277179273 1
1.47238156304191 1
1.50790303838792 1
1.24369381012879 1
1.58815048471145 1
1.71917208537942 1
1.70471770412955 1
1.53448451615858 1
1.68059426734378 1
1.64215105770269 1
1.59020109220857 1
1.54910475695464 1
1.27324959900935 1
1.85574342630298 0
1.50850687235815 1
1.71722877089102 1
1.59185002647282 1
1.24437944211317 1
1.43867438665536 1
1.49177691602486 1
1.53533999363117 1
1.48702731163613 1
1.4614938779467 1
1.42422401432113 1
1.72977432201468 1
1.70187254053229 1
1.52373035579499 1
1.38407490647894 1
1.47018816331695 1
1.59364090499703 1
1.19500481005857 0
1.43972353159043 1
1.35825612626959 1
1.27521684496965 1
1.46843748998714 1
1.35473112385049 1
1.38565132536367 1
1.20049374008738 1
1.3963721339742 1
1.36372044658608 1
1.68748396098256 1
1.64735027301102 1
1.16176686823073 0
1.79177068321934 1
1.66193715325839 1
1.5787311346614 1
1.21086807137481 0
1.05395723720404 0
1.39089889838044 1
1.43432114843159 1
1.40505498363495 1
1.50740189137232 1
1.31867638145559 1
1.3858060961697 1
1.59290844344068 1
1.82041640971665 0
1.74568189755136 1
1.63285751229799 1
1.4396302848807 1
1.71117910322257 1
1.68088055300062 1
1.17666982987779 1
1.42399468738693 1
1.36736944188737 1
1.45493348466467 1
1.3124389452379 1
1.23747807691356 1
1.04234501592361 0
1.55316412590744 1
1.39108207561217 1
1.59855932757447 1
1.49236836771614 1
1.427923613557 1
1.43948612558721 1
1.70866857487354 1
1.46073742209711 1
1.5141886387689 1
1.56149911530512 1
1.20604424548503 0
1.5289519425685 1
1.47147227281054 1
1.43190929217256 1
1.86047694149149 0
1.44450268827981 1
1.57267621147041 1
1.76472773505164 1
1.48410139785552 1
1.72454483939146 1
1.38849341447464 1
1.71713536632132 1
1.62483488276623 1
1.97860892938179 0
1.60489081655426 1
1.53651955068979 1
1.59942894490729 1
1.35188717100801 1
1.59874022344793 1
1.53108353527884 1
1.6127260933458 1
1.35226190923544 1
1.23354510373049 1
1.38726028512222 1
1.57168499899636 1
1.20684017525817 1
1.42951174241579 1
1.62004529038412 1
1.41120957596053 1
1.62269111330768 1
1.47841966200124 1
1.29695136304679 1
1.06138992731015 0
1.43319398319093 1
1.31059486759647 1
1.44581999426334 1
1.42285896430013 1
1.4997194661931 1
1.7357406347155 0
1.25656615146782 1
1.46989306568442 1
1.40763891946546 1
1.58127552230227 1
1.52785543812094 1
1.59305776086791 1
1.34720571706881 1
1.54916296707117 1
1.72083858133196 1
1.52292426524503 1
1.53752714031839 1
1.47974851903659 1
1.29742602763468 1
1.55302790448973 1
1.73260278832283 0
1.10843198512833 0
1.6003617092833 1
1.25851445842121 1
1.62369252910584 1
1.47404492856907 1
1.50499628892534 1
1.65579715869263 1
1.79469086693496 0
1.78438744668926 1
1.52612691852525 1
1.23262222571905 0
1.72962354045462 1
1.21554281141052 1
1.34337568661784 1
1.58658176578497 1
1.29110719010161 1
1.51430634072735 1
1.53094567908987 1
1.64635906413677 1
1.27472100765481 1
1.29083202849056 1
1.50780200293833 1
1.11863359300087 0
1.33986721199007 1
1.48497795685294 1
1.59698021398117 1
1.48830363141014 1
1.59136502262091 1
1.29943136429114 1
1.56219982997772 1
1.57117823436468 1
1.34830345387698 1
1.42190413599944 1
1.56387891626525 1
1.42943457884474 1
1.51067481490255 1
1.46956835728042 1
1.44095104704114 1
1.47251321333619 1
1.50547735794228 1
1.75155468414744 1
1.66017239394335 1
1.40298480897379 1
1.60376787612726 1
1.52351626503657 1
1.67259270130016 1
1.58873388784316 1
1.46940246516699 1
1.62898075083303 1
1.29986369343675 1
1.45549153342343 1
1.55771188811471 1
1.51257137285982 1
1.81522271345929 1
1.66644808719402 1
1.6148291151298 1
1.57160822650217 1
1.48483132886602 1
1.63802655015779 1
1.57684033242338 1
1.48504501670375 1
1.63190808371747 1
1.42438413640196 1
1.80201651287252 1
1.56580364939499 1
1.40049076390498 1
1.70365863861939 1
1.69081501688426 1
1.5065449095916 1
1.54086479824719 1
1.75460518386804 0
1.66670467312747 1
1.54317960050401 1
1.40177460392957 1
1.06672968574867 0
1.43853788928246 1
1.68676408594911 1
1.387127176687 1
1.46494953621616 1
1.46072836042115 1
1.60244055851722 1
1.31295466766529 1
1.41402497471388 1
1.34018826672697 1
1.63527431105818 1
1.48829228232758 1
1.45315332716282 1
1.53646967066872 1
1.36674806958433 1
1.6399947994011 1
1.63473479884019 1
1.73503503862953 1
1.1418697028653 1
1.72212485215142 1
1.34132854616613 1
1.67257890018407 1
1.42040689589211 1
1.62750423384051 1
1.28650192353705 1
1.27991468773933 1
1.29714892089781 1
1.64937329644342 1
1.4787644657303 1
1.5108888248666 1
1.90386356497196 0
1.51699072248671 1
1.60889098033965 1
1.73867778676958 1
1.4425135639368 1
1.57455890919162 1
1.54952231385721 1
1.52918046617121 1
1.59854817608687 1
1.50663087591204 1
1.78195245420309 1
1.23465658161952 1
1.15575758832717 0
1.63971013125695 1
1.49133165088276 1
1.21015953922817 1
1.3807044613023 1
1.60256561225348 1
1.28829401463224 1
1.37694058805161 1
1.26934354562238 1
1.26437805356542 1
1.47335678934885 1
1.59315827968182 1
1.4203188755652 1
1.67126986658942 1
1.5413963163781 1
1.42380309182822 1
1.77044157434314 1
1.53397714750699 1
1.52554680062812 1
1.59997091121005 1
1.27885423163935 1
1.29034960817937 1
1.54480289420725 1
1.39360543101955 1
1.71478960491662 0
1.70476428765324 1
1.70943402210324 1
1.48586811798668 1
1.42375065554696 1
1.70804290927345 1
1.44390198700261 1
1.5296155346864 1
1.45790107830788 1
1.19648394990202 1
1.17721454134085 0
1.38661697551872 1
1.3301191413455 1
1.18053451230697 1
1.31329804472425 1
1.35959914095529 1
1.49158936285694 1
1.3490390464949 1
1.1432435055359 0
1.4988903535348 1
1.66623827940583 1
1.30045286775944 1
1.1956989792366 1
1.43808563126038 1
1.61147778882926 1
1.74515514743526 1
1.28499175448064 1
1.6670506177734 1
1.61669303092259 1
1.5018739025295 1
1.37527975809896 1
1.43629416807329 1
1.35789445870903 1
1.50917163767918 1
1.45236918108809 1
1.54363458686058 1
1.68602406718908 1
1.46490942736372 1
1.50414894835149 1
1.47782521801056 1
1.3459305157802 1
1.15342563182969 0
1.32059996743894 1
1.38057459411861 1
1.37601047006711 1
1.47410539670298 1
1.71486458781563 1
1.33955185910891 1
1.35058319823209 1
1.54852978539572 1
1.53482914320857 1
2.05452834982334 0
1.47583502286023 1
1.36449747147422 1
1.35126187395172 1
1.43237588031506 1
1.63663104822814 1
1.50678628930595 1
1.69653903679722 1
1.42776083278728 1
1.37270731347002 1
1.35612506550238 1
1.41597224798424 1
1.4363955864939 1
1.62815178444588 1
1.31505744212689 1
1.70767785629667 1
1.25801406360174 0
1.76777676619932 1
1.50483704124543 1
1.52928185533612 1
1.3602281197882 1
1.42105561558554 1
1.49434722973304 1
1.43023004467403 1
1.3128346310949 1
1.40052577148409 1
1.35944821283121 1
1.37667169970084 1
1.75887797668302 0
1.49590124096534 1
1.81857463959677 0
1.53285016983593 1
1.49614466892488 1
1.1590954960406 0
1.42583501742219 1
1.76985996736006 0
1.51854930231908 1
1.66521474323664 1
1.57387960722678 1
1.25266581682345 1
1.30678794512433 1
1.19072832404807 1
1.1727537218098 0
1.6805943036478 1
1.25719968020908 1
1.48709631478667 1
1.39954364295712 1
1.47563738853036 1
1.41245137878945 1
1.29414319198633 1
1.40656323272079 1
1.54004378961623 1
1.39258263630412 1
1.5760250437931 1
1.58819355065517 1
1.71714946569654 1
1.42702630106265 1
1.31481732935291 1
1.7579150343466 0
1.68786173590828 1
1.58600206762521 1
1.42312765918258 1
1.51164007624257 1
1.26563795943316 1
1.42548254735433 1
1.60262152972344 1
1.85693198915802 0
1.62735405476906 1
1.51426537245087 1
1.81856413199712 1
1.17861360004169 1
1.32088754758017 1
1.43238441233546 1
1.3767429218621 1
1.35351031415523 1
1.59694939294268 1
1.55033791385572 1
1.56241115767728 1
1.3692954378921 1
1.56195255465299 1
1.54891951113637 1
1.14860710500344 0
1.63727909792196 1
1.58843047855691 1
1.70598751978155 1
1.23336583686121 1
1.51545988598964 1
1.34570539673723 1
1.18850760278011 1
1.22342591263059 1
1.54185417082877 1
1.44931749218193 1
1.18833908374757 0
1.00059907144906 0
1.62766572168645 1
1.82717569627675 1
1.04992829511037 0
1.45610420160497 1
1.31349955222973 1
1.58715134864785 1
1.24759133475056 1
1.6595545376245 1
1.7100670705883 1
1.33993176794393 1
1.22732113565156 0
1.27387250957671 1
1.57499974670434 1
1.02985494713422 0
1.54859708099774 1
1.45683362733787 1
1.55150388072365 1
1.54166867378057 1
1.30010294130228 1
1.38708355114541 1
1.34919444440722 1
1.3558498842604 1
1.38320421208071 1
1.62339915776888 1
1.14929662334326 0
1.45476109857586 1
1.51626496581072 1
1.44444637702808 1
1.59747637333989 1
1.32546972355289 1
1.78893721605278 0
1.15638718647821 0
1.56171645783005 1
1.49849545537134 1
1.27628669224621 1
1.3651133260501 1
1.79073343376516 1
1.68384898317889 1
1.37526474379919 1
1.3638125114247 1
1.15105755483496 0
1.50490531930799 1
1.45625859177962 1
1.67202365252585 1
1.48425308795398 1
1.44078624241569 1
1.60044735389823 1
1.73163744069974 1
1.56704300910083 1
1.53824101507137 1
1.34436804070038 1
1.3676677660521 0
1.31123418423311 1
1.3062005107991 1
1.12840152839088 0
1.33685781226152 1
1.52022893372876 1
1.38524015227633 1
1.30501480726574 1
1.71044867217494 1
1.96848906336554 0
1.48774601905572 1
1.31810310109256 1
1.43982317071286 1
1.56961515352391 1
1.32274785358912 0
1.43019822265395 1
1.41803160072335 1
1.70852606787304 1
1.45793879142404 1
1.20228367412518 1
1.36266174376646 1
1.61996696703389 1
1.68313843697959 0
1.39240486021414 1
1.96349473992489 0
1.43079141046122 1
1.88979661068169 0
1.71894767758639 1
1.79762792309106 1
1.16952795280278 0
1.39328487019357 1
1.73760753351687 1
1.20686496739924 1
1.31217599136294 1
1.51237863383904 1
1.61400830728272 1
1.22177268651193 1
1.74802254251147 1
1.43354020318372 1
1.5467104816707 1
1.50200147355171 1
1.23906458868012 1
1.28435490533045 1
1.6892833910906 1
1.32841510521866 1
1.28139964156906 1
1.57605464951193 1
1.57946811642082 1
1.53162066521753 1
1.51858537132461 1
1.48972089707618 1
1.48538732030418 1
1.50105136930187 1
1.80593539781484 0
1.49095015396099 1
1.61235566593181 1
1.17690488399352 1
1.45113510414565 1
1.56202867444238 1
1.13420561713138 0
1.57816180142781 1
1.2866908977354 1
1.33861317714708 1
1.54259975750729 1
1.40830140239112 1
1.4295234213425 1
1.46666578703692 1
1.27070998972323 0
1.7587620069126 0
1.59881010432534 1
1.24595720999553 1
1.52705809370342 1
1.15243397422037 0
1.53547444308255 1
1.60520559968083 1
1.34434393105677 1
1.26105458329572 1
1.53005992542291 1
1.69479238318508 1
1.49763368501168 1
1.45570197200019 1
1.45965733850554 1
1.39565844695924 1
1.60169962842096 1
1.47525084186119 1
1.28473202419973 0
1.51395654447714 1
1.77625321132977 1
1.42732942786727 1
1.70886311006309 1
1.34186732181056 1
1.66324980761172 1
1.50726102026686 1
1.41624838673172 1
1.71524741296364 1
1.74718374535128 1
1.65149936752246 1
1.73244399400558 1
1.33572204054457 1
1.19649862581476 0
1.4066884931131 1
1.55314253407353 1
1.68625562581506 1
1.26678146246709 1
1.71700920545072 1
1.587713574589 1
1.82154541443827 1
1.43851928430948 1
1.50584493901543 1
1.5291115658698 1
1.77079109204754 0
1.66143416397359 1
1.58544193139792 1
1.58775607281994 1
1.66206413834581 1
1.52649007206927 1
1.66118929934211 1
1.68920987350907 1
1.52460971419744 1
1.44074190891407 1
1.65262184926429 1
1.42994390977289 1
1.69783645288065 1
1.79193969309736 1
1.26338632522404 0
1.19685349148832 1
1.3130978986223 1
1.24559207519798 1
1.59419338168573 1
1.54095985645934 1
1.30746747296952 1
1.31142101080603 1
1.71666660009655 0
1.53534748869982 1
1.55418412215634 1
1.61116691888285 1
1.46105310922199 1
1.41069184420979 1
1.74964944901729 1
1.38965198494387 1
1.47693349397878 1
1.39397943117267 1
1.49807690320766 1
1.76741281039578 0
1.68253444943525 1
1.26337257321464 1
1.62494195706457 1
1.43240297621144 1
1.47428396513635 1
1.28508852378064 1
1.46791659598611 1
1.50943196624133 1
1.35211690379987 1
1.42385061015364 1
1.50412090560749 1
1.67479601343706 1
1.21318008745959 1
1.48915511786098 1
1.56650183586887 1
1.66129493585353 1
1.60834421737117 1
1.11473810222062 0
1.42397316622015 1
1.44589636601609 1
1.52704748900264 1
1.51745243716298 1
1.65145937361487 1
1.40365408929659 1
1.37310906390183 1
1.57801886919979 1
1.27121815322874 0
1.55086605584721 1
1.46693245078979 1
1.58012031421248 1
1.37765340191464 1
1.59459314368274 1
1.18308737938799 1
1.38833895223072 1
1.46383020961165 1
1.40072259891423 1
1.51284314894067 1
1.60234136899762 1
1.40281120382834 1
1.18721583449906 0
1.41192500920259 1
1.63391719177349 1
1.35056893982936 1
1.56167289657108 1
1.90623783730267 1
1.5330226050606 1
1.31691837127406 1
1.35389256576564 1
1.53028289596336 1
1.50493313142866 1
1.44785443754836 1
1.70119549222605 1
1.41311198086568 1
1.48603511276896 1
1.34598322015935 1
1.56595271323603 1
1.57259640627897 1
1.33883360367422 1
1.49910112197162 1
1.5476334995484 1
1.50513250214835 1
1.56370684703957 1
1.51662624233835 1
1.15779282569002 0
1.43373771870868 1
1.65550305538005 1
1.66588336194816 1
1.39646457574737 1
1.62724003253451 1
1.6728101059346 1
1.3119764494807 1
1.43584314936126 1
1.53787567601125 1
1.45096701955555 1
1.39859533522685 1
1.06909421720857 0
1.66855990894791 1
1.52390833718643 1
1.69130334468502 1
1.69706080539471 1
1.28282034997814 1
1.54286373820443 1
1.53406724908993 1
1.82612873738934 1
1.34111229619436 1
1.42679794963965 1
1.39060862170846 1
1.45584778708443 1
1.39517250966099 1
1.16284602095816 1
1.5099467982298 1
1.4131457557325 1
1.32822223695316 1
1.67388764808561 1
1.2444913926822 1
1.25691683487006 1
1.30149397936278 1
1.3956877394942 1
1.30692463168078 1
1.28865863310239 1
1.50042762739434 1
1.37227751267725 1
1.72186869962837 1
1.7813983175445 1
1.69941062095761 1
1.34366183215288 1
1.58521160269898 1
1.43778871848305 1
1.33207321351027 1
1.28244546924005 1
1.65837642635676 1
1.63674817311258 1
1.79122865086763 1
1.50442168051337 1
1.47350363961429 1
1.55117081727879 1
1.45271370102984 1
1.74762552662462 0
1.31779826790458 1
1.3381349758819 1
1.79934668778622 1
1.27176096643941 1
1.52833876782658 1
1.58883666233297 1
1.65316410379923 1
1.60366671349241 1
1.46256493650282 1
1.44791788855163 1
1.40097681687215 1
1.48992455205886 1
1.48914970663798 1
1.4764516362175 1
1.714775768538 1
1.68481366598412 1
1.56661285078648 1
1.23300096246873 1
1.51610956943133 1
1.43364183667834 1
1.3382397803789 1
1.87479260664286 0
1.42784929890372 1
1.56766017087442 1
1.37259392179095 1
1.78330122037341 0
1.51102594393039 1
1.42854530893633 1
1.52645983782728 1
1.50148679216096 1
1.70612835001689 1
1.35907123290392 1
1.3263063871634 1
1.44175658357875 1
1.46284598524286 1
1.27085791462483 0
1.36943194888452 1
1.36955187637379 1
1.32403373306203 1
1.34834380180832 1
1.69796937707889 0
1.54753505527063 1
1.38138897322231 1
1.51190180671155 1
1.59568349932723 1
1.33422950176869 1
1.45211500414013 1
1.35716308589356 1
1.68999079848987 1
1.22175577752976 1
1.18136903707933 0
1.55448411451325 1
1.62878037782055 1
1.34885335329389 1
1.57194883020191 1
1.25801679491094 1
1.38773623014945 1
1.45083177885665 1
1.34649835954832 1
1.38847379126181 1
1.58432359483462 1
1.54427288479465 1
1.42435186481843 1
1.24584567955981 1
1.65544050678034 1
1.86811996112442 1
1.22248040250583 1
1.83501751936526 0
1.46777642882755 1
1.40590699995413 1
1.3552139434586 1
1.53410149747516 1
1.22651335324072 1
1.56396301656251 1
1.62265999170011 1
1.23905228066496 1
1.31320718079314 0
1.38962544813877 1
1.50070782441059 1
1.98262114542946 0
1.42187991637627 1
1.64669706260349 1
1.22580897518792 0
1.43615392800804 1
1.42867199432036 1
1.44485574592598 1
1.44291069242851 1
1.37968373935775 1
1.48927970813805 1
1.55312819360541 1
1.26265132122051 1
1.76418749290783 1
1.34818461465722 1
1.8119085426009 0
1.45279698195963 1
1.65880594288716 1
1.26141305663103 1
1.44879669623273 1
1.55475400537346 1
1.35359828201241 1
1.35352530949604 1
1.50024957853514 1
1.58960528580459 1
1.36774664846435 1
1.37320319908419 1
1.42916428675211 1
1.80352880559764 0
1.28659006539332 1
1.3980947948361 1
1.49490477167061 1
1.25561315622053 1
1.42223076002386 1
1.52717499417278 1
1.59611577198773 1
1.43385301983485 1
1.35684648982408 1
1.53509988803203 1
1.43754878112319 1
1.5253856647553 1
1.60601653185408 1
1.70048435338878 1
1.67356310297196 1
1.2337543824894 1
1.62123350912237 1
1.48321678572833 1
1.30502113192711 0
1.5598521673694 1
1.67132041100592 1
1.5518318739497 1
1.73593414525915 1
1.3770711837231 1
1.27345477966517 1
1.5892611635037 1
1.57725163277205 1
1.40900388814011 1
1.58396813494722 1
1.58477950191833 1
1.71515496534656 1
1.641987159663 1
1.1839211869575 1
1.5384418198577 1
1.23137220389629 0
1.58432119796727 1
1.47368969641228 1
1.49648553667799 1
1.78066929524863 1
1.62055548494005 1
1.55342625701182 1
1.64780416692889 1
1.69592161940399 1
1.5448123815451 1
1.62849448817275 1
1.75581430368551 1
1.68615867632962 1
1.49967846368736 1
1.80800484495005 1
1.59846257962376 1
1.61801041790158 1
1.21044679093995 1
1.00259264510279 0
1.54945192882006 1
1.54229954853152 1
1.62036827288021 1
1.50053226618094 1
1.72196724542846 1
1.25919355289609 1
1.48774385588545 1
1.69723867282601 1
1.42220310737309 1
1.375374635796 1
1.36672990120237 1
1.54739086407757 1
1.6380922514261 1
1.5355089607669 1
1.48122305947451 1
1.50262716660036 1
1.51780169906711 1
1.29748570672861 1
1.47779492317274 1
1.62188786905245 1
1.50312314146759 1
1.39362236976692 1
1.79165650537247 0
1.81215990346849 1
1.58262633669348 1
1.55819493198601 1
1.41581950749952 1
1.27507229576115 1
1.24704068635584 1
1.39401164125425 1
1.49719742497627 1
1.42111933779105 1
1.61709195077152 1
1.30648870055641 1
1.61270303479271 1
1.57864159072994 1
1.47118017003839 1
1.54893363946044 1
1.51886165844361 1
1.60951836583374 1
1.47972587917115 1
1.56329791938105 1
1.31689985261029 1
1.33424473896526 1
1.47715999529091 1
1.26668233331649 1
1.48383518835201 1
1.40156005235212 1
1.35849423879408 1
1.59424600147732 1
1.49006480909862 1
1.48575992026503 1
1.54968004224386 1
1.81848369228822 0
1.59941954861002 1
1.37612294920904 1
1.59738890944984 1
1.7200962908674 1
1.3715057848558 1
1.34515694484058 1
1.61142289555521 1
1.65127315339402 1
1.61790601556136 1
1.34642393602278 1
1.37931865646509 1
1.28411408710399 1
1.54953610110279 1
1.69860576815889 1
1.42604613991351 1
1.44121211621378 1
1.5623782472118 1
1.63101374566679 1
1.41220904766248 1
1.73052673584903 1
1.54128217882863 1
1.73565556939852 1
1.38022702376038 1
1.41330322067867 1
1.44481835913815 1
1.51121404042886 1
1.44326484586352 1
1.59386289055088 1
1.58193462334027 1
1.72760563449056 1
1.49361867448097 1
1.39462633720246 1
1.43232536758811 1
1.3501080733244 1
1.3162762363493 1
1.6264950329697 1
1.97055508638354 0
1.43041847140158 1
1.63234873713375 1
1.36460068283111 1
1.3519771131168 1
1.65022884470315 1
1.47386085334641 1
1.37816940011941 1
1.57961900228926 1
1.32915263553768 1
1.84988580611433 0
1.55793283430643 1
1.50129934617062 1
1.4429565647852 1
1.22702779477313 0
1.56117270483325 1
1.18121654779675 1
1.53602186203859 1
1.51895265432188 1
1.66309626162397 1
1.40316284031004 1
1.52333913304079 1
1.72197838480364 1
1.51471093719705 1
1.37398038687558 1
1.42095143608047 1
1.66092080136727 1
1.58923037415548 1
1.34210085125706 1
1.65349138194185 1
1.35273384209164 1
1.72352143705266 1
1.37050109296749 1
1.40349168631987 1
1.65141794360951 1
1.42661756172264 1
1.48497737712455 1
1.34533537829344 1
1.55885058151176 1
1.49194785402788 1
1.62706649123114 1
1.50743161358586 1
1.39365287310219 1
1.17617858516599 1
1.43751582928489 1
1.66788061252978 1
1.56953609069564 1
1.75244495328456 1
1.33976356623474 1
1.41624840598263 1
1.22546312059507 0
1.61676951594811 1
1.49035096370632 1
1.15922386944297 0
1.60989857962681 1
1.44930627946006 1
1.51179324838998 1
1.34056796783799 1
1.30876522566289 1
1.41959413785564 1
1.56868880490318 1
1.35252497751429 1
1.58918258785114 1
1.31646743369809 1
1.37663340911352 1
1.3304169931476 1
1.38797934310781 1
1.21564658748177 0
1.29003351500546 1
1.30275877623752 1
1.36881453220011 1
1.53629760711983 1
1.31658976429426 1
1.61278390230525 1
1.60754226369302 1
1.42658423867492 1
1.50060130808496 1
1.60415454903327 1
1.68443224302442 1
1.56137787283424 1
1.44397446152838 1
1.74245736682018 1
1.33069831909382 1
1.54576888894107 1
1.57911928838587 1
1.32596766363941 1
1.47438183424156 1
1.66298910481394 1
1.38046750284409 1
1.40927982723963 1
1.51772776400083 1
1.74564872539666 1
1.63418139056289 1
1.58524018285284 1
1.38827167142883 1
1.7432391396762 1
1.69446351079587 1
1.25791239411761 1
1.45750344177914 1
1.66181995467519 1
1.52520571121914 1
1.5250611634652 1
1.72995145608821 0
1.54789006185527 1
1.27396508827065 1
1.42966087899681 1
1.86659252475786 0
1.47373951096168 1
1.31905875587951 1
1.28849579408617 1
1.23127169230887 1
1.4417482335892 1
1.58799088510789 1
1.84243101398907 0
1.50983572093492 1
1.38691332076252 1
1.52872541169379 1
1.48138700938453 1
1.40669449916715 1
1.39784190214963 1
1.45741846343914 1
1.61442252226337 1
1.59453884209566 1
1.46201958135614 1
1.40191795946179 1
1.30793689648226 1
1.57533852330614 1
1.60992662170478 1
1.38306642180831 1
1.24930522257595 0
1.76405818309811 1
1.22434896758136 1
1.32943519636872 1
1.31568742395147 1
1.42731828916367 1
1.47793804656155 1
1.49420382718187 1
1.59479677878486 1
1.35896983474133 1
1.35197837543229 1
1.33055507660636 1
1.60201452732359 1
1.52560413507418 1
1.38832970442964 1
1.64479792657392 1
1.74228762071484 1
1.64676719802187 1
1.66379607387048 1
1.62797927938049 1
1.51344885486384 1
1.63737040696087 1
1.4433767659499 1
1.50918407222018 1
1.71810094023905 1
1.68427500235671 1
1.62417082852871 1
1.68888634237652 1
1.66111273821003 1
1.45362907839102 1
1.36176129592099 1
1.51721868918404 1
1.26156045331896 0
1.58425265682967 1
1.58707206099168 1
1.46257870705452 1
1.2765726934062 1
1.66632939423196 1
1.64148676240583 1
1.40311877046861 1
1.52712771048855 1
1.57720601973978 1
1.5741560911024 1
1.15550735556042 0
1.40434211622316 1
1.25339572386182 1
1.51729026982894 1
1.57200676880149 1
1.39425918498974 1
1.40000574420468 1
1.35769949819492 1
1.50727306946004 1
1.37596844799602 1
1.36387119188937 1
1.78849259988919 1
1.52366476415601 1
1.17713971177233 1
1.21162081757616 1
1.59102760615881 1
1.48402426636476 1
1.4488065536764 1
1.56549510593457 1
1.44219288586986 1
1.40555983909581 1
1.60164604560908 1
1.36002240005806 1
1.56041992149179 1
1.42992769466251 1
1.69280318804472 1
1.61201361849469 1
1.64445932246988 1
1.45627316810515 1
1.12043192355733 0
1.41201830379762 1
1.29397113960717 1
1.62975707115502 1
1.62963027811578 1
1.62560318900845 1
1.6279204087544 1
1.41933315681394 1
1.41467635869808 1
1.66274040593232 1
1.42788830516943 1
1.56143669865901 1
1.26108692111843 1
1.40318557014384 1
1.59520600229518 1
1.71141665738481 0
1.55597004493661 1
1.41667995384489 1
1.49668940930162 1
1.51069615416274 1
1.6103837973484 1
1.37751564046549 1
1.52602082079421 1
1.56955413780807 1
1.62366249775072 1
1.69606763041959 1
1.19598562062079 1
1.085221502407 0
1.60457581588483 1
1.42334336756101 1
1.71723959857187 1
1.61583642864814 1
1.36339964402659 1
1.58079056701799 1
1.73937868938835 1
1.90420917791574 0
1.46087743106119 1
1.54616377193825 1
1.3506806845433 1
1.5327545903427 1
1.39673976027492 1
1.65512944706057 1
1.81998462256731 1
1.44231312573272 1
1.4948638642471 1
1.87264446848499 0
1.66541856589058 1
1.55413424353703 1
1.68562762486667 1
1.40535304084533 1
1.58272063072068 1
1.69277903257827 1
1.59626946148934 1
1.17055781269407 0
1.32174145125016 1
1.72525791509589 0
1.45405551956926 1
1.74813144323964 1
1.3987036842912 1
1.27126423940399 1
1.53032630955329 1
1.58425590898548 1
1.54210003538402 1
1.36689467975864 1
1.56981324132274 1
1.6169850982994 1
1.43577565284469 1
1.36812016339886 1
1.60115643386414 1
1.51658557115799 1
1.37389238377776 1
1.27098091543774 1
1.60308906871095 1
1.292202060645 1
1.37309229914738 1
1.66183112079502 1
1.50002191853007 1
1.39889891274536 1
1.5108177301929 1
1.40076234644307 1
1.49944340697096 1
1.38523986719223 1
1.76175596585238 0
1.28349248509134 0
1.49565740671847 1
1.27142435360383 1
1.4372214343305 1
1.64598076201631 1
1.46938277167921 1
1.69635411689708 1
1.27082986274256 1
1.41369158162983 1
1.3480771624887 1
1.71528407774032 1
1.50653949344125 1
1.73617421055464 1
1.26050551929115 1
1.53016705597351 1
1.27247790567849 0
1.42155321111079 1
1.72853476180923 1
1.2635594699545 0
1.54860902188077 1
1.54697159317315 1
1.87781321991622 1
2.0015330480544 0
1.6261179010049 1
1.57129231060094 1
1.54235116299074 1
1.43317267520409 1
1.37577185511117 1
1.43849927871795 1
1.55033630082597 1
1.4623381220436 1
1.26950291125909 0
1.64397911980085 1
1.49292980938749 1
1.53254339660078 1
1.55542183871879 1
1.39503286775027 1
1.68408606026227 0
1.26984322454848 1
1.27479395828516 1
1.48281581492509 1
1.35675605077391 1
1.43828224489701 1
1.55013969535797 1
1.39143936492474 1
1.29781810591069 1
1.31522617559574 1
1.39229790478614 1
1.46061928594276 1
1.33635380256059 1
1.54180306148928 1
1.33998923471369 1
1.53381337399684 1
1.46311539643507 1
1.48532220054504 1
1.41023670984124 1
1.41956233380479 1
1.60890277064057 1
1.63791095721557 1
1.42348756283131 1
1.85338328993779 0
1.44882204325661 1
1.27956740069844 1
1.63793684715715 1
1.36590205533061 1
1.62629154605216 1
1.10061122262561 0
1.47192390015612 1
1.55092405106827 1
1.50636924247995 1
1.41707628146048 1
1.5199915034539 1
1.56489531220177 1
1.31467758838347 1
1.88194495388329 1
1.55782332978778 1
1.1406557295073 0
1.37047161703468 1
1.46890077196224 1
1.46228165032914 1
1.16061062181886 0
1.34851858489359 1
1.54681760617378 1
1.74478975922079 1
1.50046602652421 1
1.26707893207556 1
1.42896805626803 1
1.36183602562997 1
1.51280403360907 1
1.51959293113772 1
1.292059331366 1
1.46486426199888 1
1.31778490549901 1
1.42229002390283 1
1.44784339906143 1
1.41470573561755 1
1.34825934763395 1
1.57090661756694 1
1.63163180680797 1
1.63232176825289 1
1.64854174755977 1
1.39964758891594 1
1.34963838792712 1
1.53660407745106 1
1.55705338179594 1
1.47869867259208 1
1.40989826052582 1
1.47146928867466 1
1.56058489239443 1
1.46479344414687 1
1.39535153671718 1
1.44231146084789 1
1.6968214914875 1
1.3751027822178 1
1.61742088137166 1
1.6777190001426 1
1.53463513129098 1
1.62480023609395 1
1.50937771714749 1
1.1099184148708 0
1.5057962556574 1
1.54749941816437 1
1.61508768009119 1
1.42218036775164 1
1.37362098103494 1
1.41044838722476 1
1.70282145691392 1
1.71996994594591 1
1.72495603215061 0
1.62450320075453 1
1.8357112752928 0
1.71547173643996 0
1.3962026516723 1
1.3962423581626 1
1.12647487068525 0
1.32590940032354 1
1.60296731694081 1
1.42172032893503 1
1.63801103205716 1
1.52510959481389 1
1.43577604901353 1
1.7334034558124 1
1.66258855131549 1
1.54069256573042 1
1.53836844388704 1
1.7635983610132 1
1.37901509273488 1
1.540005828494 1
1.64762936079526 1
1.4187979242636 1
1.36561340753836 1
1.63274885744589 1
1.36112385383057 1
1.68864050656351 1
1.49555284202949 1
1.58353738856253 1
1.67881751099043 1
1.51981540828862 1
1.17220072855112 0
1.50921874069324 1
1.41116106626766 1
1.74603792891302 1
1.52821921394378 1
1.56416460058812 1
1.80363869482269 1
1.14497853034443 1
1.374324079331 1
1.35435834141245 1
1.37777435604032 1
1.27230201706987 1
1.49226389070029 1
1.54665152500288 1
1.31680184891215 1
1.55951489204782 1
1.33970883851448 1
1.53457306279311 1
1.52746213029383 1
1.83044681056938 1
1.40037089557523 1
1.3167789759638 1
1.71003471631956 1
1.32007053180507 1
1.63061867385273 1
1.77230021495837 0
1.41234426649201 1
1.44114695087222 1
1.52452521079527 1
1.41422131156377 1
1.42257878359639 1
1.70942124197808 0
1.70355976195851 0
1.68298980062299 1
1.56413545297851 1
1.51047746504921 1
1.77442090687212 1
1.94035289404602 0
1.41919635298164 1
1.66686683917538 1
1.5360334221088 1
1.76536833666155 1
1.45952292264197 1
1.49144872255 1
1.40291701659741 1
1.68500897979462 1
1.48536996907613 1
1.43106276636495 1
1.62547330431359 1
1.39540812636181 1
1.58979078083652 1
1.20700778615797 1
1.50397143127346 1
1.50960734217073 1
1.57956830765437 1
1.38723043408215 1
1.43993504846919 1
1.66451759976556 1
1.44857236719432 1
1.58136483359541 1
1.47638154370138 1
1.68343902051531 1
1.64129198126441 1
1.38065012521182 1
1.4094999778721 1
1.6543267866934 1
1.19857929274445 1
1.65971357742677 1
1.32767867858088 1
1.57448959237825 1
1.67084439988299 1
1.55522666996427 1
1.69571507579715 1
1.4950070657046 1
1.47759697989299 1
1.4014976952125 1
1.60871158610474 1
1.46456004598488 1
1.67797850416713 1
1.69773249046757 1
1.77268062492481 1
1.40496512703525 1
1.41556056205964 1
1.37925763764953 1
1.42114135526174 1
1.7877071936621 1
1.19438182558477 0
1.4877523908255 1
1.37119467990353 1
1.622296863797 1
1.48081281731539 1
1.58809780340779 1
1.46680103620405 1
1.54151645688456 1
1.73727881125989 1
1.67657240858535 1
1.53772387626928 1
1.3020347197933 1
1.74758523574822 1
1.43786451063797 1
1.67097528265922 1
1.34167306217837 1
1.60405312180241 1
1.69031608919428 1
1.24513965722222 1
1.31438624944634 1
1.67613507185669 1
1.38876235338377 1
1.66466769977366 1
1.52881766063721 1
1.45586628542464 1
1.45618380046255 1
1.55878866226441 1
1.53338018825145 1
1.6618718770288 1
1.52769703898653 1
1.50637353993257 1
1.50010754086346 1
1.8157155045513 1
1.52758936402924 1
1.20132146908514 0
1.36547478058048 1
1.40303591573863 1
1.45790451689311 1
1.50275871115067 1
1.44135948535863 1
1.36905084604471 1
1.21021345428208 0
1.54817042623745 1
1.21306213285476 1
1.65765516773031 1
1.73797039209675 1
1.37299421088558 1
1.49950530064711 1
1.55841400005715 1
1.2846351751457 1
1.44618103522253 1
1.45686836504622 1
1.57745551491857 1
1.45122137563988 1
1.39303272971962 1
1.32629045190034 1
1.83342371693495 1
1.74607528009555 1
1.44354211353683 1
1.54674362621875 1
1.1312451175432 1
1.28770008634066 1
1.19100105562179 1
1.51479746893287 1
1.48414836607973 1
1.75777282235458 1
1.46558422022087 1
1.5236473791141 1
1.6491327595386 1
1.65783347417805 1
1.1833768119886 1
1.627621349775 1
1.72007801182202 1
1.19841607632978 0
1.30366583150711 1
1.46538869135296 1
1.44735629921772 1
1.76960610189646 0
1.79740981356621 0
1.57396020457583 1
1.52696278318686 1
1.51417138024005 1
1.30274224624865 1
1.38575191406731 1
1.40139968069431 1
1.49809486750095 1
1.4457407524213 1
1.55092425097743 1
1.48584546186227 1
1.5572129259279 1
1.22739354887905 1
1.63104468382149 1
1.39195054621404 1
1.3679392542767 1
1.64305284898088 1
1.27419417930206 1
1.46851724292214 1
1.55144380979533 1
1.44077602198684 1
1.44266882937356 1
1.4050325695517 1
1.59359949811964 1
1.46690718004582 1
1.42314433881277 1
1.41073275027117 1
1.50261942020782 1
1.66459910390819 1
1.63881354362455 1
1.60113780073815 1
1.42962213545432 1
1.40094598838519 1
1.54232781895241 1
1.60935470200975 1
1.31129919704882 1
1.45487171711487 1
1.59281567659985 1
1.41758346468559 1
1.64968510494113 1
1.20675036004173 1
1.60533916741821 1
1.57760049697557 1
1.37659856453248 1
1.54505055785064 1
1.17373268262423 0
1.46952288212125 1
1.47915297215939 1
1.39143903913986 1
1.52716471219751 1
1.56263247778842 1
1.51137369633986 1
1.53843174992894 1
1.33358995709064 1
1.58849167361176 1
1.36678220847222 1
1.40297777650509 1
1.4853251355993 1
1.32903459014709 1
1.37893546809331 1
1.45030629217945 1
1.67512787178201 1
1.45095963994424 1
1.58046171260737 1
1.58047319330461 1
1.5056376662981 1
1.42685881883776 1
1.54989949538871 1
1.45659616780188 1
1.55293777618243 1
1.4694790419746 1
1.53482781794109 1
1.41999528253411 1
1.43856134753553 1
1.65031668955678 1
1.27908925314516 1
1.54654182633975 1
1.7899860270434 1
1.51424454450773 1
1.56162012749701 1
1.66885594731483 1
1.46275269886062 1
1.18874929057735 0
1.3460817076123 1
1.61924446971044 1
1.34861931823365 1
1.43983071143068 1
1.30972419557196 1
1.63987651178075 1
1.21809621439353 1
1.2610124053656 1
1.37966273135994 1
1.29572640853614 1
1.33100534813848 1
1.26490687949953 1
1.72395685463136 1
1.30706622791978 1
1.34987600768954 1
1.47143410854446 1
1.60613797911323 1
1.25164485780399 1
1.57971250412754 1
1.59841248864994 1
1.61065704208581 1
1.08962544618805 0
1.62800973126393 1
1.85639024790578 0
1.56827910373957 1
1.29252990460308 1
1.11099736378929 1
1.36919051065647 1
1.71658889057437 1
1.71565263013411 1
1.82755997351146 0
1.61920758660291 1
1.41909571344073 1
1.65461898187076 1
1.57832224534004 1
1.7212979117674 1
1.48067377254227 1
1.54440116803273 1
1.66976567564808 1
1.27889549293951 1
1.71032902161826 1
1.77464714755728 1
1.8487329001919 0
1.46658349466039 1
1.46197741216069 1
1.41323391095782 1
1.80217418367314 0
1.49254116421058 1
1.36237651372029 1
1.18155545172229 1
1.51731194542432 1
1.52059739395701 1
1.67296812101416 0
1.41851992727984 1
1.4504048050965 1
1.55575788794032 1
1.44011778518506 1
1.68308287818734 1
1.41409484529183 1
1.43375086669054 1
1.35917209151005 1
1.29096208457339 1
1.61481163251498 1
1.38980996836542 1
1.24226617441332 1
1.81588360432031 0
1.52899096435347 1
1.36724254277778 1
1.46968135430755 1
1.4640843882652 1
1.57419726574636 1
1.4139138690639 1
1.44150570678893 1
1.6431520117915 1
1.56720489610456 1
1.68485096897429 1
1.77360949272735 0
1.66841027563274 1
1.7150367308274 1
1.48391050260201 1
1.55576755807361 1
1.34458295152328 1
1.42397799199344 1
1.17939606835958 0
1.57864533144198 1
1.32804426541636 1
1.43620820198086 1
1.35602290495352 1
1.3128734457315 1
1.4399469448064 1
1.3623700056514 1
1.4734523817489 1
1.66240877757834 1
1.59559536788326 1
1.78996585792477 1
1.329287811982 1
1.7013080083327 1
1.30048411899157 1
1.35072645708028 1
1.51579895065965 1
1.17277478439089 0
1.42583519146412 1
1.59511501641815 1
1.30864919157703 1
1.39104859891372 1
1.47465336203658 1
1.39033611346188 1
1.34877107469744 1
1.56048673202002 1
1.34629157632962 1
1.20207841099762 0
1.63018669574517 1
1.39874762723904 1
1.3259545789454 1
1.39423724577797 1
1.44527417355111 1
1.33568537661986 1
1.28953320910244 1
1.35306216106463 1
1.34538952932056 1
1.48593960062695 1
1.34944390700262 1
1.74811218977532 1
1.55320681134743 1
1.37786151692496 1
1.56454714598784 1
1.41180793482967 1
1.33874161760132 1
1.46112208517192 1
1.27173959531317 1
1.39177278862795 1
1.6696680809648 1
1.4040269110486 1
1.40569254050996 1
1.44203429017355 1
1.53571947841825 1
1.72288276108413 1
1.39495349057966 1
1.58363145996768 1
1.40535149736602 1
1.75639853175938 1
1.45301082029844 1
1.33719230621422 1
1.40083645377894 1
1.64888278175743 1
1.6104074082087 1
2.02928254745299 0
1.68513322634122 1
1.61342219538169 1
1.55936444809705 1
1.36606682818527 1
1.73594131907986 1
1.32748824124369 1
1.29681634321462 1
1.30934530159235 1
1.42659384627977 1
1.28444002693178 1
1.9471978806554 0
1.68268220631388 1
1.68787464443259 1
1.49394952457949 1
1.52458425894596 1
1.29944572769572 1
1.48359490280418 1
1.45448279207473 1
1.47719127075682 1
1.6255044787868 1
1.68415537589223 1
1.53826357527896 1
1.69309795145458 1
1.35804278570604 1
1.24234332896371 1
1.37399121175679 1
1.34670647070191 1
1.38028778369262 1
1.31752928120031 1
1.30453675461882 1
1.47114303072903 1
1.14430972641328 0
1.13719137133751 0
1.63669453420679 1
1.21305647952703 0
1.52842996791491 1
1.22106506872546 1
1.32587561660389 1
1.55263808493449 1
1.40367260947437 1
1.33086739933003 1
1.57000343480569 1
1.66281575092365 1
1.57581137436235 1
1.49467498187978 1
1.57221080779792 1
1.62443200101114 1
1.39238191114955 1
1.65204483404285 1
1.46014764622228 1
1.35189435886011 1
1.41490786379197 1
1.61941619464962 1
1.20376229607089 1
1.40062330483409 1
1.2844055414732 1
1.71940709731908 1
1.56636331185118 1
1.54404591414238 1
1.40835806862665 1
1.59568439489614 1
1.50795886 1
1.28238574849296 1
1.45827228156885 1
1.36600622078655 1
1.55547982344444 1
1.7068560936635 1
1.72310731177854 1
1.59242268043732 1
1.39986570515984 1
1.89872110175693 0
1.42248525450743 1
1.4906723239716 1
1.60477244586979 1
1.35710701046253 1
1.49627821239077 1
1.96103880908884 0
1.42220068162385 1
1.6121968253979 1
1.69075506225927 1
1.46687877739368 1
1.62742044432306 1
1.39297142521615 1
1.6966352993832 1
1.52872463073361 1
1.5796236587552 1
1.03092805212301 0
1.5372004627083 1
1.53515385246313 1
1.16761546009743 0
1.2850860293569 1
1.19783926580726 1
1.49887185197715 1
1.60977377867002 1
1.27888736523636 1
1.54102475990354 1
1.40096935493611 1
1.31055242548141 1
1.47782491728398 1
1.56210565400009 1
1.53796368608186 1
1.45784801018382 1
1.21168975975105 0
1.35394949743634 1
1.77890829629199 1
1.4206888694365 1
1.53662195401068 1
1.67241635996741 1
1.55927956854581 1
1.20581959983323 1
1.41359013690279 1
1.5781383451037 1
1.5126869882169 1
1.24122497763194 1
1.71881604846254 1
1.44453000429371 1
1.4718302625528 1
1.63715473069888 1
1.48674827623874 1
1.5511861651465 1
1.4580154766325 1
1.46057962750351 1
1.42847226780538 1
1.61154955262998 1
1.5096844852063 1
1.60809668900893 1
1.48045220119556 1
1.25051171183455 1
1.41620109262957 1
1.55163286585661 1
1.42213669593183 1
1.7183460784997 1
1.27785274165073 1
1.58944032256793 1
1.27775866242911 1
1.3475207174478 1
1.1965022306266 0
1.7619821150363 1
1.46651119943967 1
1.71937670446522 1
1.48749510384506 1
1.44137513445032 1
1.53244240227585 1
1.01232358570585 0
1.18217298919106 1
1.38897955984574 1
1.50988185450452 1
1.50450067239486 1
1.61274879591815 1
1.21490997360005 0
1.44618623901418 1
1.43318193559706 1
1.46111452370084 1
1.75230738388119 1
1.5603756246005 1
1.51081903651508 1
1.38073304592916 1
1.63043711823443 1
1.54015419706835 1
1.69657999193739 1
1.49002336309753 1
1.37447689002707 1
1.40772163254962 1
1.5799848155824 1
1.52721625408981 1
1.38882681765545 1
1.3881386787502 1
1.5647783647258 1
1.53439006128148 1
1.35172239649738 1
1.47815009690638 1
1.59670280101871 1
1.46218136349816 1
1.30020493832471 1
1.60352368217815 1
1.37712992782055 1
1.18816408786317 1
1.66277290224832 1
1.66703193198168 1
1.85813760878744 1
1.34077091959171 1
1.58701305974001 1
1.68056463878875 1
1.3477539341243 1
1.37704872885756 1
1.66664341112653 1
1.69986772429653 1
1.3307953399985 1
1.38365220446239 1
1.6370473340845 1
1.51565556444123 1
1.60222324890118 1
1.40263150873899 1
1.26627641190773 1
1.05310734852914 0
1.45573939945819 1
1.60097823699446 1
1.61520400401188 1
1.5965451559558 1
1.57185212448603 1
1.31496511726012 1
1.65900907997962 1
1.44466437491792 1
1.45572271025147 1
1.63907970710962 1
1.36566202896425 1
1.39413955314005 1
1.60472021571776 1
1.30341745326533 1
1.73704339849011 1
1.57431591011719 1
1.38655628657512 1
1.52462579692356 1
1.40152429117797 1
1.40802443986755 1
1.29604203193283 1
1.34016327158246 1
1.21294585936407 0
1.55024999179488 1
1.35701125114947 1
1.66804447194057 1
1.56916230363797 1
1.49662150637322 1
1.66375576302184 1
1.63580066688263 1
1.70108118596107 1
1.19008325379761 1
1.27274248753527 1
1.66049131304585 1
1.81682916303264 1
1.59749102241523 1
1.48798648233782 1
1.63582205596135 1
1.2188907189881 1
1.51478573327821 1
1.81430328451634 0
1.55839308594156 1
1.33639137993728 1
1.6968677959693 1
1.75849342114243 0
1.81395332358567 1
1.65352337846193 1
1.4661962101191 1
1.63535580351417 1
1.64349312108222 1
1.58221540425122 1
1.52662627866067 1
1.47357477234328 1
1.42517738153899 1
1.46824777740327 1
1.53395320058352 1
1.54275108795464 1
1.53321616626346 1
1.36253203207667 1
1.64014436372832 1
1.35275088083274 1
1.5162313680475 1
1.16021412071577 0
1.49160053933793 1
1.51281582243017 1
1.75696974727764 1
1.37392929651648 1
1.67956711881478 1
1.6214441782347 1
1.57211554536764 1
1.62629817652699 1
1.48404257929989 1
1.39638335322071 1
1.53221832356912 1
1.7483902681144 0
1.75045449843849 0
1.52894314069051 1
1.51497047402691 1
1.62266094006888 1
1.47723452134306 1
1.52713351444354 1
1.41212977005052 1
1.29929506002143 1
1.57791186420517 1
1.36434287951242 1
1.57968430101318 1
1.45227756165915 1
1.53899229785765 1
1.26821144063776 1
1.64819247820874 1
1.46198500405717 1
1.54984949430153 1
1.43673996019755 1
1.31755588476555 1
1.76036009340943 1
1.49386896039018 1
1.65979259947683 1
1.48716720358483 1
1.39673341079019 1
1.54928038471501 1
1.64834042533887 1
1.19875969163537 0
1.70119455920931 1
1.66110478829385 1
1.45463972943925 1
1.26845911990933 1
1.40791751055825 1
1.77616452808555 1
1.5690955942913 1
1.63649437098898 1
1.33901293638875 1
1.38172275310813 1
1.48029159812931 1
1.52465491725938 1
1.29450357575683 1
1.8527731161404 0
1.78727134556718 1
1.60786756112016 1
1.51566063998186 1
1.77697070334968 1
1.15057925671733 0
1.43507607456517 1
1.44557169395334 1
1.32037143567183 1
1.59373408152695 1
1.59032198016399 1
1.35733393763662 1
1.71227689955417 1
1.59113243569977 1
1.38409530260112 1
1.33358391399018 1
1.40325146720369 1
1.57199088581029 1
1.30166399927075 1
1.33353892002438 1
1.61697017178723 1
1.64662207064203 1
1.58738491917164 1
1.60523115799374 1
1.29395614862661 1
1.62924850297007 1
1.36749826407538 1
1.62000395171748 1
1.60317985629047 1
1.55448285671504 1
1.63088142238539 1
1.31026171439775 1
1.31503719169255 1
1.69084032281518 1
1.68201784068681 1
1.62341642957286 1
1.46028364765595 1
1.73028110667215 1
1.51538646754662 1
1.48445066715838 1
1.5664701317128 1
1.57253890003357 1
1.14246808257413 0
1.43507860784576 1
1.75263331173532 1
1.22199134394809 1
1.53290193457451 1
1.48715017962358 1
2.01314656044789 0
1.30267451965518 1
1.65905870604679 1
1.38628462541119 1
1.74252948499595 1
1.09972297963948 0
1.46099024723845 1
1.33820367187484 1
1.26527487738296 1
1.68128381165733 1
1.38466070543646 1
1.47007627200982 1
1.41297718079369 1
1.32534926878612 1
1.35779080419777 1
1.45149948917182 1
1.67828524736696 1
1.41185722826923 1
1.66949235416726 1
1.59108911900022 1
1.67253305305878 1
1.20241875167793 0
1.82051758128149 0
1.61450541178409 1
1.64993166660151 1
1.81315679999319 0
1.39456318825188 1
1.35819446948558 1
1.39473943189706 1
1.36196381016116 1
1.22460202160285 1
1.4180641877819 1
1.69986949036977 1
1.4099177509149 1
1.45063830743481 1
1.66685301618979 1
1.62794590326517 1
1.40952553227379 1
1.33676437623053 1
1.68369777319812 1
1.48927457037969 1
1.5039988605007 1
1.51019124670028 1
1.58965721110705 1
1.40887481967079 1
1.58519798703235 1
1.28796827973822 1
1.96039081750125 1
1.76822011923875 0
1.64688056264037 1
1.30447642664605 1
1.60493613836914 1
1.64277653787313 1
1.40831516952093 1
1.36283418398866 1
1.46749967592209 1
1.69193616986322 1
1.34287054866657 1
1.28953603908701 1
1.32468541433521 1
1.62379385958146 1
1.69718824284542 1
1.3648539249995 1
1.50851727171454 1
1.24788034894323 1
1.44322350517745 1
1.49872754985541 1
1.49417455792155 1
1.11363341563175 0
1.36659962537536 1
1.51869630405612 1
1.5334347159189 1
1.55369951861403 1
1.59593725125655 1
1.56206602650279 1
1.61608333729405 1
1.50660351756721 1
1.58184387151919 1
1.50157391783083 1
1.33775493215878 1
1.60929616131387 1
1.48141742170544 1
1.6598854564615 1
1.39924695980438 1
1.42224643231423 1
1.44589419567593 1
1.26579392499597 1
1.57671060074392 1
1.61141010608015 1
1.51101834930387 1
1.43368303525435 1
1.17806952958734 0
1.21394202189033 1
1.48559656543614 1
1.40572321638414 1
1.48712988683363 1
1.65004202462787 1
1.68043600538046 1
1.79425534964647 1
1.5728095366329 1
1.69202864973675 1
1.42109399889238 1
1.43027033991021 1
1.76009074653659 0
1.49167055608445 1
1.66807378280592 1
1.46690056489339 1
1.37884317040469 1
1.40056861793666 1
1.43365137376409 1
1.83068987932743 0
1.34690478247298 1
1.48773187078741 1
1.27125454070145 1
1.39976781119987 1
1.82154554818561 1
1.61461687111281 1
1.38908531445894 1
1.71019060401318 1
1.72737041744903 1
1.32104237500561 1
1.3806457609833 1
1.39243096078081 1
1.51046716372015 1
1.41157945135465 1
1.4037559550262 1
1.68493149228685 1
1.40811346587795 1
1.41390677806539 1
1.61756435933446 1
1.56465076923384 1
1.56078087415116 1
1.4372338745379 1
1.53233174538017 1
1.44658273664734 1
1.74680283213492 1
1.83637778897378 0
1.54602071120599 1
1.87525323518887 0
1.39389098267857 1
1.24069005902704 1
1.51585908518916 1
1.82846157061036 0
1.79111117695376 1
1.57777599762248 1
1.39029160643861 1
1.47355084351181 1
1.2309471019936 1
1.23675741199693 1
1.29960768546484 1
1.47804163896664 1
1.3995429606434 1
1.51927890404364 1
1.63934592803641 1
1.5953600123972 1
1.18895105984763 0
1.80435633619386 1
1.57592468751086 1
1.42091206945894 1
1.31303731694556 1
1.41336920065469 1
1.41541377073185 1
1.63753118833818 1
1.52107909277145 1
1.52998907082033 1
1.52592802687389 1
1.27989826733029 1
1.62047763004143 1
1.47280168533901 1
1.37841800087271 1
1.79383560262138 0
1.45467182307253 1
1.07211775160504 0
1.48506328722225 1
1.53394005954095 1
1.36291702970052 1
1.52320690033033 1
1.55314786750182 1
1.40110294549754 1
1.17129673248107 1
1.28182144212846 1
1.51661804674628 1
1.55978166082533 1
1.56801447745367 1
1.42260589396201 1
1.44308731608845 1
1.65463255440066 1
1.34464222724832 1
1.25051288866394 0
1.59301977070118 1
1.44432509823441 1
1.3975386345574 1
1.55636269019044 1
1.38079041138308 1
1.50216137296092 1
1.13048765959268 1
1.17689535368921 1
1.57998910348248 1
1.36340789193542 1
1.58784428040214 1
1.3827622885548 1
1.62178140224401 1
1.48935385323 1
1.21530440467699 1
1.58060645143732 1
1.2653785952605 1
1.60725347596855 1
1.55185899505178 1
1.56281401146629 1
1.31424389923437 1
1.20997187750204 1
1.47981572909877 1
1.47874649043656 1
1.47409138036374 1
1.43753572247215 1
1.4185065071699 1
1.56613499618165 1
1.20404076170991 0
1.25483294417178 1
1.34588322295107 1
1.54917758856111 1
1.41502379213988 1
1.48033925871876 1
1.40769534763738 1
1.74244057070419 1
1.43448102138983 1
1.55935428201195 1
1.34829092213214 1
1.36551496040795 1
1.49650766021414 1
1.48720702168918 1
1.26919823401296 1
1.34596563646541 1
1.39250326819584 1
1.40315327850135 1
1.70751259679081 1
1.65690485903979 1
1.3190955434987 1
1.30561549175445 1
1.75210605866493 0
1.57193572555857 1
1.45567619033322 1
1.60080414548874 1
1.71193037417584 1
1.31459267776325 1
1.40019752296264 1
1.5376826146988 1
1.62907563194756 1
1.49349432887327 1
1.41481965335145 1
1.30999210082032 1
1.56042341766636 1
1.51863731736599 1
1.70439287145321 1
1.8407186340788 0
1.30780825636601 1
1.79291205967069 1
1.58549814340695 1
1.79442329125416 1
1.41085914682896 1
1.46756941890744 1
1.41847203759335 1
1.37341643745701 1
1.03372108197682 0
1.53375435086271 1
1.37697660050628 1
1.67160439542885 1
1.48343648880616 1
1.6476051602594 1
1.41005326151303 1
1.55837803640484 1
1.42005047629499 1
1.64011904609057 1
1.54329603693962 1
1.52457488652389 1
1.30427682769251 1
1.40589264002239 1
1.49390533944585 1
1.48890414786067 1
1.49016214710517 1
1.50445341840482 1
1.345437378028 1
1.5403614106107 1
1.41665543372315 1
1.44769174616591 1
1.30224958494792 1
1.58005050487717 1
1.43622324492249 1
1.53116631146947 1
1.44107051550037 1
1.59897602666746 1
1.30446115337254 1
1.84496383296946 0
1.35799190180558 1
1.62778797820029 1
1.6854723237205 1
1.51182648735797 1
1.46196559470246 1
1.26225977839136 1
1.68166706372194 1
1.4171362485452 1
1.56994764785369 1
1.47132356432783 1
1.47501086834451 1
1.40408582618745 1
1.39450064795254 1
1.62366274076253 1
1.54904565992108 1
1.55024866350399 1
1.28725511724352 1
1.60118525681631 1
1.63130527347872 1
1.95985883121532 0
1.67948327480958 1
1.29913835230073 1
1.36273129672259 1
1.34641973198407 1
1.35561032272522 1
1.42736825450443 1
1.54350201659094 1
1.27011567498994 1
1.56886092468268 1
1.81540566940685 0
1.53330825016753 1
1.17955809576555 0
1.60518830312018 1
1.29547073236657 1
1.61372795573358 1
1.65332235397637 1
1.36155497959395 1
1.49183522500847 1
1.31255404100293 1
1.55116973368942 1
1.3606458882236 1
1.2962794967738 1
1.65041111574677 1
1.449385722309 1
1.55663272470406 1
1.53802775458351 1
1.68768673435883 1
1.73483484333119 1
1.30879888803159 1
1.55559309638486 1
1.64967681517654 1
1.6367918802638 1
1.12917202846843 0
1.55496440201565 1
1.47006877409847 1
1.49564500230109 1
1.29939090962892 1
1.59406549967024 1
1.63641597095081 1
1.56888772343262 1
1.50297779301735 1
1.82585300754799 1
1.24701988766183 1
1.43300809385416 1
1.31393434547116 1
1.51104533027754 1
1.55823623345148 1
1.30273523927851 1
1.73124926195433 1
1.47841709424752 1
1.41181865430253 1
1.77928326930706 1
1.54432924829321 1
1.12296341484684 0
1.86451890367527 0
1.41767482133958 1
1.52503317687221 1
1.09765646278708 0
1.35442195488278 1
1.30679453792921 1
1.40678291267101 1
1.63481917448984 1
1.70061019460567 1
1.5346053339235 1
1.51596413051844 1
1.66897596978151 1
1.56092210930728 1
1.33785511096726 1
1.57679802322223 1
1.24292322070424 1
1.54400573400937 1
1.38078424036338 1
1.35638860237579 1
1.48391143867692 1
1.44698654495698 1
1.50842288262664 1
1.03685530047382 0
1.28539274856485 1
1.38798719785144 1
1.55474897480327 1
1.56033732536174 1
1.41226933970873 1
1.3962756503268 1
1.20871137069655 1
1.4534710356329 1
1.5543645564435 1
1.50057768384028 1
1.5121882041759 1
1.71939690960528 0
1.32106688222942 1
1.49770690464465 1
1.54474555345178 1
1.55984188750044 1
1.9097041744894 0
1.30575824939252 1
1.66461267669583 1
1.70784750889238 1
1.5704195954332 1
1.62901077195199 1
1.77861937106672 1
1.40796024705132 1
1.4304227326516 1
1.84755066724271 0
1.57731573129481 1
1.60332191574544 1
1.43246880014813 1
1.5521584457863 1
1.4028079133639 1
1.38881543871523 1
1.4165014181889 1
1.4441160778537 1
1.27721139195819 1
1.34245426951762 1
1.31958283491656 1
1.4307720194319 1
1.36519881274592 1
1.47018198588314 1
1.46666342720225 1
1.60780156367229 1
1.53744367727527 1
1.51344410068068 1
1.72373002413373 0
1.4799734704326 1
1.47946387739086 1
1.60021003376302 1
1.42830874840905 1
1.41745963990982 1
1.50944800649753 1
1.52565673395968 1
1.55945603550559 1
1.59623619759263 1
1.36626195395051 1
1.31961595452143 1
1.43335374902101 1
1.31002132938484 1
1.3604773533524 1
1.35478233272406 1
1.65735225336871 1
1.49129490625381 1
1.48214141471656 1
1.69774405518898 1
1.0663104454229 0
1.39869563001154 1
1.62256102543995 1
1.66512694989526 1
1.39874999983574 1
1.67750560287365 1
1.16502067450102 0
1.32768494259225 1
1.62990225953591 1
1.35208003766003 1
1.25100651186193 1
1.46727286325253 1
1.60935940425894 1
1.50994559289426 1
1.38114898464367 1
1.73272933436495 0
1.72077784226113 1
1.42287386552333 1
1.53058572813992 1
1.44969412040291 1
1.61479407595583 1
1.39417983972303 1
1.47905912581855 1
1.25085462326379 1
1.40135141462874 1
1.7956675495768 1
1.45921854627779 1
1.37645120505085 1
1.36065822211546 1
1.76487451585604 1
1.15305143749836 0
1.36252052229971 1
1.56708796841063 1
1.23292943931871 0
1.27069148969316 1
1.60188795597013 1
1.58228482073357 1
1.73219404567505 0
1.49365181122748 1
1.74908459478237 1
1.52422344226186 1
1.46287312403376 1
1.79479889026861 1
1.71554990653086 1
1.39804028393881 1
1.66077625037816 1
1.60547101497745 1
1.5814526570328 1
1.31829395872978 1
1.45141696926272 1
1.51516772862604 1
1.3270112716043 1
1.47283279496611 1
1.16250093675376 0
1.47215894426314 1
1.31448740793799 1
1.57532444653131 1
1.52889737976075 1
1.42116505232987 1
1.61174377032734 1
1.61051437943873 1
1.32267677395496 1
1.66907559113705 1
1.59719662881123 1
1.34613256548855 1
1.47151131461004 1
1.29787692259817 1
1.41102459425229 1
1.47748308380017 1
1.58903211233548 1
1.28107180245086 1
1.723456940681 1
1.52398345544775 1
1.43282465928836 1
0.977194534814712 0
1.47072623706464 1
1.32827079533972 1
1.20858775612356 0
1.41075876662865 1
1.3730249275888 1
1.56971886698292 1
1.11328565634363 0
1.41385859433439 1
1.42016521041516 1
1.45107849485493 1
1.47973361805731 1
1.62725218683701 1
1.46200001123351 1
1.86384484653393 0
1.66058292169087 1
1.43814754079931 1
1.4703736046548 1
1.56993499959126 1
1.2936258999102 1
1.61552800390964 1
1.57738748895792 1
1.78474057788825 0
1.7279215763291 1
1.59843361949567 1
1.5437544792673 1
1.69823346988957 1
1.53923289418587 1
1.31820032737757 1
1.40100819769902 1
1.7880021047253 0
1.52334198893682 1
1.4379616007637 1
1.6117956846082 1
1.56568148271026 1
1.51278200717495 1
1.28927918642793 1
1.33796146484305 1
1.78256090024233 1
1.57388771568853 1
1.3715313271126 1
1.41205033751432 1
1.483657766993 1
1.59499138060584 1
1.27600950280157 1
1.54940926539134 1
1.39732138895968 1
1.76472599291604 1
1.37726549059912 1
1.50257943863053 1
1.52242791869627 1
1.55246549326742 1
1.37484983740784 1
1.46939036845354 1
1.74414595025435 1
1.4535809705548 1
1.48980921823697 1
1.39750064623742 1
1.91669923231375 0
1.61490190264687 1
1.51367259303337 1
1.26339883684686 1
1.40702287270932 1
1.36603067653803 1
1.17920768964471 0
1.50953109962462 1
1.50996315078629 1
1.63146216207653 1
1.40448627038987 1
1.29683065710297 1
1.62191798450015 1
1.63969741618814 1
1.40504941216559 1
1.58095867807652 1
1.36933913806963 1
1.22656473732879 1
1.21365617755816 0
1.3531420535414 1
1.32640362222043 1
1.47058645644975 1
1.14538902560522 0
1.65804135539966 1
1.4120377721597 1
1.33926817230935 1
1.86624895245714 0
1.27903980952512 1
1.71231020317099 1
1.36241284522208 1
1.53324096791393 1
1.20777720807455 0
1.30356603805114 0
1.75192653686766 1
1.25281230777276 0
1.27199818868681 1
1.51510232130997 1
1.5390842268682 1
1.55371829950168 1
1.57713091756775 1
0.937563943444336 0
1.4307516602401 1
1.17451077837941 1
1.5371233694321 1
1.43087607754327 1
1.35977890080396 1
1.25838495578674 1
1.24447818222596 1
1.79276263983998 1
1.43457387086004 1
1.4717627427825 1
1.30619144674778 1
1.61386895322961 1
1.62962526695322 1
1.54793904102337 1
1.39813578933381 1
1.23987967420001 0
1.57043431767857 1
1.46233391367356 1
1.58963539740957 1
1.61445783956203 1
1.62577603471695 1
1.44886191071593 1
1.62740649158392 1
1.80833420799666 1
1.37275259832515 1
1.36782108345899 1
1.4551630451025 1
1.24647026975804 1
1.53001054158392 1
1.88262067557985 0
1.59827921088855 1
1.40468689761859 1
1.35362349321316 1
1.73861431862233 1
1.79873930532487 0
1.92242053775432 0
1.47370262220826 1
1.64799822279742 1
1.23886481730333 1
1.63638601531395 1
1.67674815673525 1
1.59089904548447 1
1.62274358617262 1
1.60771314267902 1
1.56734029932604 1
1.64222879880313 1
1.2734528084563 1
1.37126970748464 1
1.75511439721486 1
1.51079146027959 1
1.3432726894071 1
1.77110587836709 0
1.39661310919123 1
1.61805802194954 1
1.46886129685299 1
1.67495050336433 1
1.76003664929977 1
1.81369081901372 0
1.58321090045543 1
1.50005964011539 1
1.47403514746135 1
1.71434740107566 1
1.67654823396046 1
1.67096205940651 1
1.33582652844725 1
1.39718072806064 1
1.48391378811459 1
1.58421293259996 1
1.41035873771804 1
1.47331517246025 1
1.465978896713 1
1.56764456178213 1
1.51050498409446 1
1.17920740158927 0
1.81738409092172 0
1.47794635998337 1
1.61649649171288 1
1.63705746748466 1
1.85201042910604 0
1.71042648492346 1
1.72779586186779 1
1.70185634666308 0
1.33499258943525 1
1.38865475059897 1
1.47768077343648 1
1.53089518334958 1
1.55867092262299 1
1.31206174503303 1
1.59177295562308 1
1.51755991397676 1
1.2455191194237 1
1.59075381811354 1
1.51876169590322 1
1.34823981683036 1
1.47882716572676 1
1.776309903297 0
1.51557103576599 1
1.43840597092341 1
1.46242519036775 1
1.4993434102497 1
1.5000554392868 1
1.48213913407928 1
1.65451618225844 1
1.54347684233173 1
1.35339866881509 1
1.41429281253883 1
1.3400539348492 1
1.72460869652193 1
1.30384064786524 1
1.38739384017537 1
1.37793279698648 1
1.54130499190047 1
1.78143401098605 0
1.54260275045222 1
1.05706785874886 0
1.40608899946713 1
1.67351591713873 1
1.55844595322761 1
1.63675578596595 1
1.6321676820032 1
1.58147938884934 1
1.4349020287641 1
1.60878651317256 1
1.60784149441864 1
1.4158034464638 1
1.62987803487991 1
1.62563566682983 1
1.51747754847062 1
1.49769210956746 1
1.38120187114554 1
1.57770440772461 1
1.72956219954393 1
1.61100518192188 1
1.47271110074094 1
1.17787769000118 0
1.39544771539675 1
1.55994278301123 1
1.25636722683229 1
1.36234167025049 1
1.51351293832055 1
1.67739626981728 1
1.60740265620979 1
1.55692969077995 1
1.64899632494431 1
1.73456273957947 1
1.8208941735196 0
1.56103940472273 1
1.44911758106957 1
1.49390077901484 1
1.41309666132607 1
1.2564392047842 1
1.51298576362122 1
1.44794847078987 1
1.55579700903256 1
1.73268951607038 1
1.37855112578318 1
1.40567421525708 1
1.55598385576819 1
1.64916843290109 1
1.25386189046052 0
1.52301241650956 1
1.31265702483393 1
1.22232002065195 0
1.39738847409979 1
1.51795063164367 1
1.32103098873929 1
1.49921852644952 1
1.81980502836206 0
1.34852430846223 1
1.07237936569884 0
1.37450479126531 1
1.44535946512063 1
1.18572403183337 0
1.54948551954748 1
1.40808323363949 1
1.19155646020349 1
1.46563063745384 1
1.63416219313583 1
1.38727751484058 1
1.22393277025865 1
1.45584508801491 1
1.36776475363509 1
1.6029848102919 1
1.24642229125234 1
1.62597414644306 1
1.57376949822321 1
1.3271515060112 1
1.35147188364406 1
1.35300606099188 1
1.66001610727106 1
1.74241125696899 1
1.22390866233094 1
1.81430991303033 1
1.28379495933966 0
1.48653175297941 1
1.48953198047024 1
1.87799942853272 0
1.44081640389504 1
1.38350117240705 1
1.44869141333018 1
1.40731261464222 1
1.5489752341139 1
1.3583463377178 1
1.43835831185787 1
1.23911114653467 1
1.44713872110645 1
1.36983745827204 1
1.34720065796967 1
1.43909215359484 1
1.63474630039903 1
1.66838627457206 1
1.37696904190252 1
1.48316430612812 1
1.57612033842326 1
1.76143211383598 1
1.54892300137811 1
1.38824286099062 1
1.31368653610976 1
1.41084175796118 1
1.47826713581458 1
1.5856031243033 1
1.57144671320244 1
1.27303994436718 1
1.68285586332167 1
1.45921326540719 1
1.4017205271741 1
1.53654607347513 1
1.68613848165316 1
1.50350253600476 1
1.17320567621738 0
1.51305100212731 1
1.37708527484269 1
1.3457213248208 1
1.41813264446276 1
1.13715127100824 0
1.54029105864424 1
1.59425873381307 1
1.53316365556966 1
1.44846914552432 1
1.7998959730222 0
1.57501716205455 1
1.61956986031435 1
1.38574513157668 1
1.65645368540053 1
1.57474149241876 1
1.74685377323335 1
1.49066163422762 1
1.36574107721128 1
1.32330005651316 1
1.4993508623192 1
1.45909099888901 1
1.43714189306649 1
1.84577612394913 0
1.43419860888327 1
1.39846508172494 1
1.23249927511032 0
1.53750483944713 1
1.33726706943382 1
1.52193396600452 1
1.85592188092979 0
1.35092782671082 1
1.38426385209321 1
1.51061608718718 1
1.48268305153512 1
1.56394377513134 1
1.14478505701474 0
1.86404061537952 0
1.40272732559309 1
1.60935166475872 1
1.34062235161271 1
1.48562529844807 1
1.69598366774103 1
1.70116392014508 1
1.55311133370024 1
1.5694088483551 1
1.59505696281798 1
1.32818345760487 1
1.3238124440368 1
1.5583177837555 1
1.64374567056302 1
1.72406651266933 1
1.36964617872081 1
1.30541273702513 1
1.28815512925327 1
1.42463470863649 1
1.45548863636461 1
1.52112639540621 1
1.54533102004799 1
1.45708115957431 1
1.53403563612637 1
1.15182986456212 0
1.61316121028006 1
1.34497891585466 1
1.78777253205922 1
1.32918691585495 1
1.41094068793048 1
1.33042205459505 1
1.91456011425593 0
1.83625692924515 0
1.64564186197139 1
1.31466745125558 1
1.50461455957681 1
1.43681842262684 1
1.67468572919914 1
1.75733393253823 1
1.82403801387129 1
1.66816180692346 1
1.438321577526 1
1.14829153499212 0
1.60683080343366 1
1.6878638645762 1
1.54280312722839 1
1.53271296849619 1
1.733102380879 1
1.50856358200625 1
1.33492247598081 1
1.74046194054047 0
1.47402712429585 1
1.40214374858227 1
1.45475636211178 1
1.24292487405346 1
1.4777277421508 1
1.47665138335685 1
1.22202630207009 1
1.16193316843163 0
1.51134593532369 1
1.65885223697555 1
1.39388755131362 1
1.60119280362128 1
1.58466855788257 1
1.60688551580494 1
1.51005977489106 1
1.69710979964344 1
1.39589209752495 1
1.50268610702195 1
1.09465855281641 0
1.72211695423747 1
1.58586427839622 1
1.36201153053413 1
1.25810737635465 1
1.63621439617624 1
1.42121043525339 1
1.59432814308704 1
1.9453691924976 0
1.32181677063297 1
1.6313107957967 1
1.40813877363808 1
1.63133631203465 1
1.54936635500548 1
1.55253484180205 1
1.55981449498206 1
1.37728599941093 1
1.69697657643453 1
1.50374413981801 1
1.53874581262015 1
1.46145641902042 1
1.4474309596996 1
1.49796785130116 1
1.58630541517288 1
1.46723297432428 1
1.46904444787759 1
1.47265192517846 1
1.46747925433273 1
1.1965741270289 0
1.48279179269824 1
1.46835685288665 1
1.67278939592122 1
1.55287024499862 1
1.65030462404955 1
1.66387491350045 1
1.47478774442761 1
1.63619624257803 1
1.49467540913357 1
1.69456531429037 1
1.53980148640769 1
1.72727057521364 1
1.59968099929917 1
1.46928415846019 1
1.54497633783735 1
1.57809217525364 1
1.53160347463889 1
1.43333447311844 1
1.48012915862022 1
1.47382913824298 1
1.33082403996789 1
1.74027624927722 1
1.50875754797099 1
1.63285293453225 1
1.22415466618902 0
1.45060148875672 1
1.55743671765645 1
1.59045602745918 1
1.68780995666382 1
1.73560128608353 1
1.5833751937932 1
1.80966608628548 1
1.56204492914163 1
1.53618338529685 1
1.45587125600715 1
1.61224175704154 1
1.46755932037068 1
1.54570336697644 1
1.70535393467109 1
1.26238774531251 1
1.37160684289377 1
1.22114215184888 1
1.46641735161322 1
1.40919451076136 1
1.39073050971268 1
1.41606544523336 1
1.63503535333234 1
1.3767834417319 1
1.19434944427878 1
1.37345014245993 1
1.23031149658123 1
0.990246002403607 0
1.52240077871645 1
1.50331579612031 1
1.49231115098044 1
1.44600554471143 1
1.58506547825922 1
1.534862526044 1
1.8071201846075 1
1.59352436255244 1
1.26256740875244 1
1.58987289205773 1
1.35849584207958 1
1.56382811238486 1
1.56680336968531 1
1.13412477227002 0
1.47875470766072 1
1.57623161089095 1
1.46148352381964 1
1.5770461030775 1
1.51540707771389 1
1.31504586698949 1
1.17835764048349 0
1.55978655256931 1
1.35488706767329 1
1.4846006178054 1
1.30776575392895 1
1.52043296284659 1
1.37256428139399 1
1.26029075185288 0
1.12454184478955 0
1.66237206544341 1
1.38462345583283 1
1.26641338896823 1
1.35123987153236 1
1.44962757079189 1
1.54530574240354 1
1.58333510172195 1
1.57975412648827 1
1.49545835948634 1
1.13874972811978 0
1.39170772534413 1
1.19885989281118 1
1.51314169854451 1
1.58166174363742 1
1.41723657728948 1
1.4272765098381 1
1.49639258718367 1
1.61743565615839 1
1.56965066015919 1
1.60302163319602 1
1.55422759478897 1
1.42835901840559 1
1.41322327479895 1
1.60045507242757 1
1.49629232017158 1
1.60350010307161 1
1.6928126097368 1
1.40805314497556 1
1.17958039554102 1
1.47380299783339 1
1.61260239644123 1
1.63519743354824 1
1.29936857886451 1
1.71601266581378 1
1.63785731128434 1
1.54944207533937 1
1.25662900241027 1
1.71219635395635 1
1.43701236639805 1
1.6141892276547 1
1.55042712165754 1
1.28153665319457 1
1.72518193281593 1
1.23204444499627 0
1.26003628917121 1
1.47783619509452 1
1.52387693279608 1
1.73306381491744 1
1.57747385829486 1
1.52051338491889 1
1.59407836983348 1
1.40622650875726 1
1.30063290053581 1
1.42810771739995 1
1.24678089878188 1
1.45146548194237 1
1.41011695054681 1
1.38497212071198 1
1.44690702406571 1
1.34999228818633 1
1.38062290569808 1
1.40169274694475 1
1.34916894795695 1
1.28636992526212 1
1.35009474018845 1
1.38544280673073 1
1.85397572770295 1
1.55671797445259 1
1.55898251605334 1
1.53088383508356 1
1.3683429959013 1
1.45945802158459 1
1.54068234548864 1
1.65170310102377 1
1.8396534426844 1
1.5139080692056 1
1.82620305528034 0
1.52867675006681 1
1.51261410177648 1
1.51993755555882 1
1.54078348527563 1
1.14827760686836 0
1.44575273652 1
1.53991152265404 1
1.37947271253202 1
1.63374221986572 1
1.30147362379289 1
1.67837187788256 1
1.9005443052628 0
1.65327284259724 1
1.74287315237795 0
1.55930126871829 1
1.29196321371159 1
1.66705385824355 1
1.44743425043214 1
1.46682877814082 1
1.52482876856156 1
1.43042345566069 1
1.29532866117881 1
1.40067500617544 1
1.43880712676532 1
1.39482365973083 1
1.71252369354851 1
1.67779883607416 1
1.5445686763664 1
1.58108597610612 1
1.26861966031164 1
1.57121361188449 1
1.32737706455359 1
1.61562180498929 1
1.37102774636719 1
1.48786154729303 1
1.77335624217895 0
1.57195112638144 1
1.57235454685737 1
1.42224119283585 1
1.80884928557353 1
1.53088781660592 1
1.60111875991197 1
1.48394048137734 1
1.46186518468166 1
1.46268244300527 1
1.53943029966256 1
1.57897073956909 1
1.65229483761593 1
1.60604225716194 1
1.63276295897147 1
1.31051424316542 1
1.5715083760497 1
1.57644417881954 1
1.65625482673131 1
1.17732504543202 0
1.16861813768936 0
1.40329221818514 1
1.6931275320514 1
1.08984292618877 1
1.58683592617612 1
1.74419242436164 1
1.42744238510193 1
1.36005808493503 1
1.61686497272778 1
1.46295834562675 1
1.40803229234928 1
1.39340381727549 1
1.41490181645379 1
1.3808842300079 1
1.34209087579894 1
1.45341170698597 1
1.14741898975566 0
1.2607042187337 1
1.73545266573852 0
1.58263158282 1
1.43226730419328 1
1.50492253116672 1
1.4747220048822 1
1.59441503480369 1
1.33333864612453 1
1.57070615026336 1
1.70175680766696 1
1.13008761588491 0
1.7908799542555 1
1.80354539494831 1
1.62248688912654 1
1.69208987238567 1
1.44271129742375 1
1.51059887649901 1
1.20456520214888 0
1.66620861945136 1
1.66792002265055 1
1.23359140566459 1
1.44625858585545 1
1.30162634247501 1
1.62796353594158 1
1.55937894122411 1
1.39805864828628 1
1.76800206201202 0
1.61506593290595 1
1.49744256395965 1
1.51214914464253 1
1.37899452882569 1
1.39631123829483 1
1.28473976634832 1
1.00872495673878 0
1.37021932753817 1
1.5043795053873 1
1.55770502556042 1
1.21789069123204 1
1.406757223376 1
1.51609320120785 1
1.50122108411568 1
1.18520122328503 1
1.68832864646008 1
1.39059402117659 1
1.58420636975991 1
1.20548119610804 0
1.16083297323541 0
1.5321987279634 1
1.57486010113592 1
1.53632215987551 1
1.61232163068383 1
1.30320573272693 1
1.24016384240528 1
1.44123110786279 1
1.26518920232973 1
1.40512102037347 1
1.52043371613149 1
1.46009026454534 1
1.61606360899093 1
1.27733195363777 1
1.63852461479041 1
1.45260740497481 1
1.53066355612651 1
1.59046938936929 1
1.80124120296138 1
1.55753111471201 1
1.60465780442777 1
1.48993540214152 1
1.32439832762218 1
1.73228724601345 0
1.41256988118977 1
1.55713636973134 1
1.13071786321426 0
1.52957592678977 1
1.76415239701175 1
1.44201714495211 1
1.56948241115048 1
1.61611672118534 1
1.39913946194054 1
1.53018635259024 1
1.47886872302243 1
1.32895778734462 1
1.2486675594767 0
1.1668385331619 0
1.67989200138098 1
1.57884106402431 1
1.25746973647314 1
1.74476060973867 1
1.58274480326799 1
1.34358487200836 1
1.34122307174995 1
1.35659705598622 1
1.35908448182087 1
1.6505952459358 1
1.66818996166328 1
1.78135823323524 0
1.56262436472136 1
1.5516780431416 1
1.39624638307842 1
1.4010625757742 1
1.44032890040314 1
1.64755010048774 1
1.28260498810585 1
1.45257023868266 1
1.3664904690747 1
1.25475329322689 1
1.44329881465538 1
1.20959107294602 1
1.53409932751856 1
1.57132967370659 1
1.70924314687787 1
1.57592678225073 1
1.67778692789061 1
1.6716423707704 1
1.65281925173503 1
1.35474994083174 1
1.38987357132197 1
1.5501874826249 1
1.74183957654328 1
1.46014373716954 1
1.39656616959274 1
1.68572966986485 1
1.56581931946179 1
1.37131278199018 1
1.37486342173125 1
2.07826343719853 0
1.46741349293945 1
1.71712933245387 1
1.60890396250665 1
1.66796587901098 1
1.52802522788839 1
1.24647999846635 1
1.50973917029115 1
1.20860856418337 1
1.6700484220033 1
1.75934743310769 1
1.49314964551831 1
1.54496966386172 1
1.44137169174898 1
1.46638584820468 1
1.5856988220564 1
1.82151892678985 0
1.55927264326859 1
1.51858330279751 1
1.36691078663859 1
1.62556716824635 1
1.64734206364377 1
1.49447595613254 1
1.26186602216866 0
1.39871890566699 1
1.62476658595398 1
1.50294150829411 1
1.3046979892543 1
1.64841337452592 1
1.55442989079529 1
1.24777768306223 1
1.28901122708012 1
1.40044211283796 1
1.21832184920453 1
1.60990756219726 1
1.74504909680382 1
1.33374999982559 1
1.59883514275421 1
1.69232535943973 1
1.41239024715588 1
1.70453599017585 1
1.65391228974273 1
1.51049118894447 1
1.44121370135835 1
1.22772120554396 1
1.71275311204143 1
1.23093527893807 1
1.43169511954134 1
1.41256544085742 1
1.56557229502566 1
1.66835602793041 1
1.26388255621159 1
1.64603187512689 1
1.70724442859381 1
1.22963843156881 0
1.51090579456684 1
1.51359781133517 1
1.72786083691604 1
1.52086734523321 1
1.63419512623464 1
1.25036186850826 1
1.21197362486791 1
1.69208195344994 1
1.69945221575081 1
1.15542820232486 0
1.6553368478367 1
1.35580430670704 1
1.65983358318985 1
1.71688153478504 1
1.54873392679688 1
1.26810097145225 1
1.53969455433013 1
1.38220554651406 1
1.79588467364755 0
1.30845685708632 1
1.46498272918524 1
1.48740905100604 1
1.2054339043964 1
1.56899010471822 1
1.52415076006826 1
1.210729465594 0
1.39213202776876 1
1.3896119445953 1
1.6142240906813 1
1.75677580331532 1
1.40469470609509 1
1.55523730556803 1
1.43734105371783 1
1.34423012507971 1
1.606253506522 1
1.63509490834603 1
1.50558171214162 1
1.64862016247631 1
1.34022995671536 1
1.33057075177043 1
1.84612968825619 1
1.11820407028213 0
1.19781555170657 0
1.35355559968528 1
1.34841359268379 1
1.49564663885793 1
1.56630179701837 1
1.67565724274548 1
1.45256228030559 1
1.19911752262994 1
1.13737281285695 0
1.65488739291321 1
1.32736613071396 1
1.31070041684856 1
1.50988421770284 1
1.50478575394497 1
1.53413269794122 1
1.77596952021011 0
1.62402849505174 1
1.346469149517 1
1.36036770469633 1
1.50822827992843 1
1.40976604092059 1
1.52199105373778 1
1.60509506639958 1
1.39205726390106 1
1.54437740358295 1
1.33681925594176 1
1.29108520083678 1
1.56155344075092 1
1.42336757341347 1
1.47935064869957 1
1.75268869741995 0
1.45204752686128 1
1.43474430187924 1
1.63774297979849 1
1.7692301989503 1
1.45397644612865 1
1.34023765126432 1
1.32274898089317 1
1.54812902435768 1
1.6281964811403 1
1.34776658366391 1
1.43657801885783 1
1.23961952995492 1
1.45207557150105 1
1.67289934025101 1
1.46902559453958 1
1.53075868741224 1
1.56885421044087 1
1.55332513858828 1
1.93392274612409 0
1.200350434461 1
1.56119764024357 1
1.39372882010197 1
1.20255373087288 1
1.41834608852468 1
1.56220305481154 1
1.43337450685149 1
1.57420372456698 1
1.30717719579435 1
1.93669987254357 0
1.4394184524284 1
1.57943393054885 1
1.59789417012813 1
1.34807578771032 1
1.56229428524296 1
1.5671841601805 1
1.60007154150689 1
1.59639358409463 1
1.49110568147987 1
1.88093853097143 0
1.35967540247857 1
1.37623427247517 1
1.3758356450053 1
1.4713266278224 1
1.3566235367369 1
1.29494604755734 1
1.27053822164812 1
1.58175582516426 1
1.51950314688312 1
1.72539138918317 1
1.33007252451781 1
1.33727815075255 1
1.80978464784854 1
1.54390412926657 1
1.45612218417706 1
1.41527257223688 1
1.25803591743351 1
1.41856768055746 1
1.38383886606404 1
1.4188533549267 1
1.31289872943488 1
1.62285894212305 1
1.41400286475565 1
1.49057711237105 1
1.41429210702066 1
1.73041812190809 1
1.419667347604 1
1.58033604661476 1
1.73600750442307 1
1.32965644979963 1
1.4125194158889 1
1.79735661147868 1
1.62349937446952 1
1.29531417353834 0
1.58200814333447 1
1.61782060886005 1
1.56606529870661 1
1.25126835555118 0
1.42250161286079 1
1.40886290716719 1
1.44620078322373 1
1.88936808305553 0
1.69056940883533 1
1.58826942461574 1
1.27712009294772 1
1.20162238522722 0
1.56362116859896 1
1.52184435508947 1
1.65774280290333 1
1.71621190953231 1
1.62031660231 1
1.76768407382502 1
1.31654919575686 1
1.57056866994057 1
1.3832856573876 1
1.1579289964181 0
1.72256504526606 1
1.64350087984347 1
1.35948449661384 1
1.67837079863012 1
1.5008212941151 1
1.26000588488054 1
1.68508778217338 1
1.70844370105072 1
1.67115526106638 1
1.62290586906769 1
1.50189344007176 1
1.66705585626719 1
1.39335454032465 1
1.4618061414652 1
1.25038752965868 1
1.35263685339713 1
1.52479818773521 1
1.61224770250028 1
1.45203883624692 1
1.45324874081862 1
1.37852958768742 1
1.6545663787696 1
1.42149736321321 1
1.49167968171825 1
1.16754037186918 0
1.61419869830807 1
1.36855822887915 1
1.70178137416664 1
1.55247578523644 1
1.54152236719336 1
1.43712595703174 1
1.60337225916602 1
1.21878997252523 1
1.52251869268748 1
1.60226606092836 1
1.76821399710606 1
1.40389328696591 1
1.53171273481808 1
1.73380476675231 1
1.333379496212 1
1.35615531683103 1
1.70142466757346 0
1.72218813835273 0
1.56723377307747 1
1.31443399515331 1
1.57075445684308 1
1.23004498150026 1
1.86718555576062 1
1.43857520694898 1
1.20758368671807 0
1.62044921880377 1
1.29486744041226 1
1.52666455522606 1
1.38264341758627 1
1.64181478741288 1
1.46905934208998 1
1.54211958017274 1
1.82429290295881 1
1.39487871580607 1
1.41126549460442 1
1.59573522264562 1
1.45080537966722 1
1.70273211111272 1
1.44401541262731 1
1.59787394123752 1
1.64848195388758 1
1.57048623747649 1
1.40745209501781 1
1.52027673302462 1
1.65883449906738 1
1.65527387991197 1
1.52828207123071 1
1.69052864207472 1
1.49796826150365 1
1.41567587574022 1
1.42398547511767 1
1.70881843066444 1
1.52320576125858 1
1.3481642329932 1
1.58812170151868 1
1.60235928925383 1
1.40975973366161 1
1.44753360101651 1
1.63126734851432 1
1.58442875948601 1
1.46183621571146 1
1.69899852284357 1
1.69509343422425 1
1.29012016150006 1
1.59322788036163 1
1.52449618928689 1
1.41343397196251 1
1.65087831857513 1
1.41214043082435 1
1.72504472090737 1
1.70104272455867 1
1.09839613888786 0
1.34520456230428 1
1.25563521952332 0
1.18428643814823 0
1.59571245792623 1
1.59580084693357 1
1.88297071668356 0
1.71275039521651 1
1.54718386444629 1
1.53252867056788 1
1.60879651384201 1
1.57940925062055 1
1.37267926390545 1
1.41230540629668 1
1.48151714363419 1
1.58151314663238 1
1.13181727447728 1
1.60533602107526 1
1.41543131746612 1
1.3457876718328 1
1.70155921731034 1
1.47045043175054 1
1.43096184169955 1
1.18857479715996 0
1.49361088102575 1
1.23903882642752 1
1.66452633298033 1
1.42844359786952 1
1.55468676777831 1
1.35170415301883 1
1.41073809654283 1
1.49530096291012 1
1.50061101986859 1
1.28712352260489 1
1.60242510694513 1
1.55197597786849 1
1.37789429154697 1
1.51886973225542 1
1.582514418058 1
1.56175144050499 1
1.69773458769806 1
1.55420613373261 1
1.57457203606166 1
1.46076544013187 1
1.67665928408176 1
1.3623068255431 1
1.50534517779259 1
1.45253031405266 1
1.27679256200029 1
1.70420863480082 1
1.65376534199898 1
1.37218769563038 1
1.49906214083088 1
1.43087894819273 1
1.63247522276573 1
1.64655838535966 1
1.61382892258593 1
1.68481826045964 1
1.54118351913361 1
1.59569153821366 1
1.50023870667483 1
1.66077438878909 1
1.64584926754206 1
1.1264733703294 0
1.57265884133215 1
1.58737079402263 1
1.51659296078393 1
1.26041977456948 1
1.51992098504729 1
1.37672492644028 1
1.33083781259266 1
1.56486962412435 1
1.25192800821838 1
1.25312739911422 1
1.39691797988069 1
1.42684761457056 1
1.38014926047568 1
1.50609141456603 1
1.33637303549638 0
1.77506978000441 1
1.64054828449491 1
1.65485003206894 1
1.10036681959548 0
1.45890493044165 1
1.63377284617609 1
1.33322955289669 1
1.57687514583062 1
1.56168210124935 1
1.36541509780353 1
1.34952718596314 1
1.39250843489606 1
1.63174736627187 1
1.61622197194067 1
1.46479235187799 1
1.25136529168187 1
1.41342579189792 1
1.46555037682763 1
1.58626726794779 1
1.77068837900785 1
1.52843594667086 1
1.7323522318757 1
1.11178455678821 0
1.94119488960411 0
1.37661920322022 1
1.24962483914104 0
1.45276339121234 1
1.42367702744839 1
1.48755260316717 1
1.55445855546294 1
1.49583243274142 1
1.57220095255685 1
1.65355228970574 1
1.52995124109439 1
1.55591680338196 1
1.6513512449226 1
1.38916323082262 1
1.59502746723291 1
1.75547490823323 1
1.72132072414002 1
1.54964263862365 1
1.63427711874152 1
1.17466772436351 0
1.71795868527159 0
1.47652451499535 1
1.32918575856909 1
1.36179213533166 1
1.34676435561532 1
1.50392508808919 1
1.46977233014231 1
1.67607609030509 1
1.52010156206801 1
1.35208642858617 1
0.891269332428641 0
1.62388757681066 1
1.58501266352738 1
1.32078586411717 1
1.41195595602275 1
1.5209070602746 1
1.51426282949798 1
1.72076551827978 1
1.30477022850602 1
2.17318615839622 0
1.34990990271723 1
1.72000716356371 0
1.42668079126404 1
1.60033802953259 1
1.48941654684085 1
1.45213700103334 1
1.43062925938168 1
1.53446750492446 1
1.19715440785999 1
1.67984359476216 1
1.68184944667262 1
1.65070610486038 1
1.39756069967756 1
1.52061530769126 1
1.31245679003678 1
1.20156889304487 0
1.63084513246067 1
0.817618972310103 0
1.57637897486642 1
1.49183846860697 1
1.43501479013684 1
1.55129044888024 1
1.30725408780046 1
1.73800508198777 1
1.49357929252352 1
1.09974613977353 0
1.66888241483243 1
1.39973212254928 1
1.48468149885225 1
1.73543996506167 1
1.46371683279138 1
1.26435539299062 1
1.82957304651815 0
1.49936429840902 1
1.54626229568019 1
1.27857876908679 1
1.28400463250238 1
1.79337449418778 1
1.46726700184912 1
1.36097412841947 1
1.65103508215873 1
1.53341898105213 1
1.57972493713249 1
1.41187758825776 1
1.82520772242204 0
1.2810805109614 1
1.3810870444224 1
1.30920132975712 1
1.52734093689714 1
1.70177464282166 1
1.55549933923165 1
1.65414801480421 1
1.61578233362182 1
1.59797248825582 1
1.65267163923753 1
1.60847209292708 1
1.582853565324 1
1.24844582385601 1
1.44519392528561 1
1.7198100053023 1
1.67272131202502 1
1.31754325550111 1
1.73182221687953 1
1.19666744828255 0
1.18047601458599 0
1.18802290270085 0
1.55964596947516 1
1.28708429046871 1
1.37682524425763 1
1.68714355134677 1
1.91414994709714 0
1.61488567328825 1
1.40945019205369 1
1.54119669745173 1
1.66518364448052 1
1.5258957009103 1
1.4583682073157 1
1.29579762967861 1
1.21773892445725 1
1.45069373268041 1
1.65568441869013 1
1.51066817314461 1
1.33813894052742 1
1.55933729157666 1
1.62510306006399 1
1.53912485744921 1
1.41312380966134 1
1.28276058629797 1
1.52967600053884 1
2.04105457975498 0
1.4127061636353 1
1.54418244274864 1
1.26629198616831 1
1.59246862147733 1
1.44003104454943 1
1.64180120174967 1
1.65780917052036 1
1.32358379326028 1
1.42876782443317 1
1.62208728494045 1
1.52729546025629 1
1.50578587636528 1
1.31561803635499 1
1.73642186399532 1
1.41891748366318 1
1.62255968521877 1
1.3181883669931 1
1.5890940736376 1
1.35740003872975 1
1.32531371993954 1
1.68204091424144 1
1.38480262211727 1
1.41914363778373 1
1.74413923904812 1
1.74043208853826 1
1.4429569781603 1
1.54547015295007 1
1.27988940293351 1
1.22706813215979 1
1.41193094319522 1
1.5700776179675 1
1.75945711235909 1
1.47931566241602 1
1.60500094894404 1
1.67350120194396 1
1.28986827204106 1
1.24004855027647 1
1.4651358652968 1
1.55273274867549 1
1.51983725054576 1
1.46695255934525 1
1.40666247562871 1
1.54640663369536 1
1.48493160660431 1
1.25998755176377 0
1.62989734481861 1
1.35171863831003 1
1.4990092658039 1
1.24886566095933 0
1.37449659921931 1
1.18981086417405 1
1.5135955045686 1
1.20677038439466 1
1.60205444511795 1
1.60645255264673 1
1.56430518909144 1
1.3206071184039 1
1.57726534059419 1
1.37802571943437 1
1.7162563995884 1
1.62444984953482 1
1.30993115087426 1
1.34904057967078 1
1.49739056568228 1
1.5408887625029 1
1.54547211265443 1
1.41943064192986 1
1.3815755052706 1
1.52447825865059 1
1.54415614084305 1
1.56056030527607 1
1.33322348430671 1
1.68393966210874 1
1.2174347079795 0
1.20408646670391 1
1.93072135127664 1
1.50971929471989 1
1.64565976162564 1
1.42079204671059 1
1.36176369054109 1
1.31778846629771 1
1.38131030519693 1
1.56213274942413 1
1.47453729950501 1
1.54292192785446 1
1.67954592145728 1
1.68915779274451 1
1.46949963488151 1
1.73092692476368 1
1.22218211762499 1
1.52064185150781 1
1.54678136918144 1
1.76417837167023 1
1.54533661146655 1
1.54491403137693 1
1.30505939808896 1
1.43256063678969 1
1.1159453371314 0
1.369963546112 1
1.6672009697352 1
1.41089417699437 1
1.57678802654534 1
1.63013938136596 1
1.36434939794112 1
1.83924064143581 1
1.40333455293294 1
1.50975326282565 1
1.62975707882042 1
1.52072605942326 1
1.53951040704175 1
1.3735807675452 1
1.10836395551941 0
1.73122108412747 1
1.57055619900043 1
1.17686009249153 0
1.32945057574267 1
1.6132580496757 1
1.79411647127535 1
1.39270188894221 1
1.87301172284949 0
1.43567405898889 1
1.20931576490041 0
1.78658309629474 1
1.51700470034528 1
1.54497626558461 1
1.41594931646849 1
1.49600807014866 1
1.28558984418983 1
1.52658008589054 1
1.63372729482551 1
1.46455777367688 1
1.45207628970788 1
1.64814088789513 0
1.26116306943567 0
1.6860091656169 1
1.51981350575776 1
1.60143370923549 1
1.39886794699245 1
1.21473339509048 1
1.61833843506593 1
1.3657485295808 1
1.68911815156266 1
1.48842702790684 1
1.74860587608531 1
1.64340939777701 1
1.18448571199032 0
1.45610677016391 1
1.35201493379362 1
1.80844733425247 0
1.34345879687489 1
1.26407026287306 1
1.5241325935893 1
1.63899498000281 1
1.2501028293544 1
1.39365462964365 1
1.51874352280681 1
1.5630343016654 1
1.72974988936949 1
1.63429313950931 1
1.31124909580901 1
1.66982366918314 1
1.4366528468136 1
1.34417388626047 1
1.35104271364929 1
1.68501636408702 1
1.58919960020807 1
1.62874657801677 1
1.52903979297906 1
1.46978554764992 1
1.81430549733352 0
1.52533468698303 1
1.38529332535988 1
1.34698625987363 1
1.61537004857032 1
1.53172351214785 1
1.41551010972944 1
1.41936950385472 1
1.52019088070195 1
1.64666981101149 1
1.39417468666366 1
1.67440863179787 1
1.4024394203036 1
1.52026879262419 1
1.8628765617908 0
1.32215356105275 1
1.26420811619454 0
1.73365013162038 1
1.60782904066488 1
1.46630298556827 1
1.28994482930062 1
1.16297130812032 0
1.58283358454638 1
1.72310162033882 1
1.47505114791576 1
1.20735271001565 0
1.49936264364713 1
1.37952964905396 1
1.55886568388681 1
1.82165529363114 0
1.55564170376181 1
1.63428478183566 1
1.65490672535277 1
1.4180656974887 1
1.57736054180306 1
1.3819966389753 1
1.5123656996975 1
1.31962326686979 1
1.49950972706876 1
1.81219364973801 0
1.41516357289559 1
1.70261296127445 1
1.53428519176722 1
1.55180223789742 1
1.56457526214328 1
1.49940583323688 1
1.66537881436615 1
1.54372420509054 1
1.85250593115632 0
1.82867497621304 0
1.22180551254759 0
1.60883622308237 1
1.68579697623784 1
1.62772598588431 1
1.4619604937032 1
1.33941055565244 1
1.60791027042277 1
1.44844586366114 1
1.51886012222741 1
1.3446618003176 1
1.4314579100879 1
1.42700231203971 1
1.49618086422593 1
1.4602549062897 1
1.47213834265395 1
1.7103531082727 1
1.20258911127099 1
1.80258283142302 1
1.4264628710616 1
1.54665464742093 1
1.88050352406942 0
1.36733099742501 1
1.56322971775561 1
1.77731165767694 0
1.60277507986293 1
1.56891952840344 1
1.63711644724967 1
1.55509910131743 1
1.46478908212932 1
1.58664814312056 1
1.56865775026463 1
1.39705700389191 1
1.58827986804453 1
1.26744129559169 1
1.50297799496229 1
1.61278950355022 1
1.61582372115367 1
1.41680339417648 1
1.52546301175508 1
1.31273391492821 1
1.55875218186223 1
1.22977656543359 1
1.78741406189129 0
1.42993972653163 1
1.50896474287642 1
1.67914774408687 1
1.65767712120851 1
1.42396816603795 1
1.55586085965085 1
1.67629566067301 1
1.49290014240851 1
1.71989676803473 1
1.42295116163816 1
1.48269159415121 1
1.4474157932411 1
1.71153291486112 1
1.41840664459607 1
1.32934570137782 1
1.46811094093553 1
1.39669926793036 1
1.45427833606716 1
1.42981851605808 1
1.37286195851558 1
1.61433210248646 1
1.97171767347342 0
1.47442295160104 1
1.27908865478361 1
1.54827242527562 1
1.34347061173614 1
1.57568714952891 1
1.30422948918272 1
1.32012624373656 1
1.4085971818981 1
1.19098131258205 1
1.46672752834793 1
1.73843869163916 1
1.5794617343481 1
1.43503399695889 1
1.64188164901714 1
1.50570697706976 1
1.54268089602254 1
1.58816497375539 1
1.64109822414596 1
1.43329191907783 1
1.2675404865109 1
1.68026520726146 1
1.50089532770623 1
1.70895878404333 1
1.11992741721282 0
1.74905436170094 1
1.56294076993839 1
1.63746279923178 1
1.6236700513813 1
1.36135307828358 1
1.60332764564687 1
1.4653404624924 1
1.55418415731431 1
1.3526102143782 1
1.37841359415952 1
1.45616387401292 1
1.64575651735014 1
1.42072655739033 1
1.47710624104952 1
1.41412798572091 1
1.6131127639083 1
1.51990311216533 1
1.48700438566004 1
1.3874202087902 1
1.64464932019015 1
0.934569083012656 0
1.66916834465475 1
1.54715242983437 1
1.54664773892785 1
1.64842149619306 1
1.6964197650958 1
1.27693836597007 1
1.71455508798731 1
1.38820270989172 1
1.53390389844736 1
1.60163693691702 1
1.677422117482 1
1.40763831970581 1
1.48496607388246 1
1.72875044503289 1
1.55005935708464 1
1.67512059333124 1
1.66052418487003 1
1.45488455110185 1
1.82552717478888 0
1.38194825560296 1
1.43598835369568 1
1.44814274525704 1
1.54786397294177 1
1.51544837946144 1
1.41918794525979 1
1.31871505736087 1
1.501541586343 1
1.68417070230661 1
1.61376192126128 1
1.48527546477264 1
1.577677033094 1
1.22300960996422 0
1.45158878720525 1
1.51955492964567 1
1.52199197122342 1
1.45643059339579 1
1.64829475882212 1
1.49978220073979 1
1.66765886356502 1
1.51813457093348 1
1.22165121076047 0
1.64910618895666 1
1.79616244799849 1
1.97496192617795 0
1.56585265849995 1
1.78632021632818 1
1.44353010359525 1
1.46456634273618 1
1.69882064928754 1
1.21728406655277 0
1.4492282349633 1
1.6077607922197 1
1.63566170937961 1
1.42700701738919 1
1.53422303809759 1
1.40095667642499 1
1.62102077886848 1
1.44681342031272 1
1.5909925964477 1
1.46609712341359 1
1.31649050276649 1
1.35787351364737 1
1.64554679571308 1
1.59011295520413 1
1.14628730345165 1
1.34864230901923 1
1.47348128516178 1
1.39501103461695 1
1.64959452309005 1
1.42734839355278 1
1.33707860659286 1
1.14333496427426 0
1.50577524489895 1
1.42436759097436 1
1.53481028347112 1
1.88585083300344 0
1.2895288956371 1
1.65879412062949 1
1.30661864072531 1
1.5673345549435 1
1.74449297857035 1
1.806357523557 0
1.5436294281367 1
1.35829450373101 1
1.41538345169749 1
1.21583644219469 1
1.47772211948048 1
1.30568807611107 1
1.45574038967147 1
1.67835478029396 1
1.42029321161166 1
1.83361394585532 0
1.38375851945828 1
1.38222146235754 1
1.47269306177647 1
1.41392984463599 1
1.86575855943446 0
1.31434356868962 1
1.25473389509031 1
1.56169765212806 1
1.60712825338165 1
1.49336323174347 1
1.28069105030311 1
1.6852076105036 1
1.65971879391505 1
1.80903218394538 1
1.25083913202916 1
1.27329864467287 1
1.64980973392724 1
1.75256574311345 1
1.49199828653339 1
1.21707511163265 1
1.37862003713513 1
1.67653845167928 1
1.6036474197273 1
1.59871377483817 1
1.80144159247584 1
1.65800151959934 1
1.67081221229925 1
1.5830173079627 1
1.06371260832343 0
1.38263505703794 1
1.23618159167558 1
1.61577686915991 1
1.39533840757164 1
1.33145691908449 1
1.65445551058618 1
1.46788699025254 1
1.37261645778351 1
1.31088696495793 1
1.6178236627939 1
1.61659041184251 1
1.40046787107804 1
1.37279581497295 1
1.33680973441631 1
1.74144590219028 1
1.35100968416708 1
1.35805004942657 1
1.33194316289962 1
1.4993026284188 1
1.3278947707441 1
1.70262155111155 1
1.53064184893391 1
1.49434346868992 1
1.51716461656779 1
1.60361413521375 1
1.73226461553281 1
1.4320915760998 1
1.69681569170573 1
1.44255277969274 1
1.16938483073115 1
1.33928113005395 1
1.39608533687552 1
1.60859407365658 1
1.4864999549636 1
1.58566232189817 1
1.40223520479413 1
1.52801592022177 1
1.44378220801526 1
1.43412514829645 1
1.34923099123868 1
1.39344087121742 1
1.5386644102435 1
1.48793299280058 1
1.65598541795427 1
1.49080684400215 1
1.55500424888904 1
1.66460759803949 1
1.4516556126938 1
1.43747093410589 1
1.50854017599397 1
1.70356966641805 1
1.47999799658078 1
1.28222125056561 1
1.65045950973949 1
1.7142935948234 1
1.75665144262129 0
1.64576261432905 1
1.34516706954108 1
1.30509859477446 1
1.51884665232669 1
1.49157414962558 1
1.66886721759321 1
1.39077213078176 1
1.56650057426021 1
1.45662723575669 1
1.56725807162028 1
1.4434485045487 1
1.47675809205102 1
1.5195075404559 1
1.39642727455985 1
1.42185470421177 1
1.75047549806753 1
1.63250402686822 1
1.46910162476595 1
1.52420440518121 1
1.40689308703868 1
1.41877434047691 1
1.42367779646245 1
1.45115668294482 1
1.56749940423237 1
1.84453563809838 0
1.83949943870809 0
1.75019480058073 1
1.89807494953764 0
1.28155571558807 1
1.78437401189475 0
1.62933385750365 1
1.25012189909887 1
1.63023192588257 1
1.79450751160196 1
1.4442977484815 1
1.49738522842011 1
1.61491451127285 1
1.3237523683682 1
1.5508667230539 1
1.70716675774502 1
1.86577550775325 1
1.5503552413786 1
1.57521365089456 1
1.45797754071784 1
1.57092720802031 1
1.4247617018462 1
1.50374891931445 1
1.25614745783944 1
1.41926427988527 1
1.67881511386569 1
1.07427063156809 0
1.68666059287608 1
1.44466731680846 1
1.57315214510062 1
1.42264083448952 1
1.59638106405419 1
1.58188503026341 1
1.37283590815924 1
1.77295052614657 0
1.41221322711812 1
1.46265913693419 1
1.72433163502401 0
1.28378467595545 1
1.63245874520143 1
1.51800984234735 1
1.85357054251083 1
1.49997957633458 1
1.43171177885062 1
1.60119057689642 1
1.40842438891105 1
1.08754971581487 0
1.33643898812018 1
1.72600078876671 0
1.30984118835824 1
1.36838916745271 1
1.61904133853929 1
1.36272618724498 1
1.68881453905562 1
1.40285801527788 1
1.25929650178175 1
1.43123267662092 1
1.53499830013378 1
1.58443243092974 1
1.33466724082123 1
1.51199158779379 1
1.45023178521027 1
1.52842141785991 1
1.68665937613594 1
1.85534074826123 0
1.69265325694012 1
1.27288685765397 1
1.68383344782032 1
1.86805145152754 0
1.4315167596944 1
1.47779291567931 1
1.51492506362836 1
1.26869819375749 0
1.39408510475697 1
1.72288775214873 1
1.51203491584747 1
1.54399034946697 1
1.39827775475436 1
1.99988182562854 0
1.36250800497395 1
1.63956022307914 1
1.35360437561582 1
1.39800029969826 1
1.34013012409653 1
1.13537982541089 0
1.64460254631692 1
1.61026768813394 1
1.64826439611486 1
1.39848935986804 1
1.50698719240913 1
1.34604217633318 1
1.53514979092829 1
1.44514595438118 1
1.52390602298732 1
1.48094113043075 1
1.43978387440559 1
1.66527662804527 1
1.2425508276505 1
1.43914169445522 1
1.87983646536504 0
1.27961479787699 1
1.39002422883399 1
1.4733751089329 1
1.55800278653668 1
1.10953791492827 0
1.56459552354532 1
1.53015743001377 1
1.45445104094836 1
1.25841743354147 1
1.33680521944403 1
1.20823944582727 1
1.33505371410021 1
1.41572649535145 1
1.84627816373893 0
1.49707198229853 1
1.48745317900001 1
1.56191861911057 1
1.75407614926886 1
1.61927626710284 1
1.62793067138617 1
1.4441447695594 1
1.57234896421318 1
1.28779877845185 1
1.58713860986837 1
1.17287366655423 1
1.55924398922341 1
1.27949864509678 1
1.56223953265496 1
1.31861492502302 1
1.64751331418895 1
1.31929930666719 1
1.38402841264083 1
1.67438900808034 1
1.30679274124539 1
1.29186856755939 1
1.68859289189202 1
1.79325427924864 1
1.54695821478326 1
1.77626368054528 1
1.43804684755382 1
1.57644837217995 1
1.4024709156048 1
1.61645766020538 1
1.63487301421704 1
1.62873696799781 1
1.50197385687611 1
1.59305504638256 1
1.40377281064905 1
1.35964959475055 1
1.20225315484152 0
1.44830124137753 1
1.37412794830059 1
1.31760033082026 1
1.22425645888665 0
1.38779877362665 1
1.63597673815874 1
1.32425583870744 1
1.40594296492319 1
1.47722883847523 1
1.65571003611345 1
1.60631596058904 1
1.13299887210388 0
1.54492239885884 1
1.593006112756 1
1.59177865398453 1
1.23006464127525 1
1.80914674135956 1
1.57953550040008 1
1.28758987286592 1
1.7144312573774 1
1.25546183019009 1
1.55230910046375 1
1.17987583012413 0
1.24300605408512 1
1.53255589008347 1
1.51859915640783 1
1.29829716369579 1
1.59863206489765 1
1.52828326516847 1
1.47830152736913 1
1.64445719889893 1
1.13100803788298 0
1.51618295721366 1
1.32343085792979 1
1.30285874117315 1
1.50264179598655 1
1.31518750434947 1
1.47098947529601 1
1.59567695323054 1
1.35405714940911 1
1.88088219957773 0
1.56875941974593 1
1.27459211377228 1
1.35985899960156 1
1.02214344881223 0
1.71425095439138 1
1.57924845745253 1
1.50777751284086 1
1.8179284344271 1
1.47340096144982 1
1.65864607878072 1
1.39572122612872 1
1.71919474732678 1
1.43329719688804 1
1.17837902938729 0
1.50452212571896 1
1.5944902907723 1
1.4062663182517 1
1.29796526110339 1
1.54808284111432 1
1.70371790030513 1
1.55145799876083 1
1.55054148223648 1
1.59189138721802 1
1.36159510421253 1
1.60003843380201 1
1.6877216542065 1
1.44385969375987 1
1.61836966245008 1
1.37782987575147 1
1.08579753847482 0
1.56295077592492 1
1.82436505212779 1
1.39356227632643 1
1.46854248225112 1
1.37971778996132 1
1.34339686159088 1
1.65737293566764 1
1.16658470733091 0
1.3979175733637 1
1.109992584582 0
1.12918589971188 0
1.37823674028994 1
1.5274383742513 1
1.55357456024628 1
1.57166301545486 1
1.51036116872328 1
1.66120856164748 1
1.63902596497413 1
1.4942784980201 1
1.47409994378193 1
1.63996210119527 1
1.51044373699211 1
1.66503828188684 1
1.23682126399712 1
1.88323046522997 0
1.72306422662282 1
1.57011862912548 1
1.53063061478704 1
1.56753180643217 1
1.52135499843013 1
1.60908545915586 1
1.4889944279342 1
1.41912613217712 1
1.49606865262127 1
1.42833656464277 1
1.34347085923748 1
1.58844587597544 1
1.14415161889467 0
1.42747355461731 1
1.48322416253821 1
1.48686687596759 1
1.73571481665481 1
1.41861847611524 1
1.52334622793226 1
1.84716636437345 0
1.57633255489506 1
1.74300026036924 0
1.58811758176881 1
1.48727635860673 1
1.3429753480307 1
1.58454338303202 1
1.28702084457113 1
1.55688939453778 1
1.29717568705593 1
1.25197608248825 1
1.39096964522928 1
1.55007512084868 1
1.26900473124596 1
1.82297182788669 1
1.54595000857394 1
1.56260353665564 1
1.63024554438981 1
1.45438215521096 1
1.56840065200256 1
1.51501149150335 1
1.77924213220182 1
1.35269439583287 1
1.2598908050999 1
1.49615125571584 1
1.51867101529277 1
1.36996589146152 1
1.89096795251395 1
1.53130458475985 1
1.80105423679887 1
1.45709120336957 1
1.40444946024398 1
1.38630744706271 1
1.5126907642608 1
1.57481690135513 1
1.5291682369375 1
1.44548956489232 1
1.37035605224828 1
1.33596787940558 1
1.37494005205006 1
1.23510454214684 0
1.61738653150571 1
1.66650735759314 1
1.66276297101486 1
1.36526455961234 1
1.40167092475641 1
1.69692922202047 1
1.5067666051992 1
1.48960631500873 1
1.59291654719959 1
1.5880420450177 1
1.4043378928915 1
1.4588414833119 1
1.48747343612943 1
1.59842931792901 1
1.70082101374846 1
1.03754202758131 0
1.37841154602938 1
1.34278945748908 1
1.52971486417026 1
1.74473928165701 0
1.53304826365114 1
1.14181138417195 0
1.38530964212075 1
1.42988439617602 1
1.3263952532795 1
1.24190243892769 1
1.5683520077853 1
1.41013473746553 1
1.59913676398243 1
1.64012319939197 1
1.76072296280747 1
1.28434390948605 1
1.17397412765957 1
1.63485474478046 1
1.45107311651774 1
1.60037729447642 1
1.45950116133288 1
1.60156896463785 1
1.4259567387718 1
1.73787916923034 1
1.18489385761885 1
1.50539510890304 1
1.47165097850507 1
1.25494209958364 1
1.4001243930154 1
1.59881291000012 1
1.43089191242393 1
1.55369741838927 1
1.45296008625091 1
1.60349879390481 1
1.40327077578907 1
1.33917570558986 1
1.14174970716664 0
2.07122300777887 0
1.4160151492674 1
1.67625650636299 1
1.57054251981661 1
1.7449209350191 1
1.20648806310051 1
1.5735045395006 1
1.60512211758834 1
1.80382195023023 1
1.46546405536999 1
1.49078675716308 1
1.45279467432081 1
1.36808782344085 1
1.6294372946253 1
1.56912796114673 1
1.2683044795349 1
1.61269911950376 1
1.34881471005378 1
1.68229545146843 1
1.41532782065371 1
1.58662782422858 1
1.56153974192119 1
1.48702214258083 1
1.8545594915982 1
1.53719931021917 1
1.35225177167344 0
1.354409621881 1
1.47876086811756 1
1.42603328366037 1
1.47538438166848 1
1.59013261347317 1
1.30623137150299 1
1.41476995472777 1
1.77972465406776 0
1.5566620204606 1
1.5322837237751 1
1.51323727782478 1
1.3647230082875 1
1.34893678155065 1
1.3614865830808 1
1.83494801159874 0
1.51070146552751 1
1.54710192489357 1
1.22277192198081 0
1.26122471952146 1
1.61430234589371 1
1.5367015217372 1
1.49377541725771 1
1.38694971271717 1
1.41745397104881 1
1.40263512381457 1
1.40306190350555 1
1.17368103434878 0
1.4219138029329 1
1.59434802348505 1
1.39242854861331 1
1.22151071114129 1
1.35650598806403 1
1.71445722532587 1
1.68730989718025 1
1.65351533777066 1
1.49477870087129 1
1.12133182453531 0
1.41738262878772 1
1.54115028266316 1
1.26729120293521 1
1.70819793655266 0
1.54585513035728 1
1.45532720272753 1
1.3703598607301 1
1.57480212830368 1
1.6409919336359 1
1.46488802340401 1
1.65787334389207 1
1.509794980765 1
1.66257849787819 1
1.55525319919537 1
1.57516883454345 1
1.40044854636739 1
1.26963241291521 0
1.6010664977509 1
1.60092672689349 1
1.25496303429885 1
1.39893538344866 1
1.40143646038285 1
1.48588318216852 1
1.50832020598803 1
1.76605729275118 1
1.36728850344959 1
1.54435730365273 1
1.55690850735008 1
1.51261231329806 1
1.60751616768422 1
1.50719667981085 1
1.47722040319649 1
1.46177063637504 1
1.353523030912 1
1.78383587797088 1
1.77601741529108 1
1.61412417433513 1
1.64585183318036 1
1.26132569285323 1
1.44539792678223 1
1.48973467681745 1
1.66502136471919 1
1.01424614079633 0
1.41932676236136 1
1.446088414029 1
1.563801373108 1
1.42094825757203 1
1.54850831539401 1
1.56705106072423 1
1.60690965294689 1
1.40768153598317 1
1.46405767597811 1
1.41997267001181 1
1.47982211737919 1
1.89725557542167 0
1.48116150641702 1
1.39567105128799 1
1.43296640062992 1
1.53974086901859 1
1.6956379160681 1
1.4822597018832 1
1.1377876221255 1
1.72130756673619 1
1.09823158500039 0
1.39802974548781 1
1.66853241576999 1
1.41931303473156 1
1.49806505598782 1
1.2357773495435 1
1.36177628359592 1
1.52862405573796 1
1.433086868752 1
1.51386133673756 1
1.72653677362637 1
1.43809238917166 1
1.37644934649088 1
1.75576524697854 0
1.33017484026374 1
1.63140668355129 1
1.49020936360796 1
1.22779188502382 1
1.64574055149043 1
1.1857372527342 0
1.47210072443452 1
1.73592627198375 1
1.31325007442409 1
1.60132958020983 1
1.51597585048311 1
1.76091901135595 0
1.43541730074405 1
1.35334929758243 1
1.48372962440399 1
1.70116245524141 1
1.60839644128403 1
1.40430141321345 1
1.51484275463249 1
1.51128589452742 1
1.74813006842073 0
1.54854219671594 1
1.32684405154003 1
1.65148187658836 1
1.58367898908799 1
1.53991227238732 1
1.39338489511841 1
1.52748176203699 1
1.63714388819209 1
1.5809980708958 1
1.32923533899357 1
1.43012601942533 1
1.48106366309787 1
1.54236548633139 1
1.36086088597447 1
1.71998565956629 0
1.27506301871373 1
1.55270489009673 1
1.3996870882843 1
1.74624000953056 1
1.52876939272709 1
1.56939453204614 1
1.26914041347552 1
1.6530320957412 1
1.44956268460966 1
1.65697475963632 1
1.5294090162123 1
1.70616514720958 1
1.62555834126544 1
1.25702142025272 1
1.65108132277943 1
1.44930048609813 1
1.54994026491227 1
1.45168227888267 1
1.39641485836506 1
1.38234894896746 1
1.56652954389161 1
1.44039488075983 1
1.41414572076486 1
1.25879042600905 1
1.6163501001492 1
1.29599141832876 1
1.25903866494327 1
1.60873195986067 1
1.43375258637873 1
1.55204056184316 1
1.60335050404431 1
1.49389869693291 1
1.68126176290689 1
1.63940626056762 1
1.52075345792244 1
1.56757010648675 1
1.204066994282 1
1.21327582856388 1
1.88626623047672 0
1.67149705758212 1
1.41063891998354 1
1.46071906044216 1
1.37571280459541 1
1.34084747658138 1
1.44833574980883 1
1.35810898947115 1
1.62753207418105 1
1.35042041827147 1
1.38743733793366 1
1.67837787777961 1
1.22740572087762 0
1.19146213174405 1
1.70551972534404 1
1.73491841146015 1
1.73853235775371 1
1.33603650089412 1
1.2707350023141 1
1.5700269506659 1
1.38972875640929 1
1.53401590450561 1
1.36550722695106 1
1.5263732194243 1
1.56521061494553 1
1.66691729194959 1
1.58990006456205 1
1.48313791070968 1
1.29525803346111 1
1.37205841083983 1
1.53893018662409 1
1.63594425376656 1
1.63690788830616 1
1.48396510679889 1
1.33225449228261 1
1.68171657493658 1
1.83595934073441 1
1.37227367743209 1
1.11673787587431 0
1.53314129577265 1
1.67867580891651 1
1.39789945098204 1
1.44366612296629 1
1.54377882787943 1
1.50544256611371 1
1.70185371098228 1
1.5638350960004 1
1.4023481766013 1
1.37002382269131 1
1.48880727663344 1
1.78883681548386 1
1.46394991516828 1
1.60552065173186 1
1.4575247658967 1
1.85802080725919 1
1.315250663387 1
1.56825612415158 1
1.49104980646247 1
1.29770624257178 1
1.60361171726738 1
1.53636613115433 1
1.2967564000516 1
1.78913013426098 1
1.69132882366832 1
1.28404396057448 1
1.34452810280804 1
1.38126475109343 1
1.328506960436 1
1.77823702241267 1
1.46288523626058 1
1.28222749318 1
1.55207816466964 1
1.66878235560314 1
1.42713593658808 1
1.41976436178612 1
1.46597301186894 1
1.75800775876762 0
1.40667282958452 1
1.50590680059116 1
1.55972014983308 1
1.57924892576576 1
1.4996694088403 1
1.55638022382206 1
1.66512550319271 1
1.62545422625422 1
1.72282094416614 1
1.76084501843247 1
1.57800991211137 1
1.55686720634245 1
1.23067370212059 1
1.46864936563916 1
1.43065065917006 1
1.37122227903657 1
1.60685454028209 1
1.12692860483534 0
1.42744674838195 1
1.37140468275989 1
1.45554184265463 1
1.42316884690665 1
1.47613752681452 1
1.58810321625426 1
1.64429845213963 1
1.54677235401991 1
1.82997486450475 0
1.85561798245743 1
1.58901011474285 1
1.29691636672219 1
1.55653045426932 1
1.40337976489954 1
1.42169421340739 1
1.73504841039773 1
1.79051597582737 0
1.75717992410754 1
1.47859532714802 1
1.55089355297797 1
1.33103348618951 1
1.70034651200981 1
1.38936074298665 1
1.70298352766817 1
1.28985370640483 1
1.50122651101834 1
1.35782511956451 1
1.44895250991602 1
1.72049178976918 1
1.30047451004995 1
1.65599096247651 1
1.74160619360887 1
1.54059009713238 1
1.53853126475116 1
1.31174723730188 1
1.47136163331208 1
1.36252170207139 1
1.22039561152651 1
1.66124182026555 1
1.60570644429705 1
1.48517324724057 1
1.44863385527136 1
1.66595413032619 1
1.33574708673047 1
1.43766814047671 1
1.47417045818121 1
1.58810280585831 1
1.60715751126316 1
1.48423618773195 1
1.59464086131739 1
1.61278101599255 1
1.8645350389017 0
1.25981400060081 1
1.32260173585525 1
1.5827001188474 1
1.27340932213028 1
1.52185583102894 1
1.55159774835472 1
1.36949927162858 1
1.26723503765664 1
1.71630439534652 0
1.57425780707486 1
1.50778980546364 1
1.63090774144087 1
1.22847501785598 0
1.34735519204587 1
1.29886582257659 1
1.37848677463559 1
1.57978583335247 1
1.53758384230974 1
1.2335510913148 1
1.68578037543021 1
1.74399128220403 1
1.32670840161536 1
1.5330866057445 1
1.62901724110758 1
1.19397524761398 0
1.35720676740232 1
1.5218206733417 1
1.5406823634099 1
1.55044697102732 1
1.72804514726405 0
1.60559246028674 1
1.63058458344358 1
1.41266323033723 1
1.86638418547355 1
1.79420679146919 1
1.43104718673484 1
1.33268760683111 1
1.30152971756556 1
1.83804853491631 0
1.22811714759911 0
1.61784700215422 1
1.20093094778113 1
1.48924874419811 1
1.67675030135846 1
1.3608412358062 1
1.47310486684052 1
1.6638516192929 1
1.56151869056168 1
1.74004497863548 1
1.63271257198566 1
1.35715030041957 1
1.38519381169295 1
1.49635492317827 1
1.60115406980896 1
1.33144181990752 1
1.68020419476728 1
1.26307929161865 1
1.47602429445705 1
1.3452516601542 1
1.62394196081197 1
1.3744998352122 1
1.34705848000724 1
1.35779743456324 1
1.2386486628508 1
1.69461235277547 1
1.76159520014996 1
1.61299804826876 1
1.48990942765369 1
1.39383665302604 1
1.54546189657217 1
1.44293156617613 1
1.48927801650609 1
1.3126761896296 1
1.26562991724313 0
1.46948895180104 1
1.18790511082205 1
1.01473053486602 0
1.32980308705164 1
1.59764299040641 1
1.5483631921788 1
1.60234443089324 1
1.41999618461059 1
1.57104655603118 1
1.39414716231222 1
1.59381547544847 1
1.44244984999071 1
1.54234918993209 1
1.68765137515751 1
1.428664441663 1
1.55105672384931 1
1.29110618979885 1
1.79308890358854 1
1.60755349172357 1
1.58621966751742 1
1.76128646932792 1
1.48561748069063 1
1.59176682231166 1
1.47115346503732 1
1.52633073147267 1
1.73900042578299 1
1.50670905345178 1
1.5538344019981 1
1.26677762938137 1
1.74656180080208 1
1.39927457738475 1
1.65473672093849 1
1.71217055887863 0
1.36540272211283 1
1.48521102963709 1
1.4253511940561 1
1.18192956447551 1
1.43183969474025 1
1.46346304209784 1
1.62049556640971 1
1.40114471510074 1
1.17697088719354 1
1.29193603045855 1
1.28130792964285 1
1.63966392434614 1
1.52679108472175 1
1.80563159057169 0
1.33001382894919 1
1.5314089511333 1
1.20310293119464 0
1.12247414269867 1
1.42569318156658 1
1.253851309352 1
1.53542381552325 1
1.5170977391081 1
1.58146427304223 1
1.68127727123121 1
1.64350867820577 1
1.24572867879345 1
1.70108944677079 0
1.30041102462 1
1.36592169366965 1
1.22658264501523 0
1.23573768484925 1
1.82867445690904 0
1.5678783090921 1
1.03915039389687 0
1.53753620318275 1
1.2037436808947 1
1.68500537779026 1
1.15524857214483 0
1.48337796161662 1
1.61433596982222 1
1.39064219084259 1
1.63102146185342 1
1.29972245650901 0
1.53627782799682 1
1.75824181504169 1
1.28037281626327 1
1.41368002203797 1
1.46979457709802 1
1.58490678011348 1
1.3438498769296 1
1.25388473124971 1
1.53759604319008 1
1.4461764586134 1
1.6816606052544 1
1.35300042017171 1
1.31412645088885 1
1.27919407226627 1
1.45524714420144 1
1.55820802337353 1
1.25091805731233 1
1.56637346453279 1
1.30687652163769 1
1.45379337247069 1
1.84176115251052 1
1.44858264733557 1
1.23151566443416 0
1.47946450828296 1
1.33209873423306 1
1.67413487346609 1
1.47122267351496 1
1.29437542858089 0
1.50480341619031 1
1.40055090769218 1
1.54212820084609 1
1.63177507366893 1
1.68934804437005 1
1.53831633387382 1
1.38746569896638 1
1.77989898165857 0
1.26651517395049 1
1.44891925272524 1
1.07937065392747 0
1.54695887114517 1
1.44619767731868 1
1.51077579223114 1
1.51445515140268 1
1.57819860328348 1
1.43492205530602 1
1.50903591003948 1
1.85496264419039 0
1.7366420220083 1
1.51949255708544 1
1.87530902740261 0
1.58437229372772 1
1.64234268106017 1
1.5614412992019 1
1.47509979045187 1
1.40504620391198 1
1.64701275148154 1
1.22014477396421 1
1.62749015903972 1
1.30618269071107 1
1.57975927517259 1
1.42203146980256 1
1.75795966640171 1
1.52084403895929 1
1.48612202186098 1
1.51794130798129 1
1.64250047179972 1
1.52013925016531 1
1.68155799442184 1
1.50339455455122 1
1.52936740674053 1
1.55571046606125 1
1.40840244792641 1
1.49644227104729 1
1.61640035121485 1
1.65591552943639 1
1.55591075772384 1
1.68536715603301 1
1.62496534665408 1
1.63486309322288 1
1.35380899064639 1
1.54561580593947 1
1.45782510519764 1
1.75144311930661 1
1.57614832034762 1
1.62625931488859 1
1.28304354920115 1
1.44757874301748 1
1.68906075577268 1
1.41395134366009 1
1.3515432080543 1
1.90504124897647 0
1.44039482014586 1
1.54460943998947 1
1.7933117973969 1
1.61255215183836 1
1.58844355357202 1
1.39787221307172 1
1.50580670074755 1
1.39180707699704 1
1.82798073421665 1
1.50236563562224 1
1.45928240979212 1
1.72065942263208 1
1.26745590429204 1
1.55601317290513 1
1.51377730754859 1
1.58133856135771 1
1.56521854016111 1
1.57459535991545 1
1.36253435070964 1
1.42210803140774 1
1.48183952668652 1
1.44576277645862 1
1.30651081992647 1
1.65010785421039 1
1.5180922816617 1
1.65329151321969 1
1.1410081313789 0
1.4320766713438 1
1.48540326129547 1
1.47396937246395 1
1.46105141666025 1
1.28369221858452 1
1.60730340981022 1
1.86532289979577 0
1.53695830586199 1
1.90189924505878 0
1.18164866452215 0
1.75542276737581 1
1.56778141612143 1
1.40146610243605 1
1.40454079079454 1
1.63289137273975 1
1.51904116958585 1
1.1113008545833 0
1.61294916146588 1
1.48170376035448 1
1.55027300460838 1
2.07857115859505 0
1.45195045330192 1
1.59105958133771 1
1.41333797859197 1
1.37656604736038 1
1.31352478685112 1
1.39778953971545 1
1.26703705348729 1
1.66776582976247 1
1.53894673338864 1
1.87165598466936 1
1.40558583403804 1
1.85959930789416 0
1.46611887565132 1
1.51255161860018 1
1.43574706111957 1
1.61548281744731 1
1.63677059859662 1
1.544693833402 1
1.44745618006205 1
1.50579567113714 1
1.83901181273033 0
1.3706001012052 1
1.34696115807293 1
1.2768784507807 1
1.41724479913428 1
1.28972734101504 1
1.51992638706212 1
1.26802528060923 1
1.36769561696316 1
1.31238661661377 1
1.59884713432513 1
1.61120256628243 1
1.26447535235671 0
1.33272467419686 1
1.41201263908922 1
1.43642015994258 1
1.5098908814452 1
1.47347149696003 1
1.66553348282211 1
1.52287176791248 1
1.31221734970728 1
1.7790288552122 1
1.34203944468685 1
1.38552793777904 1
1.81294938310744 1
1.48966001698271 1
1.10547005364472 0
1.49311858803771 1
1.30101275642501 1
1.39297374348835 1
1.44109055430745 1
1.30557177904491 1
1.49064474968037 1
1.53203752557995 1
1.37282742857728 1
1.5867075446684 1
1.47311764087188 1
1.4828078441908 1
1.30636914776849 1
1.55958450976217 1
1.31471401708095 1
1.38581651454263 1
1.65588503844699 1
1.59090159942584 1
1.3825138666924 1
1.53149123634942 1
1.52702483078612 1
1.57473962094087 1
1.38474709190758 1
1.2084611741675 1
1.50519812649873 1
1.23913868623438 1
1.67469848022871 1
1.43172289983989 1
1.69231207730875 1
1.3806737017283 1
1.32436479639677 1
1.69359117553121 1
1.42862843228454 1
1.66959115631389 1
1.73050767190275 1
1.56413342189119 1
1.56191375105693 1
1.5029639338308 1
1.46769627069336 1
1.75932871897263 1
1.54148142056729 1
1.51456936275167 1
1.42708837371126 1
1.70643948930276 0
1.52897225994406 1
1.38946229200023 1
1.53340380282856 1
1.30911031272779 1
1.86098429398406 0
1.45898835881809 1
1.56818941998897 1
1.44824803339567 1
1.47031338658726 1
1.25618377913092 1
1.66667625472193 1
1.31346619765777 1
1.76797674627993 0
1.64677865851116 1
1.43417121287285 1
1.21839382329347 1
1.74119774701396 1
1.63221113976056 1
1.53548171497034 1
1.75955791475163 1
1.37289440076787 1
1.51659231302598 1
1.51672705441585 1
1.42143493503202 1
1.38038043079494 1
1.45414434882743 1
1.54215180690576 1
1.42027731516982 1
1.60795415829534 1
1.39966401168012 1
1.77756530476869 0
1.52675201722235 1
1.37569628663623 1
1.2995599401978 1
1.49131954154977 1
1.51624991740656 1
1.58135849127584 1
1.52631742404457 1
1.67735480728359 1
1.1769419215688 0
1.60158897994999 1
1.43722120960461 1
2.0065465130174 0
1.61230378915622 1
1.26140620036293 1
1.40394306174891 1
1.10653154865902 0
1.43674645539718 1
1.42016204874395 1
1.56626413993498 1
1.50533782707183 1
1.60612634754482 1
1.63213124195878 1
1.33219711647807 1
1.50357005825675 1
1.52021538677869 1
1.49687511374322 1
1.30059226091401 0
1.50138392063914 1
1.40276160551284 1
1.44879295607726 1
1.58660485718491 1
1.45081363876784 1
1.65773446106092 1
1.68788088238496 1
1.36767831335428 1
1.3646072267635 1
1.5072984058549 1
1.41312211797619 1
1.71376005574195 1
1.46360848028946 1
1.55314986036824 1
1.42704141196272 1
1.23926431054993 0
1.3836771154232 1
1.72855006194866 1
1.2753946969513 1
1.32455259422171 1
1.36932620662013 1
1.1405446998259 0
1.63831003928882 1
1.54680397527541 1
1.50161220810243 1
1.39613926283926 1
1.36885354397946 1
1.71486105692833 1
1.38335492451523 1
1.58542026180953 1
1.41074632148635 1
1.35622881474917 1
1.70710714856606 1
1.44580808767538 1
1.49259721007637 1
1.67727732600843 1
1.61936542584615 1
1.64897036922241 1
1.38934065063817 1
1.52583676768505 1
1.53191351435624 1
1.44300751597805 1
1.45156543587956 1
1.59682324838736 1
1.58025351651355 1
1.4092453775685 1
1.6247047423031 1
1.56832360177825 1
1.17023119309772 1
1.43202254862188 1
1.44524282726174 1
1.30417011403148 1
1.23564985876666 1
1.58698534466392 1
1.53766950331167 1
1.59300390271591 1
1.48848439613232 1
1.44243558851513 1
1.47357690108583 1
1.44703127140362 1
1.52097771502732 1
1.6032336150684 1
1.51055361921352 1
1.60633425940108 1
1.38675054898199 1
1.59087073701966 1
1.58306132094256 1
1.37115008284849 1
1.61330623566471 1
1.74940169975194 1
1.61342757966759 1
1.2392148856003 1
1.46089526558304 1
1.3744377136072 1
1.59151362948654 1
1.44785860873598 1
1.29303409666308 0
1.5616778358536 1
1.34670720781317 1
1.40127080434138 1
1.62236057325958 1
1.57047436909974 1
1.46102493142625 1
1.48998113098994 1
1.36927923046586 1
1.54903099337839 1
1.98685297341633 0
1.61278362631746 1
1.38755987347756 1
1.44315865859663 1
1.76833483185355 0
1.69752258383547 1
1.45071565182932 1
1.37590452982388 1
1.64375992328034 1
1.44264650846803 1
1.55114393278717 1
1.07607898841297 0
1.50395574470519 1
1.31847260208952 1
1.38774502355285 1
1.27178069624794 1
1.22331348509466 0
1.57323936133792 1
1.36425983096317 1
1.51103139438393 1
1.63922474426925 1
1.44897470764819 1
1.48664838261888 1
1.53188547630543 1
1.35032350145169 1
1.46498757215431 1
1.68004773325583 0
1.38442614128531 1
1.78482579398035 1
1.80962811268021 1
1.74044036835936 1
1.59661665087933 1
1.23121149212875 1
1.32321902466813 1
1.64735896278826 1
1.5233910517074 1
1.80372994982273 0
1.42027688205214 1
1.77448792794353 1
1.30036830612953 1
1.4824257433847 1
1.59186400354985 1
1.05663874564123 0
1.67475578958358 1
1.51498431212731 1
1.41934435419981 1
1.53927335193455 1
1.57778282284911 1
1.49314303920228 1
1.47746758860041 1
1.39841191099665 1
1.53831882506658 1
1.40783521409664 1
1.70943419184461 1
1.47422108138028 1
0.96580208772655 0
1.49397469112943 1
1.38266128654691 1
1.38330647779028 1
1.45931980674963 1
1.62868668257106 1
1.56977312284006 1
1.49932708793429 1
1.41867592960091 1
1.22045910488874 1
1.49321016912303 1
1.42406938753486 1
1.51540631643705 1
1.52560624319717 1
1.32878947363832 1
1.58709052157851 1
1.38473643617045 1
1.46380229069407 1
1.55197217379815 1
1.50664986971027 1
1.36896764751034 1
1.44391865879321 1
1.42818511713107 1
1.15139938565104 0
1.12906246418962 0
1.37062047422894 1
1.33447691236838 1
1.43992858352123 1
1.39278585014926 1
1.84125485578485 0
1.48196020403306 1
1.18029990797737 0
1.33584124371468 1
1.75222220295258 0
1.48655229806934 1
1.43229288850461 1
1.51582931149878 1
1.34332749965458 1
1.23740911468176 1
1.63132811020058 1
1.52094482295709 1
1.4440175616612 1
1.51601970968508 1
1.18581897346425 1
1.52809756108797 1
1.53975950868953 1
1.56508610543149 1
1.50819815989836 1
1.5896876279892 1
1.63714865795516 1
1.44184314806468 1
1.33921257410664 1
1.27949600983291 1
1.5701845337024 1
1.46271575873542 1
1.49916692783048 1
1.32242980861974 1
1.72312539243774 1
1.52208212850101 1
1.61519029280072 1
1.9548132857741 0
1.80434702478711 0
1.60956381767747 1
1.60490256135712 1
1.72381495731996 1
1.24685360915964 0
1.35555611777946 1
1.5627375479469 1
1.44943042329674 1
1.72268854428965 1
1.72284264607166 1
1.38760544140177 1
1.47258853889751 1
1.50704744257982 1
1.82672720397348 0
1.46837701245981 1
1.61430424442204 1
1.41022190578824 1
1.70723999265492 1
