# Supplementary material for: Bias caused by sampling error in meta-analysis with small sample sizes
Source: PLoS One. 2018 Sep 13;13(9):e0204056. doi: 10.1371/journal.pone.0204056 (PMC6136825; doi:10.1371/journal.pone.0204056)
Supplement: S5 File — (ZIP) [file pone.0204056.s005.zip › results N = 20 theta = 0 tau = 0 sz = 10-20.txt]

"dl.theta" "dl.cp"
-0.489511180149601 1
0.0457413670389085 1
0.154802978543135 1
-0.320262747095155 1
0.590976561234896 0
0.0409603542403241 1
-0.335890760377138 1
-0.0520436066370823 1
0.151587598941531 1
0.222148642025404 1
0.155619388152814 1
0.095012143295348 1
0.0304208345824021 1
-0.168842836269652 1
0.142213008600977 1
0.112417063968126 1
0.45391542080231 1
0.111700904288852 1
-0.407675861348557 1
-0.458551294487985 1
-0.221668198135216 1
0.310505570552947 1
0.0331866048389395 1
0.212781025185803 1
0.0708160691867216 1
-0.233796503708817 1
0.444326433848155 1
0.310131134826723 1
0.13317397514993 1
-0.0210792871739412 1
0.288811893046516 1
-0.0445509899959694 1
0.33623911093834 1
-0.00131481282386813 1
-0.1135521469043 1
-0.32263886900099 1
0.165043971956613 1
-0.323932249197207 1
-0.210495602863518 1
-0.123104994474475 1
0.311263353530108 1
0.0975511808574947 1
-0.0772270990492947 1
-0.0803648448197831 1
-0.278849922515741 1
-0.365746920448877 1
-0.156571603446041 1
-0.389435022172411 1
0.349387775195975 1
0.308170904023719 1
0.128568844119509 1
-0.0764350806005737 1
0.212287436707062 1
0.143321807577869 1
0.000264159545278926 1
0.18549870357349 1
0.397281183987042 1
0.00114766855019734 1
0.416125936967788 1
0.0821218403320193 1
-0.147266382044985 1
-0.0819633509561297 1
-0.185671680143369 1
0.00494029932391623 1
0.167351793735613 1
-0.0579934831083996 1
-0.0208692198873722 1
0.0767599154673804 1
0.380401321882654 1
-0.223686338061153 1
-0.271019968000863 1
0.149509315230357 1
0.439261466488757 1
-0.128016344118569 1
0.302205468323497 1
-0.000418727425061528 1
0.348669908868492 1
0.164983186078391 1
-0.228585314063576 1
0.339552535866318 1
0.105485039962304 1
-0.092385761402087 1
-0.0521390931243113 1
0.157759707506696 1
0.125270914622233 1
0.187372095530968 1
0.230058363472479 1
-0.158356025025496 1
-0.127748508835069 1
0.262064899869531 1
-0.0669900770743592 1
-0.168508467150945 1
-0.00810912655958689 1
-0.0550615146734372 1
-0.195553895996858 1
-0.444713814710579 1
0.0120246456203341 1
0.330244850146105 1
0.267023620678566 1
-0.0815377921368175 1
-0.127556968371837 1
0.432533220270901 1
0.117611772435816 1
0.0458577876287672 1
0.236808434367302 1
0.220629352829217 1
0.20606826211889 1
-0.316799078207438 1
0.0980130227564431 1
-0.383374105415852 1
0.00769400306197178 1
0.154504705791309 1
0.605992905222417 0
0.0476956200225609 1
-0.153559066086809 1
0.397835859684175 1
-0.324761721961781 1
-0.24518549049284 1
0.27753435691014 1
-0.0815048000498943 1
0.0678566024153707 1
0.071740112674158 1
0.125543297736088 1
-0.215812659742996 1
-0.00578462855912892 1
0.176034492789908 1
-0.162834073406459 1
0.205272651327265 1
-0.302785854381683 1
-0.284383605017649 1
-0.0243862303525597 1
-0.259005032391533 1
-0.360496398036439 1
-0.266038212940029 1
0.362631579185335 1
0.298354000379072 1
-0.187057306728542 1
-0.342491037395756 1
0.0155708321176097 1
-0.407282379371986 1
0.21629936262668 1
-0.15770326630181 1
0.35994325230245 1
0.215919882431758 1
-0.0183258238501347 1
0.0586813594658976 1
-0.125410732797537 1
-0.120413201023812 1
0.121022192667471 1
0.0305423670316177 1
-0.31942364952449 1
0.16808357222175 1
-0.300429515603773 1
0.379385413915773 1
0.295800586477122 1
-0.245634298635924 1
0.23088060729069 1
-0.209029228087722 1
0.113750157511742 1
0.144215129325238 1
0.171726150596042 1
-0.394502111410654 1
0.138862280817518 1
0.091541950381696 1
-0.367993859651668 1
0.00645072211576763 1
0.204183387732581 1
0.366416948728554 1
0.104787833415336 1
-0.0257414126091838 1
0.202934935152712 1
0.162077421323792 1
0.0124161794506078 1
-0.0643040700102463 1
-0.169788485429916 1
0.469550321661096 1
-0.176002624621636 1
0.0383856050218127 1
-0.204101632676146 1
0.239699255213757 1
-0.115576210659704 1
-0.162696531044615 1
-0.183077607631376 1
0.29207676218468 1
0.0944280817182917 1
0.328391444565506 1
-0.00838090531844193 1
-0.0719206132576782 1
-0.0367195037702065 1
0.171859115288337 1
0.18696965919786 1
-0.434167114366406 1
0.323426779286448 1
0.188014151867578 1
-0.0808368807352771 1
0.0822173346948435 1
0.160561665343282 1
-0.361184320561729 1
0.111991556375109 1
-0.163740487923759 1
-0.311674764809827 1
0.154084970167826 1
0.370597542082757 1
0.136061280023153 1
0.466770988251106 1
0.33312881133255 1
-0.0226465122927142 1
0.100410341830266 1
0.230859095631617 1
-0.306417198908432 1
-0.432720267626257 1
0.316079062319546 1
-0.11957083676888 1
0.478490259409202 1
0.209203891179971 1
-0.160412954711714 1
0.101225400636605 1
-0.100900165501325 1
-0.0405372143673879 1
0.367908560411902 1
-0.378463402072612 1
0.262981433339678 1
0.0379129778263067 1
0.0715228896660071 1
-0.424320559363254 1
-0.114222216648882 1
-0.0571305157534348 1
-0.275585716674882 1
-0.309507759898466 1
0.601007835695788 0
-0.240193578392646 1
-0.276873805859643 1
-0.290553964341179 1
0.0851634858973496 1
-0.407331428255349 1
-0.121388415241707 1
-0.0488065257008276 1
-0.340312125060726 1
0.094773842613504 1
-0.161571278098534 1
-0.0603387595621033 1
-0.109624752878356 1
0.256334130727258 1
-0.261622443360138 1
0.0136064727598022 1
-0.121668259471462 1
0.0940058700837693 1
0.111414860839002 1
-0.247685048097901 1
0.0878171536876 1
0.0472543041376599 1
-0.0700014214256487 1
0.0475244674698747 1
0.232545163055769 1
0.121388525982257 1
-0.145774879137203 1
0.0415729622835623 1
0.25893344641152 1
-0.164362476520963 1
-0.0138944662924952 1
0.125911426769381 1
-0.0823968107980249 1
-0.131761623601877 1
-0.180166967406263 1
0.0379003509904165 1
0.263768571957884 1
-0.112506372309803 1
0.259534231819334 1
0.0609507734277447 1
-0.0152561260627905 1
-0.190940571670591 1
-0.776490108875493 0
0.151402246248439 1
0.131252717427714 1
-0.102686260742394 1
0.265978227630739 1
0.134485905594904 1
0.184634362428076 1
0.315934065182287 1
-0.0528655273554947 1
-0.180584160788198 1
-0.0739289938036684 1
-0.183917882332488 1
0.260146948872102 1
0.0229954263822756 1
-0.18755087405648 1
-0.100883943907441 1
-0.417737419047472 1
0.0681159670787823 1
-0.17935037295052 1
-0.03263221429255 1
-0.0999781225012509 1
0.11850354421163 1
0.162106862825703 1
0.222337738598482 1
0.252959117793966 1
-0.489083210126115 1
-0.0544276636410388 1
0.220543186926816 1
0.00566002548979094 1
0.160783284625057 1
0.144278856294303 1
-0.315670917970121 1
-0.351858913422436 1
-0.311622994673612 1
0.0908668755978188 1
-0.0142083016171948 1
-0.0602969053648247 1
-0.108847926640846 1
0.0381584717576385 1
-0.059389635711097 1
0.391893068161267 1
-0.0565734533475453 1
0.0484557335217501 1
0.299815467475924 1
0.0333831462009526 1
-0.0512705654228588 1
0.0313016400209922 1
-0.333502895408362 1
-0.0938821637404777 1
-0.121394394077126 1
-0.115251228724153 1
0.00624420984221945 1
0.133732442372456 1
-0.153464928478044 1
0.11409725080725 1
0.0102064664859076 1
0.0532541688295575 1
0.118673029966784 1
-0.0478032994381368 1
-0.85301023866725 0
-0.119427792430343 1
-0.310129551708202 1
-0.578213902165281 0
0.0365220428137167 1
0.0451000445332473 1
0.424452613612848 1
-0.226766771292963 1
0.137534831376317 1
0.130931320303678 1
0.325557204609348 1
0.247735714651679 1
0.147953185212603 1
-0.128893793460345 1
-0.25180223794523 1
-0.0725230077260589 1
-0.00606426397818541 1
0.0964270822306175 1
-0.499220649931748 1
0.28510939511506 1
0.231713659365979 1
-0.192902611313471 1
0.445456261965822 1
-0.0664790017638952 1
0.260258942078487 1
0.0868500159102819 1
-0.187387685928267 1
0.00236896709999255 1
0.130190366381234 1
0.275823134987157 1
-0.296700390121372 1
-0.1753359021993 1
0.514006213546609 0
0.418789455782778 1
0.0717685896321521 1
0.0475236001685775 1
-0.277643124000306 1
0.350079590976311 1
-0.00241066025720033 1
0.271554585453791 1
-0.126755387202016 1
0.13738870509415 1
-0.00369204223902929 1
-0.272630762460428 1
0.186392443708142 1
0.0139658391267099 1
0.275316797286783 1
0.132630756832886 1
0.360623312473661 1
-0.240704274241043 1
0.0462499181625825 1
0.0598856732488579 1
-0.29015208530167 1
0.0191610315152474 1
-0.141222428637515 1
0.20199063393605 1
0.00614653239176643 1
0.366931231795395 1
-0.0172657646533981 1
0.317377282136846 1
0.326610957742352 1
-0.280473910849583 1
-0.0312867834504714 1
0.0905747872029617 1
0.0298542895535267 1
0.150613377024919 1
-0.075276116990022 1
0.129691503039192 1
-0.0665633303816841 1
-0.297904806548177 1
0.16017731212295 1
-0.0855143499161712 1
0.121552157005339 1
-0.315012477744596 1
0.10464259555802 1
0.215154600078593 1
-0.0477407915551256 1
0.0849053469876341 1
0.0772082137768152 1
0.000382634986103032 1
0.0456713466961775 1
0.00601322866359444 1
0.296607406336274 1
-0.104541351374183 1
0.106196366915706 1
-0.0184867743632898 1
0.0332876551010268 1
0.0394454139123763 1
0.0987086302930582 1
0.281348043039701 1
0.199246884108741 1
0.203497424376747 1
0.0274591654303831 1
0.0873136386866891 1
0.0739373246834023 1
0.153615964550242 1
-0.346170272879145 1
0.110356508431285 1
0.124919374515739 1
-0.0344473808421411 1
-0.100108120822257 1
0.10137322623752 1
0.0911103308476674 1
0.0747742739938687 1
-0.11707201558028 1
0.276487262905533 1
-0.0416402552686254 1
-0.0201447412608119 1
0.561836435407078 0
-0.0340173957279867 1
-0.168452914273473 1
0.208957235232595 1
-0.411866457638066 1
0.0618147940610027 1
-0.134907805886323 1
-0.451060355811385 1
-0.157211381180058 1
-0.14175892612208 1
0.00468472986424534 1
-0.0746527364334481 1
-0.165617014233973 1
-0.106998721228199 1
-0.365346498535301 1
0.262588346092339 1
-0.411095766203104 1
-0.0526453024866948 1
-0.219632677938018 1
0.131374966876332 1
-0.420998973110411 1
-0.0854946435595393 1
0.148710084170419 1
0.177547121133014 1
0.00951187919700987 1
-0.210640275335859 1
0.0878259280347922 1
-0.411588029375261 1
-0.169037918467064 1
-0.382910792505394 1
0.124830962099404 1
0.026440432896709 1
0.0246779525840059 1
-0.127226995889785 1
0.0472680054509184 1
-0.122311467661219 1
-0.11596764815987 1
0.112080414608906 1
-0.0544990519028434 1
0.351698770326103 1
0.325059008645374 1
-0.298321728680863 1
0.112746613558351 1
-0.0745693339558093 1
0.26059266254592 1
-0.0878871214465848 1
-0.271694520591743 1
-0.108727786521893 1
0.0181225768387832 1
-0.245856144700685 1
-0.295868877553886 1
-0.551018887593631 0
-0.125636925644555 1
0.279519984632752 1
-0.0892628375605118 1
-0.008276362536937 1
0.208774714262526 1
0.237937713126765 1
0.0590054330006498 1
-0.233385465245602 1
-0.0296380043870993 1
0.0100129512084876 1
0.231456719847847 1
0.118791999398079 1
0.271600157640988 1
0.0780653368070879 1
-0.137708087134497 1
-0.0968214897348619 1
-0.00834682963967597 1
-0.17227347749243 1
-0.21183519140942 1
0.010978914526928 1
0.439847003784079 1
-0.0843269356119727 1
-0.0572999655381167 1
-0.0612939573694984 1
0.153988245078877 1
0.395136284348766 1
0.179395226718661 1
0.11600976330802 1
-0.3494349375969 1
0.0679314971828444 1
-0.106993364005444 1
-0.0880211001271921 1
-0.0912981854305425 1
-0.128686825232261 1
0.512520584179121 1
-0.530991478258286 0
0.224924397139799 1
-0.041198962593303 1
-0.301760641939498 1
0.46239402409672 1
0.0948803929034118 1
-0.179326578601179 1
-0.197962841403518 1
-0.326933264582488 1
-0.334410202499314 1
-0.20173838125402 1
0.0847136982531627 1
0.00457195356248133 1
-0.253496241849862 1
-0.147088282493856 1
-0.25241045723063 1
-0.0873467167633275 1
0.234187699757818 1
0.564571805279518 0
-0.0245697534531994 1
0.144317021883491 1
0.182873780648426 1
0.0320945706324309 1
-0.223929307404392 1
-0.250982193309364 1
-0.0321042411543206 1
-0.449904218325631 1
0.0952792898485066 1
-0.545401380690593 0
0.0472139473245571 1
-0.123225903790294 1
0.01750991350275 1
0.523298358230439 0
0.592722725136642 0
0.13010039876532 1
0.00610134359684076 1
-0.0995865468062134 1
0.193429690530962 1
-0.307204619621528 1
-0.24998314281316 1
-0.272434131618426 1
-0.422197327492482 1
0.215611267919498 1
-0.188701214290019 1
0.00192788488252359 1
-0.0846311239046155 1
-0.148730470850518 1
-0.158580937025572 1
0.158702938475316 1
0.0201571295204869 1
0.193334887493628 1
-0.0514252776244496 1
0.117024346157138 1
-0.289991931713226 1
0.0605033217048257 1
-0.166916973559767 1
0.0121347801540032 1
0.0657877625506233 1
0.00109093830279645 1
-0.254006795057589 1
-0.174363501997232 1
-0.0670210578696427 1
0.395562660757276 1
0.114599764153638 1
0.0985751466560705 1
-0.423352704475334 1
0.0134883104419991 1
-0.0337114569460481 1
0.448170348659938 1
0.019972144279998 1
-0.164325205640952 1
0.0379815027005451 1
0.137188109233198 1
-0.369966479575533 1
0.244369235588982 1
0.0102094712836936 1
0.263693758683695 1
0.0468134227425851 1
0.347309006876998 1
-0.0321360448288465 1
0.0381054458552573 1
0.100661432899737 1
-0.0710568951297543 1
0.0364220354420906 1
0.167934406029068 1
-0.0272507630060886 1
-0.0403445728757359 1
0.122127916903704 1
-0.346268014541099 1
-0.290674370172274 1
0.208793377386216 1
0.186549604952419 1
-0.107203761688071 1
0.0150476501519187 1
-0.0506093007427997 1
0.075926461584186 1
-0.11491061161251 1
0.282187046676927 1
-0.248310117442328 1
0.0954623862673899 1
-0.269521263114615 1
-0.0420477541387141 1
-0.200327737207879 1
-0.041018791436743 1
0.033221042963294 1
-0.315095663831625 1
0.048272257479519 1
-0.391236635891829 1
0.207743569795856 1
0.268355578151457 1
0.386162284630473 1
-0.0397392079512508 1
0.257946143287965 1
-0.37956483850542 1
-0.385693272093407 1
0.179701765608438 1
0.0590515963480067 1
-0.0731416248428255 1
-0.0566247772073528 1
-0.180327351662239 1
-0.0559850285326237 1
-0.0741629464034988 1
-0.463555027504887 1
0.233619246569029 1
0.155672461306741 1
-0.0991990595205695 1
0.204328439150078 1
-0.398117198374002 1
0.2411272540791 1
-0.226951484519109 1
0.158873458163584 1
-0.32140841365732 1
0.340452509608842 1
0.00131650457351346 1
0.0362831797624619 1
-0.0764823711101577 1
0.107065941453117 1
0.397123625523028 1
0.411643689018155 1
-0.0675399762001947 1
0.00244805477687399 1
-0.0352333834043762 1
0.0700761568514543 1
-0.0437282299653881 1
-0.188100987750074 1
0.246376891399202 1
-0.409672837520319 1
-0.0703630165394542 1
-0.196292510356413 1
0.240068786470028 1
0.30724852499584 1
0.123365668069194 1
0.0838398369512177 1
0.521557278144848 0
-0.286292758912024 1
0.0284063386828571 1
-0.049902786379669 1
0.124108707806959 1
-0.42067585478756 1
-0.364669842780577 1
0.528252248911401 0
0.192069762180513 1
0.096051985833734 1
0.146262697173277 1
0.289727697512584 1
0.257001129064529 1
-0.118348364710329 1
0.169807455267307 1
-0.191220342267813 1
0.0119868901570413 1
0.404923231687557 1
-0.112530441651447 1
0.0852191820475743 1
-0.611366417599717 0
-0.313400331856599 1
-0.260982631961452 1
-0.239468595724868 1
-0.0759843820665404 1
0.15614357795094 1
0.104295637483185 1
0.0945678875432566 1
-0.316003148035283 1
0.00460356527145116 1
-0.105450818547385 1
-0.129191651808661 1
-0.108306229172885 1
-0.401609328462441 1
-0.470397325158669 1
0.0469732085630391 1
0.216584628351216 1
-0.173031727311326 1
-0.00639795340256705 1
-0.475220984874232 1
0.0646418311948705 1
0.080593914907069 1
0.277953258597291 1
0.224219914698606 1
-0.0351486197107933 1
-0.0345860575125978 1
-0.143682111396867 1
-0.373645023965195 1
-0.0872284734948928 1
0.429325758845545 1
0.12924245480041 1
-0.0292682149119661 1
0.369137538245285 1
-0.00765280949171152 1
-0.182444047926787 1
0.0421083544140763 1
0.032616598265713 1
0.125952268521643 1
0.192316015280428 1
-0.687892939611769 0
0.259048858053294 1
-0.00352935665807825 1
0.194017078925815 1
-0.183672329286886 1
-0.0512472346583908 1
-0.264604489557026 1
-0.127160210922195 1
-0.515367816130099 0
-0.4442636598736 1
-0.218160001059924 1
0.00170297216040981 1
0.0752455255022936 1
-0.151080699131209 1
0.385284155847222 1
0.0346865207560966 1
-0.10079853591359 1
0.0469356740659496 1
-0.390600685569923 1
0.0271084228994532 1
0.134556075483959 1
0.030284057182987 1
-0.0677830505696766 1
0.0889524057950065 1
0.609079427609401 0
-0.0163277390995438 1
-0.0404430464915553 1
-0.0780049593033014 1
0.00918597325218819 1
-0.0548736424864443 1
-0.360116327112522 1
-0.374027116954991 1
-0.141641539024634 1
0.0291742893802719 1
-0.191694497982936 1
-0.30306705400904 1
0.103643842924006 1
-0.010267701421052 1
-0.0562160460175431 1
-0.0615774844598622 1
0.156966487525219 1
-0.149365387890242 1
0.172235837370425 1
0.00777048903215149 1
-0.068130639937002 1
0.462670355488511 1
-0.361610537773411 1
0.33202798292649 1
0.109266921002118 1
-0.103539540179566 1
-0.00707349106956479 1
-0.173014574304306 1
0.212830848468268 1
-0.14295175702897 1
0.464795462219715 1
0.0113624401771455 1
-0.0118331562740671 1
0.306200830621625 1
0.189196502655902 1
0.0865708529385576 1
-0.294757801073027 1
-0.259528646671983 1
0.0601226303890192 1
0.0789881384940078 1
0.206356229532763 1
-0.213776313319437 1
0.0648696156043766 1
0.105294418473346 1
-0.0745952491425309 1
-0.338343725080691 1
-0.418166398782625 1
-0.0231462777568508 1
-0.391470005629181 1
0.117683057715515 1
0.127153816843274 1
-0.0766876448290003 1
-0.00420111409794056 1
0.0136423287497938 1
0.089905388842572 1
-0.022194538264134 1
0.0272476664844768 1
0.206733689833821 1
-0.130012094689441 1
-0.154867763554733 1
0.066424392029384 1
0.162514515788824 1
-0.0903200822539289 1
0.0377013133539863 1
0.0576938060216008 1
0.100378000460304 1
-0.093757902198999 1
-0.0207288178733299 1
0.435653281329988 1
0.039573775611921 1
-0.275975123548881 1
-0.346851326099086 1
-0.273677138735373 1
-0.212285719062823 1
-0.38988007072419 1
-0.0623556501951672 1
-0.257784832951827 1
-0.0503666529167244 1
0.331947765293956 1
0.314642675784508 1
0.127610333353069 1
0.0505051891393377 1
-0.00705472616102127 1
-0.128991237523629 1
-0.0627125555005563 1
0.0616180199456451 1
0.0656837218271258 1
-0.162998927517902 1
0.0623717541368099 1
0.0620167761874227 1
0.0858281956530706 1
-0.238579351378862 1
-0.0329293868085247 1
-0.110647074513968 1
-0.370471244772306 1
0.338374731643082 1
-0.141185300676296 1
-0.262144697134408 1
-0.0149184926336787 1
0.204484885759173 1
-0.130344619377851 1
-0.0818110360356635 1
-0.0681264341170156 1
-0.386805228108985 1
0.342650083701879 1
-0.132253982486548 1
-0.261297866532617 1
-0.265774381485939 1
0.012078432345559 1
0.0135542950611454 1
-0.0870275504561053 1
0.423033336662772 1
-0.0504109741539923 1
-0.349119676537249 1
0.0752240647686763 1
-0.0852864920020691 1
0.147069583372291 1
0.374364309973695 1
-0.0822113808986575 1
0.103916216226341 1
-0.027832890623245 1
0.210967967999236 1
0.150970601476193 1
0.418821265721011 1
0.111097769505425 1
-0.162964718719738 1
-0.15264081738343 1
-0.0387494525933354 1
0.33102534805586 1
0.222448658431681 1
-0.207932004552558 1
-0.222133332569381 1
0.287542743360131 1
-0.0343703024289769 1
0.0886504107889004 1
0.344933813218436 1
0.382016857722505 1
-0.047406400746944 1
-0.253376597106946 1
-0.145324739068787 1
-0.0142473854797277 1
0.0283122602196218 1
0.207461815376989 1
-0.14640699005686 1
-0.310619175164847 1
0.241156699486339 1
0.153397102274924 1
0.383784664544648 1
0.20544856823151 1
-0.106209262642936 1
0.337846161373587 1
0.0941409971668234 1
0.298135872350371 1
-0.261590010659787 1
0.0316231120475862 1
-0.179651134295986 1
0.0207779281783876 1
-0.126579097764341 1
0.208359447819252 1
0.236790364193816 1
-0.171487519261631 1
-0.441638324865417 1
0.0588488858053232 1
-0.00219396911573692 1
0.279549906327898 1
-0.0633801947773199 1
0.12299807031552 1
-0.0786375679657877 1
0.0094932074062157 1
0.12640427595025 1
-0.276099133039045 1
0.00615948141208702 1
-0.100229018059028 1
-0.0494875467398873 1
0.229031623748425 1
-0.376508911166728 1
0.0683446771911881 1
0.341898674443565 1
-0.0768095791869717 1
-0.0701448263121797 1
-0.0906121207122374 1
-0.240405753019555 1
0.168157388099457 1
-0.309554046375532 1
-0.0348604525410555 1
0.0149688948514395 1
0.154901362403272 1
0.191294492861897 1
-0.457823012359208 1
0.325986566791774 1
-0.191874760591146 1
-0.0456716974503562 1
-0.000628814267501518 1
0.0827331360957526 1
-0.0550784638799686 1
0.202998338375327 1
0.387323876094529 1
-0.127281068199788 1
-0.0160371917944458 1
0.15241702441796 1
0.160756208652932 1
-0.126200059800379 1
-0.735211539182544 0
0.00444798495008772 1
-0.184892985327459 1
-0.340137698773709 1
-0.0291092163987654 1
0.117417940416267 1
-0.346846200854427 1
-0.325874450313592 1
-0.0718488769019597 1
-0.0283691962867316 1
0.215072876185768 1
0.157922893700749 1
-0.529161427284166 0
0.154121454975247 1
0.0191142671003144 1
0.0504928295203934 1
-0.249627978337203 1
0.0138560037119816 1
-0.263612498535516 1
0.0880490568561767 1
-0.310513658588276 1
0.0400164210891058 1
0.307558786605699 1
0.0789844523528327 1
0.148087052020227 1
0.0794482554980218 1
0.117645788664164 1
-0.233930718131808 1
-0.0925482692869701 1
0.30484743911838 1
-0.0631663856400483 1
-0.189831769520543 1
0.0423664444268097 1
-0.174633014731862 1
0.432462532844236 1
-0.30343787290149 1
-0.505298789770761 1
0.0413963484671359 1
-0.133662799660039 1
0.157916967377307 1
0.298447083839756 1
0.410509296612465 1
-0.00337910851315912 1
-0.448328669486568 1
-0.298978282292533 1
0.0645037317963713 1
-0.410449465795835 1
-0.103375102278573 1
-0.146334027858663 1
-0.18545470369505 1
-0.189033008789043 1
-0.122159064533665 1
0.0185942796816047 1
-0.055770849783875 1
-0.0246353673394339 1
0.269651684737421 1
0.0359615148370317 1
0.544207090979925 0
-0.232982686664562 1
-0.0631606970081328 1
-0.30128624383429 1
-0.079769672044024 1
0.383222920303674 1
0.414457080728433 1
0.0776614691825861 1
0.30208731427993 1
0.205710462849911 1
-0.00588383425315882 1
0.074287599943397 1
-0.0900424402881515 1
-0.273623966390249 1
-0.325388942773667 1
0.0365038414310429 1
-0.455821966794851 1
-0.194628216443462 1
0.46764116270013 1
-0.165739541134998 1
-0.0434218311761744 1
-0.235420349148001 1
0.313674611817263 1
0.0941392236533485 1
-0.26820330558539 1
0.0882610108087152 1
-0.273684378474462 1
-0.524216833348934 1
-0.0862566331539952 1
0.207681513910284 1
-0.283931503818212 1
0.0760502113324708 1
-0.117220428722427 1
-0.209535179921305 1
0.462121076395495 1
0.189936473430674 1
-0.0849779232049951 1
0.204394448099317 1
0.15282702800573 1
-0.225284620789288 1
0.219288206851381 1
-0.294187627126275 1
-0.170051387543694 1
0.422020573808747 1
0.049511330110235 1
0.202458197625933 1
-0.191116551205148 1
-0.0090915809250804 1
0.0718875415079348 1
0.256085705417292 1
0.0864363576960538 1
0.183082032703317 1
-0.353667733522131 1
-0.0712890071028319 1
-0.196502600128778 1
-0.164606548270284 1
0.156601663445338 1
0.0808355631866169 1
0.0962912060614112 1
0.0278504810651053 1
-0.0930667698974334 1
0.000973408683449792 1
0.0872370470739751 1
0.0439492572392877 1
0.0793828315631756 1
-0.168120848395408 1
-0.41259289263007 1
-0.15874604321425 1
0.448329791155808 1
0.261530587229727 1
0.094301264678823 1
-0.189983696745043 1
0.171368533659584 1
0.126630088818401 1
0.0484105152361694 1
0.0293223772148938 1
0.14271327092348 1
-0.379366358439106 1
0.0343047935509081 1
0.107728197028004 1
-0.366077057494452 1
-0.163594774861006 1
-0.139753865690282 1
0.0159156511558063 1
0.105691611583125 1
0.138587937767342 1
-0.143409316994402 1
0.165903916439482 1
0.0567695576234385 1
-0.228906716884366 1
-0.223623570208289 1
0.22291324835409 1
-0.00557065007113353 1
-0.219863539880383 1
-0.475355387487523 1
0.192436705008841 1
0.0248995006848079 1
0.0289009108307233 1
0.267599795440857 1
-0.313034985748322 1
-0.278971288141719 1
-0.43513287771283 1
-0.292645164857917 1
0.19174336489613 1
0.413239878895584 1
-0.0457108010933438 1
-0.229686214586461 1
0.0595422723602502 1
-0.296420718662296 1
-0.14452245029676 1
0.39826843657694 1
-0.348387194682152 1
0.314392453273812 1
-0.232205725878283 1
-0.37138662233432 1
0.0336011147302772 1
0.35616833323797 1
0.0693628220451343 1
-0.312789644208905 1
-0.0395063735248587 1
-0.530374635774577 1
0.0992274546810001 1
0.613774870619396 0
0.290151950033639 1
-0.195456236222134 1
0.106275322772628 1
0.163405099437358 1
0.204935387441226 1
0.363544681999223 1
0.281631821608429 1
0.410552318986384 1
0.103255248621957 1
-0.192997712017322 1
-0.356635252962322 1
0.134167133823018 1
-0.175931588214523 1
-0.474544078447881 1
-0.244568245341646 1
-0.150393575830528 1
0.0515181402725553 1
-0.614463751213597 0
0.288606069132435 1
-0.140859114086141 1
0.467458705782593 1
-0.31465111303395 1
0.125630724703827 1
-0.195183344577024 1
0.287083976012256 1
0.0624650365456433 1
-0.00370740448021772 1
0.258721167906543 1
-0.187428734721249 1
-0.17722897570963 1
-0.0275311260986729 1
0.0431275142400731 1
0.230786247722081 1
-0.0331044158925794 1
0.505014887319607 1
-0.0385993859363757 1
-0.268586466456824 1
-0.0941280552621244 1
-0.0808709446873088 1
0.0895856673025983 1
0.115133048745251 1
-0.132621746501635 1
0.391718989412422 1
0.109669357039268 1
0.116623453675309 1
-0.146901964897628 1
0.142427155861391 1
0.54865113510159 0
0.349130943263546 1
-0.0217173625104762 1
0.155756174046633 1
0.0378001593028397 1
0.0935267417913147 1
0.0628002107560744 1
-0.0901366896821642 1
-0.0697153893297513 1
-0.186203341204218 1
-0.276981991385322 1
0.0146058666716288 1
0.0643568031187112 1
0.149915088952058 1
0.0316594440972801 1
0.127724060402333 1
-0.0107062188931815 1
0.158916956576639 1
-0.426316420514688 1
-0.338718264581786 1
0.0189244667789605 1
-0.0528248424628256 1
-0.125233626208166 1
0.22437547872828 1
-0.1711973792802 1
0.256925949509954 1
0.197482484497903 1
0.0451167905545319 1
-0.0895358710310298 1
0.454792968079751 1
-0.0143514327610829 1
-0.10479393450037 1
0.326225081377643 1
0.0985916644234192 1
-0.00533744640589048 1
-0.533908294565014 1
0.137185374914329 1
-0.0719788888338195 1
0.383537650531445 1
0.0759411383095306 1
0.122581986925148 1
-0.018706613057084 1
0.24541865572693 1
0.263896861732755 1
0.0189437583430251 1
-0.150074635355238 1
0.0815955407546826 1
-0.0839083725881584 1
0.123810529270208 1
0.110268996088931 1
0.254030831156758 1
0.140267116147093 1
0.389948840811304 1
-0.0327940860065953 1
0.150193179594757 1
-0.161522063330954 1
-0.0526943695070469 1
0.089271912571512 1
0.088246821014393 1
0.374420348661615 1
-0.181771142473344 1
0.0249268492463805 1
-0.240705698226202 1
0.0236971509270953 1
-0.0744713219086758 1
0.261568022569287 1
-0.184989200368296 1
-0.103341837907718 1
0.135929218392632 1
-0.143203830442546 1
-0.212132494895198 1
0.0885337816678988 1
0.0138420172928913 1
-0.217268827790173 1
0.10022044703441 1
-0.0550050340221838 1
0.203149730136369 1
0.382475533860582 1
-0.07721495788864 1
0.0245219555775581 1
0.254669125680157 1
-0.125364848927427 1
0.304613992828554 1
-0.265112340525241 1
0.207885335385752 1
-0.153411324947026 1
0.0963950329590704 1
0.478720943928532 1
0.00951707278349911 1
0.0277301878909269 1
0.0435825522762706 1
-0.148242575002983 1
0.17627306041664 1
0.10020447193675 1
0.0944387072800545 1
0.11972736006399 1
0.297726806523403 1
-0.292017968231035 1
-0.189379598133241 1
-0.0678500045222706 1
-0.00559204302530374 1
0.0478930413065641 1
0.0386085351253286 1
0.118621642497728 1
0.266407895255738 1
0.212083757558391 1
-0.185689157698588 1
-0.541711774931038 0
-0.0857593343707669 1
-0.258099808092648 1
-0.270682423377115 1
0.0248906200965472 1
-0.00182080803548183 1
-0.0977779838468786 1
-0.479374651883272 1
-0.0793273380395976 1
0.391295549518194 1
0.198017917494531 1
-0.070301136860587 1
0.0753590103771549 1
-0.0460232489625769 1
-0.139631278132594 1
0.0876182628340747 1
-0.275535791773735 1
0.12816543567035 1
-0.148799113239896 1
-0.0934201131983998 1
0.470876552367202 1
-0.462274843246423 1
0.11113213327945 1
-0.173054848506219 1
0.0661636082409036 1
0.245179911786073 1
-0.33667254125045 1
0.00368377896078517 1
-0.220944957093517 1
0.304111579020542 1
0.120260855401254 1
0.228754593867343 1
0.225377639108849 1
-0.387892755124253 1
-0.0787468509405042 1
-0.111497330859576 1
0.0311266720275098 1
-0.318237990819916 1
-0.177228415066788 1
-0.0837836111329758 1
-0.384311516497974 1
0.090279398781333 1
-0.194671243625908 1
0.380167512014034 1
0.0429786476411283 1
-0.0607846842272086 1
-0.0869398280296985 1
0.0948862096953851 1
-0.321988558108642 1
0.184245060247801 1
-0.00225389332316485 1
-0.160642354107495 1
-0.324141525190974 1
-0.370760619060834 1
0.0353203766874786 1
0.0849040817348987 1
-0.13028629391645 1
-0.236191912936036 1
-0.0643243698846996 1
0.376659273426555 1
0.264380105360056 1
-0.0193332279060721 1
-0.0297950165504496 1
-0.188431623781766 1
0.0738470179611317 1
0.0324193797887706 1
-0.134432724523657 1
-0.363487232278815 1
0.253614793900366 1
-0.175049094367252 1
0.278731190876462 1
-0.40604736112517 1
0.0774798365641888 1
-0.0514874737575231 1
-0.0931214421734863 1
0.320610301580749 1
-0.247343744557103 1
-0.177140889509737 1
-0.118882385257302 1
-0.0434203657980304 1
-0.174124833801931 1
0.337099111258764 1
-0.113409977447929 1
0.452506887577179 1
-0.113888200971813 1
0.00374698728157094 1
-0.322694244384366 1
0.116702409803221 1
-0.156162563883662 1
0.0307448698261449 1
0.324637800082351 1
0.193913278523233 1
0.0772458720722953 1
-0.208073637229988 1
0.472467462320441 1
-0.0336833936549222 1
-0.0660215618716164 1
-0.339457976845862 1
-0.197800212074382 1
0.234321088695158 1
0.235163781107139 1
0.0650786391010168 1
0.570608993882821 0
-0.0463854749476087 1
-0.16718423771032 1
-0.355990432096793 1
0.0999704814851699 1
0.0479049040531711 1
0.0098844377197616 1
-0.178418947596774 1
0.0310364658013594 1
-0.136511068468352 1
0.294241379874481 1
0.454251181255606 1
0.222525792073988 1
-0.159818920867594 1
0.131099657764821 1
-0.0706692533588451 1
0.384413701759196 1
-0.0458117252402685 1
-0.130158856325261 1
-0.290925980334577 1
0.236133464863949 1
0.499300637609639 0
-0.0213442861630588 1
-0.146073436892077 1
0.106557843490503 1
-0.123566439683201 1
-0.190201161804573 1
-0.0786687949873157 1
-0.146543034970494 1
-0.236813828381817 1
-0.0784546293121963 1
0.0744081549198537 1
-0.0653689964052285 1
-0.179624465532592 1
-0.053541350187596 1
-0.211679858987928 1
-0.282183444731281 1
-0.343055335248257 1
0.159169738748901 1
0.346785210659297 1
-0.332543190927431 1
-0.477532427058987 1
0.246173799312326 1
0.0379767298973958 1
0.0581334420555898 1
-0.0707169063795117 1
-0.255426845714432 1
0.403801325649112 1
-0.293530071706071 1
-0.000419796975649353 1
-0.502174305944474 0
0.404067781342986 1
0.10176092565395 1
0.17282154659017 1
-0.174280106793988 1
-0.126017365234425 1
-0.0777374516166679 1
-0.383133712034713 1
-0.352298792440457 1
-0.485496721727919 1
-0.0914455149270766 1
0.142759005943186 1
-0.230024685176773 1
-0.117595395020575 1
0.323008687724225 1
-0.0237911572565155 1
-0.105072698185885 1
0.0828245958832578 1
-0.0369361566323363 1
0.174114894458467 1
-0.210987743769232 1
0.088668432746259 1
0.0541007657705846 1
0.647357085425051 0
-0.0182013568819988 1
-0.244012975408617 1
-0.159576784689745 1
-0.644417879262118 0
-0.0211361893664109 1
0.258934707041913 1
0.378478736717313 1
0.0685074088404434 1
0.30027592843158 1
0.287861564195637 1
0.156092993105633 1
0.140676514936759 1
0.0662031657552171 1
-0.266175057317092 1
-0.285640582869688 1
-0.141245276550162 1
0.274150008901197 1
-0.174422911053384 1
-0.334467701699095 1
-0.346443805785779 1
-0.0471495760494035 1
0.178073440445078 1
0.187437248335835 1
0.440346972302143 1
0.773840988345083 0
-0.123783872309347 1
0.202907280653301 1
0.241465353217204 1
-0.270290371108979 1
0.00561371692277299 1
-0.24036008975086 1
0.0418168167099487 1
0.268123735069883 1
0.0490922298255129 1
0.0898335230696836 1
-0.255577527595327 1
0.378769285722797 1
-0.0419258211497715 1
-0.166287091478966 1
-0.0148717075007338 1
-0.0136082679665492 1
-0.117048913422167 1
0.2267707602096 1
-0.235240246254761 1
0.0707252757933324 1
0.139471390524864 1
0.00473264814828114 1
-0.124950061064163 1
-0.505541289103353 0
-0.206097763747804 1
-0.236220435150833 1
0.137238863919914 1
0.221019749971866 1
0.269850206412838 1
-0.135802647716593 1
-0.514470144059862 0
0.218852607406602 1
-0.243823994711327 1
-0.175671088375884 1
-0.135192849407209 1
-0.0199216551866217 1
-0.332670512448554 1
-0.0227733411521686 1
0.036318428824552 1
-0.179572612875173 1
-0.412828606972283 1
0.0102251447808154 1
-0.126607635581167 1
-0.0399048567953942 1
-0.419478155930444 1
-0.0926598680133805 1
-0.146136013734255 1
-0.553668856158492 0
-0.253373097001738 1
0.21418728659944 1
-0.151280169706011 1
-0.385744895963067 1
-0.195739502774206 1
0.196996047820873 1
0.090352732057553 1
-0.522008025382831 0
0.0130508599530416 1
0.186743863950072 1
0.175035446896526 1
0.0964888380428987 1
-0.332751872158788 1
0.446219421787041 1
0.0373493031258938 1
0.110483707459996 1
0.554267010207838 0
0.0553115083605899 1
0.570190492518598 0
-0.157943137194069 1
-0.205661568931066 1
0.0384947526019033 1
-0.0919458768224897 1
0.0952446903089327 1
0.208034765988205 1
0.212434703882518 1
-0.0715401533560656 1
-0.146447873888647 1
-0.0469643245913852 1
0.0376331280528832 1
0.112058443202778 1
0.15629436816076 1
0.0541624254856027 1
0.454084256411434 1
0.0137200872720371 1
0.420752745722927 1
0.00289280961175983 1
-0.107401350596139 1
-0.0364991285436583 1
0.299354184380139 1
-0.0750882481822742 1
0.335721572622936 1
0.113691867437512 1
-0.134989213960367 1
-0.0364140893390841 1
0.233467153882752 1
0.440272614246323 1
0.228298138845258 1
-0.370081524320758 1
0.190919686318891 1
-0.370711492671037 1
0.46963345471359 1
0.0998063861528637 1
-0.127779098648855 1
0.094752181665084 1
-0.0419697841243027 1
-0.241904923853688 1
-0.0688589229391898 1
0.0381742178980233 1
0.179330139049127 1
-0.618296332692559 0
-0.323842286131631 1
-0.488099688930799 1
0.229544220393958 1
0.158144816144159 1
-0.134802937176428 1
-0.316995962569213 1
0.395308140853049 1
0.120825365833834 1
0.573563606358586 0
-0.137947557445943 1
0.0261949490260678 1
0.0447355547196732 1
-0.160187850182127 1
0.0415401064869979 1
0.114254139628803 1
-0.335116495778601 1
-0.165046165266128 1
-0.0309101436436447 1
-0.299666105737957 1
0.333932263745539 1
-0.0231394574049374 1
0.131142766825299 1
-0.0984911978053864 1
0.241931906630917 1
-0.168778704915325 1
0.0336852130819644 1
0.163713406544796 1
0.150443789507353 1
-0.297657382832006 1
-0.00459960346551247 1
0.250355529554921 1
0.00812292297607445 1
0.168507353656999 1
-0.640122424537606 0
-0.377830324079407 1
0.0839201836123423 1
0.656604090302406 0
0.182053346445393 1
-0.303982243400985 1
-0.26982520574154 1
-0.474363766455904 1
-0.137046570694436 1
0.0141417277218252 1
0.160651256092731 1
0.273978773409086 1
-0.0545707051465947 1
0.0716369665093581 1
0.0382704983072037 1
0.0326336930299146 1
0.226043958165449 1
0.208425280533136 1
-0.174307544328775 1
-0.0304404484859823 1
0.333743330721178 1
-0.0097012226129575 1
-0.0208697962628599 1
0.222552837620357 1
-0.0642135178001935 1
-0.250839030225604 1
0.114805686488294 1
0.338570970924931 1
-0.0252132471167238 1
0.0446560049807316 1
-0.0906029745664248 1
0.160688839868255 1
0.40506223680737 1
-0.156663017647593 1
0.0842323070478576 1
-0.343014205557976 1
0.414705903332786 1
0.330457525452646 1
0.0739619926905677 1
-0.211112124591888 1
-0.131122025040568 1
0.0223216038959954 1
0.342095976852306 1
-0.343700675112201 1
-0.0304695215799029 1
0.077451188694828 1
-0.351770112611234 1
-0.368041437072968 1
0.0955783032490957 1
-0.0131024806863582 1
-0.194335721672539 1
-0.0470968340975789 1
-0.455737279036612 1
0.0513154042838906 1
0.0706208773702599 1
0.137606226285216 1
0.14391949714005 1
0.0189846127074718 1
-0.308640746132065 1
0.253820604881015 1
-0.525095026640946 0
-0.0331725079928558 1
0.339019015383321 1
0.276129235505035 1
-0.291842417732609 1
0.216316104917853 1
0.265699541567232 1
0.0783783160205409 1
-0.15641374641018 1
-0.17058858116447 1
0.117845260615239 1
-0.269869187661869 1
0.112689883524279 1
-0.179903846859286 1
-0.111538381899525 1
-0.130892757824036 1
-0.294039303850971 1
0.263856124987282 1
-0.093889503057921 1
-0.0476971825851841 1
0.259057468081713 1
-0.0170472246808074 1
-0.364690380658833 1
0.0698765508170095 1
-0.176725518769042 1
-0.428642026697748 1
0.0300570467659093 1
0.305170309347025 1
0.129072105280031 1
-0.269338883812616 1
-0.232687760158219 1
0.256894788611564 1
0.0336785484269665 1
0.029745717120664 1
0.527844733720248 1
-0.11315301749741 1
-0.272744070611531 1
-0.432754972956144 1
0.0688922457514966 1
-0.0394322688569226 1
-0.0447501703565945 1
-0.0148942302255438 1
-0.38827878392394 1
-0.206036509051349 1
0.455032890443729 1
-0.187907652327544 1
-0.243186011054059 1
-0.0497311416023345 1
-0.176487785896255 1
0.336547209592359 1
-0.310766384750985 1
-0.0128654126175867 1
-0.0424333232712685 1
0.0306836423767113 1
0.299498670388683 1
-0.0949079125385052 1
0.268616135849354 1
0.253698896527372 1
-0.0343638025481404 1
-0.00700311865784553 1
0.0801485749640621 1
0.0961941052145701 1
0.0795316085310847 1
-0.127375854701184 1
-0.157808828295955 1
0.50466983886969 1
0.238649229187286 1
-0.0996423240456293 1
-0.0806112169713128 1
-0.0152434874733548 1
-0.34603968172941 1
0.263177713324818 1
0.0286040215097191 1
0.027798794054897 1
-0.0234609282489776 1
0.0555423929229034 1
-0.267661667714525 1
-0.021631696612872 1
0.0192300240239817 1
0.0356078186130486 1
0.189230173780492 1
0.223433277974742 1
-0.268992587310055 1
-0.109114785965006 1
-0.122696905734874 1
0.238127047833701 1
0.296546892813041 1
0.195959181960463 1
-0.00684229916291263 1
0.413047998940163 1
0.0089354903779422 1
-0.213362994775048 1
0.0589836191977106 1
0.0164323273265179 1
-0.236853483892125 1
-0.0573585486439869 1
0.071142511286943 1
0.063534826845441 1
-0.077782542312215 1
0.0965469938032873 1
0.193309762451536 1
0.118558475524746 1
-0.079492591249051 1
0.355086650942655 1
0.190165615832851 1
-0.0819710889233111 1
0.242799952991892 1
-0.0393046941062379 1
-0.25927377327864 1
0.0670395722056172 1
0.49256888806218 1
-0.0191745669014152 1
0.363420234320194 1
0.0475842339526731 1
0.00156448561855577 1
-0.296342701760059 1
0.272945046701213 1
0.31950263678453 1
-0.170638123476967 1
-0.330359577654152 1
-0.217224998799878 1
0.0568627410514184 1
0.0617576297052763 1
-0.0362242667682198 1
-0.0468130672042624 1
0.248764192698189 1
-0.154063407477757 1
-0.370530079755924 1
0.120423148494065 1
0.0338043914343634 1
0.2657738143285 1
0.19264805142294 1
0.118631363830413 1
-0.4358515079927 1
-0.343304702477876 1
0.0301261664106745 1
-0.0663286520936643 1
0.0797148034210727 1
0.0849542653010033 1
-0.215121009373354 1
0.175609585796768 1
-0.188027278124971 1
0.131697147820221 1
-0.353627171421665 1
-0.288553716992736 1
-0.0732788608360249 1
0.272706493103562 1
-0.0236600266829858 1
0.174593714888548 1
-0.256052919256872 1
0.298256235848243 1
-0.280662280101498 1
-0.170290387477881 1
0.179182206651225 1
-0.0958145765870873 1
0.380691375100823 1
0.302364408452263 1
0.209453556635037 1
-0.144686913026809 1
0.0695857351064164 1
0.269012110039311 1
-0.569517414415339 0
-0.122155706551871 1
0.0498240073767176 1
-0.287665298925938 1
-0.0530674366176484 1
-0.048674221815696 1
-0.0486375470816441 1
0.151405285359194 1
0.109467218068463 1
-0.00768495599049372 1
0.100572199535062 1
0.118305938649774 1
-0.0485360117151219 1
-0.0051167727968143 1
-0.0467512045718676 1
-0.352646542713796 1
-0.255176557656743 1
-0.0152273748025548 1
-0.277414318787195 1
0.107131638471437 1
-0.0414421201677426 1
0.61728868170015 0
-0.00983864746773164 1
-0.241899786330152 1
-0.00525991509843181 1
-0.20920292362842 1
0.0625527808078458 1
0.243870446798721 1
-0.0741075666997716 1
0.467380957739707 1
0.308274124634802 1
-0.455647962393967 1
-0.284608511577671 1
-0.0615541369552333 1
0.115159743109632 1
0.00727352328561329 1
0.44072754286274 1
-0.2339141058102 1
-0.0295489604783252 1
0.156477743700562 1
-0.126669135712423 1
0.0711349971976837 1
0.126227890640926 1
0.0873329624467566 1
-0.438763092860285 1
-0.170857025210004 1
-0.0350187551414088 1
-0.0405988665830364 1
-0.0987689103697923 1
-0.0982245610096565 1
0.0767950137684667 1
0.167475480312091 1
0.279526477176607 1
-0.383572339450771 1
-0.0434320237611561 1
0.184054527017404 1
-0.22485979654813 1
-0.297345051146145 1
-0.365685397883098 1
0.0307392179021171 1
-0.115176936051946 1
-0.182863719700454 1
0.147133327444881 1
-0.0279866790119983 1
-0.115551600143356 1
-0.0213823918598119 1
-0.0906417106042216 1
-0.155234711638338 1
0.00538206054987114 1
0.275280950305072 1
-0.221628254429419 1
-0.164238226767347 1
0.237474526665302 1
0.143302569005084 1
0.186888193435914 1
-0.208458488997588 1
-0.00373296011361803 1
0.0853907857225371 1
-0.0268938519912476 1
0.0591667597538297 1
-0.140563601693169 1
0.186258525220418 1
0.0349928523133238 1
-0.0991144728815604 1
-0.29404775961314 1
0.263801505595856 1
-0.128570158703243 1
-0.287222618878698 1
0.241991249452119 1
-0.143332813783978 1
-0.377559548320813 1
0.422206752781724 1
-0.117817155116587 1
0.115424210888841 1
0.198580081021443 1
0.214920425499995 1
-0.113609865781022 1
-0.459358192749281 1
0.372455265306271 1
-0.289579674410635 1
-0.0729158188575853 1
-0.351337027145247 1
-0.0882503925550487 1
0.188926349856952 1
0.193281501899139 1
-0.0823061076696135 1
0.37617039661681 1
0.0584099420256083 1
0.0414986026664053 1
-0.488275752247539 1
-0.261136831917977 1
-0.217018835321548 1
-0.199300734472754 1
0.0720582383950081 1
0.0707950902008571 1
0.0433450958889667 1
-0.0389490219242624 1
-0.256245366818037 1
0.0321999640096323 1
0.639836372534587 0
-0.151742560355514 1
-0.0535404736201771 1
0.154653158304246 1
0.00732935796809777 1
-0.450306057470082 1
0.121569075654512 1
0.097485121481702 1
0.0246319793426248 1
-0.417013513345546 1
0.330552946000369 1
0.107244577983687 1
0.104243115440887 1
0.511018669575325 0
-0.0954736238404833 1
0.0628682868333915 1
0.118524332613081 1
0.00896120005306923 1
-0.0391447222956185 1
-0.13247983962208 1
-0.179409882434985 1
0.237500399440644 1
-0.125216995984993 1
-0.170044963909762 1
0.0563179492964328 1
0.283707228104048 1
0.135616670827162 1
0.624088823894943 0
0.0581079014319152 1
0.2175458739309 1
0.00697183355325526 1
-0.030044535233233 1
0.0278753404725295 1
-0.105917746935916 1
0.230925266068412 1
0.0177631784885574 1
-0.0231249769144898 1
0.368373410778338 1
0.384079712522648 1
0.546564527567375 0
0.09594969377248 1
-0.275724452990363 1
0.39554714348643 1
-0.0746224127376402 1
0.286339834877056 1
0.0567513042018796 1
0.236630125214152 1
0.108751219686914 1
0.0171094870963329 1
0.125077767432287 1
0.024870854046092 1
-0.0554405171947264 1
-0.0866089566671931 1
0.420018601130581 1
-0.141061678053507 1
-0.0830223721457042 1
-0.324787076829037 1
-0.114044126698493 1
-0.0494800727401664 1
-0.0719699891354066 1
0.243691441235131 1
-0.118799308049925 1
-0.151449919851878 1
-0.0205035162951367 1
-0.289012498886285 1
0.0532084065662266 1
-0.185693770392812 1
0.0772076540326342 1
-0.332707266093659 1
-0.131714469717125 1
-0.106835898566537 1
0.102401703763231 1
-0.136741207839121 1
-0.14703388000224 1
-0.0382550169185657 1
0.0454244613459425 1
0.671117664052809 0
0.281378523722685 1
0.090232124130556 1
-0.346147026658083 1
-0.0146795732853013 1
0.340182700373603 1
0.175576932263483 1
-0.241593499758433 1
-0.180301630800446 1
-0.283680583281934 1
-0.154536207034112 1
-0.129296324808201 1
0.22345391044193 1
-0.3046736673007 1
0.229829677030446 1
-0.100037578344652 1
0.214793476093381 1
0.112928875134628 1
0.152811620762274 1
-0.0597888436109006 1
-0.00603113937062204 1
0.0553448491826464 1
-0.170812296620763 1
-0.302246816177813 1
-0.0105138660052794 1
0.184820079181707 1
-0.0435028580263773 1
-0.0962502705099884 1
-0.0324702290605135 1
-0.0594919594350811 1
-0.0986202256892844 1
-0.0303654356737958 1
0.162841607698594 1
0.147443920147817 1
0.00148141778816812 1
-0.0058113044501024 1
-0.336666156082075 1
-0.185268830010246 1
-0.0921102203736444 1
0.314463197094853 1
0.0710508313746788 1
0.58664425381853 0
0.212805867802747 1
0.027397389857056 1
-0.0300098085857204 1
0.0654446903873282 1
-0.112781602614961 1
0.0722993351534953 1
-0.119715239383695 1
-0.427782881260032 1
-0.169968732056696 1
-0.0607600665786344 1
0.145364217066585 1
-0.184272334090937 1
-0.0508081280354098 1
0.0303626178506215 1
-0.0899411545171355 1
0.0570750667315691 1
0.0786259194034279 1
-0.0385503181464851 1
0.462922857338101 1
0.00312345961159337 1
0.274049902988947 1
-0.0867544731681378 1
-0.0582045319772501 1
-0.101731412431469 1
0.151369545414448 1
-0.10018129993352 1
0.0246931627698184 1
0.0702698691863467 1
-0.140601547338204 1
-0.181241195266854 1
0.298141554588722 1
-0.114201657356911 1
-0.0644026022803666 1
-0.236060563940689 1
0.226342849638654 1
-0.0391164633943833 1
-0.116258848874457 1
0.127344920075296 1
0.385113256340626 1
-0.100441922342493 1
-0.233352476043594 1
0.145601935469081 1
0.141923767863576 1
0.182420084838906 1
-0.131807478760917 1
-0.422254782221741 1
0.270469382043656 1
0.125678748529395 1
0.0374841061587325 1
0.142741500690064 1
-0.44811641808246 1
-0.2872679395165 1
0.232283221691986 1
0.58730928770622 0
0.221478765376182 1
0.206120544172341 1
-0.107036570814733 1
-0.0283841105138937 1
-0.177287521031931 1
-0.163949639153616 1
-0.406281790287802 1
0.129609785464946 1
-0.00109602305084808 1
0.042009668138111 1
0.225558165562064 1
-0.0758733441166484 1
-0.282201935900349 1
0.194269268104462 1
0.194195147093026 1
-0.239437094031402 1
0.138217798895668 1
-0.52096897716068 0
-0.334186881039914 1
-0.07941435097388 1
-0.0924883911331702 1
-0.164552775846722 1
-0.279797178456184 1
0.269301809708023 1
0.136180924194183 1
-0.244464367573209 1
-0.258910225385164 1
-0.0982188732997662 1
0.0294510444149595 1
-0.164335944833687 1
-0.0226109454450533 1
-0.0603176507433382 1
0.308347596686417 1
-0.449712581763455 1
0.101299658062155 1
0.0824378414663312 1
-0.319077500845268 1
0.14588711833225 1
-0.098729162548118 1
-0.483064186391629 1
-0.0356020130600503 1
0.121226094520432 1
0.201341092311036 1
0.284903658966664 1
-0.0301678852115692 1
0.213742323535227 1
0.22701250884467 1
0.422924120176036 1
0.288011222622971 1
0.088964695508018 1
0.122202754100705 1
0.240823726401301 1
-0.0321022385704488 1
-0.0746085681343727 1
-0.0586292937979287 1
-0.396154747138755 1
0.139460963239186 1
-0.525711511039594 0
-0.218137889770096 1
-0.136453842655228 1
-0.209740918190489 1
0.140683222772508 1
-0.364740100716982 1
0.0296144532221102 1
-0.151352926638688 1
0.341669554787013 1
-0.131947407831571 1
-0.0825324373391821 1
0.0916536881313089 1
-0.488463834338245 1
0.271309921005852 1
-0.0776698476586177 1
0.0164398911495399 1
-0.165509264081362 1
-0.0122450799946775 1
-0.32499350825785 1
0.0507673513348523 1
-0.39665567813734 1
-0.394032234731164 1
-0.106358947024978 1
-0.334990684602875 1
-0.00544906018418106 1
0.252394572678525 1
0.318813017412215 1
0.00683041433782286 1
0.266279692056032 1
0.0705383888133555 1
0.150620214195726 1
0.15890769857551 1
-0.034420358695356 1
0.240754524653696 1
-0.293273476153731 1
-0.264940296188677 1
0.341040270820385 1
-0.235594146174145 1
0.0165834655754087 1
0.351702441176545 1
-0.278617444283717 1
0.107723607013972 1
-0.0942236660194508 1
-0.0633733171636968 1
-0.668041903720011 0
0.0504357851201111 1
-0.151808402610779 1
-0.197062141875226 1
-0.287123861394068 1
0.0612713825477936 1
-0.573658273275889 0
-0.0252848316268177 1
-0.0739591509905002 1
0.314284451651629 1
0.0430433813976219 1
-0.203285946069228 1
0.294746626998891 1
0.0356481079538851 1
-0.0472622502225278 1
0.152632424004209 1
-0.16777601162411 1
-0.314865099671719 1
-0.294870950998734 1
-0.119227301790959 1
-0.1262949649498 1
0.342004801371332 1
0.266710197239721 1
0.0648411884782829 1
0.173915982618276 1
0.00924417149097645 1
-0.120506999980271 1
-0.0314027114507318 1
0.759116054307822 0
0.273625876829189 1
0.0877442580068622 1
-0.0550723405198537 1
-0.0134622306065297 1
-0.0732527064849937 1
-0.214918552754506 1
0.0419790870904248 1
0.0972602080425262 1
0.0299900863087532 1
0.228150901085191 1
0.224633893106162 1
0.681925464780281 0
-0.266121363734284 1
0.164482334797111 1
-0.402188730067062 1
0.300080790511552 1
-0.00694691995776926 1
-0.133081091500548 1
0.341203507808919 1
-0.159753426609603 1
-0.117860885304749 1
-0.138783955591054 1
-0.120204154236847 1
0.10723953649911 1
0.14572346012178 1
-0.00147192000720267 1
0.146583535334844 1
-0.0767247354272131 1
0.0141242663676652 1
0.286590362073357 1
-0.17774197648179 1
-0.444449486266034 1
-0.199184322525242 1
-0.345179946200476 1
-0.201797770393343 1
0.155734400687819 1
0.142736583784194 1
0.0341987308414004 1
0.054645128943872 1
0.110274790545829 1
0.0508902532674089 1
0.06523582527533 1
0.1680384677507 1
0.00144295185620488 1
-0.00414705118651923 1
-0.232947450992398 1
-0.254949544168337 1
0.206197581067701 1
0.201860630824051 1
-0.00465113068624461 1
-0.313702790864575 1
0.0963545071491223 1
-0.0991623049871084 1
0.259157963365169 1
-0.00198224055272196 1
-0.0258886610813623 1
0.313533710022151 1
-0.11185766673559 1
0.0549596763216377 1
0.224272939753228 1
0.207839595906358 1
0.0889945125434363 1
0.228663677300555 1
-0.149277591060664 1
-0.161284733949539 1
-0.0811410796752796 1
-0.157227351728624 1
0.147265844122979 1
-0.142102292055583 1
0.0401578718059453 1
-0.165455827612006 1
0.437835981763517 1
-0.356182027128895 1
-0.0594212000107994 1
-0.071909702849862 1
-0.0504799185943513 1
-0.386797284154182 1
0.0670479462127094 1
-0.566012863776827 0
-0.498695116752656 1
-0.37684442632113 1
-0.0615748765171035 1
-0.162060534093567 1
0.259462960970458 1
-0.168699815217948 1
0.017404014101058 1
0.0437318273419834 1
-0.0278747692434277 1
0.0291713910332054 1
0.450895272719796 1
-0.301216770426472 1
-0.208382036464461 1
0.0275060053989524 1
-0.154856689544831 1
0.267297731381216 1
0.10802263981799 1
-0.0321460591616267 1
0.275172904089468 1
0.0458359362541775 1
0.227448317244617 1
-0.11967249571922 1
0.0960700286532271 1
-0.206900119137724 1
0.239135025670391 1
0.497590741067542 1
0.246594650289836 1
-0.0708073370067311 1
0.243042237036924 1
0.113047586489264 1
0.203687533910833 1
-0.201127522073512 1
-0.214179115626537 1
0.328245942642702 1
0.14511934383195 1
-0.280954542181321 1
0.240400407057005 1
-0.0803040376827245 1
-0.206701963951921 1
-0.0154947105477386 1
0.235737103394283 1
-0.16093297140814 1
0.100300076594767 1
-0.164578419509243 1
-0.126504488107573 1
-0.0161560323767814 1
-0.0836944255332435 1
-0.120853420198981 1
-0.137251539788007 1
-0.343247442374758 1
0.0219604402302649 1
-0.158231528538402 1
0.13431265039259 1
-0.571007548381495 1
-0.0251399750144586 1
0.121253586658983 1
-0.186554123963881 1
-0.0700199018019734 1
-0.109912000553713 1
-0.129359357326354 1
-0.139773761230369 1
-0.379766149796142 1
-0.00604602081829926 1
0.0701869647409924 1
0.0352555106622521 1
-0.245085649084275 1
0.105248211027921 1
-0.200917223665383 1
0.0874792739413232 1
0.101536713862522 1
0.384354210113465 1
-0.212512934415371 1
-0.0942886264344783 1
-0.684283661700936 0
0.629751977108389 0
0.0316768214886976 1
0.219056593636834 1
0.053644810606971 1
-0.124435079042728 1
0.133956626926423 1
-0.625434044167889 0
-0.0664215484166442 1
0.180948176096181 1
0.19152272236997 1
-0.277152684669946 1
0.0417189700001584 1
0.1215046212966 1
-0.12330710173187 1
0.380758517288313 1
-0.0501562613683722 1
-0.127922807061549 1
-0.34122899937789 1
-0.0593434576445854 1
-0.274625412065857 1
-0.0191519690949605 1
-0.521433837858242 1
0.150001102461799 1
0.321135996996877 1
-0.0444948703359136 1
-0.705135835702986 0
0.217381328823074 1
-0.123502608829205 1
-0.158531359437563 1
0.0319043902205426 1
-0.0960844798287724 1
-0.0500495040987936 1
0.0715289456633627 1
0.342217932934383 1
-0.40767928621014 1
0.111873391664648 1
-0.332448591479832 1
-0.299474574636632 1
0.0850736480203173 1
-0.269041675781116 1
0.036111207535265 1
0.174663492326642 1
0.200250888577429 1
0.404519384376797 1
0.261517926821351 1
0.404845166127925 1
0.316823429402913 1
-0.00613746005391282 1
0.297710043070272 1
0.0411661581326571 1
0.256852380515714 1
0.238585794006226 1
-0.133053869819662 1
0.00253444110690856 1
-0.0337064788217411 1
-0.15126145204512 1
-0.28467000089638 1
0.201160800340606 1
0.295473869582211 1
0.168033785181835 1
0.176128891569738 1
0.613783057280234 0
0.354020044145323 1
-0.0330841101748666 1
0.232480149036049 1
0.606732191079453 0
-0.044356032020126 1
0.229699742681216 1
-0.271848287327108 1
0.0415159897197724 1
-0.287133157487219 1
0.145413284528383 1
0.0468628616768225 1
-0.356516589018973 1
0.336686689225291 1
0.219349437981521 1
0.0984038824847974 1
0.403623701921352 1
-0.201252606136748 1
0.179647632039455 1
-0.291443668088623 1
-0.058921537083119 1
-0.169966759204819 1
0.140276646671967 1
-0.28204029263373 1
0.39821416863893 1
-0.284645365338312 1
-0.0433027529228881 1
0.102570995280268 1
0.174321173152441 1
-0.273532271778913 1
0.0254940779407588 1
-0.171346075300078 1
-0.290519435212846 1
-0.0982844497308 1
0.321658636144355 1
0.100628612082244 1
-0.324526975145524 1
0.00367555123210957 1
-0.382328500209868 1
0.13075381868169 1
-0.382132318208666 1
-0.207535598977712 1
-0.189178675016871 1
-0.166844653535466 1
0.509836425457686 1
-0.300889829767651 1
-0.0534909932682789 1
-0.151204855443356 1
0.261243964221952 1
-0.106793749481297 1
-0.171074146487481 1
-0.200498047991155 1
0.0189941937314457 1
-0.0050043213235197 1
0.130356723710683 1
-0.0907217515963485 1
0.43185996397478 1
0.437313342208737 1
-0.0963834572460048 1
0.225063744886715 1
-0.221121391015282 1
0.294534724537195 1
0.184224745041339 1
-0.037437833070045 1
-0.336573386704287 1
-0.228093567871793 1
-0.313411138661211 1
0.0701545309795993 1
0.160820087855433 1
0.00594941059423842 1
-0.222207730064694 1
-0.145446781652821 1
0.1042175546624 1
0.241609045126314 1
-0.0784828698078378 1
-0.108382363529104 1
0.413451792847298 1
-0.097324736151687 1
0.050431858043695 1
-0.131997170382997 1
-0.223953421868783 1
-0.00342980245784031 1
0.205351483355461 1
0.0509158282352663 1
-0.191018881036262 1
0.288295163057576 1
-0.204119499781965 1
0.184897930686468 1
0.224097297508989 1
0.105482466567331 1
0.260232717260583 1
0.220626998753443 1
0.0622385209040561 1
-0.272937134157108 1
0.17803055117394 1
-0.0383056742490438 1
0.0217436168410122 1
-0.0251650357481354 1
0.152412158256066 1
0.0440525293983533 1
0.200356341659025 1
-0.0628270586396283 1
0.0983914053075124 1
0.349671843008225 1
-0.251710455109402 1
0.148216744008766 1
-0.150403762989174 1
0.0731474248973591 1
0.154505310655848 1
-0.0103702903811866 1
-0.420572684398069 1
-0.216275177847929 1
-0.140524500092645 1
0.287011285298752 1
-0.368785655157953 1
0.37507341794584 1
0.0596573210303494 1
-0.233300145454406 1
0.128060439127124 1
0.113452564290235 1
-0.07308463245586 1
0.138409027970178 1
-0.237461310332315 1
0.0255535015901932 1
-0.297378893812951 1
-0.203499472335999 1
-0.0944050228226805 1
0.136907818434189 1
-0.356387477273614 1
0.135100226812669 1
-0.152439779950542 1
-0.0485835753609473 1
0.259046987980274 1
0.339150821637423 1
-0.0785261982484589 1
0.135907951538295 1
-0.354946860691433 1
0.00471810243676342 1
0.156164276635092 1
0.397265599474724 1
-0.0404830544204837 1
-0.119374779609537 1
0.024627785289417 1
0.03164942238588 1
-0.195254245755234 1
-0.106377931577143 1
-0.650453923708212 0
-0.478130290460459 1
0.165844646876155 1
0.0177716020408678 1
0.129266658201913 1
-0.147841930092733 1
0.310915839712714 1
-0.24994029982292 1
-0.0828942223571693 1
-0.132065146514329 1
0.0677000110411759 1
0.302058986188861 1
0.115735829059684 1
0.194411645914617 1
0.138879571691304 1
0.378288374628128 1
0.0806119655643254 1
0.0563891488406455 1
-0.158542186513133 1
0.398983471572982 1
0.211250613839033 1
0.145950386720297 1
0.133804095413077 1
0.189293893574608 1
-0.117646396217703 1
-0.0996822357439381 1
0.200610978448191 1
-0.12958624093753 1
0.0138440733066194 1
-0.128363827169889 1
-0.580116084588654 0
-0.103518116114668 1
-0.28413961336246 1
0.205918483929393 1
-0.141171117018271 1
0.0707056222719439 1
0.223984211787329 1
0.0114221637442563 1
-0.230402258547875 1
0.516374991188001 0
0.301132433669011 1
-0.133071460155758 1
0.0895029421481641 1
0.251245214904521 1
-0.397589687841024 1
0.7403830813994 0
0.262198121228054 1
0.0683565555420046 1
-0.134987565961609 1
0.0586783072015507 1
0.184073957312394 1
0.142051533390576 1
0.236614025874393 1
-0.436767036151391 1
0.0516142938489979 1
-0.265697046128452 1
-0.0730777782646309 1
-0.296304663808393 1
0.42851091580394 1
-0.0555185608545478 1
-0.288392008100725 1
0.261720224228853 1
-0.175958069006893 1
-0.036071899563244 1
0.330490747196366 1
0.294556841960252 1
0.222063519515375 1
-0.0777522195529596 1
-0.33398709041982 1
0.180273718754419 1
-0.0961798258806714 1
0.503847017040015 1
0.0139861340437949 1
-0.127109232257761 1
-0.0302567613515921 1
-0.471141948052925 1
0.124051909022704 1
0.0169414465527072 1
0.07792144149698 1
0.0751968467962761 1
0.0359904042902219 1
0.432595518737962 1
-0.220861500604362 1
-0.0248103787812171 1
-0.244931947791853 1
-0.0399387669876087 1
-0.207086660287446 1
-0.00377841535808318 1
-0.135994576752366 1
-0.272370311488411 1
-0.274218322131206 1
0.0750499601554345 1
-0.11969247372201 1
-0.100680283979248 1
0.361910571539487 1
0.391633557196948 1
-0.29740377895812 1
-0.277402542784134 1
-0.0645902067728456 1
-0.500421611606711 1
-0.14706890659231 1
0.0822393048082994 1
0.193067447029192 1
-0.230579464709978 1
-0.248767554243515 1
-0.0250825189008944 1
-0.15026600958482 1
-0.346071033237443 1
-0.169327889088973 1
0.0924862020257978 1
-0.1158568141378 1
0.192943249023766 1
0.00595027491978498 1
-0.0915695672161747 1
-0.185218611320886 1
-0.0177750361535036 1
-0.249304598820818 1
0.229906508753049 1
-0.169077861733907 1
-0.359956487459208 1
0.431584586711238 1
0.292044376538748 1
-0.114852617270629 1
0.229003307982834 1
0.305373134901879 1
0.0835763804906554 1
0.226027079447583 1
-0.324123309216816 1
-0.165297015047142 1
-0.0397970106962862 1
0.181369511180103 1
0.0926166213902039 1
-0.121740819914224 1
-0.0632517607747614 1
-0.102037014884631 1
0.230129312865502 1
0.305445112917851 1
-0.322866828623426 1
0.354123858095537 1
0.0649949641682948 1
0.144360722240064 1
0.0210510785085787 1
0.154694940598656 1
0.0310411911287278 1
0.144407327988234 1
0.079311346510796 1
-0.0974459669369929 1
-0.174869336803989 1
0.461981945002503 1
-0.107410314319903 1
0.144442617494032 1
-0.0189888673992879 1
-0.108061332215186 1
0.256223585275031 1
-0.0385481094287148 1
0.254860020123406 1
0.518887471251432 0
-0.387907308705181 1
-0.313972454456558 1
0.33957653386085 1
-0.0967795285155576 1
0.0193304223861304 1
-0.280938901641972 1
0.142096704334204 1
0.13883787788502 1
-0.267130204886604 1
0.253864611745825 1
-0.135504351849455 1
0.0106279626695988 1
-0.13598823981221 1
0.0724989214025197 1
0.0666156121306692 1
-0.0546870788477219 1
-0.248188187383449 1
-0.0408074506215282 1
-0.290357024024347 1
-0.299095972069447 1
-0.208889745143353 1
-0.282829039519967 1
-0.170716361617087 1
-0.341447222233688 1
-0.132382516185573 1
-0.459602147871766 1
-0.0834511321799911 1
8.89102837749334e-05 1
0.39540110901237 1
-0.113815961357716 1
-0.19241098882527 1
-0.183330139094107 1
0.181535181159792 1
-0.121192087047936 1
0.208872114027336 1
-0.034905390874888 1
0.1275189287755 1
0.374979354926153 1
0.169456669270692 1
0.170568970537976 1
-0.110672684113717 1
-0.100353400862556 1
0.0988109568276258 1
-0.259406618770526 1
0.00232622887047394 1
-0.00606673645751123 1
-0.0609682170019934 1
-0.577418889717741 0
-0.199318819143911 1
0.306710849082974 1
-0.252191980231516 1
-0.123542104367668 1
-0.323757891598877 1
-0.0193716786306147 1
0.0474378709565205 1
-0.3447465827424 1
0.0696190814195101 1
-0.158509040878681 1
-0.00894940065809685 1
0.0294323750528561 1
-0.452196667007341 1
-0.500942039288054 1
0.304046568923085 1
-0.0767807435401038 1
-0.22855418530148 1
-0.0528444813245807 1
0.164840841424932 1
-0.21230337272676 1
-0.0674854500336796 1
-0.0849511217459519 1
-0.0429043802008778 1
0.0262867408702038 1
0.246004426869316 1
-0.344547292928131 1
0.439416386121764 1
-0.100898798238519 1
0.0421277303580109 1
-0.0986969841684316 1
-0.209120122567174 1
0.0305587703532801 1
0.231551978185416 1
0.196199687266776 1
0.400641644286554 1
0.0987096077069172 1
-0.145619430694796 1
-0.0772765911707132 1
0.131956498080864 1
-0.0596875342440504 1
-0.275571594201804 1
0.213903627852637 1
-0.285373570898133 1
0.236311910513358 1
0.374717792645906 1
-0.0079603148648074 1
0.182351067351203 1
-0.311508275257902 1
-0.0971656864945852 1
0.129056312197176 1
-0.238827462228416 1
-0.0808770761882654 1
0.0288474139792452 1
-0.240967010659687 1
-0.239305016258942 1
0.279610653699361 1
0.0518412370493135 1
0.00611017600553219 1
0.362835358046187 1
-0.0378009876409151 1
-0.0132071082758419 1
-0.365509685766386 1
0.0907735920342112 1
-0.133466155056198 1
0.158489483975165 1
0.243655993694685 1
0.33484353080517 1
-0.258702600675224 1
0.389593188841343 1
-0.0158995184409527 1
0.161447935704097 1
-0.172682826439931 1
-0.225918610801937 1
0.245110999102675 1
-0.411094347038868 1
0.268795124530477 1
0.14540059818534 1
0.258558939227257 1
0.0827804427770986 1
-0.11321875215383 1
-0.186218322829886 1
0.236461935699611 1
0.0467099932522081 1
0.289253578143388 1
-0.169428451427165 1
0.533666053921799 0
0.373528459369684 1
0.0210556516020172 1
0.0654233011813699 1
0.10299812446679 1
0.0210130331739777 1
-0.11598417374735 1
-0.0345918809698177 1
0.027011211057542 1
0.0879201590224026 1
0.0834187350029669 1
0.55671397845387 0
0.3468098474549 1
-0.168503793559202 1
0.51968024816136 0
0.120654559640133 1
-0.268572444801972 1
0.180724663600895 1
0.018839612381014 1
0.206047056951753 1
-0.0258389430152941 1
0.493282950441418 1
0.288836112116423 1
-0.359741971486208 1
0.0273304652126609 1
0.29083983492254 1
0.109645524548822 1
-0.0952288841508271 1
-0.164140862727766 1
0.0857664695953568 1
0.139274062960476 1
0.31453694626222 1
0.0222329337221662 1
0.246991676484943 1
0.200259957582257 1
-0.148197685856452 1
0.512373008055424 0
0.155080309666037 1
0.0996142636193521 1
-0.228292097214212 1
-0.0860109761562342 1
-0.0363017746394709 1
-0.143342249311707 1
-0.565157167475802 0
0.0943072124831149 1
-0.179233074430133 1
0.244105008127655 1
0.248233060179505 1
0.205916840082164 1
-0.0494659197128811 1
-0.42988516006506 1
0.179802865600815 1
0.704532262382009 0
0.0243014386310726 1
0.224852943056425 1
0.0747290352842211 1
-0.247374237540273 1
0.197944441053681 1
-0.00971304397804403 1
0.269798303198559 1
0.0712037945002065 1
0.271051912039618 1
-0.100708057077969 1
0.130229720444203 1
-0.128853472499748 1
-0.041635794802961 1
-0.113851940389699 1
0.0125317130994124 1
0.19071709780087 1
0.324773139465905 1
-0.148171856588385 1
0.0245877540615038 1
0.127398186690067 1
0.00637513480631866 1
0.255781598717329 1
0.203810165544317 1
-0.381115563035432 1
0.0644327193526107 1
-0.000946603665433473 1
0.0208294737101658 1
0.0995589059847069 1
0.219834177695522 1
0.151216838062271 1
-0.243691875819259 1
0.0286798676390095 1
-0.291667568530292 1
0.388900172588439 1
0.371671570659392 1
0.119189552799838 1
0.516299044458827 1
-0.222128871490064 1
-0.0284436617536293 1
0.0397152168599554 1
-0.196657467124886 1
0.20816734799816 1
-0.054389869610181 1
-0.0465654183668553 1
-0.0260710626049222 1
-0.0742179634061238 1
-0.301197923668391 1
-0.271232925366092 1
-0.182683109454443 1
0.389586140098412 1
0.0796576944019732 1
-0.0303894495805226 1
-0.0353831255956754 1
0.342625559578367 1
-0.29114948982161 1
-0.0299048095171926 1
0.31244386206293 1
-0.211288729193281 1
0.0141431476868999 1
-0.581287784448018 0
0.259158078771236 1
-0.445872571127058 1
0.413983861406919 1
-0.1833260792538 1
-0.461052237467025 1
-0.0686014130585185 1
0.289972661845374 1
0.217778556058492 1
-0.103692171466454 1
-0.023591220891369 1
0.242060196539099 1
-0.0400145887865966 1
-0.0229659129875769 1
-0.168540063753862 1
0.373555041565031 1
-0.0160217733573323 1
0.268971889942938 1
0.14955100004466 1
0.0119437606579078 1
0.203077314167549 1
0.173220982438986 1
0.17795630923072 1
0.54717606416332 0
-0.0667681336401587 1
-0.00324630376220362 1
-0.0312621205475566 1
0.23896889163767 1
-0.284023537623518 1
0.287377852919457 1
0.378283405633874 1
-0.247168991093455 1
-0.250184080281368 1
0.0607438652163711 1
-0.473047106829275 1
-0.421784360322963 1
0.0470615262451482 1
0.116793705528511 1
-0.128703743207759 1
0.0133355765522886 1
-0.361796510901908 1
-0.0575855525059651 1
-0.312068542821915 1
0.52425760761858 1
0.0213442626822774 1
0.482241735490944 0
-0.0927479165156795 1
0.20974717351066 1
0.227146880550354 1
0.0189861236226733 1
0.162676061519872 1
0.0225838602335109 1
0.0240239305847895 1
-0.0644492010461911 1
-0.0517123224084848 1
-0.0797912570715651 1
0.0409372007122844 1
-0.209375329803899 1
0.0453535666594843 1
0.181677430757311 1
-0.15125935177217 1
-0.0819936520093143 1
0.372113410297788 1
0.139730721099105 1
0.508449806787493 0
0.175469133915227 1
-0.269878397265474 1
0.306514630266896 1
0.0234518975414564 1
-0.202237142841718 1
0.251908212692331 1
-0.221441605496714 1
-0.118741031409233 1
-0.390338221851871 1
-0.285173540928893 1
-0.0914022847866257 1
-0.087686665219517 1
0.267379473678252 1
-0.152213603910519 1
-0.107850795117102 1
0.11063687662675 1
0.196882685690861 1
0.165761560612298 1
-0.195429336559753 1
-0.176846956893718 1
0.0257986804992294 1
0.471412522772539 1
-0.00391139725859807 1
-0.00574912589295143 1
-0.223829940591426 1
0.542564198998769 1
0.111024523159053 1
-0.140392907237011 1
0.120384101955189 1
-0.100471500398873 1
0.295575789565541 1
-0.0941290372450651 1
0.306239649786043 1
0.0262197157509443 1
0.049520853834115 1
0.141998750628352 1
-0.0684156407879389 1
0.12501104810376 1
0.115627962536176 1
0.323908285193174 1
0.324664005279164 1
0.0736346299074264 1
0.271461830786104 1
-0.110996270373923 1
0.153477120710637 1
-0.447519628987813 1
-0.334978190580347 1
-0.146391549496356 1
-0.21278541737413 1
0.0533877859211438 1
-0.00324463174438142 1
-0.259323098663168 1
0.0557994638351873 1
0.165295556271907 1
0.0168853024860044 1
0.301324071387601 1
-0.0954243739180581 1
0.17743381554615 1
-0.322440217148674 1
0.231101695940226 1
0.180884298207133 1
-0.189432091212105 1
0.061937158829234 1
0.019080837804042 1
-0.302346984661054 1
-0.0424413979097095 1
-0.200044834351643 1
-0.43608427888322 1
0.177005281918437 1
0.410541130007358 1
-0.122696328377752 1
0.264285255628366 1
-0.0863177207608211 1
-0.0916911095874044 1
0.16359959136899 1
0.384502328084521 1
0.00788123968384256 1
0.153509122755595 1
0.00143784677007822 1
0.0161257385367818 1
-0.283864374683388 1
-0.456640655736256 1
0.205246370552452 1
0.302235743683747 1
0.0201725867685017 1
-0.400009273653577 1
0.0433989128836675 1
-0.142661876420823 1
-0.0945006435558218 1
0.690897129528451 0
0.120705895996063 1
0.167584831239116 1
-0.0970132117520327 1
0.122067796058676 1
0.010928567246571 1
-0.268540849753983 1
0.0963091513164432 1
-0.11994676444168 1
-0.189680175884912 1
-0.214311726067905 1
-0.158156430536111 1
0.654688333934644 0
-0.119820044256678 1
-0.0431474673689275 1
-0.0569120231251562 1
0.19760164223505 1
0.0388944690346726 1
-0.13048767385993 1
-0.0448928164080266 1
-0.105208807230167 1
0.070079515497041 1
0.0380213406023034 1
-0.418055219327859 1
-0.254677504516849 1
-0.00909523919145953 1
-0.207077809502865 1
-0.104177173806931 1
-0.2729751395712 1
-0.214594650621328 1
0.098260663163218 1
-0.272524081466878 1
-0.0779838723854441 1
0.151361326181145 1
0.0832738843075696 1
-0.246527861071147 1
0.34234856336443 1
0.0861807650785565 1
0.0182869051502082 1
-0.412748978594811 1
-0.270074294916073 1
-0.31217564484476 1
-0.0221352612765297 1
0.388066464599748 1
-0.254668373407173 1
-0.0637502182151964 1
0.13233590897314 1
0.556468004208995 0
-0.565369514368396 1
-0.0109913983523067 1
0.350653913103853 1
-0.42706842074161 1
0.125861313899663 1
0.116578426825842 1
-0.018795639533669 1
-0.131093612636249 1
-0.148198926878399 1
0.133339668184373 1
-0.237052495041345 1
-0.0710721280344711 1
-0.193777278205034 1
0.606645864517622 0
-0.221744032755279 1
0.0926826489980916 1
0.391577603974249 1
0.284386173623314 1
-0.0684195036163808 1
0.0393374739746359 1
0.390323054242562 1
-0.526316138772077 0
-0.482389898457012 1
0.301056500830723 1
0.040173221966977 1
0.195234602137932 1
-0.265576715023267 1
-0.257393189457765 1
-0.108932346529602 1
-0.0333193027776701 1
-0.0528481062188997 1
0.389157610469484 1
-0.00251345884994087 1
0.259824328468695 1
0.311419044697632 1
-0.178850186531107 1
-0.126516330604687 1
-0.133140829042237 1
-0.0783484300985192 1
-0.511584941708146 0
0.303401619108791 1
-0.0842072282715017 1
0.285292347718418 1
-0.291356561348308 1
-0.0241707522690366 1
0.125528735452915 1
0.122639399504445 1
0.239667677310413 1
0.0771874649932693 1
-0.48702045490925 1
-0.0289501445328672 1
-0.435365302320604 1
0.502423483993966 1
0.119817586755439 1
0.0229594048219594 1
0.102341850596236 1
-0.0303190792738439 1
-0.0242192918787525 1
-0.283421076919381 1
0.0863752606387835 1
-0.0385718602049693 1
-0.0183743409618776 1
-0.124883541297216 1
0.178601121134981 1
0.180086578760541 1
0.286545397461679 1
-0.137346389785337 1
-0.187083473410476 1
-0.112518997190494 1
0.453814322102245 1
0.0376727492923376 1
-0.227716168795805 1
-0.411346085840031 1
-0.0803755024527429 1
0.124766035143124 1
0.031856513549898 1
0.046814043153231 1
0.155255056926286 1
-0.0698654362810251 1
-0.175891701723732 1
0.0454585895518623 1
-0.267790282751177 1
0.128538456792514 1
-0.0221870297122428 1
0.330052359884846 1
-0.0514942506949694 1
-0.258819321340371 1
-0.312500485524349 1
0.213721278111734 1
0.390784871220207 1
0.0571140806533559 1
0.0867492375338084 1
0.200231623905838 1
-0.18544474233952 1
-0.389323627941065 1
-0.492972029901109 1
0.04328165998292 1
0.376655222290613 1
-0.0214268252549407 1
-0.0182343293509866 1
0.283765756186488 1
-0.124595018311268 1
-0.0592916302203125 1
-0.146183556500354 1
0.00485755237550248 1
0.20488377033074 1
0.197941502758119 1
-0.299664536334679 1
0.0222427035207984 1
0.331283918485543 1
-0.0740768358716358 1
0.226999708704617 1
-0.149922017220996 1
0.121841270282431 1
0.0217258362623658 1
0.34951011633025 1
0.22067279728659 1
0.0350343095875313 1
0.117123062960823 1
0.0690015680239749 1
0.0151979754753348 1
-0.0203020446196538 1
0.661034116151513 0
-0.385102188870377 1
-0.0650009357661966 1
0.556154313840304 0
0.151503082576628 1
0.220282882306695 1
0.216237959239174 1
-0.151869156971429 1
0.128663481859323 1
-0.208983961881279 1
-0.280745190070998 1
-0.171687146812109 1
-0.191303917364425 1
0.0761721046127294 1
-0.108587624277447 1
0.0524276736350962 1
0.101892568144219 1
0.661694068815171 0
-0.169365751787434 1
0.103320940737531 1
0.0815674279971546 1
-0.193380999704685 1
0.305044234543912 1
-0.224685283881773 1
-0.0450926692151924 1
0.387324064044292 1
-0.303509294188488 1
0.2518457986475 1
0.253686430109258 1
0.168994794287792 1
-0.0143660245429635 1
-0.380970373693152 1
0.180124443217128 1
-0.560535740130384 0
-0.241754414633182 1
-0.0903434118612968 1
-0.109513911843238 1
0.390443433875491 1
0.191422877424905 1
-0.210270946628161 1
0.207446453557524 1
-0.0292425389268455 1
-0.177571620738794 1
-0.25075677297294 1
-0.112242800922541 1
0.13807834268245 1
-0.208928849895021 1
-0.0298828399355719 1
-0.235490611717762 1
0.218250213896244 1
-0.27776181795916 1
-0.137322929183077 1
-0.0158575780666184 1
0.0709642408074308 1
-0.105014057503369 1
-0.00396705313746088 1
-0.207721855609173 1
-0.000128758563529036 1
0.077598801092319 1
-0.187111675482753 1
0.213797357505024 1
0.263701114550946 1
-0.315043797504265 1
-0.0622521581622515 1
0.301908326237181 1
0.367934368117525 1
-0.0832978850002605 1
-0.0124117977113009 1
0.0774455804402216 1
-0.0332392352923925 1
-0.230231930559617 1
0.476179965394852 1
0.209503908144678 1
-0.331032515636988 1
0.406923787965623 1
0.0743421546525964 1
0.280221535186195 1
-0.259997850658835 1
-0.456761950504305 1
0.0816907871593514 1
0.115118998304002 1
0.0150315467409446 1
0.154392759701545 1
0.0793264678609401 1
0.422263683772261 1
-0.450347168100147 1
-0.112573259998687 1
-0.040306909206624 1
-0.0990776010356982 1
-0.133519791904931 1
-0.0867501205497625 1
-0.0672019236864467 1
0.0606630313988864 1
-0.201964388347893 1
0.124795326213714 1
0.00324033034714953 1
0.399988369735981 1
0.152959053914158 1
0.288619431867065 1
0.0484974579918386 1
0.0805597370749991 1
-0.399513854645566 1
-0.446758491097991 1
0.594247296817828 0
0.164795009851655 1
0.187880283445672 1
-0.226730069219372 1
-0.285704962970682 1
0.0682049728873422 1
-0.0618120235842252 1
0.0946452771162513 1
0.388094907227126 1
-0.16373246468856 1
-0.157597830216578 1
-0.0462828413283277 1
-0.266267607851746 1
-0.0450871847718823 1
0.253785345753471 1
0.390655739872323 1
-0.282945173352798 1
-0.0897322759724925 1
0.0743025717938735 1
0.00138389154248354 1
0.105504265342912 1
0.0523206135544675 1
-0.0766910283599528 1
-0.0962871815512517 1
0.224176166979206 1
-0.55674321875685 1
0.316327562153858 1
0.0562843195226255 1
-0.1391078734019 1
-0.425795446562339 1
-0.354846683142467 1
-0.072451572178644 1
-0.0587016372593055 1
-0.221482057161058 1
-0.00992052711970184 1
-0.122829336871939 1
0.348622505482341 1
-0.140557827124254 1
-0.268046331209799 1
-0.429513249009201 1
-0.247191814985787 1
-0.322907559063286 1
0.360096831546437 1
-0.159651962426189 1
-0.150044528175642 1
-0.137469022779001 1
0.311894917864647 1
-0.196749076986407 1
0.30600626456797 1
-0.197453004695234 1
0.18089134153066 1
-0.169651874062031 1
-0.00854846199475687 1
-0.105826946133668 1
0.676917044132471 0
0.167797001009257 1
0.400517315057388 1
0.379052509658549 1
-0.233525909339675 1
-0.0265160565514554 1
-0.161000357839934 1
0.114905304026307 1
-0.0868138020295526 1
-0.0588407008445358 1
-0.221498940311476 1
0.448399990545516 1
0.260627402505935 1
-0.187001588780455 1
-0.112921722242455 1
-0.0250775779703277 1
0.374787330940598 1
0.423420234761087 1
-0.185517376187279 1
0.0706473121796116 1
0.159653930673383 1
0.0865451288720577 1
0.548487114122073 0
0.165705925548963 1
0.529113124096402 0
0.363545224914606 1
-0.0149759304541414 1
-0.15637057759623 1
0.0656392888688016 1
0.108794322110788 1
0.0744306034986045 1
0.0412944714857352 1
0.114829912541353 1
-0.0984142760036034 1
-0.0537577869635834 1
-0.459812715188054 1
0.184807186616783 1
0.0310773695308215 1
-0.18381420689516 1
0.0535164965507213 1
0.33636918233253 1
-0.413475307844314 1
0.014779144654994 1
-0.191652259343893 1
0.227150329495581 1
-0.0701621042634357 1
0.00113587119798891 1
0.308268487626803 1
0.173650572459335 1
0.0691841780049459 1
0.066953209899552 1
-0.0246036052917795 1
-0.211623664727175 1
-0.0959006997522624 1
0.138365186395076 1
0.462302503757432 1
0.0941287966467893 1
-0.241755209450311 1
0.115052540743052 1
0.282733424544201 1
0.0208436200313119 1
0.014478034928566 1
-0.166356418439334 1
-0.0204159192589912 1
0.0773353512912324 1
0.0232559468082163 1
-0.116671158278488 1
-0.11376052226401 1
-0.311363420087223 1
-0.213565092735741 1
-0.130689361326755 1
-0.195390511761137 1
0.324727399885635 1
0.070159322008795 1
-0.213595041919732 1
-0.0216498290682631 1
0.243635232865195 1
0.0916466666359546 1
-0.0351797962791627 1
-0.146363043871379 1
-0.251243433038368 1
0.0542930666937823 1
-0.0725604297799399 1
-0.186646056711744 1
-0.240212198225561 1
0.0665849483461736 1
-0.133524754020974 1
-0.087232454658595 1
0.0668093014639591 1
-0.117155091557489 1
-0.0394599931133373 1
-0.340925268517955 1
0.00378715849045629 1
-0.101506834617743 1
0.257342283804894 1
0.523166300464378 0
0.0443925449846343 1
-0.349361249968616 1
0.320512482051058 1
0.402509168477893 1
0.364630986574339 1
-0.186118310436733 1
0.132925667443748 1
0.359433278480494 1
0.0927652823495067 1
0.127555343143734 1
0.340215140425104 1
0.338676453859695 1
0.243968211285544 1
-0.0329529649130016 1
0.238127801826017 1
0.19640016959675 1
-0.0037432234289504 1
-0.506324096327756 0
-0.0815493347689909 1
0.0964593813423026 1
-0.619829303838468 0
0.0995970704257648 1
-0.0507556272749602 1
-0.376071926777543 1
0.0739483405316679 1
0.0823571636916257 1
0.0433854079967758 1
0.14581234191981 1
0.174164992247913 1
0.34640165475259 1
-0.428698256435299 1
0.196395808945634 1
0.509871610434046 1
-0.697485641918991 0
-0.42946121746074 1
-0.52729896361257 0
-0.0562426270303078 1
0.203416813082758 1
0.133696441748833 1
0.38223889266412 1
-0.00967101494759688 1
0.248890958783135 1
0.243894542706812 1
0.0509953527757026 1
-0.445154413875792 1
0.013355572898373 1
0.247380195476619 1
0.0400047971758857 1
0.177472891478956 1
0.0392636165461014 1
0.169715202091837 1
0.435262236202405 1
-0.207351297132376 1
0.0901584916803004 1
-0.129679575237559 1
-0.107153660802176 1
-0.244032411353858 1
-0.0185096415934715 1
-0.0048344642676062 1
-0.286764714092991 1
-0.010214089196254 1
0.22715974579693 1
-0.306467077469728 1
0.155259984721964 1
0.216533687797348 1
0.0794623242348273 1
0.126013711202748 1
-0.0767485351065084 1
-0.340486243954065 1
0.0718368180100833 1
-0.27563440237405 1
0.143960981913058 1
0.0693916504868189 1
0.316435313859679 1
0.0562455058900417 1
0.0817166799870911 1
0.00632504572274263 1
0.0675658922594052 1
-0.109392044665058 1
-0.0553592303299857 1
0.282618581407774 1
0.00380562991865161 1
0.434111362677701 1
-0.00228304076013983 1
0.0248361502642282 1
0.205492647936056 1
-0.0445596960037331 1
0.0985575304585471 1
-0.121836487383134 1
0.0774647322838323 1
-0.0834699696154274 1
0.399876496801309 1
0.206759321907043 1
-0.214486806664056 1
-0.0822163757899791 1
-0.223991893283174 1
0.18182091691102 1
0.368922144122229 1
-0.144310784962067 1
0.174933290533102 1
-0.275512962140048 1
0.120640312004363 1
0.265269728462831 1
0.152289539188713 1
0.379321463036265 1
-0.320469471665065 1
0.100951567213499 1
0.292804462448588 1
0.363967531933209 1
0.00304140809137812 1
-0.41844100925779 1
0.369446946234017 1
-0.47866582126325 1
0.113188781539382 1
-0.13451612604367 1
0.0944579219894283 1
0.232339829414928 1
-0.128657689833886 1
-0.119050295396445 1
-0.120351160632759 1
-0.522761258036097 0
-0.0638169860912803 1
0.367512195308254 1
-0.399262289998639 1
-0.0631086997345486 1
0.211147918155517 1
-0.175610474260389 1
-0.278523405930218 1
0.188354649927319 1
-0.0212984203561892 1
0.103813293551471 1
-0.22268236208303 1
0.311865258415283 1
-0.0320780401839026 1
-0.0608520277285373 1
-0.0294364619165557 1
-0.199802677975052 1
0.193923425561593 1
-0.133130361778468 1
0.135010278659819 1
-0.00791253072113016 1
-0.0828062391062059 1
0.0264208547446121 1
0.37854201135269 1
-0.218334214174697 1
0.0793724563936817 1
-0.195605264618732 1
-0.061302640925877 1
-0.128833036336684 1
-0.391388460588416 1
-0.208059397209784 1
0.430743649967324 1
0.371270070714843 1
0.138344362368771 1
0.0179517820297141 1
0.257603620205546 1
-0.126052302328808 1
-0.423465192579989 1
0.000221823802088759 1
0.115225227124789 1
0.213837310065224 1
0.139686680151341 1
-0.141183786149776 1
-0.584405942973723 0
0.163360744582726 1
-0.0392983291142707 1
0.111332504524992 1
0.00149596683806688 1
0.0950742979320834 1
0.257111368118772 1
-0.332193561974346 1
0.045021002004801 1
-0.016575687295766 1
-0.130368633274182 1
-0.0841662801644254 1
-0.143942678480194 1
0.164747267866766 1
0.543508351287712 1
0.514551546627655 1
-0.158663466073854 1
-0.265614168686244 1
0.139222700332093 1
-0.0446816980716893 1
0.184342127309341 1
-0.3378933433824 1
0.224835745001905 1
-0.00651448176523776 1
0.383320278963566 1
-0.106190058363987 1
0.277589781585475 1
-0.114236904226837 1
0.0950576255598777 1
0.57265746163768 0
-0.194627006921656 1
-0.147610728496755 1
0.195406191932294 1
0.0627333099013633 1
-0.185372624809421 1
0.0550755543073768 1
0.629120275568907 0
0.0875394399237206 1
0.122523247505304 1
0.0842127825373538 1
-0.279391543706765 1
0.0642814293416187 1
-0.225170547467392 1
-0.175307616004183 1
-0.418199218078676 1
-0.051791146129295 1
-0.291875727667281 1
-0.0186948172951262 1
-0.209559131982288 1
0.288171100243318 1
0.11190730729285 1
0.137356566414736 1
-0.0400355519348676 1
0.016322061150126 1
-0.188521877841613 1
0.0825274912890798 1
-0.194573737404935 1
-0.167049370929662 1
0.0828386144963897 1
0.213024215431706 1
0.289602036061619 1
-0.524232821963413 1
0.497561981893858 1
-0.396503971689526 1
-0.0849081914536145 1
-0.265102203320508 1
-0.162291779514658 1
-0.625127872259075 0
0.406294162800553 1
-0.103706415902545 1
0.579762722569913 0
-0.249406611236011 1
0.200927154178611 1
-0.359763922460589 1
-0.121842559521663 1
0.105278003560359 1
-0.153178332054017 1
0.464593144965902 1
-0.048993851297147 1
0.154127481537036 1
-0.126828540105295 1
0.140780546916776 1
0.226112270622186 1
0.258125553299819 1
0.282527344707521 1
0.276352491646484 1
0.142537698064565 1
0.27045814136606 1
-0.0290857268015948 1
-0.00267119656281607 1
-0.618900158561488 0
0.386957735626279 1
-0.400148787836982 1
-0.236977264920594 1
-0.029586752465805 1
0.344426494647021 1
0.220191013006958 1
0.135785901729659 1
-0.196872181228776 1
0.47790302138829 1
-0.146080258044954 1
-0.10766357202395 1
0.274200016948159 1
-0.142108638894502 1
0.19779607020857 1
0.427483104098063 1
-0.113606401423208 1
0.372500272849455 1
0.315106405093825 1
-0.0624280957033766 1
-0.268765874319053 1
0.271797079985299 1
-0.157117593581968 1
0.0440805414179341 1
0.157953103683867 1
-0.0967181471178999 1
-0.202962722660223 1
-0.00904202136532065 1
0.114740906707684 1
0.281096669840964 1
0.279375527955221 1
0.0263995427172918 1
-0.471229913503092 1
-0.0227511957749237 1
0.118448703661221 1
0.434976342085375 1
-0.466620897017906 1
0.462104596274696 1
0.489254935024269 1
-0.268631726269928 1
-0.123171794937756 1
-0.238390088634738 1
0.133615798961567 1
0.0700651513792544 1
-0.134450479973448 1
-0.281887748441502 1
0.213608585481839 1
0.666626748789856 0
0.0454643195416571 1
0.289927675457807 1
0.35319670722164 1
0.174461656637822 1
0.0338676234282941 1
-0.0232974055243498 1
0.324454424740917 1
-0.0605049183211917 1
-0.696393395751011 0
0.0312839727629004 1
-0.073895620480661 1
-0.0470997931731297 1
-0.267832130796162 1
-0.0534006086110684 1
-0.115472073204943 1
0.256291836060129 1
-0.113444680386377 1
-0.151870963354274 1
0.431628259109607 1
-0.147703911655845 1
0.272158104806194 1
0.0803050919053408 1
0.0486853997191047 1
0.228864323033935 1
-0.0716265307028508 1
0.30295701273772 1
-0.338114564331424 1
-0.322446337580767 1
-0.266690067192762 1
0.326048243443968 1
-0.103404103054282 1
0.201607555034313 1
-0.172758670797271 1
0.18156136453325 1
-0.62833826200531 0
0.136594172749544 1
-0.193624952711241 1
0.148547657611025 1
0.29462637138913 1
0.131032636137042 1
0.0490292204377858 1
0.070542706826143 1
-0.124692431494414 1
0.117178693861128 1
0.105642299823147 1
-0.154484805596786 1
-0.0673578577187861 1
-0.000155881094552807 1
-0.0630208476567829 1
0.120163398969196 1
-0.171337162140626 1
-0.268094535182861 1
0.223669700864271 1
-0.0525897919302098 1
0.11059710797117 1
-0.0742230791820598 1
0.0594949730486943 1
-0.199221436088338 1
-0.598615157192873 1
-0.361969709399866 1
0.343278686248011 1
-0.0857657207677759 1
-0.11589140451021 1
-0.176413570671558 1
-0.046112437059242 1
0.0962001800068248 1
0.210892835427615 1
-0.278560673344459 1
-0.268464175953695 1
0.373256656596857 1
-0.229990045509337 1
-0.121586710012833 1
-0.0184043522887406 1
0.534980383498484 1
-0.025308455668892 1
0.219902804754813 1
0.154977511776409 1
0.448834039533531 1
-0.12579065770292 1
-0.109987401248307 1
-0.288947765097905 1
-0.00252010590144473 1
0.407059178275536 1
0.201673128480671 1
0.211339018356001 1
-0.386273791380427 1
-0.268411984893571 1
0.195770478939511 1
-0.165743055597556 1
0.158413176559143 1
-0.221221688882162 1
-0.144369441125346 1
-0.0441926559744167 1
0.148933387071953 1
-0.271957120644307 1
-0.181110693857 1
0.262184508138334 1
0.373411178802888 1
-0.536738077025093 0
-0.153715639898631 1
0.179158683514574 1
0.435145791516483 1
-0.523399801071702 0
-0.152249185301054 1
-0.187111722851957 1
-0.438868336015535 1
-0.255796572917943 1
0.0742870413039169 1
0.223234281194687 1
0.0114516555654977 1
0.128833340500503 1
0.115201000465008 1
0.462979745931414 1
0.0171285781744062 1
-0.197579568856402 1
-0.0643100755386763 1
0.0304325490583979 1
0.161057077761255 1
-0.0846318514676357 1
0.462853309381439 1
-0.308341642128095 1
0.0154160339393628 1
0.0409764880384377 1
0.00773094408365935 1
-0.310143043689964 1
-0.0961109025898439 1
-0.389061173461188 1
0.208793393354936 1
-0.391814612857766 1
0.269249429354974 1
-0.291255352972004 1
0.22503556803202 1
0.303263910797278 1
-0.118518041935021 1
-0.295860546181133 1
-0.324515827864236 1
0.00265876637784619 1
-0.411372736242148 1
-0.0719197695332212 1
0.0326236732188363 1
-0.265720517666802 1
-0.0801532832454656 1
0.174051709065678 1
0.37150089951559 1
-0.189188293841968 1
0.347214200145141 1
-0.158392128149224 1
-0.182882664315681 1
0.0873144912218815 1
-0.14962101834748 1
-0.196104178302632 1
-0.217303238012653 1
-0.0324126257361642 1
0.132426382799868 1
-0.141239298248532 1
-0.191176335594241 1
0.11860413975962 1
0.165272675546863 1
-0.200533606740809 1
-0.636628744877245 0
-0.373906300330051 1
0.0835142650118068 1
0.334080358793668 1
-0.0781582591062559 1
0.226969055632251 1
-0.150488732472647 1
-0.24873528993269 1
0.113679981799366 1
0.0114080634012351 1
-0.24722820215957 1
-0.0817599959214982 1
-0.352814280284534 1
0.222210969613758 1
-0.100179945357619 1
0.247025915610333 1
-0.2025800285558 1
-0.055567919792668 1
-0.0387712442446762 1
-0.00497947470801434 1
0.421864100929287 1
-0.0975177619368869 1
0.00849208220733013 1
-0.0399204246402276 1
-0.173233360892456 1
0.362075933311987 1
-0.229069774839758 1
-0.491838407075382 1
0.0793358170470854 1
-0.081108354427188 1
-0.231959843416402 1
-0.031773965522699 1
-0.0902215270578229 1
-0.568202665024675 0
0.0119957891995699 1
0.00663655191664952 1
-0.233665021892277 1
-0.201100571888259 1
-0.0575523856070308 1
0.19366512654575 1
0.340028964187598 1
0.081712028219349 1
-0.133156640581856 1
-0.0538610226033116 1
-0.0210931784070329 1
-0.423665999928425 1
-0.0799945300156502 1
0.13981773863277 1
-0.447954578449166 1
0.461506907199728 1
0.216250500217328 1
-0.184050346225155 1
0.266498228870439 1
-0.385357242360641 1
0.308765630879605 1
-0.397681773310392 1
-0.43472596984051 1
-0.0997256830913567 1
0.273583930289854 1
-0.243569616672225 1
0.189222767128034 1
0.257188421672809 1
0.015568391888239 1
-0.0981912981957313 1
0.0311596185383976 1
-0.0975169173308686 1
-0.0397120220503579 1
0.257527064636198 1
-0.0800425964805224 1
0.075709393619156 1
-0.0752937589818723 1
-0.056656254059048 1
0.480637805108678 1
-0.363017325562684 1
-0.174058750733406 1
-0.136668379442376 1
-0.087558975974083 1
-0.0565079098134039 1
0.111853586661595 1
0.260363208986347 1
-0.191593581972059 1
-0.145719583942215 1
-0.0142321796084408 1
0.256432118431441 1
-0.17098802166488 1
-0.159845801618908 1
0.223602982029534 1
-0.175768259205328 1
-0.0226669166373718 1
0.187990640015373 1
-0.17276648121675 1
0.228415293646388 1
-0.029690858017684 1
0.116536611084103 1
-0.342454211499195 1
-0.218906196863026 1
0.369243655766462 1
0.396845709802994 1
0.0819587213217611 1
0.149598902720124 1
0.543739122415169 1
0.0463029367412723 1
0.313562659137249 1
-0.173562984917568 1
-0.341557247805578 1
-0.035657920713007 1
-0.222852393948116 1
-0.00329667403547104 1
-0.199577958724356 1
-0.055757617312365 1
-0.156503866989906 1
-0.348712817200115 1
-0.0391073113730182 1
0.00107584775160337 1
0.137651570605483 1
0.00723189598610083 1
0.102901436303277 1
0.31270759342449 1
-0.725155484186576 0
0.286204739259391 1
-0.132979196057669 1
0.381577016357326 1
0.182111911106246 1
-0.0909282631386474 1
-0.0717205383401035 1
-0.00312324787040073 1
0.535327784224012 0
0.280848585864683 1
-0.139713008181261 1
-0.115948274681945 1
0.33413689802666 1
0.0761416580800432 1
-0.403980941728081 1
0.354953962727995 1
-0.318320605734699 1
-0.158397675256008 1
-0.210187911195786 1
-0.119070686264853 1
0.193175438948735 1
0.215918554291496 1
-0.119720700409153 1
0.054866154382418 1
-0.187420858312698 1
0.0766446935934298 1
-0.0820193784413593 1
0.0180187228838185 1
-0.0275320185871462 1
0.128139064549902 1
0.104405720257535 1
0.0469368893517293 1
-0.158317675556147 1
-0.0859426575266665 1
0.132765453794462 1
0.13475330607824 1
-0.0846701622534119 1
0.132115231869846 1
0.377401385993566 1
-0.13221295916525 1
0.134136786166449 1
0.013729843736217 1
-0.115809233296132 1
0.264172585655136 1
-0.00802554620069354 1
0.153955487665662 1
0.331471763706139 1
-0.214174083929796 1
-0.237630354934429 1
0.503649254484676 1
-0.138336189038926 1
0.191796909840638 1
0.203432092919714 1
-0.107523416993921 1
0.20022190807614 1
0.715843551488683 0
0.263685203916722 1
-0.0755451589999893 1
0.0566230435975198 1
0.240946786824853 1
0.248301837867217 1
0.0791929821677956 1
0.415541900535893 1
0.27229618951691 1
0.158504530342249 1
-0.0170510635263752 1
0.0807220352914143 1
0.159657272266308 1
0.184733946082615 1
0.533089391631056 0
0.246820868959032 1
-0.22951605730409 1
-0.0470424468706792 1
-0.12199286226479 1
0.310782143051533 1
0.53174400817323 0
-0.0787053870071498 1
0.243525273495125 1
0.539888534182189 0
0.128174813083993 1
-0.010527722759757 1
-0.0272114919737736 1
0.113017267219976 1
0.221937931436339 1
0.202642003121269 1
0.146166080910774 1
-0.167299708354655 1
-0.103665738246581 1
-0.169771342903902 1
0.483252614543739 1
-0.0319449335863135 1
-0.206560060307033 1
0.200081699573913 1
-0.546800283984335 0
-0.485566520282445 1
0.097095507143116 1
0.18755056656555 1
-0.152135973954071 1
0.128859538516438 1
0.00845249177941597 1
-0.0652946536583082 1
0.0991815530285239 1
-0.15935307943566 1
0.209610819649961 1
-0.207002634033939 1
-0.155061327716289 1
0.0600477929215029 1
-0.0746588523419613 1
0.205505647725097 1
0.10596377734129 1
0.314260800436996 1
-0.0947460837947898 1
-0.160006759247621 1
-0.04501129926915 1
0.018074742657882 1
0.0662816124089328 1
0.148294870930943 1
-0.620830717117528 1
0.380962509747563 1
0.145692148449492 1
0.0346027317649638 1
-0.28014339849961 1
-0.145123303556435 1
-0.141008750821262 1
0.185150578304082 1
0.0312026920806645 1
0.18187828532452 1
0.0363711770696411 1
0.33877435275055 1
-0.167945639399738 1
-0.000541475244341297 1
-0.0804135527472034 1
0.216804948344369 1
-0.0374129429998613 1
-0.0655113824453559 1
0.361660722827049 1
-0.0342203273567588 1
0.167534273892607 1
0.117865886045356 1
0.421353216082844 1
-0.110454866367776 1
0.0965929770545998 1
-0.363473923911511 1
-0.154122112585663 1
0.0044929739877697 1
-0.00551019994843142 1
0.115148617618896 1
0.404154987222134 1
-0.095633511515467 1
0.306185329056925 1
0.0133119162088553 1
-0.152870038963397 1
-0.62874804483494 0
-0.373881271802117 1
-0.255439951863102 1
0.242961213175757 1
0.194898039521508 1
0.197283950771101 1
0.186779828535269 1
0.190134750932351 1
0.278245653319287 1
0.250095000213133 1
0.235979809902281 1
-0.140760873174266 1
0.0342454367648511 1
-0.0143679854079488 1
0.315016352174908 1
0.108201222342958 1
-0.0511427286373962 1
0.145463892757546 1
0.502634135684528 1
0.513194330237456 1
0.170168211507815 1
-0.308389847555171 1
-0.266309705611954 1
0.335680830550673 1
-0.416296301954316 1
-0.268058173524436 1
0.629091729186505 0
-0.0760575342605906 1
-0.340888152773998 1
-0.148080200179787 1
-0.202399815477199 1
0.114384251192982 1
0.275219637690043 1
0.042012347607917 1
0.145786087081794 1
0.56719847826672 0
0.0436555371776877 1
-0.156422558611479 1
0.00634360762600397 1
-0.550314915714912 0
-0.166813331949592 1
0.271661613335978 1
0.0550804297433165 1
-0.123612032324758 1
0.154188936895039 1
-0.312243433266158 1
-0.0230312835701913 1
0.464901276034942 1
0.0739465280897483 1
0.08120118691991 1
0.321023561554777 1
0.419326729031598 1
0.249063010881229 1
0.223095034042691 1
-0.346759182796012 1
-0.0162191268430276 1
-0.0821773241285984 1
0.18107504493795 1
-0.00995602209831133 1
0.543214269515619 0
0.122951181776716 1
-0.0804568668162581 1
0.0526403492466287 1
0.23394226517468 1
0.0346878277068257 1
-0.113298715500017 1
0.423156836539409 1
0.268320525881504 1
0.135285741326891 1
-0.122201679250881 1
-0.441548379759815 1
-0.208515526078847 1
-0.517965168025876 0
0.0415115010982 1
-0.33279683131377 1
-0.0070255956399302 1
-0.240636176129103 1
-0.208166780702505 1
-0.329519498507423 1
-0.128889043544121 1
-0.0553165946655465 1
0.215979477326569 1
0.543738330075934 0
-0.114046938052441 1
0.252956677205932 1
0.0122745329500924 1
-0.40298357642099 1
0.267646966370187 1
0.187429659182525 1
0.188143840687749 1
0.0460096852223351 1
-0.13828625018121 1
-0.0172133692068481 1
0.0827242788054205 1
0.49612284356485 1
0.104047358200311 1
0.113399134770393 1
0.0888268166165529 1
0.0945665380078478 1
0.146284157140002 1
-0.375046689211573 1
0.118256730881356 1
-0.0542530361324363 1
0.267974794957624 1
0.360819188277744 1
0.0128780020619477 1
-0.119609593216039 1
-0.043324527251952 1
0.376009708476647 1
0.247938061161182 1
0.417441211917457 1
0.101282831498863 1
0.275958304871757 1
0.0460825321235341 1
-0.300375465782279 1
0.024936838732173 1
-0.037584045612965 1
-0.147886755692971 1
0.0273307945712337 1
-0.0903241176753861 1
-0.292556023271519 1
-0.0790609360269459 1
-0.309435860866112 1
-0.252532834983103 1
-0.0604643017100202 1
-0.349960301395619 1
0.0396354909649615 1
0.200518863043442 1
0.214382669688182 1
0.035560420834926 1
0.0567144972366696 1
-0.403279867668547 1
-0.204023448399318 1
0.297604642874406 1
0.243462850292953 1
-0.174718107381286 1
-0.0568936996445656 1
0.309876202368936 1
0.423928710344829 1
-0.36041987813492 1
-0.211197990806151 1
-0.0043900878661874 1
0.0489339513958451 1
-0.606443893957809 0
0.253055398435029 1
-0.118977553965892 1
0.166523959118888 1
-0.0710094233540753 1
-0.0479382682108001 1
0.230358567761754 1
0.069838636086215 1
0.0414741844867266 1
-0.0623880801126693 1
0.288539477161951 1
-0.031050164218357 1
-0.207251272648381 1
0.303625342550809 1
0.141557547975266 1
0.049513731541827 1
-0.119740474174809 1
-0.0463458112991326 1
0.205481832523027 1
0.250715927307143 1
0.140332146195891 1
0.00490039622478684 1
-0.141492889301231 1
-0.00416779420558771 1
-0.319914621806693 1
-0.0316371137867901 1
0.259177288201674 1
-0.00325000744214371 1
-0.332494568584982 1
0.103277504371475 1
0.0256213929583803 1
-0.322612104570606 1
0.195672785205576 1
0.0215195938259521 1
0.109202577163981 1
-0.320386680230693 1
-0.146254375168634 1
0.00937621748915801 1
-0.0378312707749874 1
0.248056159083072 1
0.0980254571308002 1
-0.0489613383705568 1
0.362544923847808 1
-0.154777663652955 1
0.0321179106194805 1
0.156046368278024 1
-0.0867462703897271 1
-0.208360841907751 1
0.339646585630177 1
0.0987211558264208 1
0.165721196194582 1
0.136783678986252 1
-0.17041801727299 1
-0.0945339453089262 1
-0.235550363904036 1
0.418746309507123 1
-0.39540488867484 1
-0.220409609397327 1
0.314088390595938 1
-0.00675474460360161 1
0.0124378384362762 1
-0.334520514535767 1
-0.0670121801603336 1
-0.0821470672032363 1
0.267781654595661 1
0.222914895601247 1
-0.0627493708310605 1
-0.102054736224911 1
-0.13794950219049 1
0.0380786850295379 1
0.45742028181844 1
-0.0534082046733394 1
0.338806342241755 1
-0.0650371535475738 1
0.00167933538783188 1
-0.340061072860553 1
-0.009091058961072 1
0.356032736608187 1
-0.0335537267509421 1
-0.112579815693075 1
-0.337667856665072 1
0.321301779725552 1
0.30091394428869 1
-0.231600012553341 1
0.168253276345057 1
0.436412285345655 1
0.31579728463927 1
-0.312398798776337 1
-0.276850586612106 1
-0.0781913854406974 1
0.199276157530284 1
-0.0205242311880996 1
-0.0570172951540466 1
0.157417266437379 1
0.0700735421285543 1
0.345718933513361 1
-0.106075439178384 1
-0.306437977942526 1
-0.135855911748264 1
0.507498486319992 1
0.138103570732079 1
0.0536140503977086 1
0.18738563212395 1
0.0351596446270747 1
-0.0862871119155039 1
-0.340981671840071 1
0.348444990334635 1
-0.331481283451261 1
-0.143363930631775 1
0.400049003944823 1
0.333285051566993 1
0.0673144341427009 1
-0.0991727232228573 1
0.138204883563321 1
0.549624650589686 1
0.291567959626741 1
-0.445243547652328 1
0.327916225075769 1
0.0161694520349752 1
0.0885332410501773 1
-0.0927847585428929 1
-0.134392816376323 1
0.25489722767634 1
0.339103400265994 1
-0.381035393266752 1
-0.213538755623402 1
0.513406745484572 0
-0.0756544969144165 1
0.0951951790369247 1
0.0117288238795914 1
-0.35210534623807 1
0.318702943878579 1
0.0103135794180036 1
-0.079124561976551 1
-0.327369284369833 1
0.251856606548308 1
-0.067714952278549 1
0.260017820972255 1
-0.0460897815102018 1
0.144736913320758 1
0.305399635411441 1
0.108935149951153 1
0.385316237484241 1
-0.108340901886056 1
-0.364097675300779 1
-0.0100024039102052 1
-0.0168971364866738 1
0.31626664776909 1
-0.0807959629857304 1
0.145183377328047 1
-0.0195604146176592 1
-0.460775075808561 1
0.00883467168932095 1
-0.202755186897605 1
-0.271090515916333 1
-0.543942105279649 0
0.0291577390795405 1
-0.441560345374943 1
0.115149756342171 1
0.025492365492732 1
-0.328420530281446 1
-0.118829233521777 1
-0.102196358451122 1
0.324618288369001 1
-0.0107680883276446 1
-0.114366040939845 1
0.0571515030033513 1
0.0876662345477412 1
0.0302463614571622 1
-0.0718419749909658 1
-0.0998527290988879 1
-0.0272968866209976 1
0.222898800962259 1
-0.29822415675148 1
-0.141231818338499 1
0.245731993139157 1
0.0373946694837895 1
-0.0525949907653926 1
0.0689964366666633 1
-0.107332416137098 1
0.0339473009740556 1
-0.0787041243861104 1
0.333976052641044 1
0.0885756140371851 1
-0.112717867749986 1
0.0173412119642351 1
0.132402824141402 1
0.444272850948078 1
0.0562757005756094 1
0.302547381546636 1
0.305047009142214 1
0.225062435280764 1
0.0390853007418889 1
-0.159117748101932 1
-0.0864348020651602 1
0.178095798077942 1
-0.119319713959801 1
0.226484312806254 1
0.172009269615917 1
-0.0794000351889412 1
-0.147872330588496 1
0.749349280078644 0
-0.163208711896684 1
-0.217257933284832 1
0.190920578060392 1
-0.314823304677089 1
-0.0546659052990419 1
0.0543378744483493 1
-0.148745197499335 1
-0.186215203853447 1
-0.0163703752132971 1
0.118801163804649 1
0.360503061854518 1
0.00408997830475262 1
0.248676760309844 1
-0.274191836951415 1
-0.380933934287886 1
-0.33567808189212 1
0.107297658663389 1
0.331248345958042 1
-0.157183150892827 1
0.0278776499260354 1
-0.0704984107326552 1
-0.177380888461157 1
-0.205922576421854 1
-0.140734453252592 1
0.324054442166353 1
0.291663811768307 1
0.626247437332197 1
-0.241390966224947 1
0.144540671021866 1
-0.115022235215156 1
-0.0147279217128717 1
-0.262423561518536 1
0.26366836533001 1
0.391719393796678 1
-0.131603775211933 1
-0.365485805548102 1
0.0461017684248761 1
0.592617125508036 0
-0.118304591520175 1
0.184866975454032 1
0.069997340675713 1
0.046302812890229 1
-0.144713775402722 1
0.106199221996851 1
0.381349433513499 1
-0.0444291488920681 1
0.0241711062600986 1
0.00303400243569841 1
0.236700633902288 1
0.354523217393374 1
0.0258580930392646 1
-0.157122484072761 1
0.0432589522281419 1
-0.19045065041638 1
0.378559099641651 1
0.0247686385835805 1
-0.0631636738989016 1
0.117913520143132 1
0.0424151045083065 1
0.145491292203516 1
0.209357790781529 1
0.301496596874414 1
-0.485611106028022 1
-0.240669327879814 1
0.0423439821379479 1
0.357251572722829 1
0.0186561540385266 1
0.148336049227319 1
-0.472715223341905 1
0.334919226033301 1
-0.375053664098488 1
-0.34707195225512 1
-0.144410352812353 1
-0.174401750054143 1
0.220603257348348 1
-0.118246972476227 1
0.277424844975872 1
-0.475500306554301 1
-0.000900836005441191 1
-0.160555883127898 1
-0.0191951381230663 1
-0.208347300538562 1
0.238748516490073 1
-0.271597965432101 1
-0.0731450456077609 1
-0.131654802437742 1
-0.0542681278881891 1
-0.238086829636202 1
0.153846534286581 1
0.2285957006677 1
-0.345505873799743 1
0.0904623428099897 1
0.0846275661290439 1
0.313472482808339 1
0.128364750366142 1
-0.0752464625646758 1
0.298750527642542 1
-0.398852426567871 1
-0.148104100068764 1
0.231738513968599 1
0.173339919575485 1
-0.00195380578865972 1
-0.126329971855299 1
0.132145203633742 1
-0.265677958114842 1
-0.0047851607902043 1
0.0549110878799743 1
0.197518159153714 1
0.167500510889077 1
-0.12723777696294 1
0.199022207098199 1
0.209662856883933 1
0.0771069690128937 1
0.154220492587092 1
0.136554403421117 1
0.209341543015892 1
0.132235205790359 1
-0.122943796983248 1
-0.237249994523457 1
0.13553790920134 1
0.197228055895191 1
0.0725457284394389 1
0.224980279721157 1
0.0229490571923799 1
-0.481866643674191 1
-0.0572705242056756 1
-0.255304515811006 1
0.693460775084019 0
-0.00759470016310201 1
0.016596975728582 1
0.0943118083677781 1
0.0298232049317769 1
0.0465832598387044 1
-0.153474122329717 1
-0.211385212540655 1
-0.0418288396621946 1
0.177342263003947 1
0.2351984429804 1
-0.0962924020678233 1
-0.0600714945056346 1
-0.144962476111257 1
-0.447565480596349 1
0.0376162242436094 1
0.341931258602756 1
-0.190386342161025 1
0.302054628469576 1
0.274369853787776 1
-0.180920514744284 1
0.0596445859675217 1
0.144559578195417 1
0.154059434966612 1
-0.153875899226683 1
-0.252195993103565 1
0.0182028591121428 1
-0.115833797736015 1
-0.076514775663976 1
0.331689400935899 1
0.231262824802418 1
-0.378062725802922 1
0.0802666900109566 1
0.208985873501611 1
-0.041520393602214 1
0.748354405084897 0
-0.0976939314545395 1
-0.390056246125867 1
0.15222917338505 1
-0.173689755833472 1
0.415133616244845 1
0.30174361678489 1
0.0567173859192681 1
-0.186959061448724 1
-0.0377091265286469 1
-0.190790838319346 1
-0.0925246012265615 1
0.0753003778652379 1
0.186915146342371 1
-0.144568760005203 1
0.333796382903847 1
-0.383819765766288 1
-0.321781342575802 1
-0.0717248725336744 1
0.060335786737384 1
-0.0926795471056669 1
-0.400172956963672 1
0.0355212069181125 1
-0.183050628055131 1
-0.43882368356044 1
0.0289933154971147 1
0.16196007090246 1
-0.116282093844838 1
-0.12596567653382 1
-0.0327244706859661 1
-0.00327873712526824 1
-0.177286688689224 1
0.340800585141513 1
0.227090862564069 1
0.192901280342185 1
-0.0465928008908637 1
0.280824551704174 1
-0.0210772757109984 1
-0.0396519783774161 1
0.20557748741761 1
0.105325174962341 1
-0.0943473595926386 1
0.241670876478047 1
0.274738666509073 1
0.0454921903002505 1
0.125573580840178 1
-0.148934956513011 1
-0.0906948805344915 1
0.00262841518495254 1
0.134621131834397 1
0.206360078885387 1
0.368337339342994 1
0.133307337214604 1
0.0712599488517285 1
-0.0750744391686968 1
-0.0525862606656022 1
0.294652272983723 1
-0.0716341711017696 1
0.303260603184241 1
0.389452276459675 1
-0.236928400432718 1
-0.0843899508026609 1
-0.186774113770148 1
0.465401876978604 1
-0.0317233373614481 1
-0.104771330468237 1
-0.113971947323338 1
0.383394684285032 1
-0.375124969224192 1
0.0466792882778808 1
0.208625252365624 1
0.0209177714768229 1
0.115365937917129 1
-0.0250749904424811 1
-0.423918722714537 1
-0.0934843128833956 1
0.00140888967241131 1
-0.457362897031952 1
-0.266408725517423 1
0.0721662969810579 1
0.00184653342297256 1
-0.493952630552136 1
0.306123832856734 1
-0.0708525623956605 1
-0.0131092866805802 1
0.197434414803256 1
-0.0171953715283156 1
0.460278682882355 1
-0.0992474063831308 1
-0.0598497020784086 1
0.0602979863593703 1
-0.237579864450068 1
-0.178104896383772 1
0.35382935419005 1
-0.0594376180644889 1
0.0117445913611346 1
0.243875457471683 1
0.160648980742811 1
-0.0232812533314114 1
0.111395552904842 1
0.408211017410226 1
-0.157962713807648 1
0.165685496900842 1
0.217843449396842 1
0.0388503921643369 1
-0.270032995524862 1
0.487046118684969 1
-0.247659523425537 1
0.013905986193962 1
0.0594967587063256 1
-0.173130645936671 1
-0.193651617104961 1
0.295218056257562 1
0.128904541548922 1
-0.356495542067075 1
0.150716059143331 1
0.411545570010973 1
-0.318157674620126 1
-0.0885603949119726 1
0.0836791045377388 1
0.170473453575761 1
-0.175613784164525 1
0.0416146375385464 1
-0.523157451718815 0
0.076682176398792 1
0.218123279221292 1
0.172231202458512 1
0.0563764415996382 1
0.111608857690187 1
-0.17254030447484 1
-0.212874809798585 1
0.268144268002278 1
-0.534367485204983 0
-0.333027227642011 1
-0.290997881096262 1
-0.357609369600001 1
0.117110623867988 1
-0.265114786313523 1
0.192195455538984 1
0.0271058751989301 1
-0.13302313194651 1
0.0653539380421623 1
-0.25471242501108 1
-0.202334805065934 1
0.106626062503223 1
-0.24678562129078 1
-0.482730146340468 1
-0.0590502344718847 1
-0.0428831961791394 1
0.154887193715166 1
-0.128334392156555 1
-0.202823195854936 1
0.0788818401064022 1
-0.181552488591027 1
0.0337578302864773 1
-0.346427967538738 1
0.316439531996649 1
0.334576354576862 1
-0.371010919016162 1
0.0479473319455508 1
-0.313917787154336 1
-0.376677220823015 1
0.110281906351873 1
-0.303179324196126 1
0.131470256978148 1
0.179442469439562 1
-0.178602310661352 1
0.101034420454886 1
-0.338324058176726 1
0.289262833123418 1
0.300416679303747 1
-0.120967234784511 1
-0.0480998177759431 1
-0.741949059731 0
-0.774635544046574 0
-0.052078848258262 1
0.0158244598839623 1
-0.126195713187093 1
0.143183604215327 1
0.28120311706477 1
-0.167392824565646 1
-0.128670495011035 1
-0.0646104448214707 1
-0.0498715935386066 1
-0.363020624823574 1
0.0990138771595759 1
-0.0240144034726616 1
-0.0759626738556222 1
-0.128414942935436 1
0.102222483379844 1
0.293938941514947 1
-0.0534490403572787 1
-0.350885551162124 1
0.394887910971093 1
0.099765813078642 1
0.426581418342561 1
0.242380522474388 1
0.236493427378925 1
0.0391317630651928 1
-0.215859580495448 1
-0.0444437025991097 1
-0.305932990497687 1
0.0396272359751048 1
-0.309313485557131 1
-0.0118717432768233 1
-0.308478931382683 1
-0.56976763304609 0
0.247508136795439 1
-0.066382387060959 1
0.0841931377570302 1
0.0340441411848587 1
0.111149722891394 1
0.305324360421779 1
-0.0116137983036406 1
-0.137486412000173 1
-0.241012402120252 1
-0.158696465480436 1
0.225493354580354 1
-0.252764070896463 1
0.423364239381542 1
-0.198771937265092 1
0.13246669986893 1
-0.0360757837308586 1
-0.229042733131149 1
-0.0545241514267701 1
0.155480241266688 1
0.594210099047045 0
-0.31664795359886 1
-0.0851736685735244 1
0.125280123736662 1
0.193223739722421 1
-0.181860265716646 1
-0.0222542301560096 1
-0.145870663364164 1
0.500636902310471 1
0.179518125204709 1
0.0366562232657973 1
-0.456027736921608 1
-0.271454845857593 1
-0.13895072771614 1
-0.0792620349292592 1
0.206049427191145 1
-0.288110469185792 1
-0.0153489272188697 1
0.00483465823335034 1
-0.0512551373733034 1
-0.106597596747887 1
0.250354224283419 1
-0.138463103659809 1
0.154711653023528 1
0.166163312392803 1
0.0225555653443257 1
0.324375932965487 1
0.266349674074112 1
-0.594224048285751 0
-0.122390507858634 1
-0.0729259004427944 1
-0.09362679647258 1
-0.213018427713794 1
0.452483305565881 1
0.0153312374836159 1
-0.0544541861806818 1
0.105111374085863 1
-0.0937501208532204 1
0.454982024521874 1
0.0649780656965366 1
-0.0743802655319963 1
0.178727574221864 1
-0.393490532772139 1
-0.122905887461617 1
-0.0404088257493722 1
-0.333902172516772 1
-0.0854568933995086 1
-0.159511537941571 1
-0.322128345570176 1
-0.151007232105445 1
0.0450840285231928 1
0.201737185542001 1
0.201326121674004 1
0.370598842185811 1
0.0807839131478824 1
-0.176666856370768 1
0.578119549105038 0
0.217849479509429 1
0.209499805735505 1
0.445271563152982 1
0.0954245745354748 1
-0.298849644052405 1
-0.131248749171276 1
-0.192650505166407 1
0.0421292274119126 1
-0.0184380233273661 1
-0.0936104478642955 1
-0.177657732534707 1
-0.329938657900416 1
-0.0631809002023652 1
-0.289230084558289 1
0.041446836191464 1
0.255980521696968 1
-0.149422644603443 1
-0.0418344761834889 1
-0.238237158244853 1
0.405424333150439 1
0.334549656470474 1
0.362400674581874 1
-0.419811674926726 1
0.474140553130863 1
0.256406426307623 1
-0.186392626872066 1
-0.0388059387997742 1
0.389447078474775 1
-0.307665587539156 1
-0.110601218317947 1
0.204209024143786 1
-0.506400391469936 1
-0.0069428626544646 1
-0.33552163923005 1
-0.12290743082906 1
-0.611040270839246 0
-0.546249383419202 0
0.00548512686994677 1
0.189966642709435 1
0.430176433600827 1
0.104677309766829 1
-0.0453319193267147 1
-0.185241791073025 1
0.00801481874422509 1
-0.0587932464833772 1
0.419102200845853 1
0.0277308054458424 1
0.298953122985631 1
0.228561926615655 1
0.188604282650314 1
-0.423963582142679 1
-0.0783427260898805 1
0.29811331362117 1
-0.419313912017039 1
-0.04672322553101 1
-0.140903529618366 1
-0.269576977410745 1
-0.037045973356861 1
0.322546743729848 1
-0.114585454472989 1
0.0719918915283835 1
0.420995193801743 1
-0.175965175968194 1
-0.0305303846398183 1
-0.0405777871882481 1
-0.0772526846146262 1
-0.0221333374750567 1
-0.0255083434725417 1
0.231931851866903 1
-0.292743804767196 1
0.463370513922338 1
-0.253532371224039 1
0.216352442116917 1
0.0716207011626965 1
-0.198548136558165 1
0.161659322523133 1
0.283887442796585 1
0.210486129666606 1
0.0105104719493791 1
-0.35519971306665 1
0.105181135082046 1
-0.34863304553851 1
0.00570940359060809 1
-0.215169121130539 1
0.0962714036209509 1
0.00768983896857828 1
0.2976601877565 1
0.307027153191798 1
-0.18933850212126 1
-0.140285940685556 1
0.0214631885477471 1
-0.15992512986007 1
-0.0914986503744947 1
0.0346928740374627 1
-0.073275125770599 1
0.463419427463166 1
-0.0807485778610853 1
-0.0823495836034824 1
-0.219149141378227 1
0.00166197931824194 1
0.108085001027441 1
0.158166638107983 1
-0.280917532898955 1
-0.00423825243661009 1
-0.305069841456072 1
-0.068549175408728 1
-0.175821527230528 1
-0.303476276406151 1
-0.639626911960054 0
0.201351109613507 1
0.159922431362767 1
-0.0554891301134288 1
0.271673036984169 1
0.00623729545182231 1
-0.0100473922117948 1
0.342198998096425 1
-0.182608554506315 1
0.513701844342788 1
0.195752317110154 1
-0.19848695145628 1
-0.335785821164662 1
0.0477762636901412 1
-0.0365210484074775 1
0.173509385421877 1
0.00233249079111078 1
0.138829494015886 1
0.0886819536469324 1
-0.228293517009565 1
0.0282679260288008 1
-0.0850715975794862 1
-0.275512985639126 1
0.189821911981767 1
-0.565120808393764 0
0.12202597729393 1
0.0548529926340097 1
-0.299310146068668 1
0.127632500241336 1
0.0581940316045417 1
0.102834862559305 1
-0.341728476136574 1
-0.15002292388142 1
-0.370048001222124 1
-0.0264493691908165 1
-0.126273427937544 1
-0.355210434201339 1
-0.438320912140021 1
0.0651277241377967 1
-0.102702404789267 1
-0.189534480934024 1
-0.202954625990891 1
0.177894070176659 1
0.168797021432751 1
-0.0504167413418155 1
-0.226442082623584 1
-0.00323974885626942 1
0.502289883598257 1
-0.0203862485771244 1
-0.362176134253766 1
-0.0264610253036822 1
0.419320051533104 1
0.0340343683820971 1
-0.0255976489504894 1
-0.235207874309806 1
0.100325015023989 1
0.124741739719634 1
-0.315441961893814 1
0.0232743207011685 1
-0.0593382783443067 1
-0.227853704650397 1
0.180137003139654 1
0.11761004601481 1
0.0224300489739471 1
-0.163255137254415 1
-0.346827470896469 1
-0.265410219790438 1
0.159099548063312 1
-0.0891138028969497 1
-0.0812353381389344 1
0.0971401380878737 1
0.0722135957317082 1
-0.375885035768322 1
-0.124306307021253 1
0.418775244875723 1
-0.150753444793088 1
0.0115129256677515 1
-0.232236594419576 1
0.311488719641718 1
0.437259132114098 1
0.323484088198462 1
0.151999613344671 1
0.407646562874697 1
-0.342401452192139 1
0.0798677599570463 1
-0.202275301159339 1
0.0731533388183449 1
-0.263104107734755 1
0.12101413130503 1
-0.332997649054982 1
0.642501757297876 0
0.25197359734399 1
-0.263493609607576 1
0.174683045197653 1
0.341513715126224 1
0.597974192722661 0
-0.022840696176857 1
0.238357745879135 1
-0.0786372355464451 1
0.54327603649525 0
-0.0428705412460707 1
0.0128459364873452 1
0.596197261867592 0
0.192304522400443 1
0.190549582130346 1
-0.149260549820822 1
-0.251197173295289 1
-0.134069288166231 1
-0.034748863783531 1
-0.0389731640089811 1
0.147047877234467 1
0.214428807071177 1
0.151553031129624 1
-0.0181842917446487 1
-0.213217459800275 1
-0.243135035836888 1
0.2169055424146 1
-0.370244689828446 1
0.0147198812674463 1
0.497561531004927 1
0.473262485502132 1
-0.16766317131822 1
-0.0722642434873109 1
0.058091733577684 1
0.065901219792194 1
0.331814812960722 1
-0.301587386127305 1
0.00911977674910625 1
0.371011915982729 1
0.0954162518004969 1
0.449295334491608 1
0.182459974046609 1
-0.551186133753368 0
0.07769137758808 1
-0.112715793676724 1
-0.135164635143051 1
-0.102312565680268 1
0.113296266866058 1
0.13001208675779 1
0.327218928015913 1
-0.111307836598715 1
-0.352039571662942 1
-0.160611018394848 1
0.0730600383530506 1
-0.328469630734271 1
0.0428823229425369 1
-0.179078890813527 1
0.136863626234068 1
0.114395068235865 1
0.145580607689132 1
0.146952360887155 1
0.325952869387831 1
-0.22066393333091 1
0.239318077038448 1
0.0619896924627187 1
-0.220342645828089 1
0.0548216092170364 1
0.0907975981754976 1
0.196049415724337 1
-0.305965103376321 1
-0.460406563988696 1
0.225664459733053 1
-0.106995712048552 1
-0.0129593691828014 1
0.437311705765249 1
-0.0848664481447716 1
-0.164076361139041 1
-0.207659476244137 1
0.384162163333999 1
-0.144765308399676 1
0.114020651338837 1
-0.0209539099815827 1
-0.0994643457333805 1
-0.0187289463387431 1
0.045682000197603 1
-0.126830838625174 1
0.161222724039405 1
-0.141133208224778 1
-0.123669367439464 1
-0.305642909891222 1
-0.00460418031140558 1
0.209909932931321 1
0.162439552998311 1
-0.00196627286556471 1
0.409711075032105 1
-0.227106348194735 1
-0.0538158173692931 1
0.242598348616475 1
-0.0243053470749084 1
0.126855070051619 1
0.114986216976653 1
0.0710332724146342 1
0.0543711740484379 1
-0.798773933785591 0
-0.337286042566604 1
-0.381850566610599 1
-0.189312410305255 1
-0.185655791018876 1
0.486271622659594 1
-0.23194051547577 1
-0.0266000250497176 1
-0.366272444298109 1
0.158738118636567 1
-0.176652977769674 1
0.411785268693466 1
-0.148221433349549 1
0.068105504838822 1
0.168789720233344 1
-0.0411109161162358 1
0.129657422662029 1
-0.210594410323648 1
-0.0804444637214562 1
-0.0190271366103118 1
-0.213621481449292 1
-0.0109137829952467 1
-0.180518961625198 1
0.423396838277231 1
-0.259403675276826 1
-0.239359228026431 1
-0.0449786532675115 1
-0.131833200797094 1
0.294872063291484 1
-0.135754523471695 1
-0.011681719916345 1
0.0463121265059441 1
0.293544864775379 1
0.0869738175633444 1
-0.116900825962384 1
0.223457994547007 1
0.2935405908632 1
0.104240207129907 1
-0.163733713145265 1
0.165590501461776 1
0.391138783019891 1
0.499144571324656 1
0.273411073006419 1
0.239722690141854 1
0.101731837576083 1
-0.0327941506937481 1
0.0443811417606672 1
0.105393061540237 1
-0.431101375695775 1
-0.211520025645532 1
-0.0274835972216732 1
0.0647504161374071 1
-0.0720983944544322 1
0.163504304908866 1
0.398144728140423 1
0.00967350904691345 1
0.0424134798888808 1
-0.223429107346872 1
0.0359613886663971 1
-0.00372214853089988 1
-0.104339661359543 1
-0.0345118788612735 1
-0.0976057876432831 1
-0.223705320515521 1
-0.407818350773508 1
-0.380129747940315 1
-0.17948033020708 1
0.0391463998853857 1
0.261956174301107 1
-0.107647604510874 1
0.0569337895304836 1
0.157273109787688 1
0.488726740658834 1
-0.0677231591740837 1
-0.281744990681308 1
-0.156863370650106 1
-0.557434063892501 0
-0.16514352618551 1
-0.0583666663233951 1
0.00787028335799793 1
0.475095469005311 1
-0.46409537560599 1
-0.00177043490487032 1
0.193084725781478 1
0.188613797764211 1
-0.0340654748291634 1
0.130352948242603 1
0.130257954574701 1
0.0983935492102819 1
0.0476402402440264 1
0.0472018283554146 1
-0.0753606951065483 1
0.0765574728808101 1
0.263935583249237 1
0.347401393747076 1
0.195245511889182 1
-0.267909896627368 1
0.0102161823223343 1
0.081303451582533 1
-0.0881646355219804 1
0.351000117724988 1
-0.0932559191691839 1
-0.370912956939115 1
-0.194698731723052 1
-0.036666693044399 1
-0.372659192999648 1
0.256530199487152 1
-0.025082116890013 1
-0.0368546860087268 1
-0.329029843719882 1
0.184847102953913 1
0.244291791236666 1
-0.0929929912791729 1
-0.304331058426179 1
0.0831372040182918 1
-0.380281089640684 1
0.184322046455387 1
-0.35834054521452 1
0.21977556653063 1
-0.0155906372802448 1
0.208918137294055 1
0.271891983597981 1
0.0759472286165663 1
0.231757132217321 1
-0.197365973597752 1
0.0821508358478927 1
-0.0343682764845817 1
0.200603267118275 1
-0.288336336725066 1
-0.210815599779789 1
-0.185281991257295 1
0.0735148119491189 1
0.0953138109249203 1
-0.186423498838749 1
-0.0463253764966997 1
0.0859697336417665 1
-0.231486013485699 1
-0.235062291421721 1
-0.0112382810298526 1
-0.3529366330703 1
0.259051917566776 1
0.0644538751825594 1
-0.101526137666244 1
-0.243420269669431 1
-0.166270455693915 1
-0.0793594171323901 1
0.23698242743287 1
-0.109673661942883 1
-0.281769233828394 1
0.372505083405848 1
0.0959300557132154 1
-0.120924469830271 1
-0.698768854656414 0
-0.10935847383766 1
-0.118668051120221 1
0.174103062013716 1
-0.23178084304805 1
0.225141902267393 1
0.126515463897046 1
0.602890917379791 0
-0.252672188742676 1
0.244213299702561 1
0.144532047450328 1
-0.277187812878988 1
0.0819720895524575 1
-0.333308107165312 1
-0.203915098405714 1
-0.193517091062981 1
-0.151233051274252 1
0.151846547217037 1
0.445150039812214 1
-0.0951357646071564 1
0.50743044050953 0
-0.22698694268914 1
0.566363421920822 0
0.116019972425895 1
0.500014938175343 0
-0.127268217093748 1
-0.414374784677647 1
0.0561409637576528 1
-0.108418192586218 1
0.176506973640333 1
0.0524385904165316 1
0.141690930380457 1
0.290216217538678 1
0.084919899196027 1
0.217457762759922 1
-0.217222047123089 1
-0.274470805271938 1
-0.137903962027813 1
-0.168467353449746 1
0.0930938234281079 1
0.369448974518673 1
-0.574994112730362 0
0.486832660342701 1
-0.197900261785499 1
-0.312354304637174 1
0.47032419157669 1
-0.0406098853795908 1
0.0405378777190033 1
-0.0355378663453408 1
-0.248655530070846 1
0.206255510905443 1
0.0596692870306356 1
-0.115751701014375 1
-0.179605141328199 1
-0.190339256219151 1
-0.145942768439046 1
0.191733045077683 1
-0.0359493490824242 1
0.375214601378439 1
-0.117642251383383 1
0.176889018139653 1
0.00966258881576125 1
0.111998498698072 1
0.0320881692657536 1
0.0758595318473325 1
-0.14336989213166 1
0.109961429729282 1
-0.314306293593156 1
0.476557366721959 1
0.501575423984789 0
0.130496603945873 1
0.12097190369006 1
0.0946032072894733 1
-0.140799311900596 1
0.256804543584511 1
0.378332705841075 1
-0.0571852876054934 1
0.0314407414748232 1
-0.623708239130646 0
-0.244662291273468 1
-0.127589352256279 1
-0.00978820866807638 1
0.214888029890784 1
-0.196664786390255 1
-0.0660586851517216 1
0.116179875707227 1
-0.0967551827282084 1
-0.201781796743953 1
0.258076792106902 1
-0.379186695480794 1
0.170915163299262 1
0.490422167544611 1
-0.389541366599902 1
-0.500800937421463 1
0.20470759104387 1
-0.152577430043541 1
0.0257910534986368 1
0.113351462965977 1
0.0683379305439022 1
-0.157996310359592 1
0.101486947865857 1
0.566506541763711 1
0.0881790468592122 1
-0.00321978247015889 1
-0.100101603382249 1
0.335850175238617 1
0.215243155358566 1
0.17975160716783 1
-0.0165685705299567 1
-0.0086858489093876 1
-0.14992146023025 1
0.0683478957234286 1
0.103351442397781 1
-0.0291032336495844 1
0.324097209781244 1
0.264918318761928 1
-0.36422306303278 1
-0.168507370719266 1
-0.0142555123662318 1
-0.0662196804142905 1
-0.225713361740034 1
-0.354328301688294 1
0.0810111536577258 1
0.292917808433853 1
0.119481203143637 1
-0.00410646255076126 1
-0.353730672317917 1
0.240849575012251 1
0.191065599770879 1
0.0228179373268144 1
-0.119920283345029 1
-0.159006215648238 1
-0.127096800050683 1
-0.171886677869766 1
0.198206235597168 1
-0.690142265580973 1
-0.0289807393142693 1
-0.12243313769106 1
0.373294188969476 1
0.000724455140680591 1
-0.132461904047362 1
0.603968040512946 0
-0.12105311601656 1
-0.225896712760964 1
0.0481181708412576 1
0.108981296042686 1
-0.159013341970486 1
-0.0238410847886786 1
-0.0404773657735366 1
0.106220690405713 1
0.120623105605171 1
-0.226004328425725 1
0.00254883031415682 1
0.202831687575713 1
0.367062822300591 1
-0.172089393463403 1
-0.546821274651797 0
-0.307846897504801 1
0.0710565233822141 1
0.0267224246996619 1
-0.0928929850319512 1
0.170418938680639 1
-0.156379659548475 1
-0.471724490947723 1
-0.206625729805431 1
0.08125453541955 1
-0.262893904037606 1
0.0492994065074941 1
-0.249324287469067 1
0.497827227168804 1
-0.108744314901284 1
-0.238399874708618 1
0.172715247092013 1
-0.166642873614608 1
-0.094528214830651 1
0.492628480762859 1
0.114128100113439 1
-0.353381439829102 1
-0.112753633365796 1
-0.0720160363646524 1
0.100785816109112 1
-0.298391810434129 1
-0.155585258705078 1
-0.203131670325222 1
-0.0155798727383389 1
-0.276410101691302 1
-0.429480565125312 1
-0.353272196572904 1
0.131195362202802 1
-0.23963461665741 1
-0.21170274234032 1
-0.425851269159271 1
0.0983704927622672 1
0.00516016339569876 1
0.187002631192663 1
0.255937227285569 1
0.0148421187622251 1
0.0879648096076629 1
-0.306162724370094 1
-0.0013692749290421 1
0.11425686019876 1
-0.352588524884213 1
-0.142105451555199 1
-0.199985440281111 1
0.112346383269327 1
0.224795172665186 1
0.0580526500773657 1
0.182916127017148 1
0.0898033116453296 1
0.0523253026378075 1
-0.120572135961166 1
0.203935366791923 1
-0.426604027405413 1
-0.00746988550117733 1
0.319334844101284 1
-0.233325750308432 1
-0.282933321560935 1
-0.140764737873155 1
-0.254240992090353 1
-0.283625358743608 1
-0.412794477608015 1
0.30050668642169 1
0.171710824967857 1
-0.317511152426721 1
-0.0259010272575853 1
-0.312829304948959 1
0.00103060391738048 1
0.10909605031903 1
-0.205381133284979 1
-0.200094523550871 1
0.299385613902039 1
0.0435564936186358 1
-0.372516857223516 1
0.167171091013058 1
0.22075381688864 1
-0.0708072245378433 1
0.0677002798656846 1
-0.0943525008970449 1
-0.0835742907437622 1
-0.0787079697851163 1
0.262780986855843 1
-0.22468866254647 1
0.0789895269368837 1
-0.186916553790687 1
0.300500344815212 1
-0.0342615412538688 1
-0.229120299983541 1
0.105154596067031 1
0.0468991979693326 1
0.0842018225851567 1
-0.165483375457739 1
0.121442667535815 1
0.000423763439269913 1
-0.0518466439076273 1
-0.0363249147386384 1
-0.0250066247493636 1
0.0201656480862747 1
-0.131342180492283 1
-0.283296310916136 1
-0.162855298321926 1
-0.324298108669917 1
-0.442815452119607 1
-0.337443057668631 1
-0.363696877033593 1
0.508567545990156 0
-0.439594869020945 1
0.17248623628142 1
0.148112607922269 1
0.257083692349132 1
0.133757855216554 1
-0.0314129513446579 1
0.145741748664968 1
-0.288232462587639 1
-0.383002319328485 1
-0.00656254901462933 1
0.249359019269802 1
-0.0727050910580761 1
-0.0852330588984018 1
0.00973673913723937 1
-0.199627647655018 1
0.0100373978025592 1
-0.0733576012614098 1
-0.318661793146887 1
-0.123005319674934 1
-0.062427336573051 1
0.331165954779911 1
-0.209764133720962 1
-0.297200998356582 1
0.0846939668866533 1
0.0978173792392056 1
-0.0401803161132271 1
-0.337277213376141 1
-0.369530979478153 1
0.0138000921763039 1
-0.233479369237166 1
-0.164922208928946 1
-0.0517810358454721 1
-0.255227125608845 1
-0.00235715023619779 1
-0.245303824118176 1
0.0770251267953416 1
-0.0443835820331688 1
0.114038111711537 1
-0.448405613540817 1
-0.0933511012504579 1
-0.123205980797124 1
0.0669547102687791 1
-0.18025288530399 1
0.381337867490593 1
-0.324508581113204 1
0.271711838950229 1
0.259548623551823 1
-0.17992826683464 1
-0.00987673280534473 1
-0.0983585995277959 1
0.169675216616645 1
-0.036479075805328 1
0.260078713187255 1
0.102967672888278 1
-0.125856806372443 1
-0.0606263997345513 1
0.498433256332318 1
-0.291185670707393 1
0.0978628654609839 1
0.149894519898209 1
0.108629651805197 1
-0.445920964029326 1
0.200173751707028 1
-0.140768374225803 1
0.127472843389914 1
0.346649367600858 1
0.0853522797632331 1
-0.289234674466537 1
-0.0898259492837323 1
0.238907721404481 1
-0.116988614153451 1
0.020405985481946 1
-0.11146324097037 1
0.211192416216412 1
0.0784335021628453 1
-0.128116704719117 1
-0.0386026879855614 1
-0.268632104682392 1
-0.190294246477778 1
0.0581150603046244 1
0.0980608989788969 1
-0.349037808335473 1
-0.363299539044774 1
0.384348153403856 1
-0.0360877823544644 1
0.323513509279918 1
0.0834404752370073 1
-0.257347087155839 1
-0.000449136827988757 1
-0.109497146140197 1
-0.215119665741876 1
0.536450959551436 1
0.405269830437241 1
0.511164927359216 0
0.0483958496889262 1
0.254621924647797 1
-0.0621310872997439 1
0.177699998618891 1
-0.0382064086385218 1
0.128350541449437 1
0.211173966440645 1
-0.324791640103743 1
0.102309777194336 1
0.0247160786830694 1
0.296868236753003 1
-0.0252011177479284 1
-0.113829263852742 1
-0.208423497230057 1
-0.332717436125529 1
-0.364877987221142 1
0.074396324374706 1
-0.431630602935647 1
-0.503262931278727 1
-0.050203939920732 1
-0.295658060079811 1
-0.586508400737257 0
-0.000390331855546253 1
0.0233063126309742 1
-0.327380188048155 1
0.732855263337652 0
-0.0429283931012772 1
-0.034304174406633 1
-0.115343692861921 1
-0.0508265808211366 1
-0.0440206349752626 1
0.307003484349275 1
0.00656773213878354 1
-0.00134057252072423 1
-0.168331878122027 1
-0.0121979675067393 1
-0.103813851085939 1
0.0744163778962859 1
0.158937638944568 1
-0.284204833164522 1
0.166854868759206 1
0.286154562357095 1
-0.576628297647126 1
-0.19361253828798 1
0.136408877570511 1
-0.0748781788784064 1
-0.488885370217179 1
0.121511317973334 1
0.0436181356522926 1
0.103294603677743 1
-0.121400000045296 1
-0.167536225501902 1
0.101782251996171 1
-0.0243473044686819 1
0.222809293935824 1
0.0923052997738744 1
-0.193113927211267 1
0.142848043667974 1
-0.314591253402257 1
0.422034713983001 1
0.182122939001878 1
0.189376327492923 1
0.00239491934603758 1
0.0319841666066891 1
0.117361279181909 1
0.0760654233853294 1
0.214382396522006 1
-0.120644409767603 1
0.0867956554832395 1
-0.0666900572039148 1
0.109450772178677 1
-0.141093601976253 1
0.514066617496163 1
0.0926509132522048 1
0.397577088764183 1
0.186928576910126 1
0.0216390305949624 1
-0.0187842694118208 1
-0.103146608498471 1
0.0721129003631608 1
-0.142851031379514 1
0.0348423777151729 1
-0.269881408151856 1
-0.159109328022307 1
-0.222321656412589 1
0.0568905159276911 1
-0.188771701452082 1
-0.046957337001924 1
-0.127581536019046 1
-0.383948636905145 1
0.211682726598784 1
0.00600947435899613 1
0.247435066561987 1
-0.00699686620670069 1
0.173868576387587 1
-0.149426601301011 1
0.196209137851077 1
-0.0559948339502895 1
0.115633189132928 1
0.0641663658625119 1
0.359994049011469 1
0.107654183521905 1
-0.0419455556142029 1
-0.149421258587722 1
-0.147475550347618 1
0.479329335142424 1
0.126876055014072 1
-0.00305199770902992 1
-0.0138498826374193 1
0.0856311737999576 1
-0.453736190027454 1
0.049390306065958 1
0.0599641934028279 1
0.0170453155704763 1
-0.097528259910795 1
-0.36493017270231 1
0.347172489911905 1
0.202739434487963 1
-0.0236233300353212 1
-0.1619706226115 1
0.295651520502064 1
0.184558156318525 1
0.088757012917192 1
0.177184725627749 1
-0.119308814055544 1
0.0564852591518436 1
0.407398386376014 1
0.060475944357747 1
0.0864121940401336 1
0.150962780207695 1
0.251817166026515 1
-0.22339169285776 1
-0.041375847792068 1
0.0728576508909944 1
0.486091522817582 1
-0.00154878441724756 1
0.171614023605738 1
-0.353594663229788 1
0.348261770832015 1
-0.144799591792585 1
-0.0914588003689062 1
0.101059353617489 1
0.000437684940173533 1
-0.190405738297681 1
-0.406401826953922 1
-0.00567653517023763 1
0.631568682728808 0
0.26261576989925 1
0.233905341542559 1
0.0274594783625157 1
0.174037367376358 1
0.0276933220432679 1
-0.0685029782600801 1
0.0921862680695487 1
-0.161019994502516 1
0.0190232142803981 1
0.140869863338375 1
-0.305596159733412 1
0.0778381792660885 1
-0.0748045526504139 1
0.190557076408855 1
0.33454339587842 1
-0.161889775478529 1
0.290953046659327 1
-0.32173425450002 1
-0.0661302257438042 1
0.121195057877309 1
-0.0989310984837494 1
0.272209267239846 1
0.0365780043699953 1
-0.031389423774384 1
0.194044434409362 1
0.0134392442943114 1
0.0913872048644194 1
-0.00898492453045921 1
0.151920983354162 1
0.0309137534680483 1
0.206736207163734 1
0.169158737811473 1
0.268635754995968 1
0.0881620867354461 1
-0.0839478600186842 1
-0.21454683053506 1
0.190320807399083 1
0.0782503635514502 1
0.306013475338697 1
-0.0474024861963281 1
0.340366206129194 1
0.101061236873708 1
0.0202615793397442 1
-0.185627470274708 1
-0.492239438593437 1
-0.296493777468564 1
-0.0933175786372122 1
0.603366340077039 0
-0.192522170126593 1
0.209635333516125 1
-0.218665181026688 1
-0.164651198816598 1
0.0710921160672836 1
0.0346309793428129 1
-0.0652823461519652 1
-0.0954304743649988 1
0.0195630718173509 1
-0.282658378760565 1
0.0890813848843417 1
0.189611314607938 1
-0.11546479860592 1
0.364875454145364 1
0.112480400325296 1
-0.074753942629495 1
-0.1435730957262 1
0.12729163229946 1
0.170272694539108 1
-0.0349548224431541 1
0.0543197665397862 1
-0.0841583983917498 1
-0.65291314908933 0
0.205321722015531 1
0.104527325024695 1
0.01548423417228 1
0.287355197376601 1
0.0826658277387049 1
-0.158553303804815 1
-0.22996021323156 1
0.270334588433726 1
-0.0463101685378733 1
0.424669415465399 1
0.104901480237104 1
0.215439231747089 1
-0.0327053616299813 1
-0.0892710823353904 1
0.242091571156361 1
0.0620401472799613 1
0.0154344365175594 1
0.185464766595196 1
-0.105121083826471 1
0.610379770207761 0
0.379553496446381 1
-0.0689586725912076 1
0.258051059225222 1
0.237641334158802 1
-0.433458141861246 1
-0.051652180064313 1
-0.0651899913390279 1
0.115212770682782 1
0.265123920904313 1
-0.250490421531412 1
0.0122499951236843 1
-0.439919616243677 1
0.102538331312122 1
-0.143385403611614 1
0.460922656351488 1
0.194892710250902 1
0.0911992446757296 1
0.120147284848133 1
0.107838278904495 1
-0.0148508474581187 1
-0.119234991712234 1
0.0040154158003677 1
0.0179679151427679 1
0.134383399650462 1
0.0980263009723959 1
-0.023153437846169 1
-0.460371728544319 1
-0.0414238986915155 1
-0.0421077817556195 1
0.0342054241657142 1
-0.296464030019582 1
0.300951804779819 1
-0.0165889037909897 1
0.193479436985784 1
-0.504710931061862 1
0.380363609509804 1
0.105724290599307 1
-0.106232532648901 1
0.24999363178634 1
-0.100008970325976 1
0.0447825958334247 1
0.0903364669635898 1
0.394911385199467 1
-0.205665088732308 1
-0.186998375834279 1
-0.147998496162418 1
0.247851408972639 1
0.210601179840559 1
-0.0612953270001692 1
-0.109422851240781 1
-0.186051340194079 1
0.0964134579697505 1
0.0904385840234947 1
-0.133502543333394 1
0.0590358385488 1
0.0861633047561498 1
0.127150911504824 1
-0.718760529516145 0
0.0252142480718792 1
-0.237930630287976 1
-0.083257124014689 1
-0.590054685370994 0
-0.0454988611746942 1
-0.124611337023335 1
-0.262568517261878 1
-0.26720939486336 1
0.00632401405761163 1
0.249300432423926 1
-0.515069469723771 0
0.0875775872790366 1
0.15580615256249 1
0.208863274231269 1
-0.284909014799532 1
0.0823987209157648 1
0.0315044343030105 1
0.0354289914657 1
0.121900121337247 1
-0.181782404898919 1
0.0382518269794997 1
0.177844279695567 1
0.125743863061161 1
-0.52674017873025 0
0.0230590507846428 1
0.0580019011967094 1
-0.487394691481401 1
0.221493100831818 1
0.0394419808131463 1
-0.286434203413759 1
0.142663315830121 1
-0.0738617766060796 1
0.420951758393753 1
0.311104395731471 1
-0.388534533363671 1
0.0451907770377446 1
0.24510512499814 1
0.0910127644561265 1
0.00210921464605424 1
0.315821940511575 1
-0.0246791236686037 1
-0.488392671310794 1
0.202357254575755 1
-0.164228775787332 1
0.190015398759428 1
0.0379677824657492 1
-0.149767280664401 1
-0.175197887126854 1
-0.115278151067912 1
0.306015282626195 1
0.17427495582266 1
0.786682512929581 0
-0.444430738473455 1
0.294143488426724 1
-0.228399095341819 1
-0.079179999293378 1
-0.410748123362102 1
-0.0776606346619443 1
0.0390751775356055 1
-0.0224960428791948 1
0.0739322478185849 1
-0.153198134791981 1
0.336788578963306 1
-0.454583437395365 1
0.0108103477595404 1
-0.0508029512467588 1
-0.326099840023696 1
0.0195587230505585 1
0.17985483284737 1
0.0941837311990759 1
-0.07509448934571 1
-0.159107566839438 1
-0.194723948491933 1
0.271309787189124 1
0.239604199023809 1
-0.000922048109866958 1
0.0227150121083408 1
-0.0522189281433143 1
0.183457575422207 1
0.133220267266087 1
-0.223781736159543 1
-0.381790061260249 1
-0.0676538927189498 1
-0.558268011517167 0
0.406754364742321 1
-0.16399235707136 1
-0.0533057344880344 1
0.0193842979779454 1
0.0191063111643332 1
-0.307112566927855 1
0.499282439769064 0
-0.417259690179817 1
-0.0507382286595589 1
-0.101677422272297 1
0.0525445304440848 1
-0.265359912252865 1
0.245843797903201 1
0.116246301906955 1
-0.349343282486071 1
-0.127736577901887 1
-0.404315104714169 1
-0.0259515996820907 1
0.308266139927463 1
0.0645326526756774 1
-0.226648325095214 1
-0.0790984962838531 1
0.0650126668885547 1
-0.40181165409217 1
0.190243029638313 1
0.0822874732611508 1
-0.147001980396766 1
-0.00427913150915923 1
0.0744525881432107 1
0.0966804298670823 1
-0.106953028249913 1
0.286826942339705 1
-0.461946906272403 1
-0.0545598806150526 1
-0.0598292843356803 1
0.253995011044282 1
0.0871144574049871 1
-0.0918922401855417 1
0.354892068402338 1
-0.24005507441112 1
-0.133994348952457 1
-0.0302462479239908 1
0.221569220125122 1
0.300401031310548 1
0.154734253282678 1
0.0403404912008097 1
-0.403403603125568 1
-0.124209171358224 1
-0.364620207954414 1
0.127422179024126 1
0.215520673047607 1
0.323495827192537 1
-0.377485701557641 1
-0.0632393120207511 1
0.293345161906155 1
-0.0439976760913025 1
-0.0754779709601702 1
0.1540006533393 1
0.149009203065443 1
-0.108818832327467 1
-0.025932772794485 1
0.297151985057943 1
-0.375594877903757 1
0.31705614433624 1
-0.511615140434208 1
0.191393390284302 1
-0.026417831856213 1
-0.109690367977253 1
0.262924670698021 1
0.131806919246066 1
0.0704366354476939 1
0.0972349309824282 1
0.147957302499315 1
0.203287225483771 1
-0.0409238893994909 1
0.160567271285572 1
0.0250593808930878 1
0.0805567244776906 1
-0.363166163279485 1
-0.261351206369338 1
-0.48165805517447 1
-0.0305324176515077 1
0.148444253302135 1
-0.219981297291342 1
0.101534977445236 1
-0.357251693087598 1
0.115068518261889 1
0.0328460532531988 1
-0.862328142083384 0
0.148109801731589 1
-0.243227813370782 1
-0.0730694300528701 1
-0.146565438124588 1
0.175842970010333 1
0.346388197179025 1
-0.218609549654462 1
0.109074459210285 1
-0.0935542682239761 1
0.00059623899847782 1
0.0684387761655382 1
0.0518849761561981 1
0.294056717497188 1
0.372179980048493 1
0.267886340625344 1
-0.106425143383604 1
-0.140974776803059 1
0.401559701229107 1
0.252812557650941 1
0.11071695177333 1
-0.188696834211556 1
-0.142200514563808 1
0.480294299994696 1
-0.654378027503155 0
-0.36580331044645 1
-0.2443341433385 1
0.482065169709961 1
0.278467207008418 1
-0.0952796914131685 1
-0.0404623477295235 1
0.0406606586731706 1
-0.164318928571484 1
0.0268524344952353 1
0.00099621920759696 1
-0.0738202650295541 1
-0.190992920204153 1
0.20324441644311 1
0.400578606087531 1
0.138368924264701 1
0.0200121760262221 1
0.1609599124083 1
0.589854080961572 0
0.266457700015207 1
-0.125035781763057 1
0.120341040919808 1
0.0983007393197068 1
0.145006031011726 1
-0.386000872569776 1
-0.162593982167461 1
0.058762423824713 1
-0.0307076145936053 1
0.078775924011964 1
0.00454146786525533 1
0.0420678205455755 1
-0.0535561293594767 1
0.259192548395198 1
0.0906007767880949 1
0.183925327704908 1
0.00841496706472912 1
0.0436001310136081 1
0.135696026928619 1
0.0944397326340073 1
-0.384002094918972 1
-0.321304815107631 1
-0.114393961840392 1
0.13226771532371 1
0.106604844073489 1
0.359931818044087 1
0.048296010044128 1
0.0306436982193091 1
0.147730196389334 1
0.261199897726958 1
0.0719312286052431 1
-0.292059492126615 1
-0.0300502735421852 1
0.455269844344486 1
0.680254107884999 0
0.0473240036715689 1
-0.0505408588540587 1
0.286097064900268 1
0.0708368037693009 1
-0.0660817018221302 1
-0.247478772500049 1
-0.118944463511526 1
0.283287300626095 1
0.35772638021471 1
0.35538719802585 1
0.352936154134336 1
0.196021757100234 1
-0.0345749478260766 1
-0.404891652444558 1
0.204304729393254 1
0.384888010344293 1
-0.0144738095347951 1
0.43955750267601 1
-0.0163904813743427 1
0.140778332328759 1
-0.0447027635966768 1
-0.13360196489346 1
-0.129155879381442 1
-0.268304061320959 1
-0.0774563267929727 1
-0.15861642391017 1
0.127280039854714 1
0.170526552299519 1
0.0697137986902495 1
-0.275109423732965 1
0.187787821330573 1
0.128535600777059 1
0.263506593125803 1
0.14293431980309 1
-0.0162125227175381 1
0.0474671274717913 1
0.0897229096172828 1
0.369122472658893 1
-0.176143896656149 1
-0.0079830862852798 1
0.254134197613095 1
0.1576822400394 1
0.155706867016026 1
-0.217995302490769 1
-0.108006440674913 1
0.161878343879615 1
0.308115925550632 1
-0.123507443100057 1
-0.124324966390659 1
-0.162422716223628 1
0.0412841046331024 1
-0.093525305379888 1
-0.0686759285760684 1
0.155923142515778 1
0.274439269804934 1
0.0101000791507614 1
0.0551309361036676 1
-0.384308595135673 1
0.0626056707406626 1
0.416831444391639 1
-0.159146906163483 1
-0.422167011043431 1
-0.146100775406779 1
-0.232695822924663 1
-0.28076413786869 1
-0.1193669495189 1
-0.258891625702622 1
0.397444893307948 1
-0.0186850918293857 1
0.282338264156998 1
0.0714400735722554 1
-0.195446204077232 1
0.00513568479941877 1
0.289113526780232 1
0.0329466153440281 1
0.00100433284117225 1
-0.119887451725589 1
-0.225872816548695 1
0.120303106448202 1
0.322121153142182 1
-0.188718054283679 1
-0.0486814281341023 1
0.0207491546763678 1
-0.552083011982753 0
0.188731189309955 1
-0.175886879679158 1
0.198862540623 1
-0.258677112414611 1
-0.0580760353914293 1
-0.125393336359644 1
-0.0771663760336933 1
0.0808139007660443 1
-0.157257570055123 1
-0.364735967923517 1
-0.192604609958285 1
0.243515524944208 1
0.0881113715679125 1
-0.103166732900571 1
-0.461840474859118 1
-0.0736534097546245 1
-0.0324175766058898 1
-0.223558465941014 1
0.392584413397362 1
0.0855738440214854 1
0.171840303225725 1
-0.123745413304415 1
0.0495149839923277 1
-0.0132585557705544 1
-0.0631196218190403 1
0.257986111188067 1
-0.119434664549579 1
-0.165339973579601 1
0.0516710752207889 1
-0.269986657505625 1
0.154072399453852 1
-0.385451935638707 1
-0.0713266970563607 1
-0.0451268123686459 1
-0.292625321471853 1
-0.0461037404762111 1
-0.167536715331658 1
0.038095224753318 1
0.07859145695399 1
-0.0578473094637091 1
0.00222005791303773 1
-0.00873307469340619 1
0.0274821173202983 1
0.251531146015274 1
-0.448623357918368 1
0.533062688779487 0
-0.00964268703844351 1
-0.414173623232784 1
-0.420063942027829 1
0.0874096404216277 1
-0.215637898761887 1
0.157161968490102 1
-0.0511647198040766 1
0.264451892641614 1
0.0169382812478031 1
-0.608312021697383 0
0.118894441007185 1
0.4086448421328 1
-0.186917523040951 1
-0.0473141440885476 1
0.263532399909748 1
0.227631993010276 1
-0.00218818859275478 1
0.308434430412373 1
-0.160853711105763 1
0.30876100102424 1
0.480565450956399 1
0.196695547455282 1
0.241412410565411 1
0.0602792235394999 1
0.338405314261546 1
-0.00285351737812285 1
0.152360723537184 1
0.0570028037249353 1
-0.0339353083258411 1
-0.017210449544394 1
0.0817422240809361 1
-0.0125644142501277 1
0.0623415580229027 1
-0.490944571029657 1
0.166826106246947 1
-0.197863998358675 1
0.0677265031445653 1
0.0224952623323152 1
0.208427137049381 1
0.269215279451994 1
-0.154225075685276 1
-0.149362128335167 1
-0.203901316518099 1
-0.248673712440324 1
-0.133108755789127 1
0.136921660382793 1
-0.250677322155538 1
0.0406507533030535 1
-0.309029424214603 1
0.109469498413195 1
-0.120727269654804 1
0.159429237254027 1
0.213400076937421 1
0.269406638723589 1
0.082237845389518 1
-0.0923463526416209 1
-0.0580136810589547 1
-0.0206104370979578 1
-0.108707181289732 1
0.417390412766058 1
0.0343356531425371 1
0.0576363858304066 1
0.0038236929709762 1
0.249593995867732 1
-0.311118613409184 1
-0.0276222741067765 1
0.131555286186053 1
0.191795971334117 1
-0.0911458776947836 1
-0.385113159211055 1
0.109551574104013 1
0.730300590198356 0
-0.0437475577819523 1
-0.0708380034815642 1
0.0462834864618659 1
0.174649398377447 1
0.183928606998835 1
0.151384981757275 1
0.221018542808639 1
-0.370607281805749 1
0.157859566222779 1
0.05145594118848 1
-0.223668895313964 1
-0.0763628647236341 1
-0.0117720799577429 1
-0.595761640614899 0
-0.264044242332054 1
0.0891996037275626 1
-0.0718632037663802 1
0.0906974775468412 1
-0.224592671938519 1
0.196463684285004 1
0.045641887519403 1
-0.0419446752493729 1
-0.154515332729489 1
0.248430628959508 1
-0.00738007452006409 1
-0.085732729721989 1
-0.116914922453618 1
0.186085259176115 1
0.316215830530045 1
0.0198674002498237 1
-0.268430800914207 1
0.182399490343626 1
-0.0766912848492328 1
-0.171410414728124 1
-0.0322098969065714 1
0.0353559008473931 1
0.00841152931713301 1
-0.0316283219975817 1
-0.0493666390783564 1
-0.0934437450237449 1
-0.145871658891356 1
0.124207046062071 1
0.0760699789693681 1
-0.13217286425341 1
-0.227214325882324 1
-0.289163605896459 1
0.142018142857425 1
-0.165038326935465 1
0.218455411204809 1
-0.445381002212497 1
-0.0623575482232387 1
0.238217206716275 1
0.425270998400351 1
-0.07146146551903 1
0.0270781081231162 1
0.00799288569579851 1
0.00373601256910348 1
-0.196995509022342 1
0.553006361534509 0
0.116638487523056 1
-0.0109139882233996 1
0.049767041123106 1
0.229544665789732 1
0.439199402965129 1
-0.0654400096000514 1
0.275383664914969 1
-0.111533027679855 1
-0.253989365677171 1
0.126151570527904 1
0.204058851445462 1
-0.522152116704747 1
0.408810936363044 1
0.0170019379418348 1
-0.223920768693624 1
-0.488090491363691 1
0.0730536002642285 1
-0.149926342789237 1
0.183155093811751 1
0.0737934979328688 1
-0.061881031039485 1
0.0399650471188159 1
0.398056481601649 1
-0.0298668339496555 1
0.140107236153587 1
-0.0549590852912774 1
-0.333938083665504 1
0.278295756657272 1
0.0933774240926376 1
0.267326507057873 1
-0.442770627394932 1
-0.210195196874467 1
0.130835915999516 1
0.564858619536681 0
-0.251387262781407 1
-0.126891157677889 1
-0.212270565321175 1
-0.201476812431177 1
-0.241851478570815 1
-0.109251872955052 1
-0.221895833577619 1
0.0854999593364374 1
0.143656100723658 1
-0.30200966963148 1
-0.00880278490936496 1
0.358275372886079 1
0.0535506637938933 1
0.213037784303845 1
-0.28377741084693 1
0.0530946797546361 1
-0.34648855104844 1
0.0815179940293896 1
0.235875394110741 1
0.117837910980311 1
0.0703934837360505 1
-0.160717732280056 1
-0.175592159869416 1
0.0250063661605953 1
-0.0208363924109899 1
-0.0826014842387492 1
-0.057536225529801 1
-0.105320204006714 1
-0.173425370439274 1
0.196607646766515 1
-0.000893251364884023 1
0.292002176095656 1
-0.280025615233813 1
-0.266303615551238 1
-0.331375343401962 1
-0.186946751794998 1
-0.142739510196154 1
0.253024127296893 1
-0.118897608316869 1
0.174866423845449 1
-0.438751393364724 1
0.111600057429219 1
0.21846972393546 1
0.513059282466466 1
-0.741182556299009 0
0.035075228250785 1
0.267556000807588 1
0.088604150097619 1
-0.206749407038535 1
-0.343959735186962 1
0.243219477451724 1
0.160613463505363 1
0.557528353171173 0
0.248874789462316 1
0.343687533515455 1
-0.0796760800599026 1
0.0280743022489214 1
-0.320953837557828 1
-0.018598773158731 1
0.248999648878679 1
-0.336998963371323 1
0.113112141195838 1
0.325136615377494 1
-0.344546687639551 1
0.106632944884709 1
0.298986499072053 1
-0.0429787906509612 1
0.115698629411842 1
0.488215822757441 1
-0.0612026676906756 1
-0.469814842676234 1
-0.0384221645032922 1
0.0230521796715968 1
-0.195692990377073 1
0.319198133790619 1
0.276098086628602 1
0.295726986832688 1
0.295503128336985 1
0.0382396499877948 1
0.333263477474725 1
-0.444618318587646 1
0.535762462622093 0
-0.179909899299351 1
-0.275726566053714 1
-0.319382309192319 1
0.277211563583969 1
-0.0349358785357948 1
0.198941416895077 1
0.2659327318036 1
-0.100753535541089 1
0.0132232501705657 1
0.0554528067730653 1
-0.157050571223871 1
0.0132898557307272 1
0.215141667608825 1
0.192435141057245 1
-0.0425256462086309 1
0.351055060429287 1
0.0913874265860363 1
0.0706598559678676 1
0.118720159986713 1
0.173835160998103 1
0.263176497037169 1
-0.0417762089080224 1
-0.428634706921672 1
0.0427643362711402 1
0.0966554634260306 1
0.556409522675868 0
0.376445120599177 1
-0.447165262505969 1
0.27650160236611 1
0.0625802460302235 1
0.210604104333394 1
0.0587939224984981 1
0.00425322825122197 1
0.157010345465478 1
-0.35345585949547 1
0.0109372122638132 1
0.125487208619683 1
0.11199381167347 1
0.0735402950188405 1
-0.0106924847723372 1
-0.202648913921951 1
-0.231150290077184 1
-0.237508272749234 1
0.191921093267791 1
-0.00234910384862397 1
-0.291231040593343 1
-0.185655924017457 1
0.296173675664228 1
0.168953950087116 1
0.144008811841969 1
-0.147078067273832 1
-0.132205540305369 1
-0.0403453891602586 1
0.0390613055848829 1
-0.30265098905383 1
-0.152705919275277 1
-0.0602528827210372 1
-0.508830195738718 1
-0.0865349128145337 1
-0.0570593782001986 1
0.0458490163103123 1
0.137645930519155 1
0.0925701884437071 1
0.116370002779465 1
-0.0304558450379538 1
-0.21712914141968 1
-0.15596189794008 1
0.173631342712563 1
0.573539566351176 1
-0.0469030575206029 1
0.242940364070748 1
-0.335413872327898 1
-0.471691831925152 1
-0.228242140930047 1
-0.228419224610404 1
-0.0119226278221631 1
0.173280878316212 1
-0.00295571126332286 1
0.270867944525959 1
0.0570590010448142 1
0.0885465185912256 1
-0.00141222686125477 1
0.131015458372379 1
0.232720253929815 1
-0.271788631925957 1
-0.289516561348931 1
-0.157989456589477 1
0.000693501578261771 1
0.220375735137849 1
0.19234465519194 1
0.0906562741692095 1
-0.0504219073290522 1
0.0135263643255352 1
-0.320909212671661 1
-0.11575062470689 1
-0.396073369019185 1
0.430735035335204 1
0.0536610509305365 1
-0.0364637172267213 1
-0.0372097350562919 1
0.183507634512516 1
-0.007514570904602 1
-0.0475138265453764 1
-0.360939050639278 1
0.262641833182256 1
0.164919453911006 1
-0.177842365689524 1
-0.293922691391583 1
0.0454362051318206 1
0.0714490442515774 1
0.450252827157933 1
-0.114966356469522 1
0.37994416976957 1
0.064579917083243 1
-0.124115631134814 1
0.182786422571715 1
-0.0607203222099547 1
-0.247667362006353 1
-0.171032381714699 1
-0.264403105715928 1
0.0919252199582887 1
-0.488712835051535 1
-0.0773654382109723 1
0.0125286651148277 1
0.428758974302859 1
0.254995458704647 1
-0.152354237254224 1
0.20357224409694 1
-0.0753825097217898 1
0.218903319376738 1
-0.28131941161253 1
-0.0505018445889822 1
0.00947089839040734 1
0.0590895520412614 1
0.0565611941847453 1
-0.114713991720992 1
-0.00121369833863433 1
0.199445201293424 1
-0.147772075386626 1
0.265784077551411 1
0.156038362321644 1
-0.380879473461604 1
0.286397313867404 1
-0.0537953659553447 1
-0.646133942855295 0
0.273209555790497 1
-0.291387817619078 1
0.073676707374072 1
-0.203421122897449 1
-0.276088288259026 1
-0.00399664369931924 1
0.259192124364765 1
-0.0759192271857718 1
0.374885958569747 1
0.22948108133452 1
0.0297553000096645 1
0.263992058226112 1
0.34616540577331 1
-0.187751554318135 1
-0.17142949807752 1
0.44821169281466 1
-0.0475541373406792 1
0.266113183558926 1
-0.0659282496864404 1
-0.0461957453189481 1
-0.000289176511095911 1
0.0143808724804244 1
-0.179941236328958 1
-0.31500769021231 1
0.509201989023361 0
-0.0753440481978917 1
0.217265113741151 1
0.208966613031713 1
0.195470301199489 1
-0.0729436870015348 1
0.00895399773994761 1
-0.309514829983514 1
-0.416292716769662 1
0.148600047567319 1
-0.122228885757178 1
-0.0558437093947193 1
0.495669256980462 1
0.3235966143334 1
-0.238892095584199 1
0.116808430334918 1
-0.173860220839748 1
0.0551970716102474 1
0.186890753730319 1
-0.010339719332331 1
0.126122143723621 1
0.342522933766391 1
-0.162383613770758 1
0.0933614137895053 1
0.380396003455786 1
-0.116874359631454 1
0.41572743017629 1
-0.125129248431835 1
-0.224070072824757 1
-0.31300257870839 1
-0.0283235818475617 1
0.0138121843608263 1
-0.211587396545626 1
-0.0821991318616091 1
0.411441573246777 1
0.520668111981488 1
0.0665219757122743 1
0.00312634955195125 1
-0.0832158176147271 1
-0.0140177327585544 1
-0.131002325486547 1
0.195780391064027 1
-0.463169662193887 1
-0.545353289494354 0
-0.0755294089971111 1
0.0265908905411488 1
0.297763286853721 1
-0.176037743164173 1
-0.0858881885656061 1
-0.131803289688211 1
0.441599161284065 1
0.145371744118197 1
0.201315199994756 1
-0.230345882308691 1
0.114850473254215 1
-0.202573445499624 1
0.258269104465967 1
0.095024367651475 1
-0.36361079167968 1
0.353159192166295 1
-0.371533036003 1
-0.0587228170869302 1
0.423908794354536 1
-0.267616448183968 1
0.543674234969582 0
-0.366936880823472 1
0.319300756203255 1
-0.065642621138419 1
0.424016227694828 1
0.354218548745159 1
0.169466748657094 1
0.145811803456415 1
-0.229388437848835 1
0.0929699546971428 1
-0.246382942958097 1
-0.0286039131872448 1
0.0819547481875507 1
-0.00566401844042731 1
-0.00828265794651259 1
-0.064107393754732 1
0.393150910400465 1
-0.0930542074250812 1
0.117050246246155 1
-0.0316103378014256 1
0.0937643209657778 1
0.166849609297222 1
0.354594755806986 1
-0.110716072567349 1
0.228145848897341 1
-0.0284839795797059 1
-0.32935523094076 1
-0.175082451840746 1
0.0436968029984233 1
-0.118153872980164 1
0.0112599472671247 1
0.554920330804332 0
-0.250175546354185 1
-0.106317565139642 1
0.0838954784555538 1
0.100981495768676 1
-0.235579475343397 1
0.0582517833921402 1
0.488144892074354 1
0.034949159196976 1
-0.209373618278492 1
-0.0618026404543832 1
0.0733166027288419 1
0.0257669444482459 1
-0.0145485043777726 1
0.175328245067249 1
-0.321959811274585 1
0.227905682008939 1
-0.0122269027379599 1
0.0676519283405678 1
-0.235390605790723 1
-0.169236735969334 1
0.0171059012612876 1
-0.123835459251383 1
-0.0511903711665727 1
-0.189031072747797 1
0.0540494298263369 1
0.223587549952185 1
-0.35193361473035 1
-0.275499110154954 1
-0.411296333279251 1
-0.170079202649842 1
0.137823065627117 1
-0.168098322487076 1
-0.137703194863208 1
-0.257607183081949 1
-0.403295478290826 1
0.43704268453292 1
-0.21671404400872 1
-0.242519413452899 1
-0.0241929672838173 1
-0.191244975345377 1
-0.513665826497674 0
0.202829835538619 1
-0.369305828627312 1
-0.453695626421503 1
0.0819385250288704 1
-0.219567932489584 1
-0.462389233919809 1
-0.18060737981175 1
0.00873085666181072 1
0.282562017056893 1
0.00727932049791533 1
0.150789134680103 1
0.220811188430219 1
0.0859808109834851 1
-0.153796646309652 1
-0.0430102063854013 1
-0.0575890760402692 1
-0.114209618468704 1
-0.170122274469625 1
0.189439091540342 1
-0.0424288690780371 1
-0.0551488734257379 1
-0.0340101952839471 1
-0.0484304125431643 1
0.295493861348323 1
0.110576741242774 1
0.0250808737201893 1
-0.172938560695511 1
0.0692053984206001 1
-0.115260564609438 1
0.053830724562179 1
-0.227484112485885 1
0.0665493000047175 1
0.0393840155972256 1
0.0765615856374856 1
-0.148699219253993 1
0.24173340920348 1
-0.257616135999088 1
0.166523583200856 1
0.184646623181848 1
-0.745035593234747 0
-0.0385204822825481 1
-0.0947434554255133 1
-0.016885358002626 1
-0.269417717071641 1
0.358504265395763 1
-0.0488776667421914 1
0.0195556705302764 1
0.0520819066065011 1
-0.00596760311656133 1
-0.076355765016474 1
-0.0982902995444154 1
-0.00278237656478852 1
-0.450210988032151 1
0.00528303739920234 1
0.263377717063508 1
0.121435108421016 1
0.517335389119198 1
0.0386872722587004 1
0.244285542962025 1
-0.070174408233381 1
-0.221835879463169 1
-0.0490696781786878 1
0.0916104892318654 1
-0.458765716435325 1
0.246716610098303 1
-0.12209409784674 1
0.0948713462938698 1
-0.0709864277339652 1
-0.167034786486939 1
0.280939795938323 1
0.389326937502522 1
0.386809182887478 1
-0.160591676214153 1
0.297067559792439 1
-0.247548090294105 1
0.238838095476715 1
0.0527818440781777 1
0.0354270646597163 1
0.137721703053745 1
-0.226146897243585 1
0.0534771023160777 1
-0.256298331242736 1
0.271920341128758 1
-0.257295057708973 1
-0.159449815209898 1
-0.196900323628811 1
-0.0910766346350982 1
-0.104856098202457 1
-0.0333176030028601 1
0.176897553657068 1
0.0330982637424808 1
-0.16344639854237 1
-0.194178024474869 1
0.191567210859457 1
-0.281242147302763 1
-0.0417272869816483 1
0.080142126231647 1
0.0612988494194047 1
-0.264724429821332 1
-0.470153315535506 1
-0.0359735931063738 1
0.10546785471187 1
-0.279889894323935 1
-0.333899299538787 1
0.22091360705876 1
-0.217632043292049 1
0.109038384415005 1
-0.29354407092984 1
0.0444676630871025 1
-0.00377148050379933 1
0.0110445860777818 1
-0.248522526924512 1
-0.258854610276758 1
0.0629971522519372 1
-0.0926457082427341 1
-0.195415430509271 1
-0.0858724010295115 1
-0.267036005482094 1
0.229927668972066 1
0.132305890219815 1
0.0250962643006248 1
-0.154650311055623 1
0.0682204142165895 1
-0.163919037675225 1
-0.0425480165973772 1
-0.233389483029318 1
0.29870308494072 1
0.2780844265135 1
-0.108116101623422 1
-0.186893176812032 1
0.0138996681345006 1
-0.297520135890079 1
-0.0600899518744099 1
0.0187317152717087 1
0.00928936356464977 1
0.279094046099109 1
0.0113878976858263 1
0.464694696722286 1
0.223058370789413 1
-0.294082779257742 1
-0.279693192781889 1
0.266262990510812 1
0.196106227030934 1
0.171825067513859 1
0.0944403510038391 1
-0.420441877203261 1
0.0828618304782441 1
0.0909305403794168 1
0.191623907191859 1
-0.0166326641177765 1
-0.139693138016761 1
-0.12263252757545 1
0.388357667558294 1
0.00905984562834136 1
-0.400225694652937 1
-0.215316686084973 1
0.456088989666544 1
0.344082613311435 1
-0.210669557809021 1
-0.347128861246098 1
0.121041060293391 1
0.620917849139206 0
-0.116678553416424 1
0.0205879357784779 1
-0.603691004851291 0
0.0790691536696023 1
-0.225555217221049 1
-0.131447492706151 1
-0.408541184257087 1
-0.186192139509147 1
-0.273000813714799 1
0.063529607285803 1
-0.170035270055188 1
0.0432947387548394 1
0.172332581373055 1
0.376248585191537 1
-0.0779451408914516 1
-0.0781797800425318 1
-0.517988858748131 1
0.582671305062241 0
0.419007741409114 1
0.0819759861919021 1
-0.038272258049373 1
0.0044767445806121 1
0.225699291852501 1
-0.00549333125623203 1
-0.35282297943786 1
0.133326274648329 1
0.147627376734567 1
0.333922662035204 1
-0.0718815322386236 1
0.231524598389264 1
0.46566300439885 1
0.0366694040029565 1
-0.317240981019716 1
-0.21372933692618 1
0.35297413886801 1
0.0465756622620044 1
0.0425179617492249 1
0.00379884703997649 1
0.0359257246148049 1
0.458267402583896 1
-0.240538979355851 1
-0.0150408863864371 1
0.0203371747942675 1
0.112846654813178 1
0.0512984976843624 1
-0.141126358837023 1
-0.496083236180217 1
0.00498500872679416 1
-0.120030528843888 1
-0.331008622189664 1
0.0463573118333976 1
-0.0315875422890167 1
-0.0784284263932178 1
0.022900619698962 1
-0.0466870738968663 1
-0.1289943442525 1
-0.0521516106589311 1
0.31509088449854 1
0.493461021569336 0
-0.562737565310425 0
-0.236046584689419 1
-0.226851002986598 1
0.185052015163018 1
0.0809961744899067 1
0.142191195146467 1
-0.143166844649449 1
0.217951019616766 1
-0.0669915711080095 1
0.286116365359323 1
0.237028463867213 1
-0.135892046625299 1
0.304904815722261 1
0.263287494800634 1
0.0211047918147518 1
0.180133839597569 1
-0.0701384492984985 1
0.288683018086546 1
-0.217789273557644 1
-0.123604180863537 1
-0.0455996245840421 1
0.0244371501480772 1
-0.449298314466951 1
0.254688982467045 1
0.325111277475478 1
0.0498561947331114 1
-0.00662453226267913 1
-0.220442495825178 1
-0.440846125602483 1
0.0355884071442203 1
-0.178424410255239 1
-0.0785677961134176 1
0.0723109934377827 1
0.120474318795142 1
-0.502344914682148 0
0.147634422524163 1
0.0131417403775113 1
-0.117671785020919 1
-0.0841912079978059 1
-0.0144633769197514 1
0.0641485627230573 1
0.00444789099477216 1
-0.244094112726678 1
-0.286973766962984 1
-0.157382871256936 1
0.618826844882075 1
-0.121528421936841 1
-0.308636959803958 1
0.0818314388205472 1
-0.40528973624033 1
-0.148264339455166 1
0.101834616650342 1
0.20949882970045 1
-0.160698232749663 1
-0.00505672194958467 1
0.162555316833143 1
-0.0226467627664712 1
0.202209686461455 1
0.0410166659404346 1
0.2180388258629 1
-0.18550786606785 1
0.143734472451898 1
-0.0740310151591233 1
0.0338986792671994 1
0.020317688164263 1
0.134855089860319 1
0.148167147786171 1
-0.268246560833509 1
-0.0564607727914869 1
0.0295694381448883 1
0.136386327715827 1
0.337769940643814 1
-0.189108237520386 1
0.0930381176133356 1
0.302312544010082 1
0.173144598374069 1
-0.444497046970873 1
0.150097322403895 1
-0.258664095503274 1
0.157500832226312 1
-0.414748216327274 1
-0.2045094223127 1
-0.107793175603832 1
-0.372554575257649 1
-0.0573030419972807 1
-0.389486644395317 1
0.0791262194668858 1
0.0201062817498352 1
-0.271146592188256 1
0.376692941270392 1
0.388470320669857 1
-0.329111100069483 1
0.152201669385512 1
-0.171603226593973 1
-0.0768251103187751 1
-0.230083281421625 1
0.3655974447346 1
0.00497294802957787 1
0.541981681685115 0
-0.319897157070505 1
-0.215544865679568 1
-0.00319182531515122 1
0.10028090384037 1
-0.239094099476883 1
0.143239081149828 1
0.0759124149308337 1
0.283841818007314 1
0.14926253330469 1
0.0916304566357983 1
-0.0517581468047998 1
0.0838314088406416 1
0.0249549085470321 1
0.213982265165908 1
0.146869073899037 1
-0.210070658048586 1
0.0292373251790342 1
-0.0104330821219673 1
-0.213584041583143 1
0.219353524335906 1
-0.0528134921972048 1
0.0450354508757196 1
-0.130333900474379 1
-0.103373206819237 1
-0.0325826964384232 1
0.618162176046105 0
-0.0271598531168026 1
-0.310577273507916 1
-0.0266727155491686 1
-0.0410647081981975 1
-0.231734519553628 1
0.0858032611898184 1
0.27533033500283 1
0.00436283999270152 1
-0.0809646301256868 1
-0.173100048288447 1
-0.0780855916246367 1
-0.35225679490838 1
0.0734499464220669 1
0.140596742124122 1
0.104853685704705 1
0.307729974358134 1
-0.123590018300333 1
-0.0610506103546648 1
-0.140637199826708 1
-0.0429935523311899 1
-0.0270031350319187 1
-0.193987200344504 1
0.358390031104208 1
-0.244922371619525 1
-0.104404043522092 1
-0.666570857365021 1
-0.308272768881427 1
0.0396574191665668 1
-0.0738306847695522 1
-0.053648528518724 1
0.168559216412831 1
-0.167280578637852 1
-0.259169464899872 1
0.215050925444327 1
-0.364405227834954 1
-0.179771687498536 1
-0.325815871444618 1
-0.202864375554531 1
-0.0757124925257121 1
-0.215912126129354 1
-0.00734796547861338 1
0.334074757933074 1
-0.0872355030395444 1
0.129009944134662 1
-0.0421532716787349 1
0.101558743735413 1
-0.107681611348707 1
-0.511768285208086 1
0.423801616985258 1
0.000347385101385666 1
0.270811459110082 1
-0.125636199074746 1
-0.283477990411069 1
0.064228070232052 1
0.0279511468741034 1
0.236739030662513 1
-0.410507376382915 1
0.47744090078521 1
0.274321222259816 1
-0.107439593764006 1
-0.0143981711355626 1
0.088398639055268 1
0.752142459983567 0
-0.162173457397838 1
-0.0356659685420909 1
0.290374556168063 1
-0.159742033946774 1
0.502794763345192 1
-0.224618432216869 1
0.17468481189945 1
0.197968653896969 1
-0.176534261081334 1
0.0134328797927316 1
0.0617379329808633 1
-0.0386106628426678 1
0.10935007179309 1
-0.180984040058046 1
-0.160223918987545 1
0.217698162143751 1
0.365976425721272 1
-0.830250836083301 0
0.233184696302358 1
0.152114711339979 1
0.0947270930487514 1
-0.0975694140972794 1
-0.245595868549308 1
-0.0759034731045564 1
0.0333387508090284 1
-0.0383270361523289 1
-0.0548633690928094 1
-0.191058254993684 1
-0.134400241365405 1
-0.0843561170429732 1
-0.150979094602306 1
0.0128323669628357 1
0.210312623124873 1
-0.0664330187434092 1
0.2419266037431 1
0.0593432710057663 1
-0.0669031880877079 1
0.327493687284886 1
0.341141897865661 1
-0.0228369294681965 1
0.111127423792624 1
0.334823566907211 1
0.0323896845511091 1
-0.196243309212537 1
-0.0942414989369496 1
0.0755992840332501 1
-0.154695205150803 1
-0.124566121392442 1
-0.245458771822045 1
0.119386641946492 1
-0.0963841093955023 1
0.0449332491270035 1
-0.285768355853212 1
0.306036611989368 1
0.041966744068541 1
-0.36306852256789 1
-0.173870678003334 1
0.216965313002217 1
-0.24772839721382 1
0.177957347511966 1
-0.461587654607604 1
-0.0298738296001041 1
0.11371063821442 1
0.472990638362377 1
-0.135384809745726 1
0.211298333566977 1
-0.159685527640536 1
-0.288410020500822 1
0.00334231856456488 1
-0.0580847960335501 1
0.0556202311334261 1
0.366543666340651 1
-0.329246725045514 1
0.35146312782074 1
0.0545647448177541 1
0.0207656833763973 1
-0.193625462583219 1
0.254474064015649 1
0.0346246981576396 1
-0.379414082426614 1
-0.206323754324457 1
0.239045449933433 1
0.058816641932353 1
-0.432332406358433 1
0.177184562114297 1
0.233120159312178 1
0.137210481516847 1
0.254180975481431 1
0.142451881088381 1
-0.0275568570067389 1
-0.188294022575275 1
-0.243543963575099 1
0.276618242458673 1
0.342193829544279 1
-0.103383482502695 1
0.305389700084404 1
0.397938843682727 1
-0.0754466373358418 1
0.114807629014771 1
-0.128988067559876 1
0.255349424220529 1
0.171644844146451 1
0.087126924954396 1
-0.248828720694145 1
-0.14499157057385 1
0.153450918355391 1
0.0779547303926093 1
-0.00707305907913728 1
0.0342103384488595 1
0.271722935804648 1
-0.208926083333412 1
-0.0228355361389628 1
-0.326193942356 1
-0.127646801010459 1
-0.00958687682507071 1
-0.222556995482768 1
-0.192382442334635 1
0.139239727654705 1
-0.0569905932869533 1
0.199014502075017 1
0.241132320317877 1
0.0898524287412858 1
-0.116805882098842 1
0.0496709061170159 1
0.202876303496925 1
0.218110436474956 1
0.224059464870519 1
-0.497327990124846 1
-0.236723096606688 1
-0.166662598717397 1
0.0971207530167814 1
-0.284237380398163 1
-0.205714703559062 1
0.204600541155825 1
0.0406856104868253 1
-0.0740094663425382 1
0.044583832048926 1
0.00156739875998027 1
-0.402776211121118 1
-0.152966756437864 1
-0.0839808448889287 1
0.211961911857933 1
0.182384346216394 1
-0.0496043520048913 1
-0.194146927292254 1
-0.0937618809284727 1
-0.01510858345257 1
-0.22241264889329 1
-0.0674146723851993 1
-0.270000127179515 1
-0.119612255858709 1
-0.124207187087941 1
0.326552773234874 1
-0.486510386554963 1
-0.430503668614587 1
-0.270776446045285 1
-0.102831570362011 1
-0.147021791335038 1
-0.370209264241271 1
0.286384753267009 1
-0.0554142913525341 1
0.346323080884508 1
-0.511210173057213 0
0.120833706065227 1
0.153387411688648 1
-0.480823033284512 1
-0.293966237733415 1
-0.541806139254734 0
0.479465166519043 1
-0.120092937856693 1
-0.225394498742828 1
0.350694993610238 1
-0.09705765017102 1
0.269809649009431 1
0.230385272738928 1
-0.138619601591778 1
0.0179482498686541 1
0.0980521241106741 1
-0.186561713022801 1
0.0342849476902361 1
0.4828273812383 1
-0.0104010900406741 1
0.346201607062014 1
-0.0988854268508394 1
-0.114347279630616 1
0.0237324332302983 1
0.349691822011099 1
0.237745616828474 1
-0.047086828733378 1
0.336559679979457 1
0.147347540031866 1
-0.314610353837576 1
0.265173260444508 1
-0.133383658572864 1
-0.336717174047422 1
-0.0435999210311178 1
-0.0603168786609088 1
0.0416337512623193 1
-0.0172698592979784 1
0.0260273778551166 1
-0.0697731659515475 1
-0.594853208698649 0
0.15827804731094 1
0.163247979249644 1
-0.289363195969586 1
-0.510681787459806 0
-0.0271922060645077 1
-0.0720558917731483 1
-0.0228245547294571 1
-0.0111778173439244 1
0.00679677938679065 1
-0.625486130773069 0
-0.255115911858783 1
0.213200802822761 1
-0.0591763313292911 1
-0.0149392495177936 1
-0.163067328664013 1
-0.163483125528787 1
0.175486851782251 1
0.469724774056554 1
-0.0401196522347302 1
0.0631772214573175 1
0.203214752229614 1
0.0145411221470211 1
0.356166070715782 1
-0.153534590483251 1
0.0316183457563581 1
0.320571167105593 1
0.45569939913114 1
0.13775998081955 1
0.109188816306727 1
-0.207563330496941 1
0.0961382527540918 1
0.226410202499359 1
0.39304637109095 1
0.0117522288765911 1
0.169206920330384 1
-0.0905633487832194 1
-0.314229774778482 1
0.29507437742767 1
-0.100067576740638 1
0.392026787798819 1
0.00641123112548022 1
0.12512697473083 1
0.198509606548135 1
0.148199117009435 1
-0.235737413518851 1
0.219757761911227 1
0.00551746660213746 1
0.354126109249315 1
0.428686727863145 1
0.239371826172977 1
-0.451745302965461 1
-0.191897539304538 1
-0.470870844814712 1
-0.057069409854243 1
-0.0260311900057505 1
0.250326895506513 1
-0.133779257938443 1
-0.0130881427085517 1
-0.108115059950749 1
0.0249421738397111 1
0.0460646263377028 1
0.208039718332327 1
0.140162576133183 1
0.102518589019699 1
0.20226040945889 1
-0.294196447434819 1
-0.136560306368042 1
0.245431148878941 1
-0.572266491019258 0
0.240180457232909 1
0.189939219247875 1
-0.360088049043049 1
0.0789241653101712 1
0.0385842287740793 1
-0.175508511050018 1
-0.236932380648004 1
-0.217825064559141 1
-0.336988157634671 1
0.221243030021319 1
0.237453283354723 1
0.444233643990965 1
-0.027008356671822 1
-0.134297438955895 1
-0.0550868193291125 1
0.506464837916821 0
0.207314157324909 1
0.158911777906388 1
0.204473686831432 1
0.559639620357048 0
0.445256427644795 1
-0.523679935287946 1
0.000376552902041714 1
0.0702408409688398 1
0.176026794795297 1
0.173262694920781 1
-0.0321691943135185 1
-0.0980293706698856 1
-0.211960179920483 1
-0.136601224822092 1
-0.339141511484427 1
-0.0228319250307022 1
0.188974927447741 1
0.0534468048550742 1
-0.110856494144158 1
0.0681222423003248 1
0.155273135187946 1
-0.114840634769217 1
-0.0373007125441583 1
0.519915689207512 0
0.0402707494775366 1
-0.138807592369326 1
-0.218170810357552 1
-0.553278595841961 0
-0.1720088202788 1
-0.342928027989909 1
-0.0473682143756507 1
0.0448598622082646 1
0.482917514467236 1
-0.0126692664304949 1
-0.0705773569375907 1
0.0113377949921134 1
-0.0843855440397257 1
0.42327491650144 1
-0.149750288717631 1
-0.18864862345055 1
-0.144096081912331 1
0.0455412057021996 1
-0.251471622119702 1
-0.173711756848868 1
0.131276188331302 1
-0.0320094101198896 1
0.160824901641973 1
-0.110248943342472 1
-0.0985562231812053 1
-0.0701688577841296 1
-0.115947761580742 1
0.112792537180773 1
-0.431074061519699 1
0.498060966405191 0
-0.121794594181595 1
0.0867109858147523 1
-0.204783150604131 1
-0.0503006907461329 1
0.0630631498519675 1
-0.159771966644778 1
-0.062270298662505 1
-0.284210282735335 1
0.643263487329155 0
0.0962984437055344 1
0.0738957072787941 1
0.288108010608289 1
-0.0455903896757746 1
0.00120633656677514 1
0.213440298725646 1
0.0793932607681215 1
0.168740635693268 1
-0.368952569827529 1
0.335867043738815 1
0.166994937904905 1
0.121740261983489 1
-0.210639394856233 1
0.0170163841500613 1
-0.200276590063619 1
0.0647753658754947 1
0.375777993573628 1
-0.20598711717361 1
0.304693085366176 1
-0.0179192863793448 1
0.0820467775692287 1
0.179623890944214 1
0.0111029509076372 1
-0.0675704681445582 1
0.0217018262495677 1
-0.084977638814503 1
0.22484475670933 1
0.102619358885047 1
0.0695394985106437 1
-0.0722081343338519 1
0.211760288094134 1
-0.187130135688363 1
0.279640111262414 1
-0.0512262432072308 1
0.372493179649406 1
0.149790279890757 1
-0.20834600140158 1
0.123981061625988 1
0.515286578203141 0
0.28495154230039 1
0.886526072929187 0
-0.0840942572984086 1
-0.107425866705949 1
-0.038040660635309 1
-0.163576253439956 1
0.15469178032081 1
-0.208778621859805 1
-0.151999501432578 1
-0.161212797173698 1
-0.111535084265872 1
0.194110297934587 1
-0.322534285850862 1
-0.109896119265273 1
0.208063290483033 1
-0.336504199344996 1
0.0583744402257449 1
0.138766144477763 1
-0.0362802373039176 1
0.181075397291359 1
-0.224549630162541 1
-0.33599167086771 1
-0.397453038264937 1
0.158141118171142 1
-0.283765416072677 1
-0.143046719966444 1
-0.0848971502946529 1
-0.271407582724223 1
0.270967130462919 1
-0.0299243049789774 1
-0.185507458393993 1
0.260660435472341 1
0.00676900984029833 1
0.201808709164527 1
0.104916730368829 1
-0.0265952035263953 1
0.547891842136433 0
-0.466886757465109 1
-0.0497718555671762 1
-0.21870543096044 1
-0.276531801285301 1
-0.382937383996932 1
0.186720532948371 1
-0.322528678981113 1
0.264649924992751 1
-0.056996391419581 1
0.111336989784824 1
-0.144166804527411 1
-0.232168087635088 1
0.0744827843045762 1
-0.295946153925678 1
0.0560254145408282 1
-0.0961370549205599 1
0.0138832155025313 1
-0.0975565078535718 1
-0.281969822463917 1
-0.0601875110587924 1
0.098662578575048 1
0.12755712255431 1
-0.323594891378622 1
-0.265954426485938 1
0.212535798275169 1
-0.0244152010773948 1
-0.361542283285495 1
-0.11681433544876 1
0.369654852822067 1
-0.166767594751715 1
0.137279033999335 1
0.0792384709107083 1
0.279387938150078 1
-0.493528555600244 1
0.0348554488743159 1
-0.151044396861602 1
-0.173479294687891 1
0.280127496061376 1
-0.131037744060394 1
0.119241954640411 1
-0.227789142560779 1
-0.169442986085091 1
0.110440237703363 1
0.270331876672285 1
0.154300025094598 1
0.038288700186595 1
0.0739570406805936 1
0.194522527529061 1
-0.105085667310844 1
0.024331590895016 1
-0.198606569560695 1
0.223869189842157 1
0.404978864174264 1
0.283069727789045 1
0.388113780952215 1
-0.302688010393226 1
-0.12480815451907 1
-0.223342075341322 1
0.0423787021628732 1
-0.071940584924481 1
0.457985687180118 1
-0.494978347261865 1
-0.240555452615506 1
-0.0209447999185397 1
-0.0472107545514196 1
-0.270899528574412 1
-0.0566045321861836 1
0.360042915069142 1
0.269601413197475 1
0.0831587339438812 1
-0.0594743380120482 1
-0.0821363578186526 1
-0.15823214828429 1
-0.118913615015206 1
0.224219551376625 1
-0.147713807305647 1
0.0592027077694163 1
-0.171600733532548 1
0.0102266497514772 1
-0.028243791829777 1
0.271996733777094 1
-0.0917741147497573 1
0.173189504420949 1
-0.0489294685089579 1
0.201256306133014 1
-0.0880989718140369 1
0.133011995834758 1
0.108919253871601 1
0.0234624506603572 1
-0.190103864835081 1
-0.157986498449313 1
0.00454760823765492 1
-0.202150507704561 1
-0.357758984316932 1
-0.123135270857997 1
0.4572489178727 1
-0.00285267514528325 1
-0.258134001933119 1
-0.0859494419608274 1
-0.690762588987373 0
0.169804273259046 1
0.263027218952405 1
0.0261604361312698 1
0.594681668928751 1
-0.0379044447840465 1
0.0995535585680188 1
-0.0676783355236087 1
-0.132587782184299 1
0.0453805713105304 1
0.104317333721944 1
-0.00989556685264799 1
0.235871324753739 1
-0.0683530798249889 1
-0.383042476011393 1
-0.340422644439749 1
0.171860104348162 1
-0.287642554973426 1
-0.1772092411869 1
0.222397445359208 1
-0.145114127997457 1
-0.0649833057289626 1
-0.182158452021006 1
-0.0416331218657645 1
0.0259144899897202 1
-0.219700141460275 1
0.085635777491262 1
-0.0602569406402873 1
-0.401368868550094 1
-0.0146960550408977 1
0.0969598468894396 1
-0.453361387787401 1
0.443716737294813 1
-0.43040684983945 1
0.0645037587686932 1
-0.010230667863 1
-0.101382903835465 1
-0.0944845538250661 1
0.178787479577301 1
-0.124614701072201 1
-0.16630766081026 1
0.245482040127187 1
-0.102734628118761 1
-0.177749584536278 1
-0.009740148416645 1
0.0106409536300043 1
0.35533138496448 1
0.0240904666403833 1
0.378827439230345 1
-0.0138816854340737 1
-0.3610895715572 1
0.15122527481145 1
0.27114790714432 1
0.0807382370059684 1
-0.119433611745575 1
-0.30963790688169 1
-0.0156856270019202 1
0.461923376970668 1
-0.294236531149585 1
-0.00919538979436744 1
-0.295087727712226 1
0.318826525306283 1
-0.21470637435613 1
-0.103727228654109 1
0.064762796501094 1
-0.144024812051107 1
0.025160705160511 1
-0.0513287447311181 1
-0.0108295411227256 1
0.136746285996536 1
0.0576855204794832 1
0.573155811934917 0
-0.0461514362411777 1
0.221642211376381 1
0.155699417467663 1
-0.0468969134055617 1
0.259611261625434 1
0.0138814350032145 1
0.0301326172508852 1
-0.339070705412141 1
0.106188569882173 1
-0.339780246668915 1
-0.127091049743597 1
-0.147244081960571 1
0.173265106058806 1
-0.0854694530039382 1
-0.0779634615413689 1
0.389819537513791 1
0.13212460610104 1
0.0830335446440894 1
0.201088123092434 1
0.27751908676365 1
-0.280509560244934 1
-0.203889547911427 1
0.19473502515949 1
-0.18286261704132 1
0.228796968241275 1
0.401137321768345 1
0.0751061396893681 1
-0.138351460926432 1
0.290736117214902 1
-0.0124438533563359 1
-0.24464296456843 1
0.198190834481499 1
0.282621343190978 1
0.154127348450966 1
-0.043662051992835 1
0.105908671251018 1
-0.208058312227279 1
0.401729387039629 1
-0.103239278302248 1
0.0320154910858821 1
-0.108806016397365 1
0.0675208345112738 1
-0.129447990420702 1
-0.17803267550415 1
-0.112052302972506 1
0.365518867969676 1
-0.539623291619353 0
0.0898559994094127 1
-0.0750533473946532 1
-0.0327258981030277 1
0.0297961446227051 1
-0.196935833916028 1
0.342816386287453 1
0.226894907000243 1
0.000640369103772145 1
0.0702732491121114 1
-0.144246844506522 1
0.402527931615596 1
0.0558679183086081 1
-0.143989654114599 1
0.203525483859057 1
-0.250126462852148 1
-0.445024287007553 1
0.291335591913089 1
-0.123443922366564 1
0.152345421485181 1
-0.0434572966381987 1
-0.127648617591877 1
0.0156800434344423 1
-0.140840361513538 1
0.140682259356501 1
-0.214093144345913 1
0.125935632834048 1
0.0697824342344253 1
0.174738230068722 1
0.225211133147887 1
-0.21428486748726 1
0.154372800026328 1
-0.205941335871277 1
-0.212960446269214 1
0.090506155595347 1
0.36058623528491 1
-0.0158551782740858 1
-0.3883483439489 1
-0.155958182028215 1
0.0794954728356292 1
0.375894797532663 1
0.265069357958728 1
0.000410037972890909 1
-0.329291750920338 1
0.351053300703838 1
-0.290547184424894 1
-0.0137628255252798 1
0.103561680524193 1
-0.0317492928039326 1
0.110187815683869 1
0.355700849581821 1
0.0291685826507025 1
0.461691910107478 1
-0.0257662210562103 1
-0.0739202371539438 1
0.0901432674151645 1
0.0883738754321197 1
-0.13943255624382 1
-0.18080446671266 1
-0.723608455508245 0
0.196271727805061 1
-0.67828935879362 0
-0.091471611733405 1
-0.0360048620427983 1
0.39752133855282 1
0.084237221654568 1
0.111491661238969 1
0.0304910658848611 1
-0.0964122948214059 1
0.0981539690317353 1
-0.131109950958782 1
0.114968352884712 1
0.11676041336786 1
0.0945374431129384 1
0.124951273686085 1
0.354243610994214 1
-0.273672522725833 1
-0.0431526023390138 1
-0.363595683149618 1
0.0194709907698256 1
-0.108384082944867 1
0.111772399471482 1
-0.349663279718323 1
0.179348661088627 1
0.131905004781033 1
0.166731002336235 1
0.0223176193479514 1
-0.471292618009211 1
-0.0186569144945771 1
0.202581923721526 1
0.469680486808595 1
0.247512985933344 1
-0.0958785592879795 1
0.0677102674516176 1
-0.232411252316912 1
0.00232477824553362 1
-0.321033634084577 1
0.268561593419587 1
0.336442157763871 1
0.146125124571235 1
-0.0484747346685897 1
0.238160938298418 1
-0.316769037715029 1
0.210387628299248 1
-0.124926581673239 1
-0.193766320773137 1
-0.220167244730098 1
0.323222190800744 1
0.033103547483463 1
-0.155789571113195 1
0.151716237109355 1
-0.125922944394724 1
0.326322443250066 1
0.093981164850453 1
-0.226916161890019 1
-0.505484579839758 0
0.087026194506986 1
-0.0331936949113383 1
0.277362298001617 1
0.213642564251492 1
0.18278430615044 1
0.347794104716495 1
0.391826040172753 1
-0.10045313525369 1
-0.175141439514984 1
0.282724348330779 1
0.048028877317589 1
-0.116317133927757 1
-0.215078374337507 1
-0.0883952223812951 1
0.281789315860679 1
-0.164122444901719 1
-0.0646131214785726 1
0.132461139226485 1
-0.544566359281204 0
0.0877049837839239 1
-0.186170193369474 1
0.357781799661891 1
0.157946545464413 1
0.000684874460912401 1
0.161968538268561 1
-0.357145028877924 1
0.0923389495785661 1
0.309560358550731 1
0.00709413659191264 1
-0.0863745139145178 1
0.173862708185109 1
0.201366351207977 1
0.138512197198665 1
-0.19541888024576 1
0.118548122056136 1
0.159605051895315 1
-0.128750953614955 1
-0.115802608785937 1
0.151965224996599 1
0.525748002296435 0
-0.330976897867661 1
0.339406334758609 1
-0.239390391367832 1
-0.565449856439328 0
0.0675544621015284 1
0.121361627225126 1
0.0103215420746224 1
-0.141837926698719 1
0.0637205014432951 1
-0.132725543256467 1
-0.132553622695348 1
-0.10492219016673 1
0.27542301309447 1
-0.187883660307956 1
0.202192887136198 1
-0.100670052043323 1
0.227207500102048 1
0.0117659885465704 1
0.414551696854945 1
0.0121411448588226 1
0.170787657031387 1
0.311519226278928 1
-0.205517113849115 1
0.171239171230639 1
-0.0249078508695556 1
-0.104859370546937 1
-0.133284850940035 1
-0.0783385919818336 1
-0.107731917018279 1
0.0861838566422031 1
0.0273567860717736 1
-0.54439142912535 0
-0.211790565835821 1
0.436289896166723 1
0.364767901901936 1
0.172654918182862 1
-0.380087788724795 1
0.73356333814053 0
-0.453238470650497 1
-0.294351156712085 1
0.042734149768411 1
0.342400855388656 1
-0.548089238258077 0
0.13616413186835 1
0.109342470685374 1
-0.231801367117492 1
-0.329569662767755 1
0.094734338488741 1
-0.182323633532928 1
-0.0367486977143055 1
-0.115044884529865 1
-0.153863669136072 1
-0.225966024731978 1
-0.113619298955757 1
-0.329552699188662 1
0.148622557608666 1
0.229901835643023 1
-0.167275014349056 1
-0.34410479357303 1
0.0462966705293843 1
0.0898472275357367 1
-0.0304403792629253 1
0.124510685109526 1
0.131834676166484 1
0.255015942135777 1
-0.11294879489229 1
0.0712744550680692 1
-0.123388698674711 1
-0.219338128554142 1
0.0509336581768068 1
0.185775139488765 1
-0.244029936160994 1
0.136286800546193 1
0.00865173768489208 1
0.00772240028969916 1
0.29548519215302 1
0.293690697286951 1
0.285022132451829 1
-0.0737964309670564 1
-0.132241545554622 1
-0.218783459396804 1
-0.161797679737991 1
-0.119746677965794 1
-0.00839072154971878 1
-0.19534838326427 1
-0.0652537983159802 1
-0.161774586669267 1
0.158062096596679 1
0.0767233963379105 1
-0.0931897151970462 1
0.29033630776032 1
-0.0927502629046411 1
0.136497818970354 1
0.243638205277409 1
-0.114766495085872 1
-0.439330301981457 1
0.00758492308097433 1
-0.201365282840104 1
-0.10794956812581 1
-0.00402913325159387 1
-0.245136435993263 1
-0.206556749394612 1
0.1576333541844 1
-0.0371475062006826 1
-0.299506537654363 1
0.297451314871874 1
-0.334226354571534 1
-0.0520968303670983 1
0.148920630425927 1
0.280704649950009 1
0.163287774467773 1
0.37070544025654 1
0.0945601838319652 1
0.25697507815537 1
0.149919738663424 1
-0.255903809182534 1
-0.148652934617787 1
0.0098631733503742 1
-0.15607029151608 1
-0.0777959434688116 1
0.082660043093794 1
1.01791142676768 0
0.0956235386167742 1
0.431840345059327 1
-0.181184127218355 1
-0.144910847741277 1
0.189876741217115 1
0.0170596506090925 1
0.471112814596867 1
-0.178175648173072 1
-0.162442353232323 1
0.156571730565231 1
-0.389710673071303 1
-0.0498521313785216 1
0.171882109684575 1
0.119273085709538 1
0.163131777067148 1
0.0205258483670785 1
0.20190856521828 1
-0.112155334551633 1
0.0295866914758531 1
0.0897744187171015 1
-0.0102861292595788 1
-0.04092161386681 1
-0.234501722308694 1
0.341299047906279 1
0.140926335876858 1
0.386426254448149 1
-0.282815984550801 1
-0.727977210855988 0
0.125281924126717 1
-0.212587040948314 1
0.235516574258707 1
-0.215954598664925 1
-0.227737518972937 1
0.0685070336467031 1
-0.20425015307539 1
-0.321598637922336 1
0.251788534517906 1
0.402217700453189 1
0.0943467147515572 1
-0.0556505077098216 1
0.037468159311815 1
0.109127610571614 1
-0.0883780747317766 1
-0.0232962342567637 1
0.329863954524631 1
-0.341979712725081 1
-0.458734281336445 1
-0.182991082139126 1
0.169014806177101 1
0.342291293799182 1
-0.13428651010098 1
0.387438463956744 1
-0.166867451817436 1
0.0569489005778848 1
0.154314126481369 1
0.164414210856585 1
0.280642669047008 1
0.298647788930725 1
0.125946779498458 1
0.0474296274249754 1
0.151963495636758 1
-0.00419600141577504 1
0.300794190854029 1
-0.172644023958179 1
0.409856408197267 1
-0.0462683367021052 1
0.0150822758184631 1
-0.0576300292507388 1
0.0316406649582603 1
-0.0499532055479892 1
-0.115220522521397 1
-0.507241176169382 1
0.321342510180398 1
0.683591498287553 0
0.0326232105938382 1
0.101747755976764 1
-0.170783838605208 1
-0.00337144835070119 1
0.121136369344067 1
0.0669029953734671 1
-0.0327691864370679 1
-0.178132000998142 1
0.218491670243425 1
-0.075244831905936 1
-0.0542036087741057 1
0.436714171905347 1
0.235493676370798 1
0.0461260481875055 1
-0.384382680031914 1
0.0496667925324191 1
-0.300711907993658 1
-0.047893753495915 1
0.189091108846984 1
0.0275716485135492 1
0.00770566354306468 1
-0.0867392590461981 1
-0.0049473539703902 1
0.13669579366972 1
0.015282891884152 1
0.117035202723767 1
0.0742728365297163 1
0.0748645463083583 1
-0.150234243979575 1
0.113148619765899 1
-0.0888767437057095 1
-0.191445933596904 1
-0.138516271658604 1
-0.0792938680855384 1
-0.451197836631388 1
0.124597242383571 1
-0.0468439145965842 1
-0.355837542884633 1
-0.000842057423959382 1
-0.163160044131659 1
-0.0576551382870268 1
-0.045085580296688 1
-0.0472365680358409 1
-0.0938681194794876 1
-0.189194249830727 1
0.251120345842068 1
-0.19135682738799 1
0.0915875681144341 1
0.0431974800496692 1
0.190919954887171 1
-0.0737451022743582 1
-0.288066479178288 1
0.343781613640345 1
0.194166882407877 1
-0.186314665582477 1
-0.0197623871653501 1
0.146681004873259 1
0.198822356656996 1
0.160210123006686 1
0.0798655024098371 1
0.5289955755161 0
0.0764838497902699 1
-0.314194323434007 1
0.110874173414079 1
-0.531235501476004 1
0.189794304207796 1
-0.420537004216876 1
-0.201124202590302 1
0.0403569956842818 1
-0.0612287298867003 1
-0.048626976600845 1
-0.213496734203155 1
0.2733337981603 1
0.0525732547029497 1
0.0273734041809571 1
0.00108339309806858 1
0.259688529954617 1
-0.30061770131347 1
0.0212089034995122 1
0.0913041352406204 1
-0.0106294281157035 1
0.0186797077350892 1
-0.0818781357911184 1
-0.0852236630114763 1
-0.124837179793447 1
-0.369997412388505 1
-0.250749225434166 1
-0.329232576795188 1
0.129092883502303 1
-0.224115447288128 1
0.0097561824724029 1
0.297391519338289 1
-0.157059116699723 1
0.260274236982255 1
0.0240362506392452 1
-0.39768026877955 1
-0.2224455614364 1
0.219185047157283 1
-0.377651167399357 1
0.216518625224023 1
0.280201265702427 1
0.20273433244003 1
-0.108459235073865 1
0.0241078983606353 1
-0.0419020981114009 1
-0.218913867374954 1
-0.0900260139842188 1
-0.0704752404578765 1
-0.158111282896334 1
-0.0429161185469041 1
0.197620091214287 1
-0.308654968035353 1
-0.309481888008088 1
0.0614011815056195 1
-0.0911039386844307 1
-0.392682946975251 1
0.0865787821660842 1
0.200031601182169 1
0.20197932385361 1
0.29870941362258 1
-0.079909931278854 1
-0.120153278609378 1
0.173628405427276 1
0.220959985098957 1
0.267083229083573 1
0.0352535002584394 1
-0.277023858217582 1
0.107378493483205 1
-0.110987097156401 1
0.0204505013228741 1
0.174924836157823 1
0.20029765356574 1
-0.16956342045968 1
-0.336772233946514 1
0.210595510947565 1
0.414960554061208 1
0.0244353500761191 1
-0.0744209974985182 1
-0.300532145273542 1
0.303124368822183 1
-0.639631900649589 0
-0.360098525828848 1
0.0101363528239505 1
0.204361024808052 1
0.15581471002317 1
-0.142695956562484 1
-0.51242118810074 0
-0.414776706182047 1
0.0792426939273731 1
0.0437927255068938 1
0.669146951198596 0
-0.0166672388767118 1
-0.191379263931247 1
0.0273863370777678 1
-0.0756528278275345 1
-0.0481419599603383 1
-0.158332990421891 1
-0.489280379145841 1
-0.414997528428226 1
-0.147460333473954 1
-0.255033221163962 1
0.0711216987230045 1
-0.24960296059445 1
-0.260530874541683 1
0.200708447264397 1
0.261677173373597 1
-0.121778791255406 1
0.105754128500076 1
0.446955797179143 1
0.257946747151117 1
-0.376110430308728 1
-0.159444830708431 1
0.117628337616828 1
0.326772757985249 1
0.29457827982203 1
0.204016980963703 1
-0.563137547441575 0
-0.0831468783159989 1
-0.344752710943962 1
0.144729117535604 1
0.176671901873602 1
0.192529416083967 1
-0.288861424637631 1
0.159203277402945 1
0.0125225065066009 1
-0.353836151797782 1
0.282401627979299 1
-0.17914308367448 1
-0.298374689685688 1
0.457351825822658 1
-0.0322005293586203 1
-0.09888846591884 1
0.0816437546328326 1
-0.279717063671095 1
-0.308486028547195 1
-0.0077246829938894 1
0.148418435493848 1
0.151885657525716 1
-0.0943473483784883 1
0.187383886321121 1
-0.409557113977124 1
-0.0587938713335198 1
-0.00259288104610456 1
-0.100876353580128 1
-0.257885535842839 1
0.521187394811871 0
0.0118307728601259 1
-0.0732841317239485 1
-0.201185446504115 1
0.0466833078779416 1
0.0606012786193768 1
-0.336237102412849 1
-0.10643889168699 1
0.122574465993818 1
0.140013835463286 1
0.19107188483371 1
-0.119470691072185 1
0.037442784182509 1
-0.259739829352374 1
-0.13306722066391 1
0.436211097527363 1
0.224083340637246 1
-0.133709025350401 1
-0.0303232472660102 1
-0.0907788336564157 1
-0.092798475049577 1
-0.465213449904409 1
-0.153174840173799 1
0.0786994170384698 1
-0.147201750537055 1
0.267514105883515 1
-0.0550799238116852 1
0.0667066588882842 1
-0.194968008970267 1
-0.162532157909109 1
0.0982965353151846 1
0.150971347105215 1
-0.0854583137809631 1
0.194159153079268 1
0.118982616637378 1
-0.137793554143478 1
-0.0472371192621256 1
0.165603111453553 1
0.612707891748745 0
0.263449425390187 1
-0.380691369109673 1
-0.0635341761013743 1
-0.257607870472938 1
-0.156967820831469 1
-0.0439233104314862 1
0.111618588808784 1
0.377792659657903 1
-0.581913954856698 0
-0.103949925353521 1
0.0338717425080953 1
-0.237135754693546 1
-0.245327803538672 1
-0.198086205538637 1
-0.175075982744565 1
0.366480143932999 1
0.158203049514404 1
0.191147855837232 1
-0.146611898988839 1
-0.0209626053297786 1
-0.548818077223203 0
0.0230880985720186 1
-0.166274987914766 1
0.0140408495296508 1
0.253092972160351 1
-0.303037051080981 1
-0.0627252717498342 1
0.0680334306717607 1
-0.740792462407114 0
-0.280492454542773 1
-0.306261595459651 1
0.248380169113922 1
-0.142769698399711 1
0.214028072250284 1
-0.343655934582365 1
0.254511503356969 1
0.0448432949798244 1
0.0481705661680309 1
0.207376000772053 1
-0.0193261437066041 1
0.150315060906954 1
0.189975895966085 1
0.269780012563966 1
0.133472042602744 1
0.130575709627534 1
0.325498258909184 1
0.174642852417957 1
0.285537739192424 1
0.440044854217074 1
0.288950259266231 1
0.465555890342742 1
-0.40083851069979 1
-0.017413003153703 1
0.134642434452663 1
0.363141513169923 1
0.162749393852816 1
0.0507767863425868 1
0.0900481878530618 1
0.102016015348697 1
0.499335061894149 0
0.0116895264953065 1
0.646195768526646 0
-0.108153494752914 1
0.204326822522206 1
-0.313192257671781 1
-0.0274496894438374 1
-0.283067964788954 1
-0.155948986678373 1
-0.20944433569947 1
-0.203817038055 1
0.201289222327769 1
0.210522698363339 1
-0.365130534723471 1
0.0501424950740979 1
-0.0351158066505584 1
0.0208530111020919 1
0.426150227858917 1
-0.075317942019978 1
-0.195269376496168 1
-0.166445816304738 1
-0.107612626079828 1
0.378943196001901 1
-0.0363826630483977 1
-0.0995129149030377 1
0.215075363919079 1
0.0930980319191537 1
0.0178701536879412 1
0.389035992630719 1
0.296529671883113 1
-0.0229382087387639 1
0.245557769886236 1
0.180768436409733 1
-0.176344495585924 1
-0.0202572362966227 1
0.240801293851086 1
-0.122275317984549 1
-0.00851900973671914 1
-0.21416794993509 1
-0.139158414578017 1
0.290664697513481 1
0.137518075116242 1
-0.22855905528439 1
0.00315462044119236 1
0.0249011498702334 1
-0.372359169492796 1
-0.445969545401986 1
-0.242048166280336 1
0.215720633345518 1
0.0877907062074687 1
-0.302461241257658 1
-0.0535203434482058 1
-0.0677511747368897 1
0.150856124292822 1
-0.0673736132834157 1
0.340057304146927 1
-0.360088154831302 1
-0.231974441458788 1
0.0346919412006496 1
0.0555087928120104 1
0.0236277413041367 1
-0.14327801388398 1
-0.228201754296596 1
-0.320968693850437 1
0.613944749478191 0
-0.238542651746149 1
0.268276299386533 1
0.0313936785537856 1
0.113103037696401 1
0.157245849118692 1
-0.353144661525509 1
-0.0541990960738169 1
0.252666109595582 1
-0.129834334256165 1
-0.0545484867349208 1
-0.13577266593748 1
0.0175278274869741 1
-0.584842571198915 1
-0.0444983321777626 1
-0.0901708897589208 1
0.00535883428801446 1
-0.176495351671274 1
0.17218883397112 1
-0.0223521264944928 1
0.0584980542955702 1
-0.0758387488568802 1
-0.0139456414828722 1
-0.181738472509969 1
-0.0401640757436528 1
0.0359188584435535 1
-0.425251608189688 1
0.0830496760194322 1
-0.156524087013014 1
-0.115355676317618 1
0.147375465830826 1
-0.196793725581269 1
0.107283936608635 1
0.125408161555309 1
-0.268973131888277 1
-0.219896885624903 1
-0.0117249402604664 1
0.445523158435209 1
0.177470299560021 1
0.132195318774602 1
0.134528048425622 1
-0.100469320649724 1
0.216014660905558 1
-0.370990488386112 1
0.0815293824183743 1
0.0135452031526799 1
0.235767493528206 1
0.317353435828459 1
-0.186645354259468 1
-0.133708932980586 1
0.189835835792425 1
-0.543596874063555 0
0.0654374788922676 1
-0.0827739890533837 1
0.0681701387379895 1
0.370313796674085 1
0.182407567539925 1
0.0482235310564871 1
0.226712259351946 1
-0.134022173674408 1
0.0695768898253262 1
0.135858085043914 1
-0.0695931926539078 1
0.198672127274274 1
-0.013140765867905 1
0.0366426974655068 1
-0.124102522194393 1
-0.0752437855758652 1
-0.10364336600915 1
-0.248411862909405 1
-0.0619885575352983 1
0.0768512049971763 1
0.0794862333534921 1
0.137666127978642 1
0.0792069137529871 1
-0.0663186502674704 1
0.121693338421917 1
0.259406732486765 1
0.144003042613388 1
-0.161673474219356 1
0.0336852286282053 1
-0.161406335309601 1
0.0254900774565261 1
-0.222698399669686 1
-0.222755665627587 1
-0.354489510901274 1
-0.316587366088453 1
-0.594387845540988 0
-0.452709249415371 1
-0.101945080564735 1
-0.160849762821125 1
0.0922426243470605 1
-0.292499799712485 1
0.0359864390330078 1
-0.037580227901478 1
-0.0986224491056271 1
-0.207308316414978 1
-0.256171943823937 1
0.306053141659685 1
0.137695913987377 1
-0.227647486999283 1
-0.0267845933090614 1
-0.0658076460947256 1
-0.320321513843859 1
0.013171869069927 1
-0.304578181888771 1
0.303894252262778 1
-0.093162247689597 1
0.0841764714104581 1
-0.230439299927362 1
0.415960458782037 1
0.112634366045276 1
-0.053850487567892 1
-0.287936127386041 1
0.138558728233625 1
-0.208125939148065 1
-0.323186494077952 1
0.0302429676631189 1
0.12202162861905 1
0.0340892070577791 1
-0.389473270108871 1
-0.246635049486207 1
-0.171484261671225 1
0.197264483158125 1
0.155370004198581 1
0.246470186771587 1
0.0229169618477247 1
-0.0609995458982988 1
0.0684839829900201 1
0.0135803282562677 1
0.0309060193505344 1
0.010884795435604 1
0.101776865161862 1
-0.178816258971294 1
-0.0551297317112198 1
-0.218739241841132 1
-0.050307827308039 1
0.00685044832892457 1
-0.458593469674573 1
-0.186799399184511 1
-0.084553123177993 1
0.320276108756718 1
0.110115306990207 1
0.0151903764281346 1
0.0696221079722282 1
0.316372166578601 1
0.207434481137913 1
0.17307916118748 1
0.164642699978434 1
-0.294044574865265 1
0.0120496527259621 1
-0.136726427799166 1
-0.145276370567335 1
-0.00128201053850156 1
0.306686829731245 1
0.192505747160321 1
0.18473380917618 1
-0.11676869562885 1
0.24246382598421 1
-0.0545054757779236 1
-0.101562745587673 1
0.0591878182128963 1
0.128203147054168 1
0.241733712835375 1
0.188676942101728 1
-0.187194504235835 1
-0.37798090731087 1
-0.0721348187046412 1
0.184113312837542 1
-0.403289716659361 1
-0.184227928756121 1
-0.21346519040316 1
-0.121616586819303 1
0.0593540492975134 1
0.115021234616942 1
0.230865849258421 1
0.179280877022556 1
-0.468175096135878 1
0.0795261552602309 1
0.0411242164688146 1
0.112115979662338 1
0.114821814654084 1
0.163982298669272 1
0.284804019980071 1
0.169367187255133 1
0.161638230881602 1
0.0234985604527253 1
0.0619513966317145 1
0.0560858956900202 1
0.0474102158482758 1
0.118678740382021 1
-0.191658676314852 1
0.130415958473185 1
0.499420403141684 1
-0.198363171196176 1
0.00970414961488228 1
-0.0448201458087357 1
-0.223768792438959 1
-0.093817023710896 1
-0.0319731436430942 1
-0.0221542349612879 1
-0.0113307617769495 1
0.255500674192595 1
0.288512957136386 1
0.206151668592727 1
0.47195706912324 1
0.181172528453166 1
-0.111489634396656 1
0.280720606863755 1
-0.0861905991149028 1
0.229655264763914 1
0.355687008441061 1
-0.474551825866715 1
0.0849833940911027 1
-0.0125015802051547 1
-0.029028934417851 1
0.039982288341388 1
0.0144531495965739 1
-0.521593270158369 1
0.284298698467807 1
0.15170524251467 1
-0.0941508734936352 1
-0.106789164022215 1
-0.15076045052631 1
0.337163205876558 1
0.0360132231676333 1
0.0469979004239805 1
-0.240482456488616 1
-0.0165637227745648 1
-0.0547335658859631 1
0.0655724871248574 1
0.227832726988671 1
-0.0593579452220591 1
-0.0961719588765004 1
-0.13143004144009 1
0.391457033909648 1
-0.168378291981283 1
-0.145135214240726 1
-0.142101995818557 1
0.59335929089714 0
0.256876739586529 1
-0.178433559425595 1
-0.28863409545649 1
0.242959980447243 1
0.0547884469852812 1
-0.371358784099556 1
0.429202195946841 1
0.461031503767306 1
0.15915075876645 1
-0.204707202693329 1
0.113420027341587 1
0.275122567956143 1
-0.350630095235836 1
-0.0814865766614118 1
0.223320883617044 1
0.285626991722359 1
-0.221142770468094 1
0.0180639558089495 1
0.00930330195316161 1
-0.0772365917284101 1
0.232779396942333 1
0.306771054656252 1
0.214786103161149 1
0.0465258213882509 1
-0.185279383242968 1
0.16867259762203 1
-0.00454598848493995 1
0.242678139912188 1
0.1622871727624 1
0.0692580340003438 1
-0.317903952173308 1
-0.219973614572857 1
0.507628247210195 1
-0.184298283221047 1
-0.033193438732274 1
0.287997699571605 1
0.326111887691027 1
-0.111658121376667 1
-0.13891883886563 1
-0.142930414407629 1
-0.0466315740848809 1
0.0922574900843725 1
0.215812365744067 1
0.154120243414661 1
-0.252444823523588 1
-0.00644809368064834 1
0.132676833858161 1
-0.093702471093885 1
0.0555156357986269 1
0.236563029693233 1
0.0458011027528359 1
-0.00604195933421372 1
-0.658631648950736 0
-0.206885578841996 1
-0.28776211053985 1
-0.0515297396985445 1
0.0554149624158548 1
-0.390113952532153 1
0.0887559629215046 1
-0.223266733012938 1
-0.491750610239133 1
-0.0740542241683916 1
0.0869699423921872 1
0.0186362833362584 1
0.0839764462314741 1
-0.105124848788682 1
-0.396929453023342 1
-0.192900538400037 1
-0.0555344792818657 1
-0.248802435269553 1
-0.057693764075922 1
-0.0185086833265319 1
0.0814313541110233 1
-0.0247169667118957 1
-0.229731365842205 1
0.221450157105862 1
-0.192998773965328 1
-0.402979359137722 1
0.0298287163186964 1
0.334884465192806 1
0.0891807223394478 1
-0.0503577160879814 1
0.0865456613549033 1
-0.373438227690857 1
0.319039074029765 1
0.166989715820352 1
0.383681799708959 1
-0.325354802987862 1
0.432955160592937 1
-0.34310862212171 1
0.0851125807830222 1
0.110852431116569 1
0.159901873407093 1
0.140703171594241 1
-0.473913524500236 1
0.0873471006872727 1
-0.25693220444699 1
-0.154088706282414 1
-0.029219730887492 1
-0.0673098768280192 1
-0.138742426066629 1
-0.0455683842837053 1
0.431206765081114 1
0.0785452461518215 1
-0.0853292226606361 1
0.0143089309322272 1
0.230357633513437 1
0.192022379365567 1
0.119172529178672 1
0.0702016128174236 1
-0.133100864301568 1
-0.0830467107536469 1
0.0575805592265093 1
0.141467601757179 1
-0.181865036542793 1
-0.146069440578907 1
-0.272383060358432 1
-0.148451254409869 1
0.270593023778087 1
0.195083233309315 1
0.242207772972181 1
0.114681930276017 1
0.142040229732426 1
0.369841139345387 1
0.280103554927267 1
-0.102517816909501 1
0.107098829923056 1
-0.0535605234282902 1
0.125768652880776 1
0.101067902913169 1
0.173040232606596 1
0.272426519315734 1
-0.0628573534807434 1
-0.100871585728371 1
-0.00229727857370228 1
-0.253850715718076 1
0.00639351595606152 1
-0.0282315140001135 1
0.626352827273711 0
-0.0434294034777626 1
-0.359271671704413 1
-0.447666525794942 1
-0.034569318201486 1
0.290273454966566 1
-0.123911892941347 1
-0.0793506389694081 1
0.433262739192609 1
0.0951529453364408 1
-0.121551412851188 1
-0.210718374680492 1
-0.41803460113454 1
0.343158726505723 1
0.0508951263816056 1
0.403022903166291 1
-0.259719490827136 1
0.031514052112749 1
0.234789190362413 1
0.118047676064926 1
-0.291075804974736 1
0.240455161128051 1
0.109229964804148 1
-0.0731245964083069 1
-0.061041057327443 1
0.0752346813320267 1
-0.0247089222476368 1
0.295956281333062 1
0.0225389089693105 1
0.0769850148916706 1
0.0967098614413654 1
0.397726155069518 1
-0.0842974105645361 1
-0.318823768806656 1
0.149956731135963 1
0.0283608107632234 1
-0.156776520386811 1
-0.325217500844868 1
-0.00729471126455233 1
-0.270805266411173 1
-0.216387045794073 1
-0.0293675771560381 1
-0.0844785680926787 1
0.491667795345749 1
0.605673960227608 0
0.131183514303316 1
-0.309467676970736 1
-0.134276035855189 1
0.0396220020942268 1
0.214689852522201 1
-0.356283437595958 1
-0.205282430815558 1
0.256532302267653 1
0.13994315363322 1
0.371409498878113 1
-0.147103666616654 1
-0.0918366979708968 1
-0.193840877183413 1
-0.125051452417967 1
-0.0829436035548004 1
0.0721675931465719 1
-0.158225052298531 1
-0.253400230961285 1
-0.0342386347634209 1
-0.290759007450394 1
-0.10121442930572 1
-0.0283938984109457 1
0.239288828856467 1
0.186657355175169 1
0.0673532130084305 1
0.40341930464611 1
0.0920590921814677 1
0.0256099632152755 1
0.0187489132289835 1
0.0590923486134308 1
0.207822113488562 1
-0.175758854241123 1
-0.0510797816491753 1
0.100640919002942 1
0.138241677780562 1
-0.184060045105344 1
0.0564478417651822 1
0.0352685960854641 1
-0.194365149986769 1
0.252555085657307 1
0.017996110495639 1
0.220110728715103 1
-0.0425877808298162 1
0.0787935372483047 1
-0.267383138694664 1
-0.0706210237507666 1
-0.286015601357795 1
-0.596504972139067 0
0.389565454418884 1
-0.150666292506829 1
-0.0307658579112673 1
-0.232836825863834 1
-0.177818523962097 1
-0.0559253282286525 1
0.0373098806150751 1
0.0847064017884523 1
-0.0736056003037802 1
0.00478409547124023 1
-0.320075169868934 1
0.121222556461008 1
0.203726480094205 1
0.208513585201243 1
-0.0700343588600845 1
0.0623258410347881 1
0.0462477715127037 1
-0.101005314092459 1
0.127226998545401 1
-0.157321072441616 1
-0.0156989526642695 1
-0.0581488470682197 1
-0.137323809811795 1
-0.182366227709998 1
-0.165554207482588 1
0.376428260120391 1
-0.0821641584116904 1
-0.651101698562339 0
-0.369327348895141 1
-0.471081465973754 1
-0.087147545591304 1
-0.227666464274348 1
0.320677177836982 1
-0.0193270457220794 1
0.424676225095853 1
-0.122067722477156 1
0.185642145211527 1
0.228283733914824 1
-0.0955886429575717 1
0.32106401076385 1
0.0202699582182089 1
-0.20379710854234 1
-0.0499053368717733 1
-0.327879995744555 1
-0.0378840738851377 1
-0.507252969026706 0
-0.0364517056605182 1
0.045888359104708 1
0.093286414365374 1
-0.0179203061545747 1
-0.138551677425499 1
0.0755919740793247 1
0.424019761677025 1
-0.145062606598331 1
0.164720562825275 1
0.162925766651615 1
0.0238121094084067 1
0.159849837681067 1
-0.0341925546845285 1
-0.161171540126056 1
0.148881013328833 1
0.227094784853481 1
0.0989745170112103 1
0.16008947707254 1
-0.101261721424204 1
-0.327334602975759 1
0.135235189546707 1
0.214737640020682 1
0.206522433863239 1
-0.0461955532965497 1
0.403102920032872 1
-0.137098517057586 1
0.123643401473804 1
0.216570773919768 1
-0.266664935880092 1
0.208164257228402 1
0.073419397962604 1
-0.221849270102596 1
0.00358068051223618 1
-0.196796978146001 1
0.0679906493281611 1
0.127282555716909 1
0.31621834633621 1
0.226378783881909 1
0.228560372992079 1
0.368794600289404 1
0.19071079706309 1
0.649352949776003 0
0.437648518670599 1
0.318896875973885 1
0.0490582059556189 1
-0.149346689909306 1
-0.161964984538963 1
-0.0087671092205142 1
-0.316346291233622 1
0.0530085738162438 1
-0.0286126740060506 1
0.0182100143515466 1
-0.268796523907342 1
-0.226252896329636 1
-0.554381718833933 0
0.196584911686316 1
0.0215810853838944 1
-0.0977945823084195 1
-0.206369423872734 1
0.302849826853564 1
0.239984407230957 1
-0.194374672842122 1
0.344445636303831 1
0.427901597171706 1
-0.138447603881103 1
0.187538205497708 1
0.0316234501055637 1
-0.118937730893636 1
-0.0682358815988399 1
-0.488511432455084 0
-0.175426486239852 1
0.309675845950203 1
-0.23353128676976 1
0.0357510539001777 1
-0.502595784214034 0
0.351402717594821 1
0.0550393254479848 1
0.11907462757152 1
-0.215833419400374 1
-0.375786111709325 1
0.0725964951864126 1
0.0198064957964364 1
0.372592773614298 1
0.1202685339914 1
-0.38789437210417 1
0.265510337478566 1
0.0350246116400731 1
-0.126111213914936 1
-0.0910885261741758 1
-0.21734211547345 1
-0.30669535833062 1
-0.244613593046025 1
0.0126434283012028 1
0.205281770035305 1
-0.377435156166567 1
-0.0568745396990436 1
-0.172961544997496 1
-0.240099767561847 1
0.143800662364012 1
-0.0181158118708055 1
-0.195539157649889 1
0.0646852817337752 1
0.134124211589637 1
0.589021507996468 0
-0.143290372595795 1
0.325461731040309 1
0.435652217817469 1
-0.215238773362561 1
-0.312936136749955 1
-0.00934936623609831 1
0.13949636417164 1
0.00850782859195696 1
0.311148763897517 1
0.0296622389347066 1
0.0527700779388555 1
0.134042341993418 1
0.138879515119717 1
-0.000153832374239549 1
0.29342120371364 1
0.0687381259633277 1
0.121318767572436 1
0.0722856922580423 1
0.689167911028483 0
0.0640852750503111 1
0.194317622275292 1
0.0117424926113679 1
0.234775068664749 1
-0.243072132261316 1
0.0490635880226651 1
0.195079457717338 1
-0.0849926740412196 1
0.0910470557385746 1
0.291205893796984 1
0.112634624008568 1
0.386052354637013 1
-0.0157047166953757 1
0.0311543152328001 1
0.0543761703208139 1
0.389333514454618 1
0.0407894424245738 1
-0.158167422919676 1
0.0659714473492272 1
-0.167330850207841 1
0.0475972970231571 1
0.342455368055693 1
0.169900144024331 1
-0.256676370375476 1
0.328756728919934 1
-0.144831428615041 1
-0.028733870425914 1
-0.274771069570967 1
0.00054168384845471 1
-0.165592613771911 1
0.0347179581549778 1
0.417290747583495 1
-0.0011864088003483 1
-0.118028127457896 1
-0.287880867303631 1
-0.0594694350542526 1
-0.126727777240944 1
-0.100717798651543 1
-0.0483648050551378 1
-0.221243120324427 1
-0.165967650896538 1
-0.143663931665997 1
-0.381544117192136 1
-0.162674632426093 1
-0.023812365816498 1
-0.078158126508842 1
0.150465086324476 1
0.12078670649939 1
-0.169247155994347 1
0.0726360038682466 1
-0.300764033685859 1
0.385755325214693 1
-0.00157541752719042 1
0.0871936461837633 1
-0.205163988360417 1
-0.214405323311274 1
0.0370963060632667 1
-0.422554703145117 1
0.0242606466126962 1
-0.277437732816659 1
-0.156460373838055 1
-0.110683743809455 1
0.0234115201778878 1
0.147277607355001 1
-0.0720104523524223 1
2.90125350163734e-05 1
-0.210461257841689 1
0.277185138339252 1
0.36284526698304 1
0.259245876003833 1
0.107057076856411 1
-0.100482621990359 1
0.146291805742562 1
0.143653501867231 1
-0.244872040308731 1
-0.100153679449873 1
0.0358536451703327 1
0.0827607672543364 1
0.31325463576424 1
-0.390860418809405 1
0.0968903774413997 1
-0.160256080446326 1
0.163839192983294 1
0.125039910378656 1
-0.0982833433946342 1
0.139345241720062 1
-0.101211863872799 1
0.0954593154621661 1
-0.274846734208654 1
-0.198229443872052 1
-0.182212078874325 1
0.117175216127966 1
0.0869536147833129 1
-0.0996199978462346 1
-0.133101592250042 1
0.0909804476807708 1
0.0273710229874539 1
-0.218004121785158 1
-0.259655371113781 1
-0.0239997296324292 1
0.198558528912515 1
-0.148804544465662 1
-0.0156784094998022 1
0.372236137646872 1
-0.37817769694768 1
0.154272270883122 1
-0.236954482814575 1
0.178083582326589 1
-0.241948355656165 1
-0.304018299938965 1
0.034433566558524 1
0.22423759714615 1
0.0974513059288012 1
-0.0919210878557418 1
0.142833549448222 1
0.179452860990595 1
-0.131869761189392 1
0.250315001350307 1
0.0781206405011271 1
0.0787236066219304 1
-0.233691792633025 1
0.0849407862655348 1
-0.219277674567346 1
0.118800734663658 1
0.0354892408371333 1
0.0971798758886197 1
-0.110757172936746 1
-0.240249137408374 1
-0.0296330635773476 1
-0.077807036809901 1
0.193652786870225 1
0.121478392896821 1
0.167334181273913 1
0.0431435100586834 1
0.137575110423764 1
0.361183649479674 1
-0.0872281063985145 1
-0.191530028976658 1
-0.256982689503058 1
0.157445668569553 1
0.511535019718393 0
0.105494250661382 1
0.269286096321115 1
-0.176970940379342 1
-0.0383721955365101 1
0.201090769255072 1
-0.0341666382958631 1
-0.386113248229486 1
0.190349995711417 1
0.0782563067676895 1
-0.20182446761038 1
-0.273153450053271 1
-0.128437997520802 1
-0.126375385691741 1
-0.16865248339755 1
0.225403320752841 1
-0.301588402244464 1
-0.263725106047821 1
-0.258419116250466 1
0.326252354288255 1
0.0933998884000935 1
0.209874547705836 1
-0.0995673148226234 1
0.111311323752596 1
-0.106649649920022 1
-0.308463615519817 1
-0.0363602507064886 1
0.184749665439452 1
-0.0904630319410649 1
-0.28084519299591 1
0.0749378959163922 1
0.328130568139 1
-0.0362662951528318 1
-0.146981708580753 1
-0.327422285876101 1
-0.365498293579954 1
-0.143727388452004 1
0.00436462134412184 1
0.177322217109555 1
-0.214007132741947 1
0.0726861470010249 1
0.385366658923592 1
-0.423924532869575 1
0.0641988170784529 1
0.0661588765687857 1
0.541428344543924 0
-0.0225306857179929 1
0.217746294606401 1
0.563016702438947 0
0.435599871343608 1
0.0462729813566457 1
-0.248854411444003 1
-0.238328422019586 1
-0.0566063664490226 1
0.0110731297120723 1
0.102310445543699 1
-0.0128638402585811 1
0.280818666304509 1
-0.274757545243804 1
0.216573128512598 1
0.538300595213614 0
0.135889869662374 1
-0.206685969783624 1
0.0609337817522448 1
0.0098702985850543 1
-0.213384347008867 1
-0.352018097946777 1
-0.0209609179786609 1
-0.132516897148351 1
-0.14901129437501 1
0.42739594842003 1
0.135527861746171 1
0.175039667873663 1
0.497120012172291 0
-0.0218474616623962 1
-0.0329514914849075 1
0.132824381400211 1
0.489222586357891 1
-0.398285967239059 1
-0.361251668983427 1
-0.38096157652423 1
0.0515264859499694 1
0.301181769786662 1
0.119245728721471 1
-0.0451395241610319 1
0.0896535515879508 1
-0.0923787169967426 1
0.0606191184072459 1
0.336557253447342 1
-0.059847918633513 1
-0.253436997299735 1
0.0721585018043587 1
0.165608756574713 1
-0.0448664119926947 1
-0.198218517796695 1
-0.579447320382818 0
-0.352027966213695 1
-0.0369361142126291 1
0.258822452285329 1
0.242390100783142 1
-0.0686823371223434 1
0.213324691235257 1
0.194419816320131 1
0.082688996806236 1
0.0722192759160525 1
0.128304980053364 1
-0.0283617063934445 1
0.197047364536473 1
0.276711969260862 1
0.0303020824606098 1
0.139471451659 1
-0.166509013852322 1
-0.202856376023943 1
0.399619500406836 1
0.0469972681696026 1
0.238262996093177 1
0.0780431239203451 1
-0.332734402536487 1
0.00570786062462975 1
0.460753688138379 1
0.300981312112476 1
-0.0625952322877096 1
-0.0652893507076347 1
0.06681394533723 1
-0.0573782058148493 1
-0.187562605562993 1
0.238841945188922 1
0.135375077742699 1
0.328596021687495 1
0.252172243573881 1
-0.27321634710228 1
0.00665248710203622 1
0.385550748889722 1
0.368698236442277 1
-0.0601648679582311 1
0.271623464873393 1
-0.0108132109307256 1
0.109743409376436 1
0.0361592954303937 1
0.13012922502711 1
0.144797161675574 1
0.392038144556688 1
-0.0614387004729214 1
-0.503481274831805 1
0.190257526980024 1
0.340964495219598 1
0.202271309349025 1
0.141385143247676 1
-0.0523291290732432 1
-0.0142576274827276 1
0.0162326176085484 1
0.270763511920123 1
-0.0297184617748074 1
0.0370834028034064 1
0.231451899782409 1
0.323916512468086 1
0.0586718775581744 1
-0.228820447515696 1
0.165480352669129 1
0.0254241107449178 1
0.441757150751255 1
-0.0775124872641642 1
-0.226608094211196 1
0.0232321850027202 1
0.167186631191791 1
-0.0131755886488331 1
-0.223140975389583 1
0.285329242857828 1
0.00643547312668057 1
0.00170419745824058 1
0.432098592338245 1
-0.00785873704161273 1
0.0671007275432455 1
0.0256222509456811 1
-0.123677146828733 1
-0.146065415141571 1
0.233479722134779 1
0.0409154282453092 1
-0.168101498336487 1
-0.00762822379887163 1
0.144575961193032 1
-0.0919321947470811 1
0.049123375433343 1
-0.610569595628928 0
0.227839020184084 1
0.115191588378743 1
-0.188218624596586 1
0.080448952880337 1
-0.322076776289922 1
-0.427759246660978 1
-0.383433856771472 1
-0.0463028034279475 1
0.105686676753964 1
-0.223287294628745 1
-0.159290436566458 1
-0.278882712477099 1
-0.535393192163359 0
-0.0327954724090946 1
-0.0771058803549563 1
-0.28872370674112 1
-0.396891907463652 1
0.266642448188766 1
0.0311971248616738 1
-0.509833066784617 0
0.0708872831799045 1
0.520562459158817 0
-0.055479036704043 1
-0.16503941393683 1
0.0420479582160645 1
0.233737816922319 1
-0.202277798716899 1
-0.382909889328581 1
-0.436995437861744 1
-0.0156417521863394 1
0.242225850736264 1
0.340931865597436 1
-0.0570610814786271 1
-0.0289441373667817 1
-0.00413448600185197 1
-0.0382211100925536 1
-0.00280380210372824 1
-0.0976778005964278 1
-0.0964899261078833 1
-0.158354664351249 1
-0.110087762605984 1
-0.284497172146709 1
-0.175495704908431 1
0.0200961004683046 1
0.171703752299457 1
0.113484701349738 1
0.0584854817286154 1
0.0486122590260732 1
0.312794651059249 1
-0.325587463471112 1
-0.215323500926636 1
-0.282227385229552 1
-0.00403208736870929 1
0.117636153956526 1
-0.155912347170055 1
0.131704999575843 1
-0.487397740537064 1
-0.468136174786369 1
-0.261131970801116 1
0.234471480620479 1
-0.124203675116529 1
0.289244738809426 1
-0.0754666526132136 1
-0.0914988883279745 1
0.026848113474122 1
-0.0937542326655752 1
0.0693182569380721 1
0.0700563933853588 1
0.0152116127032732 1
0.0114600273517417 1
0.190130075470272 1
-0.0189918780325036 1
-0.103829578061502 1
0.0128855615983211 1
-0.0741405235648374 1
-0.290943853219883 1
-0.153321248436965 1
-0.136413597833977 1
0.350365762265265 1
-0.0301923123418463 1
0.175250304089201 1
0.181155404658383 1
-0.250407310813722 1
