# Supplementary material for: Bias caused by sampling error in meta-analysis with small sample sizes
Source: PLoS One. 2018 Sep 13;13(9):e0204056. doi: 10.1371/journal.pone.0204056 (PMC6136825; doi:10.1371/journal.pone.0204056)
Supplement: S5 File — (ZIP) [file pone.0204056.s005.zip › results N = 20 theta = 0 tau = 0 sz = 100-500.txt]

"dl.theta" "dl.cp"
0.0633724828230892 1
-0.0475161921670627 1
0.0329960100067416 1
-0.0220590891667532 1
0.0673080141600583 1
-0.0149796288172798 1
0.0659112904709772 1
-0.0182115967132823 1
-0.0159934116006146 1
0.0581549756571095 1
0.008111397296822 1
0.0224195650792302 1
0.0831839383488752 1
0.0651824972716996 1
-0.0672149566751564 1
0.0402611579795726 1
0.0216570497487736 1
0.0353401338480679 1
0.0173238222176351 1
-0.112707574359755 0
0.05838267635299 1
-0.0975196182623301 1
-0.111124174183232 0
0.0613788750591727 1
-0.053620620232697 1
-0.0404026512063048 1
0.111096464005938 1
0.11212334650228 0
-0.0171181093014779 1
-0.015043297586743 1
0.026360726353854 1
0.0400987533383138 1
0.0713068150789977 1
-0.0477607176846893 1
0.0498699656638473 1
0.0331113942418515 1
-0.0128013059525974 1
0.000894774969014957 1
-0.0033317140360942 1
-0.0306449869725686 1
-0.143702960440911 0
0.0276923975015034 1
0.00528659810915256 1
0.0041110170401198 1
-0.0383409013226635 1
0.00161027541219813 1
0.053727348355512 1
0.00346782122168078 1
-0.0664187393078386 1
0.0121002013982166 1
-0.0104213961593449 1
-0.0768725747813992 1
0.0372650628924178 1
-0.0452957624853072 1
-0.180947652124927 0
0.0299481001538742 1
-0.0191997290366811 1
-0.00584600235044729 1
-0.00694768113925806 1
-0.025663964768153 1
-0.00507187122364525 1
0.0253346675946745 1
-0.0577561439446549 1
-0.0336973512045093 1
0.0272037370227624 1
0.0477517768328325 1
0.0299623250163736 1
-0.0726699223089057 1
0.0614066775818298 1
0.0725834927926967 1
0.0498028627190372 1
-0.0521148769259857 1
-0.0512219379044134 1
0.0186102482283968 1
0.00083610333658696 1
-0.0393809506734573 1
-0.0349158457670218 1
0.0160636399721216 1
-0.00856833130703647 1
-0.0109361111873511 1
0.0707619126145623 1
0.0784084575523402 1
-0.00809731749820399 1
-0.0495734104225649 1
-0.00781347782734959 1
0.00199135310465184 1
-0.00734816041714711 1
-0.0554517262706843 1
0.0475214910168515 1
-0.0723964004408471 1
-0.122571649061849 0
-0.0134432014821338 1
-0.05784481431363 1
-0.0118598631564776 1
0.0195860993704415 1
-0.00951494280690513 1
-0.0408664883630937 1
-0.0586339106110587 1
0.0197923990180772 1
-0.055668225100097 1
-0.0562999776748025 1
0.0223735516464332 1
0.00807871810309691 1
0.029448912652195 1
-0.0242492390503804 1
0.00966838196653274 1
0.0957840245490249 1
-0.0176336628021384 1
-0.130828209151892 0
0.00518681846670959 1
-0.0350412811289635 1
0.0713959791336471 1
0.0399166742154562 1
-0.0368166021372019 1
0.0767300814874587 1
-0.0691766234936366 1
0.0828145896765426 1
-0.0155248383943306 1
-0.103724793929549 1
0.111971979239646 0
-0.0458486689613505 1
-0.0888273952372396 1
0.00935641474275042 1
-0.059680812325977 1
-0.0498289145736845 1
-0.00599489626151405 1
-0.0862020588188916 1
0.0180799594000707 1
-0.0806982391877287 1
0.0371221271599637 1
0.0630938760303193 1
-0.0620170316075846 1
0.0463762266058212 1
-0.0115399138708506 1
0.0255346512707076 1
0.0210448467309643 1
0.0356431671341203 1
-0.00361983573909296 1
0.0171741360844705 1
0.0965356866945635 1
0.0198490849107865 1
0.0468324459325627 1
-0.00895011758756433 1
0.00674271731263931 1
0.0552954756380179 1
-0.120274878757853 0
0.0126803529776694 1
-0.0574258623696351 1
0.0632506713575114 1
-0.0576853559705244 1
-0.0147240982834428 1
0.0188113198784734 1
-0.0935828806590412 1
0.112193051865791 1
0.0463992890328422 1
-0.00595808381209978 1
-0.0686747212965009 1
-0.0274460739262236 1
0.0168848521170641 1
0.0106897695732969 1
-0.0611545366656262 1
-0.0650834598880335 1
-0.0114619872919933 1
-0.0260423782673573 1
-0.0782114682248096 1
-0.0015987801366311 1
-0.0327976073772642 1
0.14121832170338 0
0.0290834869214406 1
0.017258483801225 1
-0.102324723624696 1
0.0225223658948544 1
0.0132081757099767 1
-0.0195167359181794 1
-0.0284406574360097 1
0.0457134731259212 1
0.0339256591118271 1
-0.0565011424609571 1
-0.00132145304514277 1
-0.0443942711555366 1
0.0726652543949553 1
0.0113195496389456 1
0.0271376601874377 1
-0.0147408565294465 1
0.0352081413013621 1
0.163439276111913 0
-0.0363714805405916 1
-0.025665901696493 1
-0.038397426359687 1
0.00816943999753051 1
0.0288094046513074 1
-0.00418505955844748 1
-0.122477288445841 0
0.0309172287571051 1
0.0738099681824051 1
0.0571238124135427 1
0.00759321375286737 1
0.00584456464994089 1
-0.0430032785704357 1
-0.0532899255857611 1
0.0311660724000847 1
-0.0641551212165545 1
-0.0100487424859351 1
0.042714418454553 1
-0.123242149669672 1
-0.0727327881529236 1
0.0600201400148988 1
-0.0372628323113979 1
0.127204719030498 0
-0.142617236323608 0
-0.0510108369639017 1
0.0317383590914596 1
0.00519354026197822 1
-0.00117046297908332 1
-0.0175894985271034 1
-0.0539037123821797 1
0.00268529446254645 1
-0.0199034341799051 1
0.0189489726716627 1
-0.00315824187940911 1
-0.0330263517368475 1
0.00427283890784058 1
-0.0233536655544174 1
-0.0175363381404655 1
0.0761342213794549 1
-0.00604434871583576 1
0.0298778650109334 1
0.0454793289767519 1
-0.00775389796057635 1
-0.0191657957045737 1
-0.0378053964884095 1
-0.0366611902585195 1
0.0494052367348834 1
-0.0805282394162893 1
0.0139786535975846 1
0.11508011200557 0
0.0287101429067412 1
-0.0193923011467696 1
-0.0436892952173372 1
-0.0111728862643377 1
0.0316951369506623 1
-0.0298068807894411 1
-0.0067737938082055 1
0.0184154750064082 1
0.0443421274374069 1
-0.0320194007699439 1
0.0125371851806036 1
-0.0247921351735067 1
0.00507551248577559 1
0.00572285952393007 1
-0.0301391684204965 1
-0.052336047893126 1
0.0159301526360021 1
0.02333187615312 1
-0.0608262505741982 1
0.0157484854301493 1
0.0119855381057539 1
-0.0276816636515567 1
-0.024292683993044 1
0.0074692030021635 1
-0.0555371568209017 1
-0.0266810179287375 1
0.0131289333742856 1
-0.00276220439918001 1
0.000214532058114972 1
0.0126103562631489 1
0.0756710266730977 1
-0.056622715301967 1
0.0198534599857019 1
0.0577161480763867 1
-0.0273902851739593 1
0.0598791582360095 1
0.0218401777777727 1
-0.0319547627353617 1
0.00964796699609521 1
0.0852633517509229 1
-0.0234517423045669 1
-0.0191899063923125 1
-0.00956340307316722 1
-0.0420677883492943 1
0.00426252464688832 1
0.0472909641514104 1
0.0012772457968249 1
0.0049554340979606 1
0.0372830555846944 1
0.0602729742902364 1
0.0473809455145058 1
-0.0462461043737825 1
0.0259718926433732 1
-0.0337273762565952 1
-0.0470053835391568 1
-0.00573605915874474 1
0.0911762714142175 1
-0.0246354817934573 1
0.0378887502789134 1
-0.0597139735305192 1
0.0294761612605928 1
0.00529050264938952 1
-0.0146034070416131 1
0.0221422402022161 1
0.00189766956174593 1
-0.0487642018924399 1
0.0303801014506701 1
0.00376897184870644 1
-0.0702049954252631 1
0.086068697952369 1
0.00109731440569516 1
-0.081763489671442 1
-0.105389618741405 1
0.0458746763052647 1
-0.00157891601686558 1
-0.0218909239856237 1
0.042182589830499 1
-0.0780479139614942 1
0.0297275143219928 1
-0.0098046855355411 1
0.0361587885888256 1
-0.0744387394930324 1
0.02724747905208 1
-0.0972725224346656 1
-0.00232609226815305 1
-0.03111275846263 1
0.00605760410259256 1
-0.0239746238928706 1
-0.0654240950723834 1
-0.0748263536111737 1
0.0698488263871037 1
0.0163193012076054 1
-0.119670006500603 0
-0.0612697313232714 1
-0.0613392777431583 1
-0.0112554625511695 1
-0.0323659856256157 1
0.00366547683907725 1
0.000946889890331048 1
-0.0319213776878162 1
0.0426187094386642 1
-0.0462806167170887 1
-0.109679390473025 1
0.0117637754008397 1
-0.0826253807964374 1
-0.0380836995240281 1
0.0215681893297297 1
0.00681238804671037 1
-0.0353010109903965 1
-0.0884933582328285 1
0.0614655984262884 1
0.0173876871107626 1
-0.0872162381967838 1
-0.0283220550771929 1
-0.0107890880364601 1
-0.0486173297520359 1
-0.0030072075134961 1
0.00838588783495803 1
-0.0409606818234032 1
-0.0532407435982454 1
0.0190242483729679 1
-0.0385858651714611 1
0.104633251346644 1
-0.134134157806934 0
0.00163112924552409 1
-0.0125856957280546 1
-0.0482727747444904 1
-0.00470838025164962 1
0.0283310348176214 1
0.0856610632337739 1
-0.00439813979706626 1
-0.039535045749088 1
0.00416716761024502 1
-0.00364222259004316 1
0.0122895890383987 1
-0.0483377776758855 1
0.03918909221965 1
0.0933947358435226 1
0.014563547851015 1
-0.00500018003703069 1
-0.107805417521291 1
-0.0193457643682324 1
-0.0606185015301545 1
0.0444027623201203 1
-0.124566029974628 0
0.149086708318928 0
-0.0599385679462104 1
-0.0645642521002378 1
0.028745595458095 1
0.0021234004026484 1
-0.0206065602385168 1
0.0204186019589353 1
0.0483849868951399 1
-0.0151645604794159 1
0.0196013051518546 1
-0.0588448273742179 1
0.0504063416709662 1
-0.0628242399560349 1
0.00791616346547737 1
0.0769659233477491 1
0.0615376807506204 1
0.0826981599712387 1
0.0859501215312536 1
0.0479469458164005 1
-0.0257105578384517 1
0.00951274347788746 1
-0.0335599943573847 1
0.0378548694966862 1
-0.0652369743812478 1
-0.0722833202632732 1
0.115553314086048 0
0.0446869113475459 1
-0.027695992589074 1
-0.0332196547103582 1
0.0954224972633064 1
-0.0807520374493308 1
-0.0565965144129263 1
-0.0447275304628332 1
0.00200686585182368 1
-0.0374602271112569 1
-0.102294638588175 1
0.0692723151164222 1
-0.0111418086995514 1
-0.0161097734454292 1
-0.0426803115208884 1
-0.0821814509890525 1
0.0137738620974836 1
-0.00705439331153483 1
0.0216965939758444 1
-0.0239570964119625 1
-0.0204440792306654 1
0.0521430178682768 1
-0.0572089386864425 1
0.0362823406167921 1
0.0390862630842509 1
0.0924129850568361 1
-0.136174143001134 1
-0.0142237779595883 1
0.022363608330279 1
-0.00469448206507826 1
0.0461989927635094 1
-0.00933758412288103 1
0.0458776976429859 1
-0.00878156483615013 1
-0.00010118347356521 1
0.0352446747518133 1
0.0426959558215727 1
0.0446796990646416 1
-0.16828220475172 0
-0.0254678755895841 1
0.0415807873905386 1
-0.0741192747842056 1
0.0579105320136558 1
0.0367850111347691 1
0.0189271508334132 1
0.0320604552835492 1
-0.042769179715084 1
0.00227734716247034 1
-0.00782238816729675 1
-0.0267703140741893 1
0.032841059237087 1
-0.0343411543232098 1
0.0611733033772986 1
-0.0574674104691975 1
0.0139544601810351 1
-0.000255517109180191 1
0.0411082364769824 1
-0.0366733417617387 1
-0.0859414791764482 1
0.101214568412818 1
0.0850940924994189 1
-0.0445038497408349 1
0.0728270548989782 1
-0.0961845508849028 1
0.0533704427288707 1
-0.0282898915347226 1
0.0586460491273725 1
0.0873564974403185 1
0.0337615395192463 1
-0.0842201575501746 1
0.0471939184941917 1
-0.0306206391997637 1
-0.0060949437993047 1
-0.0593657704479687 1
-0.0485379446935355 1
-0.0594675069046041 1
-0.11270429843642 0
-0.0485247548991582 1
-0.103385998495705 1
0.0603905234854216 1
-0.00307906371759569 1
-0.0301706121294546 1
-0.0264453433415745 1
-0.0103916442717418 1
-0.00804798097989293 1
0.0362842397600187 1
0.0113788766419797 1
0.0222639797982441 1
0.0344891173654481 1
-0.0484730899173781 1
0.0307192190588305 1
0.0543756033055446 1
0.0167495819854236 1
-0.109305202509703 1
-0.063686646556222 1
0.0183149777521951 1
0.0850498192535829 1
0.0513751289345949 1
0.0621974251358468 1
0.00311009087662274 1
-0.0697998917783376 1
-0.0378049096733659 1
0.039753361759778 1
-0.0373475648502081 1
-0.0262625675671056 1
-0.0402594107789117 1
0.151774481216032 0
0.0286907191304298 1
0.0078515936591205 1
0.00271199006948389 1
-0.00233961662360648 1
0.00387700538093573 1
-0.0615360438709287 1
0.0343507237865433 1
0.080807913980733 1
0.0280859610528882 1
-0.0211439523160561 1
-0.0273824125882977 1
-0.0765963658660576 1
-0.0799569982555972 1
-0.042721903013181 1
0.0621792668265053 1
-0.121571523410783 0
-0.0945555768522541 1
0.0963864048562412 1
0.0208116245672793 1
0.007822039846555 1
-0.0211548257257137 1
0.0199461660476288 1
0.109980413549945 0
0.00419768152019808 1
0.0454694189332217 1
-0.0501392237676604 1
0.0312767663262303 1
-0.0360075371563458 1
0.0014469374238364 1
-0.00570228065543681 1
0.0481456551370621 1
-0.0144250914452261 1
-0.0837214057704089 1
0.0568854868950798 1
-0.0126060607383816 1
-0.0400838929250453 1
-0.026180887149192 1
-0.0595181639668381 1
-0.0328078531780241 1
0.0327183287195228 1
0.0194716222939047 1
0.0547993284997086 1
0.0459879092183849 1
0.0137906484679832 1
0.070032746338332 1
-0.08357603773515 1
0.0658115472342979 1
-0.123501351984681 0
-0.0244927155936948 1
0.0288326090919172 1
-0.0458731424752005 1
-0.00120213155727878 1
0.0330238224695996 1
-0.0704207247614319 1
0.0124639020854702 1
-0.000827667886430265 1
0.0122817534612955 1
0.01218376929291 1
0.0318198499107722 1
0.0339626643534828 1
-0.000451461661077257 1
0.0308415111524005 1
0.0103083163572882 1
-0.0430582678439339 1
-0.107270552559572 0
0.0762665491055355 1
-0.0524936359817932 1
0.0694525773960668 1
-0.00533482155850515 1
0.0024959925699308 1
0.1128070250719 0
-0.0181891154166942 1
-0.0239995227283209 1
0.0592671071456012 1
0.0314845155163974 1
-0.0125542720802087 1
-0.0247081056291047 1
-0.00477726912954305 1
-0.00638290803378709 1
-0.048415967415488 1
-6.76110836283651e-05 1
-0.0124943833969904 1
-0.0344915462528576 1
-0.095168376065706 1
-0.00453977948754495 1
0.0531393762208256 1
0.11400175240807 0
0.0351746280815314 1
0.0476772015875951 1
-0.00168711477212812 1
-0.00798177264203343 1
0.0225533272384415 1
0.114764238298332 0
-0.067080881626568 1
-0.0249113243241054 1
0.0839742422934344 1
0.0282794616132622 1
-0.0774661682682082 1
-0.00320197756386032 1
-0.0814519846098561 1
0.0883627807179511 1
-0.0129982244369089 1
-0.0807376046829949 1
0.0207983312845583 1
0.0619308601801534 1
0.0211664072398775 1
0.00660725647286553 1
-0.0129647752384715 1
-0.0394084466695292 1
0.0514186302526711 1
-0.0606302982320016 1
0.018173245627565 1
-0.133731070017375 0
-0.0811470639788558 1
0.0412627629011394 1
-0.0290292633735693 1
-0.0275812478413178 1
0.141375346691232 0
0.00274003737422918 1
0.12423345673452 1
0.094307811147331 1
0.0199321747097225 1
-0.0276265270495146 1
0.00627249847196694 1
0.0259828126880357 1
0.0389548746644349 1
0.0485543376827604 1
0.0926223623069143 1
0.0916756193126047 1
0.0102149326642896 1
0.079966835064229 1
0.0160631259769607 1
-0.0635265278931848 1
0.0257886622281081 1
0.0579947737400476 1
-0.09331096420696 1
-0.0869064526187684 1
-0.0489769122233979 1
0.00549062924966583 1
0.0483881367414857 1
-0.0395068804942828 1
0.0403955978909058 1
-0.0162172024842525 1
-0.0116481619939318 1
0.00528382057904037 1
-0.0377830436775643 1
-0.00801345023362984 1
0.0509768350214213 1
0.0321130940986459 1
-0.00186068842151205 1
-0.0851052697941944 1
-0.0244868282294072 1
0.0590358547716133 1
-0.0144712527744993 1
0.0597885929917897 1
0.0224768992943617 1
0.00393195188371814 1
0.0597073091965231 1
-0.0158992670843918 1
-0.0577370374667994 1
0.141306027213853 0
-0.0276996348925161 1
0.0110721694545237 1
-0.0321425878359484 1
0.00299320033419587 1
-0.0282004049831615 1
-0.0348456598614404 1
-0.0817133334604984 1
-0.00200957307513763 1
0.0300169476669929 1
-0.0578395905457103 1
0.00508610278857224 1
-0.0244621613289014 1
-0.0223724942710586 1
0.0387513930264173 1
-0.0542082286466463 1
-0.0154638911030239 1
0.0936710868831193 1
0.0268488138704286 1
0.0582013718815143 1
0.00179731099608237 1
0.0478364793504269 1
0.0170593083956993 1
-0.00255587032215386 1
-0.0209904899007964 1
0.0358405004529019 1
-0.0436195863549921 1
-0.000778165226685866 1
0.0499854878748706 1
-0.0235677880234101 1
0.0350192617719413 1
-0.0455473527152479 1
-0.0566674906899581 1
0.00209217289620907 1
-0.0555377017374455 1
0.0565819115653015 1
0.0992841458015284 1
0.0901952477744866 1
-0.181844692165513 0
-0.103418231396838 1
-0.0327291902202792 1
-0.100764406343895 1
0.0569200255653762 1
0.00916662543888483 1
0.0475936299638544 1
-0.0454359242440847 1
0.0603028093782436 1
0.0364304002167165 1
-0.0753366883929368 1
0.0985493265803286 1
0.0204210238587165 1
-0.179024393521964 0
0.0276449258692453 1
0.0571297922198176 1
0.107906608747166 1
-0.0149031800110621 1
-0.000701286023149394 1
-0.0576218496309396 1
0.0506574667570105 1
-0.00875270794431908 1
-0.0364102631971383 1
0.0500120054204061 1
-0.0097019977296973 1
-0.0332938882842204 1
-0.0766884953109675 1
0.0394278122588984 1
-0.0555382608800414 1
-0.03989133259682 1
-0.00955628130068834 1
-0.0561106562815378 1
0.0299139776707852 1
-0.015973430984582 1
-0.00286788221026338 1
0.0194102676535786 1
0.0403297458419591 1
-0.0191566949785527 1
-0.046366460067566 1
0.0448532613575584 1
-0.0782338934108774 1
0.0753808270072315 1
-0.0275976905723898 1
0.0683023979557927 1
-0.0167987316973263 1
-0.0417807886626628 1
-0.0200914671975679 1
-0.0152801667368408 1
-0.0302914365922187 1
-0.0363006402151776 1
-0.025518774109161 1
0.00637413604561798 1
0.00795580956742786 1
-0.0160587835002808 1
0.0331331376716917 1
0.000290097733601943 1
-0.0179035560979476 1
-0.060019945900994 1
-0.0539158837156222 1
0.0451526861753291 1
0.0900634935154533 1
-0.0328660524290261 1
-0.0614777543414046 1
-0.0657744123602872 1
0.0112358161800306 1
-0.00142145520490454 1
-0.00884967410789709 1
0.0805578713483471 1
0.0861290016958438 1
0.0960388590227263 1
-0.0276575821289883 1
-0.025465656890736 1
-0.0195068602349328 1
-0.111928476584101 1
-0.119243589552159 0
-0.00758156776042057 1
-0.0406034547417763 1
-0.0581773645829427 1
0.0689573598400517 1
-0.0277849182409423 1
-0.0445833302643898 1
-0.0879273067316061 1
-0.025541614364107 1
0.089321518194255 1
-0.0388729627849998 1
0.0854750760924843 1
-0.0590471724501964 1
-0.077069629452334 1
-0.0463706952393568 1
0.0104398575602462 1
0.0545119539832142 1
0.122517867934682 0
0.0399256560811373 1
-0.00929398637258617 1
0.0219406809466619 1
0.0447876748350935 1
0.0146691522578105 1
0.0757276591058369 1
0.0104530128197877 1
-0.0416327235497556 1
0.0978252621597897 1
0.0109679862146717 1
-0.0639159611157236 1
-0.00411900676673884 1
-0.0564074608446628 1
-0.0666120255323698 1
0.0206683771176661 1
-0.02224082202731 1
-0.0297120148390374 1
0.0989745574017793 1
-0.0135228582233076 1
0.0121058273797952 1
-0.0651025526387363 1
0.00407599865653974 1
0.0323228450459075 1
0.0415891626374788 1
0.0204376074674693 1
0.104674188317438 0
-0.00652871640432793 1
-0.0821962457088841 1
-0.0429644823808686 1
-0.0354614290219926 1
0.00321392604443553 1
-0.0583823428230968 1
0.0220486403559695 1
-0.00842501932932044 1
-0.0259826801872104 1
0.00631054655025913 1
0.0108820950571894 1
-0.0101636976248389 1
-0.0636563530293843 1
0.0158764934768562 1
-0.0672662269013126 1
0.0657116489429616 1
-0.0107858234076627 1
0.000202507920742843 1
-0.0403607675004878 1
0.0104219603336046 1
-0.0719528274463297 1
0.0761279282499479 1
0.15966281089718 0
-0.0112097574594406 1
-0.0177651205476829 1
-0.00864308519991915 1
-0.0338360194602706 1
0.067024997425056 1
-0.0508231812942459 1
-0.047942718615882 1
0.00507871307014093 1
0.0336554572960784 1
0.0618851250162796 1
-0.0124132963170223 1
0.0359890192997464 1
0.0688281915846164 1
0.0209232229114629 1
-0.0246935785622699 1
-0.000509747218335684 1
-0.0276761165506844 1
-0.00294565516762593 1
-0.0992483114272333 1
0.0324625113971891 1
0.0138029320235654 1
0.030269085775592 1
-0.0176908074423047 1
0.0262620966953899 1
-0.0216667528090042 1
0.0179630875262956 1
-0.00583894609058628 1
-0.0176547996930579 1
0.121084572839117 0
0.0272761964060386 1
0.0543005770657109 1
-0.00345057826672916 1
0.0479408629277253 1
0.00970346106456657 1
-0.00241661430219793 1
-0.0391047674070494 1
0.093630391771415 1
-0.0697149806342829 1
0.0811920998915981 1
-0.0494939826172864 1
0.0130527518514447 1
0.00781179671591151 1
0.0835771870055109 1
-0.0150485264156953 1
0.00710932730787864 1
0.0279263844593951 1
-0.0382911478600373 1
-0.0230764901466153 1
-0.120345562679769 1
-0.0066687507394695 1
0.0313910525664906 1
-0.0456421029284008 1
-0.0759935478846164 1
0.0443865409881856 1
0.0233214894597084 1
0.0613615698223936 1
0.0456235975866393 1
0.0169060244057211 1
-0.0677061669389523 1
0.0788095272248621 1
-0.00267245196955861 1
-0.0997545669158548 1
-0.0402001667158739 1
-0.00134039817609171 1
-0.0595319012866661 1
-0.000839889866975141 1
-0.0470463941154005 1
-0.0102783416833381 1
0.0184922856678105 1
0.0185776866225077 1
0.0179812258599818 1
-0.0142300971042405 1
-0.0373888134730624 1
-0.0110363031093303 1
-0.0789213628060132 1
-0.0767400046499169 1
-0.00642162009419952 1
0.0322873153701358 1
0.00486985824805497 1
0.000151166181012498 1
-0.0508425205934501 1
-0.0674587760319197 1
-0.0121450884853396 1
0.0134045598268839 1
0.06656175323433 1
0.0875589448300852 1
-0.0318020763398244 1
-0.00190647500923215 1
-0.131074741739606 0
0.0776642790865004 1
-0.0920709691279044 1
0.00536260491894359 1
-0.0330541175816541 1
0.0687072515748346 1
-0.0272574338920826 1
-0.00986016965335188 1
-0.120327979762498 0
0.0614166417980532 1
0.0470037460027404 1
0.072069467604361 1
0.0647289282439545 1
0.0246855145822621 1
-0.0189539610858533 1
0.0868577563053446 1
-0.113268013025275 0
-0.0037936493817381 1
0.0122455320317561 1
0.00405516594917646 1
0.0338887139028856 1
0.0210805121870095 1
-0.0041585376660499 1
0.16470289707091 0
-0.0477843672247155 1
0.0158771671268595 1
0.0377621187477077 1
-0.0472351881282877 1
-0.00411151716597803 1
0.0768520068373742 1
0.00700863483770631 1
0.0485226850097751 1
0.024212098800222 1
0.0498918743725399 1
0.0626607378033102 1
-0.0615482176811102 1
-0.0363500160304759 1
-0.00871650517126073 1
0.0921369243375856 1
0.0193486700847875 1
0.105351922918736 0
0.138092279776043 0
0.0021391678027096 1
-0.0116603087209828 1
0.0159642975789718 1
-0.0425433357341977 1
0.0145656011759762 1
-0.0427966617891989 1
0.0154983208998531 1
-0.0756043154396999 1
0.0138056443736389 1
-0.0148464023145029 1
-0.0360290431194387 1
0.0734855876568346 1
0.0230448101552424 1
0.0859359062121744 1
0.056041455878356 1
-0.0723211762170235 1
0.0233008539027627 1
-0.0936287287844983 1
-0.0324231082135233 1
-0.10824510774789 0
-0.0410030227817041 1
0.0970077450485027 1
0.0580134496378964 1
0.0798438896639447 1
0.0226024690524105 1
0.05074070252932 1
0.11937307173959 0
0.0558449328271952 1
-0.124377238006119 0
0.0450610329722142 1
-0.0775286921981933 1
0.00893059403979361 1
0.121531915537869 1
0.0250976986824598 1
0.00797173447133494 1
0.0666935118116814 1
0.0522163318690336 1
0.00508440233596323 1
0.0886800577431701 1
0.00555958615649399 1
-0.000455072518875724 1
0.0555573639901659 1
0.012682324008783 1
0.0236172252722125 1
-0.0822560056477498 1
0.0583932195300043 1
0.028805873192136 1
0.00182242292293928 1
0.121692881989069 0
-0.0844453916551908 1
-0.020701375113558 1
0.028381773149336 1
-0.0101404830472708 1
-0.0804506811220794 1
-0.0217036638656996 1
-0.0225405288800497 1
0.0373414818996623 1
-0.0395876924313521 1
-0.0350749667719849 1
-0.0248313130936617 1
0.00982249259474577 1
0.105832879926921 1
-0.0203879990931423 1
-0.0442997160991177 1
0.0433095281501867 1
0.119558209629258 0
-0.031181747320785 1
0.048831669085767 1
-0.024165485510675 1
-0.0742382640419918 1
0.0120215486876881 1
0.0300305192141668 1
-0.1201892531689 0
-0.0451083011984137 1
-0.0403695604751575 1
-0.00561527005747938 1
-0.0159626005234348 1
-0.102243648095533 1
0.00674850203082178 1
0.11724851948003 0
0.0318471770715187 1
-0.00746340193895961 1
-0.0871889111078971 1
-0.0062544993307161 1
-0.135101690381606 0
-0.0322619149313473 1
0.0896617482880156 1
-0.104923256858957 1
-0.0749825829122452 1
0.00384849566184956 1
-0.0417446536392246 1
0.0337741057587121 1
0.0131120499272011 1
-0.0250476588875202 1
0.0132130921392236 1
-0.0117397179060524 1
0.00988985584579483 1
-0.0963338473637043 1
0.0125195514351697 1
0.0491545813925912 1
0.142951939510229 0
-0.024794027353681 1
-0.0342011085568388 1
0.0128073647442772 1
0.0226778724844316 1
0.00704047704451927 1
0.038759202681986 1
-0.0113887251708225 1
-0.0663144348515037 1
-0.0456404666247622 1
-0.00845468466497854 1
0.0466325342233165 1
0.00735565156824982 1
-0.0589389574551034 1
0.08393598869771 1
0.0647444197085909 1
-0.0516928242292182 1
-0.0234896217550672 1
0.0128073007354848 1
-0.00635320788983479 1
0.0341305946892428 1
-0.0209615804262251 1
0.0234904241179646 1
0.0211432056254227 1
0.0396886696664489 1
-0.00579141584048876 1
0.0263044365891905 1
-0.0164579992488714 1
-0.114631414647383 1
-0.0384093143970225 1
-0.000897325916926001 1
-0.0505863809561994 1
-0.0344016738955562 1
0.0177711693481881 1
-0.00373909625558859 1
0.00226527387410671 1
0.0468455712573188 1
0.0256469213335782 1
-0.0447313135718213 1
-0.077030301402212 1
0.0350062154915531 1
0.00543071377567864 1
0.0814269939851516 1
-0.0352258168669186 1
0.0126880435190717 1
0.0386734275992813 1
0.0428450876539484 1
0.0145050953716845 1
-0.126206726175107 0
-0.0676530420183864 1
0.0535180872393966 1
-0.023606609080084 1
0.0022004312942177 1
0.0412649365795323 1
-0.0222565065180453 1
0.0303509658055254 1
-0.0366878110347028 1
0.0226570266473374 1
0.0905140349612764 1
0.00917899504900981 1
-0.0735181081983398 1
-0.0115004907422469 1
0.0320615378197547 1
0.0261153546536276 1
-0.041172401175238 1
-0.015021645057314 1
0.0112509040599701 1
0.0437918079006336 1
0.0999034440313312 1
-0.0495506473607208 1
-0.0656421013554228 1
-0.0147486515334018 1
-0.0032029011409614 1
-0.016385235530665 1
0.0329321432360191 1
0.0189697113796849 1
-0.0339646354982285 1
-0.0474728265553308 1
-0.0419048171031002 1
-0.0477066695000822 1
-0.103808316129301 1
0.04516749764793 1
0.073818375464357 1
-0.00424301613395821 1
-0.0177730346093826 1
-0.038091559167316 1
-0.0448641386069342 1
-0.0370611869376027 1
0.061812769138316 1
0.00974643207878639 1
0.0453223085859808 1
0.0118719577746579 1
-0.146547256608651 0
0.0385575904243167 1
-0.0221030869823026 1
0.0313875056526576 1
0.0217187529841221 1
-0.0124254543417752 1
-0.0569393316306601 1
-0.00647982620455994 1
-0.0180427140506394 1
-0.0242277365500617 1
-0.0279059159275876 1
0.0126840283524884 1
-0.00468113403583101 1
-0.0349533958668015 1
0.0148955000271376 1
0.0314785274774537 1
-0.0238299062673393 1
0.0703729994034997 1
0.123087294163236 1
0.0184333803436259 1
-0.0185869156523156 1
0.012990761836456 1
0.00214784022326087 1
-0.0750520059088394 1
0.0286477788970316 1
-0.0125972674581818 1
0.0227065520018192 1
-0.000575324197102528 1
-0.0907943827444322 1
0.0146780194812358 1
-0.0452153102393607 1
-0.034083503294191 1
0.00464859244899803 1
-0.0344349408100479 1
0.00444027552844709 1
-0.0283783533464193 1
0.123268576779383 0
0.0556004291689297 1
-0.0400516188607417 1
-0.0053736878133478 1
0.0828734822575559 1
0.0246786832016429 1
0.0113997348909454 1
-0.0591941885601819 1
-0.0397619541579401 1
0.0698503190636029 1
-0.00207704835926189 1
0.00343622477386766 1
-0.103932305071109 1
0.106183987960205 1
0.0366978779844215 1
-0.0128402177307487 1
0.0743398391225456 1
0.0855776387472432 1
-0.0556892357505103 1
-0.00415174760304368 1
0.000708800199691672 1
0.0189011825235044 1
-0.0209351671761843 1
0.10442650219268 1
0.0476869497896741 1
-0.0178986830624592 1
-0.0109320307253547 1
0.035983693613595 1
-0.0458386096029012 1
0.0570703250112378 1
-0.0235993730186116 1
0.0209804436811036 1
-0.0539030008401235 1
0.0641907974392365 1
-0.0393556654841165 1
0.0252122869986029 1
0.024413716272026 1
0.0321738685319916 1
-0.0147375940647787 1
0.0282137532851189 1
-0.0610852779807688 1
-0.0132748039431094 1
0.0405287847283426 1
-0.0600229283560502 1
-0.00423015619749646 1
0.130117718995321 0
0.0553481707025956 1
-0.0859106255428114 1
-0.0582709019132687 1
0.0597825058074378 1
-0.0179151513749233 1
0.00836495621343075 1
-0.0120612283701125 1
-0.0817705310764823 1
0.000269706185007879 1
-0.033803662969986 1
-0.024614510528085 1
0.0542351544068794 1
0.0307474445923132 1
-0.0665286585117781 1
0.050475003003574 1
0.104191737138795 0
0.152004229588818 0
0.0357463180113065 1
0.0310218061232975 1
-0.00454461506859507 1
0.00731104542731891 1
-0.0624890657249358 1
0.0114687399474918 1
0.0253578082531533 1
0.0557352793014159 1
-0.0479877956586282 1
-0.07082277226262 1
-0.0497279795745405 1
-0.0845064628324241 1
-0.0166599285730871 1
-0.0289555980439867 1
-0.0577617294553188 1
-0.0708539047530544 1
0.0578155468268356 1
-0.077841122286817 1
-0.0680093582328138 1
-0.103056677894061 1
-0.0193804585817503 1
0.0101507796334128 1
0.0397291455701318 1
-0.108300077344888 1
-0.0464391543668576 1
0.0671302200312522 1
0.0406792201664801 1
-0.0972501130294778 1
-0.00648301803457488 1
0.0921194634220087 1
0.00737417046420388 1
0.0266623067660224 1
0.00383168982776007 1
0.000476318695040079 1
-0.0262814127032845 1
-0.0293924591113813 1
-0.0253666939458974 1
-0.0272485313666591 1
0.0652969463534316 1
-0.0467732563196429 1
-0.0460826793316862 1
-0.0255747542996008 1
0.0405003006920308 1
-0.00595868717400251 1
-0.00564978238374918 1
0.00141183116002121 1
0.0529939605119244 1
-0.0332694787132435 1
0.000293228386134533 1
0.033508875797051 1
-0.110380153551937 1
-0.093222046682493 1
-0.0103430115285697 1
0.0438456260445139 1
0.0146771820778665 1
0.0643534410496434 1
0.0195253327307277 1
0.00516924461162226 1
-0.0553480232268824 1
-0.041247329979637 1
-0.0597845443017532 1
0.101219718789987 1
0.035515524734159 1
0.0465332475063877 1
0.0144316709601529 1
0.00316631329479042 1
0.0635129254745771 1
0.0906526484674423 1
0.00247860631101976 1
-0.101584208716792 1
-0.0385108076106345 1
-0.0606811886681552 1
-0.0273881915723332 1
0.0521896983903355 1
-0.0855135439958607 1
0.0332397476630633 1
-0.110307809206005 1
0.0373393168301693 1
-0.0965659721333975 1
0.0517913243982552 1
0.0144027621875959 1
-0.000232229046735876 1
0.0058642729359079 1
0.00140774670534096 1
-0.0109325937139213 1
0.0593163745056833 1
0.00153223205074411 1
0.0703699609599723 1
0.0345768070570618 1
0.00243321337696158 1
0.0323996499998132 1
-0.0856041865681353 1
-0.0643411231264444 1
0.0186272577702312 1
-0.0262336770138187 1
-0.0874537538937952 1
-0.0315261014681336 1
-0.0178866810891032 1
0.0127593831632443 1
0.0367602040450764 1
0.0472621764999765 1
-0.0211213104482111 1
-0.0906473501574718 1
-0.00245247716547813 1
0.0302299323793897 1
-0.136085186832484 0
-0.0704576465261951 1
-0.0926915365153742 1
0.0380494920203788 1
-0.0578756337874303 1
-0.0256733578383149 1
-0.0172096162892095 1
0.0979803663548081 1
0.0405961906276887 1
0.0180922367716514 1
0.00210045997795852 1
0.0442904691391937 1
-0.0512319413268419 1
0.0186260573313746 1
0.0474433375358634 1
-0.0504534451227096 1
-0.0290991592570352 1
0.00311346130563471 1
-0.0839153811457205 1
0.0339652992705807 1
0.00471069905992797 1
0.0607452508443559 1
0.0628313912971446 1
-0.0413682124507682 1
0.00211441504929944 1
-0.0470348887717654 1
0.126954369501839 0
-0.0115651666688885 1
-0.0293758408258298 1
-0.0496259142470895 1
0.00266167438640032 1
0.0147383034138288 1
0.10098979962584 1
0.051879214608688 1
0.0897922497489994 1
0.151655001706025 0
0.0745355744302697 1
0.0280760921056868 1
0.0102718490946181 1
-0.00446058001459999 1
-0.0611772621920436 1
-0.0166625550254155 1
0.0480430712833701 1
-0.0357204024440486 1
0.0504247318293873 1
0.0256498145834283 1
-0.0106293928587768 1
-0.0285351858407927 1
-0.0331736961526797 1
0.0126452952052506 1
-0.0381668050385343 1
0.0573704652819116 1
-0.00515408748798257 1
0.160641691749637 0
-0.0865238899267841 1
0.0124798424322815 1
-0.0207696996284954 1
0.0355142618094557 1
-0.082572562588751 1
0.0451818715806059 1
-0.0604482132109128 1
0.00596339250225343 1
-0.041805778716394 1
-0.0779331889832988 1
-0.00308804694027211 1
0.00196349326031374 1
0.0138323354382103 1
-0.0828164667611773 1
-0.0629769208069235 1
0.0459163257021097 1
-0.013320278296313 1
-0.0503985429087495 1
-0.0433553728559579 1
-0.0093481986582313 1
-0.0340085921997522 1
0.043263310291202 1
0.0362957752350401 1
0.0447666089824072 1
-0.0655345255986863 1
-0.00258178286223388 1
0.00919120164492168 1
0.146563986337652 0
0.0711608640669374 1
0.076676334201001 1
0.0321284802888237 1
0.0100288300137355 1
0.0789497617446158 1
0.0584838374154494 1
-0.137483486791775 0
-0.00482463734560868 1
0.0653494391792129 1
-0.00618530003151441 1
-0.0237802717382946 1
-0.0394542023732073 1
-0.0088322536987576 1
0.0431105333768299 1
0.0856807696544081 1
0.0154219552706073 1
-0.0627158473077835 1
0.0360925120158561 1
-0.0123942937434663 1
0.0511281154493372 1
0.0408514282004741 1
0.045868266046426 1
0.058703311465448 1
-0.0294743975769956 1
0.0222999659461666 1
0.0313586718271534 1
-0.0177267827834304 1
-0.0052965493483404 1
-0.043418515946207 1
0.0592756861981674 1
-0.110766963500828 1
0.145169132887581 0
-0.0614573105199877 1
0.0876513342046488 1
0.0217803102473551 1
0.0706047800069186 1
0.025855930151798 1
-0.0330198930525979 1
-0.0373456817043004 1
-0.0689270227963213 1
-0.0675961178283399 1
0.0360096911420213 1
-0.00760192549368881 1
0.059540848161688 1
0.064347685406789 1
0.0345832009357808 1
-0.105912558232213 0
0.0355301799074149 1
-0.0213132413722936 1
0.0189417292308447 1
0.0198834924473385 1
0.00877395147128747 1
-0.014598001113253 1
0.0917502821097868 1
-0.064551886484168 1
0.0293908666489366 1
-0.0351172265198736 1
-0.0260315864234961 1
0.00203455891837581 1
-0.00484687124448527 1
0.0519580187571669 1
0.0464157622698771 1
0.00158223643428425 1
-0.0372862126018522 1
-0.0100021126531511 1
-0.0194295011655369 1
0.0548789277299203 1
-0.0445960704718403 1
0.0576870170590246 1
0.0777782274292661 1
0.0169565262783099 1
-0.0428842370550475 1
-0.0623126165124583 1
0.0886334810604203 1
-0.00905844256386979 1
-0.0345614534770529 1
0.038386956761468 1
-0.0255830802963307 1
0.0538318485531362 1
-0.00145372609355858 1
-0.0381721424927679 1
-0.0642876031956382 1
-0.019139742921593 1
-0.136209190160604 0
0.031588879857308 1
0.00525708169771893 1
-0.0294829955502941 1
0.0243686296775569 1
-0.0255283119691581 1
0.059851244694399 1
0.0622045266722237 1
0.0619099533965728 1
-0.0343380388159476 1
0.0202087163860293 1
0.00729726189450183 1
-0.0909616994939232 1
-0.0315882723757655 1
-0.0489327323280705 1
0.0804369043764223 1
0.0127029809276878 1
-0.0266917987258584 1
0.00926340521072176 1
-0.0476798667936397 1
0.0168505727657575 1
-0.00385015093382285 1
-0.0583254277780448 1
-0.0166881368234745 1
0.0254848282577899 1
0.0630903249625464 1
-0.0304740254322419 1
-0.0863682237897208 1
0.0116865270627768 1
0.0979668912135285 1
-0.0697049089031293 1
-0.00751700788730361 1
0.054980738837909 1
0.00311032702601839 1
0.0760723539160212 1
-0.0184570660967724 1
-0.0034125398361584 1
-0.023448752849899 1
-0.103454320210384 1
-0.0266762730530298 1
-0.0510120771152324 1
-0.0541100205859875 1
-0.0108833407253887 1
0.0179859300486602 1
0.0424331773014367 1
-0.0241249969811885 1
-0.0318977163625896 1
0.0294901592755867 1
0.0529364825724969 1
0.00842006498900352 1
0.052321915663516 1
0.056693852623622 1
0.0203723139615391 1
0.0328341573029814 1
-0.00498274024836324 1
0.036629265473013 1
0.0129023061945031 1
-0.0920959717847141 1
0.0568124830154035 1
0.0427347042777683 1
0.00281225527773445 1
-0.0445944875245373 1
-0.0191119603550015 1
-0.0763305007044811 1
0.00526792034231585 1
-0.0166209054331412 1
-0.00455636388681857 1
-0.0295177987053859 1
0.0602989973481783 1
-0.0652203739777521 1
-0.0611228379245536 1
-0.0584057151250742 1
0.0119443729472764 1
-0.0274884256665125 1
-0.00671333085242594 1
-0.00531275026686476 1
0.0324525688727009 1
0.0168127495087598 1
-0.0677342935280188 1
0.0230783361294357 1
-0.00709685463771471 1
0.000356327501704719 1
-0.0189194624886878 1
-0.0151624525789494 1
0.00119553097692281 1
-0.0409689123459265 1
0.00046444389882104 1
0.00556878006590241 1
-0.0192804409594675 1
-0.0470386840620541 1
0.0150273642725546 1
-0.0462664667988526 1
-0.0215224241098033 1
0.0679136245402573 1
0.0942202542597078 1
0.00482736745317192 1
-0.0214973885724139 1
-0.0302946718251651 1
0.00943025937953638 1
-0.00328318898686743 1
0.0565182044789879 1
0.0454369846318371 1
0.0910261103775419 1
0.0109412800572518 1
0.0526517373103089 1
-0.0187550956400892 1
0.0763462621072345 1
0.0704076496159685 1
0.035296309200177 1
0.0215867095574547 1
0.0741236744475973 1
0.075699067583971 1
-0.0541649563930988 1
0.0559431888011663 1
-0.0206913362785393 1
0.0314152047023765 1
-0.0582426803179388 1
-0.0204153235312759 1
-0.123538309952862 0
-0.0374121545044567 1
0.0365878076273122 1
0.0819845907334065 1
0.0471388290200295 1
-0.154140385291716 0
0.0148955744808588 1
0.0394592413886699 1
-0.0621458076879074 1
-0.00798311711422305 1
0.0677768413425832 1
0.0470327944701502 1
0.0024134971465187 1
-0.0923079309003202 1
-0.106453781794864 1
0.0622428397870623 1
-0.000670446813275757 1
0.030711056924991 1
0.00997118585072397 1
-0.0882282514428694 1
-0.0833984972011157 1
0.0752731264916743 1
0.000510252886499987 1
-0.101197821661958 1
0.0297191906382201 1
0.036305408147647 1
0.0998237207317871 1
-0.0188700009019844 1
0.0218536774973513 1
-0.0686090735951561 1
-0.0436423980966723 1
0.0607432857783537 1
0.0472602542613123 1
0.0758547562819611 1
-0.0728147642729556 1
0.101192812386231 1
0.0353800999573748 1
-0.0411486189970531 1
-0.0885771100422979 1
-0.0650678638564165 1
0.0841771965613451 1
0.0494516312843449 1
-0.0450802778122155 1
0.0897947553600103 1
0.0633536944741481 1
0.0345830187023608 1
0.00394790851135083 1
-0.0227967031674014 1
-0.0243537215542994 1
0.0285571642509552 1
-0.017716316622947 1
0.103331247198616 1
-0.046691436033362 1
0.0287443871928098 1
0.0559541613986007 1
0.0641549379215316 1
-0.0065259983347752 1
-0.090153701484057 1
0.0127118504260693 1
0.0641532439178823 1
0.0263754016629607 1
0.0246315738232478 1
-0.000830317740862168 1
-0.0515457061884969 1
-0.0199294557590064 1
-0.0225245851235783 1
0.0604940729202027 1
-0.0124791387730302 1
0.020817033618109 1
0.0250357969773658 1
0.0454604003576848 1
-0.0192583041267946 1
0.0342682213401346 1
-0.0216703795892227 1
-0.0255954023433543 1
0.0311273570499449 1
0.00218502267926693 1
-0.105454113963206 0
-0.034370842780726 1
-0.0119421091733053 1
-0.0455043686127204 1
-0.0313579413687955 1
-0.0275016163283971 1
0.00939990875344745 1
0.0270755870492086 1
-0.0302049700259863 1
-0.0528909378474396 1
-0.0484989717913328 1
0.0406533712996005 1
0.116784131622227 1
-0.0107812161389413 1
0.0401099793035427 1
0.0587106818025313 1
0.0790850012531393 1
-0.0921396451283331 1
-0.0672017767262506 1
0.00833487493928384 1
0.0829242209812863 1
-0.0926078728435883 1
0.076219381262574 1
-0.0102553369292235 1
0.0341127530595549 1
0.00736820811169451 1
-0.0375256119879603 1
0.0462779128722872 1
0.0481474239562869 1
-0.0070818698257801 1
-0.00407673508900892 1
0.0660587578489217 1
-0.0748685604114386 1
-0.022581806473494 1
0.00857571058358357 1
0.0473360916093468 1
0.0548964776510413 1
0.0451585412965417 1
-0.0131466433227641 1
0.0875907068472042 1
-0.0474559944014334 1
0.0559382305950984 1
0.0403401416410413 1
-0.0257127634427126 1
-0.00406700731687945 1
0.0833242971483377 1
-0.00449293411128342 1
-0.0161390664067252 1
-0.00797311595709659 1
0.0831319727748047 1
0.0156783398344736 1
0.0254378617105079 1
0.123263273592933 0
0.0361480869289591 1
-0.0692846613294396 1
-0.0991895400150444 1
0.0299107260477505 1
-0.0191983840258809 1
-0.0576576453684067 1
0.0341750704926804 1
-0.0202660521449213 1
0.0357530876010412 1
0.109416310361298 0
-0.0316875206763907 1
0.0255566652741734 1
0.0572692069193054 1
-0.0207653676080652 1
0.0728186960926015 1
0.120491948829687 1
0.015625349120215 1
0.0611173482451716 1
0.0218432223344864 1
-0.0506749869392411 1
-0.00145736959334294 1
0.00358698177239768 1
0.00615801598030582 1
-0.0568170156648102 1
-0.0597053509746988 1
0.0715506877354956 1
0.0619030735201881 1
-0.0260394715830735 1
0.00128523021820931 1
-0.0264321054342048 1
0.0570451331518025 1
-0.0451847753218672 1
0.124174963034028 0
-0.00683262276343838 1
-0.0453336887380315 1
0.00460187993896693 1
0.011158035748114 1
0.111957097660886 1
0.0324485651677966 1
-0.0343232573632616 1
0.0108726704828148 1
0.0233618771737752 1
0.0214375833119669 1
0.0122102890588203 1
0.037130110096417 1
-0.0353686195681618 1
-0.0933971537868707 1
-0.00967380775461142 1
0.0560102593957357 1
0.00515906178694768 1
0.00820599105124584 1
-0.0323480462321652 1
-0.0276295566976297 1
-0.0491701019567498 1
-0.0974069411933707 1
0.043472652127077 1
-0.000799917536754258 1
0.0585013731692001 1
0.0723781978741635 1
0.0679644535906045 1
-0.0620545019625078 1
-0.0137090040708312 1
-0.00295577935593538 1
-0.0431194379379764 1
-0.0235204027816965 1
0.00339112609751159 1
-0.000266650672032012 1
0.045200658861853 1
-0.0577986744899521 1
-0.00514049929526278 1
0.0466061304819505 1
0.00993775472620954 1
0.0139621053967085 1
0.0372784352945239 1
-0.0551572508049248 1
-0.0577497447854973 1
-0.039608821969422 1
-0.0224046302286186 1
-0.015940664061348 1
0.0285305311192648 1
0.0472419891028129 1
-0.00147128273873153 1
0.0196592757892197 1
0.0468426324179914 1
0.057772926726672 1
0.0648032674107277 1
0.0955982244249358 1
0.0107841726144499 1
-0.0154020335678804 1
-0.0182026986184316 1
0.107203679561015 0
0.0254536533964486 1
0.0841154521583979 1
-0.0761404562354772 1
-0.0402664876133672 1
0.0332779502342396 1
-0.0517724061204502 1
-0.0382270855310233 1
0.0075922090202731 1
0.0311010542846059 1
0.00993073714716744 1
-0.00788441057755786 1
0.0575457050452975 1
-0.0377964793564429 1
-0.0762091645895798 1
-0.137078098310989 0
-0.0417791997730608 1
0.0217892238449366 1
0.0551359012828812 1
0.0396891996935516 1
-0.0119359628894963 1
-0.0101717427954294 1
0.00332846422419997 1
-0.0713374901470741 1
-0.0539035668315078 1
-0.00409724054193389 1
-0.0103001096464534 1
-0.0156346234229582 1
0.0872400535771778 1
-0.0100314471694499 1
-0.108089608790638 0
0.0170115974748556 1
0.0908864037809921 1
0.0890549066738774 1
-0.0159153910267916 1
-0.0027102502936707 1
0.0592757008466573 1
-0.0511416375583292 1
-0.0700450084035884 1
-0.03160882796495 1
0.00426071519222529 1
0.0230004691512119 1
0.0376783184206266 1
0.0429226179468191 1
0.00249938654500615 1
0.0315958360750436 1
0.00508809378318354 1
-0.0161995871651788 1
-0.0575726102705756 1
-0.0671411392257218 1
0.0696753891918082 1
0.0906932976643649 1
-0.0228822356156684 1
-0.105104465146937 0
-0.0176186461745533 1
-0.0215175871131939 1
0.144401493023464 0
-0.0375422686951771 1
-0.0507335501156733 1
-0.00725412502411268 1
-0.0743818921027594 1
-0.0363521926052202 1
-0.0877489845868907 1
-0.0235498214031344 1
0.0795467854671275 1
0.0163469430253599 1
-0.0803672939060794 1
-0.00503353264243836 1
0.0204995746685432 1
-0.0377905901800071 1
0.0353971729659274 1
0.0201180971813652 1
0.0326345488798716 1
0.14082481733623 0
-0.0725002383399361 1
0.0240827135299987 1
0.0617730202712839 1
-0.121223823638386 0
-0.00132210922378945 1
-0.000190082694135747 1
0.0524414634013482 1
0.0779754523391147 1
-0.00190739330752354 1
0.0333031692766468 1
-0.0483952810363008 1
-0.0154779440865474 1
0.0066364026715672 1
0.0505734558306588 1
0.0490489505490115 1
0.0211130569554825 1
-0.0103186078312683 1
-0.072279396916343 1
-0.0262259805419467 1
0.0895536710762815 1
0.0169427194484283 1
0.0318534799369859 1
0.0384657297019491 1
-0.0381241256955175 1
-0.077344197347325 1
-0.0917678868106507 1
0.0416640709179915 1
0.0409991878688455 1
-0.0234307182900221 1
0.0628068128096469 1
-0.027401332279947 1
0.0436868578759467 1
0.0999108083738049 1
0.0368364838367643 1
-0.0828824245690623 1
-0.0829165571890121 1
-0.0396654592723728 1
-0.000155528950879832 1
-0.0635278528489717 1
0.031596404891926 1
-0.0827445328367481 1
0.0380154239669931 1
0.0389303422999433 1
0.0222793677208393 1
-0.0620024397114269 1
-0.0175992633944935 1
-0.0663623605443447 1
0.0123093530911275 1
0.00273725263156783 1
-0.0348413161314069 1
0.0234430357974899 1
-0.0607365521405335 1
-0.0292109733847568 1
-0.092753181487347 1
-0.0765872802526222 1
-0.0279296836030754 1
0.0118324256764345 1
0.0519384832888854 1
-0.0395736206287066 1
-0.117156661790446 0
-0.0539324229311472 1
-0.0504413518873098 1
-0.0381292781890396 1
0.00424842018471172 1
-0.0995005278802238 1
-0.0412280406837775 1
0.060266485099931 1
0.0390914265206214 1
-0.0724678190178772 1
0.03612259431702 1
0.0645390434826936 1
0.00333929389303658 1
0.091903715449552 1
-0.0626102471844825 1
-0.0561257717661909 1
0.053649090860282 1
0.0467074987891337 1
0.0456382351981585 1
0.16525579751979 0
0.0029756802823343 1
-0.0121449541472562 1
0.028353808255586 1
0.0724842975575265 1
0.0229654243031116 1
-0.0479728016661161 1
-0.00367965876860336 1
-0.103619508872872 0
0.016568137845889 1
0.0708896223112461 1
-0.0536028926653225 1
0.0130667027423819 1
-0.0773532334953986 1
0.00570650034848796 1
-0.0630892463318896 1
0.0660695673455885 1
-0.0178478335624579 1
0.0719412748643015 1
-0.0357796035120205 1
-0.05940982210412 1
-0.0575903948341992 1
-0.0511751251378182 1
0.0470309370700896 1
-0.039300799896198 1
0.0258876680975279 1
-0.022820165425653 1
-0.00221005785018945 1
-0.0197472796390807 1
0.0077443127350762 1
0.00722416957781811 1
-0.0450264959310767 1
-0.00770274293721678 1
0.0415072034115295 1
-0.048730516691361 1
0.0769760490552119 1
-0.0173255689218435 1
0.0594696011155374 1
0.00207450547874718 1
0.018571705997439 1
-0.0275126922975129 1
-0.00194601767925748 1
-0.00138255999086465 1
0.00765521528510345 1
0.13467709610801 0
-0.0456936604078237 1
-0.0255187784397288 1
0.0360655141392922 1
-0.0327452910572729 1
0.0489880711708393 1
0.0485404219315628 1
0.0309284157805251 1
-0.0872637899232946 1
0.0337642435126059 1
0.0305209619494541 1
0.0147616379167662 1
0.0253663270967907 1
0.00228287365717426 1
-0.0148747819201446 1
0.0424432518910706 1
-0.0123360670265665 1
0.0734030414782809 1
0.069255493355794 1
0.0372687960477912 1
0.0712675548422751 1
0.0301701037678062 1
-0.00559238664558982 1
-0.0860239771819552 1
-0.00144008584580573 1
-0.0672082700890589 1
-0.0395421578778633 1
0.00855443052401326 1
0.0141319892098278 1
-0.194749106137434 0
0.0255290748639997 1
-0.121681458522736 1
0.0642076652424395 1
-0.115218110491769 1
-0.0231618321065133 1
-0.0183747235595672 1
0.0647222370899997 1
0.0652771293158846 1
0.0967694174108992 1
0.0512021379445406 1
-0.0341946503163879 1
-0.0183174041722074 1
-0.0327313596492739 1
0.0305730327058448 1
0.0360268950890178 1
0.0401101417899307 1
0.0766367466483674 1
-0.000724115847967513 1
-0.105935917052271 0
-0.00842812333608341 1
0.0519625229095691 1
0.0607541418976206 1
-0.0457798102893349 1
0.0501567948535692 1
-0.0893018039251931 1
0.106561661317168 1
-0.138668964339553 0
-0.0135642338589677 1
-0.000921901632967365 1
-0.0386994404866464 1
-0.0299950346140387 1
-0.0197963696701197 1
-0.0270536345252321 1
0.154694931831409 0
-0.0504690448306767 1
0.0484226304229741 1
0.0241538640668359 1
0.0504208307235377 1
0.0659723935612707 1
-0.00302424995262671 1
-0.0719957080435242 1
0.100750071181016 1
-0.0125151290592404 1
-0.0626689990122917 1
-0.0342776590776482 1
-0.0299289130603287 1
0.0254829131560257 1
-0.0248818052572603 1
0.0223313268229783 1
0.0317010033655353 1
-0.104885852648082 1
-0.0710525795723375 1
0.0283426577257515 1
0.0366935396528456 1
-0.0170783564601207 1
-0.151336123947238 0
-0.0229464132014882 1
-0.00451393589758292 1
0.0476926718481104 1
-0.0590129489533256 1
0.0301628258314241 1
-0.0267525478705265 1
-0.0478946566365576 1
-0.0549399383839654 1
-0.0177711376577925 1
0.0411695501571891 1
-0.0423985235316901 1
-0.0976168781987138 1
-0.03443623607716 1
-0.0596277820314101 1
-0.0822193493086641 1
-0.00236549896699637 1
0.0711032460797616 1
-0.00822281424006231 1
-0.0135641776001371 1
-0.037159873972075 1
0.00537646686777021 1
0.0864705439700805 1
-0.0180213324962669 1
-0.0430008787320488 1
-0.0150651214957004 1
0.0111955590027436 1
0.00655115930249033 1
-0.033301535318983 1
-0.00670735629978821 1
-0.0475981341777954 1
0.0329558124042469 1
-0.0141922661625019 1
0.0443532573178964 1
0.0157022548996871 1
-0.0435567379573223 1
0.00932605565674171 1
0.0193346780082346 1
0.0300459167158162 1
-0.0194727691844338 1
0.0106355579924013 1
-0.0608420340979207 1
-0.0950034583977915 1
0.106333213208145 1
-0.00749884619770985 1
0.0501231721861072 1
-0.0514449494989631 1
0.0129201801808862 1
0.011252351036613 1
-0.0106019702367197 1
0.0418206570687588 1
0.0968100126489276 1
-0.0409204787668263 1
0.0645822219108569 1
-0.10422453847759 1
0.0248037151641792 1
0.0252656962977667 1
-0.0182237043098742 1
0.0538569546332999 1
-0.0231248646858552 1
0.0382291840146459 1
-0.00511918322499074 1
-0.0729436659736911 1
-0.0949724171365285 1
0.0720182385366041 1
0.0440233716674454 1
0.0457078167843126 1
-0.0127542290331092 1
-0.0682381900162782 1
0.093240637923916 1
0.0209064603330372 1
-0.00375906652212899 1
0.0655245336091367 1
-0.00967675637822588 1
0.0959924049916226 1
0.0163816418760374 1
0.0274964844897536 1
0.0312696251695854 1
0.00086942657862797 1
0.0595207083202467 1
0.0050965679062206 1
0.043966162502589 1
0.0391533373828154 1
-0.0242833155930207 1
0.0226467742443321 1
0.120107143166175 0
-0.00386957301762005 1
0.0164347682055577 1
0.0362282776951996 1
-0.0274588300645229 1
0.0485845082998436 1
0.0366443809820744 1
-0.0348427269699715 1
-0.0133765189210191 1
-0.0292297420385912 1
-0.0290348730602713 1
0.0343703539031787 1
0.0419303742171608 1
0.0487506328401569 1
0.0163776866062443 1
-0.0312534506847401 1
0.052710271707225 1
-0.0324314222639261 1
-0.0446279602189317 1
-0.0168454669478629 1
0.124216159920605 1
-0.0126668256448885 1
-0.0218857318648502 1
-0.0182181658871927 1
0.0549925513894602 1
-0.0495715359208517 1
-0.0183297894924105 1
0.0223346099710962 1
-0.0420925929648518 1
-0.0388532073614662 1
-0.0379321155935174 1
-0.0749856088774409 1
0.0268618882134632 1
-0.0441627180566851 1
-0.0233817225376728 1
0.000267027400464622 1
-0.102799834371127 1
0.0254084785386848 1
-0.0396215192858581 1
0.0763669670021184 1
-0.103592571819207 1
-0.0101295436081324 1
0.0222505578185202 1
0.0139559835721472 1
0.0255781581252613 1
0.0505315615739593 1
-0.100794104423517 1
-0.0640459431406478 1
-0.0273221231589035 1
0.0279016314314501 1
0.0794447378291238 1
-0.0651666900917507 1
-0.0437530361576981 1
0.0487588506753922 1
0.043897842736002 1
0.0894251462284678 1
0.0268006545387898 1
-0.0184779411873462 1
0.0562572910945099 1
-0.0293316778080229 1
0.0706920451462215 1
0.0313319037140882 1
-0.00122275286590045 1
0.037178472034961 1
-0.0261884134991363 1
0.0117478631581807 1
0.016212835064972 1
-0.00582024235802798 1
0.0712541521117386 1
-0.0210067397638012 1
0.0113531073761736 1
0.0450285569245141 1
-0.0580363493245536 1
-0.00820943135390259 1
0.0143085658649535 1
-0.0983817928604137 1
0.0576374503219739 1
-0.0355825147400058 1
-0.0463276824757082 1
-0.0782895595519022 1
0.0519263090926255 1
0.0130173227285022 1
-0.0972125162397369 1
0.0236425416536702 1
0.00246443266051072 1
0.000701741018858844 1
-0.0822166951082028 1
-0.0202842189306016 1
-0.064550849980277 1
0.0339990675602684 1
0.00317777541988332 1
-0.0386222901290299 1
0.0196843073984583 1
0.0226377324633191 1
-0.102399159339273 0
0.0339839406973952 1
0.069548468379921 1
-0.0177473917137739 1
0.0659273808576093 1
0.0211887174382303 1
-0.0256598145060252 1
-0.0258291147354312 1
0.0299492183614558 1
0.0746566087283687 1
0.0462320359515371 1
0.0248013954670924 1
-0.0670336304754251 1
0.047110597161984 1
0.0134276061068113 1
0.0172337777314781 1
-0.0524146704354695 1
-0.0602455898940231 1
0.0560993430149055 1
0.0149825842978224 1
0.0295318438291488 1
-0.0377690369455552 1
-0.0323670861617018 1
0.0808722648772938 1
0.0793177553413154 1
0.0354287254726892 1
-0.0746560276900589 1
-0.0466141543628908 1
0.0431895703422656 1
0.0929267356030588 1
-0.0487227070175023 1
0.0565887791867267 1
-0.0409535662381474 1
0.029334019470337 1
-0.0563840294620833 1
-0.0703191456130405 1
-0.010953736440884 1
0.0325055925920149 1
-0.0306515647416969 1
0.0829382510546121 1
-0.0674217878060086 1
0.0158075290872866 1
-0.00360959751788964 1
0.00879744872364045 1
-0.0360242249527449 1
-0.0103275365970851 1
0.0857250516524742 1
-0.0233713622120318 1
0.05194300339445 1
-0.00825366894975701 1
-0.120193532014582 0
-0.0383671543752561 1
0.00952090857843038 1
0.0416385725554883 1
0.055847823907617 1
-0.070923422296894 1
-0.0467271649958272 1
0.0649484336371536 1
-0.0134235044075952 1
-0.0332611805233021 1
0.0776328554228607 1
-0.0620511535470642 1
-0.0437017870708435 1
0.00380555268418182 1
0.00485416521332086 1
-0.00598779163225989 1
0.038393384269861 1
0.0558257854621094 1
-0.059498958307225 1
0.00829651394330878 1
-0.0481632393130786 1
-0.0748660613363826 1
-0.00913873123972591 1
0.0476586123304523 1
0.0165902350515773 1
0.0242970148508879 1
-0.0154161289069204 1
-0.0469069522431811 1
-0.0367491715275787 1
-0.00519353756584155 1
0.0793633537874334 1
-0.0284078612463195 1
0.0204844816189863 1
-0.0359886813435754 1
-0.0954012312835593 1
0.112156219542274 1
0.0208438923096436 1
-0.0343782353091365 1
0.0456076998896773 1
0.0270452086668134 1
0.00606585535196284 1
-0.030291649028712 1
-0.0193978538014649 1
0.0129374092358916 1
0.0225531883870838 1
-0.0557733375222668 1
-0.0416892294010241 1
-0.0317471830552197 1
-0.0405871144613564 1
-0.018122056507807 1
0.0203998497680371 1
-0.0431105286665912 1
-0.0192062053971005 1
0.0203993105959749 1
-0.0374928274363958 1
0.0172635862003875 1
-0.0506068614702503 1
0.0080954392996169 1
-0.0838205767353075 1
-0.0553222303526966 1
-0.0110510366488428 1
-0.0543788157907362 1
0.0295257621730634 1
-0.0371636941442683 1
0.0306987982465056 1
0.0521271620360179 1
0.0114133883632721 1
0.0574231970608775 1
0.0783414957636552 1
0.00420724511474819 1
0.0442532180562437 1
-0.0305538482459253 1
-0.0272491932335579 1
0.0323077406931634 1
-0.0374146980186602 1
-0.0399912170263444 1
0.0514164008356725 1
0.0511673635401606 1
-0.0539677340417566 1
-0.056198934129059 1
-0.0195145988845033 1
0.0527621786558995 1
-0.0822062504039435 1
0.0340882875808648 1
0.00836516419331635 1
-0.029075587431008 1
-0.0458098500447038 1
0.0584831312119457 1
-0.00850406220512834 1
0.00101850724592447 1
0.00929277029834922 1
-0.010127509857057 1
-0.0397697364088583 1
-0.0156537827739683 1
-0.10855634228998 0
0.0386329855350677 1
0.052515254659976 1
-0.0154942778658333 1
0.0750392647653997 1
0.00378932956013505 1
-0.0787351170219445 1
-0.103190637225857 1
0.0706513337923863 1
-0.0501385066678734 1
0.0360545739349789 1
0.0105152242723685 1
0.0804232603340921 1
0.0154774399440369 1
0.112159268237775 1
0.0117904380671137 1
0.11298837504301 1
-0.0237896584438099 1
0.0473218756685294 1
-0.0672713752867349 1
0.0567102547917896 1
0.0229525792404761 1
-0.0010556506161779 1
0.096044702610485 1
-0.0576094301694836 1
0.0412125333054757 1
-0.0392645541314407 1
-0.0233293313613007 1
0.0357367871168439 1
0.0100840870260736 1
-0.0152170282459717 1
0.0958073227213947 1
0.00661070354363733 1
-0.0789139991450805 1
0.0120075122137245 1
-0.0966631836878567 1
-0.0427570568821065 1
-0.0916914841889649 1
0.0846574311449103 1
0.0253229366885339 1
-0.0211641265100591 1
0.0154516079898163 1
-0.0641681270702084 1
0.0130499342448924 1
0.0232048787238558 1
-0.00538994536893687 1
0.00624893785264343 1
0.037068967234957 1
-0.0218164189830897 1
0.0563320425291232 1
0.0580659264114655 1
-0.0247722967356784 1
0.025373171969982 1
0.028759036465686 1
0.0888650829405898 1
0.00740589512336683 1
0.013925696886173 1
0.0909684770287897 1
0.122172448657779 0
0.0193611692379213 1
0.00194541432935725 1
0.0231174439859204 1
-0.0951446290998939 1
0.0576042889319649 1
0.0297448590435122 1
-0.0446656335977024 1
0.0562145567359181 1
0.0117652022209009 1
0.0561753169145043 1
0.017849515194167 1
0.068411998035974 1
-0.00933232298267415 1
-0.0692386528951483 1
0.000812403145004244 1
0.0250162966188618 1
0.021841727958681 1
-0.0304625457666878 1
-0.046174685609365 1
0.0406005262286821 1
-0.0745350628994461 1
0.0458224760235558 1
0.130172436210881 0
-0.0135908511664138 1
0.00948440794283044 1
0.0242412174035168 1
-0.0786439108291678 1
-0.023505162315859 1
0.0102984473547169 1
-0.0600237277512186 1
-0.0886846390882925 1
-0.0872406612852231 1
-0.0491975608459263 1
0.0127784055248352 1
-0.0387191393584522 1
-0.0410611427149033 1
0.00739011759992032 1
0.0253001577505245 1
-0.023159185875819 1
0.120113860021897 0
0.0225966754290322 1
0.00597783364213291 1
0.00961448929230471 1
-0.0423853687792645 1
0.0270884435696352 1
-0.0551233752280802 1
-0.0781761560868427 1
-0.0572482678370297 1
0.0445750455935351 1
0.0166928618675713 1
-0.0327945299757256 1
0.0555744190668046 1
-0.0388261019176704 1
0.0392891042038293 1
-0.0672217100845246 1
0.148612875373893 0
0.0505428273742456 1
-0.0357773352223096 1
0.0623108909160494 1
-0.0523302821446545 1
-0.0199177782314575 1
-0.0370666393367389 1
-0.0427933333680432 1
0.0927950456157485 1
-0.0463215043733921 1
0.00132722310283064 1
0.0192374231608617 1
-0.0667380052154207 1
0.0279414298124439 1
0.0917973473441434 1
-0.0401626552157646 1
0.0138853673527493 1
-0.00669969866830683 1
0.131378998368667 0
-0.0105955407440397 1
-0.0612266979817603 1
-0.0140898880170087 1
-0.0216868239908343 1
-0.00544012205469856 1
-0.00518477744882764 1
-0.119905179627066 0
-0.0567501986459689 1
-0.0725467682152869 1
-0.0391891067627902 1
0.00381334768503874 1
-0.013345772353422 1
-0.0112005563119596 1
0.0222062679506043 1
-0.0986360842961993 1
0.00884871328986664 1
0.00228623037471851 1
-0.0132225236661578 1
-0.0556949959534766 1
-0.0592807182435719 1
-0.0328834062872678 1
0.0375367850608 1
0.0438473759827217 1
-0.120927541177497 0
-0.00264066689835923 1
0.0304971947310993 1
-0.0165088360969584 1
0.0282335785449366 1
0.107114734791436 1
0.0379513081371151 1
0.08782378636415 1
-0.0380655508420371 1
-0.0365624250227606 1
0.0297704391492814 1
0.0756755149455843 1
-0.0421343492012034 1
0.0800550079630295 1
-0.0103659670176105 1
0.0325799446201001 1
-0.0145336606976985 1
0.0127050946521808 1
-0.0315588738056385 1
0.0141398594590064 1
0.0307974526583179 1
0.0520797852975511 1
0.0699141627546961 1
0.00787264324782281 1
-0.0398617317873386 1
0.0260487384209542 1
0.00163181736813946 1
-0.0286716832300336 1
-0.0332340547013633 1
-0.0392752405269615 1
-0.00293382779548574 1
0.0614530072000899 1
-0.0678452304467721 1
-0.00324477993638213 1
0.00186727597605477 1
-0.0574187191017844 1
0.0739464238616579 1
0.0555368423502077 1
0.033910205996476 1
0.127383893028093 0
-0.00443845123575564 1
0.024380807672698 1
-0.0365665218842398 1
0.051855147124484 1
0.0458110415844351 1
-0.0558028664077829 1
0.0392761295918102 1
-0.000330432264345284 1
0.113243084602482 0
0.0628653177296928 1
0.0585643611665941 1
0.0570926217465375 1
0.0407567004174307 1
0.019454834666763 1
0.0234525857932693 1
0.0248449939880555 1
0.0847191874110663 1
0.0260812662398604 1
-0.0372876836551655 1
0.0962099025622664 1
-0.0238028596301267 1
0.199604560006829 0
0.0375196452929664 1
-0.0591884007666046 1
-0.0510082848539469 1
-0.00688040878399942 1
0.0653477206312691 1
-0.0194361150345756 1
-0.0458983798990823 1
0.0495671960056279 1
-0.0102235952898075 1
0.0213054434100683 1
0.0910276323461053 1
0.0310135925153929 1
0.0578672777691149 1
-0.0475726945443572 1
-0.00499612691321906 1
-0.0565367244342883 1
0.0238580033695199 1
0.0474024804909955 1
0.0378286046417681 1
0.0357240144764994 1
-0.0744036908086744 1
-0.00965895941377028 1
0.0224974452402739 1
-0.0670601135164678 1
-0.0392272935874811 1
-0.107680331191822 1
-0.0318856055520276 1
0.0513413977501859 1
0.0067617005519606 1
0.0434770959043663 1
-0.0140093462043789 1
-0.0520169612479297 1
0.0385983144618943 1
-0.0612323695800149 1
0.0435124581164758 1
-0.0550365544117023 1
-0.0383049753957755 1
0.106891400854565 0
0.00320341685240541 1
0.0312527314953842 1
0.074522417545006 1
-0.10256624047633 1
0.10813490300718 0
0.00493053672747553 1
-0.00980449454982042 1
0.0519734050356468 1
0.0134926849763385 1
0.00637279033035773 1
0.0205410100668709 1
0.112965527053285 0
-0.0668110929770942 1
-0.0201276227643645 1
-0.0502604617877892 1
0.0658278573715301 1
-0.0678477569872888 1
-0.0532516586843551 1
0.00275059301904278 1
0.0820281179090046 1
-0.0257654779593102 1
-0.0126072832904528 1
-0.00119221563884041 1
-0.0619406021122953 1
0.0383011581906191 1
0.0305814976284491 1
0.0631773292721405 1
0.109817259152958 1
0.0346405697002071 1
-0.022716093913378 1
0.0226943860015216 1
0.0152337088010415 1
0.0369171040768085 1
-0.0359400875222304 1
-0.0395803999381243 1
0.0674939816635617 1
0.00633906636532073 1
-0.00378356064040107 1
-0.024322465571201 1
0.07491969326812 1
-0.0308740985156189 1
-0.0313272072703014 1
-0.00911907059263523 1
-0.107173897468505 0
-0.0682330162154015 1
0.0671574632235667 1
0.108233782161903 1
0.0419293528648381 1
-0.101515540706693 1
-0.0256477898926583 1
0.0989564203944467 0
0.0965798604531913 1
0.0940214681951972 1
-0.0189182700569253 1
0.118350190858302 1
-0.0167064880264446 1
-0.0319987688517397 1
-0.0302519009216351 1
0.00518686163392758 1
0.0649182068274943 1
0.0283730984433396 1
-0.0441003893053392 1
0.041133414857017 1
-0.0396364210144898 1
-0.00143433889009686 1
0.0715978317043284 1
0.062218254625669 1
-0.0493268033027154 1
-0.0559509290570577 1
-0.0478974163834328 1
0.0341904004113943 1
0.0744422073858896 1
0.0868909552516668 1
-0.0341752989823897 1
0.0172161196270506 1
-0.0450488764241649 1
-0.0437701829584935 1
-0.0340167429713788 1
0.0207705071468769 1
0.0356422237330173 1
-0.0207821985849417 1
0.0522871596537863 1
-0.0203911046668381 1
-0.0128396176064173 1
0.0857424929733789 1
0.0322086789507993 1
-0.0306795318038127 1
0.122008738866813 0
0.0107726549360328 1
0.0695606034056256 1
0.0396119389508664 1
-0.0162437734827592 1
-0.00228559793085521 1
-0.0957616321944247 1
0.0133835277636887 1
-0.142652852286254 0
0.0225089134676987 1
0.0381718820650672 1
-0.0375290861413082 1
-0.0951190732542285 1
-0.0165795553181264 1
0.0211691161418408 1
-0.0338699831887242 1
0.0574450798480404 1
0.0226503266495647 1
-0.0563941897459011 1
0.00949035721879481 1
-0.0938987015242931 1
-0.0382879010840428 1
0.00178277429096669 1
0.0045197295464911 1
-0.0873001215128787 1
0.0225600969748421 1
5.76080802866252e-05 1
0.0483047136315575 1
-0.0123483252986706 1
0.0718802295593587 1
0.129190157845612 0
0.0413570107173365 1
0.0605319421922203 1
0.0420927976848008 1
0.00721501232644113 1
-0.0546137001606115 1
0.056352530085453 1
-0.0102353799182681 1
-0.0132852782772318 1
-0.0208296684047736 1
0.0572291413029262 1
0.0933596909895503 1
-0.0601078083788787 1
-0.0379113196091535 1
0.024965743059751 1
-0.0302341152028409 1
-0.0320221033031004 1
0.0255496029503394 1
0.0288426745702273 1
-0.0749009887506752 1
0.0235515753351885 1
0.0416705007428498 1
-0.0402281750522384 1
0.0400167256681675 1
0.0611679179041924 1
-0.00153010493517325 1
-0.0388711222633655 1
-0.0179545519585008 1
-0.129781816081592 1
0.0594155437864303 1
-0.0170077689175288 1
-0.0227245288708098 1
0.120885436562734 0
0.0388349220496975 1
-0.0077293789692477 1
-0.00363003336933742 1
-0.105425489057476 1
-0.0905161244471207 1
0.0346414862442971 1
-0.0219140924845204 1
0.0932384013213818 1
0.045274749681412 1
-0.0492973928798248 1
0.0551319194004605 1
-0.0512000112164284 1
-0.0528557565433473 1
-0.0529439124658624 1
0.0730065164246183 1
-0.0339325808078406 1
-0.0158183870802577 1
0.0349693716479645 1
-0.0555878675705591 1
0.016987744464723 1
-0.0813043782395952 1
-0.0071555364240509 1
-0.0383389508807203 1
0.0518085804331223 1
0.00169852707506266 1
0.054807530816695 1
0.0327169555378805 1
-0.0814624250245147 1
-0.0897243433285063 1
-0.0326025988962566 1
0.0685817530767256 1
0.0198621949011772 1
0.0686687960081467 1
0.0208811977942243 1
0.0958227443241685 1
-0.0493867687158453 1
0.0161252599829976 1
-0.00720730580707488 1
0.0642095094998616 1
0.102567172973417 1
-0.0244199419326957 1
-0.0247738787632067 1
-0.0804162572816624 1
-0.056800234029658 1
0.0196550398152388 1
0.0171025946957719 1
0.00871414783722147 1
0.0210003970667322 1
-0.0526961250125347 1
0.00136171671286466 1
0.0734662226549778 1
-0.0198293063066582 1
0.0658841351136228 1
-0.0372833881882484 1
0.0277684425726491 1
0.0211119144189456 1
0.0285538162775952 1
0.00543328488313892 1
0.0494412630151659 1
0.0548389632830382 1
0.0069790080767165 1
0.0652261046549157 1
0.0201632832206188 1
0.00550231516524798 1
0.0799628340431173 1
0.118787029872599 0
0.0259609959324255 1
-0.0786445160761412 1
0.0840832917529366 1
-0.0229212720015941 1
0.0537213314826084 1
-0.0436837964793787 1
0.00562165250997114 1
0.0648522787669287 1
0.00664922534000988 1
0.0152494377866391 1
-0.0834180590864326 1
-0.0957652397646107 1
0.0302579821127677 1
0.0168526606854535 1
-0.0595905394589725 1
0.0482974001892808 1
0.00918332521433833 1
-0.0166155633618782 1
-0.133663154255382 1
0.014907198984439 1
-0.0842484257402968 1
0.0124722677440252 1
0.0193290209929729 1
0.00149974515480334 1
-0.0808361189749292 1
0.0140499744669254 1
-0.0600868566006774 1
-0.0113253642876481 1
-0.0287047147736973 1
-0.08259870810035 1
-0.0356975276186628 1
0.00606938780069135 1
0.0094206698983181 1
-0.00135335090307139 1
0.00970170031634264 1
-0.0437930940775169 1
0.0703025702956346 1
-0.0751406682556875 1
-0.132786039678228 0
-0.0499312730777636 1
0.00748333616910878 1
0.00605999915011597 1
-0.0299168648500231 1
-0.0517536918484597 1
0.0643854617558316 1
-0.00846055977909724 1
0.04276214133722 1
-0.0390776495688072 1
0.0419633882430443 1
-0.0822834556863669 1
0.0795470260662203 1
-0.020487030553524 1
0.0206680192966064 1
-0.0803394565265398 1
-0.101134921837821 1
-0.0633719508441548 1
-0.0198714763212969 1
-0.0194661194712175 1
0.0655658034370777 1
0.0401209584365511 1
-0.0409633669450688 1
-0.0383868479692796 1
-0.0090683004888164 1
0.0495048932433863 1
-0.0694811660787163 1
0.0570116259908719 1
-0.0392527263157266 1
-0.0133244157555983 1
0.00287419509690764 1
0.0660216316416925 1
-0.00829709009676993 1
0.0217113252242573 1
0.0300843406046916 1
0.104047976997601 1
-0.0417644418786365 1
-0.0247843214327902 1
0.040309546456415 1
0.0205001348784034 1
-0.0641822233326954 1
-0.0415239707544606 1
-0.0971704368569557 1
-0.104926175617252 1
0.0736507499734231 1
0.0722860522437061 1
0.0440661815096699 1
0.0405525968982478 1
0.00757950802331279 1
-0.0236435447491834 1
-0.0426503490059933 1
-0.0559687696150639 1
0.00306661654708835 1
0.0520528698375902 1
-0.0102852509162071 1
-0.108931548082911 0
0.054741602581516 1
-0.0108846089017807 1
0.0772069682899268 1
-0.0991563883227019 1
-0.0731229489575404 1
0.0318765140135314 1
-0.0296031927591181 1
0.0124584167942456 1
-0.0311638283090293 1
0.102682371240405 1
-0.0156337801801442 1
-0.0147785741391992 1
0.00961282239196607 1
-0.00954407690689579 1
-0.0522223772519193 1
-0.0277128158891603 1
0.013642369346887 1
0.0383230130431148 1
0.0168714581182238 1
0.0547961160300321 1
0.0414552750089942 1
0.0555483308668216 1
-0.012980533668551 1
0.0106739381995468 1
-0.100385989910015 1
-0.0725425119514106 1
-0.11188775428828 1
0.0525414180218065 1
-0.026526106810076 1
-0.0645308274265325 1
0.0641829177481242 1
-0.0516419413131032 1
0.0260498755791483 1
-0.0417078987847287 1
0.000538425768750147 1
0.0122756165991402 1
-0.0289743894694941 1
0.0318195962363038 1
0.0103282918646367 1
-0.0262052085025515 1
0.0492382377584269 1
-0.0477348045674558 1
-0.0508448453171332 1
0.00725179446477475 1
-0.0240315004393449 1
0.00544771586457303 1
-0.00414051250646212 1
-0.0560348923197668 1
0.0860738785186762 1
0.0957067969006071 1
-0.0448325533206741 1
0.047863833081988 1
-0.00675556043483428 1
-0.038393348177271 1
-0.0792455176414518 1
-0.0566736505870423 1
-0.000227634025524987 1
0.0784258868317519 1
0.0894808265431681 1
-0.0992471593537322 1
-0.0422613699361996 1
-0.025345172233668 1
0.0465013779452536 1
-0.0481058461080988 1
-0.0691424041062431 1
-0.0132466700391522 1
-0.042712562141878 1
0.0480678830720373 1
-0.00915066934899154 1
-0.0467379030472779 1
-0.0898579281769084 1
0.12457067872626 0
0.0660613437997619 1
0.079584735119006 1
-0.0343441478261341 1
-0.00121627589279695 1
0.0222603980823385 1
-0.00846113874280901 1
0.0068941165267782 1
0.0461425946403974 1
-0.000780464907200479 1
0.0555350367815966 1
0.0409157082046585 1
-0.0188444451661595 1
-0.0658729044832321 1
0.0122284592779067 1
0.0599749044297903 1
0.0444561786500046 1
0.065123383580366 1
-0.0852642214295817 1
0.0606262780807929 1
0.0331911437313047 1
0.00918075168663093 1
0.0816473878068912 1
-0.0106566531831611 1
-0.05121264819778 1
-0.0559641491681493 1
0.00871629462070786 1
0.141019414966011 0
-0.012733631888158 1
0.0305403461214088 1
0.0141601058942767 1
-0.0320977283417365 1
0.00045155721532983 1
0.129818787042467 1
0.0303375435108127 1
-0.0648452861654512 1
0.0258038098475657 1
-0.0267673272235786 1
-0.115136686953213 1
-0.0839291340196262 1
0.0186217628120629 1
-0.0161034560717087 1
0.109731423183993 0
0.0322211057912198 1
0.0464992582121748 1
-0.0188755996285714 1
-0.105721443711422 1
0.0369709906210087 1
0.050697574144075 1
-0.102723385348458 1
0.0337985457588046 1
-0.0539136692618392 1
-0.0693136740130648 1
0.0894971804548693 1
0.0310218730636144 1
-0.0107263838840477 1
0.0467233060849212 1
-0.0036035918022843 1
0.00753128496198648 1
-0.0404141485558363 1
0.0175451392383197 1
-0.0433627319994144 1
0.0531533832511719 1
0.0344911448079735 1
-0.0598884855008893 1
0.00835593393328369 1
-0.0228507623295156 1
-0.00857330331970466 1
0.0096274444104274 1
-0.0779047809099346 1
-0.00147452646354106 1
0.0206931322822108 1
0.0785374662324521 1
0.0138848472845444 1
0.046683403173849 1
-0.00797077343162237 1
0.0356839842256582 1
-0.0703321622999335 1
-0.0428004365650152 1
-0.019280289921643 1
0.00973873584040539 1
-0.0203272593634908 1
-0.0654989577630931 1
0.0647296462871846 1
0.000255131904983712 1
0.00835526283992756 1
-0.0484004531522613 1
0.0444338304326642 1
0.0149179795434703 1
0.0354155675530086 1
-0.000439828106835423 1
0.0439550059624914 1
0.0375143454576487 1
0.0251424697813833 1
0.0519394640527371 1
-0.0114542527934335 1
0.00225036207163451 1
-0.0246859083255436 1
0.0857631557074944 1
0.0650428880125404 1
0.0589937366648949 1
0.0969953300825761 1
0.0675522212525301 1
0.00210471888516377 1
-0.0792533989792902 1
-0.00283727788469164 1
0.0333316931743968 1
0.0329434714521979 1
-0.0038427532778058 1
-0.00919053443757297 1
0.0491013190402699 1
-0.0602921936733982 1
0.00706272210234071 1
-0.0543972661247347 1
-0.0273306531483239 1
-0.0542070264365272 1
-0.0219699194795129 1
0.0193986754091201 1
0.00255738441487664 1
-0.0105979854602463 1
0.0684435930594949 1
-0.00792956698511766 1
0.0606882050197271 1
0.0251447091479664 1
0.0435541497925925 1
-0.0489165052532125 1
0.0549347824918774 1
-0.0359724128907284 1
-0.0606667154397559 1
0.0380593437632987 1
0.0175675734475219 1
0.0486682710061816 1
0.0483222968391837 1
0.127855647145588 1
-0.00644855193254637 1
0.0165588484101473 1
-0.0556068733667535 1
-0.0471382936574065 1
0.0320586935774774 1
-0.0229769956397145 1
-0.0582172151615392 1
-0.0306311008210397 1
0.0106959690156735 1
0.0496446919340484 1
0.0757662611608098 1
0.0191093394170276 1
0.0130093288551786 1
0.0148795494673731 1
-0.0288635366697208 1
0.0281400606996961 1
0.1001771292385 1
0.0602937775780592 1
-0.0608334748822918 1
0.000940515970750462 1
0.031646673876028 1
-0.13425241545142 0
0.00550102317508564 1
0.110806233741343 0
-0.0212050159827992 1
0.0611105482775925 1
-0.00954548636923947 1
0.000990637552508429 1
-0.00210696359278775 1
0.00767295691422884 1
0.0264047635119274 1
0.0131181473985014 1
-0.0193122694427564 1
0.0481991506714316 1
0.0342922945834162 1
-0.0876149807329369 1
0.0302946305460603 1
-0.00121091254797745 1
0.0437714946758801 1
0.0288064028059292 1
0.0278870251567763 1
0.0227469478594609 1
0.0275993796516 1
0.0609258670222082 1
-0.0522508391326882 1
-0.0299751514052751 1
-0.0131383459354233 1
-0.0417272106122298 1
-0.00958519274406018 1
-0.173449197712232 0
-0.0301486565330401 1
0.0727170768916462 1
-0.0362923018182197 1
0.00351380529072687 1
0.144147991815524 0
-0.0510101734515371 1
0.0395086461406957 1
0.0658024981700794 1
0.00466744644723218 1
0.0127454953611143 1
-0.0908619470728507 1
-0.0351021834689254 1
0.0415790933495414 1
0.03993857191785 1
0.00900047768112021 1
-0.010072399432234 1
-0.00813250624202206 1
0.0442372605086539 1
-0.0676363990952828 1
-0.0249879189101386 1
-0.025560341450076 1
0.0157285809238811 1
0.0219394771499277 1
-0.0716086328048536 1
-0.0120150455408426 1
-0.0313596001479179 1
0.0253498959735157 1
0.0811659278887791 1
0.0231232127389345 1
-0.0103051899065401 1
0.0085904840003683 1
0.0679878589876652 1
-0.0130231364146583 1
0.00816059597306017 1
-0.0851190276814693 1
0.0172620322429159 1
0.0225339596224867 1
0.0305403875146099 1
-0.031016809959925 1
-0.0687469126729388 1
-0.0179740009537908 1
0.017538403568048 1
0.0854735300057179 1
-0.0613667016801874 1
-0.0685016667487282 1
0.0951560482069954 1
-0.0620103022239747 1
0.0259793221181888 1
-0.0755625834451482 1
-0.100176303666268 1
-0.0103164146398749 1
-0.0369273458008543 1
0.00812257566910933 1
-0.0959003693487126 1
-0.138283464769362 0
0.0184677159074425 1
0.0281357771048856 1
0.00436448367504314 1
0.0222671095455779 1
0.0495769600709835 1
0.00134960309955046 1
-0.0189418911646444 1
2.98787955198259e-05 1
-0.0445375620939053 1
0.0446439626361965 1
-0.0651301480180576 1
0.108361703540814 1
0.0188351346493879 1
0.0749644769740897 1
-0.0602594417794419 1
0.0349230317096379 1
-0.0201377216672755 1
0.0712244210229449 1
-0.0205467101043596 1
-0.0609283658187734 1
-0.0517671325530335 1
0.0891182824008809 1
0.0343157354201502 1
-0.021010710025454 1
0.0665634852428563 1
-0.00472944891858449 1
-0.0147250159233248 1
0.0464903551808846 1
0.0186140722415516 1
0.070015785512549 1
-0.00497584200834789 1
0.0327593168983062 1
0.0655843228398624 1
-0.0440310707703727 1
-0.0222224408985399 1
-0.0823055328991199 1
-0.0175276414501737 1
-0.0157929761715751 1
-0.0146256479365656 1
-0.0609603210402913 1
0.140335725242865 0
-0.0238484231671989 1
-0.0113361414918507 1
0.00516823294224197 1
0.0141774113276176 1
0.00926884405185233 1
-0.0216180247403658 1
-0.0177735765118086 1
0.0964206248320061 1
-0.0829247356270325 1
-0.0105065606378903 1
0.0666934385723135 1
0.038507278234191 1
-0.0873931805466068 1
0.0084188770904278 1
0.0140080768868679 1
0.00968385840349572 1
-0.0743909572740384 1
-0.0792424535696234 1
0.145379865815668 0
0.0301957003254143 1
-0.0112468225755255 1
-0.0568254134443528 1
-0.0435206925402892 1
-0.0660384181400527 1
0.0284364803289088 1
0.0566118395992382 1
-0.104189014835749 1
0.0139895163093781 1
0.0951016058536168 1
-0.0351278975654516 1
0.0243662776389586 1
-0.0610178712343699 1
-0.0277803162286801 1
-0.035739186722349 1
-0.0152129428496054 1
0.0214086982648481 1
0.0184033887171686 1
0.043592737239257 1
-0.0819638736964844 1
0.0338538212229823 1
0.0159242300519129 1
0.109389827355209 1
0.0438144595599719 1
0.0106623309002433 1
0.0334788007617755 1
-0.0177720354112049 1
-0.0347878579266007 1
0.0143267626249298 1
-0.00989609337529659 1
0.0459017611190885 1
0.0203926739033952 1
0.00301722634399668 1
-0.0765804405211497 1
0.0546142290338885 1
-0.0450970439063603 1
-0.0585043915944149 1
-0.0315352719816945 1
0.0622944993640926 1
-0.0379900020884947 1
0.0373075157277636 1
0.0979174888986755 1
0.0832763050007644 1
0.0129177983874094 1
-0.0189285442820774 1
0.00454987724193299 1
-0.076541384087564 1
-0.0512425320845019 1
-0.0158386025790537 1
0.00854690657642318 1
0.00981544614868835 1
-0.0371519766982734 1
-0.0149751198023829 1
-0.0532436134403453 1
0.00268949661605626 1
-0.00550489151531497 1
0.0120688773383721 1
0.0772829060026115 1
-0.0953304225230594 1
0.143313229654042 0
-0.069975091267525 1
-0.00278962088845484 1
-0.0157829092260506 1
0.0345339457128879 1
-0.0280729504320847 1
-0.0171820176536396 1
-0.0382967950687416 1
-0.0041297685277042 1
-0.00551651084195315 1
-0.0110808564498626 1
0.0136257042623603 1
0.0675574227099913 1
0.0725831030616552 1
-0.0183397554810423 1
-0.00240631615708684 1
-0.0120512189675834 1
0.0826697256169499 1
-0.019265080563739 1
0.0314445950755929 1
-0.00318556048795234 1
-0.0349512921712557 1
0.115684116293698 0
-0.0100641716088105 1
-0.00845436354097283 1
0.0615833772694527 1
0.0922428139208306 1
-0.0130917572237929 1
0.02929023977118 1
-0.000797607682634427 1
0.0144231971405287 1
0.00499583526375742 1
0.056882884254705 1
-0.0285058308222007 1
-0.0334668469911724 1
0.0591855812460885 1
0.005464924430727 1
0.0735949576489724 1
0.032185713936623 1
0.066531150963768 1
-0.136146374689521 0
-0.00292334091170737 1
-0.00801287486119556 1
-0.00380749527608692 1
-0.0366378362263069 1
0.0135843132878876 1
-0.0107036508303264 1
0.0191759382230363 1
-0.0855360404124544 1
0.0312043498356675 1
0.0471219441432805 1
0.0290327804061378 1
0.0631187795947559 1
0.0312323755322725 1
0.0207483865833677 1
-0.0554503759792065 1
0.0228966818865789 1
0.0159694607856921 1
0.0588185004478618 1
0.0184277255550404 1
0.0301162362643864 1
-0.0758879674206587 1
-0.0210398266787746 1
0.0220104193269173 1
0.0243961240642379 1
-0.00969844669201494 1
-0.113251328738449 1
-0.0336434880034718 1
0.0378495249808758 1
-0.00830048337497859 1
-0.0197979727620058 1
-0.00630586300444295 1
-0.0344652738402163 1
0.0046621119911373 1
-0.0539995683614747 1
0.0463162671743076 1
-0.00457151157736363 1
0.0712220593986232 1
0.0398937013606948 1
0.0412525981985397 1
0.0622861722629555 1
-0.0293893966198601 1
-0.15361229434772 0
-0.074978520955342 1
0.0733042099710379 1
-0.0176407902878412 1
0.0757273470808253 1
-0.0716175578249636 1
0.10187306329035 1
-0.011115878710495 1
0.0322612090685599 1
-0.0901584726157857 1
-0.00117442585555646 1
0.0117323576916834 1
0.155231119515071 0
0.0694534224490629 1
-0.012550081298645 1
0.085571459075007 1
0.00607666928387204 1
0.0618031204920823 1
0.055989186252043 1
-0.00118472883439264 1
-0.0768505130503996 1
-0.012430792436085 1
0.067597234252005 1
-0.0607544465628319 1
0.00398708334776394 1
-0.0120724263043773 1
-0.0775973070507794 1
0.0334125380563894 1
0.0155496099001499 1
-0.0423211772214604 1
-0.0171303423127223 1
0.00994530458295583 1
-0.0244130171481413 1
0.0658692394519081 1
0.00641089665358877 1
0.0143354697471948 1
-0.0190330908675187 1
-0.0161267414651924 1
0.0154638603515645 1
0.0216632414669096 1
0.00538954049058424 1
-0.0286900278860139 1
0.0749268955897583 1
-0.0572742252896984 1
0.00965652548734319 1
-0.0990390305344233 1
-0.0541026734736737 1
-0.0238388188708961 1
0.0400883053880874 1
0.0520970261548408 1
-0.018841964416791 1
0.075310737774024 1
-0.032457234036946 1
0.0763659126233365 1
-0.107095285529345 0
0.010684311665603 1
-0.0670560099060016 1
0.0661527930698619 1
-0.0745573753534701 1
0.0308307917291821 1
0.0560503842374927 1
0.00231694807653488 1
0.128345744156825 0
-0.0777370104905555 1
-0.105392625179259 1
-0.0475430945738158 1
-0.109324630273726 0
0.106328080378399 1
-0.0954851734051465 1
0.0132903278832395 1
0.023860877170625 1
-0.0491067218630601 1
0.0114162358112487 1
0.0358827662459885 1
-0.0462499810109681 1
-0.0381339244424594 1
-0.049758523986937 1
0.132729623225657 0
-0.0465630413948842 1
-0.0785946008087324 1
0.0136435080707383 1
0.0308635932272691 1
-0.00647327687473611 1
-0.0424697179686788 1
-0.0190541401850119 1
-0.00652662166706239 1
-0.0145947826828116 1
-9.45656035465509e-05 1
-0.0355407318674879 1
-0.0801908749047182 1
0.1021345583712 1
0.0232327009542155 1
-0.0048582186274155 1
0.0348331750100626 1
-0.0146379827704588 1
0.0109518700576373 1
-0.0672741788928711 1
0.00925321229582944 1
0.00993477739795786 1
-0.0218225818430376 1
-0.0847687639586823 1
-0.00922415214111205 1
-0.0109198015833287 1
-0.0158932879605026 1
-0.0347799729659275 1
-0.0103298581967817 1
-0.00903216976327929 1
-0.0466632705842162 1
0.0431359586747502 1
-0.0364061494583921 1
-0.0814305219782368 1
-0.019504128822384 1
-0.0226223773229199 1
0.00980070560225746 1
-0.0580823862998259 1
0.0221251968890389 1
0.0741496114390014 1
0.0141988553050003 1
0.0354755238193312 1
0.0522623425397704 1
0.0296464736454329 1
-0.00123426267555236 1
0.0745504971304712 1
-0.00870412815972187 1
0.0523122705574047 1
-0.0840145798035157 1
-0.0679951950126771 1
0.0516121583652411 1
-0.0604776579774466 1
-0.00507789241520047 1
0.00318448078459082 1
-0.0266760546027475 1
0.0516770967243907 1
0.0164408768940304 1
-0.0975545206331639 1
-0.0431772091044722 1
0.0564437077416905 1
-0.0229552796998865 1
-0.0520232500217849 1
-0.0617965100045633 1
0.0309090478481182 1
-0.0388279362272387 1
-0.0539192439834427 1
0.0243197403898062 1
0.0501435522266307 1
0.0257576528216706 1
0.044453988287099 1
0.0147243386998702 1
0.0784606439838028 1
0.0264053818961814 1
-0.00184593880740302 1
0.0676068982832243 1
0.0410081962521771 1
0.00654644463328259 1
0.0449130479705839 1
0.0198159161754896 1
0.014605016824981 1
-0.00501740706534672 1
-0.0120161909701821 1
0.0247627727288238 1
0.0342368872568626 1
-0.0635535766583752 1
-0.0356808462508151 1
-0.0457047427680377 1
0.0380449704388004 1
-0.0850835584695463 1
-0.00792905615944145 1
-0.026228881655508 1
-0.0707252179345886 1
-0.0211666054637098 1
0.00234030223142492 1
-0.0811629542049658 1
0.0280437050615051 1
-0.0544313349075728 1
-0.0219722900677643 1
-0.025001680277665 1
-0.00135964648797572 1
-0.0487025519399419 1
0.0384619024338366 1
-0.0218121071381269 1
-0.0116611373604908 1
0.0914489588240183 1
0.029551936949214 1
-0.027040142374027 1
-0.0204721939595777 1
-0.0504017340151729 1
-0.0113741094563324 1
-0.0719910124184306 1
0.0184808265430087 1
0.0364507600722263 1
0.0696240444518058 1
-0.0331346558124366 1
0.029899365311161 1
0.0643834268318934 1
-0.0971334643938071 1
0.0392942147768122 1
-0.0416464263187397 1
0.0818467584118685 1
0.052213752371046 1
0.0208070945059965 1
0.0645082372058087 1
-0.0348283375290254 1
-0.0297809523250343 1
-0.0256972563835153 1
0.0147524404183986 1
0.00240058210580179 1
-0.00762468490315173 1
0.000925675482394315 1
0.00759607093091034 1
-0.000137129308035723 1
-0.0570693558566148 1
-0.0656074885527902 1
-0.0173455859759313 1
-0.0284626952129217 1
-0.0181782208640066 1
-0.0924290236234942 1
0.0301763928337208 1
-0.0314873364862663 1
0.0326858719650763 1
-0.0591887783182928 1
-0.000395783375967739 1
-0.014061025745971 1
-0.0383726118550764 1
-0.00658669833486617 1
-0.0221682303141749 1
0.016896444657038 1
-0.00671177296157104 1
0.0617043695212501 1
0.0251936623033675 1
0.0696364418914248 1
-0.0261858647258733 1
-0.0259891186501245 1
-0.013450355423237 1
-0.00706284204880701 1
-0.024691305976397 1
-0.0819753719479941 1
0.0561232809053346 1
0.0496275038130712 1
-0.0882963794973251 1
0.0744777619838749 1
-0.0345302829851403 1
0.0452131420286412 1
-0.0633505554278092 1
-0.000481142824980269 1
-0.0263525144266223 1
-0.0118708807779269 1
0.0387023348234945 1
-0.0356220751937761 1
-0.0383750426466837 1
-0.0222646680039206 1
-0.0231598850019393 1
-0.040359831095899 1
-0.0494993968077051 1
-0.00283357839533564 1
-0.0276606189908255 1
0.0118831371789774 1
0.0284526237233792 1
-0.030815369643618 1
-0.0337599642673024 1
0.0223909780903175 1
-0.0690857732410603 1
-0.0233674195606459 1
-0.0311752083773188 1
-0.038675688639339 1
-0.0639353547801765 1
0.0440465218653048 1
-0.0499973727907279 1
0.195024798612216 0
-0.0596246970711211 1
0.0738197804157288 1
0.0768538107617359 1
-0.0146660596443194 1
0.112287141407366 1
0.031531060011475 1
0.0159964641218564 1
0.00538144166720729 1
0.0528903021662012 1
0.0980500563103033 1
0.0668779417309152 1
0.039666145000715 1
-0.00740538968979939 1
0.0906068894474776 1
-0.117041184006889 0
0.0871134806061885 1
-0.00660688710748215 1
0.0174576046166666 1
0.0342322171649687 1
-0.00769509705709922 1
0.00852324283122055 1
0.0209368363826273 1
0.0488505588261552 1
-0.00811003239911856 1
-0.00871248614641752 1
0.0229814968999762 1
0.000159575833316288 1
0.00926836766616813 1
-0.0206452715813593 1
0.0141855094881784 1
-0.0792087165781016 1
-0.059404953527326 1
-0.00389177853170804 1
0.0403300670078324 1
-0.0156066775001427 1
-0.0161098253998143 1
-0.0391710063861325 1
-0.0692298268517323 1
-0.076375626133149 1
-0.00218371059819352 1
0.0290308926319977 1
-0.00266784996705219 1
-0.05424563796648 1
0.025355020582294 1
-0.0257511283591377 1
-0.0555061047851885 1
-0.0618124866454028 1
-0.0562651143621476 1
0.0952942395774237 1
0.078649317073336 1
-0.00189174513753507 1
0.0183962282473921 1
0.0332110661990421 1
0.0621274367673804 1
-0.0457606937050685 1
-0.0244410838956361 1
0.047564896152512 1
0.0418535241762036 1
-0.0319209607123222 1
-0.0635009787056692 1
0.0219821293493961 1
0.134181552138079 0
-0.0316503202990501 1
0.0672592886670206 1
-0.0478137683156166 1
-0.0853114474096262 1
-0.0089681379009348 1
0.0737890149299842 1
0.0668636078422115 1
-0.0198482531678907 1
-0.0284967268320391 1
0.0455179229455231 1
-0.0898732828438373 1
-0.00745412822781807 1
0.0359308550084106 1
0.0576838684107307 1
-0.00962356495666055 1
-0.104156190743965 1
-0.0323786542023623 1
0.0263163268009906 1
-0.10156396952537 1
0.0452298044471983 1
-0.00880741646316366 1
0.0689846348516718 1
-0.0746046873453201 1
0.0250153044447156 1
0.0870803613232434 1
0.0359366977755344 1
0.034380772367127 1
0.0914633829101421 1
-0.00195519380063469 1
0.00631826123224437 1
0.0499783450180446 1
-0.0206536382798646 1
0.0297944070188701 1
-0.00820080617027992 1
0.0147154024894037 1
-0.0532458521363722 1
0.0171575380599233 1
-0.0240868074961612 1
0.018131991225197 1
0.0766029561534168 1
0.0127412545581571 1
-0.0834578319154247 1
0.0668080470516365 1
0.0224053597460099 1
-0.0447974850038315 1
0.0232523202710937 1
0.117846268757573 1
-0.0459493165967643 1
-0.0645268395183244 1
0.000929987143449777 1
0.00526471085802805 1
0.00544943722302129 1
0.0403450456804939 1
-0.0301123328264473 1
-0.034480966205076 1
-0.0778171684761182 1
0.020257786116714 1
0.117799095244126 0
-0.0616527822183272 1
-0.061607997020719 1
-0.0778965012256661 1
-0.0432586427415328 1
0.0544345002635682 1
-0.00865293897385773 1
0.0021703560842792 1
-0.0311007352879627 1
0.129374178206047 1
0.0589162763718467 1
-0.00603243933484005 1
-0.0329182740001603 1
0.0633433483683092 1
-0.013105902904035 1
-0.0313403532048936 1
-0.00581582914477596 1
-0.0109886943691734 1
-0.117418224851477 1
0.105233149396444 0
0.00628106334087049 1
-0.0183114077498886 1
-0.0183938872060868 1
0.0306578377152831 1
-0.0391678101106378 1
-0.0297351183398814 1
0.00509632169539796 1
0.043364812159828 1
-0.015206791984765 1
0.0402557290183132 1
0.027608635844648 1
-0.00190247515857838 1
-0.0463180364536913 1
-0.0659939090303116 1
-0.089437432650248 1
0.00314802739266519 1
-0.0765676055588534 1
-0.0371856997014558 1
0.0514629522844639 1
-0.0273655585546918 1
0.054803671572198 1
0.00935363565830758 1
-0.0258351567496843 1
-0.024516870818591 1
0.011548166611964 1
0.0739990666735075 1
-0.0567800584883746 1
-0.034628591157818 1
-0.0360822516876302 1
-0.0179739496373352 1
0.0697744011489169 1
0.0192978733845876 1
-0.00434825106408504 1
-0.0502446018816103 1
-0.0734248427565063 1
0.000748178344975217 1
-0.00900829449788631 1
-0.0299730131521886 1
0.0511414464030829 1
0.065503851812844 1
-0.0362568045395013 1
-0.0248401122725462 1
-0.0118643324237921 1
0.0735016826502158 1
0.00762777129008115 1
-0.0501365391049012 1
0.0239711151078385 1
0.016181400227817 1
-0.053511938220511 1
-0.0133037935113932 1
-0.0203770607116268 1
-0.0441439355813239 1
0.0388535183554962 1
0.074699435579182 1
0.0436367812322059 1
-0.00878709547878101 1
-0.0665462315138584 1
-0.0385528302750384 1
0.0439849193018797 1
0.0396464307168095 1
-0.0360350829080392 1
0.0733154134802204 1
0.0192784199480911 1
-0.07061819727951 1
0.0751621750117105 1
-0.018882384850437 1
-0.038168694391564 1
0.0904147213290732 1
-0.0119044227593735 1
0.00130866242591637 1
-0.0431131262226884 1
-0.10764269316698 0
-0.0561718644559859 1
-0.101594108824211 0
0.0128644271917134 1
0.0602314895674193 1
0.0249372306319619 1
0.00897298566332222 1
0.0140230300058221 1
0.0378297297801713 1
-0.00685627368884669 1
0.111704111634708 0
0.0202556444783783 1
-0.0759615023345004 1
-0.0332934846791266 1
-0.0558419178785043 1
0.0644653030417832 1
-0.000639506457193139 1
-0.0237312271475958 1
-0.039565984905709 1
-0.0582778674024178 1
-0.0441548174671883 1
-0.0339642748859286 1
0.0784072698424579 1
0.0556034928501657 1
-0.00186673147409247 1
0.0412428423056529 1
0.0111778829446345 1
0.0181979482953198 1
-0.0197225282516513 1
0.0165792141485421 1
0.0574963966283187 1
0.0148899528643158 1
-0.0476071724536593 1
0.014921203556596 1
0.038044063142393 1
0.0525714375653457 1
0.00994602313775539 1
0.0658495408392544 1
0.081578608264987 1
0.0662724790174548 1
0.0396907731253003 1
-0.0498668873782354 1
-0.0304694222498842 1
-0.0478588116632323 1
0.0692341704009137 1
0.0535330448397662 1
0.0257623306165983 1
0.00299985986871816 1
-0.0296845741695175 1
0.0218156288306786 1
0.101558553979901 1
-0.0737102985411758 1
0.0512142027775938 1
-0.0301429027156397 1
0.0108761574076854 1
0.102425955713769 1
-0.0914975943707256 1
-0.0390206218644173 1
0.0432784519846321 1
-0.0252710189633051 1
-0.0237154762381183 1
0.0118885061814508 1
-0.000642398025855258 1
-0.0114053420120939 1
-0.0340212283704251 1
0.062211861769545 1
0.0842360444374706 1
0.0162577999005977 1
0.115162842053167 0
0.00444236602457726 1
0.0306400728224685 1
0.0286799182565956 1
-0.0826281496393837 1
-0.0506907660815942 1
-0.0357837256047021 1
-0.0216097089123356 1
-0.0624638043988488 1
0.0485317492363985 1
-0.0264460648169218 1
-0.035316722246052 1
-0.049299807029263 1
0.060148373303846 1
-0.00577347582558444 1
-0.0502560323756112 1
-0.110033632575885 0
-0.0166404153422117 1
0.0077248041796145 1
-0.0344108760494084 1
-0.0290173902761546 1
0.148366526946611 0
0.0307427697166535 1
0.0152927739415249 1
-0.0020042518431682 1
-0.0281559745527298 1
0.0540311716541837 1
0.0877268700843727 1
-0.049853767353572 1
0.00145374161907537 1
0.031685430422119 1
0.00162702060943152 1
0.046085834937579 1
-0.144817030173337 0
-0.0295276923369968 1
0.00322365050777651 1
-0.0064100641064955 1
0.0531835565060164 1
-0.000542792792214924 1
-0.0411158513814633 1
0.0139159497047113 1
-0.0930040175744769 1
-0.110185168837816 1
-0.13325827898656 0
0.00898478012487931 1
-0.0522194007397944 1
-0.00259619268003993 1
0.0347333309757119 1
0.0241201585838822 1
0.0862377404619472 1
0.0177504678205851 1
0.0704637170592506 1
-0.0124681294352075 1
-0.00270060366976189 1
0.0280251312759743 1
-0.0314464501521784 1
-0.0497468751860086 1
0.0254281339030811 1
0.116691783470468 0
0.00804020923614298 1
0.0121070911775757 1
-0.0500376246735298 1
-0.00884822805325735 1
0.0266274026437784 1
0.0948634894657396 1
-0.0143940814918436 1
0.0380992023427726 1
-0.0723862816160676 1
-0.0307451008622437 1
0.0707216291357199 1
0.0247545669013303 1
0.00209367187001486 1
-0.0173209089068581 1
-0.0336874276164453 1
-0.00545237698285203 1
0.00791091387479569 1
0.0204336306757532 1
0.0879949949811203 1
-0.0393695953048757 1
-0.010970512321584 1
-0.0536655191507379 1
0.0377798249793415 1
0.0252357095319864 1
-0.0769437423630423 1
0.058429813459868 1
0.0492088544461314 1
-0.0148526357080372 1
-0.0360544464299607 1
-0.0217011987466874 1
0.0505100694612826 1
-0.0322790032422587 1
0.0417559372346256 1
-0.00157167706386691 1
-0.0243619805627373 1
0.0700843721751158 1
0.016580805295669 1
-0.0336412075183647 1
-0.00796581312910557 1
0.0339472455201608 1
0.0710986559131915 1
0.0431462924593897 1
-0.00215536287288984 1
-0.0459474586089541 1
0.0218743841708081 1
-0.0604588422394919 1
0.0458066422425368 1
-0.036379873025173 1
0.0251961403477826 1
-0.0383651575864047 1
-0.0194023813382274 1
-0.0103898194343142 1
-0.0649581169910002 1
0.0560757990984385 1
0.0263166377881205 1
0.0495945950297135 1
0.0271214808894997 1
0.0110854818055449 1
0.00662932638878566 1
-0.0151970357865803 1
0.0704901983288148 1
-0.0039049806251296 1
0.165392348823555 0
-0.0191134560586819 1
0.0317903293667878 1
-0.044327520560626 1
0.0798651071170066 1
0.0302541668249082 1
0.0440064313411255 1
-0.0201070665221133 1
-0.131562933576361 0
-0.0433878301412509 1
0.0415146387729485 1
-0.0601801100212219 1
-0.0402751772434823 1
-0.0797601621148738 1
-0.0332185918149158 1
-0.0601294508946315 1
-0.121485424402711 0
0.00282754203279626 1
0.0405058492443961 1
-0.0223230118823977 1
0.0148112648351688 1
-0.117707316427895 0
0.0187023963628339 1
0.0543805528352527 1
0.0364646851365018 1
0.0613627053047725 1
-0.000447601577394149 1
-0.095054993910227 1
-0.0574394339387446 1
0.01737721652921 1
0.070746625787976 1
0.0942626159863865 1
0.0195182902931579 1
0.1191110828092 1
-0.0202797912485045 1
-0.0573038319534264 1
0.0405371250104411 1
-0.0889666560457461 1
-0.066104659394636 1
-0.00218796581799387 1
-0.0184884286534866 1
-0.0879286568007675 1
-0.04833203367999 1
0.0537597881438755 1
-0.0430080857747517 1
-0.0695837634992003 1
0.00294332998670966 1
0.106513722824344 0
0.0924729738478523 1
0.113244413294952 0
0.0599885923812912 1
0.0649931744220123 1
0.0407354174297148 1
0.0462445862575738 1
-0.0323278574650994 1
0.0426996708966373 1
0.0477016696584709 1
0.00402117242971076 1
-0.00678388848927047 1
-0.0532301254900686 1
0.0123407865769328 1
-0.0713141898645947 1
0.00317101310614892 1
-0.0167475223482971 1
0.0371739571020691 1
-0.0258798690670748 1
0.0186692561901139 1
-0.0348336808539394 1
-0.0419235782733897 1
0.0528247681804258 1
-0.0227141479418881 1
0.0370349875079881 1
-0.0237865246488397 1
0.00227074719198323 1
-0.00815902205845701 1
0.094785835384245 1
0.0505743265931603 1
-0.0371631961905908 1
0.0648802147106324 1
-0.103882372057105 0
-0.124434312448049 0
0.0258549719789337 1
-0.025720193333147 1
0.0425282805537725 1
0.0875145594586244 1
-0.0502513229372687 1
0.00529853582426724 1
-0.0187571824690282 1
-0.0729265602393228 1
-0.082587271433805 1
0.0804214623872955 1
0.031607168723125 1
-0.0316193411058971 1
0.0428165365175813 1
-0.0267189114200307 1
-0.0031038447622958 1
-0.0369893996131687 1
0.0472558588125862 1
-0.163147162164926 0
0.0368369819204458 1
-0.0464834762053999 1
0.0344420922105253 1
0.000921438301686159 1
-0.0288593760759031 1
0.0533249158036786 1
-0.0448918437952821 1
0.0133779153277489 1
-0.0483119629076004 1
0.0199832676976127 1
-0.0294599032567958 1
-0.0213418113674207 1
0.0138120567095641 1
-0.0626760333470067 1
-0.00416393690864621 1
0.108784623744529 1
-0.00377487116971379 1
0.00202646268647105 1
0.04220383405172 1
-0.00127469395175915 1
0.0110795272538442 1
0.116041742315677 1
0.0998999445944261 1
0.0160182226177311 1
0.0188279097940708 1
0.00837993658500634 1
0.0113174347579154 1
-0.0996037827801569 1
-0.0537301141313255 1
-0.0479960818665692 1
-0.0629186596576846 1
-0.0170242466485978 1
-0.0708315510486509 1
0.00484651923189098 1
0.00791354109935756 1
-0.0010731863270934 1
0.0456846276262323 1
-0.0225874083202572 1
0.0181826924860805 1
0.0449159442439739 1
0.0449604854144386 1
-0.0512962872805127 1
0.0939220167370113 1
-0.0459923511672876 1
0.00258213251245745 1
-0.0180287721045986 1
0.11085886713156 1
-0.0350710673624584 1
-0.0808986046254442 1
0.0541331262112609 1
-0.0876620274988527 1
-0.00474174176312312 1
0.0385899801562771 1
-0.0498064799081956 1
-0.069900067979077 1
0.0304694505036607 1
-0.0106989785727573 1
-0.0400385044217383 1
0.0356552448655122 1
-0.00612626376965398 1
0.0813740305127896 1
0.0370656468291053 1
-0.054975158145492 1
0.0590417452831883 1
0.069664290549705 1
-0.0562831236636495 1
-0.0475849961627857 1
-0.00549503757307358 1
0.00548842582990918 1
-0.0566311447372813 1
-0.00625392860651461 1
-0.0876500985345143 1
0.0110435438969809 1
0.0395748008753502 1
0.111714009011183 1
-0.0200154789350042 1
-0.0205911355366786 1
-0.0161171394731789 1
0.0230117051224286 1
0.060887493540154 1
0.00890458153579754 1
-0.0392030276907863 1
0.00213618100389876 1
0.0950207335026642 1
0.0926829726266983 1
-0.00305193554351818 1
-0.00669102788142136 1
0.00406413681442567 1
0.0757597905221338 1
-0.0514614244356345 1
0.0553750986601988 1
0.0194385683459609 1
0.047953179144736 1
-0.00471149186001597 1
-0.025460660856065 1
0.058125832035586 1
0.061120044789221 1
0.0137595475954632 1
0.0528998985028306 1
0.00729198599340006 1
-0.0198040419628843 1
-0.0393344137957776 1
0.00442876073451627 1
-0.0104090674504871 1
0.00659782336283951 1
-0.0584569383576852 1
-0.00447368183100439 1
0.0184070891033786 1
-0.129713528098839 0
0.0256318673336031 1
0.0259261812074846 1
-0.0863361342901041 1
-0.0413714931397457 1
-0.00786703623828817 1
0.0661515035694884 1
-0.0216724051185915 1
-0.0472889107134656 1
0.0647374169940562 1
0.00854986671991988 1
0.0205635700040269 1
-0.0544711252216019 1
0.043316760620357 1
-0.0211731388041605 1
0.0699645933176705 1
0.0591388319258441 1
-0.0634019519998866 1
0.00804070926815319 1
0.0512489874795148 1
0.0207104789822677 1
0.0363762912301727 1
-0.0507573250043438 1
-0.0190044124696253 1
-0.0415499170363385 1
0.0290474760436972 1
-0.0160442189830454 1
-0.020713615257683 1
0.110758939352049 1
-0.044118636022293 1
-0.0132191187600862 1
0.0619764969434449 1
0.038363610616061 1
0.101540532928156 1
-0.0265236995165552 1
0.00205809066418025 1
0.0957020010665846 1
-0.0279952981349914 1
0.0483618436478651 1
-0.0939449599667765 1
0.00155579837834667 1
-0.0315373896112927 1
-0.047360636324776 1
-0.115748013055997 0
0.0672705339846912 1
-0.0470551615568357 1
-0.0291263241162431 1
0.00125380477360021 1
-0.0305095411478359 1
-0.0216730079519739 1
0.0458838893399036 1
-0.0862881702912525 1
-0.012741889224566 1
-0.0584360300387919 1
0.120269808392099 0
-0.0101557813800926 1
0.0194778533478256 1
0.0826639909253267 1
7.36076122772426e-05 1
-0.0220528838230706 1
-0.0101149670386779 1
-0.155941680078199 0
0.0516611965359296 1
-0.0297853049365262 1
-0.0579712876853078 1
0.026382518070746 1
0.0594733661840039 1
0.0901875710475713 1
0.0259455000167774 1
-0.0210195132485753 1
0.00108861022909341 1
-0.0572846229062153 1
-0.0608451894902497 1
-0.0239326651682208 1
-0.038118612831254 1
0.0659615707262616 1
0.000240916692887022 1
-0.02564271743457 1
0.0621134721783019 1
0.0335450054438336 1
0.0324092453831463 1
0.00471342464393728 1
0.0795447796776557 1
-0.0116388507086 1
-0.0102292742102284 1
0.0899222987008088 1
0.0812708534100274 1
0.105129567170539 1
0.0268763664071578 1
0.0386402057292672 1
-0.0282687837287361 1
0.00668955291328385 1
0.0380428534940319 1
-0.0466988114067207 1
-0.0601651279636358 1
0.037631730402741 1
0.039977736876721 1
-0.14580386853549 0
0.0587687687701712 1
0.0849350066059835 1
-0.0577878708135516 1
0.0302868465550623 1
0.0358628794282099 1
-0.0651247471413385 1
-0.0895199083665079 1
-0.00199139045322068 1
-0.0243718915492435 1
-0.0585298617119172 1
-0.0082135246391574 1
0.0559677179728494 1
0.081418608703426 1
-0.010486701412404 1
-0.0611754134522603 1
-0.0852839044092829 1
0.0122440607528664 1
-0.0131763347496929 1
-0.0763750208133318 1
-0.0669955444615633 1
0.0716051753283436 1
-0.0312181692985689 1
0.06423469649417 1
-0.0402973649602156 1
0.00877303230026594 1
0.106711151950667 0
-0.00727866949624434 1
0.0667946372519864 1
-0.00270635491935455 1
0.0348518368375068 1
-0.0103382895836582 1
0.0564080105004802 1
-0.0652154992153305 1
0.0100431700177693 1
-0.0423837716960028 1
-0.0214006676248331 1
-0.0615783189491683 1
0.016041113850741 1
-0.0279484207515803 1
-0.0149056370477036 1
0.046902275152815 1
-0.0499824036162927 1
0.0359057861228347 1
0.0156513407443437 1
-0.0841276237500682 1
0.0834303220708757 1
0.0337527661129473 1
-0.0445787922625569 1
-0.0665198218254032 1
-0.0847788702049866 1
0.0273555011206089 1
-0.0281924083905758 1
0.00954011909478852 1
-0.00567314058077718 1
0.0352494383544703 1
0.0352510613562377 1
0.0213744268676147 1
-0.0165606290117815 1
-0.0689125067690545 1
-0.00810636525808982 1
-0.0384747529679964 1
0.00757179317675215 1
0.022688912215218 1
-0.0936433267763987 1
-0.00873784771652588 1
-0.0308231940322444 1
-0.00842460189027057 1
0.00281933414890042 1
0.0677252802726756 1
-0.0494668236566146 1
-0.0219480870624693 1
0.0343589175729009 1
0.0238643533291267 1
0.0605087767845464 1
-0.0691257956419545 1
-0.0109275470124275 1
0.040524264968643 1
-0.0209056460812413 1
0.000437176228164914 1
0.0250243702284047 1
0.083486734964037 1
0.0636821939588615 1
-0.022943716177627 1
0.00896412881134107 1
0.10546759855531 1
0.00612954513827255 1
0.102806895266385 0
0.0708921780594805 1
0.126591391215346 0
0.094679053712074 1
-0.0367672705041646 1
0.0291501769232797 1
0.0429692007355144 1
0.0453139295323853 1
-0.0514908169869764 1
-0.021944837211424 1
-0.0451972663132214 1
0.0140668775470859 1
-0.0840550230284868 1
-0.0470903172254988 1
0.0217632506096466 1
-0.0370816929292649 1
-0.0118870569941695 1
0.0030604212644058 1
0.0277247592049104 1
-0.0183883155788613 1
0.110519956081246 1
-0.139154477945848 0
-0.046880498007887 1
-0.0120506142962262 1
0.0393416582424893 1
-0.0515280375403032 1
-0.0651894812040402 1
-0.0694751773588048 1
-0.0118660774530025 1
0.0313061377920683 1
-0.0508157059254103 1
0.0661598737679266 1
0.0583334715507896 1
-0.0415213019165328 1
-0.00598719260422077 1
0.0279309784392319 1
-0.0467705179557004 1
-0.0258860996691812 1
0.0324238413650006 1
0.0148214057318318 1
-0.0130356578235626 1
0.0116406588558348 1
0.0782658632365059 1
0.0512621178371684 1
0.0527232149995093 1
-0.0293219636162538 1
0.0358853484250808 1
-0.074405361639664 1
0.0973466761084067 1
-0.0157248214161283 1
-0.129295550437209 0
-0.0315797639112982 1
-0.00343569480116732 1
0.0115639546044447 1
-0.01666571395361 1
0.0107075831975639 1
0.0157546305598609 1
-0.051807024263221 1
-0.070972683354269 1
0.0950220168736023 1
0.0879396116706126 1
-0.0137140254270024 1
0.0534475885067408 1
-0.0626167560550152 1
-0.0371837977365433 1
-0.0839129424823552 1
0.00783869475232767 1
0.00715244445553218 1
-0.0197947532496821 1
0.00314265821437142 1
-0.0203436581467708 1
-0.0653250729159927 1
-0.0767184919637819 1
-0.0798481351214971 1
0.00694246007931257 1
0.0383680502038658 1
-0.0713394284409854 1
0.0105740361824263 1
0.0484919652626616 1
-0.00201501667816701 1
0.0916747461278236 1
0.026627396175243 1
-0.0382663669942664 1
0.0773833390914517 1
0.0149054122864069 1
0.0197997694446704 1
-0.0135469695714942 1
0.0338044749790024 1
0.100616892206576 1
-0.00366650967739801 1
0.0205475622278275 1
0.0193911375011615 1
-0.0460084618743424 1
-0.00580844296011574 1
0.0172944835421265 1
0.0127200533455765 1
0.0477331435277176 1
0.0216847638965121 1
-0.00180424010098752 1
0.0262886145253832 1
-0.0349843210831692 1
-0.0369562761955839 1
0.0749374741975872 1
0.00223962364948027 1
0.093589004925971 1
0.0267912574353679 1
-0.0294141403026169 1
-0.062204001933646 1
0.0171803051620252 1
-0.0528534270997476 1
-0.0545553640752402 1
-0.00216573473708017 1
0.0170524147420451 1
0.0383256185730335 1
-0.0471766283620928 1
-0.043370474510984 1
-0.102753394122516 1
0.0550189344159771 1
0.00496616617539357 1
-0.103133587616285 1
-0.0134045555160071 1
0.104793125885384 0
0.0420493249371213 1
0.0295341584931007 1
0.0508876519828843 1
-0.00506532982883578 1
-0.00425389546158333 1
-0.0161839821167338 1
-0.0240629935806618 1
-0.0422690721933432 1
-0.0232994911707097 1
-0.034510486887982 1
0.0158439884945767 1
-0.09162629772515 1
-0.016572970378194 1
0.0308797964507224 1
0.0104721861722464 1
-0.0738247688960945 1
0.00801496465727074 1
0.0415990607246571 1
-0.0511365162828379 1
-0.00496426488572624 1
0.0200553894747482 1
-0.0213686208959042 1
-0.011213573343322 1
0.00883140269749726 1
-0.0317714896252324 1
-0.0855329512048085 1
-0.0104991280833999 1
0.109215469121678 0
0.0064115670814731 1
0.0408976060327525 1
0.0102803942359182 1
0.0384824801873078 1
-0.0133457180664694 1
-0.0551571118008093 1
-0.093441044641538 1
-0.0564074054104715 1
0.110969422505652 0
-0.0589686581528276 1
0.00424131907454506 1
0.0932735607330632 1
0.0175521155364958 1
-0.0237854951338613 1
0.0591695231397484 1
0.0157153639192004 1
-0.00370703436851853 1
0.0397893789156023 1
-0.0365395326313448 1
-0.0858525285403873 1
0.0256461877252378 1
-0.0173794595739377 1
0.0673395013462589 1
0.00418414640560414 1
0.0946133180950594 1
-0.0343397680285813 1
0.0129419147143627 1
-0.005454335561728 1
0.0868996157210061 1
-0.0376398742472426 1
0.0226531795718345 1
-0.0621346093152012 1
-0.0594509475775935 1
0.0765420838678827 1
0.030647498229885 1
-0.0125335022001579 1
-0.0378154003974759 1
0.00744762884612374 1
0.0861961612946787 1
-0.00458667658345135 1
0.00405722221925372 1
-0.0427920687991349 1
0.0114199302462941 1
-0.0745836735328949 1
0.0889790734666985 1
-0.0341583015875758 1
-0.0935736035959247 1
0.0125718313629494 1
-0.0452057944306837 1
-0.089137933545389 1
0.0240436959106463 1
0.0366704068479452 1
0.0405629615514403 1
0.0107015676820397 1
0.0126313693550196 1
-0.035729520314459 1
-0.142506082812384 0
-0.00376183104364585 1
-0.0390935501633671 1
0.0353760258697087 1
0.0814969947978881 1
0.00178315133858901 1
-0.0281651180389183 1
0.0750921229973326 1
0.0202975562514853 1
-0.00528259223397417 1
0.0695642894210118 1
0.0209031173983267 1
-0.102082153553684 1
0.0374212766162231 1
-0.0620172593354311 1
-0.0976650026674025 1
-0.105757236139828 1
0.00940502563444861 1
-0.0493563723011925 1
0.0588957430322697 1
-0.0172159358252725 1
-0.121085338618946 0
0.0836720787833871 1
0.042456914407621 1
-0.0232255585302884 1
-0.0497663745408237 1
0.20899716467566 0
-0.0417181833808901 1
-0.0195748077965363 1
0.0272007625965161 1
0.00655289629899791 1
-0.0157175815884845 1
-0.00895194872254547 1
-0.0789118639693448 1
0.0907799048743837 1
0.081844608174863 1
-0.0190591058398203 1
0.137423500229248 0
-0.0326852327323196 1
-0.136350149537727 0
-0.00135596996826331 1
-0.0629483266540565 1
0.0290856181596267 1
0.0647945024086976 1
0.150652043274746 0
-0.004816975457433 1
-0.0626779494796358 1
0.0108599794183394 1
0.100718210649298 1
0.0238403407839409 1
-0.0600249824350379 1
0.0371633225086845 1
-0.113256826905663 0
-0.0171463780748536 1
0.0272764528635627 1
0.04796764297044 1
0.0294023059628926 1
0.0550137279702392 1
-0.00566787917343558 1
-0.0628472336293239 1
0.0597068632195337 1
0.0139776275243706 1
-0.0104301190047981 1
0.0532724986043967 1
-0.0866780597460891 1
0.154298552229776 0
0.0592055819558851 1
-0.026100122297636 1
0.040428161162664 1
0.068970816887976 1
-0.0257748718170919 1
0.0694984252049318 1
0.0484655108316383 1
-0.0643832353115711 1
0.0374142893614126 1
0.0789186891123626 1
-0.0427194647970793 1
0.00924848510275583 1
-0.0875223710270562 1
0.012046515177826 1
-0.102135986004833 1
0.0268394387953755 1
-0.0407073903800576 1
-0.0885892878660454 1
-0.0480519553077537 1
0.0458931560422963 1
0.0486271869564531 1
0.0583788304824655 1
0.140462157917513 0
-0.0022896170109175 1
-0.0492903328806641 1
-0.0243937450613994 1
0.0267313777032872 1
0.0148410728973013 1
-0.0441634347625422 1
0.00959703531019015 1
-0.00220038952708141 1
0.0341488201259706 1
0.0648679297824041 1
0.0580662291002303 1
0.0157587243120603 1
0.0642182710559031 1
-0.0259091942357961 1
0.0215730352241195 1
0.0928156625818213 1
0.0160094235453271 1
-0.0874935059806452 1
0.0235831785694616 1
-0.0276175678762283 1
-0.0140612511279424 1
-0.0517450168263059 1
0.0266083051037624 1
-0.109322385167558 1
-0.0129598156298242 1
0.0960664476664823 1
0.0354737795653645 1
0.0019898742630437 1
0.0591522977300882 1
-0.0227898676557223 1
0.0330395492540392 1
-0.0833979095685094 1
-0.0402424162327227 1
-0.00641841974053366 1
-0.00499957799776913 1
0.0511107134731893 1
0.0794846343828666 1
-0.0365996101115362 1
-0.0186213069032712 1
-0.0346202850684926 1
-0.00851639472740159 1
-0.050031606257153 1
0.0629599878322913 1
0.0156227035128563 1
0.0083013677135447 1
0.0648541067492058 1
-0.00811231436626457 1
-0.015796602913138 1
0.0254121732563127 1
-0.0349724906071398 1
0.0831856434815999 1
0.00727366915708268 1
-0.0902964131898622 1
-0.0723464616803601 1
-0.0396336825682745 1
0.0366654478064852 1
-0.0281438410116415 1
-0.115902942908896 0
0.000242376204095781 1
0.0334994248541136 1
0.00236877343980813 1
-0.063075013138307 1
-0.0122830578343112 1
-0.0370457922448995 1
0.0401151236712752 1
-0.0590554320921004 1
0.0312296159445992 1
0.0824913715951747 1
0.0768747531393083 1
-0.0326607120255928 1
-0.020330652150679 1
-0.057451387822867 1
-0.107776195151488 0
-0.0273574573840493 1
-0.0938752818582433 1
0.0295129304356708 1
0.059988412589639 1
-0.0800415144619998 1
0.0255114658494522 1
0.0484294055323441 1
-0.060271693616366 1
0.0735018110884008 1
-0.0384515642289706 1
-0.0254861296233265 1
-0.0292104793887037 1
0.0147033771072659 1
-0.084461003917452 1
-0.00100864446980629 1
-0.0162271680777029 1
-0.0343452777437589 1
-0.0709925350075047 1
-0.0347831870725595 1
0.0836362316494854 1
0.0111951502871631 1
-0.00709059750506166 1
-0.0491427033532095 1
0.0958900468651211 1
-0.0334088233412907 1
-0.0741647760282853 1
-0.00841769412612019 1
0.0285522081819785 1
0.0129467976941379 1
0.00142207417517113 1
0.0632565340401092 1
0.015810791705364 1
-0.062463020717215 1
0.00506068114736556 1
0.0507895736049137 1
-0.0147418982956753 1
-0.0135466430268341 1
0.0015936028892846 1
-0.0186297478961424 1
0.0642396761788302 1
-0.0199498158529151 1
0.0342761159365814 1
-0.0477448419441238 1
-0.0479489211659881 1
-0.0188717564341548 1
-0.00335157443773344 1
-0.00699032581330485 1
0.0123229836583623 1
0.00552126409609526 1
0.104190398704497 1
-0.0314187725496801 1
0.0109899849618711 1
0.0329292999288616 1
0.0571036764069515 1
0.00585258121548159 1
-0.00552864875671356 1
-0.0473892778761086 1
0.00808726730869952 1
0.0499489740462745 1
0.00280077596609989 1
0.0355209038025605 1
0.00811860014389008 1
-0.0258908771431978 1
-0.0355774271374651 1
-0.0365387421966644 1
-0.0417673148974494 1
0.0341192683529648 1
-0.0417677099373637 1
0.0211247485706638 1
-0.0243568868949662 1
0.0985115205037339 1
0.0795107382173555 1
0.0461576736774178 1
-0.113830576323571 1
0.0374994690964851 1
-0.0901725334728397 1
0.0427755786356054 1
0.0194639317094005 1
-0.043867513706255 1
0.00778682897677107 1
-0.00723389255355582 1
-0.0593331267999928 1
-0.0381348649076029 1
-0.0418131138929505 1
0.0366557992323804 1
0.00954004743620933 1
0.123617031885683 0
0.102087226282192 1
0.0333735918046194 1
0.0214203173300242 1
0.0335340547682071 1
0.0462273037555897 1
-0.0160809221063859 1
-0.0170910940488709 1
0.036368982043337 1
-0.0486132196722994 1
0.0213948487563283 1
-0.012573860386387 1
-0.0660722364880498 1
0.00105987426871348 1
-0.0974078369928844 1
0.0531201162655603 1
0.0679700719384639 1
0.00905844907567637 1
-0.0379360503977914 1
0.111467508683443 0
-0.0267366656884947 1
-0.0132646741825643 1
0.0526652727840497 1
0.0215340533666819 1
0.128085981878667 0
0.088408864633862 1
-0.00880172377112664 1
0.0300762131918255 1
-0.0155703418853447 1
0.0327984125453916 1
-0.0128457417479827 1
0.0917326337090012 1
-0.0421227610154456 1
0.0461195087247762 1
0.00530543055730336 1
-0.105049190595935 0
-0.0691842419079276 1
0.00592988302253503 1
0.0765656664041204 1
0.0506864951949616 1
0.0567372293483686 1
0.0441231273701298 1
-0.0720127916116785 1
0.112625567201941 0
-0.0142098737222054 1
-0.00892762287266878 1
-0.0191332208402397 1
-0.00178191878195173 1
0.0235424159335022 1
-0.0390521284273529 1
-0.0309347301095463 1
0.0315033204764264 1
0.00785088957241498 1
-0.0012150225791427 1
-0.0290646177529583 1
0.0672578856451026 1
-0.0440839361405141 1
-0.00157617808338191 1
0.0500902328685242 1
-0.0544155506656842 1
0.027927379389069 1
0.00898187622942841 1
-0.0961582516643536 1
-0.0206324713993349 1
0.0534140913053876 1
-0.0379392199449236 1
0.0798105620158115 1
0.0521570085282098 1
0.103420920191525 1
-0.00277745558451043 1
-0.0606213287049696 1
0.053353729520937 1
0.00694437030285526 1
-0.0961147531947486 1
-0.0803741357032944 1
-0.0139462013153031 1
0.00180026341551545 1
-0.0834907582611095 1
-0.0528421004048497 1
0.139323752412171 0
0.0895426443541358 1
0.0375173698274362 1
-0.0163715273583738 1
0.1025046254535 0
-0.0643250745965024 1
0.0131945104147134 1
-0.0188859294288584 1
-0.0576190303735038 1
0.0494616986525594 1
0.0412600329749 1
-0.0294281076790507 1
-0.0294798855395832 1
-0.0225391374992533 1
0.00994077673858697 1
-0.0652147598778052 1
0.0312277608798478 1
0.0364794225262378 1
0.0209105348201061 1
-0.063906688921494 1
0.00521833928191841 1
-0.0614501668563525 1
-0.00807139255713838 1
-0.0793045833699408 1
-0.040133278379195 1
0.0161270281983586 1
0.0880621214606761 1
-0.0997297142799298 1
0.130679004491694 0
-0.0564335630859222 1
-0.0172548109082033 1
0.0215656549065389 1
0.0411415714070179 1
-0.0948041185363469 1
-0.0136226397647383 1
0.0696834053512313 1
0.0641917561372517 1
-0.0762175452182571 1
-0.0541343603187341 1
-0.0736369195551389 1
-0.114373707520743 1
0.10299774492035 1
-0.052890523001935 1
-0.0361057702092955 1
-0.0776154202964031 1
-0.0438388752460205 1
0.013930071598058 1
-0.0240258068611449 1
0.0292767517740868 1
0.100352081580683 1
-0.0327012500537809 1
-0.0368616513268239 1
-0.0264913652237953 1
-0.0292569709337806 1
-0.0593850570682314 1
0.0258851387979362 1
-0.00609296068880346 1
0.0386783515577564 1
0.0202026325605804 1
0.00833826699989837 1
-0.0381100121654 1
0.0544858134101227 1
0.00607139746672419 1
-0.00412800809178377 1
-0.0609974774449962 1
-0.0441655203807071 1
-0.0275691065513389 1
-0.0521020484754832 1
0.0284479263090966 1
0.0511649853127897 1
-0.0410003874229181 1
0.106676156387885 1
0.103698143633938 1
0.0751576515167696 1
0.0966241892808204 1
-0.0282380593321231 1
-0.0189321016283883 1
0.0347063638840653 1
-0.0273942189024376 1
0.0103284119164539 1
-0.0218676933048098 1
-0.0110317866341602 1
0.0278682877171785 1
0.0357971506050056 1
0.0311302490046405 1
-0.00713130268530679 1
-0.0923568024717437 1
0.0278217893246256 1
-0.0602376162090116 1
0.0590303800480538 1
0.0356838502872043 1
-0.0379214219270141 1
-0.0429198387878934 1
0.0308201455423927 1
-0.0312646599980292 1
0.0311875938523708 1
-0.0707261214530577 1
0.0267393991694701 1
-0.00309370624130453 1
0.054513514236122 1
0.00209570372244056 1
0.0345180806085291 1
0.0752325444404686 1
-0.0189179035637859 1
-0.057549729487815 1
0.0351230254155765 1
-0.00509592301877259 1
-0.038851797391979 1
0.0132713695147875 1
-0.0406478985607108 1
0.0517264969426186 1
0.0531279077818514 1
-0.0917438092965538 1
-0.0451111225468273 1
-0.0269808636213598 1
-0.00734804793716589 1
-0.03100982545361 1
0.0894683131701167 1
0.016451973317643 1
0.0214823240360399 1
0.0176104892280602 1
-0.0600637211288644 1
0.0998273299283509 1
-0.0901654175445578 1
-0.0737311078049699 1
-0.00246752337263418 1
0.0444457624119888 1
-0.0069134442285691 1
-0.0366346721652247 1
0.00883868416968388 1
-0.0274357799958644 1
-0.0170537936498305 1
0.00378550292958368 1
0.0636172838672301 1
-0.0518372944196891 1
-0.0136944919534355 1
-0.0416127773330711 1
0.00967645388456438 1
-0.0365128239961475 1
0.0819324133434734 1
0.0829905585496974 1
-0.0239054177736573 1
-0.0579587742304826 1
-0.0261205428006313 1
-0.125919916753716 0
0.0357785574474821 1
-0.0348945027450196 1
-0.0513841643400563 1
0.00446876638137475 1
0.0502499530639289 1
-0.0134602070626875 1
0.0252039183112318 1
0.0432032430733974 1
-0.026210593455575 1
-0.0549317222573823 1
-0.0617166189520083 1
-0.0463263607334809 1
0.0667763028023716 1
0.0125894252758969 1
-0.0931717167567628 1
0.0164831981837236 1
-0.0221221410662519 1
0.0302495707779929 1
-0.0158997393338902 1
0.00113115118553441 1
0.0419166148233287 1
0.00988844445518964 1
0.0075741388443832 1
-0.0892317152303826 1
-0.0540508341594313 1
-0.0650873119720569 1
0.00910620451888192 1
0.0134089287806056 1
-0.0365913039371422 1
-0.0211607704354094 1
0.0337949529572316 1
0.0354244400020404 1
0.0353988942422215 1
-0.00390742193166366 1
-0.0620273797057916 1
-0.0951848926083533 1
0.047996516536032 1
0.0236165226937675 1
0.0795249456805131 1
0.118105638632674 0
-0.0196005701250618 1
-0.00649585641760352 1
0.000204594350586844 1
-0.0407238471404004 1
0.0438625591020246 1
-0.0361097341674062 1
0.0134896002706771 1
-0.0122882446263386 1
0.0197106312575748 1
-0.0482795246324715 1
0.0703780125620939 1
0.0700331293782337 1
-0.0520303970905765 1
0.0664436083465381 1
-0.0377356967134707 1
0.0203580704572887 1
-0.0340916821080955 1
0.0268281429399814 1
-0.0759321731984648 1
0.093126495034307 1
0.00532196248892625 1
0.0241889323649919 1
0.0114566088877032 1
0.0955290315883775 1
0.0483143898445113 1
-0.000699810791640213 1
-0.0199833487720951 1
0.0403926251633907 1
0.0596170359698829 1
-0.0574857064764352 1
0.0288784970145266 1
0.00405008840210303 1
-0.0413219001231957 1
-0.00855753741801972 1
-0.0468853748328993 1
0.0671619168581008 1
0.049545672492271 1
-0.0460430516631594 1
-0.00214900079861791 1
-0.052936006284797 1
-0.0139910210345792 1
0.117838844246051 1
-0.1228394752559 0
-0.0496696372831388 1
-0.0631576904483687 1
-0.0861889071798527 1
-0.0747542264132154 1
-0.0776924320342885 1
0.02122053539154 1
-0.0357247269044846 1
0.10430719149913 1
-0.0190687778473021 1
0.000135307582740235 1
0.0238954007822173 1
0.0332112850682454 1
0.0039876351187058 1
0.0426889353849247 1
0.0473018313342177 1
-0.0608380793515517 1
0.081535420301129 1
-0.0305473094667808 1
-0.0183260623208196 1
0.00143317812213214 1
-0.0157079741324662 1
-0.063714866126516 1
-0.0310025767011897 1
0.0314687031807222 1
0.0206299160579848 1
-0.0146128413587725 1
-0.0515931576422604 1
-0.00509238760578145 1
0.0243150318865704 1
0.025383764226746 1
0.0119342767888305 1
0.0705941500306943 1
-0.0664994490563862 1
-0.00281726712499776 1
0.0263637338019554 1
-0.0267911869452179 1
0.0170028812513945 1
-0.0107171516589551 1
-0.0270213795629821 1
0.0787121434988012 1
-0.0570250577355338 1
0.146456818446113 0
0.00630727236883375 1
-0.0895785280192135 1
-0.00476780485412783 1
-0.119555870568943 0
-0.00318674137012626 1
0.0434521626612111 1
-0.0311020397072523 1
0.055046244549665 1
0.0705762954315188 1
-0.0209565299180988 1
0.0182914434280881 1
0.0960316088188665 1
-0.08315123295508 1
-0.025415643173243 1
-0.082215893076461 1
0.111004861862184 1
-0.11721350802028 0
0.0776202761870921 1
0.00924320477738667 1
-0.0274810310919194 1
0.0219500725748481 1
0.0361014955400197 1
-0.0112295561798777 1
0.090745175353788 1
-0.0379451071950627 1
0.0184897248398938 1
0.141100453134789 0
-0.0982209316664535 1
-0.047683397132219 1
-0.0180928021003408 1
0.0854369612524166 1
-0.0899430069232385 1
0.00518838633427333 1
0.0104912212844244 1
0.0281755206776624 1
0.044275823783874 1
0.0370484696843046 1
0.0169649038362664 1
0.0872721537203753 1
0.0316665802592274 1
0.0545011749871936 1
-0.0434278609289856 1
0.120155389658656 0
0.0147567339221544 1
-0.00263102954005593 1
0.0546076813490702 1
-0.0579781751653402 1
-0.00193102044854492 1
-0.0135466609259784 1
-0.00455246425142693 1
-0.0319835261983935 1
0.0338254763927466 1
0.138075653739544 0
-0.0146747256501794 1
0.101943258170196 1
0.117883799590245 0
-0.0747978887855681 1
-0.0660742947654698 1
-0.00256249939228884 1
0.0692037442221094 1
0.0226069914361374 1
0.0644654939631145 1
-0.11821318851069 0
0.0483659025265147 1
-0.0847879529020502 1
-0.0357435272637879 1
-0.0805248683552226 1
-0.0714033267772373 1
-0.0587932697489722 1
0.0281818918151867 1
-0.0198982366490121 1
-0.00666006584828507 1
-0.115871290478239 0
0.0190668481004675 1
-0.0889151415297511 1
-0.0622597625539343 1
-0.00460755186846464 1
0.121943060595701 0
-0.0283028894543633 1
0.00356462696606914 1
0.0272719004326402 1
-0.0322900772999509 1
0.00328009730336335 1
0.0815188975541569 1
-0.0318791758954977 1
0.0311064106641189 1
-0.00202703971504668 1
0.060320926884686 1
0.00424937434209768 1
0.00461916014659054 1
0.0447062276815187 1
0.0739970618152289 1
-0.00774855987633553 1
-0.112399857291036 0
-0.0732223442789015 1
-0.0155961252063565 1
-0.0711983992850224 1
-0.0301405087399052 1
-0.0874568629903488 1
-0.0114306873959519 1
-0.129068352397192 0
0.0650123020438078 1
0.0182841475893889 1
0.00321644920205717 1
-0.0190261562074398 1
-0.0532006349969329 1
-0.0269853407588024 1
-0.0380855466583913 1
0.0302159470407214 1
-0.0564942052680325 1
0.0389949903091566 1
-0.0605017257378114 1
-0.0101469187850319 1
-0.00429989118287723 1
0.0266277171065602 1
0.173194361717829 0
-0.017386878341081 1
-0.00547786162427268 1
-0.000621097835444943 1
-0.0522431299755206 1
0.0264065368148716 1
-0.0187314415208217 1
0.0381815696202389 1
-0.0188942961731952 1
-0.0174396986987872 1
-0.0723017493389815 1
0.0412208440251875 1
-0.0185447688886488 1
-0.0428108019992634 1
0.00586092530320356 1
-0.0364490554721945 1
0.026685439451024 1
0.0393443523060134 1
0.0915813678295053 1
0.0247649520614672 1
-0.0303219297542718 1
0.0848877532141651 1
-0.0123455318460487 1
0.149638454814104 0
0.0449233601729843 1
0.0295519102074886 1
-0.0648902644854994 1
-0.0194187126562581 1
-0.0907260842519669 1
-0.0111610946446853 1
0.0123884038596695 1
-0.0137980634809494 1
0.0219446791218294 1
-0.0150885209236829 1
0.0595351858738706 1
-0.0189487102562709 1
-0.0134040298719643 1
-0.111853344844913 0
0.0683968916584692 1
-0.00416178337171198 1
0.0043661977667459 1
-0.070338571964796 1
0.0405221590829891 1
-0.0294238579847044 1
0.0170037103093527 1
-0.169728089360907 0
-0.0334632229966097 1
0.000461429121516184 1
0.000788861179918086 1
-0.00623379172436194 1
0.00840126168294028 1
-0.0138943414753088 1
-0.0182495701819649 1
-0.0666246292005833 1
-0.062505617682563 1
0.00519328421588747 1
0.0210390374755543 1
0.0787087952280769 1
-0.0384018700543915 1
0.0401288888044083 1
0.0173590544462037 1
0.0616352853744194 1
0.00999436609085217 1
0.0168126958813447 1
0.137308294475866 1
-0.0486604850455488 1
-0.0770104572925423 1
-0.000929748838652187 1
-0.00957287305577426 1
-0.159817822771483 0
-0.0093565836068733 1
0.105506270587959 0
0.0239431991941754 1
0.0410702323063726 1
0.0193806065859005 1
0.0424356217542764 1
-0.125392372249517 0
0.0279035804826177 1
-0.00430043315578288 1
-0.00261533552835977 1
0.0119356504051519 1
-0.0528586691764222 1
-0.0147427490162757 1
-0.0155965790225925 1
0.0994177904902405 1
-0.0324068872204714 1
-0.0318048165141104 1
0.0286625643334236 1
-0.0224530002794686 1
-0.114196059045484 0
0.0738471672710854 1
-0.0979427269602774 1
-0.00885473805238713 1
0.0709733874618324 1
-0.0281433285946546 1
0.0852178195106851 1
-0.114225672603873 1
0.0288075847607178 1
-0.000795668269757993 1
0.0219104021073568 1
0.144129058188007 0
-0.00315913364712148 1
0.125576890826199 0
0.0242999020813187 1
-0.0163774488913319 1
-0.0348955687238337 1
-0.00544057023158801 1
-0.0159703839645457 1
-0.0341576779969448 1
0.0486541751301486 1
-0.00663602478977044 1
-0.0088679437009814 1
-0.0538258150796595 1
-0.0129916426251402 1
0.000886465118608989 1
-0.0198120067928199 1
0.0278400548845379 1
-0.0330323588803805 1
0.0132829867952051 1
0.0930663003820291 1
-0.00856813429577257 1
0.0176455362700747 1
0.113378548638481 0
0.0593584485078717 1
0.0311510125446305 1
-0.0249204786735466 1
-0.0398184256219097 1
0.00757186622285533 1
-0.0072705681860911 1
0.0246638965269244 1
-0.0479545267816993 1
0.0211238291646749 1
-0.0437446888985566 1
0.0823503479432533 1
0.0578875033378585 1
0.00333576151572769 1
-0.0558877489941392 1
-0.00584106065743228 1
0.068952656847458 1
0.00289145786097601 1
-0.085437170373911 1
-0.0407576090044452 1
0.001636586490964 1
-0.0176325147004804 1
0.111970682589636 1
-0.01783298710919 1
-0.0321992230479662 1
0.00225166310332087 1
0.00508059078466274 1
0.0079474284248046 1
-0.000550996152574246 1
-0.123907172745736 0
0.0488072222905028 1
0.124644007041437 0
-0.0806597521678594 1
-0.00711198287492536 1
-0.0419148989936579 1
0.0159586528584524 1
0.069604222916044 1
-0.00274432042422442 1
-0.0124150509441717 1
0.031152953886043 1
-0.0927963239126118 1
0.0665196988664954 1
-0.0334632668427454 1
0.0505120401709108 1
-0.0239951241103334 1
0.0679572006258781 1
0.002262323625177 1
0.000638206012447365 1
-0.0279355274188913 1
0.103525586831444 1
0.0841155852542915 1
0.0586671679031929 1
-0.0229663498263458 1
-0.127001912961415 1
-0.0337204595691958 1
0.0142819753661062 1
-0.0463216104696319 1
0.114636583752076 1
0.00167778612824861 1
0.0365110750714913 1
0.0196942151947112 1
-0.0296073684937406 1
-0.0361980237959802 1
-0.097742500552435 1
0.0812476721995354 1
0.088512531931521 1
-0.0573304531959937 1
-0.0130096502383842 1
-0.0425450173802246 1
-0.0724797115842985 1
0.0040924491641004 1
0.0722367834141829 1
0.072659028735613 1
0.0217658559865312 1
0.114696015016 0
-0.0104700552829397 1
0.0165438314622889 1
0.026137989136411 1
-0.0462411978690451 1
0.0491456804356478 1
0.0101408801662344 1
0.0268629397435691 1
0.0318441675352812 1
0.0932010383485063 1
-0.0463873445188033 1
-0.0149902098957368 1
0.0130773819088527 1
0.05491814989913 1
-0.068104364420116 1
-0.0311351793514199 1
-0.0241451385701799 1
-0.0273147186680706 1
0.0453937784020242 1
-0.0510936141613185 1
0.105212830880437 1
-0.00396928544856425 1
0.0395733071744135 1
-0.0179138213028678 1
0.0790991250963932 1
0.0311023261400461 1
-0.0362163241928833 1
-0.000913054015790016 1
-0.0445021575100188 1
-0.0634601372432214 1
-0.0817342065234922 1
-0.0067105940849948 1
-0.0265257217346472 1
0.0600321463581203 1
0.0544553767911674 1
-0.0382969180625077 1
-0.0861309531518367 1
-0.0348162697582831 1
0.0201912469998715 1
0.109149632845843 1
0.0435902709159629 1
0.0123663170929611 1
-0.0222938991132865 1
0.0795813810137003 1
-0.00117554770429434 1
-0.00278158469543183 1
0.0839943778567311 1
-0.0218373196151054 1
0.152797669406951 0
0.0863189659611504 1
0.0473450455108204 1
-0.0157757217161806 1
0.0157987593797025 1
0.0589684998237211 1
-0.0381945570534573 1
-0.0197027796541713 1
-0.012466782281733 1
-0.00914936897306723 1
0.0240524388463921 1
-0.0328873051668765 1
0.0264744427885078 1
0.0360903737416353 1
0.0439963446276818 1
0.00792098220955009 1
-0.0276989898517175 1
0.0686045360098298 1
-0.0130912604685903 1
0.0661401047283571 1
0.0189332695709672 1
-0.0162371883894616 1
0.063650435214471 1
-0.0218633020037647 1
-0.062774204796014 1
0.0494224750789608 1
0.0123514144839549 1
-0.172872772736703 0
-0.00788148299987547 1
0.0988785499110099 1
0.00246346158610276 1
-0.058702602894529 1
0.0285756764457846 1
-0.00895029117104583 1
0.0137534776729094 1
-0.0244632951560415 1
0.012952818783249 1
-0.0328364906273628 1
-0.0277564814545962 1
0.040867547495433 1
-0.0823604623509763 1
0.0119725975715919 1
0.0307000543075965 1
0.053093111856086 1
-0.0449560549785666 1
0.0521743487179128 1
-0.1781062292885 0
-0.0929939078363834 1
0.0343948378509725 1
-0.048003372161724 1
0.0731583083008017 1
0.0505093228116627 1
-0.0395062458041703 1
-0.00315258169197432 1
0.0194523183398803 1
-0.114853283604587 0
-0.00874993741789916 1
-0.0380918845010765 1
-0.0404935042682322 1
-0.0670811828000829 1
0.0690016267419942 1
-0.148102036432276 0
0.0403544731438968 1
-0.0283914392298659 1
0.0210007798265445 1
-0.00173997103645527 1
0.0592266120956974 1
0.02016267129496 1
-0.0517329289823683 1
0.0801391297543473 1
0.0121970357439974 1
0.0278937303777596 1
0.00662500014293871 1
-0.00704159860996243 1
0.0536623608388068 1
-0.0400109139069499 1
0.0863644556257137 1
-0.104989205357224 1
0.0237526978689093 1
-0.069168062226234 1
0.0116472650864997 1
-0.100520285624404 1
0.0255780003397855 1
0.0554270684092191 1
-0.0700364017642277 1
0.0220626609988417 1
-0.0275771135852957 1
-0.111710200310095 0
0.0102725960159948 1
-0.0621957689539476 1
-0.0579252356494512 1
-0.00388947833417322 1
-0.00696820116097329 1
-0.0775471181988751 1
0.0281298670037895 1
-0.0411671110701968 1
0.0282799161850507 1
-0.0045062699524618 1
-0.0137794906697995 1
0.0198542246402537 1
-0.0142640576785642 1
0.0898876428586852 1
-0.0448662555409413 1
0.0660530148868896 1
0.0590123749504702 1
-0.0361125933517765 1
0.0294831680590905 1
0.0196778383425934 1
0.0839994590804823 1
0.04354435606933 1
0.00213877633867663 1
0.0188433207200706 1
-0.0385060204094894 1
-0.0711295200861889 1
0.0362623224360279 1
0.0674240705732368 1
-0.00599825453397449 1
-0.0751206868315963 1
-0.00213719893687811 1
-0.0126615075291997 1
-0.137871966999928 0
0.0405152602874063 1
0.0139193691551238 1
0.00534960909896876 1
0.0166953520878263 1
-0.0212783120048544 1
-0.0331618814507754 1
-0.044864708946767 1
0.0985515678293782 1
0.0106346502667379 1
0.0211434326756188 1
-0.057557395271698 1
-0.0429579141399129 1
0.00981595282997845 1
0.0299855139946317 1
0.102442241631864 1
-0.0261125478121099 1
-0.0435032664801539 1
-0.0137680262560331 1
-0.0636743663701773 1
0.098052751854941 1
-0.0547672706561083 1
-0.107307199975937 0
0.000779843819829874 1
0.0632061269271132 1
0.00935516546998293 1
-0.0466029415839057 1
-0.0171105155827429 1
0.0412289942162142 1
-0.0191795782498698 1
-0.0347014669808134 1
0.0798775845095472 1
-0.0656241763799507 1
0.0720859703151126 1
-0.0423331444495438 1
-0.0408905904628319 1
-0.0821592417111407 1
0.0410534405852911 1
0.0737204913963691 1
-0.0266101661454194 1
-0.0290219697931619 1
0.0221250429345859 1
-0.00513867247066042 1
0.0036567981650165 1
-0.00910553803831137 1
0.0738226955789549 1
0.0720843877598124 1
0.0399623806079222 1
0.00397853953649521 1
0.0376594970349119 1
0.0653437848510511 1
-0.056678452053712 1
-0.0866260240000693 1
-0.0509529820898514 1
0.0711720835946104 1
0.054941939974473 1
-0.0479991174308613 1
0.0161288263210933 1
-0.0898706920808893 1
0.0946899962458134 1
0.0534152697737499 1
0.0151653472813288 1
-0.0881471041032184 1
0.00350606847013988 1
0.0432124963104281 1
0.0379914230331852 1
0.0206713530754958 1
0.0730713499454804 1
0.0145645458648729 1
-0.0661501183399563 1
-0.0125008831160383 1
-0.0137264229176903 1
0.00984505993497916 1
0.0400220645780048 1
-0.0077050854364794 1
-0.0696296262704477 1
0.0593608378459355 1
0.0880079812547046 1
0.0299650853625295 1
-0.075175168599368 1
0.0172917575553712 1
0.0543689781792559 1
-0.0689549659790424 1
0.0110559390409828 1
0.0327370796770949 1
-0.00575970780850892 1
0.0441707825425926 1
0.0364937725047207 1
-0.043184971575966 1
-0.0689668336005703 1
-0.0323772728481 1
-0.0132700837539727 1
0.0528598621347892 1
0.112444851825209 0
0.102616687818965 1
0.0273369613616094 1
0.00592808676285565 1
-0.101697476402549 0
0.00195934779565512 1
-0.0143892777130516 1
-0.0169343793152399 1
-0.0163616160530584 1
-0.0621933344740915 1
0.0392999729746206 1
-0.0577178953959868 1
-0.0548356441107928 1
0.0120090395249305 1
-0.0293649468783092 1
0.108602251699108 0
-0.01219933342573 1
0.0717287085090242 1
0.029914941769472 1
0.0419871135828365 1
0.0154978449630098 1
-0.0713737101278251 1
0.086897035108602 1
0.0762115380358133 1
-0.013001020567911 1
-0.0161495322047729 1
0.00966475877635444 1
-0.0695439496713405 1
0.0131073502099843 1
0.0501026795961459 1
0.032955404599803 1
-0.00215360073908598 1
0.0499767920937086 1
-0.101585434069351 1
0.0372650134375628 1
-0.0190259527459786 1
-0.0647628596926679 1
-0.069133885810509 1
-0.019037166585396 1
0.016752251710644 1
-0.0891415702133158 1
0.0230981779221983 1
-0.00625017209402192 1
-0.104731958122941 1
0.00241569588067194 1
-0.0558950130632487 1
-0.0220776168741467 1
-0.00247012242509079 1
-0.0257325678860398 1
0.0761449387247267 1
0.0189711767801217 1
0.0432401803468623 1
0.0983788598635197 1
0.0318854027935211 1
-0.0703490717664556 1
0.0589524435558454 1
0.0388084895469132 1
0.0686478712142812 1
0.023495386060223 1
-0.079808093913404 1
-0.0289791749848636 1
0.0164679444078762 1
0.0127425039786559 1
0.00198074895322007 1
-0.00506416487619136 1
-0.0508835945643846 1
0.104049076054485 1
-0.00531092695969817 1
-0.0362847599864584 1
0.0163612311103763 1
0.0287281924355689 1
0.121494647353741 0
-0.0124712663285124 1
-0.0295551002311643 1
0.0295230900401045 1
-0.0504318965303126 1
-0.0413087109276641 1
0.0491561283568939 1
-0.0746608916289418 1
0.00187576994663973 1
0.00201324509803507 1
-0.039925419710516 1
-0.0767470200513538 1
-0.0533368607773934 1
0.124043029095798 0
0.074588681945902 1
-0.0512698129006292 1
0.0623107629467205 1
0.0387914158885991 1
0.015334920686272 1
0.194965003456758 0
-0.0743996977832851 1
0.00865584124416348 1
-0.0286819386961967 1
-0.0324111323096662 1
-0.0383020200373691 1
-0.0673743989019996 1
0.000411792755009006 1
-0.00117824337583664 1
0.0872628281126623 1
-0.0233408848923799 1
0.0393857559824357 1
0.0837963500033166 1
0.0656982863077561 1
-0.0101024068333938 1
-0.0240090058314065 1
0.0437975112118172 1
-0.0191858215949677 1
0.054186911021194 1
0.0370819680690295 1
-0.00206537403866295 1
0.00813203457224029 1
-0.112555331783608 0
0.0280267587870682 1
0.0807011799461076 1
-0.0438462643249835 1
-0.106425701939909 1
0.0966046750851881 1
-0.0485083262836483 1
-0.181500842637572 0
0.0582546957843851 1
0.0429902539055605 1
0.0392184576560858 1
-0.00176632804097833 1
0.00688723950114148 1
0.0355767582732222 1
0.101082540122681 1
0.15147019147152 0
0.0348557441617089 1
-0.0373205100367761 1
0.0212081111820824 1
0.0163882579508113 1
0.0273818353817403 1
-0.0331842959390171 1
0.089547813520935 1
-0.0390109929446282 1
-0.0222133713919367 1
0.0112669617806756 1
-0.0927702806530291 1
-0.105195939654951 1
0.010890239845647 1
-0.0178508294444028 1
0.0137154381870851 1
-0.0122398804312412 1
-0.057560289571056 1
0.00803733996303133 1
0.0162318146847987 1
-0.00350577135368231 1
-0.053392074894341 1
-0.0110185695524386 1
-0.0565580969764469 1
0.0519550926205602 1
0.0184530092136705 1
0.0564681094435825 1
0.113658515163295 0
0.0218051099450649 1
0.0242642369772888 1
-0.0279396172740288 1
-0.00440363680683913 1
0.0506780333709742 1
0.0540704265774035 1
0.0120264155911534 1
-0.0149603647753679 1
-0.0187873879226322 1
-0.0205792036284517 1
-0.0390544891535393 1
-0.0368480115459572 1
-0.023090891732795 1
-0.0467067895668766 1
-0.0377787956263174 1
-0.0214593805120078 1
0.00861705063975479 1
0.00473959972230736 1
0.0718074114194604 1
0.0979749326879949 1
0.100357339908109 0
-0.0399135889656816 1
-0.000647091979497735 1
-0.00358114329516731 1
0.0352880268943662 1
0.0494731278444473 1
-0.0306560543311496 1
0.0603528160770601 1
-0.0510029760794976 1
0.0650964547671484 1
-0.0519866291715535 1
-0.0944751691491699 1
-0.0220019293507516 1
0.0809969405286422 1
-0.00903849337668084 1
0.0858132885610988 1
-0.0540260076035867 1
0.0557018962523963 1
-0.0159160813738693 1
0.0550662232829913 1
0.0295265816796394 1
0.0360583892387822 1
-0.0643934936525467 1
0.118045369795348 0
-0.0423733769081945 1
0.0373662290129806 1
-0.0634673055720861 1
0.0311484710975586 1
0.0517321588050346 1
-0.0218921317000012 1
0.0375658356590658 1
-0.0766593762160803 1
-0.0285633513482957 1
0.0328328771687939 1
0.0123856566308679 1
-0.016025301803395 1
0.00582401593426103 1
-0.052559339236089 1
0.035910528538929 1
-0.0324353426979806 1
0.00248193097764124 1
0.0513187784543412 1
-0.0451479709196537 1
0.032713498460751 1
0.0114932834983346 1
-0.0113079383504786 1
0.016596574787223 1
-0.00269584216861794 1
-0.0164658137080348 1
-0.069700116607256 1
0.00519601306832983 1
-0.0288107971635033 1
-0.0546857442287875 1
-0.057464155602662 1
0.0187885596023989 1
-0.0467898815094645 1
-0.0181680789528852 1
-0.0247696657904504 1
0.0242030116503222 1
-0.0818517037228849 1
0.0308085366188473 1
0.0755917444403063 1
0.0488892511431021 1
0.00621574402925771 1
-0.0761531109197332 1
-0.021267626469537 1
-0.000546274716337242 1
-0.00909403285471998 1
-0.0285645650279561 1
0.0419442043328509 1
-0.064037921478345 1
0.0189836542215009 1
0.0467176782298489 1
0.0777058219376751 1
-0.0355804209959011 1
0.0548829610660796 1
-0.0348117565634185 1
-0.0742701177913351 1
-0.0324220252079645 1
0.00489390108867751 1
0.0632791873395578 1
-0.0945579550662475 1
-0.0331883651128604 1
0.0817415537067045 1
0.0606616515096585 1
0.0166754269035419 1
0.0700875854187142 1
0.00285424127517063 1
0.030925852059483 1
0.0493827306643185 1
0.0683824455697064 1
-0.00614588684008193 1
0.0493952846506458 1
0.0147735209223218 1
0.00369534607802807 1
-0.0455982979121637 1
0.0489129574727043 1
-0.0139720474319866 1
-0.0807572679650594 1
-0.0706509421674158 1
0.0762623868395299 1
-0.00807326640102094 1
-0.0333386818316751 1
0.0626835806911517 1
-0.0127343285182967 1
-0.0408799217924259 1
-0.0704344718387402 1
-0.00140783821610762 1
0.0656186683921449 1
-0.0152597916736611 1
-0.0493415071212153 1
-0.0184335533627668 1
0.0204078014392092 1
-0.029374407702037 1
-0.0102330179578857 1
0.131464935058037 0
-0.0291951483154342 1
0.0231710764687903 1
0.00315600994059438 1
0.0191046963723939 1
0.0688103093156512 1
-0.00252375656935597 1
0.0937079771566735 1
0.0396048195263506 1
0.045308054596686 1
0.00902500551607144 1
-0.0569091532396227 1
0.000630000666866921 1
0.00516396879131868 1
-0.0033923177015672 1
0.124949846261352 0
0.0422100258066912 1
0.00523858952776699 1
-0.0197894138002336 1
-0.0485445616508274 1
-0.00994889129346645 1
-0.0717748638468622 1
-0.00823672908460469 1
-0.000796260578659978 1
0.00701569076052489 1
-0.0345001148829192 1
0.0413586014470991 1
-0.064677029464714 1
-0.0416952337851672 1
-0.0541443700983672 1
0.0622366449266394 1
0.106814766031597 1
-0.0711418602978885 1
0.0178487440136528 1
0.0904014857381812 1
-0.00201151689706312 1
-0.0243473056091323 1
-0.0197110406673763 1
0.13400296162031 0
0.0099238606665867 1
-0.00615440101756226 1
-0.0175585607195518 1
0.0726532587130672 1
0.106291620148795 1
-0.0228090221065257 1
0.015655449414316 1
-0.0860682854061409 1
0.0441033691485066 1
-0.0456364039999464 1
0.00556718904253423 1
-0.0268657967099755 1
-0.0658789662913724 1
0.0057724912784855 1
0.0296131689835998 1
-0.0269739136176716 1
0.0901879049872172 1
0.0855077590428532 1
-0.104988241493937 1
0.0647867770813119 1
-0.00415578971492927 1
0.0243510169946512 1
0.0442515781414658 1
-0.0526103510722828 1
0.0349533111739014 1
-0.00388762159470767 1
-0.00206242207184647 1
-0.0510812936482649 1
-0.00189378197548384 1
0.0321488276312814 1
0.0383418755739474 1
0.00263448250423055 1
0.036688895291937 1
0.00813439826144736 1
-0.019159748863232 1
-0.0837993152869002 1
-0.0279954586283204 1
0.052851394363342 1
0.0230146731356622 1
-0.0285044262101976 1
0.0791910949012849 1
-0.00917647127465457 1
-0.0541671025588905 1
-0.102123296475145 0
-0.11634500627699 1
-0.0202250003684648 1
0.0434675085575392 1
-0.0317779181394972 1
-0.0183236833756927 1
0.00804236761975057 1
-0.0163886033957626 1
0.00705082245714751 1
0.0353013092004509 1
-0.0273877442259193 1
-0.082498462545085 1
-0.0264305516529957 1
0.0271885072269159 1
-0.0303029208077424 1
0.0694612707134722 1
-0.0154055970727178 1
0.00694149690141557 1
-0.00986570951451787 1
0.0177942581174538 1
0.0231793441608402 1
0.0154877152725554 1
-0.11247771752146 0
0.0876039896577928 1
0.112501037200324 1
0.0867645831790216 1
0.104552870057783 1
0.000644104745334991 1
-0.0425933610019242 1
0.0230012089533414 1
0.0526930496873432 1
-0.0203566737311426 1
0.0562194924464126 1
0.0166730712545603 1
0.0853621015095851 1
0.0409562156517046 1
-0.00931562645664388 1
-0.116656144830797 0
-0.0482997424705481 1
0.105967553524815 1
-0.0656907203164981 1
-0.0344429757250914 1
0.0326861368455008 1
-0.00671752387442962 1
0.0298355766510339 1
0.0670869411544633 1
-0.0166958975816938 1
0.0250201512081003 1
-0.085613710768232 1
0.0150247219374116 1
0.0834670913708242 1
-0.0200377165654711 1
-0.0538094199858201 1
0.112518204629532 0
0.0842279287003655 1
0.0910957240789811 1
0.0913511232836393 1
-0.0929332956946763 1
0.0397094690525305 1
0.0582372826613905 1
0.0941008546228217 1
0.0529437495679623 1
0.020053670355352 1
-0.0392192236304418 1
-0.0372390863624357 1
-0.0181654193807757 1
-0.0863653797819969 1
-0.0142873881305178 1
0.00518085979369203 1
0.117336984768717 0
0.00582562834727185 1
-0.0246179978134916 1
0.00619212357946513 1
0.0368424443872098 1
0.0140061475188919 1
-0.0577372723400109 1
0.0299617225866498 1
0.0100033055979127 1
-0.0407282142355566 1
0.0175120028254091 1
-0.0484452626169082 1
0.0818479396131563 1
0.0291218103086027 1
-0.0012411930879309 1
-0.0111662417542928 1
-0.121469232986731 0
-0.0313449102458143 1
-0.0466248079380957 1
0.0299350488600107 1
0.0318430213564231 1
0.0510717246356143 1
0.0925516390621979 1
-0.00713407798957547 1
0.0253229346334959 1
0.000881020312050408 1
-0.0931965218532931 1
-0.0392078252900855 1
-0.0304897101993035 1
0.00578043827948777 1
-0.0470363203097249 1
-0.0585701902758648 1
0.0119737221710847 1
-0.0106814077492518 1
0.0466721865221222 1
0.0172061466983346 1
0.00844950641563153 1
0.0232874365964729 1
0.0609142450401788 1
-0.113418545222392 0
-0.00767394662623623 1
-0.039542225164598 1
0.0525611658444272 1
-0.00677867694487673 1
0.00404029092650462 1
-0.00422839831686628 1
0.0428983606962039 1
-0.135211978055918 0
0.0165404559580925 1
-0.0238858773375033 1
0.0463476285164533 1
0.056688345906334 1
-0.0491103425030045 1
-0.0795818042754917 1
0.10462730549163 1
-0.0357547643905464 1
0.0183535897898033 1
-0.115632338430634 0
-0.0892402976806308 1
0.0625287213902724 1
0.0175799039992249 1
-0.0173304134981882 1
0.0205244869949946 1
0.0728318923467569 1
0.0299363645249302 1
0.0266782060876891 1
0.0587609136262424 1
0.0130714852291742 1
-0.0959591787341741 1
0.0309584958467496 1
0.0658434645499258 1
0.0180409146033121 1
-0.00166845966687783 1
-0.0150844759298417 1
0.014096843341962 1
-0.00123827446599641 1
0.0145007043000636 1
0.0553401945997644 1
0.00191218861739246 1
-0.06283508311193 1
0.00999069506753927 1
0.0154455918687906 1
0.0114725547007798 1
0.0164423949013068 1
0.0834971505839892 1
0.0268397031163579 1
0.00877319435878374 1
-0.087291974036898 1
-0.0972084032947667 1
-0.0155775179816113 1
0.000689488900374277 1
-0.0192032076066608 1
-0.00486915433327513 1
-0.0222048712957084 1
0.031606279199641 1
0.00171875360470842 1
0.0257537416644836 1
0.0081050593409585 1
-0.0839362686277112 1
0.165139906637894 0
-0.0228209701408972 1
-0.11572194644872 0
-0.0360646993823639 1
-0.0159863287775001 1
0.0244992864879535 1
0.0505038646254753 1
0.0578003128577263 1
0.00503330439821826 1
0.0433346116077128 1
-0.0591912981389616 1
-0.0276584435363044 1
-0.00217317499723469 1
-0.00719858262786312 1
-0.042861059508221 1
0.0285167914961324 1
-0.0300224859346928 1
-0.0857957498868454 1
-0.0136866758644598 1
-0.068528275779735 1
0.005252877211335 1
0.0772109668155616 1
-0.0232514093971745 1
0.0211611161874502 1
-0.0203727524042677 1
-0.0108346566026474 1
-0.0703712930504884 1
0.102352445565028 1
0.0383088631687015 1
-0.0303290837078372 1
-0.0527214024593222 1
0.0191018195832129 1
-0.0537855137911888 1
0.0688826293768048 1
-0.0664376555514466 1
0.0878236949079129 1
-0.0285627379168306 1
-0.0232308554018777 1
0.00449784172736412 1
0.0828880751804427 1
0.0573809660705675 1
0.0132137226050544 1
-0.0135386487472949 1
-0.0334837604035694 1
0.0905513277304678 1
0.0919537183120169 1
0.0148522596573822 1
0.116074232392049 1
0.0152211508340393 1
-0.0095515368740647 1
0.00778690273451966 1
-0.0123402916858794 1
-0.00416356813520252 1
-0.150353265493539 0
-0.0332697645931013 1
-0.00554495667866692 1
-0.0422716069437751 1
0.0682130202553668 1
0.0879403518197666 1
0.0504019096204086 1
0.0474541231015242 1
0.0569302522690072 1
-0.00929268839867394 1
-0.00249542277244357 1
0.00598131565811129 1
0.0612406423358895 1
0.0428219182341115 1
0.0153667589283576 1
-0.133631283763249 0
0.0201806667545304 1
0.0540258089708897 1
0.0173256427005312 1
0.00510674825917175 1
-0.105719470738396 1
0.015849813065224 1
0.0945276073298001 1
-0.0305414587270212 1
-0.00976641084577583 1
0.0264868702215865 1
0.0630153201309709 1
0.0513486189922877 1
0.0484937341380044 1
0.0516605758592733 1
-0.043644224184238 1
-0.00403475118325238 1
-0.0295097563910449 1
0.0378147677318383 1
0.0723603439847099 1
0.0190167530952269 1
-0.0424994087134851 1
-0.0202871018484454 1
0.0822557548068913 1
0.00191077463128653 1
-0.0222950722350624 1
0.0470343785049677 1
0.00904587978525311 1
-0.06231321586101 1
0.0221310604757509 1
-0.177153008003947 0
-0.0529249787444169 1
0.0362997955493119 1
0.0281697641197389 1
-0.0560738865165884 1
0.0504486372989485 1
-0.0526179413461125 1
0.0734217913586365 1
0.0384834750305544 1
0.0932071263879896 1
-0.0958662382674519 1
0.0892198013213053 1
0.000986499049022349 1
-0.0285915891913114 1
0.10078947279216 1
-0.0432496573209703 1
0.00702529517321183 1
0.0128760896037554 1
-0.012480013655518 1
0.0819494717903261 1
0.0214694577878311 1
0.0843745971868948 1
-0.0276596915631861 1
-0.0297749777575231 1
-0.0319128726296104 1
-0.0888248015795448 1
-0.071530936992055 1
0.0237406932490394 1
0.00198828968237213 1
-0.0517771810065898 1
-0.0319479047781742 1
0.0159820460218936 1
0.00036078009833614 1
-0.032812595169881 1
-0.0616003649148394 1
-0.0213760215620634 1
0.0476483001244798 1
-0.0663545143798073 1
0.0699157429234379 1
-0.0742154257320677 1
-0.0185321836780423 1
-0.0116761817343246 1
-0.0409158044969268 1
0.104081745078413 0
0.0970774092756583 1
0.0121349525393214 1
0.0409868095565758 1
0.00626789981909737 1
-0.0266773458960322 1
0.0706885940791305 1
-0.008392478981275 1
-0.0247399463840232 1
0.0636070580183914 1
0.000623900210589411 1
-0.00831775019882997 1
-0.0888372448994674 1
-0.0424155665505675 1
0.0121148375020451 1
-0.000770872217184151 1
0.0609909195911617 1
0.111499231299414 0
0.0303594659152318 1
0.0381250693620909 1
0.0217744132321673 1
0.0192780965832258 1
-0.00608205687422841 1
-0.0345442313139329 1
-0.0207347689828231 1
0.0189027389736019 1
-0.00157600200653915 1
-0.0557499507683358 1
0.0587156537674916 1
0.0254291207081279 1
-0.0793411465952335 1
-0.0551173972240898 1
-0.0987933956051619 1
0.0672498631613394 1
0.0646293341412633 1
0.101218528529998 1
0.0296409465642592 1
0.0451205415187806 1
0.0593845571395997 1
-0.067947853254266 1
-0.0370660058153951 1
-0.0309493789413242 1
0.00453532356718719 1
0.0156362795664367 1
-0.0103909568623492 1
0.0901346235750368 1
-0.00599168318395051 1
0.0421639881229111 1
0.013763865912745 1
-0.0676683700550282 1
-0.0435406712041887 1
0.0233497674314196 1
0.0740360577664206 1
-0.0518456885455273 1
-0.0690867426274324 1
0.0114076230804194 1
0.00593322839772188 1
-0.125273662975317 0
-0.0236331629377154 1
0.0770571676028595 1
-0.0596572876458422 1
-0.00642052425762209 1
0.00650467097051083 1
0.0137350028728545 1
-0.0184253502866766 1
-0.045417214863715 1
-0.0930836290073605 1
0.0471715600615449 1
0.0643606750435838 1
-0.129009203269281 0
-0.00435519793510482 1
-0.0291153578984461 1
0.0836582039513468 1
-0.043391241104608 1
0.0504651320877206 1
0.0359195868701422 1
-0.0364366947953968 1
-0.00922610145887431 1
0.0234052413390341 1
0.0511908021343445 1
-0.0427982844882133 1
0.050508362150157 1
0.0275387038489331 1
-0.0368420905019423 1
-0.146346750507255 0
0.0156609190121414 1
0.0157139065668423 1
0.0224126117758599 1
-0.00931778209542245 1
0.0856829090043062 1
0.0355762720749375 1
0.0902343262698933 1
0.0321763180242145 1
0.117770585342333 0
-0.00142604857581525 1
-0.0837951398959993 1
0.0336025930667069 1
-0.0247952441439797 1
-0.0112686748157529 1
0.0287808699763153 1
0.00878073679325606 1
-0.0273736543826344 1
-0.021149756416746 1
-0.0570388179132884 1
0.0118806158230996 1
-0.00708091271972525 1
0.0214495358363946 1
-0.00721251921278816 1
-0.0834053071242571 1
-0.00179007604214778 1
-0.035391529372312 1
0.110864020164751 0
0.0194613617680051 1
0.0575555465470118 1
-0.0287329380986169 1
-0.010811063328268 1
0.0100191461733637 1
0.00775368599856253 1
0.0142266405121674 1
0.0328740047753637 1
-0.0270621170508154 1
0.0152344011447114 1
0.0262057217092128 1
0.0293064978822928 1
0.0843485579386765 1
-0.0114079828046741 1
0.0430414704791812 1
-0.0977918153552647 1
0.0288521204767878 1
0.0572416490486823 1
-0.073279724698956 1
-0.00712341930113737 1
0.0134908596627842 1
-0.0152038015342341 1
-0.0160403715285652 1
0.0942965085365541 1
0.0396799237657775 1
-0.0318162146841707 1
0.00122443024806304 1
0.0299017801287339 1
0.0053811152914759 1
-0.036679472064303 1
-0.0216002213609885 1
0.0515898147355471 1
-0.0895002104349069 1
-0.0926554842522063 1
0.0630656605506766 1
-0.0571064747789972 1
0.0263239419438548 1
0.0998360379908605 1
-0.0871951527377183 1
0.0618521459367314 1
-0.0295705251061567 1
0.0203250337071596 1
0.0426572856800922 1
0.0439353392010116 1
-0.0121003695666916 1
-0.0923298280750168 1
0.0501440084891137 1
0.0192748344677143 1
0.0125302291878998 1
-0.0301997816576175 1
0.0702357472029649 1
0.0136186894589208 1
0.0138699912284546 1
0.0797127952939476 1
0.0315922759971483 1
-0.00949508906954447 1
-0.0588118322391865 1
-0.0228052304948108 1
0.0390338831589496 1
-0.0141713357966383 1
0.00371509513615374 1
-0.079791053493309 1
0.146470754493702 0
-0.0359660499937232 1
0.0324509694778972 1
-0.0363676220915345 1
-0.052691629678245 1
-0.0797779259262706 1
-0.00434034476227233 1
-0.0139566395798953 1
-0.0394550550109751 1
-0.0054933308251513 1
-0.024514448355257 1
-0.0239273478284535 1
-0.0209978320785853 1
-0.0299488248278033 1
0.00985720468010365 1
-0.0812376523059077 1
0.00207664526630354 1
-0.0351713918510288 1
0.0628772936185763 1
0.0222405267959756 1
0.0138967485207383 1
0.0359469743928334 1
-0.0527334322816836 1
0.00519992270422334 1
0.0864365598968543 1
-0.0111474116787077 1
0.00198667892529971 1
0.0424176750312618 1
0.00143419092980689 1
0.0523452991480337 1
-0.0532073025884922 1
-0.0060413388167851 1
-0.018101559936887 1
0.0305194067273138 1
-0.0836540822610464 1
0.0101407433951186 1
0.0151725483974006 1
0.0815169529634664 1
0.0556902905793044 1
0.0296510706297227 1
-0.0614351048507618 1
0.0335318594999987 1
-0.0876571551698289 1
0.0351592822783107 1
-0.0551588288913491 1
0.036379080928823 1
0.0844604177671197 1
-0.016403612581937 1
0.0587706713342641 1
-0.0541707944843376 1
-0.0812649411780573 1
0.021688559132385 1
0.0618277595007237 1
-0.0612061347128713 1
0.0847012528342515 1
-0.000546606311152321 1
0.0615526751090152 1
0.0222382320629141 1
0.0877143708917011 1
-0.00287207305270003 1
0.0172122069710775 1
0.0191047333499116 1
-0.10999848617783 1
0.0976520809802417 1
0.00991491881564139 1
-0.00721725287128797 1
0.04647217682804 1
-0.00861616058193814 1
-0.0202881668471666 1
-0.126017462152144 0
0.0439091019466821 1
-0.0230673781490596 1
-0.0564881354074213 1
0.00040953143570171 1
0.0279214400452215 1
0.00073939729320546 1
-0.00345584396854251 1
-0.0596266002377914 1
0.0182952410125263 1
0.00189353973873033 1
-0.0424872983873438 1
0.112202289396314 0
0.0551523838061801 1
-0.0290531063557657 1
0.0535652657450925 1
-0.0231463961294475 1
-0.00208973564745162 1
-0.0366019867152407 1
-0.054651002573 1
0.0622161036524859 1
-0.0699532567881731 1
-0.00664733702261179 1
0.109013422159465 1
-0.01605396442798 1
0.088077257652054 1
0.122043686088316 0
0.0336473784741146 1
-0.0387783709617019 1
-0.0656610133083882 1
-0.0984871067484974 1
-0.0158323861427327 1
0.00577762681391003 1
-0.0318870638308005 1
-0.0722892396125246 1
0.0014481194275733 1
-0.0825255481821943 1
-0.032715596332985 1
0.011426927664512 1
0.00310947985488585 1
0.00457120546062115 1
0.0221566611613242 1
0.0828281027747844 1
-0.0268375850078519 1
0.106053285172736 1
-0.00645149599615973 1
0.0381090150427729 1
-0.0625049042517172 1
-0.122429775355254 0
0.00555004730821374 1
0.0914769726124173 1
0.0800086303065129 1
-0.0901948659131216 1
0.0601261724689025 1
0.0716847378291957 1
0.0678763878360656 1
0.00736649125855763 1
0.0626272442935332 1
-0.0599032467575841 1
0.0372392957552517 1
-0.00528711691830875 1
0.0222042678632012 1
-0.0041656714280177 1
0.0367208009756251 1
-0.0181727077243541 1
0.00093168818959201 1
-0.00807112638124503 1
-0.0356210767849717 1
-0.0423257218873013 1
-0.00583350348523475 1
-0.00547401730958045 1
-0.00975809877190206 1
0.073905786435736 1
0.00990953833273393 1
-0.11630464262676 0
-0.0366253537453447 1
0.0274242016016512 1
-0.0221111922955246 1
0.153391805425146 0
-0.00529820386355953 1
-0.00227499871307253 1
-0.000366813955954268 1
0.0488922344638694 1
0.031325356472524 1
0.0339168728516204 1
0.0152561650538166 1
0.0762466301628679 1
0.0831393770834112 1
-0.0554991886000164 1
0.00548468421923443 1
0.0391078396879464 1
-0.0613719064015323 1
-0.0593963696781553 1
-0.0566371051734321 1
-0.049668826105524 1
-0.0119115877564082 1
-0.11175139869588 1
0.0148595679347268 1
0.0138966369569452 1
-0.1210420186598 0
-0.0561426719597817 1
-0.0103283825100246 1
0.0787147200875482 1
-0.0439724710989885 1
0.0308279784446635 1
0.00334017654561196 1
0.13096039601228 0
0.0194671813606434 1
0.0408961753657804 1
-0.0330489668923662 1
0.0454295177900748 1
0.072627601846512 1
-0.110606249820062 0
-0.0841627502931344 1
0.00139476033752796 1
0.0511248330725576 1
-0.0832002449119716 1
-0.018383801810374 1
-0.08489362919049 1
0.0674745981680241 1
-0.0697944923154741 1
-0.0207980094060231 1
-0.0982452313061466 1
0.0689858872297339 1
-0.00793312462921596 1
-0.00132159230971367 1
0.00320492865788025 1
-0.00729657624226588 1
0.0445940959449144 1
0.0425935759839358 1
0.00572770621010417 1
0.0986178306208664 1
0.109145006881111 0
-0.0508352480747565 1
0.0187847359704792 1
0.0387282922613886 1
0.0717782458322171 1
-0.011028759412147 1
0.0733632265060764 1
0.0404477411031621 1
-0.0785670178663428 1
-0.00539257244658199 1
0.0179465119925443 1
0.0364622315552683 1
-0.031845712443013 1
0.081039741801266 1
0.0962934915493317 1
0.0250622517063724 1
-0.00293716015667237 1
0.0273328459297577 1
0.0744197525619106 1
-0.000979498789364329 1
-0.0348211917261366 1
0.0194813647985455 1
-0.0498883311653802 1
0.0445884780669906 1
0.00128614750738939 1
0.0306491078187886 1
-0.0178952656554798 1
-0.0110850933105995 1
-0.0170910716222899 1
0.0306040047820185 1
-0.0980037676531451 1
-0.0649385880535594 1
-0.0257719128746484 1
0.0238132889032237 1
-0.0277616940798162 1
0.18064896954248 0
0.0747267838620756 1
-0.0282932715449715 1
0.0549719239059084 1
0.108573991257882 1
-0.0181455711664374 1
-0.0103132084204845 1
0.085866963142191 1
0.00531817905387033 1
-0.034840879323644 1
-0.0249199988851713 1
0.189244963985027 0
-0.0824670852127919 1
0.0619672775401872 1
-0.0544147067924238 1
0.0367869717913902 1
-0.0308312720984739 1
-0.109691485200244 0
0.0820365044956936 1
0.101268748220852 1
0.0365412627772341 1
-0.00209152781331727 1
-0.0148713347957944 1
-0.0161327861817114 1
0.0325260783098128 1
0.0347669590348576 1
0.085931921611152 1
0.000648055648322457 1
0.077479414612346 1
-0.0500361049995585 1
-0.019388794075441 1
-0.0977367999701059 1
-0.0277972140653382 1
-0.0900870819343154 1
-0.0298390190838865 1
0.113416058608078 0
-0.0171417016345393 1
0.0425682560817505 1
0.0150717962464484 1
-0.0366239491456617 1
-0.00465583622643573 1
0.00758579064382936 1
-0.031281312553466 1
-0.0825973461798105 1
0.0142201947017303 1
0.118350117378911 0
0.0923582347730604 1
-0.0392134490358397 1
0.108780417723005 1
-0.0153625246762904 1
0.00396524065462934 1
-0.0366615580052021 1
-0.0395900575522739 1
0.088712113747309 1
0.0218004432608624 1
0.0370002800510115 1
-0.0038440083773679 1
-0.0507668418931185 1
-0.0463100153781367 1
-0.00737834913402588 1
-0.0289692525938717 1
-0.0842303791834795 1
-0.0321230186324718 1
-0.0398807763240821 1
-0.0783948205757436 1
0.00903522893298467 1
0.031956148107032 1
0.0166433352587596 1
-0.00827562399562017 1
-0.124596858911672 1
-0.140272327121667 0
0.0651927606284516 1
-0.0116822675618172 1
-0.04534230906324 1
-0.0354869088262978 1
0.042036541962954 1
0.103980499055917 1
-0.023294350985325 1
-0.0382476322126744 1
0.122578704618534 0
-0.048684713579978 1
0.0391144771794558 1
-0.111608686731952 1
-0.0267391739631235 1
0.0133042167706557 1
-0.0349254544612598 1
-0.0608145079790362 1
0.0392175859011797 1
0.00881282611791933 1
-0.0703779997674006 1
0.0284113618171685 1
0.0781060457631067 1
0.0316296834691878 1
0.0081918164660566 1
-0.0288107046252217 1
-0.0108840352157703 1
-0.0972890735756262 1
-0.0777445621685079 1
-0.0123509727493334 1
-0.0267131856600057 1
0.0569826809268825 1
-0.00844966709333597 1
-0.119944437019989 0
0.0510839751769109 1
0.0176101173374488 1
0.01307818629239 1
-0.00601989366868568 1
0.0780615965161161 1
0.00893953601398629 1
0.0474060276788105 1
0.0236601793689208 1
-0.0736620392259741 1
-0.0220977563599707 1
-0.0102663351922837 1
0.0166897564907524 1
-0.0421212086270546 1
0.0161675442987529 1
0.0405522896511745 1
-0.00221150957744768 1
0.0217957272269226 1
-0.00767026829209837 1
-0.0318887393877001 1
-0.107143373220703 0
-0.0401267505671486 1
0.032864123853331 1
-0.0248636602086929 1
-0.0273937975548699 1
0.034543132585716 1
-0.00568907846246018 1
-0.0370754081620541 1
-0.0583812294641052 1
0.0350491468344725 1
-0.0161012158936432 1
0.0384381628379373 1
0.0428972814257096 1
-0.0538097284549373 1
-0.00335634127580891 1
0.0260423047788866 1
-0.0361079658260418 1
0.00941667505086772 1
0.0585344541657558 1
0.0363344346831887 1
-0.000356968906878707 1
0.0121620058896574 1
0.0421259566680748 1
0.0804920144597367 1
-0.0153372719807443 1
-0.12981798074523 1
0.115055019158574 0
-0.00122119046528955 1
0.0158292394847082 1
-0.0112725406287778 1
0.00770873061358563 1
0.0477457826797612 1
-0.0227027489240063 1
0.0848716801082102 1
0.11472447011166 1
0.0922053417774561 1
0.0225525794456109 1
-0.0055383082608275 1
0.0162228542420674 1
-0.0638717473467753 1
0.000673319833714849 1
0.0020077971285702 1
0.0668191995004206 1
-0.0639102696259212 1
-0.0342783725593768 1
0.0365714295433962 1
0.0185995870464768 1
0.0185152371757317 1
-0.151946247215405 0
-0.00618561836478059 1
-0.0118952386353249 1
-0.0153407788533085 1
-0.100287620329572 1
-0.013838689092322 1
-0.00923975952772257 1
-0.0836820930526145 1
0.0818256103488741 1
-0.0622611087663927 1
-0.00230762185226606 1
-0.0115527179729569 1
-0.00322535635631934 1
0.0904060250493666 1
0.0753148178648367 1
-0.0161230667549787 1
0.114637235996728 0
-0.0529910708933656 1
-0.0184772013398495 1
-0.0278321486098536 1
0.0627429538814318 1
0.11599642133512 0
-0.108453852565479 0
0.0787309404680487 1
-0.064997594564041 1
-0.0423531029947017 1
-0.111158734918189 1
0.0741950783058988 1
-0.03750792709045 1
-0.0673225148200297 1
-0.0174900330444107 1
-0.0383042482723859 1
-0.0305317792510727 1
0.0607288592242435 1
0.0176653857540049 1
0.0444990468679672 1
-0.0333281844815576 1
0.158291110236877 1
0.0733641616994627 1
0.0606739897769215 1
-0.0215274093494378 1
0.0532855712147385 1
-0.093640890924784 1
0.0288402210024711 1
0.0225058607066374 1
-0.00480516774586258 1
0.0242703521213267 1
0.00247856503997715 1
-0.0135604168780955 1
0.00142302358522921 1
0.0275739095465382 1
-0.0148042335500793 1
0.0164017111224104 1
0.0484999099568954 1
-0.0564444720770925 1
0.0353921741375552 1
-0.0371380986838526 1
0.0555861508884877 1
-0.0680093840802102 1
-0.0924841420746955 1
-0.0337510143922247 1
0.00314775874603294 1
-0.062486635389803 1
0.0471494602421326 1
-0.0653755809006582 1
-6.69465496828843e-05 1
0.0251562684127267 1
-0.0140693319441362 1
-0.0079621170164671 1
0.0315837480034988 1
-0.0211167555499412 1
0.0781674970595425 1
-0.035533761516407 1
0.0575350263051401 1
0.0258169077491648 1
-0.00576813200612458 1
0.0226020876415509 1
0.0478036914393552 1
0.0120816007033666 1
0.00436528553505516 1
0.0854445276453342 1
0.0476184591576114 1
-0.117555780175972 1
-0.0436852365290251 1
0.0369857784432464 1
0.0154357664163127 1
0.0639161227183888 1
0.0973931515714256 1
0.0169548082843238 1
0.0425904588370559 1
0.00264022486119224 1
0.0371056275486654 1
0.0189011835974773 1
-0.00739350854246906 1
0.0280136310529523 1
-0.00867854548097613 1
0.0144075712511076 1
-0.0127449122230906 1
0.074815517114188 1
0.0508373768209773 1
-0.103195905516104 1
0.00882824867401225 1
-0.076944853218109 1
0.0131335715791071 1
0.0648615681085233 1
0.0180343309700805 1
-0.123704999448714 0
0.131041236351355 0
-0.00637791707206551 1
0.0045093931669351 1
-0.105645375096405 1
-0.0193095443608194 1
-0.0142625171646629 1
0.00187886290014993 1
0.0145895822784474 1
0.12707674159946 0
-0.0804228103056653 1
0.0377689251219046 1
0.0126102685050689 1
-0.0295049228243302 1
0.00750079014711806 1
0.0681953873755705 1
-0.0259350795094825 1
-0.0444274684164163 1
-0.0088285741146182 1
0.0354648564400663 1
-0.0556720712114291 1
-0.0266116639774256 1
0.00381696866610841 1
0.0327993654745814 1
0.037776100067239 1
-0.00482095819106902 1
-0.0322640679474849 1
0.00255637178312132 1
-0.0254286632624958 1
-0.0639662277598155 1
0.0328028078267066 1
0.00707173391981479 1
0.091771528355795 1
-0.0550123076627456 1
0.0133214355396868 1
-0.0411918192550223 1
0.000276179176467696 1
-0.0345991778737143 1
-0.0121231558631589 1
-0.0693495324929047 1
-0.00119884944381445 1
-0.0385020435927415 1
-0.00618165890618248 1
-0.0140297791418103 1
0.0642958195237302 1
-0.00225480743434734 1
-0.0694272017656103 1
-0.0316117381668776 1
0.0128643542616714 1
0.0262242240045474 1
0.0253455498244107 1
0.0221437455544906 1
0.0136682287189801 1
0.0226482624356762 1
-0.0282777152944459 1
-0.0258332130914196 1
-0.00570561107914739 1
-0.0155306127940746 1
-0.0557509150877762 1
0.00100628970279748 1
-0.00334810553829208 1
-0.00523662543364147 1
-0.0816538734744201 1
0.0999644289551829 1
-0.0526190687551332 1
0.0457944515136681 1
0.0345235880833724 1
-0.018620993378702 1
0.0218845648476939 1
-0.0502564742519028 1
-0.00104156202860512 1
-0.0355803435237876 1
-0.0224019838523439 1
0.0125157861695558 1
-0.0166331097725868 1
0.0598650848487527 1
0.0495720054137048 1
-0.0431358856398512 1
0.0823936284465888 1
-0.0491536986877943 1
-0.0319838575416442 1
0.0117782763950401 1
-0.10429546031292 0
-0.0838029811848253 1
-0.0255210075545254 1
-0.00997487880576645 1
0.0649736126930319 1
0.0152769298417766 1
0.081042511732283 1
0.0339392575405903 1
-0.0063026532722399 1
-0.0261238922574839 1
-0.0861040455850504 1
-0.066903912105555 1
-0.0566943202857465 1
0.0954876152505378 1
0.0178352242936127 1
-0.00903882259681525 1
0.0244715125152986 1
-0.0801685203996569 1
-0.0252462571695032 1
-0.0357869772366846 1
-0.012198234581927 1
0.00342474963519388 1
0.0132453530774212 1
-0.0539472055650106 1
0.0975484961550116 1
0.00651769308444786 1
0.0262431620603046 1
0.036334633040107 1
0.0108219255589088 1
-0.169145597042006 0
-0.00134540809660773 1
-0.0450042075612609 1
-0.0356582509554355 1
0.134112292094095 0
-0.0116031176911545 1
0.0635656180655136 1
0.0718297943406833 1
0.00373093113349438 1
-0.0509430614626105 1
-0.0294115995180024 1
-0.0301126692977078 1
0.0261372717671387 1
-0.0310992823643585 1
0.0111656914327277 1
-0.0140452489261385 1
-0.0398729091472842 1
0.0847183476467137 1
0.0520385505114534 1
-0.016026416774809 1
0.0110178150644867 1
0.0424700300832371 1
-0.0568484224996423 1
-0.00606590550353923 1
0.0780032692031353 1
0.00120939333513339 1
0.111805986473188 0
0.0309793310040853 1
-0.043992197742778 1
-0.0520160004394634 1
0.10796776611097 1
0.108702572978119 0
0.0180309680761016 1
0.00469274547556518 1
0.0737239289130365 1
-0.0227451735462167 1
0.0274299736428103 1
-0.0534460057628979 1
0.0662137633424788 1
-0.0291910681122977 1
-0.00875639238997202 1
-0.0441503075770182 1
-0.00664723316678922 1
0.0265169464214259 1
0.0448841433318294 1
0.000576809147006488 1
-0.00704929614325498 1
0.0308310093551238 1
-0.0121494955184779 1
-0.08324552746884 1
0.100263683039514 0
0.0534838291317991 1
0.100654509282905 1
0.0110883274014435 1
-0.0107248364394604 1
-0.071627264224011 1
-0.0506178148042995 1
0.0545506949441196 1
0.00104102237323628 1
0.0254579870010432 1
0.00902260194638442 1
-0.00658593231954418 1
0.0351356858518141 1
0.00468830743180621 1
-0.100347966603852 1
0.0989229031862713 1
-0.0214814905599484 1
0.0346887113533615 1
-0.0122039296709194 1
0.0482201474063706 1
-0.0857877297928426 1
0.0440418022959807 1
-0.0512915474337106 1
0.0267691613509157 1
0.0390083228420581 1
-0.0461093472008387 1
0.00238112352020784 1
-0.0556546027111026 1
0.0653786504254464 1
-0.0185767643768481 1
0.0471043290888252 1
-0.0614330206453172 1
0.0459849793899509 1
-0.0226917467556189 1
0.0136104430058124 1
0.035661642158014 1
-0.00266599045179824 1
-0.0114912993709217 1
0.00440092633883107 1
-0.00691050263307114 1
-0.0375651261921021 1
-0.0703450205193176 1
-0.0477399350286827 1
-0.0265332479464265 1
-0.0494140884679511 1
0.00144512953651705 1
0.0407399745878782 1
0.0180924255814955 1
0.0515268806869522 1
0.00859197970231926 1
0.0248228102368064 1
-0.0746966888727882 1
0.0212944697255702 1
-0.0757722437150336 1
0.00113887333623307 1
0.0932148084297988 1
0.0468031354340716 1
-0.0120728481457373 1
-0.0418859868920901 1
-0.0403653845220031 1
-0.0250173569509849 1
-0.064289525925342 1
0.0257547014726889 1
-0.173746712184667 0
-0.020499168545256 1
0.0518002408048979 1
0.0144072338324812 1
-0.0080515031076837 1
0.00142024854997988 1
-0.0345600066991847 1
0.0496111612952889 1
-0.0943040702181302 1
0.00202918547742596 1
-0.0522113819809147 1
-0.0881641538602815 1
-0.0137184960328751 1
0.0445529053378505 1
-0.0248237130860715 1
0.0616746746554297 1
-0.0077639559402093 1
0.00519035002707416 1
0.0760547496288916 1
-0.0117424371499074 1
0.0293399394046855 1
-0.0632685052999672 1
0.00315128785405355 1
0.0506363174519152 1
0.0529215239346161 1
-0.0307289065267617 1
-0.049160965248447 1
-0.0319382391074919 1
0.1091623918616 1
0.0677988730023494 1
0.0605444274682334 1
0.0186307831727155 1
0.00198845852458131 1
0.0487630337370264 1
-0.0351982003333802 1
-0.0496132707233923 1
0.125261623785548 0
0.0542475440238939 1
0.0898524556548253 1
0.0214180901053842 1
0.047840597242391 1
0.0998882208396052 1
-0.0382653573116021 1
-0.085231493403118 1
0.115853106523793 0
-0.0672468686913653 1
-0.0441450560339547 1
-0.100584223029947 1
-0.00693559055774669 1
0.0442384193317349 1
0.0383997325784146 1
0.0347102131802486 1
-0.0396111024109287 1
-0.0464850111495977 1
0.0205081579241986 1
-0.0574864886682043 1
-0.0700531864996065 1
0.030072133036323 1
0.00431957817262187 1
-0.063490881843032 1
-0.035844059010387 1
0.032017942256536 1
0.0165498251919913 1
0.0258856982714163 1
-0.0714956197337749 1
-0.0182184154637122 1
0.00549825841061071 1
0.00954973515680916 1
0.0559087763027146 1
-0.00442093236628212 1
-0.0429203607674382 1
0.0972331337512929 1
-0.0828296620403003 1
0.00309074497520904 1
-0.0240050282653183 1
-0.0155600364767445 1
-0.0461607506331721 1
0.0982999376572287 1
-0.0476288162452429 1
0.0580961600799724 1
-0.0315062278300839 1
0.0538331965644158 1
0.0742518700076877 1
-0.0104696269855128 1
-0.0101864693191128 1
-0.0380243817429489 1
0.0133332940742309 1
0.0760859761565404 1
0.0180314354461063 1
-0.00895756265975081 1
0.0450536461598373 1
-0.0654288686836634 1
0.0547338204932203 1
0.0597475325558697 1
0.061496207997809 1
0.0791191902730903 1
-0.0721213023215835 1
-0.016612290358203 1
-0.0286296275634064 1
0.0681914967801921 1
0.0301913237720686 1
-6.5893953795847e-05 1
0.0976105501337858 1
-0.0390656487725418 1
-0.0327476093252291 1
-0.0495099708682611 1
0.017390467582374 1
0.0233477565002375 1
0.0540729730875674 1
0.0722318104724648 1
0.0434710771571769 1
-0.0206466412083869 1
-0.0999892984503647 1
0.018171667965118 1
-0.0812462182858543 1
-0.0320066318641465 1
0.00605309385874265 1
0.00497488990873025 1
-0.0793104113026394 1
0.00254024019482794 1
-0.0462643886387291 1
0.00480819685215812 1
-0.0204883602935086 1
-0.103907672142248 1
0.00616531249153165 1
-0.0262477840533504 1
0.100293329863195 0
-0.0838417985735253 1
-0.0420444821497765 1
-0.0264950701272807 1
0.0305277648852567 1
-0.00258918300787145 1
-0.0486147674748167 1
-0.028319309565055 1
0.091225338856906 1
-0.0404755513449081 1
-0.029404850442324 1
0.0439804558248512 1
-0.0651781445263276 1
-0.107827776249459 1
-0.0395568804766043 1
0.0214177877202969 1
-0.0800173896179211 1
0.00804344529053447 1
0.0708046732021107 1
0.0387604442081375 1
-0.0207016294181875 1
-0.00971012602189041 1
-0.0301364220583577 1
-0.0447524869657957 1
0.00476225869925969 1
-0.0165159582080807 1
-0.0333237651066977 1
0.011984791269125 1
-0.0482258610109475 1
-0.0717960514890209 1
-0.0697720056196932 1
-0.0234424902522237 1
0.0342128412973339 1
-0.0210891446034836 1
-0.042724972475892 1
-0.0131641266363513 1
0.0207971130374462 1
0.027597564104423 1
-0.0149259263443209 1
-0.000313339393965866 1
-0.0210608286319354 1
-0.00678172836017833 1
-0.0290435548050565 1
-0.126504804267007 0
0.0334045558593169 1
0.0719420810378694 1
-0.00715816746430266 1
0.0376819081610229 1
0.00487639044745054 1
-0.00945106771222623 1
0.095369765953541 1
-0.00217606582385502 1
-0.0246772478385038 1
0.131801110027212 0
-0.00704109257212302 1
0.0476510772552844 1
0.0673896281704696 1
-0.0220301117928434 1
0.0220651939881616 1
0.0448621645927182 1
0.0262570939211977 1
0.00631891157484883 1
0.0843369177828623 1
0.0351599592539192 1
0.0294366262526639 1
0.0647087838684805 1
-0.024812305253503 1
-0.0164069377709118 1
0.0440719723275235 1
-0.0709749826422928 1
-0.038427652629241 1
0.00609428448953983 1
0.0396277509728354 1
-0.00232530015579474 1
0.0401368422589559 1
0.0898338208169367 1
0.0599194926629195 1
-0.119676624867914 0
0.0341755188829648 1
-0.00244733976129645 1
-0.068298332371549 1
-0.0310892881893848 1
-0.00279521622417483 1
0.00940997333547047 1
0.0206433927472326 1
-0.00355602806924687 1
0.0398786270210636 1
-0.0337716792136948 1
-0.0399778022433586 1
-0.0172912277397543 1
0.0562071538787234 1
-0.0797597859817945 1
-0.0113291060663586 1
-0.127015814089954 0
-0.00856004328556059 1
0.127634754310308 0
-0.025492770155993 1
4.96378019641261e-05 1
0.0488398976620271 1
-0.0557414918320397 1
-0.0245950452100593 1
-0.0352032176856821 1
0.0429967616990906 1
0.0128803325120817 1
-0.0344793833280875 1
-0.0462254962640613 1
0.0521559653584671 1
0.0866679734941335 1
0.171140181619427 0
0.0253032501637682 1
-0.0587154879108558 1
-0.0386934798705362 1
0.0624038514439637 1
-0.00689008421674957 1
0.063926309794527 1
-0.0235808426961756 1
0.0317807000837889 1
0.0805885214833637 1
0.00673692370350855 1
-0.0606333966731825 1
0.00484926308964757 1
0.00349751752810698 1
-0.0153474486835879 1
0.0538022045733119 1
-0.0127646268820798 1
-0.0583406149745332 1
-0.0329702210660242 1
-0.0363465399107622 1
0.0143629366296314 1
0.0513743945171272 1
0.010309255266439 1
0.0721130919134696 1
0.0191356703762802 1
-0.0174182234996099 1
-0.0180707556177172 1
-0.0658173877931313 1
0.0307652414738945 1
-0.0561390446633874 1
-0.0660781546375705 1
-0.0761151790112197 1
0.0441636846148563 1
-0.00783458036905534 1
0.0111205011833192 1
0.0159778366599128 1
-0.0338158429096245 1
-0.0640327974868326 1
-0.0295952212981728 1
0.0129005770393824 1
0.0464579527168115 1
0.0020891920015335 1
-0.0301326902085595 1
-0.0177520050419296 1
-0.003624419370094 1
-0.0978041685504784 1
-0.0353759548057368 1
0.0315885400853937 1
0.038630567303679 1
-0.0616119526437309 1
-0.0372890546491627 1
0.0216973946121193 1
0.0168819326722887 1
-0.014707411174782 1
0.0460885494393515 1
-0.0441041419759155 1
0.0387143206198429 1
0.10471577237965 0
-0.0935688283550374 1
-0.0805608840273654 1
0.0885603285450578 1
-0.0512519823352197 1
-0.0277244782321615 1
0.069925589951595 1
0.0633433265338588 1
-0.0147591673080475 1
0.0512034302904424 1
-0.00363410565844564 1
0.0932181216511378 1
0.00663414559727227 1
-0.0630509429219483 1
-0.00768312682662367 1
-0.0364685077481174 1
0.00348987898648507 1
-0.0226955443193963 1
-0.0316403284146906 1
0.0132441125809592 1
-0.0470474263019303 1
0.148313000997661 0
0.014034909939016 1
-0.026713031898443 1
0.00580120777276879 1
-0.0115062741977405 1
-0.0999078742419849 1
0.0162785548394761 1
0.0378375898166083 1
-0.0737824531431806 1
-0.0496693117429846 1
-0.000363316226398283 1
-0.0224371067206256 1
-0.0439969491917418 1
0.0534232563051738 1
0.0110605849088279 1
0.0158423921816265 1
-0.0451431828292389 1
0.0810786968618755 1
0.00894753053106179 1
0.0031724630737089 1
0.0623821316102108 1
-0.126589102421647 0
-0.0952045094212253 1
-0.00258806200467213 1
0.028861821259759 1
-0.000720832528620043 1
0.0360658161804983 1
-0.00755481329174347 1
0.0187331557128681 1
-0.0166570333630571 1
-0.109888304415 0
-0.0578957838020692 1
0.0507616609267846 1
-0.0298400117025042 1
-0.0335802419979439 1
-0.0502431142962566 1
-0.0486002669946797 1
0.0429384538157342 1
-0.0505881573634522 1
-0.0165285417291052 1
-0.0316800699730038 1
0.0597927703338455 1
0.0293491393592976 1
0.00791447389293837 1
-0.0550251393320147 1
-0.0560532793998812 1
0.0497929670716538 1
0.0441043012933355 1
-0.0274204417572831 1
0.0649451975567794 1
0.0264786919099328 1
0.0138582150126179 1
-0.0632416738246564 1
0.0708967614954367 1
-0.0568693807178517 1
-0.0383926961707645 1
-0.0512297143025528 1
0.0505113206359779 1
-0.0715401271589299 1
-0.0182731080752351 1
-0.0989532201497536 1
0.0216771300216137 1
-0.0338675911805617 1
-0.0483884339218626 1
0.0246075609745284 1
0.127088669808077 0
-0.0837888069320742 1
0.0228225354689688 1
0.0209514808109796 1
0.0372339382432807 1
0.00190094045525836 1
0.0861693651178947 1
0.0189368626890096 1
-0.0443415289325477 1
0.0408406881631475 1
0.0135570701874582 1
0.0303292776277074 1
0.0821057023282585 1
-0.0443256730551081 1
-0.0366649005549853 1
0.00646922459430509 1
-0.0117857817841767 1
-0.0715343412314688 1
0.0166347941191711 1
-0.00754764099433329 1
0.00799064558382897 1
-0.11335761170367 0
-0.0568024899679076 1
-0.0109217379731828 1
-0.0178557453880641 1
-0.0550286307153211 1
0.0392955980339542 1
0.0392466654435453 1
-0.057768845273057 1
0.0449076193551807 1
0.0214238945935551 1
0.055739708973254 1
0.0231085045548771 1
-0.0954684037320448 1
-0.00449866329497829 1
-0.0450491420173354 1
-0.0276467963059133 1
-0.0833194878719809 1
-0.0369124969246921 1
-0.0923576617687286 1
-0.0349128111683739 1
-0.0377469789001287 1
0.0162661968088543 1
-0.0227970493282897 1
0.106108722415812 0
0.0297779698512588 1
-0.0647325705592064 1
-0.0494369134004049 1
-0.0159021139181263 1
0.0433979769063616 1
0.0763102719322142 1
0.0776028808210679 1
-0.00705691353422989 1
0.000745373060298435 1
0.0360343004244694 1
-0.0944777153388476 1
0.0336816132567632 1
-0.00120425133731106 1
0.00959986958481993 1
-0.159310392851151 0
-0.000783003020718469 1
-0.00661375300698464 1
-0.0430101427750196 1
-0.0321251133847141 1
-0.00673498377903329 1
-0.00474742125500041 1
-0.0204897516427028 1
-0.0265445713042153 1
-0.0435264550900407 1
0.000630871206430696 1
0.042229705969185 1
-0.0478195570340341 1
-0.014349707000859 1
0.00652310143856707 1
0.093731905518077 1
-0.0297110652384807 1
-0.031254313374733 1
-0.0568002758848934 1
0.0589664203401151 1
0.0342300341537982 1
0.0187285762487696 1
-0.101244030172525 1
0.0442049052891655 1
-0.0116399057149988 1
0.036023932228768 1
0.00760375591504412 1
-0.0686939349531559 1
0.0540655187996402 1
0.0119382738948908 1
0.0112533154512573 1
0.0164776919252898 1
0.018626832665187 1
0.0158499279633784 1
0.0212412101802059 1
0.0668783407201766 1
0.0250438807546254 1
0.0737432611167593 1
-0.0106257775493186 1
0.0599911800148118 1
0.022155108510809 1
-0.0596592028488344 1
-0.038354408959561 1
-0.00597078597720797 1
-0.0275697078657426 1
0.0419859225063871 1
-0.0224593634530682 1
0.0372877916196775 1
-0.00816612656791915 1
0.0668894938542119 1
0.0426248716571091 1
0.0947259442359065 1
-0.0305651043560782 1
-0.0365177386554559 1
-0.00355826887268672 1
0.0529318970720951 1
0.0505192321825512 1
-0.00214378475652216 1
0.0281033110840639 1
0.0649880042932337 1
0.0354545843717577 1
0.0883644011290133 1
-0.0230339378257814 1
0.08466234972162 1
0.0195386108356125 1
0.00156127024086246 1
-0.0167516005054722 1
0.040074412382883 1
-0.0137189283846952 1
0.0418293104269058 1
0.00787489965145318 1
0.0151942491492608 1
-0.0537476644233472 1
-0.0151541785431359 1
-0.0366618795450155 1
0.00365785789782662 1
-0.0325145246768384 1
-0.0507907572309523 1
0.0367021384858613 1
-0.0110627586670946 1
-0.0313393336385958 1
-0.0615234305329603 1
0.0348266301983148 1
-0.0886875156777326 1
0.0993306595655606 1
-0.0183502854251923 1
0.0143862896024499 1
-0.0410903205637423 1
-0.00734004671157879 1
-0.023083062900178 1
0.0137108917974265 1
-0.05740489201614 1
-0.0342983480304132 1
-0.0419598542286064 1
0.0496021621287247 1
0.0129408485287418 1
-0.00221234690325599 1
-0.00854182408930712 1
0.0334299634333117 1
-0.102510557388277 1
-0.101587904094836 0
-0.0602064294006358 1
-0.0273634152726697 1
0.0179263217297761 1
0.0545945283351049 1
-0.00408648930199967 1
0.0920180369746668 1
-0.0548512754304081 1
0.022092799518059 1
-0.0474816109970696 1
-0.0342197087972818 1
0.00277534147410496 1
0.00664730642010843 1
0.0400443047582731 1
-0.0678106919726814 1
0.0576113663916508 1
0.0215468154433785 1
0.0128114947184767 1
0.121025184210137 1
0.112548189083881 1
0.0711732972447414 1
0.0229377835836269 1
-0.0354362773719844 1
-0.0531406605717999 1
-0.101860125417536 1
0.0431361068666568 1
0.0671359580812024 1
-0.0235092556713687 1
0.0183742843067646 1
-0.0915687900009827 1
0.014371097402788 1
0.0116002397359804 1
0.0106882371002673 1
-0.0412283231516337 1
0.0419908697598977 1
0.0633277630440517 1
-0.0364118315898374 1
0.0116458867376122 1
-0.045135048897986 1
-0.040411708270292 1
0.128006333660342 0
-0.0414283663516448 1
-0.0574522543905354 1
-0.0031497538983027 1
-0.000858757507516936 1
0.0244418306550868 1
-0.0393943820932371 1
0.00107259336990653 1
-0.0573074667382118 1
-0.0153510931451849 1
0.0390785776862887 1
0.0275870749667484 1
-0.0445677507931432 1
-0.0793463672068568 1
-0.0171670649793111 1
0.0547177127390816 1
-0.0417257343164587 1
0.0579920900404104 1
0.0287750972476818 1
-0.0119583653929015 1
0.106366034656336 1
0.083336967613872 1
0.0225536702828648 1
-0.0963246857027495 1
-0.0306425273780205 1
-0.0251629483058522 1
-0.0716765203149383 1
-0.00218449451239733 1
-0.0355557950425184 1
0.0305120059351496 1
-0.0826688574342357 1
-0.104486344521617 0
-0.00776200117732235 1
0.104896396547422 0
0.0540793872755094 1
-0.0672953496787588 1
0.0736701179099388 1
-0.113249729246918 0
0.0209799786539708 1
0.0395619873087335 1
-0.0130439674628313 1
-0.054316344841148 1
-0.017315915214201 1
0.0785663560226898 1
-0.00304649457902208 1
0.0315474669709286 1
0.0181529301006069 1
-0.0452914554415845 1
-0.000392931395996702 1
0.041289290485299 1
-0.0163406356562354 1
0.0788337505609779 1
-0.0489619546646461 1
-0.072652472826819 1
0.0523023903959818 1
0.010081515485709 1
-0.0351514554947943 1
0.0104593498008999 1
0.0779141452103982 1
-0.0284713331708682 1
0.033713347001613 1
-0.00417395947179621 1
0.116948247712645 0
-0.0622869399509902 1
-0.0507275926496402 1
0.0358565132505106 1
0.0820261741115676 1
-0.0840361134628939 1
-0.0558910749450117 1
-0.0385484421878426 1
-0.0344170232716153 1
0.0682446978558019 1
-0.0251840282832182 1
0.0242532237370646 1
-0.049171201789703 1
-0.0370371671258736 1
-0.0905503906432606 1
0.0121078903048543 1
-0.0445658215923923 1
0.0252264861644219 1
-0.0473599346562462 1
-0.0748212304178358 1
-0.0227963033851998 1
0.00583428267300094 1
-0.116942684105818 1
0.0960763252669905 1
-0.0572425679040729 1
-0.0396347016180905 1
0.0208328933612532 1
0.0782721296407918 1
0.0440302589357132 1
-0.000903113580846458 1
-0.0422272507838428 1
-0.0176361151958746 1
-0.0388572004427565 1
-0.0196815322430435 1
-0.0282838908726995 1
-0.0159081139783762 1
0.0228813306059381 1
-0.112280195051926 0
0.0766681647807858 1
-0.060402140722846 1
-0.0782734982235418 1
0.046256820008767 1
-0.00517126340037899 1
0.0114528171262749 1
0.0859858291003614 1
-0.00528804751431622 1
-0.0196538501448301 1
-0.0247387639636736 1
-0.102604009818069 1
0.023618285397791 1
0.10710242519528 1
0.00394516206194901 1
0.0850355296239947 1
-0.0217348774033282 1
0.00560864768920299 1
0.068110852689442 1
0.0645275205807311 1
-0.0245160029009011 1
0.0314216161463022 1
-0.0195375032925473 1
-0.0502441166684993 1
0.0715164177005422 1
-0.0680447206317309 1
-0.00426207024525396 1
0.0410407034545443 1
-0.0327399833768447 1
0.0604338917576925 1
-0.0450600384002578 1
-0.037730536838125 1
0.0522678085067001 1
0.00886845554192649 1
-0.01923268957963 1
0.0831530641822614 1
-0.00280162867546961 1
-0.0419258543485042 1
-0.0688059528002124 1
0.0373562711459311 1
0.021995089087446 1
-0.0176137093861559 1
-0.0195989873885382 1
0.0343945392536001 1
0.103275968506673 1
-0.0299392214552229 1
0.0494610097813798 1
-0.00297653318830671 1
-0.0339282082236058 1
0.107177825145207 1
0.0636299123554801 1
-0.044108133443161 1
0.0156662332877275 1
0.0286181096971837 1
-0.0792297100051012 1
-0.0674953017543123 1
-0.0807925085933092 1
-0.0199607116193052 1
9.82708072042333e-05 1
0.092573515518718 1
0.014025561081281 1
-0.0179052806293906 1
0.0325471795891374 1
0.0232182793739102 1
0.0559970928881023 1
-0.0346488203680782 1
0.110896962707168 0
-0.112937894939042 0
-0.105035012331791 1
0.0914934375523607 1
0.0270542061673159 1
-0.0467411588714014 1
-0.0218861192156341 1
0.00968840433426592 1
0.0778174353758906 1
0.112137859895285 0
-0.0730002318640171 1
-0.0654508512083464 1
-0.0282043787131455 1
0.0149229070148827 1
-0.0967411234650697 1
0.00769415660374544 1
0.0117172609287449 1
-0.0607281923243451 1
0.064280475048439 1
-0.0482198290854476 1
-0.00872875422584228 1
0.0293911390785182 1
-0.00666764682316985 1
0.0843550454877419 1
0.0181547687528682 1
0.00520215620505431 1
-0.0109444922430215 1
0.0174135377636523 1
0.0264967725023652 1
0.0444309548773482 1
0.0731551677846576 1
0.138387752357148 1
-0.02476715340046 1
0.0287815354668134 1
0.0506360846604655 1
-0.048789224939023 1
0.0134116139373588 1
-0.0069198987199699 1
-0.0547599328426774 1
0.0942960085589798 1
-0.0465857086800432 1
0.0821915593859585 1
-0.0442614390153823 1
-0.00255072989614349 1
-0.103327112075544 0
-0.0452114164104614 1
0.0344728583366778 1
0.0190960263046597 1
-0.0101406264002647 1
-0.0332288219206303 1
-0.059263040405234 1
0.0150760677365079 1
0.0349421722917663 1
-0.0550198955097112 1
-0.0501371318116091 1
0.0142134482444869 1
-0.00930564746692845 1
0.0162469150933849 1
-0.0670730737713091 1
0.0339134248579314 1
-0.144203344290763 0
-0.0173891498528227 1
0.069081410037189 1
0.0523944283243297 1
-0.0495150264014043 1
-0.0312436603866577 1
0.038427110875301 1
-0.0557251765562513 1
0.0794362025265236 1
-0.0174755974811429 1
0.040401513464377 1
0.0404187497057425 1
-0.0385781051009216 1
0.0256428406371061 1
-0.024884408137454 1
0.036277180195319 1
0.0270339413256501 1
-0.0373357309319193 1
-0.0940431087054482 1
-0.0219090231048621 1
0.036353023756177 1
0.0526386729289226 1
-0.0684301731893756 1
0.0529756971506451 1
0.0127265183570574 1
0.0298582496033379 1
-0.032320064094206 1
0.0184684054345064 1
-0.00748748738119371 1
-0.0032228957906269 1
-0.0278628690878952 1
-0.0332152446228323 1
0.114936555311173 0
-0.0376054229320223 1
-0.00116059899032503 1
0.022780327563397 1
0.0271803693717055 1
-0.0334792556479185 1
-0.0113636268214169 1
0.000933203494204914 1
0.0628619332024915 1
0.0244068783528145 1
0.00410785855197649 1
-0.0513501363213264 1
-0.0355665844817376 1
-0.0595218278601573 1
0.0831712693806533 1
-0.0564240563601993 1
0.0333803119676648 1
0.0653634663311508 1
-0.00258969451611909 1
0.0544793748482745 1
-0.0192213442378041 1
-0.0234616156744299 1
0.0889537562149774 1
-0.0114190626076289 1
-0.0153740880854361 1
0.0452671614068317 1
-0.00752109944042789 1
0.00837060841623883 1
-0.0156619630458133 1
0.017518544197744 1
0.0808465971896716 1
-0.0639832417433876 1
-0.0341632319375607 1
-0.00992145660254779 1
0.0618865673400655 1
-0.0171858061297678 1
-0.0538136803743915 1
0.000847232862397434 1
-0.0506207767657545 1
0.0123659792585043 1
0.0366911511600323 1
-0.0119285903065361 1
0.0174795658292566 1
0.105507196377223 1
0.0245626685689554 1
-0.0198270195482906 1
0.0435917801973149 1
-0.00290126926558925 1
0.00115214629212101 1
-0.00405720310486086 1
0.053306492002826 1
-0.0765139841506828 1
0.0685857972886216 1
0.00921110245390768 1
-0.0224884647584114 1
0.044578879402278 1
-0.064035015119079 1
0.0349493967935965 1
-0.0521653248501088 1
-0.0845135100649451 1
0.0528304454871545 1
0.0933441776351113 1
-0.00415878967859045 1
0.0128722213110949 1
0.0618342442572783 1
0.0313513366591923 1
-0.109519540108975 0
-0.0335249253399652 1
0.00540811737659998 1
-0.0310964142060833 1
0.0259603075947245 1
0.0805697944742172 1
-0.0837603511342863 1
-0.0714029608156748 1
0.00561519091047742 1
0.0438288609417864 1
-0.00018553144893156 1
0.0286075222194777 1
0.0328914924064195 1
-0.0517989936580386 1
0.0268595166290905 1
0.029340035001277 1
0.0666163275799461 1
0.0418545896332113 1
-0.0176698212909353 1
-0.0444853425504976 1
0.098236381667029 1
0.0313162103018709 1
-0.104497776751915 1
0.0397571330049559 1
0.008930588603109 1
-0.0381156693822684 1
-0.15267538825509 0
0.0237494298232502 1
-0.0844142436561949 1
-0.0363033399288762 1
0.0653949211249045 1
-0.0493063052285272 1
0.0941024496880896 1
-0.0440806134249847 1
-0.0306193399467534 1
0.0104029002076865 1
-0.00696152902961896 1
-0.0100393538141451 1
-0.0894786568008689 1
0.0396354101575304 1
-0.113780618147268 0
0.0496368585984856 1
-0.0709660076741646 1
0.0609027676906425 1
-0.0419302783976738 1
0.0527104663307596 1
-0.0609678907885471 1
0.00521809141547318 1
-0.0287293304845385 1
0.0616493559428261 1
-0.0437290144091037 1
-0.0124248560653989 1
-0.0130860552160733 1
0.111414750920417 1
0.00135034579282423 1
-0.0309344200360293 1
-0.0198640287736519 1
0.0629732917319329 1
0.0235639248154189 1
0.0502507408230732 1
-0.00801635314374125 1
-0.0298457345839905 1
-0.0104878864586653 1
0.0618872380432067 1
0.0554879845665058 1
0.0240098533565295 1
0.100211770447319 1
0.00494984809754795 1
0.0687719912899771 1
0.0560952615217835 1
-0.019434674768398 1
0.13135502154336 0
0.0296549875497942 1
-0.0724828221142459 1
0.00888958145037147 1
-0.0633441928413529 1
-0.0476917539201402 1
0.0838445002673286 1
0.0724323963005658 1
0.0435994952825731 1
-0.042761948335943 1
-0.116382837665727 0
0.0183928421893067 1
0.0691430029190902 1
0.0476010977721432 1
-0.0265228369510225 1
0.0738364914667823 1
0.00648381752907709 1
-0.0142878358200789 1
-0.0445093560684251 1
0.00723438471546678 1
-0.0388237771058421 1
-0.0331833641651434 1
-0.0948306216187651 1
0.0643527782605131 1
-0.0236274752135762 1
-0.00635617293871544 1
-0.0227214971994714 1
0.00254515790810629 1
0.0118596262250809 1
0.157469539541678 0
-0.075043743652919 1
0.0194584785262611 1
0.117331392640582 0
0.0492505227694678 1
-0.046551409672641 1
0.0918048952736792 1
0.0416872326953035 1
-0.0229606179548336 1
-0.132481216992914 0
-0.00567545032566168 1
0.0361480073978334 1
0.0871243454009172 1
0.0419070105102125 1
-0.0229096115580212 1
-0.0413281698303344 1
0.0595639839505013 1
-0.0441305460915472 1
-0.02773762443724 1
0.00102288040533815 1
-0.00340124008051384 1
0.0318561835440308 1
-0.0154594083634304 1
0.0227799189742923 1
-0.0939272984609053 1
0.0461480732279833 1
-0.0306996084021438 1
-0.0190447896934434 1
0.0237303029299566 1
-0.0395598788411619 1
-0.0384625970804547 1
0.0445352867065765 1
0.0146494661422507 1
0.0117236888791622 1
-0.0216620587408919 1
0.0102430811607346 1
0.0310093474692828 1
0.129916268733507 0
-0.0321772347996064 1
-0.0222359381551344 1
0.0408697404155738 1
0.0888796248777571 1
-0.0308247923189175 1
-0.0975785741018685 1
-0.0103648038249009 1
-0.0763816972655585 1
0.091646975536194 1
-0.0405677014206977 1
0.0100667861911433 1
-0.0523742834075214 1
0.0278662275113202 1
0.024281209431424 1
-0.0473825868728599 1
-0.0544527594408434 1
0.0830487211987135 1
-0.000582361841746124 1
0.02335660046311 1
0.0680008814548359 1
0.0357995004735008 1
0.0200068172078292 1
0.0801862220361142 1
0.09853285509648 0
-0.073525780950254 1
-0.0553499328742272 1
0.0897992144419372 1
0.0270073669006318 1
0.0178303829094584 1
0.0234054327273134 1
0.00528545879644335 1
0.0365074404876701 1
0.00284775666049726 1
-0.0346169722498418 1
0.0136572021396014 1
0.0772393077231878 1
-0.00762883247086407 1
-0.0214022809824644 1
-0.0530398836166664 1
0.0536234161703666 1
0.0107904157126907 1
0.0012075753013852 1
0.0302936251394589 1
-0.0457524602824675 1
0.0217097156771851 1
-0.036510650177258 1
0.0440904963706026 1
-0.134338858983905 0
-0.0903706400570138 1
0.185066810338768 0
-0.0195032889149296 1
-0.0359642508743694 1
0.00629374790470925 1
0.0332603699441622 1
0.0668244253192758 1
-0.0956588592332657 1
0.0882044513431476 1
0.0296160304576473 1
-0.0369395539350419 1
-0.0168889780040195 1
-0.0235887798017622 1
0.0366055057836379 1
0.0133859851610365 1
0.0131271966596255 1
-0.0397333219787782 1
-0.0318132102056564 1
0.0300543263663283 1
-0.0083715121250125 1
-0.059697709106703 1
-0.0277558390504741 1
-0.0532326404809166 1
-0.177295850249353 0
-0.00860015636888183 1
0.0181466301067691 1
0.0107898987923403 1
-0.0925961714852426 1
0.0119750198260757 1
0.038580833337437 1
-0.0181887655085552 1
0.021472233565279 1
0.0476695015654711 1
0.033868193604367 1
-0.00304930719361992 1
-0.00765452477303569 1
-0.0520437647786826 1
-0.0426414635160053 1
-0.00769412896032317 1
0.0334685611486148 1
-0.0205603382215716 1
-0.0509008465334468 1
0.00589074140722851 1
-0.0212840598285706 1
0.0559038464870303 1
0.0335639118559028 1
0.025298667979434 1
0.0244064964438912 1
-0.058583679649062 1
0.00906154270379473 1
-0.0456720597362551 1
-0.0207638002961042 1
0.0103788765052368 1
-0.0638464830018427 1
0.0332040627252718 1
0.00402009766906437 1
-0.0660790052795703 1
0.0170966373380435 1
0.0901454280087699 1
-0.0775909344665962 1
0.113786577600544 1
0.0935578375652592 1
0.015977036701692 1
-0.068367084325618 1
0.0642909599693992 1
0.0533397939464667 1
-0.0365374780727895 1
-0.0575861297594948 1
0.0365746721790509 1
-0.0206437238816171 1
0.0359510636184082 1
-0.04102282614433 1
0.0531542584636468 1
-0.0081830483225079 1
0.00346666865165333 1
0.0835516354491538 1
0.0778724137518236 1
-0.0138250304870669 1
0.233045710499913 0
0.00891603420700906 1
-0.0242041995541692 1
0.0355071398671107 1
0.0580764954287237 1
-0.0925727976438754 1
0.0271807689431818 1
-0.0380386915010377 1
0.0584221253165355 1
0.116150373051836 1
0.0878176010527374 1
-0.0527678355115635 1
0.0132183812781066 1
-0.0889184153236386 1
0.0733638086090005 1
0.0276574155913771 1
-0.107771584479822 0
-0.0469366550834036 1
0.0264252366765818 1
0.0587600661966997 1
-0.0293352323599477 1
-0.0185709153711683 1
0.0204886861500946 1
0.0347055232039393 1
0.0157551074669773 1
-0.010386482703292 1
0.0906093305796041 1
0.0338850458769917 1
0.0193501905534577 1
-0.0489266847351676 1
0.0723389322772503 1
-0.141661438371571 0
-0.0433316957593099 1
-0.000183528896359073 1
-0.0320999646895276 1
0.0423496569825819 1
0.0137648472063683 1
-0.0596030101963909 1
0.0403882234668525 1
0.0520276310618266 1
0.00491916920730276 1
-0.0415464978852389 1
0.0381782784842172 1
-0.0340948720940979 1
-0.0934666936879836 1
0.0177002985949287 1
0.0527789694229122 1
-0.0485289670946631 1
-0.0119434625361074 1
0.00792937087502644 1
-0.0518419183927257 1
-0.0213418704788197 1
-0.074259128870168 1
-0.0454662157164081 1
0.0461453229372694 1
-0.00863237286664965 1
-0.0957675689061003 1
0.0333880163372343 1
-0.0478379014874659 1
0.0245119602848605 1
-0.0386872489847065 1
-0.00823959626569268 1
-0.0618932426120996 1
0.0671890769890602 1
0.0246657739827869 1
-0.0387719548116603 1
-0.0176783744291858 1
0.0389193958295527 1
0.00762539396563383 1
-0.100902002117303 1
0.00297289328234183 1
0.0375673294177821 1
0.0207868645150981 1
0.0153084607683221 1
-0.0249522276740346 1
-0.00897730749768292 1
-0.0439455420536665 1
0.0199453867496545 1
0.000461537285664719 1
-0.0339370199061166 1
-0.00253197436290829 1
-0.0919792647745424 1
0.0164554287152682 1
0.0547285648932251 1
-0.0122053005866325 1
-0.050746938335692 1
0.0526516682863818 1
0.060450839030485 1
-0.0674642523680314 1
-0.0308081043703891 1
0.0331786580759282 1
-7.90651641293973e-05 1
-0.0193931705009347 1
0.0662284788990828 1
0.045955614950236 1
0.0396398337096878 1
-0.0600542076224393 1
-0.0392004935150186 1
-0.0666223531885915 1
0.00571404058012805 1
-0.0185893909801716 1
-0.0654430646631556 1
0.0749334092732253 1
0.0439092538924747 1
-0.050040957183596 1
-0.0344761334449668 1
-0.0800209147612711 1
0.0160017634835763 1
0.0342471558343737 1
0.0154084883701676 1
0.0312238129082159 1
-0.0490877897923505 1
-0.0496987513529203 1
-0.0253445328627765 1
0.0683902448410674 1
0.000217205337042244 1
0.0353601436777912 1
-0.0215051291935186 1
-0.0444245852422881 1
0.0914812589700118 1
-0.00736348346536223 1
0.0286652902506956 1
0.0462675200921362 1
0.027996282097493 1
-0.0276015111830243 1
-0.0355406334839457 1
0.0511427338011862 1
-0.00420083262517281 1
-0.0191118443534893 1
-0.0683662010622336 1
0.0398289244070291 1
-0.0814032995399058 1
-0.0371918841549859 1
-0.0511525634660261 1
-0.020588204941641 1
0.0354956983838982 1
0.100640648842966 1
-0.0214624692856104 1
0.0548484085839146 1
0.00461874090429156 1
0.00551342827706104 1
-0.0621850333580033 1
-0.0148217133767264 1
0.0164273124815079 1
0.00106217692880478 1
0.053698046030534 1
-0.0712993294250954 1
-0.0373562541156854 1
-0.000439349215669088 1
0.0033448118743037 1
0.0108813561634189 1
0.00971436544668464 1
-0.030381141641734 1
-0.0269416576676115 1
-0.0178995597864963 1
-0.00433431980824779 1
-0.0298943068159629 1
0.0245070289992124 1
-0.014879037311162 1
0.041316660561382 1
-0.0159779612766984 1
-0.022916303017302 1
-0.0201446120379869 1
-0.0367078215337303 1
-0.0492050252094254 1
-0.0226270107611571 1
0.0692219767288545 1
0.0120133344900565 1
-0.0633759560035587 1
0.0156057247761734 1
0.0496877110837334 1
-0.0166222863815633 1
0.0236046890467948 1
-0.0481060470785006 1
0.0147000293693638 1
0.131055640531225 0
-0.130519886510943 0
0.0445258026646782 1
-0.0756558383185266 1
-0.0364856717944781 1
0.0515274098752428 1
0.0118506985541486 1
0.00536907528157633 1
-0.00624022268501534 1
0.00907837734208315 1
0.00455865861986245 1
0.00742959202866076 1
0.0367668877096924 1
-0.0124981372875003 1
-0.0123514108663327 1
-0.0145929066886864 1
0.0474742209524343 1
0.0289530199554596 1
0.0385582983372248 1
0.0646855187985215 1
0.0125468184359201 1
0.0473636902516286 1
0.00870044373079806 1
0.012261488002477 1
-0.0432912873773996 1
0.0150201510861122 1
0.000261694665382351 1
0.0172136962306477 1
-0.117458790095996 0
0.0163367884798921 1
0.0515457837712591 1
0.0805159005409254 1
0.0293342587436224 1
0.0184625457642497 1
0.0505632358675561 1
-0.0083927451292338 1
-0.0123476614459389 1
-0.0280660573392193 1
0.00171912140665933 1
0.0754416848486034 1
-0.0866096229706945 1
-0.114370723779289 0
-0.0360042133459227 1
0.0295087610833915 1
-0.0539828010774585 1
-0.0169593037828292 1
-0.0355249221650122 1
-0.00822226572825176 1
-0.0225706539350248 1
0.00564824648846426 1
0.0348275951264041 1
-0.0989281505157712 1
-0.0193795801077055 1
0.0729547368547219 1
0.061517771159865 1
0.0393415605012804 1
0.10807466718043 0
-0.0275401794224972 1
0.136548243442622 0
-0.0457996451093879 1
-0.0724265750755921 1
0.0753428434982181 1
0.00266088447920806 1
0.007081235993172 1
0.00130265546249565 1
0.0720920490202061 1
-0.0443748111592277 1
-0.0156028777959768 1
0.0446175798807021 1
0.0100679656227278 1
0.0213260644900786 1
0.00879725584682695 1
0.0573255472088211 1
0.0552192956638168 1
0.0122145708808408 1
-0.00659914445067323 1
-0.0336709443843338 1
0.0541444483370874 1
0.00126342513230136 1
-0.15669731493602 0
0.132199927490021 0
0.0197585125308956 1
0.0797157444725386 1
0.00973880768066445 1
0.0220571695727525 1
-0.00093267726418932 1
0.0686687273888422 1
0.0802146277067214 1
0.0821260919656502 1
0.0739826992863842 1
0.00847852499317538 1
-0.0901536550010763 1
-0.0266688744940158 1
0.0190848003799072 1
0.0833190689934442 1
0.0748792264580216 1
-0.00432533429605479 1
-0.0346707587149828 1
-0.0699475158898976 1
0.0363377238450597 1
-0.0528045231888794 1
0.0880624565605107 1
-0.0264396806611295 1
0.00951015475033789 1
-0.0153349618671549 1
0.014176132387883 1
-0.0327309554009829 1
0.10420062524983 1
0.0167153168734561 1
-0.0763197810656582 1
-0.0534241798761815 1
-0.0271307195081673 1
0.0490511402491139 1
-0.0418765763032344 1
0.0649350555534593 1
0.121942965940305 0
0.0123532769350917 1
-0.0463305541857274 1
-0.0575316561698022 1
-0.087163193676732 1
0.0303961373032705 1
0.00103317858795027 1
0.0312459380173426 1
0.0801743659834872 1
0.00182927384613249 1
-0.0378261329416115 1
-0.0869748916862534 1
-0.0637251044717222 1
0.0383826757022134 1
-0.0187959245863239 1
0.0204905672808976 1
-0.0616614141132883 1
0.00938026641747975 1
-0.00167999269946435 1
0.0281729457842599 1
-0.0853169911443689 1
-0.061639011094669 1
0.0436062755128417 1
-0.0835271360402946 1
-0.0475130976173856 1
0.0378116038359174 1
-0.0389750365074756 1
0.000531276828636176 1
-0.0862468544200213 1
-0.00412371748756839 1
0.0245873324226963 1
-0.0304754984620585 1
0.00123429064358189 1
0.0919213230677154 1
0.0656505549835137 1
-0.041491218352152 1
0.0518074836850605 1
0.0621952046688249 1
-0.0676359571928325 1
0.0165098014084455 1
-0.0344959587052228 1
0.00827265826049472 1
-0.0641320452731785 1
-0.0517726300165107 1
-0.0877674010445453 1
-0.0252430147969136 1
-0.0776683525804503 1
-0.042794226023745 1
-0.0300144533088552 1
-0.0572941911077694 1
-0.111994768845629 0
-0.0888035466496822 1
-0.100998411265163 1
-0.036595597487905 1
0.0085679718165481 1
-0.00235588158237091 1
0.0227985820122461 1
0.031548112257366 1
0.107373454481943 1
0.00113048135160826 1
0.0192342046038881 1
0.00159485922562454 1
0.0865341312450137 1
0.115008845519291 1
-0.0156016272586028 1
0.00535520871585603 1
0.0211174603390836 1
0.00076024496777147 1
-0.100955300725188 1
-0.0735086081558503 1
0.0113081643815325 1
0.0670694422603066 1
-0.054379083231298 1
-0.0838804397016649 1
-0.0167170274106675 1
0.0461215109201176 1
0.00811824915737782 1
0.0714694143705547 1
0.019438032723581 1
-0.05903418623624 1
0.0495458305477017 1
0.0588434733668144 1
-0.0579528988847106 1
-0.072431662423555 1
-0.00303655412707478 1
-0.0242601858750074 1
0.0728181483625019 1
0.0191416037175923 1
0.096893561099357 1
-0.00819079696604942 1
0.0418684379008806 1
-0.0452124133290439 1
-0.0255254098946423 1
0.0567642053962287 1
-0.033132798605676 1
0.0264543294284142 1
-0.0531806532163715 1
-0.0138496367319788 1
0.0118828073915082 1
0.0718888991618271 1
0.0580355748908785 1
0.0257546327507555 1
0.0484920878491035 1
0.0764542759602503 1
0.000497888358253758 1
-0.138540523065693 0
0.0294840741229164 1
0.0359645105579552 1
0.00321256251473638 1
0.0519126257991956 1
-0.127922011213914 0
0.0107389066107586 1
0.0663589521026785 1
-0.0244777471699758 1
-0.0779432535316339 1
0.00935555778434071 1
-0.0147294526152701 1
-0.00482595140115651 1
0.0459439976169936 1
-0.0563057877046864 1
0.0325624007420074 1
-0.0126576886915373 1
0.00601422708014987 1
-0.0581771477543984 1
0.0059711759485303 1
0.0494772638511753 1
0.0486541261353232 1
-0.0217255964711721 1
-0.0420561538152335 1
0.0326343089620115 1
-0.0146252632835333 1
-0.054127599672832 1
0.0028472269263264 1
0.00265272736504546 1
-0.0358406545283031 1
0.0463960744643805 1
-0.0485894821475855 1
0.0956607893774694 1
-0.0514185845646403 1
-0.0523004315045476 1
-0.0716941666363256 1
-0.0612963731404546 1
-0.0260922494231005 1
-0.0147029782790308 1
-0.0452813053031744 1
-0.000335524526746562 1
-0.0259149210499201 1
0.0520476724497738 1
-0.0113963246793356 1
-0.0324234860007619 1
0.066404396220597 1
-0.0497027320372896 1
-0.00970781591465398 1
0.0609973099891777 1
-0.0916400031345593 1
0.0820631627858817 1
-0.0634071715102761 1
-0.108261361340339 1
-0.0112974015661592 1
-0.00446862152297931 1
-0.0398387031765614 1
-0.00375661487855351 1
0.00205934662916476 1
-0.0597168222741426 1
-0.092353147293057 1
-0.0237427459321177 1
-0.0266755120801617 1
0.0594371894487802 1
0.00829266168434162 1
-0.0514104976492845 1
0.0117835890211053 1
-0.0106586364878961 1
-0.00128953747262433 1
-0.115303643080945 0
-0.00812932249935153 1
0.0728866535148073 1
-0.055664014409437 1
0.0210781931869972 1
-0.0608892744108428 1
-0.00151886939207581 1
-0.00131179781487418 1
-0.0213868126303754 1
0.0524338692614421 1
-0.0143176440824112 1
0.064640171944799 1
-0.0221861054149066 1
0.0414269915547035 1
-0.0658103672169884 1
-0.000430309982269302 1
0.0101081855856087 1
-0.0237925039821577 1
-0.0421365413274923 1
0.0693816491606921 1
0.0311027551700477 1
-0.0229631549910589 1
-0.0529237384179163 1
0.0752930685730363 1
0.00522908463210258 1
-0.0393284658635051 1
-0.0317262827914328 1
0.00147983010811202 1
-0.0765139606033023 1
-0.0210579820023613 1
-0.00389846362746464 1
-0.0032564623884665 1
0.140666137969417 0
0.00204158162958968 1
0.024979095678272 1
-0.00481526638275184 1
0.0487622023552615 1
-0.0415528127425342 1
-0.0380542451687305 1
0.0593770292037327 1
-0.0471696828120695 1
-0.0606001017138853 1
-0.0509047910359833 1
-0.00278299054323135 1
0.00135943758619229 1
-0.0300256717576621 1
-0.0120181460344867 1
-0.024443013333979 1
0.0308922654813092 1
0.0529164002066988 1
0.0351751472306772 1
-0.00390476870184329 1
0.00849218067602076 1
0.00889472986603526 1
-0.108923004783316 1
0.00146600930018811 1
0.0393174289412691 1
0.0537512868700229 1
0.0640106888477915 1
-0.11702295454982 1
0.000507507568401615 1
0.0404784803863029 1
0.0400082934184853 1
-0.0755029466444378 1
-0.0482191286682748 1
-0.000192037066888666 1
0.00315229191878636 1
0.0312151623804727 1
-0.0374131585777896 1
-0.0205447609955814 1
-0.058002273618319 1
-0.0602006186139577 1
0.0116920948579794 1
0.0983709215683761 1
-0.057377221371297 1
-0.0279069275900554 1
0.107060952246723 1
-0.0906751437079052 1
-0.00214261472232689 1
-0.0575140444215614 1
-0.0607194801228395 1
-0.0314382865087387 1
0.00622071126790978 1
0.00795291552678459 1
0.00822355278819922 1
0.0993232005648424 1
-0.0669760937013251 1
-0.0404537331148381 1
-0.0251435847216697 1
0.121766741595634 0
0.0708885297783313 1
0.02469884087802 1
-0.0129513438864282 1
0.08354800467063 1
0.00225740367219999 1
-0.0873382542653178 1
-0.00580094928091396 1
0.0582108098632286 1
0.000385545838173358 1
-0.0606024969591686 1
0.0451051030616897 1
-0.018416661966662 1
-0.0529394842160706 1
-0.000464265412524974 1
-0.0534257250229628 1
0.0658489002649482 1
-0.0744780419749342 1
-0.0805584097872256 1
0.030806092760853 1
0.0324509834496688 1
0.0914381176403424 1
0.0364568457106523 1
0.0243447710899043 1
-0.0915122392495872 1
0.00429988350433442 1
-0.00102573809038136 1
-0.0041214395429899 1
-0.0601577349180999 1
0.0807847299679643 1
0.0457145744417116 1
0.0598613684627542 1
0.0725017663490066 1
-0.0150142245382365 1
-0.0314518244772977 1
0.055274832722815 1
0.0296717146162376 1
-0.0302622116584386 1
0.096528714639121 1
-0.0292460711216237 1
-0.0335689722108266 1
0.00933672409544655 1
0.0797628114110462 1
0.039204799344772 1
0.0870145608844346 1
-0.00261228110879218 1
-0.0327143522927351 1
0.0318105360047601 1
0.0533840875886798 1
0.100439898965134 1
-0.0524035098290723 1
-0.0231019253384836 1
-0.0154320352783149 1
-0.053047070385434 1
0.0396402147821247 1
-0.0359025515475076 1
0.0271475065079964 1
-0.0688625406356042 1
0.022878925451202 1
0.0463368452873279 1
0.0236097229248406 1
-0.0394116149062784 1
-0.0130846457243325 1
-0.0179559197483235 1
-0.0855869759373738 1
-0.0178659443700276 1
0.0960913702264146 1
-0.0563904962582562 1
-0.000348708597592999 1
-0.000295702307895167 1
-0.0261256870397548 1
0.00528924651351542 1
0.0369903547298729 1
-0.0151444140236573 1
0.0346606644144288 1
0.0288863062793996 1
-0.0938074931756516 1
0.0506385508188301 1
-0.0672162278700349 1
-0.0729391323034452 1
0.0805515146602322 1
0.00604177504161314 1
0.0182157681651947 1
0.0284975626457178 1
0.0237913800714599 1
-0.0259118651181708 1
-0.0260569238318525 1
-0.0809736533151919 1
0.024122016883191 1
-0.0018012028163727 1
0.00584969463027005 1
0.0687988905091183 1
-0.0369796672703481 1
0.0238767891053162 1
-0.0313348234926163 1
-0.0349600760798179 1
0.0269598955912232 1
0.0424090773048455 1
-0.0527277524645149 1
0.0285604303319874 1
-0.065729834748388 1
-0.0140808154563344 1
0.108963967307997 1
0.0329201339101199 1
0.0416470070713957 1
-0.0155225946342012 1
0.0591368718056007 1
-0.00626458684779475 1
0.0633555281386851 1
-0.0840143617723499 1
-0.0622327613251177 1
-0.0722843228931239 1
-0.0294677491244403 1
0.0371849943295536 1
0.0113886630071224 1
0.0223318699771806 1
0.00590220544458029 1
0.0148550176484831 1
0.0945687367771488 1
0.062204067670099 1
-0.0249326453524617 1
0.0497976330777284 1
-0.0627194307892766 1
0.00830296699732024 1
0.0573090474590742 1
0.0105695255374244 1
0.0483875088918036 1
-0.011662162456535 1
0.09454972480488 1
-0.0480658984694322 1
-0.0116947310099569 1
-0.0241585884878531 1
-0.103217876208691 1
0.0492295027700001 1
0.00834992818754282 1
-0.119131383486553 0
0.0131701650250488 1
-0.0368940439028827 1
0.0242846725381331 1
0.0301307344300516 1
-0.0458701265607507 1
-0.0856023040829156 1
0.0269660670428391 1
-0.0178001432842043 1
-0.00855212370833054 1
0.0655949382394662 1
0.0763657109661807 1
-0.0291541727466999 1
0.0122598438707936 1
0.00379701252836215 1
-0.074087284312812 1
0.0258664492213526 1
-0.00427924662738999 1
0.0384834579318547 1
-0.0196340927136794 1
-0.0828638032762463 1
0.0766043789602704 1
-0.0193483217183939 1
-0.0304618246020135 1
-0.027100577310271 1
0.0585435351631349 1
0.0800447819877778 1
0.0547732834972223 1
-0.101841036728937 1
0.00365548662548057 1
-0.0406085053596571 1
0.0278525493394868 1
0.0292717468500879 1
0.003009675909157 1
-0.135890570787536 0
0.00541215575737853 1
-0.00108484127616046 1
0.0104926534654258 1
-0.0493135561510465 1
-0.0284458338181915 1
-0.00476566141073449 1
-0.0204191438766737 1
0.0192077107429351 1
-0.0217940520486656 1
-0.0407346954070388 1
0.0502434583075121 1
0.0336674192556207 1
-0.0472298719408278 1
-0.0274003804232399 1
0.0514243926030007 1
-0.0220653183151991 1
0.0227557140622676 1
0.02884366583566 1
0.0337370177165856 1
-0.120223884711333 0
-0.0125826128604094 1
-0.120772681068053 0
0.00017095131549931 1
0.085346193246935 1
-0.0812183437397236 1
0.0183072979369569 1
-0.00450556905527059 1
-0.0596050558372578 1
0.0111131985452817 1
-0.0713550649893278 1
-0.00628023398454896 1
-0.00849394361793516 1
-0.0736602709470938 1
0.103990117906322 0
-0.0799117822811703 1
0.044850032990872 1
0.027805045943823 1
-0.0233552562858026 1
-0.0436911261798026 1
0.0468919869442556 1
0.0475489524683464 1
0.0663594267659972 1
0.0180945386416356 1
0.0368233495635739 1
0.0304015813379111 1
-0.0184016434295601 1
0.0992516267917628 1
-0.0151735070957876 1
-0.0433023133421248 1
-0.0112045818699889 1
-0.0674026440767941 1
-0.0025047745410452 1
0.105758115388254 1
-0.0204079849260495 1
0.0576497504106697 1
-0.0334851132031002 1
0.103009504252206 0
-0.0696180412636057 1
-0.0591173755258141 1
0.0101035402956178 1
-0.125355829212611 0
-0.0135491054064444 1
0.0145892029815212 1
0.0419835102367126 1
-0.130014929602316 0
-0.097136483868475 1
0.0521326223206881 1
0.0540933936512536 1
-0.0148058396055777 1
-0.0134940109586655 1
0.0920636616088844 1
-0.0408395673835921 1
0.045213551394855 1
0.0339847187397889 1
-0.00612632082516685 1
-0.0570066060789008 1
-0.0806233489365906 1
-0.0434725501698948 1
-0.0122116105188194 1
0.0669569149023041 1
0.0767400920558971 1
0.0797058981907239 1
0.0379095107746433 1
-0.00762034932306871 1
0.0886632659677869 1
0.0215864432465795 1
0.0890250140058161 1
0.0441597162020742 1
-0.000185917014430452 1
0.0251208674922269 1
-0.118012385420513 1
-0.00197185674339059 1
0.0459953485561889 1
0.0241308171506259 1
-0.0203615397160237 1
-0.0921285835702244 1
0.0942644008616361 1
-0.0522918410982036 1
-0.0346021516430722 1
0.0492830335518021 1
0.0842268844491801 1
-0.0963486383879141 1
-0.0239727604459153 1
0.0602022143945018 1
-0.0477489742438197 1
-0.031174677140766 1
0.0847906173110582 1
0.00384765717564372 1
0.0647291120747883 1
-0.0355803705525361 1
-0.0507632242890264 1
0.0215212921014511 1
0.00737331930410034 1
0.0472340930767928 1
0.1287621188636 0
-0.0676538002652197 1
-0.0401072881914256 1
-0.0651291935116096 1
-0.0326599364675111 1
0.0704131894674803 1
0.0914942768714308 1
-0.0314621201401894 1
-0.0335317557667249 1
-0.0389900304193147 1
-0.0392929566160195 1
0.034405538762484 1
0.0226892712448264 1
-0.064532070284426 1
0.0595325689825906 1
-0.0193851544167988 1
0.0669487908995809 1
-0.0430231368856862 1
0.0484837110259669 1
-0.0326665595828033 1
-0.00834934071476623 1
-0.00482152463243795 1
0.0664495740523366 1
-0.0232194848276261 1
-0.0615630781962648 1
-0.0877419965049653 1
0.0452472342973195 1
-0.0222790657315139 1
-0.0217268678938753 1
0.0121012529276782 1
0.0137983521053366 1
0.0236729230831537 1
-0.0210544498877347 1
-0.0123233146699848 1
0.0180608500493934 1
-0.0708723139175876 1
0.11466192525513 0
0.0220449835495684 1
0.0140966617224329 1
0.0389168880501895 1
-0.0458869851345873 1
-0.0463075925764134 1
-0.0189846526293033 1
0.0349872891815945 1
0.00399735450558581 1
0.0142312259546893 1
0.0182942425225063 1
-0.0762024276043099 1
0.0572682952364773 1
-0.0381811629274586 1
-0.0383759683772716 1
-0.0254989203584885 1
-0.0151633766078098 1
0.031537011363148 1
-0.0539827091544132 1
-0.00297083706487235 1
0.0341876626095892 1
-0.0497239680793037 1
-0.0401526638601505 1
-0.0213418473774719 1
-0.043746733078121 1
-0.0349629726442375 1
0.0133277114579133 1
0.0101861482095902 1
0.13236419321731 0
0.0791087211331212 1
-0.0616628165381009 1
0.0392745632783851 1
0.0891153582821917 1
0.0471296740462232 1
-0.0684980004521165 1
0.0660615982924975 1
-0.0323211352734894 1
0.0289612752153974 1
-0.00982931002817867 1
0.0440098190647942 1
-0.00901097946949586 1
0.00904395433807521 1
0.0505941550607221 1
-0.0875548660978353 1
-0.0290960106811239 1
0.0589431666743965 1
0.0220604515218097 1
-0.0340407757192024 1
-0.0173070168544973 1
-0.0616784320716117 1
0.0864198651457486 1
0.015430737364742 1
-0.00195119888600398 1
0.0374614943397236 1
0.00133497434926777 1
0.0029621903570015 1
-0.0162951268972624 1
-0.044657700664505 1
0.0511104078852771 1
0.0145678599630542 1
0.0180007040448024 1
-0.0317350362082617 1
-0.00429610956328846 1
0.0993373562108553 1
-0.0817540485143022 1
0.0446175149695165 1
0.0706910550949604 1
0.0227694585414103 1
0.00447785319098314 1
0.0242968367414938 1
0.0566126551317882 1
-0.0110716676462301 1
-0.0496347175040643 1
0.0487996787579558 1
-0.0617342693844134 1
-0.00282284273720978 1
0.0130854948726472 1
-0.0523066874470721 1
0.0235464422452046 1
-0.073672484233586 1
0.00902264646902109 1
0.028037392612284 1
0.105288409572456 1
-0.0285567381155249 1
0.0564130500714764 1
-0.0826120406758221 1
-0.0469017498218758 1
-0.038852749670574 1
-0.00825152224484022 1
-0.0638665730367086 1
0.00332550842093127 1
-0.0322936774235519 1
0.00896137575868213 1
-0.0457628464724365 1
0.060333545764567 1
0.0522931404871048 1
-0.0610839544551302 1
-0.0045324036686056 1
-0.0215479186241058 1
0.00643318094368914 1
0.0495440518250162 1
-0.0630431575685758 1
0.0431092633032052 1
0.0105574932174155 1
-0.118187845583451 0
0.086772871968905 1
-0.0336861951798119 1
0.0827647280241295 1
0.0591464706371392 1
0.0249383251996806 1
-0.0272618007573534 1
0.111318579369586 0
0.0177816088747072 1
0.0971997696628507 1
0.00364900227056906 1
0.0338349928740303 1
-0.00619209276010851 1
-0.0717501283075198 1
0.0242087039374866 1
-0.0609283830117316 1
0.0533984755276069 1
0.0377928272773513 1
-0.049307310460625 1
0.0178704985725034 1
-0.0155151616052501 1
0.0537109786181404 1
-0.0554027295921835 1
0.0386670394971659 1
0.0368414725080467 1
-0.00203053632832481 1
-0.0286499812854656 1
0.0507522613214122 1
0.0746409466052817 1
-0.00375714639524585 1
0.0118244862256297 1
-0.0581689458792267 1
0.0952728723551304 1
0.0740731475029572 1
-0.0322093817433594 1
-0.0476398056482828 1
-0.0799843201969664 1
-0.0563961168970068 1
-0.0186298287225749 1
0.0368966081851923 1
0.000942421596110276 1
0.0519888045142044 1
-0.0101599796477013 1
-0.0453978670671071 1
0.111292328764809 1
-0.0736941100984455 1
0.0182974810271589 1
0.0310355345551796 1
0.0467569984912944 1
-0.00332136550549287 1
-0.0122890775209275 1
-0.0267822859271288 1
0.0780422926131216 1
0.0486186537326771 1
0.00574522726395888 1
0.0160705915859784 1
-0.0458868497811261 1
0.0443023900869943 1
-0.00222626105181398 1
0.0307588360805207 1
0.0282239733797978 1
-0.106030533907796 1
0.0241436067840593 1
-0.0306595647193894 1
-0.0138479924610008 1
-0.102738483416076 1
-0.016342265993573 1
-0.0377928019127065 1
-0.0428190483459943 1
0.1057629591028 1
-0.0357226250843961 1
-0.0965876690228652 1
-0.0513756316129884 1
0.0118435886031496 1
0.102272422340117 0
0.012024129082079 1
-0.0301873333832598 1
-0.0548883077349404 1
0.0472810887373786 1
-0.0558959241767319 1
0.067742240990786 1
-0.00654117744740265 1
-0.0112831700355049 1
-0.0719205256639976 1
0.00244791476458171 1
-0.0954820577988853 1
0.0367268825868829 1
-0.0512424930763932 1
-0.0301160472795367 1
-0.00843772400649803 1
0.0617511861123926 1
0.025993754082676 1
0.0685578377569746 1
-0.115051688472542 0
0.0109528612016685 1
0.00668566700765631 1
-0.135639501795082 0
0.0495123980027324 1
0.0763233431323005 1
0.128645675246498 0
-0.00139628706635718 1
-0.00252860271724516 1
-0.0613596451472672 1
-0.0374538326057924 1
-0.0523191779626472 1
0.0223564791514461 1
-0.0114224298316777 1
-0.00289437074237716 1
0.00130396748977701 1
0.0456515942807422 1
0.0394508576379341 1
-0.0163734741978944 1
0.0150708138670035 1
-0.100954281638637 1
-0.0438903898140691 1
0.0100043954227306 1
0.0624698086950261 1
0.0841176778376257 1
0.0125497687780698 1
-0.0312000150516104 1
-0.0699885410356486 1
-0.0706863058492542 1
-0.00503431925239453 1
-0.000722646367119881 1
-0.0431110049440525 1
0.00717526457873363 1
-0.0209671759499573 1
-0.0865389714848775 1
0.117139793068327 0
-0.0842807122426226 1
0.047109758790614 1
0.0641561316482577 1
-0.0316375498466623 1
0.0756655797974431 1
0.0497173372052496 1
-0.0103928678711152 1
0.0374931869421805 1
-0.0665340693182412 1
-0.0513344958472243 1
-0.114923910596151 0
-0.00401932516620118 1
0.0590067647504831 1
-0.0433073616685614 1
0.00443033667464294 1
-0.0387864419146791 1
-0.0962616511393898 1
0.0850794540046018 1
0.0454632752032528 1
0.0162801119245533 1
-0.026974969457705 1
0.0426250787907512 1
-0.0480164918550755 1
0.0355549567738747 1
-0.0798015793590362 1
0.00929394720539903 1
-0.00439809066995277 1
-0.046282352425788 1
-0.0158665822606582 1
0.0227154181423979 1
-0.0029021271405422 1
-0.013191446655285 1
-0.0466943404902197 1
-0.037179457253813 1
-0.010762604331168 1
-0.0290147112327742 1
-0.0326333682957255 1
0.0415332997864536 1
-0.0285734090535754 1
-0.0258792016863399 1
0.0573895754311333 1
-0.0489903546502047 1
-0.0264693982300935 1
-0.0494842897049667 1
-0.0353228774579291 1
-0.0361387785025521 1
0.0175268628304237 1
-0.052626402830076 1
-0.0339559606810312 1
0.0268491742483736 1
-0.00826440671557892 1
-0.111408013886851 0
-0.0174285153008386 1
0.0147017004809067 1
-0.0867491046023051 1
0.0326732121453292 1
0.0586942437354685 1
-0.0072935008155621 1
-0.0139973725825859 1
-0.0885597751593966 1
0.0469325778280048 1
-0.0863694670395432 1
-0.0412802834769833 1
0.0521710697588479 1
-0.00594528223209528 1
0.062045929981492 1
-0.133133620963536 1
-0.0284443159866067 1
-0.023140632510486 1
-0.0315681755369674 1
0.000228859544652888 1
-0.0631401688955184 1
0.0334379266143711 1
-5.12603662850136e-05 1
-0.144359622143919 0
0.107572264377904 1
-0.0465196521543838 1
-0.00708661017508246 1
-0.0478725044768077 1
-0.0202488360432604 1
0.0608766474185178 1
-0.077896899637491 1
0.0444278142583684 1
0.0184625620031049 1
-0.000647403000804911 1
0.131478452074506 0
0.012305701882648 1
0.0108301301100227 1
-0.0136925015574757 1
0.060462418992544 1
-0.0332424475310549 1
-0.0711170988781111 1
0.00552925601690364 1
-0.0226239640654761 1
-0.0681485617551008 1
-0.021596948738999 1
-0.0749486943655375 1
-0.0218482769358289 1
-0.0629058466023911 1
-0.0157100404820382 1
0.0401197448519965 1
0.0491739857444542 1
-0.0444546652247343 1
0.0108643134858756 1
0.0176819007240536 1
-0.0489862804541651 1
-0.0802680533315259 1
0.020434286560704 1
-0.0592132680909766 1
-0.1078107546707 0
-0.0558556641611373 1
0.098312155059607 1
0.0727193720593684 1
0.0243255372181215 1
0.0129487634741431 1
-0.0692149535921186 1
0.0884580190137412 1
0.0168707638064019 1
0.0513731492755458 1
-0.0488145490200375 1
0.0255341300842197 1
0.0263849030062011 1
-0.109729528630016 1
0.0391128236679164 1
-0.0219369721532469 1
0.0147890758983555 1
-0.0364516212029386 1
0.0177387195745538 1
-0.00822046828034511 1
-0.0311997635631215 1
0.058218593935794 1
-0.0528763629234409 1
-0.0294236653684836 1
0.0114968702416373 1
-0.00108354556008665 1
0.0223428762311572 1
0.107720846291509 0
0.0227110836081571 1
-0.0352258085830127 1
0.000756760030220092 1
0.121169550624415 1
0.102135228287569 1
-0.0320712645229218 1
-0.00339922843440139 1
0.0663634644015772 1
-0.0567326287163867 1
