# Supplementary material for: Bias caused by sampling error in meta-analysis with small sample sizes
Source: PLoS One. 2018 Sep 13;13(9):e0204056. doi: 10.1371/journal.pone.0204056 (PMC6136825; doi:10.1371/journal.pone.0204056)
Supplement: S5 File — (ZIP) [file pone.0204056.s005.zip › results N = 20 theta = 0 tau = 0 sz = 20-30.txt]

"dl.theta" "dl.cp"
-0.37662402794415 1
-0.00521330325215365 1
0.0811687827094448 1
-0.188641104359546 1
0.444303461774896 0
-0.0131512769393355 1
-0.260899115548719 1
-0.036006628067171 1
0.108896990858192 1
0.167869471948084 1
0.128517929145912 1
0.0425909550780002 1
0.058009251034196 1
-0.0958658500790134 1
0.0502132373025884 1
0.209181619462584 1
0.351255705328384 1
0.0602369140235703 1
-0.35727114437943 1
-0.316031829968116 1
-0.13893015713958 1
0.269288910653708 1
0.0707330352154883 1
0.139697382880912 1
0.0427228139476104 1
-0.0935320707979158 1
0.359041087546967 1
0.1932494500616 1
0.105840698477546 1
-0.0587458629028022 1
0.269925670518382 1
-0.0326047642047463 1
0.275472387941425 1
0.087342822400843 1
-0.0647383397441023 1
-0.216186026444675 1
0.0848659959873968 1
-0.206223394511968 1
-0.259539647233386 1
-0.03021053783936 1
0.117722104435395 1
0.0544941675559684 1
0.00610009659853347 1
-0.0216148524546308 1
-0.258254651095018 1
-0.252172783908923 1
-0.0724226436692797 1
-0.23907855468633 1
0.290462165415485 1
0.20344071670245 1
0.0165008178489638 1
0.00606881274712635 1
0.189643748815541 1
-0.00298634343123209 1
0.0540462954416421 1
0.11198352954478 1
0.318218851657286 1
-0.026450971725324 1
0.247989931872001 1
0.108630724917781 1
-0.0214928048304268 1
0.00538505784751151 1
-0.194576389390185 1
-0.0381027542321125 1
0.155299184862602 1
-0.0334873250851297 1
-0.0401744913185774 1
0.122788923413524 1
0.2888703626675 1
-0.185468900780504 1
-0.117958181660814 1
0.123617040799063 1
0.256969463710219 1
-0.0247739256294595 1
0.191753973508761 1
0.0164067187909533 1
0.206114599887149 1
0.141670968466559 1
-0.138377959027128 1
0.25972525745153 1
-0.0513281539651262 1
-0.112715602615775 1
-0.0381296876328321 1
0.0768288031808286 1
0.0140322094191549 1
0.144108790966548 1
0.156450993294791 1
-0.0939889198147376 1
-0.119697887469231 1
0.195852589182594 1
-0.09028083259582 1
-0.0744826911200555 1
-0.0877563069990854 1
-0.00498567970734375 1
-0.160360784841258 1
-0.420302032119703 0
0.00237751202669674 1
0.202112639903496 1
0.268253383699429 1
-0.0208680473796126 1
-0.126524850483494 1
0.323509606048444 1
0.0661763742574178 1
-0.0544461302749512 1
0.176174851190561 1
0.140651049266845 1
0.0804370217778295 1
-0.277684702300487 1
0.0676876757060145 1
-0.286227923472772 1
-0.0809113121974816 1
0.121438097979363 1
0.55870348262982 0
0.00185023678611353 1
-0.167905247494302 1
0.343790676227321 1
-0.315172498247786 1
-0.118287361960884 1
0.237267937031523 1
-0.170959514228505 1
-0.0832084636165591 1
0.0167432364341981 1
0.215615646814123 1
-0.2053037065825 1
0.0902126311494035 1
0.0593290530213688 1
-0.140464583094323 1
0.135205126278494 1
-0.204683730463862 1
-0.23711581533361 1
-0.0440751711555685 1
-0.186387535901138 1
-0.284281580884813 1
-0.234973421165317 1
0.325449180467013 1
0.176209830952447 1
-0.191891442896975 1
-0.320439562332568 1
0.0213413166643195 1
-0.34823341920692 1
0.233354840936936 1
-0.112867827951158 1
0.379327051526599 1
0.106946969355723 1
-0.0159563414132731 1
0.0627738194787917 1
-0.0599185653467419 1
-0.138090800618303 1
0.165606940604582 1
-0.00232780697964535 1
-0.322685710452459 1
0.146315307445802 1
-0.211873637100961 1
0.265627232590963 1
0.191879455625677 1
-0.241712941422716 1
0.113683940207658 1
-0.120038252809254 1
0.103250073873833 1
0.109324679899869 1
0.118720351224737 1
-0.201819980069396 1
0.123269707309873 1
0.0533033155159128 1
-0.269119203774177 1
0.0587076630792578 1
0.131607721451216 1
0.352056270055114 1
0.0868953735750467 1
-0.000607394807984309 1
0.108705884419905 1
0.17174088900509 1
-0.0188152404067683 1
-0.114244367625989 1
-0.167049257680792 1
0.287394348270745 1
-0.247119698326627 1
0.0200925699689776 1
-0.159070875188625 1
0.200105456161954 1
-0.142137114229397 1
-0.126108736731143 1
-0.148365091203785 1
0.278674338663865 1
0.121513620244631 1
0.295243199703783 1
0.0289866354708058 1
-0.0654674445331048 1
-0.0139472959111146 1
0.0776618726586109 1
0.0439485473025301 1
-0.321715157027534 1
0.210078380102717 1
0.105865192727975 1
-0.109594649747832 1
0.0784731403309183 1
0.139241396149835 1
-0.181667989747238 1
0.158007069650644 1
-0.080869734525456 1
-0.239227875893162 1
0.131716792352272 1
0.227730366375909 1
0.0653071700001139 1
0.293793640192341 1
0.340760217281892 1
-0.0548529819379926 1
0.077293703536033 1
0.16683614337686 1
-0.224147281388355 1
-0.250409796161638 1
0.169211963798138 1
-0.0395894456647557 1
0.340931989872932 1
0.144984340783482 1
-0.118337136632521 1
0.13137843680847 1
-0.0634673428927331 1
0.0411998468974892 1
0.232467650046335 1
-0.278474126883849 1
0.149847026071748 1
0.116976679696801 1
0.0766623441165389 1
-0.210336942568388 1
-0.0447142628603611 1
-0.102021328767967 1
-0.16212566487989 1
-0.185641283818624 1
0.373934980804495 1
-0.17521543632611 1
-0.208327556597895 1
-0.277491146911041 1
0.0336077683415691 1
-0.299010355416987 1
-0.0264880954725827 1
-0.0780619286806707 1
-0.211496384249548 1
0.174550167700984 1
-0.112342863620142 1
-0.00704854029188127 1
-0.0144907382621416 1
0.233110961798693 1
-0.253317880171968 1
0.0372503051024221 1
-0.188865162242742 1
0.17685794998028 1
0.0536880005580679 1
-0.121076750077056 1
0.0327055930667747 1
-0.0710466665424307 1
0.00348017595703408 1
0.0648291926243568 1
0.192276238907108 1
0.0435034543789874 1
-0.113749765164064 1
0.049404745082499 1
0.21989172316811 1
-0.107401494873333 1
-0.0108918421279842 1
0.157717798662935 1
0.0160197160052975 1
-0.159740576962339 1
-0.118832789413047 1
-0.0295820447142345 1
0.244030498607901 1
-0.0312572529686648 1
0.198643339948601 1
0.0269368127287518 1
0.0225615359258939 1
-0.144636392400789 1
-0.525653164591301 0
0.0392819383232669 1
0.13661259963503 1
-0.111229042220021 1
0.207599577816885 1
0.195063495556633 1
0.194034084623757 1
0.214376370688356 1
-0.0983648619532466 1
-0.0493311271080247 1
-0.121968880018333 1
-0.145812612549411 1
0.171192013490225 1
0.0208689903493385 1
-0.170544113408513 1
-0.0870282799727553 1
-0.393838659350233 0
0.0692521892935969 1
-0.113447372191314 1
-0.0106101509615561 1
-0.0784299763048681 1
0.156048729866612 1
0.111587748105009 1
0.16822840432252 1
0.279845412258422 1
-0.329916042583083 1
-0.143456685091562 1
0.125040992016211 1
-0.114105586715879 1
0.0838204963811807 1
0.0551953476987834 1
-0.275825349101817 1
-0.28400630324933 1
-0.259447315734377 1
0.0063386129560709 1
-0.000791501318985678 1
-0.0249492955833871 1
-0.151371846725972 1
0.125301121261754 1
-0.0135888267792863 1
0.280026963767275 1
-0.0797260576241204 1
0.0829808117388034 1
0.262656504347724 1
0.0536246339590347 1
-0.0203476493361697 1
-0.0289896783386796 1
-0.233166864677394 1
-0.121016114878656 1
-0.0698747550614324 1
-0.037123581191358 1
0.0190749736979883 1
0.14324732512431 1
-0.134882803099756 1
0.0471191788708133 1
-0.0775563247568269 1
0.0244545211592134 1
0.0525374050468181 1
-0.0125557794431143 1
-0.71207982319531 0
-0.0312781799914466 1
-0.22507574867821 1
-0.425792887009637 0
-0.0270807289789258 1
-0.00646678418389893 1
0.258948570296784 1
-0.224207942931117 1
0.0504597932478922 1
0.0385640365870922 1
0.266084659709387 1
0.15107134006415 1
0.172008710608102 1
-0.121028869176675 1
-0.204882172422715 1
-0.00820425405773854 1
0.0150327650329922 1
0.107886146087543 1
-0.310225773901614 1
0.173722113214259 1
0.175129963240097 1
-0.0588531366517796 1
0.338122465409804 1
-0.14395832774916 1
0.314299451691473 1
0.0337155515384616 1
-0.182134040791167 1
-0.0388084084488217 1
0.19576284349814 1
0.152572679151135 1
-0.174037197526531 1
-0.128968734878224 1
0.425041553415641 0
0.233341041043341 1
0.143376356509122 1
0.0341928839614142 1
-0.248462471107284 1
0.233248595344466 1
0.00317093415121821 1
0.149094848605356 1
-0.140589486547632 1
0.0526398241083613 1
-0.00316603219087869 1
-0.219213395848799 1
0.190632563797699 1
0.0471667020112984 1
0.194628902444912 1
0.0634269251806475 1
0.282739032282143 1
-0.0913013939801813 1
0.129843669698398 1
-0.0275680983777559 1
-0.153784207060034 1
0.0237968540236157 1
-0.0840570793068249 1
0.144500818498469 1
-0.0780818857366311 1
0.251281747000621 1
0.00357004746185619 1
0.234304146120087 1
0.288247631733413 1
-0.243656541840519 1
-0.075143273716471 1
0.058307267827551 1
0.0133278611571714 1
-0.0232896950543732 1
-0.0583950937984796 1
0.143899565661528 1
-0.065791546657251 1
-0.256403691266954 1
0.199823584541787 1
-0.0911987491780513 1
0.126710859265595 1
-0.231411236962668 1
0.125121847682121 1
0.120484028206492 1
-0.116742821328646 1
0.0674585076469665 1
0.0867557784937638 1
-0.0122093585718783 1
0.00935360299241722 1
-0.0375110805907845 1
0.23230493411845 1
-0.0794327699049858 1
0.0824061240391307 1
0.034286105640318 1
0.0653862274788712 1
0.0781917369473699 1
0.113237290450589 1
0.188076947060511 1
0.0791052002201565 1
0.171775567882402 1
0.0188874562497191 1
0.108128371933439 1
0.103532122936224 1
0.0709841322031942 1
-0.260826779764269 1
0.00711007774876813 1
0.0947574278547593 1
-0.0968449713980866 1
-0.120994057611626 1
0.0979463692552518 1
0.102857412133946 1
0.0322558580144018 1
-0.0448908768160521 1
0.258969265532946 1
-0.039188349511291 1
-0.0580221054302505 1
0.406365201966374 0
-0.0386831690580265 1
-0.0701881635820792 1
0.161552053905519 1
-0.380220329433705 0
-0.00907871228707548 1
-0.0713000359476109 1
-0.397478247793809 0
-0.176355632043548 1
-0.0914500459740078 1
0.0800486339482269 1
-0.0885928581131153 1
-0.0805090980611877 1
-0.109987636618285 1
-0.304524950456564 1
0.27915282736513 1
-0.388827678861027 0
-0.0338987884654827 1
-0.102136616219889 1
0.10706026449874 1
-0.388341782345172 0
-0.10527179304405 1
0.0879943378084192 1
0.161226937325038 1
-0.0555293859748024 1
-0.16366145005996 1
0.0402997138153196 1
-0.250395278571528 1
-0.116272339833479 1
-0.305718364394458 1
0.176148322958174 1
0.0518316333034377 1
0.00631188538043163 1
-0.0480423290308461 1
0.0526525557515378 1
-0.0759778805697881 1
-0.0610130802367445 1
0.0446532741576032 1
-0.0584439891629641 1
0.281002424536339 1
0.301000347516126 1
-0.230325477692206 1
0.131054120734956 1
-0.115236427256761 1
0.199477215662862 1
-0.06471370131604 1
-0.223768319759936 1
-0.168851755082873 1
0.0596882385546346 1
-0.223439064285967 1
-0.261023476396354 1
-0.443869230703046 0
-0.104015752745809 1
0.230292556923207 1
-0.0734449291641406 1
0.0515174769752417 1
0.239944335576466 1
0.226637843056318 1
0.116027241082404 1
-0.227693032824827 1
-0.0584057879832322 1
0.0148768217001076 1
0.235997921158392 1
0.13548668064919 1
0.164434955845391 1
0.0279552170314521 1
-0.0741460362324157 1
-0.0787546269579274 1
0.030215910516261 1
-0.15226900993831 1
-0.11210304065405 1
0.0272534381000929 1
0.355103092293902 1
-0.0583767911264304 1
0.0615871445312983 1
0.00424463750662876 1
0.190684411629551 1
0.320838131671243 1
0.120314896040233 1
0.13895592669314 1
-0.140684672943424 1
0.0878579176266776 1
-0.0789179577008252 1
-0.100918019514192 1
-0.0858387790495704 1
-0.222934238474995 1
0.457004737144304 0
-0.355390034722965 1
0.0561150198859625 1
0.0551618304977398 1
-0.253555252460931 1
0.386524639438081 0
-0.0559454734495111 1
-0.119637931323362 1
-0.199478881010251 1
-0.301318033745969 1
-0.317936585489829 1
-0.169466787745346 1
0.0981861761770017 1
0.0741210739385691 1
-0.224555483291967 1
-0.0740775798163879 1
-0.192187077980645 1
-0.15563472461724 1
0.163989354861942 1
0.462033339916964 0
-0.0115223564814676 1
0.117277609321622 1
0.138264533098215 1
0.0368707908025937 1
-0.18519728982281 1
-0.179926508950827 1
0.00844579278601264 1
-0.301268586398734 1
0.0459936731057926 1
-0.405416739969514 0
0.0595746193294734 1
0.0593427887497478 1
0.0472904227185859 1
0.378087797608786 0
0.383540864450946 1
0.0993572958052176 1
0.102697917932961 1
-0.033303960529222 1
0.101020855352809 1
-0.213719131661313 1
-0.112114445526683 1
-0.171913907201955 1
-0.3106006769302 1
0.18735954240484 1
-0.100209318950097 1
-0.0370729531080098 1
-0.014452989660126 1
-0.0999379109691097 1
-0.149036503213353 1
0.153544862562888 1
-0.0145826556091436 1
0.112834528130584 1
-0.0725059907819924 1
0.0615867651173933 1
-0.269934366293259 1
-0.0160409841750622 1
-0.0522371704303723 1
-0.0360624263021834 1
0.116571914319301 1
0.0164519910898868 1
-0.0500417841740527 1
-0.189603118792883 1
-0.00331823225748257 1
0.354645769567298 1
0.0482381387911862 1
0.0627871665689121 1
-0.219970938375885 1
-0.0254497686184055 1
-0.0435296030093614 1
0.311298610785749 1
-0.00154209166463795 1
-0.147003649042416 1
0.0225711261990605 1
0.0866080071022436 1
-0.333200299389703 1
0.145550230358934 1
0.0334617742992518 1
0.159176626785722 1
-0.011804226549591 1
0.211976468686315 1
-0.0253650113232253 1
-0.0125269933531332 1
0.113504206212068 1
-0.0275349495073979 1
-0.0503995671634254 1
0.0983778730063905 1
-0.0952141776323612 1
-0.0759305460092803 1
0.078099551787125 1
-0.246908809650291 1
-0.190068333486696 1
0.108818770796507 1
0.0663311255047998 1
-0.0763524249601718 1
-0.0182937859725916 1
0.0107747018429602 1
0.0432064267281472 1
-0.0498545516989071 1
0.190286920472506 1
-0.0191325198885733 1
0.145384938650104 1
-0.249427471615458 1
-0.00310208365850725 1
-0.247891327975084 1
-0.0631120115708395 1
0.0381411715293796 1
-0.242481798775388 1
0.0326086170074999 1
-0.291078775679296 1
0.12330462389285 1
0.241873001157373 1
0.267834132529532 1
-0.0968945911390467 1
0.138169611423164 1
-0.253237921165191 1
-0.363370090191512 1
0.0977442099422012 1
0.199387132855325 1
-0.0616927759947609 1
0.0289930406287245 1
-0.0330428460928135 1
-0.00814567615966565 1
-0.0464788584285274 1
-0.370124337726009 1
0.23043236179883 1
0.11476912637819 1
-0.113553239776376 1
0.139044161548273 1
-0.312478967209001 1
0.148795921423704 1
-0.103743717440046 1
0.129463278502569 1
-0.280461332291147 1
0.195660576751455 1
-0.0257518285196921 1
0.0720419424445114 1
-0.0502080132704769 1
-0.0168207287587319 1
0.215709606606648 1
0.303166967147501 1
0.0543169697316025 1
-0.026763097799204 1
-0.12089840345872 1
0.0498273716426822 1
-0.0198903569813147 1
-0.153832733105941 1
0.157018327784554 1
-0.183110416014183 1
-0.0457273966671398 1
-0.16345502647992 1
0.200544229942118 1
0.296557411393348 1
0.0670805475463924 1
-0.00240957286863007 1
0.349431079150481 1
-0.208834701054332 1
0.0294101914954844 1
-0.0358512991642243 1
0.0546357189598716 1
-0.367019442360352 1
-0.256635056299098 1
0.431444308118007 0
0.140725001244013 1
0.0873105521020463 1
0.0760107750274563 1
0.305848062326972 1
0.228526572213353 1
-0.0377719853915017 1
0.0962062501311039 1
-0.0344590278511003 1
0.100545548095064 1
0.3101293481459 1
-0.100928957634955 1
0.0147999345047338 1
-0.366475001665922 1
-0.217863542914475 1
-0.233062519223457 1
-0.136506429667707 1
-0.107503189396372 1
0.120459742310769 1
0.0680634818365839 1
0.0441206698543614 1
-0.263899731504199 1
-0.033031027382405 1
-0.0611556920080646 1
0.0215606934779649 1
-0.135987312765207 1
-0.241002788324844 1
-0.345938833098827 1
0.0313700908857298 1
0.165836869755894 1
-0.119071965231677 1
0.0822966249925618 1
-0.354850398533612 1
0.00571818046105422 1
0.00516502480143366 1
0.207542669696519 1
0.166933207693806 1
-0.0350744983806778 1
-0.0950296454807401 1
-0.0916750294130184 1
-0.203346171312106 1
0.00541893352837781 1
0.226217528639564 1
0.0599493780412646 1
-0.0278286675763169 1
0.257416011603827 1
0.00786243068550621 1
-0.163470917062513 1
0.052570132391649 1
-0.0930680865709768 1
0.158926447662848 1
0.172803814800771 1
-0.527986017144933 0
0.207811382014922 1
0.0947927239701219 1
0.17684092515651 1
-0.112952378580494 1
-0.00896683138478743 1
-0.194536211593639 1
-0.0086918826699505 1
-0.354648270454933 1
-0.385183227456886 0
-0.226063581673105 1
-0.0214999540419033 1
0.0224215602937445 1
-0.0779228868781043 1
0.273518063204125 1
0.0226600449294298 1
-0.056246365790584 1
0.0830590416792137 1
-0.184182403701567 1
0.0819181102079701 1
0.115454518039322 1
0.0952419187540847 1
-0.0509816301655016 1
0.0929629318117617 1
0.530866392182063 0
0.0416231772379335 1
-0.0238175338741842 1
-0.0751752119700726 1
-0.0130824780977781 1
0.032910821296334 1
-0.276093665312007 1
-0.357841274959139 1
-0.0552090160272533 1
0.0290036299164288 1
-0.0995823024505826 1
-0.199209472970728 1
0.012158241555567 1
0.0973871416007556 1
-0.0664990373025893 1
-0.0484686325146219 1
0.135389448512025 1
-0.0794971196906102 1
0.0700489262793239 1
0.020355105963878 1
-0.0394010882719939 1
0.337982777476351 1
-0.147180567059569 1
0.151643474407068 1
0.037482784431981 1
-0.050213554032555 1
0.0215940286866143 1
-0.119962717532504 1
0.247949375010274 1
-0.128693373840928 1
0.416044046993047 0
-0.0148465698490712 1
-0.0318446118095996 1
0.215314737019266 1
0.081560852930337 1
0.0171179909914399 1
-0.249344680290833 1
-0.266431656308798 1
0.00978051153047876 1
0.0811740193063724 1
0.131240278879948 1
-0.223540490196552 1
0.168006277226237 1
0.0553462334665039 1
-0.106661044890485 1
-0.285127841467788 1
-0.292709413808032 1
-0.0471589820357737 1
-0.243391568744032 1
0.0847219625055767 1
0.0710403670883386 1
0.00902994838624258 1
0.113965825514194 1
0.0595374299686694 1
0.0148839331420678 1
0.0350859598490721 1
-0.0766451283796864 1
0.157400124170533 1
-0.131989990522535 1
-0.15588841884135 1
0.0501557112310601 1
0.152285120750018 1
-0.0711462565998884 1
0.118913239749312 1
0.0641138513346209 1
0.026696573142969 1
-0.188393890125306 1
0.0250233635274102 1
0.358354142288148 1
0.102468299771053 1
-0.155926702744908 1
-0.262582836465207 1
-0.0840346106541333 1
-0.184797563128069 1
-0.27058859836307 1
-0.10276118076475 1
-0.19460161160554 1
-0.152517046442899 1
0.292129378452016 1
0.315810116132765 1
0.0875621576414383 1
0.152387708410773 1
0.00858052466035431 1
-0.156737338670323 1
-0.0831674067019785 1
0.0801948936285493 1
0.113250857785288 1
-0.224178491230242 1
0.0300875405936439 1
0.0392227028234196 1
0.107998813099266 1
-0.0829276933713359 1
0.132431383891763 1
-0.0373103001773017 1
-0.302283874081653 1
0.175916474024293 1
-0.0871831156689341 1
-0.135166171866047 1
-0.0398040601605458 1
0.104879377678875 1
-0.0451510665916131 1
-0.120925311386018 1
0.0876654076891204 1
-0.288342165708815 1
0.319851908569961 1
-0.0918187540399188 1
-0.207246417591486 1
-0.140408673541316 1
-0.00823308972105372 1
0.0327169466630146 1
-0.0515776371331306 1
0.324814769137727 1
-0.00445957880021045 1
-0.316171151351203 1
-0.0730753535164796 1
-0.104420940848913 1
0.152034440424601 1
0.29277424980664 1
-0.0148162716458294 1
0.080447573872625 1
-0.0828414167803388 1
0.180458943108762 1
-0.00712596647534276 1
0.377507051625832 0
0.136350471146564 1
-0.142689917153274 1
-0.134421389523864 1
-0.0407744960875712 1
0.270772880181791 1
0.204653806063882 1
-0.123349827042016 1
-0.164624875997574 1
0.258252636928539 1
-0.0589387632798881 1
0.0734310106821015 1
0.262214837930487 1
0.341155445622825 1
-0.0241432292779584 1
-0.178291621758926 1
-0.0487317509173936 1
-0.0868467845600021 1
-0.0376110497623055 1
0.0878471316657646 1
-0.0560860727594986 1
-0.195338904726413 1
0.237996492832757 1
0.0926517397472643 1
0.290739500612498 1
0.111428880132408 1
-0.0384699997012203 1
0.319294333469516 1
0.00131616585882452 1
0.173172550616825 1
-0.274213791131197 1
-0.019477255611958 1
-0.188554617521147 1
-0.016311711529761 1
-0.044536954384908 1
0.17415915807879 1
0.159431006825976 1
-0.0293352908289851 1
-0.355615724838996 1
0.0378615503431901 1
-0.0356919988064621 1
0.148168014673695 1
-0.0755974746702126 1
0.0494789745817828 1
-0.0647814507615057 1
-0.0187524009687315 1
0.0791865646451832 1
-0.208992424195284 1
0.0289053038029834 1
-0.103749843210642 1
-0.0843601065724976 1
0.0901523255449312 1
-0.269606448050441 1
0.0827705533615727 1
0.222285314964069 1
-0.0808260548618873 1
-0.151887198661386 1
0.00188249222298748 1
-0.24046933150557 1
0.174953252991121 1
-0.236838865354512 1
0.00402191323466939 1
0.054973269966979 1
0.0878356810101455 1
0.179402481896401 1
-0.388043922298043 1
0.21492664049081 1
-0.291598214043622 1
-0.0171798576153215 1
-0.00487370733996908 1
0.156555294920369 1
-0.0879810542669196 1
0.139854824382973 1
0.272148050242213 1
-0.100157998961248 1
-0.0662643754442043 1
0.0734651347376147 1
0.149994206322119 1
-0.110604943938257 1
-0.537229475044526 0
0.0584347801060199 1
-0.191523037106862 1
-0.219481299075924 1
-0.0195874391204812 1
0.127890427387643 1
-0.271223548557449 1
-0.17085050466276 1
0.0371590520537473 1
-0.0552911653556504 1
0.162220997989197 1
0.120353104326354 1
-0.469721646534574 0
0.0382552307853506 1
-0.0434347224863328 1
-0.00333985844003481 1
-0.192011628030334 1
-0.0398155551052386 1
-0.264836724113572 1
0.0387016112637653 1
-0.273733173861003 1
0.0141548288506878 1
0.276002895621454 1
0.000885375505525997 1
0.121164271747317 1
0.0626051511841337 1
0.0307826721579955 1
-0.184057339354537 1
-0.136588935930246 1
0.278911967496791 1
-0.0283008417842039 1
-0.129965779929876 1
0.084865904191765 1
0.00411229313154848 1
0.34411039167002 1
-0.253431044277293 1
-0.309096003719721 1
0.0952596777058858 1
-0.161794403789569 1
0.0783595021494959 1
0.183798564885347 1
0.360631475419432 1
0.0738812919394222 1
-0.214370170221485 1
-0.171491995792419 1
0.0254926574141358 1
-0.310007042356128 1
-0.0800820506857209 1
-0.100779588712883 1
-0.0965272645119172 1
-0.153864689450671 1
-0.0499512785877016 1
-0.0140409791243563 1
-0.10812437787205 1
0.0835262420581406 1
0.182758024226941 1
-0.0558661480885522 1
0.399024413406325 0
0.0314908296977974 1
-0.0816149843529486 1
-0.236272064536138 1
-0.16383374569191 1
0.344512172441766 1
0.272155189284 1
0.0906620614017693 1
0.228124116591274 1
0.150343324253049 1
-0.00145968462169725 1
0.0851563968263346 1
-0.13777202726346 1
-0.206137782288344 1
-0.319828571869387 1
0.0457913788109238 1
-0.325760786895175 1
-0.179878931919576 1
0.403922927938974 0
-0.0982814685067114 1
0.0590794247557597 1
-0.0849476750541425 1
0.233654094448428 1
0.133262428136366 1
-0.216856236181033 1
0.0336736003533607 1
-0.225007058635015 1
-0.353717539570628 1
-0.209933618899231 1
0.209156026150306 1
-0.187375158078975 1
0.126988223170719 1
-0.16346210555928 1
-0.143251556818045 1
0.222255651687603 1
0.197132179624385 1
0.0146718787284808 1
0.136695376349792 1
0.0744057332459196 1
-0.0908966091528462 1
0.104476733591011 1
-0.265220917445476 1
-0.0872729624642862 1
0.324860328469239 1
0.109465492495718 1
0.138257494432455 1
-0.123408401274619 1
-0.0630896713587949 1
0.025473348032731 1
0.109516028433261 1
0.108796040717847 1
0.0392494227861145 1
-0.322280350389385 1
-0.0507654843094257 1
-0.173160145774617 1
-0.172971620109505 1
0.0569128232328926 1
0.116019167787508 1
0.0969597305401605 1
-0.0856585222238219 1
-0.10726118087103 1
0.0527665975757044 1
0.0803124996427432 1
0.0307035618348912 1
0.15807135635399 1
-0.0394277975077656 1
-0.35457156916366 1
-0.0555600161033116 1
0.321925358300896 1
0.235901804264946 1
0.094871021124644 1
-0.168647303523056 1
0.108641178696543 1
0.0993284432263529 1
0.134266194967604 1
-0.111400477725104 1
0.168966863446222 1
-0.296767950034319 1
0.0107476689107424 1
0.0437491662084948 1
-0.294665938477994 1
0.0125332684079098 1
-0.153731814077002 1
0.0307767297792397 1
0.0264678665130444 1
0.0536026533701111 1
-0.101060941262866 1
0.127838597849665 1
0.0265405617232815 1
-0.239748553584213 1
-0.195932186758907 1
0.165727534590654 1
0.0174519827282776 1
-0.206168987742485 1
-0.359606515454011 1
0.160233674997096 1
0.0564774012626751 1
-0.0116463444707664 1
0.196506663538071 1
-0.307924945190856 1
-0.202577139540559 1
-0.363862272268087 1
-0.330413428150292 1
0.190837220379732 1
0.352897156500073 1
-0.080933412260101 1
-0.0870487412610277 1
-0.0314374544104797 1
-0.196918612578141 1
-0.124365295321561 1
0.364861522960131 1
-0.300740545243258 1
0.242703922724593 1
-0.263327530089705 1
-0.454093209240825 0
0.0719038407313267 1
0.228008288039838 1
0.116850070769519 1
-0.255360535447786 1
0.0408106663416548 1
-0.385126449421543 1
0.0630114107411938 1
0.463771512271648 0
0.17250920882461 1
-0.197785449904524 1
0.113558796858788 1
0.123271569885196 1
0.0602209061747443 1
0.328750047877917 1
0.220406693970023 1
0.333438928798522 1
0.0452473215561477 1
-0.123806858746518 1
-0.275353930684745 1
0.0851998994269521 1
-0.132862449886156 1
-0.313266764291547 1
-0.250058130422662 1
-0.0767272255724549 1
0.0363789047281818 1
-0.449549031182484 0
0.143178073317105 1
-0.128783602208519 1
0.353549777714396 1
-0.233783475208812 1
0.0530140878004662 1
-0.20010177151807 1
0.264867668101764 1
0.0498141254022315 1
0.042914655333076 1
0.257934048254749 1
-0.135868761714168 1
-0.136637828004866 1
0.0189877329847186 1
0.00646448444549357 1
0.225692672412429 1
0.00310663259213501 1
0.405010958253806 0
-0.078553025425056 1
-0.210231335019191 1
-0.0726887926090891 1
0.00863666914677262 1
0.0115740778492774 1
0.0363048914050155 1
-0.0480862021694199 1
0.326186705187649 1
0.156587485331476 1
0.0712147478510958 1
-0.106159102958298 1
0.17610043958308 1
0.401642125488805 0
0.231680536022701 1
0.0178001544479846 1
0.195057427851987 1
0.0585075702901944 1
0.130151994346119 1
0.106070494391871 1
-0.0173476545821435 1
-0.0750451419961937 1
-0.107078335774914 1
-0.259740636674722 1
-0.084612448915165 1
0.0332089144623111 1
0.137011438585999 1
0.0126662889013996 1
0.0481452032461076 1
0.0716672518638043 1
0.118776091956464 1
-0.23846606181275 1
-0.267034849841213 1
0.0519670811079849 1
-0.0108813895128743 1
-0.181690623480778 1
0.267751585187263 1
-0.181484172008428 1
0.187729628615289 1
0.0901018667740046 1
0.0173598705012091 1
-0.0469109984815772 1
0.400837408160267 0
-0.0172043582832614 1
-0.0577028657159027 1
0.138249677545453 1
-0.0191145940789357 1
-0.00954723988463832 1
-0.468665360101392 1
0.0781648906860878 1
-0.0815579377942704 1
0.155652576083342 1
-0.0684233201193662 1
0.110359593063779 1
0.0203833659858932 1
0.185465993039332 1
0.181302624066788 1
0.0549622386528776 1
-0.00999097362343685 1
0.0397634056700416 1
-0.0797862755693552 1
0.128179561110228 1
0.0862391488142505 1
0.176043642811764 1
0.114208696897751 1
0.254362194199523 1
-0.0118684948421449 1
0.143589061140521 1
-0.125713144908003 1
-0.100635414088846 1
0.14693830928417 1
0.14740997863143 1
0.363272519236109 1
-0.128222652981572 1
-0.0927406308503173 1
-0.153699896785209 1
-0.0583088987809604 1
-0.0591425741755145 1
0.176001349354446 1
-0.166482068707228 1
-0.175847799420047 1
0.129059735732292 1
-0.204819968120622 1
-0.188227193077813 1
-0.0323130857289027 1
-0.0353788677915027 1
-0.285177683820388 1
0.0181521955300788 1
-0.0435641274627398 1
0.212453211043073 1
0.211680508736053 1
-0.117808506612564 1
-0.0253019777354987 1
0.136033061460114 1
-0.0824671576454889 1
0.153445512550158 1
-0.162011960473883 1
0.201334438269904 1
-0.121807804170525 1
-0.0045190676222437 1
0.239600595174777 1
-0.00978547521501332 1
0.0902326970364695 1
-0.0356351554713005 1
-0.0523941647236576 1
0.113682946460954 1
0.0580167413563222 1
0.151775055339697 1
0.0812324968942049 1
0.224235543576808 1
-0.185615839537456 1
-0.176290607773799 1
0.0499832939738342 1
0.0293260915984308 1
-0.0430755851106118 1
0.010771715162145 1
0.0628672590617707 1
0.136472006233369 1
0.232347329505841 1
-0.155417860827227 1
-0.424852601084181 0
-0.0190899357649846 1
-0.149405239518055 1
-0.222021685629674 1
-0.0424269547821618 1
-0.00478582205035668 1
-0.0521921721572734 1
-0.466767094854923 0
-0.0768930707229794 1
0.302634716985146 1
0.179843758615143 1
-0.0745698402014962 1
0.0312559116925107 1
-0.10771380552461 1
-0.115631970843184 1
0.0745620798662356 1
-0.196790227122402 1
0.0614826779641759 1
-0.117412188503146 1
-0.045311372377387 1
0.390795734079859 0
-0.3102292378128 1
0.0516208062878793 1
-0.130218088562097 1
0.058687568792047 1
0.112151093605819 1
-0.263826764984174 1
-0.0177543890564669 1
-0.237568794843196 1
0.258990630348205 1
0.146616258015492 1
0.258666838479461 1
0.18952116738991 1
-0.295276778874099 1
-0.0504925196041483 1
-0.107098829679284 1
0.0198151234014302 1
-0.255597542549798 1
-0.107503158620206 1
-0.037687108795694 1
-0.284285450774417 1
0.134809412539782 1
-0.092085918330728 1
0.300738420009689 1
0.0284950971526164 1
-0.0452210057675228 1
-0.0357156614447585 1
0.0836724063569163 1
-0.340803978440822 1
0.185560875768018 1
-0.0523464179143482 1
-0.119199118946205 1
-0.203813592152626 1
-0.309490060417462 1
-0.0096763907897718 1
-0.0101436412496822 1
-0.108661116724954 1
-0.237579053229967 1
-0.121747751198403 1
0.343492298262781 1
0.120091085650337 1
0.099892068867324 1
-0.0145783797878518 1
-0.216079532621167 1
0.129465193703954 1
0.00343499208103302 1
-0.0891376808802116 1
-0.295492944169808 1
0.214406818129648 1
-0.15338592485705 1
0.275617086726794 1
-0.277242337281373 1
0.111531828992452 1
-0.0554512716525737 1
-0.00714888350047564 1
0.195712235258749 1
-0.184033260331324 1
-0.0946512066989621 1
-0.22403245375801 1
-0.0324261210725541 1
-0.150751043953704 1
0.36038658312443 1
-0.047573324250433 1
0.243020105716941 1
-0.0965645935615789 1
0.0303844204398869 1
-0.28361382130344 1
0.126242919752298 1
-0.107394029424802 1
-0.0930927790344062 1
0.25046089653577 1
0.16401780492741 1
-0.0120554840056205 1
-0.120563326555536 1
0.36441646298263 1
-0.00891938849430228 1
-0.0836427781736093 1
-0.161347064830627 1
-0.12307350443647 1
0.139926262111964 1
0.144155683047108 1
0.153757393004243 1
0.429829679718519 0
-0.0792118012474362 1
-0.106741918643707 1
-0.221412877677503 1
0.0785860075390951 1
0.0346809342122751 1
0.0429318804798265 1
-0.125174345208789 1
-0.0721436057384287 1
-0.0772479996416298 1
0.245317828842787 1
0.39738164335519 1
0.161603143360775 1
-0.082304749632114 1
0.0491305744099205 1
-0.0543329527162492 1
0.286750730971043 1
-0.013179442984003 1
-0.111383513868048 1
-0.221897948369627 1
0.150851007403517 1
0.405264511305943 0
0.0290192185583418 1
-0.112376093633582 1
0.0397050675859756 1
-0.0959756044886159 1
-0.236452464413233 1
-0.109400354599139 1
-0.144337195711122 1
-0.197691467344536 1
-0.000605670761501628 1
0.147593238747915 1
-0.127110979537929 1
-0.203675424808404 1
-0.0807399387777096 1
-0.152126637103545 1
-0.231859622398891 1
-0.274996873448501 1
0.12703900056736 1
0.246301178031157 1
-0.297469202746787 1
-0.32018181407387 1
0.179881373091078 1
0.0443120067491585 1
0.0770003974086325 1
-0.0432029008171748 1
-0.247556108056976 1
0.34400083416409 1
-0.118307369901726 1
-0.00313878200351995 1
-0.381772744434545 0
0.239372575221103 1
0.0858034366737086 1
0.144547226062228 1
-0.165649705490209 1
-0.122815919719728 1
-0.127324434842139 1
-0.389057182516785 1
-0.260444893927585 1
-0.372767496666311 1
-0.0908538527967247 1
0.0961862101053582 1
-0.189365250312646 1
-0.162568202536 1
0.211382504352818 1
-0.0659195316923509 1
-0.0734965348758356 1
0.0919124421303474 1
-0.00412123038821079 1
0.114263870328086 1
-0.179616189907253 1
0.0557767473473698 1
0.0705614289152485 1
0.492460587991309 0
-0.00888289320982275 1
-0.155649271005099 1
-0.0277897504978987 1
-0.550953200774456 0
-0.0595444016384822 1
0.158875844917638 1
0.274448508474825 1
0.0539883739692843 1
0.209285394333978 1
0.218519539783459 1
0.125993959599223 1
0.0450658858755311 1
0.0143104549901404 1
-0.173834293626143 1
-0.287252507614892 1
-0.112858999412335 1
0.266987727311057 1
-0.0545152531806547 1
-0.238931765349937 1
-0.181330296917844 1
0.029532266856764 1
0.159078427156677 1
0.281301588759003 1
0.435714968774556 1
0.57330489609394 0
-0.0420819969395245 1
0.193395829540263 1
0.177264573803951 1
-0.271818768460231 1
0.100761356123318 1
-0.160884577024648 1
0.071622572467898 1
0.20802854852256 1
0.0493212425844891 1
0.0790284974751102 1
-0.149026976435036 1
0.223407906183477 1
-0.0229307904541044 1
-0.185102001063403 1
-0.0456902684199009 1
0.00536759443452735 1
0.0219407353998337 1
0.229213649833034 1
-0.174343669428152 1
0.101399251504738 1
0.0314908881309504 1
0.0841573486177286 1
-0.0547496916225011 1
-0.375285473444693 0
-0.104643361801483 1
-0.0816591726109032 1
0.110164975308451 1
0.0925320111399588 1
0.29102199047884 1
-0.0400100235525385 1
-0.309919577542951 1
0.17200202413251 1
-0.165385211642709 1
-0.13759003475137 1
-0.125522172627766 1
-0.0413173191094689 1
-0.244364763755759 1
0.0130912424017514 1
0.0818759319378708 1
-0.140820737617037 1
-0.201173085617811 1
0.0832814366989415 1
-0.161678629520104 1
-0.0309777994410772 1
-0.333667339888135 1
-0.0832915806085471 1
0.0647242333092663 1
-0.448529778111992 0
-0.253177565179339 1
0.228167530683792 1
-0.136823894515651 1
-0.316278766067704 1
-0.162560087524692 1
0.126371518235059 1
0.0469340517890139 1
-0.411831048503497 0
-0.0566708337505385 1
0.169325006741883 1
0.0801455283623441 1
0.0910762707581032 1
-0.231827013856727 1
0.286717435493769 1
0.0104021580070392 1
0.0765144489014019 1
0.2895510859794 1
0.0508616203832389 1
0.488907865740317 0
-0.1428288272394 1
-0.218443024814469 1
-0.0152177494831933 1
-0.120691493246923 1
0.000586836904122838 1
0.158876573386907 1
0.163856328810337 1
-0.0433248598199738 1
-0.0758428167344682 1
-0.0907163497022971 1
0.0818087160048164 1
0.0130814918913046 1
0.0847169323802076 1
0.0358378414283057 1
0.427591063789769 0
0.0222004931343678 1
0.29075454456303 1
0.0114537571896888 1
-0.162612800260087 1
-0.0553753523577572 1
0.211233919332704 1
-0.0135430201012982 1
0.266247785776647 1
0.0758921879148288 1
-0.132894753426143 1
0.044682358721006 1
0.152209634027372 1
0.279752010475711 1
0.192924954511544 1
-0.253215190763353 1
0.0787474468124757 1
-0.25774532608283 1
0.293317183600369 1
0.117120771071182 1
0.005300027543379 1
0.0547826769976871 1
-0.0480564219386442 1
-0.199125028638845 1
-0.0566441913742755 1
0.10313844026976 1
0.131965286898638 1
-0.3753117724312 0
-0.169922490450465 1
-0.34482139709163 1
0.186193053444506 1
0.146972208265201 1
-0.124042161071816 1
-0.137398467183547 1
0.225855835842854 1
-0.0618588582854779 1
0.407333224074567 0
-0.062591944051723 1
-0.021927017144887 1
0.0504599896769175 1
-0.115691165632958 1
0.0402784685192163 1
0.159294559334863 1
-0.341923926456579 1
-0.0904114561925164 1
-0.198623715689587 1
-0.236541393930711 1
0.274310367845607 1
-0.0199061155096037 1
0.0432989140107525 1
0.0113235525030088 1
0.162492670767503 1
-0.0847235697693126 1
-0.0128839601570068 1
0.152699169649189 1
0.16697899775641 1
-0.241232529075588 1
0.00958442523063273 1
0.1753436348964 1
0.125907000739917 1
0.147655054273902 1
-0.415722071991451 1
-0.268558440218133 1
0.082819760066208 1
0.442895530626501 0
0.186053646205831 1
-0.264074918455563 1
-0.246434786154471 1
-0.347665936487769 1
-0.0876587316755076 1
0.0633893751491574 1
0.240537682043761 1
0.17388944152045 1
-0.0625081924815925 1
0.184851092467053 1
0.0865036427613999 1
0.036385881109517 1
0.122889034041836 1
0.114322813630872 1
-0.107381144219877 1
-0.0374431610303256 1
0.244161742071839 1
-0.0120086252383623 1
-0.0366358441122371 1
0.250765887814203 1
-0.0624272415426676 1
-0.229342711191604 1
0.0564202531530912 1
0.308663607349071 1
0.0135350983526233 1
0.000554082490376674 1
-0.144261775727873 1
0.147766437576395 1
0.21302697769388 1
-0.174395050015093 1
0.0438392403006907 1
-0.25322546020752 1
0.459373325157828 0
0.334244255917618 1
0.113865879755136 1
-0.124722496800314 1
-0.257319464108393 1
0.0758898218669783 1
0.23585373287154 1
-0.22977857543222 1
-0.0170913979246032 1
0.0963554710440584 1
-0.282135978232655 1
-0.333173854196117 1
0.12380683001666 1
-0.0903187808827229 1
-0.0891725881790782 1
-0.0451961767498951 1
-0.375521013615734 0
-0.00173463685132323 1
0.0341502582049143 1
0.155576770735624 1
0.115406473033615 1
0.0429791912669236 1
-0.186114174810173 1
0.185190907035926 1
-0.346723726387276 1
-0.0411456247203883 1
0.298651008167052 1
0.165267712181259 1
-0.103137262985995 1
0.111569103516844 1
0.165645375271204 1
-0.0135120873841638 1
-0.131835048036269 1
-0.188941653433253 1
0.203124731516891 1
-0.243134380116068 1
0.0685180831037144 1
-0.213782806333369 1
-0.123791352700244 1
-0.107348477033564 1
-0.238304588655823 1
0.257000098205779 1
-0.0985887782443665 1
-0.0571002899753888 1
0.152111191103802 1
0.0337331225455213 1
-0.198687549668415 1
0.0606220210243404 1
-0.112472076982337 1
-0.299782060639032 1
0.0189933132575095 1
0.154158455844388 1
0.0607041524950588 1
-0.166132537713606 1
-0.202331614679562 1
0.210016640727074 1
0.0338485406466547 1
0.0903074214020186 1
0.445333641549705 1
-0.0849920563202159 1
-0.229184479209608 1
-0.238226047712795 1
-0.030698832397822 1
0.027907165881749 1
-0.0658907255975981 1
-0.00843075022827828 1
-0.297125680053847 1
-0.189755901478483 1
0.433613724884524 0
-0.165199302883194 1
-0.173854763520707 1
-0.0390977364057698 1
-0.118084119209694 1
0.196790036470296 1
-0.252407192471378 1
-0.0186049683609508 1
0.0521177424993955 1
0.00452494036429851 1
0.1613694196257 1
0.0179090019674892 1
0.206348101589056 1
0.183275784090213 1
-0.0388149687347553 1
-0.0640649186103425 1
0.132947046577341 1
0.0628336943723297 1
-0.0226288437065593 1
-0.0745454714691462 1
-0.144046457195039 1
0.342610105992639 1
0.240192395488607 1
-0.0757164407724375 1
-0.17315310184714 1
-0.0258739078862938 1
-0.245621127993995 1
0.134399764642085 1
0.0226883518606201 1
0.112108152816507 1
-0.0169513741873667 1
0.0376254294279366 1
-0.183628574432749 1
-0.0145259387125359 1
-0.0438503709132721 1
0.0675732810578062 1
0.0981146762129022 1
0.132286730919413 1
-0.147581396444754 1
-0.0683959277560484 1
-0.0996679726157472 1
0.14586525647627 1
0.172525174585518 1
0.214320386659461 1
0.00754025405354712 1
0.364566235775873 1
-0.00783366941278067 1
-0.0721755683406629 1
0.0480708777819001 1
0.093948258576092 1
-0.194634143549919 1
-0.0526637795009169 1
-0.0658914544745866 1
0.0667201980109425 1
-0.0589027058746924 1
0.0496599261091659 1
-0.0276911907862957 1
0.0538306254467715 1
-0.10254847642548 1
0.290857520948548 1
0.0543406974232344 1
-0.0991461206275361 1
0.219310316453556 1
0.0259057583337479 1
-0.246413354585197 1
0.113129073537464 1
0.396644714605852 0
-0.0129348170706165 1
0.31251422596604 1
-0.0241041909392239 1
-0.0524313894889534 1
-0.248862795723597 1
0.16474306678243 1
0.30683677884797 1
-0.163633453889941 1
-0.319808591923185 1
-0.0877524358117207 1
-0.00969526513681915 1
0.0837771288285642 1
0.0117599426483267 1
0.118161803279172 1
0.156846743899129 1
-0.0515622819280849 1
-0.296141845252433 1
0.0382604393809961 1
0.150445370357064 1
0.143986528390623 1
0.144439329239948 1
0.0892593405102804 1
-0.327834704226358 1
-0.33239343208471 1
0.0167823796438824 1
-0.0181706373337135 1
0.0279337851821124 1
0.0416274718445214 1
-0.252002558490216 1
0.16190853629514 1
-0.0340937619494606 1
0.0403417354644016 1
-0.30951933094834 1
-0.22436736848469 1
-0.103600472778292 1
0.277546711010897 1
0.0698421889596899 1
0.158341598880135 1
-0.179393022293709 1
0.268939054773115 1
-0.163261456902894 1
-0.153860544070052 1
0.181272500021178 1
-0.0899956844250792 1
0.195290655323975 1
0.213918355046316 1
0.0476045630058822 1
-0.0977923167043495 1
0.0467067901999473 1
0.232104571149453 1
-0.419324884341513 0
-0.12607092657702 1
-0.0100909940614256 1
-0.247459805000602 1
-0.057959966388441 1
-0.0518930592778136 1
-0.0495459182254117 1
0.110538611869904 1
0.0607447453443137 1
-0.127111459041095 1
-0.00262532011481945 1
0.091539145608934 1
0.00572333541670401 1
0.0944904313344438 1
-0.0511290050823337 1
-0.292855123440021 1
-0.170798112370958 1
-0.0704448613571398 1
-0.169522503239505 1
0.0256369234131548 1
-0.0562531565157259 1
0.485492114714151 0
0.0326994797894575 1
-0.183640702691565 1
-0.0615865460128186 1
-0.242555242424903 1
-0.0427857211197133 1
0.147036006981772 1
0.00368543996075378 1
0.343417014277203 1
0.13832376614643 1
-0.366664635827122 1
-0.273365741464852 1
-0.0509191302335466 1
0.168553062097677 1
-0.0820042180947875 1
0.314825662251337 1
-0.227501524835361 1
-0.035690732356998 1
0.121475143957868 1
-0.121257510104351 1
0.000910832309942905 1
0.0908994455799909 1
0.00516000504437662 1
-0.274912511762708 1
-0.151980894279338 1
0.043343647559647 1
-0.0770556080513579 1
-0.0759958624175563 1
-0.0433830812479483 1
0.104401974418639 1
0.109792404063195 1
0.179059456080301 1
-0.357827350041978 1
-0.0644605247866219 1
0.172351673712087 1
-0.212658010809448 1
-0.263945467241408 1
-0.181283012193122 1
0.0777093769863261 1
-0.00585735370306664 1
-0.132979002561563 1
0.0340907790133593 1
0.0310195940272461 1
-0.139216648567116 1
0.0277780149585635 1
-0.0427229950307352 1
-0.169252279895536 1
-0.0604481641383039 1
0.241188447781463 1
-0.278246752966044 1
-0.149868918677057 1
0.230806566968903 1
0.112518726205583 1
0.108746293224132 1
-0.180413309107705 1
0.0026364995582041 1
0.000627745651927844 1
-0.148857436364914 1
-0.0114164386249234 1
-0.205964792330831 1
0.162727773139673 1
0.081624232326525 1
-0.0190815197220494 1
-0.158606636703041 1
0.372117206349808 1
-0.169989548230998 1
-0.203339917040805 1
0.174036933929594 1
-0.0971735449937515 1
-0.262035757954614 1
0.323567051595878 1
-0.0874702205544996 1
0.0264891939715024 1
0.0344135511471615 1
0.122033380269345 1
-0.122290070112149 1
-0.43127013938017 0
0.323322308968452 1
-0.160956989288491 1
-0.060296390221868 1
-0.327608491081435 1
-0.0370211618097865 1
0.0962910962857231 1
0.224866552167122 1
-0.0403110549488059 1
0.220262737089278 1
0.0166031192857685 1
0.0700601395241958 1
-0.336439280906009 1
-0.218420714920561 1
-0.141220055429986 1
-0.141441730756328 1
0.0338164805190566 1
0.0997658030263146 1
0.019900336291987 1
-0.0109324809803585 1
-0.26089797206598 1
0.0322205708737176 1
0.380984190521662 1
-0.0958486160003161 1
-0.140816573287734 1
0.154119722616898 1
-0.0721627080492019 1
-0.310031815660424 1
0.0544959766132037 1
0.0513075388598402 1
0.121617906652038 1
-0.270942259666164 1
0.167919265583425 1
-0.00984242819884248 1
0.0791228116877625 1
0.351904524805517 1
-0.0856149562095985 1
0.0757233800848746 1
0.170623168547971 1
-0.00776729191776052 1
-0.104586652837019 1
-0.023715989559527 1
-0.170675573549807 1
0.17142045212284 1
-0.0383141575130665 1
-0.0998547394815479 1
0.0494177005503152 1
0.228517243894759 1
0.100160050855345 1
0.418551983939476 1
0.15060824254366 1
0.0486820114425009 1
-0.00796498182140811 1
-0.116438309824625 1
-0.0183481074619019 1
-0.0481567742432278 1
0.131687151230055 1
-0.0181163293413102 1
0.030807147801011 1
0.312061488539794 1
0.306474880636383 1
0.462684514487164 0
0.170373305780513 1
-0.168075270915859 1
0.344271710123947 1
0.0640291656326843 1
0.132591149449842 1
0.0263950809824823 1
0.214902549298212 1
0.208181100953699 1
0.0410075314852257 1
0.119130696994933 1
0.0103106273743851 1
-0.0080811430736229 1
-0.14344111772925 1
0.266189924833246 1
-0.068603902636546 1
-0.062820470250744 1
-0.232867787900363 1
-0.132413212601821 1
-0.0159639818437201 1
-0.0273562029299562 1
0.14412921846094 1
-0.0176008126068672 1
-0.0386173102172617 1
0.0440443929623187 1
-0.246505584634972 1
-0.0165102307990076 1
-0.172869823242421 1
0.0304818362825728 1
-0.335557527005639 1
-0.0587894462860819 1
-0.112137459871282 1
0.12268131798744 1
-0.0831808767091 1
-0.097659686415182 1
-0.0343357746275993 1
0.020672133937805 1
0.474989492024914 0
0.140809956399491 1
0.0905587156893742 1
-0.313242114363176 1
-0.0526850125792299 1
0.268338113522261 1
0.112092375968899 1
-0.136082595446442 1
-0.169458167331759 1
-0.264976705962447 1
-0.176172569816804 1
-0.0284891039744651 1
0.15076537919002 1
-0.267613166641612 1
0.133538879913845 1
-0.0251610072090158 1
0.177192531579769 1
0.0481730678973194 1
0.122245823455034 1
0.0433044331520503 1
0.0372917038757129 1
0.0357036552017182 1
-0.0272973391527989 1
-0.233547833120512 1
-0.0430821660693413 1
0.146867585198751 1
-0.0855236625140238 1
-0.110447273435126 1
-0.0606835696570497 1
-0.169582479644053 1
0.0462030183917847 1
-0.0257581543455687 1
0.10232250733235 1
0.144861922419738 1
-8.60200775777906e-05 1
-0.0118312831332291 1
-0.224263032417907 1
-0.217345931329111 1
-0.0314525367364585 1
0.172220413958796 1
0.0948415065790886 1
0.443593027934089 0
0.150871403403269 1
-0.0308406109659761 1
0.0186809506795104 1
0.0474231191633665 1
-0.0272516095845027 1
0.00708232004023596 1
0.0640039501835863 1
-0.458750432544479 1
-0.111512514468295 1
-0.104753116478873 1
0.0827938858601751 1
-0.107354376763739 1
0.055786554720889 1
0.0745843926967463 1
-0.0114096937418354 1
0.0461880436974543 1
0.0493974126805545 1
-0.0540442893263967 1
0.321280865097599 1
0.0519317837446906 1
0.184450766119979 1
-0.0687053751108202 1
-0.0269682306712175 1
-0.0478048801353617 1
0.0932037182455013 1
-0.0747417046524104 1
0.10736330692148 1
0.00549926460358691 1
-0.128447677882319 1
-0.210017616365439 1
0.216032024872588 1
-0.156276570344956 1
-0.0779071168913937 1
-0.240521361446177 1
0.202293299885935 1
-0.0272061949521074 1
-0.0147215995333794 1
0.11066435362456 1
0.250399471389083 1
-0.10903869055402 1
-0.152469149328398 1
0.0649402123538549 1
0.111193930681815 1
0.163689306235424 1
-0.106693841269269 1
-0.251542816514426 1
0.169570975977463 1
0.0867713146247797 1
0.0500271111582261 1
0.167579378643041 1
-0.315991422677145 1
-0.275950806716335 1
0.106246822787361 1
0.421323941082933 0
0.213678884810769 1
0.148427910020878 1
-0.0290848291438353 1
-0.0804113453187174 1
-0.228211916192655 1
-0.20113690912174 1
-0.381860795578331 1
0.116863804952417 1
0.0435226781626552 1
0.0369618695689114 1
0.143808296610439 1
-0.156817832154526 1
-0.174384795691394 1
0.134788636516741 1
0.121110509816452 1
-0.145603358678258 1
0.102558284885949 1
-0.458398395513715 0
-0.225104045886438 1
-0.0460284172313896 1
-0.053919746578082 1
-0.0968599537199867 1
-0.157550133884309 1
0.230640537095835 1
0.19797769829131 1
-0.188774607367487 1
-0.148979945927817 1
-0.0739482432953958 1
-0.0525364473769352 1
-0.223003428586654 1
0.136109808692028 1
-0.0738031201139706 1
0.259480058635997 1
-0.369901293805314 1
0.0835770687870927 1
-0.0194919331101598 1
-0.196724337431273 1
0.0769166287253597 1
-0.100165839859809 1
-0.415038223207078 0
-0.0406695289027528 1
0.0786192068718838 1
0.15698758446154 1
0.227365378659816 1
0.0152435930538566 1
0.119805695038841 1
0.216897364643169 1
0.322711651533873 1
0.249831966932629 1
0.0489026285176284 1
0.118343540705048 1
0.216047734839381 1
-0.134315833125672 1
-0.00356632726804131 1
-0.0740761603241875 1
-0.174366132619976 1
0.125632429059107 1
-0.362384653311372 1
-0.253583628714013 1
-0.105443613936687 1
-0.161093127454632 1
0.00583226282987013 1
-0.298467341872967 1
-0.00784424432812089 1
-0.0732335561424585 1
0.307301644723839 1
-0.0891319448314231 1
-0.122169970613242 1
0.0904406399795527 1
-0.34019769076236 1
0.182565338502369 1
0.0320304739814829 1
0.0716611587137123 1
-0.224425215147224 1
-0.0141085168539274 1
-0.275046104850285 1
-0.016354240900125 1
-0.294069877683456 1
-0.180626264530587 1
-0.143625629934756 1
-0.303128711127232 1
0.000845064948388478 1
0.139894422650815 1
0.146675662006506 1
-0.0725103312491071 1
0.263067380188332 1
-0.00584890303128126 1
0.184521074859636 1
0.0772806508651851 1
-0.045370194511566 1
0.20626265561523 1
-0.312832476440304 1
-0.270911190094286 1
0.363548103273032 1
-0.136692611256841 1
0.0414357512950694 1
0.282813728070639 1
-0.308295022898361 1
0.11443325968825 1
-0.0912917874701826 1
-0.00475080479365397 1
-0.568569475587023 0
0.0519528174517606 1
-0.0689809313246473 1
-0.119186844842097 1
-0.260555016229013 1
0.0689820252626685 1
-0.396460388630136 0
0.00724009038007718 1
0.00818768102637287 1
0.164307358243823 1
0.0792245361740876 1
-0.124220853903963 1
0.188547844149117 1
0.0429163360788257 1
-0.126690706031645 1
0.154522097039465 1
-0.0578223289312653 1
-0.265193736409953 1
-0.275853570245859 1
-0.165297795199221 1
-0.120780056890922 1
0.254887144063572 1
0.162297074490894 1
0.0409187916306089 1
0.0769869260302045 1
0.0155883580975481 1
-0.0763389689458107 1
-0.134254800383175 1
0.5056687205682 0
0.145680016267292 1
0.0657017049041499 1
-0.0996134321817049 1
-0.0574124516929329 1
-0.033695106348583 1
-0.187055372316207 1
0.0800747206330736 1
0.0410515760392916 1
0.0480928867752436 1
0.17537914978519 1
0.175543746369955 1
0.466591523198667 0
-0.246651609174333 1
0.12658914159275 1
-0.266404036339271 1
0.123796854781987 1
0.0961363696320677 1
-0.109903185206185 1
0.297952518397722 1
-0.0971770083209267 1
-0.0659412900436999 1
-0.12104285789325 1
-0.0244844441653441 1
0.126760945423143 1
0.200213044721472 1
0.0255370606304834 1
0.103635920847718 1
-0.0982294751888615 1
0.0161395698516251 1
0.227683036277118 1
-0.100623375678194 1
-0.344368032329332 1
-0.0575287658258925 1
-0.23793069101322 1
-0.196782670154315 1
0.0911345062799904 1
0.122408010608588 1
-0.043274313538929 1
0.0836084036912497 1
0.066236511923659 1
0.0243508984800265 1
0.0925543280249958 1
0.0713370222420581 1
0.0356515833950847 1
0.103902174633681 1
-0.133349661483588 1
-0.254002662289775 1
0.196039081233408 1
0.137033965688565 1
-0.0437074132507986 1
-0.159609230016189 1
0.118459178061478 1
-0.0465831620245148 1
0.160596893867957 1
-0.0442256688198353 1
0.0111718207494998 1
0.261405539082297 1
-0.073498691959845 1
0.00251872467655356 1
0.179874541567468 1
0.0879189650838455 1
0.108135205266365 1
0.0167833786526653 1
-0.0930414762690724 1
0.00598234237079658 1
-0.0905592183357221 1
-0.167382649117687 1
0.158367082511226 1
-0.147189586882255 1
-0.118372027480413 1
-0.0885448028063144 1
0.329142622383402 1
-0.330463754812824 1
-0.0718757339247889 1
-0.00915341746782826 1
-0.0886980757082474 1
-0.286266099150885 1
0.0527076339046624 1
-0.455241463645438 0
-0.269141965645618 1
-0.300400654151514 1
-0.0660068724203837 1
-0.13336252443862 1
0.163528708133818 1
-0.131615696259372 1
0.0408294885689482 1
0.0390842342768077 1
-0.0535393265500301 1
0.03166590517907 1
0.300668798636723 1
-0.166248510703129 1
-0.203614623171064 1
0.118015100940691 1
-0.149811884495385 1
0.159661022768898 1
0.073665421703878 1
-0.0669088188465161 1
0.296674839730756 1
-0.0342916281161773 1
0.118732831298812 1
-0.0902267937402307 1
0.0775609639716898 1
-0.0738136815346619 1
0.24134891107214 1
0.347057705386928 1
0.139571424194008 1
-0.0448741933464851 1
0.260934819423111 1
0.111760759258351 1
0.204082715866647 1
-0.146195755086351 1
-0.198098397798781 1
0.256285134520882 1
0.0465623779745693 1
-0.156896436751328 1
0.104807404042274 1
-0.139465156964855 1
-0.146609841173477 1
0.108467547111076 1
0.210560849664303 1
-0.135615320037167 1
0.134251914062421 1
-0.149100617774217 1
-0.139686403703535 1
-0.0341114756770521 1
-0.164915942692609 1
-0.0377753524345891 1
-0.0282357127186281 1
-0.297409693211241 1
0.00312704957022893 1
-0.228196520628321 1
0.141514613693122 1
-0.418054456087686 1
0.0374670188700965 1
-0.0680867803438436 1
-0.120402239478991 1
-0.0334691267573917 1
-0.0842392622864819 1
-0.0305403753310113 1
-0.0604273435587427 1
-0.263106917227904 1
0.0120054406429202 1
0.0677683252748209 1
0.0388971847993073 1
-0.279635714206762 1
0.0329889194335488 1
-0.129784989735386 1
0.0943468861559165 1
0.095001918547712 1
0.357851434911312 1
-0.0489020843922398 1
0.0403479029258388 1
-0.523507283471637 0
0.539515139869097 0
0.0156202334093793 1
0.101101996354781 1
0.058844154351557 1
-0.131762350600441 1
0.121944112961733 1
-0.460291364430195 0
-0.0902148640657603 1
0.193735018236869 1
0.175956483525016 1
-0.170155238863549 1
0.0590211129004921 1
0.0814914966478155 1
-0.0593428395512645 1
0.296036573595571 1
-0.121965447102263 1
-0.117410258023751 1
-0.282061288925007 1
0.00513520035961565 1
-0.22539001646675 1
-0.0184243162059261 1
-0.406521269144374 1
0.111271639306601 1
0.272334301881801 1
0.0320864609921959 1
-0.535005273645332 0
0.198523841076915 1
-0.0853079397268478 1
-0.168514493980855 1
0.0335974624457612 1
-0.0136546988200097 1
-0.0374637831318579 1
0.0276732597769363 1
0.14385504415487 1
-0.297035987857645 1
0.112957196699965 1
-0.220856015201455 1
-0.293464398664245 1
0.0902415944348858 1
-0.205526985096516 1
-0.0761469464400381 1
0.138897751920354 1
0.105332720745038 1
0.295780721675702 1
0.226413727167745 1
0.366235528776891 1
0.192993561573561 1
0.123123453115596 1
0.207091108645799 1
0.0507835340183836 1
0.180102906064561 1
0.100661384921095 1
-0.0912880540354957 1
-0.0332581465052072 1
-0.0703903471705697 1
-0.0598834532570472 1
-0.268078907752747 1
0.154714853347131 1
0.205803980859768 1
0.21206929538296 1
0.0832879892761417 1
0.400004142134923 0
0.289366386006636 1
-0.0408385143607159 1
0.184374787899426 1
0.378471529849711 1
-0.0356280789735279 1
0.140067453477371 1
-0.150654391172265 1
0.111530825159721 1
-0.211311540206868 1
0.124922329346302 1
-0.0236202624509995 1
-0.29237979906221 1
0.260052588855945 1
0.232451502817925 1
0.0247513231239342 1
0.297269047950068 1
-0.132173549579222 1
0.0926221158271848 1
-0.175144056322789 1
-0.101415107962639 1
-0.0949038894522287 1
0.212750184563896 1
-0.143738587329167 1
0.260404925739742 1
-0.250487271199825 1
-0.155597014571703 1
0.0211924157139022 1
0.186777584985763 1
-0.260916787574378 1
0.0250181224658997 1
-0.19122305384956 1
-0.278903090159486 1
-0.127843084444245 1
0.299609867339323 1
0.135966482390623 1
-0.344049458459903 1
-0.0850053488950674 1
-0.33171756026616 1
0.131517579783825 1
-0.388156209019774 0
-0.139058448400733 1
-0.078757485038723 1
-0.211004281427445 1
0.43277907674914 1
-0.224091104917857 1
-0.0760065209283616 1
-0.0763092685338344 1
0.157774572207072 1
-0.151793382818987 1
-0.141219064693218 1
-0.217671684521946 1
-0.0438315906069981 1
0.0181942204938445 1
0.127341460116306 1
-0.0936975495638255 1
0.377011187380626 0
0.417070820349611 0
-0.142202663834349 1
0.131052810543134 1
-0.0807114909622365 1
0.242392873222557 1
0.153145428819855 1
-0.0380102588853073 1
-0.311305815127919 1
-0.273380647588599 1
-0.330038040660685 1
0.0769437798239785 1
0.127608029672293 1
0.0285990839269874 1
-0.219572607715735 1
-0.0300236797529836 1
0.128050916682487 1
0.134993610733424 1
-0.0401043607847145 1
-0.171736986422595 1
0.311279547799284 1
-0.113720349835939 1
0.0908084884520564 1
-0.129708089796323 1
-0.128881175585782 1
0.0378589093983367 1
0.122382092593493 1
-0.0509069913231823 1
-0.168105783660271 1
0.243953049754797 1
-0.122922242557975 1
0.102929619086368 1
0.0970830571652131 1
0.00908438741467241 1
0.324204687119689 1
0.136348606570813 1
0.0390916585029498 1
-0.141948291122787 1
0.128942364044925 1
0.0722462101484601 1
-0.0256923781203604 1
-0.0136657021031733 1
0.185309788555018 1
0.0165568524962188 1
0.297376786452444 1
-0.0283828569201578 1
0.00209620617947553 1
0.202360669039326 1
-0.156416583041051 1
0.060065947035462 1
-0.105829248588978 1
0.104286255738762 1
0.119386241580361 1
-0.0163120034681302 1
-0.33069511993264 1
-0.155168533899864 1
-0.125191076688389 1
0.183673787362886 1
-0.254019646665142 1
0.393356979118839 0
-0.0081816173208384 1
-0.227489999533816 1
0.0511967905825649 1
0.112838940468618 1
-0.0242162017974023 1
0.0671468153949245 1
-0.227188016970664 1
0.0274109874818163 1
-0.245407858464236 1
-0.162751432913907 1
-0.126589391054035 1
0.0913542346013568 1
-0.218219350179635 1
0.161849721888371 1
-0.162884344458252 1
-0.086453382060253 1
0.219029159491766 1
0.213938160082211 1
-0.0320934666991943 1
0.0704031532037561 1
-0.238367603781517 1
-0.0237156397132443 1
0.187533967507659 1
0.283757549012302 1
0.0256619095619482 1
-0.125526729130719 1
0.0813878442602926 1
0.00359819180887506 1
-0.18772491403999 1
-0.00798640041540379 1
-0.49870541435015 0
-0.292648185256777 1
0.0914878804237072 1
-0.0176072684622504 1
0.04227776458682 1
-0.00141139144988413 1
0.239305446050961 1
-0.167514469047512 1
-0.0556158142627923 1
-0.0929516085657229 1
0.0788293714336676 1
0.304378232070195 1
0.0709468045816209 1
0.248176627164355 1
0.0999121539837667 1
0.286875087398333 1
-0.00121891089924229 1
0.0730274692855581 1
-0.000837995763163978 1
0.382717336068571 0
0.197763795271865 1
0.12468806924955 1
0.0982170026897759 1
0.157318649541662 1
-0.0654200318307285 1
-0.111068559149089 1
0.174699723836911 1
-0.081690717864189 1
0.047625454980087 1
-0.107961339878722 1
-0.47077144004038 0
-0.0768885180838063 1
-0.210739252765884 1
0.119543792206051 1
-0.244129436192715 1
0.0952125145828106 1
0.0612130583646886 1
0.0264233804362411 1
-0.191291529244466 1
0.361834022184716 0
0.216759529693732 1
-0.11904837250116 1
0.130415094307502 1
0.195907961654718 1
-0.156501853582675 1
0.520256432469163 0
0.196115031168839 1
-0.0756816530104499 1
-0.125534569638738 1
-0.0199099830179895 1
0.0345441713511305 1
0.138121566445373 1
0.208414799577906 1
-0.354176226349908 1
-0.0261263093047136 1
-0.185109348397296 1
-0.0848346103631834 1
-0.301871511623889 1
0.326576107454845 1
-0.0167969649030624 1
-0.157209104197285 1
0.142448962954549 1
-0.189704910655768 1
0.0641661741859922 1
0.244900832607926 1
0.245753618788922 1
0.164244127587493 1
-0.0478201647780057 1
-0.286749033896797 1
0.0853256471859813 1
-0.0961574330795161 1
0.347084424042907 1
0.0604304022086275 1
-0.0934845380297846 1
-0.0393904952652559 1
-0.323844792190715 1
0.139220334406404 1
0.083106313540535 1
0.0841287723537207 1
0.0462878146493951 1
0.0119617650011441 1
0.315356447639371 1
-0.197720705437395 1
-0.0517300345161707 1
-0.184274779945135 1
-0.0146849632051905 1
-0.132173487942606 1
-0.0891913415596978 1
-0.125177450172909 1
-0.0945649224865955 1
-0.237794520755236 1
0.0672892207976421 1
-0.0572769083231606 1
-0.0704665907389567 1
0.22434272029897 1
0.338503114277025 1
-0.171333724736715 1
-0.235261328785648 1
-0.119023894141057 1
-0.32350425733382 1
-0.184892590409225 1
0.130689479112418 1
0.227870233703509 1
-0.193313076553096 1
-0.115541184779496 1
-0.0339824505416082 1
-0.16607340579228 1
-0.2382668113247 1
-0.141979974342615 1
0.0377552052438763 1
-0.0793062565132496 1
0.220213875173984 1
0.0687745856413741 1
-0.0385161350165234 1
-0.101044312178728 1
-0.0856172567531105 1
-0.155731089710334 1
0.160115027197621 1
-0.116546594856094 1
-0.342499011298522 1
0.37248320755829 1
0.256286796717492 1
-0.0397985936589951 1
0.168643854622397 1
0.140723890025573 1
0.0523225148375979 1
0.196954201675447 1
-0.160556235085189 1
-0.0889401013673752 1
-0.0475578268899495 1
0.122812654562363 1
-0.0928692846475318 1
0.00416883946086099 1
-0.107720297217542 1
0.0173471144672522 1
0.160811463396417 1
0.310942446524692 1
-0.259801941192028 1
0.278897100040622 1
0.179873621207255 1
0.124318341480429 1
-0.0236859514161929 1
0.133540682608565 1
0.0472319889241215 1
0.106905467324977 1
-0.00331972274936355 1
-0.0824603818805582 1
-0.132622431337294 1
0.331838507770348 1
-0.0740971961861829 1
0.0963808031846455 1
-0.0606728294051774 1
-0.084549965745245 1
0.242930948983332 1
-0.0461450784671237 1
0.262205898333335 1
0.386037676261829 0
-0.30908174995559 1
-0.188332687199568 1
0.292213778328415 1
-0.108949746912249 1
-0.0369684496330327 1
-0.122711309391466 1
0.137254397464956 1
0.0112968450308095 1
-0.238627291877848 1
0.110437773956048 1
-0.0130476921865671 1
-0.0842100658484197 1
-0.153470778577878 1
0.0399218450810774 1
0.0403206720381961 1
-0.0561455896733837 1
-0.273559819931412 1
-0.132028866784901 1
-0.240725012660002 1
-0.175470792802345 1
-0.130134061853456 1
-0.236798279718004 1
-0.100805793140836 1
-0.228923665992928 1
-0.147221574499476 1
-0.294382668631156 1
0.0426246539898341 1
-0.0585609823430076 1
0.275731658396951 1
-0.123764853959697 1
-0.13604701899633 1
-0.155700702459434 1
0.0670771064908488 1
-0.0640206443741751 1
0.0371367653618 1
-0.000887764730186772 1
0.0586005191113785 1
0.291201906815276 1
0.115313760241553 1
0.0564366879395239 1
-0.149684285619991 1
-0.0721033076584359 1
0.133523036613721 1
-0.250617107077569 1
0.083450839385056 1
0.0446493298958758 1
-0.0720938346076168 1
-0.357235909355215 1
-0.214808939845272 1
0.252775580235164 1
-0.143769932599545 1
-0.18803892129277 1
-0.234506417636946 1
0.00728840743106593 1
0.00572392034895447 1
-0.246423520344174 1
0.0335846117964814 1
-0.0781206858254357 1
0.0654649654736623 1
0.0714152279162791 1
-0.351034461760616 1
-0.32126454762678 1
0.248208449799427 1
-0.0616816161370926 1
-0.108663705409113 1
-0.0883084494917803 1
0.204580543067518 1
-0.108274912430903 1
-0.0707673293279572 1
-0.0787437058831861 1
-0.0798899029245455 1
0.0440134956385433 1
0.253144239321107 1
-0.198000906048849 1
0.27212402996051 1
-0.104424721336756 1
0.0875413317916928 1
-0.0216697101212406 1
-0.15226610297676 1
0.0762138666071497 1
0.203143713775369 1
0.151398602161783 1
0.410506901375526 0
0.131023256194905 1
-0.117658885715269 1
-0.11773764920858 1
0.0624451182862009 1
-0.0183853972985108 1
-0.345447703662069 1
0.205211298191581 1
-0.218144123117168 1
0.194573681003352 1
0.305748745130153 1
0.0140626291984248 1
0.0948495655987498 1
-0.259913798137866 1
-0.10114172765832 1
0.078120674849162 1
-0.202893185177388 1
-0.112618069270551 1
-0.0235753476351068 1
-0.175024922364608 1
-0.209076116685679 1
0.221884111614908 1
0.000502369365679524 1
0.0222272363057438 1
0.302331170945778 1
-0.023208965059901 1
0.0403738576544384 1
-0.25003696539462 1
0.0256471641210197 1
-0.109891999797208 1
0.208986300243392 1
0.199712893219013 1
0.197492940572471 1
-0.267914133707144 1
0.307517322192222 1
-0.0256437357501271 1
0.113228035915798 1
-0.0683822379453971 1
-0.21912407412838 1
0.222955924948514 1
-0.194116099817172 1
0.232774285292148 1
0.0783438204434792 1
0.245659481186354 1
0.0942295724310587 1
-0.0158888398377547 1
-0.112310370226111 1
0.214118896635082 1
-0.0431237160654134 1
0.191906546037099 1
-0.0895500012222883 1
0.464146709646676 0
0.315981156616898 1
-0.0508564399997741 1
0.0847113941379338 1
0.124512029886604 1
0.0405671829877219 1
-0.212484702646183 1
0.0118913955855836 1
0.0129057817105977 1
0.0209002732825561 1
0.0995228506867164 1
0.333513898173439 1
0.319347750273973 1
-0.274239321316724 1
0.450626995771127 0
0.100402491978939 1
-0.123508907742308 1
0.211373578473751 1
0.092079775016825 1
0.123558760056233 1
-0.0342891338722923 1
0.390093476889181 0
0.286503791506506 1
-0.247583846699474 1
0.108686006923643 1
0.156579016443713 1
0.0909867916053953 1
-0.104902809973333 1
-0.121680184634251 1
0.110411142621429 1
0.105290252065523 1
0.224835218067997 1
-0.00434710335221242 1
0.191431337256766 1
0.176511913890014 1
-0.0657001006999407 1
0.298777516701315 1
0.11373631300677 1
0.0365390007148588 1
-0.0648839583477928 1
-0.0667789410573988 1
0.0651449496600952 1
-0.172634781136564 1
-0.32309301921018 1
0.0483397518501707 1
-0.14008382391441 1
0.124653761427873 1
0.181009065246231 1
0.181810004905271 1
-0.00264697841654389 1
-0.259319720259041 1
0.0928466956969803 1
0.538816292266572 0
0.00435954925906172 1
0.173091689087945 1
0.0714359832606857 1
-0.247368433045436 1
0.160176528825187 1
0.023888719353998 1
0.18722817089043 1
-0.0198985706244997 1
0.197416022875886 1
-0.0394456776705826 1
0.0733471511752047 1
-0.16903969848541 1
0.010821700928471 1
-0.179865297345327 1
0.0387344337588072 1
0.208512439372298 1
0.167680897264475 1
-0.150648534014573 1
0.0514680740114632 1
0.043630656915974 1
0.0262861348348117 1
0.247667886332749 1
0.178862033744947 1
-0.242366646586829 1
0.0987610281175382 1
-0.0320530130933924 1
0.0620461809435128 1
0.0801704822562086 1
0.141806737161365 1
0.0858510627986257 1
-0.166216286691233 1
-0.0582081183554334 1
-0.233785701141958 1
0.291100670398798 1
0.26044935143592 1
0.155158980499386 1
0.345007666664564 1
-0.185741050069034 1
-0.0796155417596856 1
0.0768830757627242 1
-0.208693885790155 1
0.102774378435844 1
0.00531159962405534 1
-0.0039652752865759 1
0.0250243770540466 1
-0.0233103928437229 1
-0.254050617726886 1
-0.197636093934384 1
-0.169780493330876 1
0.23672416011257 1
0.139897234864501 1
-0.0124218457127476 1
-0.0632753598655134 1
0.276059719178566 1
-0.252037072143502 1
-0.0804249904984422 1
0.322516407194557 1
-0.198723015760829 1
0.0442083805064293 1
-0.378065833924378 0
0.21614412545117 1
-0.31409544918661 1
0.34822149317913 1
-0.146765909796476 1
-0.356217969719892 1
-0.129657996232579 1
0.0839111977851326 1
0.142122371404112 1
-0.0900881794058858 1
-0.0592485391937169 1
0.0535866635720066 1
0.00687932024172891 1
-0.0225052620192127 1
-0.138963641798809 1
0.312370153934353 1
0.0588219335871423 1
0.225490857134526 1
0.111088289802003 1
0.0656552574956635 1
0.140535390055614 1
0.181071705830637 1
0.228478778592792 1
0.483253230164025 0
-0.0392479407578984 1
0.0170187793475699 1
0.00176614026273005 1
0.211560560051379 1
-0.293060440132456 1
0.0919697253950708 1
0.24451118467479 1
-0.199849663093286 1
-0.147728215669785 1
0.196187851775465 1
-0.412992004223489 0
-0.348688235851932 1
0.0871747957104858 1
0.033591925544808 1
-0.0888319868499726 1
0.0959422083789537 1
-0.366534812210198 1
-0.0808993333854623 1
-0.198531294596037 1
0.373739977731143 1
0.0406607933718429 1
0.411470966628306 0
-0.0690280705098597 1
0.173748491720834 1
0.205644947273396 1
0.0702951060921052 1
0.15216640627085 1
0.0627619318469768 1
0.0640873298650043 1
-0.0418933532221264 1
-0.0281450698408322 1
-0.0512683207010528 1
-0.00845147116231664 1
-0.161269793508605 1
0.0668743200617473 1
0.0437850252663297 1
-0.115637964974776 1
-0.0394542079011693 1
0.289841056017498 1
0.044757353714409 1
0.358989170798611 1
0.165132932573619 1
-0.143229244089971 1
0.299387193498003 1
0.0116963887719834 1
-0.108831622505078 1
0.151190223866389 1
-0.132835204173044 1
-0.0627961657043873 1
-0.375287496851662 1
-0.231075741433291 1
-0.0339633521444723 1
0.00848921752061744 1
0.148977705785456 1
-0.142316241674114 1
-0.0626825488858412 1
0.120292168080798 1
0.205082414682858 1
0.0494817895271907 1
-0.15608793362864 1
-0.129555320093426 1
0.0755321438269569 1
0.296522748978991 1
-0.00756613491498134 1
0.0319672778852639 1
-0.117292987837044 1
0.351733877376479 1
0.0846570419839938 1
-0.145531345161913 1
0.113883862409779 1
-0.112425080744926 1
0.327826795825643 1
-0.0980830887731269 1
0.181448568670432 1
0.105892666755872 1
0.0606602233715697 1
0.14067098329005 1
-0.00884390951853153 1
0.0747295134007923 1
0.0356710769123786 1
0.260210089184274 1
0.239707391523074 1
-0.0936126385041536 1
0.124930725418646 1
-0.0938648658231279 1
0.0963263613414315 1
-0.356374028695813 1
-0.161253479366926 1
-0.0747789357850639 1
-0.0350490335732888 1
0.070370653529735 1
-0.0413324061911739 1
-0.216439790009476 1
-0.039702883391001 1
0.0903078468117627 1
0.0810974540744488 1
0.232942223344997 1
-0.119503788213101 1
0.0319020896279275 1
-0.219063048733176 1
0.311794133594308 1
0.183515119535708 1
-0.0969383431323824 1
-0.0159416788404615 1
-0.0157418468955949 1
-0.21382627939164 1
-0.0769854310811869 1
-0.173013273140912 1
-0.28253300189158 1
0.116474727145721 1
0.264181770469862 1
-0.0599409530147 1
0.260177148184657 1
-0.0439364899104166 1
-0.064477433168352 1
0.113674379296393 1
0.225857205384466 1
-0.0618976754541817 1
0.141189548055019 1
0.0656227741623411 1
-0.00221346299433672 1
-0.234145158692517 1
-0.31053724320215 1
0.161878079740951 1
0.317544198488769 1
0.0198227361170474 1
-0.376961411984773 1
0.00420976317590935 1
-0.101868986290336 1
-0.082473150782732 1
0.495875885727877 0
-0.00833257656437382 1
0.10159620954568 1
0.0319177167544835 1
0.12089658068446 1
0.121875901991181 1
-0.200409642881772 1
0.0746435159362325 1
-0.0298684746022823 1
-0.120980799492249 1
-0.197229943978339 1
-0.08694497044874 1
0.534667273646596 0
-0.209175323932223 1
-0.0375255114192702 1
-0.0485112553790556 1
0.224808730222802 1
0.0455679569106364 1
-0.0560224972973881 1
-0.0168409092196643 1
-0.0870880858896819 1
0.0910992257909463 1
0.0828788993391261 1
-0.26223731821803 1
-0.181353778182866 1
0.00221392654639971 1
-0.150724858170582 1
-0.119829452291233 1
-0.319856864746857 1
-0.218582554790935 1
0.0820688533707582 1
-0.21336559662522 1
-0.0785752445347148 1
0.112361689671159 1
0.0971061987147625 1
-0.168705458666849 1
0.225019389945873 1
0.0704414641604033 1
-0.0493991372374655 1
-0.310148548238232 1
-0.186590796339226 1
-0.207667415669483 1
0.0659685979497489 1
0.357682018003013 1
-0.282818228902676 1
-0.0334518867715793 1
0.153625379299226 1
0.39279949210271 0
-0.495053963202357 0
-0.0431791747462129 1
0.347393934176242 1
-0.26314033690967 1
0.0889743071744203 1
0.141884078755539 1
-0.0106490595028103 1
-0.0346617208641506 1
-0.0505994106564789 1
0.150074799524971 1
-0.224352917070124 1
-0.0775939843124814 1
-0.126708572521524 1
0.389097466748136 0
-0.143282344820387 1
0.0440944844368937 1
0.276233985570386 1
0.24405825547169 1
0.025637125571092 1
-0.0338608869664977 1
0.158981649730783 1
-0.406411038229405 0
-0.32832658111425 1
0.1792137889421 1
-0.0100846045924326 1
0.0944317946846961 1
-0.224163821698387 1
-0.151183195843086 1
-0.0832668868282073 1
-0.0222346801045214 1
-0.0846745548186338 1
0.195992061103636 1
0.073290666379677 1
0.235487840660415 1
0.234758124090662 1
-0.212258498201367 1
-0.131226788840267 1
-0.0927690224912374 1
-0.0266631417329824 1
-0.422989379743045 0
0.291320043907361 1
-0.162180958380277 1
0.323663541109842 1
-0.291689930169648 1
-0.011464730832145 1
0.148173997843842 1
0.0801900428347043 1
0.149041385128037 1
0.0762699183300521 1
-0.400952600475799 0
-0.00509990111972126 1
-0.331119404296787 1
0.406230059037678 0
0.115079072150761 1
-0.0455826371802863 1
0.0261591893974862 1
-0.0425792453141516 1
0.0422078169674815 1
-0.260393487196636 1
0.0858485188485609 1
0.037722798142889 1
0.0772697717412493 1
-0.0828449462201459 1
0.17680869096812 1
0.215025533463755 1
0.300122889412918 1
-0.0898014882971825 1
-0.190420869220811 1
-0.0220156571886505 1
0.370738412635715 1
0.0177473319862265 1
-0.156972603066717 1
-0.26277958484392 1
0.0560451993274029 1
0.058156980809025 1
-0.0101885573539895 1
0.0372780514606209 1
0.082496378112447 1
0.0139622993713808 1
-0.234825312443028 1
0.0503036191525134 1
-0.232351325033495 1
0.118213898268684 1
-0.0584983152292559 1
0.238185911314274 1
-0.0496146281284277 1
-0.213485228361699 1
-0.190293945683009 1
0.175392865156086 1
0.201398966246867 1
0.0594405128353465 1
0.0405104760404444 1
0.144297218730445 1
-0.0603661743726385 1
-0.258997561005368 1
-0.420795081875434 0
0.0044206329384979 1
0.189694901336024 1
0.0236258756032139 1
0.0409269384934483 1
0.241799687165931 1
-0.0668150442669213 1
-0.0162807522737474 1
-0.121806213819008 1
-0.0319566052829951 1
0.210146245798088 1
0.222512095055756 1
-0.207660816462488 1
-0.0156811504762086 1
0.214280103956697 1
0.0162118186606417 1
0.253155371524744 1
-0.11600526441104 1
0.0409564903646106 1
0.063287039503114 1
0.336630217355755 1
0.253278653574048 1
-0.0195601292018207 1
0.0708073488277434 1
-0.00803394849603989 1
0.00249428570122165 1
-0.0413996980918863 1
0.452126076136251 0
-0.252324754900037 1
-0.0515206191398873 1
0.453958760556186 0
0.0361579955456085 1
0.0775997062164484 1
0.0745258595579893 1
-0.230940512386413 1
0.18077591123402 1
-0.334556525686709 1
-0.253310740825667 1
-0.174105702537538 1
-0.224789359242012 1
0.0757636885862122 1
-0.131296996210428 1
0.0721896375579386 1
0.0768139526564616 1
0.581086138671013 0
-0.181086358996128 1
0.0061815878074887 1
0.103158616342976 1
-0.218408855608569 1
0.343405861897257 1
-0.168838283970947 1
0.0876161251113613 1
0.282997112731268 1
-0.154704507425298 1
0.23235778434675 1
0.198225267738603 1
0.0756113946112781 1
-0.0747255431105072 1
-0.22120928711204 1
0.143291067780395 1
-0.434895132369207 0
-0.114276398542415 1
-0.0334142797092139 1
-0.0185902774185878 1
0.28218257907402 1
0.201531158287135 1
-0.184343364310607 1
0.187739032699385 1
-0.0460565743949995 1
-0.230396381524495 1
-0.071837238676749 1
0.00157822013397874 1
0.135258269239898 1
-0.0857767141808456 1
-0.0730391012169575 1
-0.254112213092034 1
0.110153242528416 1
-0.216198080493158 1
-0.0197765046516573 1
-0.0222736320744966 1
-0.00727852613088608 1
-0.0677525766379992 1
-0.0560661868763386 1
-0.210394662889135 1
0.0230132918904006 1
0.128660166246512 1
-0.115318454121424 1
0.118243622748609 1
0.220869963099916 1
-0.252519889915967 1
-0.030261897863234 1
0.212704764232502 1
0.338901654982771 1
-0.19735659521778 1
0.087280234963684 1
0.017795274717934 1
0.0066727247683636 1
-0.17110648478429 1
0.327297868371836 1
0.196493170198391 1
-0.209493161674908 1
0.22197965503449 1
0.132768127362107 1
0.152392123370197 1
-0.186541547614281 1
-0.386344779834313 1
-0.033247915637559 1
0.0781604848795582 1
-0.0371989098443122 1
0.108708607724554 1
0.086389919031409 1
0.304772268647282 1
-0.344711578221851 1
-0.110040192206817 1
-0.000887341717848725 1
-0.0121174480792642 1
-0.241776204290438 1
-0.169852161580951 1
-0.0337107199153899 1
0.0782200688801802 1
-0.183477058160784 1
0.0700357139064275 1
-0.0279643100789184 1
0.266202791843435 1
0.0754405144945234 1
0.184890475165292 1
0.052681433904893 1
0.0186155821332306 1
-0.36559931661747 1
-0.430667844671626 0
0.442946427898664 1
0.142649378910764 1
0.119947403979242 1
-0.149160387952269 1
-0.157818611314654 1
0.0324334534664036 1
-0.0390924546442198 1
0.0236082114159368 1
0.25422881834466 1
-0.0295142894945265 1
-0.0493327211501367 1
-0.0610176357300122 1
-0.153193027069388 1
-0.0513567580633774 1
0.265830381919539 1
0.148098963484735 1
-0.208920722119631 1
-0.185945515574509 1
-0.0185153955220859 1
0.0447738765097906 1
0.161926386123033 1
-0.0172884645434645 1
0.00549956167071583 1
-0.0794708453143964 1
0.243507175461333 1
-0.392447461538295 1
0.296749912181983 1
0.0258304819344809 1
-0.160067594873382 1
-0.410769431124805 0
-0.278083814223099 1
0.0357623348276271 1
-0.0481140980695859 1
-0.140287680084178 1
-0.107199499490896 1
-0.149402734862979 1
0.211552629305408 1
-0.126745904539539 1
-0.194231933429795 1
-0.342576251983197 1
-0.106525166129424 1
-0.196753226202695 1
0.233035388390377 1
-0.125566716561929 1
-0.11632918275206 1
-0.122483637833037 1
0.315295358032949 1
-0.230217981764668 1
0.138410517524516 1
-0.136196298279976 1
0.0797995883610017 1
-0.239230708825115 1
0.0354078331643671 1
-0.0710284139423765 1
0.514397886882502 0
0.107790606816225 1
0.364063547075679 1
0.318673104113585 1
-0.235562938099858 1
0.0944593500678415 1
-0.168644760347949 1
0.0824110444809427 1
-0.0309270926252266 1
-0.0530395718057912 1
-0.242989276286357 1
0.313397976314067 1
0.134870942217076 1
-0.138618216591818 1
-0.13911410791575 1
0.0313481822081749 1
0.28416557396368 1
0.255377591825979 1
-0.0771205474314277 1
-0.00823217372630686 1
0.162262728896095 1
0.115637457932319 1
0.42525566501149 0
0.135046093732631 1
0.366423096961915 1
0.213399458303363 1
-0.0195503037367285 1
-0.102809001392004 1
-0.0715460890711664 1
0.0515526231040452 1
0.0734128513451067 1
0.0798756104722743 1
0.11072921118706 1
-0.101735417376104 1
-0.0448960092483218 1
-0.376676919521844 0
0.145746859481902 1
-0.0112713011288409 1
-0.179829266852764 1
0.0375249933661357 1
0.229871627879587 1
-0.310729358917051 1
0.0794241590723917 1
-0.144450259746095 1
0.147682847142315 1
0.0678183298599343 1
-0.0268170655774692 1
0.274444229504876 1
0.0845272889153161 1
0.064303560816936 1
0.0755004582239335 1
-0.0146641392073363 1
-0.176487057710499 1
-0.0798031134757637 1
0.115765551325031 1
0.381629181566484 1
0.0689211310691458 1
-0.220413635269398 1
0.0032080875358836 1
0.275789180522902 1
0.0532839056741058 1
0.0632368991880447 1
-0.0656129099934075 1
-0.0559824451368307 1
0.0684246728069064 1
0.0486051003522456 1
-0.100094067078515 1
-0.0740836356423396 1
-0.215653615650374 1
-0.187041215486686 1
-0.0713853801318466 1
-0.195189933034838 1
0.215432587960259 1
0.0856521878689581 1
-0.131327609930361 1
-0.0531392642803225 1
0.195167695393512 1
0.107458094363087 1
-0.0340736935910562 1
-0.155339203358326 1
-0.240423707575587 1
0.00234630916349528 1
-0.0901117195322912 1
-0.176139876264018 1
-0.206067726407005 1
-0.0125398020377739 1
-0.0672819359301837 1
0.0260617226999053 1
0.00161039406808054 1
-0.193300818500677 1
0.0544195278521253 1
-0.183057576844188 1
0.0405531764204367 1
-0.109963930273399 1
0.273094017921979 1
0.288138563153811 1
0.122892180438414 1
-0.208982703727033 1
0.284527918440359 1
0.357764490957012 1
0.301761044151107 1
-0.118444800648541 1
0.134863761399111 1
0.230551804390061 1
0.0855874575610262 1
0.116496284582963 1
0.194959720952338 1
0.377093891641315 0
0.220913643497667 1
-0.113600612445976 1
0.156405867179315 1
0.127220072033088 1
-0.0516763302339898 1
-0.391675131301919 1
-0.216414915197682 1
0.109272406874908 1
-0.52099339818777 0
0.114836992541583 1
-0.071353473759622 1
-0.231465254451821 1
0.0681997410129187 1
0.00689453967791979 1
0.113027142066362 1
0.0998015813993954 1
0.0743151086425598 1
0.314950280654153 1
-0.347800574858202 1
0.104434092260403 1
0.261707365453314 1
-0.491618482626495 0
-0.26564333039979 1
-0.358891584609129 1
-0.00114309556973956 1
0.172595001487149 1
0.0763376328131948 1
0.174774479546873 1
0.0929323180875852 1
0.220173792204045 1
0.153216296031013 1
0.115187620792721 1
-0.226971940089524 1
-0.0606368170792239 1
0.128823909790153 1
0.0460245708675694 1
0.0901969441129606 1
0.0365950943242122 1
0.0472341307464582 1
0.240107181226561 1
-0.163715550109432 1
0.0311050964666687 1
-0.0754038924563079 1
-0.0319818162819415 1
-0.12189995479768 1
-0.0359464540664012 1
0.0725522095358985 1
-0.165466664637155 1
-0.0363887784926871 1
0.0928462197804766 1
-0.229206800987755 1
0.180561771445033 1
0.195858695293312 1
0.0909752374543554 1
0.100640459455388 1
-0.0579172400220417 1
-0.239266259473244 1
0.109848239628857 1
-0.185228209666879 1
0.0882585957549199 1
0.0798119033753621 1
0.245555538009534 1
-0.00660469886364691 1
0.080246702985991 1
-0.050925749865277 1
0.061843176462798 1
-0.0262507876380104 1
0.028075262571572 1
0.29645349499565 1
-0.0132319058861992 1
0.331810726329535 1
-0.00310924249655437 1
0.107641551227159 1
0.173319703721984 1
0.0169512300097987 1
0.0906858564833049 1
-0.129000378552704 1
0.0571389266741859 1
-0.0487034371733475 1
0.365097390788727 1
0.170156287082882 1
-0.173820653798722 1
0.100971020496829 1
-0.276475543034829 1
0.168958377010905 1
0.304529583781528 1
-0.0460074908129 1
0.120286888670541 1
-0.21308852789963 1
0.0938688937832812 1
0.171916117179482 1
0.144796304949641 1
0.251933879651792 1
-0.323538843113228 1
0.0482738626973673 1
0.230056804987403 1
0.220195775585428 1
-0.0715466746543471 1
-0.436501674860396 0
0.247825986136971 1
-0.270487649546879 1
0.0609790578649635 1
-0.142575808676268 1
0.0112044212108316 1
0.171811927564006 1
-0.133686847871262 1
-0.112195838022166 1
-0.171995921801108 1
-0.388274552676559 0
0.0366118034730962 1
0.257717935848027 1
-0.297549726165438 1
0.0367279188570677 1
0.188266556515656 1
-0.152937672869538 1
-0.179589896827327 1
0.0783703346099059 1
-0.0668340778541629 1
0.0824092117215407 1
-0.198954080127214 1
0.240791602111566 1
-0.00239290238329033 1
0.0117020605332856 1
-0.0375606466513952 1
-0.125561341473363 1
0.0878096145566203 1
-0.0534570457264825 1
0.118956987626079 1
-0.00790009644847613 1
-0.163014784756109 1
0.0185684501417775 1
0.264852703867474 1
-0.125819665242025 1
0.0545484999787955 1
-0.161578619406061 1
-0.0235028013044613 1
-0.0759637398317089 1
-0.264235125455042 1
-0.157267104720744 1
0.261318619282369 1
0.271000468607363 1
0.0677554061732964 1
0.0107728607832406 1
0.216390441740063 1
-0.116192260240296 1
-0.25265001016771 1
0.0250864496865929 1
0.0664744088481653 1
0.174957770925506 1
0.155351815473476 1
-0.156475141574742 1
-0.355816264637188 1
0.161353865827713 1
-0.0288137828154283 1
0.195128979387256 1
-0.0184746461492831 1
0.11658379689285 1
0.224559343617704 1
-0.258981096973624 1
0.118394245680047 1
-0.0465953330551463 1
-0.119165486376126 1
-0.0181993761286638 1
-0.112768742997655 1
0.100107541960568 1
0.375100717909181 1
0.406261486045991 1
-0.0831688210443173 1
-0.16777489552786 1
0.0509482810951395 1
-0.0801106558659594 1
0.14334785018553 1
-0.244916075608371 1
0.170204236085071 1
0.0654477105920233 1
0.234256596724364 1
-0.0458217164034557 1
0.214026988186355 1
-0.154227692028787 1
0.0681813658905601 1
0.452088146309097 0
-0.15578966471426 1
-0.0660840803921491 1
0.106536580955194 1
0.0154878896828966 1
-0.0801484705689947 1
0.0403867604513489 1
0.481923164140429 1
0.0879123246993607 1
0.157709500807222 1
0.00637331645398772 1
-0.237200744712431 1
0.0528301233787124 1
-0.252462609642021 1
-0.133387375575809 1
-0.293400733057912 1
-0.0322368686460964 1
-0.142424591048338 1
-0.0164583165613874 1
-0.192926553300251 1
0.195489234856631 1
0.118423095752441 1
0.176631259712 1
0.0915410189864714 1
-0.0172729741345638 1
-0.17962756312731 1
0.132606850730588 1
-0.0811985219203474 1
-0.221186703207566 1
0.0634214099629277 1
0.10544473815548 1
0.16303020721023 1
-0.356184780711903 1
0.389559226768247 0
-0.359658282022136 1
-0.109624005038755 1
-0.164815301925151 1
-0.0541065318767454 1
-0.409249229379143 0
0.340259805899952 1
-0.0161526257428018 1
0.467750163217552 0
-0.157217891597875 1
0.106662888429264 1
-0.198514109083106 1
-0.0876789881010871 1
0.0777275399713969 1
-0.177045698152634 1
0.32826887037994 1
0.0440416432541407 1
0.198288787688862 1
-0.134941482835268 1
0.0713918483767765 1
0.140959735994173 1
0.186062573529296 1
0.297277037699916 1
0.220938215688628 1
0.142292738977286 1
0.109871139015949 1
0.0516477885187787 1
-0.0839639440270165 1
-0.455205202962055 0
0.34899411463587 1
-0.276704619649129 1
-0.184278475598524 1
-0.0177886013609934 1
0.247260231241219 1
0.227330518631273 1
0.0924296916319864 1
-0.230141841567902 1
0.311223091917513 1
-0.112362801379354 1
0.0315360499644454 1
0.122472358963641 1
-0.0724299194612071 1
0.155791505311486 1
0.373722367318927 1
0.00286020968056033 1
0.252266346609646 1
0.290357088338759 1
-0.079812045576571 1
-0.194246280629102 1
0.193918472185435 1
-0.167370161712567 1
0.051393926045174 1
0.156250385234013 1
-0.118248207905846 1
-0.15793777859038 1
0.0133827589322935 1
0.0725640357132718 1
0.204598468123817 1
0.308791039943842 1
0.065489324401462 1
-0.293739274530218 1
0.00104313907091251 1
0.148124946268414 1
0.367313346833428 1
-0.308659179500356 1
0.323545881378117 1
0.264023786333878 1
-0.217253429166604 1
-0.0758922744517033 1
-0.153402616530932 1
0.0990476523765484 1
0.0307610300830828 1
-0.102698492098602 1
-0.253301472343304 1
0.193281484077643 1
0.414697294692858 0
0.111210715897041 1
0.125536544059585 1
0.321457524046201 1
0.122550538655042 1
0.0134811663523849 1
-0.0909480518137452 1
0.232398212006595 1
-0.0215047648776023 1
-0.531229657251552 0
0.0577684087700776 1
-0.0587150292807114 1
-0.00671363316908204 1
-0.211739145667171 1
-0.177635993019564 1
-0.157641240231978 1
0.213942915371015 1
-0.150897257255417 1
-0.129286664186818 1
0.386223466824129 1
-0.139099285159798 1
0.233921163775085 1
0.0940296457485742 1
0.0392569960172187 1
0.11479001462506 1
-0.054369146601295 1
0.200318137747882 1
-0.247157955451374 1
-0.331792674576571 1
-0.238301399296891 1
0.230393371733903 1
-0.112567831758524 1
0.104424990931188 1
-0.0980678386043272 1
0.135188146517553 1
-0.420077200058504 0
0.160235092079605 1
-0.107623360737802 1
0.239331842212993 1
0.233597147524269 1
0.0307664390931929 1
0.0396838570991909 1
0.00176426264485706 1
-0.0470714969655632 1
0.125420913589359 1
0.0881186571939016 1
-0.0646878808880284 1
-0.0686845734337998 1
-0.0235563911210315 1
0.0361754826020176 1
0.0785981598456195 1
-0.117475206640341 1
-0.25077626597318 1
0.173161498960152 1
0.0252952249116574 1
0.0769241677155867 1
-0.0383865046623897 1
0.0373526911115255 1
-0.0820202082338687 1
-0.430755164561868 1
-0.3282310517154 1
0.253676709025934 1
-0.0296677241523215 1
-0.0866978435158641 1
-0.143933267643481 1
0.0570310184113156 1
0.120029930839052 1
0.101700413222384 1
-0.191109951758824 1
-0.266375801700071 1
0.304898389333171 1
-0.142733675301471 1
-0.0113571624145155 1
0.00812713121843005 1
0.397858066141615 1
-0.0325542368466181 1
0.185630754639893 1
0.0714630636112744 1
0.360321070351159 1
-0.0589196232698844 1
-0.0306889302368277 1
-0.20735962417001 1
0.0804487309133853 1
0.268467563847628 1
0.211554282517512 1
0.120577805492617 1
-0.232141783128707 1
-0.158486402936139 1
0.110288466082448 1
-0.179030934675725 1
0.226416215151188 1
-0.121390019776066 1
-0.0936639102956377 1
-0.0702787574512606 1
0.110464610491243 1
-0.22036052391125 1
-0.107519208624631 1
0.289963655749639 1
0.277051156415576 1
-0.485842424425301 0
-0.106506692441638 1
0.217025013424939 1
0.300286107229415 1
-0.341501545058972 1
-0.109889055322135 1
-0.0876953467411146 1
-0.375613328518218 1
-0.187613938460644 1
0.0718357056844478 1
0.176259450098929 1
-0.0225446058087348 1
0.125119792691978 1
0.0221715260607161 1
0.477840686397329 0
-0.00518015195637784 1
-0.156090349540263 1
0.00540435240689391 1
0.0537393830689651 1
0.125163539645636 1
-0.0627906090179484 1
0.277211163061452 1
-0.212623257725553 1
0.0812897965205189 1
0.0911975321256844 1
-0.00677428238536114 1
-0.30354044504186 1
-0.0767498476644283 1
-0.354051108171082 1
0.141717092138824 1
-0.306597778942017 1
0.209808871525086 1
-0.2743195607297 1
0.167011142804235 1
0.242257087567381 1
-0.0866997131119583 1
-0.218616089006214 1
-0.335414685038937 1
-0.0398380401078945 1
-0.323103900480253 1
-0.0628136284730652 1
-0.0298012369629726 1
-0.20967285054731 1
-0.0606827217440225 1
0.145558338743442 1
0.231864358660128 1
-0.16616586998927 1
0.216667100909034 1
-0.168998618751026 1
-0.130568920447575 1
0.127405844178399 1
-0.1191799207489 1
-0.267956042364363 1
-0.0877239872060442 1
-0.00641825245664428 1
0.125572727064533 1
-0.103650133056639 1
-0.157155779824095 1
0.125464630344509 1
0.16957866605814 1
-0.185770663517647 1
-0.405608430288518 1
-0.205368392944819 1
0.157932285437484 1
0.159442349335307 1
-0.07780743733615 1
0.13888824252187 1
-0.139958572998034 1
-0.24090387187616 1
0.00511832404200831 1
0.0543756887141701 1
-0.155425036716874 1
-0.0454152583622878 1
-0.260102358515015 1
0.27533050277822 1
-0.0755379096376455 1
0.141829868050885 1
-0.110352057982202 1
0.0365799825855543 1
0.042007167578825 1
0.022421317900756 1
0.369500620701297 1
-0.0576701843452899 1
-0.0207811446701304 1
-0.0611162977150782 1
-0.226782834333915 1
0.277285048206135 1
-0.142282102008215 1
-0.246981961918569 1
0.0661387009157184 1
-0.0714420625050034 1
-0.269764172340659 1
-0.0215024913477011 1
-0.0947772402710795 1
-0.484011702706461 0
0.100173380322052 1
-0.0218888840790483 1
-0.127243236852667 1
-0.119603073514559 1
-0.0666569627490442 1
0.170693540822618 1
0.233280434392086 1
0.141880487067952 1
-0.0715266186932851 1
-0.032364009892354 1
-0.0562492667450704 1
-0.354199813124693 1
-0.14659809366716 1
0.185291916999111 1
-0.391616639375304 1
0.327192499441928 1
0.218593990372218 1
-0.273121048854585 1
0.307895244858589 1
-0.337181970508745 1
0.247724748390275 1
-0.319135082641405 1
-0.28587828839603 1
-0.0689177197672725 1
0.166287334177122 1
-0.215559602749594 1
0.17700103421473 1
0.168538800426737 1
0.102166939187946 1
-0.0326077961890396 1
0.0263779277898186 1
-0.175503795529995 1
-0.0740040890785592 1
0.146566975336328 1
-0.133498769439053 1
0.0735331172314457 1
-0.134429640981075 1
0.0371773912361447 1
0.416511144572341 0
-0.313275076709111 1
-0.0947947742941479 1
-0.15843346237695 1
-0.00685434745612314 1
-0.0445051685249597 1
0.0891426272865162 1
0.102012135129751 1
-0.214112843189532 1
-0.00871550527775024 1
-0.0244813895274004 1
0.209725776000865 1
-0.117663137091972 1
-0.139513418359146 1
0.135964647079546 1
-0.222773188955672 1
0.0106870357667239 1
0.134455905072052 1
-0.233443547835043 1
0.225384835459035 1
-0.0115527297636316 1
0.0146972717386468 1
-0.21586358876824 1
-0.0794213042632097 1
0.326973167303778 1
0.295403886131691 1
0.03073493934645 1
0.142707186870912 1
0.383888384914556 1
0.0400525755724 1
0.176825272989187 1
-0.134443532210309 1
-0.235263745652745 1
-0.0769942588442027 1
-0.098862811404745 1
0.048642660914692 1
-0.160063072921571 1
-0.0706835139539368 1
-0.115479333855744 1
-0.263305127772747 1
-0.0207082664647315 1
0.0275646384545205 1
0.196636360170426 1
0.0487227730531289 1
0.0553112430629688 1
0.221871365635474 1
-0.607362819782484 0
0.256892828931913 1
-0.146783703424715 1
0.371837699454616 1
0.158120481373896 1
-0.119266462835881 1
-0.0899479777247452 1
-0.000477908249236471 1
0.295265970828895 1
0.242936343609199 1
-0.114871080572713 1
-0.0596356287689226 1
0.265131904681441 1
0.110763699309266 1
-0.198944675979372 1
0.264806262002856 1
-0.308806959500183 1
-0.0910874342821669 1
-0.207773484623573 1
-0.10610111780098 1
0.171139083175328 1
0.102928975857616 1
-0.146185729224581 1
0.0172945018641604 1
-0.149155522882549 1
0.0912416055083531 1
0.0953966994421312 1
0.00363399349841693 1
-0.0436853121349427 1
0.0854494303698895 1
0.0607622292601151 1
0.012369984283159 1
-0.108984531192894 1
-0.0512459349140773 1
0.0500869395645059 1
0.123849790243424 1
-0.161536150435904 1
0.130653823421298 1
0.340122819738203 1
-0.132347039811217 1
0.213386118339757 1
-0.0830825192726865 1
-0.0836388474848086 1
0.170677017214943 1
0.0251591730272338 1
0.151742301024588 1
0.191544953880299 1
-0.123931896117577 1
-0.0668221113152374 1
0.444800199213816 0
-0.151171706370918 1
0.123568697966475 1
0.182825699531222 1
-0.134424093910725 1
0.15932193274489 1
0.563846616769426 0
0.226696129728314 1
-0.0819397388170273 1
-0.0239065071248932 1
0.0717793474827833 1
0.296149042539141 1
0.203618254074192 1
0.261870246434478 1
0.250820615820747 1
0.155049569484876 1
-0.00909679826303902 1
0.0966479091901931 1
0.1379327776928 1
0.0982212115144061 1
0.417328169974203 0
0.210013173674265 1
-0.251915878161822 1
-0.0743311100407733 1
-0.11943516961715 1
0.306128218737292 1
0.361324942213736 1
-0.0377513992839849 1
0.114852406551987 1
0.464833879617785 0
0.154453137581432 1
0.0107096639905162 1
0.0470582308337203 1
0.0306368427594047 1
0.0817472699283755 1
0.182803608250809 1
0.159578146549779 1
-0.0971020840033987 1
0.00454603157741459 1
-0.172171912189871 1
0.422119624535053 0
-0.0146664825415737 1
-0.199336292389203 1
0.208536008987514 1
-0.450621812104814 0
-0.385056870236291 0
0.00586741635634611 1
0.134249046122948 1
-0.18388552889705 1
0.110950062337761 1
0.0535553251031173 1
0.00892498572697153 1
0.100752645495741 1
-0.122217748892403 1
0.174807608410992 1
-0.178703195362938 1
-0.0672312707043367 1
0.0173347847234749 1
-0.00146736245171683 1
0.10859568692018 1
0.102311791467785 1
0.134516442171486 1
-0.012652465689901 1
-0.242487683393556 1
-0.0457280531445735 1
-0.0322189323873884 1
0.0438522380731826 1
0.175147460952988 1
-0.48370054059342 0
0.330033934022522 1
0.140568727925656 1
0.00211418341724715 1
-0.232270182832611 1
-0.0877941721896573 1
-0.194950524515192 1
0.117533624813595 1
0.166358388261279 1
0.0421577611817254 1
-0.023596500236294 1
0.255654424930888 1
-0.1425088180556 1
-0.0129791086435521 1
-0.0426721777941923 1
0.189225627953378 1
-0.0498287676766414 1
-0.00931158121968857 1
0.300530026599513 1
-0.0553022262025837 1
0.144494154085889 1
0.14921031205878 1
0.303285978303745 1
-0.132143106285341 1
0.000890721092382862 1
-0.199793611649974 1
-0.0239924232027315 1
-0.0748595695827108 1
-0.0218079486368514 1
0.137940711903905 1
0.3278857720066 1
-0.0876437141240519 1
0.200810645209923 1
-0.0250664367270732 1
-0.187895118583561 1
-0.432633920092099 0
-0.279507993908358 1
-0.204768208917274 1
0.175733232931469 1
0.12610091617188 1
0.0812879430564547 1
0.148271872200505 1
0.196944335349448 1
0.267345957635788 1
0.133360910061604 1
0.213536016411416 1
-0.0653643035126097 1
0.093597029287842 1
-0.0498194298596845 1
0.294003635574346 1
0.133338367531509 1
-0.0306361283699156 1
0.0602784592963547 1
0.22030725349048 1
0.441305600087044 0
0.0581885741200928 1
-0.238595957571654 1
-0.235471109178149 1
0.175526762995528 1
-0.349700537523477 1
-0.177544097236703 1
0.529542418714342 0
-0.104930256913223 1
-0.22403484708573 1
-0.143318064675374 1
-0.115242394902422 1
0.141023448799532 1
0.121238045050456 1
0.0534026131122441 1
0.0553201679764804 1
0.388972269543427 0
0.100078371778133 1
-0.120986517736371 1
-0.00795707220249322 1
-0.458096811905667 0
-0.137895842454457 1
0.112671420032541 1
0.060926234952476 1
-0.0988732557390844 1
0.0948134014848386 1
-0.235806855174019 1
-0.0338333190908445 1
0.394453077699524 0
0.0857986084632591 1
0.0867106103026373 1
0.166661237950083 1
0.345058359516526 1
0.128916810458823 1
0.207922445427127 1
-0.277846351815722 1
0.0442548469032168 1
-0.0555403214058832 1
0.130721468271178 1
-0.112665154280966 1
0.373435707809655 1
0.0662492394194573 1
-0.0143051544288863 1
0.0829822595525913 1
0.161459991074279 1
0.0873645335418973 1
0.0065092658588428 1
0.267857294869249 1
0.161437685217695 1
0.0669952986535916 1
-0.0440557366171013 1
-0.379222388688669 1
-0.0981744188224281 1
-0.406565699399778 0
0.0606988608370229 1
-0.258720235238931 1
0.0765099154465431 1
-0.0873532498253421 1
-0.166330218806258 1
-0.339632141024104 1
-0.088067264789954 1
-0.00641165212635508 1
0.176347708617322 1
0.420007248929402 0
-0.0225103390123978 1
0.234476404738165 1
-0.0542935197384721 1
-0.320919841924147 1
0.192416946023486 1
0.209419889648381 1
0.179181894205095 1
0.125225707668341 1
-0.10395637190337 1
0.0188483071210073 1
0.0159587979392656 1
0.399493377347307 1
0.0724537275931621 1
-0.0102078603491623 1
0.103280863578154 1
0.104323146498275 1
0.0137260279115424 1
-0.217530870422111 1
0.0642508707634382 1
-0.046102107778406 1
0.219457507730855 1
0.27580776308612 1
0.0770868801367682 1
-0.0989913234028605 1
-0.0818176277508887 1
0.223636243817574 1
0.206043987400598 1
0.254575512497054 1
0.0423889379870692 1
0.243558893281647 1
0.0333301770260192 1
-0.248734607308578 1
0.0551179975747523 1
-0.166027881503405 1
-0.122221276366288 1
0.0466605238517717 1
-0.0719566768026262 1
-0.240749295775317 1
-0.0974728365404133 1
-0.28383833010567 1
-0.185191495920752 1
-0.0108055467095604 1
-0.224182542105127 1
-0.00845002662864467 1
0.178138896718399 1
0.262986664989315 1
0.0173291425643454 1
0.0779776742272418 1
-0.343702382968634 1
-0.130404705149791 1
0.200633697098811 1
0.228339796456983 1
-0.0758403694064452 1
-0.0649038299090262 1
0.194086432781326 1
0.282048176029621 1
-0.221461196225897 1
-0.187789096576473 1
-0.0725094098563737 1
0.0605047108349385 1
-0.434832635559978 0
0.210873377556727 1
-0.0686250555548714 1
0.112302329453557 1
-0.0447250100307929 1
-0.0110011571462965 1
0.132581418503417 1
-0.00625717149544187 1
0.0482891121960278 1
0.00529637751085765 1
0.201591583288888 1
-0.000471574864683112 1
-0.228925020809556 1
0.265794293704504 1
0.123451400312506 1
-0.0309454548465855 1
-0.0970509831988811 1
-0.0123911899149486 1
0.139030571738593 1
0.194816896570778 1
0.142036991970327 1
0.00419615997567258 1
-0.100905352554337 1
-0.00562419816717578 1
-0.269412113455252 1
0.104529304603029 1
0.136013067109548 1
0.0670475549152833 1
-0.276650462384474 1
0.0621060406910279 1
0.00562182274761834 1
-0.319595938430863 1
0.174670122184042 1
-0.0228554231640904 1
0.0879082503799173 1
-0.340698015054541 1
-0.0607418156905234 1
0.0727615399516691 1
-0.0850432075457667 1
0.214604495197536 1
0.106968737310903 1
-0.0615121128692576 1
0.339130971017896 1
-0.181432615189043 1
0.0214684432905539 1
0.0589022988553665 1
-0.0524076948873555 1
-0.211755500664697 1
0.223808050586631 1
0.11846060884659 1
0.156400581861269 1
0.185037469697478 1
-0.180424977737803 1
-0.05750625015527 1
-0.19941715134915 1
0.317468754554514 1
-0.360479754062783 1
-0.151419915839068 1
0.293527334312678 1
0.0153713761832812 1
-0.0164626370089061 1
-0.271445535941219 1
-0.0786613685228208 1
-0.0740215265077472 1
0.189542680814546 1
0.148067230413746 1
-0.00537023924218009 1
-0.0975967208086678 1
-0.122268544203893 1
0.0183553686604975 1
0.384950134799991 1
-0.0137247452469184 1
0.152579394849288 1
-0.147023107791585 1
-0.0798724991656525 1
-0.187740993296669 1
-0.0107153630454879 1
0.244337716607758 1
0.00276606995855637 1
-0.147725977699904 1
-0.205363760847402 1
0.167910363644025 1
0.177281887198429 1
-0.250806501875542 1
0.189908960178852 1
0.353996364027866 1
0.272935360892079 1
-0.170866098206295 1
-0.251538241473749 1
-0.126612737507674 1
0.189757095766157 1
-0.0613088788966121 1
-0.142386748636658 1
0.0793431855472458 1
0.210271331592152 1
0.310278759852931 1
-0.0260894146564554 1
-0.227974160527043 1
-0.060677978254042 1
0.410549939533455 0
0.171127519850133 1
0.0760264686928248 1
0.0804480344638358 1
0.103906640589745 1
-0.12785327339727 1
-0.17032686123756 1
0.233127889305772 1
-0.229096341108144 1
-0.144145284108261 1
0.252052959624189 1
0.136136388031073 1
0.0696480605785891 1
-0.0479439641132356 1
0.00587903919956196 1
0.401656019570231 1
0.334941400464776 1
-0.304810331421407 1
0.28256508917495 1
-0.0639913153341964 1
0.0479330456927219 1
-0.0298459280353901 1
-0.0595837956514507 1
0.199225887558885 1
0.333221231745637 1
-0.231595737121827 1
-0.20035518799056 1
0.407909972840821 0
-0.107721754213929 1
-0.0265640760814577 1
0.103540948209417 1
-0.277694671057824 1
0.197219993561557 1
0.0460510749927048 1
-0.0156310515336525 1
-0.225158484257918 1
0.293736368287166 1
-0.050397163071579 1
0.264820405411461 1
-0.0502329860626652 1
0.128992854781874 1
0.315458478128194 1
0.125796900872398 1
0.249585951289272 1
-0.049124942859388 1
-0.33216198147993 1
-0.0463920074976619 1
-0.0940001664803074 1
0.304104267194567 1
0.0266157977397544 1
0.149810244687407 1
-0.0651771516047155 1
-0.305129403241496 1
-0.00857055866792537 1
-0.173278740364863 1
-0.189561490902306 1
-0.378801053950896 0
0.045302242614794 1
-0.319710579059882 1
0.0931757517791998 1
-0.0263878548427256 1
-0.225906221619082 1
-0.075222209089621 1
-0.110066094058595 1
0.144733883805567 1
0.0135556143933391 1
-0.154599357560946 1
0.0658734590282792 1
0.127468244536918 1
0.014190017595665 1
0.0110841356069198 1
-0.129685240457792 1
-0.002577271433594 1
0.14157383633236 1
-0.136585364862249 1
-0.0964338410286106 1
0.0824803324873771 1
-0.0029457816479929 1
0.0204600743487108 1
0.0937048893171142 1
-0.0378531185860951 1
0.0393791796230017 1
-0.0842512776676541 1
0.224262541116699 1
0.0665596919588509 1
-0.163193329259049 1
0.00218319116013063 1
0.124357314524522 1
0.350405950580757 1
-0.0160543671156142 1
0.209141753307596 1
0.163044066649132 1
0.110047533898653 1
0.0750645239850266 1
-0.117850233902071 1
0.0186187618543984 1
0.284080641007552 1
-0.122086898460396 1
0.193482190426794 1
0.176639550741304 1
-0.050497794660902 1
-0.0731502334127866 1
0.627821539005119 0
-0.116213506522455 1
-0.014165658214162 1
0.106496235708116 1
-0.187094979940304 1
0.0114490044399278 1
0.0170243158303633 1
-0.123853207705398 1
-0.148558660256077 1
-0.0463298360852074 1
0.0537216420581523 1
0.199935806368129 1
-0.00541553259540534 1
0.263855236728545 1
-0.194877202549035 1
-0.237761740852041 1
-0.270506410297044 1
-0.0325367480162963 1
0.215412712196933 1
-0.0787273208971033 1
0.0564305583380968 1
-0.0272399552021495 1
-0.20794448099885 1
-0.0630618273216168 1
-0.087913174934802 1
0.282462729296567 1
0.238158739490179 1
0.499303063158351 0
-0.256384853344583 1
0.217391062104276 1
-0.14240665183602 1
-0.0747895858169095 1
-0.30594156321169 1
0.156251863748974 1
0.29866140191559 1
-0.00524717001712818 1
-0.412610930196217 0
0.0134922087628853 1
0.4281908701751 1
-0.215486005193476 1
0.118942691135404 1
0.0509497857261099 1
0.0346612854222478 1
-0.0939655708651192 1
0.0469029221888941 1
0.26019318246728 1
-0.0212575165910299 1
0.0670606035805812 1
0.0456607041041403 1
0.306013299087428 1
0.228725385595489 1
0.0889829932523337 1
-0.0534201361659446 1
0.0151268612428627 1
-0.245850777155263 1
0.232302617249124 1
0.0107918908453626 1
-0.0306126282915867 1
0.057521640753133 1
0.0462595742816849 1
0.0861420117586658 1
0.166680092324079 1
0.16928066865205 1
-0.367807924846237 1
-0.255167439224435 1
0.0684431842491076 1
0.243260803237015 1
0.00505363347414469 1
0.0802099644477362 1
-0.299921096780096 1
0.278028218939433 1
-0.249248619312322 1
-0.297275443716969 1
-0.12140383156099 1
-0.0226871639693549 1
0.167655873576647 1
-0.0671107428143436 1
0.200732225160612 1
-0.341895565961834 1
0.0273412271013158 1
-0.0418369686732133 1
-0.0456294686678038 1
-0.093000897219981 1
0.25694409144564 1
-0.274473488131827 1
0.0110395000404558 1
-0.0144673189181789 1
0.00152202704105731 1
-0.277168678334156 1
0.155017115278583 1
0.0929606337946453 1
-0.281599723192236 1
0.148831336125782 1
0.0968466072651139 1
0.271136163460434 1
0.1297480291131 1
-0.0682338302757712 1
0.206839793552423 1
-0.354388888144958 1
-0.0670401498206275 1
0.226810424321091 1
0.0816464890239244 1
0.0683574812966267 1
-0.144151226824795 1
0.0926643568596832 1
-0.221121992589974 1
0.0105735991757332 1
-0.0167011146535352 1
0.086741032732818 1
0.151511855065279 1
-0.180362928490226 1
0.0961420853913564 1
0.0911244071235992 1
0.0919634411545441 1
0.15989377165193 1
0.0421811349537414 1
0.15867424420011 1
0.0424981683610632 1
-0.107863891480246 1
-0.212016491196062 1
0.172271842789417 1
0.173934488553334 1
0.148208939600281 1
0.168657222558325 1
-0.0545916081316755 1
-0.365338526775247 1
-0.0220530681551762 1
-0.285550193954572 1
0.508848554440849 0
-0.0151185915320301 1
-0.0310655228859533 1
0.0580199076101477 1
-0.0262626935613451 1
0.020693367376777 1
-0.0727525864699987 1
-0.0431831484557084 1
-0.00782439678006835 1
0.175174904370113 1
0.0846439340088627 1
-0.10361031113324 1
-0.0372301535860504 1
-0.0580124498722453 1
-0.29782065747948 1
0.0862982232173883 1
0.205651142845592 1
-0.202297680630729 1
0.268329151423928 1
0.155262227819107 1
-0.258515514749174 1
0.0784316407306096 1
0.13902048417184 1
0.16521655892436 1
-0.158341539975591 1
-0.0957018887684164 1
0.0342646768942391 1
-0.120310419477805 1
-0.0431882938517639 1
0.261596461757268 1
0.151460395115578 1
-0.345994868098091 1
0.0644187323287109 1
0.141791432047144 1
-0.0733401702947619 1
0.434841994898973 0
0.00199042434829386 1
-0.276782279667275 1
0.0893832723793987 1
-0.0583749114818305 1
0.277566213279217 1
0.191142675243261 1
0.0134944088078938 1
-0.053864834932717 1
-0.127142986384106 1
-0.212028503088309 1
-0.0960177412339027 1
-0.0478891377997577 1
0.203205550987876 1
-0.183587995415346 1
0.286861699605371 1
-0.417729810832911 0
-0.29737032712057 1
-0.0164458637706392 1
0.118728305510217 1
-0.047685834597717 1
-0.27247635178379 1
0.0333974881732575 1
-0.13088662303589 1
-0.33963562633372 1
-0.00262318494683571 1
0.0414931131106047 1
-0.146450850723793 1
-0.111295812235491 1
-0.00993365234706568 1
0.0570708047396686 1
-0.0912722718716201 1
0.253405247792186 1
0.28446227963384 1
0.0852757356954554 1
0.0103985756274849 1
0.133748516756497 1
0.0614627888169708 1
0.0254795017267919 1
0.143442358753528 1
0.110342964440611 1
-0.118956138626212 1
0.125929797891692 1
0.1069916870072 1
0.00808048828799052 1
0.0845728966327241 1
-0.128563197398455 1
-0.12200268992086 1
0.100673783026932 1
0.151525661830633 1
0.169623450041179 1
0.251590340324429 1
0.152924738396333 1
0.0347247051678057 1
-0.0792926083371515 1
-0.00120834367568234 1
0.206439851389908 1
-0.147907889629592 1
0.258772205036703 1
0.274386761234488 1
-0.189783782922309 1
-0.0895359320562104 1
-0.190783691336689 1
0.377874249074296 1
0.0502708009587508 1
-0.0218140394985039 1
-0.0973732072366366 1
0.368666561287753 1
-0.359405113441723 1
0.0547509412550544 1
0.186654173783153 1
0.0645767447002879 1
0.130162941070046 1
-0.0399273776361479 1
-0.270336600526273 1
-0.0766002576475455 1
-0.111768216125362 1
-0.316700044698795 1
-0.286631539996727 1
0.0298333240604546 1
0.00736067914974992 1
-0.394852520216768 1
0.264158803002698 1
-0.0555010539912773 1
-0.0265701897598175 1
0.212756493217035 1
0.0482891326741053 1
0.274889954687365 1
-0.043467133607306 1
-0.122786973335836 1
0.0918758437696171 1
-0.250072938800685 1
-0.118124904296977 1
0.270922634298116 1
-0.0549804819936215 1
0.0477613418602685 1
0.170747992880797 1
0.146031029695288 1
-0.0839853387520367 1
0.0789231166424464 1
0.396935495638308 1
-0.0918779599631262 1
0.0922679533040925 1
0.241597546881547 1
0.0081307311682223 1
-0.189554961878885 1
0.448821386341226 1
-0.224263604744778 1
0.0331174602373791 1
-0.0369765459463795 1
-0.205803788759308 1
-0.223064756517405 1
0.243165700694852 1
0.127497012959026 1
-0.253695611995289 1
0.0687911710412424 1
0.273173044312086 1
-0.154805066507733 1
-0.0747175043861884 1
0.0424305675630059 1
0.062839780907621 1
-0.14442688312399 1
0.0664705130709031 1
-0.365491688347305 1
0.0624176988110318 1
0.227946232384712 1
0.109940805663772 1
0.030224145842765 1
0.109189337805553 1
-0.134660472840496 1
-0.151692450558805 1
0.188484282843964 1
-0.437907900916895 0
-0.16404797624553 1
-0.304515641795812 1
-0.343521010147757 1
0.0512955751341725 1
-0.129740243509677 1
0.117636584181712 1
-0.0367816269277602 1
-0.0937210631214756 1
0.0471974227858864 1
-0.0708204520485296 1
-0.180003122724424 1
0.0621469349538705 1
-0.193143321132863 1
-0.330343742324341 1
-0.035072547528646 1
-0.0197643964585146 1
0.128546720997628 1
-0.100950984051701 1
-0.262873381741314 1
0.147906566768408 1
-0.185162028348757 1
0.0337890076416533 1
-0.256160680671716 1
0.23060063396259 1
0.244271208056949 1
-0.333519287290876 1
-0.00118066622747655 1
-0.157114440457233 1
-0.298617149316452 1
0.0206936480813008 1
-0.183546560752075 1
0.0510732271234482 1
0.200848586393243 1
-0.193688386855738 1
0.0726903394342113 1
-0.326983782443639 1
0.17030416803832 1
0.241763766084473 1
-0.140167194163289 1
-0.0541197398567227 1
-0.467726401019928 0
-0.719648924324328 0
-0.116693207548756 1
0.0585337648144192 1
-0.155623639312572 1
0.112899802088582 1
0.109153061823526 1
-0.185778162388447 1
-0.004375166334378 1
-0.0788143316038466 1
-0.0462773546862451 1
-0.268064701103792 1
0.0268412945254892 1
-0.0320132748826735 1
-0.12853956938142 1
-0.107961922485832 1
0.0780794141349516 1
0.183978970892391 1
0.00060619716108103 1
-0.247311814991552 1
0.287457221225265 1
0.103104523234362 1
0.287316041383236 1
0.139789633758568 1
0.11855227137742 1
0.0492382969760117 1
-0.131355118498619 1
-0.172107095295207 1
-0.212930796079609 1
-0.00362048405962052 1
-0.313226255303861 1
0.0182464666340537 1
-0.265724061349833 1
-0.47400261497974 0
0.267335210164853 1
-0.166756785065941 1
0.00452506707098591 1
0.0273646304797007 1
0.121126502435025 1
0.252025690235464 1
-0.111679167814356 1
-0.101175853033741 1
-0.216963428278337 1
-0.130852393562138 1
0.221791102272383 1
-0.110960391940872 1
0.184761912504148 1
-0.16377330228269 1
0.094679884132554 1
0.00373253232548409 1
-0.14774368306908 1
-0.138793884050016 1
0.112827720599465 1
0.423459004329903 0
-0.22129979403674 1
-0.0911169437783104 1
0.0182921445804957 1
0.125954488087357 1
-0.0146249004284495 1
0.0777480144543752 1
-0.110467265259664 1
0.361509630605616 1
0.161694278409963 1
0.0288650187441772 1
-0.355347923408392 1
-0.164983506858318 1
-0.120990932241108 1
-0.102958286325935 1
0.177229799082224 1
-0.113804104172968 1
-0.155264249165464 1
0.127054702618627 1
-0.0831934272698653 1
0.000968721285168929 1
0.074359345213709 1
-0.138476366676801 1
0.108416840993057 1
0.0168241365100504 1
0.00758034757709357 1
0.198407373041696 1
0.225904109045359 1
-0.371382518150902 1
-0.144576568041915 1
-0.0390044076991324 1
-0.115911045007791 1
-0.0997663671183513 1
0.443384774131521 0
0.082034469258169 1
-0.0397434959283968 1
0.158027238800238 1
-0.112211130306793 1
0.309472938883481 1
0.0086556568733977 1
-0.0122074740781072 1
0.116473864289044 1
-0.375123522550237 1
-0.0578137864043623 1
-0.128253768551255 1
-0.253295644636573 1
-0.0837544667214368 1
-0.155577211363071 1
-0.285917594917052 1
-0.0730983478377428 1
-0.0525115273330901 1
0.130512469913129 1
0.0988166322387504 1
0.302157551453936 1
0.0445758682349377 1
-0.115246048145778 1
0.38188913748079 0
0.108258114403514 1
0.146478213519329 1
0.342271452815432 1
0.0852845593367026 1
-0.221741678200249 1
-0.1004781438472 1
-0.165210181510167 1
0.0254035845055791 1
-0.0330272424911077 1
-0.09796922918259 1
-0.100227764587523 1
-0.180761492899304 1
-0.0210712176627982 1
-0.203164549773205 1
-0.0451639955022997 1
0.168204271695283 1
-0.123354123399543 1
0.0378072024551044 1
-0.166620686656311 1
0.37390984171502 1
0.198428285200524 1
0.232022983308641 1
-0.27262980259708 1
0.400668171859198 0
0.166422222722762 1
-0.2281661930253 1
0.0501729819563451 1
0.265145292379437 1
-0.219006663960542 1
-0.0805279865657717 1
0.113190857822118 1
-0.474882019459557 0
0.0468481743645169 1
-0.198978307269716 1
-0.0738722288983833 1
-0.517290901113723 0
-0.392577325599691 0
-0.0102635131415962 1
0.162518147655096 1
0.352513055051973 1
0.0502221625062386 1
-0.00279155320734559 1
-0.183119739392441 1
-0.0416948620862651 1
0.0355369981563234 1
0.261807431476315 1
0.106534398864336 1
0.231732390264228 1
0.177779471084702 1
0.0239281357955545 1
-0.229683843344189 1
-0.0149608428540765 1
0.253422258566822 1
-0.268636699322827 1
-0.049650160584036 1
-0.140354425099064 1
-0.146509011737684 1
0.0422325892837343 1
0.215613109197083 1
-0.0747977516864253 1
-0.0248981877781226 1
0.361837332953643 1
-0.142318097734113 1
-0.0502184485480434 1
0.00435856305937721 1
-0.0783492718350805 1
0.0263912346981515 1
0.132821474287685 1
0.136736471936163 1
-0.171304980960693 1
0.361851939293508 1
-0.191108013541942 1
0.0920640495587381 1
0.0985381235924468 1
-0.147821950615762 1
0.0646561969120376 1
0.25441997988586 1
0.179821191564974 1
-0.0626846401310225 1
-0.289261247368423 1
0.106467271445192 1
-0.269953831915501 1
-0.0312980273159101 1
-0.13531404542029 1
0.0146977078547399 1
0.0387651589593104 1
0.156237368720708 1
0.205317352948531 1
-0.149648048530606 1
-0.0567020914679644 1
0.0151181941336996 1
-0.0579433653338877 1
-0.0580343211060769 1
0.0481087830189877 1
-0.0280993075612641 1
0.415800244735203 0
-0.0113571226874163 1
-0.0843334998072012 1
-0.155910031618256 1
-0.0568620591182136 1
0.0755732026152386 1
0.250081562933334 1
-0.224637204067466 1
0.0427313760037391 1
-0.235264940591923 1
-0.123213037384211 1
-0.162676982753398 1
-0.251878768214122 1
-0.490458583302103 0
0.122970227019129 1
0.107955108824963 1
0.0173468238473912 1
0.217373015111894 1
-0.00803804361352433 1
0.0599534442335186 1
0.327668787489908 1
-0.135997496499278 1
0.361520101029551 1
0.163014421567112 1
-0.118833836131654 1
-0.276673295944705 1
0.100488493480792 1
-0.0247081920271181 1
0.04726052030862 1
-0.0915408396342741 1
0.223583960868863 1
0.123022247630456 1
-0.182824076856291 1
0.00727780088941549 1
0.0137323390277396 1
-0.166038377444964 1
0.231505394333968 1
-0.370153864315869 1
0.0839749611359464 1
0.0162995229126566 1
-0.184431140708666 1
0.0402668371018257 1
0.0876413890158269 1
0.153246630006333 1
-0.294409814315011 1
-0.112962008967185 1
-0.218010679305803 1
-0.0215273977791009 1
-0.0715713372454057 1
-0.221040959532126 1
-0.28720404299892 1
0.0536563570345281 1
-0.187998987612378 1
-0.17338194606725 1
-0.177382098131959 1
0.158788144792501 1
0.196556429980797 1
-0.0367898212157254 1
-0.211324176432721 1
-0.0811898255596428 1
0.303982038071501 1
0.033607225685787 1
-0.302800864783114 1
-0.0692645163641519 1
0.329197763894011 1
0.0269559206348619 1
0.0339495269199549 1
-0.175119267772302 1
0.0508499236676947 1
0.0494749365246394 1
-0.213852907874577 1
0.0128659902377561 1
0.0428191224559519 1
-0.0663174399161766 1
0.171181477138415 1
0.0375153000169083 1
-0.0491204357236979 1
-0.136935936848872 1
-0.329107241119739 1
-0.168052334656376 1
0.175932815315518 1
-0.0641982440126173 1
-0.074492232154998 1
0.0837443135671563 1
0.0619052261650218 1
-0.350780353345845 1
-0.046793648970886 1
0.324502378103172 1
-0.0834183796572346 1
-0.0443676449974741 1
-0.170236399989121 1
0.30645505469182 1
0.331915558983423 1
0.191267734246618 1
0.0772010932034843 1
0.302638549606714 1
-0.201418950998553 1
0.0321562198685108 1
-0.191874836878648 1
0.11814474536057 1
-0.181206031520533 1
0.189755140728686 1
-0.260827808903324 1
0.480493885946998 0
0.236033881559907 1
-0.187517097753874 1
0.0990384909212333 1
0.277811278598774 1
0.434104127362636 0
-0.113024577802197 1
0.231010138410962 1
-0.168655754026375 1
0.350184701844367 1
-0.0591121486967053 1
0.107083719897363 1
0.368842078003787 1
0.152444240969899 1
0.0777951115630277 1
-0.0712034330043287 1
-0.215477621516191 1
-0.106878683093739 1
0.019050441700232 1
-0.0341129741592818 1
0.166927113787348 1
0.220968003895643 1
0.0291971367337431 1
0.0206819995358688 1
-0.143414895759616 1
-0.192303849094928 1
0.21311051241131 1
-0.208447066076596 1
0.0157842642076321 1
0.320873972441159 1
0.339504887277255 1
-0.0643256726253762 1
-0.154626034481703 1
0.0208604558001793 1
0.0576049997132892 1
0.301794273248636 1
-0.229576362517057 1
-0.000847206085462793 1
0.241233101896604 1
0.119203094559707 1
0.332623987901487 1
0.21455336379814 1
-0.433130415387312 0
0.0595165500695138 1
-0.130981974992125 1
-0.112469216003401 1
-0.0804715486946964 1
0.0788838555158236 1
0.199353807863885 1
0.342584865778896 1
-0.135046205833848 1
-0.289132659736336 1
-0.156522910614347 1
0.0136099179202201 1
-0.355630996015117 1
-0.036109131508483 1
-0.148794007325845 1
0.0574973210109178 1
0.012290946197349 1
0.0755428604818198 1
0.192089300411031 1
0.292408507334805 1
-0.180184098326955 1
0.214442901709686 1
0.0814114915177161 1
-0.156448160939415 1
-0.0119049230794049 1
0.112899111220513 1
0.153195324509816 1
-0.230897174903155 1
-0.342826348682452 1
0.190140979962132 1
-0.120034496506555 1
0.00923635322174905 1
0.367095874592816 1
-0.0617980766935868 1
-0.0738558644223055 1
-0.207485028552339 1
0.374004487039853 0
-0.151333701813195 1
0.0761481159900847 1
0.0318467583396892 1
-0.148501984849592 1
0.0131506660235599 1
-0.0333875688161999 1
-0.0386850790027783 1
0.0417921771253277 1
-0.0933061902524333 1
-0.100496402447785 1
-0.251564410831702 1
0.0128046689010067 1
0.163856995815495 1
0.0902520273696516 1
0.0608808340204401 1
0.357639689217701 1
-0.259262011418635 1
-0.0905335460989082 1
0.246142707598368 1
-0.0697308731674959 1
0.0652544963104777 1
0.1070970377572 1
0.00970531228050909 1
-0.0158841281573889 1
-0.474789618178434 0
-0.293732784353805 1
-0.356635792024419 1
-0.154786994393379 1
-0.322734136675625 1
0.371844992109759 1
-0.215484952781318 1
-0.056502959495491 1
-0.365769871124231 1
0.109356392342802 1
-0.105644264917541 1
0.296176369499825 1
-0.0573280062177082 1
0.00245155791899209 1
0.155972733905961 1
-0.0211584618086546 1
0.0737361725212119 1
-0.134012693737228 1
-0.0456209293355354 1
0.157452097183981 1
-0.0726688602822792 1
0.0270951692092627 1
-0.0910183529940247 1
0.252724309527135 1
-0.132034783294596 1
-0.157776310398575 1
0.0149777886306323 1
-0.128085133355522 1
0.299304068437945 1
-0.13276820582812 1
-0.121531379091526 1
0.0805549162685367 1
0.225679562921241 1
0.0482926140662454 1
-0.145157097099555 1
0.167439360882301 1
0.230900233593114 1
0.0640086013780617 1
-0.197870285632193 1
0.163155439983397 1
0.243451196772628 1
0.393098676814706 0
0.168014930315852 1
0.244783219980832 1
0.136606417945257 1
-0.0819673229445334 1
0.0656818217048219 1
0.0701453048588256 1
-0.347465595062285 1
-0.16330265621737 1
-0.0264464228869992 1
0.0669348623296604 1
-0.0383292808094551 1
0.192383001326083 1
0.296964305038217 1
-0.0378554781429221 1
-0.0141540108577867 1
-0.240372643217485 1
-0.0257378533415508 1
-0.0234232948549283 1
-0.0464556467593327 1
0.028884056815375 1
-0.0734298872521492 1
-0.129337283530828 1
-0.329032771661711 1
-0.253088303151985 1
-0.117588036116413 1
0.0129592958409394 1
0.111658870168102 1
-0.0499877734613486 1
0.049552381603713 1
0.163995304237855 1
0.321386978885074 1
-0.0232621061503628 1
-0.290510833283306 1
-0.0872773731092713 1
-0.404811058841059 0
-0.111021765111182 1
-0.0996869225973536 1
0.110811667736296 1
0.386515113274044 1
-0.310124113068427 1
0.0177144566124651 1
0.123130066247657 1
0.186441067195743 1
-0.088872192739088 1
0.126890170847086 1
0.179201357589267 1
-0.00919339250981172 1
0.0574877819169076 1
0.0400230099377052 1
0.0305281641457177 1
0.0710300016884523 1
0.256671078004822 1
0.244165855435084 1
0.120682628320498 1
-0.130101528834163 1
0.0883343240599549 1
0.133614998956164 1
-0.113140554407626 1
0.310613030044339 1
-0.0582242521968358 1
-0.295432651096749 1
-0.219554236158628 1
-0.00190062136222981 1
-0.315866108447856 1
0.20700278213523 1
0.0388906465926742 1
-0.0379371462899696 1
-0.306125216963148 1
0.12301256201192 1
0.170269511334208 1
-0.0640666364478961 1
-0.157377542832631 1
0.0218318479845789 1
-0.285004630164545 1
0.158758941507637 1
-0.241982431949348 1
0.132218677913303 1
-0.0188775230120786 1
0.139788936644254 1
0.247426230466936 1
-0.02639389379414 1
0.175044472861013 1
-0.0725224080216746 1
0.0887699241722802 1
-0.0219325593875613 1
0.268600990868282 1
-0.24871648499004 1
-0.266645651554086 1
-0.14445365425448 1
0.022022417742064 1
0.0514165323475416 1
-0.12858452758548 1
-0.0712357449352744 1
0.0304131260727097 1
-0.207014088550796 1
-0.189771678883949 1
-0.0554405878206394 1
-0.224649046704829 1
0.0296250086842738 1
0.121477198941192 1
-0.136817196241136 1
-0.235748593219914 1
-0.187079880372504 1
-0.0992976945707545 1
0.144542431851339 1
-0.141447108363768 1
-0.205824090052678 1
0.154458518933646 1
-0.0242849420133711 1
-0.067538654971657 1
-0.516618184815228 0
-0.19648150706391 1
-0.0409159824940428 1
0.0759003103566943 1
-0.151147392069169 1
0.253751500194255 1
0.0735219501126582 1
0.461718241397473 0
-0.153532775553863 1
0.3257487736139 1
0.147257547749922 1
-0.152184528187251 1
0.0630869083060706 1
-0.188023651971878 1
-0.0421483494787921 1
-0.0682635605058496 1
-0.0683136898885919 1
0.125018812518443 1
0.293243327577781 1
-0.0679350349409455 1
0.354290393249742 1
-0.232593992777237 1
0.463079130614816 0
0.0436600412490892 1
0.354388540566529 1
-0.14858625827984 1
-0.334806398659822 1
0.0322336983745769 1
0.00102253403980787 1
0.141267860550511 1
-0.0579831313198436 1
0.143166156934609 1
0.302799407760106 1
0.0592047144043624 1
0.176549198823041 1
-0.138697493659012 1
-0.229523919140797 1
-0.0627726394521984 1
-0.113453340396004 1
0.109014810068819 1
0.314140828309465 1
-0.458374925355852 0
0.31408082746429 1
-0.219765316901969 1
-0.280341908431737 1
0.412051618401293 1
0.0013794596788342 1
-0.0463125730091698 1
-0.0700954434824575 1
-0.160901495261744 1
0.202150460075389 1
-0.0199609121499056 1
-0.166009238105008 1
-0.157803597243608 1
-0.16263270088135 1
-0.065524624750345 1
0.130913105180103 1
-0.0512983281786914 1
0.283817584916956 1
-0.0235684014665057 1
0.239658392161494 1
0.0696417604084575 1
0.131145258960665 1
0.0801401506840061 1
0.0961584796327392 1
-0.141166924389633 1
0.0721395198704792 1
-0.261571281136662 1
0.303415132150666 1
0.386621073014885 0
0.0278653269747017 1
0.149010181361247 1
-0.0677591016574879 1
-0.235696660495834 1
0.23379797122099 1
0.269301949489957 1
0.0985445356132263 1
0.00783784869545921 1
-0.459170277892099 0
-0.203811745440151 1
-0.119040560780644 1
0.0402100717141863 1
0.122648281628347 1
-0.252587612140816 1
0.108230704935188 1
0.0450228069709527 1
-0.0914699344978857 1
-0.0903241714225432 1
0.177333088477591 1
-0.292369933213625 1
0.14289175879471 1
0.329168740270402 1
-0.303702362464639 1
-0.419855456516338 0
0.152195107248451 1
-0.194752314529388 1
0.0423852945755136 1
0.07544174091642 1
0.00847779118694308 1
-0.178581947692391 1
0.061234849277259 1
0.431794864329692 0
0.0806495142937498 1
-0.0229219327556767 1
-0.0864383614059824 1
0.241053489335424 1
0.0668384569813158 1
0.206172469999917 1
-0.035743774645119 1
-0.107223686587676 1
-0.167340587532315 1
0.0977378911307992 1
0.0536163079616869 1
-0.0399784859982088 1
0.240155789854637 1
0.273445961721405 1
-0.257711869973079 1
-0.064764289823717 1
-0.0159567054695076 1
0.0304322059146362 1
-0.136331534427327 1
-0.221069619637203 1
0.00182439849856738 1
0.167675926560945 1
0.0756769718765229 1
0.0213546224016774 1
-0.233548197567939 1
0.190314142021831 1
0.144736090187175 1
-0.00334691136119326 1
-0.0762435363388424 1
-0.0810317132062275 1
-0.107759939588331 1
-0.00764129390159062 1
0.225537075954911 1
-0.486856628150047 1
-0.0863935303603454 1
-0.0123516196733094 1
0.306814230620335 1
-0.0199209103606554 1
-0.125445573934341 1
0.401014568011104 0
-0.15077507273464 1
-0.219783877467915 1
0.0531930078135714 1
0.00821843385995444 1
-0.117934685819101 1
0.0280878504353816 1
-0.0563001849271686 1
0.0353638738598168 1
0.151772092347559 1
-0.120043161396351 1
-0.0349357973672268 1
0.171685265218244 1
0.269595161808765 1
-0.201303093269833 1
-0.312168569210985 1
-0.265344955081371 1
0.075489948747692 1
0.109209682878052 1
-0.0763448209082033 1
0.0897580057096274 1
-0.170762071506332 1
-0.400760520575711 1
-0.218597295031751 1
0.128264593011607 1
-0.349171807531193 1
0.043906823931681 1
-0.201726320269514 1
0.452135519633646 0
-0.115960037113701 1
-0.165174111989114 1
0.0503600762095733 1
-0.0948329126493604 1
0.0109951193389075 1
0.341124760927487 1
0.104522252137706 1
-0.338326493230468 1
-0.0525756322235833 1
0.0530575385358454 1
0.0786634134737659 1
-0.273226043593147 1
-0.127504336447992 1
-0.0717010565625387 1
-0.0195968434316169 1
-0.161453348923379 1
-0.401260786368546 0
-0.307940866973399 1
0.10121986764308 1
-0.215303960789788 1
-0.147406182821389 1
-0.41235430612677 0
0.0761341840631997 1
-0.0109474180792497 1
0.19131053150026 1
0.156619270281763 1
0.0214746336223644 1
0.147185786115934 1
-0.197121206206281 1
0.0683089438826959 1
0.102822203136929 1
-0.307388049749957 1
-0.100150731820801 1
-0.101410736564502 1
0.0500848061542804 1
0.139267534370642 1
-0.0597296908091188 1
0.244198361498359 1
0.00175700738091694 1
0.0176357939027235 1
-0.10419581524908 1
0.173048517071402 1
-0.348397719304551 1
-0.0384420036868998 1
0.297925193369208 1
-0.167676901410166 1
-0.202603477590178 1
-0.105977975723875 1
-0.225003545175791 1
-0.294134772411649 1
-0.375852298378391 1
0.204062338548061 1
0.112181127324762 1
-0.207460556010291 1
-0.0638480868463834 1
-0.172016403910109 1
0.0219136525127439 1
0.135321376935486 1
-0.231116486547733 1
-0.0883184951174401 1
0.205843821427234 1
0.0442019650838247 1
-0.314674766360734 1
0.0900865173985561 1
0.249003062949302 1
-0.178187041845469 1
-0.106039480293108 1
-0.0282389080743349 1
-0.0623825924708824 1
-0.0076602999221765 1
0.201489683715088 1
-0.185500469124181 1
-0.0352456070343884 1
-0.176338102285948 1
0.228409136912768 1
-0.0256889026157545 1
-0.210997887954436 1
0.0356444558313856 1
0.0307079724941783 1
0.0329091648525579 1
-0.0217134057690655 1
0.183744214323651 1
-0.0405387483313835 1
-0.0553824000404771 1
0.0160046928215353 1
0.0374333654997745 1
-0.0375231621986062 1
-0.166799685164052 1
-0.166117201237006 1
-0.115288248328084 1
-0.219372452608057 1
-0.354349968460757 1
-0.287654612620889 1
-0.341127085625703 1
0.452377530655529 0
-0.372817311217694 1
0.0365969185348001 1
0.143136075489045 1
0.243904008810143 1
0.169637932211541 1
0.0229099474514025 1
0.0882341613679279 1
-0.194780741266665 1
-0.361515476778504 1
0.0617494625417495 1
0.20405413915425 1
-0.111792225113181 1
-0.11275576956242 1
0.0307572828974103 1
-0.132400325639302 1
0.0661333954304241 1
-0.0544402757923235 1
-0.271937658002032 1
-0.145725253740601 1
-0.0415566830702493 1
0.21893064572465 1
-0.163645019897239 1
-0.310461117215799 1
0.174669075184517 1
0.124827856966901 1
-0.0106861186765016 1
-0.231947507156732 1
-0.294173355831624 1
-0.00121114388859703 1
-0.133815540239492 1
-0.0783550605710519 1
-0.0801722884101293 1
-0.130508620944269 1
0.00312720075466764 1
-0.259419839612367 1
0.0453419889538865 1
-0.101384759728653 1
0.145193265184539 1
-0.329017700025343 1
-0.157838561615505 1
-0.00986023857441612 1
0.0536167906001879 1
-0.121464857110048 1
0.275284410454738 1
-0.235499145518782 1
0.171794344405448 1
0.142787012220101 1
-0.10211883640121 1
0.0314758261727159 1
-0.0046829450430648 1
0.232682009282153 1
-0.0170373336432845 1
0.238989770005486 1
0.106951331175878 1
-0.106748769110575 1
-0.100861495755166 1
0.413697639929311 0
-0.140938295612204 1
0.0657852204943348 1
0.0403131286296617 1
0.0488908506491772 1
-0.26884596647418 1
0.104201949575024 1
-0.134895516148077 1
0.0704513811822891 1
0.280210765366145 1
0.0652745600275418 1
-0.184066619314277 1
-0.00814655993953755 1
0.170718563163044 1
-0.0268702364203638 1
0.014459215470594 1
-0.0739737656318273 1
0.092073808463919 1
0.0154030306948438 1
0.0145609154707145 1
0.120891089297111 1
-0.0967450065670954 1
-0.257398662683741 1
-0.0226653004986343 1
0.113075278376237 1
-0.214056666759354 1
-0.371364400840945 1
0.358886145323109 1
0.0525844829519428 1
0.219592290632231 1
0.0173210937270879 1
-0.181172187160789 1
0.0795423087792168 1
-0.079572321925525 1
-0.15806944959374 1
0.40217694700426 1
0.32375171162954 1
0.420554078906599 0
0.0827581878366564 1
0.138567815263976 1
-0.0348997964146838 1
0.17260932986764 1
0.0217296605626708 1
0.119235279231706 1
0.103014094273995 1
-0.293053378911451 1
0.159682683440479 1
0.0332537743401845 1
0.231915853315888 1
-0.0150522293861277 1
-0.0852511643944091 1
-0.149503841047505 1
-0.186994463928499 1
-0.225862804657198 1
0.0464134288378742 1
-0.233009465629675 1
-0.380368722480782 1
-0.0347153869165645 1
-0.248737715736332 1
-0.461042556771864 0
0.0209711821758139 1
0.051180026858266 1
-0.253323431313643 1
0.496028736936792 0
-0.0555763798241274 1
0.000816102529206306 1
-0.0694768443577154 1
-0.0581281918962097 1
-0.0479935229897464 1
0.203388026965692 1
-0.0497378125513723 1
-0.000227084232009192 1
-0.0433768270946579 1
0.0354667797680802 1
-0.0214865857763868 1
0.0364255192837055 1
0.154412802291235 1
-0.11870106696311 1
0.0747765173506973 1
0.222810886013555 1
-0.43913974061984 0
-0.0774914098960005 1
0.0151415691985451 1
-0.0590312367990819 1
-0.348380813274323 1
0.0855579982717248 1
0.101107548295306 1
0.0180872712600744 1
-0.113238032701721 1
-0.168318942818926 1
0.0660105494511462 1
0.0270906793367708 1
0.172658077821383 1
0.043911508722682 1
-0.201036363025241 1
0.133037432377514 1
-0.216221927175533 1
0.281456002386872 1
0.1871128807727 1
0.0628464389695737 1
-0.0135414897040198 1
0.03960507304253 1
0.0283879710798513 1
-0.0101783302175261 1
0.13809460711033 1
-0.066003391069639 1
0.0420868566763248 1
-0.0944928738976211 1
0.121731699287929 1
-0.137457025919067 1
0.388291139714769 0
0.100204230132184 1
0.277750642589673 1
0.0399650797472135 1
-0.0157762159839103 1
-0.0385898156704565 1
-0.089425106123576 1
0.131310453173002 1
-0.118692146367622 1
0.0304873347264994 1
-0.137388481679652 1
-0.128835907494185 1
-0.151239804273909 1
0.0129655002237149 1
-0.177141242555965 1
-0.0345033657264063 1
-0.0811185938800602 1
-0.254478231620113 1
0.176396409060634 1
-0.0334332199269591 1
0.13984234960516 1
-0.0350438447642714 1
0.178175893673947 1
-0.0980521412746487 1
0.101059156329298 1
-0.0543758902127928 1
0.0837785179539933 1
0.0763667447130192 1
0.248855627912101 1
0.176988004762997 1
-0.0861997557423976 1
-0.122485469785492 1
-0.16347900719904 1
0.429736882187855 0
0.0240740405466499 1
-0.0238540202566657 1
-0.0471939100116461 1
0.0562638756170023 1
-0.321438278680227 1
-0.00244465875234522 1
0.0327609822841993 1
0.010566518222125 1
-0.0888640540667204 1
-0.272694548162663 1
0.323337699858028 1
0.131968345380305 1
-0.101383624724382 1
-0.165360650759487 1
0.271221729746676 1
0.221683569599672 1
0.00170331813616807 1
0.145971960669509 1
-0.102895959412053 1
-0.0150926536096259 1
0.275585554590003 1
0.0193600224857943 1
0.0138835185609924 1
0.0635521727873509 1
0.253458844531397 1
-0.0371227576595902 1
-0.0523200505405633 1
0.0802923350266876 1
0.36177015286701 1
-0.0250374287581997 1
0.136014541012688 1
-0.217151918497491 1
0.374028472828644 0
-0.154236079759307 1
-0.0638966851037789 1
0.0365327219636539 1
-0.0405352510821218 1
-0.0916071548957759 1
-0.323545712324569 1
0.0223615075734932 1
0.543846271960277 0
0.21710494057486 1
0.208167206093363 1
0.00675671072967346 1
0.165506051518355 1
0.0864531942446127 1
-0.012117811376256 1
0.0782406003972822 1
-0.0927864016329841 1
0.000737129798655742 1
0.15468105397717 1
-0.163449558707266 1
0.155462101534101 1
-0.20194458680967 1
0.176263417174218 1
0.227676518386376 1
-0.166328601436712 1
0.261015555555333 1
-0.27495858994668 1
-0.0224989278247033 1
0.0905423711158694 1
-0.0942393805983741 1
0.202547235054651 1
-0.0066081594242438 1
0.0181993972845182 1
0.129211776600559 1
0.0234838416258975 1
0.187086682533924 1
-0.100343100622639 1
0.131375830576683 1
0.0361812733471065 1
0.16712085848142 1
0.101036595551889 1
0.173530708180253 1
-0.037770187108784 1
-0.0278566663782931 1
-0.0819073582677834 1
0.192812328732207 1
0.0380361343742052 1
0.261755907146214 1
-0.00257780199938432 1
0.26915173892406 1
0.124706434862614 1
0.121302309414172 1
-0.133629565631124 1
-0.301058567500796 1
-0.243234261834415 1
-0.122805918415231 1
0.481343682754827 0
-0.178950027637819 1
0.0816723975660189 1
-0.188528660691785 1
-0.145392868045879 1
0.0539695193948971 1
0.0172633152423895 1
-0.006223002872575 1
0.0592057181057013 1
-0.00355225926162189 1
-0.217313073938317 1
0.00791391480537042 1
0.14579534732352 1
-0.0098429149488577 1
0.305653531653958 1
0.0498847503241729 1
0.00908413208548642 1
-0.12822326947501 1
0.0830243021171888 1
0.0798980245621527 1
-0.00645384081902662 1
0.011157397876563 1
-0.070572698443111 1
-0.502345278034366 0
0.167827641311793 1
0.196814358704544 1
0.124738483901053 1
0.309402473005192 1
0.0264124795557483 1
-0.164617098077231 1
-0.251554059691252 1
0.158125293387059 1
-0.00338308567546011 1
0.280264081622058 1
0.157250124886391 1
0.151198149703783 1
-0.126062834859624 1
-0.0686292635207649 1
0.114474056228627 1
0.0678089701546325 1
0.10743144256215 1
0.207264191108544 1
-0.0718793774000116 1
0.544116327343251 0
0.335597137383793 1
-0.0317261759050925 1
0.119878071944358 1
0.0912044086295171 1
-0.332041721484364 1
-0.00464427319530504 1
-0.104350085480604 1
0.112461584433618 1
0.29483345116824 1
-0.107623548366145 1
-0.0145675048432394 1
-0.398755154056972 1
0.0144956935092907 1
-0.140533318056145 1
0.357548448962594 1
0.214977455894746 1
0.134927855349574 1
0.00585519849879436 1
0.103281090124341 1
0.0322063688809643 1
-0.112286575997573 1
0.0965169590679403 1
0.037511215955945 1
0.0086180048313579 1
0.0665924330798131 1
-0.00941722745124416 1
-0.387696379378716 1
-0.0381664463468058 1
-0.0312608642601233 1
0.0632622365250888 1
-0.230475084890034 1
0.230152316413557 1
0.00603707099447071 1
0.207260654100702 1
-0.41875427652384 0
0.347304722197293 1
0.086572468277096 1
-0.119345947867535 1
0.237131265362144 1
-0.0734168066930833 1
0.0579363401060647 1
0.0814316667403531 1
0.355747409693612 1
-0.22125475197209 1
-0.125170027513393 1
-0.0934534137074293 1
0.150341802325054 1
0.213174410491925 1
-0.060409372234304 1
-0.022164992431085 1
-0.190690457068065 1
0.0931697667796249 1
0.135225025155175 1
-0.0780524323550301 1
0.0773908231746642 1
-0.00942048464761881 1
0.0172748202103136 1
-0.563882557875616 0
-0.044046516213984 1
-0.216896823749814 1
-0.086473641739995 1
-0.476232478473647 0
-0.0324972728999225 1
-0.0420147642695386 1
-0.323307036516376 1
-0.237948848569409 1
-0.0251161941718924 1
0.214785304683957 1
-0.397021247395184 0
-0.00334389585060242 1
0.126705227230182 1
0.176093450703776 1
-0.22521701371916 1
0.0962792914456391 1
-0.0484393009674512 1
0.0174843496915238 1
0.187252007936941 1
-0.180408970925736 1
0.0557681214468369 1
0.0452523016655433 1
0.0896186291252213 1
-0.389306978061125 0
-0.0273195393780129 1
0.0783947003284516 1
-0.353636633840643 1
0.252799677515176 1
-0.0397707863258141 1
-0.168344569038662 1
0.0983288022165041 1
-0.0509188020827015 1
0.404514825469472 0
0.193725280329946 1
-0.323476317992506 1
0.0527940239796566 1
0.210169844384609 1
0.108668393890727 1
0.047919481228399 1
0.215616729412288 1
-0.0096227792964006 1
-0.418964880153127 1
0.166403214372334 1
-0.181998917263341 1
0.178060392159262 1
-0.0374015115408692 1
-0.143993901196578 1
-0.178474756736356 1
-0.0745384453770861 1
0.334306716894107 1
0.15868841913952 1
0.555659107172735 0
-0.440360647653839 1
0.182562636647009 1
-0.0846538460662264 1
-0.0579587939692335 1
-0.395537427076354 0
-0.0846635798497444 1
-0.0557680410983939 1
2.04116652488089e-05 1
0.0553245882057487 1
-0.111743763166655 1
0.26750834643798 1
-0.274441101882129 1
0.0657208008088686 1
-0.0591402470112639 1
-0.281248765052261 1
0.0665766214362598 1
0.00680359391632782 1
0.11165729245736 1
0.00395845886165361 1
-0.186405883971108 1
-0.155289592547726 1
0.262522793470984 1
0.208150833290838 1
-0.0722690794515614 1
0.0797894284966796 1
-0.172832082995278 1
0.158251499843204 1
0.0113680136036161 1
-0.229029445408043 1
-0.344352163142234 1
-0.0372520311878596 1
-0.27683334978442 1
0.323752498197554 1
-0.186583330909897 1
-0.00590791223439714 1
0.0354152300779486 1
0.0547937618716094 1
-0.188137456041441 1
0.330025891298769 1
-0.357277656854382 1
-0.0370881901970922 1
-0.0106866993196834 1
-0.0732819910950059 1
-0.241546086294174 1
0.264153858853287 1
0.125007509303381 1
-0.281090765438295 1
-0.170818537945973 1
-0.313660499906267 1
-0.0749673865220047 1
0.151936310483001 1
0.012721444328955 1
-0.29870144183404 1
-0.0356807625745733 1
-0.0251070607451503 1
-0.189393088023304 1
0.210212667478946 1
0.059643902084097 1
-0.100184891965098 1
-0.106797937038898 1
0.0088410849813757 1
0.117539345676795 1
0.0251234781051689 1
0.131290100089637 1
-0.253447192024797 1
-0.0402723456601881 1
-0.0363942678295361 1
0.232089466351539 1
0.0505745692004364 1
-0.126867254248602 1
0.311687170487405 1
-0.117894936172339 1
-0.00928059107692266 1
0.068150107222405 1
0.269112001100042 1
0.224125780463881 1
0.038189122409482 1
-0.0203530357274886 1
-0.363179092497274 1
-0.115845496213838 1
-0.304759869560137 1
0.0608981680701645 1
0.126607936444772 1
0.227474274241894 1
-0.255277340258631 1
0.0505196003736803 1
0.190027352025577 1
-0.109139795847342 1
-0.0648787242983507 1
0.105304885532667 1
0.184668719694577 1
-0.0371770791094119 1
0.0534592147221538 1
0.270592382019601 1
-0.249329277142009 1
0.199324967932308 1
-0.384636672624538 0
0.0618906025805212 1
0.0212163490922697 1
-0.0914725194425904 1
0.237669445357213 1
0.151570759729881 1
0.0810857165424909 1
-0.00273101321753782 1
0.0988876938041791 1
0.144406737820293 1
-0.00678526465489553 1
0.105127395926473 1
0.0527765382033363 1
0.0539616892938717 1
-0.33591707772917 1
-0.201181804941215 1
-0.298353446034823 1
0.0215144338050062 1
0.0906254968353608 1
-0.129839290919059 1
0.04653668576371 1
-0.28976178401035 1
0.115640231678432 1
0.05820303418844 1
-0.658459953600381 0
0.070420751050488 1
-0.134046267067458 1
0.0214872994694216 1
-0.199666152913637 1
0.104950200646879 1
0.22114987399542 1
-0.28553139698551 1
0.118456230627061 1
-0.0522244295786531 1
0.0688948964948103 1
0.133179264000698 1
0.0594199291674271 1
0.31210227706262 1
0.2104542093318 1
0.204834269971966 1
-0.0902822435565337 1
-0.159315794804925 1
0.294621962664299 1
0.203346170723465 1
0.154346984814236 1
-0.269109985203146 1
-0.138426530196092 1
0.381450006134694 0
-0.481970895709885 0
-0.239028123202379 1
-0.18368610496834 1
0.35479655603068 1
0.173301297201545 1
0.0264567525397819 1
0.0212294413845155 1
0.0376399840259172 1
-0.100055749271449 1
-0.0212129726605796 1
0.0636856741932785 1
-0.0461770787215581 1
-0.116125432707924 1
0.136775672326573 1
0.287410849979662 1
0.0816900741021547 1
0.00764295618484138 1
0.0380368263231751 1
0.374344800174289 1
0.2677009210946 1
0.00284787196690185 1
0.0656761866284639 1
0.0378680260471083 1
0.203562746839505 1
-0.336562749776332 1
-0.094374997390422 1
0.038303216455595 1
-0.0322369458853193 1
0.0591266022367845 1
-0.0150498874515404 1
0.028288826144059 1
-0.0200681994736444 1
0.136029630729469 1
0.0441744100143463 1
0.225352743923889 1
0.08868840762717 1
-0.0105022673349226 1
0.054913884128612 1
0.00991213059671523 1
-0.326733854569792 1
-0.224234127262427 1
0.0111404031872441 1
0.045122421793493 1
0.0630882288850807 1
0.187021225760905 1
0.0763412161955528 1
0.051804660493834 1
0.0897291078451198 1
0.166105361991724 1
0.0435287454158866 1
-0.189733672427804 1
-0.103725686259388 1
0.318795240644074 1
0.456492270538676 0
0.0287228127920016 1
-0.0496615281803816 1
0.236255786596352 1
-0.0290908141143409 1
-0.0424468548212701 1
-0.18404727118278 1
-0.0536771898016472 1
0.198005692781188 1
0.189946742472356 1
0.268010134269381 1
0.254846542435273 1
0.167539941384361 1
0.00717217408406381 1
-0.344276256092589 1
0.0657645794100867 1
0.161030894234314 1
-0.103834120141148 1
0.400576452618825 1
0.0431766757047621 1
0.152992931903021 1
-0.0165272518051299 1
-0.0308311030021858 1
-0.0675925055259956 1
-0.180571728468882 1
0.0541496371691441 1
-0.192262124747879 1
0.0114649894841999 1
0.0803424536088285 1
0.0644735781194138 1
-0.23200212707608 1
0.180426363483497 1
-0.0190819751496462 1
0.262269559427553 1
0.11200722208717 1
-0.0608832888650252 1
0.0509664383554213 1
0.0193770173723487 1
0.226105970026244 1
-0.0268804374552292 1
-0.0384261386568277 1
0.302111097934818 1
0.152070537632842 1
0.156272503865901 1
-0.202639966537283 1
-0.0117298905739502 1
0.165484770576324 1
0.175611885597995 1
-0.0519334739076417 1
-0.0403625276029341 1
-0.0526393781301948 1
-0.00499956090677859 1
-0.21222567774104 1
-0.0776598948867097 1
0.108507821911015 1
0.236091628333828 1
0.0626751623017953 1
0.0316735167981097 1
-0.299460563967631 1
0.0142046163353841 1
0.322330397990064 1
-0.151024045170311 1
-0.327308110214716 1
0.0370029021104004 1
-0.221476965658471 1
-0.209184355237988 1
-0.175529775099253 1
-0.166573610301379 1
0.244382859684441 1
-0.0170744083087189 1
0.218626111871157 1
0.0249920356202232 1
-0.127332480511974 1
-0.0246145830719399 1
0.197652030173178 1
0.0308518040840067 1
0.0499101774687176 1
-0.0916102753708798 1
-0.180119863060946 1
0.0866141400411062 1
0.17960983951564 1
-0.181603139937119 1
-0.0561023227166985 1
0.0127363853556623 1
-0.430585836349181 0
0.206582235328483 1
-0.097050906926349 1
0.217864968379171 1
-0.163990070683239 1
-0.101631701586561 1
-0.0796601319795819 1
-0.132861647406351 1
0.0804564124982 1
-0.0764383396137208 1
-0.259565706670643 1
-0.164191528656287 1
0.137740948607753 1
0.0532586965127989 1
-0.0721293079475219 1
-0.338829318880416 1
-0.132081151666324 1
0.0186559591006165 1
-0.284228098043526 1
0.310491646592757 1
0.020928496823947 1
0.13776538500411 1
-0.107188363211452 1
0.0424185779054441 1
-0.00222064671746723 1
-0.0195193162793066 1
0.205013620853066 1
-0.000971062550037455 1
-0.119358891428629 1
0.0721328544756766 1
-0.187230808832168 1
0.108578436336182 1
-0.237839843269822 1
0.0345436267514135 1
-0.0365638536648107 1
-0.250586906369224 1
-0.0280915894720617 1
-0.1245066503752 1
0.00163327086850079 1
0.065915233945278 1
-0.000468132587970349 1
-0.0629081763000837 1
0.0364109136615527 1
-0.0249685403230072 1
0.102304972268624 1
-0.299997166227509 1
0.449375717601823 0
0.0866600930967148 1
-0.263599229267375 1
-0.310836572548902 1
0.0730458784933534 1
-0.19332299895255 1
0.158963100820051 1
-0.0643251582140023 1
0.131053840642943 1
0.153671675385473 1
-0.414929620708004 0
0.0999883962585133 1
0.379536790117154 1
-0.140082197281275 1
-0.0194390727420759 1
0.181600020630618 1
0.146800825156665 1
0.0678323287457209 1
0.256217418054531 1
-0.124108133834447 1
0.188728531867733 1
0.393521759490574 0
0.153781729837312 1
0.188612933839217 1
0.0660318227472492 1
0.175669641264352 1
-0.0995356162344991 1
0.180659515252171 1
0.0729827874027941 1
-0.0672217136722169 1
-0.0123563748852936 1
0.0165213680702261 1
-0.0261039253178915 1
0.0980316923624875 1
-0.346595662962337 1
0.223466595761957 1
-0.166341761055183 1
0.131238450073992 1
0.0701624261524491 1
0.109971581513633 1
0.180535462617819 1
-0.0495990391417904 1
-0.0873946229124079 1
-0.108655233885619 1
-0.169408505843766 1
-0.125040883569784 1
0.10043298981228 1
-0.201468333307686 1
0.137453890614184 1
-0.149837000907552 1
0.0811987613783584 1
-0.127493074194685 1
0.108576829061013 1
0.25270365600266 1
0.219622378009036 1
0.0770565937306968 1
-0.0041036727850978 1
-0.0352431341017909 1
-0.0763169798104757 1
0.0298764075144101 1
0.290006853962859 1
0.0241146316404789 1
0.0415709981053663 1
-0.0113223327673973 1
0.237970882443898 1
-0.225127437825013 1
0.0317741998618385 1
0.119812743242641 1
0.162659659409879 1
-0.201666511889085 1
-0.304770047401543 1
0.0226609562780843 1
0.525932309759421 0
-0.0263364031354278 1
0.0241648524504642 1
-0.00426087623144049 1
0.0819945162852432 1
0.0480803113448439 1
0.139947141679163 1
0.0764289722834163 1
-0.312204060009522 1
0.108459618410325 1
0.136992696917949 1
-0.310921516410644 1
-0.0107107580600427 1
0.010079051504738 1
-0.50276088397669 0
-0.185412674835623 1
0.00638672942675255 1
-0.0185147173212494 1
0.0379842503958544 1
-0.227228753471686 1
0.166833641490404 1
0.0161556249759388 1
0.0602990422105662 1
-0.160201030258682 1
0.224683422258018 1
-0.0639309104412837 1
-0.0828605528225459 1
-0.0589210975584361 1
0.0276102807161347 1
0.238744808043571 1
0.102897782608646 1
-0.174240632642933 1
0.114671182265505 1
-0.0105610419183761 1
-0.13762502941559 1
-0.0170848365005034 1
-0.0583294891659142 1
-0.0512678013457242 1
-0.095716012978737 1
0.00553505406432776 1
-0.0737594794455994 1
-0.0886872993272642 1
0.136521724621972 1
0.122712996531257 1
-0.0213388723866255 1
-0.15753366462369 1
-0.265519535246771 1
0.144127364696448 1
-0.136969908619824 1
0.185566592404332 1
-0.307973850598092 1
-0.0859105487488004 1
0.19346957559399 1
0.286901558043524 1
-0.0730774841461884 1
0.0245291199734313 1
0.0469105738220678 1
0.0805091526269849 1
-0.217194456910749 1
0.370903211383365 1
0.128303432264889 1
-0.0266630817646546 1
0.0881315234500062 1
0.0698202087378305 1
0.291383687630951 1
0.0211904656192868 1
0.203177487881172 1
-0.178403776665352 1
-0.167963812839947 1
0.0737313985105832 1
0.170922469529391 1
-0.367713955789355 1
0.295217127245388 1
0.095038452768029 1
-0.147255331806657 1
-0.394776557366041 1
0.111057975513003 1
-0.186749748392759 1
0.126138198578647 1
0.128465077163588 1
-0.0955236907851261 1
0.120299359288331 1
0.376814940881729 1
-0.0937576615227471 1
0.152596037657526 1
-0.0354058593126797 1
-0.279390489817604 1
0.125700826872531 1
0.0382952887383865 1
0.265096395279395 1
-0.34273940540272 1
-0.139387827903212 1
0.14341817784242 1
0.368421360531221 0
-0.278629085809817 1
-0.231478873768928 1
-0.0873066769779043 1
-0.161968033448472 1
-0.238497934848217 1
-0.0957307106351973 1
-0.139336742489481 1
0.0334280381506015 1
0.1748144194903 1
-0.294417340219686 1
0.0158142276704044 1
0.259952744453269 1
0.0512446106690728 1
0.125455757596674 1
-0.236502624241237 1
0.117184940733669 1
-0.189071891337296 1
0.00972340186919914 1
0.2051238359923 1
0.113441443792589 1
0.0711233077287249 1
-0.0890653745640269 1
-0.0260388006999517 1
-0.00121845603504698 1
-0.0686549390755576 1
-0.0543712849984286 1
-0.111960807460694 1
-0.108249902111985 1
-0.0408180853392079 1
0.0319646659387236 1
-0.0544261263464088 1
0.328782611946721 1
-0.176423531720739 1
-0.132995206310354 1
-0.254484968568183 1
-0.102539037961225 1
-0.144640186041825 1
0.0570867455249844 1
-0.0301652130364071 1
0.142427032730058 1
-0.274202276309539 1
0.171519847590099 1
0.213251498037105 1
0.478945792814067 1
-0.522901061664035 0
-0.0425769381525378 1
0.154151115884649 1
0.0964132077831676 1
-0.197528186834254 1
-0.200329539726884 1
0.150573552933717 1
0.0326432199933477 1
0.412021296823787 1
0.104014949178137 1
0.201828112609301 1
-0.0838625558386612 1
-0.0241392573205431 1
-0.258853054354614 1
0.0636522660470148 1
0.212901893436844 1
-0.215560014207695 1
0.127577253187001 1
0.316850368895106 1
-0.235788654745527 1
0.0366563799346096 1
0.36530367448082 1
0.0735554684520115 1
0.0271972868196477 1
0.365749099929521 1
-0.0726755728647579 1
-0.323283845383133 1
-0.0443985999393881 1
0.036207201035172 1
-0.138115449675333 1
0.243289794408853 1
0.109158361071147 1
0.293675285038595 1
0.372786201169381 0
0.135903708066577 1
0.285677273328605 1
-0.374708910027437 1
0.529011230973524 0
-0.211830682898968 1
-0.230960686649946 1
-0.257416072334631 1
0.139937693202129 1
-0.0268603383007986 1
0.217745467722589 1
0.202590505678119 1
-0.14010229269481 1
-0.0353482684620767 1
0.0425686552541204 1
-0.104755743176913 1
0.0625110532767352 1
0.0916118385957838 1
0.158226461641794 1
-0.0358797036388162 1
0.164255267523986 1
0.12759019938581 1
0.120646148062017 1
0.0941662475309829 1
0.0832134724180212 1
0.229993238910559 1
-0.0747099384267084 1
-0.324766833105253 1
0.0203351736852437 1
0.0479938239048569 1
0.345780203424533 1
0.200962453004189 1
-0.301988329243647 1
0.280521564427401 1
0.0260613119861491 1
0.145871477716859 1
0.00811327473105089 1
-0.0310992157455974 1
0.22107332943638 1
-0.271347351820178 1
0.0834893370327649 1
0.133864821570683 1
0.082121863429411 1
0.0873411830611241 1
0.0545477988658102 1
-0.237179300503351 1
-0.202787958327135 1
-0.150231231697711 1
0.261450291377995 1
0.0350349107809686 1
-0.107262094059248 1
-0.136426581172918 1
0.194811550238014 1
0.196605146721774 1
0.104021029222777 1
-0.132021300911068 1
-0.173081854152795 1
-0.00792904993454762 1
0.0336408198872368 1
-0.180334706881842 1
-0.0747903352946897 1
-0.0641193103737607 1
-0.36987451525221 1
-0.0667787548860244 1
-0.0282755171808813 1
0.0437497611110984 1
0.125440477100435 1
0.130869217673714 1
0.175883223313765 1
-0.0556275503645587 1
-0.121528700241944 1
-0.112426718546029 1
0.0408061346474123 1
0.375765882076122 1
-0.0587719179833007 1
0.186021375568984 1
-0.224757613247765 1
-0.331672988942081 1
-0.143483427991196 1
-0.156786690031294 1
-0.0353925903034432 1
0.191925797675651 1
0.0421646988122243 1
0.176156637563361 1
0.103216311985213 1
0.124798790705354 1
-0.0382980951773086 1
0.158710947301096 1
0.183550733440164 1
-0.178997851549424 1
-0.255616915019469 1
-0.14450606564223 1
-0.00543507373924467 1
0.180174176776548 1
0.186857213381295 1
0.116586311441523 1
-0.0850269502480643 1
0.0262043201283532 1
-0.171611743155729 1
-0.146428281343457 1
-0.194325962940313 1
0.245419348210659 1
-0.0081460636477308 1
-0.0115133895304801 1
0.0141945445497853 1
0.0885386318655235 1
0.017436720063001 1
-0.0539915510252793 1
-0.216781537110127 1
0.134403779872611 1
0.036633818696374 1
-0.132693029691477 1
-0.246824016442805 1
0.0314851781852587 1
0.0832646891743618 1
0.305505445501132 1
-0.0136605000978248 1
0.181556054653599 1
-0.0397839310732561 1
-0.0866917024801451 1
0.0882699681398252 1
-0.091468159489779 1
-0.198369660712614 1
-0.0996034863649704 1
-0.232435061531857 1
-0.0430272108183181 1
-0.350701973329932 1
-0.0628592310277285 1
0.0248576658674591 1
0.272181097005385 1
0.239406947449155 1
-0.207006688727705 1
0.128882694838017 1
-0.110533262520619 1
0.147730565572112 1
-0.254397808313895 1
-0.0335594985681553 1
0.00471158768579743 1
0.0393571272314456 1
0.0463122378275221 1
-0.176161571056678 1
-0.00359758846034328 1
0.174487223802529 1
-0.108348444125808 1
0.226050839671702 1
0.1621638017747 1
-0.288563546959819 1
0.185421467907004 1
-0.136408354401839 1
-0.518870890410904 0
0.273962924876592 1
-0.329848070608311 1
-0.0186076606847622 1
-0.197307912073994 1
-0.237548156926063 1
-0.0332452398155177 1
0.194657882240564 1
-0.0342231819256129 1
0.256300061493276 1
0.168157268803549 1
-0.0578933834829362 1
0.177417473333964 1
0.309431692322946 1
-0.121850395818884 1
-0.156968598932642 1
0.367126769223751 1
-0.0458232439839568 1
0.178942083003356 1
0.00106022216200659 1
-0.059242720547727 1
0.0478697972580711 1
0.00916551771080488 1
-0.0867536332849743 1
-0.259316296226091 1
0.420444747797596 0
0.0540100417451262 1
0.0493302198987788 1
0.185843421487385 1
0.130508766262199 1
-0.101080273013946 1
-0.0681963592811868 1
-0.300335285464276 1
-0.384543952610264 0
0.117677394920229 1
-0.139484255299941 1
-0.035734935421073 1
0.386170342051447 1
0.190935675966457 1
-0.175538501681126 1
0.135120917132439 1
-0.109888144339697 1
0.0657186892416067 1
0.132825987170546 1
-0.0256488415194595 1
0.135766352505654 1
0.294011575729507 1
-0.128803886768566 1
-0.0251019628521526 1
0.392205289118954 1
-0.130427187596643 1
0.249831421797997 1
-0.0246323018196023 1
-0.138182189376549 1
-0.250557734565619 1
-0.0299903435709852 1
-0.0102719530735787 1
-0.257385825456858 1
-0.0722841362168766 1
0.252869893236695 1
0.484908862520685 0
0.0694800725590051 1
-0.0232570793146909 1
-0.0469351620667282 1
-0.00576892013251371 1
-0.2127646659716 1
0.199333381634937 1
-0.322002023458874 1
-0.359212006109754 1
-0.13523954614779 1
0.0214017510549588 1
0.141517192142479 1
-0.159746472277507 1
-0.0732416943344716 1
-0.0703668351374973 1
0.321546152957414 1
0.102159901040739 1
0.200458956413436 1
-0.223479707860901 1
0.0995343856306274 1
-0.210745105781221 1
0.23831927644638 1
0.0642451568196834 1
-0.284404496211292 1
0.191320117871104 1
-0.316837238931441 1
0.0132625146028088 1
0.381156590362094 1
-0.17002426750206 1
0.419653136643755 0
-0.349787257571886 1
0.133522346157156 1
-0.0536199098831931 1
0.347660588697835 1
0.282899197480224 1
0.0176927299550079 1
0.0508758599213799 1
-0.148128106185707 1
-0.0165362326500609 1
-0.218646684689032 1
-0.0354743069410316 1
-0.0145278149867464 1
0.104676614578731 1
0.0261300831517091 1
-0.0483766227656668 1
0.297241477669751 1
-0.151088527448244 1
0.0440864998180486 1
-0.0838730479044136 1
0.0218390288722821 1
0.170876623893631 1
0.269216025462208 1
-0.130409292454898 1
0.184720515811345 1
-0.0278885247535157 1
-0.252265516676515 1
-0.141998927660226 1
-0.0792848251320838 1
-0.0286010346075197 1
-0.0209223985548022 1
0.35990151367526 1
-0.190238052399279 1
-0.0348990149686966 1
0.0831129514355468 1
0.0937082857736851 1
-0.122899426081136 1
-0.000238234490306941 1
0.316688994044045 1
0.00430732919985473 1
-0.193325332739723 1
0.00107931400218483 1
0.0846093652080713 1
0.0106625165094895 1
0.0330317795876301 1
0.0250626233446295 1
-0.162555339983341 1
0.136807590609787 1
0.0122509760246061 1
0.064545762078134 1
-0.205733465152134 1
-0.0891468652954917 1
0.0485933516965135 1
-0.100869829742875 1
0.013041552474148 1
-0.0772424316836317 1
0.149154489125505 1
0.209819108138495 1
-0.295297334803684 1
-0.207291218874593 1
-0.308691295287091 1
-0.0958452807469797 1
0.106439721239956 1
-0.172437697202569 1
-0.151106446731491 1
-0.196152638953654 1
-0.345188235745093 1
0.256177469944681 1
-0.112167983648036 1
-0.188364371552266 1
-0.0293236872463486 1
-0.204333208642081 1
-0.401243357484081 1
0.178830141241858 1
-0.312124711912327 1
-0.28338217047216 1
0.118677434122349 1
-0.0760185550712758 1
-0.381713284458515 1
-0.0856817636985553 1
-0.0413619355080224 1
0.17748085563759 1
-0.0678650837740624 1
0.160631202932966 1
0.137140803663045 1
0.0575044071637751 1
-0.137867280785988 1
-0.0035586961755718 1
-0.00128087522638664 1
-0.137026075071191 1
-0.0843740675215542 1
0.210248644045545 1
-0.0403170203811266 1
-0.0333656116495071 1
-0.165461852944515 1
-0.00263766569126622 1
0.270530268374717 1
0.0273727394771821 1
0.075653263696358 1
-0.125115166951324 1
0.0586270202681532 1
-0.181634247293946 1
0.0642173312044264 1
-0.154304756823474 1
0.0444571861312263 1
0.0557708531812912 1
0.0262989305601249 1
-0.125837885736531 1
0.120184012841591 1
-0.187456189113446 1
0.0832636941399754 1
0.131079933500171 1
-0.427282578262292 0
-0.0389641005654484 1
0.00691065638734788 1
-0.0116729256441752 1
-0.181835918336315 1
0.212973144917227 1
-0.033202844770794 1
0.0329048573129586 1
-0.0309231949389276 1
0.00910293224781361 1
-0.0881362343470369 1
-0.101647967811586 1
0.0861799878004873 1
-0.367883612129281 1
0.104315405922505 1
0.211942310826626 1
0.120283862579329 1
0.34684079645608 1
-0.00601124912018278 1
0.209070016502537 1
-0.0433413745022397 1
-0.282218103928282 1
-0.0142073848403685 1
0.0809248400605228 1
-0.33255704361346 1
0.156987021798517 1
-0.0663595478897823 1
0.0955873603952278 1
-0.0657103810067444 1
-0.156208888226613 1
0.178924448088167 1
0.278222780352695 1
0.36412916564054 1
-0.156933947896387 1
0.238071050294388 1
-0.0736540107838071 1
0.265830247579146 1
0.15046779265137 1
0.0984366343563851 1
0.124069885364969 1
-0.0954335458847946 1
-0.0345969459478141 1
-0.256285953252082 1
0.196739343482052 1
-0.190273114624093 1
-0.120287456207569 1
-0.0130360939196099 1
-0.023165747796746 1
-0.0799600648154822 1
0.0384241348523701 1
0.0804665617681976 1
0.0837843605661765 1
-0.0593127387426823 1
-0.150123459825606 1
0.174828665448509 1
-0.15498955377627 1
-0.0568308570352184 1
0.0018674696831557 1
0.057483322381285 1
-0.210974922226139 1
-0.362885807237504 1
-0.0547319730260088 1
0.151484304416264 1
-0.201604024843443 1
-0.256391981174802 1
0.1300831314354 1
-0.0831676656120353 1
0.0654837012989147 1
-0.180693077442212 1
-0.00266553130937854 1
0.0105831540709645 1
0.0855006256656077 1
-0.154245112245655 1
-0.231521039556724 1
0.0154473165097444 1
-0.0878223204880126 1
-0.228691611739473 1
-0.0961985187345767 1
-0.195856724861546 1
0.167945533318419 1
0.135778507503919 1
0.0180299092939848 1
-0.101137904425916 1
0.131513420634236 1
-0.200883003858636 1
-0.0633104419592479 1
-0.157585334372404 1
0.169394219537951 1
0.240182497880011 1
-0.106693689787975 1
-0.18390689740035 1
-0.00203571790890094 1
-0.326055705429343 1
-0.068092715700698 1
0.0151499432748537 1
0.0249227400483145 1
0.189059736931225 1
-0.0306565378843445 1
0.395692160195848 0
0.229925336543589 1
-0.265838811268538 1
-0.232488974834789 1
0.213418304745297 1
0.152415230639037 1
0.086939253714608 1
0.0564020765713162 1
-0.270637915783155 1
-0.0177004205689166 1
0.101614756388225 1
0.0175030947001432 1
-0.0877473272511858 1
-0.105765191141851 1
-0.0801152755199862 1
0.332100386650468 1
-0.0186183135403133 1
-0.321571383904339 1
-0.0935892169236721 1
0.376222278218141 1
0.211281957026408 1
-0.107430359902117 1
-0.185236249130218 1
0.0966212619283344 1
0.513781524054321 0
-0.105824964319428 1
-0.0178183222502004 1
-0.521443037347068 0
0.0574512576600289 1
-0.162922596242228 1
-0.0848115747075251 1
-0.292806715049776 1
-0.150219164427748 1
-0.188970583350738 1
0.0347261615759124 1
-0.10465331658494 1
0.0737690537805894 1
0.149776876750342 1
0.288017060937768 1
-0.0845205985461007 1
-0.0722855775270681 1
-0.378047882381665 1
0.482289585211298 0
0.30731016272701 1
0.0453431894376969 1
-0.061430303582485 1
-0.0337446505596006 1
0.110659449561124 1
-0.0259357656390125 1
-0.278442795671274 1
0.0806893008614473 1
0.0198592267536869 1
0.288505959796561 1
-0.0984115969333236 1
0.0797151056499504 1
0.362322605194324 1
0.0441333503783966 1
-0.279024523325696 1
-0.280669599416757 1
0.243845443538217 1
0.025844629721477 1
-0.061318935779322 1
-0.106993665684989 1
0.0666992444547632 1
0.312711752040723 1
-0.274785729446702 1
0.004780308254459 1
-0.0668944248713435 1
0.11854837404521 1
0.101933691945024 1
-0.101412879208952 1
-0.345191729660066 1
-0.0144611645257064 1
-0.0310840527531542 1
-0.293101146266504 1
0.0206987206791757 1
-0.0929657896833152 1
0.0368383050397567 1
0.0881572941633075 1
-0.113796658212264 1
-0.0250991070632504 1
0.0284592136458482 1
0.26065499272685 1
0.373192936032979 1
-0.28297353832215 1
-0.0996549132400847 1
-0.15772315299392 1
0.102404441224232 1
0.0344551617074485 1
0.15308221589491 1
-0.1884241886842 1
0.237175720139848 1
-0.127333462852582 1
0.203175118089429 1
0.0847004560948 1
-0.104798979392906 1
0.160044554537272 1
0.191356330069718 1
-0.0287021835316493 1
0.19836293073336 1
-0.0931921431844046 1
0.201357071499988 1
-0.185332348879211 1
-0.0251736680615878 1
0.0123030596368314 1
0.0519550341488058 1
-0.385378237076913 0
0.141551218823325 1
0.257082153561588 1
0.0407782901038818 1
0.0382456907447571 1
-0.0770766780381049 1
-0.268375438139115 1
0.00480332655432356 1
-0.0905532804579239 1
-0.0281920047284621 1
0.140210913045977 1
0.135586224796496 1
-0.478238193518442 0
0.123082384447884 1
0.0852346409185759 1
-0.00793359294542913 1
-0.117899670644711 1
-0.0652018577166771 1
0.182718349747512 1
0.0217741193255616 1
-0.195068803070488 1
-0.250260499475583 1
-0.0869326790615563 1
0.484750492240911 0
-0.0997636061863552 1
-0.171715319990289 1
0.0498729882916407 1
-0.296168096901132 1
-0.127405703040606 1
0.112294292891785 1
0.149202371978528 1
-0.0753688695728626 1
-0.0902994856856853 1
0.171403129162059 1
-0.0561416281301691 1
0.231030631241326 1
-0.0264792212014368 1
0.264942840939818 1
-0.17113991689242 1
0.152733698307028 1
-0.0506033382225002 1
0.0023982555662005 1
0.0539969728514919 1
0.0566607647368563 1
0.138367930594956 1
-0.175397277203128 1
0.062260668720302 1
0.0556064475669982 1
-0.0330840111317894 1
0.164616333737269 1
-0.153702211522775 1
0.0911329579455832 1
0.165463318947184 1
0.100133542047826 1
-0.253535727914807 1
0.11038392756323 1
-0.219326185270077 1
0.129177963630438 1
-0.336658862446589 1
-0.061931421625496 1
0.00709238027568172 1
-0.172658962785559 1
-0.0645605851995353 1
-0.190449439293156 1
0.157259517993182 1
0.00778952288305105 1
-0.230280415099326 1
0.303837982738147 1
0.324535525654287 1
-0.253206756086703 1
0.183711745095595 1
-0.0944144237633334 1
-0.049011372674239 1
-0.144473650144878 1
0.32567000229347 1
-0.0547227633187527 1
0.416431719860926 0
-0.130088739161665 1
-0.200139984050844 1
0.00429760247073191 1
0.0628519888552463 1
-0.257854722747068 1
0.118433014959394 1
0.0892666547652314 1
0.16029160781701 1
0.184987039365162 1
0.00934505089101993 1
0.0593631583330224 1
0.0389900040066538 1
-0.00129225110126197 1
0.244236688776011 1
0.0677214265365903 1
-0.0594967690036476 1
0.0041812556580144 1
0.0111414428563664 1
-0.132364489789308 1
0.167706164120447 1
-0.00789342812881246 1
0.0660954379196175 1
-0.0920005753274429 1
-0.0647482340036053 1
-0.021458337912214 1
0.47311084165765 0
-0.0521692100643602 1
-0.266357815261194 1
0.00443156720325113 1
-0.0446597961520342 1
-0.160183211896547 1
0.0854837050788888 1
0.146826860168608 1
-0.0411125155399439 1
-0.0457374991413481 1
-0.110767458407535 1
-0.0285756313867668 1
-0.205415659451842 1
0.168781623215038 1
0.0743976435379271 1
-0.00147133725641847 1
0.196777348501267 1
-0.121234337477333 1
-0.0934322991919531 1
-0.0819864417876458 1
0.0223055606015666 1
0.00491781476848913 1
-0.132559472288143 1
0.304642444042833 1
-0.0978022196403083 1
-0.10872315173595 1
-0.410823498592689 1
-0.264114417228289 1
0.0978760273869455 1
-0.0900374906395159 1
-0.047143902718123 1
0.0111292518877231 1
-0.0433489885883347 1
-0.250458869529746 1
0.0761644460866125 1
-0.335208222534477 1
-0.133068310316118 1
-0.23978226828212 1
-0.103385015616273 1
-0.0494241199073377 1
-0.186334046701907 1
0.0373856484396197 1
0.29051355214484 1
-0.0507727939250954 1
0.215841077063717 1
0.00402161339430014 1
0.0826973616906575 1
-0.00983637286899281 1
-0.358447974807614 1
0.311281432645557 1
-0.0717367597876562 1
0.196513947651706 1
-0.145230583129594 1
-0.216205405580588 1
-0.0105260875587063 1
-0.0069371747657764 1
0.231083218129822 1
-0.284577851417881 1
0.39218910293247 1
0.224289344696619 1
-0.148863597981656 1
0.0167793269535789 1
0.0553293325762721 1
0.45034195606344 0
-0.0986018666984785 1
0.0115877872420946 1
0.191806666051311 1
-0.0208277116630268 1
0.340773597071605 1
-0.132515025296778 1
0.0536829291640909 1
0.156403481876874 1
-0.203667824341597 1
-0.0934085012404353 1
0.0725864935233675 1
-0.0382538476123664 1
0.164199532907947 1
-0.233574767078053 1
-0.0659995958156019 1
0.147068981527953 1
0.263490868909874 1
-0.67487803041924 0
0.19067176572018 1
0.114450996510665 1
0.156013346864975 1
-0.0589461770135025 1
-0.173433473487871 1
-0.0759662850315636 1
0.0105143147652233 1
-0.082237515051855 1
-0.0915733860230312 1
-0.133610495760731 1
-0.0561365423079113 1
-0.0854864058695371 1
-0.0975643487199093 1
0.11626971198994 1
0.140944905648132 1
0.0596394523068552 1
0.140069693877744 1
0.0308842844020103 1
0.00983347952873849 1
0.271728264856828 1
0.249151242075673 1
-0.0284196357136664 1
0.0913603977848174 1
0.286954560182482 1
0.0750140168773056 1
-0.148794484275737 1
-0.0799028666129989 1
0.137750662508098 1
-0.11792755828461 1
-0.0565180964929069 1
-0.129058644849346 1
0.104948987297141 1
-0.03404718694534 1
-0.0327678619695905 1
-0.213675215752194 1
0.285180403375504 1
-0.0512215347045642 1
-0.227210426809693 1
-0.12237062750318 1
0.235616311522795 1
-0.193644576562605 1
0.18727103928554 1
-0.408862216418889 0
-0.0301504860195059 1
0.0655070863671132 1
0.372036957161345 1
-0.13135108123108 1
0.123743609696911 1
-0.138662635256615 1
-0.195101131299275 1
-0.0129300409139373 1
-0.040204169327262 1
0.0958910377815768 1
0.311587535824757 1
-0.212609671623584 1
0.142622201735637 1
0.166305529365356 1
0.120748428303442 1
-0.249395270396342 1
0.148359689374454 1
-0.0022351789983942 1
-0.359702250591534 1
-0.140311550040933 1
0.18514914185189 1
0.0519024562162173 1
-0.287739761521857 1
0.091443121670289 1
0.18997601303824 1
0.119058839265423 1
0.290578541703681 1
0.00890658772742507 1
0.0161877694227186 1
-0.216202058420191 1
-0.208269681892259 1
0.268445912972547 1
0.254118853417341 1
-0.126223218008958 1
0.213817560577387 1
0.35842765261004 1
-0.109168444221127 1
0.163507396710838 1
-0.119026909216812 1
0.158827181971032 1
0.151625236189837 1
0.055774350294843 1
-0.27971518728079 1
-0.135404511298835 1
0.148822498412571 1
-0.0304841258949216 1
0.0628547904517439 1
0.0765658255919782 1
0.255902932656351 1
-0.165085430778468 1
-0.0393807564180377 1
-0.269576909097892 1
-0.0625232866872222 1
0.0251171577356029 1
-0.122784434878388 1
-0.19889470216999 1
0.120396402013191 1
-0.0645396881447324 1
0.157595477269734 1
0.114449806148387 1
-0.0527888278740776 1
-0.0785652975494595 1
0.126398121839907 1
0.185001280112265 1
0.156494060265576 1
0.19430343959971 1
-0.469562524508635 0
-0.177596501660824 1
-0.147798902851559 1
0.0433331169945587 1
-0.146903895480706 1
-0.182989279324529 1
0.275053793456983 1
-0.0663586575253634 1
-0.0421604110749594 1
0.0305191107251136 1
0.0198476243798949 1
-0.319735040921317 1
-0.0496545786184296 1
-0.0231157184868084 1
0.133236025484459 1
0.170762226983916 1
-0.105342896883478 1
-0.176968684859207 1
-0.046878743626449 1
-0.0261019895207267 1
-0.215476210539759 1
-0.0411284355935579 1
-0.0854396852080956 1
-0.103899885847335 1
-0.136597116458613 1
0.239577490285035 1
-0.296938029270755 1
-0.260537164409137 1
-0.207948189335802 1
-0.0989244648383584 1
-0.0809903841398723 1
-0.271053734741727 1
0.0737637943746503 1
0.05739626771751 1
0.232324230754997 1
-0.444152537776447 0
0.125851926445538 1
0.0579817348294449 1
-0.337663369432018 1
-0.216913790708483 1
-0.38445192601327 1
0.274449904584774 1
0.0629997279148893 1
-0.142763024357499 1
0.246631870844132 1
-0.166062025937044 1
0.262213590932342 1
0.0894913330786686 1
-0.191047575717465 1
-0.0459290617730884 1
0.123199806023346 1
-0.12812109919381 1
0.0317752721872642 1
0.434133118520214 0
-0.130255885493783 1
0.307108044872019 1
-0.0650826298556229 1
-0.166719943468614 1
-0.0320994091154362 1
0.243877613463616 1
0.188362621781387 1
0.0326710339951208 1
0.274283658911799 1
0.0875725182332634 1
-0.163519838108189 1
0.195955221232452 1
-0.163082560508846 1
-0.208561556044659 1
-0.0184644763491054 1
0.0120822991754153 1
-0.014723965262898 1
-0.0481104588510015 1
0.0672848495851616 1
-0.00714105141323123 1
-0.499506890660955 0
0.165778400250967 1
0.071763868448919 1
-0.202523375015032 1
-0.320206627802159 1
0.00959158534576451 1
-0.0803202371107933 1
-0.0405468696352757 1
0.0241073154373034 1
0.0542938858984062 1
-0.472241763224879 0
-0.216548472236832 1
0.194258907119483 1
-0.146104084771143 1
-0.0975580144880847 1
-0.114475862880319 1
-0.0913176688710613 1
0.113778234575739 1
0.292224531440274 1
-0.0445483491544063 1
0.0223959452844572 1
0.149589642646381 1
-0.084920543456547 1
0.289690602314009 1
-0.0748654569331466 1
0.00583905100216296 1
0.256530727871041 1
0.405113753829207 1
0.108787765587177 1
0.0985343441694163 1
-0.166349934222552 1
0.0668970151272432 1
0.152575681439841 1
0.283432838699929 1
0.0218511356085947 1
0.190712696533283 1
-0.0562700039050217 1
-0.254500797409436 1
0.275496200634752 1
-0.149416389186519 1
0.384763771224904 0
0.0567133702578231 1
0.0428724937241097 1
0.157594751487769 1
0.0973338390878981 1
-0.254800954439664 1
0.219173357614447 1
0.00790724776534413 1
0.33496531139734 1
0.397942140841975 0
0.212468643934784 1
-0.281843992384991 1
-0.1174662768904 1
-0.372611594580065 1
-0.0333879588909712 1
0.0278607048952074 1
0.201519389865342 1
-0.0477966529368911 1
0.0584601355283005 1
-0.081795092700971 1
0.0448935656093433 1
0.0563819806355607 1
0.186275925869791 1
0.166911121541452 1
0.0459518361301751 1
0.153925371702387 1
-0.24616996269188 1
-0.0213561414583403 1
0.164689343863724 1
-0.432703670215239 0
0.209262118545831 1
0.147965335342835 1
-0.22884772403491 1
0.0398851116381317 1
-0.00731273321264832 1
-0.166627945586442 1
-0.190765911637226 1
-0.107985033809913 1
-0.156363760154821 1
0.153629833654798 1
0.174837110994601 1
0.339543604384003 1
0.0142828523973368 1
-0.160557196784934 1
0.0142063073165282 1
0.401204458117886 0
0.114771316863504 1
0.174231626208504 1
0.120503156884047 1
0.374970549763004 1
0.264188725860774 1
-0.47989854544486 0
0.0635637485229028 1
0.0390756601294191 1
0.106225205535819 1
0.151982309913222 1
0.00445696487810807 1
-0.0604029697021495 1
-0.204948705564099 1
-0.0442126609359655 1
-0.218525556147403 1
-0.0431914234352347 1
0.18464991811167 1
0.0566090121720637 1
-0.0241442889923547 1
0.0698176928119777 1
0.127563788915936 1
-0.117253132789512 1
-0.162791859556571 1
0.443939467428625 0
0.104852067489938 1
-0.109588521047666 1
-0.12470492709883 1
-0.344962663230899 1
-0.09231062372461 1
-0.20619841608589 1
-0.043752001980569 1
0.0118082990588986 1
0.319278153658099 1
-0.0656321828199128 1
-0.106611315160652 1
0.0569835343054215 1
-0.0539161280238816 1
0.434645881301491 0
-0.126916560868371 1
-0.128282377818798 1
-0.0665232273802973 1
0.0552734829039749 1
-0.167678399842391 1
-0.0352234188295953 1
0.218891929756181 1
-0.0407706812944302 1
0.150102057353239 1
-0.0952248350199158 1
-0.0405976324605813 1
0.0511124316759265 1
0.00165978664543807 1
0.0393525499167547 1
-0.192893876803836 1
0.397560887725038 0
-0.0980240804915128 1
0.0161052467280865 1
-0.161530986402686 1
-0.0274547715655319 1
0.065011898719121 1
-0.0478306733750644 1
-0.0422186501537317 1
-0.136545110522309 1
0.414573710427042 0
0.108921105151853 1
0.0238141193077841 1
0.256515303328458 1
0.00988011117566485 1
0.0369988808193889 1
0.231949055659453 1
0.11345437343021 1
0.120020918394206 1
-0.164847316229164 1
0.192114045147814 1
0.193327927147531 1
0.0252620038025841 1
-0.15976554104116 1
0.0334258199131211 1
-0.118259420636427 1
0.0159790549778787 1
0.302155397126437 1
-0.104713556492676 1
0.317484524224352 1
-0.0548201687821463 1
-0.00398770984709022 1
0.194419346218706 1
0.045608875669921 1
-0.0945309503708341 1
0.00371259495780694 1
-0.103738406623632 1
0.210596842288061 1
0.129571515315688 1
0.0336535664465425 1
-0.0825439009738741 1
0.184635334646302 1
-0.224462024310612 1
0.249168427586087 1
0.033134964956883 1
0.25578644973916 1
0.0023796626517699 1
-0.173577592926098 1
0.177821885098225 1
0.37423861301597 1
0.23125109944152 1
0.698730625662311 0
-0.113090753169733 1
-0.104905511073115 1
-0.116548966023512 1
-0.0651154116241775 1
0.103512111566124 1
-0.160022115509288 1
-0.142054832845827 1
-0.0744658321792559 1
-0.00864062993518825 1
0.105419030767851 1
-0.298688814038237 1
0.0187405659078355 1
0.18932518149268 1
-0.243104011939949 1
-0.043669946970521 1
0.176692852440533 1
-0.00472604337734257 1
0.160667594172225 1
-0.113859528927453 1
-0.202511489906562 1
-0.341208790166813 1
0.159746253278756 1
-0.192304592435034 1
-0.106275323408916 1
-0.100299316591012 1
-0.237673841760256 1
0.11605573140005 1
-0.0322913573510519 1
-0.131766626529223 1
0.154281886706452 1
0.0977100596995544 1
0.261472792256602 1
0.0687107415647586 1
-0.0608846862047874 1
0.408410578665965 0
-0.409561302400047 0
-0.0515963374426904 1
-0.110626747984197 1
-0.0997448659210243 1
-0.280129043466597 1
0.0434824813657299 1
-0.210707981191406 1
0.196498118874781 1
-0.0792960710877959 1
0.145062282890339 1
-0.0831908460697719 1
-0.210031784618679 1
0.0745153775897376 1
-0.238799344916206 1
0.0661537663905691 1
-0.102220635325044 1
0.0232657094741488 1
-0.147399044712162 1
-0.202370217413727 1
-0.157599932740047 1
0.152979684810063 1
0.0826619204331109 1
-0.282094936993238 1
-0.145667963039587 1
0.177358415917381 1
-0.0364933305727234 1
-0.255207394177286 1
-0.161244684738413 1
0.25921403218009 1
-0.10291792018148 1
0.0871141990364966 1
0.0802925741672025 1
0.207499116327376 1
-0.343517289098698 1
0.0307159284522059 1
-0.234887354669778 1
-0.148134024675755 1
0.231778197507984 1
-0.0971662994225876 1
0.165865198931755 1
-0.19499435428853 1
-0.134185390347086 1
0.138974174386986 1
0.115547402515208 1
0.0366193059237597 1
0.177361061361401 1
0.0455999606835258 1
0.178293730896775 1
0.00504296270996179 1
0.000914375650470541 1
-0.131050548797599 1
0.132531160261201 1
0.29839066306587 1
0.313212411664904 1
0.272305573602678 1
-0.265254557475652 1
-0.0573569400359383 1
-0.149119815387673 1
0.0994691455732374 1
-0.0355405982236221 1
0.317773486549437 1
-0.443402299746799 0
-0.194420411012764 1
-0.118839765719704 1
-0.107490032918081 1
-0.209698518636007 1
-0.013644146062524 1
0.140443267471077 1
0.245806650371187 1
0.0648484040907068 1
0.00576367468986355 1
0.0027917689866413 1
-0.119186552786958 1
-0.0638149704497057 1
0.169576323603868 1
-0.0698991296397251 1
0.0118889629496698 1
-0.237492980395629 1
0.145815082167309 1
0.154669305410054 1
0.223906074466735 1
-0.0124975111705123 1
0.11069441047544 1
0.0348870424397973 1
0.123175964614646 1
-0.111411129548447 1
0.188718902588863 1
0.115446904586423 1
0.0300987297327162 1
-0.181410139285449 1
-0.0126308754213536 1
-0.00939546108750761 1
-0.193441974253571 1
-0.234915712405492 1
-0.0504195657446273 1
0.350600301137963 1
0.0423337215758561 1
-0.252904757978913 1
-0.148287228152523 1
-0.486445899382514 0
0.135190387854954 1
0.166050881039837 1
-0.0140962210137424 1
0.492868093300294 0
-0.0166472896215637 1
0.0112352921396426 1
-0.0182978181853443 1
-0.0441735786214896 1
-0.00667985560026176 1
0.0929337288429854 1
0.00599297303713667 1
0.212176702623761 1
-0.0439677915689202 1
-0.24882827169846 1
-0.280643047655623 1
0.140647116400835 1
-0.217289844200048 1
-0.0848467537044071 1
0.207971952882116 1
-0.0925079968905589 1
0.00528304751235215 1
-0.21849438839882 1
-0.104133343639312 1
-0.0374951619670006 1
-0.123574564759647 1
0.10369834540551 1
-0.0695316745587328 1
-0.3311970183243 1
0.0798648640573347 1
0.118541956631047 1
-0.375596263822546 1
0.343267514610674 1
-0.217051277154406 1
-0.0138451620054232 1
0.0131335388235138 1
-0.0797787833035423 1
0.058801147582642 1
0.214092935937955 1
-0.166956401952062 1
-0.0655370821796714 1
0.26144843633708 1
-0.0350153794168845 1
-0.140333506101306 1
-0.00838705776021974 1
-0.0895628522141598 1
0.380199737558117 1
0.0702204074706632 1
0.375278182517913 1
0.00489178928359514 1
-0.314741836329243 1
0.103387959381613 1
0.157785033639075 1
0.0813033799039427 1
-0.0348649672234572 1
-0.267343140885623 1
0.0166093937518256 1
0.372476187513892 1
-0.122998668562686 1
0.0613348463927319 1
-0.262409928539076 1
0.223140161530366 1
-0.173043519955116 1
-0.158136016804098 1
0.0773385359026963 1
-0.108106647991824 1
0.031628873191714 1
0.0138124563221269 1
-0.0770777305194451 1
0.00947465445467323 1
0.0695189622680996 1
0.419214886980321 0
-0.0328013610728905 1
0.167066026791553 1
0.145767621723776 1
-0.0190896461003873 1
0.26947518194006 1
0.00162305729817191 1
0.0175157283212895 1
-0.20219415537069 1
0.044730273082829 1
-0.244208136761693 1
-0.139853818024466 1
-0.0208314577857383 1
0.134732028628893 1
-0.100861496376944 1
-0.0463523795479942 1
0.349648234028603 1
-0.00827554347438441 1
0.0322284262642717 1
0.0580869771556119 1
0.222707667994722 1
-0.139913768518891 1
-0.11852739277626 1
0.141854779096294 1
-0.115705692440101 1
0.166318867925626 1
0.304379899126603 1
0.0988501876415288 1
-0.10877881113452 1
0.272170532116843 1
0.0102121251479895 1
-0.156193372548947 1
0.117613740727779 1
0.223150275149723 1
0.186518879797594 1
-0.0283423568258705 1
0.0371302390337918 1
-0.273358485994508 1
0.258433736524256 1
-0.045542897416757 1
-0.0181720170006064 1
-0.0900966655248066 1
0.0415839656019994 1
-0.0615499787515981 1
-0.241070060146866 1
-0.0529141890515437 1
0.229865276225159 1
-0.384529544467124 1
0.0937254809986296 1
-0.0383802359278971 1
0.0134962058671858 1
-0.0726210515695785 1
-0.157878532423441 1
0.314194989806517 1
0.0889967070360205 1
-0.029970825676337 1
0.0659825663496949 1
-0.125208315385907 1
0.14639749670939 1
0.0571152958615813 1
-0.0918291168840011 1
0.215090648780333 1
-0.223921912979388 1
-0.294865454485249 1
0.271248059036022 1
-0.000871858395692048 1
0.115498947737563 1
-0.0404556757672279 1
-0.0832153231907961 1
0.0105877570339981 1
-0.116630022787448 1
0.0695050354208151 1
-0.162701790657599 1
0.169629261789907 1
0.085055968072244 1
0.163946493464014 1
0.196185527579759 1
-0.19368080609041 1
0.128078944485385 1
-0.197744502085142 1
-0.118906063271649 1
0.0403186930851947 1
0.371356993380114 1
0.0402497445870118 1
-0.286134740022129 1
-0.0874358686384361 1
0.0819026528912226 1
0.259657492293069 1
0.145915172024042 1
-0.00711476702628415 1
-0.270317806949369 1
0.219312863098182 1
-0.132426817458167 1
-0.0517324293867064 1
0.0329780313598953 1
-0.00914417714332691 1
0.0996320951961856 1
0.356732621051963 1
-0.00542046824709014 1
0.351312658714895 1
0.00527324803794791 1
-0.0347295816923155 1
0.0816876332253314 1
0.0920176905176965 1
-0.112649219010905 1
-0.135849903629114 1
-0.554358471725612 0
0.145841501982269 1
-0.507040816805541 0
-0.0784132811029346 1
-0.00252860574607851 1
0.395407684605156 0
0.0696288984077107 1
0.097689380852276 1
0.103550232438635 1
-0.0684256165439669 1
0.140777007559776 1
-0.101942925034127 1
0.134265355052654 1
0.0588733541250592 1
0.124586140284425 1
0.14824797325622 1
0.19441662550982 1
-0.311958115790382 1
0.001440967568023 1
-0.27633320616392 1
0.0795660345758393 1
-0.0542644027074271 1
0.110308968132045 1
-0.375656249475542 1
0.117636601758447 1
0.0945899844505212 1
0.14879528452239 1
-0.04846278961982 1
-0.363796357258143 1
-0.0204475928080941 1
0.117745317619519 1
0.363568882485972 1
0.195003427540886 1
-0.0747265443012558 1
0.0823895240387549 1
-0.172322681391583 1
-0.0501299336866691 1
-0.28830235371579 1
0.230124650487621 1
0.174537832627929 1
0.0699584231642987 1
-0.0171672156037596 1
0.1547539346714 1
-0.168901501866405 1
0.136283659081377 1
-0.129197525445779 1
-0.210750378324912 1
-0.243007446378633 1
0.168843654692779 1
0.0237937451407293 1
-0.0241177714306382 1
0.0380076651241966 1
-0.102607351475413 1
0.293111675793477 1
0.179615384104086 1
-0.270500933105337 1
-0.540887591823392 0
-0.0265784945388581 1
-0.00546816050104744 1
0.248687970346812 1
0.160186394424193 1
0.150881734429488 1
0.228739204778304 1
0.36342114105249 1
-0.0674296362152908 1
-0.0921749449353881 1
0.117406829858043 1
0.104559504116319 1
-0.146213676191345 1
-0.171780527201969 1
-0.0291454382902354 1
0.270268455892211 1
-0.0961648805229108 1
-0.00341211617579874 1
0.0759485334517164 1
-0.470316120584316 0
0.0585624652926357 1
-0.172208334286532 1
0.253242293212283 1
0.0971825728674418 1
0.0140545450404503 1
0.110109630152143 1
-0.386217185344174 0
0.0699459724860935 1
0.230829997020072 1
0.00197899303526451 1
-0.137806766691792 1
0.213961963808171 1
0.035785722176076 1
0.146164280767138 1
-0.146707488173142 1
0.011205533080767 1
0.0632696879554482 1
-0.20987400984885 1
0.0160605203780323 1
0.125162619523199 1
0.447965982878833 0
-0.286034948774475 1
0.25328666092554 1
-0.167595674024522 1
-0.489716647992241 0
0.00748408611073042 1
0.0342996848115159 1
-0.0268916357438602 1
-0.0628685704916246 1
0.056201933992902 1
-0.105791963862331 1
-0.119399955355517 1
-0.118158511561241 1
0.191447610482539 1
-0.191742891482647 1
0.121023593630404 1
-0.0583062198986266 1
0.169659640202216 1
0.0526034216894985 1
0.296170281382482 1
0.0292008427337521 1
0.0667483272848625 1
0.199081595756908 1
-0.0909226293515621 1
0.0887187725046762 1
-0.0525521002661974 1
-0.140882658951715 1
-0.0534911842560929 1
-0.081879562862722 1
-0.114854863568932 1
0.0219410768718072 1
0.0291028833656771 1
-0.440328241218943 0
-0.126957784902813 1
0.228994740260776 1
0.259556093740947 1
0.153217278920456 1
-0.246575368414181 1
0.452394982303218 1
-0.336777112760827 1
-0.153007215931085 1
-0.0316347239418966 1
0.280786811123951 1
-0.327188190515344 1
0.100256860917257 1
0.143508660211367 1
-0.154491444734101 1
-0.221834361454749 1
0.017315598489971 1
-0.123358137959108 1
-0.0828916734603307 1
-0.116855483867803 1
-0.184667528075026 1
-0.16779785680277 1
-0.155753359844867 1
-0.275684723128928 1
0.190546097233885 1
0.244458888793017 1
-0.109301327036539 1
-0.329709304607574 1
0.0638452079065124 1
0.0611008802941714 1
0.0884113648970525 1
0.0213632540995239 1
0.132680205187835 1
0.132602050214213 1
-0.0505106651527325 1
0.0306528405394426 1
-0.0992639976648363 1
-0.248963273701349 1
0.00608424374990071 1
0.120401722655913 1
-0.133247289817635 1
0.128185587305796 1
0.0229517318272583 1
-0.0208424365116406 1
0.255509921486717 1
0.234131888805274 1
0.266893335738429 1
-0.0360994165822009 1
-0.0603147312332994 1
-0.153617150512985 1
-0.255248306347125 1
-0.126282216142964 1
0.0191694358963094 1
-0.165666921698234 1
0.0145272897239519 1
-0.126171474306459 1
0.111366693904405 1
0.129477230341783 1
-0.00643288203324165 1
0.220541888707049 1
0.00630926270039774 1
0.0692120761702276 1
0.133638200380198 1
-0.0717221347266565 1
-0.359493486244953 1
-0.0290987926954634 1
-0.158186862640104 1
-0.0969402870855098 1
-0.0432903964837953 1
-0.243725877132813 1
-0.152486286122792 1
0.167063302183745 1
-0.0502021432473493 1
-0.254778046780821 1
0.202518303743449 1
-0.305983966937192 1
-0.0108255694441083 1
0.167659886559284 1
0.276915795169661 1
0.130964206227984 1
0.287971261250878 1
0.0539701274796767 1
0.225792902773598 1
0.0152702274510643 1
-0.185081587506138 1
-0.0663040431212847 1
0.0703064199210655 1
-0.078809143280939 1
-0.190150275246951 1
0.0529786960482754 1
0.735390439224641 0
0.0805358200267073 1
0.324220469359343 1
-0.098739008362893 1
-0.178429096572586 1
0.162750354118728 1
-0.0151847678115063 1
0.331059960287791 1
-0.135945536490053 1
-0.131593139919918 1
0.078197314277452 1
-0.25386976168851 1
0.0527754444310607 1
0.119552953017239 1
0.025203929249411 1
0.13561447444024 1
-0.0195417258594975 1
0.153705913388567 1
-0.128188610047148 1
0.0323420243287608 1
0.138608128219733 1
0.0395216452479612 1
-0.0379836538585397 1
-0.207781042014598 1
0.273420269886704 1
0.0639008539351941 1
0.307789931499521 1
-0.213666192646862 1
-0.531328846076696 0
0.0518888982246674 1
-0.164433957925668 1
0.215533068863854 1
-0.146242152951952 1
-0.205374058269431 1
0.00584857073693041 1
-0.154325792265142 1
-0.203864132155103 1
0.211585763782728 1
0.285325659502666 1
0.0474419125197145 1
-0.104944363463206 1
-0.0168373014319824 1
0.0600735571772203 1
0.0412164789050202 1
-0.0113709718241993 1
0.29207517929751 1
-0.268393797758437 1
-0.378359963788751 0
-0.136755011027003 1
0.10879676765148 1
0.234097478899085 1
-0.082675062222268 1
0.162887923538159 1
-0.121695079785523 1
0.0402299689139148 1
0.198883109110022 1
0.176850944862061 1
0.214567167023463 1
0.164703037802899 1
0.0613023376526045 1
-0.00682356891374848 1
0.158085430488053 1
0.0433248153858789 1
0.187898838165109 1
-0.0877225139595696 1
0.318666573975041 1
-0.0489538987888273 1
0.14402322972778 1
0.0131373699291954 1
-0.078230020677758 1
-0.05893521122029 1
-0.0922137167687757 1
-0.4227536028525 0
0.258669863729123 1
0.565105764286275 0
0.0772565691906813 1
0.0527858845562317 1
-0.107574104212024 1
-0.0282927397958269 1
0.138580328623443 1
0.110122063910905 1
0.0678780672334938 1
-0.0402661172241811 1
0.136016193965577 1
0.00478860818483006 1
-0.0921798572366228 1
0.32790532472888 1
0.0834170435362747 1
0.046413834663047 1
-0.280135858947639 1
0.0989576651982574 1
-0.213905810042393 1
0.0411697616857074 1
0.110892153422898 1
-0.0660678077534727 1
-0.0496743372378672 1
-0.0991720762135595 1
0.000551181072495091 1
0.0759707760932343 1
-0.0292395951258349 1
0.0512035578127792 1
0.039506690105357 1
0.0949578301275114 1
-0.111391553261355 1
0.0990165629472261 1
-0.0703386164723115 1
-0.143883987838229 1
-0.142245594774201 1
-0.0864573322548882 1
-0.350303395082245 1
0.111123281587986 1
-0.0454359600991278 1
-0.173720190268456 1
0.0414198857209717 1
-0.114631359262095 1
-0.0927879220761519 1
-0.025798261814681 1
-0.00117714059020005 1
-0.166647808354109 1
-0.221752147812681 1
0.229842129297348 1
-0.157348585720301 1
0.0871926957064151 1
0.0811107644176986 1
0.098128376308773 1
0.0473638739383484 1
-0.200506515935824 1
0.221706729536642 1
0.104157987231442 1
-0.10436404516199 1
0.040381614486384 1
0.0936045361898586 1
0.0647519094943542 1
0.127863476344992 1
0.122999422498519 1
0.370172437473197 0
-0.0505006116593819 1
-0.264072875493809 1
0.0548896004899213 1
-0.239400487325788 1
0.177322972488553 1
-0.294327011388681 1
-0.0696738654870907 1
-0.000407007464915565 1
0.00188556809931273 1
-0.0285306302275408 1
-0.20375615719467 1
0.200185851254813 1
-0.0190077435966401 1
0.00292845997042 1
0.0599585627355888 1
0.248669566883611 1
-0.367666119069233 1
-0.0146916194074644 1
0.102799723439782 1
0.0531750074979819 1
-0.0327093212565375 1
-0.109739608285964 1
0.0495773576904841 1
-0.0940902717121274 1
-0.314803820655766 1
-0.129378224016275 1
-0.268829116376905 1
0.0790045024311721 1
-0.189500047109318 1
-0.0270933859393963 1
0.275771257339451 1
-0.142624387623309 1
0.2134264574873 1
0.0317549375629722 1
-0.370175860001702 0
-0.181641862069367 1
0.119067888797809 1
-0.217211772407642 1
0.21438172663678 1
0.171494159820401 1
0.205771793606303 1
-0.0493506658758153 1
0.0294145092350059 1
0.00767346942289408 1
-0.263064658370415 1
-0.044057083019331 1
-0.147915171985339 1
-0.0677069245640151 1
-0.0799822589612626 1
0.143967985806438 1
-0.189558949024488 1
-0.142960285634641 1
0.085305447791501 1
-0.0972257511734246 1
-0.337081282187772 1
-0.0190815787012898 1
0.148578709380127 1
0.220369502997315 1
0.142429538018484 1
-0.0284410896034732 1
-0.022614445275378 1
0.0858937080684319 1
0.224038337529391 1
0.188037928747779 1
0.00656853065742401 1
-0.131345641597365 1
0.0689271471071504 1
0.0141493766189823 1
0.00147083454391184 1
0.217002820203975 1
0.206487268447252 1
-0.164921102932075 1
-0.19468219553122 1
0.239777683478233 1
0.338437216383642 1
0.139272594596314 1
-0.103594067951676 1
-0.187913785496451 1
0.260756493716349 1
-0.509762459654098 0
-0.341005643237284 1
0.0098376614783847 1
0.195716469946996 1
0.088770294368097 1
-0.195428085194962 1
-0.380072882542287 0
-0.305640346266034 1
-0.0211298160725557 1
0.0314655520118901 1
0.377122933861259 1
-0.0111969084243468 1
-0.15527454523024 1
0.161666524064969 1
-0.00734981085083025 1
-0.00745925377360746 1
-0.189074038821187 1
-0.387700978987133 1
-0.29556703271603 1
-0.0987119049401183 1
-0.248881630725446 1
0.113821592974119 1
-0.256140208475073 1
-0.226153017714088 1
0.0858072028807032 1
0.113286737365807 1
-0.169360499449666 1
0.177577389685453 1
0.429917660495674 1
0.211950874782616 1
-0.312499539241838 1
-0.0885031369519752 1
0.115029974555003 1
0.269326169084772 1
0.150809217889298 1
0.105915744306672 1
-0.388061595061046 1
-0.0349900074398696 1
-0.257313288724724 1
0.0638291250072791 1
0.100711166010686 1
0.0532109758055146 1
-0.179016704642183 1
0.194412065824754 1
0.00119285147197719 1
-0.378868926763405 1
0.168206349875347 1
-0.107055497926444 1
-0.190745197077232 1
0.317349706867298 1
0.0302364975544716 1
-0.0531381671605875 1
-0.00951628405405968 1
-0.288102040407045 1
-0.19238421952681 1
0.0228958034688786 1
0.0617710132524808 1
0.104067731827939 1
-0.106624516783414 1
0.179905212753528 1
-0.35466782709368 1
-0.0405174405895009 1
-0.0616982057324635 1
-0.154970917991819 1
-0.36355802593288 1
0.389863575702211 1
0.0468899503248164 1
-0.0662228496769125 1
-0.20598740865756 1
0.070905867885947 1
0.108175459772214 1
-0.220635635493895 1
-0.137122160935629 1
0.0318244745805334 1
0.0682201641357946 1
0.146944621648859 1
-0.00876445372372152 1
0.0335631446615084 1
-0.260887351580382 1
-0.159608547413124 1
0.357367066006793 1
0.173747390465305 1
-0.130057752143424 1
0.00255458474225553 1
-0.0232974799536265 1
-0.0379233378778827 1
-0.308199622803855 1
-0.140139080840039 1
0.101210107365994 1
-0.215033808753998 1
0.149719004785531 1
0.0527675426747873 1
0.0452459577683399 1
-0.151443161199506 1
-0.13750739338134 1
0.0489407282827181 1
0.143007487795341 1
-0.0931812921960944 1
0.104669011619799 1
0.101160236122399 1
-0.111345025100157 1
0.0348093534650128 1
0.200272893156164 1
0.439418070339826 0
0.232504559029974 1
-0.213450442368563 1
-0.0389347836867062 1
-0.156291418609346 1
-0.10001544969442 1
-0.0129116617928236 1
0.116880825414777 1
0.20660899669929 1
-0.456309154182801 0
-0.170887205136483 1
0.0110234721493882 1
-0.178171894683194 1
-0.194459136520566 1
-0.0905786580548815 1
-0.132195739268308 1
0.378182144995293 0
0.172627582008324 1
0.172490021711846 1
-0.0362061954159294 1
0.00332673022264096 1
-0.380641431984103 0
0.0150686258914886 1
-0.175039430628884 1
0.0283492440577402 1
0.0906672870168598 1
-0.273077036021794 1
-0.121663022890564 1
-0.0213499994337961 1
-0.534692826533871 0
-0.167453635737369 1
-0.216694212308989 1
0.247206152852222 1
-0.132764128553118 1
0.182278298639266 1
-0.180036629364852 1
0.244168087999957 1
0.0462849086401996 1
0.0502126240182178 1
0.204259817540892 1
0.003645868410199 1
0.148217402436397 1
0.175170226254468 1
0.159926504709386 1
0.080884234776566 1
0.148292237446716 1
0.234427537838333 1
0.140055157365585 1
0.183105487167779 1
0.261555461077794 1
0.223600424722137 1
0.345532655616939 1
-0.286513659499608 1
0.0387419545620662 1
0.132008681806719 1
0.271825791566684 1
0.103416045063818 1
0.0320923542697372 1
0.00191341479490999 1
0.0691529002934269 1
0.406509051311718 0
0.0558577971186609 1
0.435590925155668 0
-0.165612947575228 1
0.0354288237686517 1
-0.164311302816242 1
-0.140137066778162 1
-0.168174921589405 1
-0.0759995528977791 1
-0.0971977954878249 1
-0.179215541183619 1
0.153818367652498 1
0.17245468623803 1
-0.300793259011086 1
0.0834732139107241 1
-0.107517265797946 1
-0.00708068852335892 1
0.260270047588874 1
-0.101021057512784 1
-0.163083509405016 1
-0.124132204459306 1
-0.0620418826114062 1
0.280679904437604 1
-0.000308907148993169 1
-0.127852092150747 1
0.177240528277816 1
-0.065824837439364 1
0.0625060806779924 1
0.191743359061467 1
0.32033600658766 1
-0.0113966225910046 1
0.191958441920523 1
0.125000593191174 1
-0.1770760814198 1
-0.0687768105863643 1
0.0985038295183444 1
-0.143189308829534 1
-0.0134606773030084 1
-0.111667318549349 1
0.00950359210247709 1
0.140064712796837 1
0.0535677958722581 1
-0.16269338220407 1
0.00481863892892516 1
-0.0411930075355695 1
-0.301299333439059 1
-0.332261141124544 1
-0.195157237431109 1
0.129596047161907 1
0.0314832557886393 1
-0.225639351343487 1
-0.0868105962141476 1
-0.0581921531149094 1
0.123868288495823 1
-0.0633615095341575 1
0.254322871160187 1
-0.258589970954491 1
-0.13617446706785 1
0.032957813972538 1
0.0189353007447901 1
-0.0233985976333359 1
-0.187566318383225 1
-0.152858852522598 1
-0.266697750689137 1
0.364113086161459 1
-0.141868995808243 1
0.186990328132341 1
0.115548116761614 1
0.124490926507349 1
0.0924762948797836 1
-0.341304252976861 1
-0.0208945558889793 1
0.226358258227227 1
-0.147007721170722 1
-0.154563602937155 1
-0.230389784180782 1
0.0303058585748033 1
-0.385648714501653 1
0.0060875333286069 1
-0.0638534454831482 1
0.00659597522609828 1
-0.163752567893904 1
0.156656745792568 1
0.069928481605186 1
0.022464126824086 1
-0.119503559067354 1
-0.0152488346688164 1
-0.0910177576386469 1
-0.0230443343115481 1
-0.027720811872584 1
-0.268965557860341 1
0.0638863360798302 1
-0.0498063478161491 1
-0.0801170111437962 1
0.154552857461792 1
-0.127815186274888 1
0.0683414924842862 1
0.132601852141635 1
-0.179134163747352 1
-0.252686401547905 1
0.0273876693813887 1
0.267416492710753 1
0.159872397727433 1
0.0653876863824416 1
0.129758272382238 1
-0.0418593786901339 1
0.193377078094569 1
-0.202729961856286 1
0.0288533640655151 1
0.0736534115299168 1
0.212965649617032 1
0.265346353211375 1
-0.0302393310496234 1
-0.214378336720218 1
0.179490068101687 1
-0.371312986641874 1
0.0729454902836104 1
-0.0336108177569144 1
0.062537980549172 1
0.346743311249438 1
0.130895284467397 1
-0.0439485687689715 1
0.22286340440402 1
-0.0845759273734469 1
0.0708216242169041 1
0.143398530219879 1
-0.0959281016685616 1
0.0789653431374504 1
-0.0182245857350795 1
-0.048767767271689 1
-0.0228948699433973 1
-0.0332315582455574 1
-0.132143765203566 1
-0.0914554764864984 1
-0.0961474384885136 1
-0.0178845731228816 1
0.0620324635805312 1
0.0290673632035601 1
0.00746697472196979 1
0.00590270702749489 1
0.0387665789576462 1
0.290549931965039 1
0.0935349297718492 1
-0.100447992121232 1
0.0686465030451286 1
-0.149381311029407 1
0.106118580206832 1
-0.12972839773438 1
-0.104938826931518 1
-0.221597745179169 1
-0.233716418659322 1
-0.383570448751952 1
-0.318470411487508 1
-0.0857639790074204 1
-0.0275814655770279 1
0.0440654951087514 1
-0.213388773639624 1
0.0395848304991094 1
-0.0479716843896185 1
-0.0985306892676381 1
-0.213226972621288 1
-0.142209828163864 1
0.157190411584607 1
0.0764906506166934 1
-0.152703276296725 1
-0.0164548131952564 1
-0.0771925166940688 1
-0.276853526874369 1
0.00245807705640018 1
-0.22885981585514 1
0.207854155010434 1
-0.131885691077572 1
0.13776723299762 1
-0.130757137952614 1
0.359115065932642 1
0.0531727190180703 1
0.0524452088666231 1
-0.222465549315548 1
0.0524721210101041 1
-0.162736392445125 1
-0.195437877156991 1
0.0732314549226774 1
0.161217551506931 1
0.0494220135170649 1
-0.367527584622087 1
-0.272899684335433 1
-0.0895346986805194 1
0.165631857485255 1
0.135669452224383 1
0.121730977363707 1
-0.0670593135654826 1
-0.115297502756438 1
0.0514505935465304 1
-0.0112079777064787 1
0.0512119445170235 1
0.0314840129159677 1
0.0575854546627058 1
-0.170447327973215 1
-0.0781546649524613 1
-0.222761252856914 1
-0.0584484966177645 1
0.0130834628785201 1
-0.27885733620872 1
-0.218162606707029 1
-0.0560115697650525 1
0.219680530786294 1
0.0289211967046284 1
0.139227920380069 1
0.072183566976953 1
0.22766521669169 1
0.145245210132421 1
0.19178737015463 1
0.214014262902309 1
-0.236678198235046 1
-0.0673131290774877 1
-0.136861402601919 1
-0.241359023425353 1
-0.00770940125107487 1
0.297391802071617 1
0.120964149851843 1
0.181960424127653 1
-0.122105711616434 1
0.163450284255656 1
0.0533618524750472 1
-0.187219640043755 1
0.0610908804768004 1
0.0848812250483664 1
0.0661298793472158 1
0.150093558396192 1
-0.182844020403 1
-0.277901008669381 1
-0.0840550188389228 1
0.175856460316073 1
-0.307832725439951 1
-0.0998410888016722 1
-0.152943022014003 1
-0.183351288126061 1
0.15154933623802 1
0.164824972140403 1
0.18157504031789 1
0.110404700459496 1
-0.261635577715092 1
0.0164722992130473 1
0.136272133448783 1
0.0471085872992109 1
0.0955996473282565 1
0.179988486467314 1
0.206266847300804 1
0.119724942120528 1
0.156049867910191 1
0.0293998946669676 1
0.0378046638224847 1
0.148016370898571 1
0.0209115385249361 1
0.166359272101556 1
-0.132891663381426 1
0.121893063043333 1
0.424945230805401 0
-0.230088811567428 1
-0.0414362195484107 1
-0.0399896203724269 1
-0.163895475093583 1
-0.0733515791537967 1
-0.0160476528026601 1
-0.0135859370744799 1
0.0591203901130536 1
0.176802400545316 1
0.135456153932397 1
0.169815277095859 1
0.433084882488747 0
0.0441858939146983 1
-0.120757520267745 1
0.133436487642106 1
0.0490408548717571 1
0.144669267932085 1
0.223545845964486 1
-0.371600867678699 1
0.031050849829204 1
0.0271824957232208 1
-0.0595045356357667 1
-0.0167936821079144 1
0.0558982643774966 1
-0.404009344240721 0
0.290174606741697 1
0.216391310384612 1
-0.028558317249039 1
-0.0687503735574224 1
-0.0834295274647123 1
0.233733147011908 1
0.0238976948538887 1
0.0463686812693961 1
-0.147704499322658 1
0.068050173169691 1
-0.0344414736114601 1
0.0583329138520358 1
0.10968726977155 1
0.0141561228800411 1
-0.0896553956396055 1
-0.0903146598494365 1
0.344439103560812 1
-0.126343015733814 1
-0.0845677752937414 1
-0.00588010094006475 1
0.497041329076028 0
0.178263064458346 1
-0.220422769432869 1
-0.303616331150395 1
0.236657593627181 1
-0.0175033206506183 1
-0.287260660398877 1
0.455103339344052 1
0.357570073622839 1
0.0898647220902511 1
-0.132407187410085 1
0.0651537235122268 1
0.16914224375479 1
-0.287878293149239 1
-0.0395515353486886 1
0.132972227920923 1
0.178764075391117 1
-0.167787210182663 1
0.130954864753249 1
0.0105521299844942 1
-0.079668570580595 1
0.196673324199515 1
0.211061756205429 1
0.198259041145626 1
-0.00220661087039387 1
-0.0993458424166425 1
0.0907292909858416 1
-0.00462292309334665 1
0.0986134372303263 1
0.185831882929903 1
0.00628264216226864 1
-0.317980870070425 1
-0.203362936819481 1
0.398451798758101 1
-0.139920507446702 1
-0.048547125434729 1
0.225454191658062 1
0.220928963806569 1
-0.0379950659981493 1
-0.112513461186244 1
-0.0609641916106012 1
-0.0471538398338451 1
0.137940975630859 1
0.147049906313907 1
0.112385930081013 1
-0.158866833067314 1
-0.0216630757573592 1
0.113022488031895 1
-0.149578351896854 1
0.0590980801129145 1
0.16072362516646 1
-0.0374118268772751 1
-0.0680168776909078 1
-0.549984145236624 0
-0.286544390050103 1
-0.221208812620208 1
-0.0487458038672384 1
0.114401420038456 1
-0.37446339263447 1
0.074299546070341 1
-0.0904526171544622 1
-0.44433813238036 0
-0.149223035912259 1
0.0942006580686763 1
0.0524781351989435 1
0.00907404142496925 1
-0.0680952468480042 1
-0.242937115531891 1
-0.0996348123944838 1
0.0206830855218645 1
-0.23696184644926 1
-0.0103655289813367 1
0.0129681430792112 1
0.0623475336726281 1
-0.00464272143383979 1
-0.142540393026722 1
0.177577650729477 1
-0.140303042486488 1
-0.319773466340483 1
0.0460923244722536 1
0.125170137338536 1
-0.0182948513876039 1
-0.0194420845294122 1
0.0584636043237791 1
-0.337674405826695 1
0.272898433219538 1
0.0529991813035607 1
0.276505503833538 1
-0.281267053448409 1
0.305491832988306 1
-0.255271769418449 1
0.127114513821914 1
0.0822162987592908 1
0.0889724612820102 1
0.0841321009935896 1
-0.32821864208581 1
0.154794482485797 1
-0.104303857506576 1
-0.112138888606618 1
-0.0748755676768235 1
-0.15682675762215 1
-0.171570928389468 1
0.00748418021612591 1
0.266870255570641 1
0.123748418892816 1
-0.0826538061693682 1
-0.0190371652514231 1
0.124384972205486 1
0.128185403742456 1
0.0602670974196466 1
0.161916100798487 1
-0.100859099211132 1
-0.11798119037173 1
0.102268898350368 1
0.166767020690991 1
-0.0591962376695621 1
-0.0728287228740946 1
-0.340992224522506 1
-0.0757832448655932 1
0.139046151315188 1
0.201248668861623 1
0.227449937027669 1
0.0285851885929847 1
0.225637401953745 1
0.327190406179238 1
0.21319190700051 1
0.0111484693864164 1
0.0376327425964332 1
-0.0330767912076829 1
0.131374780196654 1
0.00376613999556593 1
0.133640587999526 1
0.268025674602083 1
-0.0630129965617759 1
-0.106677554679796 1
0.008423217964785 1
-0.212166877635447 1
-0.0264452480295904 1
0.0432216263364953 1
0.593750211591904 0
-0.168085547540536 1
-0.310675207829523 1
-0.380123863314506 1
-0.00599566509766449 1
0.317529904308494 1
-0.118231945039548 1
-0.0797851217627065 1
0.353141034946148 1
0.0883275725109028 1
-0.111238621343967 1
-0.250338538467247 1
-0.231575069064402 1
0.312709884601836 1
0.0265073875451646 1
0.369699484047755 1
-0.175768873470326 1
-0.00438702551695183 1
0.182311824052035 1
0.140889412489128 1
-0.203368655813351 1
0.166975831749238 1
0.0265201196749799 1
-0.0435921690233299 1
-0.0184975924794419 1
0.0464139886330519 1
-0.0613858393892674 1
0.223565840151334 1
-0.0468151988235792 1
0.0631976487239657 1
0.00471941497971791 1
0.29974888946216 1
-0.0765423997347461 1
-0.310183047184277 1
0.157655681508911 1
0.0536818685335008 1
-0.0730535033487824 1
-0.278460136767408 1
-0.0855489002059062 1
-0.182972524273724 1
-0.232745841961417 1
-0.0157672138924578 1
0.00904380098060265 1
0.401734439373778 1
0.426677057503577 0
0.0239423059376634 1
-0.167684855147807 1
-0.0861473625209444 1
-0.0177688861577367 1
0.171433205144892 1
-0.177931761625597 1
-0.172592169324009 1
0.216012755512767 1
0.0947390388328655 1
0.302648316915764 1
-0.156128297025959 1
-0.00770174304407838 1
-0.194616374056534 1
-0.145664809767128 1
-0.0949590728997783 1
-0.00357470418323698 1
-0.063026602409584 1
-0.209643560506695 1
-0.0452341973531418 1
-0.167547890662332 1
-0.119156311584996 1
-0.00567172906625437 1
0.141476236175919 1
0.0835252686544742 1
0.0652830193769617 1
0.3673612967717 1
0.071304263116127 1
0.0097526984965119 1
0.0147831733810127 1
0.0842822355436811 1
0.205001947932992 1
-0.190252588950044 1
-0.156151349394473 1
0.0473032761082282 1
0.119229411459216 1
-0.160488660453144 1
0.0363733521736521 1
0.000456749661864063 1
-0.12078892602631 1
0.218578917543423 1
0.0300965853340868 1
0.235404189852827 1
-0.0222952378813594 1
0.0547383691503669 1
-0.1400744794442 1
0.00112443846193556 1
-0.189563239785101 1
-0.438823632445958 0
0.274326793874692 1
-0.180667802468954 1
-0.0017824409977153 1
-0.159841140831296 1
-0.0754974294647529 1
0.0327855067250028 1
0.0327060097611808 1
0.0127314073878634 1
-0.0803179258230051 1
0.0275336677666339 1
-0.263728445182357 1
0.025966888634034 1
0.130103448263583 1
0.122394945804899 1
-0.066561942475272 1
0.0891518184831719 1
0.062576027020419 1
-0.0874294644772843 1
0.184555852426652 1
-0.0845106914804019 1
0.0316623531852201 1
-0.0905018480017884 1
-0.050256502175991 1
-0.12492758799497 1
-0.124299879522177 1
0.283496504380263 1
-0.0469104362987927 1
-0.524202770014506 0
-0.330650209563984 1
-0.323836443158639 1
-0.033222660864854 1
-0.230587455208574 1
0.291720821752435 1
-0.0952371537332315 1
0.311959581821792 1
-0.15873161402333 1
0.170241808006393 1
0.161816185642586 1
0.0637644397396073 1
0.218605998257554 1
-0.0365455441272434 1
-0.221155561888882 1
0.0033601724618606 1
-0.200695218617768 1
-0.109405307737148 1
-0.441798140448134 0
0.0219968216343643 1
0.022825456255236 1
0.0839392939789285 1
-0.0159117786698588 1
-0.0669243940051661 1
0.183674144642296 1
0.378143973455064 1
-0.0802150221680912 1
0.120785204322687 1
0.101820982779094 1
-0.0166723549454184 1
0.130346586898669 1
0.0236468302706182 1
-0.158508257376461 1
0.126621358431439 1
0.0569637638763408 1
0.105894013804283 1
0.0785081549083108 1
-0.0899269897805425 1
-0.270985990718591 1
0.0225025275238143 1
0.144673102251669 1
0.179348842784247 1
-0.0225266115916201 1
0.310131902557122 1
-0.0866277135578253 1
0.0558826601522859 1
0.159140315135805 1
-0.178619874821641 1
0.137242635863103 1
0.0766589137924868 1
-0.238277661503234 1
-0.0783482124888397 1
-0.119466433413495 1
0.0577500768535064 1
0.150847056854733 1
0.243707754866 1
0.202409788186541 1
0.188264297240894 1
0.257961657852619 1
0.151533954430047 1
0.421988400564468 0
0.314546988089742 1
0.199154092705804 1
0.0552174780551155 1
-0.0815388084684446 1
-0.108199453617697 1
0.0413760841770887 1
-0.229078725819233 1
0.0591900372649992 1
0.0311164407845473 1
-0.0181354363379156 1
-0.268582601815815 1
-0.158494243204507 1
-0.412407619191435 0
0.190470914733321 1
0.00455116163871067 1
-0.0834758722709727 1
-0.148066332754449 1
0.119474410059165 1
0.101326881491493 1
-0.227580896837611 1
0.302865593595503 1
0.253169193678995 1
-0.13405658666744 1
0.114019335946771 1
0.0139856449229727 1
-0.105143700539495 1
-0.0646577368668152 1
-0.387044537410962 0
-0.162197207041471 1
0.21540522943767 1
-0.126887923879382 1
0.110946148120953 1
-0.384909974222893 1
0.235037841308869 1
-0.0467499366577728 1
0.0813421971051678 1
-0.16758616512539 1
-0.290387813300255 1
0.126253569959965 1
0.0259269892068677 1
0.34763789412428 1
0.0266451894191715 1
-0.299910216974674 1
0.226999178157928 1
-0.0274033649935815 1
-0.0952828341430285 1
-0.0935319525402327 1
-0.13732418219927 1
-0.216336507098349 1
-0.18567600092146 1
0.0123704098342555 1
0.137988986114661 1
-0.301360165914818 1
-0.138520356278665 1
-0.119962323537964 1
-0.115746651565842 1
0.0973830441643871 1
0.0112598233275059 1
-0.22372526853433 1
0.0776869237512767 1
0.101003904308467 1
0.390930443419464 1
-0.107189309360825 1
0.196378383679174 1
0.301065544407409 1
-0.165319744311946 1
-0.248936896036667 1
-0.0586615027927915 1
0.0341492814530663 1
-0.0727857690848056 1
0.210926767356889 1
0.0286320008894336 1
0.0657744049908746 1
0.0463489580440535 1
0.131730206510822 1
0.0193681825267147 1
0.307831522414475 1
0.00408609699252768 1
0.171956131889631 1
0.0224697312914312 1
0.550841759169805 0
0.019375850405743 1
0.170397541855978 1
0.0580498688383282 1
0.170029346452017 1
-0.130602190497025 1
-0.000472701272415488 1
0.214676955849765 1
-0.0374864919657939 1
0.120765359177526 1
0.208699004420335 1
0.0869785786009525 1
0.371182852806984 0
-0.0261474164893305 1
0.00421590010018701 1
0.0138290215992757 1
0.199124481032134 1
0.121350987226602 1
-0.0977127716398574 1
0.0193501078674588 1
-0.135967504265292 1
0.106239209047626 1
0.234545396899956 1
0.133338607116489 1
-0.137581211143933 1
0.149535921681072 1
-0.148298982172528 1
-0.0345123700440153 1
-0.165222334129216 1
-0.106356628258212 1
-0.283178725144449 1
0.0463977719329416 1
0.249064690962389 1
-0.105795186903624 1
-0.2047152756604 1
-0.18029469874398 1
-0.0645533706272035 1
-0.0138032215662039 1
-0.0360337720489516 1
-0.0155872803124833 1
-0.0461184640435743 1
-0.119824379767806 1
-0.144728945550841 1
-0.323536315697683 1
-0.0361274701671064 1
0.0228140857449086 1
-0.167229406930135 1
0.0730412966798617 1
0.0453662489012513 1
-0.192401217644597 1
-0.0426741193360791 1
-0.1790864750788 1
0.307038936984434 1
0.0494098643405437 1
0.0172497025795654 1
-0.219149961171443 1
-0.168458807753791 1
0.190822322728945 1
-0.284443065914584 1
0.0223248072144582 1
-0.230851432477172 1
-0.085984278496594 1
-0.124591520794201 1
0.00822843606811108 1
0.0899551462779943 1
-0.130591617656328 1
-0.0939539948377042 1
-0.113775007644033 1
0.286090597362589 1
0.266235225614399 1
0.186131110100514 1
0.0670149603648611 1
-0.0779088911576928 1
0.123858079676606 1
0.143036442455214 1
-0.154520309399757 1
-0.117624117294418 1
0.0653122953145792 1
0.051502890229219 1
0.227591208136086 1
-0.331322812753742 1
0.0979436029042132 1
-0.0869940506216241 1
0.131292580432188 1
0.0259776091249197 1
-0.0708690105477908 1
0.0702809050205373 1
-0.0244156426805055 1
0.124923676805161 1
-0.0781793613544337 1
-0.221527740339722 1
-0.131443114930143 1
0.0903984860889486 1
0.181100680110382 1
-0.111766493798367 1
-0.0665345849880939 1
0.143105836188899 1
-0.0344150444297755 1
-0.191921089422466 1
-0.199740297841296 1
0.0163310621257157 1
0.209396055993685 1
-0.123208142591079 1
0.0416293654007556 1
0.303463284699407 1
-0.290364784642046 1
0.112159301520486 1
-0.200154215817271 1
0.172350428309898 1
-0.248359484824016 1
-0.161405681187885 1
0.0822319677528739 1
0.148813244116987 1
0.133477085543778 1
-0.14082009198862 1
0.0936806072446086 1
0.163543882490916 1
-0.148754497088854 1
0.213266658306837 1
0.06986131043722 1
0.0423429887547083 1
-0.157121080164327 1
0.0310175759310733 1
-0.127098126555631 1
0.0620521501755454 1
0.00203046663796996 1
0.0642176536224884 1
-0.0966581963789696 1
-0.21348352994798 1
-0.0160537405173743 1
-0.0920500910862241 1
0.178595605131401 1
0.0637640181987495 1
0.160960760666533 1
0.101618876802631 1
0.0109548908123922 1
0.285393893364258 1
-0.0073472359065927 1
-0.178142444254637 1
-0.237776509935142 1
0.232796433195814 1
0.367537104269101 1
0.0718001629355643 1
0.189320244769111 1
-0.193872471940649 1
0.0174789449566717 1
0.216067686125529 1
0.0359644605427458 1
-0.328203828471282 1
0.127937395481031 1
0.114128026748319 1
-0.17612736880325 1
-0.228435433963836 1
-0.100516683166957 1
-0.104629398462901 1
-0.0839620153456521 1
0.219455241073224 1
-0.232965175957757 1
-0.180980176722294 1
-0.216803488844461 1
0.323582563621621 1
0.0703663299862083 1
0.11452285183268 1
-0.0276790880965293 1
-0.0186993552553799 1
-0.0801880569483439 1
-0.28250892251517 1
0.0390501628988113 1
0.145123797089964 1
-0.0600924159558649 1
-0.275458685464262 1
0.0374857887131128 1
0.322480097195951 1
-0.0230297826871046 1
-0.121243984034691 1
-0.212204975461184 1
-0.231611504801051 1
-0.199136133103355 1
0.0130466852314577 1
0.0720302690390153 1
-0.195500912557301 1
-0.0200735681349224 1
0.294800460344481 1
-0.198158943499794 1
-0.0037016677544677 1
0.00285201448173358 1
0.39185194514608 0
-0.149703641824338 1
0.0667896190196995 1
0.555868334444666 0
0.235596692670447 1
0.115866391081445 1
-0.161514179658628 1
-0.0809302177006024 1
-0.0659955201480625 1
0.0553908285099264 1
0.120467519072677 1
-0.0156683510797247 1
0.241995042318129 1
-0.166894353690184 1
0.154449496315596 1
0.428637715606166 0
0.0967690356475954 1
-0.100807247493285 1
0.0539984532794058 1
-0.0660862645161857 1
-0.266023963569851 1
-0.178622030794158 1
-0.0282425830144618 1
-0.104257098897143 1
-0.165199874799895 1
0.334963982132527 1
0.0818838880042206 1
0.0705449932320091 1
0.328043865640657 1
-0.0716644344590681 1
0.00621754444970006 1
0.101961291956242 1
0.48124789399823 0
-0.248587521119685 1
-0.146681330103719 1
-0.258738505322945 1
0.0420132756378714 1
0.148816458192323 1
0.154560596491719 1
-0.11643607797358 1
0.0155642680047709 1
-0.118697953594732 1
0.0721442594255353 1
0.198102351634563 1
-0.116006854888263 1
-0.0881963472722511 1
0.13598857528081 1
0.101390358692875 1
0.040272513745754 1
-0.0790341377747484 1
-0.434419979782862 0
-0.224532601601977 1
-0.0967022915519964 1
0.18270397871626 1
0.157787635219779 1
-0.111728238061132 1
0.188017865975358 1
0.11517021698768 1
0.025340937628378 1
0.12110906999302 1
0.133116404725788 1
-0.0257989811144677 1
0.164728544986845 1
0.223724595404328 1
0.0207152610536835 1
0.176593847040403 1
-0.186264382547697 1
-0.07257716571833 1
0.340204957144424 1
0.112742057016663 1
0.161700712102413 1
0.0659278252338633 1
-0.218624535551873 1
-0.0260173195297441 1
0.366470564121229 1
0.192653861373801 1
0.0287631634310344 1
-0.106440953048732 1
0.0250959962849268 1
-0.0224867715473651 1
-0.193782492388217 1
0.121335987336003 1
0.161309961118596 1
0.280246514471582 1
0.220840167667941 1
-0.188813211764084 1
0.0658566466862483 1
0.263919206124134 1
0.300343312241769 1
-0.0839626929862888 1
0.137497445390234 1
0.00780159164047808 1
-0.0161545359709844 1
-0.0254572596948547 1
0.0745771681222179 1
0.00408788160044662 1
0.214336051367595 1
0.0298667391368915 1
-0.374016420199156 1
0.249532758939971 1
0.192536302364698 1
0.113126117447073 1
0.0178708749763877 1
-0.107988095627753 1
-0.023906741315845 1
-0.0159236176815782 1
0.178568513891016 1
-0.0296360412544166 1
0.0237357107434993 1
0.139868474043515 1
0.260839635403971 1
0.0738490149339743 1
-0.177150787451127 1
0.0519860148817281 1
0.136879125744918 1
0.262258664485657 1
-0.143791574241016 1
-0.171990399446533 1
0.0933360629143609 1
0.0957755271007357 1
-0.142022473097895 1
-0.0932143727035903 1
0.205563829549279 1
0.0169978990340501 1
-0.000557507702752945 1
0.357530119217385 1
0.0231633531038688 1
0.0566387903229047 1
0.056813906183845 1
-0.0765288720476416 1
-0.0890464286675735 1
0.173326862050386 1
0.084014642510796 1
-0.15790303662091 1
-0.0375846074865948 1
0.0682526564800423 1
0.0026774109234268 1
-0.0275915996982458 1
-0.410398251563529 0
0.225295391105489 1
0.192477167749448 1
-0.186419707677263 1
0.114243852744654 1
-0.281515519975566 1
-0.279884953168049 1
-0.304803648992337 1
-0.138871417741563 1
0.149805597138983 1
-0.249047229926073 1
-0.133489894741534 1
-0.237973044075819 1
-0.335804631941215 1
0.0202066858736811 1
0.0346200502544524 1
-0.28229252876836 1
-0.37131801942912 1
0.194248861558532 1
0.0663088972214901 1
-0.367430790726299 1
-0.023432129834197 1
0.447136133297768 0
0.0290530463183266 1
-0.189571247306487 1
0.0623046841142913 1
0.213648860174038 1
-0.247966290008067 1
-0.264254847458582 1
-0.319354969126107 1
-0.0106443811548756 1
0.172582982382447 1
0.251471288228503 1
-0.0507402549179379 1
0.00265842725320836 1
-0.00843011541843712 1
-0.0952632909086794 1
-0.0522237944214982 1
-0.118220096741832 1
-0.148380431288869 1
-0.120136132472373 1
-0.000823968347105554 1
-0.176809021066337 1
-0.0820677821858232 1
0.0299907038475208 1
0.0779328598751362 1
0.0634744630709602 1
-0.0409510124724416 1
0.086987294488636 1
0.162146312807011 1
-0.268700097721255 1
-0.220704563928347 1
-0.254196474112605 1
-0.0116632300816104 1
0.040288028760263 1
-0.127419614341838 1
0.100068888007996 1
-0.458498845540078 1
-0.293805599996944 1
-0.140630188373348 1
0.176964896224275 1
-0.152871458220907 1
0.152050039275402 1
-0.102018100911723 1
-0.0820515394192863 1
-0.0185984942982586 1
-0.0246377141510602 1
0.0636364190278471 1
0.0021366363148649 1
0.0300065229184714 1
-0.0422017708663693 1
0.219448430256162 1
-0.069461179665248 1
0.0269984470228638 1
0.00511130970200041 1
0.0100267711371446 1
-0.28849772190967 1
-0.0889288009739277 1
-0.0472753551770708 1
0.273941052695086 1
-0.138061193855413 1
0.118897345408823 1
0.11145778062118 1
-0.146079784201415 1
