# Supplementary material for: Bias caused by sampling error in meta-analysis with small sample sizes
Source: PLoS One. 2018 Sep 13;13(9):e0204056. doi: 10.1371/journal.pone.0204056 (PMC6136825; doi:10.1371/journal.pone.0204056)
Supplement: S5 File — (ZIP) [file pone.0204056.s005.zip › results N = 20 theta = 0 tau = 0 sz = 30-50.txt]

"dl.theta" "dl.cp"
-0.306209395596797 0
0.0307470948717948 1
0.076646874881812 1
-0.185650533537982 1
0.348342095883201 0
-0.00422747822528502 1
-0.200329264382617 1
-0.0819220088632193 1
0.0527015451602725 1
0.0894863323769289 1
0.104807246248634 1
0.0776453043640045 1
-0.0205306510726764 1
-0.0671401644622772 1
0.022313463085433 1
0.106341566742138 1
0.340935897525471 0
0.0562192966508588 1
-0.250809304886859 1
-0.296906864511207 0
-0.108846836743275 1
0.165643391294324 1
0.0514936526258442 1
0.11668094314227 1
0.00408762180263236 1
-0.116381751859723 1
0.281494656404515 1
0.157843383873933 1
0.0928774878462476 1
-0.0528933553516831 1
0.170654689845175 1
-0.0297282431908852 1
0.184697644583043 1
0.0365887355791967 1
-0.0602688767888312 1
-0.206619644277239 1
-0.00457521042517445 1
-0.168995290637277 1
-0.117768477812945 1
-0.0193810833723625 1
0.164633217972404 1
0.0681502972673415 1
0.0280358688278268 1
-0.0444597466682366 1
-0.225439076035366 1
-0.234520556303636 1
-0.0743294865124597 1
-0.204295613136597 1
0.222028884006339 1
0.17194678484292 1
0.0119188481022295 1
-0.032578555036281 1
0.122960035976867 1
0.0109419210801381 1
-0.0341039853666069 1
0.0900824424564633 1
0.284792195913328 1
-0.0172385951510619 1
0.164027411847405 1
0.0988813262155283 1
-0.0485650451581934 1
-0.0534792734694834 1
-0.0846625249982588 1
-0.0720193427418858 1
0.142927179114612 1
-0.0600690799403043 1
0.00793919183063089 1
0.115478753680002 1
0.265066323331541 1
-0.168172136271973 1
-0.145921516821731 1
0.105861543091822 1
0.246217478390107 1
-0.00557665539103738 1
0.168685733695427 1
-0.00815087271822572 1
0.113501696189535 1
0.131343686676831 1
-0.0941616966390766 1
0.148535787912688 1
-0.0367793848156761 1
-0.0368893666930634 1
0.0162737421562915 1
0.0332601334434702 1
-0.0117646617658329 1
0.0814385926167383 1
0.134960370248008 1
-0.0160101077085461 1
-0.0848127134496896 1
0.132647176866618 1
-0.0461733018178093 1
-0.102370467108495 1
0.00926880161626721 1
0.0281071363649782 1
-0.14145259902563 1
-0.31091964736241 1
-0.0386087938434188 1
0.174705731950237 1
0.221395125724129 1
-0.0123923814144294 1
-0.0919883763556065 1
0.244281916987368 1
0.129296394622138 1
-0.0373169462642784 1
0.0900009986445857 1
0.092897218448632 1
0.141515926550322 1
-0.197849260063644 1
0.0660411130367691 1
-0.198694580500009 1
-0.0363438083859782 1
0.102475084621046 1
0.360082798386829 0
-0.0136979213900666 1
-0.0996901230979246 1
0.251653205457205 1
-0.25444039893283 1
-0.142218080951264 1
0.115571062735015 1
-0.171278250418531 1
0.00563898582029672 1
-0.0154434332251575 1
0.155105801612823 1
-0.164236592328209 1
0.0584490435721827 1
0.0596359846817213 1
-0.117178331962025 1
0.0341744654589852 1
-0.160240455700832 1
-0.20348283296005 1
-0.0516022635472502 1
-0.136704086930747 1
-0.247359636329377 1
-0.232631753955347 1
0.230934659665142 1
0.14283672276275 1
-0.144595591034482 1
-0.246499714159284 1
0.0444066250185071 1
-0.253712483943443 1
0.177197476592877 1
-0.115856143267381 1
0.233372321208533 1
0.0739048965656158 1
0.0045122718433583 1
0.0492461935199351 1
-0.00149634028294875 1
-0.0419464331540991 1
0.13898115489238 1
0.00360971730778134 1
-0.279122484016728 1
0.128790048365161 1
-0.205994442316697 1
0.216974913816896 1
0.151121818463674 1
-0.105079851929112 1
0.0820534928195237 1
-0.117110265485768 1
0.0899911608386902 1
0.0945226995223722 1
0.116435648695493 1
-0.159502614155636 1
0.104013940635025 1
0.0373677932043422 1
-0.217875393922383 1
0.0355723001509742 1
0.0850376510628833 1
0.222733714405088 1
0.02957302998865 1
0.0177154833116201 1
0.129398136699848 1
0.0903576768725584 1
-0.00141514406902896 1
-0.0827025897957908 1
-0.10703946877216 1
0.234896191390633 1
-0.122895793984428 1
-0.0219612935667851 1
-0.171098278098036 1
0.172556990422196 1
-0.078094117642473 1
-0.104133996043232 1
-0.104690446540334 1
0.167507374896125 1
0.0647690466574564 1
0.263773154444838 1
0.0335882758834272 1
-0.0854978141242646 1
-0.0667394947692126 1
0.084652553584769 1
0.0566557982014864 1
-0.239095316596649 1
0.228319729389434 1
0.108213139715526 1
-0.0883843203306983 1
0.119639635342456 1
0.0442217112679181 1
-0.166304008063052 1
0.0341061935323291 1
-0.101699593775368 1
-0.21718253119812 1
0.101442474205743 1
0.227434528869834 1
0.127459011193334 1
0.245457831724592 1
0.223356595767626 1
-0.0461519540849925 1
0.0765514387264752 1
0.0980940942162428 1
-0.215527308055574 1
-0.188869566045178 1
0.129609449361067 1
-0.0694662783867584 1
0.279549180339177 1
0.138143382014757 1
-0.0866006888309734 1
0.0954156890448002 1
-0.0731294593570618 1
0.0192476908680158 1
0.22083098078665 1
-0.233892109094266 1
0.141909588317598 1
0.0820844174062082 1
0.0880085486642788 1
-0.205175680469698 1
-0.0240763100841206 1
-0.0786419399635943 1
-0.187514737415244 1
-0.163935482809885 1
0.390470850094609 0
-0.0683412894924189 1
-0.138409075589324 1
-0.204724441252848 1
0.011254618237616 1
-0.218003267993997 1
-0.0523562940342707 1
-0.0957961800850202 1
-0.177184831143639 1
0.116158245624921 1
-0.0426584975603058 1
-0.0336043046286949 1
-0.0973180113495524 1
0.1396285219936 1
-0.20208287259361 1
0.00365398280246672 1
-0.0752716482960393 1
0.1170635722171 1
0.0433220735008871 1
-0.141773067155288 1
0.010164251242696 1
0.0383163526683213 1
0.0303948823416119 1
0.0611753484621349 1
0.125393103417113 1
-0.000465579922377415 1
-0.0791202379685866 1
0.0611021910193236 1
0.235610928722349 1
-0.1280268523102 1
-0.0282688172032995 1
0.0989676802477223 1
0.00970284547776346 1
-0.0827949941225187 1
-0.0812185020131393 1
0.0377141959975999 1
0.217845063346146 1
0.0168677709291463 1
0.154724303240738 1
0.0404648305725943 1
0.0490204770326711 1
-0.121793512506803 1
-0.470553886531083 0
0.0239821515580439 1
0.108891540816424 1
-0.0298175186662037 1
0.186462989782114 1
0.128423163075856 1
0.13536884411274 1
0.176431531441838 1
-0.109560937582282 1
-0.026587785279501 1
-0.0720622107624621 1
-0.124730426877854 1
0.160041570206943 1
0.03201795267591 1
-0.14236115757185 1
-0.0928950890468798 1
-0.298516852285437 0
0.0758568392326494 1
-0.101759939636812 1
-0.0271351446889757 1
-0.0912699670932503 1
0.104406650018742 1
0.0638787574460364 1
0.159519117114871 1
0.200210050824476 1
-0.272102765286356 1
-0.0746390661675856 1
0.129100248819144 1
-0.0815833284225199 1
0.0260426464318511 1
0.0712842675736453 1
-0.207550088102955 1
-0.229783778214607 1
-0.209774149282853 1
0.0114060577937623 1
-0.02532764105963 1
0.0222476499919443 1
-0.0940399400183961 1
0.0896675196079584 1
0.0276448489585774 1
0.242910256266863 1
-0.0588679011277924 1
0.0126920912746759 1
0.217351964717794 1
0.0666057772182742 1
0.0413657137563183 1
0.0148537008235711 1
-0.228625177837323 1
-0.109290422719592 1
-0.0733217516710068 1
0.00967179879824345 1
-0.00221111576275633 1
0.0957762971641794 1
-0.116590081305067 1
0.0761773414168037 1
-0.0771781184225352 1
0.09023179581439 1
0.0330787548952772 1
-0.0324237131815416 1
-0.549302409657948 0
-0.0477742116088538 1
-0.152933584003804 1
-0.330514490508232 0
-0.00298876859712135 1
0.00199482807869858 1
0.2302949514365 1
-0.142689440680624 1
0.0660739972301186 1
0.0153461362359788 1
0.22700686266579 1
0.0782349197479797 1
0.126084056574919 1
-0.0981225525226564 1
-0.183983773546194 1
-0.0160616337473488 1
0.0161806945395284 1
0.0737591656257187 1
-0.218155082301039 1
0.138466925940878 1
0.163556101580289 1
-0.10585003748065 1
0.233364288793212 1
-0.0962907591912595 1
0.161848130144892 1
0.0217139792132031 1
-0.171641226313774 1
-0.012094265524496 1
0.164262181332263 1
0.129658008808207 1
-0.168378155078434 1
-0.13724205104165 1
0.349851416514387 0
0.226546178884804 1
0.111435082140255 1
0.0282575021762364 1
-0.255888435251925 1
0.195185501825992 1
0.0315552605293996 1
0.0743984574290777 1
-0.106538183921026 1
0.0643602004889782 1
-0.0621609793433372 1
-0.208522816008591 1
0.149901650819914 1
0.0744470011148806 1
0.142396194250681 1
0.0267806592971845 1
0.235147591195648 1
-0.0508002916541077 1
0.0645923991297709 1
-0.00064500336203514 1
-0.16678167079688 1
0.0537387855783758 1
-0.143351468929363 1
0.142722741857625 1
-0.0462817007120047 1
0.224074309054096 1
0.0260273939970488 1
0.158142480516549 1
0.212591365523452 1
-0.194798849381692 1
-0.049702891552003 1
0.0740866139261668 1
0.0168448646892489 1
0.0660240851673715 1
-0.0797200551235924 1
0.078246266014521 1
-0.0391069075992072 1
-0.221018491275111 1
0.135331910039272 1
-0.0835611128147985 1
0.111600619465587 1
-0.20545653956627 1
0.097084731741049 1
0.0668769525855944 1
-0.125546514417127 1
0.0825519455175845 1
0.083256112707979 1
0.00662935057362607 1
0.0109790079261585 1
-0.0804051071929529 1
0.150107158672891 1
-0.0641768187105577 1
0.086361456674312 1
0.0730094673268873 1
0.0459658431027588 1
0.0551232454764555 1
0.0980246836461363 1
0.159168490819833 1
0.0597683104667626 1
0.0927811194744121 1
0.0514319323716781 1
0.0805146121642573 1
0.0626821814907701 1
0.0855124268360765 1
-0.201402791564959 1
0.0119274145703661 1
0.10962662438606 1
-0.11448939771581 1
-0.0406603111950688 1
0.0797521940089674 1
0.0667977390897826 1
0.00840647017907892 1
-0.0939838458670458 1
0.233281048087497 1
0.0290269716044101 1
-0.00591239785319002 1
0.35187771456453 0
-0.0246268179664805 1
-0.0673122473789563 1
0.15497310319538 1
-0.295136655798631 0
0.00692201254793165 1
-0.052199083491801 1
-0.315479174755759 0
-0.162892924155341 1
-0.115826858651193 1
0.10411101550402 1
-0.0342708640011626 1
-0.139851493403743 1
-0.0683759032731181 1
-0.267045126024 1
0.215914172871663 1
-0.336070107928142 0
-0.0492164957811755 1
-0.0895172816007997 1
0.0635759626558681 1
-0.2769698568517 1
-0.0609703621774039 1
0.0685534642831534 1
0.129842082840922 1
-0.040901041851051 1
-0.135733926525914 1
0.0262339297809822 1
-0.190546647185162 1
-0.087266518532148 1
-0.194057971982272 1
0.146958197469858 1
0.0330616774962326 1
0.0759982179366439 1
-0.0247384220691319 1
-0.0181651613834006 1
-0.0346610250318109 1
0.0135698235364373 1
0.0169376934769771 1
-0.0317181719534727 1
0.228789717204068 1
0.180003038834226 1
-0.207496669512309 1
0.100694861180576 1
-0.0883766291815708 1
0.17181010780799 1
-0.0165431456571462 1
-0.163169656573014 1
-0.136796475045213 1
0.105108742581162 1
-0.213779391739458 1
-0.190495539151917 1
-0.309220835227255 0
-0.0953565690557586 1
0.127991775019994 1
-0.0475139404564475 1
-0.00756944261875489 1
0.195196709101889 1
0.173512773321555 1
0.0939559157775396 1
-0.193279657027508 1
-0.0411329776291781 1
0.064715193021939 1
0.158776165416602 1
0.0512681278113285 1
0.108974182640704 1
-0.00785737567794577 1
-0.110454573990572 1
-0.0786487024918463 1
-0.00679251928286455 1
-0.108223123651622 1
-0.0895091564891545 1
0.0237404766415159 1
0.242992681852777 1
-0.0426537347942165 1
0.0574017056118723 1
-0.0274845284867369 1
0.187710287311867 1
0.22643045179389 1
0.131604370135847 1
0.0901625399027871 1
-0.118781488523579 1
0.131742230970794 1
-0.103937207859169 1
-0.0617761859943949 1
-0.0290455264793797 1
-0.111995093711818 1
0.315413172194637 0
-0.266535927436882 1
0.0365344611545514 1
0.0302665648492783 1
-0.205860259557416 1
0.312093704265263 0
-0.0072886371413934 1
-0.0729519432769527 1
-0.133783964035702 1
-0.242746169516495 1
-0.255778095804473 1
-0.150176992586085 1
0.0176164795502176 1
0.0611940503428848 1
-0.186162737182197 1
-0.0669261196030521 1
-0.173008919829556 1
-0.078926817441703 1
0.188251415171292 1
0.310620048056059 0
-0.0324488328310476 1
0.109890558063165 1
0.111858396669115 1
0.0685801455964953 1
-0.108035580061452 1
-0.177867030141347 1
-0.0259898873727458 1
-0.262838488550434 1
-0.00987262729523847 1
-0.312563926963914 0
0.0477018486508815 1
0.0301241251319121 1
0.000384390287547463 1
0.254007765799805 1
0.340856818627209 0
0.109166116023573 1
0.075369136181077 1
-0.0756537740675567 1
0.103399442862433 1
-0.181441397212377 1
-0.0696427291699852 1
-0.159813995795214 1
-0.213418804238423 1
0.151334161090232 1
-0.0452366570319432 1
-0.0111135943474415 1
-0.00601400840161639 1
-0.102308865667213 1
-0.112151528624618 1
0.085967737420486 1
0.0297225979927428 1
0.031932403484647 1
-0.0289944315479425 1
0.0780005160439728 1
-0.186293843890986 1
-0.0161740399915216 1
-0.073883514612824 1
-0.0620879885500489 1
0.025790513796512 1
0.0420034060654706 1
-0.0798408954501322 1
-0.0930922932479916 1
0.0406853192078189 1
0.22981975325157 1
0.0424605509063322 1
0.0545072637095963 1
-0.247059918649874 1
-0.0459823746940265 1
-0.0365109909697289 1
0.221657580448359 1
-0.0234803863933029 1
-0.0784066565806005 1
-0.0118007217356189 1
0.112297701684409 1
-0.313958091854631 0
0.126312433090561 1
0.043694625172277 1
0.172435138966636 1
0.00441621705239247 1
0.17791309920075 1
-0.0185123070866462 1
0.00146443998517601 1
0.116383176493989 1
-0.0434386201286853 1
0.0311898629345873 1
0.0348136057355419 1
2.64812152925877e-05 1
-0.0104807064182459 1
-0.0486274608126586 1
-0.205821724818764 1
-0.191245639046832 1
0.0719660751179293 1
0.0521395915518497 1
-0.0586386696965867 1
-0.0240583632681261 1
0.0105336896753904 1
0.0242759102584122 1
-0.0528194450423208 1
0.19500075262922 1
-0.0397539817391404 1
0.151940981079531 1
-0.163361372206901 1
0.0021795368983288 1
-0.140989313930165 1
-0.024237496048332 1
0.0129188348847173 1
-0.183677600726644 1
0.0122826176400432 1
-0.204239997727142 1
0.109330933105694 1
0.18605410791811 1
0.206884772613359 1
-0.0192650927582695 1
0.0988840877081208 1
-0.24425179367224 1
-0.207423019475495 1
0.0807610277102252 1
0.0804078444915412 1
-0.0537683263024666 1
0.00605562672707239 1
-0.0332078872758154 1
0.0268327286919551 1
-0.0232962992142489 1
-0.298402079712227 1
0.195273745884797 1
0.060900102160372 1
-0.0588755496968655 1
0.100428322238502 1
-0.199436568152931 1
0.162920526321943 1
-0.124773746972263 1
0.0625698329367428 1
-0.216983544634026 1
0.172828975498213 1
0.000823219554477544 1
0.032620005708534 1
-0.0741179349841147 1
0.0288385219547713 1
0.211372387749709 1
0.232166626473102 1
0.00971976715428901 1
-0.018202164491047 1
-0.10302475108199 1
0.0622822404518045 1
0.0299908825066273 1
-0.0890454617984563 1
0.179205632975402 1
-0.202116043455948 1
-0.0272187057318632 1
-0.105080132724814 1
0.214794532484653 1
0.226541233411048 1
0.0585547983519153 1
0.00112305626719795 1
0.308547079146086 0
-0.137366512293298 1
0.0311093936562149 1
-0.0347619749180119 1
0.0570869768430679 1
-0.291895635042715 1
-0.211760006374497 1
0.351288363963541 0
0.113245706073225 1
0.0463486759318144 1
0.00904978456171866 1
0.201071723022489 1
0.176464369201467 1
-0.0735388317716458 1
0.0929376390805267 1
-0.03597092316836 1
0.0792209875392057 1
0.237119219272685 1
-0.0803108817470603 1
0.0347923601618516 1
-0.348900564379668 0
-0.261816297014506 1
-0.214684910082029 1
-0.0445060578935719 1
-0.0606835127127609 1
0.120293480340048 1
0.0454572389492434 1
0.0693466779179721 1
-0.15341853710247 1
-0.0562330437441751 1
0.00297813628753284 1
0.0356836144391902 1
-0.0972440809469767 1
-0.156007697338412 1
-0.243939840299803 1
0.0267623026948697 1
0.14060123453782 1
-0.0409088786388898 1
0.0154994978874374 1
-0.310287385525747 0
0.047042267739782 1
0.0871565756813645 1
0.20454992342523 1
0.173517716217774 1
-0.0342888462940237 1
-0.0914809706777969 1
-0.0990669953428109 1
-0.201743476558814 1
0.0290385562633229 1
0.238816391589299 1
0.0178657249730201 1
-0.0167707311677427 1
0.210826904555126 1
0.00175493811566252 1
-0.0688702530450736 1
0.0716608834588309 1
-0.0687649729508524 1
0.120423463183948 1
0.119678855282054 1
-0.45942583845871 0
0.213427653542649 1
0.0874651036547752 1
0.113781581063585 1
-0.0718526671838473 1
-0.000351026723862436 1
-0.164375453238872 1
0.00971735125878895 1
-0.303863681007446 0
-0.315236213617207 0
-0.224434708055822 1
-0.0233992554165565 1
-0.00202077893859814 1
-0.0926554081987275 1
0.1879271548132 1
0.0207285982107496 1
-0.095930010045534 1
0.0374429297713747 1
-0.176621745755336 1
0.0370211200881338 1
0.107767323172023 1
0.0940376749383016 1
-0.0343578297012662 1
0.030587042927007 1
0.42225422595098 0
0.0304713776878772 1
-0.0134955649253755 1
-0.108041336225227 1
0.0180689065042213 1
-0.029835907360794 1
-0.205307734858479 1
-0.294569822400847 1
-0.0947391915611621 1
2.55571967320845e-05 1
-0.0910008647157479 1
-0.172863997476297 1
0.0489939883112561 1
0.0690721139990596 1
-0.0790754409892752 1
0.00320246226971154 1
0.108354474302754 1
-0.0648466814546733 1
0.04197820265455 1
-0.0184802075931099 1
-0.0601475803389981 1
0.252130106994966 1
-0.163927252077155 1
0.126683399001166 1
0.0687739043377062 1
-0.0633761823398723 1
0.0072714700795096 1
-0.174360205229135 1
0.184468814341156 1
-0.121210340765227 1
0.301451520646935 0
0.0112933004676468 1
0.0266438771470227 1
0.203821479135253 1
0.0743615493370273 1
0.0413847344951091 1
-0.151572083087837 1
-0.171549751902044 1
0.0209074928758148 1
0.0823059063336927 1
0.167377213105978 1
-0.148275003355748 1
0.122473951609692 1
0.0989315340468949 1
-0.0739125650255296 1
-0.221369713788263 1
-0.245783884196501 1
-0.0536899117566813 1
-0.192831688069852 1
0.0610762586792553 1
0.0348163012174944 1
-0.0246145189795688 1
0.0454420191257679 1
-0.00495054032223677 1
0.0610553178244493 1
-0.0106915488354262 1
-0.0539209326030998 1
0.168171624372114 1
-0.140374890842201 1
-0.126885088798015 1
0.0759391703691515 1
0.114333874744612 1
-0.0272542092340289 1
0.0568625771297156 1
0.0642026726775568 1
0.0226483316067884 1
-0.11524921761564 1
0.0799237208100289 1
0.287163123633839 1
0.115085556871923 1
-0.125310666968276 1
-0.169696712170451 1
-0.163886523136854 1
-0.156173307761181 1
-0.169367013748402 1
-0.0495339318951371 1
-0.236858449209651 1
-0.10276014092495 1
0.253661881354069 1
0.277311837645348 1
0.0506207406025264 1
0.130418007982507 1
-0.0298540475229807 1
-0.0972098341755346 1
-0.0515930517621008 1
0.0389805451105058 1
0.0597686407680618 1
-0.176326710263223 1
0.0229909351741246 1
0.0670590387609943 1
0.105398471877277 1
-0.0583535895584609 1
0.0744048237215392 1
-0.00806751483748454 1
-0.254785094103081 1
0.135167809547455 1
-0.0170501092489552 1
-0.112283375446489 1
-0.010836027868402 1
0.118605860278272 1
-0.0241001307988052 1
-0.0652131626463776 1
0.0209978553563363 1
-0.253458744949724 1
0.254324189799937 1
-0.0795352509880416 1
-0.0972062082563928 1
-0.105138816419008 1
-0.0242867922869432 1
0.00219668753159135 1
-0.051480232210461 1
0.232685010409282 1
0.0268358564554727 1
-0.239216808992936 1
-0.111664382736737 1
-0.0727942192434055 1
0.118941382570256 1
0.217773592572978 1
0.00612076047520522 1
0.0829583117378864 1
-0.0440562250076646 1
0.131701542515762 1
0.0340308815267232 1
0.287166428624183 1
0.101867383871255 1
-0.124008433239066 1
-0.14099642434783 1
-0.0574502964305518 1
0.220828114757128 1
0.181168235713596 1
-0.121623424736658 1
-0.129667829822603 1
0.158280807292639 1
-0.0655690975066872 1
0.0338483799826929 1
0.241201594784214 1
0.247155547132421 1
-0.0592847872961213 1
-0.141855693394064 1
-0.0609989860733313 1
-0.0857060759581939 1
0.0515336502714825 1
0.0852123886827328 1
-0.0491343255538779 1
-0.193839492519364 1
0.142352576788078 1
0.0669800829937314 1
0.220342457551751 1
0.0953086300177595 1
-0.0883683162578842 1
0.19150303555117 1
0.0232542776915441 1
0.125263976857386 1
-0.216859243420353 1
-0.000947085274807045 1
-0.135301011970662 1
-0.03088585366658 1
-0.082669979510252 1
0.134117912604926 1
0.142469355464174 1
0.00779622693518155 1
-0.271201110821255 1
-0.00561865022459473 1
-0.0336049146410293 1
0.147818542866679 1
-0.0973645584266703 1
0.0296806364576726 1
-0.105125038310376 1
-0.0122916905055635 1
0.0570976637208197 1
-0.146801269588932 1
0.0600680254410918 1
-0.104995977955502 1
-0.00666781338154043 1
0.050524705327095 1
-0.197180440519945 1
0.124219363827279 1
0.204966466125512 1
-0.0619227395855056 1
-0.0548556767450623 1
0.00711244167099963 1
-0.144964939522947 1
0.139230524508093 1
-0.230250090009194 1
-0.0217748991014305 1
-0.0221811886009121 1
0.112266725502987 1
0.132255747536936 1
-0.330645232152985 0
0.198208567086991 1
-0.162948318166451 1
-0.0409811773051323 1
0.0194420359548989 1
0.087933054574224 1
-0.0602776944032608 1
0.104198974524279 1
0.231593137106961 1
-0.0771550649006213 1
-0.0666715554998829 1
0.0605192086261285 1
0.120793312098149 1
-0.0903401612918244 1
-0.46447867794518 0
0.0172331891996526 1
-0.134039603951805 1
-0.215554279024854 1
0.0146033462979852 1
0.0924067161903062 1
-0.219697091217801 1
-0.204273252597599 1
-0.00530391788741057 1
-0.00325587547414173 1
0.149836796911982 1
0.100961880750762 1
-0.331101336415671 0
0.0673613393318775 1
-0.0654935237196382 1
-0.0366991654202351 1
-0.164256390969758 1
-0.0448419561748194 1
-0.194095270113382 1
0.00253735340997981 1
-0.175399694029243 1
0.0207665712403368 1
0.231076241284744 1
-0.025184918743655 1
0.0964698024779912 1
0.0961746381463414 1
0.042696622590033 1
-0.144180459741877 1
-0.0723864419332643 1
0.235506332760751 1
0.00477464468931542 1
-0.107131215194117 1
0.0162160059098379 1
-0.0405670081931181 1
0.237161193253823 1
-0.195383423569489 1
-0.245663292614866 1
0.0978080124338804 1
-0.0807197709226817 1
0.0570612185941081 1
0.199081627637151 1
0.256982539381646 1
0.100260253461282 1
-0.134629593871789 1
-0.228703134034918 1
0.0511335970803656 1
-0.258230721841921 1
-0.0212358922548335 1
-0.0980287007757459 1
-0.0871814980519584 1
-0.109124629013501 1
-0.0532727645451853 1
-0.0298347388719613 1
-0.0859672190362116 1
-0.0102165867620258 1
0.153856423669146 1
0.0571512141571991 1
0.352241050282441 0
0.0667519992568701 1
-0.0153998727104496 1
-0.205455975169008 1
-0.0757805405187879 1
0.23037100246444 1
0.231017233082487 1
0.035660853781792 1
0.206857405689381 1
0.115578361488742 1
0.00770333059052927 1
0.00915900552400091 1
-0.131759270910083 1
-0.168946675549909 1
-0.247294950360018 1
0.0449621877590602 1
-0.26168172833534 1
-0.115270456624422 1
0.295164876212549 1
-0.0374193842563196 1
0.00610698961767524 1
-0.0901068623872389 1
0.14721794225811 1
0.115585338070643 1
-0.171238016667402 1
0.0128086990782199 1
-0.133737674885565 1
-0.266613816748018 1
-0.18726326652029 1
0.195533046996361 1
-0.160032050647912 1
0.0835129578570293 1
-0.113974873461338 1
-0.0822302854257904 1
0.237431810786483 1
0.169931615363974 1
-0.0751860333887376 1
0.132422889466316 1
0.121318106695523 1
-0.129277382837217 1
0.0864608435563645 1
-0.172911810019388 1
-0.126717787868518 1
0.293385393371082 0
0.0622677344252095 1
0.0620241926930754 1
-0.0954754640206353 1
-0.0937352706678663 1
0.0605544793820395 1
0.0856766214602886 1
0.0419329494447629 1
0.0899821283888263 1
-0.273329800533531 1
-0.0204363433231781 1
-0.173106604225611 1
-0.121412622695512 1
0.0676681405463296 1
0.0621700491391485 1
0.0687449644179515 1
-0.0362631266940667 1
-0.0831590128284888 1
0.00450973583663044 1
0.065150482749646 1
0.0564106460138995 1
0.084058194538342 1
-0.024186586079372 1
-0.270765529186388 1
-0.0300890419228925 1
0.251285271608737 1
0.126643604197 1
0.0101784690219526 1
-0.102380342071889 1
0.0988736710303713 1
0.0643909642917 1
0.0864223550756968 1
-0.0400425925139032 1
0.115659077454846 1
-0.224172229627069 1
-0.00577190996462364 1
0.0680029455609691 1
-0.290732820247101 0
-0.0936987680952954 1
-0.157563413021751 1
0.0202711294460936 1
0.10482948702725 1
0.0199205793300947 1
-0.0582070395078423 1
0.122140229134435 1
0.00555000166340962 1
-0.132669624729508 1
-0.0913588981424428 1
0.128203601219799 1
0.00798701123952129 1
-0.155590284308798 1
-0.302043614851283 0
0.143343939024994 1
0.0536230782096916 1
-0.0168884571546817 1
0.117847051103322 1
-0.231756901126635 1
-0.150783281479245 1
-0.253683767977198 1
-0.232299346787638 1
0.196253659832411 1
0.312378961135755 0
-0.0735996146614134 1
-0.0688756162026074 1
0.000346637898926923 1
-0.160654522390252 1
-0.097575899460158 1
0.268386989553396 1
-0.247275991494565 1
0.162372261900191 1
-0.177900517020698 1
-0.344983906009043 0
0.0653771771778036 1
0.196404482568573 1
0.0435805313017955 1
-0.179040854323674 1
-0.0356944179608373 1
-0.271416063566527 1
0.0330405636516855 1
0.401562078306128 0
0.165731272784953 1
-0.124241047818866 1
0.0703721688864774 1
0.127014339289959 1
0.0695138390957905 1
0.26333373769387 1
0.187222339364509 1
0.244766526770183 1
0.0501476311436165 1
-0.101177749941957 1
-0.211739891047983 1
0.0766939790297236 1
-0.123066144307862 1
-0.334513968572292 0
-0.165179463942539 1
-0.065885186294687 1
0.0516441241432004 1
-0.318105608872026 0
0.124976814481449 1
-0.081388555359311 1
0.278394968688539 1
-0.172057578219033 1
0.0291627523627678 1
-0.11548302125181 1
0.222093796997091 1
0.0842485514820171 1
0.0396810668167469 1
0.177761620281446 1
-0.100236787809996 1
-0.136822291486315 1
0.0439974783061288 1
0.0110070300866057 1
0.159625926033333 1
-0.0321196200327789 1
0.31238664337567 0
-0.0503401703323593 1
-0.204988607826199 1
-0.0978062619167286 1
0.00795352817413549 1
0.041809539503875 1
0.0257499969397261 1
-0.0426043507164686 1
0.235882454375486 1
0.115281976161284 1
0.110334868215962 1
-0.0434510077131246 1
0.137824322232826 1
0.304940927980453 1
0.218616449729159 1
-0.0728951909224093 1
0.145264000609379 1
0.0469586815519371 1
0.0698787745066681 1
0.0833375841754732 1
-0.0187878227166226 1
-0.108892687466764 1
-0.152201684896647 1
-0.180275275904206 1
-0.0578403383105432 1
-0.00551480149760188 1
0.130842048623292 1
0.000478990752885322 1
0.0859085555888359 1
0.0203598065542572 1
0.0721918413245704 1
-0.222621669292894 1
-0.171879439311831 1
0.0232509339531342 1
-0.0113217472900095 1
-0.0838822489883018 1
0.187479401492616 1
-0.117776395552115 1
0.153784386808551 1
0.0244241282885114 1
0.0303506099476661 1
-0.05526045922465 1
0.331771740480049 0
-0.0174397882219741 1
-0.029780869572991 1
0.140176587510361 1
-0.0250540809691033 1
-0.0177407607720841 1
-0.39060217104945 0
0.0187523765444447 1
-0.0880597806902063 1
0.153729245879969 1
-0.0529014385233575 1
0.0687392816364118 1
0.0352944645267129 1
0.157471900142577 1
0.131978361572969 1
-0.0372303786282201 1
-0.052278196072117 1
0.021775983844629 1
-0.0499197339453313 1
0.0885378875341498 1
0.154794205983589 1
0.0653367380020057 1
0.103288674193331 1
0.183371155581122 1
-0.01068782590391 1
0.0622248118020289 1
-0.108893378309046 1
-0.0960354752604621 1
0.102228021493549 1
0.125106404321847 1
0.309888466799693 1
-0.119199735140212 1
-0.0352683571256531 1
-0.177890783971264 1
-0.00893626218257796 1
0.0170265154061381 1
0.165628185617926 1
-0.0708480063844903 1
-0.147442900913401 1
0.0498028372738287 1
-0.133883641434349 1
-0.193176071346329 1
0.00876097157367892 1
0.00846945298793622 1
-0.183969552037317 1
0.0218167332200132 1
0.0102843948006095 1
0.172220594859248 1
0.153180866707545 1
-0.0392187207373395 1
0.0208098685867292 1
0.146214532702408 1
-0.0271209013690307 1
0.144677212754728 1
-0.128086486107758 1
0.126883867576318 1
-0.0324125210217325 1
-0.0102363089899411 1
0.210467605296019 1
0.000219946739883193 1
0.0493929231240063 1
-0.0757127752154393 1
-0.0720248347281618 1
0.0932198888153749 1
0.0489737262299459 1
0.0927270174236781 1
0.076270914160861 1
0.180147035983601 1
-0.169995254946154 1
-0.0956908308873527 1
0.0246866642974237 1
0.00710748085712318 1
0.0104596159715631 1
0.0594989023386364 1
0.0383535579954312 1
0.125582811171056 1
0.219823830696407 1
-0.154343535328788 1
-0.31436730547452 0
-0.00296663165372611 1
-0.0903618739845123 1
-0.213284857414616 1
-0.0394499513067323 1
0.0404706311066882 1
-0.0356730837492689 1
-0.370335723068645 0
-0.0484901969405971 1
0.222056517000105 1
0.137199643116165 1
-0.0595651826540145 1
0.0417541592595139 1
-0.0773998944745382 1
-0.0728181756661457 1
0.0475036998942266 1
-0.125371749660422 1
0.103132016118439 1
-0.116523682756125 1
-0.0635103179410677 1
0.303374866917102 0
-0.288988086233831 1
0.0234130679816288 1
-0.113166847204949 1
0.0570620728504561 1
0.14077121875495 1
-0.122410520737688 1
0.0106609379404399 1
-0.185285772420138 1
0.203621105609791 1
0.0675179706821089 1
0.207455110879345 1
0.116353496597568 1
-0.228380781305537 1
-0.0399272788418001 1
-0.0767031380969534 1
0.0378172861455099 1
-0.16941585381389 1
-0.0831085414830349 1
-0.0331038062104359 1
-0.216613919883872 1
0.0941391678211558 1
-0.0781616768804575 1
0.254687917420145 1
0.00391412950726629 1
-0.0813038960337724 1
-0.0124649057711908 1
0.110359358387027 1
-0.244131872010462 1
0.143535396388302 1
-0.0153879231455875 1
-0.119677413224241 1
-0.165301029587818 1
-0.236213491376363 1
0.0293160593389656 1
0.0444921007324161 1
-0.0340802872462498 1
-0.165929166634485 1
-0.0519963328785311 1
0.222877607730386 1
0.207552617747172 1
0.0421885949646281 1
-0.0182641290964921 1
-0.184920385358005 1
0.0657263787922735 1
-0.00819752640098299 1
-0.0397683173858921 1
-0.248666196929794 1
0.210771794687706 1
-0.0821874605197994 1
0.196865561031206 1
-0.201505676574396 1
0.0589426759230959 1
-0.0671454897807233 1
-0.07286497101995 1
0.175790029985603 1
-0.101858112683374 1
-0.102048503541634 1
-0.214081448752923 1
-0.0854112230192507 1
-0.134008729178806 1
0.271781742606939 1
-0.0483402725921177 1
0.279645035821888 1
-0.0729466421357023 1
0.0111754136896434 1
-0.201339664778266 1
0.136178447698507 1
-0.0795307214374731 1
-0.0757844774600252 1
0.194736152874001 1
0.144349819157169 1
0.0321947688971207 1
-0.157843578687725 1
0.276597461268725 1
-0.00944085788765232 1
-0.0678120583446709 1
-0.175872663327705 1
-0.0647623564260861 1
0.0981386488254084 1
0.105687663387291 1
0.0524666579996275 1
0.35393048611201 0
-0.0462204731591937 1
-0.0949267928429927 1
-0.136924183314033 1
0.0947146749423794 1
-0.0396965879679173 1
0.0298550448054757 1
-0.116926477268342 1
0.0192197354387155 1
-0.0871934860776468 1
0.185427699085404 1
0.309182022759193 1
0.0837436891563977 1
-0.0666435245482843 1
0.0538634824617858 1
-0.046557397876874 1
0.2006827478761 1
-0.00896698061012488 1
-0.0361711089186699 1
-0.165783639136346 1
0.100878082074417 1
0.315101007487007 0
0.0299932733557796 1
-0.106362337404227 1
0.0737597109859247 1
-0.0236136843362204 1
-0.108928521608119 1
0.018940875678136 1
-0.130595162369669 1
-0.142229734100828 1
-0.012842116873107 1
0.117172260323543 1
-0.0536072831486323 1
-0.170662284556088 1
-0.0408340289029081 1
-0.0878269097834085 1
-0.213208695498234 1
-0.174781308719017 1
0.13594833560255 1
0.2267571717776 1
-0.227045905825383 1
-0.279898024896578 1
0.149087712536006 1
0.0618543296975791 1
0.0497902882279181 1
-0.055820237496057 1
-0.202751480378611 1
0.279812829728776 1
-0.0899605187706524 1
-0.0299928593447583 1
-0.349158568982041 0
0.273426135338152 1
0.0836999086342163 1
0.135387956952345 1
-0.0879851352987476 1
-0.0268635277917096 1
-0.0015353114782151 1
-0.29113524446084 1
-0.149789165534958 1
-0.232424603369575 1
-0.0939323720429753 1
0.0116791151842957 1
-0.0988919024472195 1
-0.126162693332825 1
0.199183877531081 1
0.00374153915124361 1
-0.0580387603660115 1
0.0784540300910444 1
-0.00851481647545729 1
0.145737687422747 1
-0.150687147893418 1
0.0733729976091313 1
0.0548063959206975 1
0.347383414679943 0
-0.00486510903318918 1
-0.148254824592321 1
-0.0674089455039423 1
-0.416644452145101 0
-0.0204819864984882 1
0.117776431410986 1
0.17359334246656 1
0.0530525434439653 1
0.0951025124899309 1
0.140812073980667 1
0.119163824631753 1
0.12462509121041 1
0.0452000889142808 1
-0.161239804583215 1
-0.22477430686241 1
-0.0806762040636918 1
0.253554381549212 1
-0.0525171914396144 1
-0.236855003230832 1
-0.177175856985829 1
-0.0440868290754091 1
0.204249810723933 1
0.161215030800807 1
0.342556380757242 1
0.464294701600692 0
-0.00419991855102731 1
0.123785623387897 1
0.140287781148663 1
-0.236001428688847 1
0.0738698719389098 1
-0.160505347777919 1
0.0406221327145729 1
0.12610465387142 1
0.0172937621562591 1
0.064879424534513 1
-0.154181808362413 1
0.203190046253865 1
0.00305928765602739 1
-0.141981795145813 1
-0.0406018032527195 1
0.0285599031564382 1
0.0128450885101243 1
0.189817030321266 1
-0.166402317723635 1
0.11205040078691 1
0.0634199749794528 1
0.0371791726883857 1
-0.0883497172068982 1
-0.304134879065305 0
-0.134529780005952 1
-0.0881255130215725 1
0.112668947163787 1
0.134470580217119 1
0.220691727523187 1
-0.0733744038709022 1
-0.263748442389519 1
0.101151490151442 1
-0.136047343371788 1
-0.0941103373418865 1
-0.110541687036386 1
-0.0119718671862661 1
-0.169172861993783 1
-0.0351421963122355 1
0.0664712299582831 1
-0.142385796890711 1
-0.143436855181809 1
0.0309168954146131 1
-0.144621760344314 1
-0.00951920585157833 1
-0.257241916643337 1
-0.101654764474592 1
0.0162235384676217 1
-0.383608079553165 0
-0.234320624717119 1
0.129722428499877 1
-0.0712142062465816 1
-0.288773252269334 0
-0.082031206234277 1
0.131288739756671 1
0.0261737554304649 1
-0.318661668018814 0
-0.0607588939855447 1
0.155835847391273 1
0.0502633934833972 1
0.124686393846627 1
-0.180573113651953 1
0.280272316972755 1
0.00710691782657814 1
0.0772428993754217 1
0.27551797099746 1
0.0698390293062087 1
0.425797113735324 0
-0.116203351502453 1
-0.109097831059828 1
0.0599389907035569 1
-0.0958107849266639 1
0.0124481235609116 1
0.0908964056826424 1
0.16474629438394 1
-0.0531383855974933 1
-0.0610484820769417 1
-0.0599335930000371 1
0.0478678756127173 1
0.0409772296920995 1
0.124494819650606 1
0.0362306009093371 1
0.334841080469832 0
0.0153694263263886 1
0.286044512202494 1
-0.000322721646570672 1
-0.0859236927402825 1
-0.00224693664660074 1
0.169363840706074 1
0.014811433789383 1
0.186583846526512 1
0.0616763667366404 1
-0.151703070415339 1
0.0404789338609026 1
0.0908986843319312 1
0.290694257621449 0
0.134318533705192 1
-0.196765519555672 1
0.0598877265736747 1
-0.217758938945354 1
0.280716296834408 1
0.102669778860258 1
-0.0644997315676358 1
0.00822902057410189 1
-0.0638026394639083 1
-0.187809235506567 1
-0.0565366354257908 1
0.100012187396304 1
0.1291642861508 1
-0.322060826866548 0
-0.180948595528458 1
-0.224615391114398 1
0.109250153955176 1
0.10752080559017 1
-0.0378310465350724 1
-0.152075550210573 1
0.199034615520363 1
-0.0283539746811556 1
0.331434667012798 0
-0.0336904483370883 1
-0.0157677138947493 1
0.0495971323746483 1
-0.103571727298804 1
0.0194630438550447 1
0.156097556621833 1
-0.260960508622411 1
-0.10127834124924 1
-0.0980474542254475 1
-0.229054224249394 1
0.191927539774795 1
-0.0358833829321216 1
0.0340096076861579 1
0.00480472767917215 1
0.128632217409619 1
-0.0957023460670141 1
-0.0229771410184901 1
0.125589132720943 1
0.0792127440243975 1
-0.228607148630863 1
-0.00510700834145671 1
0.187237221831071 1
0.112945506180681 1
0.0806216204666965 1
-0.33584649633066 1
-0.212941061124909 1
0.0449304506244469 1
0.347716525947911 0
0.176719084556063 1
-0.215401277067135 1
-0.192259925573585 1
-0.308375435634489 0
-0.0825277494431134 1
0.0726640178591431 1
0.180613883714342 1
0.0723150632429255 1
-0.0624746750292842 1
0.100790880617307 1
0.0671368888539658 1
-0.0147959817633648 1
0.10833656079377 1
0.132234895003837 1
-0.0794141131191315 1
-0.032465554863007 1
0.214012105546783 1
-0.0411484751286839 1
-0.00569941159070045 1
0.182409242182901 1
-0.0566448091934023 1
-0.114399019365951 1
0.0659839080213555 1
0.23803602530169 1
0.0160711807965712 1
0.000969200827835283 1
-0.0812144109046341 1
0.0908904555218021 1
0.171388504461779 1
-0.147451325499721 1
0.0322458100472592 1
-0.21094281594962 1
0.360844291979677 0
0.227985837094258 1
0.0782946793308871 1
-0.116771751616414 1
-0.161436251716094 1
0.0712055175076509 1
0.18369571055121 1
-0.215081819517764 1
-0.0371099983323283 1
0.0488139638077348 1
-0.200672059640813 1
-0.310901772744116 1
0.120533372053294 1
-0.0858836825094576 1
-0.0451396322674357 1
-0.042080019675185 1
-0.291984420713996 0
-0.0275961847355263 1
0.0532405675017893 1
0.105365630168827 1
0.0974700011642652 1
0.0109458074941596 1
-0.174227878660104 1
0.175897691086602 1
-0.258149529125634 1
-0.0423522591672954 1
0.214719407781186 1
0.107370516362405 1
-0.146640641879933 1
0.0633219238801577 1
0.137096346538538 1
-0.0155152088333503 1
-0.0924095196833896 1
-0.140534325995325 1
0.164763473259681 1
-0.127379924864239 1
0.0331633365816023 1
-0.192369043996556 1
-0.0695155387919118 1
-0.099809869487196 1
-0.198458051369827 1
0.163600698522948 1
-0.0393676717899489 1
-0.0454408628433512 1
0.111887280228738 1
0.0488613307678118 1
-0.185000155239276 1
0.0792420222038044 1
-0.0488559910939025 1
-0.236949449706795 1
-0.0108755038067727 1
0.148386538737218 1
-0.001619468657199 1
-0.127382261350949 1
-0.152340746064313 1
0.159532190277289 1
0.0391994139485492 1
0.0112271716160039 1
0.316639155982995 1
-0.0962296321974634 1
-0.192869325039193 1
-0.178621166887867 1
-0.0272459156061988 1
-0.00279972589167212 1
-0.0904440088148951 1
-0.0326287504841244 1
-0.195280347197997 1
-0.146674030812038 1
0.336332057813123 0
-0.105648798858011 1
-0.160722786841912 1
0.049651621690322 1
-0.0893746740868167 1
0.178957739952408 1
-0.204608726041865 1
-0.0573258159902824 1
0.0358620849920742 1
0.0143781830261373 1
0.110388531622876 1
0.0124113879891677 1
0.226774861881772 1
0.121184794864822 1
-0.0566584862321887 1
-0.032980806649544 1
0.0812570043262583 1
0.0797369509091845 1
-0.0302898999082773 1
-0.0582293586461138 1
-0.144521932531147 1
0.271413269763437 1
0.199063950861592 1
-0.0739646026206582 1
-0.156700971730978 1
-0.0406580909692028 1
-0.208283802107122 1
0.126903331359434 1
0.0511726537732508 1
0.0325728764519523 1
0.0056006419680221 1
0.0203360127425568 1
-0.117767324030479 1
-0.0115422491507861 1
0.0107787027945642 1
0.0853646111110926 1
0.0957631647155977 1
0.117182774321906 1
-0.111377491984691 1
-0.0886639478115128 1
-0.129507274340848 1
0.101373951370555 1
0.135212606377259 1
0.160583339878141 1
0.0186308597474297 1
0.275721500958368 1
0.0520718759751261 1
-0.0887607592482701 1
0.0167552670048112 1
-0.0226027706990288 1
-0.150133350322379 1
-0.0130996655833177 1
0.00229384655668723 1
0.0772469905850868 1
-0.0593677685833772 1
0.0295564345739295 1
-0.0503345998954112 1
0.0380040551170354 1
-0.0474336515337977 1
0.21023926297664 1
0.0398630635236091 1
-0.0811149090289409 1
0.145693654446607 1
0.00439294355973015 1
-0.182016379453545 1
0.165214470174478 1
0.30381383136959 0
-0.0164331888135996 1
0.231109746885235 1
-0.0122895321005224 1
-0.0660597749018436 1
-0.191784795530906 1
0.102001136328321 1
0.222353946175275 1
-0.198128372296553 1
-0.251728440085598 1
-0.083212199776348 1
-0.00179609986796257 1
-0.00224212712148339 1
-0.0277674467344641 1
0.0987269663581314 1
0.157033311924408 1
-0.0720828791719417 1
-0.242044332475816 1
0.060267144106597 1
0.106948129319756 1
0.127484992484273 1
0.0986719017437142 1
0.0400633624953102 1
-0.298423779850636 0
-0.265437815101018 1
0.029867346595163 1
-0.0250181770093865 1
0.0295687385043392 1
0.0738469688836944 1
-0.178441236704126 1
0.140286825993298 1
-0.00311231289905247 1
0.0584247467835617 1
-0.28099499212706 1
-0.13550729073838 1
-0.0496253231307512 1
0.23685210790224 1
-0.00297544447116267 1
0.116172754051483 1
-0.111806524668899 1
0.184442157505226 1
-0.128947168360387 1
-0.124859606246482 1
0.143625498152617 1
-0.0374008589624511 1
0.1745226001977 1
0.187110851368803 1
0.105573501345587 1
-0.0463469483578339 1
0.0116719481120186 1
0.161054032860193 1
-0.354857091503546 0
-0.0936648157308117 1
0.0221351928939232 1
-0.19895627009501 1
-0.10179740935689 1
0.0129100795769472 1
-0.029643620235865 1
0.0999681697637188 1
0.0843863445914761 1
-0.0420876828430663 1
0.0612091699986851 1
0.0641610600576064 1
-0.031981459970347 1
0.0521916713479468 1
-0.00600461259727432 1
-0.151378713272302 1
-0.132135362624764 1
0.0113633759968706 1
-0.194627235261373 1
-0.0133679019565454 1
-0.00276900394003507 1
0.353580767806495 0
0.0786674544699682 1
-0.182275444742224 1
-0.0518676707850229 1
-0.140635841179169 1
0.00444992361236499 1
0.0669321831548071 1
-0.000408950609841828 1
0.283069851104578 1
0.13028376799147 1
-0.277593128717467 1
-0.180798619213487 1
-0.0828623076595123 1
0.0872939869200211 1
-0.0368371904757545 1
0.236752317977167 1
-0.216212699669195 1
0.00702441240099826 1
0.0892587717727361 1
-0.0787592814419249 1
-0.0118150704468986 1
0.0917400741812248 1
-0.0140143640549971 1
-0.267767359744561 1
-0.15217253140245 1
0.0410085461423611 1
-0.0248303196266261 1
-0.0935075480299761 1
-0.00046981049901963 1
0.0127005391831556 1
0.145031263941938 1
0.17719096999528 1
-0.282605831148354 1
-0.0520104372927319 1
0.136660527042253 1
-0.154113034081645 1
-0.187798956359026 1
-0.189390594863786 1
0.00122273857887058 1
-0.0259541965948132 1
-0.0798007866782263 1
0.0600341759705027 1
0.032374081591343 1
-0.0929355581858439 1
-0.0219399643011779 1
-0.0380528553980799 1
-0.129544068023699 1
-0.00877730500319754 1
0.194236010326026 1
-0.211625649144036 1
-0.086742009216781 1
0.22947406204899 1
0.0599472714877819 1
0.0941475654466485 1
-0.173385714544322 1
-0.0325248165925798 1
-0.0196844467364848 1
-0.0712190121777297 1
0.0101750670025518 1
-0.147156413618313 1
0.145569905475943 1
0.00467742697519127 1
-0.0431261083714065 1
-0.0885036179821126 1
0.215471975194581 1
-0.0456279157999675 1
-0.128763423224073 1
0.205434118301332 1
-0.069644414521816 1
-0.206534415868012 1
0.284958407274217 1
-0.0906817855081908 1
0.0104195228762109 1
0.0799084088355755 1
0.103647703024048 1
-0.119189155436784 1
-0.269909709337447 1
0.232840916002065 1
-0.206467119563209 1
-0.030015850018069 1
-0.227237301462549 1
-0.0340081631548181 1
0.125672156310188 1
0.144238439545564 1
-0.00869816088498655 1
0.174989332676815 1
0.0413982732307345 1
0.026047989467454 1
-0.275101955837503 1
-0.156760069694944 1
-0.107960379696154 1
-0.201422214876768 1
0.0223060235712231 1
0.0933527511320491 1
-0.0135074554756999 1
-0.107598127412097 1
-0.210928451298854 1
0.0268746750022427 1
0.318359453137732 0
-0.0297749337271695 1
-0.0523784708845039 1
0.133226199388915 1
-0.042317759687042 1
-0.254372495489913 1
0.0284629749997033 1
0.0309351145220777 1
0.127358297909986 1
-0.19074299877957 1
0.106367112775036 1
0.00741127793515313 1
0.0362293305915185 1
0.285028373853087 1
-0.075918708846808 1
0.0128069320555917 1
0.146674068458288 1
0.0362418286488993 1
-0.0407465223782761 1
-0.00960684411646617 1
-0.131556406448645 1
0.143192546190608 1
-0.0614623171149041 1
-0.091621588920515 1
0.00912481160021177 1
0.193169686103404 1
0.131053124078283 1
0.35340251636442 0
0.0944719463886063 1
0.085863451383616 1
0.0304248436489902 1
-0.0997255323792356 1
-0.0230427823409532 1
-0.064781351307598 1
0.0979341382734172 1
0.0432233272577916 1
-0.032221217097167 1
0.283826450047526 1
0.264211592945724 1
0.396378883153546 0
0.10737675623065 1
-0.173114613511266 1
0.203461193107791 1
0.0709604509259613 1
0.0811645671933972 1
0.0111063859065342 1
0.133961211276817 1
0.152392362875672 1
0.0256098774190789 1
0.082960410211675 1
-0.000187817335555854 1
0.0281002235802047 1
-0.0957214827895016 1
0.258970278056078 1
-0.047369438743354 1
-0.0131780481698038 1
-0.156488862330568 1
-0.0855057272445464 1
-0.00621453020246125 1
-0.0390017493007765 1
0.0779909023236132 1
-0.0526560887773638 1
-0.0772910208379118 1
0.0642525856660084 1
-0.192820951087795 1
-0.00714036783554358 1
-0.131433542752008 1
-0.0197615786589217 1
-0.242445775597075 1
-0.013671427510968 1
-0.10724467691751 1
0.128802068487649 1
-0.0716758073213082 1
-0.106377665106438 1
-0.0138837435805706 1
0.0482790314915335 1
0.422867150213206 0
0.172165714732141 1
0.0575952064554972 1
-0.232731047069422 1
-0.000106331414414511 1
0.223081252274294 1
0.0834550546565924 1
-0.157453918220292 1
-0.0952445270704209 1
-0.185982619928268 1
-0.107317893134372 1
-0.0231714206331453 1
0.146637179470922 1
-0.191373492742725 1
0.13503186315958 1
-0.051764907109262 1
0.120183355224479 1
0.0301286642645983 1
0.109287871561048 1
-0.00517109066258178 1
-0.0125940414122799 1
0.00411537704486459 1
-0.0540395467354571 1
-0.163282744933311 1
-0.0212122334564145 1
0.128748661250249 1
-0.0290778712577632 1
-0.0724939611242502 1
-0.00790872224531051 1
-0.0729395812743623 1
0.0220038395752378 1
-0.0142020133318455 1
0.0915648544107592 1
0.114165081983083 1
0.0465521726944038 1
0.0151060540289557 1
-0.189192196745064 1
-0.158707664015373 1
-0.058479137313264 1
0.234173677206323 1
0.08954964028633 1
0.350628410322207 0
0.0716513565110566 1
-0.0352056534934139 1
-0.0433174183373343 1
0.0442289387278142 1
-0.0173030643480286 1
0.0494474758870197 1
0.0748681125900937 1
-0.348725081045103 1
-0.111862261241848 1
-0.0609933627915092 1
0.125721089795074 1
-0.0853696102350706 1
-0.0355630619555227 1
0.0262444593112138 1
-0.0385428504328776 1
0.0935210147885835 1
0.0470367066296712 1
-0.041891351419214 1
0.253354442800834 1
0.0130512558364665 1
0.112300116860651 1
-0.0184259227735558 1
0.0115920867673471 1
-0.028344055072895 1
0.0535515630250764 1
0.00348508540781954 1
0.0332077496971752 1
0.0496932733323965 1
-0.152805267069185 1
-0.216022506142221 1
0.147799252512633 1
-0.0938702106753492 1
-0.0583871252480928 1
-0.216478015275725 1
0.0866132855147679 1
-0.0068735266075617 1
-0.0375825443678107 1
0.124293404524363 1
0.148476834434142 1
-0.117794659897282 1
-0.139356787052527 1
0.022198495472671 1
0.0913301736649583 1
0.0963145505406426 1
-0.0196665386803511 1
-0.22200059035702 1
0.137217321919527 1
0.0356953776626086 1
0.0229259380112622 1
0.0806178561788483 1
-0.255546660371405 1
-0.205008860496327 1
0.0980393236036359 1
0.324497960738676 0
0.124943302237021 1
0.100914313607678 1
-0.0217577072577536 1
-0.0669081150331564 1
-0.133289956065436 1
-0.101222426188055 1
-0.313901694734219 0
0.086443845195638 1
0.0315077178307052 1
0.0146371778239863 1
0.155032853913608 1
-0.139606654757958 1
-0.132834429176026 1
0.130647083586794 1
0.0893688608211265 1
-0.106904467256519 1
0.0982029177092123 1
-0.344656511920845 0
-0.155700159166609 1
-0.037396217759808 1
-0.0525822790005726 1
-0.0629913611826552 1
-0.112847525065211 1
0.217675449176175 1
0.124710668187822 1
-0.184718683690392 1
-0.156376720826357 1
-0.0898727698406906 1
0.0060506756193118 1
-0.166127024677766 1
0.0905159325110338 1
-0.0443508807930141 1
0.228561853919588 1
-0.272500784993529 1
0.0261239894140439 1
0.0192888084260775 1
-0.16106459646183 1
0.0684152351293432 1
-0.039967697426029 1
-0.301218406930812 1
0.0238041868533901 1
0.0398895259731512 1
0.177281327869437 1
0.14334346987346 1
0.0664571218078937 1
0.124204074508545 1
0.150438025338908 1
0.297449746213773 1
0.184698496462264 1
0.00214618704442307 1
0.0652892360547046 1
0.175878400956391 1
-0.128121016043997 1
0.0100583984224995 1
-0.0502617997051748 1
-0.183163410299629 1
0.130433505826656 1
-0.262029562158116 1
-0.149862183065239 1
-0.0783721748435822 1
-0.110709344960775 1
-0.00336901572943619 1
-0.294484121247665 1
-0.00365458599384106 1
-0.0605375630268573 1
0.205117581911459 1
-0.0775951668136286 1
-0.0962805535295788 1
0.024201107078927 1
-0.256738598944487 1
0.127535863034199 1
-0.021720549768006 1
0.0463792178481796 1
-0.104050546795618 1
0.0448237919146501 1
-0.246185917544464 1
-0.0175840284481487 1
-0.207984423453077 1
-0.167344199339056 1
-0.0660324018762283 1
-0.230994766134161 1
-0.0139093637153911 1
0.128757967170953 1
0.12880117253189 1
-0.0629941548723377 1
0.212485761099698 1
-0.0266388066974405 1
0.0925898653841526 1
0.109795574285821 1
0.0228459004768756 1
0.213400030337523 1
-0.289654090491488 1
-0.236154561021122 1
0.264784526352275 1
-0.185358516207627 1
0.065602319058707 1
0.184019568547872 1
-0.247063947619371 1
0.0747320992321619 1
-0.0346655838140965 1
-0.0191878819123118 1
-0.387514040915379 0
0.0397563565875423 1
-0.0456860212722363 1
-0.137046569731587 1
-0.195393797300727 1
0.0389676691962669 1
-0.371037984977319 0
-0.0387842425042867 1
-0.0184226530451794 1
0.135001189329851 1
0.104485406521832 1
-0.0685992737660582 1
0.120579445365617 1
0.00515689495241716 1
-0.103591659719029 1
0.171006613301749 1
-0.0905305356488458 1
-0.221688627088642 1
-0.243540940663452 1
-0.141548609501338 1
-0.0820681355737683 1
0.180064475141362 1
0.142601627636952 1
0.0633234918114398 1
0.0361087252863546 1
0.0280335061355111 1
-0.0994728791057235 1
-0.055787319460075 1
0.394709744039797 0
0.131560984656693 1
0.0742674139661169 1
-0.102761640913355 1
0.00201632624480669 1
-0.0252196030398605 1
-0.188547369838083 1
0.0841272191360266 1
-0.00458116692403975 1
0.0112548632089885 1
0.119961640260881 1
0.168341631867993 1
0.352653325278662 0
-0.205091217499617 1
0.0924727789447751 1
-0.244648965289 1
0.14474534238622 1
0.0461279093152099 1
-0.0850885699633169 1
0.222831519654523 1
-0.0846593042685934 1
-0.0770886012182827 1
-0.0688752046060714 1
-0.0582033880117493 1
0.134768289008732 1
0.143916199459506 1
-0.00560805797023434 1
0.0364685260082411 1
-0.0170036951917427 1
0.0292436285070624 1
0.19781383078914 1
-0.0608345940423582 1
-0.302232210718514 0
-0.0863080975294105 1
-0.202657085704951 1
-0.16142552031017 1
0.109565138119376 1
0.0938529882649642 1
-0.0673245659313345 1
0.0511071433806404 1
0.0521475334932315 1
0.027393885060516 1
0.0459872306763138 1
0.0686106889290608 1
0.0165750504576335 1
0.0715288174818357 1
-0.119848208261815 1
-0.208413121669832 1
0.137835502716345 1
0.121888605336657 1
-0.0127271714696923 1
-0.109748163132855 1
0.0879427286583599 1
-0.0491790671365622 1
0.177956587304278 1
-0.0558800028806336 1
-0.0170770571250713 1
0.190831025290419 1
-0.0828490457751526 1
0.0448271014333426 1
0.143467864689844 1
0.0844501146864899 1
0.0618367162274434 1
0.0210533390286666 1
-0.0891718642521167 1
-0.0490344983434722 1
-0.0488971900802331 1
-0.0944120096311264 1
0.167412219875714 1
-0.0572660976502256 1
-0.03688510827823 1
-0.113180995842071 1
0.294798199081896 0
-0.270100917757985 1
-0.0624780447039265 1
0.00879691562586584 1
-0.0528917007855966 1
-0.234448901424488 1
0.0192945411121475 1
-0.374338293258632 0
-0.291314681595221 1
-0.243534922911562 1
-0.0463867864894323 1
-0.0713597201692391 1
0.124113862448648 1
-0.104678081921044 1
0.0258067110132557 1
-0.0204527506895658 1
0.0236854505247386 1
-0.0205819949306129 1
0.229505500925016 1
-0.179076702686732 1
-0.123334590894568 1
0.100130411554815 1
-0.146223456770539 1
0.181238706386971 1
0.0756534852071105 1
-0.0463526147916687 1
0.214026184316343 1
-0.0496441169371829 1
0.0914709679528078 1
-0.115917036041583 1
0.104723576418672 1
-0.0868270797448138 1
0.136318065678508 1
0.301330806815095 1
0.14046597276803 1
-0.0796556962691753 1
0.197788412331694 1
0.122602994193822 1
0.179776201304507 1
-0.13767444325692 1
-0.0990491877215411 1
0.245460960260622 1
0.00521214202897305 1
-0.126435700812848 1
0.0734706723826472 1
-0.0939902398837388 1
-0.109165700526231 1
0.0598077930050474 1
0.105157641569204 1
-0.086204739335879 1
0.11674679107434 1
-0.118724167443296 1
-0.082989790456551 1
-0.0481126948392334 1
-0.0944736135950219 1
-0.0343619869549033 1
-0.00162948411139758 1
-0.240881593895409 1
0.0111360179154819 1
-0.180895184163379 1
0.0627994775416106 1
-0.345999039706501 1
0.0386774432087533 1
-0.0946515285123303 1
-0.127047005976613 1
0.00261178957272814 1
-0.142573732839018 1
-0.077463096253643 1
-0.075130806920124 1
-0.207720834443747 1
0.0301029567717786 1
0.0425509657511693 1
0.0371798283591525 1
-0.206558336521921 1
0.0342652250091515 1
-0.111670897324799 1
0.0214089617281448 1
0.0918475641492941 1
0.348668934483267 0
-0.108797966525386 1
0.0152505211654528 1
-0.435266617390225 0
0.405285624387133 0
0.06098347440947 1
0.128924958605409 1
0.0266783363337719 1
-0.066030561405947 1
0.0513869745887304 1
-0.359223334269404 0
0.0253207289510025 1
0.0938638340668503 1
0.122515427686015 1
-0.205520818780408 1
0.058357865762856 1
0.046877133814794 1
-0.00339235961412715 1
0.255148574518554 1
-0.0993026856568568 1
-0.0595933755480908 1
-0.22192064250648 1
-0.0196837328166316 1
-0.167567115779751 1
0.00321226330005029 1
-0.356273107061591 1
0.134843556425848 1
0.16989093136089 1
-0.0401865152211027 1
-0.398684518695065 0
0.111866137280275 1
-0.034371941166424 1
-0.0883054475424745 1
0.0317582668919644 1
-0.0355144803952036 1
-0.0277087322269275 1
0.0137418446215978 1
0.152855967647969 1
-0.223716885727568 1
0.102228469649941 1
-0.194514750832314 1
-0.238506803802506 1
0.0611669467550992 1
-0.163207509329339 1
-0.0493142203604161 1
0.10991634938735 1
0.0797289388949619 1
0.244796317372829 1
0.124653604806016 1
0.304294735421791 0
0.216012615631126 1
0.0662178182609701 1
0.201531435025718 1
0.0782096947006621 1
0.117553727678638 1
0.107865393003699 1
-0.078745486418198 1
-0.0271127071470726 1
0.019379111554057 1
-0.0788693359491029 1
-0.198919521346389 1
0.141741398413956 1
0.153058778777269 1
0.151751079928441 1
0.0189585127021498 1
0.343603672907851 0
0.213792811694527 1
-0.0502936856099146 1
0.127947675430782 1
0.350227635660366 0
-0.0354641919965089 1
0.119124704338776 1
-0.159924397952667 1
0.0264531637437701 1
-0.171932353915831 1
0.110418464727516 1
0.0135508234847818 1
-0.232850586717253 1
0.254867397316133 1
0.191956327006627 1
0.0279270801454816 1
0.202741739830285 1
-0.134841790766956 1
0.0543883268178975 1
-0.103987764529164 1
-0.0354252492989669 1
-0.134594070909617 1
0.120776733414469 1
-0.146982101308699 1
0.227360803778921 1
-0.206691810728739 1
-0.113822566985322 1
0.102162093571271 1
0.0916522172387407 1
-0.168328912254314 1
0.00821114443905106 1
-0.135985413824603 1
-0.190498994637418 1
-0.14039127908873 1
0.220706367143802 1
0.107368822681305 1
-0.225729834590883 1
-0.003981445691796 1
-0.222529103243449 1
0.10867034569671 1
-0.298817582093011 1
-0.185200505494019 1
-0.0760810353780186 1
-0.169888987739432 1
0.335941884266713 1
-0.16193439779232 1
-0.0225311080487503 1
-0.0847634630046843 1
0.130346100393905 1
-0.0864835735820985 1
-0.0996450474256302 1
-0.156868743124418 1
-0.0190208017844094 1
0.0117075279427475 1
0.110316113484075 1
-0.0563054284560816 1
0.225920382723658 1
0.368955400981387 0
-0.135855401455817 1
0.117279720439906 1
-0.067311896426295 1
0.146487639506763 1
0.150305194796475 1
-0.0192571117189603 1
-0.24049633673076 1
-0.159891591399672 1
-0.215759174230358 1
0.083760859572706 1
0.112829599257517 1
-0.0096408736076348 1
-0.195304339646243 1
-0.00764768100380797 1
0.04318660911576 1
0.141608802350661 1
-0.0383404986648003 1
-0.0468247807034623 1
0.244108515976844 1
-0.0668547650157018 1
0.0274815097359745 1
-0.0412839600306767 1
-0.11104875829242 1
0.0791208837182191 1
0.0653241923240052 1
-0.0663131140262919 1
-0.165981075324434 1
0.185933781120854 1
-0.0863157431776288 1
0.0667688892891946 1
0.0526465564439363 1
0.0272825643189325 1
0.216401072143275 1
0.115569182569039 1
0.0318827038597422 1
-0.107818317386984 1
0.0892089886077509 1
0.0520617783537929 1
-0.0469222802221845 1
-0.0292662765226257 1
0.101413201234405 1
0.0298552577551272 1
0.199910097216713 1
-0.0317708605543044 1
0.0498510382170855 1
0.136245958111621 1
-0.133424746505831 1
0.0674685169456129 1
-0.0918174966528948 1
0.0647605338107355 1
0.0736491964616701 1
-0.0019200015737062 1
-0.277591732628436 1
-0.153654840807605 1
-0.0564723777128471 1
0.160486695271428 1
-0.189280273749486 1
0.271900910218412 1
-0.0142237389956824 1
-0.169465996742792 1
-0.00967352457121828 1
0.0679287074435184 1
-0.0499271747382369 1
0.0623903357674033 1
-0.225858187306374 1
0.0779080837785055 1
-0.156542470734689 1
-0.151957252274674 1
-0.119208503373446 1
0.0545448435401458 1
-0.17799875927939 1
0.0818401438033135 1
-0.1686700703978 1
-0.050440200769216 1
0.249926010397819 1
0.188474701156847 1
-0.0233364537582114 1
0.0427863215442903 1
-0.217151634871619 1
-0.0503089821747135 1
0.142839537213646 1
0.228069349934412 1
-0.000217637118388576 1
-0.132151829971878 1
-0.00422957331400331 1
0.0502084673594799 1
-0.182540751036139 1
0.0265667894347986 1
-0.402737168679014 0
-0.256835450994524 1
0.116177125376356 1
-0.014859854019798 1
0.0329675001550369 1
-0.0542206312289267 1
0.193846307401364 1
-0.0921486024647259 1
-0.0397317167142173 1
-0.0845339832803201 1
0.0487413528737161 1
0.194686729726637 1
0.069330926477454 1
0.180003460327608 1
0.111652117843745 1
0.254768573687407 1
-0.00967255803193802 1
0.072559838360451 1
-0.0249449300431882 1
0.314258343120179 0
0.15373199854516 1
0.0540384982450144 1
0.0555052774233517 1
0.0977339645512911 1
-0.0452194768354443 1
-0.127899850781738 1
0.135154492168722 1
-0.105146847464521 1
0.0463693911748861 1
-0.109506299967306 1
-0.329130575327899 0
-0.0358064482220337 1
-0.154968159448331 1
0.154630737728636 1
-0.135946801239862 1
0.085269252571266 1
0.116643459945351 1
-0.00790290996339926 1
-0.114440085878803 1
0.277110586141256 0
0.196656089339312 1
-0.113715065290659 1
0.0645842071605726 1
0.117802861021705 1
-0.176056356726574 1
0.425247795397851 0
0.127807843812327 1
0.0236461552863227 1
-0.10763031935832 1
-0.0242871501730816 1
0.0346531553740474 1
0.139078763765582 1
0.163455898931883 1
-0.304871084562105 0
-0.0136064271116132 1
-0.182813776044271 1
-0.0737099666902006 1
-0.23436664377274 1
0.243720661982788 1
-0.0236142479798062 1
-0.138638680973865 1
0.145377224458781 1
-0.188625355922644 1
0.0185681664401261 1
0.211961484351461 1
0.159692595445658 1
0.160212302488629 1
-0.0243807059907184 1
-0.251793915889104 1
0.0719870326194477 1
-0.0716516549798492 1
0.292766543775831 1
0.0177525898538039 1
-0.0370499574343591 1
-0.0117356355512399 1
-0.280798871843083 1
0.148694692633751 1
0.106199341313071 1
0.00175656048436022 1
0.0563742852657734 1
0.00336488530150418 1
0.292251508358247 1
-0.158357445867401 1
-0.0353524585479965 1
-0.162112291428276 1
-0.0111005442416457 1
-0.121535752856271 1
0.00730462631924666 1
-0.116139275509683 1
-0.135402345946799 1
-0.186154936458853 1
0.102505440415876 1
-0.0931253767909941 1
-0.0365323633043433 1
0.238268497840876 1
0.274768614506347 1
-0.114863832428519 1
-0.143304530852726 1
-0.127863363744121 1
-0.306959405211882 0
-0.131334883926958 1
0.0325279371330811 1
0.234513236463357 1
-0.148010674394893 1
-0.128870546009694 1
0.0017592152200098 1
-0.139391113855455 1
-0.179439430032203 1
-0.106696513314707 1
0.0471245557569685 1
-0.0627252758381762 1
0.111942632977988 1
0.0456261474747872 1
-0.00661881166393183 1
-0.113078857987303 1
-0.01791740845498 1
-0.110105824447526 1
0.0940646550121284 1
-0.160840050311884 1
-0.27460446452671 1
0.28469400566179 1
0.230612284747609 1
-0.0365546463592417 1
0.162654460058145 1
0.12118708394084 1
0.0490567822533947 1
0.157602379395401 1
-0.155567227472237 1
-0.052327108524803 1
-0.0360266353976217 1
0.097148551807109 1
-0.0340861727157833 1
0.0297724724659869 1
-0.0622983160733738 1
0.00389194028510959 1
0.100409809297479 1
0.223314851136577 1
-0.233153622981099 1
0.158618044342092 1
0.170355972974033 1
0.0955717936263059 1
0.0115879555786025 1
0.144252577088328 1
0.0465374401666823 1
0.133437516803345 1
0.0324599376071367 1
-0.120613874692627 1
-0.126180059266349 1
0.212036535457465 1
-0.0685778662170036 1
0.126977186088529 1
-0.0120832745568166 1
-0.0394245615827416 1
0.104740663737318 1
-0.0701844039465365 1
0.194626706628236 1
0.273827918675234 1
-0.203221564821135 1
-0.195618154251351 1
0.231299886410264 1
-0.086430773423272 1
-0.0358510840342409 1
-0.162853447943492 1
0.0465211114041471 1
0.0502564690566196 1
-0.175171721177814 1
0.111504246332394 1
-0.0516009745692937 1
-0.0732689737821539 1
-0.0938540340116571 1
0.0908106745211485 1
0.0176896436259407 1
0.0448946132428384 1
-0.242549739275463 1
-0.0699825549575743 1
-0.215523514945207 1
-0.159728259950492 1
-0.0734242046331194 1
-0.197751574309493 1
-0.0978304426171134 1
-0.222720340248001 1
-0.0933738319851394 1
-0.226226549208882 1
-0.0357821791130507 1
0.0169714051840755 1
0.271035883723262 1
-0.0667608300627721 1
-0.156954316777309 1
-0.0672463987877902 1
0.0175936829328642 1
-0.0611819710574161 1
0.1092717654951 1
-0.0358000816757844 1
0.0649371068680833 1
0.238082647082297 1
0.0645859184558779 1
0.0276185550116842 1
-0.147049907082529 1
-0.00971461043982761 1
0.083445796960997 1
-0.15674293275523 1
0.0781266057372825 1
0.0688233928745751 1
0.00305707292772651 1
-0.280280041445055 1
-0.139627532180086 1
0.190834333006687 1
-0.100830275761951 1
-0.125481065905321 1
-0.125352556316047 1
-0.0227200796243256 1
-0.0188360864255197 1
-0.219272059597978 1
0.0526245235319894 1
-0.0802339804363206 1
0.00559084672762615 1
0.0446892805510868 1
-0.292983908223595 0
-0.268306782069846 1
0.152226401810865 1
-0.0493317540871684 1
-0.0917310180523274 1
-0.0498726667366313 1
0.176346003868208 1
-0.0982347409190226 1
-0.122373561620577 1
-0.0757088317888195 1
-0.0296104745214439 1
0.0422141798199842 1
0.201856519257928 1
-0.130384117326313 1
0.272176895120085 1
-0.0843131601221154 1
0.0428726181504371 1
-0.0874034082364312 1
-0.17863356458444 1
0.0429834548041218 1
0.128144763128934 1
0.108792878852393 1
0.32884786811022 0
0.0397305156439589 1
-0.045887625625723 1
-0.06871824988866 1
0.0426039677176659 1
-0.00557439191006353 1
-0.188999305997338 1
0.159032136272363 1
-0.161332374403529 1
0.176134524674802 1
0.237132988652314 1
-0.0276546287176451 1
0.100073239655513 1
-0.203523282166391 1
-0.104102499432984 1
0.0470802804132945 1
-0.189053208044419 1
-0.0880218969014971 1
0.0182365467899807 1
-0.171427030593389 1
-0.16126506553701 1
0.140568434082286 1
0.0124974168851294 1
0.0289126763170358 1
0.236679208418412 1
-0.0704120886048803 1
0.0432920230336586 1
-0.214820178765834 1
0.0132359656932898 1
-0.134079040610767 1
0.141825899985656 1
0.106542297464275 1
0.171966744700788 1
-0.238741912335418 1
0.244436012907722 1
0.0276638997444547 1
0.087453943820902 1
-0.0941004388328733 1
-0.175718188856111 1
0.151073910683871 1
-0.181180604173247 1
0.195387124492795 1
0.0908990266203331 1
0.149783004707038 1
0.0482766109849487 1
-0.0174802957409504 1
-0.0857102839810512 1
0.145654408814545 1
-0.0318256668616376 1
0.132406645292085 1
-0.0864524234367374 1
0.359123696240995 0
0.229327360094003 1
-0.0130167449419143 1
0.0777466176906256 1
0.0803439809312806 1
0.0385672042751842 1
-0.189135539733303 1
0.00793688855821231 1
-0.0183782409192109 1
0.0257456892042154 1
0.0991849711807264 1
0.30869606610218 0
0.201491897368894 1
-0.21930899126642 1
0.347468032369919 0
0.0238171032242616 1
-0.125109497443069 1
0.166356792871131 1
0.0769094034277398 1
0.0884789217635391 1
-0.041366064204068 1
0.317513757837374 0
0.221322030983631 1
-0.192469290462349 1
0.0546467956805691 1
0.150409006535489 1
0.0641046094510272 1
-0.0709554301366603 1
-0.0699770858256031 1
0.0629033819808211 1
0.0876060499299234 1
0.162703020088811 1
0.023925012344102 1
0.138573753363546 1
0.163778409998101 1
-0.0772796387824657 1
0.241773093475108 1
0.136586557920475 1
0.084676737118165 1
-0.079185414093086 1
-0.0683682420780207 1
-0.0171525305573823 1
-0.145762388700574 1
-0.309325431022894 1
0.030219170877873 1
-0.176048533419676 1
0.11647811062873 1
0.172705197101014 1
0.1298561280304 1
0.0170464404634016 1
-0.246461361021452 1
0.130219999254447 1
0.426828152993059 0
0.0305268859880579 1
0.0864850378702666 1
0.090136912923406 1
-0.188202154060812 1
0.117542284610363 1
0.0213959348116697 1
0.179296298616588 1
0.044808676582703 1
0.176148988345756 1
-0.0104413442066846 1
0.083502715435306 1
-0.0698478358349088 1
0.00587860289317739 1
-0.107786253295923 1
0.0547462799625257 1
0.145864135332495 1
0.158240872428853 1
-0.0932172542750374 1
-0.00632127631340938 1
0.0394202050394526 1
-0.0107248759160994 1
0.151381608375719 1
0.194468694929704 1
-0.23038124868171 1
0.0297727335158234 1
0.00377926668160832 1
0.0282186652557658 1
0.0341188146821843 1
0.10128830043034 1
0.0814072239346024 1
-0.106067482258424 1
-0.0495133778485722 1
-0.166243945450004 1
0.2332651268663 1
0.213862749192769 1
0.146303195090908 1
0.280241451748512 1
-0.1413843002163 1
-0.0638547445655071 1
0.089950127080995 1
-0.161272656654899 1
0.093457220618221 1
-0.0252415337708798 1
-0.0459240842002595 1
0.000462846531981611 1
0.00725775620500322 1
-0.254007343142647 1
-0.150504957241709 1
-0.0977992877915435 1
0.132300532365197 1
0.170478673524422 1
-0.00562163318060089 1
-0.0262223235109694 1
0.2382712170979 1
-0.216186947762603 1
-0.0662492709302915 1
0.256138146328765 1
-0.135334214197536 1
0.00938092543290329 1
-0.312686685604132 0
0.122730434807363 1
-0.217926304015206 1
0.298084489703184 1
-0.105885893537676 1
-0.282316241119258 1
-0.11373018828714 1
0.0900003390429003 1
0.108766380170067 1
-0.0839301707056285 1
-0.0431114995876553 1
0.0247778724999187 1
-0.00678937975228339 1
0.00431476263556257 1
-0.0697578213825134 1
0.250604602796233 1
0.0506014281261463 1
0.139493239079578 1
0.0623921775596904 1
0.0553377178888456 1
0.144386358521124 1
0.115079831630608 1
0.176392342735827 1
0.374460305188248 0
-0.011322191894641 1
0.0141471623075403 1
-0.0281238928447075 1
0.128354559237058 1
-0.25290596901227 1
0.109418016003874 1
0.227656387706936 1
-0.155439577683961 1
-0.125075873306356 1
0.102416379879186 1
-0.339993010546185 0
-0.251716162035691 1
0.100157817438928 1
0.0640786148091484 1
-0.0349292208411151 1
0.107831318648817 1
-0.212819943394214 1
-0.00449733478434585 1
-0.149064099252578 1
0.250211122478807 1
-0.0487730339533482 1
0.290487889709714 0
-0.0557642098249116 1
0.108290118778304 1
0.150502601939893 1
0.0499460049717327 1
0.179528612533182 1
0.0319947833445211 1
0.0599690566699318 1
-0.0480581077519064 1
-0.0197669001735344 1
-0.0854398827473508 1
-0.0264026806833194 1
-0.0837214956879981 1
0.0311116790468705 1
-0.0148665955294597 1
-0.117359693091017 1
-0.0586153005537035 1
0.235422439490042 1
0.0838514952383861 1
0.319015181579223 1
0.117381450433181 1
-0.104598895692941 1
0.212088350694177 1
-0.00221832982401065 1
-0.100370578551704 1
0.107182824443355 1
-0.137510720774085 1
-0.0797495372535098 1
-0.236445728903858 1
-0.196799641293638 1
-0.0101189878345631 1
-0.00270808590671999 1
0.0938986564487462 1
-0.090362629054922 1
-0.0120339400585204 1
0.0906468461901778 1
0.146432478625494 1
0.0108981518719132 1
-0.167086819990938 1
-0.0857827482011935 1
-0.0149643160345662 1
0.181518443359052 1
0.013429801424392 1
0.0586655821558402 1
-0.105226745909935 1
0.259483441462871 1
0.0241200294541798 1
-0.123184502864954 1
0.0593983911649585 1
-0.0823144404682552 1
0.256729490818686 1
-0.0786641151193999 1
0.187921473724863 1
0.0931129122126517 1
0.0192812068119166 1
0.0890809842180643 1
-0.0571286445705191 1
0.0678512016087937 1
0.0260284857589197 1
0.180492230541314 1
0.177458266733092 1
-0.0102686315502601 1
0.109789934097519 1
-0.0429164135981096 1
0.0690797887228786 1
-0.284372020022506 1
-0.114274282170499 1
-0.0882426270488098 1
-0.0635233582896751 1
0.0758043046398067 1
-0.0598630809960405 1
-0.131163808318709 1
-0.00322162607027629 1
0.0635761954299366 1
0.0787930487022196 1
0.143033369863131 1
-0.1170426491098 1
0.0562262759365518 1
-0.151645362493254 1
0.271179495372994 1
0.216784594856523 1
-0.0514333757286 1
0.0543398867709495 1
0.0866914255433467 1
-0.209782704007972 1
-0.0458824262858599 1
-0.10810771741834 1
-0.247003991988152 1
0.0977870641113931 1
0.240523511957586 1
-0.0609582945600487 1
0.211857129188012 1
-0.0427565321103542 1
-0.0363465475270565 1
0.0833442364174831 1
0.178163115747382 1
0.0228831119182612 1
0.16783997778096 1
0.0251262973262937 1
-0.039838379107266 1
-0.187024800039948 1
-0.234086454696072 1
0.155435717636468 1
0.249004932232501 1
-0.00435830901634344 1
-0.280718549194886 1
-0.000527399442643697 1
-0.0874534004354417 1
-0.0189523509580709 1
0.439930955636137 0
0.0398593837667576 1
0.128360098816798 1
0.0347162905326443 1
0.0868818681670269 1
0.10529675256234 1
-0.143444433491858 1
0.0315761160001999 1
-0.0183052596735826 1
-0.0724917877903697 1
-0.087277562862422 1
-0.102233455232872 1
0.409656405791319 0
-0.166993808266286 1
-0.0368678667219238 1
-0.0554530977355211 1
0.142022899507641 1
0.0742501609001613 1
-0.0277041061739216 1
-0.000766363925645441 1
-0.0327060519941946 1
0.0916671397861454 1
0.0390856859933144 1
-0.245426359540419 1
-0.160217234511881 1
-0.0204522061968975 1
-0.155265928575129 1
-0.103224475180526 1
-0.177528419966815 1
-0.137537084207609 1
0.0493130255297876 1
-0.163571950834629 1
-0.0240907761929583 1
0.123293288250027 1
0.0647006906349407 1
-0.126376876433416 1
0.127945845069565 1
0.0560740773454764 1
-0.0409211998029016 1
-0.256052922508068 1
-0.159613532614256 1
-0.164196359460702 1
0.0151610575140698 1
0.292438298932888 1
-0.233427693170741 1
-0.00312398328968133 1
0.118899092519486 1
0.331921866368648 0
-0.378042720157796 1
-0.0575128368508694 1
0.25945641984286 1
-0.186298791699274 1
0.0723233052334347 1
0.124122432480361 1
-0.0198849672722228 1
-0.0113672851774009 1
-0.130471942738456 1
0.134288779823205 1
-0.171287341933809 1
-0.0175636376635252 1
-0.124574869933168 1
0.309176695474701 0
-0.128944402032445 1
0.00107808575794445 1
0.175095595781572 1
0.185080747700141 1
0.0124844863292566 1
-0.00590482671457819 1
0.110213020262597 1
-0.300595836174903 0
-0.296440786733406 1
0.140608988960505 1
-0.0246833328884321 1
0.0427435236078951 1
-0.185154056692586 1
-0.194591380109524 1
-0.060464030582655 1
-0.0454731065998877 1
-0.0598380518835119 1
0.175898386863315 1
0.0573884692868803 1
0.21935845470196 1
0.176149071171023 1
-0.143585463294384 1
-0.0971059972640475 1
-0.112872728442227 1
-0.0461683158867087 1
-0.321285045277577 0
0.222079055107174 1
-0.101940117752529 1
0.223739653381532 1
-0.214560623613695 1
-0.0339488232753676 1
0.094654439895082 1
0.060557886437385 1
0.119192036881753 1
0.0745174334303814 1
-0.335060874007577 0
0.0474151640543054 1
-0.259275416595866 1
0.314434336959209 0
0.0843323129746014 1
-0.00477343033931973 1
0.0792360967843362 1
-0.0323657940984279 1
0.0117058502459401 1
-0.175218336043587 1
0.00811203804195608 1
0.0248187677851658 1
0.0854890638597162 1
-0.0696771858725713 1
0.155008633289333 1
0.177234716342248 1
0.226400652361358 1
-0.055356476618099 1
-0.174301731351098 1
0.00479001182716686 1
0.308066926455519 1
0.0100644607692382 1
-0.116005064339879 1
-0.218698716565074 1
-0.0228049722153747 1
0.102939376762109 1
0.0372104323881436 1
0.0716512537365395 1
0.0697688752568593 1
0.0054164657453605 1
-0.159548298535038 1
0.0671638534328379 1
-0.140871630922732 1
0.0722086409770572 1
-0.0609818867864553 1
0.210263089460953 1
-0.0696446964128851 1
-0.169223397459049 1
-0.153977322242068 1
0.171587954050908 1
0.18933588960199 1
0.0283621753474613 1
0.0511947555732633 1
0.0830401036256178 1
-0.0953225158229325 1
-0.247217203005908 1
-0.294873788173373 1
0.0712951144885432 1
0.215592049054101 1
-0.0393377779974966 1
0.00441278567221277 1
0.211808428576453 1
-0.0650451918854334 1
0.00287214468828859 1
-0.138680168044288 1
0.0172310719289925 1
0.153009179331772 1
0.222586196440754 1
-0.175410550835414 1
0.0182130182002519 1
0.183737494759521 1
0.0136966848273656 1
0.119689588652508 1
-0.0651899224085135 1
0.0533885265517917 1
0.0475421319038653 1
0.266897734386948 1
0.249368815955569 1
-0.0315593402042003 1
0.0754616224769065 1
0.0452504158677545 1
-0.0501700885085425 1
0.033093884823954 1
0.358519777924342 0
-0.231752254204642 1
-0.0680921979077882 1
0.387889220680339 0
0.053076775270716 1
0.100199391773819 1
0.0925713681305573 1
-0.125919670374537 1
0.125249575109049 1
-0.229523123458897 1
-0.212754275700001 1
-0.137980101611629 1
-0.146480014054238 1
0.043157898426281 1
-0.186275116242247 1
0.010648008152787 1
0.0636965489022695 1
0.421521868542454 0
-0.143724747772034 1
0.0347410891818009 1
0.0556002728164765 1
-0.181879297360908 1
0.289062755990703 1
-0.0680604553575893 1
0.0237702291004985 1
0.174638561251998 1
-0.147281337074813 1
0.184251457449009 1
0.116015232301458 1
0.0416936840657548 1
-0.0279014094939427 1
-0.180195127542578 1
0.0641388268308568 1
-0.329332411974723 0
-0.121209192523427 1
-0.0459630397685603 1
-0.0210306433817865 1
0.196753977420782 1
0.121919804283938 1
-0.141103687981458 1
0.19994878300738 1
-0.0271613812428777 1
-0.134258552749703 1
-0.168016030267625 1
-0.016638308682706 1
0.105655130189896 1
-0.086588125438791 1
-0.0195543889650194 1
-0.183996809335607 1
0.0974497191994504 1
-0.138065017261084 1
-0.0493175382298303 1
-0.0187869231858227 1
0.0351876969527233 1
-0.0821509288243833 1
-0.0246467882891563 1
-0.173701556818376 1
-0.0346891348700854 1
0.109768488658313 1
-0.113854202940604 1
0.136386382917779 1
0.176351136285049 1
-0.205684165326047 1
-0.0289948821944514 1
0.15984224694828 1
0.237360010473027 1
-0.100737049087416 1
-0.00658957198750114 1
0.0493331071119466 1
-0.022547209885226 1
-0.132967610678975 1
0.243514653568892 1
0.179157106035223 1
-0.227513963935943 1
0.172221746920114 1
0.131213055101713 1
0.101828129504495 1
-0.139292757972201 1
-0.298688273215312 1
-0.00479328455333544 1
0.0133519749678323 1
-0.0172566459515116 1
0.117980924604653 1
0.0766669421612135 1
0.21833884952419 1
-0.325986620654126 0
-0.0977152815175306 1
-0.0390117806693751 1
-0.0189679725632019 1
-0.138222919375188 1
-0.128577931805245 1
0.00330442932391069 1
0.0517764267640836 1
-0.132264117885627 1
0.0614042549283149 1
-0.00679719641623358 1
0.228818569090448 1
0.0851646127589661 1
0.193838549761455 1
-0.00884860317386266 1
0.0411467056563059 1
-0.30300591270452 0
-0.258231107683589 1
0.359545016865829 1
0.131607330088375 1
0.120239877196591 1
-0.165358081041856 1
-0.156820171600555 1
0.0553460522958074 1
0.0133830276719477 1
0.0372364849789193 1
0.199556183953135 1
-0.0245038910804684 1
-0.0462522033317989 1
-0.045034733818185 1
-0.156534186270993 1
-0.0124504070835993 1
0.202015555434277 1
0.176169565845447 1
-0.0914458796546825 1
-0.125624978358554 1
-0.0391113209636199 1
0.0437692724245227 1
0.0661403330289059 1
0.0107201240461334 1
0.0388366401254951 1
-0.0193598656191237 1
0.204815151617201 1
-0.352984772682454 0
0.207559066333795 1
0.0518057730919283 1
-0.0765056328176561 1
-0.317528930192664 0
-0.220574463746118 1
-0.00432455266568624 1
-0.0393616102108078 1
-0.092995668486454 1
-0.0619378903592914 1
-0.132954517793299 1
0.162165896223466 1
-0.0746952641955249 1
-0.159818755867595 1
-0.280279136012197 1
-0.0834374201264187 1
-0.19913064927812 1
0.19331584573513 1
-0.0963962337848636 1
-0.118243926036623 1
-0.106915294269065 1
0.254533774662656 1
-0.145785791249418 1
0.0975904866471072 1
-0.0660848747008076 1
0.0963140759984284 1
-0.155251317749972 1
-0.00697714545814741 1
-0.0616624742115061 1
0.421081920798292 0
0.0756506472830031 1
0.305127145092062 1
0.202966967658096 1
-0.173186823542493 1
0.0205910294408425 1
-0.0990133318306215 1
0.0690193303594928 1
-0.044220516082562 1
-0.033054713352516 1
-0.151616775737493 1
0.277831576743947 1
0.0912953193495861 1
-0.102144327010735 1
-0.107165599972075 1
0.00118067773158533 1
0.256857084194774 1
0.24019305206499 1
-0.0892033921764396 1
0.00333980957115659 1
0.121669091966194 1
0.0723343935116143 1
0.345076873474227 0
0.14427024831437 1
0.305867330307706 0
0.211105213409144 1
0.0610322916325165 1
-0.121781662873111 1
-0.0217309398975729 1
0.0191940470526322 1
0.0396954656077097 1
0.0611309315815392 1
0.0663412899472922 1
-0.00528656901299172 1
-0.0677542569853648 1
-0.266461739730761 1
0.0749649044394345 1
-0.00257517242183927 1
-0.151664427858975 1
-0.00223277585387591 1
0.178764563324811 1
-0.232992501493121 1
0.0720248350103796 1
-0.147187542023461 1
0.125505638413778 1
0.00747700054399305 1
-0.0159655172165901 1
0.13625266424116 1
0.0951759863383629 1
-0.00594581790785505 1
-0.014181721508804 1
-0.0133454190269922 1
-0.179535092432063 1
-0.0758246751372596 1
0.0959521264430844 1
0.307878327473238 1
0.00681552619581026 1
-0.159091174626362 1
0.00881135497432071 1
0.135282387492686 1
0.0312048417773844 1
0.0545383409309552 1
-0.0365670668328315 1
-0.0741334276608128 1
0.0825444088222856 1
-0.0106336501413221 1
-0.0521815226244002 1
-0.0807889015967535 1
-0.163749875656026 1
-0.163246308185738 1
-0.0767931548171035 1
-0.124815807705034 1
0.167246751078844 1
0.00856401438812065 1
-0.0813625738932389 1
-0.0464744156589788 1
0.133854699296035 1
0.0570820874808463 1
-0.0301009479387888 1
-0.120280910326486 1
-0.203630619081632 1
-0.012887929120256 1
-0.0608341234218405 1
-0.0986782505644851 1
-0.179336526544615 1
-0.00836263537288698 1
-0.0963417447487871 1
0.00595829879331057 1
0.007476532032071 1
-0.137062438698527 1
0.0300485961272741 1
-0.168344093664578 1
0.0517009267238071 1
-0.0480246236765854 1
0.205853798366662 1
0.243216082801027 1
0.128652108428169 1
-0.187161740619805 1
0.199833491333303 1
0.224849219881985 1
0.241959031654532 1
-0.097081367527874 1
0.1405815967815 1
0.200541969247621 1
0.082699752023882 1
0.124934556755672 1
0.164218204756445 1
0.287401145261085 0
0.126655772577865 1
-0.12278791920687 1
0.147190443600155 1
0.0681661636957312 1
0.0241847028723153 1
-0.28436425210449 1
-0.200827878113987 1
0.0870145986007768 1
-0.384142917426434 0
0.0717790900930671 1
-0.000762084352225759 1
-0.19801706502933 1
0.0625454411434812 1
0.0256180814578123 1
0.0275855794899703 1
0.0521904472223079 1
0.0964914769015991 1
0.259823199076397 1
-0.290302728744072 0
0.0692743076929405 1
0.230763237150573 1
-0.428330458244995 0
-0.21731685432739 1
-0.272275344005781 1
-0.0229620828514238 1
0.137964211156084 1
0.0832482696214779 1
0.149985991186021 1
0.0578154620449008 1
0.105243165644695 1
0.152068618690975 1
0.0126207017305442 1
-0.123645311527042 1
-0.0192013485160906 1
0.127071110693617 1
0.0323988015709573 1
0.0393488812344079 1
0.0253934914327507 1
0.0497010131361684 1
0.241060617941849 1
-0.146927608120284 1
0.0596529789909812 1
-0.00668375692117042 1
-0.0109667731719044 1
-0.112969907649313 1
-0.0300731248847716 1
0.0417945930237744 1
-0.138670479271032 1
-0.0352371421721317 1
0.166488219095457 1
-0.216677231653007 1
0.153345539311431 1
0.0888816053170449 1
0.0962174770453472 1
0.0393455197937126 1
-0.0436445463336339 1
-0.215351196351162 1
0.0333360742971614 1
-0.161427562059632 1
0.0594904498519466 1
0.104076541585133 1
0.270724264603319 1
-0.0286980797427039 1
0.0418640186108599 1
0.0157314379737205 1
0.0604557369620893 1
-0.0548268257769367 1
0.0403461922288153 1
0.247694108080546 1
0.0022873782860557 1
0.32848335183471 1
0.0318138221453646 1
0.0669771966228844 1
0.118725321424768 1
0.0105116393672594 1
0.0623976465435739 1
-0.122843059917773 1
0.0386593558246114 1
-0.0497081805107505 1
0.297013272669148 0
0.145072925404504 1
-0.105449110905925 1
0.0914286430753011 1
-0.177943582092009 1
0.10965643762012 1
0.27054943632028 1
-0.0428821882940536 1
0.148865556558278 1
-0.209687547008118 1
0.0885300673483126 1
0.134246425510453 1
0.116481331712118 1
0.192404440348651 1
-0.21489206147451 1
0.0372514564804552 1
0.116099909328874 1
0.205443317352183 1
-0.033723248218508 1
-0.325654729924882 0
0.162188671385921 1
-0.270254663899003 1
0.0721972788459041 1
-0.158703362160713 1
0.0272950226811192 1
0.094847573372163 1
-0.0654526442990779 1
-0.0748319582207283 1
-0.0937650309938173 1
-0.312440290325136 0
-0.00292939502708004 1
0.143918928125084 1
-0.248539244451508 1
0.0428427613264934 1
0.143810931454747 1
-0.151725885837184 1
-0.142827399136197 1
0.0630711931882854 1
-0.0385935952532738 1
0.106904209435485 1
-0.157019653705913 1
0.167282590443168 1
0.0278572225615403 1
0.0134246655151369 1
-0.00842924555569204 1
-0.123668096964769 1
0.11423044708911 1
-0.0408050327133634 1
0.108395331927044 1
-0.00407015129735006 1
-0.11972156368775 1
0.00479006886248461 1
0.244891097892544 1
-0.0558460469540175 1
0.0761578303009298 1
-0.0965519331014855 1
-0.0475833125729509 1
-0.114440052047403 1
-0.203090787257923 1
-0.129954186330153 1
0.286341615419477 1
0.191427031980542 1
0.128138702354013 1
0.00227202713784667 1
0.188202128058177 1
-0.0923366543453999 1
-0.209652439569076 1
-0.0157583196899696 1
0.0271658623131666 1
0.143767368616985 1
0.085398650635114 1
-0.207196357567997 1
-0.262850299839035 1
0.172346506284137 1
0.0173850631061272 1
0.180392296501727 1
-0.0515508575569757 1
0.114820954222557 1
0.186255510257405 1
-0.187985406994657 1
0.0230021463365476 1
-0.0179721994825733 1
-0.114933588057032 1
0.00899287628142561 1
-0.0481161008582212 1
0.0668392245309198 1
0.334803280726752 0
0.295731272697358 1
-0.0800621666706601 1
-0.0926763521502412 1
0.0469404120561686 1
-0.132180018683512 1
0.146489411607034 1
-0.183396298700314 1
0.138072662536 1
0.0665280294709834 1
0.182796975188893 1
-0.0465584194832165 1
0.152932429992366 1
-0.0898297865281454 1
0.0703713618235148 1
0.348676482941966 0
-0.106345879917749 1
-0.101302020052358 1
0.0608802297239238 1
0.0101659220978662 1
-0.097375020448514 1
0.0261179853658754 1
0.365913655515469 0
0.0633892427723522 1
0.0861492463584543 1
0.0104400511906145 1
-0.195986309651876 1
0.0239666969799628 1
-0.134412362443582 1
-0.0978488713444299 1
-0.233155026007717 1
0.0318582805873585 1
-0.105588985141812 1
0.010543694182219 1
-0.150023369746053 1
0.125243716351249 1
0.0804214571017811 1
0.081422141880844 1
0.0226319180280793 1
-0.0174411659844755 1
-0.141257753237875 1
0.0937333979885596 1
-0.0994135250815285 1
-0.12903300330716 1
0.0512533228115067 1
0.106034348507171 1
0.195078703348861 1
-0.325756155635927 1
0.34913711074025 0
-0.248850240191101 1
-0.0923949551145604 1
-0.128800813294738 1
-0.0812701047391676 1
-0.346802002172109 0
0.229023409887122 1
-0.0461042843781125 1
0.35183316675634 0
-0.146195563732122 1
0.101908000196626 1
-0.111908132198017 1
-0.0871587809452928 1
0.0219985629770559 1
-0.0858165154045895 1
0.306200663358884 0
-0.00962313149093384 1
0.127472822350269 1
-0.135703025118471 1
0.0450044641923785 1
0.11108983974667 1
0.134509515612788 1
0.21615442340383 1
0.193258313910919 1
0.0946288636042701 1
0.0920410656381409 1
-0.0219302805487613 1
-0.0589365832944077 1
-0.300031152233012 0
0.23454365635194 1
-0.265252617294837 1
-0.136198058346292 1
-0.0212770318089756 1
0.211829754971698 1
0.132417223882382 1
0.0260386495449497 1
-0.154386732792017 1
0.260715630106428 1
-0.0595586850122228 1
-0.00698383590703115 1
0.116049661934548 1
-0.107337608963967 1
0.126019206006442 1
0.257500514125912 1
-0.0438734509802861 1
0.229256712090339 1
0.239442514810237 1
-0.0307683327918419 1
-0.124275415684983 1
0.16543509459447 1
-0.150007405505178 1
0.102536551331293 1
0.16412671605535 1
-0.105058597656339 1
-0.148188150321217 1
-0.0365427454130981 1
0.107318087842912 1
0.188898255297771 1
0.218773459240307 1
0.0420567166221158 1
-0.243896188572272 1
0.00340187478407504 1
0.10060410293557 1
0.243636021400767 1
-0.251936638179199 1
0.188558247917537 1
0.202146548646498 1
-0.188017639064926 1
-0.0785009842669913 1
-0.119715949882766 1
0.0574811970002522 1
0.0629072277421837 1
-0.0661292413281962 1
-0.200526794002676 1
0.164286425644096 1
0.348077102607194 0
0.034882197233892 1
0.167256541213614 1
0.213877733789049 1
0.0628810406098143 1
0.0347681989138652 1
-0.0179471658019107 1
0.183237421885206 1
-0.0329424786221675 1
-0.380742281846992 0
0.0861911045177531 1
-0.0124884101169688 1
-0.0389387585900376 1
-0.197498456129421 1
-0.0861976348431617 1
-0.10014833035836 1
0.118190729062522 1
-0.105404421169943 1
-0.0521727807118905 1
0.337474929891626 1
-0.0888335138000501 1
0.19649027063317 1
0.0734626687345269 1
0.0991281248365166 1
0.123396059491779 1
-0.055471116719351 1
0.163219714211383 1
-0.143724218132424 1
-0.219645326881844 1
-0.164488320872084 1
0.163096974942109 1
-0.0823691896604743 1
0.0395499538937379 1
-0.0905702308914266 1
0.125920575618574 1
-0.393150079118104 0
0.0845052914324675 1
-0.0957293303349759 1
0.164749622014319 1
0.191386242094886 1
0.0603886372215023 1
0.0465993572285502 1
-0.0349742935465016 1
0.00778775253541608 1
0.0834037420624366 1
0.0769739329423846 1
-0.0973732307530359 1
-0.0527952606925109 1
0.00595594389351748 1
0.0178873940773062 1
0.0726697961949755 1
-0.0774633964966631 1
-0.208296666481733 1
0.143353851936501 1
0.00351919543142591 1
0.0778185497925309 1
0.00468026357265271 1
0.0593080916118605 1
-0.0821316177614431 1
-0.352923493140675 0
-0.228013155124805 1
0.185839653392201 1
0.00267997391154397 1
-0.0712772808414895 1
-0.108079314363997 1
0.0248820495879491 1
0.124974004197637 1
0.123694480669323 1
-0.199372112678179 1
-0.190600219321649 1
0.26277179513874 1
-0.10885101354932 1
-0.0299807091396018 1
0.0345711080830111 1
0.408838352580833 0
-0.0197558671238625 1
0.140533735136468 1
0.105045165219853 1
0.285545820419412 1
-0.098955819523845 1
-0.0232320314431481 1
-0.201235254879198 1
0.0535166218957521 1
0.185316417936673 1
0.134520221640301 1
0.107870434260481 1
-0.227319783126685 1
-0.165027332164028 1
0.0821324139656187 1
-0.163771099666325 1
0.118690883206525 1
-0.0599428806939659 1
-0.0981969810297169 1
-0.039507451894449 1
0.101556383888912 1
-0.197654475803545 1
-0.117360731310785 1
0.236619995033061 1
0.230503913428294 1
-0.363879539759245 0
-0.0439409666203153 1
0.15957096657855 1
0.278123109189282 1
-0.276216006279549 1
-0.0802251118632307 1
-0.138637803187303 1
-0.259798831088064 1
-0.172531261318605 1
0.0574656557668824 1
0.0552725284991434 1
-0.0423913238824235 1
0.0713170609482985 1
0.00972634046807312 1
0.342814540930424 0
-0.0274564928479006 1
-0.141628902895907 1
-0.00464247484912089 1
0.00971551334565622 1
0.0682214980006791 1
-0.0480866462091744 1
0.258950039026989 1
-0.175433726060511 1
0.011135186321417 1
0.0450468191161582 1
-0.0286897739065595 1
-0.213783806411212 1
0.00151131981604172 1
-0.258686692064453 1
0.140553215392024 1
-0.265015994070164 1
0.122457093514547 1
-0.208921933899115 1
0.167225403038692 1
0.196248449782203 1
-0.11659508518335 1
-0.212873033071094 1
-0.258138771278891 1
-0.0351833601908388 1
-0.250858390078083 1
-0.0782840948229579 1
0.0298172422341298 1
-0.149381009146648 1
-0.0927549550551731 1
0.0957681471496511 1
0.218498386646148 1
-0.143974542433794 1
0.200616450230611 1
-0.110492473758206 1
-0.138154562187401 1
0.102212390169086 1
-0.0886914182711866 1
-0.170674674458234 1
-0.091404122431121 1
0.0369835453498083 1
0.127174389113575 1
-0.104684070362766 1
-0.110232076654197 1
0.0648837705173857 1
0.117130803148247 1
-0.144331640842222 1
-0.413143931018179 0
-0.200933170338035 1
0.0525179142835139 1
0.159080825519482 1
-0.0514026335844309 1
0.145776448877193 1
-0.0913319337363498 1
-0.159912095357592 1
0.0233112273493827 1
0.0711146999996014 1
-0.0720426731964186 1
-0.0491669013186595 1
-0.209276623728233 1
0.219452133934828 1
-0.0618123687439189 1
0.149128481452265 1
-0.10483347320945 1
0.0523968515933526 1
0.0685770546924678 1
0.0156347739246692 1
0.234078653692407 1
-0.0761716163981702 1
0.0275583505062314 1
-0.0113514851404103 1
-0.1542088344717 1
0.217995663286573 1
-0.100803447367777 1
-0.250341216947422 1
0.0266592870040018 1
-0.0110120410658513 1
-0.201807454697533 1
0.004839228424814 1
-0.0941858933707678 1
-0.370234561581877 0
0.0776856575310819 1
-0.0325564492630044 1
-0.112196700221284 1
-0.102456855210929 1
-0.0369179444465955 1
0.154616262717837 1
0.140754643738446 1
0.0944285681211034 1
-0.0478769141243802 1
-0.0116153663905565 1
-0.0434723713970699 1
-0.310620634653258 0
-0.062911131944574 1
0.132376985522123 1
-0.291395049114328 1
0.262842802819866 1
0.1696117840686 1
-0.185446486691818 1
0.19571699998387 1
-0.226550590022969 1
0.198129416084276 1
-0.250522777781881 1
-0.264499453754308 1
-0.0353094648983378 1
0.130881275959131 1
-0.131592236953135 1
0.0554014415654721 1
0.0867285949585355 1
0.0360698922905217 1
-0.0195937564593486 1
0.0277186529373254 1
-0.147543579912483 1
-0.0452173969944178 1
0.117485125153911 1
-0.11959653671004 1
0.0818762966076668 1
-0.083834652333811 1
0.0342519146929067 1
0.337333737116572 0
-0.293918853922425 1
-0.0876904305336261 1
-0.136294966882234 1
-0.0627233659828169 1
0.0055394881220556 1
0.0937525283802632 1
0.135772911847011 1
-0.175471201333425 1
-0.0351487537608895 1
0.0343355678467502 1
0.145602310310642 1
-0.123504270575157 1
-0.122801314727452 1
0.0642095109778278 1
-0.155353611382499 1
0.0201128024875859 1
0.105465235987894 1
-0.142988093276548 1
0.138316434773157 1
-0.0392209934508608 1
-0.0260382505335766 1
-0.173237324003194 1
-0.0360619772491387 1
0.248627658354826 1
0.217178106875056 1
0.0595099890551763 1
0.137224319643909 1
0.320694836856509 1
0.0506735619356778 1
0.20160449723912 1
-0.1096024229797 1
-0.213827685401514 1
-0.0433991296117014 1
-0.117123109402254 1
0.0361684538516831 1
-0.0941994733353391 1
-0.0248874545967174 1
-0.0949022452620148 1
-0.187601699441593 1
0.0243095709159611 1
0.073488321693323 1
0.129217443342811 1
0.0481596259911197 1
0.0212212596901313 1
0.172907314674949 1
-0.534606536846475 0
0.165049032171392 1
-0.152477888198177 1
0.232781341837782 1
0.126388811025177 1
-0.0849406562965757 1
-0.0655831376781762 1
-0.0238170512223738 1
0.275037659377911 1
0.244928604912154 1
-0.0920792647101202 1
-0.0760141740922257 1
0.173189461318382 1
0.0579943490367081 1
-0.229920050933788 1
0.198395470208554 1
-0.180441850233698 1
-0.102564808704241 1
-0.123681677821473 1
-0.109977504628586 1
0.0770564086202706 1
0.118268573140416 1
-0.0746982932918752 1
0.0440956077318755 1
-0.126270668291082 1
0.129756187964364 1
-0.0622742469751704 1
0.0204729229441243 1
-0.0984395275254002 1
0.06593712031839 1
0.0154694661162637 1
-0.0054936497187032 1
-0.0723220651842853 1
-0.0540096347806158 1
-0.0134104035173025 1
0.0489713379292351 1
-0.0892755879599902 1
0.130965041992341 1
0.249339380619885 1
-0.105975542184903 1
0.166295510640721 1
-0.0297577696095731 1
-0.0777734113618107 1
0.153141251767678 1
-0.0164903764193716 1
0.103516447324827 1
0.147096643475294 1
-0.102323297127182 1
-0.0916202555532167 1
0.355203766429098 0
-0.0666777072708059 1
0.114959571640101 1
0.128231488808525 1
-0.0771138226498701 1
0.148282872696275 1
0.373594761509536 0
0.150332927632374 1
-0.0510439784090277 1
0.00214963831568904 1
0.0827153810682394 1
0.204922690685027 1
0.131618164742644 1
0.17051533303717 1
0.217103049657271 1
0.0885773612066149 1
0.00826577563889077 1
0.028596428291963 1
0.103895201548363 1
0.0542687544921313 1
0.309391339124699 0
0.151867274690247 1
-0.184188128386339 1
-0.0206720735440884 1
-0.0820180450578176 1
0.195757239308849 1
0.28571009728699 1
-0.0599579395302832 1
0.0758400754344313 1
0.317205869651147 0
0.0960210629276176 1
0.00578223294432375 1
0.067544559637242 1
0.0427652125660744 1
0.0966571915632818 1
0.124525619347045 1
0.132288346419444 1
-0.0561417504461616 1
0.0157864555418108 1
-0.15753207933909 1
0.331735589623909 0
0.0100775062637359 1
-0.156332841920735 1
0.139803814380156 1
-0.368113839686189 0
-0.243181122328147 1
0.0475651925215264 1
0.118497709957959 1
-0.167217136240661 1
0.125439200229882 1
-0.0158787852106637 1
-0.0294959568217738 1
0.0607007048064454 1
-0.136091676629263 1
0.158840963591536 1
-0.133366153576641 1
-0.096960400894508 1
0.0093437714199307 1
-0.00368762825413044 1
0.110499177521642 1
0.125299007181622 1
0.139096838666355 1
-0.0355578978899133 1
-0.178612908586727 1
-0.0728727855628088 1
0.0149118413626269 1
0.0660160773383507 1
0.159667360138402 1
-0.346276565331708 1
0.278656166648693 1
0.15940097174292 1
0.0112233039637374 1
-0.213115287289412 1
-0.111974169743386 1
-0.124339688392663 1
0.065356594370301 1
0.189658134804358 1
0.0904759625340229 1
0.00129686242841903 1
0.211795246096029 1
-0.115101701346139 1
-0.0213100619885956 1
0.0674237377773856 1
0.161470236508429 1
0.0128486853817173 1
0.00683716160747094 1
0.256633788293722 1
-0.0597960363355289 1
0.111991917871015 1
0.0863348473914277 1
0.261526162595347 1
-0.0554375792371155 1
0.0316708650033917 1
-0.212468238700121 1
-0.0532937018419349 1
-0.0512664895073027 1
0.0126443461562003 1
0.133055017210212 1
0.212161848250315 1
-0.0951547818891735 1
0.153582823574836 1
-0.026292770493572 1
-0.105322327726438 1
-0.380647912871127 0
-0.208255531040694 1
-0.160529078630384 1
0.115350359494743 1
0.128945938644729 1
0.0983814662935963 1
0.143988940129093 1
0.163116044793172 1
0.184743826717206 1
0.150673227708782 1
0.129573503387561 1
-0.042962441349901 1
0.0769113303483583 1
-0.0384162658615843 1
0.26074892428681 1
0.106633162644693 1
-0.0595133517970398 1
0.0747724923836812 1
0.26829805631155 1
0.356748782537798 0
0.0665351808291369 1
-0.245247146250664 1
-0.214728891303608 1
0.134307742161821 1
-0.263700372953852 1
-0.131341512118742 1
0.386984668424304 0
-0.124903667101733 1
-0.188140042682285 1
-0.0488367978757772 1
-0.0690099403907602 1
0.116932136899851 1
0.133355293425246 1
0.03386745171855 1
0.0851098928513328 1
0.372766415425743 0
0.0475971674666423 1
-0.111352507624222 1
0.0383549244568365 1
-0.343028284935737 0
-0.117342731122596 1
0.0980891722810733 1
0.0606914615248102 1
-0.121528076745865 1
0.0598415689986764 1
-0.232763675010941 1
-0.0135228019214915 1
0.267856584854603 1
0.0527872644129522 1
0.0491783987501321 1
0.148350528868526 1
0.273620834262014 1
0.148102906300338 1
0.208144143191461 1
-0.201577780909963 1
0.00686403284396695 1
-0.0702384727629776 1
0.0599715655042685 1
-0.0548656374519974 1
0.279106196174017 1
0.0832731682237511 1
0.0715212814253288 1
0.0637725322333508 1
0.166440322118817 1
0.061020833527617 1
-0.0312376236842793 1
0.202877758757424 1
0.161739381155086 1
0.0808546726648712 1
-0.0732906746735077 1
-0.260086573940783 1
-0.111412904307232 1
-0.327258509525689 0
0.0428740710985419 1
-0.182683044347757 1
-0.0173750367791127 1
-0.0457357247811423 1
-0.115696926347213 1
-0.252586437872906 1
-0.0740167156597386 1
-0.0452460829989503 1
0.0927339312878881 1
0.314625297825807 0
0.00162827888204406 1
0.131177547137646 1
-0.0270522993523068 1
-0.297144116321724 0
0.142716158637189 1
0.148121637222288 1
0.108092168632605 1
0.0472378490979459 1
-0.109128392439437 1
-0.0213506260060552 1
0.00237560153607556 1
0.341782163874498 0
0.0840676113958523 1
0.0761405071359573 1
0.0682280721572489 1
0.0966037482069858 1
0.0079146270728331 1
-0.12408871767893 1
0.0561894512946002 1
-0.0524166299196212 1
0.156811453592748 1
0.243684350485796 1
0.0139942685643304 1
-0.0796008114184673 1
0.00717138091067517 1
0.14345319564139 1
0.125954026852095 1
0.219203877817654 1
0.0478977171543406 1
0.134981123321915 1
0.0586451159965349 1
-0.0980935959507291 1
0.0494719795323209 1
-0.108640921795923 1
-0.130783186308324 1
0.0385894309690878 1
-0.0770190655952829 1
-0.189167698103721 1
-0.0526730631143609 1
-0.247933372332998 1
-0.134983154284266 1
0.0182027645658129 1
-0.235471581017838 1
0.0214382412036331 1
0.140632271752323 1
0.222776635554826 1
-0.048094959760714 1
0.0754773065628218 1
-0.246944436391651 1
-0.0978442907948806 1
0.193029461983837 1
0.15765772872365 1
-0.108216045494365 1
-0.0826532244625078 1
0.216153918580046 1
0.185040025726609 1
-0.228608659627226 1
-0.210755509548231 1
-0.0438680408540866 1
0.0484466893917811 1
-0.294687587863512 1
0.123728536226256 1
-0.100820952962458 1
0.142390528914253 1
-0.0580215199254567 1
-0.0430196831824873 1
0.120484609620885 1
-0.0478065212585497 1
0.057492939872429 1
-0.0380763008745983 1
0.180300176469261 1
-0.00368674157416923 1
-0.165223341842969 1
0.219458469229791 1
0.0829820738058617 1
0.0501276622324444 1
-0.00548628359171022 1
-0.0250023138824249 1
0.0853964759089973 1
0.192800468039947 1
0.164124937406477 1
-0.0116846539504928 1
-0.0777846210867887 1
-0.0278919706696797 1
-0.181084923078954 1
-0.0177890549531949 1
0.122953294110117 1
0.103326549321284 1
-0.2210505681114 1
0.0258372899799133 1
0.0128098509200475 1
-0.257186272384914 1
0.114042348826212 1
0.0293066859447492 1
0.08341549177113 1
-0.213817361359397 1
-0.0741678628302236 1
0.0230785142365546 1
-0.0828513599416343 1
0.19425104229953 1
0.0761317743094434 1
-0.053918755025861 1
0.272287074884919 1
-0.105300642879717 1
-0.00429933523804819 1
0.0590584566670695 1
-0.0696400738585306 1
-0.146569730793203 1
0.195570552466874 1
0.127277672531721 1
0.103124056989442 1
0.147071742750887 1
-0.154143031355142 1
-0.0351372573496778 1
-0.149572336739288 1
0.326887006638219 0
-0.295637517093258 1
-0.121776919922555 1
0.210176229713871 1
-0.0366722947833846 1
-0.0237774291176987 1
-0.166436990677807 1
-0.0596907551139145 1
-0.0101672707812433 1
0.138076568371775 1
0.119011474719707 1
-0.0262401631100608 1
-0.0491821890453265 1
-0.110775256694198 1
0.00646041297699511 1
0.264586257143391 1
-0.0639090809025728 1
0.135224138984307 1
-0.0893339986334998 1
-0.054257821617979 1
-0.205444541757597 1
-0.0327824072189965 1
0.208101702656543 1
-0.0242329290655797 1
-0.111680173410177 1
-0.13038461248113 1
0.142528209279916 1
0.226590700491047 1
-0.177115270706032 1
0.112372460831338 1
0.283763265258725 1
0.211767429943456 1
-0.218676792212536 1
-0.163376940393566 1
-0.0946610513024312 1
0.194012519968934 1
0.00928815667234419 1
-0.0674133752431557 1
0.105677315077735 1
0.148411359639403 1
0.223608766702046 1
-0.0234976214382668 1
-0.146410166269215 1
-0.0370113899778624 1
0.310047151389085 0
0.109000093555093 1
-0.00512152889636296 1
0.0554894424746809 1
0.0724719022072925 1
-0.130756338037071 1
-0.171116392541664 1
0.230022081850796 1
-0.232392050232806 1
-0.0593278211156506 1
0.146457615094746 1
0.114574924560603 1
0.0526044582574114 1
-0.0116823219328248 1
0.0402279721504584 1
0.312536734265608 1
0.195592546564791 1
-0.259198590089843 1
0.205369798085744 1
-0.0188020126545611 1
0.0533663267330719 1
-0.0391086629184782 1
-0.0462726820469719 1
0.164816037971195 1
0.22523266196607 1
-0.204774809169095 1
-0.176673713699734 1
0.326640837023407 0
-0.0891697871792765 1
0.0149005365504452 1
0.146939824204479 1
-0.207432089500976 1
0.172645139119549 1
0.0708194710947856 1
-0.00612966004153044 1
-0.147308511669271 1
0.158877178297798 1
-0.0817198368833433 1
0.217372675678879 1
0.0207108550834774 1
0.12300710872867 1
0.220064785791481 1
0.0935263164886064 1
0.235520653643714 1
-0.0519078819576176 1
-0.22372658736423 1
-0.0851435114300466 1
-0.0193838438775153 1
0.272761617218868 1
-0.0327362281037824 1
0.12000849172519 1
-0.0458259515296706 1
-0.267830143222482 1
-0.00733389378067531 1
-0.112444636157537 1
-0.125292635551215 1
-0.315069920333147 0
-0.0058530800329525 1
-0.238698713423801 1
0.120772469422299 1
-0.0323606224517623 1
-0.16382572685873 1
-0.109127830468192 1
-0.0461150482885265 1
0.109150251495158 1
-0.0156352347457859 1
-0.0993988704732554 1
0.0851668615578437 1
0.0666555646459293 1
0.0643849157220246 1
-0.00855022039579978 1
-0.0828665034322298 1
0.0296334944473187 1
0.131048200117417 1
-0.150823381309793 1
-0.124287542385008 1
0.112538829852058 1
-0.0228662784037072 1
-0.0198411689324341 1
0.0308235637157866 1
-0.0507103841763962 1
0.0402368473728588 1
-0.0423434560016637 1
0.21674018419646 1
0.0867102925122425 1
-0.137602220055227 1
0.00226806111517996 1
0.13139259548298 1
0.276371572145411 1
0.041423353045255 1
0.19099863543356 1
0.103216574882366 1
0.0987221709981552 1
0.0943025050396114 1
-0.0959984118499735 1
-0.0116135655281939 1
0.220641667540628 1
-0.0879256817053707 1
0.157688363689529 1
0.0885321361156315 1
-0.0665505127632 1
-0.0557216235338812 1
0.470318086879787 0
-0.0720099648466163 1
-0.0157297840763971 1
0.107730147743763 1
-0.20064600327686 1
-0.0134270130112476 1
0.00564349610726159 1
-0.148580491374791 1
-0.124735110038959 1
-0.0211548817296693 1
0.00613714244215862 1
0.212676103257357 1
0.0154436444077776 1
0.206373816950575 1
-0.179946300696742 1
-0.165481522723032 1
-0.210835304627375 1
-0.00895796501954918 1
0.187079857824574 1
-0.0510010488190139 1
0.0170490534687364 1
-0.0204522338187071 1
-0.147745701253777 1
-0.0282428616774351 1
-0.0747742060289898 1
0.179815000035526 1
0.18220588231118 1
0.392980291901232 0
-0.184423398699897 1
0.196454786585037 1
-0.113435397552806 1
-0.0852204786840743 1
-0.194868350636045 1
0.116592228998744 1
0.282632706680841 1
-0.0425330073529439 1
-0.323017059808823 0
0.0594616503997394 1
0.372461687762361 0
-0.123291501470782 1
0.0555452810528197 1
0.0563607036218913 1
0.082098700298665 1
-0.0775437105269182 1
0.0080771993890723 1
0.218182913437169 1
-0.0647799489822464 1
0.0913040251979047 1
0.0430400460818953 1
0.184049417379265 1
0.15599361644275 1
0.0617136547428561 1
-0.0231878443767098 1
-0.0129912484215452 1
-0.150312889206342 1
0.192008242862567 1
-0.026875091709222 1
-0.012117398928532 1
0.0866747878348129 1
0.00294285674578901 1
0.132862647692476 1
0.12433289363193 1
0.119302256860525 1
-0.295908587704978 0
-0.190701024991993 1
0.069232206346595 1
0.224204735402716 1
-0.0118055512727326 1
0.0920348099504435 1
-0.251631688928723 1
0.170143537035237 1
-0.227406459137521 1
-0.294378074539223 1
-0.0852177534311924 1
0.0303477197837358 1
0.176111922854304 1
-0.0643239921019237 1
0.209064854969889 1
-0.252362811543966 1
0.0243585819400205 1
-0.0244317725117302 1
0.0413973014580706 1
-0.0968245987165659 1
0.221003133964847 1
-0.252519553486636 1
-0.0343850088346555 1
-0.0219610931645652 1
-0.0103577966822121 1
-0.191738666505023 1
0.120988002967511 1
0.10205946704006 1
-0.216063644413883 1
0.0583771922162678 1
0.0771214391960629 1
0.180293403829661 1
0.106779009118246 1
-0.0142386700437135 1
0.183862495489587 1
-0.23499162791185 1
-0.0748185659994918 1
0.159726691021915 1
0.0809062245010153 1
-0.027100441365923 1
-0.12910275648982 1
0.113498147781091 1
-0.158552953769681 1
-0.0253267486957089 1
-0.0455210791029677 1
0.109986075364043 1
0.0961239712943297 1
-0.159121514770972 1
0.0736641561762781 1
0.16334038620944 1
0.0648286443465428 1
0.144924271671943 1
0.0379642522570061 1
0.148324665310828 1
0.0634391953228258 1
-0.0643125523128212 1
-0.170969791796827 1
0.134030994513567 1
0.0995981298567188 1
0.0767402633566436 1
0.16963499758806 1
0.0233181762727231 1
-0.303263465906586 0
-0.0866567544739501 1
-0.299520536402216 0
0.389314603923511 0
-0.00345340451609836 1
0.0298804385592871 1
0.0364844788343916 1
-0.0141231471482297 1
-0.00336572011572352 1
-0.0466453316294568 1
-0.0665013738443234 1
0.0200469397336839 1
0.129323984774864 1
0.0521321472564186 1
-0.0600163525582086 1
-0.0120339348133721 1
-0.0273260604207377 1
-0.262764531431496 1
0.0554156385337497 1
0.160855768855373 1
-0.133101846092524 1
0.185011568485755 1
0.124943095656776 1
-0.181847327879017 1
0.0401141270224669 1
0.0746451948463054 1
0.0900247749716194 1
-0.115937819019248 1
-0.106504903079396 1
0.0131331110153688 1
-0.0885826081323127 1
-0.0100930513930397 1
0.20092156661709 1
0.103777835983687 1
-0.247166810969463 1
-0.0113127787781986 1
0.0856927792626132 1
-0.0889570470729831 1
0.425321081525219 0
0.0298479557850802 1
-0.225799682832668 1
0.0791573292959021 1
-0.106516668709399 1
0.234274114267344 1
0.187626851734341 1
0.00903787383897865 1
-0.0602566560052847 1
-0.0863586002161441 1
-0.144426069319774 1
-0.0967339849256196 1
-0.00805605379169291 1
0.16258791299188 1
-0.12707177876927 1
0.184661689944456 1
-0.22488077120626 1
-0.210874981209728 1
0.0177632108243533 1
0.0607351452650807 1
-0.00998785129333758 1
-0.159407272030162 1
-0.0046295995526485 1
-0.155701235051537 1
-0.254962197223184 1
0.0274622972726842 1
-0.0217148581178343 1
-0.138860429393526 1
-0.0852774544767695 1
0.019732900873125 1
0.0119598279767647 1
-0.10216037621955 1
0.148318338441392 1
0.235111149668744 1
0.0512483209075772 1
0.0057101054023016 1
0.107271254185059 1
0.0382985566910057 1
0.0074655660290097 1
0.0707949325540179 1
0.137853827760468 1
-0.0727938815207299 1
0.0958837165127357 1
0.0815501556174833 1
0.0245012675356068 1
0.0500044780243673 1
-0.0696108524180379 1
-0.110216380107717 1
0.0717265683991356 1
0.170999300966257 1
0.129995713662985 1
0.284779751714343 1
0.0825820926417054 1
0.0191644287331376 1
-0.0415167197947754 1
0.0042376259613409 1
0.146732102839865 1
-0.0951360749575496 1
0.198125150184557 1
0.218671633018748 1
-0.1821371351028 1
-0.0844760943246592 1
-0.120480463740604 1
0.251750536845199 1
0.0359439319355624 1
-0.0362656879791127 1
-0.0145947164502437 1
0.278404603466342 1
-0.241825658128676 1
0.0079868905531326 1
0.120257251044451 1
0.0601058179649494 1
0.0578953343561574 1
-0.0469319214055753 1
-0.20832836800769 1
-0.0535210059244999 1
-0.0357237440570843 1
-0.23912589232358 1
-0.222852349271208 1
0.0330010958040091 1
-0.029553424051506 1
-0.241552371342919 1
0.166520161669464 1
-0.0459233552181369 1
-0.0514130796526651 1
0.147426313089168 1
0.00867437475315579 1
0.213565087856715 1
-0.0731208395960498 1
-0.134485210883595 1
0.128236465181578 1
-0.160804423559005 1
-0.0912675189631734 1
0.220366172975054 1
-0.0259254137938923 1
0.099120759932714 1
0.137351816764124 1
0.0946309898347213 1
-0.0740622072831003 1
0.0542050404539638 1
0.266740747782664 1
-0.102156980681502 1
0.087907010638299 1
0.170444515811813 1
-0.00210682127748624 1
-0.158981500438495 1
0.36177083709644 0
-0.194224107594169 1
-0.00653622754033116 1
-0.0482066438463988 1
-0.121949181806713 1
-0.195045198336118 1
0.200664158716762 1
0.0645062789381058 1
-0.20496176910672 1
0.0355785492576475 1
0.146000357511736 1
-0.144574762591826 1
-0.0770731642063125 1
0.0486233400927564 1
0.127431635653928 1
-0.137613683958136 1
0.0218527423457791 1
-0.281524828307725 1
0.0754315104473172 1
0.111049919134426 1
0.10907924276087 1
0.0440443089646406 1
0.0594647773101949 1
-0.0746281549137265 1
-0.141858483344146 1
0.138410890997434 1
-0.410753843559148 0
-0.184684820507779 1
-0.235075532573241 1
-0.310572799022287 1
0.0575205264370223 1
-0.0965299396028517 1
0.106888190684955 1
-0.0191725614907338 1
-0.149214743221238 1
0.020774467875549 1
-0.0574134557562804 1
-0.195114265129361 1
0.0116322026143185 1
-0.153628684885858 1
-0.262511805996364 1
-0.0550351653424752 1
-0.0266291261937026 1
0.0989827850892121 1
-0.127107851939363 1
-0.175598736601403 1
0.0640428116268824 1
-0.0931659946469309 1
0.0137359880808945 1
-0.199442746647885 1
0.179008462922489 1
0.177552303867244 1
-0.231679481857685 1
0.0139035514065325 1
-0.107396621303705 1
-0.244458489925655 1
0.0152503450390235 1
-0.177860855982834 1
0.0581018098190623 1
0.120311618500305 1
-0.135884648564634 1
0.0775037293731321 1
-0.215232296279476 1
0.130352229217488 1
0.186277574639935 1
-0.101151266924567 1
-0.0354892518129685 1
-0.395491205053115 0
-0.500838603325015 0
-0.0705587505738688 1
-0.0285768379338402 1
-0.130193445326902 1
0.0969624360455126 1
0.105678708277323 1
-0.126537408906092 1
-0.0320057585233017 1
-0.0448550494900357 1
-0.0747496928585496 1
-0.171804495989312 1
0.0491294653948437 1
-0.0133928075074972 1
-0.0942482685269137 1
-0.113225066046804 1
0.0978775135812637 1
0.17302956543109 1
0.0258262253733289 1
-0.229511342365701 1
0.180003188613396 1
0.0777953091885267 1
0.281745354931077 1
0.10561234951171 1
0.0969191239925871 1
0.0698964493710456 1
-0.105389541934888 1
-0.0973172147090014 1
-0.1876132955195 1
0.0123834417618613 1
-0.23963096226279 1
0.00503053402447041 1
-0.134903831786837 1
-0.391724445842175 0
0.186458249967327 1
-0.145218723848706 1
0.0543622052319652 1
-0.000809967892002258 1
0.0505664916499371 1
0.230806293319139 1
-0.105528359446521 1
-0.0927303440310986 1
-0.224326604773818 1
-0.0913214922788697 1
0.111409749284037 1
-0.102883088440306 1
0.177966021426336 1
-0.115037652268837 1
0.0674880681687983 1
0.00770442920918128 1
-0.108992350174284 1
-0.0729726578076311 1
0.111915067145431 1
0.352971927261131 0
-0.184940024616245 1
-0.037415842206604 1
0.0184468321544273 1
0.126529326676741 1
-0.045758344053569 1
0.0437265467078023 1
-0.110565514001955 1
0.257482744469093 1
0.104289112934136 1
0.00223231860036941 1
-0.317003078127627 0
-0.135415381370296 1
-0.0764486635424155 1
-0.111515938569186 1
0.148344502965974 1
-0.158743541441546 1
-0.136508516860646 1
0.0541083119010379 1
-0.0725502961211401 1
-0.0169280402786042 1
0.0536786992229212 1
-0.100860358720615 1
0.0498960767910485 1
0.00224397163674139 1
0.0266067059794807 1
0.162586350924631 1
0.182595186150034 1
-0.291247577031315 1
-0.0782831176777428 1
0.0330488276012398 1
-0.0875246503970652 1
-0.10062570106412 1
0.348265548779313 0
0.0288051272484626 1
-0.0161273397790464 1
0.119323300186275 1
-0.0665581406293921 1
0.23358689020276 1
0.034680625375589 1
-0.0354970532785296 1
0.102657314214307 1
-0.326500788462706 0
-0.0723410584863592 1
-0.072707242026778 1
-0.165245263296015 1
-0.0577835434499462 1
-0.143497759001451 1
-0.276211435442376 1
-0.0872079603621756 1
-0.00649717713342973 1
0.0817196469901633 1
0.150545519727347 1
0.240754521092122 1
0.0181478883597611 1
-0.138931639491105 1
0.380764817469967 0
0.10979420255706 1
0.108009774311411 1
0.221592785816028 1
0.0768589096616822 1
-0.21421478849322 1
-0.0261461867320162 1
-0.111134232026121 1
0.0286778857684279 1
-0.0321987457751452 1
-0.0775010917984376 1
-0.100930994921685 1
-0.141298148224169 1
-0.00556356687758425 1
-0.155961540700466 1
-0.0290488201744457 1
0.117936594890248 1
-0.0979779725678701 1
0.0392803309182103 1
-0.141724986388878 1
0.270873746317167 1
0.170135747055606 1
0.160881077958222 1
-0.234720604914755 1
0.326329052266768 0
0.155526423204106 1
-0.143830211398436 1
-0.00825356001686708 1
0.189142859621999 1
-0.208790163515716 1
-0.0915340108979811 1
0.105335996218864 1
-0.373519976904244 0
0.0318488979188402 1
-0.186367583902815 1
-0.125203869658675 1
-0.36990947662162 0
-0.366298494609723 0
-0.0364096710794738 1
0.117267811450232 1
0.221592836309182 1
0.0550021989929097 1
0.0660975084781143 1
-0.169365521357306 1
-0.037133687049647 1
-0.00115620905507287 1
0.256443822601169 1
0.0734638136543605 1
0.159416410128831 1
0.122191815385775 1
0.0216151038312558 1
-0.157802169097397 1
0.0120539922805542 1
0.241612591959506 1
-0.208794440140619 1
-0.0284709665887576 1
-0.0907148620949642 1
-0.148747889693478 1
0.0220577985017013 1
0.136849764360925 1
-0.0155232872179645 1
-0.0383224907085439 1
0.330509129772604 1
-0.18243894441099 1
-0.0164123106470783 1
0.00387302968835925 1
0.0256181845483966 1
0.0230398539749215 1
0.120552862244284 1
0.103421919430367 1
-0.191933619092552 1
0.246617212455221 1
-0.146098542196522 1
0.131372484147487 1
0.130871781859907 1
-0.126914854100605 1
0.0798967258573501 1
0.137428570309526 1
0.154408646469114 1
-0.0103412848462808 1
-0.206859121860956 1
0.067083010225191 1
-0.246627629915087 1
-0.0750187337365202 1
-0.0836010539506807 1
0.0551337775920509 1
-0.0068693570237753 1
0.105540189334852 1
0.162558772292852 1
-0.132318925767614 1
-0.0749442415905809 1
0.0692247071086256 1
-0.0857037532608488 1
-0.0667666205608917 1
0.00840566196722603 1
-0.0451691003770745 1
0.290415965659275 1
-0.0395653646698447 1
-0.0420916086844859 1
-0.151287279996723 1
-0.0167987484335378 1
0.0676835850774832 1
0.132625955206687 1
-0.171778740680113 1
0.0137672589755514 1
-0.201706844010353 1
-0.100073333840388 1
-0.0739838018009666 1
-0.224982959221439 1
-0.421277367011602 0
0.111701301906914 1
0.0488114503555725 1
-0.0204942640390834 1
0.138400759976008 1
0.0440158035317287 1
0.0111028611994073 1
0.212837442384906 1
-0.0854981271353419 1
0.334429481941325 0
0.120309986037503 1
-0.184379058025682 1
-0.256166406611943 1
-4.72403581555439e-05 1
0.00969507870479821 1
0.0794763633265981 1
-0.0743995848595695 1
0.178755011151255 1
0.0946152378803964 1
-0.175173824536472 1
0.0127631574581676 1
-0.0293699042336482 1
-0.132545856307337 1
0.173234018362726 1
-0.326567061250452 1
0.0595364715844001 1
0.0167318266535519 1
-0.219110164660249 1
0.0344226893782456 1
0.0779927042190381 1
0.133190828569997 1
-0.237012973193855 1
-0.0240946015655601 1
-0.226671819185316 1
-0.0291094630923116 1
-0.0424860228747913 1
-0.143431809490566 1
-0.28907553803491 1
0.0651448228756402 1
-0.0850809220780078 1
-0.204489970536936 1
-0.127223065836264 1
0.145955228832204 1
0.109775814611675 1
-0.0415184970163736 1
-0.177971802296504 1
0.00258071172777306 1
0.269936565584859 1
0.0329790459224552 1
-0.227250673295167 1
-0.0598366046620373 1
0.244751258132601 1
-0.0217329528505703 1
0.00735589053577653 1
-0.152981634166939 1
-0.0211988561433975 1
0.064783599300599 1
-0.19417118644312 1
-0.0120264163530088 1
0.0134347356497625 1
-0.120001742100692 1
0.11828579886593 1
0.0395928691023889 1
-0.0196817205880394 1
-0.0570713771568275 1
-0.208716307348717 1
-0.101921048251593 1
0.0769704804407446 1
-0.123420021439725 1
-0.0710555299989767 1
0.020203789513664 1
0.042048668424249 1
-0.312293419492532 1
-0.0394291944796904 1
0.290106015825761 1
-0.0634176125035079 1
-0.00532921421934125 1
-0.155209000386042 1
0.251368280286014 1
0.273423497488567 1
0.150666262821176 1
0.0248687411786868 1
0.247770972628585 1
-0.090321861664304 1
0.063276199235307 1
-0.125208227540238 1
0.0744191887177711 1
-0.139499027738905 1
0.141745211967449 1
-0.260837039810534 1
0.40382422046172 0
0.236058742432552 1
-0.172843616192864 1
0.0894017257424782 1
0.194213421902944 1
0.368672288057837 0
-0.0710822739166248 1
0.17642615689521 1
-0.0843848598674665 1
0.273791369069128 1
-0.0697075769133405 1
0.110894334564319 1
0.311099819497914 0
0.0885173987366255 1
0.0731998841194359 1
-0.0735650134946469 1
-0.132975952793035 1
-0.0806324548088043 1
-0.0229424358670397 1
-0.0504083295411857 1
0.106953567348044 1
0.137459084637137 1
0.0122455857808161 1
0.0264796261308972 1
-0.109292570431918 1
-0.146625311057322 1
0.0645441136496641 1
-0.127523294171526 1
0.00264657565062556 1
0.322734686680057 0
0.296755609582676 1
-0.0686156386683458 1
-0.0840752100224115 1
0.00561500090635533 1
0.0701295259662075 1
0.226011375964434 1
-0.192447076451405 1
-0.0264193930212169 1
0.190411379156354 1
0.0506355437305205 1
0.35196968673035 0
0.153956985240086 1
-0.306876412722301 0
0.0211352711088727 1
-0.107942629016055 1
-0.0587717561988122 1
-0.0424049977121803 1
0.0434241225252106 1
0.080404373097817 1
0.188310399184255 1
-0.0895838880081705 1
-0.207914638492637 1
-0.144823084135991 1
0.00865429119456641 1
-0.299020691277968 0
0.0116675062667679 1
-0.117414208012649 1
0.0453731847537193 1
0.0452622735626255 1
0.0738546364281466 1
0.154479852171902 1
0.217171101670528 1
-0.125650789884779 1
0.123353501126044 1
0.093097701316263 1
-0.161150990527264 1
0.0263448944909662 1
0.0737895623880969 1
0.171642067273955 1
-0.190623578209008 1
-0.238324992938093 1
0.113663392701061 1
-0.0671383239282283 1
-0.051863894985618 1
0.259132659164826 1
-0.0671834333396282 1
-0.0960829327884191 1
-0.149883026470627 1
0.281926926796314 1
-0.140839333591426 1
0.0636669047451137 1
0.0120570545334152 1
-0.121911109007607 1
-0.0284569565724234 1
0.00522707781979058 1
-0.0382813929017113 1
0.0245794694630584 1
-0.0974838095425982 1
-0.0640157734960177 1
-0.211582701394722 1
0.0639969861599353 1
0.162443228154326 1
0.113620151280403 1
-0.0384697201040154 1
0.28701129641827 1
-0.237152605174275 1
-0.0695085478629633 1
0.181480475347311 1
-0.0820735189791307 1
-0.0162928819946038 1
0.0834945340698882 1
0.0156894960976023 1
-0.039287600537686 1
-0.431432252945885 0
-0.179207575727026 1
-0.268083497718955 1
-0.0866570195886784 1
-0.191609719113778 1
0.262542930401899 1
-0.153333773243227 1
-0.0746384402467411 1
-0.288147513809079 1
0.0873855613998822 1
-0.0918330024193608 1
0.224700037715983 1
-0.023073779211822 1
0.0920846712902979 1
0.117480577539873 1
-0.0132752649627705 1
0.0491852061228953 1
-0.113662726571322 1
-0.0391963838520246 1
0.0346748220755125 1
-0.116362294316695 1
0.0103631874133935 1
-0.0440595489761171 1
0.208978743659155 1
-0.118151908365604 1
-0.154573035040908 1
-0.0069909583585728 1
-0.104382987786432 1
0.240430382224838 1
-0.0909371100255712 1
-0.0901860402971183 1
0.0658168632069097 1
0.151504397838422 1
0.0764702298159959 1
-0.0953613271377426 1
0.105437917565432 1
0.217411159249107 1
0.0708587886464388 1
-0.135168231771033 1
0.142553275457135 1
0.215320892122566 1
0.299561574307342 1
0.14411628864128 1
0.138405917754872 1
0.0882461651150446 1
-0.0467216923785416 1
0.0383178522074424 1
0.055057702612834 1
-0.262813298992969 1
-0.108786511768656 1
0.00194634915728144 1
0.0286156397047751 1
-0.0278311985593269 1
0.104912050618259 1
0.212460470198044 1
-0.0707003229177802 1
-0.0248566992764198 1
-0.157198578290078 1
-0.0283877675606521 1
-0.0405688680502314 1
-0.0470987453003237 1
0.0683432789240692 1
-0.0171402838315469 1
-0.132096769269349 1
-0.314126499826939 1
-0.258982279584135 1
-0.0935589046865957 1
0.0256736709405803 1
0.17112184686056 1
-0.0841972582792047 1
0.0401355794106429 1
0.169454632030062 1
0.262974034839755 1
-0.0198330674439735 1
-0.245044791350811 1
-0.109138707034509 1
-0.321604689380896 0
-0.115313952707172 1
-0.0758657573480939 1
0.11971713484469 1
0.339096230998849 1
-0.207688835651489 1
0.0234716177340126 1
0.0866546879389413 1
0.157675808661022 1
-0.016431572971966 1
0.0501712746552803 1
0.165709538903132 1
-0.00841170727803938 1
0.043438688495726 1
0.0700273761577757 1
0.00116758591045706 1
0.0420847704371315 1
0.18121928065968 1
0.189276175697711 1
0.130678684934635 1
-0.150289750314405 1
0.0351729929512482 1
0.0939409719584623 1
-0.088544337612708 1
0.272752448199454 1
-0.0229719052130851 1
-0.259324366724528 1
-0.153293949388659 1
-0.0306087588650076 1
-0.236540921511282 1
0.151886170444724 1
-0.00616021774046218 1
-0.0531223941600852 1
-0.208152964607016 1
0.0865518313888679 1
0.105503901571219 1
-0.0628675935827706 1
-0.0970336906199319 1
0.0241610449215377 1
-0.204219112948518 1
0.127516055192585 1
-0.209581337141344 1
0.0694314624404365 1
-0.0401719293592232 1
0.119549606231813 1
0.188658104562117 1
0.00759471678336717 1
0.140084209513175 1
-0.0704369467676401 1
0.0429423759573623 1
-0.0371224909712391 1
0.204244732180166 1
-0.184771427059156 1
-0.194938920169182 1
-0.108957533428037 1
-0.0164431774646251 1
-0.0097481070323706 1
-0.0736909736145893 1
-0.135624683823297 1
0.060084289444516 1
-0.17969870771852 1
-0.147983876755419 1
-0.0518166885467957 1
-0.198136043561296 1
0.0521346461640247 1
0.129241430239555 1
-0.13705457217782 1
-0.1786000388793 1
-0.151868563574759 1
-0.038600967450574 1
0.112858707506822 1
-0.0835911864910962 1
-0.133661436545848 1
0.103865358267463 1
0.0382485674803194 1
-0.0250315765568125 1
-0.430536774365446 0
-0.122472406522676 1
-0.0109139307253155 1
0.0996806585952451 1
-0.158185220933172 1
0.194396105474953 1
0.0503328635439219 1
0.3930056997598 0
-0.119976437361886 1
0.243226529481195 1
0.13004769948143 1
-0.109227280271937 1
0.00522774489778269 1
-0.212967887895876 1
-0.0437684001838665 1
-0.0792741839526299 1
0.0148114003827875 1
0.0939143878923943 1
0.253617390687611 1
-0.0953892627568108 1
0.307509471938805 0
-0.145317834743694 1
0.356459366912691 0
0.014880226032822 1
0.320611207697483 0
-0.143307266062278 1
-0.264568867991635 1
0.0476049215027173 1
0.0195025191130153 1
0.0992576121402627 1
-0.0323199185196308 1
0.0690957741661735 1
0.184868335851063 1
0.0364305849827571 1
0.103120345031786 1
-0.0911814030200643 1
-0.206776349221558 1
-0.0602541626839537 1
-0.079315891050062 1
0.124786332765773 1
0.248848408316564 1
-0.36567442492911 0
0.297965138871809 1
-0.214450694574668 1
-0.235654778351108 1
0.254747171734404 1
0.0282437112508477 1
-0.0124926343053152 1
-0.0947921882611347 1
-0.102147906557728 1
0.120703762652095 1
0.00497325978059197 1
-0.139925642951042 1
-0.122534573193119 1
-0.164931872857136 1
-0.0715363211206236 1
0.0817798204525515 1
-0.0298231925604134 1
0.286569838085495 1
-0.0312021226601087 1
0.153647370283796 1
0.0102999279127415 1
0.135696838668237 1
0.0153800558195202 1
0.0382159214740125 1
-0.0796936173255335 1
0.0341078453750744 1
-0.214033850113929 1
0.237346232337367 1
0.293487740825664 0
-0.0340977960079146 1
0.118967968727502 1
0.0120294853988481 1
-0.166193333838031 1
0.162509413473298 1
0.264278063262256 1
-0.0147192398597581 1
0.0365607723387039 1
-0.418633343179069 0
-0.134780005981454 1
-0.0785215843440709 1
0.00855421808251801 1
0.0741331642051951 1
-0.200995044166201 1
0.0765539434819815 1
0.0207301815033115 1
-0.03172031660933 1
-0.114751520334593 1
0.132191814988306 1
-0.313969789905533 1
0.120007080601865 1
0.202307104754948 1
-0.246048589551075 1
-0.314307147993378 0
0.118038842459644 1
-0.16655257852596 1
0.0218705939388838 1
0.0434543745133855 1
0.00470176485556842 1
-0.170268867742703 1
0.036333523456848 1
0.350359786430023 0
0.129888392183506 1
-0.0262257346520174 1
-0.0396755058151158 1
0.195734209390209 1
0.0990705478106875 1
0.157842324398825 1
-0.0333525115702704 1
-0.046020069779505 1
-0.117080897226717 1
0.0272131260756268 1
0.0448964097671015 1
-0.0903028943402816 1
0.207717483141849 1
0.200468767339279 1
-0.22509841728884 1
-0.0384059608847585 1
0.00117467004529025 1
0.0233674982131818 1
-0.0589124812417862 1
-0.249995625732285 1
0.0811745931318867 1
0.155607534630185 1
0.116664141854623 1
0.032687488423455 1
-0.207206022195911 1
0.141389615675765 1
0.114896927162132 1
0.0587527606384458 1
-0.0853623398885352 1
-0.0999375337478311 1
-0.145072636477071 1
-0.0356977804752071 1
0.131296158151049 1
-0.405855754342076 1
-0.042863551590799 1
0.00466160198195841 1
0.176320934989117 1
-0.0321425701248288 1
-0.06915270997572 1
0.367945951417558 0
-0.144903550147602 1
-0.20509469128536 1
0.00973456945839217 1
0.0159503459031665 1
-0.130711583355564 1
-0.0112337283612996 1
-0.00583499253895896 1
0.0430286356182228 1
0.128157322246598 1
-0.0668214795717877 1
-0.0108418078587086 1
0.157009050773524 1
0.207510730813963 1
-0.132278074259409 1
-0.247275405503157 1
-0.202721936744016 1
0.0652210372300095 1
0.0729598494113359 1
-0.0894489504585665 1
0.114867499044751 1
-0.107665461815292 1
-0.342760318929683 1
-0.133410172019775 1
0.0620468163533265 1
-0.230000357643455 1
0.0134051765051152 1
-0.214093206095371 1
0.334918294811625 0
-0.10776575710182 1
-0.085105665156285 1
0.100812995181707 1
-0.102464992181981 1
0.0507553765468016 1
0.30305415921209 1
0.143375479871098 1
-0.283932098506214 0
0.00147620066609183 1
-0.00738902853941677 1
-0.00513113792550696 1
-0.221510890280432 1
-0.0580600197876043 1
-0.0847486140373947 1
-0.0135976342860405 1
-0.130279332892122 1
-0.319699894879398 0
-0.276830425542829 1
0.0437540626644351 1
-0.178764912797823 1
-0.11035145003374 1
-0.271767011075799 1
0.11305497860965 1
-0.0434362958017845 1
0.109155764776632 1
0.14839507534151 1
0.0217214312963413 1
0.0821467230686962 1
-0.17382633399374 1
0.0361549116023373 1
0.129782321329651 1
-0.202202676006252 1
-0.0405810329894838 1
-0.111605399056566 1
0.0360953543293362 1
0.105998798468742 1
-0.00808717289171483 1
0.178833995248703 1
0.0119329101578527 1
0.0360942917076155 1
-0.119780211203058 1
0.0696152690059489 1
-0.334806964360504 0
-0.0372839497685243 1
0.197268040601455 1
-0.126371142811116 1
-0.147913612048548 1
-0.130376352545109 1
-0.198759783129791 1
-0.257539218486746 1
-0.264565200552063 1
0.191201241828233 1
0.100969664248026 1
-0.119334654634121 1
-0.0527042577509299 1
-0.171202936208697 1
0.0128586125600099 1
0.110452612673855 1
-0.146490152205562 1
-0.0479985917820896 1
0.18546936294782 1
0.00329477723678652 1
-0.231707327232361 1
0.0790325941652173 1
0.222389103148798 1
-0.0832563636905889 1
-0.0911714977033363 1
-0.0872314190902669 1
-0.0187115560361576 1
-0.0121136447702896 1
0.126584746677203 1
-0.137367061750731 1
-0.0257014793813462 1
-0.0762147269080725 1
0.226413309573671 1
0.0324270198288283 1
-0.19985337831779 1
0.0808050531567202 1
-0.00283563347206971 1
0.0183512315632251 1
-0.0486870240722372 1
0.164963507614902 1
-0.0111943053997043 1
-0.0552988056218888 1
-0.00178320791702286 1
0.0245130479762857 1
0.0118039105465161 1
-0.133873240357296 1
-0.146972155365553 1
-0.111961891955896 1
-0.252449523990317 1
-0.225739944413493 1
-0.232385650385257 1
-0.259227093369472 1
0.332879132495127 0
-0.278622329463791 1
0.0166134896785029 1
0.0102447935441814 1
0.148916257410733 1
0.0628765967376395 1
-0.0348619819988559 1
0.112203069160195 1
-0.139515123370661 1
-0.300664134366919 0
0.091254526222607 1
0.214871844260897 1
-0.106995006427152 1
-0.0790070617544092 1
0.0046772503045292 1
-0.0379114139259785 1
-0.00030193905013742 1
-0.0298521476828289 1
-0.205957758363014 1
-0.153789899647362 1
-0.0058143909738459 1
0.152387995924283 1
-0.106242373867225 1
-0.222760242212702 1
0.0929873978516879 1
0.0742814950409108 1
-0.0456620421224112 1
-0.177002746737521 1
-0.253609094731319 1
0.00296832861656379 1
-0.0916692706641191 1
-0.0782021500384439 1
-0.0376452563735858 1
-0.128083515525423 1
-0.000367447534041762 1
-0.230075524764018 1
0.0177971438190952 1
-0.089015701609301 1
0.0815127612874694 1
-0.316221885988262 1
-0.102411722935608 1
-0.0535561576443585 1
0.115893332603986 1
-0.135291208923325 1
0.224593946845663 1
-0.255784190717008 1
0.141030317345073 1
0.135019511576267 1
-0.107608021914146 1
-0.0109537040819805 1
-0.0212956966193255 1
0.197046510381734 1
-0.0438728815136054 1
0.222395148714708 1
0.127437200185846 1
-0.107987728205844 1
-0.0967939519306032 1
0.310996453289576 0
-0.152707565071795 1
0.0855882474576273 1
0.00930508976836861 1
-0.0128122766672559 1
-0.249579902126378 1
0.115973946339906 1
-0.100648888198778 1
0.0528009313609057 1
0.23416781002101 1
0.0669647531708119 1
-0.182151732007299 1
-0.0239312339699208 1
0.114041475707858 1
-0.0417812760036771 1
0.0112989203924748 1
-0.0125378662306741 1
0.0879868584854654 1
0.0438384644311221 1
0.0425443041300531 1
0.0874097211022283 1
-0.103474726602496 1
-0.210389368328998 1
0.00597039331811644 1
0.076873486412533 1
-0.153355021876058 1
-0.328245432550828 1
0.306113085319305 0
0.0337316351818284 1
0.157858243903655 1
-0.00511756740691711 1
-0.128766567916926 1
0.0592412946543693 1
-0.00224088714533012 1
-0.0749035024339607 1
0.348889899526119 0
0.262646612376657 1
0.291602027393351 0
0.0644515880995497 1
0.130170209005515 1
-0.043951539580879 1
0.118956252921553 1
0.0120144835968263 1
0.123720573378517 1
0.117405503216898 1
-0.211012396458753 1
0.12090296253787 1
0.0316957545824556 1
0.179612677812803 1
0.0395901013782961 1
-0.0237539990376728 1
-0.144039948038352 1
-0.153472644716552 1
-0.18417399973969 1
0.0182930149894705 1
-0.221005173753633 1
-0.302648114688876 1
-0.00885557211252012 1
-0.224442411345819 1
-0.287609221254176 1
-0.0428753968914384 1
0.0244865910362915 1
-0.206679001640645 1
0.414180248538091 0
0.00534549302846515 1
0.00115852587486144 1
-0.0725931947800488 1
0.0160623587805152 1
0.0061086132064057 1
0.185804159404548 1
-0.0511040050274386 1
-0.0102353791590206 1
-0.0457843608975614 1
0.0859540812068031 1
0.00210345182196262 1
-0.0169504050862006 1
0.0768355701094723 1
-0.130698922740093 1
0.0524313531301799 1
0.177606511735564 1
-0.315358158753501 1
-0.0411015148493218 1
0.0284206513900141 1
-0.0960503018278119 1
-0.293804530929404 1
0.0656500458229708 1
0.00540153543925609 1
0.0629788832883878 1
-0.0914436689697171 1
-0.147250870252099 1
0.015231574309964 1
0.0107267931495464 1
0.206665114064168 1
0.0687704911166277 1
-0.154584651278854 1
0.119576803490159 1
-0.162102953234596 1
0.259267626706619 1
0.149507539748816 1
0.0438067361282417 1
-0.0270512794463229 1
0.0572617737690018 1
0.0686437348403936 1
0.0300902679145518 1
0.13598761902352 1
-0.0478983615519293 1
0.0676761997860449 1
-0.0443128134430664 1
0.124940863361722 1
-0.081000565443157 1
0.28833148093643 1
0.0614314030211755 1
0.217897704051694 1
0.061062217479999 1
-0.0471447577705422 1
-0.0437094352810496 1
-0.0337581766178713 1
0.025988025889703 1
-0.101710189401219 1
-0.0262453504609723 1
-0.126846493959591 1
-0.119732615969314 1
-0.110113416750349 1
-0.0171220244866162 1
-0.188213950864487 1
-0.00357058368966535 1
-0.0426743696236498 1
-0.240348694762478 1
0.136025772315407 1
-0.04832477243836 1
0.151222263017454 1
-0.0421569713545373 1
0.111887038670424 1
-0.121278609999384 1
0.0417105264834382 1
-0.111775458079908 1
0.0538373372224664 1
0.0532871974341131 1
0.186539452351529 1
0.0662734030819032 1
-0.0839731138656894 1
-0.0604037816662818 1
-0.186356564469788 1
0.285215238427127 1
0.0579106132186451 1
-0.0358950137218872 1
-0.0256612881319473 1
0.0437763053967186 1
-0.270393834941372 1
-0.00854002651043179 1
0.0339906717424368 1
-0.0274109491329121 1
-0.0260015700571922 1
-0.178654610479093 1
0.211986077844979 1
0.103580777155513 1
-0.0671303716251869 1
-0.160156613220189 1
0.146018801709329 1
0.138994277553165 1
0.0302445970723498 1
0.121216186214366 1
-0.0368317817928139 1
-0.0107130177293166 1
0.229831734705902 1
0.0219011860082718 1
0.0558892759308693 1
0.0467812296675496 1
0.215148302452713 1
-0.0240923089191312 1
-0.0764229018544899 1
0.0929238740476395 1
0.298634390497358 1
0.0122038395239483 1
0.0517650337732376 1
-0.236429405557984 1
0.291496291389021 0
-0.141196845959684 1
-0.0685082457665615 1
0.00763023166386432 1
0.0222723492910408 1
-0.0853091537011926 1
-0.293331629551647 1
0.065311942443972 1
0.397354472895673 0
0.165708816559507 1
0.116950728298834 1
0.0205279954046403 1
0.12291066255672 1
0.0539897179559267 1
-0.0388144284368049 1
0.0851942908398111 1
-0.0756606234580766 1
0.0213151642415599 1
0.109642787396033 1
-0.115928125945005 1
0.0851626657606697 1
-0.0957273684671394 1
0.108006731389943 1
0.203935846452059 1
-0.0984493183644112 1
0.189690435823285 1
-0.228756974913816 1
-0.0554486258701032 1
0.0877803912541017 1
-0.0773944831814744 1
0.128659494768317 1
0.0315741410425783 1
-0.0175648279432658 1
0.104920456331435 1
-0.0183618633080088 1
0.133846899718658 1
-0.0758597983147875 1
0.0433801424317804 1
0.0647680205970502 1
0.169457410933754 1
0.0841279313441753 1
0.150499306567394 1
-0.04964472847844 1
-0.00107282752391376 1
-0.102224176448064 1
0.136314402389465 1
0.0501299770463894 1
0.240669937920892 1
-0.027084334505733 1
0.204387232957349 1
0.0499059265636174 1
0.0897545061759999 1
-0.101895980253189 1
-0.321785364753946 0
-0.159807555417013 1
-0.0697372076944631 1
0.370957210241696 0
-0.135628950324513 1
0.0447073244679676 1
-0.201481379148828 1
-0.172325900279277 1
0.0697021722237156 1
0.051009819159262 1
0.0241038413114418 1
0.0163856417775464 1
-0.0309145474319131 1
-0.142513683553679 1
0.0234092525134462 1
0.0996553889751793 1
-0.0296477654300338 1
0.194631117225341 1
0.0395132848299053 1
-0.0527788780661626 1
-0.151724019882785 1
0.034523399181192 1
0.0906411261803822 1
-0.0127057654816374 1
-0.00330771721957116 1
-0.0578586123860086 1
-0.366365556142849 0
0.130562818768791 1
0.137591963166189 1
0.0602897648777927 1
0.259351003181659 1
-0.0215922688768321 1
-0.0814863827836863 1
-0.124156051091319 1
0.141318153562552 1
-0.000233919054959456 1
0.243458927276094 1
0.0513122024960787 1
0.141846442668078 1
-0.0339164940140316 1
-0.014452168797527 1
0.179010330796849 1
0.0617210497695628 1
0.070126551801707 1
0.135965346726068 1
-0.08959002720202 1
0.426424445313161 0
0.228926234850181 1
-0.0543169527035528 1
0.101305221158674 1
0.0546036569226771 1
-0.284978662031704 1
-0.00465241511908248 1
-0.0850781116235554 1
0.0775322181099493 1
0.168623096198837 1
-0.112989394528496 1
-0.0540865702126955 1
-0.302887681858629 1
0.026280519318198 1
-0.065994774957333 1
0.322131630594725 0
0.173961808898524 1
0.110008804615667 1
-0.0358049524218774 1
0.0732120761623393 1
0.0233474814875438 1
-0.0827856343544514 1
0.072191696817275 1
0.0364884448983405 1
0.0384064720034586 1
0.0506536449759982 1
0.0156812627694229 1
-0.357330037978137 1
-0.0272598999975545 1
0.00299782995967103 1
0.0585324898571863 1
-0.144766578929922 1
0.173083101230736 1
-0.00452721046936726 1
0.185514093144901 1
-0.326386881933297 0
0.260466172200939 1
0.0624489661112142 1
-0.0655871561533066 1
0.178801741104022 1
-0.0392159519186352 1
0.033577714209712 1
0.0662364911044748 1
0.237759563872397 1
-0.164104750856547 1
-0.130512767995944 1
-0.0909918036359026 1
0.174885888741117 1
0.137624265846981 1
-0.0433148453440067 1
0.0189374785339164 1
-0.142567599234253 1
0.0637145819183863 1
0.072096990683369 1
-0.0686265899098141 1
0.0384234911052008 1
0.0154896131495862 1
0.0263268274875634 1
-0.499805821999421 0
0.0163862693795504 1
-0.156252213435672 1
-0.0396730760196935 1
-0.338222141913536 0
-0.020542785128942 1
-0.0482885976030441 1
-0.273271981274295 1
-0.218995483532233 1
-0.0299482427717337 1
0.198328185841331 1
-0.301799887677743 0
0.0186081138926943 1
0.0858962046223121 1
0.175815888699621 1
-0.163975207933436 1
0.0921887010445769 1
-0.015253353085535 1
0.0472528871367638 1
0.150750502599471 1
-0.148029386429492 1
0.0283432545387856 1
0.0408704805953434 1
0.0657734724558487 1
-0.308921658229776 0
0.0353120998248642 1
0.0316185922728477 1
-0.278695516740805 1
0.153529132574091 1
-0.00132844189067452 1
-0.111204042007623 1
0.0719265958556974 1
-0.0359389251489222 1
0.350249420346471 0
0.192489528184893 1
-0.262778164773272 1
0.0727515967011359 1
0.179929773476011 1
0.0208018312502841 1
0.0342149445658842 1
0.126261881655967 1
-0.0289591189888128 1
-0.334344878330461 1
0.190261147999864 1
-0.14926723075989 1
0.166650095608777 1
-0.0691636688016475 1
-0.123725296673326 1
-0.0961594211208042 1
-0.10055043703524 1
0.227619791082451 1
0.115994942112678 1
0.500193854626802 0
-0.382978963146666 0
0.123426628649072 1
-0.0711028089086299 1
-0.0414317305771598 1
-0.330020708552389 0
-0.0429173871309376 1
-0.00841749511871272 1
0.0872639547943459 1
0.0791158394511549 1
-0.0917119501410519 1
0.25463303756807 1
-0.237644745983115 1
0.044223204326903 1
-0.0247761093052106 1
-0.24675835386218 1
0.0131230882641738 1
-0.0138209808646507 1
0.0587704393947441 1
0.0191044675413209 1
-0.148377988022566 1
-0.0975993851260591 1
0.218636597919123 1
0.156431889863773 1
-0.00672106098746518 1
0.0657724037691377 1
-0.124731281300032 1
0.114506444321169 1
0.0593276560186923 1
-0.171472646244209 1
-0.274413776431202 1
-0.029385619169979 1
-0.250163527247574 1
0.247733660180675 1
-0.12628177259757 1
-0.0259073596896431 1
0.0388226595925224 1
0.0325436594905579 1
-0.146419444560151 1
0.27783051913473 1
-0.237213150414337 1
-0.028621209610689 1
-0.0108745535575806 1
-0.0656064116419658 1
-0.208235292710317 1
0.187628464886622 1
0.0831968866087341 1
-0.186709945930138 1
-0.100473108548364 1
-0.203109331746474 1
-0.0415767519045053 1
0.18733164018835 1
0.0269335196848709 1
-0.202120669203865 1
-0.0508015590153626 1
0.0156589247027231 1
-0.148086472166767 1
0.174966735026878 1
0.061264504830915 1
-0.0269582208437342 1
-0.0536105880962752 1
0.031646750799091 1
0.082260135820975 1
0.0158057166576763 1
0.152071060538824 1
-0.213558161681517 1
-0.0764748652307031 1
0.0276103567345775 1
0.188700765089608 1
0.0706605127844089 1
-0.0885478776098792 1
0.184035154089865 1
-0.10102862804211 1
-0.016447067393938 1
0.0479360354010055 1
0.149568488166096 1
0.210310486887759 1
0.0568912444533791 1
0.0186804200068764 1
-0.263995686577454 1
-0.103174836472225 1
-0.195840752418633 1
0.0610147647255916 1
0.10045200970197 1
0.222913360961353 1
-0.194773057403032 1
-0.0359564885735041 1
0.187659729804105 1
-0.0650904199926437 1
-0.0815073622564571 1
0.060531541243513 1
0.115909845072368 1
-0.0284490863681297 1
0.0767209149571686 1
0.186341550047496 1
-0.182584701339261 1
0.191032299183923 1
-0.367215298605023 0
0.0272250298773825 1
-0.0188025378187181 1
-0.0713986322434871 1
0.228754449502891 1
0.0796390866442706 1
0.0733733510209123 1
-0.00470873884376133 1
0.0890157508432874 1
0.104426088571853 1
-0.0548049177354237 1
0.0994411444373342 1
0.0128158472211762 1
0.0564912814885695 1
-0.288067699400394 1
-0.207220894581434 1
-0.250955037061989 1
-0.0161670639899536 1
0.111197891777156 1
-0.0814015921504974 1
0.0900628350449901 1
-0.255456262843293 1
0.0822918859851334 1
0.0406322785689214 1
-0.508059937558483 0
0.0356349364325977 1
-0.13838400298999 1
-0.0198622738370635 1
-0.154707274637676 1
0.140512927445848 1
0.184116418276223 1
-0.191950977891227 1
0.10370812801034 1
-0.0229281512547018 1
0.0159610958471159 1
0.114433318192434 1
0.0365480931485983 1
0.243115572330386 1
0.155717758827784 1
0.127794368860547 1
-0.0430590646137156 1
-0.154765149499302 1
0.213004606153733 1
0.106832569738241 1
0.100821272436082 1
-0.135241429381382 1
-0.0867697123974075 1
0.33183735330002 0
-0.391553644125465 0
-0.154600547525109 1
-0.108607165150866 1
0.245492313582205 1
0.118360104935253 1
0.0618290445406461 1
0.024963173265557 1
0.0251517488406347 1
-0.00883818605561988 1
-0.00174790580502732 1
0.0823506523745855 1
-0.0915562402582434 1
-0.0498753586221025 1
0.127391630854579 1
0.254166089009851 1
0.0599132350799824 1
-0.0442936287397281 1
0.0101071944297896 1
0.382933652766285 0
0.186786663975964 1
-0.00711425471275158 1
0.0710519879426568 1
0.0169021161299126 1
0.134619139067588 1
-0.244082982589736 1
-0.0797471725870004 1
0.0296654881361035 1
0.00692387784921819 1
0.0577208743570219 1
-0.0295003056338209 1
0.0298479159681809 1
-0.103891280605943 1
0.0324108080388101 1
0.0413631054204531 1
0.151765583694872 1
-0.0395212558790714 1
-0.00443209880932765 1
0.0347867243485772 1
0.01718221124057 1
-0.252300905848818 1
-0.179979108314707 1
0.00735594521838353 1
0.0785445713887128 1
0.0314476329464109 1
0.210583602320464 1
0.111676074375125 1
0.0894712300870815 1
0.0541680108606618 1
0.0990753178360164 1
-0.0221095617635657 1
-0.184162112249087 1
-0.0488514771191239 1
0.278291133137326 1
0.396854001043979 0
0.0818287252052778 1
-0.0288158120812598 1
0.174132114818942 1
-0.0337101052905521 1
-0.0329678418389268 1
-0.148293124775812 1
-0.0298333065958936 1
0.110632333537548 1
0.222971623432045 1
0.216076629957603 1
0.167109424790087 1
0.0712213553687683 1
-0.00240189994541758 1
-0.267420144548487 1
0.113361131282219 1
0.182339806982964 1
-0.0564451786199606 1
0.366625024278087 0
0.0259152346779691 1
0.137811803554127 1
-0.0419474344325907 1
-0.0332218505026378 1
-0.078559763578862 1
-0.170089925398982 1
-0.00353784921550221 1
-0.161928581141329 1
0.0749334794338892 1
0.0473978889454597 1
0.102007199544345 1
-0.183033743455618 1
0.207741416662025 1
-0.0155737220291297 1
0.144382764814394 1
0.0870607856257533 1
-0.0366405055004329 1
0.0116544558796855 1
-0.00151953961245577 1
0.168679427131928 1
-0.098692526986144 1
-0.0369161635693799 1
0.219619669819571 1
0.133080078641913 1
0.161830725147737 1
-0.103407210079798 1
-0.0421708655654691 1
0.137410290780038 1
0.204142485109403 1
0.00637234871045383 1
-0.0312480084182408 1
-0.00249647047326363 1
0.00774203004347759 1
-0.199509445092034 1
-0.0197522487446332 1
0.0861158757699772 1
0.192996148843443 1
0.09336006319084 1
0.00812532130179607 1
-0.234045427122412 1
0.024342836385385 1
0.224435303769026 1
-0.0976683460902656 1
-0.187659939488208 1
-0.00855418226807304 1
-0.135185476647631 1
-0.178897344441597 1
-0.167262145443742 1
-0.142097660884612 1
0.220298830901422 1
-0.0204308414114014 1
0.173467417322564 1
0.0428449652224453 1
-0.0896376323289087 1
-0.00560261842555567 1
0.142869201565235 1
0.00145823528543215 1
0.061310508434978 1
-0.0696528233373179 1
-0.140910848590625 1
0.0542245481834854 1
0.152089515945799 1
-0.135486190215425 1
-0.0707863634564765 1
0.0193874509817146 1
-0.322070184751812 0
0.155307045906507 1
-0.13240368480011 1
0.184028889677661 1
-0.143477151527872 1
-0.0879920561253094 1
-0.0678456337818963 1
-0.0654005587817457 1
0.053875434075725 1
-0.102664672757301 1
-0.161867508397791 1
-0.123469880559234 1
0.135819011158877 1
0.0668106666134606 1
-0.104218112632526 1
-0.228001025683793 1
-0.0621410498439997 1
-0.00796234621273671 1
-0.194633206926776 1
0.234843196244927 1
0.0736544042309277 1
0.112464190255126 1
-0.0350226789081294 1
0.0100347207267146 1
-0.0240600889387295 1
-0.0741234011132017 1
0.141054228496895 1
-0.0492772880505782 1
-0.121522788481348 1
0.0541333764834381 1
-0.189334808136096 1
0.109531678814785 1
-0.158882956348132 1
0.0453502325283019 1
0.00413992039250354 1
-0.196408342511173 1
-0.0375576604082577 1
-0.108332416096253 1
0.0153897085312729 1
0.0399809267988585 1
0.0214327379111779 1
-0.00134922529434547 1
-0.00356537772744936 1
-0.06963693983946 1
0.111268519701852 1
-0.25181040354819 1
0.387801650155893 0
0.0262031374441733 1
-0.170703430939761 1
-0.269509050742208 1
0.0899572865257527 1
-0.175035119898884 1
0.110869461058946 1
-0.0208672486135464 1
0.118405549253248 1
0.167829335771805 1
-0.384037306707481 0
0.104195822678261 1
0.313729306872677 0
-0.14781622402973 1
0.0340721068597459 1
0.143706937258499 1
0.132723157188479 1
0.0669829831161871 1
0.221104673656663 1
-0.0934468248224043 1
0.184717106627796 1
0.336427669474816 0
0.111904005987007 1
0.131988513213392 1
0.0719471971430885 1
0.16726820007278 1
-0.0348779211272298 1
0.164105905362639 1
0.104809371002871 1
-0.102819594928156 1
0.0253629563084694 1
-0.00041010320213684 1
-0.0255367189691011 1
0.0664592898360417 1
-0.294927096609734 0
0.144279982061463 1
-0.18524469421111 1
0.0657979944837053 1
0.0385249104434438 1
0.0612033337733194 1
0.164332084672926 1
-0.0158293928353738 1
-0.0420840705484762 1
-0.0937294750929552 1
-0.136822051279541 1
-0.0654284789025 1
0.0674838955621345 1
-0.116512502298874 1
0.0935756289712284 1
-0.148318031457394 1
0.0440415151036915 1
-0.0786285013327233 1
0.0770446625437397 1
0.176766666559426 1
0.13786855525489 1
0.0540237760079356 1
-0.0146845450814 1
-0.0594881017253545 1
-0.0758767145445652 1
0.00311576473628592 1
0.251379602125096 1
0.00996906652684603 1
-0.00669626003235088 1
0.0299230946118946 1
0.122097213419919 1
-0.205011622644993 1
-0.024149255205687 1
0.140112167377631 1
0.126752754345448 1
-0.0832313561867901 1
-0.2296046177644 1
0.0460880772330375 1
0.487304010229038 0
-0.0268286396694261 1
0.0223587175160837 1
0.0110029789581329 1
0.0668424600610195 1
0.0225236205499527 1
0.129387575709502 1
0.0816350422321386 1
-0.269491578242741 1
0.0788332429440339 1
0.0449331204679297 1
-0.267685616662888 1
-0.0445166051519428 1
0.0439313286425614 1
-0.387675647754037 0
-0.170125093783709 1
0.0201496211832239 1
0.00273540248018501 1
0.05684202337401 1
-0.210710304655492 1
0.1283030554664 1
0.0251908592900608 1
0.032305939957159 1
-0.0835942606251101 1
0.168352364542876 1
-0.00696989825252143 1
-0.0167791790460797 1
-0.0667492381933577 1
0.0293741771054281 1
0.219135595359421 1
0.0759192663089479 1
-0.100927756944228 1
0.0723602435178603 1
-0.0206088725982278 1
-0.0933290876027928 1
0.00222505788606327 1
-0.011431631252729 1
-0.066374480559581 1
-0.0694542921372311 1
-0.016273458094161 1
-0.0718030676626641 1
-0.0951788594022143 1
0.136778855075791 1
0.0140735311491532 1
0.000521563226817581 1
-0.150652087588825 1
-0.23714405737276 1
0.144049864836792 1
-0.121093493372762 1
0.124983328390547 1
-0.270493607488759 1
-0.0505436150942293 1
0.176818272363138 1
0.231901936223802 1
-0.0659012896867827 1
0.0404667339099488 1
0.0173413143651873 1
0.0302340258723158 1
-0.178223278328419 1
0.287133991467537 1
0.0701702669542043 1
-0.0314980588420881 1
0.0630232513587075 1
0.107204819342678 1
0.28871082329682 1
-0.0452188205634869 1
0.159494077801392 1
-0.129157074681478 1
-0.141147376049778 1
0.05132835776251 1
0.123758245198009 1
-0.331361227618944 1
0.186969897888721 1
0.0437429947715521 1
-0.132474223449651 1
-0.28277267597541 1
0.0797499294334953 1
-0.126978070174156 1
0.0774506506231018 1
0.0845993912645945 1
-0.0650581301197622 1
0.041744342365634 1
0.310352779667365 1
-0.129911396848747 1
0.150146350001756 1
-0.0226584487498772 1
-0.26800095718329 1
0.158823601079226 1
0.0334819603967575 1
0.240525973976833 1
-0.31980118411239 0
-0.0798450159084243 1
0.13157444618828 1
0.261566957660944 1
-0.203288408109378 1
-0.128430478923655 1
-0.103870221999814 1
0.00316295730372473 1
-0.137446222371572 1
-0.057036959629597 1
-0.124069362947721 1
0.0637524357850157 1
0.107079175216852 1
-0.181423020412507 1
-0.016425785607708 1
0.214268362710564 1
0.0526410586682143 1
0.109771475764285 1
-0.161435743680413 1
0.0479240100540094 1
-0.115916047323984 1
0.0016501395215763 1
0.133537560301215 1
0.0615858565217631 1
0.0659593146633681 1
-0.0761780649287721 1
-0.0438259089789737 1
0.00512965223635748 1
0.0039708478666585 1
-0.01361345418161 1
-0.0810946924165745 1
-0.027592631565764 1
-0.112579248890202 1
0.0438440694634201 1
-0.0178783688053362 1
0.2401853287165 1
-0.10586177191328 1
-0.0697436285544515 1
-0.207991893690782 1
-0.0789538552221729 1
-0.0831340203827833 1
0.0954310958637456 1
-0.0393960346328618 1
0.140786865322545 1
-0.209551244873909 1
0.124921451323091 1
0.141571706967806 1
0.357616810973228 1
-0.409186842987578 0
-0.0325330341967838 1
0.153806830385642 1
0.084754040303192 1
-0.141327918892974 1
-0.190805995506901 1
0.159025222991059 1
0.0506856136944225 1
0.291449686395983 1
0.0603381971280545 1
0.211331090340486 1
-0.0796857383583874 1
0.00907143142697565 1
-0.217050011282813 1
0.00498308290841114 1
0.193977580552573 1
-0.158644723550826 1
0.100937799539458 1
0.249424133727981 1
-0.17388563864652 1
0.00923184698303998 1
0.281291500725971 1
-0.00342907381212 1
0.0309283105701591 1
0.3078612266811 0
-0.0561506750956158 1
-0.263661588715754 1
-0.0828261256372824 1
0.0165226721543159 1
-0.119895228322118 1
0.205872325770633 1
0.16361679010057 1
0.208230826802143 1
0.314085399496172 0
0.060857429733056 1
0.187928399680476 1
-0.264413787152688 1
0.397291936472865 0
-0.169134171898328 1
-0.149173400867173 1
-0.215552741872323 1
0.110082300103096 1
0.0201244366251521 1
0.15917956965485 1
0.172077922065688 1
-0.120324082404355 1
0.0484760866340207 1
0.0417535367700924 1
-0.123025382512047 1
0.0484668034767392 1
0.109616144094645 1
0.138959482244504 1
0.0582619413754101 1
0.167732747280697 1
0.103717875367361 1
0.0613389942672864 1
0.036694613145684 1
0.0567317993872176 1
0.192669878791429 1
-0.0804019048560863 1
-0.292419357356821 1
0.0225990059727471 1
0.051312390524744 1
0.293172231887945 1
0.184987696870192 1
-0.200870366477363 1
0.215447650250958 1
0.0320061146860788 1
0.142359626355865 1
-0.00813233913231981 1
-0.0223072433387046 1
0.176485446342156 1
-0.243250284344378 1
0.0959044466643001 1
0.113302578653689 1
0.117241117984681 1
0.029444283138245 1
0.0104541255293203 1
-0.197585106691268 1
-0.162416533097414 1
-0.196962305841685 1
0.229035266091485 1
-0.0120922800799062 1
-0.131318004822451 1
-0.123498284415908 1
0.103129140996758 1
0.138621651902089 1
0.0928525612712079 1
-0.1551300844929 1
-0.114796025740844 1
-0.000530048606230391 1
0.0206576911921871 1
-0.186228818389235 1
-0.0821423615319132 1
-0.0375837682035323 1
-0.26324794931165 1
-0.0558190286929625 1
0.00884094387318039 1
0.0674578427711449 1
0.12418335355497 1
0.092752284569622 1
0.158811399191724 1
-0.0458322295167219 1
-0.163810073893449 1
-0.112186178722107 1
0.0732033363140372 1
0.288710222454605 1
-0.0211325285198302 1
0.163125198018363 1
-0.16837163164966 1
-0.227074562991258 1
-0.153079014985044 1
-0.0923757912775041 1
-0.0361007922031371 1
0.207762375214953 1
-0.0357666447862126 1
0.222741744618261 1
0.0810675641900074 1
0.0618086030128286 1
0.0214255052961095 1
0.117082248433169 1
0.12721117098547 1
-0.152802162502285 1
-0.189307597858879 1
-0.1122254470694 1
-0.0271115047917493 1
0.181339346670029 1
0.125605636899347 1
0.0980720591305813 1
-0.067997078036799 1
-0.0159539321969383 1
-0.114581422039418 1
-0.107017730497131 1
-0.184889236173844 1
0.246670511378662 1
0.00209887102797957 1
-0.0265842587584401 1
0.0449129506162046 1
0.126295607748442 1
0.0141150915021814 1
-0.033194406266379 1
-0.172172797815114 1
0.0680827388583484 1
0.1062763584123 1
-0.123123648037435 1
-0.154797716338358 1
0.0104416362556017 1
0.0507380603397541 1
0.266666363153448 1
-0.00684620848153403 1
0.177101883992731 1
-0.023212659058507 1
-0.0476262902568781 1
0.0987307519346158 1
-0.0831697161025399 1
-0.179751918246699 1
-0.140250597651189 1
-0.200446400356698 1
-0.0255434732352752 1
-0.307218734605414 0
-0.0647294993445544 1
0.0530880628510548 1
0.235267445434318 1
0.197457894367718 1
-0.174468806666712 1
0.0772131955565995 1
-0.0198583671557717 1
0.140288607729679 1
-0.184968263881436 1
-0.0327955302748353 1
0.0139163265857341 1
0.0311491055535277 1
0.0686413164329151 1
-0.0585221286130825 1
0.0287106108115145 1
0.139301953933233 1
-0.0895966171519602 1
0.106948100390557 1
0.109529382145736 1
-0.260380949984867 1
0.141925396711179 1
-0.108634763909094 1
-0.376437886384382 0
0.227943993189746 1
-0.225074115590953 1
0.00322492778746196 1
-0.0983759484411211 1
-0.187170971798137 1
-0.0887353795508602 1
0.132042343981081 1
-0.0142627947571599 1
0.182436418284211 1
0.135054850518007 1
-0.00779749499788595 1
0.196195316102167 1
0.212961289429771 1
-0.111287809692495 1
-0.124742997377308 1
0.296536946308173 0
-0.0398289976864316 1
0.165271942633834 1
-0.0342655215295963 1
-0.0129107075792628 1
0.0832891093412444 1
-0.000705670344018434 1
-0.0881235384097378 1
-0.217386362940841 1
0.285945299203814 1
0.0237879885900526 1
0.0681390151385971 1
0.122528845959102 1
0.0976402851135016 1
-0.0822890424338286 1
-0.0599576515178077 1
-0.240879199360709 1
-0.271184987932041 1
0.123114101579178 1
-0.104730974024215 1
0.0144900541686801 1
0.328730920947764 0
0.182723698264248 1
-0.102986162512129 1
0.133008423223807 1
-0.067719811665902 1
0.0456984939347102 1
0.133166014031182 1
-0.0144657042828636 1
0.121090042297164 1
0.200411397142662 1
-0.126631825109368 1
-0.022539876919478 1
0.299659324624562 1
-0.123739659073843 1
0.192763402177142 1
-0.0249023036053685 1
-0.1461908521689 1
-0.185396197686296 1
0.03113287400954 1
-0.00262234072745868 1
-0.227949246540538 1
-0.0612711276830453 1
0.23012071292529 1
0.332432438200172 1
0.0849141606316123 1
0.0170608473097339 1
-0.0241662841380627 1
0.0143970506467042 1
-0.120281675285764 1
0.163731083238062 1
-0.222789011056906 1
-0.290657079552893 1
-0.117226784776385 1
-0.0179331014959923 1
0.149710529808042 1
-0.0805167608196915 1
-0.0542034283102016 1
-0.0977670763860102 1
0.282374629044715 1
0.117843293719619 1
0.112554075515209 1
-0.101026632107487 1
0.0559724183459097 1
-0.156914357146681 1
0.157365173050144 1
0.101249164145207 1
-0.196303366412712 1
0.147807741527255 1
-0.197759303858386 1
-0.024131109525038 1
0.277063501856377 1
-0.132180569199 1
0.287505354701649 1
-0.246968245421188 1
0.126280858603313 1
-0.0298125753645059 1
0.253526225727964 1
0.172786955008675 1
0.0148617027271103 1
0.0853918319746112 1
-0.116685922639558 1
-0.0320514169375156 1
-0.181089295836836 1
-0.0508489526951803 1
0.0105368613977848 1
0.0370422325014274 1
0.0118595398782192 1
-0.082145137717401 1
0.236664321427584 1
-0.0660466876749977 1
-0.0203954067190146 1
-0.0509051626142845 1
0.0149344551367282 1
0.0558627105746949 1
0.234285003633779 1
-0.0874446937105185 1
0.0926341705059677 1
-0.00251652757177558 1
-0.171375786774309 1
-0.0900460003226199 1
-0.0242199128678681 1
-0.0556193439190043 1
0.0400309367418632 1
0.259163050260341 1
-0.19437061202141 1
-0.00786973934035401 1
0.0887428719050744 1
0.0648743432547833 1
-0.137992042070142 1
0.0174096262874402 1
0.255142971729104 1
0.0229809039690636 1
-0.110880737733362 1
0.00231154995595158 1
0.0691998706529863 1
0.00599395838119434 1
0.000208039161342655 1
0.037122686494125 1
-0.182653487892438 1
0.138484219714049 1
0.0328789792156231 1
7.5028907296909e-05 1
-0.162981276640703 1
-0.108948117635091 1
0.0268422542610581 1
-0.108075029684085 1
0.00773657940356286 1
-0.0754468950853378 1
0.057840964862713 1
0.14620399176166 1
-0.21342150063763 1
-0.190142798526549 1
-0.235259339850086 1
-0.0744954400412406 1
0.0426217844586669 1
-0.0731435085040643 1
-0.112670414999366 1
-0.122939365948959 1
-0.282644660066843 1
0.253749666145232 1
-0.0938115893114184 1
-0.201676155469912 1
0.00251671683846595 1
-0.154018180574946 1
-0.286593282129036 1
0.140205624567274 1
-0.263383015379571 1
-0.166081099463234 1
0.0536476341476766 1
-0.10369819725417 1
-0.252535877999726 1
-0.111135649864782 1
-0.0725654401970294 1
0.13861325745182 1
-0.0405010321721325 1
0.0884116631416128 1
0.117706936233875 1
0.0776425206494501 1
-0.126243024928106 1
0.00949316235785906 1
-0.0433207556284918 1
-0.0698997282780822 1
-0.085551301452991 1
0.165900206154029 1
0.0399616047441972 1
0.004812394816395 1
-0.122693197953306 1
-0.030516552719024 1
0.208128618828297 1
0.0466200811999907 1
0.0117432599495002 1
-0.0771852326079152 1
0.0357227004200747 1
-0.102173975621425 1
0.00417459230415076 1
-0.106192634897333 1
0.00930031956511015 1
-0.0451989042322002 1
0.0101664440930432 1
-0.0959553751854408 1
0.170599601437965 1
-0.156264666943251 1
0.0961866779336336 1
0.118667450467738 1
-0.382162594981886 0
0.00530501657130081 1
0.0267136664627591 1
0.0205296231236721 1
-0.159452223454591 1
0.185963736202637 1
0.022047017706711 1
0.029499613248729 1
0.0216655365795863 1
0.00848239654556415 1
-0.0923022846266005 1
-0.0934487902670692 1
0.0772102263621592 1
-0.247167020235931 1
0.0609970029727116 1
0.170263194594634 1
0.10108156624115 1
0.288019964006943 1
0.0198754612131887 1
0.164275814365139 1
-0.024608906403874 1
-0.197439818679418 1
-0.000470218531193847 1
0.0747218880581553 1
-0.24415019599568 1
0.103225648961829 1
-0.0463005693088498 1
0.0792408994767546 1
-0.0525556446928109 1
-0.120559908434752 1
0.156716140089704 1
0.188163456574375 1
0.301280267270689 1
-0.0849228263593419 1
0.197312932202554 1
-0.0520295771435109 1
0.166433163731261 1
0.148635553090892 1
0.0769688759903399 1
0.0815162281462663 1
-0.0588590218520368 1
-0.0247568183362091 1
-0.185121299978237 1
0.174306558199952 1
-0.119629124575802 1
-0.098019148347752 1
-0.0321287837673306 1
-0.0025932664695045 1
-0.0481128489217452 1
0.0232216276967315 1
0.0750517537499265 1
0.012644871339816 1
-0.0626376364532726 1
-0.152398463298311 1
0.128014456676774 1
-0.162163235227442 1
-0.0298692499352123 1
0.0390271628114097 1
0.0174329773785876 1
-0.149764928863948 1
-0.331490779896084 0
-0.0148328126042456 1
0.0748833247490278 1
-0.1264369797159 1
-0.202676673760875 1
0.128606584755171 1
-0.0572639034508987 1
0.091756569528489 1
-0.114132627973411 1
0.0680657444768512 1
-0.0114675935199276 1
0.0591390564976183 1
-0.0490381546180783 1
-0.204288646897665 1
0.007928820654186 1
-0.0695872246767819 1
-0.18778098203217 1
-0.0421377405056515 1
-0.179411538732233 1
0.131097405121389 1
0.133383568576253 1
0.045382926090612 1
-0.0679405270748626 1
0.12034676331232 1
-0.125497160747234 1
-0.0369431750340191 1
-0.12964714393664 1
0.169716151293617 1
0.146821507732946 1
-0.0490133668457614 1
-0.144078079589162 1
-0.00256843842694842 1
-0.214233614262744 1
0.0331325630619064 1
0.0228445327774433 1
-0.0187069962026224 1
0.14360172686628 1
-0.0580665543265365 1
0.301377463944628 0
0.135856909622714 1
-0.211094651953687 1
-0.199891791560681 1
0.189657237192907 1
0.110251835074012 1
0.0462733043289925 1
0.072275416335094 1
-0.193963678031637 1
0.0172210648910974 1
0.0242764293140628 1
0.0606603510055021 1
-0.0406713858690943 1
-0.0965016641495459 1
-0.0979559350125392 1
0.236714883920673 1
0.0066252670467404 1
-0.270060212381685 1
-0.091592411275915 1
0.303128040926951 1
0.191939813374967 1
-0.0666972400858167 1
-0.121228645792845 1
0.0987721210026237 1
0.396828825483496 0
-0.100115180741024 1
-0.0151800729828932 1
-0.400606984791661 0
0.0161654654691605 1
-0.155346060405451 1
-0.0744251197235925 1
-0.274778886984909 1
-0.186803253210442 1
-0.171846801910481 1
0.0537718310201282 1
-0.0857122974011238 1
0.00667148522047987 1
0.116800223048125 1
0.239822332998194 1
-0.0744537397846651 1
-0.002086849648375 1
-0.320425163904847 1
0.412528896295624 0
0.24538126778663 1
0.0098998817026344 1
-0.0344010942164533 1
-0.0363883577947278 1
0.124057887120444 1
-0.0617519520213798 1
-0.240250264724291 1
0.0996904319956766 1
0.0117015890150967 1
0.245767695569925 1
-0.0488073340589511 1
0.0596187385336418 1
0.267781140569812 1
0.0771382340104181 1
-0.203415811666248 1
-0.150278272226561 1
0.180248245261061 1
0.0296733452821995 1
-0.0287751484925587 1
-0.0714376875231769 1
0.0212445191543629 1
0.272203153502071 1
-0.256446265562873 1
0.000763490198299192 1
-0.0769272731533679 1
0.128770108480171 1
0.119787968805837 1
-0.123498574014199 1
-0.304387905900104 0
0.0198952306907022 1
-0.0068482975444412 1
-0.266134870037137 1
0.0400756112838647 1
-0.0819442565893342 1
0.0691009256411985 1
0.0481174836337512 1
-0.0758100026985629 1
-0.0440736134356572 1
0.0197569135738296 1
0.239271945288308 1
0.293110435608396 0
-0.297582889283671 1
-0.0676456621905457 1
-0.151406056120538 1
0.0839418610178299 1
0.011249048273107 1
0.0701469383886141 1
-0.133190668646547 1
0.168603649581146 1
-0.100478593682518 1
0.104630957619256 1
0.0879586473853464 1
-0.123257743645472 1
0.0906344578457376 1
0.166029060480409 1
0.0339827840170695 1
0.12609116617189 1
-0.0788184717474345 1
0.139414674256961 1
-0.0888195184792284 1
-0.033343509215246 1
-0.00799393565171001 1
0.0584011616270291 1
-0.320469669190078 0
0.113381711762973 1
0.216645202020685 1
0.0806640453688921 1
0.0167728175482289 1
-0.0975659661561767 1
-0.263834802475798 1
0.0206181526781285 1
-0.0548736937418342 1
-0.0379382927113179 1
0.0788618281391508 1
0.131000820407028 1
-0.374206945455021 0
0.029007761166486 1
0.0300919532318914 1
-0.0197038866101597 1
-0.0634685501221959 1
-0.121126920955069 1
0.0704195765320134 1
0.0103848800550429 1
-0.180740061862021 1
-0.194992083371629 1
-0.0471361074245529 1
0.374697838470367 0
-0.0983625170260735 1
-0.15559596798321 1
0.0823219947220262 1
-0.234904872376114 1
-0.0997053103027854 1
0.0855276647744392 1
0.118851903530689 1
-0.0859202319146615 1
-0.0660738306898091 1
0.0569594252087082 1
-0.0496228937476347 1
0.178100948067879 1
-0.0132626735659511 1
0.179194665710124 1
-0.196119946862155 1
0.0970301129120414 1
-0.0546120239992292 1
0.050295072964608 1
0.0992287656836999 1
-0.0104729319845775 1
0.0688008775622038 1
-0.13523973540156 1
0.0202217360272868 1
0.0180272729338317 1
0.0308771819068797 1
0.182404082848027 1
-0.0947379035434928 1
0.0473865433617068 1
0.134028533592936 1
0.0477304314037515 1
-0.218695981720327 1
0.107773974212975 1
-0.132138970868402 1
0.0991422854609444 1
-0.233594140989862 1
-0.0956492922489402 1
-0.0058217656450647 1
-0.132608242846946 1
-0.0470434952440078 1
-0.205987219337657 1
0.102971971591603 1
-0.0199918250895863 1
-0.15477333484872 1
0.237974214869654 1
0.284069980297875 1
-0.198707019431359 1
0.129767295774814 1
-0.112371231438254 1
-0.0591153109767802 1
-0.127584200035896 1
0.230295682304937 1
-0.0431679963953597 1
0.350626729267145 0
-0.085748775428518 1
-0.138467331694364 1
-0.0347728041124395 1
0.0317941164265694 1
-0.208460466799622 1
0.0510329548690747 1
0.0706398260045535 1
0.114764033716268 1
0.1206321639664 1
-0.0325785625257016 1
-0.00992739815290052 1
0.0191114291561264 1
0.028827219609714 1
0.184442250046975 1
0.0315789784861733 1
-0.105218449262278 1
-0.00979120709717424 1
-0.00590440514290444 1
-0.0659596702447426 1
0.102890532721522 1
-0.0467965547270085 1
0.0307609822798655 1
-0.099613988103666 1
-0.0803509047206527 1
-0.0175802597611289 1
0.396218539737704 0
-0.0414613842899515 1
-0.196760550299776 1
-0.000575786035901303 1
-0.0455454315058715 1
-0.100087590933324 1
0.0866170339360065 1
0.137489115276576 1
0.00205128140993071 1
0.00367093610026149 1
-0.0903143073649915 1
-0.0171026794061135 1
-0.175729779627966 1
0.146625875435653 1
0.0872087528207273 1
-0.00509768329585442 1
0.132700574107097 1
-0.0982336517664116 1
0.00973902301768974 1
-0.0766978086875948 1
0.0814167154657075 1
0.017831847449262 1
-0.0753606390447007 1
0.267100265338391 1
-0.0892797754936765 1
-0.132831385737047 1
-0.349241933355515 1
-0.21924859666995 1
0.0487865143496373 1
-0.0527132479722419 1
-0.0302080149477038 1
0.00158331781696658 1
-0.0557488034061378 1
-0.169104599554266 1
0.0417116399355131 1
-0.249112425410284 1
-0.103206171648375 1
-0.212430332635634 1
-0.0585026362968542 1
-0.0360994076594287 1
-0.137797642769129 1
0.0868710990498488 1
0.220462725876751 1
-0.0839482137596596 1
0.168245363101102 1
-0.0391183953519283 1
0.0253377995938792 1
0.0135698927867653 1
-0.281513349181366 1
0.206483113197404 1
-0.0534363938195132 1
0.247284405577991 1
-0.0834739922801949 1
-0.125932520593699 1
0.042719828620415 1
-0.0105816175741537 1
0.1718404210289 1
-0.223809668143332 1
0.336962967881785 1
0.167171497432398 1
-0.152191558593337 1
-0.0436954610891322 1
0.0619767710023237 1
0.414006967184274 0
-0.0741805596626901 1
0.0393912901247538 1
0.156230569905509 1
-0.0907541315977696 1
0.303698995944277 1
-0.127782580681469 1
0.00815053954029341 1
0.121543232382006 1
-0.144051449024851 1
-0.0754181862169029 1
0.0329391444590847 1
-0.0693403096208926 1
0.135063041468922 1
-0.16154295556567 1
-0.0781051260130092 1
0.140701274658808 1
0.203383879422639 1
-0.54855587540636 0
0.151773881970744 1
0.0935198093404909 1
0.110555020751442 1
-0.0384157953043966 1
-0.15134677008609 1
-0.0402011289330409 1
0.0444153484632164 1
-0.0613968595165617 1
-0.0686074371574219 1
-0.134756935026181 1
-0.0333406035457519 1
-0.0472742073111969 1
-0.0744717621042123 1
0.0636685922953534 1
0.138330957126637 1
-0.0530485385222678 1
0.109248370262489 1
-0.00473499277088299 1
0.0297872536880256 1
0.241392572842758 1
0.228596659989107 1
-0.0345305467566009 1
0.0687940066526493 1
0.221609578844217 1
0.0798354212392989 1
-0.107162674858391 1
-0.0573904643595084 1
0.142828939213836 1
-0.0935606839119826 1
-0.101102679656066 1
-0.127096243613233 1
0.0870855333914285 1
-0.0240539971880256 1
-0.0275196317193553 1
-0.155435145108744 1
0.222333777027567 1
-0.034800413766526 1
-0.149432798671493 1
-0.0855058838614867 1
0.159957441249164 1
-0.175715533338995 1
0.122524193829155 1
-0.320262518286763 0
-0.0380142249032502 1
0.0653541890270132 1
0.285921957676013 1
-0.112088728198098 1
0.144412021971762 1
-0.139590053205344 1
-0.166680362993993 1
-0.0101610052988723 1
-0.0306691922916418 1
0.0342598354510847 1
0.204298243593255 1
-0.196923585041067 1
0.157577845362927 1
0.102936501411981 1
0.0610334640054339 1
-0.211250903661518 1
0.0897124404097758 1
0.0256284879823294 1
-0.264123356018586 1
-0.168288945471489 1
0.156971953159881 1
0.0416938933295268 1
-0.204463124960327 1
0.0781920421817775 1
0.154700075249877 1
0.134229899479946 1
0.266020473714105 1
0.0342382414910196 1
0.0275312756078552 1
-0.187572960169035 1
-0.144481948171926 1
0.191446100128908 1
0.240054441633468 1
-0.0670007911279434 1
0.133453694064846 1
0.270776047110221 1
-0.0888983674949858 1
0.134235146788909 1
-0.103029206774956 1
0.113588416790232 1
0.0850315066848313 1
0.0830910567780418 1
-0.200737569143795 1
-0.0695467965306502 1
0.0752506042934153 1
0.0192642799596283 1
0.0446479411442417 1
0.0444662343988164 1
0.199385348177044 1
-0.149056099560113 1
-0.0475405302004867 1
-0.254947668777174 1
-0.0696514089678422 1
0.0157382163347396 1
-0.10053501578682 1
-0.129316149429347 1
0.050437286353186 1
-0.0416460995949096 1
0.135806292216066 1
0.109353073127058 1
0.0138445927599835 1
-0.0655637917564675 1
0.078907667712338 1
0.0804535178231996 1
0.131246921867952 1
0.112038310992955 1
-0.345102661218647 0
-0.164389036348597 1
-0.103513169850811 1
0.0464444127117019 1
-0.158204671985386 1
-0.133123377607324 1
0.135477509425601 1
-0.0134197678426103 1
-0.0166769924527537 1
0.000429193550457597 1
0.0199608163471589 1
-0.251749850427966 1
-0.0892085622043969 1
-0.0365246890525539 1
0.0896750262024574 1
0.168721012483878 1
-0.0858457213007059 1
-0.136440890666794 1
0.00761343148544504 1
-0.0338858439618015 1
-0.135051204309077 1
-0.0464495337251889 1
-0.0745551358272665 1
-0.0977703122790873 1
-0.102588846372346 1
0.20774551490273 1
-0.217282488607915 1
-0.213457501597182 1
-0.152389073040461 1
-0.0907660096225279 1
-0.110673819810448 1
-0.281510711212068 1
0.11842938898277 1
0.053494064879854 1
0.25939052731754 1
-0.340356401395462 0
0.106692796703809 1
0.0132134616518827 1
-0.227450905212881 1
-0.180143667941818 1
-0.32946523434103 0
0.284279082379212 1
0.00314172149198259 1
-0.130277695972983 1
0.194403931954643 1
-0.137008059638901 1
0.195668996119256 1
0.0614543030724511 1
-0.126433897864881 1
-0.0104822560834507 1
0.114709860076011 1
-0.0967531861246504 1
-0.0268132034860168 1
0.352675164965354 0
-0.0849432316716161 1
0.230212844293081 1
-0.0222011936427181 1
-0.0961814178892788 1
-0.0099275391865767 1
0.253304153575375 1
0.119044418655577 1
-0.0350602183091 1
0.183305605685032 1
0.0458818966385956 1
-0.143519557750313 1
0.166393369499193 1
-0.106363106256965 1
-0.222931370776148 1
0.0225172426245312 1
-0.0379290282948868 1
-0.0334470839362372 1
0.00549956908270507 1
0.0976920328331914 1
-0.046943235356825 1
-0.383939569998171 0
0.0865741558691943 1
0.0982569584942787 1
-0.197084996638632 1
-0.207320372628555 1
-0.0125830444172284 1
-0.0498194651058865 1
-0.0434104625255405 1
0.0317125119874687 1
0.00761948983233815 1
-0.376313809809925 0
-0.133073563848353 1
0.171965300957427 1
-0.0324679669055126 1
-0.0624143837506215 1
-0.102063361396005 1
-0.0730273881083072 1
0.0866952787778307 1
0.304330703712958 0
-0.0850039343049669 1
0.00796108338512239 1
0.0868264213027128 1
-0.0410524614752605 1
0.295125556296547 0
0.0145735108621534 1
0.0240195825246631 1
0.218182261723406 1
0.33953217864159 1
0.127075634135107 1
0.0270039976296983 1
-0.132109954369186 1
0.058631291973632 1
0.101530212433133 1
0.233100622499814 1
0.0302877433066313 1
0.122502661696473 1
-0.0561081592174356 1
-0.196761596775849 1
0.178549880613253 1
-0.0754776253217431 1
0.254764702360991 1
0.0608373037419287 1
0.070360425001306 1
0.169550887688038 1
0.0992028800539553 1
-0.212826248375632 1
0.115193157326685 1
0.00830348018686629 1
0.238255789887432 1
0.30818875188957 0
0.208998707301588 1
-0.264540378019045 1
-0.0764483000598181 1
-0.263007808962166 1
0.0069244134277898 1
0.0354591327603137 1
0.163056740428141 1
-0.0396633518660946 1
0.107153398399738 1
-0.0523730366274983 1
0.0151268935788931 1
0.0109327767183627 1
0.167193517792232 1
0.108724295895118 1
0.0234060713858422 1
0.199805132499077 1
-0.260007579417243 1
-0.0784230200017955 1
0.125477100002627 1
-0.329786975824653 1
0.119838880518068 1
0.0916171167797151 1
-0.186515027400072 1
0.00921740037008891 1
-0.0280801933705732 1
-0.147789375309837 1
-0.13790304024514 1
-0.112728784121906 1
-0.142616524418162 1
0.12346351318615 1
0.167155537843676 1
0.262918666042912 1
0.00686721737056514 1
-0.109499800077712 1
-0.0301154340153629 1
0.284404104230051 1
0.128765274440962 1
0.0929950160160995 1
0.114269577754572 1
0.32539715521386 0
0.217620695715389 1
-0.3647934923294 0
0.00457959354430003 1
-0.0087622026280152 1
0.134759270242452 1
0.086463163185851 1
-0.00447194909305423 1
-0.040078982734296 1
-0.162813904701145 1
-0.0659164411347527 1
-0.184008937583272 1
0.0378529824626565 1
0.147662078852155 1
0.0962225995602735 1
-0.0489306425018805 1
0.0616049562976386 1
0.0802262126593795 1
-0.103028741167458 1
-0.0953478722582422 1
0.356314329655588 0
0.0617147674052103 1
-0.080239682106836 1
-0.1261742619917 1
-0.31218461958094 0
-0.0705294540621695 1
-0.18206195438559 1
-0.0100979991659878 1
0.0773330326176401 1
0.238487055184429 1
-0.0208294324936446 1
-0.0782106147102835 1
0.0330752297262003 1
-0.00147297072768623 1
0.352543693129265 0
-0.0818942535200642 1
-0.0868942426745866 1
-0.0862934651767934 1
0.0625459109471163 1
-0.0753299038366678 1
0.00175488044125681 1
0.135471302206824 1
-0.016823724001973 1
0.161131567746067 1
-0.0703937099315184 1
-0.0967873955113898 1
-0.00256250449439245 1
-0.00282800234103686 1
0.000231528644746008 1
-0.230750405677079 1
0.317616167591451 0
-0.129145889711161 1
0.0352586023970501 1
-0.161091954739363 1
0.00255881834829266 1
0.0787511789582805 1
-0.0306287726111597 1
-0.00711902150919404 1
-0.137734753893528 1
0.308947016018554 0
0.021782661885444 1
0.0463203869664094 1
0.136713400889517 1
-0.115257849303837 1
0.0129037057716366 1
0.175872139742825 1
0.025367482973983 1
0.112639581437009 1
-0.117335909959523 1
0.177205117235352 1
0.13942949149945 1
0.0369631892712132 1
-0.174538299357801 1
0.0296563332019535 1
-0.119450966660174 1
0.0319116329325475 1
0.218512707346986 1
-0.0999106623238857 1
0.25008836371415 1
-0.023748048755342 1
0.0558822052447898 1
0.156175141627555 1
0.0668416331501114 1
-0.0803479297763288 1
0.0210661004252171 1
-0.0965506836026237 1
0.176896225689354 1
0.0683123328661155 1
0.120115782147382 1
-0.00333723285981913 1
0.146210159259673 1
-0.145029941399089 1
0.182723214850201 1
-0.0337074621432288 1
0.211340692425034 1
-0.00847495239714636 1
-0.165965826116888 1
0.114655057340399 1
0.308953581493437 0
0.178183474769436 1
0.515803374827854 0
-0.119577720701229 1
0.0129224294821291 1
-0.0309943502441491 1
-0.0408013920618674 1
0.0998604411685043 1
-0.125963028366672 1
-0.12392662936753 1
-0.0349286932280824 1
-0.0386412546396541 1
0.0607663803425955 1
-0.209715283980623 1
0.029816857987714 1
0.134357896026521 1
-0.240348204657543 1
0.00583722881939462 1
0.12198148889104 1
0.0720498479162254 1
0.133447783319268 1
-0.0794534830675505 1
-0.191070698501319 1
-0.316144168225278 0
0.09203962422825 1
-0.133786010665983 1
-0.149421556465469 1
-0.0344884441454514 1
-0.131221129952167 1
0.079031263081109 1
-0.0164554313246186 1
-0.0766931646470014 1
0.0739558410664585 1
0.0450199754030413 1
0.259247748402838 1
0.0820235449781524 1
-0.0212482826502728 1
0.345864831625404 0
-0.257793472752069 1
-0.0267975502348657 1
-0.140114725928761 1
-0.0749696445544767 1
-0.240282713269116 1
0.0246083542520689 1
-0.121675590985121 1
0.204370013058295 1
-0.0868548137824492 1
0.125750392859759 1
-0.0309125744433368 1
-0.147405936018209 1
0.113869155175156 1
-0.204516121541698 1
-0.00259917147580302 1
-0.0857754937747213 1
0.00217688959225053 1
-0.124815772505746 1
-0.134203166705092 1
-0.0880754136657559 1
0.156032899444231 1
0.134768169302434 1
-0.160597522395647 1
-0.122062780056255 1
0.10090863489532 1
-0.0223105462655602 1
-0.196183443465396 1
-0.139436746114038 1
0.176815075614832 1
-0.129824090348428 1
0.112441035570409 1
0.0734830241821268 1
0.0978804958720324 1
-0.313063036327925 1
0.0475794093894999 1
-0.15804943396295 1
-0.0951389358096796 1
0.22178592424431 1
-0.0851976242249206 1
0.137420871888115 1
-0.154372033236927 1
-0.0854894413041775 1
0.0598740004448401 1
0.15751720931126 1
0.0730709342265931 1
0.100149836938698 1
-0.00372370500972777 1
0.124904043136126 1
-0.0257453809610518 1
0.059871266552796 1
-0.0788329580111092 1
0.0943440921401387 1
0.241842842291118 1
0.220356267759858 1
0.211782115550072 1
-0.133330466948909 1
-0.0110508835819451 1
-0.124810433728585 1
0.0344566565232119 1
-0.0553645683295765 1
0.258549762082082 1
-0.322723791416633 0
-0.0875806424530347 1
-0.0645554544204738 1
-0.139565649259689 1
-0.210356537547723 1
-0.0280980569907488 1
0.12793098277998 1
0.20930743735816 1
0.083378583736821 1
0.00170413580675657 1
0.0253109517522803 1
-0.064982808121695 1
0.0411318436568768 1
0.13480406337845 1
-0.0747286656501465 1
-0.0113855066185047 1
-0.158974657154468 1
0.0970123581321485 1
0.0364895148082828 1
0.189913264892768 1
-0.0617417607276795 1
0.0791942703739792 1
-0.0275880698434165 1
0.0931718170080332 1
-0.029148765640663 1
0.113706346767908 1
0.102267463197042 1
0.0371610877899584 1
-0.138138516840288 1
-0.0163479823251663 1
-0.0744024439882818 1
-0.185859349034465 1
-0.197094415629929 1
-0.0487986940288657 1
0.275540972329728 1
-0.0243065834414008 1
-0.0948338375249153 1
-0.0523813169369007 1
-0.402780829453634 0
0.0745435912123161 1
0.110663319206356 1
-0.0269000781180026 1
0.406102610036545 0
-0.00654496625092497 1
0.0414164885409329 1
-0.0150748238222483 1
-0.0699696540394801 1
-0.0283255419821161 1
0.089947545393582 1
0.030820633798456 1
0.164264463311998 1
-0.0682127618765171 1
-0.274456530749209 1
-0.242130338677986 1
0.134500563877327 1
-0.220521326264938 1
-0.137130785472223 1
0.150409929687061 1
-0.0178311467726879 1
0.036446535367492 1
-0.174863097686008 1
-0.0396883934877805 1
0.0317659179440359 1
-0.0840397707601062 1
0.0799253021087173 1
-0.05552490886541 1
-0.288872544225105 1
-0.0109970245655776 1
0.11218012531273 1
-0.305216176531702 0
0.274624347645474 1
-0.149628725702547 1
0.0244351993907455 1
0.0279714311795297 1
-0.0872444010224218 1
0.0268704879820748 1
0.159770550998615 1
-0.131122682888734 1
-0.0407069590450364 1
0.13128470130229 1
-0.00411537092095624 1
-0.109024316087832 1
-0.05539242151167 1
-0.0489562153750628 1
0.241858238087842 1
0.0482578885786517 1
0.262923851821118 1
-0.0222867786772302 1
-0.225834409739213 1
0.0878640525408605 1
0.16559326843802 1
0.0461473623006985 1
-0.0958379265541311 1
-0.188135772585085 1
0.0144811049238678 1
0.292350787373692 1
-0.113232920665362 1
0.0715127792008547 1
-0.201556193789562 1
0.188602797191671 1
-0.0957656415369326 1
-0.113222991935275 1
0.0486075994377571 1
-0.114398346498372 1
-0.00605042475348234 1
-0.00641724135594378 1
-0.0406053446919108 1
0.00557730258759109 1
0.0193702438535774 1
0.30776221604382 0
-0.0461412220758499 1
0.0974981538822086 1
0.0802596142567605 1
-0.0181659188525314 1
0.200692610269031 1
0.0279506396737914 1
0.0391811411694774 1
-0.175803660672602 1
0.0761112903170358 1
-0.246661557970497 1
-0.0706118690113903 1
-0.0339445300049412 1
0.151180032439365 1
-0.111333966558797 1
0.00244613446439972 1
0.270368304148997 1
0.0472821286960668 1
0.0267132895556363 1
0.0195641997195153 1
0.139769628201841 1
-0.0516174796041031 1
-0.0942016148848664 1
0.0870689685379635 1
-0.131580362472322 1
0.126808131141095 1
0.261839623658418 1
0.0364683293210202 1
-0.0743310982677679 1
0.210152843336061 1
-0.0266733967324536 1
-0.0871300204528306 1
0.0881235632648375 1
0.179516772492942 1
0.123727417307072 1
0.0203908316395138 1
0.00463797302771628 1
-0.204675375566428 1
0.211456608388798 1
-0.0565116187375724 1
0.0315403151813721 1
-0.0601990997934105 1
0.0302633442688037 1
-0.0391776087607131 1
-0.160072002984288 1
-0.0409193373778139 1
0.184919967426908 1
-0.312438769811948 0
0.0609228622500263 1
-0.0197090189627945 1
-0.00747019588411184 1
-0.0179706331572891 1
-0.13430668353389 1
0.260313145765049 1
0.0833725603017387 1
-0.0401162306375291 1
0.0915732745068616 1
-0.0921608563477522 1
0.16371388710901 1
0.026217166536283 1
-0.0916894217724223 1
0.132953734183559 1
-0.195663072556707 1
-0.246456807706152 1
0.262928678619224 1
0.0176906939790338 1
0.110296023673289 1
-0.0059247586214612 1
-0.13069925429606 1
-0.0154015196915709 1
-0.140740453845942 1
0.0705213368360698 1
-0.142581805861102 1
0.165325422560792 1
0.0821195505488564 1
0.140250087912032 1
0.136373195629455 1
-0.148016582651404 1
0.170802553686975 1
-0.166516428955687 1
-0.127769928945806 1
0.0796415651084363 1
0.2568267180076 1
-0.0511776793446011 1
-0.21796105977964 1
-0.0620038305318113 1
0.0515427972603388 1
0.221644420755174 1
0.161262476816153 1
0.0206536265497975 1
-0.222701303293623 1
0.144378620727251 1
-0.141624054239147 1
-0.028648364365599 1
0.0217979310464499 1
-0.0102789182440544 1
0.0855540877755393 1
0.255461544813051 1
0.0192201781869252 1
0.24672315110593 1
-0.031185322490365 1
-0.0541360666466296 1
0.0674434756575424 1
0.0530198800916732 1
-0.0977630841802486 1
-0.155301996074943 1
-0.446583892280274 0
0.172592271367395 1
-0.361161768475201 0
-0.051885761091601 1
-0.0366542872373207 1
0.302601875705955 0
0.00385861916214793 1
0.00961168415626903 1
0.0933410644303571 1
-0.0486234536580873 1
0.0761471149749186 1
-0.0694667114247224 1
0.125053397168555 1
0.0696297129479802 1
0.0745017415278454 1
0.131444857513644 1
0.200979020743209 1
-0.269457885612693 1
0.013351799861104 1
-0.235552616867952 1
0.0611633004131294 1
-0.0702983642659394 1
0.0852668955534668 1
-0.271204913597856 1
0.0951114861717835 1
0.0498394354884677 1
0.141231037230929 1
-0.0632477176345813 1
-0.315303653232086 1
0.0110777800105513 1
0.0966327848948996 1
0.285823116016842 1
0.173375083279895 1
-0.0120345254011435 1
0.0648637758624168 1
-0.15169201159614 1
0.00621565147705427 1
-0.222019337112979 1
0.183902881442393 1
0.149327490787626 1
0.0425952503187171 1
-0.0791216971857614 1
0.0935422207535846 1
-0.0915599867262693 1
0.0648063958408419 1
-0.152114582647401 1
-0.134962786875802 1
-0.116198761145673 1
0.149863123564066 1
0.0163504833928511 1
-0.0410575776674907 1
0.0632954578298376 1
-0.101746518425453 1
0.21680982691655 1
0.0735828262294908 1
-0.169285461903165 1
-0.379587088922054 0
0.0074733693438591 1
-0.0574566744163768 1
0.167635964357621 1
0.137577089959048 1
0.133551691816402 1
0.179142115345008 1
0.262380670026409 1
-0.0587477101071568 1
-0.0791130393268004 1
0.0865185110785657 1
0.0582268876929624 1
-0.105191863204309 1
-0.150567479107459 1
0.0286926274733418 1
0.188012420907495 1
-0.0626093784383048 1
0.0203040499660327 1
0.0518523310594224 1
-0.369402779603571 0
0.0777385102466022 1
-0.120428560966599 1
0.236351125394199 1
0.0715717195554084 1
0.0198230849124903 1
0.158807403148381 1
-0.264271747431274 1
0.0679261917386753 1
0.237802746829817 1
-0.0275442730745635 1
-0.0894350337089416 1
0.183212684040283 1
0.0495842590899625 1
0.0784984575693203 1
-0.109886478751489 1
0.00870365004789042 1
0.084554283707099 1
-0.152623174130253 1
-0.000846098724630096 1
0.109359412504378 1
0.321899393434686 0
-0.27784186194544 1
0.201811588219068 1
-0.152212638727725 1
-0.352989964322216 0
0.0328420602834123 1
0.0486399089137906 1
-0.00109705038944261 1
-0.0898256904520323 1
0.00426657069843579 1
-0.0580899681131452 1
-0.0973349375629668 1
-0.136693068772941 1
0.200025401406618 1
-0.176861522772282 1
0.08634156051968 1
-0.0680621674712328 1
0.147323694202153 1
-0.0190334278968552 1
0.172912354017306 1
0.0155038856950194 1
0.122008284021874 1
0.19512194185273 1
-0.0684685649748911 1
0.0856109639184117 1
-0.0873845759253985 1
-0.142490623714946 1
-0.00283953040521457 1
-0.0617477092609242 1
-0.0627569996539633 1
0.0455590236241677 1
0.0279435919832085 1
-0.367409187551435 0
-0.132627319636894 1
0.183160273301358 1
0.216214317320769 1
0.107425860590147 1
-0.196468554877244 1
0.375261518425624 0
-0.242544124056588 1
-0.0715088362712968 1
-0.0464013028687626 1
0.167744506664549 1
-0.321166711198083 0
0.0803466573606871 1
0.0902974346833074 1
-0.140212705332321 1
-0.170261254719206 1
0.0126312674482644 1
-0.115797903304302 1
-0.0944325608017913 1
-0.126636104203918 1
-0.101230160524756 1
-0.103893003883157 1
-0.0283870997297831 1
-0.223530284584892 1
0.138993081445403 1
0.111724438118735 1
-0.113973262496801 1
-0.270746592073354 1
0.0824872000604289 1
0.00869340158265228 1
0.00283611364610226 1
0.0648889934284154 1
0.0843797164842741 1
0.218920555210734 1
0.0107117813391942 1
0.088708249570538 1
-0.0826849085955145 1
-0.19211834370604 1
0.00127528170484409 1
0.0890711763066413 1
-0.114945129054103 1
0.107171942831942 1
0.0304911417603921 1
-0.00379524750769701 1
0.192741665404932 1
0.138900737935341 1
0.211445049682367 1
-0.00545918769611935 1
-0.0948290148055007 1
-0.115935289921631 1
-0.190173382574567 1
-0.104143164331783 1
0.0137865916150194 1
-0.0859634781596727 1
-0.0296324712124207 1
-0.127280951703574 1
0.0776358749011642 1
0.0763485496279237 1
-0.0515161255547667 1
0.164551193646194 1
-0.00603236824455438 1
0.0435560923194549 1
0.168472910258707 1
-0.0592562638582641 1
-0.270186065465724 1
-0.0237582487270846 1
-0.141068699177335 1
-0.0555580569061846 1
-0.00659551903100333 1
-0.186860377208256 1
-0.140358893003543 1
0.108356189086714 1
-0.0340287037937753 1
-0.162702613938984 1
0.20959876128328 1
-0.16295625559549 1
-0.040984851240893 1
0.170978163711875 1
0.190804723398877 1
0.0540369025092129 1
0.208214614975407 1
0.00107526275254806 1
0.160982396950193 1
0.058967581002229 1
-0.134184151288014 1
-0.0690645677829616 1
-0.00189187559783387 1
-0.0520997503875178 1
-0.0853870431379632 1
0.0382594896207704 1
0.639529546400286 0
0.0637893993614243 1
0.200026249799601 1
-0.111862305215985 1
-0.149377779806911 1
0.15632400174 1
-0.0008430037296559 1
0.228563239998671 1
-0.127765306945429 1
-0.0897263698185924 1
0.0313415052406648 1
-0.202896072500242 1
0.0546988794950413 1
0.107094007331362 1
0.052106841875154 1
0.0836329568971295 1
-0.0216550319469441 1
0.0965421782201303 1
-0.065516365833668 1
0.034905155760275 1
0.0941581297114873 1
-0.00427779026459557 1
-0.066991644202915 1
-0.140143801744897 1
0.202050315826381 1
0.0704420795475177 1
0.27330341632749 1
-0.177493718070969 1
-0.424820169255316 0
0.127079137200264 1
-0.0631324198119091 1
0.159079846889516 1
-0.141105408817028 1
-0.21116576633064 1
0.0768425409266788 1
-0.104850241426681 1
-0.205459243841187 1
0.178928103143609 1
0.238027646766629 1
0.0686269548914911 1
-0.0986574943223382 1
0.0160831490273707 1
0.0727367923580978 1
-0.00265359642995458 1
-0.0211339031741289 1
0.218952756984152 1
-0.242201633562014 1
-0.288980990599871 0
-0.111835623317381 1
0.103509015798518 1
0.14263202025649 1
-0.0524003638744543 1
0.13054736581546 1
-0.0640639069429233 1
0.047540217657733 1
0.092498381821564 1
0.0993890373951699 1
0.18350504545403 1
0.178742646161936 1
0.0590469235563655 1
-0.0358404795925821 1
0.124422280467259 1
0.0531693247340034 1
0.138621314944495 1
-0.120528234701865 1
0.21978570853275 1
-0.0216001627676049 1
0.112195371787557 1
0.00165921851609276 1
-0.00981792975157487 1
-0.0151005373740218 1
-0.0710962071268313 1
-0.334281480108787 0
0.15474035442313 1
0.441416384203388 0
0.0252748632170453 1
0.0204609943303015 1
-0.094123236215136 1
0.000257363646980452 1
0.0652181069714848 1
0.0949896197901923 1
-0.00152701511389884 1
-0.0824050639497074 1
0.120012771373213 1
-0.0160693548390719 1
-0.0570136004312386 1
0.236825106986317 1
0.170535461741307 1
0.0658325822738224 1
-0.248980496441878 1
0.0665130672673843 1
-0.161930818342041 1
0.0241300991644817 1
0.056774518549784 1
-0.0514294439237783 1
0.049295362000374 1
-0.0500512115056393 1
-0.0202328763665643 1
0.0530895352882961 1
-0.0655771401585505 1
0.00556594129393545 1
0.0235310776643367 1
0.0482083927050918 1
-0.0990933677776318 1
0.0426275653501183 1
-0.0454852137432156 1
-0.132310351451135 1
-0.104623150267297 1
-0.0886761151722096 1
-0.256304700897948 1
0.12247268243708 1
-0.0119293584259738 1
-0.159188647814042 1
0.0184477819209364 1
-0.079433036149087 1
-0.0765132315581024 1
0.0380198207641669 1
-0.0660997004732011 1
-0.110051588059042 1
-0.18168655130823 1
0.163281489107946 1
-0.130019303057867 1
0.0381403771234096 1
0.0220795524489998 1
0.153778906524753 1
0.00556638865781131 1
-0.202282561307624 1
0.211608006781572 1
0.100117890098128 1
-0.0108377885057569 1
0.0354784912787683 1
0.0558785730377637 1
0.0655043884918049 1
0.132948826559231 1
0.0776225619680982 1
0.264272125922568 1
-0.0416578880467852 1
-0.1944253897993 1
0.0630818730683343 1
-0.254957639492673 1
0.140375303707455 1
-0.230173315290717 1
-0.0586680156883554 1
-0.00365499106941167 1
-0.0322275498100277 1
-0.0693051660883115 1
-0.0989131306839631 1
0.122443378641182 1
0.0268694538345687 1
-0.0321029111412029 1
0.0331671083942733 1
0.158163100849365 1
-0.262107652534001 1
-0.003009040061869 1
0.0703741244888544 1
0.0473595110400354 1
-0.0446199038759977 1
-0.0299231918530796 1
-0.0181712161829084 1
-0.0979226369249352 1
-0.249286705140809 1
-0.125393274580536 1
-0.224874301694773 1
0.0665654489811046 1
-0.177227553649746 1
0.00133015257751159 1
0.203764119598954 1
-0.0941750581800023 1
0.145709917038051 1
-0.0338803976410984 1
-0.264264864999082 1
-0.131226323957996 1
0.133275180319661 1
-0.193787197668357 1
0.194657512170347 1
0.10322594122077 1
0.0690993776219198 1
-0.0528595604532066 1
0.00560734625027165 1
-0.0206161259076122 1
-0.167670517254671 1
-0.0194665794580958 1
-0.0549813641037794 1
-0.0510759138086986 1
-0.0182136988044419 1
0.126314372767921 1
-0.149131529467606 1
-0.11842826741595 1
0.08293611776142 1
-0.129680944376412 1
-0.226080789035298 1
0.0293314585487391 1
0.106487511908332 1
0.139088288779795 1
0.106077322947024 1
-0.0695919585913349 1
-0.0380141244156717 1
0.0812899529205832 1
0.115126859325076 1
0.150910862812251 1
-0.00119774402364977 1
-0.0755921773405302 1
0.0308945758646243 1
-0.00650508644510247 1
0.00144162542181989 1
0.165356699351296 1
0.121626240803202 1
-0.118277889752766 1
-0.142114862827972 1
0.194905747644441 1
0.258427647432365 1
0.0907090147110461 1
-0.0280288511427594 1
-0.180477001103127 1
0.187125385374723 1
-0.38817061090724 0
-0.243944278809355 1
0.00157576500238876 1
0.132532483115721 1
0.0824106856999106 1
-0.110122272003008 1
-0.262865586714674 1
-0.236302576985858 1
-0.0475216743742801 1
0.0325796686688914 1
0.365075231317723 0
-0.0207982990204889 1
-0.107817945771852 1
0.0784867756113647 1
0.00902413236996157 1
0.0151145640360733 1
-0.117301479237588 1
-0.306243600507294 1
-0.171636588003063 1
-0.0656447755958379 1
-0.153396759747966 1
0.12562618324134 1
-0.227329849941599 1
-0.162350489572852 1
0.0977308253572876 1
0.105230228562579 1
-0.163939681298248 1
0.144399664509394 1
0.313835096813834 1
0.181689666612807 1
-0.21815305761737 1
-0.0380523488361353 1
0.107633453836458 1
0.206799145629169 1
0.168413809110848 1
0.055378921446241 1
-0.260837709450249 1
-0.0633841209394917 1
-0.210104977055753 1
0.0747768254164955 1
0.0813963473603651 1
0.12135527796233 1
-0.0977694198220246 1
0.124568877699624 1
0.0098576080197995 1
-0.284289594374211 1
0.12707421550074 1
-0.150683436843618 1
-0.17389916760458 1
0.213228303916383 1
0.0482992305955738 1
-0.0419180866633349 1
0.0213277747114138 1
-0.230388103577745 1
-0.189998801360578 1
-0.00611902273039986 1
0.0444001666856764 1
0.112940055377831 1
-0.0903891736975595 1
0.124328789928929 1
-0.262538681859755 1
-0.0550732716252276 1
-0.0328132213477149 1
-0.0726227732585687 1
-0.219615262051524 1
0.304767212816604 1
0.000145291891277058 1
-0.0980167378007564 1
-0.128702671840571 1
0.0350413841370222 1
0.0896180090792121 1
-0.223635941939493 1
-0.0988108415815159 1
0.0466664973399292 1
0.0858034914794092 1
0.0967842986614863 1
-0.0899476542555158 1
0.0788356957974033 1
-0.220236188579385 1
-0.141642191127318 1
0.314150376529427 0
0.112794759131104 1
-0.11551022114505 1
0.0286805050437944 1
-0.0282304269342614 1
-0.0612454913651443 1
-0.279025740596146 1
-0.078104706681684 1
0.0742759718493675 1
-0.158389527467142 1
0.0992032288063773 1
0.0334843042710024 1
0.000361346678491734 1
-0.14513798618856 1
-0.132931935234582 1
0.0642055437008913 1
0.0257258148082092 1
-0.101973970469644 1
0.071796600867078 1
0.0400943981961028 1
-0.0773539999267675 1
0.0264685824947363 1
0.0700662410464308 1
0.397497175435051 0
0.205427056384661 1
-0.212504456711255 1
-0.0187816848899168 1
-0.119840614409383 1
-0.057892051687993 1
-0.0555466559348808 1
0.0376116675500001 1
0.152345373467616 1
-0.372730962002047 0
-0.140325008668756 1
-0.0154934628904867 1
-0.184353174834158 1
-0.151265024497455 1
-0.0577250438478519 1
-0.141238202276008 1
0.297422673842938 0
0.183354373027318 1
0.0976740947075914 1
-0.0570885700379271 1
0.000383524569337866 1
-0.299489348393326 0
0.0407118477216643 1
-0.128777639534792 1
0.019130586618575 1
0.0977000617040429 1
-0.276735323538737 1
-0.0567742028252753 1
-0.0125193980415856 1
-0.41808301395458 0
-0.135188969585657 1
-0.183302674131099 1
0.225450768460302 1
-0.0896709197298404 1
0.139333809507037 1
-0.198064341895598 1
0.126894091827453 1
0.0217500624585612 1
0.0648590215074944 1
0.182107247697399 1
-0.0232568362431149 1
0.161600439282457 1
0.0847326208669398 1
0.153155762108837 1
0.05481634342481 1
0.0732482263320174 1
0.204415696949731 1
0.0810761620488836 1
0.146793364501572 1
0.228089414352827 1
0.141161088271051 1
0.298868113225154 1
-0.277102269946061 1
0.0243949675456842 1
0.0798873202514004 1
0.240603094125138 1
0.0626015774470378 1
0.00928746535238068 1
0.00784098796621964 1
-0.00611220598260043 1
0.349966244828303 0
0.0395599510187645 1
0.332467719947192 0
-0.16760899638632 1
0.0830140224334637 1
-0.149874386343513 1
-0.0434327509040761 1
-0.165516438679768 1
-0.0531036119635998 1
-0.0661616065879043 1
-0.197349172718845 1
0.112778983702341 1
0.117985458318676 1
-0.213267301577796 1
0.0154650775802263 1
-0.0499122963026901 1
-0.00860448456215056 1
0.180899386349219 1
-0.0603317767946757 1
-0.120492554286162 1
-0.148843572422384 1
-0.0121011074574935 1
0.264504160372078 1
-0.00487506903512836 1
-0.0476900257411033 1
0.166662164954189 1
0.0450883683500197 1
0.119983321251281 1
0.1866934172873 1
0.240660824768331 1
0.00143818602368806 1
0.0888558732125504 1
0.120115901060065 1
-0.125411859309905 1
-0.0803657170833285 1
0.107553588253177 1
-0.0550832400403715 1
-0.0133781011241314 1
-0.0829589434282645 1
-0.0291413623839452 1
0.142656204109936 1
0.111491633383001 1
-0.127262828482713 1
-0.0375334049185532 1
-0.015210804954595 1
-0.242754598229662 1
-0.256814638474976 1
-0.147617565752954 1
0.123467817572779 1
0.040720646545109 1
-0.176006768694568 1
-0.0667910127891139 1
0.00723226706213855 1
0.0985130918688603 1
-0.0701877494545199 1
0.193625112520272 1
-0.19027364160274 1
-0.134899605033741 1
0.0341501150050516 1
0.0571028981314979 1
-0.060545618955088 1
-0.172514650230841 1
-0.124558516741145 1
-0.20348119907957 1
0.325195448935579 0
-0.134908641182656 1
0.164085644719803 1
0.0624369990412632 1
0.120425513406511 1
0.0987146656148031 1
-0.252940762161267 1
-0.054593926295093 1
0.179193525942128 1
-0.121619440620577 1
-0.124959275025012 1
-0.182866714597074 1
0.0415338610157478 1
-0.320149817311574 1
-0.0660727062173002 1
0.00829722052797428 1
-0.0261227717479539 1
-0.0736717149087953 1
0.145955513906008 1
-0.00319162009775735 1
0.0747115794878867 1
-0.0975579619303885 1
-0.0450970361713309 1
-0.0805759473214117 1
0.00359292402086571 1
0.0137253768016932 1
-0.215604442237441 1
0.0789000395280395 1
-0.078987375689497 1
-0.0476900937886652 1
0.0930255858695754 1
-0.15594564742726 1
0.0550290493021591 1
0.0817779259816778 1
-0.151934598133998 1
-0.146427669288003 1
0.0446605738961131 1
0.278008361312022 1
0.167162644337933 1
0.0628751035744839 1
0.0489099931163523 1
-0.0572318188943686 1
0.195529598231304 1
-0.201102095611389 1
0.0114288145699947 1
0.0324467347839494 1
0.129554106513906 1
0.209788647196692 1
0.000836485240452812 1
-0.13067333952454 1
0.0805975521936793 1
-0.287883267609679 1
0.0509539777642499 1
-0.0268580190505152 1
0.0365742482135191 1
0.263179678955129 1
0.1198305051134 1
-0.0348323120035718 1
0.175701180122399 1
-0.0448720929103549 1
0.0476013722074347 1
0.113697317823756 1
-0.0164818832318653 1
0.0993019255128738 1
0.00986276071602357 1
-0.0130662842364262 1
-0.044232601978153 1
0.0342400228518504 1
-0.113528610684122 1
-0.098856786650669 1
-0.0676760492163895 1
-0.0119920977095603 1
0.0115330188302631 1
0.00940797449114685 1
-0.00283076231234428 1
0.0236372696698796 1
0.0693527979320901 1
0.177111199416191 1
0.0902845848911312 1
-0.0581974033595299 1
0.0647210891359588 1
-0.151855134190875 1
0.0764774790700384 1
-0.0916457469092588 1
-0.0802102311310852 1
-0.148119666535977 1
-0.176154292853026 1
-0.328076439548731 1
-0.253194337092432 1
-0.049551691688117 1
-0.0479806520526582 1
0.0198539375702507 1
-0.189133448922808 1
-0.00208668299394063 1
-0.0520591435441988 1
-0.0819879382289628 1
-0.17936702891809 1
-0.148487052565397 1
0.175751598449094 1
0.0902340786439803 1
-0.167366200138911 1
-0.00576009053412925 1
-0.101071362818496 1
-0.223045192538117 1
-0.00139589702638244 1
-0.173060508496974 1
0.159149561001313 1
-0.0779671997199292 1
0.0582598680558535 1
-0.0839077050511055 1
0.302174319507796 1
0.0535090388654389 1
0.0391990842876418 1
-0.161433833250281 1
0.04831769442372 1
-0.097570762640796 1
-0.18383476094788 1
0.0379729163247229 1
0.163208064233928 1
0.0218504511391422 1
-0.264221503110947 1
-0.229272407641601 1
-0.101509237636095 1
0.175603076959669 1
0.124401751752209 1
0.15325419790664 1
-0.00506062654347943 1
-0.0811558643681634 1
0.0655324588270656 1
-0.0169553880027155 1
-0.00197302222738575 1
0.0335372805198439 1
-0.0234572687201647 1
-0.0952548544837519 1
-0.0951702675111691 1
-0.141929564897677 1
-0.034769084170008 1
0.0221202318486458 1
-0.259897463308023 1
-0.179687272556687 1
-0.0463219995913528 1
0.192744952411327 1
0.0129562358703004 1
0.0849934788977711 1
0.138331305161874 1
0.146319648820307 1
0.0704183619799752 1
0.216938091693723 1
0.181698510744351 1
-0.20348233460379 1
-0.0118844530600856 1
-0.103724899575584 1
-0.0885980048542952 1
-0.01488369761924 1
0.1649945756243 1
0.121605874397886 1
0.132950580478576 1
-0.104904626974621 1
0.113310623316308 1
0.0399347683367016 1
-0.137013968440488 1
0.0471162060739091 1
0.087287055657989 1
0.127786470279062 1
0.15113038743672 1
-0.10985118139295 1
-0.205686619751959 1
-0.0646346543426188 1
0.121870645689688 1
-0.312248935938382 0
-0.0997164697987569 1
-0.113212920967773 1
-0.142052106905916 1
0.118489661303875 1
0.149134476900866 1
0.131411816317095 1
0.123397656117152 1
-0.249225689519037 1
-0.0219195337073654 1
0.126900628698897 1
0.0991076689062454 1
0.0796349105715562 1
0.0925155010174056 1
0.173069872842662 1
0.066036942012325 1
0.124119813480525 1
-0.0369666098584716 1
0.022344834851132 1
0.104119915141737 1
0.00371117211372934 1
0.0328067428467047 1
-0.0993425245657618 1
0.167968594874227 1
0.344600861408281 0
-0.218963226498136 1
0.0219661897120905 1
-0.00918743893701832 1
-0.0896807558540428 1
-0.107121984771261 1
-0.0261917993954333 1
-0.0156811296418698 1
0.0249146213269001 1
0.176576246129027 1
0.0780904120279823 1
0.18923563256684 1
0.366830342086776 0
0.0173443306717018 1
-0.125495551393219 1
0.125315832112603 1
0.0324993744414573 1
0.181233937667687 1
0.18256870429125 1
-0.338994018799877 1
0.00157749316740861 1
-0.0246992299151778 1
0.0158498036415168 1
-0.0229391759568748 1
0.00876541572244275 1
-0.351695882097974 0
0.265400410081477 1
0.173332458080828 1
-0.0518824748801293 1
-0.122309975383068 1
-0.0831163741973751 1
0.165954338415556 1
-0.0184715004235577 1
0.0509613383221648 1
-0.0455678219782231 1
0.0815626759461801 1
-0.0518335336005945 1
0.063731755673776 1
0.0631567806688146 1
0.00124068066299739 1
-0.0810141242173758 1
-0.0627121054332773 1
0.245201684896346 1
-0.126972224828687 1
-0.0751766293455477 1
-0.0168042370403149 1
0.343403785442319 0
0.163991120103833 1
-0.124543154446484 1
-0.171797388888969 1
0.116792572710024 1
-0.000517017399494866 1
-0.246139735059281 1
0.318255168528554 1
0.354169748056023 0
0.0930821616028085 1
-0.102503029801697 1
0.0474961836536707 1
0.174028556533787 1
-0.238168484132998 1
0.0209427725043976 1
0.127543622993632 1
0.136920811040588 1
-0.139364415705362 1
0.0483210355469879 1
0.00800431558309318 1
-0.0450433532680406 1
0.100230276890367 1
0.159226942101499 1
0.15764505369478 1
0.00432081114235431 1
-0.0404372416351571 1
0.039362255845864 1
0.0475336856891846 1
0.0616671260357509 1
0.133557521219685 1
0.0449822957347537 1
-0.241167720745735 1
-0.185225855040523 1
0.290720129336751 1
-0.116986822300411 1
-0.0246758901315865 1
0.171620540566448 1
0.161507050633056 1
-0.0305992549226017 1
-0.0931452494108587 1
-0.0264507627530151 1
-0.0437535930826803 1
0.125110831001728 1
0.137437951263625 1
0.116325612346279 1
-0.180835654795048 1
-0.0422460803706968 1
0.117610983234354 1
-0.0598733263502175 1
0.0419361466787396 1
0.147005098076987 1
-0.00513861889936491 1
0.0314342660696153 1
-0.38237746506391 0
-0.171417206163468 1
-0.191490895530307 1
0.0106035100901375 1
0.0530416891994203 1
-0.284140548506031 1
0.102265928500188 1
-0.116833054597131 1
-0.326199857230793 0
-0.0673092898454006 1
0.0496619054616424 1
0.0394032364304127 1
0.0309379562158264 1
-0.0134067343892874 1
-0.192821973477964 1
-0.0826060884172057 1
0.0614188267831182 1
-0.176536418810474 1
-0.0125762520295993 1
0.0139685470109501 1
0.055851674431101 1
-0.0480968914355965 1
-0.114495605815706 1
0.17066495356381 1
-0.113350126834385 1
-0.296557233643472 1
-0.00647312265524589 1
0.0638959636719413 1
-0.0189185278619983 1
-0.0140470875746446 1
0.0580520341345406 1
-0.257379271085054 1
0.196792007429771 1
0.0502626590263867 1
0.232813722913106 1
-0.166098702344565 1
0.220492084899646 1
-0.182921170066335 1
0.137070221748707 1
0.0289797420462758 1
0.0536388194510626 1
0.0466252313678559 1
-0.240364876359149 1
0.120165702419272 1
-0.0983636592972377 1
-0.0967094042145394 1
-0.0694013935273611 1
-0.133173431908454 1
-0.0469527842816493 1
0.00835576876419755 1
0.23540599708093 1
0.0277736461106837 1
-0.1030727044523 1
-0.00612915973549085 1
0.123408560344012 1
0.15733737933982 1
0.0230543451601775 1
0.0872295153499322 1
-0.114683149783275 1
-0.080417545362304 1
0.0627058221374876 1
0.142624801980862 1
-0.0897391722654878 1
-0.152814836580669 1
-0.252912342168363 1
-0.0436326616440933 1
0.110159381352429 1
0.14945858630404 1
0.204273349622234 1
0.0531275768213179 1
0.150684962951036 1
0.290424597942066 1
0.16696958289404 1
0.0293304504551462 1
0.00513452545101475 1
-0.0399376332570546 1
0.0900335468013559 1
0.0218802193611788 1
0.0941352131579224 1
0.200348485814429 1
-0.0221947383570296 1
-0.113736209655162 1
-0.0137126723962517 1
-0.181502322198866 1
-0.00742723520456844 1
0.0284093242090762 1
0.447734275686609 0
-0.095679909663239 1
-0.27209059917664 1
-0.30485231213861 1
-0.00379264428069851 1
0.257526544638122 1
-0.0844477656426164 1
-0.0864772301924068 1
0.257724957161313 1
0.0524050810153396 1
-0.0930235464600564 1
-0.193002881144294 1
-0.266655762917027 1
0.227204374068206 1
-0.0274654405069395 1
0.297313650090067 0
-0.150741202989711 1
0.04229669750355 1
0.172570106556173 1
0.0958861743171909 1
-0.147443379596166 1
0.147262166727375 1
0.0514145622779485 1
-0.0261117102410358 1
-0.0472128321481281 1
0.0834517743716817 1
-0.0909482771157906 1
0.172729700321917 1
-0.0804207118979057 1
0.0362592371965099 1
0.0458866449778518 1
0.238343415457841 1
0.011558484856747 1
-0.258893477401949 1
0.157459237464898 1
0.0291933350648629 1
-0.0520180011422724 1
-0.247315149944327 1
-0.0632954567526445 1
-0.148845605130804 1
-0.179372279049199 1
-0.0117856048382355 1
-0.052927379254489 1
0.295037362998718 1
0.329433181149844 0
0.0401536710923857 1
-0.16021902554398 1
-0.107655910560727 1
0.00226867482389136 1
0.138024755583811 1
-0.205103240842617 1
-0.122891485288995 1
0.155622007218964 1
0.0902835102466323 1
0.222830997691078 1
-0.1362690674187 1
0.00918567654246359 1
-0.138407938917726 1
-0.0489798676178114 1
-0.144848277284406 1
0.0211395344884971 1
-0.0965857557579625 1
-0.182403165114716 1
-0.110348254990064 1
-0.115421021809019 1
-0.0617950103188209 1
0.0179380569204986 1
0.0945679876683065 1
0.0666561682141957 1
0.0867784295015119 1
0.36115492150109 0
0.0235143070775005 1
0.091446999127422 1
-0.0336436611845902 1
0.0796760484953999 1
0.089828097048573 1
-0.167592519238975 1
-0.120615885759074 1
0.0739638116374034 1
0.0545001152547592 1
-0.106268630908475 1
0.0631733171418698 1
-0.0457008252990937 1
-0.0694203698576891 1
0.183189386388316 1
0.0487404111023802 1
0.137626554739203 1
-0.0307757448145934 1
0.0251934979248365 1
-0.131508308112564 1
-0.00392123787271517 1
-0.135927761670141 1
-0.324818263583131 1
0.222691214252785 1
-0.114913200945353 1
9.66071793393874e-05 1
-0.123829097749286 1
-0.0909772821233761 1
0.0122917142824899 1
0.0771548061952893 1
0.0175949111399754 1
-0.0699705363132915 1
0.0178452953217866 1
-0.189544934239146 1
0.0965013871201268 1
0.0820265947347334 1
0.119896574865271 1
-0.050804872669238 1
0.0400324854107299 1
0.0230988060393379 1
-0.0445914951244231 1
0.073453901280895 1
-0.0961305092996364 1
-0.0316341399653319 1
-0.0681879244077705 1
-0.0325140221852406 1
-0.073416901017686 1
-0.0805956540647278 1
0.191647754496862 1
-0.0479067927829899 1
-0.38739024937095 0
-0.259382123889966 1
-0.19306659311715 1
-0.0243701563211472 1
-0.207223500638632 1
0.222669131546405 1
-0.145592804968544 1
0.222268459598963 1
-0.123210922826634 1
0.158054837761073 1
0.184325160142957 1
0.0393045145425496 1
0.204095962238816 1
0.0331149210957012 1
-0.132840599974712 1
-0.0325485352036847 1
-0.182498082228226 1
-0.130789522447489 1
-0.298801723593652 1
0.0107255291489686 1
0.0569801182036787 1
0.0495589440662078 1
-0.00704217262865215 1
-0.0634300538931144 1
0.11808978832958 1
0.266416938816973 1
-0.0556184938575705 1
0.0721526122629321 1
0.0538033428653609 1
0.0027485524833745 1
0.108221615854092 1
-0.0520617635962157 1
-0.130724590014137 1
0.0977708301045943 1
0.0874344519663829 1
0.0984387756577607 1
0.0901025371456134 1
-0.070340417227597 1
-0.187791638372327 1
0.00333200027780406 1
0.122845567060455 1
0.128794207141042 1
0.0116509154594934 1
0.271716730250845 1
-0.0183111247393305 1
0.08706827806555 1
0.144193126135796 1
-0.158365987705219 1
0.101999834731731 1
0.0822968574397953 1
-0.18333252456337 1
-0.0388394617904508 1
-0.0938728863584287 1
0.0315064354041293 1
0.0885452241437433 1
0.188392759317055 1
0.167294892522282 1
0.131494817083273 1
0.260767613790048 1
0.117424804439357 1
0.316826327208996 0
0.244069465470023 1
0.183095475038864 1
0.0733774217173062 1
-0.0731330293890628 1
-0.0467896146663991 1
-0.0265318808075989 1
-0.197334869581509 1
0.033876418571677 1
0.0266876646544613 1
-0.025392758912728 1
-0.222000281030797 1
-0.141037003736235 1
-0.377270019425367 0
0.117596976862645 1
-0.00175687640115856 1
-0.0107130257578798 1
-0.0704225003575432 1
0.114416066156578 1
0.117543234638701 1
-0.154302837322403 1
0.198147986890188 1
0.16538403723675 1
-0.0420034494521285 1
0.0995404922391756 1
0.0104882083413649 1
-0.077049275052108 1
-0.0481022405869126 1
-0.339965197028386 0
-0.15852481249945 1
0.169489439365649 1
-0.117340613285203 1
0.0939854982535363 1
-0.34584333245834 0
0.186193404123639 1
-0.029137164768171 1
0.0577564744025218 1
-0.138485181047943 1
-0.243343649046918 1
0.0934088041480211 1
0.0675964076300003 1
0.243347460913779 1
0.0536811897522084 1
-0.256529232624626 1
0.134165111074866 1
0.0043056248357448 1
-0.0257711240669916 1
-0.0444222753372508 1
-0.110512885573137 1
-0.150330788485964 1
-0.112941874195566 1
0.0160528041794831 1
0.112742603175373 1
-0.261775531922814 1
-0.0630465547822653 1
-0.113721153224177 1
-0.0878694697089082 1
0.115190023886261 1
0.0219884238414668 1
-0.125322021834082 1
0.0678095115521551 1
0.117991647548288 1
0.309710563542774 1
-0.06312654338793 1
0.199757393472984 1
0.264491378802309 1
-0.15308321913681 1
-0.17098942492285 1
-0.0655725840775899 1
0.0794653440919111 1
-0.0519979822652916 1
0.137976548455026 1
0.0395289912387089 1
0.0447533172321859 1
0.0840634208639971 1
0.0825422589237206 1
-0.029540999675403 1
0.226629643498394 1
0.00804394284280784 1
0.0886197714780627 1
-0.0348222717085436 1
0.432038069594561 0
0.01826384445577 1
0.121775001870217 1
0.0331785691542751 1
0.144343177430645 1
-0.0669441184761841 1
-0.0050157505505904 1
0.163668247285793 1
0.0182225854274352 1
0.0930780413249709 1
0.17573152152877 1
0.0255224886161366 1
0.241975997376416 1
0.00993467554620133 1
0.0221875940921129 1
0.0073414870199653 1
0.185149825467081 1
0.119955062022617 1
-0.0720924170907047 1
-0.000962014416569096 1
-0.0651440140290611 1
0.083720207023434 1
0.15899589528357 1
0.105656201015901 1
-0.12749010769398 1
0.135364468478291 1
-0.155553028755965 1
-0.0387765076559618 1
-0.150610646187298 1
-0.0847729611002031 1
-0.198772184745287 1
0.0457343914323648 1
0.222306486622065 1
-0.0668981690148366 1
-0.126565657711349 1
-0.138786383447778 1
-0.0409855541306897 1
-0.0394840422603842 1
-0.0955681207810264 1
-0.0110867370595341 1
-0.0559718682062838 1
-0.165479005164968 1
-0.16635194186719 1
-0.206032674032216 1
-0.0342446532799364 1
0.0645512518537985 1
-0.0775186014431513 1
0.0263922912112603 1
0.0556133137881587 1
-0.162090425956505 1
-0.00653863747340064 1
-0.167646344099825 1
0.264037240249292 1
0.074256725860952 1
0.00953769056269566 1
-0.178310313184142 1
-0.174484790200313 1
0.140187221806299 1
-0.22869727343209 1
0.0362281718665664 1
-0.210558841635727 1
-0.0783175134306915 1
-0.0940491462295684 1
0.0438104484623344 1
0.0782977952350422 1
-0.0746813734258587 1
-0.0297345613952402 1
-0.0790517925028773 1
0.225075036919935 1
0.259372360346492 1
0.112381083509911 1
0.0798729966836514 1
-0.0819007041153842 1
0.108526629062179 1
0.081305022622205 1
-0.163429173855763 1
-0.134015650074682 1
0.0098744991047205 1
-0.00569125657688831 1
0.215358215227665 1
-0.216976349368407 1
0.0511775572045285 1
-0.0954753012303063 1
0.121008172582069 1
0.0708031607547625 1
-0.0900589219129482 1
0.0985972741937558 1
0.0100845928390179 1
0.0718653291617227 1
-0.113578234179518 1
-0.113395703505141 1
-0.113613400016823 1
0.0443253660782111 1
0.100410308396002 1
-0.0907668142797844 1
-0.0480344693029275 1
0.0849296474580413 1
0.00720405955075325 1
-0.214710820859802 1
-0.185796536533625 1
0.00675210077379884 1
0.107029450059659 1
-0.107385799659784 1
0.0360537044590522 1
0.237733285310406 1
-0.246898717777407 1
0.129834520963414 1
-0.149428750037708 1
0.147051003442013 1
-0.175576648064449 1
-0.160895715964581 1
-0.00114238926626268 1
0.119745486570219 1
0.0666481819439514 1
-0.0716828557240749 1
0.0840323067638161 1
0.0926806318558769 1
-0.125652957132261 1
0.160679680090077 1
0.00693201038803613 1
0.0674396038501911 1
-0.153448463802959 1
0.0280481994194146 1
-0.129583786078602 1
0.00942058683010849 1
-0.0348833193218656 1
0.00591446488547586 1
-0.0577368123548501 1
-0.160587959239166 1
0.00738281958630015 1
-0.119742091667285 1
0.183711953360339 1
0.0311723413624208 1
0.109014770505216 1
0.0835584176962096 1
0.0192656557817909 1
0.199652043414336 1
-0.0362393330334621 1
-0.142749121721882 1
-0.212768809983798 1
0.165147532401852 1
0.285785131560437 1
0.0690947757076264 1
0.162348924431234 1
-0.149863962335559 1
0.0136078248603269 1
0.20792608792394 1
-0.0461504311472419 1
-0.277871028030829 1
0.0938433998226161 1
0.129923367964526 1
-0.152755846280437 1
-0.155394120261008 1
-0.0861233082981407 1
-0.0716280848972917 1
-0.120380526107575 1
0.183185353266773 1
-0.168007483105497 1
-0.154969697509845 1
-0.123235739161468 1
0.224702117752196 1
0.0364022337853642 1
0.117852151601774 1
-0.01524139169016 1
0.015835737064431 1
-0.0197545405180825 1
-0.214084052892516 1
0.00334229913268806 1
0.10640143975668 1
-0.098435758024952 1
-0.1966168106127 1
0.0340492698167018 1
0.241869894273076 1
-0.0740285228724374 1
-0.105882422119623 1
-0.189537050646417 1
-0.146001362498226 1
-0.161676629817177 1
0.038663572496688 1
0.0629359585381949 1
-0.162145493064677 1
0.0412584519124946 1
0.270161843925645 1
-0.210659714348942 1
-0.0236227551728996 1
-0.00594110387199772 1
0.396247417228324 0
-0.0866844144814355 1
0.0590295323312559 1
0.436221451894978 0
0.181235506332888 1
0.127225789032884 1
-0.159404646308638 1
-0.136570181090737 1
-0.0598131645157916 1
-0.0302526001884823 1
0.129139470998168 1
0.0137014804737535 1
0.195260676163526 1
-0.152748674626499 1
0.115482770159622 1
0.312513836485768 0
0.0680313338553895 1
-0.0664720093851994 1
0.0226299398942007 1
-0.0162742235015128 1
-0.157392396447542 1
-0.199899844215714 1
-0.028358967481878 1
-0.0765677382293566 1
-0.0762860597066936 1
0.230947779584542 1
0.10527685502317 1
0.062148592013057 1
0.298609848139428 0
-0.0395673059102221 1
-0.00332423488243568 1
0.0349336210996904 1
0.319793475534206 1
-0.186924661272857 1
-0.13691900767621 1
-0.221737718665925 1
0.0460408775472524 1
0.174678198949264 1
0.136286404703391 1
-0.092734315026676 1
0.0482734533439337 1
-0.108476671218213 1
0.0528799188982697 1
0.14602935601871 1
-0.082918558081293 1
-0.0967425767584459 1
0.150180147499995 1
0.0703459496107167 1
-0.0348951006949375 1
-0.126269164828029 1
-0.323672580931713 0
-0.23446231325399 1
-0.0909314339495114 1
0.151499117983575 1
0.163348432262752 1
-0.0462246336837905 1
0.173396443132647 1
0.104488327725288 1
-0.0136461726134869 1
0.135185137129885 1
0.144163570831594 1
-0.0380779225749961 1
0.123341759713913 1
0.158756673600747 1
0.0437469241174111 1
0.117323499956326 1
-0.181448740818611 1
-0.0390053110808729 1
0.272476302896337 1
0.0605815192184911 1
0.176232869367635 1
-0.0209253540479338 1
-0.128091131244104 1
-0.028246287461005 1
0.284032046363237 1
0.138674006037623 1
0.0329073567794372 1
-0.0587377355741289 1
0.0216933685486648 1
0.0430112852574957 1
-0.18093505657377 1
0.11031822135292 1
0.10538952142827 1
0.197634177134704 1
0.176411388725092 1
-0.132913650489666 1
0.0391250206692667 1
0.216336730280132 1
0.263075722670557 1
-0.0311884377981875 1
0.105898941637354 1
0.0260420420559842 1
0.0033231726499772 1
-0.00585040274679337 1
0.0483833468259012 1
0.0598807806128797 1
0.211224185382479 1
0.0403356764295534 1
-0.295293325822265 1
0.202319724195645 1
0.126387336600243 1
0.0916777429416682 1
0.00659182841470173 1
-0.129757909321923 1
0.0343416433565437 1
-0.0384135933344658 1
0.181013813037005 1
-0.00170831150397275 1
0.0331641062399662 1
0.104454803311555 1
0.20346786959748 1
0.0678296468524287 1
-0.135605243424797 1
0.0802331907444379 1
0.0783987519877176 1
0.248486274099582 1
-0.134965717920418 1
-0.139557272004253 1
0.0295845601356901 1
0.0162033396311989 1
-0.102198169791414 1
-0.0670378419588391 1
0.169763726033498 1
-0.0354077578165032 1
0.0234097755069264 1
0.313150554463844 0
-0.0220509272916413 1
0.0743685034023913 1
0.0606344412753654 1
-0.0273377940980238 1
-0.0706103541365584 1
0.143104772530475 1
0.0750912841333633 1
-0.14873517873711 1
-0.0159683980597746 1
0.0305540598365661 1
-0.00866675815785187 1
0.00748948793013657 1
-0.38051874482267 0
0.120968963561247 1
0.105314787392791 1
-0.0923905711157726 1
0.0928590519513401 1
-0.188332042929648 1
-0.282689109474216 0
-0.268246589845675 1
-0.1048430435745 1
0.090903700757128 1
-0.159288008545752 1
-0.111938924885415 1
-0.160402512937151 1
-0.26015377155429 1
-0.0169388465707619 1
-0.00651918400572526 1
-0.164398642299839 1
-0.221406947278209 1
0.120284387914929 1
0.00120895931094492 1
-0.271856553167308 1
-0.0169811773139119 1
0.35156684958911 0
-0.0284389890859696 1
-0.157124133361606 1
0.049528162231475 1
0.246633921225349 1
-0.121260574369266 1
-0.208979976749029 1
-0.238474865025038 1
-0.0290238217028243 1
0.159581282690821 1
0.218920841337415 1
-0.0083728034027481 1
-0.00937748255172331 1
0.0253502633773718 1
-0.0931076510671601 1
-0.0468282782939065 1
-0.0451229964580666 1
-0.0914994456315905 1
-0.0806075138248402 1
-0.065541071178208 1
-0.177852348995405 1
-0.0610817543699923 1
0.0241218202097699 1
0.0639380961247928 1
0.0382721966736482 1
0.0343963390661488 1
0.033305285212349 1
0.1499358923832 1
-0.267245782386789 1
-0.176404632807992 1
-0.147089651536066 1
-0.0172034820670746 1
0.0606803982873558 1
-0.124793046070931 1
0.0847328932462111 1
-0.381763978634406 1
-0.230365818964694 1
-0.145828034259307 1
0.168486008128769 1
-0.131601837025604 1
0.159339516546062 1
-0.0591650565416558 1
-0.00914632854086223 1
-0.0278315016438826 1
-0.0127935079764274 1
0.0840878412706021 1
0.0283675777842579 1
0.0520916980652391 1
0.027382661267443 1
0.181033550715752 1
-0.0559039352799883 1
0.0177524116033085 1
0.00868775311668052 1
0.00450474731909511 1
-0.248092363259721 1
-0.0996698091130592 1
-0.0594677580189285 1
0.209780122840055 1
-0.106582247288698 1
0.133949327630499 1
0.144601732096683 1
-0.146642429516027 1
