# Supplementary material for: Bias caused by sampling error in meta-analysis with small sample sizes
Source: PLoS One. 2018 Sep 13;13(9):e0204056. doi: 10.1371/journal.pone.0204056 (PMC6136825; doi:10.1371/journal.pone.0204056)
Supplement: S5 File — (ZIP) [file pone.0204056.s005.zip › results N = 20 theta = 0 tau = 0 sz = 5-10.txt]

"dl.theta" "dl.cp"
-0.612990386390114 1
0.16640851474434 1
-0.0486492227339497 1
-0.577186651873191 1
0.827743261857902 0
0.11353800321398 1
-0.536729909426651 1
-0.21397529481681 1
0.0295411089529768 1
0.238312892148438 1
0.0245897208643732 1
0.115865642644552 1
0.254172924177527 1
-0.144273579894213 1
-0.0025984115541491 1
0.104266625319083 1
0.677825185542778 1
0.273282192204421 1
-0.310455533423222 1
-0.520952230640387 1
-0.255290512532556 1
0.277382592800058 1
0.192479521967777 1
0.0919369630904399 1
0.0324728300663868 1
-0.283957817840087 1
0.518832353306055 1
0.265507757449525 1
0.137003226688678 1
-0.0275916241509301 1
0.308837669599778 1
0.260552863293138 1
0.528596682431137 1
0.0523681315050209 1
-0.0049457178493261 1
-0.30230992859609 1
0.0625104316634323 1
-0.438900717993459 1
-0.455327794278588 1
-0.168327863365272 1
0.382193933169876 1
0.0998415650388941 1
-0.0314876096783254 1
-0.179876212680205 1
-0.446849196960498 1
-0.541074162337904 1
-0.313693777580851 1
-0.442473689518659 1
0.549469097259478 1
0.247071204471127 1
-0.0450491315484515 1
-0.0600021207004718 1
0.284854893138963 1
0.0528038162369807 1
0.0692205733563464 1
-0.045895120384747 1
0.593832540785211 1
0.0217956542226019 1
0.60667759894373 1
0.145231392400369 1
-0.273509265305025 1
-0.146666605974021 1
-0.105447031280812 1
-0.133157233975271 1
0.266555765756987 1
0.127392248150257 1
-0.231773687693988 1
0.247347144524194 1
0.57866737749631 1
-0.245037993409648 1
-0.264033117927474 1
0.192544802123641 1
0.617840026315583 1
0.00770743912483721 1
0.357889044156731 1
0.0981063783229075 1
0.194246075909403 1
0.241111085377414 1
-0.207986468806246 1
0.333703572960561 1
0.0209521452840693 1
-0.118276218148008 1
0.0637785934780754 1
0.114652946578568 1
-0.0268519500857384 1
0.255018290640924 1
0.227002981878514 1
-0.31794698018239 1
-0.281310204575817 1
0.39699987863685 1
-0.155163754238019 1
-0.28314213080138 1
-0.225895533976533 1
-0.0593631073658035 1
-0.288750234217724 1
-0.634774826876512 1
-0.019039882175084 1
0.409503128244989 1
0.341358522346457 1
-0.146320618137061 1
-0.236986266296946 1
0.428687996725046 1
0.284377173963996 1
-0.13132162172679 1
0.12594765570015 1
0.302634784357811 1
0.245648028312822 1
-0.323816375377035 1
0.146293669447703 1
-0.539718428227175 1
0.0266695612172323 1
0.0322812910678946 1
0.784500610204496 0
-0.0626077996364345 1
-0.20190701272217 1
0.523477017255165 1
-0.169455026581006 1
-0.473171486076254 1
0.164225064248676 1
-0.334164575719927 1
-0.122291187603518 1
0.0198376375727439 1
0.264762315923747 1
-0.37531640669242 1
0.254783546639821 1
0.105081214390419 1
-0.106997165175014 1
0.208132484900015 1
-0.46994171247232 1
-0.621006751843892 1
0.171481693135461 1
-0.218778480536113 1
-0.248459209416917 1
-0.245398167703226 1
0.383175835197367 1
0.328576304973545 1
-0.203492460075195 1
-0.426845078287442 1
0.079930343155505 1
-0.325359140108988 1
0.406531517807209 1
-0.101324994049986 1
0.589922157871865 1
0.297827273503308 1
0.109485534023615 1
0.0784144281789055 1
-0.223946069809517 1
-0.126317167136389 1
0.0481953199725083 1
0.135475159821207 1
-0.422840087688497 1
0.0226694467382726 1
-0.315971177744121 1
0.506865120335442 1
0.409192934843541 1
-0.328751806162704 1
0.194547489253199 1
-0.309964881581179 1
-0.00185329587878386 1
0.199024034609373 1
0.0422083641847939 1
-0.0258185814454891 1
0.236632902895538 1
0.156781072557372 1
-0.649106695182972 1
-0.0312857199024078 1
0.442409237416796 1
0.635702695254738 1
0.0292180559234342 1
-0.0136246711583611 1
0.23183937834176 1
0.194186496551784 1
0.179783246788558 1
-0.237562932208233 1
-0.159151132568491 1
0.42303862013333 1
-0.258628873114858 1
-0.0376835225696138 1
-0.350073972036616 1
0.464191212895015 1
-0.292859065267029 1
-0.10287910420038 1
-0.188964654655819 1
0.335875564402063 1
0.0252009270640042 1
0.473754078329833 1
0.0346174857826318 1
-0.0251385200079149 1
-0.036903317070201 1
0.187549289779367 1
0.217556655867875 1
-0.484664298179775 1
0.537051566415157 1
0.107330385227358 1
0.0501552429886388 1
-0.111552830481711 1
0.0277677565610263 1
-0.498678549698922 1
-0.0177379413170726 1
-0.0732427678439933 1
-0.410701388080193 1
0.356886243557767 1
0.346327673091257 1
0.21829507914206 1
0.422818226388378 1
0.328167505790605 1
-0.0814909449175744 1
0.177783630316569 1
0.309326597459811 1
-0.454761440764298 1
-0.258889787336467 1
0.430937617313505 1
-0.0284967630869393 1
0.73571502753109 0
0.205026992483101 1
-0.0163059369699566 1
-0.0333499616437872 1
-0.0828250448521198 1
0.0766102090396146 1
0.468370670092306 1
-0.489000223994392 1
0.141155209310762 1
0.0453914663147682 1
0.294937242951829 1
-0.407461872457013 1
-0.368451742544923 1
-0.0446606665193517 1
-0.462792134964832 1
-0.452562559578884 1
0.603461705134627 1
-0.0661053768023788 1
-0.431436313581275 1
-0.446436315940164 1
-0.0375974719193089 1
-0.545651249437848 1
-0.150655113896868 1
-0.200863873734596 1
-0.389193348541645 1
0.172391776894538 1
-0.165651156920956 1
-0.0703887203608889 1
-0.298471636940725 1
0.328212394614271 1
-0.270872208992088 1
0.106470293871242 1
-0.184331479147016 1
0.208188857530544 1
0.220061784930628 1
-0.443129008148314 1
0.0534995779407919 1
0.143322642568766 1
-0.0366618506952805 1
-0.0271346288822658 1
0.482495615058079 1
0.240082094945146 1
-0.0841885489942755 1
0.0402984477131584 1
0.345113827303998 1
-0.117394118607066 1
-0.0478666114368518 1
0.0841787296733135 1
0.0476817681914147 1
-0.111691803559818 1
-0.273584750493596 1
-0.218156787857389 1
0.482184648730096 1
-0.154008551823093 1
0.0846483990010334 1
0.211179105582324 1
0.162982808889399 1
-0.285814148798123 1
-0.897441842222395 0
0.0357392104542181 1
0.111390313681027 1
-0.413179136886304 1
0.293039649875544 1
0.244519183365672 1
0.475932820271943 1
0.314782386110721 1
-0.15422680717155 1
-0.301453527802114 1
-0.180900665616038 1
-0.12820605888048 1
0.237755699326442 1
0.180051789731711 1
-0.400144813633932 1
-0.224320431475043 1
-0.858579585715663 0
0.0837206165490668 1
-0.278832966782057 1
-0.148034317158471 1
-0.099122777399047 1
0.200446362184636 1
0.194003278359093 1
0.168791378044904 1
0.290450304050218 1
-0.728978968212874 1
-0.21444290575042 1
0.311783528968187 1
-0.0555966219756342 1
0.0874462514352326 1
0.17366377236681 1
-0.35346037391106 1
-0.500107124296283 1
-0.545199847289666 1
0.139256174679194 1
0.0366768369958704 1
0.01804243845793 1
-0.19547034292064 1
0.0945271203895422 1
0.13379530178086 1
0.50687518789517 1
-0.0511114068616551 1
-0.0108592631694496 1
0.505218234030136 1
0.0582969991078708 1
-0.00313682612089222 1
0.0877057737832025 1
-0.18970763770859 1
-0.0665050901090997 1
-0.214181894599907 1
-0.102625034806726 1
0.0868032252944387 1
0.352975789251352 1
-0.296480186758432 1
0.137029799488964 1
-0.0111621589028433 1
-0.089480963436678 1
0.0641524898636111 1
-0.05820722540802 1
-1.2172295202818 0
-0.399127781018064 1
-0.199921121921782 1
-0.671589287168352 1
0.0709862575462895 1
-0.0551656386416322 1
0.502206077181634 1
-0.234865112515442 1
0.148495807231848 1
0.278690583465083 1
0.559056745812688 1
0.27724568386772 1
0.349873359824726 1
-0.233515907430116 1
-0.492003126977543 1
-0.18846432971077 1
0.0210273681230541 1
0.207720185476332 1
-0.56421631194251 1
0.253269408660449 1
0.27028394149501 1
-0.0150547558553608 1
0.390797162421692 1
-0.120264073392876 1
0.255840402018056 1
0.0196842703677431 1
-0.382413497574155 1
-0.240064675660122 1
0.472413515064814 1
0.426456139240395 1
-0.433608394763477 1
-0.22717665306802 1
0.604744296410707 1
0.326592186161913 1
0.174790409428771 1
-0.0500253168249856 1
-0.553470700448802 1
0.342858378808842 1
0.034359316586051 1
0.384637428579611 1
-0.233776471329874 1
0.0521459484898282 1
0.121461733934469 1
-0.34225324254252 1
0.413316952238125 1
-0.0363523134484091 1
0.327644063945834 1
0.0421823934740984 1
0.498204729076146 1
-0.279294656387157 1
-0.0861919854469518 1
0.203905326135971 1
-0.255181268748933 1
0.105605082952746 1
-0.227940452246234 1
0.351533821488517 1
-0.174480162260291 1
0.481647754335558 1
0.112227794812946 1
0.276572962482598 1
0.501208250868952 1
-0.439910371264744 1
-0.223665990603498 1
0.198862987654769 1
0.047111120042556 1
0.0895761978950715 1
-0.00190287293448582 1
0.133812381001052 1
-0.141929547668537 1
-0.234464532278771 1
0.316214829360767 1
-0.102661172748291 1
0.154271622124733 1
-0.424499430083286 1
0.0724661520748306 1
0.197129564795036 1
-0.20247779715429 1
0.113738868600058 1
0.21718216773504 1
0.107509484825139 1
0.0958340527465405 1
0.0342300612968348 1
0.470535316273405 1
-0.0726139682397529 1
0.157213942849164 1
-0.0865861031601956 1
0.0760293804302604 1
0.0965845115591708 1
0.0893866759162761 1
0.299676097758853 1
0.206930148627863 1
0.142636608448305 1
0.160061944989858 1
0.0161331815001315 1
0.205403308614684 1
0.282896517016937 1
-0.430534447471619 1
0.0728818462896346 1
0.087723802170532 1
-0.041716000746897 1
-0.168657028848077 1
0.215223674145844 1
0.0646214242255921 1
-0.0329082561509926 1
-0.11951935699539 1
0.385073339730376 1
-0.140486509034523 1
0.108689418607514 1
0.754907286853802 0
-0.080954082602782 1
-0.251768451676917 1
0.194707507815601 1
-0.660383242909022 1
0.0461888431654313 1
-0.249902842580497 1
-0.496379754917408 1
-0.120897331758493 1
-0.207982146982893 1
0.0353416567551745 1
0.0514224942985301 1
-0.264267466671063 1
-0.231205185860859 1
-0.576827487444588 1
0.559965902086536 1
-0.632026790577508 1
-0.012037270799478 1
-0.318624978600838 1
0.110157921872549 1
-0.516791027708519 1
-0.213616095439829 1
0.2000401949287 1
0.189777578034071 1
0.0611154444360309 1
-0.11549835886799 1
0.213230799980789 1
-0.336272778230187 1
0.0040375230102609 1
-0.500969454701275 1
0.0823267982331558 1
0.0803369569434528 1
0.0941139577385657 1
-0.170573438087835 1
0.0833689961204648 1
-0.277776789884737 1
0.0121571768402367 1
0.084445880047722 1
-0.0369704058918103 1
0.39465423456056 1
0.324869585576267 1
-0.416351163068238 1
0.153147028519391 1
-0.141089282846481 1
0.176947182478722 1
-0.212663708379267 1
-0.183837234217092 1
-0.313257391987818 1
0.245661654088264 1
-0.466506294859578 1
-0.302296972732092 1
-0.654272718866959 1
-0.170978809514115 1
0.147444100323733 1
-0.0437566979907504 1
0.0491444701952826 1
0.29898756522933 1
0.175105845038732 1
0.101941770096689 1
-0.455106142557369 1
-0.0919651112601232 1
0.0524807620107444 1
0.205036070055943 1
0.0313514922690359 1
0.150768130778634 1
0.102299092845212 1
-0.143014525581523 1
-0.178536640525267 1
-0.00369610028327653 1
-0.253900260766349 1
-0.121557233853192 1
0.00693989371528928 1
0.4685740371515 1
-0.271954608294003 1
-0.0587007478941193 1
0.000768027904247907 1
0.187326530702192 1
0.520372427132807 1
0.327721396208548 1
0.270013614397473 1
-0.317652073507391 1
0.0770066675017059 1
-0.229752003671355 1
-0.193003806453255 1
-0.0955071343087453 1
-0.193751430273995 1
0.837718552953466 0
-0.566556114365699 1
0.135857459452666 1
-0.115612938486423 1
-0.524122855781073 1
0.700694245232839 1
0.0656396341884066 1
-0.227055981628299 1
-0.30860122195946 1
-0.612282221393472 1
-0.447149259459736 1
-0.353527262951191 1
0.230831831453946 1
0.0368844830204208 1
-0.50379753578983 1
-0.0265171445297714 1
-0.564040658489106 1
-0.214171526867193 1
0.0421552847842229 1
0.753879935496321 0
-0.104193083633754 1
0.265243381705203 1
0.115635757098104 1
0.0555063249390313 1
-0.302466290873173 1
-0.376747261397604 1
-0.0474712511193262 1
-0.638422759112494 1
-0.0717781912564533 1
-0.60461973279282 1
0.171083717125873 1
-0.0608346585849653 1
-0.0916994707559836 1
0.52180054456878 1
0.542320553807276 1
0.137655757715501 1
0.116315706644927 1
-0.199896936044779 1
0.366382354165363 1
-0.430143340750352 1
-0.35593352414875 1
-0.227863721625031 1
-0.271310192670734 1
0.414304871501784 1
-0.195552501764227 1
0.0545711744862635 1
-0.154629719724387 1
-0.206174010012114 1
-0.15966141359491 1
0.282224998005648 1
-0.163420477810158 1
0.158986923013693 1
0.0210548284656426 1
0.108658568157791 1
-0.357238887910625 1
-0.0527094115476034 1
-0.131189978938427 1
-0.159917043778299 1
0.405029306453567 1
-0.0431315576683524 1
-0.187096671457085 1
-0.230361502769585 1
-0.114331948729326 1
0.386850846476532 1
0.155983115046042 1
-0.0598421236800862 1
-0.353983830979804 1
0.114990005705153 1
-0.0791914877872073 1
0.347010483991061 1
0.0468664674609476 1
-0.143543248468507 1
0.165382492026435 1
0.345155888239583 1
-0.567004351030581 1
0.196154453622728 1
-0.0286365029688465 1
0.0392381920160612 1
0.0198248583429286 1
0.414649669329566 1
0.0940952108962916 1
0.138273236172325 1
0.231574821999957 1
-0.0778231003261717 1
0.147037914994674 1
0.177348021064428 1
-0.0318733119667238 1
-0.181135836794441 1
0.0611338086242111 1
-0.490658597994979 1
-0.319417065396221 1
0.22792994887703 1
0.29654831967308 1
-0.319668672348186 1
-0.111233794921212 1
0.0824283332066547 1
0.148052505638397 1
-0.13202767411674 1
0.503038802032789 1
-0.0739537743431642 1
0.0819794276920048 1
-0.210274851779214 1
0.177156722806297 1
-0.209836663371312 1
-0.112594739921176 1
0.0802562562811192 1
-0.431636100102814 1
0.187549140182997 1
-0.267323444573413 1
0.118815381751092 1
0.146587558347882 1
0.34162508774422 1
-0.0742869969632793 1
0.164927862529572 1
-0.597758118474814 1
-0.503586539406264 1
0.066556653900126 1
0.153793508580293 1
-0.125308522299884 1
-0.0369804191039125 1
-0.0287789364495261 1
0.0863456319032247 1
-0.0634063197667792 1
-0.786967233348858 0
0.226542385905808 1
0.0286042114239121 1
-0.190077143859096 1
0.196713014648848 1
-0.488694585826877 1
0.253186967529712 1
-0.253358494631807 1
0.365686946879043 1
-0.414177323721052 1
0.252730066787962 1
0.000147827262901599 1
-0.00615257239287426 1
0.00723076748751542 1
-0.0401709699455573 1
0.474589932896087 1
0.375793945376191 1
-0.0902069739844473 1
-0.134346578415217 1
-0.0234039284392463 1
0.212257244895271 1
-0.11044822508974 1
-0.23069921182877 1
0.321505709798095 1
-0.396679308220734 1
-0.0272357348115472 1
-0.226461016663401 1
0.539602823374978 1
0.406289998950637 1
-0.117095762848543 1
0.106321568001944 1
0.556551579891418 1
-0.28134986408814 1
0.0265215259957403 1
0.301060929004443 1
-0.0143192335690136 1
-0.621541715066715 1
-0.548236003948096 1
0.671141539668475 1
0.467646279593573 1
0.271723719697632 1
0.101653304168376 1
0.359684943597611 1
0.196984391624303 1
-0.20889592468308 1
0.200391883233355 1
-0.190617316335973 1
0.233037126392965 1
0.696052241428286 1
-0.0936094356394205 1
-0.0109750960926352 1
-0.726937420599853 0
-0.631852127970326 1
-0.272410541020702 1
-0.231291473222701 1
-0.2032078129197 1
0.207242281613505 1
0.126794928762871 1
0.0479628501992932 1
-0.225837538650491 1
-0.116512070075231 1
0.0791776106691556 1
0.0823325762994983 1
-0.279814774115554 1
-0.46719122246959 1
-0.54500068418759 1
0.155803643805166 1
0.221929396435773 1
-0.30559461640382 1
0.0337757741124086 1
-0.620425882814331 1
-0.0302564768869941 1
0.150673623936663 1
0.555577085484334 1
0.284475814245065 1
-0.0270279829933427 1
-0.289357474271468 1
-0.178473966516077 1
-0.554779029982435 1
0.00314587478819815 1
0.431387985970557 1
0.291076842454493 1
-0.126818555673107 1
0.437252450908572 1
-0.0559957395912647 1
-0.320883523782011 1
0.146108296259399 1
-0.147376762270564 1
0.0634401405068453 1
0.151176045915016 1
-0.789135490173919 0
0.390609627723102 1
-0.0506832013973849 1
0.258594629819336 1
-0.142700066374744 1
-0.0186808965306277 1
-0.105046183411957 1
-0.0547327502313085 1
-0.737372217881611 0
-0.723866572021718 0
-0.525510298345953 1
0.0933718870345358 1
0.114408186319413 1
-0.280947915593443 1
0.366368379640754 1
0.114026462962518 1
-0.125516988724306 1
0.160929932462003 1
-0.468995643397236 1
0.0437675752351607 1
-0.0464862832636001 1
-0.0213464388043491 1
-0.175475400684022 1
0.0783052165493694 1
0.759472817569576 0
0.128400770520312 1
-0.0136050474202343 1
-0.151895224496155 1
-0.0113317732404881 1
0.205799391460242 1
-0.562305921062535 1
-0.59841192861509 1
-0.2447790580202 1
0.00722747802529736 1
-0.0648152549732704 1
-0.568938516909367 1
0.148452590692183 1
0.138268253226514 1
-0.116158845735199 1
-0.14212705791447 1
0.120996619319079 1
-0.287006265497124 1
0.00965022757847834 1
-0.160765788539334 1
-0.103052912911977 1
0.445681031072239 1
-0.344464864637749 1
0.243390172571938 1
0.163231008022867 1
-0.142090220113791 1
0.0872260644805905 1
-0.0326149928837523 1
0.328437150023593 1
-0.345129034232725 1
0.708477190818991 1
-0.0234102049349144 1
0.110237302960019 1
0.317855522537736 1
0.279122279903816 1
0.0579538350937228 1
-0.445912052514946 1
-0.54624811243742 1
0.101860023540766 1
0.143530015079845 1
0.306213671683492 1
-0.269569467382799 1
0.262853557390694 1
-0.0293975219694082 1
-0.258567540864447 1
-0.358370482825073 1
-0.610295727212943 1
0.0857310375694499 1
-0.684133207961934 0
0.173691166714333 1
0.176072710623562 1
-0.0692258582883133 1
0.285644449750538 1
0.202447226639287 1
0.296712387103624 1
-0.0475869701369627 1
0.014892216986914 1
0.166630431228461 1
-0.272436128080597 1
-0.384758229867441 1
0.156375838059645 1
0.20671782937903 1
0.00284289335747459 1
0.157975490518219 1
0.0728246656648902 1
0.105483243648955 1
-0.196851139173768 1
0.0539091181366996 1
0.780819322843912 0
0.290515604226058 1
-0.123679106167738 1
-0.368303239659639 1
-0.287229739914027 1
-0.407592010397273 1
-0.640954185515673 1
-0.0600280848020523 1
-0.353621175672003 1
-0.0723277142573004 1
0.415934990604306 1
0.422219339384314 1
0.0919559195512789 1
0.495838684347915 1
0.194336882614295 1
-0.0768115324659539 1
-0.0679209965655053 1
0.306719945842893 1
0.116792784063686 1
-0.310974212124262 1
0.138344464792847 1
-0.0137240046581652 1
0.278097924189131 1
-0.092291829276242 1
-0.133114352791303 1
-0.0566661604838156 1
-0.492688203392222 1
0.135515519913446 1
-0.195744838346143 1
-0.405776816365022 1
-0.176821471468811 1
0.300370032059728 1
0.137792407506682 1
-0.235038914413748 1
0.00653557150887513 1
-0.586641589884896 1
0.415412680562251 1
0.0134778939760092 1
-0.40029286827459 1
-0.0971289065682333 1
-0.148188574434799 1
0.0340185809730569 1
-0.0939056902143485 1
0.543148907197398 1
0.00289105565952011 1
-0.508461772785677 1
0.0537695695085586 1
-0.159243635602165 1
0.081679359260008 1
0.432350421414052 1
-0.0478388804333199 1
0.0606444190581804 1
0.0790535262924317 1
0.279428835017819 1
0.0787316231538167 1
0.545742676689253 1
0.273350858311111 1
-0.325632756087545 1
-0.175971194144573 1
0.130921079324559 1
0.289770348355571 1
0.301194422148326 1
-0.208681686603049 1
-0.419573348682253 1
0.222564125969728 1
-0.100250881226584 1
0.0975539487834176 1
0.442965515720307 1
0.743376870807025 0
-0.0199269120438024 1
-0.391561255556038 1
-0.14514025923584 1
0.0447450735556554 1
-0.100373730042569 1
0.32454430594349 1
-0.265785311806232 1
-0.280678344146272 1
0.203566257189343 1
0.114591208553809 1
0.537138782869332 1
0.147743911887101 1
-0.347419459485949 1
0.389900007167981 1
-0.0130735717533673 1
0.344849548673259 1
-0.418431322005745 1
-0.0972495359085463 1
-0.390352669682629 1
-0.0728193929386983 1
-0.208903096849564 1
0.249536571171017 1
0.31864103191768 1
-0.163092814178556 1
-0.752504077721316 0
0.110853209331328 1
0.0438888589326324 1
0.353516498662764 1
0.0603009574113557 1
0.103073142152415 1
0.0424969861437635 1
-0.10802758243583 1
0.100183907781127 1
-0.413094684511011 1
0.24121183406568 1
-0.261867578411077 1
-0.03616536027641 1
0.262248841773109 1
-0.533669407113969 1
0.220059813328883 1
0.283885059261218 1
0.1140885134291 1
0.00667578176546926 1
-0.0876853585499474 1
-0.377837768331505 1
0.114897764870426 1
-0.347498937483696 1
-0.0863203482798324 1
-0.0980552202060352 1
0.149128345048044 1
0.0845911771954248 1
-0.687418046502835 1
0.153246148932299 1
-0.576129476475589 1
0.00536529633912418 1
-0.0218822966979001 1
0.187264700580472 1
-0.163014981899161 1
0.353624710399452 1
0.59002649190545 1
-0.144667449193199 1
-0.0785045923820176 1
0.014468825952791 1
0.14150757548255 1
-0.293560023618526 1
-0.910501832518038 0
0.0410040078065147 1
-0.470698040790592 1
-0.345532452820756 1
-0.0138267506847452 1
0.360582409406767 1
-0.598543987276399 1
-0.518111947970472 1
0.063427260765566 1
0.0748276957094139 1
0.326791712937555 1
0.237690266966743 1
-0.835969363027624 0
0.236273339161825 1
-0.108411400728141 1
-0.0920969770344146 1
-0.238919481662759 1
-0.068454705103649 1
-0.330877212354855 1
-0.0747712606225061 1
-0.0623745498059191 1
0.329519112132732 1
0.437395634678064 1
-0.255045698716715 1
0.0810605011154573 1
0.166749397803751 1
0.00810769730910456 1
-0.355039122188999 1
-0.204366943426528 1
0.453802008470434 1
0.0643269031317871 1
-0.14487215061642 1
-0.0340410449482609 1
-0.141176666262829 1
0.586630254089606 1
-0.402750823455748 1
-0.464572507400724 1
0.255194505610108 1
-0.229370217489779 1
-0.0426121755341661 1
0.172161519605589 1
0.570970996456703 1
0.15380801698724 1
-0.410572151931211 1
-0.260124694197915 1
0.0316335091156313 1
-0.635079114099275 1
-0.176391940590066 1
-0.303893621331219 1
-0.244135871791929 1
-0.0929538451729472 1
-0.0259557997530395 1
-0.122051311646386 1
-0.27276855301313 1
0.0624297808364535 1
0.228388023605173 1
-0.11490384430698 1
0.693745084489846 1
0.0198299235619036 1
-0.1079389101985 1
-0.30997985333023 1
-0.188123528311256 1
0.594723040377314 1
0.477455101022805 1
0.136441484105774 1
0.575602081000174 1
0.16718189045565 1
-0.0447829063291363 1
0.221897156522516 1
-0.238468331301495 1
-0.234225898338136 1
-0.711020649873531 1
0.144218295376869 1
-0.598581149020841 1
-0.0424094936882997 1
0.513067125572359 1
-0.167600168747667 1
-0.124896066309067 1
-0.246555990705459 1
0.430927540855759 1
0.138112311254909 1
-0.316056056859529 1
-0.023864452605573 1
-0.423842411195127 1
-0.624839540331233 1
-0.0992543409592746 1
0.301858836238009 1
-0.192965321528594 1
-0.147906732662473 1
-0.226088146168649 1
-0.193533986869322 1
0.5672674222475 1
0.354502952708224 1
-0.0697085035894001 1
0.12744329097489 1
0.133985772605263 1
-0.220040529955761 1
0.247854775757572 1
-0.178162752169164 1
-0.319686110451277 1
0.494972686301851 1
0.210158724259985 1
0.27188547714196 1
-0.107802112371707 1
-0.0532762092837259 1
0.222163722581075 1
0.296443365924338 1
0.142506590737338 1
0.249779724624074 1
-0.426488854276624 1
-0.0897404093081653 1
-0.261229838388966 1
-0.323016502991954 1
0.226364149879812 1
0.258528129890417 1
0.356342468483283 1
-0.140398146155798 1
-0.000286896854059249 1
-0.25918324620316 1
0.279537721954939 1
0.0355001024663625 1
0.142135267044057 1
-0.10538427987348 1
-0.673330711720392 1
-0.148835385163556 1
0.673716566215389 1
0.0511847009254049 1
0.252780583029305 1
-0.120170974257009 1
0.307179511542789 1
0.12965996103221 1
0.341159723119766 1
-0.0376656555996261 1
0.401130645668923 1
-0.551731954392247 1
0.0354043684159597 1
0.111757894155726 1
-0.442019336349567 1
-0.00541348873810417 1
-0.390616335483999 1
-0.137320834030151 1
0.0663128922390443 1
0.0598735433155764 1
-0.218421241112699 1
0.249719971622404 1
-0.055936216324432 1
-0.285214319759116 1
-0.262988536756748 1
0.416639398045124 1
0.00886289717784312 1
-0.342375187754874 1
-0.585904553503295 1
0.380429408188451 1
0.105604307755446 1
-0.144456209926208 1
0.219704977401057 1
-0.309877924758017 1
-0.411813288493865 1
-0.550848076675616 1
-0.334461599826323 1
0.476284165599464 1
0.638535869496841 1
-0.0975975374187065 1
-0.0408357966224918 1
0.0671712364048595 1
-0.219767102308811 1
-0.212112561587213 1
0.608636981390817 1
-0.395883819958984 1
0.103096525941243 1
-0.228854134830654 1
-0.562003123167215 1
0.0401861928817682 1
0.442529019139768 1
0.126667051266898 1
-0.459365139935119 1
0.0827919211742985 1
-0.405108195750757 1
0.0171600400203831 1
0.875481597249731 0
0.567035359689883 1
-0.291069284689066 1
0.24848750961142 1
0.308969504196035 1
0.127716890656672 1
0.49897536487814 1
0.284752386951925 1
0.586509579620977 1
0.196345140538006 1
-0.113940992884974 1
-0.429818226412718 1
0.0713540239093104 1
-0.238107725031054 1
-0.563792475826761 1
-0.254118143513605 1
-0.0712917391003898 1
-0.0353495692064533 1
-0.635273861742489 1
0.313073876953766 1
-0.145672155081258 1
0.315591321301833 1
-0.310895327105201 1
0.249984856704818 1
-0.185518904925322 1
0.307950436102885 1
0.00572824514108806 1
0.0728548539108822 1
0.451595597094008 1
-0.210171589921257 1
0.0240641516448038 1
0.1192971062081 1
-0.00281671210721018 1
0.385556632345255 1
-0.112481247470457 1
0.568374785198267 1
-0.15432929486223 1
-0.506210023970186 1
-0.242582849719606 1
-0.126968683687011 1
0.21625747985371 1
0.212745325911993 1
0.0601953638141658 1
0.525870119239117 1
0.244667886274973 1
0.212186602082402 1
-0.153354859265746 1
0.201518985697098 1
0.63310930133263 1
0.372735164862872 1
0.0219383964601439 1
0.295872218621665 1
0.118080059206742 1
0.324283316269769 1
0.183061950855635 1
-0.1781535930858 1
-0.113869828467996 1
-0.32293871971408 1
-0.526089354107474 1
-0.0822621823198779 1
0.0902566143417303 1
0.091860482014017 1
-0.123690455132523 1
0.089017367148791 1
-0.0064473698993782 1
0.373673646182476 1
-0.404682057407087 1
-0.462517452931946 1
-0.0488344922320025 1
-0.133217446777473 1
-0.46459578660185 1
0.343095396192483 1
-0.251930070485626 1
0.380904976859317 1
0.0924199845658464 1
-0.159054587154363 1
-0.111417455887182 1
0.705037409522593 1
0.149950514711755 1
-0.0495191677065017 1
0.207919876570891 1
0.108025719104701 1
0.0198088065353923 1
-0.603860149048556 1
-0.0361231994886683 1
-0.0706578700004917 1
0.415741821200668 1
0.0325179440510543 1
0.271994984868258 1
0.186783641350807 1
0.353303678249804 1
0.472202382854859 1
-0.0607218201065907 1
-0.0578840792096921 1
0.099466920379921 1
-0.0211722173173598 1
-0.0128694862361693 1
0.185225668825528 1
0.239754552571514 1
0.149523577488814 1
0.537918583704996 1
-0.200835713910412 1
0.141408845326233 1
-0.222670477995738 1
-0.229338718619099 1
-0.0162953826745258 1
0.082394296886721 1
0.481475159869091 1
-0.21317636661678 1
-0.237190848297756 1
-0.142168470726231 1
-0.283279380746493 1
-0.156004118545865 1
0.0962914378434296 1
-0.15725973517928 1
-0.121996934930198 1
0.276731245864892 1
-0.277149400612554 1
-0.395681976641014 1
-0.0164863759565891 1
0.0189274925651351 1
-0.435553201615384 1
0.160314981641547 1
0.0885961700941084 1
0.423822830580653 1
0.512894255030458 1
-0.0609569342879663 1
0.137336165659961 1
0.322991193378609 1
-0.107278801683305 1
0.390460762676204 1
-0.540161154441236 1
0.345346608669271 1
-0.111333124151969 1
-0.0576829458005087 1
0.657275680047883 1
-0.0236186197325172 1
-0.011228311106349 1
-0.088378338272345 1
-0.246531545878002 1
0.214529638328462 1
0.164985318123681 1
0.26567519654516 1
-0.0284476297975655 1
0.268009149591709 1
-0.365342974683663 1
-0.288752436691225 1
0.0433972284878769 1
0.0523020381855307 1
0.0995364900915245 1
0.0395105782311787 1
-0.025089035590085 1
0.593097259058178 1
0.314577044172738 1
-0.333962376013013 1
-0.73895246770761 0
-0.1148896362885 1
-0.354126186531695 1
-0.413592171656806 1
0.0351978055040297 1
0.0315439861102183 1
-0.182982644056637 1
-0.698356871761974 1
-0.131414955081988 1
0.436521391524685 1
0.375672343497471 1
0.0902052085220242 1
-0.0533060681856397 1
-0.244041111039984 1
-0.207696063267704 1
0.200823999521449 1
-0.23743019466308 1
0.242881929576837 1
0.0359473063194843 1
-0.249724410489791 1
0.591256822539488 1
-0.700872849431184 1
0.0542143424509278 1
-0.0679090989351507 1
0.0301234676582655 1
0.107244219286767 1
-0.39255182494855 1
0.0181583112621985 1
-0.216408795028566 1
0.117322301107849 1
0.109455101198859 1
0.474474633199693 1
0.219743479582018 1
-0.492276695875889 1
-0.114966748357907 1
-0.159065100062035 1
0.0189308462977516 1
-0.486781547129318 1
-0.274486311151168 1
-0.0124850159974213 1
-0.557562507783589 1
0.194647622243039 1
-0.164377535883192 1
0.432727034876632 1
0.0844118800113952 1
-0.153600137614692 1
-0.0610748487957396 1
0.0293006298972803 1
-0.666880148672075 1
0.224035557672643 1
0.0761302433886548 1
-0.109058120469632 1
-0.304793042128275 1
-0.484008746130489 1
0.0745746208723865 1
0.0134695721141109 1
-0.0560760303198371 1
-0.202491181061294 1
-0.093416596042357 1
0.460359647277228 1
0.413505941274883 1
0.0454866624602291 1
-0.0949171417904456 1
-0.171727296028583 1
0.34389219831131 1
-0.0955915608748466 1
-0.0466037168077367 1
-0.545497082815884 1
0.335992765453151 1
-0.361273773715681 1
0.333296430760096 1
-0.472243818426229 1
0.216817268953077 1
-0.177518689100391 1
-0.301706317475026 1
0.38244439214026 1
-0.330587649328419 1
-0.058373365098464 1
-0.396301270333077 1
-0.0624775181699736 1
-0.225630066481459 1
0.557832017855789 1
-0.22857039632087 1
0.526159096586201 1
-0.193937257077588 1
-0.0418545028297747 1
-0.437958184987643 1
0.162644453589618 1
0.0020947607009156 1
-0.12291551236367 1
0.447237321865408 1
0.217310489119067 1
-0.0917707967663045 1
-0.340586792117313 1
0.601758072445907 1
-0.0758593654499667 1
-0.131529199768394 1
-0.293597693118289 1
-0.320514486606336 1
0.379859338822774 1
0.192111692959481 1
0.301756602373643 1
0.65655717230072 1
-0.263767576720162 1
-0.269998425164025 1
-0.552292390838164 1
0.248763451357169 1
0.0119988787699272 1
-0.023701016665654 1
-0.277665791833785 1
-0.00957048696157635 1
-0.0257162385228187 1
0.399930379591492 1
0.630143961226094 1
0.235101840896417 1
-0.145972684405004 1
0.218389958296548 1
-0.276104271843587 1
0.666964361392276 1
-0.11562505711647 1
-0.0476616365543572 1
-0.169585180103773 1
0.17874759666436 1
0.630488783965966 1
-0.0440919386037628 1
-0.048284770554109 1
0.331698605408987 1
-0.00696626898683882 1
-0.426767005436078 1
-0.0148002862017986 1
-0.0320736819964386 1
-0.248695216475434 1
0.0956791836671963 1
0.0584794072012269 1
-0.0995014166965527 1
-0.338693747883781 1
-0.0714002664895044 1
-0.423985694744879 1
-0.34090598455311 1
-0.257996170873427 1
0.298143261078111 1
0.447547425936645 1
-0.459621654765814 1
-0.521576679320653 1
0.174640168871361 1
0.0527938839721337 1
0.121029985634921 1
0.0409146395176255 1
-0.217501850652335 1
0.622541205425762 1
-0.32922403460824 1
0.00120921692217762 1
-0.582021765948616 1
0.483715885466677 1
0.165934186182254 1
0.219899293979144 1
-0.208207953004028 1
-0.0621109571234031 1
0.0683356035363758 1
-0.528227595515678 1
-0.365035307565835 1
-0.456522261133509 1
-0.237272766982971 1
0.310470848964577 1
-0.256275034007891 1
-0.178584541922526 1
0.485853506428055 1
0.0551251785994875 1
-0.198841093533976 1
-0.163380662889187 1
0.050582710068238 1
0.310455174961449 1
-0.331883392870578 1
0.0221040606827496 1
0.0338404044791718 1
0.915991128190371 0
-0.14376009882607 1
-0.245932319523283 1
-0.177077927281922 1
-0.778302325924099 0
-0.0857540987431572 1
0.178523836599704 1
0.490062094669528 1
-0.104840101406067 1
0.242376780415256 1
0.253628539364816 1
0.137689649587033 1
0.1000708946208 1
0.179919597596262 1
-0.434466199360709 1
-0.551173087329042 1
-0.053372328527374 1
0.427561391791871 1
-0.0485787557105907 1
-0.476876380348734 1
-0.338493268390933 1
0.00415698426971552 1
0.387103384207187 1
0.440354929552714 1
0.631530359733747 1
0.728389552981673 1
-0.159604899245508 1
0.0411306891507779 1
0.362080756160871 1
-0.390213763144311 1
0.185665554883885 1
-0.218306793314349 1
0.0626913901245258 1
0.495020763406897 1
0.0717813121083932 1
0.186884990193302 1
-0.302886967699209 1
0.386211970418239 1
-0.155489706008558 1
-0.155103928762857 1
-0.0117204693793156 1
-0.0786225512612031 1
-0.0421057167516042 1
0.430972972982135 1
-0.358569357427261 1
0.138173790822819 1
0.27120641837542 1
0.17671110309255 1
-0.123510117093345 1
-0.791209748095199 0
-0.32979512511369 1
-0.227338637422724 1
0.245121191949879 1
0.266684738213918 1
0.40666813803595 1
-0.0799386583775223 1
-0.67343452390144 1
0.15424041486463 1
-0.26779240039475 1
-0.0163849746219833 1
0.0614388345750025 1
-0.202289816165903 1
-0.455725859328969 1
0.110796348790243 1
0.108821418940318 1
-0.172656733272879 1
-0.491940184012448 1
0.159877479876755 1
-0.162915969801685 1
-0.162865147007834 1
-0.516359191457304 1
-0.221594110389925 1
0.0254495305031046 1
-0.811177294123983 0
-0.495493222341194 1
0.384349307503196 1
-0.303359971374461 1
-0.448580223753319 1
-0.400227515611863 1
0.220117016740807 1
0.0489538999073859 1
-0.563113547218649 1
0.117367576711092 1
0.156180824021495 1
0.15140271607481 1
0.198252740260197 1
-0.41750366660251 1
0.48645720765008 1
-0.046711353841096 1
0.114260149916213 1
0.475373308700161 1
0.176600683357883 1
0.59699156561926 1
-0.412737475310959 1
-0.321879085956352 1
0.0756545282328225 1
-0.226037529977504 1
-0.15971237555854 1
0.165261968092882 1
0.225213215834064 1
-0.349208088417179 1
-0.300052965387177 1
-0.0953200161263335 1
-0.0698015852923002 1
0.124271020592074 1
0.307538752353523 1
0.196264830510947 1
0.794903093396389 0
-0.101948546938914 1
0.576138523361829 1
0.045413987828589 1
-0.107787118032066 1
-0.126617361070039 1
0.46637721633825 1
-0.24987917088402 1
0.480284035811864 1
0.0130580089343389 1
-0.2278833098854 1
-0.0387050874977828 1
-0.0442057255688415 1
0.472587783285481 1
0.437187927572216 1
-0.388926299146394 1
0.340390374500573 1
-0.649026146828381 1
0.445492088272604 1
0.340718276451046 1
-0.203386114905119 1
0.0586305036979326 1
-0.119357582325199 1
-0.491659603674744 1
-0.155268782235006 1
0.134196658810183 1
0.148542634240828 1
-0.69306352806959 1
-0.550781348159751 1
-0.670937113496145 1
0.224274911954144 1
0.242410492424036 1
-0.0923675375634939 1
-0.465552349105705 1
0.510092605117678 1
-0.156943193174456 1
0.393029273085622 1
-0.245471023763263 1
-0.000189937352868132 1
0.176226070658427 1
-0.113564702057557 1
0.0816592009754725 1
0.23831884796408 1
-0.387386259436135 1
-0.081930748543436 1
-0.167775243619972 1
-0.309149403786364 1
0.399370873090206 1
-0.0637805839032617 1
0.0842162492017126 1
-0.035806962571914 1
0.161369001690737 1
-0.210295977515723 1
0.0108512039124913 1
0.329874063275925 1
0.184598884319794 1
-0.533134286960947 1
-0.0549420220782665 1
0.396642382567022 1
0.0673204427486889 1
0.213595616376614 1
-0.768803432461205 0
-0.384826161487599 1
-0.146813770849108 1
0.622779340367481 1
0.199073946150762 1
-0.436088519569598 1
-0.449010339110748 1
-0.672464652903628 1
-0.195918867755237 1
0.224461207781094 1
0.369286991698572 1
0.196162521921509 1
-0.228485849767886 1
0.0649625537590475 1
0.115051011951886 1
0.0191561733364976 1
0.22146686495751 1
0.132910110782748 1
-0.173733603532642 1
-0.0676706479551357 1
0.561257843331546 1
0.0392412729701396 1
0.114394258480862 1
0.208189781965087 1
-0.0724093386215245 1
-0.452955502805034 1
0.214720075242129 1
0.544022232555952 1
0.0493163921676143 1
0.0778302199291696 1
0.0378801285430053 1
0.20015924096598 1
0.328992367362704 1
-0.351017259872318 1
0.388389754655344 1
-0.380550428251646 1
0.852044703482802 0
0.512065119319208 1
0.232893392496639 1
-0.26951122889683 1
-0.459091324028063 1
0.146489381819033 1
0.344639181605614 1
-0.665061002178257 1
0.018154990849992 1
0.206998106591733 1
-0.480583812480463 1
-0.397910680268182 1
0.216264552155495 1
-0.0869068883125956 1
-0.100735550736744 1
-0.149910509699929 1
-0.594905823096258 1
0.027447732480581 1
0.0395452145261278 1
0.207844498108168 1
0.123651058653082 1
0.00464706066692341 1
-0.441510969955269 1
0.263175423567327 1
-0.62057039802068 1
-0.119669521661685 1
0.401587248449438 1
0.532089525498838 1
-0.460518901082144 1
0.218825453384894 1
0.0949455809435775 1
-0.0203518586515715 1
-0.194959781102754 1
-0.15353745780856 1
0.302630059643393 1
-0.273285524803346 1
0.144267839901574 1
-0.256011555656708 1
-0.143050649624086 1
-0.153412524497619 1
-0.527446625751363 1
0.420855581795525 1
-0.131304466665367 1
-0.34310960358285 1
0.49579012101005 1
-0.134534132144 1
-0.360489601089392 1
0.106031362148638 1
-0.260937253534558 1
-0.447358821373024 1
0.0855134838766375 1
0.416947567548861 1
-0.132531885083766 1
-0.155399170725091 1
-0.245753828958278 1
0.454372949567785 1
0.133071283886157 1
0.0379611473430885 1
0.526099204878202 1
0.0721478204679232 1
-0.424030730500035 1
-0.658895658599911 1
0.017859980892744 1
-0.130962797440096 1
-0.0629668647178229 1
-0.00772128687913173 1
-0.572579938165037 1
-0.513430034799345 1
0.573812359121057 1
-0.289039220285722 1
-0.416518707228775 1
-0.0728943577203912 1
-0.271625255771005 1
0.215070991519833 1
-0.354748034931931 1
-0.0608009523085625 1
0.0665606659428286 1
0.0943344633605682 1
0.272880300590101 1
-0.0643361921449388 1
0.236066983804661 1
0.30526018795807 1
-0.0975029303213448 1
-0.146778325623754 1
0.0760670522656554 1
0.209346370904005 1
0.0100102997698605 1
-0.218304354575724 1
-0.176618833306533 1
0.534216153070523 1
0.24009629483089 1
-0.13555757635212 1
-0.466212222173302 1
-0.0738339568867927 1
-0.505418059062033 1
0.169408950045491 1
-0.0549804458926642 1
0.303632680244783 1
0.0813358849721154 1
0.266530682424678 1
-0.387877691016263 1
0.0384063153894186 1
-0.0321561228146454 1
0.173137438120859 1
0.221420581751938 1
0.161926313437478 1
-0.314954701752404 1
0.0395257176503967 1
-0.0785054575790181 1
0.242232896356217 1
0.241865572199258 1
0.157018337246853 1
0.0791571202044382 1
0.614730755476671 1
-0.0496176700379601 1
-0.253977704926744 1
-0.0553319995044695 1
0.0309430355372189 1
-0.166256322337348 1
0.112177382668458 1
0.0251215797819611 1
0.267100776367746 1
-0.0168798703121787 1
-0.227549072114888 1
-0.00710610080354088 1
0.0126413249563264 1
-0.186157790181875 1
0.250127764699091 1
0.210508387846229 1
-0.055040612098853 1
0.338174838006521 1
0.170742929245768 1
-0.317975178026811 1
0.177764608572434 1
0.510249279762615 1
-0.0790201659890089 1
0.662657797652638 1
-0.169385670145219 1
-0.134832550758958 1
-0.286216239319702 1
0.417880426648176 1
0.598499159353699 1
-0.494509517232181 1
-0.540341504986255 1
-0.195803135323236 1
0.168853431771403 1
-0.0175372167262753 1
-0.0505257653718443 1
0.135063563288794 1
0.431183214419223 1
-0.00394739534261056 1
-0.544849447298637 1
0.0365226512681577 1
0.0823636355003053 1
0.196512146884995 1
0.271718725135347 1
0.0879377002602208 1
-0.590514058118836 1
-0.714502116502572 1
0.133254572808348 1
-0.132649803075743 1
-0.118160533398026 1
0.0916536942429147 1
-0.291610250548055 1
0.270390333447119 1
0.0231694402910526 1
0.385590923394346 1
-0.476031931982339 1
-0.158311072733888 1
-0.0163585411440208 1
0.441734443835826 1
0.232168808886163 1
0.180680645997588 1
-0.284582129057794 1
0.436552731506282 1
-0.18065374954996 1
-0.250109880849697 1
0.32440921621182 1
-0.172218517377995 1
0.444681101985976 1
0.208544975352847 1
0.134947929297001 1
-0.194706818047692 1
0.136566010841613 1
0.293860163293217 1
-0.759253914868485 0
-0.196810271663717 1
0.0446513566290977 1
-0.322240827792637 1
0.000822570080987503 1
0.0840901261170601 1
-0.0550665774184945 1
0.119670554876803 1
0.0774868727835349 1
-0.0786203235800716 1
0.00883638196295812 1
0.146192804074369 1
-0.0377974169129779 1
-0.000256202339564221 1
-0.0403623312495111 1
-0.671585028291559 1
-0.205482954311516 1
-0.0100748905077977 1
-0.15917921810443 1
0.162364414690149 1
-0.116213383008892 1
0.784599523230082 0
0.17454937784225 1
-0.392458076896248 1
0.0218637894727262 1
-0.38831531820069 1
-0.0177089485583352 1
0.334122666714358 1
-0.0563253274789527 1
0.550098504873349 1
0.449469159102992 1
-0.650030087998677 1
-0.304111117000241 1
-0.0421737021968626 1
0.405961317332256 1
-0.255007936991507 1
0.54690494130773 1
-0.241439929095606 1
0.0105610452870935 1
0.150036443514341 1
-0.276879392977864 1
0.241388500878149 1
0.177444879324083 1
-0.147555884780406 1
-0.530988464818899 1
-0.0266593785891916 1
0.0572389320443452 1
-0.0316632130295509 1
-0.102698245071157 1
-0.237832547852472 1
-0.0106589747834818 1
0.343959418422462 1
0.375647289116274 1
-0.656719049906913 1
-0.0697483761077994 1
0.230047606000863 1
-0.552880306128088 1
-0.206090082878853 1
-0.392690174855686 1
-0.108896203280831 1
0.0417299363829308 1
-0.0597376879263765 1
0.0856206760383148 1
-0.022976969559663 1
-0.190427359676453 1
-0.0111306241822669 1
0.0051717786652197 1
-0.261518518153187 1
0.0359936408110182 1
0.46024158178273 1
-0.412807021031967 1
-0.262553291911857 1
0.197037342745523 1
0.0571301789956853 1
0.376822156907317 1
-0.388544584297922 1
-0.037416296640865 1
-0.0228419236162829 1
0.0178522093469238 1
0.0509821315525511 1
-0.19424713477638 1
0.305784943892138 1
0.103416367823375 1
-0.0501067563643333 1
-0.117670292457658 1
0.478975616597486 1
-0.0936022042275265 1
-0.015554193557763 1
0.390439322727477 1
-0.0161462710989033 1
-0.452916212742113 1
0.569820876327451 1
-0.142536232603731 1
0.196898502063898 1
0.0199840793566673 1
0.091391277361525 1
-0.056316477166437 1
-0.656947042334069 1
0.414009494641179 1
-0.37671657348317 1
-0.0122609284221468 1
-0.437150266486923 1
-0.184980521647091 1
0.133621100289304 1
0.382054460715207 1
-0.025823966505213 1
0.436252816183441 1
0.142629210402391 1
0.288702106323476 1
-0.584842308422994 1
-0.191797731436803 1
-0.0684183510414218 1
-0.394772673692657 1
0.180161062149484 1
0.0242503056490679 1
-0.0722238484292828 1
-0.0906704307507724 1
-0.201322964704871 1
0.0654280244488753 1
0.554929987065886 1
-0.213274097332637 1
-0.203604997770203 1
0.357035834775326 1
-0.00116396651249818 1
-0.620283111159142 1
0.0873745015014822 1
0.257224717534891 1
0.138718451836362 1
-0.565291745821959 1
0.328062375515849 1
0.0578045554832941 1
0.097987209847223 1
0.87426126855838 0
-0.235390815321455 1
-0.0529632539355637 1
0.298011436241262 1
-0.050711109943832 1
-0.135106603754284 1
-0.00887466827934746 1
-0.105430071127552 1
0.32602202296375 1
-0.163594926785362 1
-0.189592193904401 1
0.0811603270575464 1
0.453084302246833 1
0.194023343114666 1
0.74314066958761 0
0.348259663118859 1
0.100439125887262 1
0.0833808403691914 1
0.0185729553392699 1
0.142360932668299 1
-0.327846612735693 1
0.0524523602177414 1
-0.0265081418559432 1
-0.0777547214283146 1
0.57754872853083 1
0.349887535646985 1
0.782777192953828 1
0.0588321904764122 1
-0.0651740220134393 1
0.472858174932548 1
-0.0463234843246795 1
0.261223496698898 1
0.0807898197888027 1
0.492916111955852 1
0.365930844179451 1
-0.0919957954779205 1
0.202561802997538 1
0.0259994873031133 1
-0.0218053460439705 1
-0.339498332556284 1
0.547638388174501 1
-0.291140806731023 1
-0.0974437079546678 1
-0.259981220255363 1
-0.183738896175368 1
-0.074094051692753 1
0.121584227439717 1
0.158881702026948 1
0.103885418558001 1
-0.196962065006497 1
-0.0293808806594604 1
-0.259946758581095 1
-0.137523009670603 1
-0.370439725351427 1
0.125527815292926 1
-0.694750228318769 1
-0.22022372353446 1
-0.184645796699716 1
0.175814418857203 1
-0.107791717700308 1
-0.156507255778778 1
-0.172496629738516 1
0.284977565822004 1
0.874985602276263 0
0.291411677874214 1
0.0586045875026769 1
-0.626456309233597 1
0.0349671790527664 1
0.531668034521991 1
0.335861627977587 1
-0.246938879341932 1
-0.169989606175333 1
-0.473783012550437 1
-0.320048423886739 1
0.237691495846906 1
0.452167187731205 1
-0.525884598603758 1
0.168218113773159 1
-0.0330531273543848 1
0.134470687822754 1
0.213664960428907 1
0.239085362832574 1
0.0768917723962934 1
0.0040705713995761 1
0.0501369613945602 1
-0.272381625420779 1
-0.527278955470884 1
-0.0421937325941455 1
0.141920891295562 1
-0.155792208518123 1
-0.25849003151823 1
-0.133586748100608 1
-0.0570753604328596 1
-0.0978732050464239 1
-0.001613162261782 1
0.22584548499472 1
0.266387973824901 1
0.0974497960274335 1
-0.0595137457506261 1
-0.394337829713948 1
-0.312229516460543 1
-0.163585424088885 1
0.60213426543278 1
0.234455909139872 1
0.703704767971352 1
0.280961471712808 1
-0.188851518823736 1
-0.0698967493112585 1
0.250892144327417 1
-0.0563405210052812 1
-0.0590443878061485 1
0.0754863310677979 1
-0.706528624997683 1
-0.0141689737483726 1
-0.121039535111168 1
0.293356074727636 1
-0.0363465833076466 1
0.0605481692460884 1
0.068368435010227 1
-0.164535211178955 1
0.0420060067306249 1
0.126375461593211 1
-0.13585953338916 1
0.570767283940237 1
-0.020402113866371 1
0.247447814296809 1
-0.0940189545473145 1
-0.214351078955303 1
-0.0389696821291788 1
0.168175463600877 1
-0.252863022309853 1
0.194339916912454 1
0.143527800220681 1
-0.280131303861345 1
-0.247275880648433 1
0.367399873493932 1
-0.150233915113756 1
-0.11198188453369 1
-0.457410544204169 1
0.228139537058187 1
-0.0685128551065685 1
0.00982172153211516 1
0.322401393360721 1
0.501526739132253 1
-0.238873164188551 1
-0.343247770128539 1
-0.206936848984998 1
0.290085318220028 1
0.040761462005532 1
-0.0735153716577858 1
-0.318184925714925 1
0.323568912990367 1
0.21097760876228 1
0.183958146026004 1
0.381852852517635 1
-0.500455480062762 1
-0.45567428710485 1
0.0917323489600201 1
0.73923955368771 1
0.246569229769785 1
0.238382801760801 1
0.0285394728070581 1
-0.00424240657518465 1
-0.234709721982724 1
-0.188561091509829 1
-0.394849777186859 1
0.131395472547047 1
0.173695201360633 1
0.0402959845399422 1
0.430341269730505 1
0.0324079133447058 1
-0.442690146750471 1
0.19610125550524 1
0.0877919685740209 1
-0.0832082199436594 1
0.149230926772045 1
-0.659287564386738 1
-0.53418939194678 1
0.0218808601770886 1
-0.276839201230696 1
-0.111364792172544 1
-0.305246771249416 1
0.281702856782698 1
0.333649975657984 1
-0.187168195342705 1
-0.241510562994166 1
-0.0108407200556721 1
0.176951579537241 1
-0.319670588874229 1
0.394661498674364 1
-0.0213217998743274 1
0.368878009708586 1
-0.452230441128237 1
0.0636247595699078 1
0.0759429528728595 1
-0.430903385663243 1
0.123091832343486 1
-0.112865258237257 1
-0.64916040495537 1
-0.0593256484386976 1
0.0564108301491246 1
0.402703501524345 1
0.287904054052569 1
0.102515901622073 1
0.0266819175222834 1
0.300785719958515 1
0.447651841819517 1
0.302348095480993 1
-0.114230464261828 1
0.215294536765643 1
0.422514431426209 1
-0.160173407789843 1
0.252070524045655 1
-0.191282228359865 1
-0.351225380623316 1
0.250287088360788 1
-0.46827940171905 1
-0.571929339515195 1
-0.0933652025651743 1
-0.289167469836153 1
-0.0292691869999157 1
-0.4383016735795 1
-0.0833486717835986 1
-0.0541756779354915 1
0.267153407760453 1
-0.119562947481606 1
-0.0819335263275279 1
0.343812265982818 1
-0.252780421799561 1
0.139166779977509 1
-0.0829895754209091 1
0.0558881994119804 1
-0.121375280284361 1
0.0809242126301982 1
-0.419790139064549 1
0.0270314213150939 1
-0.406276412885291 1
-0.299721900801221 1
-0.37526576537285 1
-0.437039357222406 1
0.103761677622569 1
0.415000199672022 1
0.394177154350202 1
-0.209257166096835 1
0.410477815733184 1
0.0293496498089049 1
0.343262747401906 1
0.059462588383551 1
-0.107633476945683 1
0.41446607605458 1
-0.384333369717869 1
-0.398174585989776 1
0.409822821049677 1
-0.382891967446456 1
0.106910814691276 1
0.387641243499745 1
-0.337306570422495 1
0.0404663136710983 1
-0.0785917455980133 1
-0.0192983144462439 1
-0.789329029363435 0
-0.0950111573428951 1
-0.308945033890433 1
-0.253819175407552 1
-0.428082683170783 1
-0.00660788236414524 1
-0.805134670539634 0
-0.182224453119853 1
-0.000278338087908211 1
0.258168841522922 1
0.252027471985104 1
-0.239393182500296 1
0.260357450889885 1
0.144852648551685 1
-0.0871836511375758 1
0.132042640113719 1
-0.181889619830652 1
-0.398475007111428 1
-0.462839466572481 1
-0.132662960586786 1
-0.207370140038786 1
0.66169100966548 1
0.248044590462067 1
0.0929135541507249 1
0.255484264593001 1
0.0145637731950962 1
-0.263556745845186 1
-0.0663562850883286 1
0.721628181545574 1
0.211924165940584 1
0.0909862201036484 1
-0.247988213377818 1
-0.0649356073292432 1
-0.0647324797823754 1
-0.345784591506495 1
0.144092373019639 1
0.0602766191319191 1
0.0158840918791766 1
0.145700796200377 1
0.291587444827797 1
0.820025559309379 0
-0.24288854353557 1
0.00513676327309312 1
-0.559676115965779 1
0.453716220000265 1
-0.127740223959379 1
-0.345631845342861 1
0.526096548257823 1
-0.0714865570399195 1
-0.00451889979381349 1
-0.244274834780132 1
-0.211578352289375 1
0.055304230506524 1
0.472057025422756 1
-0.121242103212117 1
0.0960570956905924 1
-0.0962882284193217 1
-0.0546469912883169 1
0.227478947633519 1
-0.252018793456673 1
-0.693644183774047 1
-0.248139306234658 1
-0.374723310405543 1
-0.361022687804453 1
0.351951644786511 1
0.221141484615226 1
0.149877690370065 1
-0.0779646334266287 1
0.32957485379202 1
-0.0500314431303595 1
0.0352829668420799 1
0.209614585955357 1
0.121795019928708 1
0.301830761683317 1
-0.236712405822822 1
-0.559038981910036 1
0.190992082881367 1
0.483790636135806 1
-0.145415523427447 1
-0.412947672742893 1
0.220191137397491 1
-0.0298404443702917 1
0.13908724679607 1
-0.127411895381455 1
0.107970336059403 1
0.377728651635505 1
-0.164625071175377 1
0.136304944447786 1
0.267408205787007 1
0.181717729269827 1
0.0915065342010038 1
0.0160780790937029 1
-0.195178977726806 1
0.0199061391399332 1
-0.189572954334759 1
-0.199097246769335 1
0.303283808942175 1
-0.152267782463696 1
-0.253648578311504 1
-0.429758674589484 1
0.651345508625575 1
-0.725482443069019 0
-0.231209722545158 1
0.106717063309536 1
-0.310564677134393 1
-0.349093386977253 1
-0.014225724796559 1
-0.815014463342853 0
-0.496050117503914 1
-0.563591672273616 1
-0.075693097300621 1
-0.363705865980844 1
0.254351820630591 1
-0.210150136408776 1
-0.00931924093052451 1
0.0184804284242189 1
0.0451540186185765 1
0.0970532275572309 1
0.411041104766417 1
-0.205087022400415 1
-0.47483419444058 1
0.0959049998485838 1
-0.293684789718331 1
0.259835725467919 1
0.178802817780675 1
-0.167349671432375 1
0.234229111690527 1
0.0965036305280947 1
0.291767788862298 1
-0.308261120703576 1
0.0977705550458161 1
-0.202908465731226 1
0.359104276698689 1
0.571974945221891 1
0.0761757880669492 1
-0.265990616435563 1
0.527277488555762 1
0.21573667732987 1
0.341378510053292 1
-0.116424024637624 1
-0.304954743121001 1
0.520339635321316 1
-0.161158100096824 1
-0.313808469247413 1
0.282433841750496 1
-0.065696601243656 1
-0.23784431055264 1
0.163425337755577 1
0.32017088859457 1
-0.315092403339609 1
0.183134332032986 1
-0.208908915143817 1
-0.181945432973221 1
0.03836658847496 1
-0.121101063436635 1
-0.078957565806723 1
0.0176612068649558 1
-0.327721144452248 1
0.00041760312209321 1
-0.314948437987361 1
0.225424303904249 1
-0.601197215964013 1
-0.0815135935490422 1
-0.0181491515933454 1
-0.240738795082759 1
-0.0239468151581175 1
-0.255336566684529 1
-0.0102962324008383 1
-0.159724785578428 1
-0.614521591439331 1
-0.00966858707272898 1
-0.108752814987118 1
-0.0764954224194688 1
-0.275190710132913 1
0.113598437091187 1
-0.1747481951335 1
0.0574891595712596 1
0.0636073267013195 1
0.677852869268415 1
-0.242402808639497 1
0.0493020421417507 1
-0.859745200944302 0
0.723885978131727 1
0.0565724236756754 1
0.1197931844299 1
0.0219068546294923 1
-0.0564126851157276 1
0.366713900329835 1
-0.905182708498059 0
-0.115597915719775 1
0.3281104203546 1
0.344277698205887 1
-0.535854869599041 1
0.0975921214793725 1
0.172494877174976 1
0.0152830939087567 1
0.47555332924046 1
-0.22426590023203 1
-0.149727727939707 1
-0.277780635313453 1
0.0119198107121177 1
-0.456495493338697 1
-0.0658751753148625 1
-0.484830200352127 1
0.20527155826205 1
0.481907676017697 1
-0.157603558722157 1
-0.845283576664783 0
0.319629172114428 1
0.0426865938098945 1
-0.201449139791452 1
-0.167527653849053 1
-0.0445232517826193 1
-0.191403247366894 1
0.0687103883137642 1
0.51565728827461 1
-0.302176633415836 1
0.251956275003782 1
-0.260956988769116 1
-0.310905082484801 1
0.235585880409767 1
-0.343810708488868 1
0.0186572944296544 1
0.253759199077017 1
0.194845113114579 1
0.609179215448908 1
0.259664202717179 1
0.356810515933231 1
0.402444854337374 1
0.140392903531242 1
0.461592488069502 1
0.0763933994350037 1
0.104898235876121 1
0.387564317722748 1
-0.143105856193427 1
0.062473068587302 1
0.158928791294621 1
-0.15444185633052 1
-0.412220230726845 1
0.311057608875436 1
0.480813358753115 1
0.423165456555418 1
0.119641303911858 1
0.661266743206291 1
0.537196826074793 1
0.11400145616243 1
0.327874627612093 1
0.638770732753497 1
0.00180310763758499 1
0.495359393384673 1
-0.224623159215107 1
0.0194339360251181 1
-0.419319225437503 1
0.323544577014373 1
-0.0210645118425972 1
-0.593943856603389 1
0.478653407141551 1
0.416269598601643 1
0.141682528959879 1
0.507037329826531 1
-0.387532424120974 1
-0.0273809372340736 1
-0.438175392308054 1
-0.122838354630477 1
-0.30307327085311 1
0.422421226195885 1
-0.219181046399087 1
0.526071967408148 1
-0.33291248245492 1
-0.279966980803663 1
0.0525630311031617 1
0.259956734592532 1
-0.357479950893097 1
0.0437752000557906 1
-0.127909052452924 1
-0.257419127771575 1
-0.266174489327 1
0.544838476169214 1
0.183169893150586 1
-0.538314858648959 1
-0.0704385175973623 1
-0.556055280761674 1
0.191723918435535 1
-0.406273538153209 1
-0.101697614970121 1
-0.121263853424066 1
-0.541823124655011 1
0.740906317410482 1
-0.31802382858105 1
0.0984401320234789 1
-0.0524180268391049 1
0.217499946184862 1
-0.0330687656483132 1
-0.202096715549819 1
-0.201897322146641 1
-0.0483580006827658 1
-0.0954304580536118 1
0.215020641194323 1
-0.0236300407988814 1
0.591707131311104 1
0.669536655390607 1
-0.161984327666356 1
0.231397723838362 1
-0.13135636335345 1
0.522335018017623 1
0.215319026946034 1
-0.0902321502078673 1
-0.38235810256603 1
-0.337391646113029 1
-0.379483785995252 1
0.0647055661844594 1
0.17245694980621 1
-0.279732093818501 1
-0.344565960264051 1
-0.157852024907587 1
0.280412888897354 1
0.185550597248866 1
-0.11026924892462 1
-0.0396389021584449 1
0.420869810872092 1
-0.191120477604783 1
0.175506952694153 1
-0.232399942325301 1
-0.223992802739087 1
-0.123177152793654 1
0.30970640541786 1
-0.220494880969223 1
-0.283733100755248 1
0.324204767178236 1
-0.247953289816254 1
0.336846084795466 1
0.381410772128516 1
-0.0731538031582465 1
0.480105069959236 1
0.330529590198134 1
-0.00820674598660412 1
-0.166381686664457 1
0.359758368642628 1
0.118964458610067 1
-0.0938529102529684 1
-0.14682409535084 1
0.180608304102606 1
0.117799186923935 1
0.426727907943202 1
-0.0146723152928209 1
0.154166591443291 1
0.361645524359893 1
-0.143462186723239 1
0.259004439855472 1
-0.140736595200858 1
0.15255697897101 1
-0.034934950599966 1
-0.0388152306415441 1
-0.60112828836616 1
-0.230829887602138 1
-0.144906609648241 1
0.33107719706378 1
-0.457306761552196 1
0.530947764000959 1
0.0480374358122901 1
-0.464300750150131 1
0.0799467958423632 1
0.140418599899329 1
-0.0035361825736471 1
0.167575957675926 1
-0.229657538104924 1
0.0218169138321684 1
-0.397070600703606 1
-0.289367461329361 1
-0.284020678827694 1
0.117875370516456 1
-0.446875485810665 1
0.0805041881977418 1
-0.204374119666748 1
0.0689007721555908 1
0.565523710048609 1
0.259700024837364 1
-0.0075746190478516 1
0.170046720096158 1
-0.658250047421814 1
0.0483411417286945 1
0.193863574961864 1
0.430577905147965 1
0.0303792471451632 1
-0.191158376221353 1
0.102991593939843 1
0.0853218302261014 1
-0.366572850879259 1
-0.114457695833548 1
-0.996197927290428 0
-0.464876552231104 1
0.349191039758109 1
-0.0652888166850078 1
0.271860999664112 1
-0.213420117751592 1
0.483151184455786 1
-0.442983554071264 1
-0.0159017453752953 1
-0.268906999908758 1
0.125528609168793 1
0.483152593523944 1
0.326975512923334 1
0.104541974883175 1
0.297856535212461 1
0.696833523981117 1
0.11701634831815 1
0.216560828335874 1
-0.215987994358576 1
0.512459748411203 1
0.124449512992208 1
0.213748630818574 1
-0.00654694079431176 1
0.204521319151792 1
-0.165203172850151 1
-0.311370965788364 1
0.251698355689302 1
0.0153316995283796 1
0.112986609818338 1
-0.225522546606674 1
-0.797433768832659 0
0.0953442464239248 1
-0.342298392482461 1
0.170918137944556 1
-0.429515594681665 1
0.0642451055753883 1
0.37163929399364 1
0.104069149305343 1
-0.351559444404985 1
0.643586375852645 1
0.290620313898438 1
-0.227927720483576 1
-0.027733057055535 1
0.407088604200336 1
-0.37703284047171 1
1.03352858037549 0
0.289668762809333 1
-0.0924022090438734 1
-0.0574513272643895 1
0.164649604111015 1
0.073083500061773 1
0.260624518325098 1
0.527061536975529 1
-0.569749965385321 1
-0.0438728273876474 1
-0.381529122589917 1
-0.0922058528225164 1
-0.302331888848428 1
0.546405042657326 1
-0.00391042357721387 1
-0.270680212076674 1
0.321951369486339 1
-0.38054534459799 1
-0.0166015679714435 1
0.459550942637768 1
0.346764448823844 1
0.169683962188181 1
0.195184476811317 1
-0.287694148883095 1
0.299315007759885 1
-0.133617711965532 1
0.669133901871946 1
0.137829066811696 1
-0.0518692536849653 1
0.0247407756366902 1
-0.522802512763008 1
0.116004379621196 1
0.409967122699817 1
0.0325370970392308 1
0.0571909079649427 1
-0.00948475312142674 1
0.646106355017681 1
-0.392668248933986 1
-0.0967013008288721 1
-0.138766007537102 1
-0.0179965997015093 1
-0.171468717957471 1
-0.0672228441926569 1
-0.121647452931941 1
-0.228510408262402 1
-0.548321780605437 1
0.0561899509641056 1
-0.133684857820837 1
0.0851642832723186 1
0.492584021205472 1
0.485199663912867 1
-0.349307863921988 1
-0.616149027047136 1
-0.122096902163229 1
-0.496483171811411 1
-0.21512262720558 1
0.209576613229566 1
0.349777082409915 1
-0.177469424524686 1
-0.35522265224851 1
-0.363883814683282 1
-0.177629660692679 1
-0.370488291173251 1
-0.214961499713908 1
0.136867312411592 1
-0.10292029165967 1
0.197789709672251 1
0.163642462967055 1
0.0538295514303906 1
-0.180618454342278 1
-0.0748417443216226 1
-0.434037346899921 1
0.407502191876626 1
-0.351631097973863 1
-0.573538188933933 1
0.475239036485867 1
0.474655950394739 1
0.00175993394900713 1
0.330479067960327 1
0.307357181678237 1
0.143609683049326 1
0.35973731195931 1
-0.154330525841578 1
-0.178397214726686 1
-0.0755790351352647 1
0.0737346703230061 1
-0.08058720258708 1
-0.00521980089759577 1
-0.130320255357179 1
0.0912394555865199 1
0.211758086766377 1
0.49802982871705 1
-0.386378620887344 1
0.267391753943913 1
0.17399015033132 1
0.197975262893774 1
-0.052148140067578 1
0.321508982706537 1
-0.122957020970687 1
-0.160480067686854 1
0.109261087995953 1
-0.142847157744227 1
-0.20824340732454 1
0.586800632100734 1
-0.223792185485388 1
0.203456388943195 1
-0.347474854501842 1
-0.0441509624145125 1
0.285319906267786 1
-0.0488165052429468 1
0.506056968427109 1
0.519273035233893 1
-0.290476490128968 1
-0.602793315107736 1
0.318592457227296 1
-0.124119816388632 1
-0.332627011412583 1
-0.151850463514141 1
0.204842133760197 1
0.160940251068431 1
-0.235225442006028 1
0.205487228159782 1
-0.0266950088057838 1
-0.090821583723236 1
-0.323041460757971 1
0.0661629428114655 1
0.0649193214849725 1
-0.0345655449568332 1
-0.35662228225132 1
-0.274149675553039 1
-0.365389326865629 1
-0.184591886439609 1
-0.0984810662863399 1
-0.473187867618134 1
0.00106717261495652 1
-0.399962910225769 1
-0.245286883042969 1
-0.58306774881978 1
-0.209474440538387 1
-0.00949129298845326 1
0.701417134037295 1
-0.229152760491831 1
-0.25864961424743 1
-0.0924849188383591 1
0.224896209025408 1
-0.149516257568611 1
-0.106697528243954 1
-0.0291024630716588 1
0.246647547470529 1
0.313038507032738 1
0.253429887751765 1
0.0946699866295219 1
-0.224943427251453 1
0.00495662168375702 1
0.11138644551125 1
-0.455748848990483 1
-0.04028064526649 1
0.425515244906751 1
-0.0264055968084416 1
-0.44729783160734 1
-0.285758229345041 1
0.476449263416645 1
-0.280518420953028 1
-0.207775839866184 1
-0.333546438598912 1
-0.0421284338707846 1
0.00673650000014105 1
-0.400726565009144 1
-0.17547889601763 1
-0.229496779729096 1
0.0983532882701418 1
0.119544860628911 1
-0.541262913550329 1
-0.551995267480369 1
0.308077371425459 1
0.0516186234856156 1
-0.0302979480229895 1
-0.103395464883369 1
0.369649092600031 1
-0.44895714708301 1
-0.329429475809709 1
0.0645545955668576 1
-0.109957686488933 1
0.0386669199464483 1
0.398305908890492 1
-0.347067008630733 1
0.582724141230152 1
-0.301054534611714 1
0.178064402408304 1
-0.258234563793091 1
-0.273777794872397 1
-0.0199638766133286 1
0.299258284273504 1
0.304115498755911 1
0.545809700803526 1
0.0557611214889495 1
-0.163017251997699 1
-0.190259382608941 1
0.261963098247361 1
0.0410233765885136 1
-0.26945761722949 1
0.391350796337013 1
-0.517798858450954 1
0.322925587516003 1
0.458966291863436 1
-0.0122344782455593 1
0.262699822173905 1
-0.270064369635493 1
-0.125015421438027 1
0.22649650447842 1
-0.532326572225548 1
-0.205329472593895 1
0.0475115000101828 1
-0.362651323806371 1
-0.385096108764161 1
0.323000590592917 1
-0.124665157986964 1
-0.0027690920897573 1
0.542059920179076 1
-0.149683134506706 1
0.258375357501145 1
-0.346171544978327 1
0.128740286653275 1
-0.354549676498829 1
0.194998609829778 1
0.271934033060313 1
0.489056404243704 1
-0.284327653337821 1
0.571238960459855 1
-0.0127622780330258 1
0.17785083441812 1
-0.145667172595845 1
-0.386393572510295 1
0.298468833732739 1
-0.32320118414021 1
0.37911264105118 1
0.100197698723066 1
0.346845758630834 1
0.0408737775717549 1
-0.140280450133085 1
-0.127043898254969 1
0.365696692100133 1
-0.146503820512128 1
0.18528422615139 1
-0.250655057277945 1
0.816505090139523 0
0.383322317970734 1
0.086610935167389 1
-0.0503494131201488 1
0.108406480476283 1
0.0307369329322379 1
-0.114018353243405 1
0.161869380114336 1
-0.0460041713245022 1
0.13927618558516 1
0.056520585815106 1
0.683698522132425 1
0.353909610248309 1
-0.358840322108299 1
0.70194858406321 1
0.146047556130196 1
-0.155344188213469 1
0.211663830865946 1
0.0919155697951084 1
0.211652927255896 1
-0.091347619938876 1
0.613740962773517 1
0.463789498431079 1
-0.509611675404109 1
0.082512665095297 1
0.299959735144702 1
-0.0198856200597863 1
-0.141786572345818 1
-0.129611137943689 1
0.276395577213924 1
0.25830147614114 1
0.532698703557562 1
-0.171165023441443 1
0.234635183225261 1
0.254064661633974 1
-0.107814650691352 1
0.361193806690211 1
0.407458559240594 1
0.415362938256854 1
0.137135275809964 1
-0.0658933398496416 1
0.0383693785162506 1
-0.294406539332346 1
-0.493297960755294 1
-0.0531000302881067 1
-0.285386153600124 1
0.236345951916939 1
0.307747805783282 1
0.210621286525956 1
-0.070791459545489 1
-0.651218931775484 1
0.0619204000813152 1
1.11160277918257 0
0.00914758271892013 1
0.457531831154718 1
0.0433051328828301 1
-0.429599844684477 1
0.197857482117739 1
0.0462648681273779 1
0.174452938571428 1
-0.0530129787242604 1
0.521483200369246 1
-0.0604137589525516 1
-0.0140742278473083 1
-0.270537117044637 1
0.127869324251504 1
-0.216649089066485 1
0.401644968909337 1
0.454010536475241 1
0.391051469871329 1
-0.110024494921266 1
0.0432629656061337 1
0.158375079652555 1
0.0693674802445758 1
0.2966116908087 1
0.15154588160726 1
-0.500562933866152 1
-0.0052874141227084 1
0.0932946933201628 1
0.0997330063860442 1
0.160983436922113 1
0.236107513848003 1
-0.027501378406691 1
-0.294931912614325 1
-0.0999556842973167 1
-0.384209875363411 1
0.419201398841784 1
0.409726976331361 1
0.303273040440971 1
0.604288742929665 1
-0.418036795426222 1
0.0466432855321318 1
0.0812161706138181 1
-0.230879283808195 1
0.127218784232038 1
-0.0368464423211679 1
0.0562725824388856 1
0.123115346880207 1
0.253397566139975 1
-0.52491757787259 1
-0.346407746962402 1
-0.208846647691161 1
0.424936446324476 1
0.32103921562705 1
-0.149661759040616 1
-0.266711431785855 1
0.264901425280314 1
-0.369841486575912 1
-0.123024147430519 1
0.436185684739889 1
-0.249093283871533 1
0.119691634085508 1
-0.641423274938194 1
0.3871665825799 1
-0.345692229562182 1
0.579575639458762 1
-0.086994313396583 1
-0.588343609452298 1
-0.174618543366117 1
0.281726999434326 1
0.0993475713141793 1
-0.145438398261598 1
-0.287412494511768 1
0.0114214244591067 1
0.0449745208506699 1
-0.0365935583618439 1
-0.243226487089595 1
0.444336374452611 1
0.262772897162595 1
0.199074077362834 1
0.257640741867899 1
-0.028291356041796 1
0.436983765200583 1
0.255584918129224 1
0.360836667960486 1
0.697559702961391 1
0.119341635676518 1
0.00494784216815782 1
0.0103474628975639 1
0.413927986706549 1
-0.479608382592643 1
0.287029370057772 1
0.565699478914031 1
-0.375414964691061 1
-0.307891581836613 1
0.0959164841157649 1
-0.672691664784379 1
-0.465960624784929 1
0.132816172887594 1
0.277582243174691 1
-0.315134157811148 1
0.224076181437845 1
-0.454672916560801 1
0.143998378807435 1
-0.243430218855983 1
0.479775420289849 1
-0.0716746275507128 1
0.724811173819152 0
-0.0475938618308333 1
0.336477780042985 1
0.346705336548588 1
0.0300812475124532 1
0.366463427723467 1
-0.146003125166404 1
0.0740982740657836 1
-0.081407905875733 1
-0.286954346973268 1
-0.164167083624871 1
0.175554173339383 1
-0.133144892251468 1
0.0404212916424988 1
0.208981308599921 1
-0.0339885564071069 1
-0.0162280515323206 1
0.480561862223916 1
-0.0665263771002368 1
0.524528212996955 1
0.325414052969542 1
-0.261671533705238 1
0.724226272231786 0
0.0406652233417236 1
-0.198164184631788 1
0.187642149925348 1
-0.459459085896041 1
-0.0367791732638847 1
-0.605803409187814 1
-0.433111357560653 1
-0.0654189803778701 1
0.146101358433003 1
0.240388177305132 1
-0.24022585261816 1
-0.0619024961664204 1
0.320956705559832 1
0.288594699538107 1
0.0942189444829805 1
-0.211363034868281 1
-0.105704826846226 1
0.00386308664975306 1
0.501356780476218 1
-0.0682427332176628 1
-0.0633388558954859 1
-0.0938078435502781 1
0.517300960134685 1
0.1959136792999 1
-0.330042515333381 1
0.319195039828497 1
-0.19968607405172 1
0.319946754059869 1
-0.134048193992179 1
0.308554133642623 1
0.184987142141289 1
0.104287667004924 1
0.310771145636432 1
-0.277665342420198 1
0.0503369414064504 1
-0.116348967569678 1
0.358091903076524 1
0.424259823212005 1
0.0536455286839295 1
0.376133804911178 1
0.144487074569682 1
-0.0205142484878088 1
-0.540728225938894 1
-0.439533964963906 1
-0.0232811720492976 1
-0.344331971427508 1
0.0176725565929877 1
0.0359412915961608 1
-0.337883457522564 1
-0.0377903080939405 1
0.407392081096011 1
0.137472681012916 1
0.336625637051995 1
0.0363975775879973 1
0.121122237484091 1
-0.344259751923084 1
0.40239219208803 1
0.200947059803577 1
-0.219276953281115 1
0.0253601730167119 1
-0.173236175609219 1
-0.331850639217716 1
-0.0409728354610532 1
-0.296080554310283 1
-0.579822630559186 1
0.16783283168632 1
0.521118598925905 1
-0.107612546357903 1
0.329567930733598 1
-0.204403514320443 1
-0.0679697415707691 1
0.12970785127427 1
0.614497729511947 1
-0.113244701707446 1
0.273097194322983 1
0.0756508523925548 1
-0.016877500085068 1
-0.546006384393034 1
-0.472082009160994 1
0.317040535729556 1
0.359041565047519 1
-0.0532801988262092 1
-0.633853310296396 1
-0.0353812522729802 1
-0.184631727258669 1
0.00439241021660203 1
0.861330513508373 0
-0.0203308899553508 1
0.330428761194236 1
-0.162627865747285 1
0.236679490506794 1
0.137202388020586 1
-0.503714592597063 1
-0.139912400034237 1
-0.239950337597633 1
-0.299297547536867 1
-0.270601753941248 1
-0.14730740079173 1
0.93031805754941 0
-0.184381908831052 1
-0.00340104538215388 1
0.136482618447665 1
0.32538337574216 1
0.287063355041198 1
-0.123476753291917 1
0.0649154738815253 1
-0.178044503079206 1
0.0854184837948657 1
-0.0825799101524241 1
-0.523511585926987 1
-0.422272769398621 1
-0.0388253255216021 1
-0.196367958296275 1
-0.125891934177649 1
-0.433667340305821 1
-0.411407264403993 1
0.259257937685925 1
-0.234328706937348 1
-0.0882992628261568 1
0.271209030799058 1
0.162653518374081 1
-0.334797702111083 1
0.246596590492439 1
0.0893216146484624 1
0.0664740994591051 1
-0.500941241880353 1
-0.414762871800951 1
-0.163964489807354 1
0.0531847096135407 1
0.552894980613554 1
-0.461078410033564 1
-0.142121071076067 1
0.188799528400373 1
0.72390214401892 0
-0.642029299876059 1
0.00612765653777406 1
0.488523181403565 1
-0.428530752439733 1
0.287509852024499 1
-0.11896872844761 1
-0.152974165352543 1
-0.0127480253831729 1
-0.124223238579859 1
0.119288310981094 1
-0.139216326306748 1
-0.0328441457288989 1
-0.338866748654881 1
0.776474515831296 0
-0.350671687185566 1
0.140795334696975 1
0.378711141911111 1
0.265451442508149 1
0.241040501063208 1
0.0339933719295754 1
0.305684033834658 1
-0.6724690842755 1
-0.598123594762396 1
0.211594929765926 1
-0.0464969387844843 1
0.333220464761686 1
-0.213724293901859 1
-0.122276908937454 1
-0.0214811678653449 1
-0.0246973685491945 1
-0.0523054789853392 1
0.274658958755903 1
0.212398950539251 1
0.304271977310226 1
0.414088270782708 1
-0.0649116618629646 1
-0.260540698837024 1
-0.267793437181418 1
-0.0636616040449601 1
-0.763908560580194 0
0.454353032034045 1
-0.151612980379225 1
0.211806378727384 1
-0.527142461326924 1
-0.0378289188082888 1
0.297120052670286 1
0.147854742743619 1
0.0481155367774522 1
0.0469652858169494 1
-0.828041636202138 0
0.0325682545610213 1
-0.52744334666119 1
0.566753210058284 1
0.0314736269020983 1
0.0522842289533502 1
0.150213730428807 1
0.202155566298729 1
0.00390646373568646 1
-0.408691035166898 1
-0.0294662782533741 1
-0.0808741356256457 1
-0.0333261581555572 1
-0.108232473825693 1
0.345602058211113 1
0.256563456194317 1
0.444006913411794 1
-0.324641272336913 1
-0.0570300250557974 1
-0.10565982678018 1
0.513892730871406 1
-0.100078482826802 1
-0.166288549763754 1
-0.37794579220266 1
-0.0534609433674103 1
0.169913880754655 1
0.0142400805927142 1
0.140408396434095 1
0.169610747959945 1
-0.00901109684180641 1
-0.100247172564239 1
0.0979975749800721 1
-0.446855887381969 1
0.159894669878355 1
-0.034332493381475 1
0.223622300052102 1
-0.0184323052249942 1
-0.324792113511289 1
-0.439887079548195 1
0.152387825741981 1
0.408194640600263 1
0.0524821117162772 1
0.0798179699120106 1
0.179867224266059 1
0.00373346279397928 1
-0.53666290171324 1
-0.697098451086365 1
0.137454361795976 1
0.406317402291932 1
0.11045100107912 1
-0.00134148171665278 1
0.317732759501046 1
-0.0676405913960264 1
-0.0567119002859696 1
-0.20349970256114 1
0.169849066910984 1
0.334422012309738 1
0.488913377526307 1
-0.278608653136427 1
-0.182759405441031 1
0.408660461704957 1
-0.0328006013487787 1
0.35622740455294 1
-0.0809075142095545 1
0.140369586697087 1
-0.135068063856393 1
0.52939636679171 1
0.474480566031484 1
-0.292750385782559 1
0.0547308052289542 1
0.0211943376263454 1
-0.148636223907259 1
-0.0108157854731118 1
0.7148854682767 1
-0.326643912453586 1
-0.136858786537376 1
0.783368728824819 0
0.113015436429345 1
0.270136799562922 1
0.178490612490425 1
-0.322346003697913 1
0.368078215284083 1
-0.374808278617791 1
-0.34811131117967 1
-0.208913821502626 1
-0.406444940089962 1
0.283625168565399 1
-0.0187282724376439 1
0.0369859120951014 1
-0.117953978433002 1
0.709418509899798 0
-0.351924767738585 1
0.0454997948213655 1
0.198189324505537 1
-0.33666486413859 1
0.523138322515443 1
-0.119645701255484 1
0.0549313269699596 1
0.537873885197622 1
-0.204514327036641 1
0.268983487138522 1
0.200019986149136 1
0.0664211145649567 1
-0.0340837439035435 1
-0.566951721946776 1
0.150688955163016 1
-0.732679073930952 0
-0.477493483123374 1
-0.0452587614596021 1
-0.0586143909429445 1
0.458926461286134 1
0.192258315108321 1
-0.0481102430447178 1
0.273251985636593 1
-0.304296902931219 1
-0.251511216058154 1
-0.109937062904302 1
0.211114802018956 1
0.0559872494658338 1
-0.243819987530319 1
-0.0176726160182534 1
-0.521376849972494 1
0.154688263640257 1
-0.157815337537089 1
0.117860010757795 1
-0.276057924652663 1
-0.0259606182288364 1
-0.130989991115681 1
0.0237799946407019 1
-0.377074425195658 1
-0.000205705000555056 1
0.158997629722181 1
-0.311108744955596 1
0.190475090284471 1
0.479967385997204 1
-0.289239934323132 1
-0.00142844370322617 1
0.356676120196008 1
0.389237564521407 1
-0.318096758080846 1
0.0702781519631166 1
0.194079388281139 1
-0.0157766852777868 1
-0.197088792614162 1
0.716290363477543 1
0.209971113011764 1
-0.313724546956067 1
0.423576713181687 1
0.0289695138246123 1
0.367571423903453 1
-0.283534491549284 1
-0.454964924948152 1
0.0213338792318361 1
0.259361087195901 1
0.12724716988874 1
0.0372984679587597 1
0.0760220466979789 1
0.526596076290195 1
-0.478828215648615 1
-0.255339519192556 1
-0.061642278240567 1
-0.321376473718375 1
-0.171283862762933 1
-0.0931194479395843 1
-0.0726100729097773 1
-0.0394584039221015 1
-0.276193257825357 1
0.0473128112090477 1
-0.085100947637744 1
0.300478556026661 1
0.0458851449580697 1
0.253358270291041 1
0.121127411645145 1
0.0224115027144049 1
-0.680260095433607 1
-0.614238286610099 1
0.707024653632671 1
0.0904731954906069 1
0.177094286133281 1
-0.272394397877294 1
-0.146368173041245 1
0.0834889943154036 1
-0.123576287878605 1
-0.0953645739089545 1
0.387267894112271 1
-0.0457005019455222 1
-0.0163694970280564 1
0.0838061459837905 1
-0.490100246545887 1
-0.0154346154834469 1
0.442004022147305 1
0.596080113382853 1
-0.381275996212005 1
-0.295795727586144 1
-0.253114844390956 1
0.207409616891182 1
0.332874370303392 1
-0.139222991307531 1
0.140117529125887 1
-0.256296537687784 1
0.230905269564575 1
-1.01477572867771 0
0.363312777532789 1
-0.08261398605691 1
-0.347113130918468 1
-0.649844734620555 1
-0.506973853576786 1
0.0193563109744297 1
0.0327920577317487 1
-0.320615548356674 1
-0.0935965544163681 1
-0.141186097412887 1
0.386614974146187 1
-0.212825602639303 1
-0.36959205862289 1
-0.686854363317273 1
-0.108537424104427 1
-0.274132434431175 1
0.338720476412356 1
-0.18815627771833 1
-0.149248491150428 1
-0.264405231939477 1
0.382714262358018 1
-0.0728656150940016 1
0.435436565513425 1
-0.173157223250231 1
0.212036966030382 1
-0.281645957918516 1
0.055248422190455 1
-0.205366794767106 1
0.919408027256452 0
0.183396193611806 1
0.54022999163671 1
0.384164703049888 1
-0.449107199793378 1
-0.0855070910332036 1
-0.0282942648152553 1
0.121474318580437 1
-0.0067194424787694 1
0.0639111053037371 1
-0.425521896393722 1
0.489646881629577 1
0.0622332738556798 1
-0.22797426140708 1
-0.165657092244597 1
-0.0493863572101734 1
0.732219446440131 1
0.364903666825416 1
-0.257301742378123 1
0.0551072426128662 1
0.297368084977282 1
0.0283044415259244 1
0.700052524428517 1
0.394372594247857 1
0.733713633664045 0
0.357934067416159 1
0.11031535223993 1
-0.101651565209597 1
0.0588916426774077 1
0.151083554579055 1
0.0560420768946579 1
0.155335539015899 1
0.14604105394882 1
0.040521783048066 1
-0.129410031753256 1
-0.442696948056936 1
0.242572673310893 1
-0.141456479006265 1
-0.207979338585502 1
-0.0277344096832748 1
0.337309789948421 1
-0.472831071455777 1
0.154446306511419 1
-0.242498778177307 1
0.377451899231437 1
0.251926895861862 1
0.105784123395734 1
0.3683814264862 1
0.212301737575749 1
-0.012956250668453 1
0.00429505700888901 1
0.0528200353354988 1
-0.263845589247273 1
0.096133142819052 1
0.152226604608322 1
0.603813891740203 1
0.0448568914698036 1
-0.238047450130045 1
0.186371159677196 1
0.469050179761873 1
0.183012267176223 1
0.101320119341514 1
-0.184721591297334 1
0.0359230672732031 1
0.142931063622338 1
0.113157641739961 1
-0.241762338205372 1
-0.147703026032176 1
-0.397574751105472 1
-0.278888448606863 1
-0.221816152263812 1
-0.183661639249293 1
0.541978588289806 1
0.0793707364866027 1
-0.261640481010014 1
-0.12279414580942 1
0.435124494937409 1
0.179957719504183 1
-0.034179813305426 1
-0.353463462060918 1
-0.315618718036537 1
0.050444017854143 1
-0.0329653569144274 1
-0.435169329295621 1
-0.192512616788078 1
-0.163640397479462 1
-0.0386110801419234 1
-0.0772921187030235 1
-0.0256678468864096 1
-0.365341938160862 1
0.120217267874397 1
-0.290793011385409 1
0.216073937012896 1
-0.121349876639192 1
0.234883572268584 1
0.451416996789275 1
0.106286078026653 1
-0.119604672758876 1
0.471984114878506 1
0.654710064034751 1
0.525747065820715 1
-0.124100561520896 1
0.233149264872002 1
0.374487919585434 1
0.279580730143266 1
0.249819594976138 1
0.208057850517285 1
0.583746125875264 1
0.375652182660953 1
-0.169262871343205 1
0.369502600670747 1
0.240643901245094 1
-0.119689951824572 1
-0.648773726211165 1
-0.158433852514619 1
0.106943604776425 1
-0.758638344700368 0
0.0880523708928374 1
-0.0461065519720503 1
-0.434850111453551 1
0.211849838259743 1
0.163973129323983 1
0.146662754347502 1
0.329682969573445 1
0.108496988022245 1
0.50037612424632 1
-0.62316270036321 1
0.151272727810816 1
0.516451821810773 1
-0.706481990057145 1
-0.56735474854188 1
-0.581205518227713 1
-0.180173057815372 1
0.315211746615565 1
0.099710316263902 1
0.54370275035908 1
0.0564562404845102 1
0.246370501717215 1
0.209651376735301 1
0.0756258826040498 1
-0.29573034297899 1
-0.164231688626333 1
0.224586463311979 1
0.0927720585832936 1
0.217856020916121 1
0.109758076995155 1
0.124287727755554 1
0.329993288222531 1
-0.236730366858589 1
0.229776743248952 1
-0.117681463488717 1
-0.249962998577801 1
-0.231772952316972 1
-0.0346529264751048 1
0.0163797425624029 1
-0.230159674514468 1
-0.109283299313125 1
0.177556002041084 1
-0.2999114632964 1
0.330408427416906 1
0.193143819745031 1
0.277813083173585 1
0.162351988496071 1
-0.0999440990616392 1
-0.507665295333944 1
0.0677491413897813 1
-0.385524212848004 1
0.108915087484158 1
0.222040880011472 1
0.402477997802559 1
0.162945331989301 1
0.214497702863261 1
-0.10612368540671 1
0.0628316450244071 1
-0.0209988422664697 1
0.018162015031487 1
0.362934089106761 1
0.0267536237089109 1
0.591429638704447 1
0.0209357912661548 1
0.260074406754229 1
0.262981022521255 1
-0.00675529144385013 1
0.197306792339607 1
-0.0972543587499985 1
0.20560684786602 1
-0.0784339421043278 1
0.585569388854137 1
0.24861287910992 1
0.00872085823570863 1
0.138785627166072 1
-0.235182031763152 1
0.114632835336775 1
0.544780301793472 1
-0.256461231165667 1
0.096378816873426 1
-0.20340271153814 1
0.357069829336147 1
0.19851318768732 1
0.0732115641426561 1
0.467352526324868 1
-0.405875029261792 1
-0.0199271507505421 1
0.235109631038656 1
0.337538886164416 1
-0.0481979378665504 1
-0.578896881279709 1
0.508233781062247 1
-0.506446921456061 1
0.194818020854605 1
-0.198868794027223 1
0.348481470214838 1
0.170646460284737 1
-0.181387773668692 1
-0.107972885544414 1
-0.13335912188266 1
-0.688422166844932 1
0.0570165155369013 1
0.358222335316481 1
-0.481972962779135 1
0.0814555107466395 1
0.371296691047193 1
-0.172629205323798 1
-0.395135019345104 1
-0.0456891341206591 1
-0.0237981990380925 1
0.0652535621920442 1
-0.308540055044231 1
0.245202512471112 1
0.244976268321932 1
0.142892936769907 1
-0.0671699583454292 1
-0.183026490091239 1
0.23486931101059 1
-0.126300923916014 1
0.341508737823842 1
-0.0864561083413963 1
-0.0876376526571447 1
-0.27762333230661 1
0.427282501296285 1
-0.22904626609009 1
0.205554042067319 1
-0.0216415736519581 1
0.0479134533875487 1
-0.0267168066135144 1
-0.344257929260702 1
-0.256158955848418 1
0.407156590698697 1
0.406505702149201 1
0.223819955991408 1
-0.199841766415784 1
0.39063349884892 1
-0.390279108849266 1
-0.497538222434874 1
-0.0791674467777592 1
0.0894397845982033 1
0.284524901753152 1
0.297507758056143 1
-0.430775242500047 1
-0.569097902504055 1
0.277289199243888 1
-0.0125322382742303 1
0.130776118678139 1
0.0559737824075501 1
0.213402351456322 1
0.437489426054068 1
-0.478720196158665 1
0.117416290282481 1
-0.159976082329949 1
-0.151290454109205 1
-0.200435301000599 1
-0.250707252049735 1
0.355240570609548 1
0.766244835892047 1
0.614097666116136 1
-0.0703782410323873 1
-0.255480341033985 1
0.0849014756704498 1
-0.190054767159387 1
0.248785817262948 1
-0.364901046619633 1
0.147209740284586 1
0.00978578258508679 1
0.313863052140988 1
0.0274720952340743 1
0.452013076934425 1
-0.245765210947382 1
0.041321114484725 1
0.658428483358765 1
-0.190649570459058 1
-0.217805532908997 1
0.402731817388591 1
0.195714277482837 1
-0.115430377594144 1
0.230898895412249 1
0.694060841817369 1
0.183395600872447 1
0.31171880453496 1
-0.133638137089231 1
-0.405713556547531 1
0.125170436989752 1
-0.333083148456508 1
-0.242042382563315 1
-0.268735800556967 1
-0.0394960817338201 1
-0.327405705869409 1
-0.147275122906736 1
-0.363528366359131 1
0.417622777600631 1
-0.0295225630570587 1
0.377790156148285 1
-0.0429091963318623 1
-0.161429290038351 1
-0.0983933955235953 1
0.138632791590472 1
-0.239178376923096 1
-0.466260326883592 1
0.0108742008632488 1
0.166171604894356 1
0.362550440795608 1
-0.730448847112935 1
0.715126818316094 1
-0.633686178576939 1
-0.0269628032854803 1
-0.273289248482681 1
-0.118596770129779 1
-0.705832145461788 1
0.566400394916417 1
0.0338792240374542 1
0.82055170270959 0
-0.368227768641275 1
0.229871814725446 1
-0.438110256566102 1
-0.231627939197262 1
0.293908487551316 1
-0.117044586049068 1
0.299656699129712 1
-0.0568867907291115 1
0.116435994436672 1
-0.196482582197583 1
0.313224571689916 1
0.151855765726387 1
0.325513456546692 1
0.308487628629934 1
0.475797295536757 1
0.185739601827791 1
0.204091413999119 1
0.0241991728600257 1
-0.182742437553777 1
-0.681408010625186 1
0.394756872737789 1
-0.540715764450994 1
-0.399573939617167 1
0.0133155712480373 1
0.478161825185741 1
0.236407568281299 1
0.10883771685501 1
-0.331327078832118 1
0.594671685673326 1
-0.260929823602215 1
-0.0860973468533477 1
0.385124973113798 1
-0.241615177015971 1
0.351789849917015 1
0.551934183904211 1
-0.0435896099973985 1
0.49276930943235 1
0.56003722012714 1
-0.0454140848934499 1
-0.30803228336455 1
0.252380929930633 1
-0.385575123525673 1
0.125320550344588 1
0.213565567485507 1
-0.203663501638668 1
-0.375809387686281 1
0.145093407043852 1
0.206213527686925 1
0.197217594902215 1
0.634525401941791 1
-0.209764737224878 1
-0.446557853503885 1
0.00860179280392853 1
0.277207497645667 1
0.54969848530912 1
-0.570743491162991 1
0.639882523229204 1
0.600532064433405 1
-0.269768345642536 1
-0.177658013403509 1
-0.107568445734816 1
0.145023216119216 1
0.0717410748207519 1
-0.238268826625385 1
-0.453276917315447 1
0.203200080288626 1
0.631098459291906 1
0.0404080581234622 1
0.267249132730821 1
0.388972874451295 1
0.0912387852268979 1
-0.156743443211549 1
-0.161066087584618 1
0.397460541708853 1
-0.113002495685711 1
-0.780626065844037 0
0.0409994484628804 1
-0.0314881293155064 1
0.128221636221485 1
-0.254472655416416 1
-0.231224430763004 1
-0.292946445091385 1
0.265989508522745 1
-0.19281200785976 1
-0.129221699479494 1
0.35116389522085 1
-0.298847796775265 1
0.508085981088378 1
0.290356927322583 1
0.035226757461783 1
0.356060572427485 1
-0.162791828206214 1
0.304759744966112 1
-0.280579092137985 1
-0.550841276330647 1
-0.466565166791078 1
0.407499609224465 1
-0.128176977421123 1
0.198087861411223 1
-0.203291410415808 1
0.24276974076543 1
-0.620946340898007 1
0.114485496905834 1
-0.184037160515976 1
0.476026776800731 1
0.249121593148499 1
0.0754725814527789 1
0.0538146874416914 1
0.0930431730266044 1
0.0116414405697508 1
0.16661280332725 1
-0.0177673274537465 1
-0.1779028046766 1
-0.093226074781764 1
-0.0658587390859799 1
0.0320174500271647 1
0.129415491525127 1
-0.276555983509952 1
-0.479415417604423 1
0.354499526608968 1
0.104330849726028 1
0.11335574407768 1
0.0119577005042779 1
0.105810138424583 1
-0.439976763871082 1
-0.818813027180655 0
-0.442598650700267 1
0.416201970131064 1
-0.0474111862693934 1
-0.190273432325762 1
-0.345872689735052 1
-0.0449711108922013 1
0.033602695785103 1
0.362166501203566 1
-0.426518303806395 1
-0.36555808087328 1
0.491573379633386 1
-0.377269466498013 1
0.134028377727939 1
0.0284969838664313 1
0.82255380691654 0
-0.150264499553856 1
0.238590288977352 1
0.0942736674447181 1
0.515154886752576 1
-0.235277576333487 1
-0.0494093928857458 1
-0.471695526466306 1
0.0304668081243192 1
0.434862889941363 1
0.267234298020362 1
0.230076969707454 1
-0.488876910188924 1
-0.394206673789478 1
-0.153158888970653 1
-0.119654201194758 1
0.282467912575058 1
-0.102548079678806 1
-0.126542571535416 1
0.0182922357014508 1
0.102898662041534 1
-0.492451791383135 1
-0.241054371432086 1
0.335102755849248 1
0.416053538604075 1
-0.732655389778407 0
-0.205178955066568 1
0.0664960234153933 1
0.369035656118882 1
-0.341153933577772 1
-0.124046875128086 1
-0.273348625067786 1
-0.43219727136768 1
-0.335842286307188 1
0.0346428559032077 1
0.248793187279504 1
-0.181001333952391 1
0.0141951519958332 1
0.098170151631581 1
0.633573376368623 1
-0.146815258208729 1
-0.527529630853363 1
0.0258928109990854 1
0.0588985917928405 1
0.0764908096146727 1
-0.157054173284075 1
0.654586807202728 1
-0.495164246146277 1
0.127690938096411 1
0.0698330091197101 1
-0.205951066053986 1
-0.595971664624149 1
-0.168120425350815 1
-0.21995514939831 1
0.323593884860862 1
-0.648387392055218 1
0.498350074932219 1
-0.282197387890266 1
0.266731855658794 1
0.365005526078303 1
-0.172366095309589 1
-0.196346338853289 1
-0.464186450554364 1
0.00519656668871084 1
-0.619824778009453 1
-0.0310297150401679 1
-0.131171648240779 1
-0.311139483559187 1
-0.241220403244714 1
0.185524957177179 1
0.520138840824286 1
-0.467571104103326 1
0.309688902695302 1
-0.167385709357465 1
-0.157942143346172 1
0.213134853427256 1
-0.226314029891553 1
-0.485018905055823 1
-0.102758204289203 1
0.0765484557593201 1
0.506858109675872 1
-0.271130526651602 1
-0.228546248114793 1
0.227681663268427 1
0.194549021330391 1
-0.36206009939098 1
-0.691276316827494 1
-0.558304647532049 1
0.104165110328112 1
0.422103297681469 1
-0.12142307827962 1
0.332774604539066 1
-0.321779176137848 1
-0.271586584536592 1
-0.036794150067388 1
-0.0714407268619047 1
-0.275835932574486 1
-0.268498641893807 1
-0.29638560934998 1
0.540274572139963 1
-0.176754941587532 1
0.392763207097622 1
-0.127659771033339 1
0.105737921878262 1
0.09090365946289 1
0.155978748327799 1
0.424501939216605 1
-0.0186853219357822 1
-0.136360613079231 1
-0.0234423306880701 1
-0.336702646152424 1
0.465798622105848 1
-0.172342026395772 1
-0.60628191981135 1
0.0857185407960431 1
-0.0743633153914433 1
-0.430424184761116 1
0.000687789758046287 1
-0.169791855263055 1
-0.671639643276705 1
-0.0343238749966604 1
0.124930100726445 1
-0.269500013401813 1
-0.244732364483928 1
-0.290813806239828 1
0.297540822524759 1
0.37963885685624 1
0.012147609484661 1
0.0822680826254179 1
0.0197187570131147 1
-0.0474213917045608 1
-0.465723325724668 1
-0.0904805082451163 1
0.281443807707154 1
-0.461972651751585 1
0.485300199843309 1
0.239287947954017 1
-0.277051334541109 1
0.28036874333588 1
-0.415272171550686 1
0.346468251835263 1
-0.348578109935725 1
-0.550886818439575 1
-0.091807936053539 1
0.36657295875479 1
-0.278732597809945 1
0.207412345093417 1
0.304642273399546 1
0.236279730488313 1
0.00561353704488681 1
0.0608876817337829 1
-0.1162734496673 1
-0.285331433965429 1
0.170122052433344 1
-0.167355394223271 1
0.149455697496967 1
0.0429630057749585 1
0.18483541215682 1
0.515544841197507 1
-0.391101560343136 1
-0.0953732421811738 1
-0.264019449264507 1
-0.12769261118668 1
-0.0466984613425921 1
0.197474402529611 1
0.183586382847766 1
-0.442077692053376 1
-0.202139585785769 1
0.1129897576246 1
0.309872537451393 1
-0.224442781373292 1
-0.268378267179516 1
0.234445532160633 1
-0.254560834769823 1
-0.167918721085354 1
0.42878296748893 1
-0.466352834678482 1
0.248925870712742 1
-0.0817031091455019 1
0.131463390382597 1
-0.3604330917073 1
-0.0978283281184578 1
0.414576486732095 1
0.719111428999097 0
0.182828775604826 1
0.135560424755158 1
0.5645483795707 1
0.0158934410451729 1
0.471996467670058 1
-0.25626495907246 1
-0.317047080996149 1
0.0542111988768728 1
-0.365018807810639 1
-0.00627735499664063 1
-0.294483462988448 1
-0.184415352691078 1
-0.172762446329979 1
-0.52190438959977 1
0.0292592154006739 1
0.041528804012079 1
0.00935873310082187 1
0.05171852892502 1
0.0859264699873975 1
0.325123839773864 1
-0.974438097163972 0
0.311614048194641 1
-0.276280754938041 1
0.472617416550839 1
0.414987528655073 1
-0.0698842145596332 1
-0.052636672298842 1
-0.139358882456347 1
0.41041398117797 1
0.409494482019528 1
-0.0756246580268342 1
-0.18051144811159 1
0.307131385992988 1
-0.0248931361318984 1
-0.358477429213619 1
0.327850493119875 1
-0.446558490178684 1
-0.334914973472366 1
-0.417233073779365 1
-0.195016507469114 1
0.208475065454658 1
0.162506590444342 1
-0.264803601396737 1
0.312403958650812 1
-0.325881957666906 1
0.0670775510039426 1
-0.191144833602875 1
-0.00218182775308155 1
0.0368404862821768 1
0.0985560951896175 1
0.0492255651956057 1
-0.0207543141593222 1
-0.103115861053625 1
-0.0591809613118923 1
0.00604352244867289 1
0.123662278900538 1
-0.0400932020670116 1
0.324182263843928 1
0.690385578026119 1
-0.439709003023039 1
0.117016973811634 1
-0.100091765698691 1
-0.13693751304526 1
0.195514452632795 1
-0.0957117438998836 1
0.188536329112952 1
0.525541184971338 1
-0.0436772204990688 1
-0.199921987969669 1
0.512584202484978 1
-0.00562755991903968 1
0.216073681009004 1
0.412449677092338 1
0.00600181835628214 1
0.325051893271899 1
0.79128214750485 0
0.485550208676771 1
-0.172489699462539 1
-0.0413395012039524 1
0.0632354786353913 1
0.534289834945483 1
0.300631700507166 1
0.620576276767938 1
0.437051663478187 1
0.168342676646216 1
0.075250404809887 1
0.181632693626546 1
0.188329601146639 1
0.039853546690944 1
0.814747035031022 0
0.233728435280281 1
-0.341011048560037 1
0.0951275118582543 1
-0.219064009014562 1
0.498661335906014 1
0.719260142071296 1
-0.188501407005354 1
0.291709657372077 1
0.778815638963633 0
0.0922259679880932 1
0.0898249490293768 1
0.143222316796866 1
0.133246911824389 1
0.106877874316707 1
0.0628649128402545 1
0.131459994205709 1
-0.0473128092822729 1
-0.0560048686369649 1
-0.317195731380473 1
0.908598201201328 0
-0.0304225375888743 1
-0.161062426022298 1
0.421982398371782 1
-0.793525262151241 0
-0.567106433583609 1
0.0619948137081769 1
0.206127555807695 1
-0.191836800035789 1
0.238831948143796 1
-0.0269419694433563 1
-0.0217614171162832 1
0.12804225029255 1
-0.103773977943445 1
0.191939061865563 1
-0.388564903061125 1
-0.0733826833413762 1
0.0878850705290973 1
0.00366623225415745 1
0.332609956884296 1
0.258112691038129 1
0.299702011488232 1
0.160572574363405 1
-0.335690294984824 1
0.032939876546251 1
-0.0959146368467257 1
0.247194385611218 1
0.184345356599641 1
-0.738677771731046 1
0.347237608872166 1
0.274954290926558 1
0.143040395969943 1
-0.280728992781125 1
-0.301200159848144 1
-0.16234009221976 1
0.248044137189275 1
0.285003242419601 1
0.297291643599419 1
-0.00868037743138991 1
0.523645878036324 1
-0.282106416483152 1
-0.0526210606016086 1
-0.113747793089181 1
0.44083272097634 1
-0.017748699313005 1
-0.13041191633569 1
0.463964871927247 1
-0.0318348009135844 1
0.140860393872279 1
0.173103822244492 1
0.617459522327737 1
-0.174796784975205 1
0.329545410562781 1
-0.407080825067682 1
-0.137499303017893 1
-0.149937295151048 1
-0.180829366301569 1
0.145573612367445 1
0.515565490626701 1
-0.130909910056357 1
0.392914845687323 1
0.0339667600585335 1
-0.451187548059288 1
-0.709565790227171 1
-0.623362343225344 1
-0.35749546130057 1
0.221802543343604 1
0.264040631732352 1
0.122276452278592 1
0.157134101435537 1
0.250038390336446 1
0.467766672463326 1
0.320788125132079 1
0.324855777066397 1
-0.19012636359803 1
0.0254545862927334 1
-0.0422674485813716 1
0.630942657402864 1
0.197913819091417 1
-0.26336948065798 1
0.089102772374875 1
0.543300548728904 1
0.713087005301895 1
0.162824045079533 1
-0.288279589440453 1
-0.625667973964581 1
0.416192288338481 1
-0.578236053566048 1
-0.298334507077366 1
0.797385870014007 0
-0.2765809359222 1
-0.270998691146127 1
-0.319544427360345 1
-0.292503235438994 1
0.231185785332078 1
0.194266273173009 1
0.0176340401331101 1
0.137259277032671 1
0.764282233257423 0
0.186298548379923 1
-0.0611774634841016 1
-0.219690195322124 1
-0.805870370671671 0
-0.131165859445324 1
0.360996128414928 1
0.104750383071879 1
-0.224133817738915 1
0.289323993545083 1
-0.652907887167334 1
-0.10571153377093 1
0.632712959885709 1
0.346703956498451 1
0.224452770761758 1
0.512504217564724 1
0.66298720488199 1
0.305342658777364 1
0.448266373994831 1
-0.43543773525444 1
0.0873800369032764 1
-0.261282406146249 1
0.238592326795643 1
-0.147605490560147 1
0.53774129319714 1
0.131635665339811 1
0.187166478679962 1
0.120544641088245 1
0.169893157824011 1
0.105072961897294 1
-0.228941345714128 1
0.420881149150474 1
0.212399756001605 1
0.247943334061207 1
0.00847483677148264 1
-0.597767531216163 1
-0.307164922778525 1
-0.735827075182889 0
0.00359057341011156 1
-0.335959443595221 1
0.0413913087020593 1
-0.375628647727721 1
-0.184193756495543 1
-0.394943736829988 1
-0.309308462405856 1
-0.104691299423971 1
0.158840249646174 1
0.68378236704385 1
-0.0460326399267626 1
0.542426853893232 1
0.0817385220112625 1
-0.532748843155402 1
0.457662444562734 1
0.388887976330436 1
0.281511469041514 1
0.090353991307109 1
-0.154206181280808 1
-0.0803180344222227 1
0.0609306571049982 1
0.754770564066833 0
0.2055735080661 1
0.244799391190099 1
0.0974570681264945 1
0.303521525690577 1
-0.00966434917683452 1
-0.476578902733065 1
0.0886167394089074 1
-0.266582916688121 1
0.255868763523663 1
0.42080623212073 1
0.0273981252600664 1
-0.255253753642729 1
-0.195218685028477 1
0.323738202328076 1
0.0356557485147242 1
0.367009887423764 1
0.125475516819043 1
0.486430033723957 1
0.0641474015234621 1
-0.292101230109429 1
0.0229945496112749 1
-0.186513715565391 1
-0.163728945718096 1
0.259386639753802 1
-0.0951503465145867 1
-0.321385379858365 1
-0.0895888458046679 1
-0.481641202734827 1
-0.326040282600231 1
0.0651821211905223 1
-0.236073658959879 1
0.000343490606992097 1
0.443182793221836 1
0.484344075637116 1
-0.0664483065879132 1
0.0936106163207521 1
-0.581409265492397 1
0.0311284990249461 1
0.331164270321599 1
0.0885128343209891 1
0.0792226162813612 1
-0.148852288956421 1
0.253952620449544 1
0.221403294917036 1
-0.506724319732637 1
-0.446628559851573 1
-0.0880916536449236 1
0.322785155869936 1
-0.692113742202918 1
0.280272433557692 1
-0.184064410676608 1
0.281966142268949 1
-0.0515254466264119 1
-0.096097385452011 1
0.205801564046789 1
0.26691205004017 1
-0.0420158772712414 1
-0.238415229631905 1
0.264959716598506 1
0.139984709165698 1
-0.331468341139018 1
0.407985477954821 1
0.16451950690188 1
-0.0413830294808364 1
-0.128642221852911 1
0.0221217123883524 1
0.195396123516709 1
0.406157541142141 1
0.0213445615064823 1
-0.00749523223004767 1
-0.388238263675659 1
-0.127919680564577 1
-0.186079758062911 1
0.113182595647753 1
0.232138977733621 1
-0.0841642035296153 1
-0.405739080731056 1
-0.0277256980013048 1
-0.0232147355239891 1
-0.436107178904923 1
0.284004718900253 1
-0.112171435896959 1
0.283810581551725 1
-0.32562189436549 1
-0.13871023664048 1
0.0359748700080517 1
-0.28747761566858 1
0.474856353908507 1
0.229836436906268 1
-0.0685801513600658 1
0.392163016866242 1
-0.331101133812703 1
0.0724726644296862 1
0.201155230429408 1
-0.135106258293418 1
-0.139086152968076 1
0.430240964335134 1
0.342752087229074 1
0.128990939553303 1
0.32362033018094 1
-0.0975664050327686 1
-0.0117779845525488 1
-0.177560894628361 1
0.45212437496084 1
-0.568276253331229 1
-0.0634465580848611 1
0.412102077507948 1
0.158652682821746 1
-0.0759433892352925 1
-0.337393252252429 1
-0.137831199890073 1
-0.130145001800241 1
0.220916477247336 1
0.360032404594097 1
-0.246782705639973 1
-0.240627895315148 1
-0.18048572310061 1
-0.0787668019795068 1
0.659467703745457 1
-0.104970921410224 1
0.491491806819524 1
-0.243056045825707 1
-0.0638050843023805 1
-0.398456482726349 1
-0.0938609946758451 1
0.408505472664327 1
0.020049094606807 1
-0.0579714129822737 1
-0.104680272429303 1
0.302658245218872 1
0.38954395720618 1
-0.531199652543241 1
0.378166985292191 1
0.530284875548116 1
0.506050105285212 1
-0.267976234893965 1
-0.349835739852643 1
-0.192162117663851 1
0.188496316830565 1
-0.11033171305988 1
-0.0672906198821771 1
0.152431378076902 1
0.408792661114319 1
0.483455363701488 1
-0.15482106112638 1
-0.476403264125954 1
-0.162422662834209 1
0.51209484930988 1
0.222851075134323 1
-0.0463591027243023 1
0.16850450721916 1
0.0773211875463152 1
-0.140558969306717 1
-0.340977754265222 1
0.265410399491696 1
-0.410439804675987 1
0.00347497404532784 1
0.158191481203061 1
0.45913355022273 1
0.292867264295007 1
-0.120534750257598 1
0.152568423650387 1
0.605964985474084 1
0.500748798945579 1
-0.527902185014256 1
0.396466814890801 1
-0.0265818816171466 1
-0.0416099286252362 1
-0.0837720972910812 1
-0.0544804326001755 1
0.451784924596078 1
0.387034290487381 1
-0.292982241661347 1
-0.306355271798808 1
0.486779949738181 1
-0.259294206213589 1
-0.0159893650804319 1
0.183678355683512 1
-0.483541395135233 1
0.309761884800256 1
0.0896248471957597 1
0.0339085462931006 1
-0.271843321625406 1
0.351739612123693 1
0.146398607765368 1
0.227414562764959 1
0.039156269605099 1
0.205692675423996 1
0.51548277547583 1
0.370096331812389 1
0.449109830063083 1
-0.0707298895135004 1
-0.337298596294823 1
-0.108155247749461 1
-0.0884077778428674 1
0.576624235569967 1
-0.203985958816629 1
0.433641636451752 1
0.0159947336134338 1
-0.645750527821762 1
0.0971894695469174 1
-0.232299710757883 1
-0.269557804521055 1
-0.509021977794103 1
-0.107873956880511 1
-0.631795598873707 1
-0.0976723493035747 1
-0.0964763709350514 1
-0.324359414781711 1
-0.104886289494043 1
-0.28844552121015 1
0.382851640253393 1
0.0496138344063292 1
-0.033759573555785 1
0.100786905989696 1
0.157151764347445 1
0.109534392240099 1
-0.0553385062853573 1
-0.192193080744705 1
0.0427922598582416 1
0.409326741127607 1
-0.0475110777508416 1
-0.189339144197157 1
0.268978359034061 1
0.0328549057620448 1
0.0556900069642384 1
0.135190527043651 1
-0.00225895716995225 1
0.0980797542241054 1
-0.125305326122156 1
0.368536505692422 1
0.268744990113545 1
-0.090946675546165 1
0.152325877669722 1
-0.0356303802713478 1
0.433363329937091 1
0.180105360541946 1
0.33865095315146 1
0.492637861372557 1
0.0895159496386215 1
0.150722073606973 1
-0.14290592313304 1
-0.226837891768404 1
0.387051659797344 1
-0.166298957901305 1
0.386761441514378 1
0.282257850841752 1
-0.179664004839747 1
-0.0772833258101031 1
0.919705749374966 0
-0.0702117627345544 1
-0.0978137828544632 1
0.191008140308495 1
-0.243824871121047 1
-0.129067958902928 1
0.124223467361679 1
-0.309774634460301 1
-0.350177797246852 1
-0.173177445640207 1
0.115618489897392 1
0.539292606697225 1
-0.0743898554778437 1
0.513719124162363 1
-0.372069996789565 1
-0.562977267939833 1
-0.25301924195306 1
0.0996856818770901 1
0.454338466455272 1
-0.0955483453791608 1
-0.251263089852409 1
-0.0801923117340658 1
-0.447773348690104 1
-0.204106254886747 1
-0.255404169834168 1
0.29399299368799 1
0.504834327538789 1
0.610741157898238 1
-0.5307827842446 1
0.305346640402451 1
-0.238571121695054 1
-0.0894868052303937 1
-0.389451630671881 1
0.398447170312216 1
0.353274733892793 1
-0.136131708041159 1
-0.523204416655541 1
0.00530293099048731 1
0.618542106204503 1
-0.313184014844208 1
0.229377426118812 1
0.142423942226868 1
0.0912161390124687 1
-0.148647413684908 1
0.0498028269218613 1
0.505712165332139 1
-0.114229102167244 1
0.0440488693426321 1
0.239532347700555 1
0.233123167382139 1
0.32962786995446 1
0.312517593758838 1
0.0133737427633054 1
0.0251912001953583 1
-0.295700486162028 1
0.370687161675447 1
-0.115257274819553 1
-0.182488384837357 1
0.201845104836506 1
0.074223873106999 1
0.164881334237529 1
0.306283413614325 1
0.137897845650702 1
-0.64831437906008 1
-0.549323610906046 1
0.207615070673357 1
0.278895134761629 1
-0.00329710026935059 1
0.297892252611338 1
-0.462903115621121 1
0.532622147297845 1
-0.482872815723667 1
-0.296942347719469 1
-0.31480057736631 1
-0.0481582932766365 1
0.512745526557218 1
-0.0525307994070679 1
0.429447932485708 1
-0.659944824079503 1
-0.0427145016479537 1
-0.189892907381987 1
-0.14738339784617 1
-0.405534568577891 1
0.498988390673581 1
-0.469052448779121 1
0.0554128620997569 1
-0.141404611929317 1
0.0718269373341785 1
-0.261350531606156 1
0.131914816128398 1
0.355888623314479 1
-0.40420458359914 1
0.128385087355724 1
0.0896795746392996 1
0.43879386250606 1
0.352804439172841 1
-0.00364494598019699 1
0.153772099179333 1
-0.30987079857956 1
-0.178270816463921 1
0.257296771457006 1
0.151979085337799 1
0.0113313293272847 1
-0.246932390367536 1
0.236035825333215 1
-0.230005706600461 1
0.115853442636259 1
0.0163328823713337 1
0.144766343264429 1
0.0601212295097342 1
-0.118763461195311 1
0.238846294230994 1
0.299184744522947 1
0.106917609095582 1
0.150256410304505 1
0.148603555213782 1
0.222568892404835 1
0.278644483768008 1
-0.142358015027517 1
-0.352097100509119 1
0.010922075718403 1
0.0592272225461988 1
0.236311195647342 1
0.251242071074387 1
-0.0205925807980655 1
-0.695964195326399 1
0.0322374816352343 1
-0.53145934006234 1
0.828737029590091 0
-0.00088330612319408 1
-0.0229623950265662 1
-0.0440668986868593 1
0.00247441129456118 1
0.102432034075483 1
-0.233899951437979 1
-0.290538171208179 1
0.068931863551457 1
0.238725026620583 1
0.102686988999124 1
-0.135216155390007 1
-0.0797210529809957 1
-0.139285037983099 1
-0.550929439390498 1
0.139536812096816 1
0.306299300400166 1
-0.21557610475218 1
0.263370917575078 1
0.274433901178297 1
-0.218826075876132 1
0.230642397518458 1
0.319735108508808 1
0.28487980419705 1
-0.0657783985550654 1
-0.147439746612273 1
0.0460324333320919 1
-0.118616773054736 1
-0.136196676526357 1
0.265094164037402 1
-0.028871021576362 1
-0.345407142984377 1
0.0991889598311514 1
0.306840237264709 1
-0.200072601598022 1
0.855853717721825 0
-0.00024665910214404 1
-0.526884057996497 1
0.242773138104371 1
-0.196812418917376 1
0.508703815032843 1
0.39846320643208 1
0.0348583503637572 1
-0.194449928994523 1
-0.0762821838028808 1
-0.336191348285741 1
-0.173176415595505 1
-0.0867111947128019 1
0.294952058422228 1
-0.376852181493641 1
0.533300354749326 1
-0.406918687733643 1
-0.410878087043189 1
0.195545283836237 1
0.0551455359045489 1
-0.312348385906735 1
-0.211474594375065 1
0.297139429362575 1
-0.204371445543567 1
-0.480902670377367 1
-0.0199364253168143 1
0.211447619497597 1
-0.0317541741360546 1
-0.0426384335140648 1
0.0804180494801402 1
0.0610618569674653 1
-0.203507543761775 1
0.384868207766698 1
0.289144052398508 1
0.17342053614982 1
-0.0941423459272421 1
0.301872995431673 1
0.101740917351372 1
-0.205600748050489 1
0.266076209307802 1
-0.00220002117255388 1
-0.00049255953667424 1
0.326549165101714 1
0.268745813016524 1
0.0682883593338939 1
0.0416496774720517 1
-0.0162886994765329 1
-0.131585541527352 1
0.124895383195931 1
0.0858451574732038 1
0.331396087653517 1
0.474822555490892 1
0.202023050342919 1
0.210087680642254 1
-0.200859782118249 1
-0.0611320663581791 1
0.302006841948928 1
-0.121824543126173 1
0.374495800400144 1
0.499087566849357 1
-0.421288889269215 1
-0.226394043417273 1
-0.199857068950466 1
0.472753528302895 1
0.00448787079766384 1
-0.168581944473403 1
-0.0614662738269452 1
0.597215753600592 1
-0.40390280933422 1
0.0332638596899785 1
0.307814473299233 1
0.0843929178114853 1
0.018563984011608 1
-0.137615976877611 1
-0.357581870070373 1
-0.103883548889082 1
0.0136664796339605 1
-0.297587332653737 1
-0.598815074616519 1
0.132345316890316 1
0.0969609490458725 1
-0.625833545700792 1
0.358149400648413 1
-0.185381542641758 1
-0.0605074300078974 1
0.371647770312925 1
0.0168077794863113 1
0.447827908381168 1
-0.0889862158988296 1
-0.231933703137789 1
0.038130265805063 1
-0.377959859784519 1
-0.109767903742813 1
0.436348702757233 1
0.0335794131204456 1
0.0470302192310617 1
0.350285056367459 1
0.225091579265234 1
-0.240231849846879 1
0.0759090204846522 1
0.44409731882463 1
-0.236127899877711 1
0.0198649991311588 1
0.165231201469819 1
0.237884458579943 1
-0.353444971742198 1
0.641135212766371 1
-0.344641566421839 1
-0.0111005763825673 1
-0.0313454736168967 1
-0.296720482002053 1
-0.310628351418317 1
0.517092762463465 1
0.220741150142372 1
-0.426634349123035 1
0.113350180748135 1
0.377140763746539 1
-0.378942262820656 1
-0.0575782392683523 1
0.0582466289284428 1
0.181432040189867 1
-0.258030969807199 1
0.228514256816091 1
-0.557121070294489 1
0.386320572839462 1
0.34024212515627 1
0.248762247439166 1
0.00772479163402943 1
-0.0170613130616392 1
-0.397587514755658 1
-0.430156126692754 1
0.247809175454047 1
-0.695670670737562 1
-0.405322812166999 1
-0.408918320549408 1
-0.610561789197031 1
0.0479544327494524 1
-0.298911153876699 1
0.269484941639255 1
-0.134295839628021 1
-0.109648103247105 1
0.201353244381026 1
0.0625036892393144 1
-0.35953684175479 1
-0.0335009938647532 1
-0.270823210182631 1
-0.385675980800808 1
-0.0560736203438275 1
-0.0624907109270954 1
0.222598474725483 1
-0.0945089408710112 1
-0.307974206970205 1
0.162570780368278 1
-0.308433487104437 1
0.0861041374213554 1
-0.356188071796441 1
0.330830767326682 1
0.451071918328005 1
-0.352469685418517 1
0.136865052117776 1
-0.42606249374968 1
-0.470347404111643 1
0.12244711310541 1
-0.331882980556774 1
0.199490971804652 1
0.306786460580221 1
-0.218322295703229 1
0.214167011268783 1
-0.284863496744522 1
0.265846533244274 1
0.310876042132308 1
-0.225493246057603 1
-0.156286153724749 1
-0.91813468291054 0
-1.06187921036632 0
-0.0499978155718885 1
-0.0454703987986486 1
-0.269882027167401 1
0.181433207589548 1
0.131760230932574 1
-0.151036910491284 1
-0.0883271749666967 1
-0.129923962130343 1
-0.245186485012771 1
-0.373338955955485 1
0.165728428515215 1
0.124275888450038 1
-0.326707941902224 1
-0.285873051754512 1
0.273622552028087 1
0.316371548232435 1
0.101057223471098 1
-0.617063896977117 1
0.550010920193668 1
0.22896207961561 1
0.428764375416938 1
0.29279537768487 1
0.436177622148791 1
0.131629353293571 1
-0.119132413966987 1
-0.259410555929269 1
-0.175145446494417 1
0.138918218468945 1
-0.472848687530084 1
0.0505117005654338 1
-0.331501488884178 1
-0.856757069648619 0
0.485246507293146 1
-0.135732847264973 1
0.12576132385297 1
0.119250861354263 1
0.140284800632899 1
0.501122549760004 1
-0.0954504738361108 1
-0.149408343402015 1
-0.251701972978284 1
-0.311754078944813 1
0.285346269077522 1
-0.472126229245485 1
0.368243208297357 1
-0.320985923892941 1
0.13886221049573 1
0.149203396926714 1
-0.151322685392755 1
-0.0318760034502033 1
0.247991787727851 1
1.00563393334851 0
-0.429258185706733 1
-0.0545238627773098 1
0.176436969605173 1
0.1328559902135 1
-0.160600293335707 1
-0.0697479087761054 1
-0.172520696589463 1
0.599533647638172 1
0.295455781234043 1
-0.0709143229590819 1
-0.536920331876667 1
-0.194042093995843 1
-0.299441824978167 1
-0.523833772935348 1
0.314513606687715 1
-0.270677462654167 1
-0.133466548513122 1
0.115860693404637 1
0.000525580664984798 1
-0.0368195091271378 1
0.235469524855876 1
0.0311987527457088 1
0.277383782633015 1
0.0851549788652373 1
0.15922499683973 1
0.0680715030375549 1
0.418369549122565 1
-0.556275908422473 1
-0.299123321570344 1
-0.0910457986170972 1
-0.122788857582242 1
-0.389805463895513 1
0.785010885526606 0
-0.0455215265546104 1
-0.182976319916217 1
0.162774344388236 1
-0.165895258195365 1
0.373449122864281 1
0.146495268354003 1
-0.020973155004585 1
0.190734404469698 1
-0.479313081939438 1
-0.216744446627044 1
-0.272629790969317 1
-0.416566975345225 1
-0.160228540246098 1
-0.384807533266863 1
-0.553174545058461 1
-0.215756324207679 1
0.0218963110002714 1
0.185406135643475 1
0.237187191795042 1
0.403482285718369 1
0.138188269611712 1
-0.208822842460827 1
0.824408039547485 0
0.115151635601896 1
0.225056463589025 1
0.570699933758138 1
0.419357625256722 1
-0.458952708426425 1
-0.160051643499277 1
-0.353655630048337 1
0.212211836784522 1
-0.100456127912855 1
-0.0706200003753142 1
-0.104489093413181 1
-0.326980670455585 1
-0.049212223693673 1
-0.166089743627026 1
-0.0908866215243278 1
0.13995331825394 1
-0.242887260648126 1
0.00174107514723772 1
-0.17519205097279 1
0.544004022931141 1
0.583072465195538 1
0.514555570437707 1
-0.671449197865096 1
0.708485384376533 1
0.0902409776693399 1
-0.247503800274442 1
0.0102730720862953 1
0.356334041114506 1
-0.530642875731193 1
-0.132010203825766 1
0.302896111739276 1
-0.844304388567575 0
0.0991065166194407 1
-0.343041804726011 1
-0.187500604510352 1
-0.715575275702423 1
-0.719197156798886 0
0.207678131816171 1
0.257418807103886 1
0.526965241697682 1
0.118377447203751 1
-0.0166857089098067 1
-0.402379867035884 1
0.157818715802164 1
0.0835150962299651 1
0.476785389961895 1
0.0735544019352101 1
0.423711752060095 1
0.404101746739696 1
0.141745037736233 1
-0.42218960669258 1
-0.103891594294439 1
0.469693792932868 1
-0.511142807455347 1
-0.0302224011680697 1
-0.171147015966082 1
-0.261455429097006 1
0.0177245209855975 1
0.208313671512308 1
-0.16447685958141 1
-0.0730933422323231 1
0.746989900247757 0
-0.250242576323014 1
-0.0423258357393855 1
0.15061257932764 1
-0.0652412258597102 1
0.105433697993509 1
0.118632625364634 1
0.222364011328025 1
-0.606669412313516 1
0.446059387869479 1
-0.182534913936901 1
-0.0051408462564815 1
-0.173826291342061 1
-0.0836561319435559 1
0.0825117641899148 1
0.333331555619863 1
0.454467818452937 1
0.0551343964315315 1
-0.402507328615351 1
0.0430008954620024 1
-0.215014365034245 1
0.0279865412635446 1
-0.213739088291372 1
0.046138527501354 1
0.0475272837330644 1
0.409837662874795 1
0.36082870300887 1
-0.303450105969178 1
-0.105233451603274 1
0.19079560418394 1
-0.354165880561223 1
-0.182392135704256 1
-0.158157632350724 1
-0.153021428147754 1
0.683008230763879 1
-0.151245185441738 1
-0.103415635337619 1
-0.365435900377753 1
-0.0792074503346556 1
0.121921577708387 1
0.386852332073655 1
-0.344970781388466 1
-0.110357993761204 1
-0.308868032899139 1
-0.139949104143261 1
-0.266748416528723 1
-0.593292200635099 1
-0.763128849608469 0
0.338245191569158 1
0.128397021238132 1
-0.0479848167177005 1
0.409780138376093 1
-0.0712959117688645 1
0.0507897921701774 1
0.229229012826183 1
-0.0806714833653844 1
0.468691312937872 1
0.328973837631013 1
-0.233715918431683 1
-0.179439795558041 1
0.136203074079823 1
-0.0482891236813532 1
0.287543167356985 1
-0.202459385007175 1
0.231267079234467 1
0.308213617733298 1
-0.467914505909189 1
-0.0145819200551989 1
-0.122507250360441 1
-0.182787594646521 1
0.327843425345302 1
-0.453961626249667 1
0.162202972289375 1
-0.0167596559298332 1
-0.444735350265097 1
0.215825796500979 1
0.0470068888793522 1
0.241153457213771 1
-0.495725075249542 1
-0.0890168466540273 1
-0.376555776039701 1
-0.122044591382363 1
0.0123348434407227 1
-0.292188912982008 1
-0.600064625318511 1
0.10437414123773 1
-0.266261099014334 1
-0.419856898948691 1
-0.358537839759642 1
0.0710867992487431 1
0.138402253512934 1
-0.202739902111297 1
-0.264361089023521 1
-0.197716223235249 1
0.570156366647818 1
0.0632132101383579 1
-0.339094829823037 1
-0.256069390822878 1
0.773161979307884 0
-0.0331096180725134 1
-0.00703656070560374 1
-0.328695999655007 1
0.327544032245517 1
0.134897609782112 1
-0.271352227499611 1
-0.0565130716597091 1
0.00238763036189926 1
-0.183288217744473 1
0.236383842580763 1
0.13795345139765 1
-0.193623698440444 1
-0.122575295719243 1
-0.476652220469234 1
-0.330596453063666 1
0.275861207301132 1
-0.101082157575307 1
-0.293085785054985 1
0.0810234513656873 1
0.150627281889284 1
-0.577009145054871 1
-0.138596389847862 1
0.615549623273533 1
-0.0938719554205854 1
0.0618074809495564 1
-0.172953868590667 1
0.516878759000131 1
0.536559527727771 1
0.557872216057443 1
0.109136715549715 1
0.47485932368032 1
-0.360621601859765 1
0.310390836536025 1
-0.193080743997808 1
0.253678722747107 1
-0.235708024676226 1
-0.010781073113095 1
-0.47338073160172 1
0.725060477379493 1
0.457193812732548 1
-0.45521435853898 1
0.100165114925787 1
0.481723264784356 1
0.766004940088807 0
0.108191126690171 1
0.245835153136328 1
-0.147985040404329 1
0.777777030702608 0
-0.343597273593693 1
-0.00311113672393669 1
0.839699181965717 0
0.164075072016991 1
0.199537593229678 1
-0.136871091548313 1
-0.241851802434669 1
-0.156151302226848 1
0.232408748161839 1
-0.112246459142158 1
0.329257781848613 1
0.267889871666986 1
0.115885319142246 1
-0.00684712309051875 1
-0.304921104989828 1
-0.375005871985789 1
0.297181062356491 1
-0.384005363646145 1
-0.173027466926501 1
0.757223612274026 0
0.540268009159839 1
-0.0213706312591996 1
-0.154562842577317 1
0.0208102500537277 1
0.0470872279903825 1
0.537025274287032 1
-0.449357196940242 1
-0.105878799839275 1
0.460355108854496 1
0.0752405662027117 1
0.568825547106891 1
0.390844117242717 1
-0.733121976662763 0
0.145867337618644 1
-0.2541666960801 1
-0.217608254296437 1
0.0886185670060077 1
0.218678068430166 1
0.335231465614367 1
0.50200825899343 1
-0.225080235955733 1
-0.424209385357485 1
-0.352550210730304 1
-0.0318915093034391 1
-0.589023046681979 1
0.0218882723397478 1
-0.278709241911289 1
-0.0494472190103273 1
0.125179809031559 1
0.144603492538237 1
0.310906434926715 1
0.496240521942091 1
-0.497224624582771 1
0.289603018858291 1
0.223874255312099 1
-0.586493894326896 1
0.0565275732031149 1
0.146934481829757 1
0.498985459969502 1
-0.249690221047389 1
-0.470276873047377 1
0.308236794046998 1
-0.152587404818715 1
-0.126794399660847 1
0.53126580805263 1
-0.287612258973761 1
-0.114358193161277 1
-0.305219695894883 1
0.699659442384352 1
-0.179974658344493 1
0.105108703481236 1
0.201190025340989 1
-0.251037246484183 1
-0.127321298029031 1
0.106662608688097 1
-0.0345236054910012 1
0.0854404695160031 1
-0.137198522831351 1
-0.271722573550793 1
-0.549044403573188 1
0.00962217805274712 1
0.461167538845602 1
0.206533799259255 1
0.100214625469816 1
0.44604417402459 1
-0.564888817591659 1
-0.0547060592374708 1
0.167337491786768 1
-0.188421388854295 1
0.114907556561355 1
0.164989565887003 1
-0.0623537550248322 1
0.172211121828992 1
-0.9666905884953 0
-0.33914846933734 1
-0.445329745121848 1
-0.309178710173731 1
-0.552455966199529 1
0.697392431826905 1
-0.39085243281051 1
-0.0908465238587235 1
-0.555642046443087 1
0.108532572609571 1
-0.0532721055073049 1
0.416952319676946 1
-0.0867102940534998 1
0.0627935567218722 1
0.227826599382818 1
-0.156165839144174 1
0.0469859243618102 1
-0.23798771703561 1
0.0924085251575148 1
0.248310692397413 1
-0.231579602848579 1
0.0574913172790134 1
-0.0285377177798158 1
0.4707877482397 1
-0.0272448211016019 1
-0.294802050333372 1
-0.0695019511477744 1
-0.17680499811678 1
0.475667008658366 1
-0.302213875417695 1
-0.15724209623963 1
-0.0167659058029011 1
0.241981762432081 1
0.0678725673012719 1
-0.160174469852375 1
0.182494867362613 1
0.466456814625831 1
0.0176877868419331 1
-0.17415100581095 1
0.276100255827042 1
0.50774278824745 1
0.649665483490712 1
0.172123812792272 1
0.309363077265122 1
0.102850498885771 1
-0.0701162782159852 1
0.163946276939353 1
0.137190767596021 1
-0.382448096103523 1
-0.487349878732714 1
-0.353639654107666 1
-0.00810300477469346 1
-0.136993289125237 1
0.0897515757926496 1
0.47064158837876 1
-0.0531978156863411 1
0.11350583517669 1
-0.291937687375251 1
0.050793547320678 1
-0.073255302063572 1
-0.10014630409078 1
-0.0164116848177851 1
-0.144903383195088 1
-0.269217587276418 1
-0.50225899458101 1
-0.243332204490968 1
0.0352622352698639 1
0.14102629376111 1
0.219982006252214 1
-0.163149354598949 1
0.0983611538966137 1
0.336970951101213 1
0.598955829711055 1
-0.0984983136422882 1
-0.451700899535741 1
-0.130010359850295 1
-0.796901965537629 0
-0.40414827406717 1
-0.0538348886983029 1
-0.0682576216981055 1
0.371907581148937 1
-0.371942997347242 1
0.0721685761119112 1
0.169428140584001 1
0.225542939077169 1
-0.0835047749811754 1
-0.0954271570783965 1
0.245802400621324 1
0.0781020135932939 1
0.115191789420337 1
0.0098334735731731 1
-0.177367298459901 1
0.0326672972840056 1
0.483976272299097 1
0.449988333439656 1
0.359256640696932 1
-0.321286632107297 1
-0.00163036658618963 1
0.135948595113164 1
-0.187704633365644 1
0.410428657616271 1
-0.213073517748907 1
-0.321025921389934 1
-0.207757455901379 1
-0.0671599045567553 1
-0.387443854148394 1
0.448916854662217 1
-0.0762639274984321 1
-0.204476270025093 1
-0.459075991844768 1
0.284858880469196 1
0.244171110772093 1
-0.153943078245053 1
-0.196458129921898 1
0.0295714617472583 1
-0.369069789700929 1
0.490828845624692 1
-0.347506020968587 1
0.13300848331303 1
-0.204632688046244 1
0.486024086071925 1
0.342131395431178 1
0.109692608259343 1
0.187261111556668 1
-0.271714071707108 1
0.135440211168252 1
0.000443065464228218 1
0.306977730514108 1
-0.274517273419609 1
-0.273099279098245 1
-0.27750647822471 1
0.0764754870954874 1
0.135305141797845 1
-0.0518415851911907 1
0.0225936636465618 1
0.0347676653032577 1
-0.539860538544194 1
-0.453242789529892 1
-0.0551117491702262 1
-0.502788516961651 1
0.118816324019785 1
0.0256108870173664 1
-0.284575001959046 1
-0.329357904849395 1
-0.246805388560011 1
0.0161343363304984 1
0.349380712622858 1
-0.230290106286843 1
-0.218802274724259 1
0.368148542131727 1
0.138152866553677 1
-0.0779931268535057 1
-0.831137328787314 0
-0.00897466570991255 1
-0.230123113853995 1
0.0366664754937455 1
-0.37397277719821 1
0.32837999184741 1
0.216511825917197 1
0.562697252143196 1
-0.302447089087105 1
0.620173754440308 1
0.38645241224514 1
-0.0169549523803221 1
0.100028099239105 1
-0.541396822234535 1
-0.0937964871632831 1
-0.384340702467225 1
-0.231933278977418 1
0.362263924680717 1
0.753608011140161 0
-0.276018752771223 1
0.574515045395029 1
-0.348570176429075 1
0.714653421731963 1
0.0407550213896095 1
0.816158963726732 0
-0.110217836589954 1
-0.408066121001927 1
0.0825661282272204 1
-0.068780358887671 1
0.169836190791688 1
-0.0397533951275399 1
0.0158363564767684 1
0.345159316628541 1
0.0347070642590331 1
0.14966885954896 1
-0.0835068246424227 1
-0.250858670280646 1
0.0699685565100225 1
-0.393585718723533 1
0.146214316223177 1
0.692504445325331 1
-0.729130315702474 0
0.723405626625748 1
-0.388079793427099 1
-0.295747189914482 1
0.416546678771866 1
0.0614460642913216 1
0.0802227095339559 1
-0.072799396575627 1
-0.142166523821127 1
0.197395788721523 1
-0.0438847758462303 1
-0.266853242096704 1
-0.166039488832505 1
-0.253996865166585 1
-0.360580568886442 1
0.313941078693535 1
0.00172334605580614 1
0.520679554087261 1
-0.0864710075783348 1
0.30462562771325 1
-0.0379332716189224 1
0.270820502093398 1
0.0842747081036627 1
0.156655927853506 1
-0.250654589822097 1
0.0772317870120156 1
-0.303802937907772 1
0.500626219386542 1
0.72147163866575 0
0.249291342283189 1
0.116745842525801 1
0.0856861774168448 1
-0.191289147624021 1
0.454383858907336 1
0.528107447594572 1
-0.0131325285885616 1
-0.0131605489985164 1
-0.846586217784354 0
-0.357079054980822 1
-0.157488003322836 1
-0.0102239069119818 1
0.313178534391827 1
-0.412561732061413 1
-0.0936755991198342 1
0.0218797926459125 1
-0.0999623033476083 1
-0.410498441153729 1
0.284912868237694 1
-0.593206013523812 1
0.262013510558618 1
0.630408964210999 1
-0.499976831952592 1
-0.600284647998081 1
0.3396892845648 1
-0.216042918302411 1
-0.117661067449542 1
-0.0269955122398242 1
0.0499264941207018 1
-0.335224290749962 1
0.0449090908020081 1
0.644076001661412 1
0.154093060506702 1
0.147709631039738 1
-0.172711150920942 1
0.306291304092701 1
0.136618045655917 1
0.392325691940033 1
-0.0552691304013611 1
0.0835832842897692 1
-0.0749801737132992 1
-0.0528692589166612 1
-0.0215271772556158 1
-0.0867406517874111 1
0.327567427604743 1
0.353052611820364 1
-0.436388326386162 1
-0.206126495494543 1
-0.0342160873685304 1
-0.0557652808267865 1
-0.118586939632998 1
-0.39596816488594 1
0.182196116604822 1
0.25286469560465 1
0.14579055502063 1
0.0295045706085653 1
-0.500517370227061 1
0.367554718791599 1
0.154535749415761 1
0.0489717513425245 1
-0.0687906130884015 1
-0.333799916499931 1
-0.250852150987698 1
0.0231891636682591 1
0.0730736602072468 1
-0.689812558972897 1
0.032243052017712 1
0.0252396227580239 1
0.551834349717159 1
0.122278116804702 1
-0.459779294206107 1
0.579930933763653 1
-0.0460974761779215 1
-0.576451691649012 1
-0.0939927757940465 1
-0.0898579139426007 1
-0.326702742490667 1
-0.0473103611444431 1
-0.106351226426723 1
0.0604141293188855 1
0.153349557368645 1
-0.175737336979074 1
0.0229709026969657 1
0.379990043208077 1
0.433107045614409 1
-0.270793504314923 1
-0.694527593587178 1
-0.336770685179604 1
0.150712899438733 1
0.159460922562499 1
-0.11165240886344 1
0.28615869983568 1
-0.353447267604879 1
-0.658182459078873 1
-0.261951426252024 1
0.094764837725715 1
-0.49020227610396 1
0.0646339836706458 1
-0.149785388882346 1
0.831463463811517 0
-0.221900637492705 1
-0.354870338930759 1
0.17798143881013 1
-0.0624871979500515 1
0.175212648146322 1
0.298595593023383 1
0.0802816956644215 1
-0.456288593592628 1
-0.0160914824907804 1
0.103902294115654 1
0.129887559120641 1
-0.376560361421252 1
-0.100340701391017 1
-0.105710451681436 1
-0.0326824331753086 1
-0.441755099586883 1
-0.695815950196186 1
-0.547617746013938 1
0.433167223981213 1
-0.187664024215901 1
-0.368329986278544 1
-0.475515394047351 1
0.0223693418698123 1
-0.0981817559998404 1
0.235833196126274 1
0.257557617678669 1
0.271069825429752 1
0.102096832980197 1
-0.293105647901544 1
0.162982021692139 1
0.105320532832756 1
-0.393664276439285 1
-0.0918430387733306 1
-0.252373893934558 1
0.198978345394052 1
0.122985524881519 1
-0.0264441802383237 1
0.361196634197191 1
-0.0991796334388335 1
0.0460593638091754 1
-0.368315412537346 1
0.317831882982531 1
-0.643156506717136 1
-0.0384014802031402 1
0.500121857259063 1
-0.196476719877488 1
-0.209317290671483 1
-0.246500464850066 1
-0.405841630400836 1
-0.639233431530246 1
-0.57767575541125 1
0.3410899256275 1
0.132718655804704 1
-0.472485368779887 1
-0.218267825406699 1
-0.43722806101752 1
0.0562285873030934 1
0.281976756217075 1
-0.391378060647164 1
-0.127212287417928 1
0.211479138168067 1
0.0177982539792985 1
-0.449837138786075 1
0.0785020647033477 1
0.503963628769871 1
-0.0500751289835371 1
0.0443067927825011 1
-0.179996082013044 1
-0.128120214957007 1
-0.069260317427295 1
0.418118384327209 1
-0.180906415199212 1
0.0213158101137861 1
-0.395905401849469 1
0.529498293241565 1
-0.102925460051758 1
-0.341552665814569 1
0.108787930521096 1
0.103435420911759 1
-0.0749036042237433 1
-0.177421563223391 1
0.228277018006796 1
-0.174221982613321 1
0.00388503672659576 1
0.0107175300751178 1
0.291428514557862 1
0.171648256347821 1
-0.133081683543496 1
-0.470506117670787 1
-0.226944509279359 1
-0.578188014742773 1
-0.545784279169361 1
-0.663610193853186 1
-0.371957769160905 1
0.765271080025956 0
-0.653752525890821 1
0.248721627034318 1
-0.0373144039031672 1
0.142725029089147 1
0.26738433411975 1
-0.0852079927050551 1
0.489174039535594 1
-0.272380018417447 1
-0.380604590486528 1
0.0699831956087746 1
0.425200999085181 1
-0.236711245708718 1
-0.12625878129062 1
0.0225035781024967 1
-0.155336851523661 1
0.170670069695266 1
-0.073920600453663 1
-0.258958957743563 1
-0.271840761130213 1
0.0256823134775038 1
0.410551906508764 1
-0.282615045067531 1
-0.354819567044968 1
0.286262012596807 1
0.203550879476519 1
-0.0515522820767452 1
-0.280047274779715 1
-0.389161902882893 1
0.0416278762557704 1
-0.3650805216232 1
-0.141122337119151 1
0.0109842269184511 1
-0.158977522717877 1
-0.0489282551303475 1
-0.47343273698145 1
0.00457628840689064 1
0.0249996147826509 1
0.373754479976395 1
-0.522450713264993 1
-0.081051896773329 1
-0.105644743438467 1
0.333718453846867 1
-0.237377367260344 1
0.427905129983398 1
-0.464706134965206 1
0.368208841365494 1
0.362033361900104 1
-0.325170584747741 1
0.172644293486836 1
-0.0317362243286926 1
0.239709670886114 1
-0.0851960882653233 1
-0.0228475987681833 1
0.278905598196817 1
-0.272813161850249 1
-0.224284093388497 1
0.585213930916141 1
-0.294733073190715 1
0.184113292185071 1
0.126801807351681 1
0.132788492530078 1
-0.52572209422434 1
0.220667200693071 1
-0.229566108646574 1
0.243327717842544 1
0.380341781218352 1
0.0808199830988228 1
-0.471954450313477 1
0.139736883653042 1
0.296340485503288 1
-0.325375637339601 1
0.144470227218364 1
-0.0434253972997996 1
0.0319664657316053 1
0.0929459795977556 1
-0.0605624011543066 1
-0.00833474654371597 1
-0.182568516119268 1
-0.253116391337126 1
0.119676291684491 1
0.217168452093733 1
-0.297089559341428 1
-0.412729793983682 1
0.941078184037247 0
0.157811952223281 1
0.424805113805008 1
-0.0708131393649514 1
-0.156841766457739 1
0.151727082655975 1
-0.189121679001468 1
-0.214389250264402 1
0.445937091278294 1
0.404792793687448 1
0.646762595558876 1
0.0287930348895112 1
0.252801638415378 1
-0.143870740129535 1
0.244613780770382 1
0.0385200005142078 1
0.333452310354072 1
0.0204924406953153 1
-0.549949286464207 1
0.309526649934651 1
0.00563901083916604 1
0.477833920075195 1
-0.0599510762885725 1
-0.0998916427777539 1
-0.211383386000401 1
-0.250678777611325 1
-0.596430776390808 1
0.0639299250694723 1
-0.429689501620991 1
-0.683301875799395 1
0.0194855678106537 1
-0.539095315843677 1
-0.70074910778101 1
-0.0524318191410985 1
0.0550356997038561 1
-0.552401109885281 1
1.01693276071122 0
-0.192254439150827 1
0.225393006306747 1
-0.100002222036802 1
-0.120939148434138 1
0.0295461238139248 1
0.551638648761921 1
-0.100425553655584 1
-0.00430934186429492 1
-0.178909320421374 1
0.202580583518539 1
0.0257908796536114 1
0.367291262376998 1
0.103696911687864 1
-0.313916864423602 1
0.0675246102621167 1
0.331489430382478 1
-0.787118750685968 1
-0.163802130875008 1
0.112817015428515 1
-0.229821460500958 1
-0.445154217534347 1
0.192731781579614 1
-0.076836417537086 1
0.156376437890826 1
-0.0958802090800077 1
-0.253005576555619 1
0.0741640897933724 1
0.0268643157581831 1
0.509294052669514 1
0.142184825508066 1
-0.295843298564377 1
0.359699973215435 1
-0.39390149153129 1
0.614364798118617 1
0.184379403355342 1
0.334235826726515 1
-0.0439435356338742 1
-0.0516156593023662 1
-0.178420719119948 1
0.170640514390498 1
0.200077621189249 1
-0.046097907362196 1
0.063320207368389 1
-0.0425223228069776 1
0.310542495468042 1
-0.212665829215122 1
0.645635990538774 1
0.135116397196862 1
0.554972720743258 1
0.172758666570169 1
-0.282401641593433 1
0.00608306792024169 1
-0.166730803633417 1
0.204535377691261 1
-0.169339410362395 1
-0.0770622279809595 1
-0.352095279225495 1
-0.0906576360375488 1
-0.255934506055435 1
-0.0569529409962494 1
-0.19569232698644 1
-0.0738528213321741 1
-0.242498976964503 1
-0.500781802318793 1
0.372383495672751 1
-0.280878310087747 1
0.429916321821773 1
-0.075942246754134 1
0.216507286684022 1
-0.210759214942988 1
0.288690706222983 1
-0.180560234228929 1
0.0604202940034943 1
0.0503903141575231 1
0.475192165189655 1
0.0767901727053358 1
-0.0693967773586009 1
-0.0815807071901609 1
-0.11741669499301 1
0.670105195306576 1
0.0779246464504861 1
0.0103781055052885 1
-0.205052825559068 1
0.16011082351823 1
-0.575554297562024 1
-0.00836434895506602 1
-0.0623871977532178 1
0.0526226603368972 1
-0.202823657947262 1
-0.431113554535892 1
0.52506550365996 1
0.420424007441891 1
-0.310086691658454 1
-0.328161207384746 1
0.357639256723159 1
0.262478897826923 1
-0.101964348910172 1
0.197142878483246 1
-0.124509504602278 1
0.0262871637744622 1
0.643397076033225 1
-0.0795301365354915 1
0.225591604252231 1
-0.0126532182494636 1
0.208598452446071 1
-0.0917005832763366 1
-0.0883310666334512 1
0.0327289148616533 1
0.487961258513771 1
-0.0168519966172429 1
0.139910672151153 1
-0.539406986667629 1
0.5900187774698 1
-0.356418155242528 1
-0.123990616526927 1
0.15113937792583 1
-0.0564518996678926 1
-0.107916166834789 1
-0.507851920344185 1
0.00578531361354129 1
0.790715692548922 0
0.272093679629277 1
0.274958558681915 1
-0.0225055463300729 1
0.364025858483155 1
0.21640120854879 1
-0.175997532238697 1
0.187432545379137 1
-0.24993455611096 1
0.103759865619786 1
0.119433926559704 1
-0.283058254098018 1
0.240211565402011 1
-0.217842421191294 1
0.132951891574037 1
0.211457866557826 1
-0.275038234701283 1
0.5185133867807 1
-0.394184562010362 1
-0.213939263075022 1
0.0932664212574638 1
-0.237986089296741 1
0.291820956428676 1
-0.223074245583885 1
0.028634686201329 1
0.222047134449573 1
-0.135131690660313 1
0.181343384010147 1
-0.120442479391873 1
0.200336205556328 1
0.0904388974518641 1
0.407153993560985 1
0.0716820623307566 1
0.185418961174804 1
-0.0897467400256385 1
-0.247234253207929 1
-0.10257519126458 1
0.287962039998433 1
-0.0736697491216729 1
0.49195524824181 1
-0.0153671316733446 1
0.346333262127116 1
0.181798690315151 1
0.250052094475592 1
-0.383955239915941 1
-0.581820563485506 1
-0.286889869041845 1
-0.234791864651765 1
0.690522855436276 1
-0.163171489094815 1
0.280963496618496 1
-0.375663421393808 1
-0.276584178334181 1
-0.10573341076217 1
0.0608924677665645 1
0.0928075326760248 1
-0.0285768782858266 1
-0.0943633926189449 1
-0.244452906433054 1
0.183851876749832 1
0.1726485995334 1
0.0803707611810344 1
0.469914558823016 1
-0.0429187473582686 1
-0.106543579641847 1
-0.174608865021196 1
0.267695520762658 1
0.371314677097154 1
0.0246752738430728 1
0.164977771956694 1
-0.259591529920501 1
-0.718773172032536 0
0.11994049855491 1
0.190124821269383 1
0.318977249199898 1
0.306416055661127 1
0.129611897904535 1
-0.233125368253208 1
-0.368682288134892 1
0.334874446976353 1
-0.147368663858867 1
0.324171281122504 1
0.328150821920908 1
0.387736632816558 1
-0.164123352397309 1
-0.180505940982467 1
0.406380296603808 1
0.165508668785993 1
0.245201951279526 1
0.274824280561385 1
-0.314900357672516 1
0.83230983084801 0
0.463843578918744 1
0.0394717827035654 1
0.356839739948979 1
0.177112664026577 1
-0.447000869716263 1
0.00360652862870122 1
-0.117926164884387 1
0.0737847273689108 1
0.261017462859842 1
-0.179837455781974 1
-0.0374716661573036 1
-0.605183968052738 1
0.0242747213034717 1
-0.254455060918451 1
0.63438058711364 1
0.251765220143715 1
0.0481665502780532 1
-0.0721199136281697 1
0.0160888503022156 1
0.0370379714018348 1
-0.10769824560404 1
0.156503381023752 1
-0.202654139517647 1
0.0479574132690375 1
0.192465578405575 1
0.12048865469919 1
-0.521956116687731 1
-0.0692210179778871 1
0.0534858921417477 1
0.228039805811197 1
-0.367963901509808 1
0.446264800342973 1
-0.0908476213317481 1
0.20401718932004 1
-0.691858501797183 1
0.507323386687203 1
0.123354379104213 1
-0.169684020207858 1
0.276130770840774 1
-0.198713430889825 1
0.0727892727003724 1
0.239531946010889 1
0.490161548042699 1
-0.432469413503198 1
-0.17357229096685 1
-0.12175214951548 1
0.273133841029413 1
0.216830615781957 1
-0.0432030887418271 1
-0.0124217083161849 1
-0.112764355895918 1
0.130273331329117 1
0.0577698438374684 1
-0.190345895524893 1
0.133432351510125 1
0.249142125903694 1
-0.00325749617076704 1
-0.96440161176153 0
0.121742640749313 1
-0.487114914280628 1
-0.254581618267638 1
-0.71412489219881 1
0.0302241462247444 1
0.0366604394151318 1
-0.548353531565443 1
-0.456809174003051 1
-0.0277393646706332 1
0.394231638332217 1
-0.536330559746426 1
0.0956006225851225 1
0.070749556600139 1
0.137864188445365 1
-0.270042709777548 1
0.153547552268685 1
0.0293331486840994 1
-0.0020911799144076 1
0.298819998960298 1
-0.304323282699175 1
-0.0837144099566363 1
-0.199638172036574 1
0.176919750494586 1
-0.566321097003637 1
0.121332599826826 1
0.094385236906588 1
-0.644028006273231 1
0.413800490985495 1
0.0763566492403301 1
-0.365304286306411 1
0.240154786121875 1
-0.255017928463938 1
0.740184886671182 0
0.50573496470059 1
-0.611196636853406 1
-0.0421361849724133 1
0.355494575513827 1
0.0407005120790691 1
0.0180604794867962 1
0.495042939558698 1
0.127311223154813 1
-0.690190680943213 1
0.340772029127865 1
-0.316463474983225 1
0.385595794484651 1
0.0350776099420343 1
-0.196769740274652 1
-0.300965884762875 1
-0.0226090219060493 1
0.310619556232679 1
0.236579728017254 1
1.07654491917564 0
-0.454629340865345 1
0.255991350598011 1
0.0314138278913358 1
0.0710220826487506 1
-0.603001158118602 1
-0.241148593281833 1
-0.0835310297469408 1
0.0620459133121731 1
0.166933776915771 1
-0.264572025651306 1
0.50769231111653 1
-0.547385938404308 1
-0.0896499560336435 1
-0.00129918092644256 1
-0.775821235407341 0
-0.0136720566139073 1
0.153920302969172 1
0.161370315292869 1
-0.0271473087784215 1
-0.176209151760726 1
-0.287624720175012 1
0.183272687042111 1
0.302415333732046 1
-0.0434856614667063 1
0.064622129287176 1
-0.269474734385149 1
0.346360027910861 1
-0.049548758719012 1
-0.384499945838172 1
-0.743532216482069 0
-0.143448695099987 1
-0.473007229590415 1
0.481996009974736 1
-0.481461984827834 1
-0.0983131273139326 1
0.0136535033609046 1
-0.0791310100407848 1
-0.238856893559127 1
0.562203657518141 1
-0.522095650320142 1
-0.155210657946164 1
0.127156099158937 1
-0.152264088044924 1
-0.341399260168442 1
0.340333308730086 1
0.218268752306365 1
-0.363517817312049 1
-0.157833428093636 1
-0.451840531323118 1
0.0747782427251948 1
0.406546754737684 1
0.0851200824379114 1
-0.209038671990983 1
-0.129450169477033 1
-0.0943290436629994 1
-0.450135227575736 1
0.260335489245861 1
0.258201469225687 1
-0.1468374154884 1
-0.092779765250581 1
0.309900277231719 1
0.117990413234917 1
0.0202062106890844 1
0.287728421132568 1
-0.371054510225462 1
-0.0626519028445851 1
0.196682570595151 1
0.415176196432292 1
0.107264479997019 1
-0.381136605631012 1
0.359389740683305 1
-0.370864903784381 1
0.0442619477392255 1
0.0519211525157771 1
0.357185408115305 1
0.361297828951656 1
0.216722197218533 1
0.0180521698577988 1
-0.364047349935899 1
-0.31580330954647 1
-0.396743661237908 1
0.00789743373173979 1
0.290921217180441 1
0.447610609779513 1
-0.541860150677085 1
-0.0829431100306132 1
0.245759997426473 1
-0.150822444525019 1
-0.223681379148348 1
0.162484464703927 1
0.274435122091419 1
-0.0234925997482263 1
0.020556405725391 1
0.339077962583278 1
-0.358884393753405 1
0.498974317755381 1
-0.679779920454989 1
0.150353113443126 1
0.135596162824646 1
-0.0606658072346517 1
0.38654239005782 1
0.123384178159205 1
0.123093532588142 1
0.104132553539563 1
-0.0539392002196647 1
0.568986869298939 1
0.0121136390335543 1
0.0338746434248816 1
0.0883589882463158 1
0.0383152067702001 1
-0.58039010457341 1
-0.402404875282443 1
-0.415241172332301 1
0.00609647432691033 1
0.0220254294988757 1
-0.465073921923304 1
0.13520180797868 1
-0.358550737217004 1
0.0394526242336075 1
0.0940195673129607 1
-0.986688865075668 0
0.0531546831303639 1
-0.285457653590256 1
-0.000402679020913621 1
-0.244398381339792 1
0.242973449177229 1
0.62969764561829 1
-0.452557200402788 1
-0.0721658096541648 1
0.0198972566635781 1
0.00548350563253534 1
0.176151686628938 1
0.0997086663341161 1
0.484854245409047 1
0.471866602509704 1
0.3259725955975 1
-0.0519068670903101 1
-0.0338118121764259 1
0.476872654791899 1
0.305644270246147 1
0.236111787954218 1
-0.320096654761061 1
-0.373633344914913 1
0.641279531414852 1
-0.727116794854375 0
-0.548880166425242 1
-0.309894462391828 1
0.677482015101612 1
0.219755734361168 1
-0.0549519051537853 1
-0.0453813036134371 1
0.0532499095589402 1
-0.32433500191618 1
0.101148689697667 1
0.300539909248413 1
0.070137263761965 1
-0.18414003697669 1
0.183450190992862 1
0.422790352125359 1
0.263827994361726 1
-0.0694548020029564 1
0.0999058008886428 1
0.801799249859484 0
0.490130807584106 1
-0.119252475244736 1
0.0961777763591131 1
0.0629205049081006 1
0.224483562111346 1
-0.533180731104222 1
-0.0311440692191805 1
0.0260862763969255 1
-0.0793509343144766 1
0.0804682889314729 1
-0.0927541353932011 1
-0.0740263434120256 1
-0.353174413728811 1
0.0979979336017581 1
-0.00811440985607961 1
0.34932037756883 1
-0.0352680623169851 1
0.174465264316564 1
0.186816625432807 1
-0.00598738725760815 1
-0.618777375842204 1
-0.369113936325408 1
-0.0696818576566516 1
0.13438275330804 1
0.238187084598943 1
0.365998410316512 1
0.0895459003272984 1
0.133550354417546 1
-0.0926530600615422 1
0.288735743683717 1
0.300047177816429 1
-0.295772280173501 1
-0.0813484578520711 1
0.679557487566419 1
0.783069683331153 0
0.152802461846121 1
-0.259427283000481 1
0.456464867574424 1
-0.0665606733720761 1
-0.351287060947459 1
-0.30895335255076 1
-0.20731837458139 1
0.270746342644705 1
0.338802460090461 1
0.512051756136379 1
0.369317450839788 1
0.511022828306127 1
-0.0620594397766181 1
-0.489188013121111 1
0.146978058630491 1
0.366881885145438 1
-0.0689740653664817 1
0.603338720575233 1
0.164642223534647 1
0.340431761622474 1
0.0789633213370673 1
-0.22185309385584 1
-0.277584772417084 1
-0.30674480795071 1
-0.170501824184099 1
-0.170642690335533 1
0.109826586442412 1
0.0809536983860552 1
0.0268036510695034 1
-0.351127644093671 1
0.549471774837258 1
0.0673181513506933 1
0.342853292165043 1
0.251691884316868 1
-0.179702725314925 1
0.12438007888027 1
0.134811969014077 1
0.389838880069377 1
-0.118071803836978 1
-0.0215859085481998 1
0.473866415432765 1
0.186470226386943 1
0.153603096156721 1
-0.183780429083397 1
-0.189222251909859 1
0.531785412126214 1
0.435303711736867 1
-0.262523571108239 1
-0.132981903923221 1
-0.149218504323039 1
-0.0425866640745397 1
-0.325322662061898 1
-0.106348344433531 1
0.142785866883424 1
0.446829909867986 1
0.0651498413979028 1
-0.0670589426941735 1
-0.690994022376872 1
-0.0616475185193283 1
0.629722097446768 1
-0.355549899722704 1
-0.471901142748375 1
-0.0625198639926047 1
-0.135279368200454 1
-0.089805657101965 1
-0.242791552907333 1
-0.405124984307428 1
0.631217215922665 1
-0.0195466896291456 1
0.493474534545328 1
-0.0179165018235179 1
-0.238294512226447 1
-0.0329826260545861 1
0.299632009728025 1
-0.000234557239868871 1
-0.0210227396007275 1
-0.236354533590257 1
-0.249316639060614 1
0.0882070335019152 1
0.232021768021257 1
-0.359407167457149 1
-0.220187223804399 1
0.0191145410325962 1
-0.643300077218849 1
0.272700178254502 1
-0.11451882845215 1
0.380196062442806 1
-0.213150708001295 1
-0.115123545229747 1
-0.0424849177228319 1
-0.174762053057878 1
0.163368695503001 1
-0.259095507231495 1
-0.404512028577508 1
-0.0415046527421969 1
0.2348353750638 1
0.108619271708578 1
-0.233719045725254 1
-0.565523248049599 1
-0.078925840928321 1
-0.0420472694535519 1
-0.519345567009688 1
0.640698231131455 1
-0.0305218913459113 1
0.255729640168562 1
-0.248077717634429 1
0.0452397993186289 1
0.131438380430927 1
0.137785424417131 1
0.280425181148393 1
-0.113499423263048 1
-0.174812170579315 1
-0.000549334846666416 1
-0.290095242984407 1
0.0756439329482599 1
-0.413231072015842 1
-0.0752013794955224 1
-0.00953450525848602 1
-0.445749791486679 1
-0.0186697227749151 1
-0.195902875501629 1
-0.0177259738206626 1
0.158299418539714 1
0.122448874879308 1
0.0885670825229283 1
-0.0663463155995941 1
-0.105040172354821 1
0.176347468501447 1
-0.578462605674896 1
0.763296302312954 0
0.206183745530556 1
-0.402876012882697 1
-0.528294159715778 1
0.127892007222781 1
-0.33073509373601 1
0.213609722689373 1
-0.1670695026787 1
0.331857911592709 1
0.208221204399695 1
-0.61874556430432 1
0.230828478982866 1
0.511032291786627 1
-0.213357814288151 1
-0.0948285394401116 1
0.164916299735637 1
0.287115399610875 1
0.0676167795244423 1
0.605429041362169 1
-0.140616715903025 1
0.312971984077833 1
0.679117353102158 1
0.270832977029015 1
0.300793680602965 1
0.112988241690089 1
0.401535485055817 1
0.0489387408842772 1
0.413715823084776 1
0.32704806385278 1
-0.0811647023101481 1
0.0732358941683509 1
-0.0130736841576932 1
-0.152475303009108 1
0.0582353348970615 1
-0.670413809352966 1
0.312914003653086 1
-0.522489009312462 1
0.222911462806745 1
-0.0425388470213743 1
0.388848870847075 1
0.231783256288817 1
-0.111275208626735 1
-0.150443748664202 1
-0.206327370299871 1
-0.349727300461446 1
-0.217264160600696 1
0.0643578579985383 1
-0.228196080952167 1
-0.0159093927173674 1
-0.522499959725942 1
0.153569490506276 1
-0.211251100099561 1
0.322874822395129 1
0.198648153533904 1
0.328757957536714 1
0.219895684472801 1
-0.156940739516193 1
-0.106377484248293 1
0.04098345251699 1
-0.0860517929867137 1
0.386831274846672 1
0.0657411196707014 1
-0.076864390894377 1
0.181494433561502 1
0.116180311814068 1
-0.427725980386231 1
-0.0544621412622307 1
0.282131806678152 1
0.163338794922126 1
-0.149193640196177 1
-0.573693994520994 1
0.0971267832499908 1
0.986857457925727 0
-0.016794296949937 1
-0.0541054412373255 1
-0.00184552712821593 1
0.134741392579245 1
0.0961640326340321 1
0.209155809086088 1
0.252663170531802 1
-0.446236898844213 1
0.0633960064011488 1
0.0574426130840852 1
-0.264808037712174 1
-0.0965537749403075 1
-0.0770236356410602 1
-0.876908073794025 0
-0.38906053151083 1
0.0439675546909954 1
-0.345820964296871 1
0.200155712809822 1
-0.334191688856551 1
0.0636050942052627 1
-0.160876161274831 1
0.149328067019779 1
-0.030357712221399 1
0.366004168564126 1
-0.173708401590743 1
-0.00464430900905163 1
-0.168233417041167 1
0.223461947293265 1
0.375072519968212 1
0.162515286071462 1
-0.23168095020638 1
0.440009305085083 1
-0.255897838321846 1
-0.380956047162125 1
0.0993634054160363 1
-0.0685329684420057 1
-0.0234732348682954 1
0.0398961796148565 1
-0.166728699050732 1
0.0227957339868922 1
-0.142138343781262 1
0.300927348424854 1
0.196051052608473 1
-0.107630279701404 1
-0.179532824519066 1
-0.427398031434715 1
0.0172108442451519 1
-0.352711611836742 1
0.220604116004381 1
-0.738220123979654 0
-0.0688493262570881 1
0.343417898922966 1
0.453781545647329 1
-0.225134263357052 1
-0.166810035749611 1
0.0658155237488509 1
0.118941521008974 1
-0.0745361513904129 1
0.502641903777861 1
0.299835888596956 1
0.140339960032741 1
0.194199866188055 1
0.239099798882575 1
0.437657793678242 1
-0.0845450873628444 1
0.521186825493237 1
-0.271028094886119 1
-0.19471515843004 1
0.112912340860362 1
0.331519853169724 1
-0.616598113498605 1
0.437414465374765 1
0.0523609155329085 1
-0.130335402788154 1
-0.671141300488958 1
0.130828189242596 1
-0.195530672808736 1
0.203976680889313 1
-0.158424833328475 1
-0.10078020467134 1
-0.00942215178786407 1
0.363133259850665 1
-0.110354164616071 1
0.381573143452436 1
-0.312666376743776 1
-0.517976503626758 1
0.367895622415788 1
0.119047499015211 1
0.386661473712505 1
-0.838205898976329 0
-0.236968291429168 1
-0.0106394874397109 1
0.471318134617601 1
-0.335863772594386 1
-0.119670700676355 1
-0.0922360782706098 1
-0.403412730329903 1
-0.501795164253777 1
-0.183435602833954 1
-0.22492689443926 1
0.153586355592016 1
0.188643988163359 1
-0.646561125892979 1
-0.196998208197682 1
0.519580706036387 1
0.0849395063077504 1
0.384743431201033 1
-0.407454711694872 1
0.236720901752441 1
-0.415340908620709 1
0.0724188767532111 1
0.427637596886439 1
0.0806198038911839 1
0.17906683848948 1
-0.380105277255422 1
-0.148028881319126 1
-0.12248581796799 1
-0.247819988647896 1
-0.0453362586731433 1
-0.166323317914207 1
-0.195631090727257 1
-0.292992566972228 1
-0.000162263774423292 1
-0.0240716638657805 1
0.374101689630118 1
-0.21838210974665 1
-0.230073724733918 1
-0.400298613082723 1
-0.0219491374320795 1
-0.140734962418417 1
0.177611839332453 1
-0.123995095401425 1
0.297749418641157 1
-0.513443036549173 1
0.0157732516778816 1
0.328151149799642 1
0.722217302266148 1
-0.80628773136221 0
-0.0830383886609827 1
0.266287007481278 1
0.0296359064968933 1
-0.366741092637118 1
-0.354023882820263 1
0.219176046545218 1
0.137917805164608 1
0.613331576854684 1
0.191514797651038 1
0.45790681695145 1
-0.032104801638615 1
0.10673632353672 1
-0.435858063378319 1
-0.11603114397395 1
0.44022931324135 1
-0.658580118122382 1
0.20346619238474 1
0.589928151885243 1
-0.611548578451407 1
0.19255903749658 1
0.620559376108217 1
0.0580308144872249 1
0.0463642901463501 1
0.639723292567239 1
-0.142669309770652 1
-0.614085209378542 1
-0.184622842760404 1
-0.0371622386815503 1
-0.243188491748324 1
0.36972442353796 1
0.0785154790265104 1
0.479808888622704 1
0.413194489724035 1
0.206262927715237 1
0.359291302772684 1
-0.439317046057361 1
0.873109534687977 0
-0.280029493279167 1
-0.272365128922303 1
-0.591917443845862 1
0.117489218070709 1
-0.12923954107499 1
0.378904238846797 1
0.220928014144423 1
-0.140743791330541 1
0.0522531763685543 1
0.202698713605576 1
-0.20467409867273 1
0.174974397767177 1
0.163333807129859 1
0.354538918157098 1
0.107566727674371 1
0.193074528375671 1
0.339388307490582 1
0.161035025393889 1
0.0708652950604478 1
0.145771126627602 1
0.397686254536602 1
-0.0801100446974201 1
-0.563322238895519 1
0.107307624108678 1
-0.0475623519830471 1
0.58286678426986 1
0.388257685177284 1
-0.509365375510154 1
0.241810614064431 1
0.130493170432528 1
0.443757840488506 1
-0.0617470340668377 1
-0.0138811886146389 1
0.25888976053685 1
-0.513945423606556 1
0.147373206155148 1
0.115488405386792 1
0.155395036629314 1
0.105718378163909 1
0.142436812108393 1
-0.265396363044429 1
-0.414563734326609 1
-0.263389338380002 1
0.369157015704474 1
-0.0183785777336934 1
-0.214647392460731 1
-0.307082028103363 1
0.264565862193719 1
0.223563202743808 1
0.0271367664706779 1
-0.197122395493902 1
-0.328047718832524 1
0.0819447079669928 1
0.0274052693132633 1
-0.272331881830851 1
-0.131980023353031 1
-0.0913056954056873 1
-0.711219319915234 1
-0.385453180757275 1
-0.103867816385135 1
0.00396317853205502 1
0.23507139943994 1
0.185111917394634 1
0.2561598986655 1
0.0867833816494715 1
-0.257871635727524 1
-0.429814700912167 1
0.111663105077322 1
0.604616213948594 1
-0.127361870963066 1
0.261945443951511 1
-0.549104737672873 1
-0.511705957684294 1
-0.299754727488858 1
-0.128955978625687 1
0.141884908361554 1
0.527429822477852 1
0.077438985962066 1
0.174755613990643 1
0.0579398198243078 1
0.0727978728751294 1
0.0836525656161718 1
0.299395859574772 1
0.22825030617127 1
-0.164247047208294 1
-0.463955931612101 1
-0.24640976598443 1
0.135044362047003 1
0.335082847142649 1
0.359005024226905 1
0.128559680443653 1
-0.131990483611755 1
-0.0240642225872375 1
-0.385133119969009 1
-0.117024983317668 1
-0.379904578723489 1
0.375332097936511 1
-0.159124579336684 1
-0.139899964228592 1
0.00651311862383454 1
0.233675357128421 1
0.118115373733994 1
-0.0222748296286018 1
-0.624507175063559 1
0.499032271821817 1
0.171675281677737 1
-0.374535442995752 1
-0.417173461373104 1
0.0766523210603589 1
0.0934430704931647 1
0.498285858453645 1
0.0270511620605906 1
0.148601491803418 1
-0.0185621405151878 1
-0.267076838266826 1
0.224040011372454 1
-0.248287925017218 1
-0.447136799366866 1
-0.145475286983701 1
-0.336648230812467 1
0.0969314691777825 1
-0.551817190300724 1
-0.079703806500887 1
0.107659131256471 1
0.43459750119059 1
0.332224567744798 1
-0.371702005068681 1
0.502427190832327 1
-0.229320098883078 1
0.184559420963247 1
-0.122693355105874 1
-0.0464454525450748 1
0.0122461667585851 1
0.200089842205156 1
-0.0526698713496964 1
-0.279921444268979 1
0.0168176762321521 1
0.162507691851019 1
-0.0232186272919732 1
0.0824755087814803 1
0.155134783236387 1
-0.583482785864833 1
0.235489489502167 1
-0.212013945927071 1
-0.714699583137502 0
0.563907318251443 1
-0.218169334680627 1
-0.0492758402259953 1
-0.254948449931992 1
-0.325154062397082 1
-0.0758006954499824 1
0.53252849504671 1
0.138512753520928 1
0.435216845776585 1
0.28371574724407 1
0.171872982013262 1
0.357933841523846 1
0.540052509318343 1
-0.168020236186154 1
-0.236486456391245 1
0.671677014160445 1
0.0678742279368777 1
0.484437676921096 1
0.119503785134817 1
-0.0914876103010341 1
0.109535920602945 1
-0.172638841697389 1
-0.0382213326719184 1
-0.620165220250521 1
0.677076112186338 1
-0.19692592271928 1
0.174065049170307 1
0.425708026621789 1
0.112739060361761 1
-0.142895419829554 1
-0.00646357169836635 1
-0.383977240145978 1
-0.529454166757419 1
0.115039140541459 1
-0.175996417349628 1
0.174076999240444 1
0.635360271495625 1
0.292802514231863 1
0.0240051381523763 1
0.228706776127759 1
-0.146331620858453 1
0.154079613960972 1
0.361987620809229 1
-0.0213713147126258 1
0.138339181534397 1
0.457962421167975 1
-0.0323234487443112 1
0.0139400161579493 1
0.788981520449355 0
-0.134809512324251 1
0.626307265184243 1
0.194858220214427 1
-0.211173821084891 1
-0.430281859143252 1
0.00191511045831332 1
-0.155368348150403 1
-0.367336697256533 1
-0.129266776105833 1
0.4208801761508 1
0.714845378159953 1
0.0602288794291892 1
0.167890888528833 1
-0.0910460768484123 1
0.0219369579941233 1
-0.205751451725588 1
0.344189993241436 1
-0.510525482582842 1
-0.843405520511115 0
-0.249741889658004 1
0.109919742242018 1
0.297132803348288 1
-0.118252806555721 1
-0.161037800222187 1
-0.128023274910745 1
0.59168441638158 1
0.0982034458294595 1
0.40755224022821 1
-0.30705832654432 1
0.0347800240093782 1
-0.263641316941525 1
0.509416019519358 1
0.36877984178794 1
-0.476722950997123 1
0.244457535190393 1
-0.39142554095032 1
-0.0363390038631353 1
0.518110645977817 1
-0.391396508824466 1
0.680847873349786 1
-0.596716084414172 1
0.0700397135393473 1
-0.139008848528405 1
0.671245865678014 1
0.255539432227208 1
0.107291260721218 1
0.132461214499148 1
-0.412669990541756 1
0.187639090392429 1
-0.369675659828003 1
-0.259348768546707 1
0.108632042382998 1
0.0287700560908617 1
-0.0787843163315231 1
-0.243269033925866 1
0.463689298750309 1
-0.217220329149488 1
-0.0569697083916992 1
0.140974924653722 1
0.0238523603822119 1
0.0308836491798839 1
0.431828730241932 1
-0.038438420863394 1
0.289308711146023 1
0.0597773679726732 1
-0.652866882505379 1
-0.16671720718677 1
0.040294504139767 1
0.00840578553231026 1
0.00236327172546359 1
0.516045967679063 1
-0.275834372070218 1
-0.0366052732679568 1
0.0320845304099168 1
-0.0339745587351461 1
-0.257528884049787 1
0.0682222748670995 1
0.524190493482168 1
0.0302935038433039 1
-0.175290916466065 1
0.119241917836769 1
0.154569628070583 1
-0.0232139580601811 1
-0.00521697213544262 1
0.103171326096111 1
-0.520145734325517 1
0.360396305344217 1
-0.029957616601916 1
0.0526160271674451 1
-0.113893615071971 1
-0.244884834684004 1
-0.0671097786930847 1
-0.08943666675126 1
-0.0409909698443136 1
-0.259858801569374 1
0.331725606639635 1
0.265887019823647 1
-0.407409296731966 1
-0.313602278282721 1
-0.542618281885918 1
-0.156625029906306 1
0.17699381599931 1
-0.402626832256339 1
-0.308834731600256 1
-0.49130404593202 1
-0.639403377662466 1
0.362614398659461 1
-0.283278290799337 1
-0.267902467650096 1
-0.100019930287917 1
-0.294290827046041 1
-0.79825552013892 0
0.0534097665838673 1
-0.495897027579312 1
-0.317636667338149 1
0.188915126006667 1
-0.206146483367453 1
-0.482974660621521 1
-0.265747261019601 1
0.063942696387071 1
0.290351702945024 1
-0.100573189200027 1
0.38314062355643 1
0.249278179480567 1
-0.00310237021577599 1
-0.179970395190272 1
0.0205759858710951 1
-0.307817277428391 1
0.00400414306815741 1
-0.109999567723602 1
0.389816346345578 1
-0.0352415817453396 1
0.147021475644736 1
-0.401717978191286 1
0.00540542153582052 1
0.34864113422727 1
0.213672208527202 1
0.0280510872689926 1
-0.229097257513388 1
0.00528612002707892 1
-0.350840240734431 1
0.038699530956667 1
-0.249024611580122 1
0.113374541192326 1
-0.0158667169523011 1
0.143023026288731 1
-0.0832962843705918 1
0.436549215970349 1
-0.424654870054443 1
0.0435184688481367 1
0.384655597191584 1
-0.805083587058534 0
-0.0963916353398434 1
-0.115650432433305 1
-0.18449085437362 1
-0.280432042415669 1
0.33980725409202 1
-0.0645231609990593 1
0.0415570531313119 1
0.0393388590182937 1
0.123859147817446 1
-0.2066075933687 1
-0.178331037017558 1
0.0595167534299577 1
-0.67992179058828 1
-0.0252627827064625 1
0.579056732497428 1
0.253656098093272 1
0.570459951659082 1
0.0955574307270236 1
0.266755267109766 1
0.0170520449741747 1
-0.34906226351207 1
0.0471198544623695 1
0.123518831951286 1
-0.530579260590933 1
0.245070910079561 1
-0.122963452737972 1
0.127489618055105 1
-0.229446240705055 1
-0.3620829586436 1
0.376089335373131 1
0.302730014012267 1
0.64009566696332 1
-0.0886681515037534 1
0.548784261536317 1
-0.0633150203437884 1
0.329726971195646 1
0.0825394616740669 1
-0.0716961995873707 1
0.330228706982809 1
-0.0163275157116137 1
-0.057565529580608 1
-0.246509633551167 1
0.415180583087448 1
-0.357268195824274 1
-0.301916300067695 1
0.0336266008080919 1
-0.0690615943499838 1
-0.0012685339155092 1
0.0612394157846937 1
0.181600918444661 1
0.0530037638051281 1
-0.159009632265305 1
-0.1461530037215 1
0.176537047873555 1
-0.351901835280008 1
-0.136793430474422 1
0.225379749550352 1
0.0242020824919068 1
-0.325345674149841 1
-0.684580330972635 1
-0.093045166283245 1
0.149520631686763 1
-0.226094327651407 1
-0.411612109466191 1
0.165959662164776 1
-0.102304583470836 1
0.312441331047773 1
0.0453315598457258 1
0.127346226746454 1
0.0452672108570892 1
0.213485169266228 1
-0.181108353251217 1
-0.48488009748056 1
0.128649878756301 1
-0.309606135555058 1
-0.275893967067554 1
-0.116195173903033 1
-0.431823078826463 1
0.295273059456157 1
0.205909082628854 1
0.0194417466043332 1
-0.361822910076013 1
0.304255219262661 1
-0.291443384434213 1
-0.134995328868443 1
-0.28489735162541 1
0.34608830870066 1
0.261510824440684 1
-0.137609031572455 1
-0.242373882436599 1
-0.0211643116410752 1
-0.256561408741172 1
-0.199610962829174 1
0.143972825654686 1
-0.0314887990961105 1
0.256685977363545 1
-0.220595273629333 1
0.665978310700503 1
0.290507848129692 1
-0.426729819133946 1
-0.448341465140453 1
0.509950511933357 1
0.404172953812509 1
0.165274010337569 1
0.24692318222911 1
-0.521465508857832 1
0.0460170736233025 1
-0.0825629512538452 1
0.0772387006514945 1
-0.0717705016545353 1
-0.11308993750326 1
-0.0452490724103906 1
0.65689064927311 1
0.0320047518986007 1
-0.65684588690836 1
-0.210590117678566 1
0.50756456524306 1
0.295152311117016 1
-0.211082121331198 1
-0.449523566159905 1
0.191175524523547 1
0.858727531635104 0
0.0673592658644933 1
0.0967282286071958 1
-0.76931978070434 0
-0.0527705271567599 1
-0.199939897315663 1
-0.157114305505446 1
-0.513933372733679 1
-0.350269947265925 1
-0.33154733600699 1
0.0877727550444872 1
-0.231590606798431 1
-0.129952012540742 1
0.24344187903559 1
0.580874612460938 1
-0.248691937017749 1
-0.111771060906301 1
-0.461289110860459 1
0.757859500349789 0
0.412738338256052 1
0.117939716382023 1
-0.080784803907846 1
-0.167972824958428 1
0.329826431904848 1
0.00432520272371919 1
-0.278365423069486 1
0.228650445970243 1
0.260376881074727 1
0.384572736204847 1
0.0390308835448739 1
0.176147434076653 1
0.574409544118292 1
0.0128079357262773 1
-0.47454829116289 1
-0.422356384837219 1
0.299003193161165 1
0.233503273020121 1
-0.227037168157755 1
-0.010672153908144 1
0.103882261282346 1
0.525713690867472 1
-0.476241191645388 1
-0.0205956656979425 1
-0.0550189594383068 1
0.184359810184912 1
-0.0953348493634773 1
-0.204921502763725 1
-0.697861745810042 1
0.0668407606383415 1
-0.0316029281039524 1
-0.432453608520215 1
0.0788797311115411 1
-0.171386325284784 1
0.0792146855140378 1
0.233032226294559 1
-0.0589229702849779 1
-0.159467431947788 1
-0.0600614897234246 1
0.297438814092491 1
0.598310656088177 1
-0.550611527526187 1
-0.144910125420472 1
-0.233598348631024 1
0.222891330104511 1
0.026648620998704 1
-0.0412669258281679 1
-0.0502361077135777 1
0.30902448723698 1
-0.294412443056888 1
0.318247326159812 1
0.270732207969022 1
-0.254765742545868 1
0.345596720648666 1
0.283298206128565 1
0.0118429179487979 1
0.268599617536863 1
-0.119041548865224 1
0.361399885266213 1
-0.162927447845986 1
-0.281796687764988 1
-0.0111109107765652 1
0.157085260368903 1
-0.681078369329375 1
0.44535011603042 1
0.555572647917503 1
0.0248929416610563 1
0.102942475182941 1
-0.109897872588226 1
-0.55005532912087 1
0.097395840150971 1
-0.383410662850734 1
-0.270559457631509 1
0.0498037716395616 1
0.38750421894607 1
-0.877883895914007 0
0.0489319293085776 1
0.201862790894718 1
-0.00857505679473718 1
-0.23489402518199 1
-0.126814260093028 1
0.211598648221733 1
-0.155329185212804 1
-0.312270970113556 1
-0.228653443048938 1
-0.0140143499233278 1
0.73678069532656 1
-0.223657461867958 1
-0.0960368158195637 1
-0.00512220012505697 1
-0.515710020048196 1
-0.249026848152225 1
0.136699789576622 1
0.244155007552456 1
-0.0750030984370463 1
-0.177652162588038 1
0.222600003914406 1
-0.361236936539964 1
0.249313519820308 1
0.0935430226069657 1
0.321115224193734 1
-0.367876739990323 1
0.0786017333582639 1
0.127130036726 1
0.272069573967079 1
0.110287082677307 1
-0.11189272981895 1
0.228045425068263 1
-0.252398208894104 1
-0.0373217085820367 1
0.0215411174436216 1
0.177166486435053 1
0.306400857559374 1
-0.17534894226053 1
0.04446919648086 1
0.386685640194035 1
0.127504202780253 1
-0.384874265780107 1
0.302966164011111 1
-0.385053430482696 1
0.230477717798329 1
-0.486119511782355 1
-0.0883864791782613 1
-0.209573636875671 1
-0.346772960852208 1
-0.0118828985635892 1
-0.40836398014011 1
0.0632000850995299 1
-0.192068548094777 1
-0.512707136951926 1
0.312860810182253 1
0.612010141963979 1
-0.362926516255767 1
0.161977133973446 1
-0.272917527001389 1
0.0635821491788322 1
-0.40660422344803 1
0.254135785656079 1
0.0238858254248246 1
0.709273352620842 1
-0.159875746602887 1
-0.326198893599819 1
-0.176220697553453 1
-0.105000403177929 1
-0.345715423780226 1
0.195422762221491 1
0.236133160516574 1
0.0717284370669364 1
0.245265220174735 1
-0.0219433330175281 1
-0.0595922491558066 1
0.176660089145415 1
0.182542548246849 1
0.154900719026778 1
0.143613554242865 1
-0.417876432717378 1
-0.0485358154265657 1
-0.00646850488488761 1
-0.239833523486928 1
0.234875167183732 1
-0.0349319682361834 1
-0.153108753315244 1
-0.221552391742724 1
-0.362466800194332 1
-0.106814713868339 1
0.745830314701877 0
-0.0710627260809399 1
-0.346222092042094 1
0.0323009123680563 1
-0.0627804439643936 1
-0.370329706712457 1
0.00914966774773754 1
0.404473504638077 1
0.129170035040147 1
-0.181218005541013 1
-0.3306560343871 1
-0.125488933840924 1
-0.412996198848068 1
0.395826346450924 1
0.293541631103549 1
0.0495398057765766 1
0.422987209397736 1
-0.176835178263446 1
-0.0768704921853845 1
-0.367654281731473 1
0.0506926674694836 1
-0.251084164425547 1
-0.239174982628209 1
0.531411721151584 1
-0.172927498841232 1
-0.117474188935995 1
-0.701747195826528 1
-0.272372722632112 1
0.154425103496602 1
-0.0422705669611308 1
-0.0935159265395297 1
0.00743171994543432 1
-0.239764238866659 1
-0.546690017482305 1
0.186592574922074 1
-0.539573484172907 1
-0.115268624823365 1
-0.376447473945562 1
-0.325849231296213 1
-0.275290907536578 1
-0.266015841848839 1
-0.02567255351014 1
0.312250030029922 1
-0.19076503728278 1
0.322589773359376 1
-0.0081935417598107 1
-0.061877654895411 1
-0.15627546741409 1
-0.617268106896029 1
0.649636320997254 1
-0.00572186786896062 1
0.344936721240542 1
-0.053376142314986 1
-0.370941964315806 1
0.0921390953047382 1
-0.22236402714404 1
0.263390456233571 1
-0.425681533623131 1
0.591369671546029 1
0.486246118834517 1
-0.29292642948696 1
-0.0880124604661073 1
0.000170023750410683 1
0.881310448641358 0
0.0677670491889724 1
0.248705940057645 1
0.257142626964677 1
-0.196672053421363 1
0.684078636384101 1
-0.219011529656307 1
0.201139966817454 1
0.204338992009882 1
-0.135207943254064 1
-0.293589411793935 1
-0.00125647732605077 1
0.0438360745836049 1
0.164263193388239 1
-0.369915600999468 1
-0.196738370527521 1
0.341029058489682 1
0.505078477026856 1
-1.0504629100996 0
0.278567563372247 1
0.0473669447143564 1
0.306209165815741 1
-0.0831444531851923 1
-0.323991405942438 1
-0.247585311504621 1
0.181539683518555 1
-0.0910823931741268 1
-0.0153203631363344 1
-0.370284169173578 1
0.00118838017538872 1
0.0215194042848224 1
-0.321407591467533 1
0.173097431090358 1
0.348478332446502 1
0.0456553434688392 1
0.301930719607456 1
-0.08203736410224 1
0.0302856305067548 1
0.424932903311129 1
0.400229873133351 1
0.0270515533282228 1
0.251274283980621 1
0.499300168487816 1
0.531018494600682 1
-0.216511900484726 1
-0.235947025454553 1
0.372402555657755 1
-0.1757826616998 1
-0.181067078314495 1
-0.355351239993887 1
0.165489878527734 1
-0.153245475400744 1
-0.128034611266071 1
-0.388039232689389 1
0.383763211342855 1
-0.0345306178752389 1
-0.440558962702392 1
-0.166523273618712 1
0.147751255816588 1
-0.381687268732023 1
0.361937882774451 1
-0.737411048355052 0
-0.0127301033391586 1
0.185422356179018 1
0.473650082835049 1
-0.204074498093712 1
0.277141697522069 1
-0.246796460153811 1
-0.339644026732971 1
-0.128830623276747 1
-0.0584870043846799 1
0.21146240601075 1
0.514569542795848 1
-0.493742435409103 1
0.352137701576307 1
0.37365478187387 1
-0.0024905202657918 1
-0.327039528121045 1
0.170471567656443 1
0.0471235156741313 1
-0.50732944544048 1
0.0130156863845109 1
0.272279577746567 1
0.189202187466775 1
-0.747831465032466 0
0.389543317527521 1
0.453109551466422 1
0.282285974523603 1
0.427269227194066 1
0.17435562351122 1
0.066257727556092 1
-0.33314796336631 1
-0.642155137119924 1
0.218493457666198 1
0.354716856986192 1
-0.311521738341069 1
0.295340989522893 1
0.669921416101832 1
-0.287834955324763 1
0.1327998632007 1
-0.261612197380271 1
0.242166949917351 1
0.189993937981159 1
0.0729281431558758 1
-0.294646776990276 1
-0.245791899152678 1
0.309327576658898 1
0.103904865784654 1
0.0276880698992486 1
0.104317598248793 1
0.468107882979208 1
-0.267092496634097 1
-0.197122765092701 1
-0.637583062173632 1
-0.121804091481848 1
0.0516704695441233 1
-0.278889331321171 1
-0.0695754966340035 1
0.182752216804231 1
-0.138750219236602 1
0.0527727132001622 1
0.146532875226312 1
0.162143062482941 1
-0.204742996388872 1
0.152685135630194 1
0.229987408937755 1
0.309734167341605 1
0.174992644887884 1
-0.70103538596262 1
-0.348753422916668 1
-0.186190769151537 1
0.0150996401151165 1
-0.238177960444404 1
-0.441880983841614 1
0.370400088703676 1
-0.112989927278289 1
-0.211705871035327 1
0.0932528895111319 1
0.0116417996768984 1
-0.394532684045156 1
-0.206610856962188 1
-0.00661378090501893 1
0.181035055447683 1
0.411528261319343 1
-0.14582174609278 1
-0.236966128727806 1
0.043238766556817 1
-0.0208080529488504 1
-0.144485733374156 1
-0.178012285947689 1
-0.27687152379742 1
-0.175851961486835 1
-0.385862961709657 1
0.473218220529894 1
-0.700310392659952 1
-0.517009974600044 1
-0.400714807667944 1
-0.00639860488708029 1
-0.198557942705652 1
-0.525382312324461 1
0.232657990366278 1
0.0787778979516716 1
0.321183991688088 1
-0.829350221664227 0
0.13146786084295 1
0.143688994283091 1
-0.513416085966075 1
-0.292042622558058 1
-0.704036050725084 1
0.569428546678358 1
-0.00832969498118272 1
-0.202089475529316 1
0.452254723696674 1
-0.107029756773132 1
0.375454088649267 1
0.276678381676289 1
-0.355135571650151 1
0.122410739272039 1
0.337673169950212 1
-0.283080500496652 1
0.0644814724445868 1
0.577606458639155 1
-0.10487024454231 1
0.465161909450449 1
-0.0954851012551668 1
0.0266547047779204 1
0.0765720722608149 1
0.44269083962159 1
0.301630628649487 1
0.028044683363213 1
0.470779170858374 1
0.401491926283066 1
-0.228849839908037 1
0.422882281253797 1
-0.276324252985421 1
-0.481979546754387 1
0.0566779986503769 1
0.0666022435803216 1
0.0514887770406792 1
-0.0364796397223925 1
0.278156561762939 1
-0.256261802596647 1
-0.972283269051627 0
0.181397536071402 1
0.24574936036397 1
-0.395134181141906 1
-0.537893891848399 1
-0.170684094255898 1
-0.206230125926542 1
-0.113736894270912 1
0.0553180176405372 1
0.153255850953145 1
-0.762182136394812 0
-0.322283913186705 1
0.485069456187035 1
-0.0978274912492554 1
-0.308198762289565 1
-0.298361493550724 1
-0.192526990165537 1
0.0700879174149838 1
0.615549368526654 1
-0.152183083463748 1
0.00613937277491461 1
0.125800314727313 1
0.0404178666692008 1
0.729518817965967 0
0.158890433108061 1
-0.0340225447532902 1
0.429666309532101 1
0.526175712339838 1
0.357085286371703 1
0.0433044417907387 1
-0.310354158432564 1
0.0778425000909277 1
0.271393305899355 1
0.572897327889179 1
0.154097014197767 1
0.325382944870729 1
-0.156619219037055 1
-0.387799240104189 1
0.356590266434657 1
-0.136017211055416 1
0.661094161650555 1
0.0230195525302372 1
0.109557283486585 1
0.129064616018179 1
0.142154060645509 1
-0.254832723391546 1
0.419284487493591 1
0.170432944481819 1
0.334205888727656 1
0.50833278132024 1
0.46225616314895 1
-0.628928951069384 1
-0.310729022371474 1
-0.466487665180789 1
0.0280844871379789 1
0.0322445052272174 1
0.307070096082346 1
-0.127581582527502 1
0.199872306897246 1
-0.26772449232465 1
0.1030813009475 1
0.32038273459787 1
0.392070099322483 1
0.0559012988271959 1
-0.0117640419825355 1
0.191480601988747 1
-0.337652826095857 1
-0.122853653045063 1
0.352744207228929 1
-0.655744532777698 1
0.388273303970663 1
-0.00289895134790913 1
-0.289936600302784 1
0.0582756784959163 1
-0.0758695157260731 1
-0.413793850141491 1
-0.370273616513769 1
-0.110165714192179 1
-0.23948032061878 1
0.398014700723769 1
0.543423428124847 1
0.632858469985198 1
-0.0418627727991867 1
-0.204688238397995 1
-0.095702079849438 1
0.651286366073928 1
0.435614226876867 1
0.356672884163334 1
0.126907539111297 1
0.618740922922392 1
0.4006679652435 1
-0.802561445493286 0
0.0758072968784192 1
0.00757181281386901 1
0.258006937648669 1
0.356998341553058 1
-0.0942771367379145 1
-0.0548798835060143 1
-0.185997532062697 1
-0.172637463666232 1
-0.615967710354363 1
0.0409997518168455 1
0.242191437000051 1
0.0045430203141375 1
-0.152535080955028 1
0.185550703735315 1
0.354589551567942 1
-0.121817696337042 1
-0.355074326184036 1
0.862175698895096 0
0.0748514790731004 1
-0.143494281703164 1
-0.217369996958961 1
-0.453365375247319 1
-0.099945452902569 1
-0.31620219215531 1
0.0160185641564092 1
0.196700475638807 1
0.529062662747926 1
-0.139155534105051 1
-0.189498950110327 1
0.0130209412959682 1
0.0311949892756365 1
0.715469608154521 1
-0.167883479427809 1
-0.37897853784203 1
0.022214961075031 1
-0.0724217767902432 1
-0.277259401307511 1
0.0606381305979592 1
0.360610217275558 1
0.0278452619654818 1
0.213222206489022 1
-0.322642658562971 1
-0.144672544786688 1
-0.134987472839934 1
-0.205433093896893 1
0.174139846040542 1
-0.496278806912133 1
0.626649578559923 1
-0.0858964306436967 1
-0.113609490984503 1
-0.361905642754665 1
-0.168692940787051 1
0.128238230908598 1
-0.312560230862929 1
0.0370916804592786 1
-0.352483596817739 1
0.525991311104125 1
0.21584329700092 1
0.116807347624816 1
0.407233628073732 1
0.00434571247980022 1
-0.00232732168736534 1
0.230208519311429 1
0.217956765093612 1
0.0998035342544844 1
-0.292840363077154 1
0.522562150904383 1
-0.015624148333217 1
0.095429653036485 1
-0.367489062506768 1
-0.127054039241998 1
-0.366196953042396 1
0.0922003842457849 1
0.676789284386134 1
-0.0772858235162293 1
0.407655339975973 1
-0.060922525180141 1
0.111679405107198 1
-0.0238323835453756 1
0.257538377728746 1
0.0390422918567978 1
0.108515924394402 1
-0.138654641813863 1
0.169096308823183 1
0.103621215698473 1
0.0140217292465454 1
-0.0585430799752312 1
0.268868725914497 1
-0.22589476741806 1
0.424304629770344 1
-0.0486579944006486 1
0.209961920117904 1
0.0703930132865238 1
-0.254648318941287 1
0.27867563704924 1
0.567839419689492 1
0.435115105140767 1
1.10349305927556 0
-0.112528240929147 1
-0.141065285702643 1
-0.0288417005574647 1
-0.379015686911466 1
0.303516236982502 1
-0.259717651601335 1
-0.429194190338437 1
-0.39724244006175 1
-0.157844328254859 1
0.183479405193218 1
-0.289607012428666 1
0.0486421259858978 1
0.225021039212455 1
-0.331620203009708 1
-0.0796948424456643 1
0.0458445078702522 1
0.110933609331313 1
0.346685963446369 1
-0.0996437100925404 1
-0.139770038669537 1
-0.480806248394043 1
0.305307217903684 1
-0.454777672089972 1
-0.244017059261852 1
0.0251871818716635 1
-0.268349906136027 1
0.227253748244668 1
0.0708133463250959 1
-0.328291436816413 1
0.27081256201815 1
0.225016950753928 1
0.258679868047921 1
0.261326867642463 1
-0.0889899138844037 1
0.579516770236171 1
-0.841396870230787 0
0.135186457560884 1
-0.311525229545624 1
-0.298668429552619 1
-0.305777065627238 1
0.250163990449035 1
-0.177219678419921 1
0.356361090462838 1
-0.0885541431948652 1
0.279286435312669 1
-0.289384837658533 1
-0.32555605271016 1
0.288941996894789 1
-0.323253381758137 1
0.0446194674280986 1
-0.168947698248584 1
0.118787769675781 1
-0.142416629622581 1
-0.452897009980052 1
-0.167844682572344 1
0.349170350521224 1
0.23023344156236 1
-0.297573597057266 1
-0.134771733818126 1
0.212956057669387 1
-0.0467919157367473 1
-0.339723268290175 1
-0.450529121898095 1
0.456236627966281 1
-0.142448399383429 1
0.384500939531251 1
0.211657032010696 1
0.268682967106589 1
-0.567464539352001 1
0.0851324719951888 1
-0.266675804416296 1
-0.0940356560467655 1
0.338938773466331 1
-0.150086541579955 1
0.140487936700508 1
-0.0994398119662746 1
-0.291805475035556 1
0.034122006070652 1
0.24011641015033 1
0.0269816419953948 1
0.241421621805467 1
0.0485442065638127 1
0.195135418092235 1
-0.294658756927311 1
0.110826567997437 1
-0.0750317173406812 1
0.309123252486827 1
0.55958411413839 1
0.410138704983817 1
0.536555353226672 1
-0.238417591097633 1
-0.185039619439528 1
-0.303745523337882 1
0.10706742442513 1
-0.13643643085998 1
0.649902729643485 1
-0.744555818684069 0
-0.238102282757211 1
-0.0368804882770028 1
-0.312672229308662 1
-0.476900343420437 1
0.083134252690056 1
0.226401663351661 1
0.519475811202027 1
0.411967326887247 1
0.045527752420787 1
-0.0583528014215398 1
-0.143429341948664 1
-0.0515678784991293 1
0.20161109506802 1
-0.373231405411019 1
0.102623413741792 1
-0.126620945491865 1
0.200397631238782 1
0.0900409709738326 1
0.584159620931273 1
-0.150695805091449 1
0.311306774963544 1
-0.156680901657224 1
0.287779863732458 1
-0.12709379544822 1
0.189464446617819 1
0.341287258714474 1
0.0779534102439334 1
-0.366601004245628 1
-0.101623726409828 1
0.0316988613649554 1
-0.273086527181146 1
-0.418922812985441 1
-0.0344940544128501 1
0.475156114497767 1
-0.147552598235889 1
-0.340894427896677 1
-0.201445165808565 1
-0.668560897899137 1
0.128750832120676 1
0.301624561078704 1
0.0074442309394496 1
0.947156923686241 0
0.0528991883163669 1
0.0773567592510763 1
0.129095852953148 1
-0.265959737533819 1
0.0123390055786877 1
0.276984659563685 1
-0.0287814419733134 1
0.338329939861229 1
0.0123075278032337 1
-0.475264604165339 1
-0.420298013170425 1
0.311060541207637 1
-0.265115900333477 1
-0.209529911384557 1
0.27950101849439 1
-0.0688129745402976 1
-0.043693419576837 1
-0.300948373380213 1
-0.15020748011354 1
-0.122235509112033 1
-0.111548367468826 1
0.178852037879166 1
-0.0619158680113993 1
-0.468053287563123 1
0.00110005852652015 1
0.281620445028182 1
-0.557101669216346 1
0.757743506084934 0
-0.381867544401621 1
-0.0887435842038478 1
0.0662834049449231 1
-0.222843393347722 1
0.148122525150175 1
0.312062100888997 1
-0.274788794818889 1
-0.198358271664346 1
0.135726103985597 1
-0.0517818309895742 1
-0.061411549659634 1
-0.0901688100090315 1
-0.121927163993855 1
0.414147740528891 1
0.0742788761042118 1
0.451429091718903 1
-0.101158389123794 1
-0.57635130464111 1
0.250069457414576 1
0.237047179146955 1
-0.00932230648329063 1
-0.159515277679805 1
-0.258933296559727 1
-0.0643008275914516 1
0.644668619005232 1
-0.142446748060994 1
0.201522883542775 1
-0.311525683992193 1
0.228031351877501 1
-0.276960073148589 1
-0.053725335640355 1
-0.202552705616517 1
-0.127044364974075 1
0.0877300669075621 1
-0.00406153336429807 1
-0.0499949137339925 1
-0.0684384828781898 1
0.127509187050389 1
0.920378476365893 0
-0.122368577920419 1
0.220118695427149 1
0.395701227390698 1
0.00618337906132173 1
0.260668859956698 1
-0.182397642752315 1
0.09134258253319 1
-0.2712822546784 1
0.175705634252 1
-0.202555391434311 1
-0.148926298878768 1
-0.0216401508053835 1
0.233688822835989 1
-0.0198990582230563 1
-0.108108221023468 1
0.406410226175003 1
0.226987374934997 1
0.0844023579061439 1
0.270778595039518 1
0.336786575748519 1
-0.291261268562846 1
-0.326411498909757 1
0.0610903228294636 1
-0.113052215173511 1
0.316121348233922 1
0.503042326654668 1
0.152626757116705 1
-0.094888715451194 1
0.460388078873316 1
0.0266846066514677 1
-0.358119450127191 1
0.290466121788503 1
0.326631369300438 1
0.276636103195764 1
-0.112269696072666 1
0.0882812742924007 1
-0.486209326649568 1
0.380462105058972 1
-0.0942733478774328 1
-0.0161698377787772 1
-0.274362162530632 1
0.303214152318068 1
-0.218184916491574 1
-0.249706412965666 1
0.161477923272451 1
0.3243844755966 1
-0.759625042556746 0
0.201332606270612 1
0.114451514115623 1
-0.181627151032989 1
0.00362347461101665 1
-0.397708181742314 1
0.386697037535229 1
0.0928026574954163 1
-0.049945752641437 1
0.149413229392833 1
-0.321366510841052 1
0.365901652140906 1
0.160975755498119 1
-0.355062055560918 1
0.448309944412234 1
-0.315165838326146 1
-0.460144830533263 1
0.261225641397749 1
-0.138327167436673 1
0.0702363633685082 1
-0.0751452101156088 1
-0.213422220599846 1
0.0681163763394251 1
-0.300887260577753 1
0.103101615129263 1
-0.350286705301242 1
0.186367011872639 1
0.249792589931449 1
0.163331358084921 1
0.176952043503638 1
-0.324890055007828 1
0.322796513418176 1
-0.20003126688238 1
-0.357657537903057 1
0.126432258438426 1
0.464658104867822 1
-0.0808274330081274 1
-0.470841351632965 1
-0.260108629294207 1
0.0691367708630754 1
0.544308340116424 1
0.323270843755837 1
0.0621231508349362 1
-0.489878231362072 1
0.479848025913763 1
-0.260507942319446 1
-0.0503114696223429 1
0.246282035327148 1
-0.222822707548527 1
0.075058801462321 1
0.344020392047967 1
0.0104111476784192 1
0.538921992206003 1
-0.0476938943399964 1
-0.0846961771283182 1
0.0597749637421537 1
0.0507696126940463 1
-0.156832895488099 1
-0.17791393825504 1
-0.879571572348417 0
0.0897337115873175 1
-0.90411891186517 0
-0.245296787169284 1
0.0102198222355377 1
0.645832211465373 1
0.120043270015632 1
-0.0690456039808904 1
0.247879095484514 1
-0.335367966544391 1
0.305847796780807 1
-0.158661892771789 1
0.201994307788573 1
0.26063655496555 1
0.263698020770078 1
0.0849392696893351 1
0.298651525786924 1
-0.472510575181337 1
-0.0718112631864011 1
-0.472508520379662 1
0.123582863365361 1
-0.081529678580994 1
0.0567231508780878 1
-0.52351598115208 1
0.236316572351275 1
0.267405950469559 1
0.306918388834883 1
0.0425063473823865 1
-0.693863344268662 1
-0.0719961787859176 1
0.280433525262762 1
0.533127409997277 1
0.332818119244085 1
-0.14166316663135 1
-0.00625671749294553 1
-0.142757117319788 1
-0.216813984323038 1
-0.195007158894755 1
0.268863245136949 1
0.480813474568713 1
0.348639727076665 1
-0.117930747734742 1
0.430473256248774 1
-0.289622893655267 1
0.141107225854202 1
-0.0737989761682472 1
-0.329264244741049 1
-0.389454684682536 1
0.576678752684261 1
0.150006420608486 1
-0.0321413679806165 1
-0.0259271077118709 1
-0.281960641400151 1
0.495043925615922 1
0.267032823669038 1
-0.400175023265029 1
-0.926450538980832 0
0.0529410856304657 1
-0.261892646448593 1
0.459943981479002 1
0.168396470534685 1
0.387173451386112 1
0.481868259947394 1
0.46147872690921 1
-0.234533848816229 1
-0.188832161315978 1
0.373364992078317 1
0.103580092975358 1
-0.188078958593643 1
-0.310023672075837 1
-0.101854557192543 1
0.429985555816607 1
-0.107381116400133 1
-0.0814815310223469 1
0.111972536421767 1
-0.776030954926033 0
0.154324611316183 1
-0.118428914385889 1
0.603251371936339 1
0.214565669379424 1
-0.035978757203254 1
0.301459310424225 1
-0.420520993429194 1
-0.0792738001821022 1
0.444099122662265 1
-0.0107078322530709 1
-0.226786219998603 1
0.247291761524527 1
0.127837434392522 1
-0.0281957327571124 1
-0.131912621342841 1
-0.142178298561072 1
0.000769268440650825 1
-0.218555325541898 1
0.0565826648517283 1
0.229228041464934 1
0.752251962857562 0
-0.429142293635929 1
0.457931696717486 1
-0.323898939777085 1
-0.568565374724802 1
0.0807595498909043 1
0.018176990037207 1
0.191646746712434 1
-0.134340379944358 1
-0.153546511961209 1
-0.0453485671703326 1
-0.12472038615683 1
-0.164211966299058 1
0.329650353418858 1
-0.342419023330832 1
0.214721982139635 1
-0.0925018040691863 1
0.357029748844763 1
0.0482678285535391 1
0.37338661311223 1
-0.209021252407157 1
-0.0640987053194734 1
0.363714860978471 1
-0.162910442109054 1
0.231385819829516 1
-0.0313399280205854 1
-0.35710542160845 1
-0.148864718349783 1
-0.167125195418166 1
-0.180749417551072 1
0.0629130198410288 1
-0.0116605835493306 1
-0.66624837674641 1
-0.0892841211351621 1
0.44787604061824 1
0.514113493427198 1
0.301921340462525 1
-0.526723059568772 1
0.769761709690003 1
-0.510558761238397 1
-0.191499583696156 1
-0.0114725181227083 1
0.538817908170615 1
-0.546766604232853 1
0.30392164133927 1
0.159473698770898 1
-0.228286807055983 1
-0.343343491012353 1
0.0753116194800914 1
-0.4115245206488 1
-0.0650575395095575 1
-0.290198869786854 1
-0.228332145661952 1
-0.169410365399858 1
-0.150195132123308 1
-0.521430358996318 1
0.252340440915609 1
0.327933697858114 1
-0.161121909958132 1
-0.741824216369814 0
0.0039107850062602 1
0.0389418917605201 1
0.0284451874850735 1
0.0430612989163722 1
0.281766299615232 1
0.457497368357447 1
-0.0446607966369786 1
0.0898774810409768 1
-0.269642042275903 1
-0.384995158918145 1
-0.153533968130572 1
0.333126144940576 1
-0.396032188201359 1
0.11046538644901 1
0.106526054524299 1
-0.215259966172627 1
0.380869036271725 1
0.621691721608602 1
0.440168056955988 1
-0.096195315303701 1
-0.179086846835243 1
-0.333210112979598 1
-0.245104897535875 1
-0.118880097207542 1
-0.0166598788926921 1
-0.262118548328998 1
-0.163922687589052 1
-0.202428494474144 1
-0.00959571205978273 1
0.134164296888279 1
-0.0763083575083242 1
0.341489557526018 1
-0.159999444784958 1
0.0990188423050802 1
0.26537063161538 1
-0.169696390005516 1
-0.740761808190027 0
-0.103497424325372 1
-0.325333709553153 1
-0.170962263623401 1
-0.0548444627391093 1
-0.391271854428163 1
-0.335466483581187 1
0.357578424809252 1
0.107526474223168 1
-0.390384679682513 1
0.341132424037157 1
-0.398972538926638 1
0.0556731332228878 1
0.250946552915876 1
0.440051837665599 1
0.106808754404895 1
0.411574556706878 1
0.252771234511921 1
0.0944209102879712 1
0.139616864469938 1
-0.252866505729516 1
-0.324560984686222 1
-0.0823205644093624 1
-0.188550426099856 1
-0.229389201788949 1
0.127423604787122 1
1.07413202772643 0
0.158100538651811 1
0.618445731118217 1
-0.283210356090227 1
-0.164430757590799 1
0.166823243542052 1
-0.128974001759806 1
0.445344893151535 1
-0.274696252940098 1
-0.112481694731552 1
0.183428769956896 1
-0.545748205251661 1
0.129442684117432 1
0.203863657444467 1
0.183439160918034 1
0.232653385338649 1
-0.0660877011217733 1
0.332749183624298 1
-0.219047771914744 1
0.0726488862741017 1
0.278655121097758 1
-0.0369221101710789 1
0.0176431125248559 1
-0.327581697505033 1
0.528397687232083 1
0.0898798285008799 1
0.609662731788096 1
-0.418670337200461 1
-0.950299869916178 0
-0.073567916833089 1
-0.361838630772021 1
0.157098657416826 1
-0.491067235628278 1
-0.290562698714954 1
0.142208928652711 1
-0.313037905366012 1
-0.361169274938361 1
0.424696958181497 1
0.596564355686459 1
0.0635213178074479 1
-0.176360917799575 1
0.0267059707492548 1
0.123749787108452 1
0.11574614296882 1
-0.0239722781195728 1
0.507208428302663 1
-0.41926077956694 1
-0.702424563510236 0
-0.150907522910979 1
0.06818876807361 1
0.434392433882759 1
0.00165126047344091 1
0.42287723544892 1
-0.130225916069293 1
0.207815139913071 1
0.22412942532264 1
0.337202863658953 1
0.437536634565483 1
0.279645254954696 1
0.00775744317273347 1
-0.0970458505855877 1
0.052895408196506 1
0.144129772322363 1
0.314067267059665 1
-0.0896322696492306 1
0.588413883494291 1
0.0816105636981735 1
0.211489193812247 1
0.0439754084139462 1
0.00467713902528459 1
0.178832193750815 1
-0.249008224193303 1
-0.541176980907422 1
0.346755838349359 1
0.798879188273516 0
-0.0832856985069204 1
-0.00731150536234362 1
-0.195452350706457 1
0.0902445853370618 1
0.0892377610889126 1
0.209306953756539 1
0.0579490279437752 1
-0.179133679948541 1
0.11612833095757 1
0.00486291482509227 1
-0.0909935748042311 1
0.436560027493136 1
0.27048711451826 1
0.071537977636753 1
-0.482644174785816 1
0.213211938897109 1
-0.292401219328374 1
0.0227518482316696 1
0.0667137022433963 1
-0.11079722351442 1
-0.0185630068983774 1
-0.0958563149758154 1
0.000453984240242511 1
0.0469866486006297 1
-0.16978033812956 1
0.223800927985781 1
0.151549724873272 1
0.291449612655105 1
-0.20111337095404 1
0.170082543862806 1
-0.184233161576295 1
-0.353451437655086 1
-0.160673144020581 1
-0.195900117285461 1
-0.447225650216535 1
0.154585525695654 1
-0.00465055397393532 1
-0.367684359679131 1
0.113255520773108 1
-0.267895163192153 1
-0.0755947116448083 1
-0.122939989337547 1
-0.126283934018546 1
-0.229207038285714 1
-0.280127398147743 1
0.431516863280477 1
-0.154156042732904 1
0.022545151766665 1
-0.0199530936457996 1
0.313932894692444 1
0.12465318762319 1
-0.33321732727588 1
0.291369978018378 1
0.351364609942647 1
-0.129401264618323 1
-0.0478938909398316 1
0.270363411134816 1
0.245028016293686 1
0.433739310848288 1
0.101876114193323 1
0.714560855436099 0
0.0177921932018187 1
-0.335870460617944 1
0.212530059497436 1
-0.463399265640824 1
0.421613092058648 1
-0.359781588941677 1
-0.0561203792536006 1
0.037792850082278 1
-0.100778324989929 1
-0.0522403319855727 1
-0.261229563248164 1
0.265107263508321 1
0.129538905848849 1
0.171799567392206 1
0.0806328966098751 1
0.425921654074587 1
-0.372430929135298 1
0.095535386208167 1
0.165654275675449 1
-0.109770283052607 1
-0.0212021531335473 1
-0.12587085159826 1
-0.0636001207724229 1
-0.102695719600791 1
-0.561269496609152 1
-0.196977663737314 1
-0.324606484265572 1
0.0734419420483584 1
-0.272884380982081 1
-0.0405939322516454 1
0.331934883908915 1
-0.134757366902484 1
0.412859467036124 1
0.0609550670985507 1
-0.463043626865321 1
-0.0990235501816947 1
0.388394793832371 1
-0.446707038477136 1
0.318972880724519 1
0.237075295805491 1
0.210217959281613 1
-0.142187179037796 1
-0.221375577075943 1
0.0286793318275271 1
-0.386047006869429 1
0.0105947718741038 1
-0.106736543924858 1
-0.00415939237749652 1
-0.0574546600374855 1
0.187080239018489 1
-0.476511034128514 1
-0.228347157672236 1
0.135680594638264 1
-0.150803943551415 1
-0.477499255923063 1
0.196817373972475 1
0.237497760834323 1
0.441272840674242 1
0.330357007827503 1
-0.125410953416177 1
-0.197746682605082 1
0.221210165127784 1
0.233437883224348 1
0.0562453673412353 1
0.177047331106212 1
-0.232822358914659 1
0.0696450126379806 1
-0.133987517207318 1
-0.0755413498730945 1
0.306605222444901 1
0.177629145793371 1
-0.381314807373039 1
-0.309713592048004 1
0.364610092119856 1
0.438569916434968 1
0.201548481175803 1
-0.121911720503709 1
-0.247776942495525 1
0.433845555042811 1
-0.764425085065903 0
-0.664623093670408 1
-0.129759812070677 1
0.126667186824161 1
0.252068052337156 1
-0.17075361432997 1
-0.802858891944848 0
-0.485220960607863 1
0.0472762924099445 1
0.158726570194007 1
0.76449953789375 0
0.133905152862619 1
-0.380481276636793 1
0.0618532497082978 1
-0.141470163352073 1
-0.170694534809832 1
-0.17370946002796 1
-0.523182993413039 1
-0.474443564754716 1
0.133327510494751 1
-0.428833088279741 1
0.178082196932351 1
-0.180787580527498 1
-0.426528246910592 1
0.0480494500112728 1
0.228701039975255 1
-0.300528454430111 1
0.267763698606428 1
0.548216878907257 1
0.225162416386991 1
-0.396840992602875 1
-0.190142312887851 1
-0.030367250379445 1
0.421593780554216 1
0.340273766720281 1
0.239903822996487 1
-0.767359919718139 0
-0.155997939243516 1
-0.361047946923486 1
0.202862734961738 1
0.0604806553502509 1
0.227691124890549 1
-0.358168712241127 1
0.475955414449822 1
0.0788503160947073 1
-0.533339427855884 1
0.321703995594679 1
-0.157080700019929 1
-0.2220199733487 1
0.246523267962391 1
0.0620048964582756 1
-0.0863617998124203 1
0.206446099598714 1
-0.56999797602973 1
-0.629675731727632 1
-0.129600469612998 1
-0.0585543204403633 1
0.169899589461545 1
-0.142259869708569 1
0.158004671670605 1
-0.487221348580415 1
0.053360154210717 1
-0.231100285013541 1
-0.363306772751196 1
-0.598789625371426 1
0.621167464667408 1
0.103586704988554 1
-0.159918043919703 1
-0.309653825449254 1
0.073161487687873 1
0.160454468426443 1
-0.370162449639671 1
-0.204559288881102 1
0.185796377949227 1
0.297474924030403 1
0.265905401298824 1
-0.284932017744099 1
0.195594652238392 1
-0.413806568862987 1
-0.275710089373736 1
0.652998456266152 1
0.338116164995066 1
-0.146603040554438 1
-0.020502935987207 1
-0.266953848073201 1
0.000585974147873078 1
-0.655519104289515 1
-0.0241465077926977 1
0.110365984765986 1
-0.24527720452437 1
0.231466689999996 1
0.0444727339518 1
-0.0350704969409037 1
-0.530838970593862 1
-0.224054898552003 1
-0.0979260561805387 1
0.134404432889396 1
-0.258552587110561 1
0.170066875719861 1
0.307009652462882 1
-0.112090967083911 1
-0.0366671927355403 1
0.214663714412893 1
0.643237290181252 1
0.342741674258806 1
-0.560138955396807 1
0.0874990314120753 1
-0.198091575463422 1
-0.134675326579958 1
-0.0520770239900583 1
0.107877023969197 1
0.293195148730107 1
-0.698547471700139 1
-0.03302769947852 1
-0.0927785106945928 1
-0.379323412985537 1
-0.499189244693303 1
-0.13492821626654 1
-0.141263314955407 1
0.555145068039332 1
0.187305320792654 1
0.226808594365555 1
-0.255017234896675 1
0.141768244958222 1
-0.683621894239919 1
-0.159789953444369 1
-0.25173079235083 1
0.085610184290092 1
0.330042289443465 1
-0.309224136667375 1
-0.345540263624784 1
0.00701912827458182 1
-0.933112070662501 0
-0.382716124092178 1
-0.379584006520547 1
0.410274433753385 1
-0.163389279631913 1
0.410747293603269 1
-0.358776524606351 1
0.328503799556254 1
-0.0731225629410541 1
0.0951358566169705 1
0.339696002613397 1
0.166246765191541 1
0.527538844371118 1
-0.00116130213100796 1
0.253659035094934 1
0.088901913917556 1
0.0959173407937713 1
0.433142320199059 1
0.445818374682853 1
0.38388875388479 1
0.537240207976227 1
0.504288790384137 1
0.469910548100797 1
-0.473213673262547 1
0.0141457905644802 1
0.111840278393394 1
0.435617618025449 1
0.175243267395465 1
-0.0402395053306102 1
-0.0201839668945838 1
0.139999526633831 1
0.798581073376268 0
-0.00798241215533198 1
0.841558600448683 0
-0.249964616923786 1
0.129906864198382 1
-0.328654895746616 1
-0.11682731609713 1
-0.294436616942829 1
-0.0178917678392937 1
-0.167403865727603 1
-0.392932052080516 1
0.19208768429059 1
0.24750747089916 1
-0.417228205631508 1
0.191163758578544 1
-0.00999970353736859 1
0.104893000379885 1
0.409873845787145 1
-0.174930911709483 1
-0.397071123866689 1
-0.388156301914634 1
0.184238882570317 1
0.273939498538785 1
-0.064789972379447 1
-0.24566486775821 1
0.281958507947294 1
0.375700521230819 1
0.229526749491908 1
0.350846000802983 1
0.312039147814365 1
-0.0301920000213016 1
0.263616409887037 1
0.240152921826275 1
-0.276588637838043 1
-0.236725682157903 1
0.237010795093447 1
-0.206009963802208 1
-0.182725963891633 1
-0.173521501417097 1
-0.0485627963409376 1
0.272804086251311 1
0.178645902959863 1
-0.228204941376916 1
-0.149199702591108 1
0.04558576798864 1
-0.571050894916885 1
-0.512007550550629 1
-0.189906926212555 1
0.0628757971867358 1
0.249014836332622 1
-0.415638115401194 1
-0.1540636667967 1
-0.215472232463626 1
0.281474690320385 1
-0.26412259669983 1
0.470280523462931 1
-0.489685890481136 1
-0.0615174418674732 1
0.113461488918961 1
0.0688850476894766 1
-0.124199819674176 1
-0.24171899909105 1
-0.40561345567558 1
-0.436940888994912 1
0.437892769002436 1
-0.154691512372725 1
0.25548123284012 1
0.0789981711341621 1
0.112010235677833 1
0.191223918986727 1
-0.637485312354275 1
-0.0380761160976584 1
0.412912479177166 1
-0.0394581452311836 1
-0.0756177419572184 1
-0.420504397847007 1
0.103917843257834 1
-0.755649188053371 1
0.0528893429356714 1
-0.132771533226695 1
0.215178130616712 1
-0.00307668839599773 1
0.161395368648055 1
0.00410296441104711 1
0.0703666070206774 1
-0.176442321379014 1
0.149720758940387 1
-0.160771286885579 1
0.0474908321794601 1
-0.0361475866691285 1
-0.625720389653273 1
0.17775937426533 1
-0.0976956539435466 1
-0.0392519361241796 1
0.083958559619699 1
-0.244255857122939 1
0.178540531938122 1
0.235940347653991 1
-0.384428303967332 1
-0.145281433227598 1
0.117826114012916 1
0.65812886726789 1
0.486328792557993 1
0.291657031711279 1
0.251513555317384 1
-0.244966801836654 1
0.252740755221216 1
-0.399972382768091 1
0.0285784114269919 1
0.179299287829955 1
0.276595809873806 1
0.231914667741981 1
-0.0749305676103857 1
-0.150666987442664 1
0.156934687198307 1
-0.66367528241746 1
0.19087797206252 1
0.0359158317083526 1
0.259173647801842 1
0.427507950742204 1
0.11091846739632 1
0.000481739722394819 1
0.192117383336556 1
-0.150917277797247 1
0.0190536224837526 1
0.208362788248358 1
-0.0466348042496289 1
0.297808410289324 1
0.0237219462567219 1
0.314866164299703 1
0.0109574328649757 1
-0.142933797165752 1
-0.165191511067286 1
-0.25660644181876 1
-0.0132599320470316 1
-0.207561752356228 1
-0.00928312456127331 1
0.177009461352647 1
0.112648274369689 1
0.081132678689255 1
0.108352580228823 1
0.24337700223508 1
0.284282806613677 1
-0.246398866967647 1
0.181058398580448 1
-0.306154675013547 1
0.0672540350111945 1
-0.225475905197237 1
-0.349670820760483 1
-0.492831716304032 1
-0.511915398446758 1
-0.635232400387425 1
-0.505681123264051 1
-0.113101828663282 1
-0.262124541300275 1
0.0228465491896037 1
-0.24673816184111 1
0.0143234680948093 1
-0.0908903173719931 1
-0.122379073202722 1
-0.510942222491687 1
-0.345743595204883 1
0.392488509140493 1
0.0058854652020042 1
-0.416851248929545 1
-0.134834630334512 1
-0.237257182878029 1
-0.45041795707908 1
0.156078300625945 1
-0.315299757576802 1
0.3179325019754 1
-0.147029170085263 1
0.123102587495947 1
-0.25845764223435 1
0.331435268665373 1
0.212792111036422 1
0.0615005381271927 1
-0.450905559527585 1
0.0596612899301416 1
-0.257373321785596 1
-0.304913053320669 1
0.188627702985764 1
0.15190624338644 1
0.0222353330752002 1
-0.592287249762285 1
-0.463116566122461 1
-0.254263526270534 1
0.184505972990838 1
0.306258476631046 1
0.457435542396432 1
-0.0509111827672743 1
-0.222318137986784 1
0.135593055327328 1
-0.0721892911850878 1
-0.0693441897011215 1
0.131248562856466 1
-0.0912418926241551 1
-0.357458180832158 1
-0.134203375658954 1
-0.28386757035761 1
-0.248384670168421 1
-0.0995994499238108 1
-0.562061628104717 1
-0.425674872746428 1
-0.188083401734458 1
0.394563363323421 1
0.0655230627108316 1
0.0881372357464311 1
0.0692949989204582 1
0.287047012347105 1
0.409588814530703 1
0.2909859079388 1
0.33771491597481 1
-0.473559546794172 1
0.106240773181661 1
-0.0154914995923312 1
-0.212359922984988 1
-0.0148925846046424 1
0.472410580871699 1
0.144614117992598 1
0.390640129420216 1
-0.105683710283673 1
0.013939447969383 1
0.0227686738711384 1
-0.141189942523708 1
0.0506186196818466 1
0.118671447713687 1
0.276612732399019 1
0.308289511153924 1
-0.173590189817971 1
-0.51644138175501 1
-0.191592476498566 1
0.239944186395055 1
-0.542433241118095 1
-0.210258710638261 1
-0.26246249951682 1
-0.175387472670153 1
0.0893802337346753 1
0.417661941050372 1
-0.00060400770117898 1
0.265359461151721 1
-0.593588994462465 1
-0.192580336422411 1
0.17662136786217 1
0.0544215226494443 1
0.359454178466373 1
0.224816206308481 1
0.434165597811366 1
0.161952397558024 1
0.199445269965968 1
0.20636901810094 1
-0.0192681896471596 1
0.108075098772838 1
0.0300524991136158 1
0.316194467609172 1
-0.230376336152083 1
0.332792315426574 1
0.573541149442085 1
-0.343852759839213 1
0.0335580417411606 1
0.0380260996304343 1
-0.333395553518996 1
0.069065079425476 1
-0.0129612548439985 1
0.0776917608816186 1
0.119653782163355 1
0.349313422292806 1
0.245450573499167 1
0.359557493206477 1
0.701928222756853 1
0.0990968863634213 1
-0.273594777478793 1
0.329857931385205 1
0.0835196437135345 1
0.0777406333729746 1
0.469552609093352 1
-0.573228273676311 1
-0.0112142137237161 1
0.134138401294428 1
-0.14759395748989 1
-0.128682275826539 1
0.0591701976615461 1
-0.786808828340615 0
0.488034729530662 1
0.185868710529917 1
-0.109198809942831 1
-0.308871678719523 1
-0.219339816207531 1
0.305205444368826 1
-0.0135241787262589 1
0.066943777271256 1
-0.177361589886728 1
0.117514983767999 1
-0.113578296701856 1
0.267681064957578 1
0.256497281114803 1
-0.0147696363957176 1
-0.221409989329235 1
-0.278994977556895 1
0.531139991548313 1
-0.0924141502496804 1
-0.123398394891216 1
-0.068568464058138 1
0.729947663765798 1
0.308199799341645 1
-0.405313963395186 1
-0.392268750689411 1
0.336319070432357 1
-0.16329663768664 1
-0.433511644279961 1
0.468233518054858 1
0.597077287886282 1
0.17606250163767 1
-0.285275431988325 1
0.0367367847593909 1
0.378520949817 1
-0.282713384966139 1
0.0152060103953136 1
0.318955398591098 1
0.325721586708541 1
-0.315069067578177 1
0.111025505409382 1
0.0416669369423882 1
-0.00362991613685992 1
0.390528253030044 1
0.361211608021469 1
0.259669280567738 1
0.132297175472284 1
-0.126376504028313 1
0.258150895790541 1
0.0958757483918862 1
0.204426988825637 1
0.327525070194601 1
0.0644070082428969 1
-0.478316212380369 1
-0.305264494933892 1
0.504916615920425 1
-0.400395189083142 1
-0.145231592958352 1
0.46556895149377 1
0.414560144219523 1
-0.0939028722827099 1
-0.292861382414579 1
-0.179612167250625 1
-0.213751545971241 1
0.293319797655268 1
0.215238331490484 1
0.145291467162419 1
-0.337192408458025 1
0.169062994575122 1
0.172162820514239 1
-0.221775733644197 1
-0.0855227502958786 1
0.466771658023474 1
-0.0549912709390524 1
-0.045937544186299 1
-0.69688220814008 1
-0.332649848284697 1
-0.297465857586478 1
0.0133448340677081 1
0.241744062629249 1
-0.340577544686495 1
0.119967091100672 1
0.0311046693340924 1
-0.550826029653545 1
-0.0931158636061856 1
0.123703358277742 1
0.052838824240808 1
0.0424862602610121 1
0.0693726398360475 1
-0.559221352559397 1
-0.0956615967643155 1
-0.112844430059342 1
-0.363951680757301 1
-0.0531766636353617 1
0.0167873139135388 1
0.148085422224145 1
-0.147889542397845 1
-0.198543768448211 1
0.412618605987269 1
-0.248757270129377 1
-0.617475238839731 1
0.0747555180894683 1
0.0866623617187433 1
-0.0612871050742888 1
-0.153908490439141 1
0.149021429440106 1
-0.370279985513627 1
0.317813641940162 1
0.362967664299906 1
0.367720886365996 1
-0.409824582466631 1
0.504188277332406 1
-0.490795095905338 1
0.101909320932717 1
0.014637838787134 1
0.286887455585559 1
0.173254947920229 1
-0.504219862125531 1
0.275042295653705 1
-0.227180061827797 1
-0.247621399447316 1
-0.0755509132543026 1
0.0135557045844448 1
-0.153323782208977 1
0.103794284321857 1
0.585207637608613 1
0.132030566510236 1
-0.248093104572647 1
-0.259327782223851 1
0.279888338896305 1
0.256604621238655 1
-0.00199752870228487 1
0.0807301334743382 1
-0.217488999541876 1
0.0420431810924605 1
0.153496068247621 1
0.132805927475032 1
-0.242013105491219 1
-0.170628825357569 1
-0.322144036050717 1
-0.145677406456664 1
0.198152595152234 1
0.252288004846119 1
0.459682612645687 1
0.0345937968816208 1
0.37447061464774 1
0.56828564131716 1
0.391263857564554 1
0.080919735708119 1
0.0439146269903617 1
0.00104907179581602 1
0.456904999211784 1
-0.0624639121347151 1
0.228384049322881 1
0.596502144382577 1
0.121105638341706 1
-0.229586511432771 1
-0.117362214705472 1
-0.361863002357222 1
-0.242208210238043 1
-0.00323172136422619 1
1.06047027935922 0
-0.165337649285385 1
-0.439923278810408 1
-0.463718047504172 1
-0.0587692517796615 1
0.45227202730652 1
-0.131639009681506 1
-0.275875474940754 1
0.640486336068995 1
0.119486337322173 1
-0.158378828961685 1
-0.343280422095373 1
-0.68199126488534 1
0.506442439671415 1
-0.0530037652247784 1
0.739087497551513 0
-0.255766250450201 1
0.0567420969361476 1
0.278318421823112 1
0.231500278411912 1
-0.520148009704908 1
0.386606860905312 1
0.213320151563881 1
-0.118061991589808 1
-0.0111732259161349 1
-0.116002847841516 1
0.0740274064585352 1
0.590261315801628 1
-0.0707943374746519 1
0.184458967510746 1
0.230810527282517 1
0.578839757259991 1
-0.088338830323114 1
-0.460790939075334 1
0.0934963754531376 1
0.0272733279502138 1
-0.170947510870905 1
-0.393745952298113 1
-0.0967607231312388 1
-0.314211177114879 1
-0.154913173219815 1
-0.024365565480186 1
-0.00341272304274007 1
0.443637470086964 1
0.617256979163261 1
0.205449392142202 1
-0.424576191185825 1
-0.163327724852041 1
-0.0378236687012851 1
0.244821190911663 1
-0.446838559374479 1
-0.340818578554534 1
0.295456338149755 1
0.152428669605998 1
0.631091212258926 1
-0.449590648377828 1
-0.232108720975816 1
-0.190761013565969 1
-0.198485810220533 1
-0.0168488185631425 1
0.079224140248594 1
-0.174058300272311 1
-0.213575658736659 1
-0.091215830494432 1
-0.406323849540831 1
-0.059946608752851 1
0.100733923267415 1
0.351181730017987 1
0.363142311078245 1
0.032178757396724 1
0.49113088188119 1
0.209528826578759 1
0.0956205572978852 1
-0.124471779841842 1
0.160187505944694 1
0.266304333687117 1
-0.320615589575007 1
-0.244295396983142 1
0.245978386655249 1
0.159728235272694 1
-0.189732730270192 1
0.095832835253021 1
-0.160257227199098 1
-0.0545119763171962 1
0.454158321324988 1
-0.0369291462324877 1
0.241387041567207 1
-0.199043411530055 1
0.25227664021421 1
-0.453546454835331 1
0.0543898296171308 1
-0.229682953327111 1
-0.684639677361399 1
0.435701239564695 1
-0.366047815177682 1
-0.0616943952021407 1
-0.221867939400969 1
-0.0988258397322608 1
0.0784006585210047 1
0.104456041810064 1
0.109336400521249 1
-0.250698479195983 1
0.0273783003034557 1
-0.505018861022369 1
0.222027241114006 1
0.22038602169552 1
0.100240134813256 1
-0.125690598104321 1
0.188230022576826 1
-0.0205698257743716 1
-0.161031569372652 1
0.258445373530022 1
-0.125266170650594 1
-0.109459663833599 1
-0.316556595569624 1
-0.142255221304139 1
-0.294298379226609 1
-0.180513197081694 1
0.523141291822513 1
0.0492663321360009 1
-0.816607655615964 0
-0.390536551490892 1
-0.297987895880361 1
0.13745925126313 1
-0.327538855286197 1
0.546936240037681 1
-0.114983804914462 1
0.312325538013469 1
-0.14226145833531 1
0.337308058284514 1
0.471397527096684 1
-0.0305537979615712 1
0.314788432073269 1
0.0717796945209615 1
-0.160710300506553 1
-0.108705204028752 1
-0.345632565522824 1
-0.100831134647591 1
-0.602390471787074 1
0.128333338055195 1
0.177655559242333 1
0.183565136421228 1
-0.0994033063646511 1
0.0442849066984565 1
0.171690052370293 1
0.755806722267677 1
-0.121903337335375 1
0.0401564369963505 1
0.15334504498658 1
0.0913907770994366 1
0.129014613663218 1
-0.169273167098946 1
-0.202241267369619 1
0.061603209937028 1
0.0902223703045131 1
0.230945175109877 1
0.229751506339402 1
-0.155967477168806 1
-0.353386346936478 1
0.14942733955287 1
0.251264118220241 1
0.451350728483143 1
0.0231675813540117 1
0.376683219316133 1
-0.086193506919752 1
0.0893964404084314 1
0.32182151010538 1
-0.326768961710677 1
0.0859475857902169 1
0.0869452354710381 1
-0.351070354404712 1
-0.0895415812435017 1
-0.311317740820546 1
0.0790328506428182 1
-0.0212206166212259 1
0.464681587183801 1
0.371241469020522 1
0.232434862869485 1
0.625115534550957 1
0.353543663875648 1
0.881590102565955 0
0.613319405992917 1
0.448846240328605 1
0.0703152387696754 1
-0.143418038311137 1
-0.242574521558568 1
0.109536922835338 1
-0.437852112561035 1
0.286886249609383 1
0.0743691861871568 1
0.0702229866195553 1
-0.288014517997201 1
-0.331704013326518 1
-0.748825858245307 0
0.190033712156904 1
-0.0385913669436214 1
-0.331187598974991 1
-0.131572989011312 1
0.358880823111927 1
0.218306912444355 1
-0.264126714499336 1
0.585357458999603 1
0.471915622203906 1
-0.281154983716656 1
0.250405093388804 1
0.149187917096325 1
-0.186568129423792 1
-0.0794567374900957 1
-0.750257846809387 0
-0.154888965323639 1
0.313739319276018 1
-0.328029867133535 1
0.196369636007015 1
-0.605604085074428 1
0.465347944155144 1
-0.0868858408253529 1
0.141791476219854 1
-0.349387350208797 1
-0.608070457768549 1
0.174005602541024 1
0.107450393600739 1
0.365616827062838 1
0.197947866934359 1
-0.614418570819286 1
0.407645071079482 1
0.0167281473011598 1
-0.258716643585155 1
-0.0915947249122831 1
-0.147232287306104 1
-0.153951745097689 1
-0.329472967797862 1
-0.123094522634296 1
0.172260810501474 1
-0.444885785573192 1
0.0183476917302549 1
-0.27238298775852 1
-0.0821142632374067 1
-0.00676551529143761 1
-0.190527804229899 1
-0.248944571764019 1
-0.0194419130611848 1
0.130312572695001 1
0.559264809959334 1
-0.0951519712940224 1
0.385563027760677 1
0.722644902343666 1
-0.0301836908797945 1
-0.343336148811964 1
-0.233127739563973 1
0.18159665674744 1
-0.15720058146 1
0.311463435614545 1
0.065285082054594 1
0.24353251666793 1
0.0419066959945489 1
0.204406622678756 1
0.0942261522970186 1
0.417230798274125 1
-0.0671214479679844 1
0.160682873802518 1
-0.0265551888025407 1
0.968390055007929 0
0.10342297539829 1
0.25386654485865 1
0.113941550871757 1
0.192435787076518 1
-0.427484568777706 1
-0.0285241714429127 1
0.236616801243784 1
0.171826348075036 1
0.171244046740302 1
0.380508697289789 1
0.143476038840217 1
0.55505174853515 1
0.0332255518057334 1
0.215745240300411 1
0.0228937005030174 1
0.444720787865793 1
0.263988592499282 1
-0.0979831605753611 1
-0.0594528175703044 1
-0.204690796086699 1
0.273488018663832 1
0.202591407267771 1
0.21683998008948 1
-0.358485875298827 1
0.305412053997978 1
-0.219658570127692 1
-0.00629279202437596 1
-0.379105088177467 1
-0.208783997977968 1
-0.269052683629176 1
0.253094289198073 1
0.447392656369394 1
-0.07117724628143 1
-0.0367150072648234 1
-0.247859688909538 1
0.0310789389485113 1
-0.213628079889575 1
-0.135429503107784 1
-0.0236790206264497 1
-0.185480428424317 1
-0.222112718795576 1
-0.351418792465207 1
-0.375466259942026 1
-0.0318901597672733 1
0.087418142594399 1
-0.0627930687305553 1
0.00985730975313796 1
0.132759210833268 1
-0.318743397920401 1
0.171265481392555 1
-0.213382244454307 1
0.402403104266273 1
0.157351896127075 1
0.0191367458375031 1
-0.209684363307423 1
-0.224357174274338 1
0.258846182803723 1
-0.610133201048503 1
-0.017065811277645 1
-0.368999026899963 1
-0.147035973986295 1
-0.241804254702106 1
0.00696982724272513 1
0.0394638916403309 1
-0.207942942265279 1
-0.0380461348183758 1
-0.136266717023755 1
0.325963213418806 1
0.415352972416126 1
0.323149712393327 1
0.159283614587873 1
-0.155330764375203 1
0.12421864132587 1
0.372581259247453 1
-0.306535161943366 1
-0.356512894454245 1
0.229110791554869 1
0.144316416092548 1
0.342763570392345 1
-0.475412377942354 1
0.242350736731354 1
-0.14370758239366 1
0.231427218729615 1
0.183771914918172 1
-0.134568126359705 1
0.284042598166703 1
-0.0811873401083651 1
0.127425213825173 1
-0.113951827895301 1
-0.311625908125257 1
-0.259680057725223 1
0.108197753057626 1
0.338713851337973 1
-0.102969597791655 1
-0.190148872182591 1
0.0439052801486534 1
-0.0578756259633843 1
-0.223640678778091 1
-0.224548563602084 1
0.0409049090086794 1
0.40059521442839 1
-0.0892647841111169 1
0.0653952409345347 1
0.627640820952112 1
-0.425364334293364 1
0.321000654143553 1
-0.319056345243505 1
0.256448050793383 1
-0.523306371864307 1
-0.360859321869567 1
0.188145040675811 1
0.246090342208757 1
0.180847743053265 1
-0.190509475796524 1
0.153536820062789 1
0.243361671724465 1
-0.25190754383194 1
0.178792001985502 1
-0.00280358866422582 1
0.0646357619698032 1
-0.512734915793305 1
0.228467547021275 1
0.0215193203938582 1
-0.107378472270792 1
0.0393147804893282 1
-0.0128496910816092 1
-0.153037743109083 1
-0.407187037803998 1
0.0151120194392662 1
-0.193670062504759 1
0.253388085944079 1
0.0431339722884633 1
0.226724566471492 1
0.0805774859465927 1
0.123712864679472 1
0.414967754147303 1
-0.0320110573190072 1
-0.304709620965001 1
-0.502054103926521 1
0.0345228225720059 1
0.588046171155326 1
0.0154812000625933 1
0.466782344099951 1
-0.213190329697381 1
-0.133479540862612 1
0.415787414680717 1
0.107294641283219 1
-0.584118782561323 1
0.368257910076945 1
0.206933950164006 1
-0.208585387189348 1
-0.231594952214624 1
-0.107663632751399 1
-0.256564546464773 1
-0.19929050274084 1
0.30367257702937 1
-0.354808857615591 1
-0.479049776722549 1
-0.370160532945881 1
0.46433750514499 1
0.115307929434198 1
0.376023255777886 1
-0.0676081542273247 1
-0.185221126365891 1
0.0132615196545549 1
-0.480432943015456 1
-0.0908271579933754 1
0.351631798729241 1
-0.255348032199603 1
-0.500130651114408 1
0.0296329286232562 1
0.493175165483985 1
-0.0330537132835085 1
-0.28029166295887 1
-0.303946070363541 1
-0.308782203147824 1
-0.255131278794151 1
0.0781843180880389 1
0.0567739006006848 1
-0.359480592717097 1
0.0890186844630425 1
0.391037635380584 1
-0.536944753858382 1
0.0193043390851806 1
0.069403103579903 1
0.647701364488033 1
0.0485579520679104 1
0.224627651652252 1
0.70600546020523 1
0.467001026761019 1
0.288099642217314 1
-0.204461139832517 1
-0.351367565624079 1
-0.32649487233311 1
0.0411265631858635 1
0.281045969378926 1
0.0116382569127199 1
0.209567329962382 1
-0.389104611385177 1
0.200735414775386 1
0.648261024206081 1
0.227071113151034 1
-0.203392694428617 1
0.0338275681288639 1
-0.0465123584200964 1
-0.334585113148329 1
-0.318533595086751 1
0.0282416317650914 1
-0.0776041406695624 1
-0.256191664500228 1
0.637295066861397 1
0.330405839649061 1
0.198107218182393 1
0.562928861886782 1
-0.191301697610924 1
-0.144972367642634 1
0.194043762074375 1
0.603017074703514 1
-0.41661117544351 1
-0.499258592542266 1
-0.383407963470761 1
0.0383409523815342 1
0.356724495146476 1
0.17633482585249 1
-0.0652814002985662 1
-0.030334193563397 1
-0.168780777730816 1
0.103356489491833 1
0.537711959831243 1
-0.382700575951288 1
-0.31538361317849 1
0.282101094184393 1
0.19799060849531 1
0.108325014050842 1
-0.212430534363525 1
-0.751230929540928 0
-0.280068319688957 1
-0.0949528775644935 1
0.210306368835277 1
0.15293713116948 1
-0.208896410326642 1
0.27216144952838 1
0.10099638472801 1
0.119047177620098 1
0.14019865981346 1
0.342529025562802 1
-0.246889272958563 1
0.235573383312589 1
0.463844474171545 1
-0.047991178664218 1
0.217357103226 1
-0.510464392399284 1
-0.15504958430741 1
0.436213094746216 1
0.148543296329306 1
0.202749949009705 1
-0.00234018790757567 1
-0.336344104100277 1
0.00177090316491163 1
0.548575308575005 1
0.453235674055022 1
-0.0107867097010073 1
-0.0685600016390679 1
0.207489508230023 1
-0.060609602725065 1
-0.258803967572108 1
0.456970121975514 1
0.298190706884137 1
0.392856806030215 1
0.297987630666745 1
-0.221208818896722 1
0.0221657611517732 1
0.441864938974655 1
0.60195404416983 1
-0.251585741826995 1
0.379890925285935 1
-0.0265209470565029 1
-0.0381927449776035 1
-0.0950312049368359 1
0.134454333233929 1
0.0841304532396468 1
0.586801878746363 1
-0.220378318257716 1
-0.666202876598813 1
0.213811935091144 1
0.438587712219199 1
0.337844279664832 1
0.243012164885394 1
-0.232089634997313 1
0.0401560095203899 1
-0.0954776807773502 1
0.333824415057825 1
0.10964247825369 1
0.06501017752644 1
0.418540082811032 1
0.246796439338996 1
0.109189765921889 1
-0.498193382398381 1
0.122585873843027 1
0.0723960840292119 1
0.509598410448313 1
-0.067067907407214 1
-0.224155336978397 1
0.245000993556476 1
0.214780461327924 1
-0.0324015659498218 1
-0.0542926531914494 1
0.400105143232286 1
0.193216806141014 1
-0.0278741038265486 1
0.561154090238522 1
-0.0210713666447501 1
0.22463746092964 1
0.153060023108616 1
-0.144330683541476 1
-0.057886999992239 1
0.421543099131455 1
0.228976902068353 1
-0.286234815691402 1
-0.0103399186767655 1
0.159589548567669 1
-0.055733607283804 1
0.0699522843063908 1
-0.748549261292797 0
0.164891984013801 1
0.299524214940308 1
-0.262558579470463 1
0.377174369545173 1
-0.322931718135204 1
-0.591443773022846 1
-0.501163979095245 1
-0.177747629883833 1
0.0637268061198351 1
-0.401379887045179 1
-0.144033142321925 1
-0.529252229404892 1
-0.376693307470818 1
-0.142641381318987 1
-0.148711451355738 1
-0.563375015058615 1
-0.51358148723403 1
0.136793507393109 1
0.116892682122559 1
-0.36309330796466 1
0.00145146771152316 1
0.90103838892866 0
-0.034021613428592 1
-0.327184491451845 1
0.0839002502772536 1
0.25481059260603 1
-0.317638110284712 1
-0.493086592549784 1
-0.742346554422188 0
-0.0333838865385715 1
0.280194245880982 1
0.476596444500052 1
-0.0905447692352623 1
0.0733304633070623 1
0.0756721174001249 1
-0.207918808611385 1
-0.0862560848057628 1
-0.0123960199756743 1
-0.2582118502813 1
-0.287054996439813 1
-0.0194404377753159 1
-0.316444424894031 1
-0.23399502194677 1
0.183318563528727 1
0.168678181893025 1
0.210007040313383 1
-0.0364319897189945 1
0.217734992891515 1
0.200004796042626 1
-0.492330716036245 1
-0.536819380171839 1
-0.331531528540869 1
-0.149375923341829 1
0.018151577321992 1
-0.1571169599107 1
0.16950062747335 1
-0.599243152749077 1
-0.571572656946413 1
-0.295610572429654 1
0.467717738533108 1
-0.295836509540549 1
0.318441198396359 1
-0.252934240186633 1
-0.0874916969467332 1
-0.0849286830250678 1
-0.097633444002354 1
-0.0328825673464634 1
0.219143157719879 1
0.136618761232141 1
0.13500261635969 1
0.192790860609349 1
-0.00286918811675662 1
-0.114802651755087 1
0.171176000770104 1
-0.0328522641106535 1
-0.589594419874379 1
-0.106050559023365 1
-0.0476664868739857 1
0.54417188901135 1
-0.107173293294931 1
0.102328329659108 1
0.0886220106712196 1
-0.475184222016817 1
