# Supplementary material for: Bias caused by sampling error in meta-analysis with small sample sizes
Source: PLoS One. 2018 Sep 13;13(9):e0204056. doi: 10.1371/journal.pone.0204056 (PMC6136825; doi:10.1371/journal.pone.0204056)
Supplement: S5 File — (ZIP) [file pone.0204056.s005.zip › results N = 20 theta = 0 tau = 0 sz = 50-100.txt]

"dl.theta" "dl.cp"
-0.21968831742794 0
0.0184769687809442 1
0.0658741096715193 1
-0.128132539970848 1
0.255298846682777 0
0.0208532081173889 1
-0.148270343661603 1
-0.0501387751499827 1
0.0697174660523092 1
0.101001384630944 1
0.0492795666858116 1
0.0383343233965631 1
0.00543524155282425 1
-0.045256115460788 1
0.0200036950291328 1
0.0620790164191882 1
0.244638183923858 0
0.0268488139562597 1
-0.185000035439374 1
-0.213799323007872 0
-0.0827191945022809 1
0.168641354835099 1
0.0172181883860558 1
0.0886985785371602 1
0.0230446118343663 1
-0.071004421505718 1
0.21209826500457 1
0.127140815678665 1
0.0878261660611861 1
-0.0295065675395495 1
0.159598933039769 1
-0.0134229218437822 1
0.154216386115596 1
0.0526411698595922 1
-0.0738281138209328 1
-0.121140512354097 1
0.0349605927346077 1
-0.0959118721425707 1
-0.106703039814952 1
-0.0190224913791458 1
0.0984996508870833 1
0.0425905806761514 1
-0.0137512279819225 1
-0.0447554551332016 1
-0.140964278894691 1
-0.133031024258694 1
-0.0316717099529206 1
-0.154259490355607 1
0.118317869915906 1
0.135795926259978 1
0.00827586340589758 1
-0.030828235098813 1
0.0884506965363756 1
0.00146935744128652 1
-0.00723226525148458 1
0.0611326304845372 1
0.185650458286689 1
-0.00544948439261931 1
0.119695023867439 1
0.103673449639578 1
-0.0339513808539369 1
-0.014551678134156 1
-0.072332124944305 1
-0.0327160993033954 1
0.099379892724584 1
0.00276971294252771 1
-0.0220540365617084 1
0.0675780825563331 1
0.154955569117539 1
-0.0966736312642057 1
-0.0829220053082325 1
0.0526165052254561 1
0.160643227624656 1
0.0130355498936952 1
0.140612417953589 1
0.00312306861190961 1
0.133958667707161 1
0.0763390651868032 1
-0.079928032219666 1
0.144671756995588 1
-0.0186671451991843 1
-0.0386832710694388 1
-0.00135826674754295 1
0.00411083843322985 1
-0.0249838463339051 1
0.0335802677569097 1
0.0824882273245133 1
-0.0299645595869068 1
-0.0638882118247907 1
0.103640965048144 1
-0.0594755546380877 1
-0.0490740681619771 1
-0.00900583041871075 1
0.018557547888404 1
-0.0935877202622684 1
-0.236850146014068 0
0.0143837165110046 1
0.102134097263285 1
0.1392142208563 1
-0.0184608337075946 1
-0.0819554445955643 1
0.156471360187272 1
0.082542709399986 1
-0.0334463394920601 1
0.08202400978694 1
0.0766540222177216 1
0.0811901588918706 1
-0.158811437786538 1
0.104036380554199 1
-0.126761047165211 1
-0.0290896975955113 1
0.0686480526396682 1
0.262305359652807 0
-0.0153679056588024 1
-0.0654861348576651 1
0.155314304847326 1
-0.20717923489365 1
-0.084010128239578 1
0.0836546009111103 1
-0.127201157437707 1
-0.00890029854734304 1
-0.000537670545256254 1
0.116066387113564 1
-0.138757623406179 1
0.0434554872833999 1
0.0197865608421935 1
-0.0959259915987454 1
0.0237283428790283 1
-0.10872115084428 1
-0.127523047951582 1
-0.00153487569193421 1
-0.107085848139318 1
-0.181369925636256 1
-0.16496167912768 1
0.172513989300291 1
0.117540822369765 1
-0.10792068468188 1
-0.181383123220431 1
0.0402965743313711 1
-0.192779588510497 1
0.122657295783165 1
-0.0789982953278297 1
0.234020390361287 1
0.0516035126044634 1
0.0185152457514566 1
0.0479031046573025 1
-0.0263306966948052 1
-0.0577280486899518 1
0.0816794936591879 1
0.0204607929107475 1
-0.207930540167979 1
0.0674514405363435 1
-0.15954081951074 1
0.17181780589811 1
0.133791075167781 1
-0.100632895652082 1
0.0176594007939063 1
-0.0867588051546236 1
0.0478210891288508 1
0.0965390991752086 1
0.0619422621923545 1
-0.130983221890522 1
0.0776954457022959 1
0.031827312412875 1
-0.15036564415028 1
-0.000569108198705688 1
0.052759943263856 1
0.170542754178479 1
-0.000848344013000244 1
0.00723061105320686 1
0.0879420479104524 1
0.113545751613015 1
-0.00704197739336033 1
-0.0356023003342931 1
-0.0516443102770739 1
0.1896329432593 1
-0.0746092373782341 1
-0.0367075185571571 1
-0.0964846378238319 1
0.14026095771442 1
-0.0753419882870045 1
-0.0516066737668225 1
-0.100333444893793 1
0.122742592805413 1
0.0577492828620723 1
0.181169212015372 1
0.0209569376773094 1
-0.0643697228411608 1
-0.0234284002676457 1
0.0668816644169613 1
0.0475565788179973 1
-0.181576200545897 1
0.149790716523156 1
0.0750361548270873 1
-0.0617730267940359 1
0.0881945319336382 1
0.0345796303234532 1
-0.116278874690618 1
0.040040700327276 1
-0.0709779521054714 1
-0.118200217591135 1
0.0748872400835062 1
0.1440609543857 1
0.0704068132189826 1
0.149747046877325 1
0.168083831591185 1
-0.0483125200253399 1
0.0837145110376439 1
0.101839860485622 1
-0.176782291017355 1
-0.152931085509358 1
0.091338871007828 1
-0.0405996016340109 1
0.181378554806743 1
0.108031933213702 1
-0.0527902682686619 1
0.0627051075428807 1
-0.051512560878576 1
0.0168607160629009 1
0.154126920524078 1
-0.187319276179647 1
0.0706701091306356 1
0.0654981502665245 1
0.0587989833726734 1
-0.16237795861135 1
-0.0308070609494431 1
-0.0447963709619672 1
-0.128228828947824 1
-0.113676292536821 1
0.288731592684515 0
-0.0755710637902358 1
-0.0951132782854013 1
-0.142294612791817 1
0.0169835512858921 1
-0.155869352474807 1
-0.0280118652876783 1
-0.0306250127466097 1
-0.127799114205139 1
0.0508447066393639 1
-0.038853284005925 1
-0.00981126286088168 1
-0.0755945760916708 1
0.0995360017576136 1
-0.171059255130721 1
0.0121567226320913 1
-0.0735571531865087 1
0.112724490738157 1
0.0194828148646309 1
-0.120662541706222 1
-0.0107910669689131 1
-0.0205701288691643 1
-0.00727431337593704 1
0.0414013090564959 1
0.0806467960816061 1
0.00292509167571861 1
-0.0410362127197991 1
0.0309341987395978 1
0.156565555075364 1
-0.0715625239661572 1
-0.0202104653771628 1
0.0912610242508547 1
-0.00958240252442957 1
-0.0853436558849581 1
-0.0613148338272242 1
0.0279084086808307 1
0.163320023791604 1
-0.0165333205866128 1
0.0920020655675833 1
0.00828782222070926 1
0.0219748495414659 1
-0.0962574797080279 1
-0.352840356989457 0
0.0238359592843347 1
0.0613245700400701 1
0.00635520490851357 1
0.135869026460853 1
0.0686172576363504 1
0.0748660415518519 1
0.119645154090696 1
-0.0642294776730193 1
-0.0124314109510828 1
-0.0463471541116375 1
-0.0737956415569641 1
0.122496079769903 1
0.0438971980688957 1
-0.0981143837656911 1
-0.0564442072947225 1
-0.196518898652177 1
0.0456186386880231 1
-0.0667903540436474 1
-0.0417060670520905 1
-0.0654522023793742 1
0.0854266659699883 1
0.0820297026468246 1
0.104774053387547 1
0.188960401400956 1
-0.193637061711288 1
-0.0718672136397866 1
0.0920683965082908 1
-0.0269052620234863 1
0.041274874736014 1
0.0697970126673768 1
-0.130756033510326 1
-0.192033135078994 1
-0.15363087732846 1
0.00806857084281596 1
-0.025197556607142 1
0.00734526608823142 1
-0.0902469907785749 1
0.048431274666342 1
0.01804484233381 1
0.178687489830866 1
-0.0300656676081143 1
-0.00439827068350875 1
0.151649241857322 1
0.0665315080861105 1
0.00702149204511095 1
0.00396781006817305 1
-0.125702387649033 1
-0.0940734173815136 1
-0.0363675489247317 1
-0.0383208637573425 1
0.0117770383117867 1
0.0884901898392418 1
-0.050523656793895 1
0.0432330893389758 1
-0.0333505847038517 1
0.036074968766918 1
0.00695042668336446 1
-0.00191491584729456 1
-0.42273791839587 0
-0.0665990542573371 1
-0.130402069211532 1
-0.263381034576324 0
-0.0253510243379452 1
-0.0169723168868678 1
0.167905078502956 1
-0.114276047802016 1
0.0306303051730602 1
0.00822443688226113 1
0.173818568321185 1
0.0523434018226602 1
0.0987247806910937 1
-0.0668776838217897 1
-0.124151262121955 1
0.0111146054899561 1
0.0212369608422351 1
0.0285622074025839 1
-0.189599292191108 1
0.120722189645881 1
0.120463414432167 1
-0.0336225663483113 1
0.240214117444224 1
-0.0784935091515981 1
0.151158696348355 1
0.00625404598732611 1
-0.103859932087311 1
0.0162954980317183 1
0.0937989830903623 1
0.143181623334739 1
-0.134680220857917 1
-0.0717287013978316 1
0.237492377105247 0
0.16038015746539 1
0.0616065010153955 1
-0.00731551532594978 1
-0.159259552514562 1
0.148047807292672 1
0.00557562393542226 1
0.0482461626566409 1
-0.0531811751182101 1
0.0409942389316403 1
-0.0368165827130703 1
-0.133538329817723 1
0.116060825213454 1
0.0777632067351244 1
0.114048746891192 1
0.00678951392686142 1
0.157045400693713 1
-0.0368492507853902 1
0.0400052528489739 1
-0.00481784845028444 1
-0.112233655972079 1
0.0276157785297701 1
-0.0802095155356903 1
0.152022225096453 1
-0.0154503452330397 1
0.156276741715276 1
0.0110438103064464 1
0.122720408642426 1
0.180889189682719 1
-0.135837494980299 1
-0.01746870796328 1
0.00670624817568001 1
0.0139582663933138 1
0.0523191034366176 1
-0.0492577289258039 1
0.0554479832942605 1
-0.0304360248389457 1
-0.180686548803424 1
0.0807546882520115 1
-0.0797028163568333 1
0.0769939987703964 1
-0.126423064154235 1
0.0564559445989971 1
0.0231242651943993 1
-0.0591568367164789 1
0.0342193999230082 1
0.0499457524021815 1
0.0081556966758062 1
-0.00522738932177343 1
-0.0172813596560392 1
0.133449440108971 1
-0.0493206287334609 1
0.0276967480740272 1
0.0581631185573057 1
0.0320004209013533 1
0.0117584849718304 1
0.0387036941194859 1
0.116911991393569 1
0.0508930695515934 1
0.0588693782484227 1
0.00285724368913241 1
0.076427527945102 1
0.0747384897665964 1
0.0618871545957444 1
-0.158986519510125 1
0.0358052069142094 1
0.0523715633852735 1
-0.126444740352975 1
-0.0582892827686541 1
0.0729553990059246 1
0.0446450105577853 1
-0.0306112373880491 1
-0.0675741164063621 1
0.152144172765939 1
0.0027358277274219 1
-0.00988604636962622 1
0.265625849863012 0
-0.00778217001258255 1
-0.0495652170210921 1
0.123776331952887 1
-0.192672293147911 1
0.00500395187372838 1
-0.0117186589126283 1
-0.26297308861903 0
-0.102931273690572 1
-0.0680883354099047 1
0.0434335772666084 1
-0.0420454436064528 1
-0.0746200011109348 1
-0.049664076238607 1
-0.176440936806037 1
0.146912436930138 1
-0.219791223669655 0
-0.018895987874634 1
-0.0671583945689306 1
0.0717628827737688 1
-0.184475237934715 1
-0.0628760756267665 1
0.0612209607158904 1
0.0831896418313963 1
-0.0303842230302485 1
-0.11825925247157 1
0.00688839674438704 1
-0.113067495253359 1
-0.0800405644471292 1
-0.15961631167938 1
0.0885920035227674 1
0.0699663672933902 1
0.0417159228793621 1
-0.0135004632623124 1
0.0295843825927622 1
-0.0435432790854488 1
0.00842136684487566 1
0.0429527028957038 1
-0.00761471405919152 1
0.177847715380079 1
0.157073807822268 1
-0.150065530931091 1
0.0936944801237533 1
-0.0859565579012628 1
0.0935186487027468 1
-0.0114032878649152 1
-0.123513357601388 1
-0.114348691460879 1
0.0837579350379561 1
-0.147841632178632 1
-0.14960602430959 1
-0.214618522070581 1
-0.0932348920494488 1
0.112740998404188 1
-0.0447154037577337 1
0.00683462390151063 1
0.11563207695793 1
0.113269546914678 1
0.0374868444131436 1
-0.117414022972556 1
-0.00353709864143432 1
0.0648125154827945 1
0.14356159575412 1
0.0570505233626325 1
0.10110359710147 1
-0.00438013208479 1
-0.056604158972921 1
-0.0604483967136008 1
-0.00132560016060323 1
-0.0480978358219713 1
-0.041019806676921 1
0.0372453102222268 1
0.194029106505255 1
-0.0203413771967 1
0.0337984831915865 1
-0.026850827787893 1
0.120270462647208 1
0.19069570764667 1
0.0657638386551857 1
0.0808612050147233 1
-0.0843551275067005 1
0.0728916452674354 1
-0.0585962559963432 1
-0.0322559992794792 1
-0.0509114278820284 1
-0.108082676636605 1
0.227787890200866 0
-0.205362094773408 0
0.0476779854551222 1
0.0278233760384176 1
-0.148216826303947 1
0.230865765652996 0
0.0051679875826065 1
-0.0463852002410377 1
-0.10961482573446 1
-0.168337063925979 1
-0.185748942203942 1
-0.11556276956374 1
0.0380124262748833 1
0.0336782544297075 1
-0.107139048984374 1
-0.0421005730923702 1
-0.124918395384803 1
-0.0640840125783538 1
0.149340581849352 1
0.259133846334445 0
-0.00658887375079219 1
0.0865195089592724 1
0.101751793492116 1
0.0269317363151872 1
-0.0450396672950031 1
-0.148405657730229 1
-0.0367610060016885 1
-0.176640341690695 1
0.00240331516371523 1
-0.228345128134429 0
0.0275684409257843 1
0.0121299549284153 1
-0.016324544317374 1
0.222809980219668 0
0.249333301889123 0
0.0506687743464218 1
0.0638266580556209 1
0.00036134774263449 1
0.0906046250608634 1
-0.110105942756211 1
-0.069725231778717 1
-0.132828836953085 1
-0.181514105896682 1
0.0972335040504535 1
-0.0480041710136842 1
-0.000982134595081845 1
-0.045105076537435 1
-0.043653218249369 1
-0.0723503960406819 1
0.0695775923777463 1
0.0216894235132864 1
0.0589522566444724 1
-0.0290586188757234 1
0.0134438459515483 1
-0.150417779087059 1
0.00302358672265343 1
-0.033804165410348 1
0.00197100448108704 1
0.0294190626507328 1
-0.00120634594963646 1
-0.0616785829970339 1
-0.0813466699889341 1
0.0146840093065172 1
0.179074264489283 1
0.0366401432408516 1
0.0357002856585538 1
-0.166098691052625 1
-0.0414693795758283 1
-0.0495808020425141 1
0.161731109083119 1
-0.0171276599241638 1
-0.0579251250650043 1
-0.000111363945584971 1
0.0850208414805976 1
-0.237983841912624 0
0.109897297743502 1
-0.00146962896509713 1
0.0772958977624115 1
-0.0170223075567465 1
0.139665950200654 1
-0.0039907619696482 1
-0.0157918786985329 1
0.101604225736496 1
-0.0254827946381654 1
-0.000371767232279913 1
0.0609393662281494 1
-0.0292548484791708 1
-0.0327042393682069 1
-0.0101227887299699 1
-0.157696780410593 1
-0.144254036506106 1
0.0365774553154913 1
0.0194911711177308 1
-0.0574822454607594 1
-0.0361374670933603 1
0.0248278865558233 1
0.0278080982627317 1
-0.0484939739140198 1
0.140674155165884 1
-0.0332393505507593 1
0.103007105291765 1
-0.114842868728334 1
0.0102860728846232 1
-0.105636245758154 1
-0.011706354728184 1
0.00253191097097766 1
-0.130191326310834 1
0.00233602416097865 1
-0.150978241402391 1
0.0794385815762408 1
0.155810302754636 1
0.142813051194803 1
-0.0189416219328865 1
0.0769639692242517 1
-0.165222734587563 1
-0.190907795825728 1
0.0681110118705594 1
0.0736511379326086 1
-0.0630974493270692 1
0.00957002527247385 1
-0.0403752773221592 1
0.0193264874438982 1
-0.00992367279847682 1
-0.202819370208826 1
0.111050335321418 1
0.0594838296046728 1
-0.0284330751128302 1
0.0815908427009698 1
-0.153490309941721 1
0.115586298710241 1
-0.0747663182650511 1
0.0342150602941736 1
-0.1745726255356 1
0.164114261371286 1
-0.021542973428905 1
0.0102255817858688 1
-0.0644314783476191 1
0.0302248087633073 1
0.150290346821174 1
0.191113105734398 1
0.00502808007453641 1
-0.0042497466114456 1
-0.0651716032842503 1
0.0663599035305639 1
-0.00888844153795368 1
-0.0863077850064671 1
0.11324024573448 1
-0.136932740603721 1
-0.0383646190371152 1
-0.0747206113565688 1
0.141812734414789 1
0.192341440162781 1
0.0383736784567529 1
0.0336865932299285 1
0.217717203975564 0
-0.124971967024516 1
0.025435701781906 1
0.00286513796009104 1
0.0533223036164353 1
-0.214634536587108 1
-0.161359815299918 1
0.25613126914485 0
0.0627359883374522 1
0.0503691199379558 1
0.0250383300929209 1
0.134221062075087 1
0.152969094545124 1
-0.0282275361828682 1
0.0623863431970482 1
0.00411647827165657 1
0.0540339968710847 1
0.178087083632893 1
-0.049907778389624 1
0.0255039556112944 1
-0.253187787634062 0
-0.142796401470706 1
-0.133310742996606 1
-0.0654109665290285 1
-0.0544879538962712 1
0.0624911482906587 1
0.0306408014467086 1
0.0144617850884945 1
-0.134705099615383 1
-0.0234331077789565 1
0.0204489725524494 1
0.00200681530107885 1
-0.0697518752002999 1
-0.141642705275088 1
-0.180390065808262 1
-0.00565925157979856 1
0.118086847887759 1
-0.0454910923619373 1
0.0187314538910372 1
-0.200023964184957 1
0.0248377514852805 1
0.0308564313299606 1
0.137158903132849 1
0.0983334041824934 1
0.00305837572144652 1
-0.0482076927678959 1
-0.0595562430163978 1
-0.142438952381112 1
0.0294127051305311 1
0.180328607633985 1
0.0311677526996835 1
-0.0165418158244853 1
0.162828332883128 1
0.0133088073503217 1
-0.0750665186485246 1
0.038103960183484 1
-0.0484155152747575 1
0.0764036150739409 1
0.0868400992272147 1
-0.293248055200895 0
0.158178992398707 1
0.0514273730293743 1
0.0530094347324124 1
-0.0422639927061907 1
0.00355742359373492 1
-0.120511006435842 1
-0.00674277405369212 1
-0.196697412281607 1
-0.213035941456069 0
-0.143598951741156 1
0.0124710643119912 1
0.0315405799386554 1
-0.0914434741291237 1
0.176913473233554 1
0.0525350146841779 1
-0.0232953203471511 1
0.0299810039727253 1
-0.114033951365213 1
0.004156073218045 1
0.0909699688788622 1
0.0592817159038841 1
-0.0290601825119586 1
0.0400928127598363 1
0.334833808784229 0
0.0153205782954653 1
-0.00685455294820407 1
-0.0623167169183966 1
0.00890830034936546 1
-0.0137907067442922 1
-0.164203705681989 1
-0.201536182497711 1
-0.048098844958146 1
0.0167610507646553 1
-0.0820199569496581 1
-0.124878524059539 1
0.00872313255191841 1
0.031676881100051 1
-0.031926567436547 1
0.00324810859944435 1
0.0446348670472096 1
-0.029296804356951 1
0.00956695395415512 1
-0.0199239580932201 1
-0.0470697761963874 1
0.161988379440696 1
-0.120408192276934 1
0.141540777895831 1
0.0666855527982273 1
-0.048307079873857 1
0.000331208041925803 1
-0.104714245295805 1
0.142426586037053 1
-0.0714248264423792 1
0.194478145748065 1
-0.00838013873869205 1
-0.00629491070178771 1
0.126524023905576 1
0.0333400186243571 1
0.0359193817245293 1
-0.134134201418223 1
-0.127225125123991 1
0.00438624559984383 1
0.0670957124864623 1
0.101620653798897 1
-0.0996392668349619 1
0.112565367379276 1
0.114494722395829 1
-0.0544586380955285 1
-0.171579193840982 1
-0.177026648560262 1
-0.0438803684233859 1
-0.140152762919535 1
0.049774566243244 1
0.0439614079366505 1
-0.00764592658950806 1
0.0562505440139429 1
-0.0192468385764446 1
0.031341142138049 1
0.0155881015255508 1
-0.0461789398874914 1
0.0963628658277326 1
-0.0904327106795512 1
-0.0924422672437138 1
0.0546585305994931 1
0.134585459855301 1
-0.0355180433206781 1
0.0432079628148698 1
0.0184244934129366 1
0.0185499102197206 1
-0.0751367699344422 1
0.0481999846569351 1
0.239256084685213 1
0.097117027810352 1
-0.108742067023326 1
-0.0748554285440342 1
-0.105432404897215 1
-0.11845221799329 1
-0.123540256859807 1
-0.0510529892931368 1
-0.180169740165053 1
-0.0752258410265199 1
0.199645527916267 1
0.211622921532292 1
0.0278461934044406 1
0.0879005108372117 1
-0.00757005724662926 1
-0.0706246308545975 1
-0.0376999027202298 1
0.0819809229130594 1
0.0126325390742891 1
-0.106070143646215 1
0.0385160417649402 1
0.0708951976175242 1
0.0438789645406858 1
-0.0613319195772433 1
0.0695892266545156 1
-0.00872563118725067 1
-0.187618470715591 1
0.0889436674481196 1
-0.0348322817837926 1
-0.0606427254707071 1
-0.0215034750037296 1
0.0817177491990482 1
-0.00128794460684235 1
-0.0688161092622763 1
0.0139990457650938 1
-0.178587371127596 1
0.192124939232418 1
-0.0868927251545421 1
-0.110215939063792 1
-0.0770123783393861 1
-0.00491297894875609 1
-0.00116091429782696 1
-0.0275694536837135 1
0.165508552094329 1
-0.0208796642391108 1
-0.147844577712084 1
-0.0811454100906162 1
-0.038718745420871 1
0.095586246754393 1
0.164553914859477 1
0.0132910106331565 1
0.0518834539783586 1
-0.049651800369945 1
0.101296351824231 1
0.0727601393373649 1
0.222678116864383 0
0.0674030021191946 1
-0.0918164965806353 1
-0.0704515840578866 1
-0.0522039645653833 1
0.163416214200807 1
0.143585531389945 1
-0.10404965614969 1
-0.0817814180950382 1
0.0971486385052496 1
-0.0485438702563254 1
0.0308877733609879 1
0.18926769056197 1
0.191493436992793 1
-0.0297933766898295 1
-0.111379306954569 1
-0.0430662998615277 1
-0.0709289557479823 1
0.00327843969042686 1
0.0566981768619145 1
-0.0424917345973808 1
-0.151745734579029 1
0.117578416493902 1
0.0781703222608579 1
0.165081759233228 1
0.0737662628381393 1
-0.00958971734508739 1
0.16388630979436 1
0.0161011401968853 1
0.112296854593081 1
-0.136773443053582 1
0.00860651494626493 1
-0.0795453305554393 1
-0.00701386990914222 1
-0.0761952731184377 1
0.0917768101760089 1
0.115414827834081 1
-0.0107806381868779 1
-0.193834089527326 1
0.0436779234256518 1
-0.0321712813169248 1
0.0854803511223656 1
-0.0437026581516271 1
0.0179076091367888 1
-0.072763499722199 1
-0.0170473665226345 1
0.0705700648440231 1
-0.139004798626346 1
0.0458781730324845 1
-0.0734125470800325 1
-0.00123087438136858 1
0.0514028962090345 1
-0.126765888240328 1
0.0675807396539712 1
0.147423329522473 1
-0.0185850650785507 1
-0.0745697578350257 1
0.019373275662978 1
-0.122867785356536 1
0.113978054774606 1
-0.124674992759116 1
0.00188292237154945 1
0.0109707571598486 1
0.0595377930092552 1
0.100710385278466 1
-0.236360788775325 1
0.108317631541626 1
-0.121532561269705 1
-0.0204084258625824 1
-0.000809922600472582 1
0.043322668217573 1
-0.0486181934783985 1
0.0957267292537955 1
0.161052612580371 1
-0.0560556448952296 1
-0.0679278868909328 1
0.0439526182668888 1
0.0827111395928141 1
-0.0778474614939677 1
-0.316813194992156 0
0.00547143589490688 1
-0.10117347670037 1
-0.165782890592264 1
-0.0121839148643505 1
0.077538309085196 1
-0.162192227077133 1
-0.147333300761364 1
0.00902164516349118 1
-0.019334159314905 1
0.0847794769275601 1
0.0859092349704176 1
-0.229665628735054 0
0.0738837833045972 1
-0.0401600535172286 1
-0.0380855071175539 1
-0.132047069605195 1
-0.0329759193533791 1
-0.126668229226348 1
0.0247817161860061 1
-0.127443556283459 1
0.0426501822231589 1
0.174283865201355 1
0.0150333143229016 1
0.0952372539360251 1
0.0613732599867782 1
0.0110374126436995 1
-0.119328884553378 1
-0.0486691854031108 1
0.179842132767837 1
0.00619499955014057 1
-0.0778035571631795 1
0.0116886539638938 1
-0.0263762736308857 1
0.190754860733476 1
-0.162908264439619 1
-0.119908143925953 1
0.0802897856358003 1
-0.0421912394596804 1
0.0895361544191738 1
0.116046582185578 1
0.211503142794464 1
0.038903428200946 1
-0.125685326588055 1
-0.152188758624919 1
0.0277425870294921 1
-0.178667545645333 1
-0.0461566392578752 1
-0.0615770224156417 1
-0.0848876054571184 1
-0.0798075886582121 1
-0.0403714185176103 1
-0.0168667476096724 1
-0.0911313734713826 1
0.00328950369900176 1
0.0856375985329042 1
0.0286159569111877 1
0.243907983785048 0
0.0511399668349554 1
-0.0452481095236103 1
-0.129432648244341 1
-0.0583911566433165 1
0.185837005644469 1
0.184176409125557 1
0.0557061229696695 1
0.146943172554076 1
0.0894271506909639 1
0.0178980028798067 1
0.0220549043641409 1
-0.0810762033856684 1
-0.0940649015080844 1
-0.183908975437931 1
0.00285445271646426 1
-0.19666802320598 1
-0.104903711316555 1
0.201917811830464 1
-0.0508988812014977 1
0.013230516446951 1
-0.0357782275126947 1
0.122472182497572 1
0.0734670977847812 1
-0.0812582975121845 1
0.00787081697100397 1
-0.143360382150562 1
-0.213704590611539 1
-0.120760579309947 1
0.161815794951186 1
-0.113894745828566 1
0.05626748060772 1
-0.0753129046113933 1
-0.0887130954871835 1
0.1622739484203 1
0.140589601719003 1
-0.0801276318254478 1
0.095535985635888 1
0.0753814988972686 1
-0.0803540025736725 1
0.0910457515772909 1
-0.14311088260796 1
-0.0748388458159115 1
0.219879097422428 0
0.0695096709496872 1
0.0595854136424523 1
-0.0520391423029592 1
-0.0369047508374734 1
0.0181278011192023 1
0.083314882773357 1
0.047844557802962 1
0.0615026648858703 1
-0.216022280179964 0
-0.00760421020699002 1
-0.112777610207282 1
-0.0854467544357172 1
0.0143942709006884 1
0.0100430569464261 1
0.0495354840377294 1
-0.0193291597689156 1
-0.0679544787464063 1
0.0177696691445847 1
0.0637339376662076 1
0.0401972250667993 1
0.0853464964533625 1
-0.0322637779728038 1
-0.201376785691989 1
-0.0336483422021356 1
0.199697461830569 1
0.105469971338917 1
0.0332632996625064 1
-0.0777546622885026 1
0.0807565252294707 1
0.0352310541953218 1
0.0661099374941952 1
-0.0220743683253711 1
0.0953686060158018 1
-0.154108215592183 1
-0.00559053095249784 1
0.0292618958233792 1
-0.211362513288959 1
-0.0733866415426258 1
-0.103319773184939 1
0.0437352616157309 1
0.0821356041443343 1
0.0131560182011785 1
-0.0400990598375908 1
0.0814023308358621 1
-0.00324959541659453 1
-0.119184548248186 1
-0.0893998652242482 1
0.0823399611007951 1
-0.00907253053088391 1
-0.101799049664769 1
-0.238654899074639 0
0.119154610239469 1
0.0582329471978661 1
-0.00157475084110469 1
0.0940418655953153 1
-0.158373309985777 1
-0.134426263857513 1
-0.231507185562583 0
-0.162479273218565 1
0.108335373494774 1
0.212230658837223 0
-0.0468487666020159 1
-0.0755391605283328 1
-0.00258432710056912 1
-0.107868656755078 1
-0.072136656092613 1
0.208555141796217 1
-0.174833044651203 1
0.117281090108519 1
-0.124569253785356 1
-0.200304071110446 1
0.00488232240100479 1
0.16455533245468 1
0.0768348798958765 1
-0.125469708786611 1
-0.0424321303342279 1
-0.193524807646187 1
0.00976648374912019 1
0.296749788235262 0
0.118400601398677 1
-0.0699714466847649 1
0.064746341343389 1
0.0880053608483183 1
0.0267651373812558 1
0.190253085364678 1
0.115842271895999 1
0.177445369882464 1
0.0227712494186867 1
-0.0754888450807256 1
-0.153059504875281 1
0.0512689230096439 1
-0.0823264598059132 1
-0.222902775246122 0
-0.138214959337663 1
-0.0304105606815901 1
0.0245078203466839 1
-0.237839569052563 0
0.0881890351624871 1
-0.0766864906710965 1
0.190301690266927 1
-0.145685811500202 1
0.0169667953863611 1
-0.0966177716455521 1
0.167587932305191 1
0.0485155391352158 1
-0.00268171247806016 1
0.146465454710311 1
-0.0465030435095803 1
-0.0976020144796336 1
0.0370959329624427 1
0.00204621163819091 1
0.11158194586222 1
-0.008329565743896 1
0.217683985502001 0
-0.0807968456803921 1
-0.133921215867217 1
-0.072854016818362 1
-0.00767480256029921 1
0.0294428308900529 1
0.0386450830126306 1
-0.0302616926099321 1
0.193542712367039 1
0.0914768043717032 1
0.101844203559412 1
-0.0787498009068647 1
0.0779579417103667 1
0.246654937068103 0
0.154871009393319 1
-0.0800313435492729 1
0.108988919918395 1
0.00758760969212266 1
0.0485746631091782 1
0.0837099845523082 1
-0.0156236755444401 1
-0.0536074695522555 1
-0.125407765550916 1
-0.146072239374191 1
-0.02550375364812 1
0.00611348614254351 1
0.0992719230135363 1
0.00997236491743305 1
0.0201152164021624 1
0.0182795852711084 1
0.0629492115038634 1
-0.147306079321936 1
-0.145665418012268 1
0.00531234692181757 1
0.00254718031121041 1
-0.0782764058166855 1
0.124145694178959 1
-0.0721624578448106 1
0.11483888542109 1
-0.0227131588818821 1
0.0460016936718679 1
-0.0160915116348572 1
0.251528794242946 0
-0.0267733856115831 1
-0.0333569430422476 1
0.0920874928716432 1
-0.0351029424113233 1
-0.00504743055352106 1
-0.276302937060476 0
0.0257237452186658 1
-0.0306701248692099 1
0.113468937983212 1
-0.0128431849230451 1
0.0743088688532122 1
0.0373601730057928 1
0.133203385091048 1
0.0809841457609514 1
0.00302378629540916 1
-0.0162466689143978 1
0.0122094163663468 1
-0.0122311368647257 1
0.060382784627669 1
0.106446742446213 1
0.0555318321614113 1
0.0757321447263465 1
0.151476589584784 1
0.000676993587195366 1
0.0463795592926196 1
-0.0923693316215742 1
-0.047908741310503 1
0.0663313743161837 1
0.116158416870408 1
0.242900893926521 0
-0.0699350388057707 1
-0.0409972977717419 1
-0.126429080397125 1
-0.00557843601885104 1
-0.0231627713130517 1
0.128088011650976 1
-0.0410483929193822 1
-0.0742432197737787 1
0.0252753091689591 1
-0.122303928017196 1
-0.13623332290839 1
-0.00915503446303299 1
-0.0132197811118085 1
-0.138513646191447 1
0.0272344309139389 1
-0.0118525636296338 1
0.119693127277107 1
0.12562004044963 1
-0.0186485774855979 1
0.0090369314604267 1
0.0887197418102925 1
-0.0135631484204175 1
0.102941687650926 1
-0.0779427652541384 1
0.0923307635624672 1
-0.0295536603807858 1
0.00222548394831649 1
0.155245216826951 1
-0.0104375687145144 1
0.0183468342565067 1
-0.0602488002053802 1
-0.0353909850879185 1
0.0578709430722369 1
0.0475666634092816 1
0.0824633196054075 1
0.026220236095384 1
0.120724657044553 1
-0.154671526004358 1
-0.0806644524920975 1
0.000545472306228725 1
0.0398590509032624 1
0.00733849947340169 1
0.0582574343622 1
0.0354009453986073 1
0.0812461440840989 1
0.15797516052924 1
-0.104381586556258 1
-0.215909025256482 0
-0.011709668575758 1
-0.0669792410835067 1
-0.134192685334804 1
-0.0381445453922695 1
0.0259111536029759 1
-0.0363232932392793 1
-0.258654034220378 0
-0.0382799059559571 1
0.179733106375063 1
0.0984620022921857 1
-0.0589049353471605 1
0.0103887492324722 1
-0.0621826219305327 1
-0.0537844402676673 1
0.0612286343311086 1
-0.104307827316855 1
0.0834969832927498 1
-0.0611525699576245 1
-0.05856145437769 1
0.239425696822616 0
-0.185443971399202 1
0.012921140497967 1
-0.0638557677502559 1
0.0470466670981894 1
0.105367848993074 1
-0.125128703154383 1
-0.0182594112904915 1
-0.127538582634463 1
0.129607119396995 1
0.0574804766927471 1
0.153082245648229 1
0.090410201463678 1
-0.169818564412218 1
-0.0490175099696655 1
-0.0575255265386845 1
0.0381143207441049 1
-0.151394354951733 1
-0.0518873537897368 1
-0.0285513380438366 1
-0.144610618705199 1
0.0852011514073182 1
-0.0777420270635978 1
0.185636835499578 1
0.0262594619176021 1
-0.0357947482532921 1
0.0204982448127349 1
0.0661619435268088 1
-0.188060053806803 1
0.128174972810461 1
0.0182446176821855 1
-0.0632360318440907 1
-0.100482341794546 1
-0.134763345242943 1
-0.0100874627863986 1
0.0397153648549383 1
-0.0269576013644064 1
-0.140161249977082 1
-0.057076792013792 1
0.182841505589533 1
0.102077672119251 1
0.0480615065280544 1
0.00638344789041113 1
-0.111863820642528 1
0.0953086067030395 1
1.96326965036242e-05 1
-0.0153009774276687 1
-0.173206320624888 1
0.115749404515429 1
-0.052261087133054 1
0.148253950855719 1
-0.141474352959666 1
0.0418621909351721 1
-0.0465981528453837 1
-0.0428328011156532 1
0.0913311325960973 1
-0.0810305654557635 1
-0.0870742225035729 1
-0.160935372219674 1
-0.0386623881105313 1
-0.0874556826520506 1
0.171403987659895 1
-0.0150064981514369 1
0.178947517566138 1
-0.0334683475314482 1
0.00281731071950928 1
-0.194457464334024 1
0.0961731825328196 1
-0.0723643699724517 1
-0.0354565134970645 1
0.152339525370354 1
0.0579778229467279 1
-0.00607020399942558 1
-0.112908291882984 1
0.21808310668052 0
0.00643465254080873 1
-0.0485136833648809 1
-0.104776528774452 1
-0.0544836509070073 1
0.116803975533699 1
0.0768602806184829 1
0.0860791631681964 1
0.261655227778637 0
-0.0600953758360135 1
-0.0813203696533187 1
-0.107509548835235 1
0.0386721731663818 1
-0.0279912682523412 1
0.00406965670044195 1
-0.0990710836958976 1
0.00237298426870576 1
-0.0800267342060495 1
0.122801589758321 1
0.184161238789341 1
0.0475906067080031 1
-0.0384353264439194 1
0.048308543448547 1
-0.023386921686278 1
0.17408541794195 1
0.00946754332774141 1
-0.0484430942714218 1
-0.123597490084384 1
0.0834981135155673 1
0.234768152207654 0
-0.00343618521331793 1
-0.0748687605911539 1
0.047151786159855 1
-0.0234693438389173 1
-0.0894822613053005 1
0.00244826448519795 1
-0.117372626454567 1
-0.102408437512466 1
0.0109799772386494 1
0.0671900695286133 1
-0.0367335462396789 1
-0.104731916007114 1
-0.0590766904387766 1
-0.0618980699948082 1
-0.168169180770803 1
-0.126498388235764 1
0.0895613611662663 1
0.150558870375685 1
-0.152638288361854 1
-0.157141030631352 1
0.119880276076338 1
0.058064136919068 1
0.0140723501213218 1
-0.0122451228506638 1
-0.146168300956149 1
0.213236127691813 0
-0.0957702093623201 1
0.0078171899495002 1
-0.238167347089201 0
0.183475367247245 1
0.0429435444785607 1
0.101431133390883 1
-0.0524931012918536 1
-0.027979265404116 1
-0.0219124378705113 1
-0.18891922963761 1
-0.114640235335535 1
-0.16707523756585 1
-0.076702944224315 1
0.0161150493800947 1
-0.117924408723439 1
-0.0705753961657025 1
0.119031348613186 1
0.00309608906293128 1
-0.0396266847555271 1
0.0877904849514729 1
-0.0122495700155855 1
0.0944236267083172 1
-0.119224155499943 1
0.019464784847106 1
0.0510268104160629 1
0.280683883251379 0
-0.0218347362131063 1
-0.120135073663955 1
-0.0355944512288183 1
-0.301233461460965 0
-0.0171275671155438 1
0.0941944660188417 1
0.157364950804626 1
0.044663653558167 1
0.0759670667070819 1
0.0983494044825487 1
0.0999672148854555 1
0.0661574680364005 1
0.0163429177556267 1
-0.113291032935593 1
-0.149096648935153 1
-0.0513846800628061 1
0.158678554195269 1
-0.03862180216003 1
-0.134965468148355 1
-0.146397669593733 1
-0.0404838329149727 1
0.135443163815384 1
0.146193218358721 1
0.255211369619517 1
0.332428626404632 0
-0.0127850583680328 1
0.110795386138024 1
0.114271033121621 1
-0.166698776353887 1
0.0450675622968232 1
-0.116503867703158 1
0.0488385930810583 1
0.109845535413369 1
0.0102212778137335 1
0.0803673924936201 1
-0.0953533415468343 1
0.145641311380539 1
-0.00148784847212952 1
-0.0828973967682584 1
-0.0510651752576164 1
-0.00262736979432585 1
-0.0032436904626603 1
0.11667139634003 1
-0.117900324036131 1
0.0669946909673287 1
0.048094088116187 1
0.0452913753488061 1
-0.032076066770071 1
-0.223829780143297 0
-0.0871218133482262 1
-0.0621632973741098 1
0.0720640445521886 1
0.0597167146775398 1
0.161481981681829 1
-0.0453570835350521 1
-0.197837268733833 1
0.103278203000795 1
-0.114516364348171 1
-0.0634149068428239 1
-0.0618866872083931 1
-0.0315904826551119 1
-0.135860743528432 1
-0.0213624780974622 1
0.0179401644783307 1
-0.0968355588015692 1
-0.102415898835672 1
0.0324364921234616 1
-0.121074046610725 1
-0.0248191179773132 1
-0.168176385232682 1
-0.0855686237528736 1
0.0162992250093697 1
-0.300633485369223 0
-0.13106671991152 1
0.0861889314132325 1
-0.0582002708394497 1
-0.185854122044059 1
-0.0462245664941885 1
0.0957436274543795 1
0.0243157481066656 1
-0.260534501870527 0
-0.0292411334304789 1
0.107221932876135 1
0.0257923508498476 1
0.109565270800507 1
-0.145051577020766 1
0.162015866016626 1
0.0238004450316294 1
0.0405670291320221 1
0.177588843135236 1
0.0309475225297402 1
0.260488513238053 0
-0.0897059512905878 1
-0.104554530891816 1
0.0544222755580652 1
-0.0547080625477055 1
-0.0201912927947854 1
0.0861502767317347 1
0.106045993376552 1
-0.0380848345090355 1
-0.0534077540277638 1
-0.0536700431251613 1
0.0214379820978804 1
0.0157728675263913 1
0.0833942314110943 1
0.000994461629681634 1
0.246101249338936 0
0.0316884418713331 1
0.216315662808986 0
0.012551821670309 1
-0.0577443167070216 1
-0.0135974284660621 1
0.137415720453021 1
0.0190031048901958 1
0.138045844891117 1
0.0461133152523381 1
-0.121156942027661 1
0.0227810415041347 1
0.0903165424977747 1
0.174879236427085 1
0.106549824623381 1
-0.149176841827899 1
0.0372636988265311 1
-0.147459403630746 1
0.211829972197077 1
0.0774204049041096 1
-0.0202695884138009 1
0.00448911471363687 1
0.000992190358752748 1
-0.111657234528899 1
-0.0393997219432657 1
0.0936057674098944 1
0.104920626042418 1
-0.216101301415343 0
-0.127216034828993 1
-0.152646171165663 1
0.0898934041125949 1
0.102128247430439 1
-0.0554165466885242 1
-0.116025512383727 1
0.161510210845999 1
-0.0180042416917839 1
0.244167494295803 0
-0.0188917570994832 1
-0.0106246754904724 1
0.0412607793969539 1
-0.0659621984913924 1
0.00949277756963875 1
0.117183588843385 1
-0.170802312703943 1
-0.0572175312383529 1
-0.0614149840077129 1
-0.168205124974524 1
0.15283534533579 1
0.00125644742367279 1
0.032836261309631 1
-0.0177310422503579 1
0.0880173293032354 1
-0.0818247687457649 1
-0.00776820542454789 1
0.0964744461396831 1
0.0442524750367678 1
-0.149384500481658 1
0.0137256841655487 1
0.109291666338126 1
0.0847817851726436 1
0.0577262918623574 1
-0.227971371268953 1
-0.146175326846068 1
0.0138977772295142 1
0.221971387917484 1
0.110367540290999 1
-0.137350665717026 1
-0.131537173266608 1
-0.220140532019525 0
-0.0487879800799526 1
0.0484499065035523 1
0.131809602837852 1
0.069492395596526 1
-0.0706003621233702 1
0.096458926358834 1
0.0385240268035794 1
0.00133454570811124 1
0.0636597086096019 1
0.0738446580374263 1
-0.0582052145883048 1
-0.0470145151515247 1
0.162632965554301 1
-0.0138630098218695 1
0.00315652493007412 1
0.141227862358346 1
-0.049243952819475 1
-0.0952999839534207 1
0.0473031906236901 1
0.19273157589974 1
-0.0022826313405291 1
0.011913343234028 1
-0.0523135020160084 1
0.0982738591353176 1
0.143715067844623 1
-0.118721102431916 1
0.0456190348362395 1
-0.156952101992216 1
0.244189088678017 0
0.174482385620623 1
0.0618890738958189 1
-0.0882738404897297 1
-0.103011186978587 1
0.0399455627545271 1
0.1393763046009 1
-0.179754139843675 1
-0.0313762233012588 1
0.046724130891961 1
-0.138663498698628 1
-0.207259306866164 1
0.0796387174368162 1
-0.0298198820657104 1
-0.065606583164061 1
-0.0312120130485996 1
-0.22819115893692 0
0.00875006590928955 1
0.0416564934731411 1
0.062810331498981 1
0.0744659713757298 1
0.0090685309172466 1
-0.134620937277489 1
0.172648063442348 1
-0.208976624769295 1
-0.0235235059450726 1
0.151487752760453 1
0.113083878394299 1
-0.120321580920605 1
0.0679155296029209 1
0.0809641578081067 1
-0.0115948256734077 1
-0.0491947916102228 1
-0.122379676565175 1
0.111188457094781 1
-0.101601237479891 1
0.0193257714121913 1
-0.113323827615122 1
-0.0701227948050741 1
-0.0468607221522242 1
-0.143770298329831 1
0.106315444518879 1
-0.0398621898111148 1
-0.00646986656422339 1
0.0938435027188631 1
0.0298672872169452 1
-0.126272238514038 1
0.0528123734473878 1
-0.0637108117882965 1
-0.162918507480292 1
0.00436954868247039 1
0.0820724727942217 1
0.0151916600265446 1
-0.0874606612496705 1
-0.133092664099255 1
0.115594190315671 1
0.011906725464586 1
0.0402539646469194 1
0.236456940610353 1
-0.0633731070066614 1
-0.131372365795952 1
-0.132712677498742 1
-0.0423113681020991 1
0.00856358535933946 1
-0.0729021897769003 1
-0.00999950009706019 1
-0.147838535986056 1
-0.120927927918317 1
0.240776575051974 0
-0.0744632343438506 1
-0.113215488738654 1
0.0318706336670281 1
-0.0873640391149933 1
0.129631105741666 1
-0.132075462709528 1
-0.0233052829865474 1
0.021252372191311 1
0.0103661220145439 1
0.116840824214264 1
-0.0178223477189419 1
0.145922450174027 1
0.100259501591889 1
-0.0390296628984304 1
-0.020408642231474 1
0.0584563870406138 1
0.070591922698044 1
-0.0140755446869543 1
-0.0503828192148616 1
-0.10420071418117 1
0.177453310300262 1
0.155849451107575 1
-0.0184027741116458 1
-0.112207721317159 1
-0.046225596378348 1
-0.158017320353755 1
0.0969548024706848 1
0.0192242880847833 1
0.0307429488053766 1
-0.0137478468038911 1
0.0166253725447571 1
-0.0941951362041893 1
-0.021506287293902 1
0.015869064367584 1
0.0526055833181343 1
0.0767337990329621 1
0.092056477263654 1
-0.090764734920945 1
-0.0332546574983344 1
-0.0782142715595562 1
0.074945140264791 1
0.101084844888207 1
0.14300216223364 1
-0.0286604886986821 1
0.207261223835444 1
0.000439481369397136 1
-0.0623339565011987 1
0.00265976806518845 1
-0.00925920580626181 1
-0.143627002778024 1
-0.0191117313169787 1
-0.00752567596357165 1
0.0325019264878738 1
-0.0486470164679911 1
0.00864672595502299 1
0.00117285269694074 1
0.0284124341799562 1
-0.0468506690283003 1
0.158635131344054 1
0.0299437328236505 1
-0.0599811200318181 1
0.0874918083526794 1
0.0260297514592742 1
-0.109614533121581 1
0.0840134980511016 1
0.220233764912018 0
-0.0275326677651144 1
0.182647040852296 1
-0.0228467409364865 1
0.00446760588149464 1
-0.12765421487773 1
0.0843293436464895 1
0.149304135565963 1
-0.134420912746998 1
-0.201719293131749 1
-0.0656565941278749 1
-0.0139385404809314 1
0.0364393242548082 1
-0.0296598851669645 1
0.0635527716266848 1
0.114615065562661 1
-0.0564933897450023 1
-0.181332666863894 1
0.0298943120144805 1
0.0899156689839134 1
0.0823887308634514 1
0.0622930904527591 1
0.0360855755092214 1
-0.200728411295069 1
-0.197389588612354 1
-0.00679930802536316 1
-0.0269804070184866 1
0.0176446443734879 1
0.0575116376140454 1
-0.123531868813403 1
0.0919398960722754 1
-0.0130240960612995 1
0.0541015743375836 1
-0.198396309334875 1
-0.115470755457904 1
-0.0507033893997915 1
0.143014779446498 1
0.0308746660924846 1
0.0900033122699294 1
-0.0778566135382657 1
0.141923889957588 1
-0.103335950828734 1
-0.0915612654074489 1
0.128406172633061 1
-0.0452297293267813 1
0.133852478100999 1
0.119071580681679 1
0.0528844515280466 1
-0.0403361850402224 1
0.0253329946604533 1
0.118843517019185 1
-0.248223381743171 0
-0.0924022226982509 1
0.00392869170809469 1
-0.150663963346406 1
-0.081484568714341 1
-0.0121602886869905 1
-0.0242402436112754 1
0.0629167809754254 1
0.029117665029328 1
-0.0566199840355337 1
0.023971790869094 1
0.0473804747804413 1
0.0143750394823452 1
0.0346158877794704 1
-0.00248011246691078 1
-0.145605468524901 1
-0.0756349227749698 1
-0.00411181430403079 1
-0.123538439115061 1
0.0269403679701283 1
-0.00965300948852975 1
0.253280158338119 0
0.0274059397571257 1
-0.128868683810501 1
-0.0376466688260626 1
-0.148834404719426 1
0.00762827806288992 1
0.0585882872452471 1
-0.0123301036471666 1
0.186180122548655 1
0.122054837803826 1
-0.216693858766009 0
-0.119077177423349 1
-0.0615370811933391 1
0.0880195419788077 1
-0.016424419974332 1
0.195138192039955 1
-0.154516887778553 1
-0.0340753427860087 1
0.0872735169233855 1
-0.0822718614856452 1
0.0207289676229113 1
0.0476575230751532 1
-0.0157117552425391 1
-0.192983438589604 1
-0.108366127269817 1
0.0412840554645864 1
-0.016736276942288 1
-0.0749849166363329 1
-0.0314841222302751 1
0.0471469318574989 1
0.10814486916248 1
0.107751042748766 1
-0.194906149477712 1
-0.0339934651123573 1
0.107147298336939 1
-0.124451752395627 1
-0.103009578290392 1
-0.155597107314068 1
0.0211052546333614 1
0.0134144488919439 1
-0.0480303341721471 1
0.0283837583355062 1
0.00565379139059934 1
-0.091933487748536 1
-0.0279019946371978 1
-0.00469635985150619 1
-0.118055323084753 1
-0.0291276028188699 1
0.130637826117984 1
-0.13676313233477 1
-0.0625553314167185 1
0.154238931019906 1
0.0775533117856728 1
0.0609237531644849 1
-0.100121413680129 1
-0.0154521186052498 1
-0.0173061967831403 1
-0.0620226846156719 1
-0.0287979727385099 1
-0.0876777430492128 1
0.0890484594435777 1
0.0406099152364454 1
-0.0372749723459597 1
-0.0739571586059726 1
0.162668081139943 1
-0.0614238738931411 1
-0.0941750410763653 1
0.130415419597279 1
-0.0514868331957287 1
-0.154165003253033 1
0.220624907828222 1
-0.0723635235178858 1
0.00680312137313986 1
0.0234758395951744 1
0.0428688325944617 1
-0.107821127531091 1
-0.199322055044711 1
0.213577898754554 1
-0.0831453246816285 1
-0.0135548772110833 1
-0.165182621873942 1
0.0039130876753868 1
0.113558651743691 1
0.138097996527139 1
-0.044394132663444 1
0.118161464993091 1
0.0309094015381779 1
0.029183849827278 1
-0.208439622229553 1
-0.137600822903139 1
-0.0767917825151457 1
-0.110899449190092 1
0.0334215606650411 1
0.0429394255969849 1
0.0159356986326333 1
-0.069197078199733 1
-0.118782983157991 1
0.0318388910370936 1
0.240355476513612 0
-0.0524943577618846 1
-0.0155365501812973 1
0.0804652915041192 1
-0.00942322150341765 1
-0.15981728724096 1
0.0181727514996958 1
0.0267641143084417 1
0.0706701978499747 1
-0.148962770933004 1
0.0817514623554159 1
-0.00722340635960605 1
0.0176426767559951 1
0.215272600881159 0
-0.0673564988250833 1
0.0350805202266726 1
0.147123913997389 1
0.0431165276102373 1
-0.0695141737729493 1
-0.00324507405706747 1
-0.109140845774492 1
0.126870497780108 1
-0.0380042362520577 1
-0.0609522235986538 1
0.0444717054617176 1
0.144274957505601 1
0.0697933280695678 1
0.243715530971835 0
0.0511500948199003 1
0.0537936632359568 1
0.0348152752113646 1
-0.0554703631851391 1
0.0350177853103119 1
-0.0227198860482104 1
0.0822903054795994 1
-0.00350401569500405 1
0.000542024267454602 1
0.179290231175145 1
0.155245143278066 1
0.27388472579185 0
0.0863305999298171 1
-0.139694429917516 1
0.162455520001716 1
0.0460585915666399 1
0.0613215103033301 1
-0.00436136195821057 1
0.0918596182425077 1
0.13523742277178 1
0.0159625368738654 1
0.078291135529674 1
0.0195273167722892 1
0.0141053598348191 1
-0.0613741970922031 1
0.172037724955983 1
-0.0363355364245868 1
-0.0279367694662193 1
-0.102179424120569 1
-0.0744815834495259 1
0.0141586735064446 1
-0.0246018691044453 1
0.0658457863070432 1
-0.0280089170005607 1
-0.0421362477685388 1
-0.00551450052273828 1
-0.0953240706494382 1
-0.0256106552579352 1
-0.0685514118263734 1
0.0279304917232693 1
-0.185970533073066 1
-3.4229810149132e-05 1
-0.0752642044183756 1
0.0568818591053458 1
-0.0270195371701037 1
-0.0743488830376947 1
-0.0165167059662942 1
0.0196214852257883 1
0.305668539756828 0
0.116824515091349 1
0.0389640784926506 1
-0.160766305576477 1
0.0231892049111996 1
0.15875012406421 1
0.0518129278874976 1
-0.129521007845108 1
-0.0423353818288875 1
-0.145796578272192 1
-0.0731327832711455 1
-0.0543671003527262 1
0.119590759287067 1
-0.13086282794162 1
0.0929884847454486 1
-0.0245646247087798 1
0.0930064401991527 1
0.0285977963968898 1
0.084940882610976 1
0.0212342651773723 1
-0.0102852303262489 1
-7.00464181566853e-05 1
-0.0422715847451702 1
-0.136517241622693 1
-0.0167498631493912 1
0.0978830116391301 1
-0.0144523703000677 1
-0.0335502727709803 1
-0.016722823739368 1
-0.0438150657161038 1
0.013324339467323 1
0.00414880449611199 1
0.0589118495705026 1
0.103783538934214 1
0.024125996662435 1
0.00913165423058862 1
-0.145320481541993 1
-0.125109097028688 1
-0.0327812662455671 1
0.188584333769652 1
0.0706842475962621 1
0.27558819308219 0
0.0526109437497146 1
0.00418080886683569 1
0.0198664574641683 1
0.0316395146202712 1
-0.0169461972012492 1
0.0179727587417344 1
0.019948298850498 1
-0.23546464322447 1
-0.0767187792607633 1
-0.0310392676213746 1
0.0768056970406897 1
-0.0670728736679616 1
-0.0190060657285745 1
0.0432049004722245 1
-0.0203648799705243 1
0.0481525564425948 1
0.0152553664090781 1
-0.0130103471212557 1
0.161616331120933 1
-0.0314339038172611 1
0.114242854795312 1
-0.00734763977048619 1
0.0399172121730585 1
-0.010800640674405 1
0.0389765875859834 1
-0.0311183035560477 1
0.0321940809646387 1
0.0321086963105632 1
-0.0924755653316997 1
-0.148262542604523 1
0.127032232787838 1
-0.0896839271003775 1
-0.0207765144415727 1
-0.128160436336749 1
0.120871260027167 1
-0.0278021969438996 1
-0.0258528870871937 1
0.0832730133188131 1
0.113086716335367 1
-0.097146132161953 1
-0.100585457210666 1
0.044859528689487 1
0.0692303140494493 1
0.0932334910869442 1
-0.0288853191198818 1
-0.17589746147867 1
0.106414995457836 1
0.0335605472161013 1
0.0164783674275664 1
0.0736220190964408 1
-0.186259304345519 1
-0.165308864151777 1
0.109515654311056 1
0.249809060035045 0
0.0875403812052711 1
0.0690903174040302 1
-0.0463890263761283 1
-0.0207487658655256 1
-0.109349940356827 1
-0.069930780575964 1
-0.213073481467296 1
0.0513806074104056 1
0.0334099526454222 1
0.00814697121118501 1
0.0987126876196991 1
-0.0888854732189183 1
-0.0894590056789696 1
0.104396842343553 1
0.062658719296439 1
-0.0942209801800331 1
0.084539502919776 1
-0.26260738287824 0
-0.124678186981909 1
-0.0392122855391534 1
-0.0417199330415455 1
-0.0310847008388433 1
-0.099323873737562 1
0.157450587912657 1
0.115805856143416 1
-0.135478840681997 1
-0.0978915438062772 1
-0.0482045230977789 1
0.00428842545014067 1
-0.157084194406025 1
0.0773667677844566 1
-0.0345356891793588 1
0.151874640295598 1
-0.212533841167308 0
0.030699527168498 1
0.030794799693535 1
-0.15251881856398 1
0.0328643955908719 1
-0.0423614122237771 1
-0.212651508159023 1
0.0165649591570479 1
0.0422984090207897 1
0.112227504553555 1
0.0972695238837986 1
0.0260550920487541 1
0.0710871200843626 1
0.105115421582321 1
0.23047732536842 0
0.12792494528406 1
0.0257155933613663 1
0.0471810261395997 1
0.125741088752068 1
-0.0836313639506172 1
0.0258401390961913 1
-0.0278481315260305 1
-0.147566848351175 1
0.0881801177491668 1
-0.22998120521949 0
-0.135281130162163 1
-0.0573028921376308 1
-0.0777780211837145 1
0.0182037767909882 1
-0.184326893701558 1
0.00152968718478145 1
-0.0386566879997042 1
0.183435678351219 1
-0.0659254460084437 1
-0.0621984886424426 1
0.0218767089772685 1
-0.230561359065411 0
0.109823656843835 1
-0.00299454476340586 1
0.0213756982605732 1
-0.0587314623885427 1
0.011081644761752 1
-0.163722068052648 1
0.0187168780256362 1
-0.1518719204983 1
-0.0972351777048773 1
-0.0759641459813443 1
-0.177132379686568 1
-0.0145241502453159 1
0.110860455968007 1
0.0554981960923999 1
-0.0514440372546785 1
0.0953578986115199 1
-0.00280377992392867 1
0.0869103564882901 1
0.0783495905908028 1
0.0082617836793792 1
0.186252508513659 1
-0.201932040880802 1
-0.157472860143344 1
0.184824348641646 1
-0.105256092598208 1
0.0477332037268793 1
0.167991265750886 1
-0.154796217527003 1
0.00721609516978729 1
-0.00537802806362498 1
-0.0158770830949509 1
-0.304924117219613 0
0.0163868780739388 1
-0.0250440924969453 1
-0.099355247693337 1
-0.121126958879543 1
0.0412123937197932 1
-0.259159479983718 0
-0.032751140878059 1
-0.00517918863857489 1
0.0861255865338137 1
0.0664132312263802 1
-0.0497915948560744 1
0.0975695993966152 1
-0.00478168334292482 1
-0.0513162761630376 1
0.107798440107274 1
-0.0343612419120915 1
-0.176600441592316 1
-0.16845798012094 1
-0.0850810277025122 1
-0.0706223839579907 1
0.155314970777197 1
0.115671068247358 1
0.0716805249219119 1
0.0391378047017237 1
0.00721421331972062 1
-0.0614627863384327 1
-0.051461479188222 1
0.290770027543754 0
0.110353187305933 1
0.0395636715851273 1
-0.0783076103623892 1
0.0197273345320908 1
-0.0291858898194353 1
-0.105004675411617 1
0.0676347774187075 1
0.00824055371390582 1
0.0072742478987885 1
0.0890606987403216 1
0.141151486749808 1
0.250371168453333 0
-0.123280004893071 1
0.0825947284158279 1
-0.174306498111381 1
0.119221290670005 1
0.0315053073733446 1
-0.0632104562750573 1
0.157876961613791 1
-0.0538801223977816 1
-0.0413906919717865 1
-0.0652264898744963 1
-0.0279702038501958 1
0.0862006155929231 1
0.0985375322719378 1
0.032210107063541 1
0.035306686949766 1
-0.0365746718331198 1
0.00933048149640966 1
0.131676227517621 1
-0.0444533319730091 1
-0.225119064199765 0
-0.0957410927010809 1
-0.150443760503451 1
-0.12102162241066 1
0.0910887134739448 1
0.0697472045035726 1
-0.046068272651919 1
0.0370669178996165 1
0.062700235110888 1
0.00839648816888888 1
0.0337245011239656 1
0.0501433657886333 1
0.00700021776554909 1
0.0391237595047479 1
-0.0579094469640739 1
-0.147046281547684 1
0.111067999924746 1
0.0788984365215623 1
-0.0332326416180487 1
-0.119116794915439 1
0.0361188077089827 1
-0.0173876467329301 1
0.0968271035606537 1
-0.0177238242258017 1
-0.00904024719466372 1
0.131786377884006 1
-0.032077730081093 1
0.000653837102857026 1
0.122293222318337 1
0.0593006109357315 1
0.0655386302691188 1
0.0261013594597408 1
-0.0458231390748852 1
-0.0163496244751595 1
-0.043750330633678 1
-0.0939675745722219 1
0.141828397535984 1
-0.0337896090670617 1
-0.0398086518500654 1
-0.0437492838979115 1
0.202980562853247 1
-0.190101396353691 1
-0.0544145960260683 1
-0.0133781768468788 1
-0.0498558340606904 1
-0.135685893744471 1
0.0469405130293216 1
-0.270001391612858 0
-0.198720201771553 1
-0.176806136699951 1
-0.0358555896470966 1
-0.0926694155884833 1
0.0990041961624364 1
-0.0935345739707279 1
0.0112145674455762 1
-0.0155319047066174 1
0.0050218604232452 1
-0.016214442092745 1
0.166203787028473 1
-0.143851743780146 1
-0.110933319272453 1
0.0636260314108066 1
-0.111698369785136 1
0.102914744162133 1
0.0441103297422649 1
-0.0259071816657228 1
0.152644754216394 1
0.00224945794998329 1
0.0635016969517272 1
-0.0900363115757097 1
0.0631437312686633 1
-0.0765879057434966 1
0.115259537346499 1
0.218036159047334 1
0.096564323772236 1
-0.0632988423419643 1
0.150304832603023 1
0.067658017078795 1
0.135749282260513 1
-0.0769151850418763 1
-0.084669515290854 1
0.165606954342169 1
0.0153498365976355 1
-0.0626126547901455 1
0.038683519395371 1
-0.0552045330101453 1
-0.0993256692028417 1
0.0604274546930507 1
0.107758892560045 1
-0.0612216830243429 1
0.0822272382041982 1
-0.0745555799602167 1
-0.0626012190863063 1
-0.0304019915536095 1
-0.0488408715021082 1
-0.0320610674243044 1
-0.0206645786019178 1
-0.170329339120494 1
0.00500415188437477 1
-0.114043544756729 1
0.0736917381414247 1
-0.268464684091629 0
0.0400819899726502 1
-0.0739324250460883 1
-0.0686661028703817 1
-0.0148978226948269 1
-0.105614759361515 1
-0.0163453814070413 1
-0.0538088284761108 1
-0.161433799856131 1
0.00906918289784504 1
0.0213963399118923 1
0.0200104656120779 1
-0.131489515174298 1
0.0226566299034022 1
-0.0751634428171814 1
0.0405993060175443 1
0.0524748180761437 1
0.2500969561296 0
-0.109781931948533 1
0.00413179737208335 1
-0.312944424211375 0
0.313724532115906 0
0.0457537629795879 1
0.0983131525184433 1
0.0174606406924796 1
-0.0491915663079444 1
0.0517668424889289 1
-0.242351511320289 0
0.00149212888128059 1
0.0746279524261457 1
0.113349684510296 1
-0.139566116568471 1
0.0436978040986185 1
0.0514711951183751 1
-0.00955007414638771 1
0.164379895616644 1
-0.0492882908203544 1
-0.0376613313119273 1
-0.137016820485708 1
-0.0274107268303358 1
-0.158093011134259 1
0.00642533469921797 1
-0.236643333301484 1
0.062014153435298 1
0.0990748991602231 1
-0.024942985060543 1
-0.309011621906277 0
0.0825491117688228 1
-0.00636332090031088 1
-0.0634482132001801 1
0.0204197561126976 1
-0.0145472365079442 1
-0.0309691799181377 1
0.00373490541440063 1
0.085562294956378 1
-0.149580918516235 1
0.0664395636826498 1
-0.126778021792533 1
-0.169305664899828 1
0.070135085007858 1
-0.185587241479182 1
-0.048973531618369 1
0.0616726401123792 1
0.076388517994425 1
0.156048090963253 1
0.109843087409844 1
0.193112761499373 1
0.135892814524326 1
0.0211070825715715 1
0.130176832929209 1
0.00742203070545493 1
0.0927067006385841 1
0.0971789050435834 1
-0.0625256690609424 1
0.00572695489343503 1
0.0131208134702995 1
-0.0515191703436129 1
-0.138797659873676 1
0.0799031847828654 1
0.112669811469958 1
0.133548971150483 1
0.0444534672981201 1
0.229484704427469 0
0.162619559118735 1
-0.0440537437724566 1
0.133860758143468 1
0.228114907335524 0
-0.0108964192452501 1
0.0759890999032109 1
-0.078204567697615 1
0.0432565335381043 1
-0.118539132248737 1
0.0629602888406375 1
0.0123995462152567 1
-0.14844469656517 1
0.163890020606062 1
0.130674580525076 1
0.0114101389500766 1
0.141245215022356 1
-0.0896780128728024 1
0.0289503517933955 1
-0.134006024433688 1
-0.023623799597786 1
-0.0843794450999909 1
0.0789815848593379 1
-0.11439903417619 1
0.118190181383216 1
-0.176090682404382 1
-0.0664432820023258 1
0.0814944034445341 1
0.0665006665323784 1
-0.150287126100706 1
0.0142312346111268 1
-0.107383833005421 1
-0.112374391521237 1
-0.107410890048961 1
0.192403689754433 1
0.0973888082705983 1
-0.145630977668172 1
0.00917257765359792 1
-0.182661011988011 1
0.0932059044477903 1
-0.191669009894377 1
-0.103792172566487 1
-0.0570202425531137 1
-0.143633727552787 1
0.224757774621214 1
-0.0613140452188956 1
-0.0228650553486587 1
-0.0467317568649106 1
0.119253560806226 1
-0.0939543023049393 1
-0.0719178298913075 1
-0.0887310178462528 1
-0.0400605819903575 1
0.0266033372368668 1
0.0468837933477977 1
-0.0399420382164302 1
0.184446485534239 1
0.243761184561474 0
-0.105570685704191 1
0.0876424550215366 1
-0.0737529626394683 1
0.108113363217738 1
0.118897120302437 1
-0.0273441549157311 1
-0.197913662673567 1
-0.125476062829072 1
-0.1950373016085 1
0.0348385352784426 1
0.0845170926397829 1
0.00603630530791328 1
-0.122239576194018 1
-0.0134279822014724 1
0.0772669735710755 1
0.0775942982136045 1
-0.00911393266878823 1
-0.0407695812614793 1
0.170627996529778 1
-0.0515784704634201 1
0.0184801685099819 1
-0.0716293813562334 1
-0.0705126690632841 1
0.0369489545433162 1
0.0634366991521673 1
-0.0442921534631251 1
-0.104996745068832 1
0.119698476455322 1
-0.0745737191255242 1
0.0377312442992829 1
0.0507707067518861 1
0.0134513659707917 1
0.160765294071684 1
0.0884812694345551 1
0.0503531906720441 1
-0.0778399310678572 1
0.0685031362140198 1
0.0268767194314239 1
-0.0130333064195157 1
0.0109083211497185 1
0.0757038616677682 1
0.0142652842496528 1
0.182573306042211 1
-0.0241916839912259 1
0.0343821501643203 1
0.104395772378237 1
-0.103153730833477 1
0.0634663591391036 1
-0.0315234790012687 1
0.039161390012233 1
0.068263131763821 1
0.0138244501753562 1
-0.214206680925652 0
-0.12896320846848 1
-0.0599041212576018 1
0.126763702400528 1
-0.144488013915591 1
0.204978310277214 1
-0.0115596990658933 1
-0.153107911267784 1
0.00763687919787857 1
0.0598659367690211 1
-0.0500043398022596 1
0.0536977848153303 1
-0.183223334182853 1
0.00685520397108771 1
-0.124746538205071 1
-0.0895541750367123 1
-0.0604499385274391 1
0.0181919817710655 1
-0.122259486977959 1
0.0690818766619647 1
-0.0965019289577207 1
-0.0486078646377858 1
0.203828721805257 1
0.121195017537408 1
-0.0558891173850974 1
0.0626902175877534 1
-0.170558681923483 1
-0.0478305806886107 1
0.109100583840009 1
0.144772356430122 1
-0.00462261269830772 1
-0.0877132441995472 1
0.0279279058371022 1
0.0224207604071057 1
-0.132924935540761 1
-0.00645336378098116 1
-0.290079138996909 0
-0.165353490468569 1
0.0495785991455349 1
-0.0064040632361944 1
0.0525849334414409 1
-0.0296534012974928 1
0.12659020920261 1
-0.0696783545747551 1
-0.0213417253272163 1
-0.0739856085921055 1
0.049304456013311 1
0.147314637287013 1
0.0740275512858529 1
0.122669498169638 1
0.0949589744618859 1
0.163489761447013 1
0.00183479629283622 1
0.0509459810830369 1
-0.00591819375453347 1
0.218522404189907 0
0.112785751631026 1
0.0325807737897057 1
0.0483040484519484 1
0.0641027243759821 1
-0.0464894108665195 1
-0.105808013757805 1
0.0807275622236564 1
-0.0375594684788038 1
0.0409339846133095 1
-0.0900117240137842 1
-0.242004596072889 0
-0.0624028809893207 1
-0.114426672753729 1
0.066460196676985 1
-0.139680025838216 1
0.10435753723127 1
0.0618780450666822 1
-0.00459341996952393 1
-0.078109348915849 1
0.222033262330687 0
0.153632763283409 1
-0.071506699477414 1
0.069631588249918 1
0.0761326481957678 1
-0.116330916536468 1
0.290717067534285 0
0.0840514903593528 1
0.00169302876166649 1
-0.0644079104796548 1
-6.0151580848225e-05 1
0.0232782585221021 1
0.0915378234888951 1
0.117592575153717 1
-0.218490606083455 0
0.00042276672108944 1
-0.105871368192146 1
-0.0371110550546503 1
-0.146522855954192 1
0.201778188483724 1
0.00778921171332497 1
-0.104391613399751 1
0.0957619103604697 1
-0.13708032772632 1
-0.0151363022340342 1
0.168178322452264 1
0.100316105515132 1
0.113853719475462 1
-0.0156835477246694 1
-0.175074165609563 1
0.0585864604233697 1
-0.0481395983867152 1
0.242404885693347 0
0.0168635152348891 1
-0.0190049267515265 1
-0.00231001630299403 1
-0.223431744447983 0
0.0899155552898367 1
0.108050584348855 1
0.00116521560265183 1
0.0206256737306 1
0.022349375239216 1
0.219978165347056 0
-0.100422407862431 1
-0.0162117321856504 1
-0.132787003454029 1
-0.0465085834964239 1
-0.0776170257354218 1
-0.0173063630483245 1
-0.0771544058849879 1
-0.0930802652318301 1
-0.152931484250874 1
0.0468403736029699 1
-0.0584688816719207 1
-0.0386908716669024 1
0.17280133794857 1
0.20601222296825 1
-0.10114430032688 1
-0.119140511603055 1
-0.0672545468757499 1
-0.208736378447706 1
-0.0881038816129837 1
0.038437067436263 1
0.174628379795349 1
-0.0903203022168272 1
-0.0728463894090988 1
-0.0062880356713148 1
-0.0873668775595526 1
-0.126463131845838 1
-0.0399112072256046 1
0.0349439835397207 1
-0.0288737885124036 1
0.0868932817175534 1
0.0378427041703092 1
-0.0217672537952043 1
-0.0814634720411953 1
-0.0185263232504088 1
-0.0782457236311467 1
0.0426580896973809 1
-0.110153825207184 1
-0.185191002448161 1
0.227511900977683 0
0.162005301656007 1
-0.0318836782855859 1
0.108700292398899 1
0.119771655085702 1
0.0330078588271916 1
0.0984565530225326 1
-0.111882004709228 1
-0.0311318618186562 1
-0.0282019742992699 1
0.0741864168668571 1
-0.0498876123782075 1
0.0289928864767127 1
-0.0100905374997905 1
0.0248691328960393 1
0.085542388605336 1
0.167489769686492 1
-0.190397093023371 1
0.139533422653913 1
0.0893842926302324 1
0.0762260428315345 1
-0.016834430913347 1
0.082344497039742 1
0.025696581749826 1
0.106863641046953 1
0.0120782156628522 1
-0.0919777584402891 1
-0.0788344529357205 1
0.187207750851575 1
-0.0608875309471872 1
0.09950108533618 1
-0.0151476308794589 1
-0.0334888737886274 1
0.0979694948004915 1
-0.0438339482804817 1
0.139231782586838 1
0.193890926144438 1
-0.151803689070557 1
-0.137880746434031 1
0.201180919530747 1
-0.0307064057999812 1
-0.0276849252641236 1
-0.0806373573155208 1
0.0375779499158106 1
0.0268780248037559 1
-0.102092905041766 1
0.110647974301389 1
-0.0416641216516522 1
-0.0727774998009921 1
-0.0573084874727376 1
0.0959083746739143 1
0.0246112363564612 1
0.0146495787852342 1
-0.200810772387145 1
-0.0460350853006598 1
-0.159846748717755 1
-0.117125185291012 1
-0.084798348196846 1
-0.145076501512664 1
-0.0461931741980611 1
-0.1704766656821 1
-0.111475064285766 1
-0.173558343253973 1
-0.0047687002695875 1
-0.0203519549386778 1
0.210937256964038 1
-0.061609629402738 1
-0.101008207563934 1
-0.0753577245053919 1
0.0445237509384337 1
-0.0455103297940072 1
0.0756698886521528 1
-0.041163558812548 1
0.0370172219161961 1
0.189743863917554 1
0.0736893850994008 1
0.0260078061237413 1
-0.110290380573601 1
-0.000461504613201538 1
0.0396455936793343 1
-0.129400538669 1
0.0400350136477609 1
0.0609359110388735 1
-0.00668806686677617 1
-0.207833247185167 1
-0.111216033815335 1
0.158866675937414 1
-0.0684658021940908 1
-0.130120148087408 1
-0.0779899839032917 1
-0.00187726813133574 1
-0.000374943369124803 1
-0.166243621737169 1
0.0335829636915655 1
-0.0615891012549958 1
0.0368720150819887 1
0.00193255724268548 1
-0.218671498203936 0
-0.188807487559103 1
0.11579481778197 1
-0.0286135884608665 1
-0.0782612135274582 1
-0.0223338442819428 1
0.136818256266975 1
-0.0750040500085285 1
-0.056447684080336 1
-0.0390775127769318 1
-0.0114298709685903 1
0.0217070568262617 1
0.153696469317031 1
-0.113084605080487 1
0.174962447580197 1
-0.0298800094381628 1
0.0107210203421077 1
-0.0517863457870182 1
-0.100205130260804 1
0.0458306786736587 1
0.0889947158559756 1
0.0883573602560242 1
0.248323080361839 0
0.0321922573324085 1
-0.0457300969352384 1
-0.00510672531622799 1
0.0519227479522147 1
-0.0168918026040844 1
-0.13890822680292 1
0.100732231005574 1
-0.113131237076283 1
0.133052604313275 1
0.17163780819268 1
0.00771326293650023 1
0.0747030726467573 1
-0.129729517738432 1
-0.0769938788091628 1
0.0459907167023757 1
-0.110409812068484 1
-0.0800851615181149 1
0.00314381782181736 1
-0.11552754053796 1
-0.100418218786412 1
0.0810580211657759 1
-0.0101583183515842 1
0.00849638705507801 1
0.170067948098507 1
-0.0764203767916739 1
0.0217224409215987 1
-0.163290366159859 1
0.0435447376470026 1
-0.072538476271599 1
0.112088577774138 1
0.0645663508254926 1
0.132496083888175 1
-0.154079521696365 1
0.179494463831344 1
0.00239981488769731 1
0.0566206296959067 1
-0.0601816372854951 1
-0.1414033639501 1
0.108848405523489 1
-0.14966478547678 1
0.142827870979346 1
0.0899868714977961 1
0.112516017431428 1
0.023794155873394 1
0.00828075242250148 1
-0.0650166258693699 1
0.0919786380415501 1
-0.0122232752670903 1
0.124200199723365 1
-0.0486280489701435 1
0.261036902957616 0
0.188290321735139 1
-0.0204808962662916 1
0.0481915274742678 1
0.0986628305855699 1
0.0124108289764921 1
-0.135358832318692 1
0.00986539591272685 1
-0.0137676401624764 1
0.0533835170097967 1
0.075966903780718 1
0.234413413315421 0
0.163897798264555 1
-0.153570532960492 1
0.266203429986176 0
0.0406013251425311 1
-0.116731998440971 1
0.127900104004468 1
0.0375368233040995 1
0.0654972967391902 1
0.00174948494133346 1
0.220653889476062 0
0.151154164973744 1
-0.143295871504503 1
0.0274592007366652 1
0.137585271648051 1
0.0141872986585573 1
-0.0671339677959105 1
-0.0644063023613131 1
0.0609806072160709 1
0.0613279922217845 1
0.150902738862824 1
-0.00187751079256574 1
0.0999074260842493 1
0.1240297685484 1
-0.0368382943574988 1
0.188182705314746 1
0.0757891596399866 1
0.0641166136869995 1
-0.0715053786507826 1
-0.0570952396581356 1
0.00791350799727271 1
-0.0675153121306237 1
-0.255201431035621 0
0.0214720958263458 1
-0.115333497791349 1
0.0959027849331869 1
0.11934991121042 1
0.0924852029225196 1
0.0220201044263403 1
-0.159873827245872 1
0.0815418240806693 1
0.296367811631712 0
0.0246506784667383 1
0.0586077842356816 1
0.044836677708018 1
-0.145795317588477 1
0.100963826899196 1
0.0121453801597868 1
0.141300042045304 1
0.0539055654386579 1
0.110197779099717 1
-0.0226763459529288 1
0.0465251890660062 1
-0.0854987598188378 1
0.0225720060525695 1
-0.083738309233045 1
0.033592118479629 1
0.116404408602385 1
0.0875230532848681 1
-0.072061562325221 1
0.0256314466801713 1
0.0165295874244449 1
-0.00224963638411841 1
0.0933527783036768 1
0.1159589081979 1
-0.183273937482369 1
0.0240606768168688 1
-0.0120610240833904 1
0.0144782142169855 1
0.0310067749278323 1
0.0570615505065224 1
0.0376489277161128 1
-0.0910945579903851 1
-0.039047984874292 1
-0.153394566144041 1
0.160703671668362 1
0.173574009225167 1
0.105218051852604 1
0.235293158763901 1
-0.0951790327910033 1
-0.049988526196053 1
0.0521370225101525 1
-0.124328902664912 1
0.0704840973966116 1
-0.0262810191323408 1
-0.0369540155216747 1
-0.0117288010736644 1
-0.000310525053365776 1
-0.180685084555311 1
-0.122359832968167 1
-0.0808181889706452 1
0.0958012814890973 1
0.122382176535324 1
0.00568068883037308 1
-0.0302615224656757 1
0.194380559249058 1
-0.158111029005563 1
-0.0360441822352413 1
0.194260333466034 1
-0.093298937258979 1
-0.0029899972481702 1
-0.226292416714307 0
0.101661232481488 1
-0.190054845863476 1
0.225852130084665 1
-0.060272354845927 1
-0.212704651820441 1
-0.0668937681187612 1
0.0862960913033848 1
0.0975285057094185 1
-0.0465294900110848 1
-0.0269127876854277 1
0.00810740749587913 1
-0.00954568916695778 1
0.00848061250892463 1
-0.0762984395323827 1
0.166590970706009 1
0.0218874900794656 1
0.109790018512291 1
0.0760904007274147 1
0.047698400400414 1
0.0785370856225872 1
0.101800761794488 1
0.132672987231183 1
0.274933011012381 0
-0.022835608849344 1
-0.0143566408924595 1
0.0160532300118067 1
0.0886148800043484 1
-0.182250456342156 1
0.0890331459300535 1
0.160037096457511 1
-0.0793283434046289 1
-0.111875844953668 1
0.0664115940898915 1
-0.265117526322158 0
-0.177610918528034 1
0.0386848019667906 1
0.0284025665540624 1
-0.0488701597281956 1
0.0488344638542434 1
-0.164526418320519 1
-0.00554531695784185 1
-0.120380530537159 1
0.205545109187824 1
-0.00647639504140531 1
0.223095876438102 0
-0.021703018475551 1
0.0508293283632671 1
0.12074126523279 1
0.0389119754591366 1
0.110255786170782 1
0.024602679842773 1
0.0356070333238744 1
-0.0222009776373521 1
3.04596084949177e-05 1
-0.0382990066189418 1
0.000828492550089346 1
-0.0635425018147037 1
0.0251967582153865 1
0.000353785470564156 1
-0.0872458861198301 1
-0.0505305399905732 1
0.171507770820771 1
0.0683077128015642 1
0.22504994481821 0
0.0725846874019966 1
-0.0776400804143312 1
0.153236191457224 1
-0.00498892276895212 1
-0.0671398127959346 1
0.0532069909739678 1
-0.100239886060166 1
-0.053316649006753 1
-0.203303924402854 1
-0.150976258246565 1
-0.00966163987343719 1
-0.0118046041671438 1
0.0550670806538468 1
-0.0539994907308944 1
-0.0235249799066424 1
0.0642938656344742 1
0.112518358880202 1
0.00983448654549144 1
-0.0842190948141082 1
-0.0727072016385423 1
-0.0134690501746893 1
0.103370241407541 1
-0.000670278750370666 1
0.0285317009877715 1
-0.0641857153713538 1
0.188544929924693 1
-0.0160091640697079 1
-0.0789853399561114 1
0.0446347824913679 1
-0.0662950783626293 1
0.188844454899623 1
-0.0459441210845501 1
0.144912101190933 1
0.0644258492054612 1
-0.00226847922460775 1
0.0521412146491648 1
-0.0338449985408533 1
0.0374273143785821 1
-0.00263442566571035 1
0.15190077310277 1
0.15261372274614 1
-0.024645930425721 1
0.0719919498369898 1
-0.0524044863099525 1
0.0866652529661017 1
-0.208345470083085 1
-0.108199317060852 1
-0.0482284540733331 1
-0.0494840065432508 1
0.0525071623002064 1
0.00654789096883492 1
-0.127658105432199 1
-0.000582636782537286 1
0.08022793460303 1
0.0839585409916079 1
0.139654965184558 1
-0.081851069791011 1
0.0282720753760878 1
-0.131003658974319 1
0.192255750378419 1
0.13971333720622 1
-0.0288230311505266 1
0.0263860361535511 1
0.0531885275437932 1
-0.120222496432126 1
-0.0290676161967988 1
-0.0999120768475378 1
-0.171578439077936 1
0.0681149896000027 1
0.16192755178598 1
-0.0425590092957517 1
0.139185612249729 1
-0.0385439726391051 1
-0.0149434410188605 1
0.0956972860407262 1
0.138739080244558 1
-0.0269250829230883 1
0.0911335449392043 1
0.00641780686928101 1
-0.00265701146614545 1
-0.1362874065008 1
-0.189687657053232 1
0.120884256990625 1
0.163883449893356 1
0.0156070804225641 1
-0.213385957151991 1
0.00786131378870414 1
-0.0812343286432581 1
-0.0341467304382174 1
0.307482476468535 0
-0.00449153076601428 1
0.0832794571480725 1
0.0405847400859672 1
0.0785221250136777 1
0.059871246096107 1
-0.152851322885063 1
0.0225194215679322 1
-0.044738268249572 1
-0.0474482275307346 1
-0.0940067374594646 1
-0.0404035281939638 1
0.296418992232796 0
-0.130531298427557 1
-0.0389543499228853 1
-0.0257516317979253 1
0.109076496520416 1
0.0354620745308158 1
-0.0132271869094488 1
0.000579950355599653 1
-0.030236254726731 1
0.0380803892580104 1
0.0325146918980622 1
-0.18424594653196 1
-0.119235370722673 1
-0.0148204550556064 1
-0.117205538164278 1
-0.0869293331418431 1
-0.149804543641427 1
-0.119717250803665 1
0.0446658122886848 1
-0.126317678704596 1
0.00133536541497699 1
0.0756638490378853 1
0.0126932854705445 1
-0.100017596485757 1
0.109729517032255 1
0.0534442783066227 1
-0.0239127028322042 1
-0.183085185563666 1
-0.0932276115404064 1
-0.0970033187582774 1
0.0337601096875146 1
0.215002714700811 1
-0.174552090954261 1
-0.00698704593504568 1
0.0947081069439199 1
0.221291468224005 0
-0.27330070432065 1
-0.0441438686103807 1
0.160801577875151 1
-0.154930756247207 1
0.054598948280364 1
0.0817313231292573 1
-0.00652793862657438 1
-0.0250400343347661 1
-0.0759994492218346 1
0.0897871870590822 1
-0.097325824685429 1
-0.0368038351757393 1
-0.0721023205781571 1
0.233703035699573 0
-0.0743617848401403 1
0.0344758171444356 1
0.137375056300971 1
0.153858105645543 1
0.00352969437710859 1
-0.0257513459081096 1
0.110542428258685 1
-0.259782019424976 0
-0.229556776078529 0
0.108922986496838 1
-0.00238987932107915 1
0.0210176659607811 1
-0.0974619745992111 1
-0.120016692359792 1
-0.00734227831274597 1
-0.0307864296258444 1
-0.0574778469061794 1
0.145756548424472 1
0.0398974406415704 1
0.132278541409397 1
0.120717353688742 1
-0.10469969069746 1
-0.0677720821817258 1
-0.0639104132287025 1
-0.0276148809954234 1
-0.230986061689508 0
0.201687329408646 1
-0.0814738557383884 1
0.181437477022223 1
-0.172004344715122 1
-0.0298061939744136 1
0.0698707347599683 1
0.0270365218147891 1
0.0787939063853942 1
0.041483399844059 1
-0.258780621888522 0
0.0414673970699332 1
-0.186365009647642 1
0.236596865151035 0
0.0607608478460933 1
-0.00970185231661648 1
0.0428651768014222 1
-0.025860827695386 1
0.0108470408152103 1
-0.134590773584039 1
0.0468063851728156 1
0.00657831249886185 1
0.0757850568746513 1
-0.0459869505951057 1
0.0872723341976317 1
0.147284293938858 1
0.144320368862727 1
-0.0504507905398012 1
-0.104602885161633 1
-0.023801737664837 1
0.227291912144642 1
0.0281855740820688 1
-0.0600235084945155 1
-0.161432130306554 1
0.0145311668024 1
0.0539648276476891 1
0.0132912835833179 1
0.0422943721917982 1
0.0537901434947636 1
0.0242039559176119 1
-0.0909231309992431 1
0.0239980691476413 1
-0.124962902385856 1
0.0740137296319941 1
-0.0438178956510303 1
0.137207317758884 1
-0.05500325474025 1
-0.130711964011064 1
-0.128937104989968 1
0.111818226422003 1
0.138992570994471 1
0.0360390516344022 1
0.0484228741826907 1
0.0640495679605822 1
-0.0522876409426884 1
-0.202940981271525 1
-0.243957681634462 0
0.0590022898640051 1
0.156561861931691 1
0.0119309752739521 1
-0.0293318160875783 1
0.137962364360186 1
-0.0499002202381735 1
0.0172789213482234 1
-0.0760487296986517 1
0.027215607690869 1
0.108743714563751 1
0.157282934500117 1
-0.111500194232888 1
0.00989235969657272 1
0.137328026506532 1
-0.00656620075299467 1
0.143122852901905 1
-0.0425628652341422 1
0.0108406622424202 1
0.0092739837441593 1
0.177077826538598 1
0.172667746066345 1
-0.0197338230096741 1
0.0375013726777493 1
0.0134622882803376 1
-0.0302738736041709 1
-0.00732411818079012 1
0.270402386403541 0
-0.131157803717493 1
-0.027853959368316 1
0.281954741391696 0
0.0576968691969758 1
0.0472107765053092 1
0.0487222350047426 1
-0.13584124127088 1
0.115485803090355 1
-0.154940555112848 1
-0.123441757422163 1
-0.112486034322047 1
-0.108949741680648 1
0.0287239090269937 1
-0.0772536825734598 1
0.0317245551808553 1
0.0418637854220113 1
0.31555456612359 0
-0.110096533384958 1
0.0196862315591754 1
0.0257491796229304 1
-0.156275207646376 1
0.188506066136803 1
-0.0775598071836493 1
0.0290574303625986 1
0.144485785503041 1
-0.0882463599967868 1
0.165188039185003 1
0.0875894110157628 1
0.0417306665076958 1
-0.0237335580890555 1
-0.100278747043201 1
0.0483260478765037 1
-0.258669487720625 0
-0.0992315060257012 1
-0.0381182184669968 1
-0.0184186320309665 1
0.145447214431941 1
0.0848769050900974 1
-0.0736609083873502 1
0.117007933474311 1
-0.0470559379446874 1
-0.110268581738365 1
-0.121043794826875 1
0.0138253224532359 1
0.0576832608975483 1
-0.0925964860372601 1
-0.00025070984681003 1
-0.112720545855092 1
0.0926001770425369 1
-0.111359492649603 1
-0.0244566754924089 1
-0.0139059225791649 1
0.0244518149774749 1
-0.0289035250099237 1
-0.0357688449980101 1
-0.124675473262185 1
-0.00883577178495103 1
0.0591987811828827 1
-0.0857593129027634 1
0.0949992689120388 1
0.122416472047851 1
-0.12271878749011 1
-0.0475015540310399 1
0.127997606958142 1
0.183211821776975 1
-0.0624839381166897 1
-0.00900054424101721 1
0.0304983990629562 1
-0.0140769362724143 1
-0.121290521344618 1
0.167891777524153 1
0.118365069607251 1
-0.153722628412716 1
0.148204103513929 1
0.0945306069102829 1
0.119452749075197 1
-0.0865039337784082 1
-0.255284866207549 1
0.00592154548364718 1
0.038282633807491 1
-0.00405385150034002 1
0.0745408254245168 1
0.0616578843848082 1
0.180879662631127 1
-0.209020714694441 1
-0.0878058915858447 1
-0.0138243180035183 1
-0.00790888393153161 1
-0.110374951074902 1
-0.066164456980221 1
-0.0119233196776465 1
0.0441495678736762 1
-0.0830514720841854 1
0.0485131695991082 1
-0.0659668486298075 1
0.132837911161791 1
0.064799598042769 1
0.149972226967773 1
0.0536435279988223 1
0.00241123886209901 1
-0.224177798146459 0
-0.197709243973704 1
0.262517106566743 0
0.0895871851937235 1
0.0687220722780993 1
-0.127999322001733 1
-0.0969308058057654 1
0.0548367169923843 1
-0.000342441204277392 1
0.0395031435203839 1
0.142456949837317 1
-0.0191531012838749 1
-0.0429027414608098 1
-0.0261802425051819 1
-0.092462945124278 1
-0.0409514126139248 1
0.145425155418904 1
0.0945108170596115 1
-0.0827504890360317 1
-0.101116388209165 1
0.00589742376240621 1
0.0261443303393815 1
0.069892422847941 1
-0.00332229831204019 1
0.0351842439413492 1
-0.00317050882802521 1
0.141894629472734 1
-0.254028036521542 0
0.129656272490962 1
0.0252647538322886 1
-0.0299721411048301 1
-0.190003536658336 1
-0.193807148156368 1
0.00307586586851594 1
-0.0107932446095141 1
-0.0945551399493678 1
-0.0340085452384173 1
-0.0990505667547641 1
0.134700671572152 1
-0.040158038758036 1
-0.117607188205287 1
-0.20224555474456 1
-0.0385073232331805 1
-0.155365194263994 1
0.147851995917186 1
-0.0697724344491692 1
-0.0765890323043726 1
-0.0880845345586481 1
0.160407568030942 1
-0.109146142361638 1
0.0690382718852231 1
-0.054405049277466 1
0.0348942503513895 1
-0.0921008413710918 1
-0.0176084300381916 1
-0.0510369873481233 1
0.303828521967421 0
0.0727544101024925 1
0.202030080761855 1
0.173371278807759 1
-0.135131414904042 1
0.0123977563910153 1
-0.0731690785022756 1
0.0545560942604925 1
-0.0244751143243685 1
-0.0215976073128202 1
-0.123835619534381 1
0.219496429890912 1
0.0540867306104939 1
-0.0747789814355404 1
-0.0813607601000513 1
-0.0115937554524177 1
0.180380304886725 1
0.145383027912546 1
-0.0786716079447952 1
0.000711245314103898 1
0.0767648582730776 1
0.0608130192533268 1
0.259137271591449 0
0.0624850923242789 1
0.193717217536079 1
0.136241959743454 1
0.0286990839426597 1
-0.0805429530506438 1
-0.00570944552272106 1
0.017057758328402 1
0.0326558424005019 1
0.0486908478398828 1
0.0311666221045829 1
-0.000881670843636422 1
-0.0453998564406147 1
-0.206140003173873 0
0.0645438136180205 1
-0.0138668948945218 1
-0.117661935393943 1
-0.000343135686042193 1
0.129804578174956 1
-0.161837348314819 1
0.0618068245770125 1
-0.112862106290071 1
0.085818141455681 1
0.0142095211857605 1
-0.000877334569117007 1
0.114995419607855 1
0.0724698897151766 1
0.00242545467813857 1
0.0378903273630718 1
0.0014766033414489 1
-0.154015414437205 1
-0.0403287267466465 1
0.072407506752042 1
0.216799925119827 1
0.00593781847113458 1
-0.133441057038878 1
0.0167078591845043 1
0.154266481099656 1
0.0070582556552895 1
0.0208412681052208 1
-0.0648495319959544 1
-0.0299023551417797 1
0.0473568243105283 1
0.0135362429173659 1
-0.0378873151121439 1
-0.0242568016443568 1
-0.13421228638416 1
-0.0994859629122123 1
-0.0450955789091879 1
-0.0651069922683696 1
0.157652161411741 1
0.023601119504728 1
-0.0551559735216956 1
-0.0239966660097186 1
0.115324635621867 1
0.0112267069350584 1
-0.0262004239371531 1
-0.0475406211628679 1
-0.130764178450877 1
0.000792666229346858 1
-0.045043156668888 1
-0.104847396472307 1
-0.167851147624935 1
-0.0280012887485682 1
-0.0790501690197346 1
0.0273726423445024 1
0.00455061142279462 1
-0.12313813478901 1
-0.0122827045492613 1
-0.139399691506604 1
0.0333501193758093 1
-0.0285056478072378 1
0.13765256288701 1
0.178541235448094 1
0.102126459786811 1
-0.150156938364467 1
0.159146016081942 1
0.174239699901619 1
0.188939981960428 1
-0.12078639802822 1
0.064900060621739 1
0.188319498480916 1
0.0217194901573128 1
0.0622856743462982 1
0.129843835729611 1
0.204285665451541 1
0.0921760846028371 1
-0.0791973123275769 1
0.0769484571124464 1
0.0561146175895373 1
-0.00107060043789452 1
-0.226995488429984 1
-0.118525500940638 1
0.0584944436161451 1
-0.264778415752778 0
0.0551336047716584 1
0.0237276984830286 1
-0.144791242443026 1
0.0414712355459703 1
0.0183780540314515 1
0.0368643267935089 1
0.045802285818621 1
0.0996740128856459 1
0.196189282301729 1
-0.228045115459807 0
0.0710880708814601 1
0.172125733966843 1
-0.303079046724006 0
-0.225511114976763 0
-0.206273290223369 1
-0.0201856446099201 1
0.106619099015664 1
0.071330104000684 1
0.159400567116293 1
0.0628202594942302 1
0.0998522510758253 1
0.132874164665073 1
0.0240984227355378 1
-0.118713607566681 1
-0.0192639117664525 1
0.099524897518782 1
0.0166073008379877 1
0.0578452207043661 1
0.0440479661030897 1
0.0497428606353646 1
0.154328550170952 1
-0.0820694201722054 1
0.0681435127076102 1
-0.0124443175108523 1
-0.043783410602556 1
-0.087394586766639 1
-0.00796379631657652 1
0.018244734295284 1
-0.0794626154241506 1
-0.0334511757934847 1
0.122521648252636 1
-0.142596801674135 1
0.100624111642272 1
0.109028266517955 1
0.0637928812610412 1
0.00991647676245218 1
-0.0368869864479976 1
-0.140997017986813 1
0.0267826690013093 1
-0.125971928093814 1
0.0287497203512663 1
0.0761342935922001 1
0.195635659257432 1
-0.012308768677531 1
0.0369435344985515 1
0.00720581777271218 1
0.0556805900662131 1
-0.0435470654809851 1
0.0498018354437569 1
0.166313181349789 1
0.00768850963036617 1
0.240757504109997 1
0.0386522467618881 1
0.0531161847585592 1
0.0902860095381817 1
0.00390290645800117 1
0.0469728135469705 1
-0.112569389405343 1
0.0175960505745034 1
-0.0215050886761446 1
0.226086867076475 0
0.0908518199712714 1
-0.0841488241302302 1
0.0477557762455304 1
-0.143922447024805 1
0.0914208442166239 1
0.192041375470006 1
-0.0169207354369286 1
0.105261881166676 1
-0.145891175607496 1
0.0644965856556791 1
0.130377278693698 1
0.105687772200201 1
0.118349583559491 1
-0.13316428007479 1
0.0114829096097655 1
0.124506905828963 1
0.144711419080314 1
-0.0439852146613373 1
-0.247558995225052 0
0.136310406386074 1
-0.204624714712225 1
0.0524876456815725 1
-0.0896671754867268 1
0.023332307149433 1
0.0884670129262425 1
-0.0455302294293254 1
-0.0455937466670644 1
-0.0720086340947248 1
-0.25508188267928 0
0.00342829055551881 1
0.111463597528051 1
-0.178825522260814 1
0.0608459882386033 1
0.104909172698687 1
-0.0940312760725492 1
-0.105015674460802 1
0.0591076761307985 1
-0.0293650350716001 1
0.0685569210588465 1
-0.147390938553544 1
0.14042074329931 1
0.0298822803234538 1
0.0302497327627475 1
0.00223898322053186 1
-0.0918383599710993 1
0.098224594066943 1
-0.0101321286432283 1
0.063049546289314 1
0.00892626161075197 1
-0.0798278514976856 1
-0.0138125421144069 1
0.189036114214386 1
-0.0957558573914232 1
0.0386516433637149 1
-0.0958858734904836 1
-0.0324457643717124 1
-0.045965755439418 1
-0.147020273862229 1
-0.105326026623655 1
0.193746511508864 1
0.148346225478851 1
0.0730328199268549 1
0.0379798002850545 1
0.123580673023027 1
-0.0780025942485304 1
-0.136912298977431 1
0.00117252894956004 1
0.025087322376193 1
0.0999991799325284 1
0.0725315647967671 1
-0.131039647429119 1
-0.213329782900118 1
0.110688249382005 1
-0.0291562224736036 1
0.111349583083055 1
0.00703453732291916 1
0.0747570737139546 1
0.161084869484089 1
-0.129288692162491 1
0.0172504008865388 1
-0.0231193775450254 1
-0.0708061790251405 1
-0.0262715601379588 1
-0.0200655922154149 1
0.0582561898770863 1
0.235692136474971 0
0.210587249658907 1
-0.0658685718065374 1
-0.106164050218702 1
0.027794458631677 1
-0.11677730801908 1
0.106644478632658 1
-0.131228269777995 1
0.0906012246051494 1
0.0281990173961368 1
0.164977544208607 1
-0.0423497118871377 1
0.127060530268312 1
-0.0873276642081899 1
0.0569281724705141 1
0.270252976167313 0
-0.0575489361843163 1
-0.0960764522508265 1
0.0392190405459309 1
0.0232740576648356 1
-0.0790565224971347 1
0.0438764828095749 1
0.280738403479904 0
0.0191991445891748 1
0.0735260564363796 1
0.00823883196289821 1
-0.14819886348546 1
0.0126079462542511 1
-0.118749323730363 1
-0.0660433944757993 1
-0.175450440288254 1
0.012749951210244 1
-0.0688326229922501 1
0.0132869909624882 1
-0.103458250463637 1
0.100942422424774 1
0.0335814220560438 1
0.0621819742403107 1
0.032157556064048 1
0.0160319928268684 1
-0.0894600823720201 1
0.0690688098556368 1
-0.0392998794282496 1
-0.127003812494606 1
0.0216241936145024 1
0.0647350987327951 1
0.1337674500114 1
-0.22255087768202 1
0.246339135489004 0
-0.197727262946105 1
-0.0637288821499633 1
-0.0868080888455491 1
-0.0389218126699248 1
-0.251966013363906 0
0.161308949650698 1
-0.0336472760813448 1
0.249285004741777 0
-0.120464887007943 1
0.0349069259529373 1
-0.124035596406994 1
-0.0252600017739733 1
0.0638442793543251 1
-0.054682164785198 1
0.212090670858722 1
0.0178303116244629 1
0.120519721624107 1
-0.0859371620863327 1
0.0412707455969056 1
0.0765628429523352 1
0.0956859280934504 1
0.130877804739617 1
0.128983973131099 1
0.0543212510476127 1
0.0577627421147999 1
-0.0171667371391961 1
-0.0214827361004899 1
-0.248711385526781 0
0.175626453712415 1
-0.197933044395381 1
-0.0738199135568224 1
-0.00667076542707248 1
0.178956957015181 1
0.120226291238699 1
0.0753387337593385 1
-0.109409972382389 1
0.205549555230276 1
-0.0382127606309065 1
-0.0124020913268523 1
0.0721584091799942 1
-0.0798043371121455 1
0.0812474499003358 1
0.210535526926996 1
-0.0297642246080206 1
0.173667008363986 1
0.153186827503361 1
-0.0472790166948961 1
-0.0999532854983928 1
0.115909159298186 1
-0.0985462998075329 1
0.0276222071161487 1
0.0916708688604288 1
-0.0526263151596085 1
-0.0971074813911016 1
0.00260238527664943 1
0.0722790661035179 1
0.158632791341466 1
0.166035715594095 1
0.0222039206174275 1
-0.176786301823736 1
0.0164920825779247 1
0.0795821515890025 1
0.152492921854693 1
-0.20761072676688 0
0.15127435747221 1
0.192553174399412 1
-0.137188336689948 1
-0.0428985057933787 1
-0.0729870106335811 1
0.0360542160825646 1
0.0437387640424689 1
-0.0583339550958185 1
-0.136090865602216 1
0.116351080448879 1
0.261895877667769 0
0.029621287945515 1
0.106798074051136 1
0.17152141238182 1
0.0540198944248984 1
0.00607924403576988 1
-0.004392120943958 1
0.105951519067274 1
-0.013514513864341 1
-0.302677770984181 0
0.0606093797726578 1
-0.0108229142484454 1
0.00809130764796242 1
-0.162440855639977 1
-0.0679559613545709 1
-0.0809010485615064 1
0.0975072120412794 1
-0.0657621015400117 1
-0.0533013961093499 1
0.240215587467973 1
-0.0717888551018925 1
0.15007100876853 1
0.0522975502626346 1
0.0817088225017172 1
0.101007167816369 1
-0.0330410747938082 1
0.114679607161141 1
-0.133800736587996 1
-0.178276194805925 1
-0.130282555362356 1
0.128361088507473 1
-0.056171219739693 1
0.0414721749647569 1
-0.0606445131587651 1
0.092626087974637 1
-0.252520392372081 0
0.0663300547210162 1
-0.0534910968454864 1
0.123822321139292 1
0.145064650892385 1
0.035674249022068 1
0.0272060985149135 1
-0.0166044169652496 1
-0.0034388739648193 1
0.0611200800967115 1
0.046774050011782 1
-0.0554185775177961 1
-0.0380430390897394 1
-0.0026754265847443 1
0.0083460666094316 1
0.0541378932036756 1
-0.0690511955587921 1
-0.190845151932497 1
0.105010723086959 1
-0.00166575059488236 1
0.0623885027336375 1
-0.0117072132185852 1
0.0358958239783503 1
-0.0434300797447104 1
-0.27810785836702 0
-0.183903682372096 1
0.127618705416936 1
-0.00905913423201152 1
-0.057715434644013 1
-0.0649996139788458 1
-0.00491633856017673 1
0.0883020044292951 1
0.0824248937725466 1
-0.121599026470072 1
-0.109434446766449 1
0.175859175083723 1
-0.0865742301903415 1
-0.0377186778117781 1
0.00484607951662008 1
0.244767868327865 0
-0.0134188311132694 1
0.0957027533569293 1
0.0590866211517973 1
0.206300716634626 1
-0.059632426904519 1
-0.0108927205733894 1
-0.160573500158465 1
0.0172753372318719 1
0.144160853089674 1
0.113990444139144 1
0.0940926642856319 1
-0.177552838841843 1
-0.152750237063488 1
0.0563988611265043 1
-0.136160607101877 1
0.0982401113854792 1
-0.0327109236540418 1
-0.0548528369412728 1
-0.0338937474312811 1
0.0896666732271995 1
-0.164247382640259 1
-0.0689435601708725 1
0.162578083932524 1
0.144772927788615 1
-0.262215205797936 0
-0.0240559036367064 1
0.110031298977211 1
0.183538794985516 1
-0.21542821779665 0
-0.0750034366280659 1
-0.10766195673909 1
-0.206826054020273 1
-0.133815463226151 1
0.0332567331431565 1
0.0821771864222841 1
-0.0247691867544587 1
0.0476350894811486 1
0.0285142363973607 1
0.292582516343587 0
0.0274476675434743 1
-0.103718456548832 1
0.00247021251343085 1
0.0140534415872013 1
0.0363800527385056 1
-0.047307656368098 1
0.193948983718806 1
-0.13497593437002 1
0.0119383421306648 1
0.0672287706725905 1
-0.0249953257447113 1
-0.181974741590501 1
-0.0084620484570523 1
-0.21890950810005 1
0.0925395589004148 1
-0.200595937721456 1
0.0978558808496689 1
-0.175154303092016 1
0.120917572833171 1
0.136581874793242 1
-0.0820101397679841 1
-0.132887737741992 1
-0.173516601236148 1
-0.0315144695906368 1
-0.238750903304993 0
-0.0390914593301683 1
0.0137538997990677 1
-0.0953835859627164 1
-0.0347652648089792 1
0.103637406231885 1
0.170491200017698 1
-0.092303761140178 1
0.137848826122692 1
-0.0909126632831683 1
-0.0811479987916609 1
0.0519287070252951 1
-0.0991778706850478 1
-0.13066620755931 1
-0.0548975761397397 1
0.00602456505547224 1
0.0833649079692145 1
-0.0665614306120805 1
-0.111958654500628 1
0.0436114751637906 1
0.0892325486727703 1
-0.120280830771651 1
-0.263022000982751 1
-0.145728342779344 1
0.0763240750462897 1
0.149782068846704 1
-0.0494213302877746 1
0.0892294198045172 1
-0.105248536798795 1
-0.127125938396963 1
0.0345910217005177 1
0.0315146790089224 1
-0.0312575106131845 1
-0.0545670732462093 1
-0.160077656887474 1
0.145103927982694 1
-0.0458699214907412 1
0.124206042128801 1
-0.0626316398870434 1
0.0239888097957701 1
0.0169732603468798 1
-0.00429608168579505 1
0.195694303620885 1
-0.0796952235141761 1
0.016996893375087 1
-0.00752101914411884 1
-0.13370934882263 1
0.190893125219599 1
-0.132017005722044 1
-0.15628079653209 1
0.00876904351047262 1
-0.0355507524264946 1
-0.116072196493385 1
-0.024003807760725 1
-0.0713348532092875 1
-0.25575662716503 0
0.0465844618473515 1
-0.040145518874294 1
-0.0833286420837508 1
-0.0725671997849142 1
-0.0493730829587461 1
0.119731591042951 1
0.100804074348181 1
0.0358715121708701 1
-0.0549304816924009 1
0.00300229276144013 1
-0.0173648876046662 1
-0.195580958476097 1
-0.0561771451657532 1
0.0874322652540205 1
-0.229786352420148 1
0.211668538587242 1
0.140531882177694 1
-0.136320406155421 1
0.172918443391179 1
-0.193388199537554 1
0.166596512302131 1
-0.17436349912511 1
-0.195984318197813 1
-0.0341910420709076 1
0.101323206450238 1
-0.0845073776212937 1
0.0685972962369835 1
0.0567665357352948 1
0.0514559545672709 1
0.0193940631615937 1
-0.00528792234965876 1
-0.10717990202085 1
-0.0278480077077471 1
0.0912353666875281 1
-0.0941987063626022 1
0.06355731178561 1
-0.0425354452761959 1
0.0289278094876879 1
0.246291744927629 0
-0.204770145566937 1
-0.0643709506439645 1
-0.0768404487200903 1
-0.0473103246761878 1
-0.0104073392454157 1
0.0488810710438304 1
0.0816165242771285 1
-0.130352685745002 1
-0.0256284530017477 1
0.0546243417051953 1
0.11305827790386 1
-0.0959981858574336 1
-0.101373692759095 1
0.0394279806760672 1
-0.106385614330896 1
-0.0190778935503128 1
0.0676696614122534 1
-0.116568371847082 1
0.074081300011398 1
-0.0265902697445503 1
-0.00185873031170731 1
-0.141758659015248 1
-0.0516840642387549 1
0.180651168153309 1
0.176727742887069 1
0.0385147802668081 1
0.075411027760503 1
0.230878181280899 1
0.0395597832282755 1
0.172670676461225 1
-0.0616521847591702 1
-0.15945979704504 1
-0.03848448481298 1
-0.0778017239430892 1
0.0286806416188057 1
-0.0907668721452708 1
-0.0224355659765774 1
-0.0527030586933279 1
-0.125220513080838 1
-0.0105831027315616 1
0.0400269185321494 1
0.0953584366229078 1
0.0402362472443886 1
0.0106850551747644 1
0.131680993156271 1
-0.374834604790739 0
0.103455095318674 1
-0.106608547969797 1
0.191959072110707 1
0.110223817598503 1
-0.0522234960346255 1
-0.026796642683535 1
-0.025675866808466 1
0.196140177743453 1
0.150613504239883 1
-0.0749597654895878 1
-0.0769384613506654 1
0.171143255660984 1
0.0709409761769108 1
-0.179230961204858 1
0.136334921030084 1
-0.14694367345807 1
-0.0585835241156467 1
-0.129114094174866 1
-0.054067783379037 1
0.0640330739176581 1
0.0784890113886482 1
-0.0641532591215369 1
0.0301171407501031 1
-0.0913221573572676 1
0.0776288123725177 1
-0.0172351947519483 1
0.0163948896633924 1
-0.0492947048198951 1
0.044559155926538 1
0.0284472626705557 1
0.018469817091353 1
-0.0698228105130674 1
-0.0349830678249527 1
0.00690895120051848 1
0.0123329405113384 1
-0.0714798571837654 1
0.0861083356207481 1
0.171388642117954 1
-0.0817405834499481 1
0.106440369151313 1
0.000735180557328498 1
-0.0513435053849818 1
0.0851637952542668 1
0.0081426248942657 1
0.0797672899262635 1
0.125816940991699 1
-0.0734980190504184 1
-0.0628302302733745 1
0.250040395787647 0
-0.0692978087131633 1
0.0769933563506696 1
0.0880589987713521 1
-0.085026252477296 1
0.0743161201122653 1
0.299179617000322 0
0.105171198825709 1
-0.0670194893527978 1
0.00116081343799248 1
0.0824389855000063 1
0.174790191731785 1
0.128166252488151 1
0.115319649190257 1
0.156814009836582 1
0.0847598876047032 1
0.01542645559022 1
0.025051443923987 1
0.0786172125472355 1
0.0521481534302216 1
0.247895962843904 0
0.11503869497654 1
-0.151845610040814 1
-0.0206139411918616 1
-0.0461219798287133 1
0.131871084362674 1
0.220791843993413 0
-0.0266766104678465 1
0.0805819521101658 1
0.204841956904523 1
0.0385574859111377 1
-0.00831448641316171 1
0.0468334060023774 1
0.0388460121140952 1
0.0459255187001351 1
0.0863584162391567 1
0.121480097450058 1
-0.033130460569658 1
-0.0100916038516063 1
-0.104541873638624 1
0.23204573966182 0
0.0153216192929973 1
-0.0820537181783882 1
0.0975703135847102 1
-0.25395378516824 0
-0.202587157852352 1
0.0171419742880759 1
0.0781995914085195 1
-0.137822188861739 1
0.0759735125451802 1
-0.0127159861156475 1
-0.0239471861891659 1
0.0737104263231171 1
-0.0832014228704403 1
0.121383076970349 1
-0.105154529845543 1
-0.0687795856550436 1
0.0264537671079286 1
0.0189373398348389 1
0.0884233467158501 1
0.130575471312793 1
0.0770967489312764 1
-0.0228971824157113 1
-0.141510505002459 1
-0.04657765623856 1
0.0134471593645102 1
0.0518029236097706 1
0.113166409865757 1
-0.275886944098343 0
0.201366524097654 1
0.123317704535561 1
0.00726441010993026 1
-0.145474857861295 1
-0.0685730758828113 1
-0.087953966548324 1
0.0804084023539117 1
0.102367792676092 1
0.0464859513629574 1
-0.0137197512965069 1
0.164583663360492 1
-0.0779138445396174 1
0.000470924424835283 1
0.0379110369538774 1
0.112579353964629 1
-0.0123937827092209 1
-0.0113269560690659 1
0.202051669139465 1
-0.0216022817939963 1
0.0868611623757098 1
0.0801757970345202 1
0.198492043681613 1
-0.0553737530700565 1
0.0078154367838319 1
-0.139849219435967 1
-0.0226623097287647 1
-0.0304975295611135 1
-0.0161016590775233 1
0.0678451474920112 1
0.1975536899998 1
-0.0930335728369074 1
0.125847501393827 1
0.0284829042560166 1
-0.093431299313878 1
-0.240160993078342 1
-0.181102479795459 1
-0.135487440790584 1
0.089647988320061 1
0.0743350456808843 1
0.0722987122761212 1
0.0865154533473089 1
0.098207915919362 1
0.123084607580466 1
0.131286038980015 1
0.126705701320898 1
-0.0311397129405236 1
0.0628413242671549 1
-0.00591477222852455 1
0.173566581651223 1
0.0651255575521082 1
-0.0237368503826386 1
0.0489382655787203 1
0.195512384225214 1
0.233738749213596 0
0.0647163637599947 1
-0.149467242148986 1
-0.150151188629138 1
0.108631495029851 1
-0.200415204537547 1
-0.0926024029538314 1
0.29309197195762 0
-0.0604384694468914 1
-0.121546488417735 1
-0.0465500802884751 1
-0.0557085299083944 1
0.0805088941477375 1
0.0811316867071266 1
0.027655701717958 1
0.056389368777995 1
0.252427194287708 0
0.0440232092290688 1
-0.082128599144065 1
0.0231582791154753 1
-0.246495537351323 0
-0.0531437592340233 1
0.0654351327304507 1
0.0224454961807209 1
-0.0918026753128239 1
0.0377286887041368 1
-0.171565684003006 1
-0.0325256777292611 1
0.213507703726147 0
0.0365431794499232 1
0.0427084312418179 1
0.120769238342617 1
0.202907008550087 1
0.0925153444979876 1
0.143671926163503 1
-0.154643527319013 1
0.0392605699330801 1
-0.0315567338410292 1
0.0805587547519543 1
-0.0594118067718635 1
0.195143752350775 1
0.0708413026469338 1
0.0516127334710175 1
0.0586025699294154 1
0.110718172787263 1
0.0523131320176451 1
-0.00706274031546214 1
0.16441267216967 1
0.116528974040031 1
0.0301523087287818 1
-0.0137380440314292 1
-0.193807395206303 1
-0.0776032892603542 1
-0.262133595991052 0
0.0378942854502037 1
-0.151850970621512 1
0.00364590126777486 1
-0.0224156667167506 1
-0.108106010770192 1
-0.184588757700848 1
-0.0480326973987649 1
-0.0289430099211892 1
0.0855013824230094 1
0.247039003032457 0
-0.0266161054094383 1
0.102848185541463 1
-0.0155799347426632 1
-0.193737742941126 1
0.136573801302342 1
0.126759115049709 1
0.0974971580406638 1
0.0758021130219736 1
-0.0758910275240654 1
0.0207030089591968 1
0.0422849270297447 1
0.28464760445595 0
0.0555596374405681 1
0.0273888418939392 1
0.0625383462659027 1
0.0788880672105727 1
0.0255129658670349 1
-0.131791008363357 1
0.0525529465143682 1
-0.0166448156079915 1
0.0993264330621982 1
0.178348706325388 1
-0.0135409694998758 1
-0.0556868700709046 1
-0.00755605895824454 1
0.151925476038733 1
0.0784118647853886 1
0.170508679377162 1
0.0314188710110884 1
0.121359973956648 1
0.0291589825216843 1
-0.0634990405645866 1
0.0234694892527935 1
-0.0798341825588053 1
-0.105348330628762 1
0.053365414846057 1
-0.0342533132645949 1
-0.145265322686719 1
-0.054577499443772 1
-0.201925251416126 1
-0.106088880691232 1
-0.00424336262732655 1
-0.172922721236857 1
0.00436282269772979 1
0.0865466697294307 1
0.155195537450677 1
-0.00139904791957295 1
0.0937765718386858 1
-0.178578593174395 1
-0.0988039211493274 1
0.107584472810295 1
0.132509535428522 1
-0.057180747415814 1
-0.0555597837281883 1
0.178311683964574 1
0.139016612339108 1
-0.149114877382034 1
-0.11340712334289 1
-0.0400997770108105 1
0.016336361067697 1
-0.257884845104538 0
0.090148144541478 1
-0.0632552978684113 1
0.0916428163120244 1
-0.0549585005200425 1
-0.0361020210601875 1
0.0873840876432865 1
-0.0325278536272104 1
0.0313866366850939 1
-0.0322878128329997 1
0.110883196715623 1
0.0108162853829423 1
-0.115223998020785 1
0.171484183533654 1
0.0626057082693271 1
-0.00348749095693925 1
-0.037370914059493 1
-0.0158029839887148 1
0.0474259856035162 1
0.133512311430792 1
0.085800250831048 1
0.0299186512721235 1
-0.0619146612795833 1
-0.00975782650131537 1
-0.128787846639061 1
0.00639243091951523 1
0.101876504325758 1
0.0475716958415404 1
-0.171961798448758 1
0.0271823372001189 1
0.00781672245533202 1
-0.144964477836513 1
0.0884383933750317 1
0.0207865403693011 1
0.0515358621980918 1
-0.165322809045438 1
-0.0558759344758851 1
0.0045573602471397 1
-0.0399381211509749 1
0.139152563250974 1
0.0494268911097552 1
-0.0480767421676973 1
0.185867696997904 1
-0.115787477702804 1
0.0267666476106922 1
0.0423880753263565 1
-0.0432592798352227 1
-0.126225468652972 1
0.142397377583336 1
0.0810387481456349 1
0.115788390001453 1
0.104644231445329 1
-0.0930084978424114 1
-0.0276202087221519 1
-0.112008694395237 1
0.207531630748916 1
-0.224814129260105 0
-0.0801166091384232 1
0.124909310708324 1
-0.0032594198776574 1
-0.0261873338677318 1
-0.132723722154067 1
-0.0401038337502688 1
-0.0132459941073922 1
0.107213144263357 1
0.0851324867366572 1
-0.0162826934504174 1
-0.0227583753579685 1
-0.0661718777319319 1
-0.00388775840738751 1
0.213440125321547 1
-0.0362976637433622 1
0.0973084434366759 1
-0.0859063814637258 1
-0.0297099701715626 1
-0.135886015606374 1
-0.0228911182989691 1
0.168827338562017 1
-0.0207443741470299 1
-0.0592822947169387 1
-0.102710693153758 1
0.11236844373372 1
0.137085389941617 1
-0.132166859087108 1
0.0700608998831252 1
0.197920297260101 1
0.132175448202083 1
-0.142223321281379 1
-0.147596618832042 1
-0.0784932636221526 1
0.1524430146247 1
-0.0066814102165141 1
-0.00438622582459534 1
0.044436722572981 1
0.112166846722683 1
0.172854056685416 1
0.00589322902768407 1
-0.131484996989872 1
-0.0163708876982822 1
0.221449279808899 0
0.114886781187357 1
0.0482895356342996 1
0.049439873219222 1
0.0386948839058632 1
-0.062736977029849 1
-0.102378139302971 1
0.190433359545376 1
-0.145557847426875 1
-0.0448542802761287 1
0.147121116993765 1
0.088250359305662 1
0.0389657614946085 1
-0.0281830834462973 1
0.0327242744854282 1
0.231561986059942 1
0.156552454362508 1
-0.191457379902751 1
0.144332034777443 1
-0.0276476623368014 1
0.0183688087604243 1
-0.0151622145992842 1
-0.0395966221172679 1
0.140692754800047 1
0.191161300872368 1
-0.157408217064987 1
-0.152287493467937 1
0.270788596945887 0
-0.0706205690780067 1
0.00372953457957717 1
0.102923230861289 1
-0.140534543986462 1
0.112187307125744 1
0.0690945479089994 1
-0.00893913164517399 1
-0.134216792633802 1
0.135326314864983 1
-0.0593472669564841 1
0.149588007365334 1
0.019892280112405 1
0.0917237279159491 1
0.1852213178505 1
0.0724902615319996 1
0.164110887104995 1
-0.0233780993832944 1
-0.15693988205437 1
-0.0433317461374721 1
-0.0266100912464626 1
0.191939075376757 1
-0.0176224421600343 1
0.08207875254807 1
-0.0437674014125891 1
-0.166755205896617 1
0.0186865815190862 1
-0.091702102177449 1
-0.124400160186951 1
-0.22918758659075 0
-0.00856594264668274 1
-0.173440321740097 1
0.0613011856825265 1
-0.0449906632951002 1
-0.104026666010956 1
-0.0401110040135218 1
-0.0437165295054109 1
0.0721001701873907 1
-0.0135400406470581 1
-0.0910757489500279 1
0.0406476483298326 1
0.0761148210723804 1
0.00664388594502202 1
-0.0236484151414308 1
-0.040451078025658 1
0.0318242196150722 1
0.0713329917515827 1
-0.0896809939618735 1
-0.0614923251566277 1
0.0533304131430052 1
-0.0291385800501697 1
-0.0202279514791314 1
0.0469532478356399 1
-0.00550014291032077 1
0.0313181889873162 1
-0.0474671324120836 1
0.130325146331138 1
0.083489489143282 1
-0.0972761638220942 1
0.0276121747325201 1
0.0889770522691816 1
0.193843832342376 1
0.00484521940133574 1
0.12991203459378 1
0.0747008879651907 1
0.0726041756418427 1
0.0586549015681628 1
-0.0665453214593395 1
0.0216776836338341 1
0.156034669869965 1
-0.0678310478490294 1
0.130163234761034 1
0.078914661762206 1
-0.0757439679045378 1
-0.0483423958371068 1
0.358292312404318 0
-0.0497648681526174 1
-0.0130399325715948 1
0.079758086360342 1
-0.137145898644467 1
0.0255355102418364 1
0.0237186224091683 1
-0.0898461321881343 1
-0.116965621760041 1
-0.0040424399672466 1
0.0285570582489993 1
0.156379440751454 1
0.0273442095528708 1
0.149114845633971 1
-0.116978181800239 1
-0.121154957111404 1
-0.115656815222083 1
0.00801148262034099 1
0.136191275552901 1
-0.064569174278783 1
0.0326269977024531 1
-0.0248762849394857 1
-0.122580721685036 1
-0.0406511864487797 1
-0.0570972609499925 1
0.133073795542561 1
0.125721376674557 1
0.288083776678225 0
-0.135101196678986 1
0.117150951348261 1
-0.118553116877658 1
-0.0319391702528867 1
-0.129618190526654 1
0.0787852769541714 1
0.198082565735956 1
-0.0108093676504726 1
-0.240694119637168 0
0.00576578162161957 1
0.237236236389078 0
-0.0967145655370827 1
0.00594526373223198 1
0.0502572344063862 1
0.0490327629094688 1
-0.0418241672500141 1
0.0199287216994752 1
0.162257632384059 1
-0.0320961475975623 1
0.037266181625708 1
0.0369912270827712 1
0.1473174905945 1
0.122604446209837 1
0.0548538569682171 1
-0.0328712776517353 1
0.0038480151185856 1
-0.119957529606292 1
0.123005769643447 1
-0.0320865895931519 1
-0.0154909514089757 1
0.0392588370488798 1
0.0215664161692793 1
0.0735073173582891 1
0.0959728390755753 1
0.101387806159732 1
-0.178083257119464 1
-0.136975133360378 1
0.0564343615991533 1
0.15040221129278 1
-0.0104146028368542 1
0.0799658487628736 1
-0.197315686059214 1
0.13817992557232 1
-0.179059466428913 1
-0.192941240083034 1
-0.0594003237060607 1
-0.00853040345371939 1
0.113049602487528 1
-0.0439062772052019 1
0.11851921103682 1
-0.215167282951439 0
0.0421102170385857 1
-0.0495908766541124 1
0.0282443114948895 1
-0.0409428719046581 1
0.163641432598117 1
-0.170478880993689 1
-0.0256532645461215 1
-0.0403420746382006 1
-0.0222404631880284 1
-0.126643669419989 1
0.0991283631760845 1
0.0659643200620772 1
-0.149622862478329 1
0.0372125521417189 1
0.0846075903497236 1
0.17105456621659 1
0.0858328588474679 1
-0.0315973478325758 1
0.133439362557275 1
-0.194624000869473 1
-0.0646132355147015 1
0.104487537321513 1
0.0704569302358474 1
-0.000995058363604882 1
-0.0937509072449135 1
0.078665688755633 1
-0.104695850199649 1
-0.0206634020923698 1
-0.0228273079622789 1
0.0945676414123752 1
0.0797017491496677 1
-0.117005464004109 1
0.049861869166121 1
0.0896802617509914 1
0.0249340907103096 1
0.0981157640422697 1
0.0324924459038334 1
0.103840258115027 1
0.064815798476995 1
-0.045568309455527 1
-0.103143651313793 1
0.0887431131737055 1
0.0650842585074631 1
0.0781680106652253 1
0.135149017465437 1
-0.0198498212947448 1
-0.209411768518697 0
-0.0198637538455862 1
-0.18848742438655 1
0.287440004042883 0
-0.00189385949602606 1
0.00868882619178814 1
0.0326955715350777 1
0.00428172305086999 1
0.0122039865107837 1
-0.0589108555099342 1
-0.055689544078683 1
0.0019345006822569 1
0.0833800187093401 1
0.0456466291329779 1
-0.0560782926960527 1
-0.00377861702459808 1
-0.0134901636161713 1
-0.188139668790288 1
0.0286792064649782 1
0.103432658980854 1
-0.107933646063594 1
0.130839505395887 1
0.0791855578667919 1
-0.126827493276977 1
0.0475121798830482 1
0.086123854846666 1
0.0837241989833766 1
-0.0732164378859507 1
-0.0767605431883104 1
0.0300213850325949 1
-0.0443013116836136 1
-0.0182665439964586 1
0.156833740912649 1
0.0987977517735899 1
-0.179017339377534 1
-0.0187644443100388 1
0.0422346751400847 1
-0.0714578806098289 1
0.304230777813175 0
-0.00644490973533882 1
-0.180506476008968 1
0.0346322939340402 1
-0.0451970654778696 1
0.141414453573605 1
0.123399292559257 1
0.00990645353916624 1
-0.073186052914181 1
-0.0631770340720335 1
-0.0963186915285498 1
-0.0510086433706147 1
-0.0258715150228723 1
0.0845373129741646 1
-0.0933273364330047 1
0.144236809922128 1
-0.198120635201941 1
-0.145154263927821 1
0.00841272653425873 1
0.0450982440976851 1
-0.0383991557300366 1
-0.150311277305094 1
0.0368227724863436 1
-0.133785641039627 1
-0.165047182052515 1
0.0389174031453756 1
0.0185681577702084 1
-0.0850554509969758 1
-0.0453544973002478 1
0.00209906990901204 1
0.0187032062677812 1
-0.0626984049757696 1
0.121627186065924 1
0.15194048423934 1
0.0478355785447992 1
0.0272885339341622 1
0.0716487496585617 1
0.0233964239967385 1
0.00965169924712778 1
0.0695850868650786 1
0.0849894024167034 1
-0.0619229777776029 1
0.0814457320704957 1
0.0687417733153931 1
0.0333167937867657 1
0.0617293931044485 1
-0.0574908611516104 1
-0.0510220945080134 1
0.0447457609134095 1
0.118897018946162 1
0.0977425958619226 1
0.176222047971948 1
0.0613535598332499 1
0.0366476712193214 1
-0.0385887781676151 1
-0.0132278472974696 1
0.11310595328198 1
-0.0791302031207607 1
0.154406559837535 1
0.148841748007467 1
-0.143376753169433 1
-0.0578011296244706 1
-0.0831620687089987 1
0.175568752992121 1
-0.000237220396979316 1
-0.029733530464218 1
-0.0449074857366406 1
0.214444816088681 1
-0.171399833903612 1
0.0296275812516633 1
0.0855702858614139 1
0.0715193702843738 1
0.0656389080348657 1
-0.067016887836149 1
-0.149267375840646 1
-0.0517304616977579 1
-0.0163970907216862 1
-0.189869596421327 1
-0.160583712448877 1
0.0314331150530816 1
-0.0265117542062678 1
-0.196872193216298 1
0.148640539825489 1
-0.0243162473145993 1
-0.038001937200455 1
0.0893073790555112 1
-0.0148218499543457 1
0.157783182400913 1
-0.0115519008692892 1
-0.0724802043905506 1
0.0630807426829939 1
-0.100533132618535 1
-0.0809679598473429 1
0.153789049388078 1
-0.0241133768518717 1
0.0676972265330473 1
0.100500126334047 1
0.0760597344868598 1
-0.0543441251107403 1
0.0199612553702025 1
0.221909751950388 1
-0.0670639775557708 1
0.0825568309556818 1
0.117881863036486 1
0.0105149944944468 1
-0.114604303881693 1
0.245825232419423 1
-0.141158377931599 1
0.00739131296635349 1
-0.0346109742439547 1
-0.0621123942515714 1
-0.171841195423087 1
0.141236521987306 1
0.0417186606716708 1
-0.150829421990326 1
0.0267830889827634 1
0.135732454068463 1
-0.0926371770162727 1
-0.035503390454173 1
0.0351984986336011 1
0.0818901676267954 1
-0.106352751653779 1
0.00133037161261712 1
-0.2038984928078 1
0.0551311089409231 1
0.105785350298629 1
0.0941517890278551 1
0.0146491112257093 1
0.0213206624326978 1
-0.0819625908389126 1
-0.0856168295930048 1
0.101606555033756 1
-0.318193218952379 0
-0.142770528902608 1
-0.144163009194658 1
-0.178620559005399 1
0.0392659654708607 1
-0.0788617975463242 1
0.080485010931052 1
-0.0180944224708111 1
-0.09580999813079 1
0.00325826417020039 1
-0.041382347698003 1
-0.108220177326666 1
-0.0077339660216032 1
-0.118387736970454 1
-0.179348023766932 1
-0.0326182709717694 1
-0.0151003926990116 1
0.083658066502317 1
-0.0944523564787557 1
-0.129689869227076 1
0.0660729838263169 1
-0.0943430657738297 1
0.0136763821061602 1
-0.152587103826327 1
0.10297592467586 1
0.114882780946817 1
-0.18416718004246 1
0.00197585069614676 1
-0.0993768427542582 1
-0.18259615473873 1
0.00514051403291002 1
-0.108213426753697 1
0.0336666297459235 1
0.114563104388171 1
-0.0891050232256302 1
0.0359631211450817 1
-0.168627878194081 1
0.104513936799435 1
0.14179676627373 1
-0.0751819504540134 1
-0.0296551697672166 1
-0.298831298325339 0
-0.402121600937086 0
-0.0637552691650718 1
-0.011184843601439 1
-0.111639310480115 1
0.0831972419909038 1
0.109152792573056 1
-0.10480078636338 1
-0.0494389011539392 1
-0.0065871517202141 1
-0.0359383028473321 1
-0.104220488756157 1
0.0172238620473523 1
0.000229325273128425 1
-0.0554897532149458 1
-0.10009026116144 1
0.0746347161030478 1
0.123976493614059 1
-8.25799746639912e-05 1
-0.188578945537198 1
0.148549941674581 1
0.0639328155132637 1
0.199454972446883 1
0.0918867479386325 1
0.0660327578049994 1
0.0744295898109407 1
-0.0955405769838512 1
-0.0884262491596712 1
-0.14290454759904 1
-0.0155006396821118 1
-0.192054501364052 1
0.00866363917543842 1
-0.116354024259075 1
-0.280632541577432 0
0.150907057085739 1
-0.0906261483793268 1
0.0327831467695571 1
0.00767174431029595 1
0.0643518068420623 1
0.136207695208043 1
-0.0771874012784627 1
-0.0798099573805827 1
-0.14912642561927 1
-0.0773534055313304 1
0.103367471458226 1
-0.0642373019074585 1
0.128799181414948 1
-0.0934682430559181 1
0.0851317481889205 1
-0.00122120518983884 1
-0.0889774048716962 1
-0.0361651081086233 1
0.0864801482819335 1
0.23939002298559 0
-0.119704672710355 1
-0.0530356052037514 1
0.0242648370821493 1
0.0815514737166621 1
-0.0401457421889541 1
0.0330495386758061 1
-0.0670338476480775 1
0.200229457499466 1
0.0862517587728976 1
0.0281548845089782 1
-0.238132488196413 0
-0.119428754485877 1
-0.0585405988409991 1
-0.0635846794244248 1
0.0919461358090489 1
-0.0944965239004294 1
-0.0835248033402428 1
0.0524876705676172 1
-0.0451833743467185 1
-0.00959429088579242 1
0.0623434704548633 1
-0.118817811438125 1
0.0757244266598575 1
-0.0101450112893187 1
0.00018826268391247 1
0.144910081142413 1
0.112705940336371 1
-0.224742620787462 0
-0.0724556453078955 1
-0.00372023324306247 1
-0.0575910227752566 1
-0.0496339592029809 1
0.235081525910301 0
0.0356731118294384 1
0.0126875981568139 1
0.093819262378243 1
-0.053622670396572 1
0.161531676784827 1
0.0425848319808556 1
0.00866465006002488 1
0.0873347704310757 1
-0.227715827059571 1
-0.099694539306658 1
-0.0576042054872537 1
-0.169954405342652 1
-0.051336078147428 1
-0.089448838810265 1
-0.173913004120059 1
-0.072545125854143 1
-0.0219216250445447 1
0.0601257478421454 1
0.0843405221039149 1
0.184484342301125 1
0.00686168874811253 1
-0.105826912600381 1
0.292321725388867 0
0.0837022157636308 1
0.0832168067068571 1
0.166231380284061 1
0.063339622795203 1
-0.132409353042139 1
-0.0607691564922188 1
-0.0951198969881775 1
0.0547011920802317 1
-0.00959931566580446 1
-0.0814310037460405 1
-0.0444719674084156 1
-0.122722794295092 1
-0.0199536828009581 1
-0.11283953654833 1
0.0198485985228475 1
0.0987491366704319 1
-0.0957286342294689 1
0.0115999811192925 1
-0.0812501850468969 1
0.181392230308334 1
0.115336185995964 1
0.15372017555887 1
-0.187038797663209 1
0.238190947926606 0
0.101231793662822 1
-0.102149915665592 1
0.0247866584537568 1
0.159838878724542 1
-0.154129494589029 1
-0.0261715619390361 1
0.0920125829559832 1
-0.266688981414829 0
0.0182904363773122 1
-0.140249552462792 1
-0.0928914413836825 1
-0.280296955765589 0
-0.260412025756897 0
-0.0100047442828684 1
0.0765142938090411 1
0.186564278031043 1
0.0257517917911529 1
0.0185072286351594 1
-0.138207698225421 1
-0.0229418738402413 1
-8.44210473636697e-05 1
0.187217213045306 1
0.0538572097333766 1
0.127598750131713 1
0.10931848437407 1
0.012130470901855 1
-0.154023881560565 1
0.0334626634035455 1
0.175977217700199 1
-0.154762930801291 1
-0.0240126059749397 1
-0.0517597163545639 1
-0.103539151083069 1
0.00545073218060672 1
0.114500399231516 1
-0.0573912256104322 1
-0.0196463391081151 1
0.248345846765496 0
-0.115856813776447 1
0.00416506327392063 1
0.00830781245754455 1
0.01405612594915 1
-0.028278929895906 1
0.094705158115729 1
0.0742789061505808 1
-0.146808616367521 1
0.193421415283042 1
-0.121725654884906 1
0.0774957289203485 1
0.0724740359914442 1
-0.0982351049513614 1
0.0418484272946468 1
0.117783499006487 1
0.0913992926216747 1
-0.0130374078063078 1
-0.178018092767652 1
0.0416157088704821 1
-0.158102069925955 1
-0.0591307899741715 1
-0.0798225233253668 1
0.0442664742346752 1
0.0126579152689903 1
0.0927514202901156 1
0.145302445697374 1
-0.117003675555516 1
-0.052838020959887 1
0.0208476433060797 1
-0.0583792964363603 1
-0.0307365084448647 1
0.0145970985603964 1
-0.0259473719212076 1
0.227469168089205 0
-0.0440734328592988 1
-0.00153152752349845 1
-0.0748700949604201 1
-0.025199088698998 1
0.0425365732188791 1
0.108077904519941 1
-0.15094821731028 1
0.00969075946977341 1
-0.158582910283895 1
-0.0666993700936624 1
-0.0837443085738898 1
-0.190027106992248 1
-0.313167937219301 0
0.0587090263428081 1
0.040548995678539 1
-0.0178891643214698 1
0.125656886593865 1
0.0237815098532666 1
0.00766513194025414 1
0.166477229202215 1
-0.067125623225031 1
0.239323942657316 0
0.07588121459151 1
-0.129884875235902 1
-0.179834263441366 1
0.0356158378288161 1
-0.00915801769675 1
0.0589052263505428 1
-0.0461025559717901 1
0.100292897912611 1
0.0715361629590295 1
-0.119551246878095 1
0.0263796293803975 1
-0.00295293973919272 1
-0.0856353140014547 1
0.0995424662271095 1
-0.256045587746423 0
0.0356479309600547 1
0.0227632803295449 1
-0.159329855052598 1
0.022624551789776 1
0.0495290450670173 1
0.0654196406321762 1
-0.182543134709373 1
-0.0485479268905388 1
-0.157539073137262 1
-0.0285263406668081 1
-0.0397032391802235 1
-0.136253447793581 1
-0.206440239243565 1
0.0202834010832968 1
-0.0892156419786879 1
-0.100497778350657 1
-0.110636718775718 1
0.100733201496301 1
0.0604545673564924 1
-0.0217458968100423 1
-0.125834433227656 1
-0.00874662508033597 1
0.173930005504006 1
0.0284472135173743 1
-0.1722650769761 1
-0.0661379079071986 1
0.199519416030104 1
-0.0140324100653378 1
0.0253269833040991 1
-0.110493769637181 1
-0.00504804659749865 1
0.0459626414852757 1
-0.135069632991228 1
-0.0109440493746544 1
-0.0131175512661477 1
-0.0838465136587848 1
0.0961842032559101 1
0.0460070647669029 1
-0.0140024188734531 1
-0.0577400286775441 1
-0.170655978096837 1
-0.0826797331684175 1
0.0598600113149851 1
-0.0950017623437346 1
-0.055016278732643 1
0.0456903070813191 1
0.0150780182589126 1
-0.252131082353251 1
0.00390333639587554 1
0.198309073389042 1
-0.0437961150903513 1
0.0101656854034304 1
-0.119967107387373 1
0.158530781199885 1
0.211556174053986 0
0.10767010835991 1
0.0271508922699594 1
0.180343900447208 1
-0.0768026784130016 1
0.0486164785992753 1
-0.0680565878649191 1
0.0295127995836602 1
-0.104607232653455 1
0.0684359349577185 1
-0.190464871785593 1
0.283623491786588 0
0.152065142854414 1
-0.141123421303834 1
0.0938531205252843 1
0.147946612817509 1
0.276270330189332 0
-0.0524357042250107 1
0.128938877814508 1
-0.0531580062571214 1
0.192079373359496 1
-0.0397749306374206 1
0.0522294939444365 1
0.232064574924131 0
0.0732158307028117 1
0.0626413022742374 1
-0.062933209686912 1
-0.106770660208945 1
-0.0639681818262644 1
-0.0163486227313485 1
-0.0199086174984009 1
0.0517885879365412 1
0.099644593889814 1
0.0168384133558277 1
0.0189031789997513 1
-0.0847198351117337 1
-0.111710958304496 1
0.0924132293280459 1
-0.114914409352514 1
-0.00923747926048761 1
0.214122266826211 1
0.195880828206004 1
-0.0409069084170137 1
-0.0886929038222906 1
0.0205934354318565 1
0.027071399595525 1
0.168383123299461 1
-0.146912316048962 1
-0.0293566196100312 1
0.133062894084769 1
0.0426682623136347 1
0.24335505932647 0
0.115883865597055 1
-0.226173091596649 0
0.0522159897112881 1
-0.0751965843779153 1
-0.0473893128402776 1
-0.0391220996824109 1
0.0310875718579463 1
0.106025199059077 1
0.16865990992258 1
-0.104569201993723 1
-0.162519073868615 1
-0.0688837230240069 1
-0.00693091747693844 1
-0.202009640622111 1
-0.000490547434556076 1
-0.0694671055074071 1
0.0246804491441455 1
0.0133248245657092 1
0.060225211546554 1
0.1110449582125 1
0.140297728977185 1
-0.105453867830704 1
0.131440425207142 1
0.0553704526901709 1
-0.126452250952926 1
0.0113619357050164 1
0.0536899983365205 1
0.123933149199406 1
-0.123324719735177 1
-0.181827298157698 1
0.0820326086624441 1
-0.0258950520938265 1
0.00796038218652201 1
0.21629679512452 1
-0.0597158956454799 1
-0.0604511261634213 1
-0.118958099772224 1
0.213198051531404 0
-0.0983863898606126 1
0.0499349716152047 1
0.0256473762728787 1
-0.0789767939037546 1
0.0214428207058658 1
0.0101669626286268 1
-0.0137034724717498 1
0.0199008618597493 1
-0.0517350785752821 1
-0.0639762352585931 1
-0.143122851270309 1
0.0225781871865871 1
0.0984924303400256 1
0.0821313697313188 1
-0.0399604787827186 1
0.198204361666792 1
-0.179910447736023 1
-0.0346222175172662 1
0.137410212015544 1
-0.0794171344574358 1
0.0235729814165129 1
0.0664850280279114 1
-0.0114783604484582 1
0.0148118080368873 1
-0.303853465700963 0
-0.143331074718904 1
-0.197927381330197 1
-0.0603459775582527 1
-0.144635843370349 1
0.222202660010754 0
-0.115562524256349 1
-0.0448185960794689 1
-0.227256309093197 1
0.0446394345990519 1
-0.0556384029828799 1
0.172198435467254 1
-0.0262422129457998 1
0.0330434640174861 1
0.0719416754746749 1
0.0114533866455875 1
0.0285645075846901 1
-0.0526077756582294 1
-0.0222285845582784 1
0.0686753513243697 1
-0.0680753652364541 1
0.0167873844981095 1
-0.00507637282744205 1
0.161676733238224 1
-0.0853295955772357 1
-0.113232256852913 1
0.0148278246248497 1
-0.0947841012245789 1
0.183910322880245 1
-0.0756002735748269 1
-0.0596380240845247 1
0.0676492575240577 1
0.140352618575639 1
0.0396290617995563 1
-0.0570578396750914 1
0.100964877065711 1
0.16286383570044 1
0.0445248965363731 1
-0.0816262658568665 1
0.094037987352009 1
0.164028071323632 1
0.212055864433366 1
0.126024552128284 1
0.142849532592452 1
0.0678064419811184 1
-0.0334898035988303 1
0.0350724757554327 1
0.0439098801734314 1
-0.190738842082755 1
-0.0849390727942396 1
-0.0164588395983074 1
0.0343327435579296 1
-0.0546781289677191 1
0.0922235474761938 1
0.172300973938094 1
-0.0541355230748598 1
-0.0287214807521917 1
-0.114827280523188 1
0.00184785839472495 1
-0.00158717187440114 1
-0.0530035872356725 1
0.0541096048917207 1
0.00280638212106729 1
-0.0891719182048964 1
-0.241264294614476 0
-0.16318382715822 1
-0.060477586402471 1
0.0121465058808028 1
0.0825926233214694 1
-0.0934207768822884 1
0.0409605320861447 1
0.105776070340386 1
0.174810396066658 1
-0.0106910053731619 1
-0.185104010547009 1
-0.0734577389496008 1
-0.227814455300881 0
-0.0876072275091286 1
-0.0382015778165516 1
0.0778193338376623 1
0.274448632431411 1
-0.160092363437941 1
0.00440698966896753 1
0.076730960402906 1
0.110618504566428 1
-0.0223331748521272 1
0.0375438264408849 1
0.1412459842894 1
-0.0259695991925004 1
0.0473127383321262 1
0.0280996763245586 1
-0.00637946165193543 1
0.0533829758530048 1
0.131315402968898 1
0.132840222433481 1
0.114016786082509 1
-0.0772191397924937 1
0.0389850687631207 1
0.0745731758548202 1
-0.0789936851706506 1
0.192075546181158 1
-0.0249614727555127 1
-0.154808476086805 1
-0.111540676190746 1
-0.0143101526598128 1
-0.189420092427915 1
0.13927154670606 1
0.00796749935094467 1
-0.0554687427183673 1
-0.146610396684707 1
0.0612679667678176 1
0.0710927028231182 1
-0.0229071681913443 1
-0.0838821658791015 1
-0.00284561358324514 1
-0.152192735233255 1
0.055639710121715 1
-0.126155217588165 1
0.0657162562045943 1
-0.04219753349897 1
0.0992127485427851 1
0.148506047706491 1
0.0170549354811713 1
0.115026738595974 1
-0.0793897725886575 1
0.0213116899263636 1
-0.0144938778558659 1
0.156616861983863 1
-0.145747541206257 1
-0.159537246113436 1
-0.0868789256276452 1
-0.002902712255315 1
0.0179895771090725 1
-0.0697986859269427 1
-0.0996796467108111 1
0.0297142201387522 1
-0.155126245854957 1
-0.0872946358602343 1
-0.0443974788232397 1
-0.135876610584153 1
0.035649098000248 1
0.0818795615286987 1
-0.102821526235302 1
-0.128477145500351 1
-0.127226143928475 1
-0.036201734292097 1
0.0990135354403563 1
-0.0707764710667983 1
-0.0687984109209718 1
0.0945951946015223 1
0.0401460560199631 1
-0.00968676498068915 1
-0.288182181426089 0
-0.0878137481069063 1
-0.00124531524603174 1
0.0843954529666688 1
-0.116453288944495 1
0.144011368054384 1
0.050522043851801 1
0.268179856517523 0
-0.0882507353894038 1
0.200115805187903 1
0.0943604426556384 1
-0.0662963794497922 1
-0.00328873905360206 1
-0.139242868105041 1
-0.0323949864654269 1
-0.0654123394895341 1
-0.0210818881068528 1
0.0392335370678178 1
0.176608941084567 1
-0.0862409659740552 1
0.200476623868905 1
-0.102026506674389 1
0.248897332796532 0
-0.00333990127392297 1
0.22254999163238 0
-0.0608275040423077 1
-0.195715471836784 1
0.00465178648021359 1
0.0134553410004862 1
0.0778273697479859 1
-0.0311254848232318 1
0.0398489857810875 1
0.140142206085858 1
0.0316058925133398 1
0.0858115857342796 1
-0.120585882567631 1
-0.157113926342054 1
-0.0242650344377538 1
-0.053602034911794 1
0.0728862074311381 1
0.167067095811925 1
-0.269527849924346 0
0.187626356500744 1
-0.136357752244079 1
-0.172264297809884 1
0.172436782583126 1
0.0261405909376639 1
-0.0247949312157995 1
-0.0346110747353303 1
-0.0737331233632524 1
0.105452501994234 1
0.0213192511722383 1
-0.0900856289816618 1
-0.102980315597191 1
-0.104309789847973 1
-0.0569677561952079 1
0.0527755299883005 1
-0.0108976097525647 1
0.174942391937108 1
-0.0143133592060683 1
0.138455865693067 1
0.0033927274708745 1
0.0717229282427482 1
0.018170042459578 1
0.0345112735938494 1
-0.0390356259312746 1
0.0289098170959372 1
-0.166934535681325 1
0.154177473930843 1
0.221947677219696 0
-0.00820575497571009 1
0.0759275437030837 1
0.00370306420856442 1
-0.11477314587168 1
0.11702005957261 1
0.201228098386329 1
0.021521882933732 1
-0.0018322371986335 1
-0.274228886555606 0
-0.111477360347072 1
-0.0420270689193576 1
0.0334130967974045 1
0.0862774689250746 1
-0.135246433472384 1
0.0657039987372226 1
0.0548214461500076 1
-0.0211195296353142 1
-0.0467656851401349 1
0.0913607615426229 1
-0.199751097008102 1
0.0920693387559354 1
0.188509844601998 1
-0.160193796934147 1
-0.261981455937248 0
0.106613263857277 1
-0.13103012949608 1
0.00256772403602051 1
0.0529277458667029 1
-0.0103922453491406 1
-0.102247706977434 1
0.0214464199483099 1
0.274331513027907 0
0.0699075951655763 1
-0.0323616549585631 1
-0.0385363818602251 1
0.13597322963112 1
0.0711739074969545 1
0.107658985976029 1
-0.0495747024010767 1
-0.0139428122542443 1
-0.0665784752176972 1
-0.00553779407629289 1
0.0176922211299451 1
-0.0474234223756965 1
0.175582338141762 1
0.169034631297009 1
-0.193261682677873 1
-0.0335533264526991 1
-0.0308947515061544 1
0.019431514979905 1
-0.0766551088881557 1
-0.14633103149487 1
0.0493277768620394 1
0.11655064365535 1
0.0620464421283144 1
0.0232781356138561 1
-0.171375898038801 1
0.111393244888348 1
0.0636881880793172 1
0.019880429574452 1
-0.0478367922696021 1
-0.0483247070099278 1
-0.0832192157731027 1
-0.0182521803455143 1
0.111086784439784 1
-0.323711746473152 0
-0.0525930573708437 1
0.0207056580858949 1
0.12554337926137 1
-0.00276490851099 1
-0.05695377364105 1
0.249753542296926 0
-0.100832353386044 1
-0.139988787370606 1
-0.0241614397067532 1
0.0424267364792519 1
-0.0963569288379201 1
-0.00709373319506099 1
-0.0468942438885689 1
0.0263448581368456 1
0.105839473074612 1
-0.0604690657347209 1
-0.0146331023931743 1
0.112970725393813 1
0.162997011186215 1
-0.10167270859864 1
-0.187216636946661 1
-0.176454798127998 1
0.0411572235499352 1
0.0389674742032063 1
-0.092520041048094 1
0.0578907866448636 1
-0.0778101421996233 1
-0.240484344076793 1
-0.076958871355756 1
0.0244024982394655 1
-0.170288160713329 1
0.0208312591153864 1
-0.156538990496435 1
0.249804479722179 0
-0.0796686795897382 1
-0.0759295383486606 1
0.0622762778942679 1
-0.0881823546381894 1
0.0378859836123039 1
0.210776196587338 1
0.0866937430146817 1
-0.199035319095945 1
-0.0147657192963089 1
-0.0148929075919658 1
0.0297585878300193 1
-0.175938601067995 1
-0.0538421032757731 1
-0.0626607180504401 1
-0.00694464623484199 1
-0.0958688291385955 1
-0.265575603426541 0
-0.215803279928625 0
0.0393527416397283 1
-0.127022471359895 1
-0.0793691883143096 1
-0.198514934179535 1
0.071471675527373 1
-0.0328740216394993 1
0.100245842688678 1
0.0882605143733265 1
0.0105430527110977 1
0.0875761110870047 1
-0.11830103431091 1
0.0241210714372226 1
0.100723102818187 1
-0.158306118154161 1
-0.0208534780956829 1
-0.0862865836933357 1
0.0286372845776648 1
0.0824817497500738 1
-0.0214520054533739 1
0.136339044474523 1
-0.0114782611504691 1
0.0259456387918221 1
-0.0802093918280355 1
0.0785293113921615 1
-0.191722099119992 1
-0.0100983137470781 1
0.143639620573571 1
-0.0969507936914832 1
-0.0850452065460618 1
-0.0639040269973869 1
-0.12592596948622 1
-0.167051563180926 1
-0.216479541781794 0
0.163450771365227 1
0.0694331165020058 1
-0.100231794940109 1
-0.0339559551735004 1
-0.131878757078919 1
0.00723581687065785 1
0.0818315923706305 1
-0.10598795379078 1
-0.0554730425274553 1
0.138352358951827 1
-0.00750579054465057 1
-0.159187870767129 1
0.0563567120283008 1
0.130064840554565 1
-0.0733260189634369 1
-0.0492526629422026 1
-0.0500785513888842 1
-0.0176231452783093 1
0.022415443212261 1
0.113484398795614 1
-0.0822505462620934 1
-0.0254546232139164 1
-0.093458763760081 1
0.169381776676533 1
0.0191187577807577 1
-0.12823795055925 1
0.0599386950529223 1
-0.0178832396499705 1
-0.0134188152150186 1
-0.0503648059089386 1
0.081676165055977 1
0.00160492216373782 1
-0.0347823140943607 1
0.0271541972122026 1
0.018623775154139 1
-0.00175153572235183 1
-0.0916927134544526 1
-0.137758255623601 1
-0.0835145794179132 1
-0.182797007979044 1
-0.155889335522203 1
-0.157895543817415 1
-0.217594448132619 0
0.271956762678219 0
-0.209515707083203 1
0.0366815837231468 1
0.0259465641162642 1
0.13007465864331 1
0.0474382865488527 1
-0.0165739101387037 1
0.0810434359417181 1
-0.102536694178145 1
-0.211450852652875 0
0.057686532100937 1
0.130042023818209 1
-0.059739018318121 1
-0.057037698273855 1
-0.00471199494065601 1
-0.0787681664199022 1
0.0148115541176271 1
-0.0131438360687532 1
-0.14574882626631 1
-0.0933319435172019 1
-0.0152820940094854 1
0.0952619161129495 1
-0.0831313176272911 1
-0.145605038102516 1
0.0705015104104077 1
0.0699772973123681 1
-0.0358479606168737 1
-0.145856256150136 1
-0.148415374301696 1
-0.00474318266204843 1
-0.0511024085142211 1
-0.0835533928579789 1
-0.0351722892370414 1
-0.0864156208660727 1
0.0268048065860429 1
-0.14940821218745 1
0.00824971391919208 1
-0.0711140376604224 1
0.0579177662237982 1
-0.259078513610538 1
-0.039886892321178 1
-0.0370422864625544 1
0.0566156829815694 1
-0.0854327497859904 1
0.196809879513797 1
-0.194980180219323 1
0.115062478567353 1
0.106052103128021 1
-0.0700666752154717 1
0.0171068842997402 1
1.62049075010662e-05 1
0.134101785326932 1
-0.032244414270976 1
0.14830823790774 1
0.0759759276379182 1
-0.119198102906902 1
-0.0667615323186869 1
0.238551605573633 0
-0.0987895896062392 1
0.0345692416223867 1
0.0343416113394217 1
0.0111257373524082 1
-0.142992109786416 1
0.0804291053067062 1
-0.0868725770868262 1
0.0306896554959347 1
0.157468097173811 1
0.0377620949994407 1
-0.117038797204845 1
-0.00084408837472201 1
0.0664423978723081 1
-0.0271736955431675 1
0.0148627707708502 1
-0.000171030465631022 1
0.054398894058586 1
0.0348491691851215 1
0.0311304183498157 1
0.094577907514254 1
-0.0610968563759007 1
-0.165548558749173 1
0.00566491348658755 1
0.0636039756324849 1
-0.138841321102669 1
-0.229072196803687 1
0.199563106541152 1
0.0460854949641441 1
0.12801254179397 1
-0.0165364612884789 1
-0.0975831487235303 1
0.0634111349904352 1
-0.0141907382115473 1
-0.0928639774553831 1
0.24749491573937 0
0.223995060015169 0
0.225041520438398 0
0.0401249899041654 1
0.0775135017848305 1
-0.0232152379332616 1
0.0970732564240492 1
0.016930832871175 1
0.100115620264983 1
0.0486879475210609 1
-0.131267742605442 1
0.109686036369247 1
0.0164711704367922 1
0.130676579448982 1
0.00643116619832537 1
-0.0385910990301154 1
-0.104514337920907 1
-0.113157436452602 1
-0.166444180443228 1
0.0259464306401017 1
-0.132947156501839 1
-0.226367037884371 1
-0.0172790658801995 1
-0.163902811903681 1
-0.237103810569162 1
-0.0311609480778849 1
0.02358443286207 1
-0.149515179648046 1
0.290088420314716 0
-0.000845739333132373 1
-0.00975024319153772 1
-0.0400476459325326 1
0.00104228853021616 1
0.0152887978998761 1
0.146471249901548 1
-0.0220076582421663 1
-0.00248047450135074 1
-0.0264436148614659 1
0.0453676966509491 1
-0.0333944868520931 1
0.0298685305424246 1
0.0754474909939989 1
-0.0796108696040721 1
0.0492768643487547 1
0.130018785387259 1
-0.233960421228895 1
-0.0397074855935493 1
0.016391950587404 1
-0.0652121457813791 1
-0.230941649461575 1
0.0231857629985171 1
-0.00235183988693444 1
0.0429377318828355 1
-0.0798213834492082 1
-0.154399686060222 1
0.0278339546387424 1
-0.0117800572802762 1
0.11481394205093 1
0.0681401632300847 1
-0.107001475722867 1
0.078096104743855 1
-0.121185580715857 1
0.176227351025323 1
0.120404114437487 1
0.0288745449296411 1
0.00596776372336414 1
0.047183839154719 1
0.0268931646610305 1
0.0326540983395815 1
0.0954201792301761 1
-0.0511717862533908 1
0.0607086922919373 1
-0.0514858746046779 1
0.102278143757124 1
-0.0627055057243547 1
0.224715407824941 0
0.0440932112230778 1
0.170363884358312 1
0.0449545079929505 1
-0.0441819886383529 1
-0.00550122383532579 1
-0.0322655680736736 1
0.0311066908188081 1
-0.0484615233499161 1
-0.00257246040802733 1
-0.0605741184200668 1
-0.10571641750961 1
-0.0835636238679175 1
-0.0183826378204183 1
-0.133235112995168 1
-0.0149569234621475 1
-0.0146095238381313 1
-0.156340459470469 1
0.0989976198077181 1
-0.0396009911394635 1
0.0766694972142371 1
-0.0677869018725274 1
0.0709825754206848 1
-0.0801735157409983 1
0.0434163142050802 1
-0.0506692320337691 1
0.0566906030716031 1
0.00564851936228843 1
0.157071697513871 1
0.048460077259906 1
-0.0517153836916533 1
-0.0550906874539723 1
-0.131081345401696 1
0.211868960075167 0
0.0558594958636149 1
0.00124062891563434 1
-0.00815693718652236 1
0.0294539634752438 1
-0.18647678618638 1
-0.0258929998965339 1
0.0163094576485789 1
-0.0172341852528538 1
-0.0273898066806453 1
-0.122781601600032 1
0.149025169910919 1
0.0812681553016049 1
-0.0456881473134531 1
-0.0868724459607189 1
0.105136691927399 1
0.0842686814103534 1
0.0128977538877471 1
0.0904794403663445 1
-0.0641413557309552 1
0.00418340382287524 1
0.15369132891438 1
-0.0136769984522007 1
0.0428511881624666 1
0.0449627336200053 1
0.123082439632965 1
-0.0133051703345949 1
-0.0476356489235191 1
0.0647160011433243 1
0.200042906450086 1
0.0151260155066064 1
0.0359217234728007 1
-0.132591843528685 1
0.215827137462936 0
-0.0968562591740575 1
-0.0561509098481787 1
0.0207948972338933 1
0.0249913763713329 1
-0.0828255477758996 1
-0.215174884634533 0
0.0574366247913134 1
0.273476183936582 0
0.124987556397344 1
0.0642610679318544 1
0.00841448350202602 1
0.083924344863505 1
0.0201403527522571 1
-0.0040689167843878 1
0.0529091305800345 1
-0.0498640983576173 1
0.00161092688798012 1
0.055592058642486 1
-0.0845962254595467 1
0.09231895902105 1
-0.0687186057229767 1
0.0604407950483935 1
0.122041259515072 1
-0.0920025698307753 1
0.164401740547687 1
-0.15360076020544 1
-0.0270468956077908 1
0.0192389936625017 1
-0.0361937241845215 1
0.106165358816951 1
0.0295081541029174 1
-0.0228762702272712 1
0.0991692374339123 1
-0.0109752136410524 1
0.123001500113096 1
-0.0476407129400567 1
0.0547953842381691 1
0.0338542374276588 1
0.116943871856384 1
0.0759723083631254 1
0.115281294241523 1
-0.0344700554442493 1
0.0139019362133536 1
-0.0674039995126131 1
0.123699105544762 1
0.0155459603891076 1
0.189013050731686 1
-0.0298327762977785 1
0.1417130853224 1
0.0520369367963984 1
0.0444465410487026 1
-0.0919840156730281 1
-0.192187808268172 1
-0.121270845992012 1
-0.0468184975915097 1
0.290214365785589 0
-0.0952230309528937 1
0.034282521862932 1
-0.135067895850034 1
-0.105320964504012 1
0.0126699036370509 1
0.0268710072778418 1
0.00863485059390766 1
0.0135415511168822 1
-0.036740650414372 1
-0.0929725006668151 1
0.0375176379715565 1
0.0833684048619812 1
-0.00316679286652538 1
0.155534960048073 1
0.0221210088889958 1
-0.0309767073179094 1
-0.105680654860662 1
0.0428392506936939 1
0.0607929964068502 1
-0.00067249627762688 1
-0.0131534833501381 1
-0.0353630732887135 1
-0.27373523012002 0
0.0892816624546545 1
0.101907860719487 1
0.0268369565089955 1
0.183577373121401 1
-0.00940125160154652 1
-0.075000298736424 1
-0.100943409800264 1
0.100311576404929 1
0.0311774151035936 1
0.181916120044632 1
0.0466140835345689 1
0.105304253188157 1
-0.062390688606836 1
-0.0571124226785608 1
0.144095710974817 1
0.0273812722528571 1
0.0500640197740112 1
0.12665224303539 1
-0.0707919226152783 1
0.291638852947186 0
0.177355515736558 1
-0.0629121634531811 1
0.110762986748173 1
0.0503660622173694 1
-0.188110085157636 1
-0.00266042731948283 1
-0.0567366519128961 1
0.0460178346417826 1
0.140701444910585 1
-0.084681078874495 1
-0.0197915470448592 1
-0.22852351127356 1
0.0286471877120716 1
-0.0610637603877501 1
0.214269501501303 0
0.139900214803674 1
0.0751684597372774 1
-0.0282972260542565 1
0.0659581020368847 1
-0.0043910605842345 1
-0.0762568649271212 1
0.0403936391295413 1
0.00920442554155271 1
0.0188857345625842 1
0.0415791028862414 1
0.00310386591943283 1
-0.256809719742618 1
0.00866113806118409 1
0.0154459842355918 1
0.0349028033309987 1
-0.143449543926605 1
0.151946343390995 1
-0.0132863824822276 1
0.107017470794011 1
-0.243188701727548 0
0.200687975235925 1
0.0539757298630961 1
-0.0756158954781663 1
0.121570285452864 1
-0.0283012276451174 1
0.0255371168142052 1
0.0386761101879965 1
0.176277865211761 1
-0.0957841972248105 1
-0.0788218398998644 1
-0.0711307573765726 1
0.145183190252151 1
0.0981547088217755 1
-0.066234994972451 1
0.00140644954961873 1
-0.0793586879653946 1
0.0294418522078331 1
0.0692587835570381 1
-0.0299163478544657 1
0.0275785043091857 1
0.00943962918053651 1
0.0198760644307601 1
-0.34290998401479 0
-0.0116938823562501 1
-0.101697112736894 1
-0.0501227930082156 1
-0.281461218165181 0
-4.22044718379291e-06 1
-0.0117198545848628 1
-0.222296760978065 1
-0.148782313769302 1
-0.0245756792486404 1
0.150849755151891 1
-0.20510796774005 1
-0.0140650337913187 1
0.0716013866050521 1
0.108024034484498 1
-0.11089115861233 1
0.0465668625242156 1
0.00236883100921014 1
0.0194925253236679 1
0.101152641116161 1
-0.116312391203566 1
0.0150532764188498 1
0.0304336701969184 1
0.0630001338384229 1
-0.263504730392516 0
0.0437125730274067 1
0.0209321093890116 1
-0.214512297873254 0
0.12798980804297 1
0.00564925572842333 1
-0.0848376548357897 1
0.046120768095136 1
-0.0334230378228398 1
0.267071672523954 0
0.174000104335416 1
-0.175152507137495 1
0.0099222811683164 1
0.138780875593521 1
0.0463269337103576 1
0.0162874351838762 1
0.113656892537656 1
-0.0140611776237295 1
-0.249775480685608 0
0.138890187988662 1
-0.0810054004987446 1
0.100516025758938 1
-0.0478677882745398 1
-0.110484265481394 1
-0.0691678468733403 1
-0.0329445581735482 1
0.175195034770722 1
0.07526551064997 1
0.351196143884084 0
-0.297249858144404 0
0.124469353939872 1
-0.0244044343463727 1
-0.0562695702073215 1
-0.233660931388029 0
-0.0217845720046202 1
-0.0180624285651811 1
0.0535503184148448 1
0.0379350601870038 1
-0.0493981337980962 1
0.155904077999078 1
-0.182447996206062 1
0.0192972535380766 1
-0.0204706186738525 1
-0.149037555658922 1
0.0390480663376364 1
0.0170034112637711 1
0.0340770310171509 1
-0.00379353190443067 1
-0.118124534657544 1
-0.0841441525404305 1
0.131296137677251 1
0.121628222348297 1
-0.0426632035772327 1
0.0171967290503881 1
-0.0881917575982504 1
0.0707296459374201 1
0.0413161054958325 1
-0.149579835032348 1
-0.19604798046266 1
-0.0432494440450651 1
-0.183225930539566 1
0.194345876150998 1
-0.119122790213278 1
-0.0282903521760494 1
0.0196541178102794 1
0.0211398183822398 1
-0.123505687664212 1
0.218027023560436 0
-0.168945072867973 1
-0.0218991099788806 1
-0.0251478980171731 1
-0.05205708714078 1
-0.127572738926375 1
0.145037439390238 1
0.0714960572356684 1
-0.176408800162695 1
-0.0839122420495578 1
-0.149689212774972 1
-0.00676606977204526 1
0.118138852351305 1
0.00677652672825279 1
-0.156209534714593 1
-0.0373192613459151 1
0.00713331729541557 1
-0.0906168870972194 1
0.147914380037867 1
0.0350758885025371 1
-0.0588654722672762 1
-0.0132245884836401 1
-0.00169389392482836 1
0.0837200499636294 1
-0.0116706810587117 1
0.10929584010576 1
-0.163833222243097 1
-0.042897330810139 1
0.00730999435621498 1
0.126166916751074 1
0.0243297902868745 1
-0.0652451588823992 1
0.168933651224583 1
-0.0874888756741221 1
-0.0367541780545878 1
0.050096638405161 1
0.0975196587492988 1
0.149304718782061 1
0.0225909491336175 1
0.0221992325645312 1
-0.207094797719146 1
-0.0553013530809859 1
-0.176233084056802 1
0.0318626991945642 1
0.0756187477922363 1
0.17091083555701 1
-0.134255413704766 1
-0.0159232185764017 1
0.150963336350868 1
-0.0881114787136073 1
-0.0482176079257876 1
0.0794733634063594 1
0.0718209125794189 1
-0.0182166236513781 1
0.0538768660726171 1
0.185221052618365 1
-0.134489385492499 1
0.141160764577492 1
-0.252329440753473 0
0.0375517884416749 1
-0.0111691853235449 1
-0.0389458948971837 1
0.160757243507278 1
0.094024434009517 1
0.0538783783126029 1
0.000689636613099684 1
0.0495406040372592 1
0.0843784027110475 1
-0.02530324748615 1
0.0586184154642306 1
0.0156559268969515 1
0.0452930155131541 1
-0.199238276825801 1
-0.15403731459108 1
-0.189726146268541 1
-0.0181193024337629 1
0.05983101969009 1
-0.0893932217101595 1
0.0404740240691325 1
-0.178501287351874 1
0.0615754544499477 1
0.0216034497263703 1
-0.372619488215021 0
0.0352623106638209 1
-0.0854320552158836 1
-0.00954554030230719 1
-0.108176074122009 1
0.0808946936352439 1
0.140037537817313 1
-0.12516010081558 1
0.0390560638778265 1
-0.0177401245385073 1
0.00952836748110803 1
0.0679044919073314 1
0.0358044931350474 1
0.199046326636701 1
0.114210078728146 1
0.0871015102966273 1
-0.0287592220738214 1
-0.106181096240732 1
0.155684955111352 1
0.0947578765616232 1
0.0832534771278254 1
-0.101176466280745 1
-0.0850341855352925 1
0.257459795198969 0
-0.307367453928397 0
-0.122499036108449 1
-0.109668110139709 1
0.174562703914745 1
0.0673560121012351 1
0.0416777286649758 1
0.00841643701967197 1
0.0112875512652614 1
-0.0370720049086637 1
0.000500916740513417 1
0.0156603542985136 1
-0.0636860643884043 1
-0.0661869445377896 1
0.0673766748955575 1
0.17528545761432 1
0.0424719082754026 1
-0.0153409592060526 1
0.0113860301762348 1
0.262248387446292 0
0.125829582147991 1
-0.0250179615327447 1
0.0377479145154752 1
0.0249906567786276 1
0.111746680172709 1
-0.169251424024689 1
-0.0677360672530004 1
0.0339169283301405 1
-0.0437819226584632 1
0.0706091438709172 1
-0.0290041290020408 1
-0.0128691458058012 1
-0.057425993531835 1
0.0148963038894653 1
0.0623853395802502 1
0.118650214446706 1
0.0118745601135425 1
0.0204407139045373 1
0.0158961226351457 1
0.0231220739695388 1
-0.191575636121115 1
-0.128517721393047 1
0.0181189305644592 1
0.0476452269945548 1
0.0440928256523625 1
0.112416922819748 1
0.0588213972603545 1
0.0589331818535388 1
0.0315382184437917 1
0.0938666943897582 1
0.0167618839085569 1
-0.14364745021018 1
-0.0586737376649343 1
0.190868325719083 1
0.300683857548227 0
0.0504075621071655 1
0.00166925416333932 1
0.13851945453085 1
-0.0292556880054636 1
-0.0196094715763479 1
-0.106059291597543 1
-0.0387155517863903 1
0.0931846494892603 1
0.140735816108291 1
0.188211818276203 1
0.131043298575906 1
0.0553452411535065 1
0.0392418990041999 1
-0.19398319530242 1
0.0618673324491733 1
0.130833167740942 1
-0.0396586123157831 1
0.26074358637079 0
0.0282421747693582 1
0.0781569703196743 1
-0.039733950002356 1
-0.0334428037607824 1
-0.0533561501518101 1
-0.109123193691484 1
0.0245098136468902 1
-0.143240640771467 1
0.0411403380313908 1
0.023140850788247 1
0.0976439176378811 1
-0.113109195177924 1
0.15526737967121 1
-0.00292273255591749 1
0.129449465951099 1
0.0806165447583561 1
-0.00700530175225842 1
0.0307395485437051 1
-0.00284224258481928 1
0.118869880842946 1
-0.0378903549666404 1
-0.0467531011744251 1
0.179535967988219 1
0.0899678294866056 1
0.0923411351861932 1
-0.0868915071896441 1
-0.0323343315393135 1
0.113580034095682 1
0.148070257984019 1
0.00896110769882789 1
-0.0446099211471637 1
-0.0251377204551812 1
0.00335637045206256 1
-0.143609223448437 1
-0.0183781323480276 1
0.101798843803992 1
0.1360907806651 1
0.0322258930747742 1
0.0239108559325908 1
-0.181292051887569 1
0.0142532189223556 1
0.186696706837601 1
-0.105078378427725 1
-0.145456096360207 1
-0.0121776973975705 1
-0.111904052868334 1
-0.115782961401754 1
-0.107331067101581 1
-0.118151242157512 1
0.137194636553169 1
-0.000743664073758692 1
0.125565131961251 1
0.0362020896572926 1
-0.0306733120353899 1
-0.0166751712673077 1
0.114426461858879 1
-0.000594235094666641 1
0.00484425997865072 1
-0.0565156407360402 1
-0.108837199907233 1
0.0404968999950847 1
0.12620587878813 1
-0.0701811032974779 1
-0.0657915331244114 1
0.0125238883043561 1
-0.233207422839026 0
0.106470812878079 1
-0.0722144669308609 1
0.114588226530923 1
-0.0854502909241606 1
-0.041407246190817 1
-0.131415678725612 1
-0.0723451272691188 1
0.0220270113865254 1
-0.0628648015254946 1
-0.157164868690389 1
-0.101486214227742 1
0.0970674535762293 1
0.0215833720549933 1
-0.0891613525559048 1
-0.20688337831849 1
-0.0765457992580108 1
-0.0390633052802693 1
-0.155666228802301 1
0.181852644636511 1
0.0451753095314094 1
0.105616873419604 1
-0.0626758145519508 1
0.00775588153318649 1
-0.0322801221510087 1
-0.0407909919249681 1
0.135774438261326 1
-0.0643212198860307 1
-0.106169904515989 1
0.036580268855852 1
-0.141369595545163 1
0.0419947204502052 1
-0.137730889696258 1
0.034187105914807 1
-0.00493800822745238 1
-0.135497558102758 1
-0.0189478285147713 1
-0.0947020826792204 1
0.0119869963521477 1
0.0526856575248289 1
0.0123990757262543 1
-0.00224980282721326 1
-0.000330492091538799 1
-0.0306266592842774 1
0.085491514818712 1
-0.205642847430883 1
0.277368586991552 0
-0.00469031138436575 1
-0.130543827897252 1
-0.197987886769588 1
0.0622885075292266 1
-0.0865167478984977 1
0.083890808827491 1
-0.0286112019326754 1
0.0960332414696392 1
0.106933863615513 1
-0.286177837013224 0
0.0610781463581736 1
0.280997577308185 0
-0.11041705425519 1
0.0131890690781093 1
0.135513782730794 1
0.10081336733108 1
0.0340523107548915 1
0.162717095714081 1
-0.097464315001948 1
0.128056337803776 1
0.233026591596968 0
0.0837809530982035 1
0.11050887277761 1
0.0530197558256471 1
0.108615154601014 1
-0.0532123287120941 1
0.0968276701428406 1
0.069979545619506 1
-0.0331907862559406 1
-0.00669076164491272 1
-0.010635768846755 1
-0.01445152474749 1
0.0207116642643542 1
-0.234895134541143 0
0.0909829869019802 1
-0.113879977423964 1
0.0556375992326289 1
0.0457487486982166 1
0.091818324453003 1
0.11078774283564 1
-0.0285376772819987 1
-0.0600853520863367 1
-0.051964304438563 1
-0.0855035791241859 1
-0.0509815040399908 1
0.0896280290103914 1
-0.0917281668386749 1
0.0754262448131299 1
-0.101211794345817 1
0.0516404311620119 1
-0.0718454362865777 1
0.061223829343401 1
0.107765218891764 1
0.104229869394361 1
0.0386443902607676 1
-0.0425816674989397 1
-0.0346671403421744 1
-0.0182501957582833 1
-0.0186993946965602 1
0.222050199815761 0
-0.00663771420585982 1
0.00258726848449903 1
0.00499847672346962 1
0.0819988600103399 1
-0.166252000028516 1
-0.0228422383179096 1
0.105182210815791 1
0.103384037899387 1
-0.0671539450752002 1
-0.160267699246053 1
0.0150123178343515 1
0.313330878254161 0
0.00133364898329995 1
-0.00485236311903029 1
-0.00680615117304371 1
0.0523274677601134 1
0.0314221210732955 1
0.0870007960604036 1
0.0780280289412119 1
-0.211136545417689 0
0.0560086682491601 1
0.0472612438006917 1
-0.169902129938895 1
-0.0183913253509862 1
0.0418089980015068 1
-0.279845816276651 0
-0.11469048096633 1
0.035505495391647 1
-0.0123786347569647 1
0.0459519216581097 1
-0.129046660778685 1
0.0664759107943773 1
0.0172633723685112 1
0.0376515430086625 1
-0.0928265738155456 1
0.115210783240229 1
-0.00570172811630701 1
-0.0124053119828592 1
-0.0344735634591355 1
0.0121362228863954 1
0.173032666275842 1
0.0326967316640048 1
-0.0917232905182789 1
0.0598209504053681 1
-0.0134165890634355 1
-0.100346591443058 1
0.0188875898839458 1
0.0229790509737645 1
-0.0436812135907981 1
-0.0565812898648842 1
-0.00360222905877543 1
-0.0483444720167767 1
-0.0617764795234201 1
0.070440889508865 1
0.0327475690962827 1
-0.00695773848377572 1
-0.102005410050103 1
-0.158769864176523 1
0.0784678518459169 1
-0.0808043431585308 1
0.107864132044342 1
-0.213703044942091 1
-0.0372775251756599 1
0.118919197664948 1
0.174210657483957 1
-0.0362545402291709 1
-0.0093449082878519 1
0.0258712878288875 1
0.00590406981292623 1
-0.150901219617093 1
0.188351401947132 1
0.085075338580673 1
-0.0148646196256346 1
0.0426888686069014 1
0.0786376463247395 1
0.188450641458573 1
-0.00548684368293901 1
0.110766091319135 1
-0.109125419471084 1
-0.112045553963596 1
0.0324688846310335 1
0.116238561320825 1
-0.274527691976105 1
0.155767947861241 1
0.0312205682974542 1
-0.0866242100266003 1
-0.233670966659222 0
0.0656863789888873 1
-0.0852208447434375 1
0.110237855577746 1
0.0586539910579129 1
-0.060084516886623 1
0.0326771428135145 1
0.23283509985281 1
-0.0501546330567543 1
0.102064382821246 1
-0.0197663616577648 1
-0.207114931364832 1
0.13677346611766 1
0.0310884924138324 1
0.143618226309808 1
-0.210091599887129 1
-0.0733115318528974 1
0.0909204282708878 1
0.224541457153801 0
-0.113408825244198 1
-0.100645803936625 1
-0.0700068119139872 1
-0.0135942183695658 1
-0.103085185998882 1
-0.0439700424188468 1
-0.0939843845681033 1
0.0600681882349126 1
0.0840744502473015 1
-0.148511693277315 1
-0.0166282804394296 1
0.138252675062708 1
0.0274266366770085 1
0.0445137732157805 1
-0.105194017042465 1
0.0448394871204508 1
-0.0967738958097157 1
0.0173615322133573 1
0.104090755184166 1
0.0580899026220448 1
0.0366335194179117 1
-0.08741451264399 1
-0.0252613415946109 1
-0.0136229561665046 1
-0.0177259664328956 1
-0.00149705977777474 1
-0.0771423672191685 1
-0.039056566409719 1
-0.100667610179209 1
0.0480774493640513 1
0.0207476297011411 1
0.184146125095057 1
-0.0874001136157319 1
-0.0453094805995995 1
-0.156050939163268 1
-0.0798936393149901 1
-0.0672067452075494 1
0.0794449623753839 1
-0.0231273393860122 1
0.0783423225316341 1
-0.168232836520274 1
0.0975970542344548 1
0.112826043855138 1
0.277707606700702 1
-0.299877689730582 0
-0.00683390044074166 1
0.109153775862656 1
0.0575761567346518 1
-0.117286569268648 1
-0.137342467983419 1
0.132606300214845 1
0.044989224696952 1
0.215995310869568 1
0.0438128497284766 1
0.149934265034439 1
-0.0467412472986555 1
0.0274879558612729 1
-0.190154633831165 1
-0.00627151134429428 1
0.118578551536265 1
-0.110153724703389 1
0.0810193368511147 1
0.159585537401619 1
-0.158498142884802 1
8.00050014826623e-05 1
0.224723760805302 0
0.0109559107873166 1
0.0246008226781584 1
0.211684197742931 1
-0.0226720500681438 1
-0.153316391394579 1
-0.0637428895204855 1
0.00903233590608709 1
-0.10476700791297 1
0.144430171840487 1
0.104861898254084 1
0.153509184211657 1
0.205769556316322 1
0.0373944750108562 1
0.13272055965503 1
-0.207044624089734 1
0.300118753202559 0
-0.119912511268867 1
-0.11479375109936 1
-0.11966315702288 1
0.0885674035136764 1
0.00908589909854188 1
0.126437602173281 1
0.10640401749055 1
-0.0641087638172618 1
0.033708389840794 1
0.0323030136712177 1
-0.107522550740324 1
0.0166081375363098 1
0.0488955012050327 1
0.116449330130055 1
0.0118221896219786 1
0.134762855066502 1
0.0520658313715005 1
0.0682070163208611 1
0.0266547893358218 1
0.0510930495937913 1
0.119751671867092 1
-0.0370764000062864 1
-0.197817344469743 1
0.0447226862318404 1
0.00912986872599121 1
0.214356696221863 1
0.108255886671483 1
-0.154470955658911 1
0.152364016813956 1
0.0220276168270205 1
0.0633774545139419 1
-0.00705810344103694 1
-0.0145622444434661 1
0.105123574171747 1
-0.180576985066001 1
0.0490901914520148 1
0.0909288217766627 1
0.0639613549994875 1
0.0473246189954015 1
-0.00444189698837173 1
-0.187475524017855 1
-0.136830330635071 1
-0.0971984564691674 1
0.156850492996221 1
0.0122295016731893 1
-0.100105245704874 1
-0.0868785602911474 1
0.0808634054974304 1
0.105120305305241 1
0.0771323234178253 1
-0.0925489252863757 1
-0.0902301757115476 1
0.00278878971065301 1
0.0428403709377426 1
-0.132739160616595 1
-0.115662312538065 1
-0.034799838855055 1
-0.195773643803109 1
-0.0389429181684243 1
-0.00510709103592094 1
0.019574249368432 1
0.0649025794692398 1
0.0657915123449095 1
0.0793573748368927 1
-0.0228881052396297 1
-0.0896409111361044 1
-0.0930344534624108 1
0.0587830692112727 1
0.234691783791006 1
-0.0183177029305465 1
0.140017559971791 1
-0.123279024312118 1
-0.165260139698174 1
-0.0985941716921306 1
-0.103716850248141 1
-0.0156120670008552 1
0.144084878430543 1
-0.0233732187767711 1
0.133293034864663 1
0.0553411903990943 1
0.0336824415956914 1
-0.014410546869489 1
0.0887738935369051 1
0.108280164374311 1
-0.121037297553846 1
-0.139195144396957 1
-0.108349093021077 1
-0.0294141839704319 1
0.129406451286609 1
0.0747457527410033 1
0.0870670240432234 1
-0.0618974495514141 1
0.016960132128062 1
-0.128063721885477 1
-0.0612204937025109 1
-0.144783661724691 1
0.189383390945279 1
-0.0219221676958935 1
-0.00837333748576848 1
-0.00193134476014343 1
0.0634368486241145 1
0.0144678419071974 1
-0.0123081364094114 1
-0.111031196343236 1
0.0787535655726224 1
0.0775652829571648 1
-0.0640610437380955 1
-0.140360752480385 1
0.0256528629364896 1
-0.00227358773650491 1
0.201185693693848 1
-0.00245063275894806 1
0.117307891003129 1
0.0320018477153853 1
-0.0502086759556101 1
0.0769067895371736 1
-0.0544738007621307 1
-0.130987039230387 1
-0.0765198922304279 1
-0.137275629727891 1
-0.0115628532173407 1
-0.235857804360817 0
-0.047483613254342 1
0.0411284167661976 1
0.154488684946759 1
0.144714527164573 1
-0.0970780425480384 1
0.102530199288679 1
-0.038596962531262 1
0.0799049255093046 1
-0.128213806913894 1
-0.0389632544757266 1
0.0186572230194042 1
0.0384024747732066 1
0.0166763538107837 1
-0.0289592257808706 1
0.017430667491072 1
0.0913518434414551 1
-0.0939380816320807 1
0.0765028935313757 1
0.129327351132953 1
-0.180232684394898 1
0.116977142819925 1
-0.0920637918646423 1
-0.281641345030413 0
0.142431622195731 1
-0.170332171404731 1
-0.000364475235094287 1
-0.0826790333484621 1
-0.0997224033346802 1
-0.041265127180202 1
0.100418284741549 1
-0.0239683070046129 1
0.128308125171113 1
0.100279555381548 1
-0.0118671629644278 1
0.146091595237178 1
0.166062384171321 1
-0.0629512036172041 1
-0.0935290919733112 1
0.246993486538822 0
-0.0284937643758302 1
0.109563402789403 1
-0.033580643220325 1
0.00622768523052641 1
0.0190712791005018 1
-0.00636408651890689 1
-0.0662889996048875 1
-0.14386558221377 1
0.236037128406051 0
-0.00299255502421692 1
0.0399213381163561 1
0.0972005298506693 1
0.101404761653516 1
-0.021705216003308 1
-0.0468151107464872 1
-0.193965763971788 1
-0.216784012408773 0
0.0732546653602613 1
-0.0710675397780156 1
-0.00213615735816747 1
0.22815831055158 1
0.11851397744058 1
-0.104935398822033 1
0.0887708939688735 1
-0.0705131320815428 1
0.0197202535796755 1
0.103345922478584 1
-0.00816279231336695 1
0.0301269273556835 1
0.149061373850077 1
-0.0628600578366019 1
0.0111847296599202 1
0.208205082073824 1
-0.0847861386828091 1
0.162061230237751 1
-0.0083115729200338 1
-0.0684903175651816 1
-0.126525541650294 1
0.0120790855342564 1
-0.0206938113821047 1
-0.150306784763954 1
-0.0370651824278022 1
0.182839532752622 1
0.246476947665759 1
0.0276803487071274 1
-0.00187243239787798 1
-0.00573162880298117 1
-0.00636369344168358 1
-0.101238565357537 1
0.117701433105391 1
-0.184796993661036 1
-0.240756565519557 0
-0.106239351160902 1
0.0168177845062149 1
0.103133430406705 1
-0.0358521461488866 1
-0.0465049976966668 1
-0.062186770568637 1
0.206863533854326 1
0.0624744479972448 1
0.0827116426949797 1
-0.0980032887397878 1
0.0469463359032916 1
-0.0999099631100818 1
0.132242165092705 1
0.0630728320075459 1
-0.149035069680777 1
0.146785465113741 1
-0.168673382019442 1
0.00692415753707168 1
0.236549094173946 0
-0.0992512569694823 1
0.222194353617628 0
-0.19540973418225 1
0.07122938945454 1
-0.0518863084757619 1
0.183464147397548 1
0.113654738319464 1
0.00381577784152593 1
0.0629955457357134 1
-0.0611374591556859 1
-0.0223533912319726 1
-0.124519174265777 1
-0.0243624934239018 1
0.0146870441187607 1
0.0597454008708072 1
0.000244195858219869 1
-0.0478848178118928 1
0.169147851237289 1
-0.0749349091439188 1
0.0204797769009892 1
-0.0602237138636312 1
-0.00393116035714565 1
0.0642811173772108 1
0.152793009984075 1
-0.036227382774097 1
0.0405587039410634 1
-0.0396996213637416 1
-0.143035165686945 1
-0.0547442996028999 1
-0.0300587831066751 1
-0.058274735101388 1
0.0330664365777186 1
0.222110272585509 0
-0.133786166718794 1
-0.0148784796370493 1
0.0467022298763354 1
0.0648600160136752 1
-0.128222626903528 1
0.00504745515277568 1
0.17784383568838 1
0.0323003363106606 1
-0.0974926800788556 1
0.0214546935234313 1
0.0467541156799604 1
0.0237158157128398 1
-0.00174346168421996 1
0.0186264961168192 1
-0.10405751335359 1
0.0853461199742966 1
0.00468010366470262 1
0.00441572709847685 1
-0.105291302358895 1
-0.0935369057272381 1
0.00652180607837995 1
-0.0543072714540473 1
-0.00990466337088763 1
-0.0643762121248463 1
0.0531644094928607 1
0.0708300321721 1
-0.166516567427249 1
-0.132399993554876 1
-0.172920860981315 1
-0.0812632091682728 1
0.0635074159882536 1
-0.0868252843314079 1
-0.0708877499725812 1
-0.0894655445528377 1
-0.202525649252258 1
0.167901394351517 1
-0.080587981262179 1
-0.122964558439047 1
0.0247148482588512 1
-0.105580042430225 1
-0.208121358432939 1
0.0696558278330584 1
-0.196796802184969 1
-0.133080757026605 1
0.0626638148726898 1
-0.0736357384221136 1
-0.15622256564295 1
-0.082620872758952 1
-0.056258202352222 1
0.0965910061578064 1
-0.0255623828873012 1
0.075500250861389 1
0.0635419153617286 1
0.024569528197904 1
-0.0954988313091536 1
0.0136839545636564 1
-0.00283531345316965 1
-0.0598875959929826 1
-0.0436643511663541 1
0.12071147354735 1
0.0183221428600796 1
-0.0290906678013815 1
-0.109677170757892 1
0.0297125269272678 1
0.13637812769814 1
0.0114978991113014 1
0.002818524147548 1
-0.0801860795756224 1
0.0433198693832751 1
-0.069443931606649 1
0.0298471029436184 1
-0.0831434017263015 1
0.00705134439638552 1
-0.00175804323058992 1
0.0143343901413761 1
-0.050699198120372 1
0.0931489046379316 1
-0.0978788116589204 1
0.0788036303797264 1
0.0780331102117239 1
-0.295502673571416 0
0.0225754448839467 1
0.0146309225062794 1
0.0144156737291553 1
-0.114248236252816 1
0.12408298585693 1
-0.0243201348724214 1
0.0293810590763919 1
0.0142513271622605 1
0.042920277460093 1
-0.0548167726917049 1
-0.110042474704162 1
0.0774740060136482 1
-0.19003592424037 1
0.061566561060416 1
0.138595089962204 1
0.0551509133887463 1
0.230877185213224 0
-0.0132836202376258 1
0.112365721955978 1
-0.0486614813687786 1
-0.1577122262794 1
-0.0157521460721687 1
0.0372080393804082 1
-0.186516471528513 1
0.0919741933755718 1
-0.0680488643797013 1
0.0435825993698367 1
-0.0320409012444671 1
-0.0830509112329565 1
0.120995732180322 1
0.129667250250041 1
0.236025948359397 0
-0.0586751979115565 1
0.127100827317963 1
-0.0284737712509337 1
0.144814241111518 1
0.114925526124963 1
0.00804238884866543 1
0.0877723945821937 1
-0.0812555824356137 1
0.000140643221762932 1
-0.131300262731706 1
0.129064001358139 1
-0.0969206451135966 1
-0.0678594327492757 1
-0.0192614830345368 1
0.00238166811380988 1
-0.0297227749899136 1
0.0187744299787461 1
0.0791115005798437 1
0.0253336301205711 1
-0.0289205984304466 1
-0.118421201130768 1
0.103416814241262 1
-0.146628896347435 1
-0.0399592119009814 1
0.0172655178370904 1
-0.0177112782220458 1
-0.101801348297715 1
-0.262018055812956 0
-0.00587092351620506 1
0.0320806811691431 1
-0.116851106364556 1
-0.162522942868793 1
0.0933775023425598 1
-0.0145651357388664 1
0.0329100176850019 1
-0.0799272225585799 1
0.0672546777589466 1
-0.00549166979624144 1
0.0625981227453317 1
-0.040256706604766 1
-0.161520041310729 1
-0.00724903367532393 1
-0.0581848575086758 1
-0.128441283585126 1
-0.0382663877626615 1
-0.110892771537308 1
0.0968189566065346 1
0.0862842462311241 1
0.0227210781699001 1
-0.0490696109924464 1
0.0700603844432608 1
-0.0996512597351613 1
-0.00180200602896565 1
-0.12589524273968 1
0.12002172654439 1
0.110889219683551 1
-0.0359886467285677 1
-0.0885727175328124 1
-0.00881414291064698 1
-0.170769826197669 1
0.0273120368854778 1
0.0121608694069225 1
-0.0116812543061922 1
0.113039331485497 1
-0.0114362619203051 1
0.227816665457906 0
0.122409991509602 1
-0.1509940037127 1
-0.159503620295785 1
0.139355564772646 1
0.112371090539349 1
0.0664089087400334 1
0.0428896926323452 1
-0.151658122873851 1
0.0112426165987375 1
0.0170067761807621 1
0.0310380080765787 1
-0.0320105613732336 1
-0.0792678400211421 1
-0.0512716188629374 1
0.210302869962511 1
-0.00245806349737594 1
-0.180298520415722 1
-0.0615920201615847 1
0.212325850963815 1
0.124514939532569 1
-0.0721694886387307 1
-0.0733643154426653 1
0.0573115962406846 1
0.294846593934373 0
-0.054341076110435 1
-0.0268003673649756 1
-0.279582142024078 0
0.0179610591713497 1
-0.127622191273072 1
-0.0553103166002813 1
-0.199859865426543 1
-0.124501709338743 1
-0.12037857728505 1
-0.0134802195943219 1
-0.0750217403915676 1
-0.00448084030355323 1
0.0714822030851412 1
0.175801258329045 1
-0.0535120448854681 1
-0.0417156101228524 1
-0.21171493846683 1
0.297953865813653 0
0.193481923255562 1
0.0126337118743698 1
-0.0345142464579073 1
-0.0344003818297343 1
0.0948886343850022 1
-0.0287732583156593 1
-0.169727518615598 1
0.0806470032082807 1
0.0344297106800787 1
0.17912527714542 1
-0.0479893441053225 1
0.0440523343451524 1
0.213200553632111 1
-0.00332805113333681 1
-0.160987150785669 1
-0.164285842990659 1
0.110739194704746 1
0.0325532112005114 1
0.000587311634812189 1
-0.0628017201622675 1
0.0266360992162997 1
0.193387098760331 1
-0.177957006438167 1
-0.00764758481098744 1
-0.0522483808009699 1
0.076024185932714 1
0.0754029353237661 1
-0.0808623991803484 1
-0.223986635987762 0
-0.00199947102006886 1
-0.0152907759487135 1
-0.169863861213994 1
0.0360106545497487 1
-0.034146254957697 1
0.0148583313305677 1
0.0573094488874712 1
-0.0581199615865575 1
-0.0499014281052675 1
-0.0174365215757415 1
0.129575236390419 1
0.223472461311494 0
-0.191440601221725 1
-0.0650266080914958 1
-0.0930840530769123 1
0.060276795159932 1
0.0419671121632377 1
0.0552147654315961 1
-0.0604702737078034 1
0.10295779149972 1
-0.0376677806460805 1
0.0988891894252793 1
0.0903865376990108 1
-0.0786151731655957 1
0.0619024620690598 1
0.0820319604961191 1
-0.0183820000233056 1
0.0749768548072121 1
-0.0715146569034419 1
0.0965536843206192 1
-0.0893859149701907 1
-0.0346024724401882 1
-0.00640680496882528 1
0.0210464330569571 1
-0.212125776416944 0
0.0458096832970388 1
0.14659916716926 1
0.049541921234124 1
0.0306031025021257 1
-0.0539960534402627 1
-0.18075213088187 1
0.0223452579436847 1
-0.0677456013328037 1
-5.19495306471572e-06 1
0.0522162896905156 1
0.0923896951433433 1
-0.291764409697175 0
0.0327528387313403 1
0.0523205465394807 1
-0.0348314794362317 1
-0.0642230872079323 1
-0.0888778484009261 1
0.0478291254037387 1
0.0082450959912522 1
-0.12448364213024 1
-0.158604097064173 1
-0.0139910777180554 1
0.248599844625453 1
-0.0511716777592452 1
-0.118652061216253 1
0.0575050478852691 1
-0.173712317382506 1
-0.0842470476064903 1
0.0675717973849307 1
0.0739955215163718 1
-0.0437530899575166 1
-0.0477930046481345 1
0.0557250586506392 1
-0.0214786070258288 1
0.130297504003383 1
-0.0083288449730505 1
0.14440196328306 1
-0.106394440166477 1
0.0855375409606504 1
-0.0448504545965723 1
0.014918632361272 1
0.0718912661527518 1
-0.00721642068422667 1
0.0685840114231924 1
-0.0875397288224116 1
0.0095690723895352 1
-0.0145650370939936 1
0.0233302760769787 1
0.147561541528864 1
-0.0678254932964623 1
0.0318477478964995 1
0.120009399897085 1
0.0608458203568384 1
-0.151216033622038 1
0.0664027214189261 1
-0.107176966179274 1
0.0850872988608144 1
-0.16838667426517 1
-0.0678818092000431 1
-0.0165635927909716 1
-0.120811824060154 1
0.00745812347252006 1
-0.140934535861414 1
0.0675396493458562 1
-0.0418977201435755 1
-0.106545505309573 1
0.174366228717745 1
0.209046055458213 1
-0.161098208556044 1
0.11961825034104 1
-0.0580761606406194 1
-0.0237964647088353 1
-0.0841800497376953 1
0.191253272134143 1
-0.0238662527764452 1
0.235509611366714 0
-0.101923372153728 1
-0.112424805184491 1
-0.00747451962664035 1
0.045825074518561 1
-0.151298692064076 1
0.0399915131782584 1
0.0644940426769519 1
0.0623462985385025 1
0.05956699284062 1
0.00148613102611546 1
0.0115177501163263 1
0.043617400987269 1
0.00303833093183822 1
0.105654055040068 1
0.060717035980302 1
-0.0765411517371315 1
0.00247134977240954 1
0.0182866910989906 1
-0.0906572255514525 1
0.114352891225976 1
-0.0249029854704742 1
0.0275290166172957 1
-0.0556090800302798 1
-0.0326181850947742 1
-0.0140540765938429 1
0.264722232115916 0
-0.0337469340288906 1
-0.168852192044568 1
-0.00638491477673857 1
-0.0225325860603676 1
-0.0977570317360694 1
0.0485524879368578 1
0.123881848142878 1
0.0169850078249267 1
-0.0141139493657987 1
-0.0687196654218025 1
-0.039932869515276 1
-0.147324676126078 1
0.125459564260467 1
0.0616072679689686 1
0.0200726062853646 1
0.127691943024784 1
-0.0734531512492154 1
-0.00759437375317236 1
-0.0182877282046407 1
0.0254280494796213 1
0.00726752683086544 1
-0.0536758276139315 1
0.191511244201779 1
-0.0404567957073435 1
-0.0422204252209552 1
-0.267153414070587 1
-0.138349763256385 1
0.0166226590890982 1
-0.0205032109255777 1
-0.0166985520569483 1
0.0379440524965892 1
-0.0451760482223429 1
-0.110804438044633 1
0.0260232482661272 1
-0.195541373840757 1
-0.0815632025249131 1
-0.150571276797337 1
-0.0351432270127306 1
-0.0170540412131766 1
-0.110394703459671 1
0.0332411029858682 1
0.167023151204119 1
-0.0482990578980671 1
0.13996599653775 1
-0.00499558875728957 1
0.00829464742719774 1
-0.00439704529652147 1
-0.21812080207842 1
0.163503725298411 1
-0.0462802192919292 1
0.171012086197956 1
-0.0513344720053686 1
-0.128951521473573 1
0.0188843813134346 1
-0.0187392181179305 1
0.124581688544028 1
-0.167753315746549 1
0.235634313949252 1
0.132114496411471 1
-0.0782387318831776 1
-0.0471304589643982 1
0.0324428172366917 1
0.302915958117003 0
-0.0617992884755803 1
0.0160167728212828 1
0.114315315278703 1
-0.0727847998015794 1
0.20289592432865 1
-0.096059537240444 1
0.0186399384638341 1
0.0863774923406756 1
-0.0925223876445651 1
-0.0452265795009597 1
0.0547013645493113 1
-0.0413015566538298 1
0.0692995999488401 1
-0.120029333348923 1
-0.0239541879425044 1
0.0879946175654734 1
0.149547862577249 1
-0.44177552799756 0
0.106636290409788 1
0.0660893338062018 1
0.0665076424718161 1
-0.0451070989494141 1
-0.120185328114231 1
-0.0495601751529047 1
0.0170072262902766 1
-0.0842329138542788 1
-0.021261889468493 1
-0.0906289901283362 1
-0.0183880765069328 1
-0.00361656694495296 1
-0.077672096311209 1
0.039343872253333 1
0.104017000764847 1
-0.0339910307391272 1
0.0866040728916937 1
0.00129423900137215 1
0.0113153443313313 1
0.157422278297852 1
0.170667788898869 1
0.00780714881697657 1
0.0801734305400578 1
0.175897306880324 1
0.0640134239322059 1
-0.0840941161310588 1
-0.0402760790061407 1
0.108304079199255 1
-0.0621972855507753 1
-0.0847148210514386 1
-0.0630061386434896 1
0.0350958425790362 1
-0.0353066533987501 1
-0.0233147404644382 1
-0.141971720164177 1
0.178052572868539 1
-0.0259248105725071 1
-0.136704549413742 1
-0.0685365909457846 1
0.103359120929725 1
-0.106986168313945 1
0.108719925784771 1
-0.249130675181837 0
-0.0111016846219655 1
0.0415842522462632 1
0.226830328849513 1
-0.0729438968821085 1
0.100272046742506 1
-0.11791143856911 1
-0.115611080585285 1
-0.0256830884383014 1
-0.0270474969744517 1
0.0581139966492689 1
0.135896452335455 1
-0.114170618733924 1
0.12979953814285 1
0.0664478087578595 1
0.0203601200696463 1
-0.119277039324974 1
0.0450409906881172 1
0.0172103128573102 1
-0.195795870202597 1
-0.102183142146015 1
0.133395536909003 1
0.0290454867846302 1
-0.169808610782337 1
0.0801481378251561 1
0.0961322785383005 1
0.106672902744062 1
0.185125672740746 1
0.0367684767186635 1
-0.00698373041719659 1
-0.126974585834827 1
-0.113195267916123 1
0.147713840118199 1
0.189019665364729 1
-0.0398455649762169 1
0.115989479241207 1
0.195221023922083 1
-0.0509893673845202 1
0.0847561132450569 1
-0.0372935437340301 1
0.086257418787781 1
0.0460205815699358 1
0.0375334345828904 1
-0.150951461086857 1
-0.0668684869656659 1
0.0885104076054997 1
-0.00661988379060519 1
0.0338320723752994 1
0.00961499058500787 1
0.119876508122507 1
-0.0947468205111062 1
-0.012886158308224 1
-0.17508037173673 1
-0.0307957661005319 1
0.0400777023178538 1
-0.0608258893814402 1
-0.100594874549786 1
0.0425676700733967 1
-0.0176486233043924 1
0.110859818736684 1
0.117427683185425 1
-0.00301535262019537 1
-0.0434920668517791 1
0.0617752819218733 1
0.0704778042411342 1
0.0777725346367717 1
0.0869741297394778 1
-0.249457650445169 0
-0.101216623842062 1
-0.0593306754345531 1
0.0468733010159441 1
-0.0950678289285969 1
-0.101813258909762 1
0.0990299801465842 1
-0.0102092080994668 1
-0.0117597292118376 1
0.00395086072401312 1
0.00826426670795991 1
-0.195799742156634 1
-0.0483523707877219 1
-0.0450385624697854 1
0.0882572003817873 1
0.120684244370339 1
-0.0557758385697833 1
-0.0895192711838885 1
-0.0105151382517504 1
-0.0239188497089769 1
-0.0693665090933849 1
-0.0823327261448554 1
-0.0771502458316057 1
-0.0528627993674193 1
-0.0971358585507741 1
0.12556796808139 1
-0.167806286699308 1
-0.197373200802268 1
-0.075750980189229 1
-0.0571772738766228 1
-0.0562469482067049 1
-0.227534063529043 1
0.0701194392303523 1
0.0464552682410707 1
0.195470159162228 1
-0.2444467054763 0
0.0775164999880241 1
0.0100497549741459 1
-0.197628537586684 1
-0.119712487087504 1
-0.2047566919028 1
0.17242376425471 1
0.00875630678904416 1
-0.0744233214269943 1
0.152783424463974 1
-0.112726272477229 1
0.133154894862347 1
0.0178429304198732 1
-0.0827522245152202 1
-0.00210144666917174 1
0.0725907878157291 1
-0.0898889851198129 1
-0.0100227418042477 1
0.236224027068753 0
-0.0525069925048698 1
0.147593636491403 1
-0.0304665634528991 1
-0.0761541586642271 1
0.00936191319362459 1
0.168432869842872 1
0.116709234834748 1
0.0272859148314439 1
0.161705654299604 1
0.0556869231206624 1
-0.11930884059584 1
0.115080162038589 1
-0.0903496699843814 1
-0.15704112763956 1
0.020694467366122 1
-0.010755797293534 1
-0.0125624573100265 1
-0.0354524463018124 1
0.0530813943750358 1
-0.015446070719489 1
-0.305741932855935 0
0.0657054138438062 1
0.0652766437467787 1
-0.157650039054778 1
-0.197274156494617 1
-0.0183462853141825 1
-0.0336472834691755 1
-0.0242504167610256 1
-0.00649297142006428 1
0.0259862853744128 1
-0.301335508060812 0
-0.10824066249439 1
0.109123543053944 1
-0.052703564197892 1
-0.018099360960533 1
-0.0587808096735855 1
-0.0349823206697446 1
0.0586324230611767 1
0.220043892712116 0
-0.0476377316837677 1
0.0308682622052372 1
0.0872079854238479 1
-0.00755397911075952 1
0.210364108486392 0
-0.0224867829476761 1
0.00682419057869718 1
0.177853270744381 1
0.235247063436174 1
0.0702423233890588 1
0.0388440850964342 1
-0.100199667977779 1
0.0625285379244807 1
0.0845585434093471 1
0.20068840721534 1
0.014010877709787 1
0.0897585720709052 1
-0.0321811536829244 1
-0.144916426861875 1
0.149175324226475 1
-0.0689567016450641 1
0.196422250320212 1
0.0460273519384586 1
0.0366697914278549 1
0.115750597521185 1
0.0995352521183261 1
-0.154296528369827 1
0.104285223582872 1
0.0123659093091809 1
0.176259127199406 1
0.198269348686881 1
0.13893625751183 1
-0.221335512140842 1
-0.0664507393610714 1
-0.231402019481578 1
0.00191330205533398 1
0.0404853668404043 1
0.110123336647423 1
-0.0407614590104373 1
0.030851983666306 1
-0.0711259948466078 1
0.0442910691546552 1
0.0269626670729396 1
0.148991338451033 1
0.0533829794598624 1
0.0329604570587909 1
0.141351613793347 1
-0.193532878835834 1
-0.0294386014482291 1
0.117704557742474 1
-0.243929160968453 0
0.0731851030493597 1
0.0747847788661962 1
-0.10990207036399 1
0.0171028648770079 1
-0.0132942769758865 1
-0.101037091925325 1
-0.0992710476844132 1
-0.0839971760605946 1
-0.0747634248209218 1
0.0684277171139374 1
0.12861403903256 1
0.194856088625558 1
0.00166435028136796 1
-0.0511498253752245 1
-0.0218642719159505 1
0.179029406683758 1
0.0725725657108031 1
0.100135420219434 1
0.0802314357349651 1
0.22283816359526 0
0.156471240397936 1
-0.250400761223401 0
-0.000327819194689052 1
0.0203757254010333 1
0.0762697714224951 1
0.0791205465613848 1
0.000117845229175004 1
-0.0400342054425485 1
-0.149605701681822 1
-0.0598812758416894 1
-0.127198597187827 1
0.0216614293970043 1
0.106556757926346 1
0.0478544730388504 1
-0.035138212666432 1
0.0508092652963292 1
0.0553308530907746 1
-0.0485632848825607 1
-0.0794325615451358 1
0.258266002749284 0
0.0672119730747949 1
-0.0719836987630401 1
-0.0927818945959859 1
-0.231192516847013 0
-0.0439259543429887 1
-0.129442231975699 1
0.00310478089968503 1
0.033403485509701 1
0.176696328299242 1
-0.0397416469848513 1
-0.0780638474128188 1
0.00752060136923333 1
-0.0376367655727906 1
0.245829722695614 0
-0.0487510622164782 1
-0.0600871347105072 1
-0.0661504397805663 1
0.0275087275664396 1
-0.0734345502556454 1
0.00421675363785878 1
0.133370895142226 1
-0.0250143082853481 1
0.108320616275981 1
-0.0361186147776547 1
-0.067759284251908 1
-0.0148829408253295 1
-0.00253002334768512 1
-0.00104054605474085 1
-0.158828834574859 1
0.224819574044834 0
-0.0703711119718109 1
0.00724696794932938 1
-0.111781700169827 1
0.0154322385655662 1
0.0371379864097873 1
-0.00401500875640142 1
0.0126519431024723 1
-0.117531096206218 1
0.227119160067186 0
0.0226872856072469 1
0.0173327773063612 1
0.115670056803192 1
-0.0506136090107456 1
0.00541312903344713 1
0.133708234425893 1
0.000445847240641662 1
0.0792887924757178 1
-0.0529191308631964 1
0.133066920490815 1
0.101100923534134 1
0.0455383555780649 1
-0.0906682177960237 1
0.0214978130913669 1
-0.107432079868515 1
0.0673078663266714 1
0.181663986174362 1
-0.0901175255625234 1
0.197629673129513 1
-0.00899041530645781 1
0.0260371938997112 1
0.105904361570825 1
0.0488754715411414 1
-0.0261230580701584 1
0.00990461569839391 1
-0.0907098914566894 1
0.0990136086778294 1
0.0315467326360493 1
0.0695948576245341 1
-0.045399492525842 1
0.0820647962519312 1
-0.115134327295368 1
0.155848448868442 1
-0.0288425361845929 1
0.151542772900483 1
-0.00392630387549334 1
-0.134582388746229 1
0.0761377756645997 1
0.239849303472386 0
0.104316364966583 1
0.409837838277836 0
-0.0578402175989159 1
-0.0355148369874621 1
-0.0418806001326738 1
-0.0324535223313223 1
0.0684805650223579 1
-0.0939950074483938 1
-0.0760830504365747 1
-0.0218141410744825 1
-0.0151768826749965 1
0.0270747705834624 1
-0.152510858957059 1
0.0324006942405027 1
0.0960227746461407 1
-0.148986670108828 1
0.0152565224311076 1
0.0649520603770254 1
0.0634115948200132 1
0.0997246355823291 1
-0.0520844933241869 1
-0.146603171640976 1
-0.207440734696235 1
0.0924080124611159 1
-0.113710909854993 1
-0.103672655329294 1
-0.00696148086696355 1
-0.127644573047626 1
0.0686650982133904 1
-0.0107400334145727 1
-0.0682582800381932 1
0.0275994380125553 1
0.0259911428189572 1
0.162196096113912 1
0.0914321431526369 1
-0.0150697535520748 1
0.277629204390674 0
-0.205848993270721 1
-0.0554934208264608 1
-0.0753950219967097 1
-0.0645252459296975 1
-0.186901437892837 1
0.0342608613879731 1
-0.101266987899613 1
0.120525589754841 1
-0.0275346423626827 1
0.105530213911253 1
-0.0311759089931716 1
-0.0906953782675117 1
0.0674784585866041 1
-0.128065867120604 1
0.0194436444242289 1
-0.0482712550856561 1
-0.0101411351878511 1
-0.045573838260776 1
-0.110451714460577 1
-0.0948824610988532 1
0.092117123537726 1
0.0618372148247355 1
-0.120002380405942 1
-0.0685102521476462 1
0.0874200312395668 1
-0.0286248978055329 1
-0.151940453856926 1
-0.0606320278942477 1
0.136421352400186 1
-0.0875320074376151 1
0.03325375845681 1
0.0587838449810029 1
0.0895804978169333 1
-0.240453637103697 1
0.0173466251988125 1
-0.123893163559744 1
-0.0848787588070102 1
0.181349921133366 1
-0.0856884384892942 1
0.108046363960102 1
-0.109920068830817 1
-0.0728222902884813 1
0.059169087830916 1
0.0994154999959556 1
0.0453093330894431 1
0.100484813549626 1
0.00279965779214653 1
0.0989400039841815 1
-0.0500754509197342 1
0.0443306583792864 1
-0.0579575121954096 1
0.0740480698454884 1
0.185233723269211 1
0.155196387881377 1
0.156205434743178 1
-0.084019534565413 1
-0.0342486805001279 1
-0.0898514519397009 1
0.0267864410877433 1
-0.035342595292432 1
0.196278583583341 1
-0.249344070690723 0
-0.067332010692826 1
-0.0603531592269225 1
-0.124879832851892 1
-0.165889138969118 1
0.0191604763448983 1
0.101666972278461 1
0.161623830286915 1
0.0697874126985822 1
0.00340707311133629 1
0.0112751052542778 1
-0.0516163300778514 1
-0.0121008941808604 1
0.10568871924339 1
-0.0525579732731464 1
0.00834622882355926 1
-0.130487905656799 1
0.0649682960569582 1
0.0332529216950498 1
0.11633078838315 1
-0.0271451356728856 1
0.0404948512264438 1
-0.0131693739605198 1
0.0552925759153924 1
0.00169883287115876 1
0.127540470835059 1
0.0900163862986762 1
0.0292456520355135 1
-0.112467060894779 1
-0.0383025486027383 1
-0.0222692255817486 1
-0.112668935047849 1
-0.137388911822827 1
-0.026229463850217 1
0.198566298836376 1
-0.0180344905633011 1
-0.0938022823136827 1
-0.0532335213550817 1
-0.293703140156926 0
0.0452317747007996 1
0.0928753357658225 1
-0.0107770910090854 1
0.290976943734768 0
-0.00813677717341622 1
0.0369577050496509 1
-0.0273928893397251 1
-0.0874105186562381 1
-0.024853231497021 1
0.0938908369943293 1
0.0430265744050393 1
0.111340859176658 1
-0.0356512219002244 1
-0.198814842001654 1
-0.155342599676827 1
0.0653264185455746 1
-0.122891626939942 1
-0.097726371896295 1
0.111398926751961 1
-0.0322305440903734 1
0.0283441600063873 1
-0.141307145896742 1
-0.0445451998899964 1
0.021690714903926 1
-0.0702733794697333 1
0.071946732138581 1
-0.0445869847437775 1
-0.176474171527547 1
0.0183224000192004 1
0.0621843391601207 1
-0.2255090742301 0
0.197866521536128 1
-0.138813037838249 1
0.0166070236365576 1
0.00272956510259467 1
-0.0461937807906552 1
0.00397751557536039 1
0.114010852216989 1
-0.0922206458929768 1
-0.0174586549781294 1
0.0843605055855429 1
-0.00955209796432962 1
-0.0529532322477731 1
-0.0213741991401023 1
-0.053135152794187 1
0.203465011054149 1
0.018043824269881 1
0.1584940738481 1
-0.0260044754529779 1
-0.15127002989046 1
0.11846733702408 1
0.131223571223357 1
0.0215470591653155 1
-0.0774368644171886 1
-0.108015457320818 1
0.0124394021038932 1
0.219406565848594 1
-0.0924700326364211 1
0.0250759337004381 1
-0.126052778439261 1
0.121488180666984 1
-0.0660468420195757 1
-0.0853259553679146 1
0.0392597074290451 1
-0.0509432303114766 1
-0.00387518158051328 1
0.00210398593211187 1
-0.00846798756721434 1
0.0287065396029096 1
0.0307961179365183 1
0.239925179657708 0
-0.0462395397702432 1
0.0895228401680402 1
0.0464210718462878 1
-0.0170479519650003 1
0.182244123180899 1
0.0124453972574419 1
0.0308720499628079 1
-0.137965555009359 1
0.0385920161720495 1
-0.154054638659794 1
-0.0604931322812575 1
-0.0478860203159745 1
0.117687162853206 1
-0.0618688904636711 1
-0.0259568795016813 1
0.197687135233347 1
0.0580745654967522 1
0.0145238231844306 1
-0.00401687774638749 1
0.128427567828701 1
-0.0343813001329871 1
-0.0907451984151871 1
0.0567939200985119 1
-0.102791822054792 1
0.106758213403885 1
0.187288537810686 1
0.0459110503803756 1
-0.0532731861499632 1
0.143422520080396 1
-0.0338191843178328 1
-0.0590408559780692 1
0.0907883396353792 1
0.0998166194520156 1
0.0732663353302774 1
-0.0164224858291983 1
0.0553906103628116 1
-0.140699160904636 1
0.159836466732412 1
-0.0417845146828696 1
0.0113768403842138 1
-0.0584772324825293 1
0.0462902131768893 1
-0.0428160383681159 1
-0.102520610686756 1
-0.0109260811554374 1
0.12727631144591 1
-0.228560015778299 0
0.0692477815356114 1
-0.0375460446051286 1
0.00802905712330468 1
-0.0226989698835622 1
-0.111183372166932 1
0.204312216177306 1
0.0595459568614492 1
-0.0347467953592431 1
0.0591319278051446 1
-0.0688592647065068 1
0.145620982482436 1
0.0187846150417596 1
-0.0695238852345897 1
0.0982075560044223 1
-0.130575799997755 1
-0.187791590533453 1
0.152783120301051 1
-0.00313695764862529 1
0.0921552867020983 1
0.00249804661098724 1
-0.0732296697367434 1
-0.0123364554334414 1
-0.094945746923503 1
0.0465449395617663 1
-0.102324128038118 1
0.085943413577895 1
0.0559849845994749 1
0.100404018371385 1
0.124731065471925 1
-0.0996891882432578 1
0.109476231394779 1
-0.120946643686027 1
-0.103146981557152 1
0.0406679518805554 1
0.199780435025682 1
-0.0147158926613647 1
-0.175611119348818 1
-0.0431472915406546 1
0.0191532620430328 1
0.149070699570296 1
0.131614662379028 1
0.0168860423353886 1
-0.169624380595444 1
0.120468335101151 1
-0.0806163145926755 1
-0.0276707944949211 1
0.0338462060232515 1
-0.00486091960065348 1
0.066246299190773 1
0.180492667812425 1
0.0229758625554897 1
0.199290998965404 1
-0.0224205937728362 1
-0.0474868723501146 1
0.0407111431597497 1
0.0156633471318744 1
-0.0593411031539373 1
-0.0967068531677464 1
-0.311110052150267 0
0.11052511690637 1
-0.263970469751702 0
-0.0579090790662314 1
-0.0214747826754681 1
0.227039701432301 0
0.0406523335045347 1
0.0213625725455783 1
0.0329122278810673 1
-0.0453458701294879 1
0.0797395324233922 1
-0.0280882885488731 1
0.0699111182504211 1
0.0556793795597331 1
0.0428320183219466 1
0.0919739325962986 1
0.148047931199106 1
-0.173988979146557 1
0.0119350766696159 1
-0.179901219619538 1
0.042540601748414 1
-0.0357671802124211 1
0.060944598152007 1
-0.17848885517581 1
0.0581270371610706 1
0.0506867803182956 1
0.0751295122435631 1
-0.0388347916815185 1
-0.211643439315043 1
-0.0134245577765296 1
0.104044479724066 1
0.253587818718857 0
0.125128525788303 1
-0.0106836676928421 1
0.0744056239335608 1
-0.122651490076768 1
-0.0265286759577586 1
-0.164015304693247 1
0.114612264581714 1
0.094539729880269 1
0.0246355888659034 1
-0.0151826384497921 1
0.064405318651612 1
-0.076999095422411 1
0.064202737913463 1
-0.0910897070205751 1
-0.103471939223897 1
-0.0967494880383298 1
0.106399181625619 1
-0.0155020908603834 1
-0.0188538044784769 1
0.0210801618403562 1
-0.040240629444037 1
0.172450186724604 1
0.0731847999810457 1
-0.151035285281482 1
-0.263386544325229 0
0.00876986275377905 1
-0.0547596894148989 1
0.156159086784209 1
0.121555458899295 1
0.105042325147974 1
0.144452111014999 1
0.183052619730421 1
-0.0253881737405133 1
-0.0229504982319295 1
0.0763471048381576 1
0.0573306438930423 1
-0.0733354260148438 1
-0.125559271063131 1
-0.00487153609223153 1
0.15871509113322 1
-0.0320605953121577 1
-0.00311372091481063 1
0.0439320183334564 1
-0.270146335107304 0
0.0361162547060868 1
-0.0986141249264262 1
0.181881095836378 1
0.0629413066201425 1
0.0308748893495349 1
0.109985929537415 1
-0.170632285550128 1
0.0740503640838187 1
0.16107103401603 1
-0.0260557464782648 1
-0.0460821245742363 1
0.133594950573052 1
0.0361203646682714 1
0.0142954786571347 1
-0.0785669803214782 1
-0.000957258823263012 1
0.06773845520622 1
-0.0788312515894944 1
0.0272884743738723 1
0.068747444166783 1
0.23603360959537 0
-0.176902506005751 1
0.13510485741634 1
-0.097654375621254 1
-0.281767877916596 0
-0.0172314336699789 1
0.0670770852255637 1
-0.0183348488563608 1
-0.0747690250616076 1
-0.00853752036140387 1
-0.0588181217692169 1
-0.0670573454875199 1
-0.0865087101243964 1
0.137498971638002 1
-0.127978460226978 1
0.0551939838209673 1
-0.0396072453924087 1
0.127511842721869 1
0.00746939153420508 1
0.140741019801301 1
0.010203108765973 1
0.0749130961221331 1
0.123865821344331 1
-0.0516579164617389 1
0.0590542586277499 1
-0.0426149348536284 1
-0.10624390024556 1
-0.0114156856010256 1
-0.0616597086211868 1
-0.0149796042813823 1
0.0135660924749323 1
0.0387054033853095 1
-0.241394278545635 0
-0.0822622029920406 1
0.159997437291475 1
0.150155682825497 1
0.0953129877207001 1
-0.157728415455862 1
0.231907705441037 1
-0.17727909469289 1
-0.0509344959340329 1
-0.0407962466133509 1
0.164619381307393 1
-0.237897081518559 0
0.0836859031427195 1
0.0919886104586051 1
-0.0944165429836267 1
-0.119192397525088 1
0.0602464224770617 1
-0.0681688473988802 1
-0.0579283005647901 1
-0.0812301577826676 1
-0.0929267818591855 1
-0.0914421951161883 1
-0.0336148614192512 1
-0.177016792490417 1
0.0841900921760395 1
0.0852902758664679 1
-0.0649903569136978 1
-0.199691357636167 1
0.054142872575559 1
0.00803489551637559 1
0.0124037834446318 1
0.0380164707235689 1
0.0716437666944127 1
0.112924225915041 1
-0.0456866159071961 1
0.0244015337810501 1
-0.0512576273933049 1
-0.155138603160105 1
0.0426360284193469 1
0.0631111367808845 1
-0.0961145063486411 1
0.075169100340056 1
0.00956717712229879 1
-0.00226253743573888 1
0.140664866337139 1
0.115209292389436 1
0.172927700561335 1
-0.0200362248888533 1
-0.0563718696960551 1
-0.093590639136432 1
-0.140761162966715 1
-0.0648217204694519 1
0.00154718159818371 1
-0.0553359521998355 1
-0.0219387587401349 1
-0.0809385481768793 1
0.0421147971705395 1
0.0336537877104875 1
-0.0168055988673081 1
0.153135499347734 1
-0.00974449635638671 1
0.0327643157735249 1
0.109977110601501 1
-0.0367279390718217 1
-0.230963941337163 0
-0.011732016887836 1
-0.0651017574132508 1
-0.051428240512092 1
-0.0261348480430525 1
-0.141609712965193 1
-0.0830453673631873 1
0.0725210420450178 1
-0.0131476333964306 1
-0.133360484976973 1
0.167923741330353 1
-0.160999973592591 1
-0.0343566103220567 1
0.107945488161195 1
0.133830068119893 1
0.0402534565916049 1
0.177037500345886 1
0.0107684606308633 1
0.0870580026486148 1
0.0354485467139671 1
-0.103961138400184 1
-0.0455566995941361 1
0.00123950403457819 1
-0.0588914974145113 1
-0.0664120687908809 1
0.0108874512867318 1
0.470665217170577 0
0.053203986788836 1
0.170801783357265 1
-0.0603722598714556 1
-0.0952990160723541 1
0.0664416900977459 1
0.00771484744283139 1
0.172450551171109 1
-0.0811903643983315 1
-0.0605651031679592 1
0.0340388202773249 1
-0.167129596591151 1
0.0171562453982202 1
0.0631077700995146 1
0.018387979238296 1
0.0539841494538328 1
-0.0137675951060972 1
0.0395122229545184 1
-0.0511177949734314 1
0.0139827754227221 1
0.0444666808646168 1
0.0214633727635069 1
-0.027803236053986 1
-0.0967824949898047 1
0.150117386087857 1
0.0416968950567209 1
0.175740724968144 1
-0.138570571690753 1
-0.342464868565382 0
0.0890002311991113 1
-0.0574296929146957 1
0.100304624394759 1
-0.110726121820386 1
-0.122498935586474 1
0.010234097226168 1
-0.0880489243398033 1
-0.147616240899575 1
0.108244343021804 1
0.190018018936687 1
0.0520721412480177 1
-0.0549630768720858 1
0.0259831451908046 1
0.0674285409936296 1
0.00750262436647916 1
-0.0304847384815407 1
0.161092865470955 1
-0.160137478043843 1
-0.230499892541788 0
-0.0708660470084043 1
0.0808298174335707 1
0.0781354598275429 1
-0.0357583588152252 1
0.0906666532081307 1
-0.0226835279907972 1
0.033170352923197 1
0.085505149891161 1
0.0770604215755693 1
0.143746851170443 1
0.09635663712835 1
0.0490287312896503 1
-0.05395235791923 1
0.0854764393700929 1
0.0263958189537888 1
0.106730117616367 1
-0.0699571593419904 1
0.181272863933524 1
-0.0123930693086299 1
0.0456286770607793 1
0.00234001091195511 1
-0.00898547742986848 1
-0.0242992239179938 1
-0.0417149881235064 1
-0.24926804102521 0
0.125814978184742 1
0.316009550190382 0
0.0117625401940771 1
0.0298887429560563 1
-0.0599307198332037 1
-0.0196724499283532 1
0.047350833021528 1
0.0343187146843112 1
-0.0128984035298318 1
-0.0461601730318048 1
0.0706061883068888 1
-0.00383055458480928 1
-0.0349545441178803 1
0.178767155976572 1
0.121373503601109 1
0.0626496950468115 1
-0.184653703268437 1
0.0297535458987 1
-0.136522494508811 1
0.0212867970347769 1
0.0629727283322098 1
-0.012185780622806 1
0.0101292288242593 1
-0.0425820211735863 1
-0.00354021936248 1
0.0364284040788111 1
-0.0309706577477865 1
0.0120387332089227 1
0.0197721527750001 1
0.0568837173150826 1
-0.0720826451395822 1
0.0544497786224401 1
-0.0559808437113691 1
-0.111938947657856 1
-0.0633322197768615 1
-0.0805084754628285 1
-0.189553509813966 1
0.0959624716172749 1
-0.0112528060478627 1
-0.0983433233526252 1
0.0190422910808316 1
-0.0634033417899097 1
-0.103909065371773 1
0.00482685104514319 1
-0.0256284513899154 1
-0.0783384507872861 1
-0.163929788071181 1
0.116364197663627 1
-0.0858750692034935 1
0.0365658360871603 1
0.0171556872909618 1
0.102876356305147 1
-0.0265084848555428 1
-0.156097437493926 1
0.151333150716093 1
0.0807139699632073 1
-0.0636543489993186 1
0.0196902468415218 1
0.0425017383927715 1
0.0410636728517005 1
0.081010962916089 1
0.0841382715230107 1
0.215743862742369 0
-0.0375599353440495 1
-0.141406941688207 1
0.0667608687126455 1
-0.194900703611678 1
0.0940358013366717 1
-0.179769698768344 1
-0.0270371144896898 1
-0.0317733105941209 1
-0.00470511391004919 1
-0.0271556576975378 1
-0.064779947421583 1
0.0933654040489608 1
0.0249056474336848 1
-0.00228387029161591 1
0.0412934472325956 1
0.141165583588621 1
-0.192679761874878 1
0.0109720890764619 1
0.0500527589351512 1
0.0149774622141044 1
-0.0272788301690399 1
-0.0177100347749882 1
-0.00962590306506433 1
-0.0856141156884211 1
-0.175763954188506 1
-0.0800642435056655 1
-0.157478417528548 1
0.0574591907410074 1
-0.106278155835497 1
-0.0149244476637702 1
0.124661007203069 1
-0.0711891280083782 1
0.116039051883199 1
0.0162384321106687 1
-0.208898484135648 0
-0.0752457596009129 1
0.0766147457208174 1
-0.13316745872345 1
0.123827336596691 1
0.0804906600659476 1
0.0721084934363156 1
-0.0500738670845374 1
-0.0109088589481206 1
-0.0237760036861771 1
-0.157142232499658 1
-0.0342225431269793 1
-0.0407154835966581 1
-0.0235368857485968 1
0.00110824835061277 1
0.081559126134189 1
-0.11914193091436 1
-0.0619066633365525 1
0.0616070684101817 1
-0.0765777716166397 1
-0.153423274892698 1
-0.00504109961781226 1
0.0660493055164381 1
0.120333242582545 1
0.0709474690604038 1
-0.0198270318019715 1
-0.0527533220016561 1
0.0843400549315909 1
0.111654686795919 1
0.083691101008822 1
-0.0213294398367214 1
-0.0999875896615599 1
0.0301344906338114 1
-0.0238969900013386 1
-0.0104473532811463 1
0.104123061926779 1
0.110822096793385 1
-0.0901352653613234 1
-0.108024346477194 1
0.122021596336004 1
0.203890638171321 1
0.093931940447176 1
-0.0317856926743316 1
-0.124858420191776 1
0.143821757367096 1
-0.276952734088016 0
-0.1987329864802 1
-0.0323089110150297 1
0.101720105417922 1
0.0287591697440136 1
-0.0538821567292432 1
-0.194277689962114 1
-0.177484028292597 1
-0.0396045880656712 1
0.0727236276515854 1
0.26022446710639 0
-0.0241431528787647 1
-0.0788821963017315 1
0.0713954023845894 1
-0.00471163744030035 1
-0.0121605559210074 1
-0.0861506512962433 1
-0.200888346322932 1
-0.12172062463387 1
-0.0320002824041015 1
-0.128904642522431 1
0.0821942885226229 1
-0.162130178799923 1
-0.113369654325959 1
0.0828869905124288 1
0.106025429777706 1
-0.106142853691441 1
0.09330783410415 1
0.255346517375445 0
0.102891266875315 1
-0.176770155276571 1
-0.0342695910549235 1
0.0868459372139811 1
0.167650430484096 1
0.0930246068541148 1
0.0579379401675292 1
-0.184459549224884 1
-0.0406252110678887 1
-0.149538484802903 1
0.0537621596660772 1
0.0673390807446282 1
0.0852357317232476 1
-0.0838445235105826 1
0.110847861073128 1
0.0170954340459434 1
-0.173410171533843 1
0.0790807305408108 1
-0.0638142440533807 1
-0.129247349052829 1
0.175650832110112 1
0.0327871529926453 1
-0.051202025800003 1
0.0262475294001882 1
-0.12439068555892 1
-0.12533826230755 1
-0.0147193869547783 1
0.0219283045278974 1
0.107192064144114 1
-0.0697374474856565 1
0.0911035523347335 1
-0.206824599361767 1
-0.00689542003242335 1
-0.0259786267728305 1
-0.0588411801140075 1
-0.150961161611036 1
0.238525764328096 0
0.000907374412925779 1
-0.0889487888456425 1
-0.100819119730324 1
0.0401317103839902 1
0.050132215367853 1
-0.154943407758654 1
-0.0710821441194772 1
0.0452276818899815 1
0.0656441075408566 1
0.0689804351238552 1
-0.0596770880302437 1
0.0461137309388387 1
-0.13555752871676 1
-0.106569814258497 1
0.207095702869552 1
0.083440889404142 1
-0.0684442240914638 1
0.00101911352037108 1
-0.0184825575084043 1
-0.0480978813647386 1
-0.195416211545246 1
-0.0555708148833866 1
0.0689294984953749 1
-0.12318165967259 1
0.0769203956674351 1
0.0117131395589683 1
0.0401793921113393 1
-0.076661448549872 1
-0.0967344542475817 1
0.0253135123384129 1
0.0375159794920682 1
-0.056049201433722 1
0.0508612453435369 1
0.0438637256231064 1
-0.0527266188790937 1
0.0209069840901768 1
0.0607766518542865 1
0.237868291156529 1
0.141760485979232 1
-0.150382502661502 1
-0.00196873241473337 1
-0.106290259265037 1
-0.0543446285472087 1
-0.0465674202661193 1
0.0518095343791442 1
0.135083369485099 1
-0.252763223110022 0
-0.0770008043145755 1
-0.0291721304955124 1
-0.139655629049181 1
-0.112041142766459 1
-0.0221360513633566 1
-0.0982162462343859 1
0.20832578547831 1
0.140129316525157 1
0.0735624101440953 1
-0.0412083551536628 1
-0.00649172572147683 1
-0.211276930592423 0
0.0287525439726639 1
-0.108858585116496 1
-0.0131696435603951 1
0.075704009910337 1
-0.174384278178295 1
-0.0320128273426219 1
-0.00286725193748978 1
-0.29739215660203 0
-0.0924247132768203 1
-0.134576838707232 1
0.153474523123016 1
-0.0629947410259908 1
0.0864738536685906 1
-0.12208661035889 1
0.100004058935197 1
0.0213256726558266 1
0.0234930617185594 1
0.122334955149268 1
-0.0217905563605392 1
0.114675516754233 1
0.0806082848040533 1
0.114067547953474 1
0.0424010351329763 1
0.0663554608990815 1
0.157533331569193 1
0.0939648014002624 1
0.116151108283191 1
0.154249822588004 1
0.0993148151559512 1
0.234735319304571 0
-0.211928446519397 0
0.00929997084665056 1
0.0437302490448529 1
0.17017352549703 1
0.0564173580668691 1
0.0152910276103353 1
0.0126656919419091 1
0.000677293770576924 1
0.235379316799209 0
0.0136766880312817 1
0.246101745719521 0
-0.118333113951113 1
0.0362030130095169 1
-0.0953397259559665 1
-0.0681623032976553 1
-0.129507023960741 1
-0.0392100804525816 1
-0.0667390162627171 1
-0.117091937416506 1
0.100588634108703 1
0.0997492218867723 1
-0.143996305440625 1
0.0202272694664183 1
-0.0411019466025804 1
-0.0166879728140301 1
0.139343843446727 1
-0.0426469043332263 1
-0.103801815185572 1
-0.0678008122315807 1
-0.00448763136379744 1
0.173795482394122 1
-0.0140320032888668 1
-0.0378867857586262 1
0.126646792811485 1
0.0187369931674851 1
0.0638658969851019 1
0.148308850876759 1
0.189636853261192 1
-0.00696967093591802 1
0.0994140354180274 1
0.0857088260125489 1
-0.0711276239400705 1
-0.0953556133807119 1
0.0884989824841188 1
-0.0750408817181591 1
-0.00731075519838897 1
-0.0779772807177793 1
-0.0294947285075312 1
0.0924369236561991 1
0.0793973737088974 1
-0.0938927339288337 1
-0.0151364498386396 1
-0.0246829000209917 1
-0.153393303870232 1
-0.201293746493394 1
-0.0873807016201786 1
0.116060872751236 1
0.00140908796658413 1
-0.160151125643116 1
-0.0413216665313443 1
-0.019646164951926 1
0.097928368770429 1
-0.0462889432079208 1
0.141515487041372 1
-0.145861151648672 1
-0.0862257099203543 1
0.0203823877959164 1
0.0201843851168131 1
-0.0337433188179445 1
-0.0844082316247385 1
-0.0901806089475792 1
-0.129560949495602 1
0.22454731753458 0
-0.104731982991238 1
0.106843772045831 1
0.058801493063276 1
0.0813314438052238 1
0.0496141574620185 1
-0.181008739821557 1
-0.0284683244130487 1
0.104762597172817 1
-0.0704015946824662 1
-0.08330824028849 1
-0.116218032145757 1
0.0165000832821024 1
-0.223798667495286 1
-0.0248208281219398 1
-0.0259740852191187 1
-0.0232954550639377 1
-0.0848444267917102 1
0.120599772177201 1
0.0134585475451708 1
0.0301346185100864 1
-0.0762321761633512 1
-0.0188714322326003 1
-0.0499238302383825 1
0.0297836622234907 1
-0.00922812982097637 1
-0.171963830320565 1
0.0446162553099957 1
-0.0729223139617674 1
-0.0570611403679443 1
0.0615326948700398 1
-0.124963242745873 1
0.0626648239259962 1
0.0642221102436424 1
-0.122027423067681 1
-0.120577443814945 1
0.0170186572949547 1
0.183733544704869 1
0.124992533374844 1
0.031661045456533 1
0.045941801564149 1
-0.0122272455868268 1
0.130339102443265 1
-0.172383026461252 1
0.0405593425106915 1
0.0451857385097063 1
0.0858911349986685 1
0.151636170391327 1
-0.0123365930032216 1
-0.0915012225423815 1
0.06439377985518 1
-0.222234517391182 0
0.0397560652476586 1
-0.019860933752735 1
0.0487577092208096 1
0.187975473285971 1
0.0829846900066329 1
5.01762525801398e-05 1
0.156402290517435 1
-0.0325429597045 1
0.0136105256502529 1
0.0970586706287616 1
0.00739080437396793 1
0.0682655406317236 1
-0.028796229249141 1
0.00793174964017445 1
-0.0505039385970049 1
-0.000289915950430728 1
-0.0710039340110928 1
-0.0832641193848995 1
-0.0705864194439021 1
0.00736216986419697 1
0.0225042446636994 1
0.0142362407292839 1
0.0151346117682758 1
-0.0112539023201429 1
0.0406528190606526 1
0.135418366483946 1
0.0521335146020953 1
-0.0933882104235231 1
0.0660859930623489 1
-0.0989740278279133 1
0.0482535889629189 1
-0.10255304816938 1
-0.0657449874928873 1
-0.109554385478418 1
-0.128196057032415 1
-0.266172371608178 0
-0.161601865941555 1
-0.040001395803194 1
-0.0304556637063684 1
0.0237617925540445 1
-0.140067815200818 1
-0.0332773354288637 1
-0.0429125130339928 1
-0.0312905744382588 1
-0.101002154251822 1
-0.112971546512884 1
0.107727560981205 1
0.0555003999288497 1
-0.109308563610284 1
0.018839962247059 1
-0.0624574831929475 1
-0.176148400581762 1
0.0297318234403758 1
-0.124264598257233 1
0.10078076896285 1
-0.0606495241710731 1
0.0804210631459152 1
-0.065541840096213 1
0.197541658940065 1
0.0582972167454176 1
0.0368109815541006 1
-0.116254550449847 1
0.058197790377957 1
-0.0944913168047696 1
-0.121660294890465 1
0.0117860515466835 1
0.10967926806713 1
0.0133028770501877 1
-0.222168788378106 0
-0.150587719553462 1
-0.0473106489375158 1
0.119724865718772 1
0.0584462600043047 1
0.0986383601689582 1
-0.0242960257318522 1
-0.0660411569955432 1
0.0302187860695705 1
-0.0247301703087797 1
0.0170559424891069 1
0.033431732895674 1
0.0135743514331351 1
-0.0927953307542909 1
-0.0545728143206053 1
-0.129733530420277 1
-0.0273653795620702 1
0.00275743111114082 1
-0.171855213698594 1
-0.142204078066887 1
-0.0184540537325369 1
0.143255528319495 1
0.0437909968493415 1
0.0779408120421998 1
0.0774696451073617 1
0.0899541132348028 1
0.0692343167366307 1
0.114309452376466 1
0.116049894902737 1
-0.144018583886054 1
-0.0117646744164495 1
-0.0606978678651698 1
-0.0998876485254217 1
-0.0350332828319685 1
0.11411596383819 1
0.0716429124435703 1
0.0882068318185936 1
-0.0466344799175165 1
0.100099571767957 1
0.0223868128571039 1
-0.0888940068489859 1
0.0274294275741966 1
0.0539372580461679 1
0.0835572140081237 1
0.115776247072939 1
-0.062375695232138 1
-0.150592254535202 1
-0.0872645684531041 1
0.0753987826287538 1
-0.21983906536365 0
-0.0579112911680281 1
-0.0856752341632323 1
-0.100442305876898 1
0.061236769594878 1
0.109870782389345 1
0.0854457720304279 1
0.0748180365114903 1
-0.185870769084905 1
-0.00442695579013061 1
0.0801290798500802 1
0.0506943348286285 1
0.0902575686881739 1
0.0868797889286527 1
0.142691640117565 1
0.0600109013100212 1
0.0988066653172248 1
0.0200447717777735 1
0.00404080425934096 1
0.0713685726067185 1
-0.00753822137455383 1
0.0416259749213909 1
-0.0864049411060084 1
0.108692748790751 1
0.243448420008638 0
-0.160753300628065 1
0.0135715524269512 1
0.00630476769183797 1
-0.0971393686689185 1
-0.0462861766978414 1
-0.0002652908577923 1
-0.00813425409647475 1
0.00133052719512459 1
0.122275321891225 1
0.0663587770486715 1
0.106166459329387 1
0.249891987441292 0
0.0205884693310684 1
-0.101185506623609 1
0.0863863814769781 1
0.0190584754300378 1
0.106134993679858 1
0.136460489879761 1
-0.254002523493158 1
0.0330284217645828 1
-0.0155887951451617 1
-0.0344585699783284 1
-0.00201046278147853 1
4.34056976540225e-05 1
-0.284290766774705 0
0.202801363719839 1
0.1484169364696 1
-0.0166189713863407 1
-0.121765562438719 1
-0.0675743218937016 1
0.123817320498659 1
-0.00699400925877744 1
-0.00208455871837462 1
-0.0440644262394918 1
0.0262636869939765 1
-0.0258262910682725 1
0.0587303890100694 1
0.0758566085081678 1
-0.0150218556380359 1
-0.0592422566296608 1
-0.0530043038608058 1
0.187943455019507 1
-0.0630908025205738 1
-0.0558163815197537 1
-0.0177264234661596 1
0.284191683687432 0
0.0978873185568631 1
-0.114296402058925 1
-0.140567050836795 1
0.0997780393047917 1
0.00413863329720418 1
-0.161791717040798 1
0.252871169751212 1
0.241161134184996 0
0.0870312490910362 1
-0.108051131328442 1
0.0262722220617407 1
0.10018860444157 1
-0.182985089511101 1
0.019072894347876 1
0.0963408198209725 1
0.111213185747479 1
-0.124005501981324 1
0.0747680560398799 1
0.00793935630211664 1
-0.0172835476937553 1
0.107991200416361 1
0.107860666851388 1
0.158710348307668 1
0.0218726173758494 1
-0.0655169259499135 1
0.0493385981150137 1
0.0334790119044964 1
0.0617959243847624 1
0.11245080415249 1
0.0264173606473652 1
-0.164633401779809 1
-0.136658024529933 1
0.209085704513423 1
-0.105029455236533 1
-0.0065771396746795 1
0.155304370071898 1
0.119168181349664 1
-0.0303727079387939 1
-0.0651217440502841 1
-0.0466320617451707 1
-0.0144240571598142 1
0.0729537537555025 1
0.0859963144711786 1
0.0747858656221399 1
-0.119520656630763 1
-0.017971418362954 1
0.0943627523486941 1
-0.0778396820559768 1
0.0527244573870587 1
0.0842305927832912 1
0.00844806565668626 1
-0.0205675312751442 1
-0.318399870760106 0
-0.144307707513559 1
-0.140205655181567 1
-0.0274695051748988 1
0.0283268680062058 1
-0.213723378302075 1
0.0739121597535745 1
-0.0908976936044139 1
-0.242794160365792 0
-0.0598499767250472 1
0.0312528635733157 1
0.0273047477901961 1
0.0184972842181306 1
-0.0457899926144876 1
-0.133541952975907 1
-0.0804179327395638 1
0.0579800912219777 1
-0.151685260686138 1
-0.00460070852905328 1
-0.0156030807714254 1
0.0374536961047566 1
-0.0253599754621646 1
-0.0614687926267267 1
0.121940903818704 1
-0.100177847007548 1
-0.190241065499294 1
0.0222508829720574 1
0.0878885232757206 1
0.0149451780339961 1
-0.0284439999655747 1
0.047546770467028 1
-0.175965306936623 1
0.155691014173324 1
0.0348826704888797 1
0.158976255921897 1
-0.119434596030425 1
0.196407276965676 1
-0.146232182904748 1
0.0669731043094797 1
0.0307759160581756 1
0.0821118418490353 1
0.0320855328741223 1
-0.190732065810653 1
0.120278410053752 1
-0.0817086457346506 1
-0.0552632584728781 1
-0.0807998412995926 1
-0.111650071812821 1
-0.0381066067109333 1
0.0258824119000677 1
0.167090193920557 1
0.0424591379151683 1
-0.0616531214073728 1
-0.00766961510385458 1
0.088820302533725 1
0.0980811807750972 1
0.0323124651219387 1
0.0771775280689435 1
-0.077865416460116 1
-0.037805573674695 1
0.0510220232259842 1
0.0729541393343812 1
-0.0511095201395371 1
-0.0848394574856611 1
-0.194977284806051 1
-0.0447277673609991 1
0.105563527495329 1
0.130594226849561 1
0.14587555427539 1
0.0147001195844276 1
0.131144333322591 1
0.197182701563861 1
0.118937052610725 1
-0.00388052835184575 1
-0.0113095949810095 1
-0.0236808446723486 1
0.0915134424203129 1
0.0335345768729808 1
0.0624446410329541 1
0.142882933398734 1
-0.00159143711517569 1
-0.0970696833655221 1
0.0188773530076983 1
-0.136036732233263 1
-0.0105534411739833 1
0.0240869972112706 1
0.318550058997938 0
-0.0516565618149903 1
-0.187330109141281 1
-0.238292109201056 1
-0.0308989084399676 1
0.172057635381112 1
-0.0695325178992943 1
-0.052240291843282 1
0.196488888679158 1
0.0200752771998487 1
-0.0506710834736263 1
-0.124235103009431 1
-0.183087310682557 1
0.175801586317924 1
-0.0339095773739316 1
0.225476320555111 0
-0.0853273174871342 1
0.0205934183912551 1
0.107457575777913 1
0.0733159052732382 1
-0.103341061638604 1
0.100658973466809 1
0.0437261587847868 1
-0.0494975532646404 1
-0.00604822056026253 1
0.0662138736805183 1
-0.0466957826873496 1
0.109065693810461 1
-0.0287748436710068 1
0.0270564030377706 1
0.0286042888563703 1
0.175025075563957 1
-0.0220397327516211 1
-0.199194307941055 1
0.0887079510834836 1
0.00707559262542008 1
-0.0585917723456492 1
-0.170846424803816 1
-0.0652144238107163 1
-0.125686249298764 1
-0.142348656752064 1
-0.0128236531002817 1
-0.0283988591930763 1
0.206950352235407 1
0.23312100523151 0
0.0395671220870491 1
-0.104483790311099 1
-0.0561043524875673 1
-0.000742925194451298 1
0.132557080885014 1
-0.110263523774531 1
-0.0890654938466975 1
0.107353563833606 1
0.0551945739591331 1
0.181530345824939 1
-0.0910528938553434 1
-0.0151007396135316 1
-0.086086755920826 1
-0.0556177169182654 1
-0.0829130693066288 1
0.032006467877213 1
-0.0473980293857834 1
-0.130251704960564 1
-0.0463198057727107 1
-0.070508161700133 1
-0.0268538810601419 1
0.00868768375979241 1
0.0608232173283914 1
0.0319562236026793 1
0.0292080570896953 1
0.224945929077608 0
0.0402097634121963 1
0.0473642312682457 1
-0.000979596613138964 1
0.0416052303766204 1
0.0754904725202795 1
-0.119941019552002 1
-0.0855227492427964 1
0.0544548469480625 1
0.0248584946250942 1
-0.0690680446293527 1
0.0528031413200653 1
-0.0264567992759578 1
-0.0649368390941309 1
0.126811331129557 1
0.0565803612203909 1
0.119329396887423 1
-0.0414403535211506 1
0.0417020902742645 1
-0.0645468644073326 1
0.0373040729770035 1
-0.0805832579776031 1
-0.193138734350006 1
0.164641123348596 1
-0.11892116066405 1
-0.031896782509557 1
-0.0985480170215513 1
-0.0559978873269302 1
-0.00126227742978808 1
0.0338248942525903 1
0.0173962719041196 1
-0.0345046859582302 1
0.00631622165119088 1
-0.147165991259233 1
0.0503317042565724 1
0.073521023909118 1
0.0917198344087166 1
-0.0168594220429661 1
0.0471340285071984 1
0.0478397474324585 1
-0.0299596640874997 1
0.0468496324011536 1
-0.0759474083593825 1
-0.0367149452538764 1
-0.0604228372711089 1
-0.0409828904733435 1
-0.064460882415302 1
-0.107346341675989 1
0.139155728020817 1
-0.0433683976269244 1
-0.286080168068873 0
-0.199993503008738 1
-0.162953360633014 1
-0.00689941941280957 1
-0.112898341033548 1
0.138541133763074 1
-0.0899038669627525 1
0.166115173620672 1
-0.111580443653271 1
0.112470359595026 1
0.12182550415838 1
0.0248266042424513 1
0.153748812564396 1
0.0135296103637383 1
-0.100465834740168 1
-0.0259057245229617 1
-0.11979306112304 1
-0.119843266094127 1
-0.207800870539272 1
-0.00895025180921958 1
0.0138290612310364 1
0.045066175876008 1
-0.00865276989476568 1
-0.0430216688177211 1
0.0864104435945323 1
0.192719675630225 1
-0.036230287386882 1
0.0594106149040406 1
0.0450349218742521 1
-0.00829305708910049 1
0.0798511981760938 1
-0.0410410095001257 1
-0.0809251404354668 1
0.0617505733481739 1
0.0528620968198771 1
0.0844347538445918 1
0.0208367289530552 1
-0.0703940597567699 1
-0.119098848406384 1
0.0114748046405987 1
0.118935384416482 1
0.0581574824968121 1
0.0108667899977738 1
0.21411192506091 1
-0.0347702217686528 1
0.0659638140349762 1
0.0915697984581723 1
-0.13114468354695 1
0.0712410858421327 1
0.0491460769453042 1
-0.134578919732699 1
-0.0205174677715004 1
-0.0928138085276331 1
0.0184559924807697 1
0.0550832780706828 1
0.13978360634248 1
0.109562100992142 1
0.111002673149322 1
0.184591954030265 1
0.101763683451874 1
0.281003397604402 0
0.174994516890362 1
0.161093020341103 1
0.0430980045950648 1
-0.0583562861017005 1
-0.0392042328974135 1
-0.00169519903589344 1
-0.143446519300181 1
0.0433563239210706 1
0.0238577178126258 1
-0.0151268176986154 1
-0.136917679797935 1
-0.0655724519999489 1
-0.270295859187085 0
0.108929339017193 1
-0.00502679732283674 1
-0.0335137801174793 1
-0.0598444857403842 1
0.0647137255060452 1
0.0760646318389618 1
-0.132238230764828 1
0.153771236240498 1
0.14311470528116 1
-0.0636282620312413 1
0.101703478903387 1
0.0280045779139432 1
-0.0606699027576226 1
-0.0271440189724458 1
-0.247155502499534 0
-0.0938077292523671 1
0.13297622614215 1
-0.092949983227498 1
0.0708651296970099 1
-0.284181553542424 0
0.128871648808584 1
-0.0344755578808853 1
0.055916059344683 1
-0.10460738179774 1
-0.20740507500756 0
0.105084172261409 1
0.0541531756401525 1
0.177475491267323 1
0.0105681384364041 1
-0.184016597265891 1
0.115872578043827 1
-0.0222652623565486 1
-0.0407386195796959 1
-0.0347049563457303 1
-0.105666922264426 1
-0.0990185451170224 1
-0.114265752174471 1
0.0298163773969094 1
0.096313963032672 1
-0.173991296197395 1
-0.0542322644770902 1
-0.0800485572833788 1
-0.05520523212746 1
0.0716621918965647 1
0.000186186895971767 1
-0.111093012783447 1
0.0557408354374083 1
0.0622973445075275 1
0.218055370749012 1
-0.0550909355460084 1
0.133828359509528 1
0.194682938133664 1
-0.0955120002176255 1
-0.125957624610769 1
-0.0467339210954658 1
0.0333961858176728 1
-0.0465295420548137 1
0.106678145412405 1
0.0148977338374399 1
0.0343989698327911 1
0.0459223576302672 1
0.081792493507285 1
0.0101384089732544 1
0.204085964795653 1
0.0124241943885525 1
0.0776901484473564 1
0.0182188245905228 1
0.301995780105284 0
0.0188217982152937 1
0.0959189665090473 1
0.0200220694058226 1
0.0941571523747622 1
-0.0505085219127802 1
-0.0231866934396671 1
0.132665957582168 1
0.00683214929294738 1
0.0377348878778776 1
0.146524691027463 1
0.0341402865089811 1
0.1827182735228 1
0.00227652533947695 1
0.0444206993086983 1
0.00147350675150951 1
0.137226302991251 1
0.0659741819954415 1
-0.0631954820151999 1
0.0286084441450582 1
-0.0969578033500846 1
0.0779253253423637 1
0.122674641363121 1
0.0686700087356509 1
-0.084456988507984 1
0.0913338428215253 1
-0.0973410781163069 1
-0.0230129702887804 1
-0.106613699701431 1
-0.0467453925090273 1
-0.109566489066403 1
0.0448468378542781 1
0.171523276268766 1
-0.0934960350032411 1
-0.101814205059779 1
-0.0792032001122606 1
-0.0404710189551491 1
-0.0248816832180765 1
-0.0201430166672822 1
-0.0166890218150126 1
-0.0371519189039848 1
-0.107637843253552 1
-0.124854251684298 1
-0.176606753472673 1
-0.0184332527802554 1
0.0292842258227843 1
-0.0604838997382792 1
0.0346168402827363 1
0.0368339959571335 1
-0.131985135384068 1
-0.0159352016909176 1
-0.134447111395409 1
0.174345515154246 1
0.0665448271881637 1
0.0369270014076011 1
-0.151778421434438 1
-0.10081074611828 1
0.109998940425002 1
-0.167283894643973 1
0.0405792670689046 1
-0.142217276381839 1
-0.0429494990011108 1
-0.0701953311807093 1
0.0170207062854133 1
0.0742057404669176 1
-0.0329361902791541 1
-0.043999760026031 1
-0.0640293955722485 1
0.17744220549308 1
0.188586022680788 1
0.107139993379164 1
0.0326479572532383 1
-0.0578412053087316 1
0.0712627965005003 1
0.107167796196328 1
-0.0983851685489677 1
-0.0827822830217479 1
0.00315689677864166 1
0.0120649258344642 1
0.162734684321873 1
-0.162452675444208 1
0.0210325171197643 1
-0.0827904440805577 1
0.090367092659303 1
0.0481165337693434 1
-0.0498351882071588 1
0.0579224218308053 1
-0.0100946589200936 1
0.0367120165912195 1
-0.104568491035004 1
-0.103591342453213 1
-0.0677121196456887 1
0.026269667894553 1
0.0827611062149038 1
-0.0964336701116084 1
-0.0544269189405378 1
0.0813150930252842 1
0.0139423606493217 1
-0.123295077668268 1
-0.109468511995243 1
0.0100528942829927 1
0.111767696753648 1
-0.068146125268637 1
0.0278496221531516 1
0.160087315161992 1
-0.125539842714059 1
0.129580826356961 1
-0.123178799948495 1
0.136358732432962 1
-0.133334327215266 1
-0.124849944231315 1
0.0154242487819772 1
0.0838408647988705 1
0.0797740972331565 1
-0.0534015964357225 1
0.051185168014932 1
0.0889190274347315 1
-0.0763643499329887 1
0.112913448118232 1
0.0230199093951694 1
0.0735869194544896 1
-0.106622947016638 1
0.0150298935765698 1
-0.105070514366406 1
0.0250047023775556 1
-0.0283847388282431 1
0.0105717750222323 1
-0.0391176214761827 1
-0.115738492240449 1
0.00563971174470769 1
-0.0778149641810947 1
0.103289544790072 1
0.040370298778282 1
0.0481866714060247 1
0.0414034410080111 1
-0.0036965948114925 1
0.142946714956048 1
-0.0240910388987189 1
-0.113347901560038 1
-0.151354171902056 1
0.123047612007122 1
0.225474303422235 0
0.0460600588333294 1
0.115101679741602 1
-0.123511522365178 1
-0.0381079046557046 1
0.121496322085532 1
-0.0239821092201186 1
-0.182235518323915 1
0.0191940841393975 1
0.0887312863315768 1
-0.0931284497357654 1
-0.100789641281111 1
-0.0636407607553886 1
-0.0580639591018463 1
-0.0578733278971366 1
0.143813655023245 1
-0.107159974415775 1
-0.131781160458249 1
-0.14007761437939 1
0.161014143140174 1
0.0405841281775706 1
0.0847036296230715 1
-0.0356878564240044 1
-0.0165231679073758 1
-0.00635290551617388 1
-0.153494144849048 1
-0.00824838862957601 1
0.073653943221237 1
-0.0475567237632001 1
-0.167276998237516 1
0.011935745273095 1
0.175102712911454 1
-0.00987145155403733 1
-0.0383414228982303 1
-0.113827175802286 1
-0.115745143860164 1
-0.119944372441301 1
0.00732905936939962 1
0.0477187625966626 1
-0.105505895584591 1
0.0477220919766929 1
0.188816135905611 1
-0.166849505225562 1
-0.0197069540672971 1
-0.00607382654214178 1
0.260238243407837 0
-0.0383579184450978 1
0.0251276575537056 1
0.310561542157132 0
0.151321967605024 1
0.0929157173187337 1
-0.0983703622416207 1
-0.0966654520694134 1
-0.0232176706832002 1
-0.000897207608553791 1
0.052398099452001 1
0.00850315765927718 1
0.110030315119955 1
-0.0952587027258661 1
0.0869796729225155 1
0.216571816278798 0
0.0720044619273454 1
-0.0619790730104254 1
0.0165699907858242 1
-0.0187623425444412 1
-0.120247588202833 1
-0.162811340270401 1
0.0111683822537208 1
-0.0565230065800303 1
-0.0600590256096297 1
0.194993188444246 1
0.0797358771159699 1
0.0326044273123847 1
0.210052319596567 0
-0.013562618123499 1
0.00117233745020244 1
0.0484294032890005 1
0.237288339465532 1
-0.142813419357934 1
-0.100494200863405 1
-0.148098314804219 1
0.00528690715200601 1
0.0955264608253426 1
0.093854832856822 1
-0.0619993018193435 1
0.0459896686357586 1
-0.0735383782405678 1
0.0624895952750575 1
0.117082715301897 1
-0.0717998126334256 1
-0.0349635981064604 1
0.082525285530206 1
0.0352347633652126 1
-0.022676429220635 1
-0.0740389018700783 1
-0.246186385818517 0
-0.130245362320529 1
-0.0657717335028013 1
0.118486254204866 1
0.0916498158992293 1
-0.0564459865102178 1
0.11115429906336 1
0.069933219808739 1
-0.0121220917922781 1
0.0688320589543028 1
0.122813758554455 1
-0.0123129406242021 1
0.0870775615206034 1
0.133031955663198 1
0.0223708419883756 1
0.118020162960612 1
-0.123929051611305 1
-0.0371632655298891 1
0.190543962773348 1
0.0771843197374758 1
0.116936248258135 1
0.0182814332560647 1
-0.108899419106539 1
-0.0391755927571647 1
0.188453785091493 1
0.107238122902877 1
0.0281878437975779 1
-0.0581030415851651 1
0.0349172894890312 1
0.026673065919778 1
-0.125597092612006 1
0.0658077956954729 1
0.106702836785889 1
0.121294457680312 1
0.140613259822422 1
-0.117759016774053 1
0.0370328462991298 1
0.136239833012591 1
0.169622153052684 1
-0.0298268522137389 1
0.0708151185631058 1
0.0185439665695836 1
0.00162112228295772 1
-0.025109225994202 1
0.0423627929008948 1
0.0368702422580292 1
0.153693042636426 1
-0.000952604790016331 1
-0.202584736329894 1
0.118006184878952 1
0.106534771371289 1
0.102461075139474 1
0.0224687136794187 1
-0.0996070977223637 1
0.00143432772436105 1
-0.0358159763816636 1
0.158522938954346 1
0.000599241623198903 1
0.0167832936094761 1
0.0684935834009409 1
0.141285850206578 1
0.0688337623476698 1
-0.105369062698325 1
0.0255125486758368 1
0.0359066998469235 1
0.155245520114046 1
-0.0946655114796042 1
-0.123921754891911 1
0.0335909851292977 1
0.0265373117478244 1
-0.0762519003598536 1
-0.0470352111559439 1
0.100254021608565 1
-0.00134833374431264 1
0.00560317891454886 1
0.195168768918352 1
0.0244850258970087 1
0.0503178995027538 1
0.0300485781443196 1
-0.0475752023248165 1
-0.0643503698998503 1
0.116818467818527 1
0.0573323658251011 1
-0.0939724635011183 1
-0.0100126721868374 1
0.0352217404035554 1
-0.00813050664800147 1
0.00147328100961558 1
-0.269923227573136 0
0.0974553989754791 1
0.0482345681309412 1
-0.0685674690359335 1
0.096508194689887 1
-0.139571710526009 1
-0.192888859213138 1
-0.190213044418651 1
-0.0803057004548219 1
0.10241573590447 1
-0.148685533283639 1
-0.0947481585627334 1
-0.117753476843968 1
-0.198005680241405 1
-0.00560188772076388 1
-0.0154258407815273 1
-0.141535574490321 1
-0.194483180618023 1
0.115215890360442 1
0.0155369383685634 1
-0.215520808246289 0
0.0223587370174466 1
0.280225592419003 0
-0.032873861018443 1
-0.0988910169124374 1
0.025913183405465 1
0.164430658035749 1
-0.107385891544393 1
-0.170468916410934 1
-0.151947271714046 1
-0.00267264471045406 1
0.0940348186839795 1
0.156164899715951 1
-0.00399185085713229 1
0.0164281191267385 1
0.0248257614670611 1
-0.0481944296148452 1
-0.0386160570062683 1
-0.0427920806706606 1
-0.035039478797068 1
-0.0405683850548602 1
-0.0429399022457729 1
-0.113028230384382 1
-0.0537878182415996 1
-0.0090023759958659 1
0.0371552312867264 1
0.0383478385167143 1
0.0153576433414202 1
0.0263575833666347 1
0.115952971090308 1
-0.18783699744107 1
-0.137985018774166 1
-0.100554814584688 1
-0.00530720062790824 1
0.0502891089360385 1
-0.0903233313667824 1
0.0709429849505578 1
-0.260455126552032 1
-0.196489589642359 1
-0.106985599745424 1
0.109011055100278 1
-0.0888262198638835 1
0.114341567682287 1
-0.0505206280826317 1
-0.0626633480615651 1
-0.016777795473545 1
-0.0161438060943567 1
0.0437086121676773 1
-0.0147078129057112 1
0.0380007463248287 1
-0.0125469048025997 1
0.131177993211835 1
-0.0298488638766574 1
0.0150646648147188 1
-0.013658694235008 1
-0.00777093931291771 1
-0.159071121799141 1
-0.0672327271889231 1
-0.0456255430814233 1
0.155388082579629 1
-0.0670853720351828 1
0.114826595415784 1
0.124932591863175 1
-0.109555403208073 1
