# Supplementary material for: Bias caused by sampling error in meta-analysis with small sample sizes
Source: PLoS One. 2018 Sep 13;13(9):e0204056. doi: 10.1371/journal.pone.0204056 (PMC6136825; doi:10.1371/journal.pone.0204056)
Supplement: S5 File — (ZIP) [file pone.0204056.s005.zip › results N = 20 theta = 0 tau = 0 sz = 500-1000.txt]

"dl.theta" "dl.cp"
-0.0330539320730438 1
-0.00228881882014257 1
0.0157451462085084 1
0.0219809272265767 1
0.0518614960735048 1
0.0101495944537051 1
-0.0270216128505825 1
0.0268304380449439 1
-0.0104665340424595 1
-0.00842835177571354 1
0.0504846869219065 1
-0.0109961402741984 1
0.0712414998487174 1
-0.0124432034326755 1
-0.0123835223254116 1
0.0238998131683811 1
0.00412290258629502 1
-0.00377747655519778 1
-0.0164499120226213 1
-0.00763482544238662 1
-0.00698332417193569 1
0.0293242121975908 1
-0.0053975439500736 1
-0.00217218378089571 1
-0.0137334054911561 1
-0.010358791794232 1
-0.000842454871766013 1
0.045680176958632 1
-0.020699317853196 1
0.0652666684623322 1
-0.0144351498873607 1
-0.0106272126292655 1
-0.0223820454635556 1
-0.012946423725862 1
-0.0256097005292819 1
0.0618539516131307 1
0.00507241846706575 1
-0.00350121346682732 1
-0.0220460386168351 1
0.0140322272563997 1
-0.0407558680406892 1
-0.0238441983083213 1
-0.0262629095007767 1
-0.0266785628854788 1
0.0354723635119629 1
0.0127198799193068 1
0.0326836192650401 1
-0.0737618187749356 0
-0.0106848341777745 1
-0.00258122283794363 1
0.0173819036851496 1
-0.0420999434466238 1
0.0303263371448373 1
0.0299988795310511 1
-0.0297575400798167 1
0.0228185877168665 1
-0.0556868615745925 1
0.00241655518631236 1
-0.00369111247179876 1
0.0195740585255661 1
0.0269060217380744 1
0.04423360651858 1
0.00427689672104899 1
-0.0126203840548536 1
0.00830734336141968 1
-0.00913527977110606 1
-0.00782235133732162 1
-0.0145220698742907 1
-0.0692874374053356 1
0.00565398048064741 1
0.0480506783229537 1
0.0355530423786499 1
0.0118532113688987 1
-0.00492945884881371 1
0.0137188603057384 1
-0.020801318534854 1
-0.0184814046442585 1
0.0254930151565492 1
-0.0291044007300986 1
-0.010688846649632 1
-0.030180755443625 1
0.0203369557646718 1
0.0462131238403561 1
-0.0278448940989834 1
0.00635576221213727 1
0.00140240510366619 1
-0.00278457701453969 1
0.0591123792552576 1
0.066298973710877 1
0.0134272473524636 1
0.00513185749327998 1
0.000493435481608225 1
0.0229572038708713 1
-0.0281712696697932 1
0.0447725089899262 1
-0.0201368799388531 1
0.0409142560752561 1
0.00776367013896244 1
0.0675674372469855 0
-0.00540668224634387 1
0.0147803556464914 1
0.0133656584397692 1
0.0338945456347268 1
0.0319588731707814 1
-0.0169295100250798 1
0.0280299030682564 1
0.0297879841237549 1
-0.0165598703271754 1
0.018710995092575 1
0.00406587158501508 1
0.0228720097963901 1
-0.0138810211422468 1
0.00624555887131437 1
-0.00863308970095467 1
-0.0316238104417536 1
-0.0740647650490341 1
-0.000568662830508586 1
-0.0321166081217905 1
0.0127170200068755 1
0.0143776085263005 1
0.0518221854987354 1
-0.058138349105258 1
-0.0358467712980382 1
0.036584141985722 1
-0.03993659696391 1
-0.0152569246362436 1
-0.0519007595745001 1
-0.0426578308491187 1
-0.00977449725473522 1
0.00327262715833002 1
0.0342922331782918 1
0.0339933991363604 1
0.0210914051430396 1
0.024595957676083 1
-0.0355340595736871 1
-0.0332297703012981 1
0.00286716286102368 1
-0.0427566971225544 1
0.0197494901715659 1
0.0228786779918959 1
0.0491086562720032 1
0.0136864573911018 1
0.00312264176988524 1
0.00672352274414434 1
-0.0350105939817824 1
0.00165622070319568 1
0.00489704044540434 1
-0.0126548477278681 1
-0.0251883190929599 1
0.0397531360801186 1
0.0174655555401364 1
-0.0422861683497878 1
0.0226528907217727 1
-0.0515114299193187 1
-0.0206965246678064 1
0.0179220892226709 1
0.0268925329845201 1
-0.008272141104274 1
-0.0383176450438862 1
-0.0156287126461883 1
0.0206729134088437 1
0.0520118863142077 1
0.0345956271910779 1
-0.0323715823719272 1
0.0268916003865435 1
-0.0360300261680027 1
-0.036089753453549 1
-0.0616364475570371 1
-0.0414036182920003 1
0.000415072528494302 1
0.0266766925196871 1
-0.00626101564967651 1
-0.0164845207173172 1
-0.0347276339789785 1
0.0355979927077711 1
0.0321455574810501 1
0.0225927855432863 1
0.0108127133490466 1
0.0261957402048361 1
-0.0627433901924006 1
-0.0239581470952563 1
-0.0378733737441595 1
-0.022717057645355 1
-0.029459050982817 1
-0.0604527506515686 1
0.019869052144277 1
0.0559412754827411 1
-0.00897227723756367 1
-0.0635549473636369 1
0.0368567835676159 1
0.0738263919964256 0
0.00206274018614028 1
-0.069509564923235 1
0.00333305488225236 1
-0.0183040157287655 1
0.0487780008839265 1
-0.0915668395736007 0
0.0156171201208787 1
0.0347859264976304 1
-0.00129046787253264 1
-0.0164288964377027 1
-0.0382531218513852 1
-0.0523128817944697 1
0.036212656833638 1
0.0480090704600041 1
-0.000648454409276704 1
-0.0214627961267574 1
-0.0151056315327523 1
-0.0219705395624372 1
-0.0279431980104288 1
0.0413636264927236 1
0.00594493381430347 1
0.0125849914927673 1
0.00350575396505665 1
-0.0206696662977146 1
0.0150100670495914 1
-0.000118105322489908 1
-0.0097527138971401 1
0.00358084602495448 1
-0.0272349456479182 1
-0.0264595224017251 1
0.0486208511211844 1
0.0288715555399242 1
-0.0166477596123882 1
-0.000631716814665983 1
-0.0316398355896469 1
0.0329039054059667 1
-0.0830082783225811 0
0.0262929252871331 1
0.0338846401142001 1
-0.0213005561447959 1
0.0093038755344258 1
0.0322901985658722 1
0.0244852127733333 1
0.000771668735931379 1
-0.0184158551499481 1
0.0284216401708083 1
-0.0523420594742748 1
0.0120674896859949 1
-0.00336962207922323 1
-0.0209987918283943 1
0.015588096622255 1
0.027280335746057 1
-0.0206945267693745 1
-0.0420934412879896 1
-0.0276678661191125 1
0.0762887692552184 1
-0.0274989703280569 1
-0.0138140095993287 1
0.00353872060592531 1
-0.00729882236442359 1
-0.0361916399477995 1
0.012331567733734 1
0.0210876249250524 1
0.0795934556761823 0
-0.0031411844740053 1
-0.0277838461693983 1
0.0196298185337465 1
0.0246870002922506 1
-0.0697922187093128 1
-0.0473028304500311 1
0.0560370896800786 1
-0.0608051806992257 1
-0.0513689601475774 1
0.0183631728037827 1
0.0434103870566729 1
-0.0133443781294833 1
0.0262690590445319 1
0.0413077412601231 1
0.02731920542764 1
0.045820366373582 1
0.0548967600676702 1
-0.00779743987881313 1
0.00797805274971874 1
0.0809908248373515 0
-0.00482910176025259 1
0.0267267792563727 1
-0.00170303432891393 1
0.015828690548482 1
0.00669965610159457 1
-0.0240932228880049 1
0.0309886431881613 1
-0.0483770734921076 1
-0.0394782018837785 1
0.00264569846904048 1
0.0175302528533584 1
0.0116520604929967 1
-0.0290498374168072 1
-0.0105949333800814 1
0.0031000182055539 1
-0.0257361403908673 1
0.0014644271839438 1
0.0816351911026504 0
-0.0160459269388434 1
0.00907643311007872 1
-0.011984482943746 1
-0.00299171463811869 1
-0.0216216260093011 1
0.000244650416085809 1
0.0121676140935411 1
0.0197293946421846 1
0.0229947542656472 1
-0.0540241134044319 1
0.0621956619388237 1
0.014485843052447 1
-0.0232181261452197 1
0.0254213123298915 1
0.0163030143552104 1
-0.0519320726164858 1
-0.0159313857713044 1
-0.0142244157673515 1
-0.0397017850966249 1
-0.00444846741152361 1
0.0372719509616124 1
-0.00349823856654701 1
-0.00173406343830429 1
-0.02913105543171 1
-0.0457217196385195 1
-0.0213860058116666 1
0.00481544248989193 1
-0.0167256337631761 1
-0.0292537323056449 1
0.00287111199186513 1
0.00482574095603512 1
0.00388090221071496 1
-0.0692124485156801 1
-0.0120291409512445 1
0.0613247615308061 1
-0.0152473062561017 1
-0.0136391870769278 1
-0.0354576647724275 1
-0.0208525844993114 1
0.00637581375817883 1
-0.0114392189480904 1
-0.0167002966589812 1
-0.0217975502058856 1
0.0221927614414927 1
0.0374344078554458 1
-0.0332478561693813 1
-0.0316664219926469 1
-0.0161659423062479 1
0.0542342578632242 1
-0.00307585934403436 1
-0.00915311925987112 1
-0.019847500425755 1
0.0169943069201994 1
0.0360362137966002 1
-0.0191255446577774 1
-0.0321994668620914 1
-0.0102367915026085 1
-0.0120710386975944 1
-0.0335247538398934 1
0.00525707415183073 1
-0.0186574206990282 1
0.0132296774116225 1
-0.0234642961197185 1
0.0432071994163687 1
-0.029042975771056 1
0.0021585276021255 1
0.000825473530209435 1
-0.0995953091380706 0
0.0118128687038443 1
-0.0163633796429719 1
-0.0210677517229033 1
0.018722682022936 1
0.0302152957873878 1
-0.000204560345969877 1
0.0177702253787691 1
0.00310908923041481 1
0.0130884285349116 1
0.0275696546311145 1
0.061893380054145 1
-0.0267399203145925 1
-0.0110188979945984 1
0.00346387992112239 1
0.00069295533651508 1
-0.0280858535182603 1
-0.0028029382912904 1
0.00166667139583077 1
0.0323774946990387 1
-0.00239810229516794 1
0.00806648069090056 1
0.00446856560510183 1
-0.0228950486881792 1
-0.0363205227782944 1
-0.0209380513420801 1
-0.00202700848211948 1
-0.0248561378927983 1
0.00462538201423516 1
-0.0152428408263843 1
-0.00770446222537039 1
0.00750893291940263 1
-0.0367025885071016 1
-0.0117861748915098 1
-0.0317070787350799 1
-0.0105972787069545 1
-0.00716142238092991 1
0.0437460593590019 1
-0.049869212239392 1
-0.00103508330114359 1
0.00127153422661159 1
-0.0150666323927451 1
0.00390235002767653 1
-0.0327557657016183 1
0.0219899840612733 1
0.0222662675062933 1
-0.00309412509969189 1
0.0217473185142709 1
0.0416698647337827 1
0.00386015463256234 1
0.00689303759890115 1
-0.00713346488362133 1
-0.00689608561807867 1
0.0124744302381768 1
0.0115963026921446 1
-0.0191983882630801 1
0.0316775609936573 1
-0.0298231788550369 1
0.00110058270520639 1
-0.0481174686870238 1
-0.052150574036524 1
-0.0575228097484596 1
0.0232909152009893 1
-0.0301663908491189 1
0.0359422271730366 1
0.0349652062814673 1
0.0369404626214041 1
-0.0294530297033089 1
-0.030995963674927 1
-0.0277858557299664 1
-0.0411556612384609 1
0.0617628432271415 1
-0.0161092668089956 1
0.00368556586077745 1
0.0381175954502539 1
-0.0164373948542266 1
0.0243393412054292 1
0.0228645313212664 1
-0.0323988909700121 1
-0.0190333901042359 1
0.0134263379878119 1
0.0198095187067538 1
0.0156203469245072 1
-0.0384955908816727 1
0.00492330455645211 1
-0.00858383250733027 1
0.0617034909371442 1
-0.0405837130741177 1
-0.000742073973732452 1
0.004358895594078 1
-0.020725634803243 1
-0.0120708481585411 1
-0.00254532378864493 1
-0.00305308195371859 1
0.0533264704243516 1
0.00851991093630948 1
0.0383095775858468 1
0.0372488136828175 1
-0.0136417206327496 1
-0.00925446519564871 1
-7.86555510942932e-05 1
0.0383561323843739 1
0.0313003434509684 1
0.00895283751987333 1
0.0308931382731991 1
0.0447147926048339 1
-0.00456689475875478 1
0.000833685732762737 1
0.0367674901461792 1
-0.0530750806935975 1
0.0914908730591086 0
0.0847656902052108 0
0.0297938094749056 1
-0.0151360597502413 1
0.0320844967463053 1
-0.00944689671660756 1
-0.0296532832586796 1
0.0137314734896967 1
0.0282801619291037 1
-0.0655609539236984 0
0.0551320211886987 1
-0.000234919356833445 1
-0.0495651693097426 1
0.00385166349348442 1
-0.0384149121582801 1
-0.000471488162729688 1
-0.0164162625904273 1
0.00473591610693312 1
0.0288070178633735 1
-0.0113458659412603 1
-0.0341035109892674 1
0.0130802077101603 1
-0.0143051158414996 1
-0.00547056945865387 1
-0.0120775692332169 1
0.0145973915674036 1
-0.0397371173233367 1
-0.0246245480950143 1
-0.00973144044978808 1
-0.0312094536433662 1
0.0603464628102995 1
-0.000242767105126709 1
-0.0853994544496399 0
0.0279116381417638 1
-0.0632201086701105 1
-0.0272030501674093 1
-0.00335663608575537 1
-0.0117969288200321 1
0.0127540224560689 1
-0.0389972373595761 1
-0.0257205961308627 1
0.0238193172762966 1
0.00111528652615482 1
-0.0120607082515757 1
0.0432015367696225 1
0.0543701002980801 1
-0.0197846028933861 1
-0.040243924125622 1
0.0310489321833354 1
0.0275380701200904 1
-0.00510610011147653 1
0.0126707990452133 1
0.0241489761828177 1
-0.0443370763588095 1
0.0268875861132649 1
-0.0411135281889795 1
-0.0157964072146229 1
0.0100650612708612 1
-0.066964098399914 0
0.00334401542851147 1
0.00156250615102445 1
0.00272864229884383 1
-0.010221305772572 1
0.034188991495129 1
0.0310613606758332 1
-0.042004719290786 1
-0.00134999813730838 1
0.0621671777014286 1
-0.0136736553705603 1
-0.0106882583556409 1
-0.0183530197723519 1
-0.0077799291463706 1
-0.0222734346783116 1
0.0657223512347872 0
-0.0486256027154279 1
-0.0543956665686112 1
0.0209812656065349 1
0.0616761038774855 1
-0.0208218354302868 1
-0.0330389208207908 1
0.00230344244137665 1
-0.0151639327273049 1
-0.046733749193275 1
0.0129357149503732 1
-0.092828660533243 0
-0.0450385856564618 1
-0.000988247236451329 1
0.0208366967747866 1
-0.0365479280604051 1
0.0443882473105776 1
-0.0363222524903091 1
-0.034240342437632 1
0.0175192079873382 1
0.0285545224155618 1
0.000257542822122258 1
0.0799037250149689 0
-0.00725466465047012 1
0.00118758159573818 1
0.059652624685744 1
-0.0112921941138536 1
-0.033784659189094 1
0.02962217951287 1
-0.0317921226807431 1
0.0369105903432703 1
-0.00664235770967525 1
-0.037870688031057 1
0.0292787295433367 1
-0.0315829033334868 1
-0.0189145344188484 1
-0.0342555615137653 1
-0.031281804343353 1
-0.00462210845194894 1
-0.0113505679136324 1
-0.00273107680769993 1
0.027541705981916 1
0.0145555807761909 1
0.044836961924786 1
-0.000481847059478565 1
0.0340128082123037 1
0.0290762598996817 1
-0.0781062352356315 1
-0.0116669194207856 1
-0.00880092493313923 1
0.00240014335953033 1
0.000149435537112455 1
0.00700511951725467 1
-0.0490107541433869 1
0.0567886948635378 1
-0.0523721620481653 1
-0.0357798806363148 1
-0.0111342303569278 1
0.049178449017989 1
-0.0317423289713985 1
-0.0521164984902852 1
-0.0169945732526146 1
-0.0206845201395929 1
-0.0483785618960839 1
0.0155186485923934 1
0.0135770382403589 1
0.0334842853365618 1
-0.00546852120111827 1
-0.0488501276746341 1
0.0202402542597878 1
-0.0310615264414262 1
-0.0126460621476645 1
-0.0124452348671704 1
0.00445930981094304 1
0.0103736099968125 1
-0.0256033269969149 1
-0.0494151986745324 1
0.0121120116225508 1
0.0218328909485342 1
-0.00202454398654416 1
0.0646826448015804 1
-0.0185149942343538 1
0.0141974496653921 1
0.000758897982169618 1
-0.0543786002361372 1
0.0276309907630474 1
0.0180663379976177 1
0.0481587978635185 1
0.0104530391423208 1
0.00324743703927642 1
-0.0230058022066943 1
0.00666598131903367 1
-0.0291949748828654 1
0.0161164095927293 1
-0.00090564100052346 1
0.0249900709006842 1
0.0125310548794239 1
-0.0732668060520545 1
0.0491158504794052 1
0.0159126055593812 1
-0.0157381464301439 1
0.061697647691243 1
-0.0700969364012974 1
0.0202537236679089 1
-0.00188029360034982 1
-0.058973573525267 1
-0.037326669203948 1
0.000973640432741795 1
-0.00800879531576697 1
0.0250386172134667 1
0.0266184841459982 1
0.00258591117810023 1
-0.0294645564518259 1
0.0165004197401586 1
0.0120942975839582 1
-0.0187935124492742 1
0.0500073389972795 1
-0.0050279793838989 1
0.0157235671010345 1
0.00319898496053274 1
-0.032042093187921 1
0.0104667281450787 1
-0.0725188536410625 0
0.048448246397382 1
0.0317820359265682 1
-0.0350610257191267 1
-0.017325663988635 1
0.0339789559433233 1
-0.00989902549597991 1
0.0182652955683555 1
-0.0139198412719666 1
-0.0257902800033416 1
0.0176197761845735 1
0.0251602575744506 1
0.00372056769113634 1
0.0394680348284535 1
-0.0134066519354799 1
-0.0256870538554377 1
-0.0112754225873645 1
-0.0543638147565545 1
0.0452375002470188 1
-0.0235273799796461 1
-0.0240597752215583 1
-0.0270132708327012 1
0.000325664077884054 1
-0.0127456469037427 1
-0.0529765481925314 1
0.0444900486361021 1
0.00114033023665042 1
-0.0150628417416334 1
0.0715812459399333 1
-0.0492573039150943 1
-0.00221590593660701 1
-0.0475419306448666 1
0.0246616607811385 1
0.0358799054571965 1
0.0403568943845974 1
0.0227616184453346 1
0.0153816719929587 1
0.00455255173796537 1
0.00294245581373982 1
-0.0343590623917171 1
-0.0238383183188454 1
-0.0543351103853229 1
-0.0278733872426589 1
0.0696700005155974 0
0.023565247546237 1
-0.0141248095098445 1
0.0137502366857425 1
0.0475681285917674 1
0.0137564613935324 1
0.0037317326120498 1
-0.0192983931696383 1
0.0365373846109739 1
0.00931059749837586 1
0.000930411174766308 1
-0.0109240067525051 1
0.0365991154087447 1
-0.0113944636957705 1
0.000201277340082306 1
0.0177468719388962 1
-0.00577520892061689 1
0.00153425953761555 1
-0.00434880434367639 1
-0.0645331410548957 1
-0.0177442484622172 1
-0.0447757684644557 1
-0.00615507646338343 1
-0.00601884518519785 1
0.000453935548723004 1
-0.0119532417303681 1
0.0444736997892701 1
-0.0251997239682036 1
0.0380329530733023 1
0.0308116728410166 1
-0.0191586059818857 1
-0.00357241781856406 1
0.00361931350717655 1
0.00175993384344462 1
0.0512598162578001 1
-0.0204666356616885 1
0.00601902242594532 1
-0.0616007952365022 1
-0.0325122049322631 1
0.0177174385609286 1
0.0182254201251082 1
-0.0332622095369042 1
-0.023225468995176 1
0.0199548411664285 1
0.0293123553688821 1
0.00715982987288462 1
-0.0153041334924796 1
0.00765088838947495 1
-0.00836110067815857 1
0.0250799021285435 1
-0.033645917454314 1
-0.0578176573997845 1
-0.003480401543185 1
0.0490561638932765 1
0.0172565172389475 1
-0.0239623420049992 1
-0.0213717634429667 1
-0.0414822641717051 1
-0.0137788577884136 1
0.00511159489842902 1
0.0568219141010018 1
-0.0116425175164034 1
-0.0266972420948821 1
-0.0340729461041988 1
-0.042795046066243 1
0.0095512776004361 1
0.0289994304113888 1
0.0439061009365161 1
-0.0907319578217369 0
-0.0115738744935629 1
-0.03026107834647 1
-0.0308174814113195 1
0.0130163526367793 1
0.00276944470570235 1
0.0196009546996169 1
0.00243679771102724 1
0.0300793229491081 1
-0.0630257475339399 1
-0.0297629668188741 1
-0.03304661229792 1
0.0103061502955862 1
5.4401004118583e-06 1
0.0410173252740901 1
-0.0482452178627267 1
-0.00758520429366301 1
-0.00065263608597032 1
-0.015565588169561 1
0.0222404493430946 1
0.0460719587486012 1
0.0752662462032228 0
-0.0322990163240814 1
0.00689027862251497 1
0.117218238107266 0
0.0547914286314843 1
0.00858991323670054 1
-0.0644139095239229 0
0.0375454253150048 1
-0.0640830653152598 1
0.0133540183287585 1
0.0262347969867607 1
-0.0505401944760361 1
0.00536494670714395 1
0.0158414998770218 1
-0.0105156296579248 1
-0.0333487052842087 1
0.051412132550794 1
0.0456275480250125 1
0.0115153493375478 1
-0.0456097355544112 1
-0.0227513725491071 1
-0.0359848362523945 1
0.0460220425462993 1
-0.0705219099447329 0
0.0277035516506194 1
-0.0049477380054289 1
0.0138253355293124 1
0.0619021795788108 1
-0.0453028139765652 1
0.049998938072335 1
-0.0548702461498224 1
-0.0411644894033276 1
0.0140481582916852 1
0.0447304740026968 1
0.040203967733771 1
0.00448933004536759 1
-0.0591380508794183 1
-0.0270885813993745 1
-0.00891767145410867 1
0.0255944317657826 1
-0.0696902932456804 0
0.0101576212289447 1
-0.0312921331164955 1
0.0405694287349628 1
-0.00760044768960769 1
-0.00451598216101736 1
-0.00134682204793846 1
-0.00911968945928446 1
0.0189555455795933 1
0.0167718453483365 1
0.0126264617357188 1
0.0246725694096648 1
0.0120138241021403 1
0.0138528748911792 1
-0.0173297957318919 1
-0.0197234767294108 1
-0.0473552686157283 1
-0.0156300665344395 1
0.0111366182544951 1
0.00880761527999337 1
0.00582081537476437 1
-0.0376436289459349 1
0.011767677661218 1
0.0130301536051511 1
-0.00153285029470822 1
0.0321595629327681 1
0.0100538543213962 1
-0.00974225590448665 1
0.0104554558386983 1
0.0207401988715497 1
0.0492220182069213 1
-0.0331350600363188 1
0.049085876763949 1
-0.0661118792014555 0
-0.0158823398053079 1
0.00488593918488589 1
0.00626740588478739 1
-0.0187927729637169 1
-0.0349275425836848 1
-0.00608245087468828 1
0.0109780387549582 1
0.0252614554194824 1
-0.0713578695258932 0
0.0336201114497037 1
0.0390804109601384 1
0.00330373721182967 1
-0.0164507796227427 1
-0.00947398991958385 1
-0.00603025567583496 1
-0.0558257424775156 1
-0.0278966021720895 1
-0.012672525783829 1
-0.0237635004875456 1
0.00396526539800007 1
-0.0292703098456858 1
-0.0370443116492921 1
0.0549335327278596 1
-0.0274848498674927 1
0.0311885898904677 1
0.0059983791601927 1
-0.0119217435514243 1
0.0311142527568713 1
-0.0460879718531453 1
-0.0580549591978372 1
0.0103888112940474 1
0.00136503608971684 1
0.035985871452748 1
-0.0195545536780617 1
0.0285677435273857 1
-0.00599186182752674 1
0.0411051442847271 1
0.00805227286532201 1
0.04081555050537 1
-0.0129750985248214 1
-0.00191746292376353 1
-0.0123001029819135 1
-0.0310947280957001 1
-0.0127018748529432 1
-0.00665675256642934 1
-0.039852529129672 1
0.0130691839234935 1
-0.0376053426179504 1
-0.00837347754552642 1
-0.0381128391391644 1
0.00712935669725453 1
-0.00588813809226018 1
-0.0412189958139042 1
-0.043633273935471 1
0.0808288549003493 0
0.0615325053406403 1
-0.0646111818121137 1
-0.0204501107875342 1
0.0526103315542526 1
-0.0342144702506644 1
0.0307786846735512 1
0.00643867128845826 1
-0.000433626702629121 1
0.00748896828266698 1
0.0473020750822756 1
-0.00455936934533806 1
-0.0370253096167569 1
-0.0289915730392246 1
-0.0195192433969144 1
-0.00688032728393087 1
0.026756378491025 1
0.00341799713681403 1
-0.0332733717644835 1
-0.0312046929598938 1
-0.0124946230379859 1
-0.0454020198710429 1
-0.0429291142850197 1
0.0172881133929004 1
0.022073910428607 1
0.00309831330866702 1
0.0132804386664977 1
0.0316872197449889 1
0.00938804982252429 1
0.0242136624226635 1
0.00698854952836875 1
0.0391580313568366 1
0.0123729233147935 1
-0.0285683145555762 1
-0.00547122498580697 1
0.0386369028669097 1
-0.0109666759677755 1
-0.00585500191591669 1
-0.0207613494109892 1
0.00681305076167044 1
-0.0316043768904145 1
0.018456360064095 1
0.0255588596156548 1
-0.0253072961868872 1
0.00904373177314729 1
-0.0408806804281032 1
-0.000598864801773168 1
0.0238723445345439 1
0.0197078387580169 1
-0.0103482291780202 1
-0.00382969599577655 1
-0.0302384628424192 1
-0.0221575740399324 1
0.0175549648859566 1
-0.0461033639010829 1
0.0320606171317358 1
-0.00949388376544567 1
0.00193782153114588 1
0.00417602082784069 1
-0.0498538942706342 1
-0.0240808209406266 1
0.00947659467332438 1
0.024883664043925 1
-0.0228518741945347 1
0.0260576041259781 1
-0.0306482853352956 1
-0.0174313030130583 1
-0.0437106722312704 1
-0.0138097841732436 1
-0.0816555360172123 0
-0.0119071100526744 1
0.0291694212375226 1
0.0197372350580077 1
-0.026535638410838 1
-0.0484221646254638 1
0.0515213361928354 1
-0.00422698734096885 1
-0.0145274548913131 1
0.0360943903013693 1
0.0145273300581431 1
-0.0135581967679887 1
-0.0241817152320516 1
-0.0545752350988069 1
0.0325478453800715 1
0.0126596079707391 1
0.00278819403283173 1
0.0933461447709982 0
-0.000427547545942193 1
-0.0121675844348717 1
0.00814528668780571 1
-0.00831294095078299 1
-0.0327497639456315 1
0.0127440119828604 1
0.0568172069569015 1
0.034771824900769 1
-0.0205572208989339 1
0.0112149709127725 1
-0.0545339129778585 1
0.0194325009755301 1
0.0103272238523559 1
0.000532505985563944 1
-0.00359158036406684 1
0.0102734181229164 1
0.00192004321608336 1
-0.0179554633972073 1
0.00582642868919255 1
0.0323618373189968 1
0.0909531016852674 0
-0.0246335741983366 1
-0.00945055694382571 1
-0.0183800758718978 1
0.0212495974896851 1
0.026757854244588 1
-0.0182392650829745 1
-0.028164484459845 1
0.00351682270961478 1
0.0124926135972161 1
-0.00571253257397624 1
-0.0102777206813442 1
-0.0523808548209975 1
-0.0360026890715651 1
-0.0417123848371782 1
-0.0048468397285227 1
-0.039190033659672 1
-0.00551856382350052 1
0.0167453505937139 1
-0.00610002359194727 1
0.0325781818908015 1
-0.0923444378689051 0
-0.060181295844277 1
0.0200239054939996 1
0.00861848874835826 1
0.0168085475246386 1
0.0130156717167311 1
-0.125137979599688 0
-0.0205467001893913 1
-0.0221204575001133 1
-0.0206267671401198 1
-0.0342025808809805 1
0.0100932819702022 1
-0.00797885857688573 1
0.00495813155953327 1
-0.016388541294563 1
-0.0086499969699102 1
-0.0630853578174419 1
-0.0542427058737281 1
0.00808483824312493 1
-0.0639785248799818 1
0.0344196239881118 1
0.0541695463242542 1
-0.0387095866403831 1
-0.0215246615624206 1
-0.0271238488718892 1
-0.0334868322647347 1
-0.0186729349784847 1
0.005950137597638 1
0.0088608294998415 1
-0.00429120257659988 1
0.0100813782184487 1
-0.0143254784910265 1
-0.000619479363809575 1
-0.0562730739550631 1
-0.0356225678207146 1
0.0207852927079641 1
0.0111809800192122 1
-0.0203412927145379 1
-0.00874748359894961 1
0.0276891459163381 1
0.0103720788540063 1
0.0105521843721478 1
-0.0231807883996955 1
0.0400972561045885 1
-0.0157252383388181 1
-0.023915737755309 1
-0.0247063110161181 1
0.00307093880490575 1
0.0215265558303557 1
0.0515295389404572 1
0.0164732039359588 1
0.0251192421590392 1
-0.0147196634445195 1
-0.00164390349224403 1
-0.0778906635249796 0
0.0362751163728716 1
0.00212694075582862 1
-0.0346523648981646 1
-0.0194984500702166 1
-0.026407695568409 1
-0.0539790822539613 1
-0.0644647536520664 1
0.0369792417824133 1
-0.002508488130578 1
0.00876984302411365 1
0.0137780433003267 1
0.0319438122293056 1
-0.012156013837528 1
-0.0154416225575828 1
-0.0412114373772077 1
-0.0397456161740402 1
0.0472895880473251 1
0.0307683842912751 1
0.0123878803195011 1
-0.0232305012737031 1
-0.0012022090224102 1
-0.0135906386552084 1
0.082485486651536 0
-0.0053987162637974 1
0.0794843040589758 0
0.00794653223076103 1
0.0464631795551687 1
-0.01527631763159 1
0.0187782321796556 1
0.0251148187898179 1
-0.000668508338399165 1
-0.0114465001903205 1
0.0161352869168339 1
0.0280463334661394 1
0.0171270343298878 1
-0.0202843279941838 1
0.00380239559451592 1
-0.0060840135454019 1
0.00108658271377575 1
-0.0185584366675108 1
0.0286689555465926 1
0.027387501664684 1
0.0400020538880305 1
0.0106656073435537 1
0.0212161690801183 1
-0.0148427200148187 1
0.000972007358763917 1
0.0252873075684896 1
0.0453393303423996 1
-0.0208034736196807 1
0.0242990347389422 1
-0.0450955148780882 1
0.0230566843648098 1
-0.0222746770679917 1
0.0126548166951837 1
0.00624115147998643 1
0.0251335257062924 1
-0.0425775537573241 1
-0.0629113626953908 1
-0.0383882658885 1
0.017183274539027 1
0.0115074463455474 1
-0.0372286894481687 1
-0.00743029792253189 1
-0.0863688756071126 0
-0.0406998439541173 1
0.0582178731026591 1
0.0213766255010744 1
-0.00195306103164548 1
0.00109225134885528 1
0.0326061911205385 1
-0.00692743048248718 1
-0.0477158438918475 1
0.0951569776358105 0
0.0125176947015654 1
-0.00231697605751498 1
0.0306326759509639 1
-0.00940611377344396 1
0.0106738785962398 1
0.0366980809299385 1
0.0112736701144062 1
-0.00685155719281239 1
-0.0067118530671516 1
-0.0177194043564641 1
0.022665305169484 1
-0.0201422001276355 1
0.0195072765489237 1
-0.0207459558832925 1
0.0237227507969217 1
-0.0174961927412372 1
-0.0651937668954101 1
-0.0590943635311239 1
0.0251146177040337 1
-0.0387819846866666 1
-0.00543134272749431 1
-0.0169498552693251 1
-0.0216240808456819 1
-0.00425680501224141 1
-0.0346589165615025 1
-0.0335589485690048 1
0.0731209255993221 0
0.0136653051054199 1
0.00288748225838173 1
0.000583719238205706 1
-0.0262168422853049 1
0.0329220529701012 1
-0.0228294779893533 1
-0.0696462008867492 0
-0.0219344296527126 1
-0.00628154562008085 1
-0.0325453959837327 1
0.0160045975156173 1
-0.0167085153671563 1
-0.0366555934227498 1
0.00668227370200944 1
0.0269768410396021 1
-0.026124193094328 1
-0.0474013758710232 1
-0.0196245953622959 1
-0.0416833520072502 1
0.0326430966879607 1
-0.0495603703510143 1
-0.0407037553202545 1
0.0531008457528909 1
0.0138575561477195 1
-0.0664642017981956 1
-0.0467720640696057 1
0.0519780064710411 1
0.0351609509564881 1
-0.0206046772754514 1
0.0346946471846569 1
-0.00871705495942011 1
-0.0311776344609337 1
0.0223806960451309 1
0.00285324473616039 1
-0.0254647684846947 1
0.0806907383183603 0
-0.0442527690828246 1
0.0289780064832077 1
-0.0257948257050537 1
-0.00530105645170525 1
-0.0223247023462905 1
-0.029145480155033 1
-0.0611529659835869 1
-0.0341450404066519 1
0.00372096254745469 1
0.0418021617600637 1
0.0322375552016861 1
-0.00012582179339669 1
-0.0173157843852009 1
0.0498600543595929 1
-0.0337449786300453 1
0.0110022101297657 1
-0.0144909947677419 1
-0.0100486605029124 1
-0.0256726350479785 1
-0.00043759581483123 1
-0.0304581875419798 1
-0.0258289001517378 1
0.0230171062478805 1
-0.0152147593540164 1
-0.0217748091200569 1
-0.037676296453982 1
-0.0386225523705444 1
-0.0447849012632831 1
-0.0216479662106136 1
0.0213802678439997 1
-0.022749634300353 1
-0.0019251724966993 1
3.02854207439446e-06 1
-0.00258585202658775 1
-0.0134091557667843 1
0.0211388026588928 1
0.0357541190903652 1
-0.0368747245466142 1
0.00895075048598028 1
0.0037312359071631 1
-0.040578845834605 1
0.0149486171480852 1
-0.00385207013895987 1
0.00859158620887516 1
-0.0107395761986752 1
-0.0730854185515781 1
0.0778454755748067 0
0.0101719259334028 1
0.0651108010469866 1
-0.0144165185960067 1
-0.00249660658388818 1
-0.00508680992901343 1
-0.000550886935843047 1
-0.0417011082178551 1
-0.0229640428628776 1
-0.0387726064648891 1
-0.0170756405636015 1
-0.0430457086317786 1
-0.0398144629181953 1
-0.0101006378031134 1
0.0109473411577584 1
0.00994260155609795 1
-0.0136064504607539 1
-0.0111388557624023 1
0.065437929213225 0
0.0104139666682271 1
0.0272669684579145 1
-0.0570388150243579 1
0.021758992828285 1
0.000776201543792224 1
-0.00247873831553701 1
0.0460886800525132 1
-0.0273918494310952 1
-0.0419335630684936 1
0.00406809888488611 1
-0.000204146977034858 1
-0.0581413961669624 1
-0.0597385472787673 1
-0.0242833845276454 1
-0.0027924471766689 1
-0.00439188313931288 1
-0.0138427786384126 1
0.0409664452645232 1
0.0132124280652636 1
-0.0472223313416131 1
0.0447524103442761 1
-0.0729501370099041 0
-0.0374101555334265 1
0.00780332760814696 1
0.0326083666372057 1
-0.0405993198162516 1
-0.0622720733680997 1
-0.000380741436663245 1
0.00366164173110889 1
-0.0157327948548912 1
-0.0074080735803123 1
-0.00239481284974117 1
0.0462692499738899 1
0.0154171061981323 1
0.000874572924956831 1
0.0178461024115948 1
-0.00775129697999793 1
-0.0112383819145648 1
0.0301753717569605 1
-0.0066087303383191 1
-0.0575736296178475 1
-0.0387469119743378 1
-0.0293895901795014 1
-0.0227782110249606 1
-0.0119018930619147 1
0.00383681810837619 1
0.041096756268514 1
0.0474673928551695 1
-0.0343079888794656 1
-0.0220049489390115 1
0.0648423205617461 1
0.000904198490133497 1
-0.00789806773759063 1
-0.00860626839861735 1
-0.0074764593466874 1
0.0175692993731435 1
-0.0197867143597277 1
-0.0432384361086534 1
-0.00200408534195597 1
0.0196963368077326 1
-0.0307117588431045 1
-0.0128310341195737 1
0.0202026709055507 1
-0.0399790445931324 1
-0.0401836097038298 1
0.0211220862969099 1
-0.0153708011397896 1
-0.0146509480082423 1
-0.0111865992040676 1
0.039786272425138 1
0.016479401441391 1
0.0492314351021542 1
0.0362623776484439 1
-0.00691724710535221 1
-0.0151512695740474 1
-0.0428165363298293 1
-0.011032783932148 1
-0.0499181692124757 1
0.0379833722295047 1
0.0186915335226025 1
0.0149034291589032 1
-0.0282653319105294 1
-0.0315691276090994 1
0.0216959991560494 1
0.0393226110101704 1
0.00158254770442219 1
0.00659856047104065 1
0.0323971460325222 1
-0.0428293690549403 1
-0.0089252959041402 1
-0.0250366187343465 1
-0.00686525646532543 1
-0.0504147702536419 1
-0.0242201929731807 1
-0.00494281448154613 1
-0.0158095537789623 1
-0.0401035226606562 1
-0.0410746955942806 1
-0.0396279627998929 1
0.00537252771756255 1
-0.00907763398392692 1
-0.0345612866773696 1
-0.00409094909134402 1
-0.0420910885111393 1
0.0077804144201881 1
-0.0172359797477161 1
0.0174830093970906 1
-0.0108966150427883 1
-0.00777694963656745 1
0.0305100119575145 1
0.00666478236012473 1
-0.0245703215091735 1
0.0706695413571046 0
-0.0130224298683157 1
0.0436022723206314 1
-0.0241079314040339 1
0.0414284397188554 1
0.0441896125196581 1
0.0168971537875578 1
0.0485327460582573 1
-0.0155897630041287 1
0.00542669055917434 1
-0.00057386113311391 1
0.000133967834559792 1
0.0349158074009314 1
-0.0324123608883054 1
0.0294703046115428 1
-0.00676685656587234 1
0.00588655005434621 1
-0.0269311195898528 1
-0.0512575503823095 1
-0.0201630775177452 1
0.0297108074967714 1
0.0293327199360821 1
0.0453301525525988 1
-0.0231224679211793 1
-0.0228837852547172 1
-0.0255599570229347 1
-0.0258131392710438 1
-0.0118240800170661 1
-0.0034216879784262 1
0.0374298474588175 1
0.045867010913145 1
-0.00196875841661021 1
-0.0146711596080289 1
0.00389497501510307 1
0.0280742786395405 1
0.0160490889349336 1
-0.00904069019211461 1
0.0288180887405254 1
0.00406609445683928 1
0.0642351406921911 1
-0.0199877914882251 1
-0.0136621185976911 1
-0.0218865757398446 1
0.0174668890215103 1
0.00608412193741254 1
0.0212434186995488 1
0.0211039148222159 1
-0.0767440554089443 1
0.0399114926548543 1
-0.015470078259588 1
-0.00104257658450867 1
-0.0395115917052041 1
0.0281520191645117 1
0.0249018099743847 1
0.00687018064010141 1
-0.0126734843863695 1
-0.0569467110426702 1
0.0167388339136277 1
0.0492053550325188 1
-0.0293073086603421 1
0.0145037380278283 1
0.000586211234821827 1
0.00661733348954133 1
-0.0184180946657436 1
-0.0130312939609568 1
-0.0124561647861287 1
-0.0145512505638567 1
0.0669722671902993 1
-0.0143216075309754 1
-0.0532993196607754 1
0.104561537267937 0
0.0511388453745504 1
-0.0180758948151042 1
0.0790900526330499 1
0.0125248960585377 1
-0.0104928259172861 1
0.0174768389448461 1
-0.0170605037941904 1
-0.0206946841279392 1
-0.0019428446583573 1
0.0178538173965119 1
-0.0236244939503294 1
-0.0322722951820402 1
0.00810563655889218 1
-0.0282948455435008 1
0.0282869873353299 1
-0.0435412341586312 1
-0.00321643161087315 1
0.0326608069949141 1
-0.0103029827022405 1
-0.046150186569472 1
0.0208884252931029 1
-0.00659500413722048 1
-0.0255861332043385 1
0.0201391651680463 1
-0.00741890574718654 1
-0.0160353022794192 1
0.0398387139995083 1
0.0547779352481912 1
0.0356418161111884 1
-0.0197626006936415 1
0.00853766961485651 1
-0.0294972936560753 1
0.0180551796897727 1
-0.0197596625371727 1
-0.0204683306963738 1
-0.0551273093453086 1
0.0393785326600903 1
0.0253858682767685 1
-0.0292587750633184 1
0.00232428115819671 1
0.0315172220490401 1
0.0147172944697933 1
-0.00390077388577618 1
0.000473338511969219 1
0.0468343577976821 1
0.00767222093803832 1
0.0249083988723717 1
0.0469119567365379 1
0.023500990869115 1
-2.74198566624336e-05 1
0.0539538018364463 1
-0.0250984239550486 1
0.00244408392854441 1
-0.00991958919153148 1
-0.062113892603549 1
0.0369222622383957 1
0.0109503531696504 1
-0.00114285994068733 1
0.00163618117162999 1
-0.0103464318447281 1
0.0113446082247819 1
-0.0622981856781342 1
-0.0351657157693913 1
0.0192151944200055 1
-0.017806497032957 1
-0.013749100522055 1
0.018370958724411 1
0.0116196471431973 1
0.0212136344366792 1
-0.00320020491781164 1
-0.0134087028519836 1
0.0274826466743298 1
0.0132606603109762 1
-0.00928637782230927 1
0.0420424428339174 1
0.067101837767903 0
-0.0308156449865108 1
0.0140815131032859 1
-0.0177456225023001 1
-0.0213894347127587 1
0.026663004389798 1
0.0176154928373697 1
-0.000462417538422123 1
0.0193088487787198 1
-0.0545579562244615 1
-0.0169586570661568 1
0.0246287683938761 1
-0.00461500890021625 1
0.0552472953893313 1
0.0044786655361584 1
-0.032348400225904 1
0.0286543153669149 1
0.0366729469915094 1
-0.0184160807856426 1
-0.0423579469314078 1
0.000397472622633289 1
-0.0345245288251026 1
0.01296515594906 1
-0.0339660475972515 1
0.00641327875568713 1
-0.010553141826784 1
-0.0795773879927677 0
0.0683733565993535 1
-0.0468117527380856 1
-0.00600025782606464 1
-0.00473122804364503 1
0.0311238852011031 1
-0.0349129111660433 1
-0.0556804255087019 1
-0.00193388293391444 1
-0.0392204843733237 1
-0.0192704757408525 1
-0.0177711542691426 1
-0.00979385230697712 1
0.0371925404839604 1
-0.0654279591558385 1
-0.0150491385072132 1
0.0418174684367626 1
-0.0697103573370407 0
-0.0566758980253893 1
-0.0196783404667135 1
-0.0170842840942862 1
0.0114035752351311 1
0.00706099485159499 1
-0.00835827797057062 1
-0.0220784394499577 1
0.0491639304131883 1
-0.0674821318442135 0
-0.039788508457044 1
-0.0225626006783842 1
0.018614571904982 1
0.0224443130708887 1
-0.0516789025654543 1
0.0426119007767584 1
0.0199282194165483 1
-0.0182362906454531 1
0.00754163335080753 1
-0.0082919462732722 1
-0.0455244915055507 1
-0.025096909049175 1
-0.0170847918691657 1
-0.00992645817046751 1
-0.0303928491165819 1
0.0461198234822204 1
0.00424138428750009 1
0.0265661273901785 1
-0.0220481467692079 1
-0.015367498524517 1
0.0391720162094642 1
0.0136330584244833 1
0.0234253533036482 1
-0.0263979306639427 1
-0.036045490166749 1
0.0310147259496443 1
-0.0404306300151439 1
-0.0306367226558765 1
0.00472152596413409 1
0.0374529449002131 1
-0.034906394652121 1
0.0327323233966942 1
-0.00510740524438916 1
0.0108128443033248 1
0.020622291428306 1
0.0257905036110072 1
0.0339612616244466 1
-0.0312216289094121 1
-0.0284784689560935 1
-0.00725206307803561 1
0.0132305508241685 1
-0.0268769527185216 1
-0.00501736697689119 1
-0.0173422121852061 1
-0.0296200286985599 1
-0.0338749839859131 1
0.00087860240175004 1
-0.0170765277070814 1
0.0443109218339027 1
-0.0138808118400227 1
-0.00570021013098568 1
0.0169869955695764 1
-0.0642704391125782 1
0.00594493891601782 1
0.0214507237033613 1
-0.0117171754846512 1
-0.0121982531899764 1
0.0135819910678233 1
-0.0433444922885635 1
0.0265286858266353 1
-0.0553212334735051 1
-0.082663005623139 0
0.0101582686573891 1
-0.0705056866079553 0
-0.0233534655745011 1
0.0791525044039494 0
-0.0238424390912391 1
0.000556328966585551 1
0.0393182620999898 1
-0.0147005426643229 1
0.0191227309893431 1
-0.0574814553640398 1
0.0250817468053631 1
-0.00969414420974126 1
-0.0125263951128411 1
0.0473631768823327 1
0.0424254753231838 1
-0.00525724040918235 1
-0.00118787693709187 1
-0.0341686177777648 1
0.0507667727549177 1
0.00580694014816686 1
-0.00706626096419004 1
-0.00189229654980934 1
-0.0507912995113415 1
-0.00317424933387308 1
-0.0222584292382997 1
0.0144596448400516 1
-0.0288174232033984 1
-0.0612451817589331 1
-0.100059171608389 0
-0.0216210856703747 1
-0.0406924063540268 1
0.0196300378807242 1
0.0279047645509481 1
-0.00832464713042644 1
0.0465846435880953 1
-0.0592296994968504 1
0.105243871312628 0
0.0398268103785873 1
0.0331572079281139 1
-0.00728093506292453 1
-0.0545399639078217 1
-0.00304745921899707 1
-0.0452756082291744 1
0.0873013077263963 0
-0.00389836599631297 1
-0.0358699294774893 1
0.0324887852761726 1
0.018761261676733 1
0.035031187759131 1
0.0233125942084033 1
-0.0382705406130515 1
-0.00848477809036523 1
-0.0742633424880475 0
0.0329378221621148 1
0.0469688912168772 1
-0.000629870733177984 1
-0.0290473843015055 1
0.0539428860104043 1
-0.00522036918599982 1
0.00942786348904642 1
0.0170162626428644 1
0.0459194683831869 1
-0.00343050027364658 1
0.0469359033777994 1
-0.00256007562258476 1
7.77111473851443e-05 1
0.027602495656096 1
-0.0259893394038607 1
-0.0436695067883177 1
0.0554664551527921 1
-0.0203597015666261 1
0.021570122667197 1
-0.0642767916746223 1
0.00263449327772487 1
-0.0272701259171684 1
0.0371101203072026 1
-0.00465278612055294 1
-0.0434813751883019 1
-0.00153793143973575 1
-0.0165783842004168 1
0.0151432671537277 1
0.056927883173292 1
0.00947992447563126 1
0.0595998152574128 1
-0.0195291826142362 1
-0.0507688039737239 1
-0.0104057415480188 1
0.0118538371746898 1
0.046758391921657 1
-0.00618773077091864 1
0.0187949417077705 1
0.0117139932870724 1
-0.0177032991683487 1
0.00901564184322017 1
-0.0140693852263166 1
0.017867766141172 1
-0.0400644249741943 1
0.00361109230389092 1
0.0414871211691242 1
-0.0106776464482991 1
-0.0216280628068357 1
0.000363173708508711 1
-0.0440662113997203 1
-0.00325179111546777 1
0.000784333235937715 1
-0.022532506408227 1
-0.0373991596279499 1
-0.0200141399197378 1
-0.0168650505027534 1
-0.0307459604434151 1
-0.00678469885237102 1
0.029570153051058 1
0.00960374942402821 1
0.0158194674956008 1
0.0935917985267792 0
0.0144291813164699 1
0.0106078664985338 1
-0.0535510271499696 1
-0.0384332282375765 1
-0.0207977088459101 1
-0.058347267025077 1
-0.017677795236971 1
-0.0108329029543866 1
0.0726815796366123 0
0.0197590633375867 1
-0.00288177886156047 1
-0.062323959316918 1
0.0109847701149039 1
-0.0103455654336579 1
0.0426275814731751 1
0.0159300250917546 1
0.0248339714579737 1
0.0131534367572613 1
-0.0709807685913837 0
-0.0190434445801 1
0.00446347452522469 1
-7.7829618976526e-05 1
-0.0213118100660458 1
0.022144623286542 1
-0.00885153590788957 1
-0.00226290928973623 1
0.0392064186084874 1
-0.0252328290091729 1
0.0241603639033082 1
0.00516017067713129 1
0.0514474912497154 1
-0.00209890930140765 1
-0.0094722059310202 1
0.0257702051932896 1
-0.02539201918733 1
-0.00484046794169143 1
-0.0544856865824765 1
0.060779053883262 1
0.044092303989781 1
-0.0304845892174438 1
-0.0165547565184066 1
0.00461385460809603 1
-0.00332598282736434 1
-0.0120834712822429 1
-0.0388387307659955 1
0.00064864207316925 1
0.0349377365393212 1
-0.0592239197736643 1
0.0634799834780237 1
0.00475920633553683 1
0.0901048918409168 0
-0.0108639307040809 1
0.0762830462236513 0
-0.0057941626212995 1
0.00905552824633721 1
0.00289814984031295 1
0.0147038851472987 1
-0.0229275120050816 1
-0.0475189977184394 1
0.0382938335983683 1
-0.0244060417500398 1
-0.0382769460575948 1
0.0271010463218809 1
0.0186873994909559 1
-0.0283467675312701 1
-0.0241075013317926 1
0.0233651793064361 1
0.0163357267668039 1
0.0687462140260249 1
0.0128772804678276 1
-0.0149197699938314 1
-0.00516660279517958 1
0.00635600376962026 1
-0.00140656050312677 1
0.0177923880103073 1
-0.0172922415045089 1
0.055567248417162 1
0.0226590882626076 1
-0.0849277822746801 0
-0.0462361763154073 1
0.0159970880267668 1
0.0198294918580793 1
0.0263722841212623 1
-0.0156998031367905 1
-0.0217066329531314 1
0.0252069432638445 1
-0.0328687530929756 1
0.0299890637713205 1
0.0397690745417402 1
0.0342263521235669 1
0.0518247308372207 1
-0.0207086438457699 1
-0.0282911672030911 1
0.0319193277104527 1
-0.00376313138808948 1
0.00274182638225777 1
-0.0117534516217209 1
-0.0138886599701239 1
-0.0486857554069722 1
0.0175456570472146 1
-0.00388119224005852 1
0.0307555084230173 1
0.0251842425282482 1
-0.0152839435429222 1
0.0557856650612361 1
-0.0143290858765578 1
-0.009082294704953 1
-0.0177483988152879 1
-0.0106480028166959 1
-0.00873222163590303 1
0.000471609774127746 1
-0.0383980508362196 1
-0.0186357242366945 1
-0.0464241397364069 1
-0.0478889255818743 1
0.0026518939420646 1
-0.0134853080998144 1
-0.0154980079456469 1
-0.0201246479193229 1
-0.000944427674823903 1
0.0337379035207326 1
-0.0183488096577528 1
-0.0441587074646785 1
-0.0594656968429051 1
-0.0239930337909084 1
-0.0153462522175783 1
-0.00425960787281846 1
-0.0277593461652881 1
0.00358399297244674 1
-0.0559269101375232 1
0.0626079260256377 1
-0.00763261289475528 1
0.049277448058922 1
-0.0468393944772923 1
-0.0153335437958809 1
-0.0529117490106484 1
0.006583252816316 1
-0.00528136069461142 1
-0.00595352604741636 1
-0.0550097309197287 1
0.00272066910836001 1
0.00738507753368031 1
-0.0445500113072029 1
0.0343449275884614 1
-0.00179105975473735 1
-0.0512179988634202 1
-0.0485853505169297 1
-0.00699688737311639 1
0.0267402651944437 1
-0.00428181621008974 1
-0.0234289433102317 1
0.00410910488113911 1
0.0198298220081024 1
-0.00188327008672419 1
-0.0829145906601838 0
-0.0723367161882605 0
0.0144379804058044 1
0.0181177278166191 1
0.0241898980535142 1
-0.0375926086553938 1
-0.00149056482601643 1
0.0310034955466633 1
0.0150986035697028 1
0.00748566101098523 1
0.0526263692235462 1
-0.0165754928203129 1
0.0415883483539488 1
-0.0194661755896325 1
0.0267793932598795 1
-0.00579894640897878 1
0.0672116028527738 0
-0.0158075428155224 1
7.11154857802737e-05 1
-0.0159254952038829 1
-0.0292282436313269 1
-0.0354605621290354 1
0.0299673746950234 1
0.00159186238589562 1
-0.0334980523567082 1
0.00142245854730308 1
0.0415024473955943 1
-0.0742460964151913 0
0.0156546534133188 1
-0.0127876743169393 1
0.0609345628306775 1
0.0370563168287104 1
-0.0050555217482116 1
0.00346926118662368 1
0.0139702233714802 1
0.00859283415585915 1
0.0197475739507966 1
-0.00371200416707513 1
0.0328116923502207 1
-0.00612420067374103 1
-0.0638679839035492 1
0.0228305032088582 1
0.0268313697788526 1
-0.0887112663352177 0
0.0110577867982881 1
-0.0462257183927271 1
0.0219667849910709 1
-0.0204646580185001 1
-0.067917312127785 0
-0.0274344745718252 1
-0.0270801297584732 1
-0.0170791398735215 1
0.0136703083302539 1
0.0078610853299937 1
-0.035385760365628 1
-0.022796285653452 1
0.0728574014966488 0
-0.0235442150866766 1
-0.0146356405152069 1
-0.075399340731914 0
0.0219894892775292 1
-0.000726156221541307 1
0.00602727689967949 1
0.0225822942547225 1
0.0165356775141742 1
0.00715786594793609 1
0.0173854289696551 1
-0.00209393669187143 1
-0.00994364152164931 1
-0.0151189159311641 1
0.0519213463980839 1
-0.027550207818157 1
0.0176974494888624 1
0.0431265984595968 1
0.0309569688709793 1
-0.00152556115889409 1
-0.0245166244462675 1
0.00149089048470685 1
0.00656261140892435 1
0.00872413012415713 1
-0.0111884372611202 1
0.0632750464376783 1
-0.00212148844790663 1
-0.00933781670292788 1
-0.0158306614304711 1
-0.0734682813856237 0
-0.0480037768609447 1
0.011797054504347 1
0.0174989720084907 1
0.034510362109789 1
-0.034816936069713 1
0.0706327209407246 0
-0.0256295553995942 1
0.0616009480078823 1
0.0303298683128588 1
-0.0258293330389696 1
0.00675439972203875 1
-0.00697587577695497 1
0.0243549666648934 1
-0.00348872392620602 1
0.00560985645649342 1
-0.0186280860974478 1
0.0177538821855946 1
-0.0417267730149506 1
-0.0446782725926237 1
0.0255829888428786 1
0.0267030652937464 1
-0.018992402061459 1
-0.0553154424535843 1
0.0138274532500758 1
-0.0217897382982666 1
0.00581576801468221 1
0.0200058025361406 1
0.0510512420387554 1
0.0149663226907386 1
-0.0183280543038343 1
0.0330604385334874 1
0.00223971009820735 1
0.058134305188033 1
-0.0418372310778982 1
-0.00341027924501529 1
0.0120631696943976 1
0.0356928945392888 1
-0.0454274481647359 1
-0.0158764753232113 1
0.00742353920527925 1
-0.0393915112930471 1
-0.00852184766025848 1
0.0267746276460153 1
0.0304022954543414 1
0.0590868992678369 1
0.0665682852502233 1
-0.0492791789196782 1
-0.0268834321740993 1
-0.0707615984741445 0
-0.0403464958774466 1
0.00718098778367311 1
0.00322730072370387 1
-0.0728342275485174 0
-0.0409448917401647 1
0.00368470015396589 1
-0.0252026691510518 1
0.00580926038589406 1
-0.00123531597386352 1
0.0150353488717086 1
-0.00837195863641596 1
-0.0402856579147032 1
0.0596275283590613 1
0.016054228453661 1
0.0112246209564116 1
-0.0208181683399049 1
0.0195170595641767 1
0.0146725853575402 1
0.00690173435652935 1
0.0155825526312998 1
0.0355001579049568 1
-0.00249080974662256 1
-0.00134659200413023 1
-0.0452439694873004 1
0.00758835220122635 1
0.0415519094287355 1
0.0139508462339577 1
-0.0131667520545578 1
0.0211267164706424 1
0.042249893556669 1
-0.0311205994722087 1
0.0166856924171722 1
-0.0437525429597837 1
-0.0211182976110725 1
-0.0152593065058954 1
-0.0161719176728763 1
-0.0565261536325762 1
0.0170618657188483 1
-0.000752443976176208 1
0.0362354758950582 1
0.0441607105148794 1
0.0821253769770429 0
0.0179235969137521 1
-0.0444289326601379 1
0.0198694346627973 1
0.00674080863467442 1
-0.00602373357723183 1
-0.00644439192410832 1
0.00869916209888561 1
-0.00158959985803073 1
-0.0560813597450419 1
0.00588715246289168 1
-0.0218316585023402 1
-0.031098162820451 1
0.0312033315663349 1
0.05142694582248 1
-0.0154657604875193 1
0.0188461300366654 1
-0.00436781137221721 1
-0.0678618100675455 0
-0.032390065923808 1
-0.0314062452669629 1
-0.00412119662110199 1
0.0313544782330557 1
0.00764634367316684 1
-0.0244236940358124 1
-0.0532173306449283 1
0.00819393634849986 1
0.0468480618431107 1
-0.0371181077576719 1
0.00738023092991532 1
-0.0195062327110337 1
0.000360476985484528 1
0.0463379019070215 1
0.0220127701422889 1
0.0383262824223497 1
0.0118800311567505 1
0.0334427284507459 1
0.0728358369591572 0
-0.0717706694425985 0
0.0447700615151252 1
-0.0140483198515106 1
-0.0489226330366095 1
-0.0286799050999017 1
-0.0105958651281162 1
-0.0183921275847163 1
0.00583707606716114 1
0.0177308776674302 1
0.0353197187822199 1
-0.0599903546225066 1
-0.0277221144617371 1
-0.00429467295507867 1
-0.0137736239604982 1
0.0358143805899841 1
0.0237639690665874 1
0.0332330231951071 1
0.00276736582523175 1
0.013212548171694 1
-0.00198716222278118 1
0.0154500953780501 1
-0.0596133534203196 1
-0.0783695483301947 0
-0.0211801649458115 1
-0.0125489365464801 1
0.0169748091603322 1
-0.0373754080129002 1
-0.0116787277481238 1
0.0253779114563643 1
0.0574503808033065 1
-0.0428928205071487 1
0.024950923038045 1
-0.0107939316720515 1
0.037516032122361 1
0.0666013734189203 1
0.00759076112848239 1
-0.0134471978891175 1
-0.0326054899700533 1
-0.0316745818944886 1
-0.00113043264052034 1
0.0225581698667609 1
-0.0347122105857315 1
0.00478100823815536 1
-0.0516033896802078 1
-0.0255770279669893 1
0.0725699951359268 0
-0.054466125430952 1
0.00561856296541772 1
0.00321783904138444 1
-0.024252426188596 1
0.00561147184139226 1
0.0163805793207939 1
0.0206425255708948 1
-0.0134854933448555 1
-0.00749789852090634 1
0.0515581422209795 1
0.08565707509807 0
-0.0221402219901734 1
0.04110275649069 1
0.022734664189492 1
0.0827887848739986 0
0.00713596226396025 1
0.00463882215112364 1
0.0820074437294622 0
0.00221032371562372 1
-0.0109950657099986 1
0.0163896468318517 1
0.0198624749276643 1
0.0300337439612871 1
-0.0483424857154463 1
-0.0480649383349838 1
0.0041435599692656 1
0.0437512319887459 1
0.00821474800520278 1
0.043366729253062 1
0.0702989595304248 0
-0.0291846601342837 1
-0.01548582682875 1
0.0635395258149951 1
0.0247061128083143 1
0.0432980113616864 1
0.0273785889041381 1
-0.0200199210406153 1
-0.0232798142244861 1
-0.00280950261558099 1
-0.0381672686330797 1
-0.044187401192643 1
-0.0151708219233382 1
-0.00360307861959946 1
-0.0738449174718271 0
-0.0486558107618827 1
-0.0438618659749803 1
-0.0404905441590128 1
-0.012776243855967 1
-0.0265578157342584 1
0.0416715608807258 1
0.0026544214127032 1
-0.0420067436447831 1
-0.0136009938361042 1
-0.0612315026727741 1
0.021874767426179 1
0.0542901643058413 1
0.0346813099956923 1
0.0119727092464802 1
0.0484717168278323 1
-0.0562562003477159 1
0.0216506426789027 1
-0.0156400317046828 1
0.0260639515403908 1
-0.0060778549792964 1
0.0134825832087707 1
-0.0404632694365954 1
-0.029974254697142 1
0.0673714814744984 0
-0.0611629662222442 1
0.0126320148672415 1
-0.0406856229966982 1
-0.040388843019463 1
0.00658384664592924 1
-0.022498875560783 1
-0.0215972781677045 1
-0.0242600671103547 1
0.0229257101741047 1
0.0302004540334343 1
0.0101369405283583 1
0.0208452912155153 1
0.0324101710575695 1
-0.00120387058856925 1
-0.052600034688185 1
0.00941023033788495 1
-0.00489065163757172 1
0.00538179721171317 1
-0.00451061125708996 1
0.0113045505257756 1
-0.0324663368860374 1
-0.00639550426356867 1
0.0188560648041584 1
-0.0573827983869354 1
0.00924371592700405 1
0.00737698915980898 1
0.0508506274175819 1
-0.0481084927402772 1
-0.046873403861193 1
-0.0192251333873598 1
-0.0323136889842929 1
0.0182120026947694 1
-0.0355533575805868 1
0.0436634360061652 1
-0.0225119113752674 1
-0.0281493924247354 1
-0.000864344088705783 1
0.021088136646197 1
-0.079008158349827 0
0.027573747375017 1
-0.000742804526767529 1
0.0312355754478218 1
0.000303515781838961 1
-0.0610617922061104 1
-0.00688288922115585 1
0.0348907904949314 1
0.058878183612667 1
0.0479943894491772 1
-0.0112321892451123 1
0.0512337085105751 1
-0.0578186843393268 1
0.00897296206697308 1
-0.0243974116963833 1
0.026749330344486 1
-0.0424741124348593 1
-0.025045146923501 1
0.00185420885431416 1
-0.044649823175683 1
0.0127355910921618 1
0.0171829668376236 1
-0.0551135481564733 1
0.053985559902342 1
0.0411128814139886 1
-0.00233081931610749 1
-0.0246877348879859 1
-0.00768235315619393 1
0.0177928072125508 1
0.0947183309599821 0
0.0108692983924451 1
0.0429040713069538 1
0.0204047803792002 1
0.00543459596703788 1
0.0920913710434472 0
-0.0151173474405226 1
-0.0193544018814832 1
0.015022740223001 1
0.0252627034738493 1
0.0235556493527461 1
0.0464287046542056 1
0.0106227595373698 1
0.0331297816822253 1
-0.00740642527960205 1
-0.0349411737154138 1
0.0105014901267134 1
-0.00276353591975788 1
0.0296158521649451 1
-0.0242687224264294 1
0.00642415448470604 1
0.0215790871805388 1
0.0282122191145455 1
0.0481474971452134 1
-0.0554783765151774 1
0.0354766871355983 1
-0.0603482799808977 1
0.012552738938818 1
0.0176974233279499 1
-0.00504727330737348 1
0.0361135293398037 1
-0.00977696312195429 1
0.0221448009842629 1
0.0340579592149324 1
-0.0508096289146903 1
0.00962828538773692 1
0.00717434165534888 1
-0.0193184087726669 1
-0.0164998966004766 1
0.00971444302897093 1
-0.00181030438806691 1
-0.00051607773129987 1
0.00880095514965538 1
-0.0314405928378851 1
0.0174692084930139 1
-0.00692727434990609 1
0.0271392786654417 1
-0.00899740193321213 1
0.00273898960335746 1
-0.0481503949796592 1
-0.0128972805035836 1
-0.0292015131324522 1
0.0087876220654078 1
-0.0291316560980199 1
0.0266553143787182 1
0.0156078798164097 1
-0.0417779835397958 1
0.0173802524284573 1
0.0343448985034656 1
-0.0373212205891796 1
0.0837782925406877 0
0.0846525105600395 0
-0.0150069696619523 1
-0.00843543034242952 1
-0.0204565716409041 1
-0.027365241591171 1
0.0386443763981783 1
-0.0144449047709962 1
0.0372147341264533 1
0.0488972874180769 1
0.0104065732640582 1
0.0198334796795998 1
-0.0446861840651767 1
0.000492818012774655 1
0.0406165169273319 1
-0.0169005640909368 1
-0.0300207214840672 1
0.043484264558842 1
0.0182595537175873 1
0.0176863564197915 1
-0.0300512917545186 1
0.0188550226606485 1
0.0138137258724184 1
0.044596524752381 1
-0.0397345403979164 1
-0.00377961075626787 1
0.00487294371515447 1
-0.0626306477839337 1
-0.0271598139518249 1
-0.0209016019193831 1
-0.0187425150500942 1
-0.0068207324014481 1
-0.0259370660261141 1
-0.0253980729169038 1
-0.0555512032958414 1
-0.0528265839490978 1
-0.0337182863330962 1
0.0210635084184771 1
0.0211882774045162 1
0.0381424634209884 1
0.0469432701410519 1
0.0252343443592458 1
0.0185804046870383 1
-0.00393969600418497 1
0.00387392874038478 1
-0.0027157117135814 1
0.00974990803682805 1
-0.0489465192751256 1
0.0431555809809187 1
-0.0583501775679466 1
-0.0155889606832057 1
-0.00853804337680677 1
-0.0119025248772283 1
0.0619439354447392 1
-0.0784172517816116 0
-0.0102479356958631 1
-0.0128798520309297 1
0.0552362188600268 1
-0.00117085235934085 1
-0.0859853500161099 0
-0.053216610784425 1
0.0512557445366952 1
-0.00568432641801114 1
0.0473805469086476 1
-0.0757802167351042 0
-0.00238459920013939 1
0.00351220127400656 1
-0.00607279731566425 1
0.017754344982774 1
0.0075326804918189 1
-0.00577171508858791 1
-0.00321447226590741 1
-0.000838531165998002 1
0.0312859690878076 1
0.0316375172327587 1
-0.0191311951834579 1
-0.0319754044958325 1
-0.0369459351001552 1
-0.00622158282614019 1
0.00878321959725341 1
-0.0503399884833603 1
0.026610063382181 1
-0.0692353493593626 1
0.0135708667741913 1
0.0331392334789922 1
-0.04765426462146 1
0.0239927960984778 1
0.00101368611533157 1
-0.02312212643353 1
-0.0815765404371147 0
-0.0148626665706947 1
-0.00315511609187095 1
-0.00215726356592955 1
0.0361429860154434 1
-0.00773462505164219 1
-0.066055984425324 1
0.0447350321745342 1
-0.000731691932923001 1
0.0109997819982785 1
-0.0200738911230673 1
-0.0668060060848236 0
0.0152110763968016 1
-0.0147154991087995 1
0.0502335239302218 1
-0.0158081911143764 1
0.00509876427234284 1
-0.00646567899009629 1
-0.0293724948063436 1
-0.00583174408736751 1
0.0138777353163047 1
-0.00855680057163573 1
0.000970470477090706 1
0.00120124757979649 1
-0.0101597769061123 1
0.0222176417151203 1
0.00638582651085373 1
-0.029500697179132 1
-0.0228329738310668 1
0.00770027533615441 1
-0.0164727817423288 1
-0.0529180774582364 1
0.033128698770948 1
-0.00946796240318463 1
0.0181008196462276 1
0.03355227303527 1
-0.0296157821124715 1
-0.00478839527762268 1
0.0261969204018519 1
-0.0555559663918631 1
-0.00101224548092675 1
0.0338305928558986 1
0.0156415476333771 1
0.00817002079236892 1
0.0200117348971606 1
0.00857237536146855 1
0.0293078744358741 1
0.00484359053162558 1
0.0219654728863344 1
0.00788530639993355 1
-0.0350567695184457 1
-0.000136365572529242 1
0.059644046669441 1
-0.0249742574793247 1
0.00835340814171509 1
0.0286364508143204 1
-0.0181840813830376 1
-0.00489479757538511 1
-0.0513409996170888 1
-0.00382539872956947 1
0.0294985252164609 1
0.0118246578768392 1
0.00548982216928897 1
0.0082969661178795 1
-0.0417331343688657 1
0.0105328368948403 1
0.0249313715426699 1
-0.00031054174784996 1
-0.01107678968925 1
0.00388181345970697 1
0.0237466339445824 1
0.0592043138559477 1
-0.032441673445233 1
0.0310410305543664 1
-0.00892282360583966 1
0.0520233371418986 1
0.00109374216566666 1
-0.0160371268603113 1
0.0179866621038104 1
-0.00380450290591668 1
0.0540482151577123 1
0.0204667883271807 1
-0.0341004516280732 1
0.0281966031711097 1
-0.0249232705023835 1
-0.010776636646021 1
0.0130753530577883 1
0.0195972230424478 1
0.00206258736172832 1
-0.00236225650046183 1
0.0275042334745558 1
0.041510261957041 1
-0.0166011999881008 1
0.0255569505750046 1
0.011362760335284 1
-0.0275760571216544 1
0.0249085053874792 1
-0.0332213928792756 1
-0.0196108105588307 1
-0.0253991186799925 1
-0.0250042637460525 1
-0.0441696091419479 1
0.0219798925937668 1
-0.0242970950028778 1
-0.0374708004932113 1
-0.056374411010047 1
-0.000285369574337948 1
-0.0402439097915322 1
0.0148852209464167 1
0.0708515188559211 0
-0.100836099571556 0
-0.0499934664139578 1
0.0526621119023403 1
-0.0618838922130374 1
0.00265943068801803 1
-0.0029178301350341 1
0.0335825500936897 1
-0.041394880233836 1
0.00683031907420827 1
-0.120886705441328 0
0.0573145125285579 1
0.03843837625036 1
0.014927223448467 1
-0.00962486527328085 1
-0.122855823028132 0
0.0235607741003975 1
0.0305737169402329 1
-0.01902128705891 1
-0.0358305878950479 1
-0.0195843857546653 1
-0.00205693876969752 1
-0.035097134605668 1
-0.00941772618698759 1
0.0194516992996221 1
-0.001933585745557 1
0.0237922637578479 1
0.0186774407772273 1
-0.0445948338866119 1
-0.0279499250349418 1
-0.00576099794963152 1
0.0264471154646006 1
-0.035701655887733 1
-0.00587538090637892 1
-0.0570762691187495 1
-0.00474247130042824 1
0.0303872602418075 1
0.0292096181389229 1
-0.0203041597694357 1
-0.0234576815167679 1
0.0409326138956398 1
0.00950233116397009 1
-0.0227601817419259 1
-0.0292830339161426 1
0.0120215653276293 1
0.0366975815189741 1
-0.0365501446213701 1
0.0186269439036984 1
-0.0170415720137447 1
0.0354281414212617 1
-0.0536322994619615 1
-0.00603037192913266 1
0.0078095337595093 1
-0.032977249014058 1
-0.0981807301135888 0
0.0324530383279301 1
0.0360043094293635 1
0.00235503041652518 1
-0.0557585155265624 1
0.0308060646919387 1
-0.0403763174098467 1
-0.00572452616823699 1
-0.0112733544328415 1
-0.00982266595484984 1
-0.0119737959386467 1
0.0101943578697052 1
-0.0106379492163419 1
-0.0134942685175416 1
-0.0661638018598762 1
0.00715751133692373 1
0.00275280796911124 1
-0.0796768479435231 0
-0.0143906928854503 1
-0.0106178677617276 1
-0.0465605183951187 1
0.0126972416061226 1
0.0459886741984496 1
0.0107783524809965 1
0.0309100369596869 1
-0.014035123259097 1
-0.000397458404839127 1
-0.0304160605752411 1
-0.0388323131630598 1
0.068170782679919 1
-0.0314262940555411 1
-0.000771703701810792 1
-0.0677887737355678 1
0.0157765890268973 1
0.00775631441732443 1
0.0368158909605014 1
-0.0177270262935323 1
0.0462462059370114 1
0.052565038720476 1
-0.0136106881919477 1
-0.0649823033291485 1
-0.0184524377578839 1
-0.018791156803372 1
0.069919001378455 0
0.00268717918413276 1
0.000886873128095702 1
-0.0349331302276775 1
-0.020170011947814 1
-0.0399008508146474 1
-0.0490251893484261 1
0.0398910351979693 1
0.00220062867420011 1
0.0305477095774317 1
0.00530864211491007 1
0.00506992151853893 1
-0.0325010571764867 1
0.00232293459938557 1
-0.0350895383676484 1
0.0132232952191534 1
0.0363050492512629 1
-0.0251568958485281 1
0.0081314137785052 1
-0.00731062374870681 1
0.0100494511985209 1
0.0451283645401179 1
-0.00205521131372624 1
-0.0680976137732397 0
-0.0119620041344976 1
-0.047430648404489 1
0.00423251639075554 1
0.0341762594641353 1
0.00666181994863413 1
-0.0644289716418706 1
0.00343108684045026 1
0.0328340985350074 1
0.0390440831572659 1
-0.0195164467104769 1
-0.0227960642166499 1
-0.0233855062413544 1
0.0775087519324208 0
0.0419471901325693 1
-0.0593361918446062 1
-0.010618197940793 1
-0.000705665577585791 1
-0.0319069803847873 1
0.0325908383785444 1
0.00231668336838581 1
-0.0429395090676948 1
-0.0499725407338115 1
-0.0206299633041499 1
-0.0151932041848831 1
-0.0137674553219099 1
-0.0343169709800006 1
0.0485882844795053 1
-0.0507531347463381 1
-0.00123982413271138 1
0.016848846023934 1
-0.0318622299577208 1
-0.02013386462449 1
-0.0577741321186669 1
-0.033520913221943 1
0.0178898368830665 1
0.0473552917003369 1
-0.0112832487128317 1
0.0297305321999907 1
-0.00231854044502861 1
0.00305048051755792 1
-0.00463876990287667 1
0.024243626990875 1
0.0237260194630416 1
-0.0273196144142972 1
-0.0187494191255919 1
-0.00398996690498642 1
-0.00102018275723963 1
0.00416229557460349 1
-0.00998309907382996 1
0.00989295331434073 1
-0.0411820962476382 1
-0.0766216275137437 0
-0.0369226699470308 1
-0.0565623839648536 1
-0.0357405325309765 1
0.0288102732497949 1
-0.0138311730285239 1
-0.0212449796281114 1
0.0213604360655655 1
-0.0198210620743216 1
-0.0117753121574665 1
0.0817642909550141 1
-0.0506570399810621 1
0.0427989497734816 1
0.00884846466823198 1
-0.0178584388365191 1
-0.0723978162137925 0
0.0454033314900607 1
-0.0154538446147409 1
0.0551416534295789 1
-0.00220444269575259 1
0.0819978573724989 0
-0.00934633751565167 1
-0.0188586704859618 1
0.0238984674684839 1
-0.00446077694913173 1
-0.00219962849972278 1
0.0228327195311947 1
-0.035574163730014 1
-8.55687217541676e-05 1
0.0873800753605353 0
-0.00121783035121467 1
-0.0195022284079801 1
-0.0629520261727684 1
0.0401791147359171 1
-0.000644963001555197 1
-0.0513348654623106 1
-0.0320885432677375 1
0.017826095425226 1
0.0354052043458222 1
-0.0192791892733153 1
0.00967899902762063 1
-0.0352465415485943 1
0.0218509448072191 1
0.00134192677129555 1
0.000810792070985465 1
-0.0400585896024408 1
-0.029969734697974 1
0.0194955791082203 1
0.0706649291590802 0
-0.0471338344624824 1
0.0278729418031332 1
0.000773321627350469 1
-0.0118603285334473 1
-0.030598643087064 1
0.0163752086123518 1
-0.0190951376391948 1
0.0549746359545741 1
0.0723914857565096 1
0.0356821412042575 1
0.0513341519562468 1
0.0619348647260325 1
-0.0349083902652304 1
0.0044528863912194 1
0.00647427897443641 1
0.0169112687236531 1
-0.0373804866868648 1
-0.00630704754913361 1
0.00201604408467376 1
-0.019348257466882 1
-0.0403220639371743 1
0.0012310964172077 1
-0.00748045677985654 1
-0.0634004102188829 1
0.0294580669373052 1
-0.0309056602481044 1
0.0369309604242023 1
0.0304081104327388 1
0.025182277943129 1
-0.0366644158402632 1
0.0254819714474065 1
0.0586783377336753 1
0.00305098391826317 1
0.0197668442246559 1
0.0272319594568913 1
0.0235666851111943 1
0.0111045610115436 1
0.0862874826483403 1
-0.0241038400100363 1
-0.0421389430020977 1
0.00847431291330635 1
-0.0155021187877415 1
-0.00618659565198022 1
-0.0291808523552903 1
-0.0217517600937683 1
-0.0164186729983032 1
-0.0275477829194381 1
0.00524274186134681 1
0.0288157003957092 1
-0.00965317477806542 1
0.0248485509029665 1
0.0128836508813115 1
-0.0174995427152479 1
0.0397514393823593 1
-0.0201936658264009 1
0.0238915585254875 1
-0.0208172793605373 1
0.0357152677521607 1
-0.0210305570077302 1
0.0450645987088172 1
-0.0456380487864867 1
0.0293029471758556 1
-0.0153954237279391 1
-0.0179505426660871 1
-0.0119519002174013 1
0.00203537308631764 1
-0.0418114048403583 1
-0.0277952219406937 1
0.0596693449743641 1
0.00210882015807204 1
-0.0052021131533816 1
0.00712271631702229 1
0.00448497860604823 1
-0.0655209501100907 1
-0.052076998828452 1
-0.01714245623676 1
0.00659402223494343 1
0.0441562023871698 1
-0.0292106080337059 1
0.0248808870233982 1
0.0549873591716998 1
0.015286133254284 1
0.052739667877845 1
-0.0340437598261476 1
-0.00492377225226518 1
-0.0043531496113813 1
-0.0157744166018816 1
-0.037816010878793 1
-0.0168279705021036 1
-0.0485443220158333 1
0.0073241830056207 1
0.0249534961464134 1
0.0321432666425412 1
-0.0546581924636224 1
0.0146917585472013 1
-0.00175655871856545 1
-0.0150923119233665 1
0.0248963112569898 1
0.00199102927447518 1
-0.00391091337623698 1
0.0216214197177392 1
0.0127355665063241 1
0.00653944426857145 1
0.0287486058257765 1
-0.00129162978386 1
-0.00238402685945481 1
0.0316674682492042 1
0.0814598463423109 0
0.0224940568791028 1
-0.0506372349847012 1
-0.0189157524608045 1
-0.0285343511723933 1
0.0118450770136003 1
-0.0610967578198749 1
0.0411957591223298 1
-0.0200298980767341 1
0.0316340283321511 1
0.0416976264395803 1
-0.00521589296538934 1
0.0344433563622738 1
-0.0457618421693741 1
-0.0198850414337344 1
-0.063067961506519 1
-0.00963822271132398 1
0.0481985419457088 1
0.0134823908519501 1
0.0269281065098016 1
-0.0205002111953668 1
-0.0291093090810127 1
0.0256147162567801 1
-0.0878353651230614 0
-0.0374100342260074 1
0.0114575652641658 1
0.013774879825177 1
0.00686554542685409 1
0.0684605172766587 0
-0.0241174253324553 1
0.00127077425039939 1
0.0240935624513067 1
-0.0140352894995265 1
-0.0189178992490353 1
0.0276748093460534 1
-0.0306749149005284 1
0.000942510700982165 1
0.015993256846669 1
0.0244394657380378 1
0.0139720780158803 1
0.04682138744644 1
-0.0248938423632165 1
0.0208180227602103 1
0.0134226643254189 1
-0.0201038063878854 1
-0.0367043253041884 1
-0.0263744375309399 1
-0.0509703212174885 1
0.0253590703325479 1
0.0143568749648188 1
-0.0120918909236825 1
0.0440830235360293 1
-0.0530091463762405 1
-0.0459125723186998 1
0.019209405743416 1
0.00432544234553621 1
-0.0605139527827062 1
0.0180894504048329 1
0.0127039565863503 1
0.0305877991940589 1
0.0283286262738849 1
0.0163627776247741 1
-0.0729018278788966 1
-0.00681688465393673 1
0.0106857479713156 1
-0.0476996577885148 1
-0.0287087093266768 1
0.0376201587139801 1
-0.00590318891458201 1
0.0313087637220553 1
0.00729620468570547 1
-0.0243963707245754 1
0.00634823661817552 1
-0.0106631927904548 1
-0.0231991449437343 1
0.0119928323813125 1
-0.03010621072848 1
0.103890748172132 0
0.0233874997863485 1
-0.0264752526960531 1
0.050448983734205 1
0.0196664954198384 1
0.0416286629944471 1
0.0112140119408132 1
0.0151472384892209 1
0.00122694354655615 1
0.0303619004538659 1
-0.0346280502004212 1
0.0533343524405205 1
-0.0302010751843954 1
-0.045370370351767 1
-0.0427280639637021 1
-0.0394574252150337 1
-0.0322257903664022 1
0.0133047694033039 1
0.0868416573900603 0
0.00685273802461204 1
0.025818792174857 1
-0.0076673162625887 1
0.00719013900674873 1
0.00651986364254694 1
-0.0182570594465906 1
-0.0534238400913047 1
0.00136468872829822 1
0.00701451980768942 1
-0.00261676421237003 1
-0.0457723103594088 1
0.0247385184184354 1
0.0142516443147812 1
0.0547577723470331 1
0.0304399723127389 1
-0.0453715862448693 1
0.0497443317940098 1
0.00674821270984207 1
0.00222774131364362 1
0.036946890201168 1
-0.0195551496296178 1
0.00262261581909986 1
0.00162744429607541 1
0.0236518043749914 1
-0.0243945351269408 1
-0.00696290345194341 1
0.0156944240727035 1
0.019230586266998 1
0.00650805288176618 1
0.0458340305032216 1
0.0121659658895878 1
-0.0260628786216053 1
-0.0204998571368356 1
-0.0534052036759941 1
-0.0583897701254088 1
0.0033949487622964 1
-0.0566925467511615 1
0.0437937811298385 1
-0.0157174630141355 1
-0.0021525926598387 1
0.0143685951172641 1
0.0433748814795558 1
-0.00446839699269236 1
0.0653512389676817 1
-0.00510814685201711 1
0.000359048563543731 1
0.056717710120193 1
-0.0384022531217125 1
0.0257714859531461 1
-0.0425095117294777 1
0.016548543814504 1
-0.00602873986688939 1
-0.051774519089404 1
0.0125561958121792 1
-0.0345197958409497 1
-0.0119168925401466 1
0.0420616881854537 1
0.0171319810009963 1
0.0313579867235005 1
-0.0346343788039049 1
0.0158109354078839 1
0.0549271319815583 1
-0.01262468247476 1
0.0234047325240071 1
0.00648049039829762 1
0.0346977468549161 1
0.00463257648255613 1
-0.0169617357612931 1
0.013275566321878 1
-0.0215122520775496 1
0.015018031083964 1
0.0174479562292269 1
-0.053961821332362 1
0.0509291715626524 1
0.0123850376570767 1
0.00744833378029486 1
-0.0500608982489703 1
0.0169549041540451 1
-0.00104853668521968 1
0.0152143411808127 1
0.0388423518253646 1
0.0235710428189518 1
0.022210747403995 1
-0.00681329334374116 1
-0.0162029598623772 1
-0.0101875344421534 1
-0.00813265919568286 1
0.0309453319551582 1
0.0124488229532465 1
-0.000895916600816787 1
0.00529354726671158 1
0.0406335585225445 1
-0.0519814442848728 1
-0.0391804204421724 1
0.0568859770461913 1
0.0230513711085494 1
-0.0164777290904106 1
0.00410780257798807 1
0.0166558696288375 1
0.0389867203944776 1
-0.0197284645909693 1
-0.00348720601349614 1
0.00245826476988736 1
0.030797878007083 1
0.00281479701253061 1
0.0184317052867538 1
0.0399800805935185 1
0.0599694730528957 1
0.00323307383878309 1
0.00295993559155641 1
-0.025874179245477 1
0.0147027788323933 1
-0.0677247744279184 0
-0.0675605651845777 0
-0.0506451844902049 1
-0.0344526424389525 1
-0.0442777112512968 1
-0.00160488214157195 1
-0.00466410196216504 1
0.027257988729656 1
-0.00672387539199804 1
0.00188388055744619 1
0.0578281982458001 1
-0.032948198967755 1
0.0338890378089146 1
0.0256369258036143 1
0.0293974984046318 1
-0.00372643545119412 1
-0.0498478480752809 1
0.0237447846053163 1
-0.00377790643623946 1
-0.019810367887881 1
-0.0116158443644636 1
-0.0304575918358397 1
0.00699610610934382 1
0.02420839609668 1
0.0202999002247523 1
-0.0305367928793807 1
0.0637386442346317 1
0.0028904143063257 1
-0.0595042207071589 1
0.0478651812628023 1
-0.037325763832018 1
-0.0297990326550993 1
0.00709435817417952 1
0.0266938823264045 1
0.000986225171678862 1
0.114084939310377 0
0.00271058687994463 1
-0.00907240591201631 1
-0.00539356408794111 1
0.0192622364620755 1
-0.0118110587574525 1
-0.017097537006817 1
-0.0325270194016379 1
0.0363648940339471 1
-0.0751977144255357 0
-0.0695176892152357 0
-0.0577715938703204 1
0.0170882680316359 1
-0.0137129888753706 1
-0.0196673436805391 1
0.0416723238593196 1
-0.0146242797774387 1
-0.0285138708615709 1
-0.0427033173586194 1
-0.015246167828675 1
0.00828275243666289 1
0.00521502775890453 1
0.0155876407314202 1
0.03768611438157 1
0.0217038108082051 1
0.0701423031577336 0
-0.00834342662706018 1
-0.0101642659466994 1
0.0292967628258929 1
-0.0606116200284385 1
0.0211346847542688 1
-0.0432621144351445 1
-0.010891414458513 1
-0.022492571525553 1
-0.00773580695869501 1
0.0867042345715235 0
0.00086761357229317 1
-0.0263862834271641 1
-0.00509443741567391 1
0.0239120269688235 1
-0.0105349010703597 1
-0.00682716682805328 1
-0.00464778281988001 1
-0.0106124579482074 1
0.00799608450230898 1
0.0326215729194552 1
0.0373780416114091 1
0.00135722837719648 1
0.0242211328152764 1
-0.0161620421086156 1
0.0379238814187149 1
-0.0228238421232412 1
-0.0312631176536794 1
0.0459714647998306 1
0.0181385442271821 1
-0.0141546432618264 1
0.0212501782758887 1
-0.0127047462405169 1
-0.0404609689323215 1
0.0297201714668302 1
-0.0338200449139905 1
0.00751097650040673 1
0.000153223081849658 1
-0.0403054860423218 1
0.0432688600415189 1
0.0168472983824207 1
-0.0275039366475343 1
-0.0180838593934618 1
-0.0418237781380423 1
0.0358134968831037 1
-0.0160511106529635 1
0.0196147294356745 1
-0.00615211782610278 1
0.0435264691215758 1
-0.0692367236354728 0
-0.0402568023607516 1
-0.0325202886494449 1
-0.0372571313402203 1
0.00104424183092483 1
-0.00368460120630366 1
-0.0199410498062971 1
-0.0233828928512172 1
-0.0556193287145651 1
0.0227487552484205 1
0.0338683655427853 1
0.0326303255721898 1
0.0495444304412829 1
-0.0279887504217654 1
-0.0393959077652054 1
-0.00676390547286657 1
0.0263478578935953 1
-0.0208714928442926 1
-0.00137317768005184 1
0.0543734915556129 1
0.0412288838742885 1
-0.0292296702668628 1
-0.00992619421269898 1
-0.00804731204471845 1
-0.0191497173739949 1
-0.060844736174468 1
-0.023501689464733 1
-0.00292530346658581 1
0.00795455110872578 1
-0.0306886540550038 1
0.0172510471070213 1
-0.00917166641094219 1
-0.0458635993507632 1
0.0487602329993507 1
-0.0422436791781359 1
0.0445862941162201 1
-0.024200841820389 1
0.0439074872470615 1
0.0275798780431716 1
0.0282038647061587 1
0.0226332306409184 1
0.00392967823929222 1
0.0457876829679707 1
0.0784744491615705 0
-0.00580600309298418 1
0.00494700682189599 1
0.0260006475689291 1
0.0429896631474722 1
-0.0639900624190532 1
-0.0134931981512625 1
0.0388930679382872 1
0.00526909263461903 1
-0.0115647073953895 1
-0.074045608408383 0
-0.044257605625515 1
0.0295510200797217 1
-0.000605364789974182 1
0.0474885035274318 1
-0.0731613837490711 0
0.0100592512317031 1
-0.00289005399136565 1
0.0458243991335257 1
-0.000367489442795627 1
0.0271879328973335 1
0.0418041209259068 1
0.0277453657168753 1
0.00740925933961914 1
0.0585263514793023 1
-0.00214309929250476 1
0.0321181900701169 1
-0.00962164299231227 1
-0.0407188078426753 1
-0.00890052462490596 1
-0.00968915947078415 1
0.0321142985628544 1
-0.0389624457270489 1
0.00969013671140814 1
-0.00952995489713396 1
-0.0152811254557303 1
0.0248832157438872 1
-0.0484879534223072 1
-0.0409014733842679 1
-0.0818200292227406 0
-0.00864970836901021 1
-0.0467847320091754 1
-0.00241637480326163 1
-0.0158019648886329 1
0.0349423669159508 1
-0.0334414093013929 1
0.0149160072180329 1
-0.0220781560730716 1
0.0644405798220149 1
-0.0429790798972223 1
-0.0143250319273979 1
0.0306629209726619 1
-0.00212422183883496 1
-0.0215952878531975 1
-0.0316788506252983 1
0.000677406933634076 1
0.0470774016269357 1
-0.0660922897811686 1
-0.0539148413203764 1
-0.00574813021498617 1
0.0310690989620708 1
0.0542821342300083 1
-0.00904528296334688 1
-0.00305214983436613 1
0.0212502021073541 1
-0.000790239685489188 1
0.00127005675200094 1
0.0320544531801212 1
0.0240770589792285 1
0.00127172165350674 1
0.00218709843319728 1
0.0168583389048829 1
0.012558733068867 1
0.0153621703765926 1
0.0757438517407349 0
0.0252055180449778 1
-0.0256736299187884 1
0.0338537342866198 1
-0.00804177693500532 1
0.0163379978843015 1
0.0240198498008365 1
0.0432178104899784 1
-0.0177968259000838 1
0.0510584304669618 1
0.00679421672843741 1
0.00571939494661365 1
0.0161690311747892 1
-0.00730677660588427 1
0.00972831071008962 1
-0.0114916437117366 1
-0.0189362121991691 1
0.0242790731685486 1
-0.0241465185458868 1
0.0274424902969714 1
0.00537511578454318 1
-0.0131756836998497 1
0.0134175898385874 1
-0.023680202802456 1
-0.0213002757465522 1
0.00959765710728799 1
-0.0205188198459192 1
0.00168654093480842 1
-0.0275359772398272 1
-0.0238605240023561 1
-0.0057238600573283 1
-0.0124486994446544 1
-0.0120754446499314 1
-0.0114187574070235 1
0.0477908254661529 1
0.021142552552451 1
-0.0100927336873437 1
0.00647313717565337 1
-0.0213523132709055 1
-0.0213833994004411 1
0.0387770341686809 1
-0.0167464834845738 1
0.00831992586578462 1
-0.0118039744436566 1
-0.0401213793972175 1
-0.00112441410986925 1
0.00980286524585215 1
0.00588820562929649 1
-0.0305292498775955 1
0.0287297234563664 1
0.0497053093211941 1
-0.0446880943767583 1
-0.00686593789056921 1
-0.0564023215167283 1
-0.00295257203570077 1
0.0210304247993675 1
0.00965421802933822 1
0.0340107364393861 1
-0.0203523115616993 1
-0.000346449413558056 1
-0.0240870122750583 1
-0.0619832353289897 1
0.0378450652931076 1
0.00916701647183911 1
-0.0496800706821602 1
-0.0162006700559883 1
-0.00687083791228732 1
0.0650029088314512 1
-0.0239066955755182 1
0.00378249929479008 1
0.00165149691875531 1
0.00214916562307334 1
0.0553201568154948 1
-0.0257494277180373 1
0.00265865849009127 1
0.0552356397192853 1
-0.00979115505089348 1
0.0146719845085013 1
-0.00614322326601934 1
-0.0210932159261993 1
-0.0318635439661697 1
0.00777230234590646 1
-0.0732000547416798 1
-0.0340064274686576 1
0.028641091223646 1
-0.0424779760274322 1
0.0206643374989382 1
0.0351669581212355 1
0.0711626657337547 0
-0.00373566103016895 1
0.0578727226418998 1
0.0661491233596094 1
0.0248366796085975 1
-0.0305619203466676 1
0.00737863024809577 1
0.0282032847983528 1
-0.0126554012402183 1
-0.0249973596783588 1
0.0282383206218657 1
-0.0195115638152878 1
-0.0302791740987072 1
0.0415424013251138 1
-0.0582241198437285 1
0.0190633597093379 1
-0.0503567520772893 1
-0.0083509784497016 1
0.0213987421272185 1
-0.0780948209350519 0
0.0136169471704899 1
0.0663756413292771 1
-0.04279303288262 1
0.0547953160970263 1
0.0188689454121388 1
0.0455474456600862 1
-0.0322008245206253 1
0.0049861159691094 1
0.0208227853815018 1
-0.00997231207502333 1
0.00379069764536352 1
0.0149191568116124 1
-0.0143940592511079 1
0.0181091453194196 1
-0.0214187390365392 1
0.0286068434747475 1
0.0192815465865406 1
0.0597571073707565 1
-0.0109896523855059 1
-0.00838726033460638 1
-0.0453282446573614 1
-0.016631709239687 1
0.012719258875325 1
0.0186310002216181 1
0.000757238964048973 1
0.0583625295943987 1
-0.00313490141825206 1
0.0260236419654713 1
0.0344459222606304 1
-0.00868995186817374 1
-0.0379509934096943 1
-0.0424937106510264 1
0.00597177652077139 1
-0.0388423016824281 1
0.0558121939554103 1
0.0152000159885235 1
-0.0547954436863836 1
-0.0106680328258456 1
0.0160948465428252 1
0.074198437546769 1
0.010434927443603 1
-0.0090451300057955 1
-0.00238970339793462 1
-0.026824244529503 1
0.0621319262582801 1
0.0243677107011153 1
0.0108943883182997 1
-0.0198711709365408 1
-0.00698583914195863 1
0.0675347459463901 1
-0.0381818454263885 1
0.0192365435837075 1
-0.00212159315819448 1
0.0223901033996585 1
-0.0135726775723928 1
0.0113767722693586 1
-0.0124191904596601 1
0.0387431367715013 1
-0.0365205558882564 1
-0.00777787395175644 1
0.000467461559623723 1
0.0321919836829639 1
-0.0287721464888618 1
0.0155124237473254 1
-0.001763490527282 1
-0.0231036822353694 1
0.00326582559651866 1
-0.0162686617435461 1
0.0775385436168985 0
-0.0181262040760248 1
0.0166356283133448 1
0.0321230181825459 1
-0.106347058416098 0
0.0144992690588358 1
0.00366484167101853 1
-0.0487274964813717 1
-0.0103210117617989 1
0.00202537337267498 1
0.0579017546048605 1
-0.059800152088555 1
0.044164289002878 1
-0.0149844546160192 1
0.0131452855354806 1
-0.0213286317979862 1
-0.022229924413093 1
0.0523373327703263 1
-0.0368065739418276 1
0.00526945470587697 1
-0.0136668270598312 1
0.00806967586086993 1
0.0683196956342753 1
-0.0326415121668517 1
0.0460994214311856 1
0.0266870568101975 1
0.046243693911455 1
0.0180049777699932 1
-0.0215024349113776 1
-0.0275996184725815 1
0.00457152700531682 1
0.0429270102104217 1
0.0358468981230905 1
0.0193960533867039 1
0.0576304360740473 1
-0.0243438955197928 1
-0.0014396906910719 1
-0.0310951468470551 1
0.0216273702721994 1
-0.0181532742606653 1
-0.0144932640420458 1
-0.0205109660884615 1
0.00868834487589882 1
-0.0615492702949068 1
-0.017688063494914 1
-0.0512067336228905 1
-0.0024073483893562 1
0.0060676868039503 1
-0.00440713421704308 1
-0.0621618332313618 1
0.0330528279960431 1
0.0300014385601677 1
-0.012572142902443 1
-0.0442867749613851 1
-0.0227727730581077 1
0.036207573763853 1
0.0107482202219216 1
0.0350956319951145 1
-0.0104481276232359 1
-0.0337380459154001 1
0.013277448525966 1
-0.0282789767683087 1
-0.0166925548326576 1
-0.0455008696312734 1
0.00485314609626808 1
-0.0224157881515035 1
-0.0795845284047178 0
0.0260876334519022 1
-0.0480004618356664 1
0.0400427264669421 1
-0.0380066680604806 1
-0.00131596626972001 1
0.0129470289448542 1
0.0120086333133792 1
0.00515944301795457 1
-0.00369566510832574 1
0.0249320546228059 1
0.0631449008352913 1
0.0255759520327023 1
-0.0457680057895777 1
-0.0540129911152082 1
-0.0355195490665721 1
-0.000239735544881712 1
0.0120292302479531 1
0.014757937499973 1
0.0319108497641508 1
0.0374995698675224 1
0.00182114573728473 1
-0.000456956041672464 1
0.0443053318050421 1
0.0852237759051595 0
-0.0322245410734508 1
-0.0239022343211988 1
0.00204755430695852 1
-0.024355275214225 1
0.0622409569100417 1
-0.0596752887436032 1
0.00444375813200462 1
0.0409221411273508 1
-0.0327743448207342 1
-0.0169421355705062 1
0.0502083568860117 1
-0.0991131728080897 0
-0.0255575910688476 1
0.0560529671023457 1
-0.0316964266043779 1
0.0185717018274814 1
-0.012083247302266 1
-0.0124461855141428 1
0.0117695964583774 1
-0.0302329044101802 1
0.0298858617334409 1
0.0355189592234418 1
-0.0495579055620778 1
-0.0446332754335903 1
0.0398049343269122 1
0.02148653314011 1
0.01710942525781 1
-0.0104401345116233 1
0.00917163857750761 1
-0.00837774157390654 1
-0.031123415113819 1
0.00442780171539812 1
-0.00825999558396513 1
-0.0137132254779072 1
0.0116206312039509 1
-0.00119244992494842 1
0.0560600328088674 1
0.0110054299547026 1
-0.0537833245773794 1
0.0214251841966175 1
0.0174481164023165 1
-0.0203327852434504 1
0.0593605764843105 1
-0.0218789085580395 1
-0.00997220170220044 1
0.0183179789698043 1
-0.0659772906956121 1
-0.00262045460342736 1
-0.0469578559045222 1
-0.038125453963376 1
-0.0274251359368669 1
0.0210315576946774 1
0.021287180297259 1
-0.0464976343085769 1
0.0521317745471637 1
0.0365619375802779 1
-0.0308925728665089 1
0.0272494026003672 1
0.00662128991409284 1
0.0277827166751476 1
-0.000488533224356082 1
-0.0304153191133678 1
0.0463533179111296 1
-0.0139909234865827 1
0.0150095770234364 1
0.0196724966934642 1
-0.0228571410642055 1
-0.0683228749050722 0
-0.00012271815052671 1
-0.0344067692250507 1
0.025077936477482 1
-0.0101128157567059 1
0.0218425923217171 1
-0.0420256850487611 1
0.0270305572238379 1
-0.0139829220577712 1
0.0440324897207515 1
-0.0342222809733489 1
0.0364475949948487 1
0.0232506476120547 1
0.0074371867546539 1
-0.0152664674924497 1
0.0206416110396469 1
0.012903298593431 1
-0.0248952189066718 1
-0.00362891314129001 1
0.0148141272181203 1
-0.0191091482747139 1
-0.0482129048548689 1
0.0241045768727256 1
0.0600419539908076 1
0.0147710627120021 1
0.000416111542011604 1
-0.0569466628320748 1
0.020301911952156 1
0.0163456670529234 1
0.0335342146493785 1
-0.0263804993455936 1
-0.0309164105353904 1
0.00321165099913997 1
0.058026060745533 1
-0.0395430799956031 1
-0.0164214209718485 1
-0.01201929187456 1
0.00254440618322728 1
0.0223745396019602 1
-0.0366120350462158 1
0.0261770901429597 1
0.0304329066468364 1
-0.0231150951618453 1
0.00120078383767781 1
-0.0322185317698706 1
-0.0621856796781323 1
0.00597315983533977 1
-0.0323831636900698 1
-0.0239720372917447 1
-0.053555358748022 1
0.0255996757362562 1
0.0488564345401595 1
0.00376962982534601 1
0.0403393669617736 1
-0.0250149081267029 1
-0.000502942556063408 1
-0.00893272745862522 1
-0.0166898907826564 1
-0.0080520370254868 1
-0.00745908351628238 1
-0.0407171934095843 1
-0.00349867422886098 1
-0.0152800827908871 1
-0.024754953982058 1
-0.0483871181624554 1
0.00315462892411091 1
-0.0348349253013722 1
0.00832545509461896 1
0.0109452935526372 1
-0.00134063165291483 1
0.0146375116203026 1
0.0170036448951153 1
0.0134387225647339 1
-0.0642187326606265 1
0.0315624884468252 1
0.027654601360414 1
-0.0177577344208002 1
0.0070158668598982 1
0.0273677894661376 1
0.00269937852272062 1
-0.0270304555011213 1
-0.0206421157115116 1
0.0401286273848297 1
0.0425678697066104 1
0.0134988672055687 1
0.0356810098389988 1
-0.0304670817129264 1
0.0659275070284258 0
-0.0136670858498625 1
0.0362770441593034 1
0.00607918942038037 1
-0.0502591488852388 1
-0.0516083835606344 1
0.00119673006407796 1
0.085771412375034 0
0.0290223618517908 1
-0.0152501529448504 1
0.0115038776440346 1
0.000592011697712308 1
-0.0115648857895917 1
0.0242410587928484 1
0.0785536131635276 0
-0.0208532750624351 1
-0.0392283149764935 1
-0.0562522361120449 1
0.00305798433524801 1
0.00284787205974567 1
-0.0186449638345824 1
-0.0402090026842447 1
0.0394577211326039 1
-0.0577798255370726 1
0.0173220259794169 1
-0.0677559634379097 0
-0.0366730457244305 1
-0.0124020535134318 1
-0.00947465354136015 1
0.03991166307497 1
-0.0168268067276073 1
-0.00710334812885917 1
0.0443151617310152 1
0.000306160528634731 1
0.0466391414096296 1
-0.0210875136344954 1
0.0611620979412505 1
-0.0350273253180551 1
-0.00770703856112235 1
-0.00834575996641066 1
0.0329062102539145 1
0.0435175308533562 1
0.0246893770847045 1
0.0430415018234265 1
0.00988518156906706 1
0.00705852227979375 1
-0.00321150083185654 1
0.028006755986354 1
0.0219701792687486 1
0.00286142301200182 1
0.00397001395695522 1
-0.00887430903806634 1
0.0271781713648204 1
-0.00191354047755183 1
0.0254242995463726 1
0.0362655268632474 1
-0.046209155340077 1
0.00247572339755651 1
-0.037573843335176 1
0.030131601077295 1
0.0583985919730887 1
-0.0334669488299612 1
-0.0214799850362267 1
0.0591256886134472 1
0.000408813043020991 1
0.0351671663795962 1
0.0180740241958798 1
0.0260518455283003 1
-0.0119918488512374 1
-0.00722758740574148 1
0.0305984308275863 1
-0.0018445921194628 1
0.0473196282639035 1
-0.0634029428918879 1
-0.0536378310857305 1
-0.00628667305342779 1
0.0190394266671637 1
-0.0119089912999772 1
0.00717340184796955 1
-0.0343191126702931 1
-0.00776130467624231 1
0.0033305024941485 1
0.0364589207554972 1
-0.0332745992971586 1
-0.00203277107574088 1
-0.0365674947563462 1
0.0361954586278996 1
-0.0114402883925022 1
0.0325082206981668 1
0.0366635922204155 1
0.0134360031206522 1
-0.0195363442965435 1
-0.0270372289302272 1
0.10066848222691 0
-0.00809928741337717 1
0.0013291489844283 1
-0.0263402272577587 1
0.0190832793518331 1
0.0134048975026372 1
-0.0153931482331587 1
-0.0303853170815002 1
0.0268368457162123 1
-0.0257682459910643 1
-0.048901824693733 1
0.0520900660047635 1
0.0211222049000946 1
-0.0286671619791849 1
-0.00458200959900094 1
-0.0304846734526714 1
-0.0417528184708015 1
0.0119326470823663 1
0.0498726561806162 1
-0.0371821342674515 1
0.0168539634091494 1
-0.095046959075265 0
0.0200218322109307 1
-0.0501329766058974 1
0.00295154626574523 1
0.0352834263490896 1
0.0177390367044725 1
-0.0717344433396049 0
-0.0294368471752232 1
0.0682177541369302 0
0.00350099785058709 1
-0.0193055424530703 1
-0.020928625990667 1
0.0557597882691714 1
-0.0029789537556614 1
0.0295425224461884 1
0.0251251170129877 1
0.0326305533479194 1
0.00228581131595538 1
-0.0217457972640888 1
-0.0176903274222824 1
-0.0162794581437369 1
0.0433385444174524 1
0.00611431529213596 1
-0.00268781611582083 1
0.0121554760668926 1
-0.0172123456783767 1
0.00380112337776965 1
0.0364102653052421 1
-0.0332161231001504 1
-0.0282575556152475 1
-0.0128879165811269 1
-0.0158136045588586 1
-0.00959856664540852 1
-0.0175263735195879 1
-0.00864702564412604 1
0.00581477127131978 1
-0.0044622412015947 1
-0.03699498772521 1
-0.0270971975503882 1
0.025996355849135 1
-0.0249746579921348 1
-0.0149689053945983 1
-0.00565651432321801 1
-0.0124020629768076 1
-0.0478189595593193 1
0.0650011842652359 0
0.0470301694789628 1
-0.00812857519322379 1
0.0108887133405433 1
0.00321767302094111 1
-0.000426875015806657 1
0.000604587106709785 1
0.0167297547242788 1
-0.00173697442086496 1
0.0235410250799573 1
-0.00403821191086041 1
0.0106744632303426 1
-0.0284283794931346 1
-0.0312394659568967 1
-0.0160126307317054 1
-0.0293016688285468 1
0.0162323949465287 1
0.00678822105274119 1
-0.0286335116942702 1
-0.0672617851221426 1
0.00279766061102778 1
-0.0091004611383484 1
-0.0268252864221615 1
-0.0546644315148208 1
0.0467060741371269 1
0.039136615815005 1
0.0368773205685003 1
-0.0408659160912469 1
-0.00800931078624979 1
0.0129838786526734 1
0.074356155432378 0
-0.00281334774043945 1
0.00711786758457571 1
0.00473330149079483 1
0.0546267602760236 1
0.0269291071486589 1
0.0269236485473931 1
0.0468425782135717 1
-0.011154295602689 1
-0.00182486127150339 1
-0.0194010748095212 1
-0.000140764904721221 1
0.035424446544769 1
0.0106159029443185 1
0.0103221639994925 1
0.0174700201153497 1
0.0252680771914914 1
0.00987386996883346 1
-0.00781009750550418 1
0.0373936562525142 1
0.0197160502876501 1
-0.0384882504582704 1
0.00170692770571528 1
-0.0184481815742063 1
0.0189394015167096 1
0.0265630625833848 1
-0.0143305014213356 1
-0.0139911474592164 1
0.031589445925022 1
-0.0208808569805033 1
0.0278510243837703 1
-0.0792513858776787 0
0.0673112875288215 0
0.0151864895973354 1
-0.0241021760762981 1
0.0010438436777136 1
-0.0293665269144712 1
-0.0353550191512297 1
0.00309867074824903 1
0.00194087884445482 1
0.0104153393035534 1
-0.081577656215446 0
0.00873258841357058 1
-0.0297291622749338 1
-0.00838213251042294 1
0.0940385193112104 0
-0.0193624079165261 1
-0.00434387489198102 1
0.0220818776818804 1
-0.0266495119740731 1
-0.0879433499872034 0
0.0368477853613294 1
-0.0862607274262989 0
0.0357612116440806 1
-0.00622666445955608 1
0.0188593102085786 1
-0.0701333898747513 1
0.0369036283384158 1
0.00253146627799971 1
0.0479051387727825 1
0.00870678420934038 1
0.0409002161979083 1
-0.0184120774386674 1
-0.0098351078220171 1
0.00750477456772912 1
0.0228876643556478 1
-0.0202649733179582 1
0.0291610762522422 1
-0.00887589247171214 1
-0.0363245039827607 1
-0.0783625672708163 0
0.0186093155081772 1
0.00903019643867693 1
0.0351359611670525 1
0.0224756348304799 1
-0.0113123499168515 1
0.0574672386184915 1
0.00572504456340427 1
-0.0227669968428395 1
0.0204866550965423 1
-0.0441239252981117 1
0.0519890841324292 1
-0.0503679425386169 1
0.0227197660793878 1
0.0279122859999788 1
-0.0453044622839893 1
-0.0363087963497655 1
-0.0305351638893525 1
-0.00781270668748601 1
0.0506121201013177 1
-0.00427533429671196 1
0.0179163466212517 1
0.0258294845516075 1
0.0421004174255895 1
-0.0198217422624257 1
0.0602590912254643 1
-0.0133979082992568 1
0.00330027973560978 1
0.0498074655513865 1
0.00760341025741306 1
0.0274325648928313 1
0.00893449879150704 1
-0.0102903909300757 1
0.0601239041817307 1
-0.00790543262283691 1
0.00831947888793837 1
0.0124889789121865 1
-0.0359655263730983 1
-0.0372555235264846 1
0.0167984834772383 1
0.0047892885594139 1
0.00702810456985926 1
0.022802710626862 1
-0.00569902666161657 1
-0.00287137606040872 1
0.00701505960124915 1
0.031211063935513 1
0.000765897310630998 1
-0.0504002302355336 1
-0.0286066883358597 1
0.0503248486910458 1
-0.0248369505319076 1
0.0393069608312723 1
-0.0335057855610348 1
0.00112535942606196 1
-0.0299981730151642 1
0.0518564054802543 1
-0.00939939345280297 1
0.0385217158503978 1
0.013461412449698 1
-0.00347238787482844 1
-0.0311733588511014 1
-0.0149577244032532 1
0.0489952749073148 1
-0.000454874904959496 1
0.000913212565559872 1
-0.0158257377967204 1
-0.0582846512921452 1
0.00419732865495163 1
0.00769361265642382 1
-0.0554136918115504 1
0.0389493848913009 1
0.0633027367763306 1
0.0490981544354168 1
-0.0333636206398948 1
-0.0153428152771489 1
0.0229718689675522 1
-0.0471193514445947 1
0.00221412415238467 1
-0.0380133250090641 1
0.0144027319114297 1
-0.0383505844065298 1
0.0558823486502524 1
0.105856835606795 0
-0.0122979800420438 1
0.0235684881909632 1
-0.0040773649253341 1
-0.0360271220034974 1
-0.0169010463981399 1
-0.0288670731900356 1
-0.00402966717075662 1
0.000827593797854118 1
0.00234648133978926 1
0.0719115473283553 1
-0.0155804734308656 1
-0.0288282246968933 1
0.0385294408701111 1
0.0487820984016719 1
0.0448855877953914 1
0.0137498381135828 1
0.00743951537215723 1
-0.00863661897501728 1
0.031389254404647 1
0.0428451826072091 1
0.0313383871490612 1
0.0246032224957683 1
-0.00928189365690124 1
-0.0353993415053109 1
0.0020597859544313 1
-0.00581045226390265 1
-0.0449533035136155 1
-0.00580213739966204 1
-0.00220453784656166 1
-0.0140476023389232 1
0.0202844435579686 1
-0.0173951386880591 1
-0.0292893637072645 1
-0.0259166282622314 1
-0.0462424147853897 1
0.0469630257275661 1
-0.00158937970314844 1
-0.00204662041605175 1
0.0483761281495604 1
-0.00956010885597619 1
-0.0692781870554084 0
0.0343947282531745 1
-0.0282048902131703 1
0.0206708266334106 1
0.032760223724631 1
-0.0981822792095086 0
0.0360661706833474 1
0.000238389377265059 1
0.00763415837173996 1
0.00953706242701251 1
-0.0251200280398131 1
0.0143830166935062 1
0.0104064257915392 1
0.0151984382566386 1
-0.020003128419799 1
0.0203449533131227 1
0.0102302097586447 1
0.0128582783963411 1
0.0266382682998512 1
-0.0145297235553266 1
0.0167866261446739 1
0.0679260900348134 0
0.0974119763189106 0
-0.0269328870181658 1
-0.0184668967834777 1
0.000432054487996951 1
0.00492278788985304 1
-0.0234203609313665 1
0.0131205781620269 1
0.0573952491045604 1
-0.00125807378408733 1
-0.000552246689519318 1
-0.0723294258339389 0
0.0196144120949192 1
0.0560986878772287 1
-0.0130534186465691 1
0.019828046063 1
-0.0309661689620821 1
0.00641705243509364 1
-0.00258007836776042 1
-0.0626633902556309 1
0.00851761697463758 1
-0.0833993676245146 0
0.043753181876607 1
-0.00741315810402023 1
0.0329353662331338 1
0.0184678019597205 1
0.0285236147060461 1
0.0261612013712293 1
-0.0293241184081992 1
-0.081131677626218 1
0.00918622030932375 1
0.0160213815988702 1
-0.0384428961613073 1
-0.0247553550020378 1
-0.0396336733791599 1
-0.0145445288928753 1
0.0234413887357017 1
-0.0445314258423979 1
-0.0545126797429933 1
0.010972543361839 1
-0.0738881401231922 0
0.0378469203595244 1
0.059782571282549 1
0.00969499772468833 1
0.0321472216845857 1
0.0852919481332632 1
-0.0078835236222352 1
0.0274372536816899 1
-0.0280340627425201 1
0.0707724882822272 0
0.00712362484191559 1
-0.0336278487264649 1
0.0106153207647238 1
-0.0383506984890006 1
0.0466835726378014 1
-0.0232839214079201 1
-0.0195628381693681 1
0.0354296980012145 1
-0.0021326295246136 1
-0.0576730789797932 1
-0.059396184926406 1
-0.012814948390657 1
-0.0325546883565333 1
0.034645681275915 1
0.000272184931734862 1
-0.0016574045680409 1
-0.0105639330961596 1
-0.010317612806124 1
-0.0274223929571069 1
-0.028550279026103 1
0.100845358794671 0
-0.0383002738430234 1
0.012778699670762 1
0.0264760987168187 1
0.0223540164997954 1
-0.0460823272019792 1
0.00246534094908164 1
-0.00619685397545081 1
-0.0147084146052628 1
-0.00833556589861738 1
0.0142945887370399 1
-0.0412469972085961 1
0.03891679974425 1
0.00672661369987554 1
0.00475762820866873 1
0.0491907018830507 1
0.00174053462601932 1
0.0477689298040673 1
-0.00813078479787014 1
0.0300416626447461 1
0.00370339015171506 1
-0.00943493203283703 1
0.0525051277289817 1
-0.047713657825148 1
-0.000807476838748478 1
-0.0193370035840793 1
-0.0360332732501533 1
0.0109577402857294 1
0.0138360734646373 1
0.00944614089078484 1
-0.0247088978365838 1
-0.0134739227402208 1
-0.0373974849351316 1
-0.0147282378053348 1
-0.0310826063470546 1
-0.0248228465699667 1
0.0420226117745005 1
0.00260702938384806 1
-0.00935528934064287 1
0.0249534876286762 1
-0.00682777050494282 1
0.0194869143531254 1
0.0479454668775513 1
0.0236148847484503 1
-0.021877059926055 1
-0.0371800551535789 1
-0.0250321165519892 1
-0.0381611178721622 1
-0.0593556586946814 1
-0.0113716931523629 1
0.00061419479448107 1
0.0487917851386456 1
-0.00762615320309397 1
0.0384245266406018 1
-0.00818792548189562 1
-0.0057924273980456 1
-0.0238707361177802 1
-0.0502986524071956 1
0.00383065350933543 1
0.00757520592223884 1
-0.00386011302714 1
-0.00544095485311361 1
-0.0201427488961395 1
0.0593600936238915 1
-0.00849477536435153 1
-0.0189092179923679 1
0.00371873665149011 1
0.0601269008177892 1
0.0445326268764085 1
0.0640429966543267 1
-0.0213936689282431 1
-0.00402266230313367 1
0.00227200974520505 1
0.0120290843035679 1
-0.0506355707135484 1
-0.0204955470567398 1
-0.0321874599558805 1
0.029254221988982 1
0.0207587643709853 1
-0.0214943543006791 1
0.0222098629502353 1
-0.0122170544714284 1
0.00429421549656442 1
-0.0329767545184314 1
-0.0131456890930651 1
0.0114160776514303 1
-0.0148229679937831 1
0.0671887141321442 1
0.0188088070948966 1
-0.00195738343515327 1
0.00391793122208649 1
-0.0602823330736198 1
0.0047521221181265 1
-0.0131457933502854 1
-0.00355627334492117 1
0.0529088473165595 1
0.0317219704780681 1
0.00742476547293181 1
-0.0135031618114826 1
-0.0112203549854321 1
-0.00186066705487632 1
0.0183108424267658 1
-0.0456267572927124 1
-0.0365835160161161 1
-0.0232078799731916 1
-0.0309103494211091 1
0.00450153459710502 1
0.0203570284861654 1
-0.0152093510921602 1
-0.0403061228370789 1
0.0344489753008681 1
-0.00938215922968481 1
0.00885458850232299 1
0.0372319930146591 1
-0.00107435164381518 1
0.00819490226582257 1
-0.0565264065136288 1
0.0469710591033862 1
-0.0295245474269274 1
-0.0486973965566124 1
-0.0171680793679308 1
-0.00218511215135954 1
-0.0068310185770092 1
-0.0418027921700356 1
0.0320316779540594 1
0.0178293056656989 1
-0.0128099415187517 1
0.0750772171153058 1
-0.0897056251477053 0
0.0255866657018577 1
0.0339672250485404 1
0.0335254437849151 1
0.0545896191608993 1
0.00460057761941715 1
0.0194989461948988 1
0.0474507494931914 1
-0.0150700556402074 1
0.0408839284176525 1
0.0114279908827976 1
0.0345243977897242 1
-0.0480085859248952 1
-0.0419800804593671 1
0.0374628698868287 1
0.0263074492682695 1
-0.0064156148834515 1
-0.00805111593835193 1
-0.0172255587446372 1
-0.0627078696071492 1
0.00895000044380499 1
-0.0123847316713079 1
-0.0212452788402118 1
0.0233727596075035 1
-0.00296561625536124 1
-0.0409806388803876 1
0.0128987590395968 1
-0.0383703444067845 1
0.0187344415159732 1
-0.00100930363514493 1
0.0216902762994362 1
-0.011528880143917 1
0.0184288976183258 1
-0.0469183355332409 1
0.0468524006810982 1
0.00578549024202593 1
0.0252765156226744 1
-0.0344754429137547 1
0.000414820775323938 1
0.0259663616798853 1
-0.00348031366972223 1
0.0288271424779714 1
0.0401431696769211 1
-0.0270550408268479 1
0.00649575050986626 1
0.031073169555414 1
0.0402631544608509 1
-0.0485397927085125 1
-0.0231901944906507 1
-0.00482562133220459 1
-0.0700171585404146 1
-0.027315800433508 1
-0.00615992286501892 1
-0.0211940724231261 1
-0.0137035284987096 1
0.0645380425401292 1
-0.0177333839076879 1
0.0455085906404914 1
-0.0289042082920337 1
0.0439659052487626 1
-0.0205753851094682 1
0.0321276589318084 1
-0.00697609580789387 1
-0.00679602077317362 1
0.0108236752752176 1
0.0454085380262738 1
0.0298490843851205 1
0.0680348017598114 0
0.0401653822744789 1
-0.00471945575341435 1
-0.0242786306215051 1
-0.0129151935005422 1
0.0183609896673778 1
-0.0520033276787118 1
0.0233518073218507 1
-0.00415896038036221 1
0.00306788086872057 1
0.0145262718654817 1
0.0100957890528197 1
-0.0367197944833243 1
-0.00329390194062884 1
0.0131135746934215 1
-0.013565782625583 1
0.000274558804558529 1
-0.0063324477258753 1
0.00603862270901787 1
-0.00321193337107375 1
-0.0305816826533361 1
0.0244704889383082 1
0.0114954703614077 1
-0.0513682460772615 1
-0.0087172720034231 1
0.0476298189868491 1
-0.017783289445826 1
0.0275616029120762 1
-0.047159402790171 1
-0.0526811511005302 1
0.062359427799376 1
-0.0203236706228602 1
0.0138920300315044 1
0.0345173779680351 1
-0.02213819177413 1
0.00222855003744936 1
0.0263296395384967 1
-0.0267508252315152 1
-0.0411256461695748 1
-0.0206254859657165 1
-0.00955095671648656 1
-0.0463855646032983 1
-0.0223380942683454 1
-0.00294480368003757 1
0.0520456528428911 1
-0.0560967606181057 1
-0.00142823990727595 1
-0.00819270074723168 1
0.0355218097864654 1
0.0616016393276496 1
0.0129489764181966 1
-0.0630655309596118 1
0.0553447221932222 1
0.0083646197263573 1
-0.0459693961936475 1
-0.0352034508535418 1
0.0185968032706269 1
-0.0451726076801742 1
-0.0261505030288847 1
-0.0111684620353276 1
-0.00280063607268906 1
-0.0416441062401561 1
0.0449243447977791 1
0.00232677797943551 1
-0.0358312770328744 1
0.0156210713367067 1
-0.05048710853481 1
0.0194279483514081 1
0.0284959064851197 1
0.0207588574751813 1
0.00576076462185335 1
0.0171279923028444 1
-0.0559441172989936 1
-0.0135246595706397 1
-0.0223496293149965 1
0.0520157111360306 1
0.00982029370809657 1
0.0204381166266848 1
-0.0449317872875054 1
-0.0287193540026018 1
0.0333174537419433 1
0.000951386067937776 1
-0.019959177658339 1
-0.0374294809900899 1
-0.0179295158169915 1
-0.0231496058043915 1
-0.0482994433902506 1
-0.0178213674144736 1
0.0268755257095396 1
0.00660974872983928 1
-0.0238203069484302 1
-0.0251061593343546 1
-0.020994478278627 1
-0.0312908806193737 1
-0.0384764107747176 1
0.0258016147499549 1
0.0438931095254519 1
0.0126970228011801 1
0.0059804897339512 1
-0.0807380866034064 0
0.0221424835002464 1
0.0386765448113353 1
0.0204761898289886 1
0.0753045590251705 0
-0.012500444536274 1
-0.013125766976122 1
0.0312817288746199 1
-0.0610600515635432 1
-0.0398847273462929 1
0.0294242689224667 1
-0.0142855375466234 1
0.0136003964688172 1
0.0226595901975342 1
-0.0672337663950826 1
0.0226469887254772 1
-0.0294423624507248 1
0.0196354428767346 1
-0.0310210732644836 1
-0.0121382385408964 1
-0.0183181016482312 1
0.00352593701219279 1
0.0301271226453561 1
0.0265656249802598 1
0.00782846205049989 1
-0.0251629094546443 1
-0.0111660009950618 1
-0.0587979861130436 1
0.038324888399119 1
-0.0110093733826471 1
0.00137377399850391 1
-0.0362291417135657 1
-0.0353104190297431 1
0.00109439312260365 1
-0.0236423164584935 1
-0.0482906547079429 1
-0.00779265451215795 1
-0.0729258590939049 0
-0.015938415871141 1
0.0615049018934543 1
-0.0202369218501226 1
0.00450888101713186 1
0.0421787912439318 1
0.0213388034628766 1
0.0291714786553147 1
0.0282176924113587 1
-0.0127538479389569 1
0.0819586487235789 0
0.0512177642646804 1
-0.0178180582811949 1
0.0335026409193828 1
0.0419463586926642 1
0.00934239104093189 1
-0.0367060996450559 1
0.0207441995417555 1
-0.07411232615382 0
0.0521806674639597 1
-0.0129319481688944 1
-0.0129726253834146 1
9.73738599169605e-05 1
-0.014673960703648 1
-0.0195308850909493 1
0.0331927307918542 1
-0.0864383171419424 0
0.0605346384994552 1
-0.0172656633162577 1
-0.0143753444824291 1
-0.0114874371880152 1
0.0279882847197889 1
-0.0486883406079335 1
-0.0436733446788226 1
-0.0263541648280356 1
0.00898496333281167 1
0.000657060376768232 1
0.000650315068080282 1
0.00754048920904379 1
-0.0400245376361012 1
-0.0111037638327898 1
-0.0447992879765672 1
0.02647393358763 1
0.0446913832972283 1
-0.0460624786613988 1
-0.0643814489636632 1
0.00724946922662804 1
0.00269181105721305 1
0.0309338227468204 1
-0.0146409698277436 1
-0.0249193881626105 1
0.0261548494477827 1
0.0196982053601557 1
-0.0220071454424469 1
-0.0108014886153009 1
-0.0511423542463399 1
-0.00687744020136075 1
-0.0503000117773514 1
-0.0297952042712294 1
0.0399471323697137 1
0.0315840362665154 1
0.0154566767226249 1
0.0576567508971014 1
0.0306467610564006 1
0.0331000035641517 1
-0.00845500870735154 1
0.0597024066569056 1
-0.0237093463363778 1
-0.011261174137897 1
0.0690704723111062 1
-0.0585573838888683 1
-0.0253822435758132 1
-0.0375348175468402 1
0.000750874784718074 1
-0.0259374595764684 1
-0.0615222456932825 1
-0.0659250735157164 1
-0.000651977951767413 1
0.0335578263451175 1
-0.0545559338429958 1
0.0028459607855184 1
-0.053521372350092 1
-0.0616709847855128 1
-0.037797364517031 1
0.008941850258188 1
-0.0196796080663397 1
-0.0341979100034377 1
-0.0149705415947092 1
-0.0102079330874926 1
-0.00717098985614975 1
0.0587665055219149 1
-0.0724375767430152 0
-0.0146209201673569 1
0.00969628962962631 1
0.00435857068664455 1
-0.0203034169015835 1
0.0420640491551534 1
-0.0255878246381873 1
-0.0264587131642094 1
-0.0185243059826079 1
-0.018882264241286 1
0.0452986790913843 1
-0.00224360916524078 1
0.0188661537641217 1
0.068383202061274 0
0.0351067659958942 1
0.0647794110176288 1
0.0174562128845089 1
-0.00110573888295279 1
0.0184317955889409 1
-0.0451636900435008 1
-0.0828068903957611 0
0.02147118575069 1
-0.0252967444690899 1
0.0292014550140759 1
-0.00356222190012673 1
0.0161947521509877 1
-0.0273503749438448 1
-0.0187681388869226 1
0.0295334408647365 1
0.0146339708513731 1
-0.03035403516826 1
-0.0507015173131612 1
-0.0252877531322442 1
-0.0191532623690129 1
0.00626751026753861 1
0.019121826703247 1
0.0189896254600488 1
0.0246676787011477 1
0.0331240516404157 1
-0.013703442806183 1
0.0105565978536495 1
0.0106516413156566 1
0.0397152884559597 1
-0.0297148757698994 1
-0.030077445893591 1
-0.00459634251137576 1
0.0251313719170137 1
-0.022599590323636 1
0.0438939144964978 1
-0.0166637736602278 1
-0.0500886363903738 1
0.00566135852879219 1
0.0303860115538062 1
-0.0413013327771053 1
-0.0573810102988508 1
0.020333133382348 1
0.0020633323174064 1
0.0206707320494293 1
0.017588002039431 1
0.0704491810285671 0
0.0220577125363886 1
0.000956191818984573 1
-0.0119577241163385 1
0.00864807061010363 1
0.0600896762553051 1
-0.0087109129790158 1
-0.0323401927424999 1
0.0241589948549785 1
0.0465275117930003 1
0.0217269953940108 1
0.0253589612767157 1
0.00148956600952086 1
-0.0561776920975228 1
0.0343112586289016 1
-0.0202880971562493 1
0.000754994834185063 1
-0.000984245157976744 1
-0.00258811239757834 1
0.00261151282527431 1
-0.02530994577305 1
0.0377522255622521 1
0.00591962936903042 1
-0.0527863169853841 1
-0.0342703449606807 1
0.0302457239447958 1
0.00195067667818183 1
0.00627098022614288 1
-0.0210111622886888 1
-0.0577946032612519 1
-0.0131801005925357 1
0.00443240244779145 1
-0.0960860208214374 0
-0.0123560786011288 1
-0.000928171123529621 1
-0.020360384450789 1
0.00781023566823346 1
-0.0393198055679652 1
-0.0324664261582017 1
0.0471474484428995 1
-0.0681304909860456 1
-0.0269968662908237 1
0.0508835079280859 1
0.0233006579880681 1
0.000764373182553375 1
0.013263114059373 1
0.0441940602566072 1
-0.00705985543088415 1
-0.0154327531743766 1
0.0567130428254956 1
0.0313315206398284 1
0.0122297373682445 1
0.0119847758155561 1
-0.0540855613251337 1
0.0502403529833783 1
0.0283800626192732 1
-0.0198937173561123 1
0.0278871214949413 1
0.00171990443949608 1
-0.042691831837389 1
0.0198769499688079 1
0.0128788503047408 1
-0.01654865401009 1
-0.00621289261869992 1
0.000579913511626567 1
0.0273525263582868 1
0.0130377659923814 1
-0.0343395612984323 1
-0.0155095934987193 1
0.0133929016113067 1
0.00985648985309086 1
0.0131325920309765 1
0.0140205895900586 1
0.0792836371013534 0
0.0454488725456123 1
-0.030898900592798 1
0.0418904691990281 1
-0.0318485900688799 1
-0.00388921989532348 1
0.0318193723506445 1
-0.042241024724618 1
-0.0163209920134794 1
0.00405652117745216 1
-0.0237969106325751 1
0.00914868321065623 1
-0.0509236268274105 1
-0.0580509202213339 1
-0.0825782289545394 0
0.0262512992212194 1
-0.00743423876855968 1
0.0309823614174105 1
0.0163107187090732 1
-0.0550882591286418 1
0.00685584931995613 1
0.0541855887266865 1
0.0518046096376417 1
0.000491831258039322 1
-0.0470978569316805 1
0.0219075549482725 1
0.00685117697524003 1
0.0199369758448431 1
-0.00142470239870497 1
0.0206327346923893 1
-0.00104866381765524 1
0.0586424450720339 1
-0.00803339715066181 1
0.0204831659564631 1
-0.027002329646336 1
0.0112180560823606 1
-0.0649505345593663 1
-0.0184560963787594 1
0.00644035990990518 1
0.0267305950019359 1
0.0151207051320885 1
-0.0142486496744951 1
-0.0111588022061179 1
-0.0200625142398855 1
-0.00374646300594153 1
0.00395356204189853 1
-0.0416803292862171 1
0.0143883080038445 1
-0.00286778560035707 1
0.00487182215589849 1
-0.0545896112040532 1
-0.0112178437310811 1
-0.0163648063379164 1
-0.0321122799766874 1
0.02415746505919 1
0.0110778684683821 1
-0.00539175309971804 1
-0.0403336383798399 1
0.0392987833431396 1
-0.028882454343589 1
0.0239568282375163 1
-0.00953759729785632 1
-0.00964693246458072 1
-6.12331614976216e-05 1
0.0410844361582858 1
0.00959744090203246 1
0.0322260011979018 1
0.0351298517657696 1
0.0104323658263956 1
0.083949762945667 0
0.0535818613892508 1
-0.0166377659421291 1
-0.0197420441659569 1
0.0363641340337067 1
0.00630879058100491 1
0.0278027099774778 1
-0.0554951980010611 1
-0.0499060611152005 1
-0.0108751144057867 1
0.0184550552666132 1
-0.0210271159368441 1
-0.0405665771771926 1
0.00417609383894291 1
-0.00870115520819083 1
0.0249162522861149 1
-0.0277954556413014 1
-0.00912632024391472 1
0.0212472932118127 1
-0.0205069558434242 1
0.000512539963512147 1
0.00418387381273379 1
0.00419249494984875 1
-0.0152640756855339 1
0.00904011729883426 1
0.0120952718646166 1
0.060390137875716 1
-0.0118861611079 1
-0.00260697513831622 1
-0.035094684705723 1
0.00389707700530859 1
0.0208250573842427 1
0.00081816252366947 1
0.0732941387234618 0
0.0605778982106562 1
-0.0536691416822394 1
-0.0211857916228921 1
0.0396994022426346 1
-0.066272715788046 1
0.0287351417592384 1
0.00632548049345078 1
0.0407960979758621 1
-0.0235907876869233 1
0.010478296789674 1
-0.0481315816400233 1
0.0276773832340352 1
-0.00567057429264563 1
-0.0161692570769625 1
0.0827963374306876 0
0.0150042713803958 1
-0.0308300228946638 1
-0.0593408084200181 1
-0.0703289725897282 1
-0.0251311498170751 1
0.0508986989083117 1
0.0281632301729492 1
0.0322586518205599 1
-0.0333854229161522 1
-0.0488176453582105 1
-0.0212022507724511 1
0.00867686401884853 1
-0.00958066776312088 1
-0.0813246963267411 0
-0.0617607705217188 1
-0.0270992808028564 1
0.0784795342909584 0
0.029129173848354 1
0.0106235241722637 1
0.029448817673397 1
0.0398868082724173 1
0.0626961584440499 1
0.0279793589320864 1
-0.03700969034156 1
-0.000206796717913627 1
0.0209242592255248 1
0.0329606086837541 1
-0.0137286912067884 1
-0.0215719982536856 1
0.0342385210837515 1
-0.00441876393476971 1
-0.0457470996169545 1
-0.0193864963328677 1
0.00873916146460156 1
0.000627732460693261 1
0.0235864779868362 1
-0.0674606229647191 0
0.0517084477337717 1
-0.0452588982126078 1
-0.00955794374929416 1
-0.051166446241231 1
0.0140852124770678 1
0.00636078494061662 1
-0.0634568292677448 1
-0.0216828057023318 1
0.0576892042214598 1
0.0153233819970876 1
0.0241123145759062 1
0.0336138951474478 1
-0.0409631150042246 1
-0.0275661561308638 1
0.032655222378041 1
0.0169504732621244 1
-0.00248223810510047 1
-0.00221140333827339 1
0.000673526195503868 1
-0.0451232835447869 1
0.0257014408620224 1
-0.026806868097704 1
0.0517349899657274 1
0.0524553573498769 1
0.00190552293757336 1
0.031608706631933 1
0.0514686042443064 1
0.0340815526472827 1
-0.000831492580456015 1
0.00506163892074271 1
-0.0607846109589078 1
0.0613734059367998 1
-0.0432139197971915 1
0.0229623505260055 1
0.00285301144192222 1
0.00623766485414813 1
0.00462983712577835 1
0.0514958587942088 1
-0.0431576067099165 1
-0.0158439605164557 1
0.00232312069974554 1
-0.0551103599451039 1
0.0142086460576654 1
-0.0521434600705261 1
0.0381151502020363 1
-0.026233043307802 1
-0.00796492144515864 1
0.0150136340777352 1
-0.00984378717776893 1
0.0275577638897412 1
-0.0288389663430031 1
-0.0344498139289217 1
0.0691871387299253 0
-0.00904878802989413 1
0.0339588058734566 1
0.0282035811779304 1
-0.00470724186563933 1
-0.00463822389057986 1
-0.043320527638025 1
-0.00735644720033074 1
-0.023149923035948 1
0.0173661991915487 1
-0.0706258271027882 0
0.0301830912925914 1
0.0601261100375407 1
-0.052768412768792 1
0.0234970674950355 1
0.019011528802531 1
-0.014474043717225 1
0.0452235637990765 1
-0.0140086570649161 1
0.0548489067795438 1
0.00910760985916412 1
0.0322071594434193 1
-0.0235986766599539 1
-0.0643308881465997 1
0.0120578429710028 1
-0.0243986074061967 1
-0.030458232867754 1
-0.025703204591447 1
0.0140014288577822 1
0.0349722963154441 1
0.0011839584750949 1
-0.0185423388477417 1
-0.0170945570701142 1
0.0131082301107129 1
-0.0191469131817621 1
-0.0326460231169628 1
-0.0185777628981155 1
-0.00895043001067451 1
-0.0253700280829839 1
-0.0767936674766081 0
0.0192338497474986 1
-0.010634726913974 1
0.0154827790107247 1
0.011921152359918 1
-0.0484692653495669 1
0.0390291781892364 1
-0.0132617583775763 1
0.0289403150427265 1
-0.0275441787762237 1
0.0485459535400606 1
-0.0168425004809184 1
0.0343056405890242 1
0.00429095069706196 1
-0.0282602946151697 1
0.0169018915363784 1
0.00977436196178463 1
-0.0282934552222072 1
0.00115427629907704 1
-0.00113284893923105 1
0.0158531041371692 1
-0.0611207738900947 1
-0.0112473425214777 1
0.0345751446522738 1
-0.00765962177492257 1
0.0116577572738872 1
-0.0141577188850279 1
0.00795486506196229 1
0.0590212766817864 1
-0.0468878306281698 1
-0.033255359058869 1
0.0409058116554778 1
0.0456937462549639 1
0.0327477073867776 1
0.0172961669255603 1
0.00754876082454309 1
0.00449357425839731 1
-0.00275448716233958 1
0.00393934657088496 1
0.000998631287204491 1
-0.00897334101452187 1
-0.0724997492277619 0
0.01561267052109 1
0.0307207855081026 1
-0.0431624823696066 1
-0.021643114936879 1
0.039744284320109 1
-0.0039831964427887 1
-0.0273299764230503 1
-0.0599472799715557 1
0.013356185406917 1
0.0101751632501499 1
0.0036346282166206 1
-0.017117952707298 1
-0.0342597571615732 1
-0.0143297776453763 1
-0.0888048385445778 0
-0.00725735748785701 1
-0.0212485742069665 1
0.0918832778404841 0
0.0496481366892649 1
0.0413167921054197 1
0.0238585375318451 1
-0.0289438007443221 1
0.0295659223464866 1
0.0270177590985091 1
0.014909314442887 1
-0.0160807309037513 1
0.0389091441605483 1
0.025041547046135 1
-0.0410375237208679 1
0.0064425104294261 1
0.0400898582977788 1
0.0766218406876628 0
-0.0135075362092699 1
-0.0304976690071634 1
-0.0176893106337334 1
-0.0372118484271034 1
0.00995467611225922 1
0.0690173460350272 0
-0.0367448031875064 1
0.00305755858551124 1
0.000827760001077937 1
-0.0286756434774505 1
0.000676006363336978 1
-0.0281477638478479 1
0.0216650781014138 1
-0.019010319194175 1
-0.00616993473787991 1
-0.00969551022312976 1
0.0455727016423117 1
0.00650233997063224 1
-0.00411499239574047 1
0.0222783497643484 1
0.0682094495513258 1
0.00183069739403428 1
-0.022910200022892 1
-0.0108943834711622 1
0.0642519923235751 1
-0.028323811557705 1
-0.00624967873893365 1
0.00319239457669139 1
0.0311154933687141 1
-0.0722648919157401 0
0.0387723818388191 1
0.0374496710196021 1
0.0199915423148505 1
-0.0345755698689422 1
-0.024867880709896 1
0.0187913330094197 1
-0.0253057929216981 1
0.0223984447676231 1
-0.00825872806863049 1
-0.00576092556298718 1
0.00603571134417825 1
0.00595203289496421 1
-0.00683501596781842 1
-0.0676245760563062 0
-0.0102323698208929 1
-0.00507883147726484 1
-0.00576760359236633 1
0.0141099246681709 1
0.0348556678093828 1
-0.0402481493522419 1
-0.0175026632268815 1
0.00539708852588265 1
-0.0222096460927408 1
-0.0181124767909081 1
-0.0240580301176499 1
0.0310215731172989 1
-0.0623917936646887 1
-0.0473638338785517 1
-0.0253887321963841 1
-0.00556715063720697 1
-0.0588966276567578 1
-0.00542638196244971 1
0.0239612041336521 1
-0.0186314326941335 1
-0.0093497702486935 1
0.0134245171175179 1
0.0903786291844162 0
0.00323917768085209 1
-0.00154533377315661 1
0.0111298220887186 1
-0.0492910617302083 1
0.00215936774118519 1
0.0322596108683242 1
0.0325737491552809 1
0.00117553980980424 1
-0.00169734542252281 1
-0.000488851992920532 1
-0.0237554097548659 1
0.00440778186865614 1
0.0386647925031167 1
0.072040765689198 1
0.0057942165900167 1
0.0111904991055949 1
0.0073954240995165 1
-0.0666034458810666 1
-0.0144190501048421 1
-0.0227950181305231 1
-0.0949509449133206 0
-0.0459789448376839 1
-0.00625036371812752 1
-0.0426830578430893 1
-0.0325769830439882 1
0.0172600735857527 1
-0.0225332954713787 1
0.060625252264266 1
0.0214834484464778 1
-0.0750370970281039 0
0.0248154477476311 1
0.0610170392557602 1
-0.0509399543973155 1
-0.00927067746354296 1
0.0128628398513647 1
0.0295964985663151 1
0.0854277809490648 0
-0.0470363430070338 1
-0.0715509554017317 0
-0.011963345433454 1
-0.077175997273501 0
-0.0389146907762842 1
0.0124323731538029 1
0.0291908455914851 1
0.011491768426487 1
-0.00823146124209813 1
-0.0158924787420983 1
0.0266194568558722 1
-0.00316812091658829 1
-0.0482959443704814 1
0.00753664717600112 1
0.0108393498377263 1
-0.0463441283168226 1
-0.0272486950345475 1
0.0616889955328416 1
-0.0336375674644446 1
0.0291489266321621 1
0.00990876688960235 1
-0.00754205760301299 1
-0.00257773606013155 1
0.00925418591406584 1
-0.0219242166613326 1
0.00116155830310933 1
0.0171438365889352 1
0.0397168473747588 1
-0.0259742783629201 1
-0.0565907510866418 1
0.0114329979252585 1
0.00181378870897774 1
0.00503966489155297 1
0.0202215231635652 1
0.00305993604454703 1
-0.0185648588217987 1
0.0414461808205109 1
0.0452549139293574 1
-0.0143457229532721 1
-5.017199499258e-05 1
0.0055702415408903 1
-0.00388440247588675 1
-0.00887251286266701 1
-0.0676936753542652 1
0.0180653899020301 1
-0.0025503190518904 1
-0.0485918821235784 1
-0.0114584452157392 1
0.00671926869746096 1
-0.019586702511069 1
-0.0193964040836233 1
-0.0111541403567086 1
-0.0495068761114424 1
0.0186832596020688 1
-0.0497223707113634 1
-0.0314312517959456 1
-0.0339878637902885 1
-0.00493298732707389 1
-0.025621083357748 1
0.059204983813434 1
0.0511999266403704 1
0.0207762879831251 1
-0.00735744792161556 1
-0.0196691646202945 1
0.126433947789423 0
0.0529394831108439 1
0.0145854060634043 1
0.00735873941880964 1
0.0186692250087704 1
-0.0842240811244071 1
-0.00552256280385154 1
-0.0137934675508784 1
-0.0521723519634545 1
0.00494005168300023 1
0.0237583294934645 1
0.00184079059017317 1
0.0368847588999242 1
0.0105749624301891 1
-0.0171489692110865 1
-0.0481052038769441 1
0.024091341068059 1
-0.0206261063986252 1
0.0197890226295136 1
-0.0353356583997456 1
0.0102080791686498 1
-0.0192234704930178 1
0.02496198962535 1
-0.0385788235900398 1
0.0254808238409516 1
0.0388285262034947 1
-0.0381942296364469 1
-0.0268865739561669 1
0.0252178188182939 1
-0.00362628795865134 1
-0.0319963687061239 1
0.019754420825148 1
0.00777191640903715 1
0.044450316450746 1
0.000429159683857553 1
-0.0391858118758034 1
0.0334751491034951 1
0.0474786867759435 1
0.00794771070583476 1
0.00035533416743699 1
0.00679934504674914 1
0.0495816656200637 1
-0.0438635100853367 1
-0.0358289433676476 1
0.039216090590472 1
-0.00338414663971571 1
-0.0169163095282312 1
-0.0779534222836012 0
0.0154681058490604 1
0.023412777277851 1
0.0487346202295373 1
0.0549436219584586 1
-0.00424205628468924 1
-0.0483839721854785 1
0.000659488422280502 1
0.012612923509671 1
-0.0500288814690252 1
0.0286318701869127 1
0.0413117355940947 1
-0.0262905856776778 1
0.017808453740504 1
0.0297971861816545 1
-0.0427673747143674 1
0.0618913957472521 1
-0.0587347933040719 1
-0.0292213454977524 1
0.0100723769240273 1
0.00654318427615466 1
0.021021643266772 1
-0.00108987620087724 1
0.0831343929689547 0
0.0261110660580762 1
-0.0495773899618405 1
-0.0247882687927051 1
0.00266345685449511 1
0.0460238293850341 1
0.0219433745629798 1
0.0079465744564664 1
-0.011515113190083 1
-0.0128592350151074 1
-0.0513177097392251 1
-0.0176691597430906 1
0.0563566370502997 1
0.0104261543387027 1
-0.0310112318453143 1
0.0422530334299386 1
0.0217299124686396 1
0.0243115693677574 1
0.0303413907564497 1
0.034917847032339 1
-0.0132651290936587 1
-0.00730321833621853 1
0.0331918440206245 1
0.00688847183784243 1
0.0146073792668581 1
0.0199292946582197 1
0.0250043417424263 1
-0.0350976330170106 1
-0.00948265525789623 1
-0.0339899858386271 1
0.00787963759272954 1
-0.048809457762309 1
-0.0434507032586121 1
0.00600390890479397 1
0.0164010530949982 1
-0.0456683866141623 1
0.0004167129658154 1
-0.057893517882125 1
-0.0694213370198626 1
0.0218035176814506 1
-0.0186388764021199 1
-0.000945658292807801 1
0.0474591541048071 1
-0.0143577248606479 1
-0.115158949995659 0
0.0292683151211752 1
0.0204359899466202 1
0.0236749669272622 1
0.0604746812604773 1
-0.0321340062614923 1
-0.0223410948358205 1
-0.00960046465796583 1
-0.0636863295824316 1
-0.0582104984204748 1
-0.0419447783085142 1
0.0134695768506207 1
-0.0243556977408631 1
-0.00935228472155862 1
-0.0480116934996734 1
-0.055927489716067 1
0.0300428127207379 1
-0.0338848165926804 1
-0.094731182703591 0
0.0322017796129983 1
0.0546511605997388 1
-0.05569811499434 1
-0.00827397606600434 1
-0.00435963962079509 1
0.0308138518145919 1
-0.0121833751266432 1
0.0316126895272439 1
-0.0199484853385708 1
0.0267136640727469 1
0.0576423007940956 1
-0.00840668325881174 1
0.00321012754481043 1
0.00834607833081863 1
0.043981506557654 1
0.00718203801212816 1
-0.00601739356295294 1
-0.0248023408897997 1
-0.0507274616507832 1
-0.0123963887009215 1
0.0500923271615109 1
0.00170045428914132 1
0.0519057888519257 1
-0.00903453102149494 1
-0.0233591261688089 1
-0.0418344285130548 1
0.018610021807491 1
0.0155229373607408 1
-0.000466669752684749 1
-0.043170911347862 1
-0.0144212518800701 1
0.00910633719625883 1
0.0323793589760424 1
0.0265007685048394 1
-0.0284495510485412 1
-0.0212843649904503 1
-0.0247600663818188 1
0.0302377586835539 1
-0.0723997544150093 0
-0.0303263504511329 1
0.0368928928533716 1
-0.00509202790164079 1
-0.0320761581313137 1
0.0306473567103306 1
-0.0120878350872707 1
-0.0113795594093703 1
0.00244242832463453 1
-0.0486223249609243 1
0.0348996595945752 1
-0.0250643239326222 1
-0.00127995646317257 1
0.0380329744337968 1
-0.000930423745431696 1
-0.0203911122165851 1
0.0276445371409731 1
0.00824534675538312 1
0.023550462908027 1
-0.0472046669060421 1
-0.0141151296726413 1
-0.0605837888519276 1
-0.0520885839292928 1
-0.0198472611987232 1
-0.0283222834814067 1
-0.00227802328634679 1
0.022816952809969 1
0.0011641139618404 1
-0.0214158316570975 1
-0.0291196603761321 1
0.00858850545225798 1
-0.0132082059352428 1
0.0299647073177899 1
0.00252719146015251 1
-0.0290041935480332 1
-0.0199277722801556 1
-0.0109418325087188 1
-0.0301017533455935 1
0.0375658618638168 1
0.0188377630546862 1
-0.0644200076049446 1
0.00308476916840835 1
0.0672623286922014 1
-0.0258190099702211 1
0.0426590208416015 1
-0.0441752385728619 1
-0.0610228320778515 1
0.00826289791390991 1
-0.0452706466468564 1
0.0551514205777332 1
0.0384524168292999 1
0.00647507117477031 1
-0.0169730805548233 1
0.0373147932360944 1
0.0318900662170811 1
-0.0212519473065393 1
-0.0304473563136388 1
0.000679726600540961 1
0.0404648777663058 1
-0.0213494338791899 1
0.0272537905696187 1
-0.0170795062543379 1
0.0306812225662853 1
0.0429734567521471 1
-0.00724717974428478 1
0.058974898928336 1
0.015821770418762 1
0.033355344132414 1
0.0556882935100271 1
-0.0217899247077251 1
0.0387380656479933 1
0.0177818850579468 1
-0.0640528560903984 1
0.00364596564568894 1
0.00649095938885904 1
0.0509038373403271 1
-0.0158434496819338 1
-0.0147893271666192 1
0.0250971998471939 1
-0.0638244882676153 1
-0.0364331436052218 1
-0.0188727438538436 1
0.0586766653787442 1
-0.023615308627561 1
0.0128799124660369 1
0.0289038960460877 1
0.0390333485857078 1
0.0191772048014685 1
0.0308121214492412 1
-0.0802501046744151 0
-0.0122749866044668 1
0.00763694687739624 1
0.00685382344936591 1
0.025586614576756 1
0.00425060114918898 1
0.0146552102205676 1
0.0259128140209585 1
0.0297313478852979 1
-0.0283993471883647 1
-0.0126691810329651 1
0.0158401964661401 1
-0.0133408823442011 1
0.0487607587444919 1
-0.0408948514623656 1
-0.0305190791740122 1
-0.0235168593638708 1
-0.0930689452429548 0
0.00323849244109536 1
-0.0426834860056052 1
0.0674546638152864 0
0.0262795854951011 1
-0.0222754064497929 1
0.0174364515351717 1
0.0832122889977152 0
-0.028479032927329 1
-0.0479579858322782 1
-0.0300269371184652 1
0.0402575818867771 1
0.0593034919604322 1
0.00114283690243551 1
0.025988600584937 1
-0.0133716605798726 1
-0.00349438727083024 1
0.0195844361933841 1
-0.0479775420582088 1
0.0243347956391722 1
0.0202064390451683 1
0.0113508254334586 1
-0.0133920272806403 1
-0.00246811212868025 1
0.00889272037978547 1
0.0251167868731206 1
-0.0637697442005042 1
0.0154295636115859 1
0.0730618244801498 0
0.0390340180758125 1
-0.0202941772559853 1
0.031697076947245 1
0.0471122210860261 1
-0.00398974087869754 1
0.0328442083091724 1
0.00743678589693868 1
0.0216590082314488 1
-0.0168447171416577 1
0.00928259398508224 1
-0.0036973577823878 1
0.0592061434205623 1
0.042427128643457 1
-0.00354471148596071 1
-0.0447317831793654 1
-0.00776272806732022 1
-0.0120999851055456 1
-0.00601880699155877 1
0.0541037678053123 1
0.0184389242131722 1
0.00511707901162778 1
0.0706529252097902 1
-0.026509445897576 1
0.0183862678848506 1
0.00422326060305893 1
-0.00290677985708801 1
0.0159353474125652 1
0.0165009099752824 1
-0.0102163183123926 1
0.0294396165470565 1
0.00597757847656737 1
0.0283998067176383 1
0.0369879325385309 1
-0.0535617425782156 1
-0.0431361041957411 1
-0.0214712301828986 1
0.005556516422322 1
-0.0247995976131033 1
-0.0236593779352826 1
-0.00644627746548291 1
-0.0296082090560656 1
0.0618241091422961 1
-0.00837976649103517 1
-0.02706229073842 1
-0.015329300085164 1
-0.0174274913128103 1
-0.0172599771133337 1
0.00919421467175429 1
-0.0102460828561754 1
0.0186218504274436 1
0.00729661048641849 1
0.0501978773458706 1
0.0245521346886895 1
0.0921064120633368 0
0.00872970821033041 1
0.0111889679540105 1
-0.00622281360109538 1
0.0238741957815972 1
0.0123593383645939 1
0.0441468188827002 1
-0.00735200578493836 1
0.0134352044349919 1
0.0353982355678785 1
-0.0444274102310993 1
-0.0170823044755506 1
0.0215144627774358 1
-0.0088402403641937 1
-0.0107173193368496 1
0.0216584764982374 1
0.0203833647082239 1
-0.0295588193333126 1
0.0201470848674395 1
-0.0256108005692112 1
-0.017653162822353 1
0.0547036569654243 1
-0.0323144520638726 1
0.0661834183815952 1
-0.0260711875322633 1
0.0838025960516743 0
-0.00363093002597315 1
-0.030343381652535 1
-0.00731255257067546 1
0.0452679150898218 1
-0.035551149205676 1
0.0120777393836876 1
-0.007479668740372 1
0.0541308879628408 1
-0.043460788356152 1
-0.0480314741218079 1
0.00317660775169687 1
-0.0789565888649387 0
0.0278027927422457 1
-0.0302092252885308 1
-0.0470216048422514 1
-0.0158682757134896 1
-0.0692330779578409 0
-0.00833987958619993 1
-0.0338727377498787 1
0.00669797628517833 1
0.0336971744069057 1
0.0100017229696456 1
0.0181526879655479 1
0.00195750370561982 1
0.00324167848094756 1
0.0262720303949995 1
0.00288783768265641 1
-0.0313045042947934 1
-0.00961431535372269 1
-0.0311842461634511 1
-0.0274313376741905 1
-0.0485317830174885 1
0.00484041630471128 1
-0.0341900214847075 1
-0.0597956152407974 1
-0.017499044766915 1
0.012958535637967 1
-0.00920498741159315 1
-0.00941811586079037 1
0.0336974773295987 1
-0.00184253721422358 1
0.0123037476264344 1
0.0693286461577104 1
-0.0456116164373634 1
0.0492781781323156 1
-0.0486160612099147 1
0.0493184273494906 1
0.00135436538484577 1
0.0181154549878351 1
0.012044508841495 1
3.48444656770889e-05 1
-0.0461550117241522 1
0.0310595523924081 1
0.0383482963643342 1
-0.0111067889670692 1
-0.0121424554129567 1
-0.00340636240293671 1
0.0349521197035948 1
-0.0264978144404176 1
-0.0225986197459207 1
-0.0531303816844296 1
0.00459281656827324 1
0.0207183226113482 1
0.0341546357680649 1
-0.0517331825036811 1
0.00419891328237531 1
0.0484670265410263 1
0.0398842431021893 1
0.0392259307208846 1
-0.0319280330540112 1
-0.0750864551829598 0
-0.0403091553860661 1
0.034746397224916 1
0.0349946466922479 1
-0.0653377419421414 1
0.00442279446627398 1
-0.0642474897460945 1
0.0374688397307427 1
0.0136140556533396 1
0.0316317128373563 1
-0.0737021128098848 0
-0.0216969056782382 1
0.0352483739779517 1
0.0245719162723842 1
-0.024290932136269 1
0.0302334743395755 1
0.0483977468427333 1
0.0232768251411249 1
0.0192159257167539 1
-0.0228369148943734 1
-0.00973544518719942 1
0.0259631737302464 1
0.0159306690508202 1
-0.052487603931076 1
-0.02752855786658 1
0.0254394626525818 1
0.010485230857784 1
0.0359155170471179 1
0.00630972913079488 1
-0.00505285572429227 1
0.018577300748254 1
-0.0384250284325909 1
-0.0247704269331222 1
-0.00264794973967333 1
-0.0123654604103992 1
0.0513008427908777 1
0.0268910098913287 1
0.0490886889839037 1
-0.0421227857826311 1
0.0228925514773483 1
0.00758716675100709 1
0.0113052831586608 1
-0.0217314317868505 1
0.0149378782370615 1
-0.0241256434386312 1
-0.00467884449829982 1
0.029760739302724 1
-0.0184097719544458 1
-0.0278178904092232 1
-0.00749353709625678 1
0.00162918228715769 1
0.0460984628519664 1
0.000370091163559261 1
0.029846820970479 1
0.0168133257799325 1
0.00404809465339171 1
0.014239467025834 1
-0.0272328239815483 1
-0.00594712978491357 1
0.0274376820102151 1
-0.014211435942232 1
0.00184193202017752 1
0.000875327898081209 1
-0.0399081117014183 1
-0.0138865313836853 1
-0.0580756140889985 1
0.0594553199068711 1
0.0403840002385811 1
-0.0299518213107263 1
0.0281589379766533 1
-0.0133442084935682 1
0.0730797152125094 0
0.0200394061604591 1
0.0305824463685663 1
0.0164695442223999 1
0.0364001851287564 1
-0.0330782329912744 1
0.0290670699221378 1
0.0239312952538844 1
0.0212479472935313 1
-0.0444322030903331 1
0.0266287226450962 1
0.0554417501941025 1
0.0470387580183542 1
-0.0609754923788486 1
0.024704877101672 1
0.0353583816623782 1
-0.0777148421057537 0
0.0396644344336514 1
0.00711785528310706 1
0.0338905407169302 1
0.0110293010158205 1
0.00266571680838503 1
0.0211395684666729 1
0.115616098013595 0
0.0220026454707543 1
0.0109007944110039 1
0.0102819367699717 1
0.0340498421816488 1
-0.0095996990698541 1
-0.0128087620278182 1
0.03906321836611 1
-0.0201558770554768 1
0.0381293629962016 1
0.0155015331312153 1
-0.0040091950737638 1
-0.0139187825944327 1
-0.00714330240245812 1
-0.0314777507169298 1
0.022463577281855 1
-0.0173673308496373 1
-0.0135125631186307 1
0.0300761952758541 1
0.0223574400421831 1
0.000820220809108558 1
-0.0309597892740406 1
0.0022235533797211 1
7.4980000835524e-05 1
0.0164876298996027 1
0.0336779202512844 1
0.0183467642839393 1
-0.014201890570191 1
0.00808594212828729 1
0.0239815369715422 1
-0.0112826146192117 1
0.0152012479379176 1
0.0100087213701823 1
-0.000505132550203122 1
-0.0548971496018004 1
0.00148176718801961 1
0.0185542231527587 1
0.0353471403567243 1
-0.00560150491429401 1
-0.0393212411137904 1
-0.0640280888098148 1
-0.0315709639043874 1
-0.0506331850975074 1
0.0243715481754341 1
-0.0769787616277484 0
-0.000249941297199967 1
-0.00616538396507715 1
0.00805764008973538 1
0.0187656459643599 1
0.0480754602912885 1
0.019886173946595 1
0.00323542362506926 1
-0.033066654975717 1
-0.0493378168421088 1
0.0301535182720356 1
-0.0076402405123972 1
-0.00917923405712573 1
-0.00403678496364034 1
0.0511532258586606 1
0.0180074766835634 1
0.00802679533150942 1
0.00189993523397229 1
0.0339047167496389 1
0.00519731758960689 1
-0.03293884848382 1
0.0449390143724718 1
0.035316758775928 1
0.0268653355629947 1
0.0110964694074913 1
0.0011467695648347 1
-0.000940210347128491 1
-0.0126008468830551 1
-0.0398068122982251 1
-0.0283699441701538 1
-0.0459100676318878 1
-0.0608548975232874 1
0.0371253855996729 1
0.00815642697698065 1
0.0343240395144589 1
-0.0220276404621683 1
-0.0272402443778117 1
-0.0426024577655414 1
-0.00496090009060235 1
0.0550093780421453 1
-0.0191223808173013 1
-0.0370671526316798 1
-0.00996771269914397 1
-0.00716982583254202 1
-0.00281019306497189 1
0.0224564761205409 1
0.00524655858924158 1
0.0174526588620229 1
-0.0408105667099243 1
-0.0261508293145709 1
0.0358395979236923 1
0.0341129134395739 1
0.0506940787520599 1
0.039900090336722 1
0.0232119101061626 1
-0.0245422021045559 1
0.0371771730790966 1
-0.0257013626884466 1
-0.0157853808208815 1
0.0363900770129292 1
0.0085993897404536 1
0.00881175031336055 1
-0.0269790675757125 1
-0.00614534257033069 1
0.0509307280066315 1
-0.043435247496768 1
0.0102417476470517 1
-0.0650445152346193 1
0.00119666703064697 1
-0.0375925071784356 1
0.0370341806752126 1
-0.0471447195319314 1
0.0326549798285044 1
0.011437615924306 1
0.0210973730141904 1
0.0172596644207619 1
-0.0336580781190944 1
-0.0167646700433285 1
-0.0201872714282029 1
-0.0163090028331123 1
0.00351973253438986 1
0.00744189072781141 1
-0.037717010664828 1
0.0308769511544022 1
0.0162066698421398 1
0.0332207410616305 1
0.0264920583116541 1
0.0035060618872606 1
0.0214254123225297 1
0.0294022322319491 1
0.0499356472177465 1
-0.0177669966708104 1
-0.0378325070192105 1
-0.0017253053921772 1
0.0186547240228405 1
-0.00834703815803327 1
0.0016786317695348 1
-0.040065717391388 1
-0.00469537808483218 1
-0.0121578448512191 1
-0.00303292981652302 1
-0.0119522136421437 1
-0.000153710860224641 1
-0.00716761162322951 1
0.0513838027386143 1
0.00834658682337713 1
-0.00714513504149792 1
0.0245184992995881 1
-0.0174021377646102 1
-0.0332691568347178 1
-0.00700446319524408 1
-0.0562080597041092 1
0.0339217710356734 1
0.000807538785938861 1
0.0720397331072291 0
0.0218024749996535 1
-0.00170828534847206 1
0.0357696195088939 1
0.0123366064139516 1
0.00813148712240238 1
-0.0329822092511951 1
-0.00966293629467127 1
-0.0341451427598196 1
0.0109086808699137 1
0.0116910323250292 1
-0.00465763863440931 1
0.00268655716091927 1
0.0370678148520471 1
-0.0452435591183033 1
0.0111954084183312 1
0.0392381702792359 1
-0.0308387794768949 1
0.0542777689567589 1
0.0582813843506001 1
-0.074228360841139 0
-0.00951895480240561 1
0.0674290995420162 0
0.0307909344038972 1
-0.027074392316464 1
0.0351299498718982 1
0.0816920461716956 1
0.0135024098659941 1
-0.00332457008014358 1
-0.00194365488944747 1
-0.0223273895518314 1
-0.0507574049954018 1
0.0602702096437764 1
-0.00647612267945008 1
-0.00734311619484642 1
-0.0266207597752028 1
0.0228867706373629 1
-0.022098315353193 1
0.02056671714692 1
0.00465739715220354 1
-0.00517100437542789 1
-0.0154001233251125 1
-0.0364796345019233 1
0.0255230768921903 1
0.00595145461389193 1
-0.0266510017527094 1
-0.0193616520477356 1
-0.0416337347160974 1
-0.00705205366222047 1
-0.0398644666932061 1
0.0276358025455366 1
-0.0117933311677231 1
-0.0328942746742575 1
0.0523440085697101 1
0.0558652679789183 1
0.0167059844293797 1
0.0422545065294487 1
-0.051303328584919 1
-0.0296586721518587 1
-0.0123460993797246 1
-0.0143809818899241 1
0.00927425351811178 1
-0.0444069928506663 1
0.0128394628792394 1
-0.0327563315070338 1
0.00531914080556387 1
-0.0065780515112175 1
-0.0170180460312766 1
0.0423989551120139 1
-0.000133534162447372 1
0.0150244432887701 1
0.0194676832642791 1
0.0456876593246878 1
-0.00497644385599958 1
0.00141650979656861 1
-0.00451142802861049 1
-0.00292568633570193 1
-0.00925845525538336 1
0.00621064517966912 1
0.00103031309267167 1
0.049301447124097 1
0.0182829260619398 1
0.0348229135222104 1
0.0335397421410312 1
-0.0116525980404342 1
0.0109219369729412 1
0.0525984488339481 1
0.00243199559763913 1
-0.0522888681843896 1
-0.0545433793529209 1
0.0734832654286975 0
-0.0380025296121097 1
-0.0468883496956547 1
-0.0120280126632642 1
0.0479000846033743 1
-0.0370170170429053 1
0.0614791805614022 1
-0.0141846600873675 1
-0.0539223180186605 1
0.0418015170729319 1
0.00920388255234529 1
0.0037891347686103 1
0.0735501535197143 0
-0.0255321771820629 1
-0.0423954815299229 1
-0.00610162592546719 1
0.034580896348176 1
0.0548361459178323 1
-0.0374677931798111 1
0.0125654964090924 1
0.0566535534651074 1
-0.00293282357124625 1
0.0419413444909016 1
-0.0389679095243275 1
0.029292913917091 1
0.0347389540504416 1
0.0276934488199925 1
-0.00774681765997347 1
0.0200318208785902 1
0.00943986853358379 1
-0.00203135402745138 1
0.00550741380412104 1
-0.0573847322400481 1
-0.00100609466378363 1
0.0498482279796095 1
0.00291213377418191 1
-0.0452030642257723 1
-0.0332696226469696 1
-0.0311054127636352 1
0.0228704422344007 1
-0.0260569066581519 1
0.0456557042129929 1
-0.0459104207130274 1
0.00515680831783588 1
0.000965523985369806 1
-0.0166800484317721 1
0.0296279215747784 1
0.041409356102269 1
-0.00371719178504362 1
0.017911151394893 1
-0.0323123944932842 1
-0.0313694037762851 1
0.0545608262067095 1
-0.0176265724803303 1
0.00850989031825672 1
-0.0528160087691179 1
-0.0352301520037107 1
0.0153302033162732 1
-0.008963274496445 1
-0.0348814362271314 1
-0.032147567650574 1
0.00232725556057318 1
0.0174391790125504 1
0.0394481826133251 1
0.0432922691138815 1
-0.0157334199692724 1
0.0544215710317027 1
0.0390128669064036 1
-0.0823959643518545 0
0.0716399205249822 0
-0.0160541337126353 1
-0.0480084301908164 1
0.103247305672047 0
0.0145988216031387 1
0.0335620355753689 1
0.0368415216898427 1
-0.0255528042865773 1
-0.0668929359042732 0
-0.111023552104786 0
-0.00524255422188047 1
-0.0141547003047535 1
0.000167118925850238 1
-0.104953965322157 0
-0.042314085706724 1
-0.0392323222502852 1
0.0357941861941683 1
0.0173322546801367 1
0.00675219323261636 1
-0.0310195205825852 1
-0.00199740697040656 1
0.0539121408868697 1
0.031732475476672 1
-0.00122709008337967 1
-0.00377792883270901 1
0.0379547711490104 1
-0.0183296641910518 1
-0.0215858521144155 1
-0.0140892450010539 1
0.0259600975877707 1
-0.0106338068783692 1
-0.0201377922422666 1
0.00449875937620605 1
0.0806686162038817 0
0.0113850390659412 1
-0.0257495535403467 1
0.00495480929376672 1
0.0975207045272969 0
0.028255176445488 1
0.0320841677840806 1
0.0115687481796774 1
0.0100808791160294 1
-0.00353726048178916 1
-0.0159746470646422 1
0.0142130500484731 1
0.00342751555475952 1
0.0151404513912981 1
0.00860523346553471 1
-0.083869800419053 0
-0.0310298495267093 1
0.00550301655234208 1
-0.0139007523559088 1
0.0591195132432118 1
0.0227699606531617 1
-0.0315789834404393 1
5.03492975362611e-05 1
-0.0201545899952386 1
0.00471095583267964 1
-0.0480116212745727 1
0.00187580788496628 1
0.00348261748159283 1
0.031685151658694 1
0.0341397989353993 1
-0.015205383245624 1
-0.028171868289697 1
-0.0191175910701196 1
0.0180874611398203 1
0.0360142135514268 1
-0.0311463356305698 1
-0.0217435822417244 1
-0.0154808145231919 1
0.00622228989544449 1
0.0142553939972525 1
-0.0390084723369187 1
-0.0227753193609492 1
0.02730050200319 1
-0.0206016381101132 1
0.0288058863139601 1
0.0134074235823175 1
0.00966163389537032 1
-0.02842022470254 1
0.038978068180547 1
-0.019349528956152 1
-0.0265762138882561 1
-0.00854663010799197 1
-0.0451530596471807 1
-0.0145183065204505 1
-0.0450366710754892 1
0.0114585970799693 1
0.0324072414237376 1
-0.0461874370921342 1
0.0139678009659758 1
-0.0495086238667415 1
0.00148367625960379 1
-0.0278583041641513 1
-0.0180684397235919 1
-0.0344017915142655 1
-0.0083330440027616 1
0.0121336439007975 1
0.0335652146452844 1
-0.0219543262890181 1
0.0367305098824583 1
0.0634368231904478 1
0.0193315602045789 1
-0.0273168875689146 1
-0.00107635789507862 1
-0.0110865070859309 1
-0.00236376859038983 1
-0.0135744108186792 1
0.0366068236711446 1
0.00723885894710788 1
-0.0650661344255957 1
-0.00427115856927462 1
0.0434299718114931 1
0.0391981112088549 1
-0.000562996511001763 1
-0.0683039679944144 0
-0.0324145131018512 1
0.040786263775135 1
0.000258855181665779 1
0.0447077244455387 1
-0.0559893685649448 1
0.0118593549116769 1
0.0429920781256794 1
-0.04666003322232 1
-0.00324011681031127 1
-0.0155538071493529 1
-0.0229359170317963 1
-0.0305021397752199 1
0.0311634904532994 1
0.0216135069080789 1
-0.00260112952931848 1
0.0249717562132371 1
-0.0173335914714688 1
0.02062074110233 1
0.0068559278777251 1
-0.00348247151523871 1
0.0122379782098208 1
-0.0406904400444271 1
0.0155787269765411 1
0.0169404056172804 1
0.025264847196528 1
-0.0327109525027476 1
0.0176593585641471 1
-0.023419541381771 1
0.0117201332453889 1
0.00406015306028375 1
-0.030486314449333 1
-0.0369211679065765 1
-0.00491492210345702 1
-0.0224601211370157 1
-0.0446845032203498 1
-0.0301512174761839 1
0.0543306541064363 1
-0.0299992094938005 1
0.0173990963077666 1
-0.0234281956971632 1
-0.0287256909478656 1
0.0419549830808103 1
-0.030985816906301 1
-0.0141261272923613 1
0.00250350581026589 1
-0.0125090882702009 1
0.00978228167599535 1
-0.0132342508707035 1
0.00429178399371575 1
0.00693661682505096 1
0.0232233379869086 1
-0.0486247798198927 1
-0.0488917951279055 1
-0.025197629681383 1
0.0106389572808791 1
-0.012427262535122 1
-0.0402538803482405 1
0.0689578955923 0
-0.027026778665262 1
0.0543243614473965 1
-0.078602667867731 0
-0.0227862385234223 1
-0.00984214914006665 1
-0.0207916668752624 1
0.00635581496135757 1
-0.0040900263505939 1
-0.00539888721114579 1
-0.0296576763146318 1
-0.0410276959240427 1
0.0275295826950752 1
-0.00145372142084318 1
-0.0508397011719994 1
-0.0217253942084062 1
-0.0149373377570133 1
-0.0486971020375856 1
-0.0412243029602954 1
0.0465396043382589 1
-0.0724141216016474 1
0.0574261192263569 1
0.0109520624097979 1
0.00545624277456385 1
0.00477417918732981 1
0.0419583111334487 1
0.000551877444766581 1
0.00291864822190134 1
-0.0167438333924341 1
-0.0087018637692781 1
0.0853873262365657 0
-0.0158175025203722 1
-0.0289509593819961 1
0.0338646904105339 1
0.0448416222099563 1
0.0214975879146178 1
-0.000440411544356036 1
0.0660842648265837 0
-0.0376863179683731 1
-0.0470289312744208 1
0.0272467137732924 1
0.0115182135050925 1
-0.0333162848915437 1
0.0365159477315426 1
0.056562534567913 1
-0.034683712236072 1
0.0322813590766785 1
-0.00593020079140358 1
-0.0540801091525207 1
0.00482295180314939 1
-0.0400226337675187 1
0.0525014475784183 1
-0.0127899193294782 1
0.00512538479900106 1
-0.0286269562601635 1
0.050479695323576 1
-0.0282239823901685 1
0.0277838898517014 1
0.00487756590917736 1
0.0444122275988114 1
0.0282611693325104 1
-0.0461469229380207 1
0.0142534793479705 1
0.0398853117523731 1
-0.00889564509763549 1
0.0780641149595373 1
-0.00923567854118997 1
-0.0358731027962515 1
0.0842377219986804 0
-0.0159887199715234 1
-0.0408582409738542 1
0.0579216962622084 1
0.00895788569963511 1
-0.00132798508507361 1
-0.0131565889977596 1
0.0569202877986207 1
0.00300661051969898 1
0.040172623765715 1
0.0124884808136964 1
0.0379372560941775 1
-0.00170297168069249 1
0.0242717319601977 1
0.0208008909178879 1
0.04426895888054 1
-0.0203197921632676 1
0.0582067504339316 1
0.0523906100489489 1
-0.0122602213752255 1
0.0641644101339282 1
-0.0344078868070447 1
-0.0428777881698684 1
0.0287051117958732 1
-0.0338853309875106 1
-0.0313803056684478 1
0.0335425509519907 1
0.0304910788770392 1
-0.0307365967641628 1
-0.0211721945930728 1
-0.0218408108154777 1
0.0230970873267696 1
-0.00269332510559946 1
0.0194454803759972 1
0.00677442779899592 1
0.0130309276163525 1
0.0195603238709499 1
-0.00420916810946987 1
-0.0364249121581403 1
0.0193873132629621 1
0.0451132634258537 1
-0.0799796806597344 0
0.0167877306390478 1
-0.0606709522129888 1
-0.0303473019795564 1
0.022677597286403 1
-0.0592336701597448 1
0.0305530429120013 1
-0.0437523963910665 1
0.103026350504694 0
0.0667704986003494 1
0.0264695176214544 1
-0.0284377472775947 1
0.049992232879075 1
0.0216198482543757 1
0.00271101230087742 1
0.0571753168728826 1
-0.0389111100431869 1
-0.0113431216990158 1
-0.00661305512054611 1
-0.00322929980989296 1
0.0428520506013985 1
-0.0535491733372657 1
-0.0733138947114548 1
0.0327062577447351 1
-0.0203570371986416 1
0.0228236268268012 1
0.00252791193462701 1
0.0226334438397001 1
-0.0355060768468404 1
-0.0181974685965274 1
0.0142488984302312 1
0.00409854491189442 1
0.0191141429298842 1
0.0295235658067208 1
-0.000976901164907126 1
0.0250639256648993 1
-0.00433799698943274 1
0.00258310885336424 1
-0.042260703133513 1
-0.0642111929919999 1
-0.00123599671607722 1
-0.033852463052262 1
-0.0130311879906102 1
-0.0143051297068304 1
-0.0336724269407494 1
-0.00742355310110604 1
-0.0298165663262163 1
0.0309472835159846 1
-0.0353956215973291 1
-0.00541152307753496 1
-0.025208708115125 1
0.0126625727382916 1
-0.00900257593985747 1
-0.043556479773511 1
-0.0598074748707666 1
-0.00998361835017739 1
0.0314275259335027 1
0.00571038926563627 1
0.0051644971141934 1
-0.0539596130159691 1
0.0187549888424881 1
-0.000138454695742782 1
-0.00787773170018172 1
0.00567323670506101 1
0.0310074716659554 1
-0.0253966781329983 1
-0.0264255101870755 1
-0.00539416830418308 1
-0.0577296144216966 1
0.037897792453568 1
0.0439967555435578 1
0.0520923816168103 1
0.0413707988299335 1
-0.0248917548336115 1
0.00433992853394429 1
-0.0184858665118345 1
-0.0425872529964553 1
-0.0111155364784134 1
0.0424137648223137 1
0.00518851421686406 1
-0.0333073039296508 1
-0.0542648400884468 1
0.00798503937665136 1
-0.00838641250040449 1
-0.00399236736232982 1
-0.0685526230904105 1
-0.000160451639866362 1
-0.0470979577982761 1
0.0550034177456723 1
-0.0602057234467631 1
-0.0596032726791363 1
0.0154380442024859 1
-0.0514407102383663 1
0.0182242960269775 1
-0.00721827699445494 1
-0.00805969816909295 1
0.0273547261614941 1
-0.0173333330226038 1
0.0183804778097743 1
0.0348703851485417 1
0.0286301858296621 1
-0.0320270622682749 1
-0.0182046159715776 1
0.00179612520672822 1
0.00785385387377124 1
0.0368555622324895 1
0.0686554831470286 1
-0.0480522611531315 1
-0.016954085813344 1
0.0143683473758722 1
-0.048361225189837 1
0.00618730854997421 1
-0.0183067091126787 1
0.00933518282024066 1
-0.0103366141929995 1
0.000665798761255589 1
0.0257421298210182 1
-0.0355041236699862 1
0.00671706083496336 1
-0.028957866838327 1
0.048246025157107 1
-0.0243189120647285 1
-0.0071357520229489 1
-0.0188472517028278 1
-0.0595926314748831 1
0.0451053108916978 1
0.0219354084248663 1
-0.00420310684690978 1
-0.0313837377811496 1
0.0313838099863132 1
-0.0353323369183768 1
-0.0177164903477069 1
0.0576273723873889 1
-0.0044324281479395 1
-0.00435460472572833 1
-0.0370603681161754 1
-0.0582577625819144 1
0.00897413569979209 1
-0.00861688834997595 1
-0.0563110922849735 1
-0.00630128585369741 1
-0.0411929120133312 1
0.0557988816247596 1
0.0604345858167209 1
-0.00584117979456566 1
-0.0159989076437067 1
0.0208160077718846 1
0.0513990389532435 1
0.00639774452349567 1
0.0296738678829248 1
0.0689655118808976 0
-0.00288251348872683 1
0.0422491498458158 1
0.0479343755759281 1
-0.0128412355473959 1
0.016140863072467 1
0.0550893528668307 1
0.0193553219946317 1
-0.0239790861165518 1
-0.0747706908953385 0
-0.0545092727700285 1
-0.0247999123820078 1
0.00382763448319147 1
0.0042099862540055 1
-0.016974638635252 1
-0.0307581479786249 1
0.0453261245051481 1
0.00914275286264911 1
-0.0271762988972692 1
0.0344061128983798 1
-0.0314756006773391 1
0.00878900363690182 1
-0.0210472499941775 1
0.02462043865923 1
0.027152153889024 1
0.0383341224641963 1
0.015051628202412 1
-0.0215407040554498 1
0.0181122513643858 1
-0.0466228430405027 1
-0.000586723760963533 1
-0.0229470591879025 1
-0.105101977617836 0
-0.0592702944398844 1
0.00566197937950315 1
-0.00828377619274794 1
0.0211524195923167 1
-0.0247470792078269 1
0.013301029779737 1
-0.00959176388357911 1
-0.0389420079898552 1
-0.0192871497050332 1
-0.0422486670497841 1
-0.0679354387974286 1
0.0271307602355112 1
-0.0205422675825659 1
-0.0364387677842234 1
0.00437110636122322 1
0.015884004540399 1
-0.0308724399324615 1
-0.0421932117438952 1
-0.0279175195713083 1
-0.0166731267373965 1
0.0336470142648903 1
-0.044682862485594 1
-0.000401576982871426 1
-0.0196304678377976 1
0.0259659615378209 1
0.0855449568942293 0
0.0165853272240071 1
0.0472412319181113 1
-0.0300949717388375 1
-0.0673320987337096 1
0.00322171387288909 1
0.0137097420242147 1
-0.00355681388525638 1
-0.0107218670152858 1
-0.00200912401460395 1
-0.0119648561683284 1
0.00155630645909958 1
0.0358086097852009 1
-0.0171311989467149 1
-0.0677892721080171 1
0.0609297649081041 1
0.00371540416673352 1
-0.0299114444578878 1
-0.0771692644839095 0
0.00078893309963546 1
-0.00642014346173083 1
0.0453206756467031 1
-0.0559616523744346 1
-0.0130981469965798 1
0.054577001488133 1
-0.0195389971309024 1
-0.0195074123938663 1
0.0137567631957903 1
0.0206034067537014 1
0.0343204911462238 1
-0.0233160259217225 1
0.0130930384198541 1
0.0207197644938812 1
-0.0789495338932352 0
0.020022308530341 1
0.0318291199606185 1
-0.0362356812557067 1
0.0182825154828607 1
0.028167806027482 1
0.033636938892796 1
0.017544511757496 1
0.0192539146467451 1
-0.0127488853283216 1
-0.0363301898229165 1
-0.0403031939005148 1
-0.0528368868370256 1
-0.0454697964662267 1
-0.0315458227256023 1
-0.0179197752748562 1
0.0421264226749228 1
0.0297274453839288 1
-0.00624531453804642 1
0.0270443093759469 1
0.0700649572834988 0
-0.0006634759798485 1
0.00246193310257869 1
-0.00304575853738105 1
-0.0397391837602313 1
0.0257119917903078 1
-0.0190856843032486 1
-0.0256143506308041 1
0.0122808270108151 1
-0.013325619567625 1
0.0464948976237323 1
0.00745872266570779 1
-0.0282335528164733 1
0.04476037581444 1
-0.0477506677480745 1
0.000659591026555879 1
-0.0419079328481753 1
-0.0512784096942851 1
-0.0155892698731948 1
0.0436865501824883 1
0.0380857609965769 1
0.00855669917368607 1
0.0346976217655667 1
0.0167444656554519 1
-0.0171649656589175 1
-0.0504930232297053 1
0.00135084848351095 1
-0.0202432043240061 1
-0.0416918358207716 1
0.0523074394742134 1
-0.0553021462009851 1
-0.0219227036316734 1
-0.0223400417576729 1
-0.000374201537315415 1
0.0278270526304483 1
-0.00739788631022013 1
0.0616573123767774 1
-0.00381057970334931 1
0.0359971949439757 1
0.030570883808089 1
0.0277600869670453 1
-0.0125520601758775 1
0.0117848793325679 1
0.0480598452323288 1
-0.0526821606334821 1
-0.0129941759257373 1
-0.0409102554864191 1
-0.00530164637527683 1
-0.00742359680432704 1
-0.0625406815332276 1
0.0199636123683411 1
-0.0576080224520633 1
-0.00537586615319562 1
-0.0263389275743295 1
0.0535282150467274 1
-0.00129625889582872 1
0.00122547122830673 1
-0.015673605665264 1
-0.0516323663840515 1
-0.0148886710788696 1
0.015501266688337 1
0.0784228122158973 0
0.0329849059521103 1
0.0370986723096459 1
-0.0432419750390739 1
0.0115840563875124 1
0.0288711847316021 1
-0.0199645056626481 1
-0.0134640722431335 1
-0.0147225046488898 1
-0.000277370247631109 1
0.0276227822740812 1
-0.0329804432062358 1
-0.00163392810486891 1
-0.072189546330412 1
0.00160916414400881 1
0.0045604967323217 1
0.0300882781798197 1
0.0545567307944052 1
0.0309972323330323 1
0.0104093007183036 1
-0.0256977596201513 1
0.00192904643100335 1
-0.0537004971062389 1
-0.049085220894589 1
-0.0555721210276237 1
0.0403133439130499 1
0.00435739566166155 1
-0.0300232861690678 1
-0.0502540547010025 1
-0.0395305957412045 1
0.0307522535829517 1
0.0106607642055217 1
-0.0328787871212816 1
-0.002911710845192 1
-0.0213332601019972 1
0.0277002451720592 1
-0.0346012074528448 1
-0.0174641921289895 1
0.0857583086132206 0
0.0494100217430062 1
-0.00859366426585803 1
0.0185807017721963 1
0.0187257507965198 1
-0.00405059863192991 1
-0.0264709833618422 1
0.0442371686513244 1
-0.0168091142054608 1
-0.0786317872186952 0
0.00137378029024306 1
0.0167283924192964 1
-0.0538490963404553 1
-0.0494070996580463 1
0.0491223164460222 1
-0.0147097676550247 1
0.0065863349203829 1
-0.0245597588989759 1
-0.00210843892244168 1
-0.026222690043698 1
0.0649437352570181 1
-0.00691310526773014 1
0.028475057892758 1
-0.0211392745296175 1
-0.0136578560990482 1
0.04658908331419 1
-0.00335153335585981 1
0.091965054700293 1
-0.0167898118349798 1
0.0231159880493269 1
0.0265737778542769 1
-0.00228688777458585 1
-0.0358868653367095 1
0.0382549767254326 1
0.00827570355543843 1
0.00490894375254308 1
0.0312391079836497 1
0.070345766769892 1
-0.0302519978914803 1
-0.000412207852197433 1
-0.0466787910813637 1
0.0140511163452479 1
-0.0172012305117645 1
0.0361396011711633 1
7.82936619734545e-05 1
0.0127372164659984 1
0.0155860577100273 1
0.00148871515928896 1
0.0923748298920355 0
-0.0119487575767542 1
0.0356097123843896 1
-0.0251493420324653 1
-0.0303041566423504 1
0.0102778101508259 1
0.0371651526268589 1
0.0124444512864291 1
0.0101365854991662 1
-0.00218393562964871 1
0.025767198602642 1
0.0463862946251209 1
0.0062274956436958 1
-0.00832807888812672 1
0.00495866433162605 1
-0.0140895549801202 1
0.00633599723816833 1
0.00750779383956903 1
-0.0321447081709461 1
0.0150153960857217 1
0.0734573932641689 1
0.021822121109111 1
-0.0235625158866143 1
-0.0149111502720539 1
-0.0123379905683204 1
-0.000119016995747255 1
-0.0376404346579392 1
-0.026718566659843 1
0.036614148617225 1
0.0622719391897675 1
0.00538192684427035 1
-0.00980136997289665 1
-0.0352853898670339 1
0.0065476248622502 1
-0.0838189469894371 0
-0.0372498297427772 1
-0.00468635099753326 1
-0.0287140921152627 1
0.0121771042126639 1
0.0436073928738635 1
-0.0228318356521261 1
0.00765567664254373 1
0.044461120435072 1
0.0303543182397623 1
-0.0142697502392065 1
0.0199343370993166 1
-0.0298936546154605 1
0.00606738243880355 1
-0.0924620453450633 0
0.0439391090293672 1
-0.0284014214432652 1
-0.0018912645202841 1
0.0593399658596555 1
0.0422329922960759 1
-0.0359638171050067 1
0.0307188998666457 1
0.0151735725069896 1
-0.0464925906781805 1
0.0897850150020411 0
0.0481181956164982 1
-0.110775572290427 0
-0.00887394778169835 1
-0.0725290816547814 0
-0.0519107790214958 1
0.00894062702297791 1
-0.0098322097621842 1
-0.00460082520855263 1
-0.0254126308622391 1
-0.0364548769155168 1
-0.00566426166023554 1
0.00483319752179992 1
0.0370612872937405 1
-0.0500977337259669 1
0.0415968820192065 1
0.0151571519342519 1
0.0106591769550407 1
-0.0442528030686231 1
0.0184038527548599 1
-0.0608893546947379 1
-0.0137311898992271 1
0.0497543510268817 1
-0.00492590593388531 1
-0.0260626751310067 1
0.00434435803573904 1
-0.0247572387293958 1
0.00598852869375351 1
0.0442498366425779 1
-0.0315667787989411 1
-0.0206315378038147 1
-0.027117985198911 1
-0.0679551032942342 1
-0.00790380077488232 1
-0.0156812066110696 1
-0.0691190757067546 1
0.0328071199505989 1
0.0216009386336391 1
-0.00493759843897261 1
-0.0131408977765315 1
0.00393827779368599 1
0.0218429136214615 1
0.00520015091543609 1
0.0366360052665769 1
-0.0155266569104721 1
-0.013665150968853 1
-0.0205870584456482 1
-0.00893740328043543 1
0.0207572016258411 1
0.0459082475748237 1
-0.0328637060260179 1
-0.042029200844496 1
0.0398113173085246 1
-0.0238827906377932 1
0.0620271802065009 1
-0.0171020406443327 1
0.0203463820739928 1
-0.0165159769251679 1
-0.0057095642158901 1
0.0052987230173797 1
-0.0100556457391847 1
0.0129786282683536 1
0.015013336431309 1
-0.00806478276096578 1
0.0490525884432395 1
0.0339545055681825 1
0.0356970641689862 1
-0.0312608016635811 1
0.0171061785950047 1
-0.0352220715766041 1
0.0284611871652243 1
-0.0034889550231843 1
-0.0784340179948834 1
0.00818610664765308 1
0.0119173956166409 1
0.022139899497209 1
-0.0703706257139364 1
0.015412145271995 1
0.0117576298878205 1
0.0210124759414115 1
0.0473063879419808 1
-0.047394567722967 1
0.00745532293375846 1
-0.0360163240225191 1
0.010913923099529 1
0.00108235597166416 1
0.0243645495751174 1
-0.0352502460179708 1
0.00299601337447514 1
0.000261639400649609 1
-0.0204092497258895 1
-0.0442497544802287 1
-0.0295703500940966 1
-0.00856247618595184 1
0.00131647043472698 1
0.0503870787913562 1
-0.0356676829441063 1
-0.00551021048085323 1
0.000648147658997265 1
-0.00559794263332351 1
0.0302935822111758 1
0.0479510188070569 1
0.0549880701999022 1
0.0214327764419175 1
0.00899494067033846 1
-0.0476349650866511 1
-0.0307196840885767 1
-0.0307138581438636 1
-0.0365186930298036 1
-0.0831432127043905 0
-0.0202100002696813 1
-0.0499840274849015 1
-0.0239362880814526 1
-0.00480567202732747 1
-0.028097009052559 1
-0.0303912581407584 1
-0.0358270529751726 1
0.0132017303331822 1
-0.00362456949889201 1
0.0503514474808765 1
-0.0109164160494007 1
0.00396214354660199 1
0.015995868398799 1
0.0253790256340249 1
0.0295851242998951 1
0.0272004576397565 1
0.061020153324152 1
0.00703465110870976 1
0.0138011249128178 1
-0.000306713482884777 1
0.0256927290299213 1
-0.0348354046354586 1
-0.00246279095942034 1
0.0724218865359524 1
0.0191593624806015 1
-0.0160661928656358 1
-0.0300286544555796 1
-0.00554034052165251 1
-0.00954793476083972 1
-0.0126371847993764 1
0.0170378197776478 1
-0.00351898241843545 1
0.0227726018743929 1
-0.000879750025102657 1
0.042333684404935 1
0.028417302899267 1
-0.00842786328006658 1
-0.00951573239963261 1
-0.0587851668390737 1
0.0243388587749573 1
0.0243573236444355 1
0.0564805138652074 1
0.0444774973942248 1
-0.0431150789965125 1
-0.00195876548652313 1
-0.00322375405402467 1
-0.0307220835946121 1
0.059581107289731 1
-0.026446329748345 1
0.0774641989697587 0
0.024780911260664 1
0.0417194801705249 1
-0.0675904824463459 0
0.00553484171163632 1
0.0211018448129697 1
0.0331222701640089 1
-0.00372960730366747 1
-0.0237808238401648 1
-0.00374132367924858 1
0.00175473139909569 1
-0.0200654166562172 1
0.000735930285383074 1
-0.00710867014832114 1
0.03754397890083 1
-0.00249763374618899 1
-0.0575342968117897 1
-0.114966221664056 0
-0.0470126653070578 1
0.0253007878178562 1
0.00320505244764696 1
-0.0131935362594714 1
-0.0183300695220887 1
-0.0530189553055291 1
0.0625836569642378 1
-0.00398971608599961 1
-0.0785806282572078 0
0.0848781504234763 0
0.00501320993412564 1
-0.0414273782467063 1
-0.0221133579660617 1
0.00389987496062629 1
-0.0363914782228861 1
-0.0430786228686466 1
-8.75699712847254e-05 1
-0.0357078615716276 1
0.0308782780895667 1
-0.0206664381636055 1
0.0233001814954004 1
0.00451756363047097 1
0.0296900748401679 1
-0.0050077246965962 1
-0.0393209294806944 1
0.0157561121220183 1
-0.0431738176506514 1
-0.0301814755613301 1
-0.00848686306828901 1
0.00614341532236569 1
-0.0653467745081398 1
-0.0234729319364883 1
0.00463673277843289 1
-0.0395757107149691 1
-0.0275143952459726 1
0.00182378167870985 1
-0.0442811866718492 1
0.044423244493971 1
-0.0362127379315733 1
0.0641658498786408 0
0.0626943164753955 1
0.0178136976382996 1
0.0369982401828842 1
0.0129906621201687 1
-0.0346500414655248 1
0.0303776636043346 1
0.0615105801311365 1
0.0067450359371533 1
0.0288079187523661 1
-0.0324184776329834 1
0.00311863461333705 1
-0.0188806585573175 1
-0.0510179526760435 1
0.00304550642373137 1
-0.0571433787807669 1
0.00645706417783936 1
-0.046734061480156 1
0.0568477245461975 1
-0.0293254547232605 1
-0.0230455860974206 1
-0.0195151761915823 1
0.0227513144411851 1
-0.0428146895506623 1
0.0091763384971034 1
-0.0248344866641112 1
-0.016388042848053 1
0.0286794480227742 1
0.0262923695943902 1
-0.00249147324413081 1
0.0563616665733592 1
0.0193615527388432 1
0.0283268407935021 1
0.013623052632974 1
-0.043886048032782 1
-0.0297341074800132 1
0.0366110383295076 1
-0.032368855075964 1
-0.0280345784934419 1
-0.0371839739581607 1
0.0303441159302448 1
-0.045123585301404 1
0.0169753681025644 1
-0.0186210272966419 1
0.0238737354042773 1
-0.0273291239791157 1
-0.0453595973565415 1
0.00551045588658571 1
0.0307309871522054 1
-0.0332251332015084 1
0.0138478459529218 1
-0.0544492920520769 1
0.0197584588971333 1
-0.00537402869175829 1
-0.0125793086050182 1
0.0369262391477048 1
0.0229815940566089 1
-0.00889808163608337 1
-0.0112949719901698 1
-0.00641751274364762 1
-0.00216649990148872 1
0.0120239698557858 1
-0.00714441270875376 1
0.010982169890815 1
0.0417629127327215 1
-0.0202180717548561 1
0.0380898936466749 1
0.015996366604911 1
-0.0316097046437333 1
-0.031919714435694 1
-0.00839895586830518 1
-0.0347897505480867 1
0.0206223113988312 1
0.0341115811848393 1
-0.11578045729918 0
-0.033671096890803 1
-0.0297307007840766 1
-0.0547623558484201 1
0.0080095035426256 1
-0.0432832937523774 1
-0.0120291225910762 1
-0.00142140576759952 1
-0.0348392272249961 1
0.000690345381852961 1
-0.00602527481537309 1
0.0582370564286725 1
0.0382009519795125 1
0.0382159156578154 1
-0.033281526682413 1
0.00832150885861325 1
-0.0721524747723035 0
-0.0333420995598439 1
-0.00439866016322937 1
-0.00157099644757906 1
-0.0169909200584478 1
0.0241878743776908 1
0.01834103952604 1
-0.0557414478795441 1
-0.0518041193885426 1
0.0284269422062418 1
0.0460414851680147 1
0.0149041525337821 1
-0.0053704459977574 1
0.0861583823320604 0
0.0207801168318497 1
0.0256581610606602 1
0.0237325015172404 1
-0.0643300727129064 1
0.0130590129867119 1
0.0407531906667477 1
0.00791276064092275 1
0.0578231618179292 1
-0.0237223927947918 1
0.0405232130756915 1
-0.0695401333067899 1
0.0110872588515233 1
0.0650825006472776 1
-0.0105596326340551 1
0.00171040155074856 1
0.0192080286802343 1
0.0838143337505693 0
0.0205547952339329 1
-0.00820919270245639 1
0.00846621395705797 1
0.0211776185300333 1
0.0115686547647268 1
0.0444846554909556 1
0.00523529456696192 1
-0.0363410139895106 1
0.0139526964249075 1
-0.0593716040190137 1
0.00365606382773585 1
0.0315186983189299 1
0.0121272614305018 1
0.0729501346613307 0
-0.00264321427261552 1
0.041076558585628 1
0.00200412783401266 1
-0.0233675271567384 1
0.0148466943162166 1
0.0166602414769107 1
-0.054692409180171 1
-0.0148032738060922 1
0.00313601546815594 1
-0.026754228536022 1
-0.00925872851604869 1
0.0505091969134984 1
0.0303359553642954 1
0.0155267563925599 1
0.0172012993790951 1
0.00163454566681014 1
-0.0423644794868852 1
-0.0303564705406577 1
0.0331086989826812 1
-0.00187558276362455 1
0.00521716845146745 1
0.0408106938923135 1
0.0284554041784105 1
0.000767938852370026 1
0.00944612006694143 1
0.0137730420144316 1
-0.00964985485174431 1
0.013268959556511 1
-0.017392755954492 1
0.0188498081095935 1
0.00355453035657875 1
0.0374398556435874 1
0.0320097242368938 1
0.0444509478841963 1
0.0591263950429076 1
0.0608130175435728 1
0.0194812907529629 1
-0.0205256736212643 1
-0.0235330068840781 1
-0.036191912833368 1
-0.0169398053746147 1
0.0120062723826403 1
0.0340950446546271 1
0.0309599535827302 1
0.0409384030233643 1
0.0224295476366506 1
0.00663840599178588 1
0.0133448279012179 1
-0.0148460900608965 1
-0.00946038793720651 1
-0.0151004989848488 1
-0.0311183455783864 1
-0.0212515438644611 1
-0.0151176503206919 1
0.00675435365351364 1
0.0161884111656235 1
-0.0197053784545557 1
0.0487819188101795 1
-0.0355333685009964 1
0.0026128965551893 1
-0.0134976018348706 1
0.00645138265043529 1
0.074039005424793 0
-0.0521119050070047 1
-0.00271606384482502 1
-0.0397960652692207 1
0.0180068441389587 1
-0.044049497324365 1
0.0472195672057107 1
0.032193832845608 1
0.000638958349644717 1
-0.0666500406436547 1
0.0348111503151658 1
-0.0463544287228696 1
0.00983873891475993 1
-0.0149329438717446 1
0.0321376425017715 1
0.0163209076286077 1
0.00861179452335832 1
0.0219711580796768 1
0.0186017117912558 1
-0.0102724867893568 1
-0.0252950405571223 1
-0.0331721667757079 1
-0.00410673925476835 1
-0.0243230148685274 1
-0.00608072622477532 1
0.0131253539653678 1
0.0410455356545146 1
0.00283731320965129 1
0.0236503900395298 1
-0.0207544228769159 1
0.000705725237867549 1
0.0155108761747954 1
0.003199733573717 1
0.017448695345968 1
0.0352854884985145 1
-0.0262283133516785 1
-0.00027878026149392 1
-0.0169787683433126 1
0.00962218400163967 1
0.0264263453308758 1
0.00498840051386156 1
0.0377364623794999 1
0.0298685001956235 1
-0.0302383395957967 1
-0.0273249577404879 1
-0.0161834544541503 1
0.0271410422654583 1
0.0210609413113525 1
0.0212012617253534 1
0.000673188032747825 1
-0.0228845453848838 1
-0.0557265944741884 1
0.0508116410066295 1
0.0038650414843299 1
-0.00749834860341409 1
-0.0172514369712171 1
-0.0630811707453452 1
-0.0480115253781539 1
-0.00229686649772514 1
-0.0489362270957666 1
-0.0231634180162984 1
0.0199626569130933 1
0.0226726213516981 1
-0.000924294120987277 1
-0.038101110871048 1
0.0392133544614651 1
-0.0211601530202315 1
-0.0255857231296789 1
0.0346448207173392 1
-0.0332899314654552 1
0.00227420365949859 1
-0.052672880974925 1
0.00446948303317554 1
0.0650528872110818 1
-0.0429630716975827 1
-0.0392980554605954 1
0.0306261285830251 1
-0.0148018386255532 1
0.00468136717919121 1
-0.0339959265580024 1
0.0138160357408689 1
-0.0239664074129911 1
-0.00729712957983953 1
0.0107086171210458 1
0.0499601830705975 1
-0.0542284311892818 1
0.0292653414940773 1
-0.00992152444642312 1
-0.0105555258394981 1
-0.0718998100855334 0
0.008434323900927 1
-0.0151763974966771 1
-0.0763721675712359 0
0.0187545746860202 1
0.0278004394750642 1
0.0262784485864661 1
0.0214540565006496 1
0.0152090354235379 1
-0.0461793528193172 1
0.0796186684372879 0
0.00929880182459256 1
0.00687831609712762 1
-0.0602509348764757 1
0.029321413323044 1
0.0218900687933141 1
-0.0262292650957706 1
0.0556410665484734 1
-0.028978713125385 1
0.00658088987629964 1
-0.0258757580681117 1
-0.00483903738916001 1
-0.0363644482200836 1
0.0131765793750813 1
-0.0256250815487389 1
0.00353141531680145 1
-0.0119388597031175 1
0.0750092962046598 0
-0.00417999098712122 1
-0.0295142585446068 1
-0.000369459940615255 1
0.0561046787651162 1
-0.0332823128541984 1
0.0116024511959595 1
0.00849925653257423 1
0.0149943672853813 1
-0.0515079455648156 1
0.00886532880887388 1
-0.0115459896141176 1
0.039717815748642 1
0.0385171370670706 1
-0.0460720716009881 1
0.000814340106615661 1
0.0174707216756979 1
-0.0372330654590695 1
-0.0661340570710078 1
-0.0196136379863307 1
0.00154692791277055 1
0.0696472277685149 1
-0.0114950854824865 1
0.00549444603354138 1
-0.014007391816234 1
0.0160545145484172 1
-0.00806893796015045 1
-0.0465541500558631 1
-0.0438585325508161 1
-0.0400376086573459 1
0.0317486024352895 1
-0.0611023555683437 1
-0.0440123737428074 1
0.0375555586301478 1
-0.0154686899128384 1
0.0309612427089209 1
-0.0102235574734076 1
0.0736449422267504 0
-0.0112929768455351 1
-0.0228258938092897 1
0.0493181664140795 1
0.0236894683095239 1
-0.0435678451869147 1
-0.0101523541923433 1
0.0391181181291942 1
0.0554479228821603 1
0.0797406695482849 1
0.0158591837912904 1
-0.0159233435117113 1
0.0362739420553699 1
0.0130207748259423 1
0.047006991470906 1
0.00661491251848689 1
0.00186542069624241 1
-0.0291488587081934 1
-0.0452551974582974 1
0.0812910872557149 0
0.00777664920904377 1
-0.0380363340013005 1
0.0205064068759323 1
0.0174828039010817 1
0.0409217014588867 1
-0.0181551824377262 1
-0.0156223872801267 1
-0.0151343196902721 1
4.62294705912848e-05 1
-0.026016183851935 1
-0.0558865771497216 1
-0.00422310163654305 1
0.0332545766522745 1
-0.056407328282506 1
0.00803093966622528 1
0.0439837293962555 1
0.00261758516353361 1
-0.0148482072986454 1
-0.0142270313456603 1
0.0212399849298378 1
-0.0454982140122829 1
0.0457953955956752 1
0.00879325095475594 1
-0.0576068396605704 1
0.0517164539595921 1
-0.00397805542277894 1
-0.0325090848924725 1
0.0328264180641963 1
0.00306194336249209 1
0.103105396523045 0
-0.0886868147060252 0
-0.0521760229639715 1
-0.00229370551592494 1
0.0488804969200009 1
0.00353650827128948 1
-0.00911752398359571 1
-0.0619303272480037 1
-0.00521838458353287 1
0.000666066935627017 1
-0.0347339371045381 1
-0.035871053921116 1
-0.000996586431658467 1
-0.0488030653769859 1
-0.00588227843377092 1
-0.0661885959660448 1
-0.0570379784881432 1
-0.0609015373920962 1
0.00232964209125128 1
0.0150134418657546 1
0.053146249482255 1
-0.0225628343982661 1
0.00382361138081349 1
0.0436964916545361 1
0.0415255566361159 1
0.0104737690846639 1
-0.0053929697812548 1
0.0191256416352262 1
-0.0109892873144537 1
-0.0140710651867691 1
-0.0133964401355575 1
-0.0312952972171806 1
-0.0238216164768081 1
0.00735458689886224 1
-0.0184092213606065 1
0.0157170596340847 1
-0.0560209619574318 1
-0.0213181650641704 1
-0.0568457276631474 1
0.0314551052491417 1
0.0271163252197093 1
0.030750433287942 1
0.0282746397087476 1
-0.0504599768192874 1
-0.0272697172412991 1
-0.0229528062736654 1
-0.0179606468538594 1
-0.0158953812312532 1
0.00959727434924089 1
0.0286813236046808 1
-0.0206625571478551 1
0.010366619667705 1
0.0266605070371057 1
-0.0239879978995511 1
-0.0462913443182525 1
-0.0575797178581822 1
-0.0398955858749088 1
-0.0108440105006592 1
0.0165131736993782 1
-0.0146262133629806 1
-0.00962306705695911 1
0.0401004663009654 1
-0.0156070213036641 1
-0.0722592106747343 0
-0.00455743559271109 1
-0.0205687054735699 1
-0.0285437678465403 1
-0.0473537376163812 1
0.0199400802300778 1
0.006141989926167 1
-0.0030798314198919 1
-0.0172935360123202 1
0.00442371336913882 1
0.0326978468094058 1
-0.032011931480268 1
-0.0658892478682292 1
0.0384602800084031 1
0.0285817265991296 1
0.0660894676761408 0
0.00264445743774952 1
-0.0607843090810992 1
0.0171979785018167 1
0.0252340940900041 1
0.0285879295062024 1
-0.0714990101950498 1
0.0358282988395116 1
0.0192716299906095 1
0.0124083880938391 1
-0.0331669404840491 1
0.0184263459872933 1
-0.00601889713340524 1
0.0128827736407275 1
-0.0446993312628396 1
-0.0173322752746842 1
-0.00524871451499661 1
-0.0517482121320564 1
-0.00627067730711193 1
-0.0604121957612402 1
-0.0299949408700687 1
0.0107547269920043 1
0.0185037912770764 1
-0.0206024321020968 1
0.0267033098383383 1
0.0444897444835142 1
0.0166514428124481 1
-0.00152684386953579 1
0.0548979970080619 1
-0.0115326380277292 1
0.0381292856746847 1
-0.000847408216487534 1
0.0607742162787097 1
-0.0161029348525809 1
-0.017497690842094 1
-0.0130205820914202 1
-0.0164403770621116 1
-0.0106018110630912 1
0.0391750345209922 1
0.018817859336783 1
-0.00204256896516663 1
-0.00488679843137896 1
-0.0167587626228616 1
0.00137412138769342 1
-0.0352168362159137 1
0.0367612432477847 1
-0.0221667237603951 1
-0.0355656621868992 1
0.00987368073338012 1
0.0210228897789603 1
-0.0451616044484156 1
0.000815385678535495 1
-0.0369139449332826 1
0.0594684769525005 1
-0.00894027928440909 1
0.0422535087801536 1
0.0120422895194021 1
0.00989464543675828 1
0.0536376708231155 1
-0.0286435335703323 1
-0.0302004853436062 1
0.0408923928606176 1
0.0662225321725559 0
0.0432691442886429 1
-0.0186957932661875 1
0.00366989928257223 1
0.0602408935405103 1
-0.00353312048237389 1
-0.0510403851822226 1
0.00500312110467816 1
0.0218045008827182 1
-0.0198142656900137 1
0.072940560706852 0
0.00520816298849549 1
-0.0122549342854616 1
0.0132167668484976 1
0.00186401934378913 1
-0.0274953488248356 1
0.00679046682530311 1
-0.0238995690153966 1
-0.0259246440056998 1
-0.0359364983276655 1
0.0146350886537643 1
-0.0121436412452068 1
0.0147274767532041 1
-0.00953949354552583 1
-0.00521714313534227 1
-0.0594923623711629 1
0.0242510107663784 1
-0.03057302847997 1
0.00152844391509908 1
0.0309365806711917 1
-0.0221153951332702 1
0.0202795876694517 1
-0.0300837394860056 1
0.0217356444341002 1
0.0217396139844579 1
-0.0244208927261652 1
-0.0320110049575184 1
-0.058257504851436 1
0.0301958486154145 1
-0.0147999502463437 1
0.0462837487845396 1
0.00657578738619909 1
0.0352766060653406 1
-0.0373041860561529 1
-0.0319241557428408 1
0.0122189397243044 1
-0.0422320029715066 1
-0.0406618170406102 1
-0.0658305734462355 1
-0.00495315676733714 1
0.0074711032046074 1
0.00760059850557856 1
-0.00868607997727021 1
0.0416867336160582 1
0.01337818743085 1
0.0609205235331771 1
0.0320758569276798 1
0.0379469202892759 1
-0.0161041389844048 1
-0.0280832293852105 1
0.00208810525866871 1
-0.00611794742959775 1
-0.0342144571734834 1
0.0255405310049363 1
0.00305480244940637 1
-0.028181574222332 1
-0.00894806662586256 1
-0.0216996043298982 1
-0.0370691217022748 1
0.0245400896222994 1
0.014670102312679 1
0.0343442465244981 1
-0.00578083731584446 1
-0.0529511538720141 1
0.0495105423486542 1
0.0175410596775404 1
-0.0263702657726586 1
0.0308563810236664 1
0.0118342825573072 1
0.0139705168048388 1
-0.00576182878526532 1
-0.0532334068571286 1
0.0604955867520046 1
-0.000486534322562545 1
0.0339420606271687 1
-0.0307313428596726 1
-0.0324378998508305 1
-0.0170403508622699 1
0.0297910462074476 1
-0.0579888388867234 1
0.0172055894842832 1
0.0409277175412152 1
0.0203432712443484 1
-0.0548746491253659 1
-0.0162385067175612 1
-0.0297283173172165 1
-0.0315809245700702 1
-0.0264413105382338 1
0.0365103206818361 1
-0.0774623872326977 0
-0.00882297035112333 1
0.000257006939702869 1
-0.00535638813349603 1
0.0475339443116168 1
0.0214359978688202 1
-0.00523271584948121 1
-0.0382016722915792 1
0.0144194710258591 1
-0.0273459745220327 1
0.0053073914930609 1
-0.061729213248412 1
0.0168181903405079 1
0.0417519180303582 1
-0.0616821250584704 1
-0.016532122319789 1
0.0354422419369122 1
0.00301225252446445 1
-0.0571988692007463 1
-0.0062706488462693 1
0.0249054431190134 1
0.0328790415620429 1
-0.0252849599263473 1
-0.0380066893955373 1
-0.0929479831418886 0
-0.0314343895734498 1
-0.029381120529871 1
-0.00863585163920084 1
0.037637302831655 1
-0.00800417345573023 1
-0.0745766927277735 0
-0.0214487816181034 1
-0.0319749674655685 1
0.0205093131697801 1
-0.0356549092054882 1
0.0839829692293088 0
-0.0125280081275669 1
-0.036774894104373 1
0.00615649360555879 1
0.0620375762788816 1
0.00742419861280276 1
0.0156674742890179 1
-0.0316317936048867 1
-0.000108929914377652 1
-0.0320995033633653 1
-0.0134088413265842 1
0.0146889491334936 1
-0.015802293879404 1
-0.0345077192648665 1
-0.0718916576538822 0
0.00485166208214961 1
0.0243021860993156 1
0.0318812601870507 1
-0.031482395059506 1
0.0185869533710697 1
0.0369254716031824 1
0.0210095765471114 1
0.0544441114592139 1
-0.0297622477905283 1
-0.026543263015058 1
-0.00801908516220427 1
0.0126854617386179 1
-0.0197682900460467 1
-0.0324610937787106 1
-0.010662825776061 1
0.0115903773225295 1
0.0491310258084372 1
-0.00932087676433095 1
0.010751156431514 1
0.0205040034641305 1
-0.0319845155108807 1
-0.0432598586846978 1
0.0054668381903918 1
-0.0201438212472633 1
-0.00762002555603251 1
-0.0227430797309936 1
0.030711170231617 1
0.00579653202387189 1
0.0149654411491601 1
0.0147188338816146 1
0.000198616660749069 1
0.0399874438458304 1
0.00489629162877906 1
0.0199053776988355 1
-0.0216504187826874 1
0.00674036863360447 1
-0.0174336096923779 1
0.00333981443748356 1
-0.0251191419090013 1
-0.0118871372567615 1
0.0333599119549251 1
-0.000260345132053987 1
0.0293452828859026 1
-0.0270092832139159 1
0.0231976588362862 1
0.0491615381138525 1
-0.0285755713469601 1
0.0080973843635413 1
-0.00557525898644113 1
-0.0032446694236663 1
-0.0369019954562728 1
-0.0295871475656416 1
-0.00191403463271098 1
0.0214629446977962 1
-0.00152013859760753 1
0.0789527368456818 1
0.0129785941824213 1
-0.0386899631559807 1
0.061884124810537 1
0.0572807470614949 1
-0.0215670012848186 1
-0.0140312065758896 1
-0.0273863001277083 1
0.0307368362814615 1
-0.00294442695931003 1
-0.0204381486016372 1
0.0280876256452636 1
-0.00830089703303672 1
-0.0138094525286753 1
-0.0155326814940031 1
0.0107927678060459 1
-0.0128862572978133 1
0.0324137171297359 1
-0.00147829184507322 1
-0.0283651051747971 1
0.00191419485254728 1
-0.0270901712197856 1
0.0349620949297179 1
-0.036561269873086 1
0.00436197235768629 1
0.00462656513526496 1
0.0812992270064296 0
-0.042267553221182 1
-0.0125958262161921 1
0.0162829481061538 1
0.0088065607777268 1
0.00204042875423092 1
-0.0377935676720678 1
0.0693745915471801 0
-0.0418441646973164 1
0.00751944770696705 1
0.00949150047953731 1
-0.0859091630639843 0
0.00429613390705124 1
-0.0177097391480751 1
-0.00901872182241783 1
0.0241840979602696 1
-0.0165307285068951 1
0.0182448497978234 1
-0.0172470180918646 1
-0.00714438459450262 1
-0.0165420460212197 1
-0.0309533597651496 1
0.00768372299685663 1
-0.0044977188325966 1
-0.0329930373955882 1
0.0136515012399726 1
0.0344974066854465 1
-0.088992914587583 0
0.0166163338294698 1
-0.0570740052911925 1
-0.0266123405793292 1
-0.0329813495791779 1
0.0413632823924553 1
0.0128989221713685 1
0.035845902453311 1
0.00733367040786831 1
-0.0051139512622752 1
0.0461041827844202 1
-0.0613328657782804 1
0.045804175995146 1
-0.0458718758085316 1
0.0675227786484219 0
0.0321344086729933 1
-0.0246114104155935 1
-0.0467833937080921 1
0.000518149017120984 1
-0.0665913889951874 1
0.0262200773836783 1
-0.0134144203662181 1
-0.00322012713376078 1
0.0346464234938107 1
0.0212514513782748 1
-0.0130180301018916 1
0.0350667663851828 1
-0.0374026920157087 1
-0.0673520000411179 1
-0.0165997084075294 1
-0.00325701611095977 1
0.0113053158953259 1
0.00968367727418813 1
0.0242611280310706 1
-0.0579276715570712 1
-0.000521793227930102 1
-0.0113619732132243 1
0.0247258454447835 1
0.0472723678496469 1
-0.0273243667644873 1
-0.047403648165734 1
-0.0106138388344624 1
-0.0252561993219952 1
0.0642925386229665 1
-0.0110622100477242 1
0.00562138689063967 1
-0.0540433537237144 1
-0.0579109939458022 1
-0.0471441777960916 1
0.0145382149251387 1
-0.00801734506727135 1
-0.0221026724397109 1
0.00215220448513419 1
-0.00179414580140297 1
-0.0527659228641417 1
0.00914697282776341 1
-0.0189249801302129 1
-0.00443984855392748 1
-0.0408267269110117 1
0.0215833998271573 1
0.0185748180303276 1
-0.00837230706314747 1
0.0312520738091782 1
-0.0668898636751097 1
0.020043600910809 1
0.0139841911050373 1
-0.00024855880975944 1
-0.00804297248505436 1
0.016457233259543 1
8.1034751911296e-05 1
-0.00791648552737489 1
-0.077649198699322 0
-0.002513158880765 1
-0.0142655566079119 1
-0.00789597144362995 1
0.017753254209954 1
-0.0305563459189706 1
-0.0417025560467179 1
-0.0344398698404353 1
-0.00695380232870401 1
0.031250216492473 1
-0.0258093449618995 1
0.0119942616206388 1
0.0355004052886287 1
0.0345378375637443 1
-0.0210745607597643 1
-0.00305770010512679 1
0.0191619372097873 1
-0.0175738721476344 1
0.0217220683353687 1
-0.038724918253695 1
0.00244953732407344 1
-0.0145503002836635 1
0.0127942964179403 1
0.0517269594015569 1
-0.0434545393857126 1
0.0532588119999046 1
-0.0374800260392996 1
0.00912364923033541 1
-0.0304707178178322 1
-0.0332392041452897 1
0.0342132849345094 1
0.0170860478439066 1
-0.0460866149381536 1
-0.0268566250172969 1
-0.0132018477676477 1
0.0222928505401557 1
-0.0164082791330911 1
-0.0216734210789826 1
0.0517195087666281 1
-0.0239840858368961 1
0.0318000035028881 1
-0.0172394999960723 1
-0.0422308219812185 1
-0.0354869052353434 1
-0.0133021100354785 1
-0.0462797678862645 1
0.032215287233147 1
0.0669416305716267 1
0.0207597448185654 1
-0.0100687112930124 1
-0.0498247546088453 1
0.00390829375034102 1
0.020388462346212 1
0.0262801250523398 1
-0.0115377338768978 1
-0.0157062957466521 1
0.00190612972217124 1
-0.011419389018004 1
-0.0191806612293208 1
0.032117364771119 1
-0.0169052019184551 1
0.00239601954072084 1
-0.00594286877888715 1
-0.0212453160364264 1
0.014891773244898 1
0.0451333912123164 1
-0.00762926536230391 1
0.0525414518938788 1
0.00541867471040835 1
0.0359465011023753 1
0.0545436738783423 1
0.0430829955658156 1
-0.0175995448957887 1
0.038302786306895 1
0.0304054393367931 1
-0.0114173792578167 1
0.0385406853633208 1
-0.08307413253257 0
0.0360793195014207 1
0.0100921904743632 1
0.0278088518751918 1
0.0367766588395402 1
-0.0238012821865418 1
-0.0369221041915464 1
0.0289382890748331 1
0.0185760426733832 1
0.0252224087298939 1
-0.0188110761921222 1
0.0265794896675621 1
0.0302888639254421 1
0.00396009959221707 1
0.0276649562436569 1
0.0396567275865099 1
0.024719586897862 1
0.0023078597368637 1
-0.0225296227462433 1
-0.0284834413786572 1
-0.0288169883797403 1
0.0324811885010582 1
0.0251809952055029 1
-0.0574034068337279 1
0.0232126790244201 1
-0.040815516367922 1
0.0153641265186995 1
0.0173550433330916 1
0.0183030244058721 1
0.0201493823293648 1
-0.0270689669461729 1
-0.0350650936350901 1
-0.0452247399224256 1
0.014951086887114 1
0.0423924143338475 1
0.0324821081208964 1
0.00457165146431745 1
0.0188544191550539 1
-0.0773168674955833 0
-0.0121091382591748 1
0.0229246221910409 1
0.0260775840405269 1
-0.00369409339715578 1
-0.063225732874736 1
0.0330335242195901 1
-0.0159360525820147 1
-0.0173618263782549 1
-0.0283348140637393 1
-0.0685424210088238 0
0.000221193061222423 1
-0.00386450079271752 1
-0.024556644761807 1
0.00385676718536985 1
-0.0117968078634473 1
-0.0855833503984327 0
-0.0136059254058031 1
-0.0524893498295688 1
-0.0588811695858512 1
0.0287684371502269 1
0.0665169155121939 0
-0.0420256381199077 1
-0.0632908077318266 1
0.0445826039754833 1
-0.0293820094463302 1
0.00765256528320693 1
-0.0105853631516677 1
0.00901621009614589 1
-0.0458827634019106 1
-0.0173336705877794 1
0.0522474792857216 1
-0.0574041819672911 1
-0.000512294734606165 1
0.0203277333291418 1
-0.00203182081125269 1
0.0100614004990878 1
-0.00866826180245126 1
-0.0576163137099832 1
0.0384934345178117 1
0.0270085748972283 1
-0.0468586555549882 1
0.0232775276720952 1
0.0371943025992235 1
0.048608953903678 1
-0.0606853138130056 1
-0.0167118657920268 1
0.0427328177454077 1
0.023530828156836 1
-0.00402983461797292 1
-0.0817642057572668 0
-0.0439892260071419 1
0.0447178530499993 1
-0.00988305831391059 1
-0.0260781501014077 1
0.0455393866938222 1
0.0145541968250365 1
0.0103197238065367 1
0.0324674889512349 1
-0.0299121705207984 1
-0.0425854005383667 1
-0.00672582950149022 1
-0.0133331042091253 1
-0.0446075666937853 1
-0.00842462643842092 1
-0.0142933398409187 1
-0.00536702020442094 1
0.0466968626605794 1
-0.0564425899622764 1
-0.0280429007575542 1
0.0303694360434358 1
-0.0346951394538665 1
0.0299350059125765 1
-0.00946031920636961 1
-0.0417812554479852 1
0.000799787113362488 1
0.00800289085809219 1
-0.0298414325576364 1
-0.0071000429606952 1
-0.0640462083065341 1
-0.0109460048347653 1
0.0297683335853773 1
0.00281505387002338 1
0.0300596206631728 1
0.0242517568469306 1
0.0301996734526705 1
0.00284468686711459 1
-0.0817407394190417 0
-0.0214002973332442 1
-0.0192069349151999 1
-0.0044463945986534 1
-0.0272095754708571 1
-0.0202907900148342 1
0.0307737594406782 1
0.00965718466957711 1
-0.00316336988069404 1
0.0547126627980415 1
0.0448151409932716 1
-0.0827763258170046 0
0.0416213917788512 1
-0.00148379366429862 1
0.0155709454781475 1
-0.0140480524690196 1
0.0394484491314457 1
-0.0223317570018852 1
-0.0226214354554474 1
0.021349757482155 1
-0.0137781028580441 1
0.0486557566786587 1
-0.00344474546830732 1
0.00770884757097132 1
-0.0205847775055413 1
0.0227853571504768 1
-0.0814460103597843 0
-0.0232787687037852 1
-0.00661198714948891 1
-0.0299760547502654 1
-0.0349651035952766 1
-0.0323296289282644 1
-0.0567207283371511 1
-0.00994266194545273 1
-0.0329771562196284 1
-0.00621691439237063 1
-0.00760553954395089 1
0.00868312231662281 1
0.00273338593421561 1
-0.0155731759706483 1
0.00320836309742365 1
-0.0269397407607386 1
-0.0129148197656658 1
0.00947764322069371 1
-0.0187205600911773 1
-0.0032667879984588 1
0.046273670029329 1
0.0153979442558502 1
-0.0219486864613033 1
-0.0171324484103987 1
0.00619442555523363 1
0.0198980786069856 1
0.071095902304925 0
0.00307410835305761 1
-0.0378937235514566 1
0.0256675596940563 1
0.0212025018157801 1
0.0227324857539878 1
-0.00188705880387651 1
-0.0506942622283017 1
-0.0646531337276879 1
0.0731878497449092 0
-0.000554525360303319 1
-0.0439462551136581 1
0.0283039461489045 1
-0.0279003104798318 1
0.0226919550670044 1
-0.0359029562086002 1
0.0239857700662136 1
-0.0167965975941567 1
-0.00024427830248082 1
-0.0354744494624122 1
-0.0333267979038055 1
-0.0135620316807984 1
-0.000501544250735352 1
0.0120645149315944 1
-0.00901163878512538 1
0.100369747780602 0
0.0122263703228441 1
-0.0441980390255992 1
1.57417232586124e-05 1
-0.0121829429228301 1
0.0559794784170701 1
0.0567529481765875 1
0.043837365270164 1
0.053681499529301 1
0.0303061824654455 1
0.004206089647891 1
-0.0149870905235324 1
-0.0353967772490274 1
0.0169538846671869 1
-0.0543442609486616 1
0.0190500851650068 1
0.034997364442865 1
-0.0132109789601339 1
-0.0354880613334311 1
-0.0122790057823789 1
-0.0025569895272294 1
-0.0243173432136033 1
-0.0210177708971732 1
-0.0135582093470384 1
0.00957232193855055 1
0.0221375809815363 1
-0.0297150539807228 1
-0.0281892491726714 1
0.0210322791546097 1
-0.0587417509463595 1
0.00570820217336664 1
0.00106218267861264 1
-0.0061531301825545 1
0.00777033420188692 1
-0.0244159501402867 1
-0.061144145329005 1
0.0158058864068294 1
-0.0361423801768454 1
-0.0245496269225017 1
-0.0447570166566469 1
-0.0347403630027369 1
0.019075584668865 1
0.0170258215535414 1
0.0905935229958915 0
-0.00930279804896059 1
-0.0220328716479579 1
-0.040106822131552 1
0.00521053701530424 1
-0.0120906224751961 1
-0.00362115764513793 1
0.018122169602154 1
-0.0165847036813568 1
0.00869205344459806 1
0.0147647370503796 1
-0.0259322487391855 1
0.0335809578996319 1
0.0105736342947492 1
0.0185010230888057 1
-0.00874625764715385 1
-0.0262116154886182 1
0.015641332482747 1
0.00728039840287586 1
0.0173728169562487 1
0.0364430687821701 1
0.0155219319766378 1
0.0010669325026038 1
0.04905156750653 1
-0.0529861604613804 1
0.0747841355847538 0
-0.0220584149846193 1
-0.00566036666764641 1
-0.0307374851212821 1
-0.00533352805633884 1
-0.0136312404524287 1
-0.0107789665139841 1
0.0500046508087557 1
-0.075574517164179 0
-0.0520431380449032 1
-0.0156897567486094 1
0.0210203607709609 1
-0.0510308407539303 1
-0.0173148567202191 1
-0.00371501859633084 1
0.0300028629399698 1
0.0425324337597363 1
-0.0028434859762793 1
-0.0293501720206273 1
-0.0192238554952427 1
0.000717872711725786 1
-0.0791855688133087 0
-0.0369208586011271 1
-0.0537933769622265 1
0.0206070246169152 1
-0.036878127141286 1
0.0059394967098152 1
0.0314222012435548 1
0.0192871857164571 1
0.00350139461270023 1
0.0165861912081152 1
0.0142500856779517 1
-0.0298940481199574 1
-0.0128407095396767 1
-0.0303899511355872 1
-0.0491011773096872 1
0.00111560996646531 1
0.0460430964948006 1
-0.0146573026133571 1
0.0569744587359542 1
0.0498214950271175 1
-0.00616372171151675 1
0.0121625937217094 1
0.040223210981221 1
-0.0290662172479585 1
-0.011546696348613 1
0.0298103458617455 1
-0.0168309506236678 1
0.0722912492257572 0
0.0277521303959956 1
0.00839581860189712 1
0.0136162765114892 1
0.00187152581203461 1
0.0323089932966704 1
0.00942074741496304 1
-0.0564678452787815 1
0.0509872512620152 1
-0.0406094078594965 1
0.0322526869709243 1
0.050989658496316 1
0.00541812280796604 1
0.0279848070390624 1
0.00466848045497452 1
0.0302746268489506 1
0.0128576138822345 1
0.015237809830204 1
0.0632491112095803 1
-0.0327450163047708 1
0.00117490565224244 1
0.0502128112110644 1
0.0259421917396237 1
0.0483788276463597 1
-0.0304900015685992 1
0.0593571533170674 1
0.0518148189031329 1
-0.029138542643466 1
-0.0666482871433852 1
-0.0176123043159682 1
-0.0397587100924414 1
0.0808020225230299 0
0.0624410714062204 1
0.0322002821593794 1
-0.013788246435571 1
0.0189756943936994 1
0.0373179263141441 1
0.0344087762745074 1
-0.00550247978800918 1
0.0273508321064983 1
-0.0571396427290747 1
0.0152673022091579 1
-0.0370725026523261 1
-0.0138450785483318 1
-0.0799312568143505 1
0.0270625685075734 1
0.0702892748339095 1
-0.0145560142805356 1
0.0144459202853177 1
-0.0442506689873122 1
0.0203878143269684 1
0.0341840893139436 1
-0.0102749275270608 1
0.00920391306602263 1
-0.0169418940304019 1
-0.0275279158116405 1
0.0251023562140942 1
-0.0134398075999059 1
0.0276256826855456 1
0.0166176662256881 1
-0.000927236579119053 1
-0.0571032623529736 1
0.00605718936090338 1
-0.00388126242130469 1
-0.0329183350485255 1
-0.0390198800083412 1
-0.0271913757535318 1
0.0150056162102868 1
-0.0378792258179894 1
-0.0187201474441435 1
-0.0307733648796695 1
-0.00729480393765449 1
-0.0112504365345585 1
0.0107322611502811 1
0.0565880776225558 1
0.0163036953436084 1
0.00728550455696618 1
-0.0767157656565044 0
0.0749282079988796 0
0.0401496807286102 1
0.02682317657785 1
0.0210286673078354 1
-0.0310398162325823 1
-0.0723119730695104 0
-0.0301143828372529 1
-0.0537593215921539 1
-0.0444237934048892 1
-0.00517221037580492 1
-0.0656978727211783 1
0.000217461642404639 1
-0.0725960569936096 0
-0.0122146859916381 1
0.0448351372145162 1
-0.0112064800250868 1
-0.0305689533201624 1
-0.0229619771064159 1
0.0466775522278397 1
-0.00232551592829315 1
-0.0561715831069227 1
0.00273476756376643 1
0.0145832368625504 1
0.0816256013333696 0
0.00558722993304396 1
-0.0770821694156164 0
-0.022038116655529 1
0.031747110835531 1
-0.00894051839472771 1
-0.00507531240529593 1
0.0327479004096649 1
-0.0123847159305043 1
0.0875195019359151 0
0.0328084295896667 1
0.00216597797721759 1
-0.0578980635108208 1
-0.0319196969458249 1
0.00185367377440754 1
-0.00446778723888639 1
-0.0171053969470084 1
0.0313646090113306 1
0.0025450362683156 1
0.00221521970342937 1
0.00847411335543721 1
-0.0525034968208073 1
-0.0431647284811744 1
-0.00253161016157791 1
0.0185204964504715 1
0.0561261019432462 1
0.00415006891130761 1
0.0205803135306583 1
-0.0762447083247662 0
-0.0144448265365079 1
0.0206600261214154 1
0.0246573689782485 1
-0.032161170460394 1
0.039588122851965 1
0.0474147361467392 1
0.0152909403492118 1
0.0229464445524117 1
-0.0173536907685995 1
-0.0412026838522795 1
0.0288845222410786 1
0.0154450563563558 1
0.0186416997388546 1
-0.0401743015399219 1
-0.0145141648849968 1
0.0542550270733758 1
0.0233398464920389 1
0.0244054578313231 1
-0.0248642298465751 1
-0.0437668491782088 1
0.0355947923037704 1
-0.0472322102029132 1
0.046458258780298 1
-0.0369662233581712 1
-0.0274132455786256 1
0.0484602228423624 1
-0.0193366778070477 1
-0.0399804746361122 1
0.00968090518368887 1
0.0180724895868092 1
-0.014787535492861 1
0.0295765465157602 1
-0.0268745437069598 1
0.0231664139972432 1
0.0161186011210376 1
0.00206359558851381 1
-0.0171228817687701 1
0.000483115106072217 1
-0.0199036806460573 1
-0.0160028635642196 1
0.018076847065051 1
-0.0416550357557944 1
-0.0340265612329367 1
-0.0166454989091973 1
-0.0283751043604661 1
0.02082879313492 1
0.0351747427456323 1
0.0100697819013324 1
-0.00311331643153265 1
0.00224754684329898 1
0.0191637276382879 1
0.00128305796351474 1
0.0351393848437175 1
0.0299573912511706 1
0.019944280462289 1
0.0203558588266196 1
0.0377638554019598 1
-0.0191059845000386 1
-0.103773273181728 0
0.00917076752465634 1
-0.00703503503171333 1
0.0466433648999722 1
-0.0444414982848054 1
-0.0437158096719396 1
-0.0357880523748769 1
0.0210766561508313 1
0.0209927188714541 1
-0.0503008699384304 1
0.0163835010583092 1
0.0616217295048583 1
0.0501259506699846 1
0.039354283895684 1
0.042902962281546 1
-0.0149398225552542 1
0.0256665703262721 1
0.00974752388096158 1
0.0320910366265992 1
-0.0242276204226798 1
-0.00719403789075301 1
-0.00757421802302908 1
0.0400543067822899 1
0.00580609206984432 1
-0.0312356006357575 1
0.00392194845748481 1
0.0195382532088196 1
0.00570842027158004 1
0.0298989309680001 1
0.00310225066077645 1
0.0328776456954357 1
-0.0193594763592546 1
0.0352018107099475 1
-0.0735262385228982 1
-0.0235329887489421 1
0.0295324698754656 1
-0.000816388581974172 1
-0.0163487025703274 1
0.038207226147032 1
0.0384695197446266 1
0.00868002798137008 1
0.0485881014750794 1
0.023661616889647 1
0.0211081171145782 1
-0.0186795994429571 1
0.0149634632428345 1
-0.0287673096038902 1
-5.46714789288038e-05 1
-0.00892504984182226 1
-0.00267815409835554 1
0.00207564138455395 1
0.0344062232691414 1
0.0169727989765076 1
0.0305482837043363 1
0.0117324125346002 1
-0.00920898440488984 1
0.0211894445075032 1
0.00315158264903964 1
0.0352910271226111 1
-0.0216367735846057 1
0.00536039862302033 1
-0.0719951540629323 0
0.0521110351540043 1
-0.0497438070722587 1
0.0563044140925136 1
0.0105983089239588 1
0.00289363320572019 1
0.0299020155869406 1
-0.0458160390694205 1
-0.0327453712598815 1
0.0090266980805453 1
-0.0344416276336009 1
0.0291735754145114 1
0.0500793067327316 1
-0.00531226327484349 1
0.0375960282282285 1
0.00475761840121659 1
-0.0173745770736423 1
-0.0183592100631337 1
0.0038622021154082 1
0.0146054751730819 1
-0.0192794411880848 1
-0.00128847445586706 1
0.0116780766150158 1
-0.0397230449997045 1
0.0337311687292882 1
-0.00712324383362316 1
0.0184842989748948 1
0.0225186757385604 1
0.0333272321193679 1
-0.0537893129787389 1
0.0696437439765306 0
-0.0334923355440934 1
0.0283672975618208 1
0.0331399243951064 1
-0.0545783655060978 1
0.0424020234714807 1
0.0280218961869229 1
-0.0476483766179667 1
-0.0764444367010542 0
0.0250371992658172 1
0.0274789294165163 1
0.0292808664014747 1
-0.00522900676496994 1
-0.0138128472654755 1
0.0167186457241789 1
-0.0323366652378329 1
-0.0247803074574942 1
-0.00633014932215459 1
0.0529664808557961 1
0.0149199461896216 1
0.0294149830337886 1
-0.0855038884759639 0
-0.0222304577687774 1
0.050955250685714 1
0.0025677416490884 1
-0.0368548763499463 1
-0.00674300974642477 1
0.00485075195738429 1
-0.0045682505010512 1
-0.0681783832304988 1
-0.0356997205571535 1
0.0496829916816288 1
0.0392124399118951 1
0.0230196703523499 1
-0.0202747582798166 1
-0.0172172534791337 1
-0.0134044769615524 1
0.0213177102762293 1
-0.00922226774638007 1
0.0288274359553664 1
0.0166700951816902 1
-0.0474585184534758 1
-0.0344607373534622 1
-0.00434932223854749 1
-0.00455413541511975 1
-0.050291329520452 1
-0.0210928437452919 1
-0.0791184778175466 0
0.0163622885454728 1
-0.0596300142729711 1
0.0404585322916025 1
-0.0390088647726708 1
0.0223973574019413 1
0.0176737821791633 1
0.0280099082145409 1
-0.0315338208288757 1
0.0156623824632561 1
0.0750923278489938 0
0.0567798570100952 1
-0.0154504266061763 1
0.0133778038751139 1
0.0151191095615811 1
0.00769014207028284 1
-0.0119068631166093 1
-0.0339398687208644 1
-0.00797823327551251 1
-0.0814951960645412 0
0.0104301881413141 1
0.000770104470923757 1
0.0935381949298595 0
0.0353190410740957 1
0.0159927129547294 1
0.00911650080210473 1
0.0590266263752673 1
-0.0229039552471024 1
0.00168925586028549 1
-0.00401048022744949 1
-0.0326239398560738 1
0.0109789916527304 1
-0.00640968716486615 1
-0.00869311503647763 1
0.0311509554470029 1
0.0714115037977969 1
-0.0549980162480846 1
-0.0539137947980844 1
-0.0203251940795026 1
-0.0226959204311325 1
0.0184196328804083 1
0.0619369933082515 1
-0.0561493959053253 1
-0.0308270103452637 1
-0.07132534070007 0
-0.0382983119866827 1
-0.0321352082777782 1
-0.0443533150578004 1
-0.0264986621420792 1
0.0404161717609818 1
-0.0403162371526488 1
-0.00733735363290998 1
-0.0788045413500507 0
-0.00606350099743628 1
0.00548525441634323 1
0.0404123177030006 1
0.0179538935959964 1
-0.0440591399430455 1
0.0128969516026093 1
0.00883783122485627 1
-0.0489571480888209 1
-0.0903107291487769 0
0.0027627320681012 1
-0.0231744214878483 1
0.0293504649455205 1
0.0203519938809637 1
-0.0203194382007677 1
-0.00785052883159451 1
0.038014031211642 1
0.0489463628469143 1
0.0055974385988442 1
-0.0338613863119132 1
0.0239342408008277 1
0.0248546548680771 1
0.0185185078309965 1
0.0226725876368552 1
0.0117310031682703 1
0.00530649955597877 1
0.00449611847771603 1
-0.0132679110008856 1
-0.00712933022055222 1
0.00441857580496763 1
0.103823628250299 0
0.0137031326687025 1
-0.00770693119625398 1
0.00206700783127306 1
0.00413674256238546 1
-0.0421722138257135 1
0.0586614608602107 1
0.0293245360843885 1
-0.0382085187199561 1
0.0416133981189624 1
0.0180953372436049 1
-0.0212554915219845 1
0.0278405235335783 1
0.0485421486209375 1
0.0506011637457228 1
-0.0202173952971488 1
-0.00415286659137912 1
0.0374989323837176 1
-0.0142620352721075 1
-0.0631366168136056 1
-0.0399229235030869 1
-0.000447467389929581 1
-0.0200042588051651 1
-0.0269679505574613 1
-0.00746595770975501 1
-0.0127566938739488 1
-0.0722004493559594 0
0.0360494409001626 1
-0.0378569336871798 1
-0.0223027967576965 1
0.0325505479944552 1
-0.0708852440113089 1
0.0560085744057086 1
-0.0430982022766548 1
-0.0249574497142573 1
0.0201928407173293 1
-0.0213454150502977 1
0.00217673207344309 1
-0.0336081411305362 1
-0.0159087974311001 1
-0.0268280948143619 1
0.0229259693239025 1
-0.0367534447423368 1
0.0406926097914325 1
-0.056101682725853 1
-0.0358165800739609 1
0.0573013662241811 1
-0.0249086440460803 1
-0.0189154989196097 1
0.0617247021242397 1
-0.0264170902643993 1
0.0106408519010577 1
0.0394430789679405 1
-0.0321048306169958 1
0.00140755728430694 1
-0.00662366068153501 1
-0.0477308145979884 1
0.0624795656422475 1
-0.0349186371634313 1
0.0363826515340013 1
-0.0397767065451462 1
0.0306484291624632 1
0.0401644940661275 1
-0.0447241431190363 1
0.0317377189375597 1
0.0105704745079192 1
-0.0444895059794355 1
0.0136973737710813 1
-0.0434142059213043 1
-0.0259110463677608 1
-0.00219270109566466 1
0.000903830576025257 1
-0.0533205676663958 1
0.00153654333659252 1
-0.0347026518231809 1
-0.00480703539948801 1
0.010140857855667 1
-0.0210524204135403 1
-0.0596576377618828 1
-0.0230519065063562 1
0.02228580093656 1
0.0313430412113365 1
-0.0216629834132312 1
0.000899059645331857 1
0.0105497518241553 1
-0.00652508488705548 1
0.0214984855991743 1
-0.0257243041424769 1
0.00258351338420445 1
0.0162405798747107 1
0.00121681272377902 1
0.0139412438661025 1
0.0396465812309941 1
0.0154552903231601 1
-0.0462484879735826 1
0.00156132910327736 1
-0.0212196077765496 1
-0.0206643241627823 1
0.0300353752696945 1
0.0374543210014842 1
-0.00406161389257726 1
-0.045158588587454 1
-0.0170884938637106 1
-0.0473767159763433 1
0.0515407344492035 1
0.0550544517964768 1
-0.0613099577770089 1
0.0127330969811851 1
0.0252766210712052 1
0.0318202281812767 1
-0.0370743226493978 1
-0.0266630405301666 1
0.0275148850809063 1
-0.0398456191668058 1
-0.0586670292553284 1
0.0171455424688069 1
-0.0386343603830933 1
-0.021097390726396 1
0.0559633722980775 1
-0.0502198109613068 1
-0.0192098948121375 1
-0.0511230855088617 1
-0.0229857940374795 1
0.0130222688172136 1
0.0524236051050035 1
0.052030459933534 1
0.10522200370676 0
-0.00538403536443755 1
0.0326682162599369 1
0.00232244889763091 1
0.0021366378268552 1
-0.0542238972238776 1
-0.0781315575381495 0
-0.0453605772007434 1
0.0204458000779977 1
-0.0441292589157021 1
-0.0130773784526271 1
-0.0215291972903016 1
-0.0649660561756008 0
0.0442727418612721 1
0.0316896416204246 1
0.0511937502850358 1
0.0263621518408506 1
-0.00904142810153243 1
-0.00385725836990439 1
-1.59208419500262e-05 1
-0.0216179590597137 1
-0.00510607833770867 1
0.00995429250403899 1
-0.00424486958552584 1
-0.0311815832083522 1
-0.0321803303788626 1
0.0167633210196848 1
-0.00134782246757424 1
-0.0653418400579326 1
-0.000866656962746068 1
-0.00137864034884243 1
0.00608902023517279 1
-0.0593646421891131 1
0.0190273555521792 1
-0.00322378041498833 1
0.0330659984862735 1
-0.00212868798335854 1
-0.0757773830869936 0
0.00174088403033245 1
0.0492366040089225 1
-0.0278268530692615 1
0.0234557384708104 1
0.0136928700641195 1
-0.0174018642800815 1
0.0499200863078591 1
0.00542611062475324 1
0.00881932154711103 1
-0.00291336742526356 1
0.00593951188930408 1
-0.011015253296884 1
-0.022773927420363 1
0.041926223633327 1
-0.00685224430464254 1
0.0100284073255936 1
-0.0392510752463679 1
-0.0111390751370922 1
-0.0237912666943213 1
0.0168333974856669 1
0.000764902828628442 1
0.057312714861795 1
-0.0149770168375772 1
0.000829077717063408 1
-0.0396257017343093 1
-0.0291153354637169 1
-0.0427947940028602 1
-0.0135226455361184 1
0.0176384249219304 1
-0.0374211478897436 1
0.0351315802782152 1
-0.0438099103399273 1
0.0646972003329237 1
-0.0430690243823869 1
0.0262999204263362 1
0.0314773357533937 1
0.0125624864132801 1
0.0283571692253846 1
-0.0289180902513387 1
-0.0050506029130066 1
0.00796720047539925 1
0.0448243070250617 1
-0.0178035552308271 1
0.0532660557554178 1
0.0441533101876877 1
-0.0387336514671457 1
0.0242924521655668 1
0.0100793856614626 1
0.00638997681861357 1
-0.085247058191681 0
0.00501487837794282 1
-0.00927048635402594 1
0.0164540368900318 1
0.0659875772015563 0
0.000736417388597498 1
0.072428158385323 0
0.0198092393845646 1
-0.0167230184521647 1
-0.0400189079676461 1
0.0451477995114707 1
0.0250685281469654 1
-0.00291909427425708 1
-0.0398081676889298 1
0.0334837106738326 1
-0.0350039700332604 1
0.0427676706050407 1
0.00829537919881972 1
0.0383439545947271 1
-0.0273747352295828 1
-0.00696494137919889 1
0.00971111670255849 1
-0.085141222658072 0
-0.004551050501018 1
-0.0427748355731415 1
0.0269777554760438 1
-0.00338349710204072 1
0.026034844277418 1
0.0249961835435491 1
-0.032969709213665 1
-0.012464566473175 1
0.0153586862326042 1
-0.0981334812587116 0
-0.00915697041362317 1
-0.0499649037512157 1
0.0451424995229143 1
0.0042596809985404 1
0.0241210372013183 1
0.0529075746610632 1
-0.0337357510474098 1
0.0453838245608614 1
-0.0127882716197835 1
0.00817553177249817 1
-0.0467078757436513 1
0.0407670112258613 1
-0.0198374630356492 1
0.0188214691838892 1
0.0573981663181236 1
-0.0101087502376048 1
-0.0131387606883655 1
0.0526160678906511 1
0.0411556007614898 1
-0.0238964664566271 1
-0.00992968536846539 1
-0.00467454126717088 1
0.00890071277835038 1
-0.0219316690574197 1
0.0175316474728155 1
-0.0638010435761631 1
-0.137144648025935 0
-0.0166386984765007 1
-0.0225210091158182 1
-0.00316164831793623 1
-0.0361374509850437 1
-0.0241060108723295 1
-0.00102596066179008 1
-0.0202070181523853 1
-0.0255191374039208 1
0.0322587731152086 1
-0.0104170623855112 1
0.0451052201667156 1
0.00145269617097594 1
-0.00618018655046396 1
-0.0677287574747335 1
0.0389632304965078 1
-0.0661459441249267 0
0.0170373892661408 1
0.02981973649119 1
-0.0487599059204476 1
0.0344784681213479 1
0.0448127067285789 1
-0.0475732429312526 1
-0.02071110733539 1
-0.0407088824145668 1
-0.0475520867002194 1
-0.0308125699601117 1
0.0150580774390545 1
0.00308504828381598 1
-0.0454934200166641 1
0.0222903727884049 1
-0.000702746848890116 1
-0.0939432193558433 0
-0.0224819410823332 1
0.0376491590843195 1
-0.0044889978352225 1
0.0129864063861182 1
-0.0271205476564616 1
-0.0551524702107791 1
0.0205179939821108 1
0.0114000614213288 1
-0.00589397292091039 1
-0.000511687090535621 1
0.0578673174732836 1
-0.0542556091321888 1
0.0298884880225722 1
-0.0174387611603794 1
-0.00490170533175009 1
0.01755125116704 1
-0.020444305544339 1
0.00135266795574956 1
0.0208376512171938 1
0.0278743557666431 1
0.0471885138348913 1
0.0276426764296637 1
0.0494978980013009 1
-0.0336548740148304 1
0.0357980180461406 1
0.0479613641531898 1
-0.0711957903539931 0
-0.0079056988278227 1
0.0288595545743457 1
0.0701993263806471 0
0.0151876751897645 1
-0.00592528101633846 1
-0.00887776220711258 1
0.00933340330248094 1
-0.00866515585568005 1
-0.0108884169983717 1
0.0375388035632549 1
-0.0262933730272662 1
-0.0147475557405309 1
0.0292370503543863 1
-0.0679062829525906 0
0.0265558576720588 1
-0.0387307591980734 1
0.0056801173181863 1
-0.0388379460639667 1
-0.0349892173351457 1
-0.0345104941363531 1
-0.0185294211735279 1
0.00801792421887964 1
-0.00616155676241022 1
0.0444983440414575 1
-0.0233094927059931 1
0.129101427004856 0
0.00870848391168609 1
-0.0199183227433712 1
-0.0623014405154457 1
0.0431042962403806 1
0.0142911399271585 1
0.0679718389452723 0
-0.0261384679374278 1
0.0243651486677499 1
-0.0244623094624724 1
-0.0157852307914651 1
-0.00861844891508472 1
0.0390815874453956 1
-0.0045796440655262 1
0.00540858998634089 1
-0.0289586939912566 1
-0.0378549529376423 1
0.0187833253212948 1
0.018094382513638 1
0.0252947154007648 1
-0.0287446253435643 1
-0.0524341240081896 1
0.0144890484668026 1
-0.0580921173142356 1
0.0602809081328231 1
-0.0193699690706993 1
-0.0269168495922059 1
-0.0224634544527193 1
-0.0479985871693448 1
-0.040697207936481 1
0.03905511527985 1
-0.0342721309465623 1
-0.0474016972592837 1
-0.00496686927143395 1
-0.0182557066811652 1
-0.0227550515663755 1
-0.01461856817176 1
0.071307880688095 0
0.0267032032240487 1
-0.0587194734397009 1
0.00557620733710261 1
0.0182984089523378 1
-0.023646887488729 1
0.0224463861470432 1
-0.0404132498434744 1
-0.0424692289615908 1
-0.0394788488166333 1
-0.0335883750008765 1
0.0318178227530669 1
0.0163077463515804 1
-0.00398773198907275 1
0.0169905544073839 1
0.0382731539334108 1
-0.0255452263880855 1
0.00999518884199613 1
-0.020328106638755 1
0.0491408529037378 1
-0.020440744575648 1
0.0103776492059689 1
-0.000822398673878798 1
-0.0551350986962995 1
-0.0495012408082904 1
0.00521947226461285 1
-0.00555134338299104 1
-0.028541282616803 1
0.0422864593663633 1
0.0413271615516024 1
0.0784857831591222 0
0.0718074246318198 0
-0.0082808627949636 1
-0.0213137901268535 1
0.0129083379160283 1
0.0570626746384456 1
0.000862253469725578 1
-0.0954495011901621 0
0.0485348422900593 1
0.0527764305565659 1
0.0191419407416645 1
-0.0149544305363024 1
0.0607038823696881 1
0.00792087012801518 1
-0.0595109793725684 1
0.00965874870300577 1
0.0306811385226838 1
0.0287100340699725 1
-0.00948713506140695 1
0.000539162137254003 1
0.0178877296317003 1
-0.00891492615334451 1
-0.0660719971078217 0
-0.0193017666421445 1
0.0226737986687733 1
-0.0839005988352896 0
-0.0515029158830834 1
0.000631235219819219 1
0.0170626108604049 1
0.00950817220207378 1
-0.0228674028184664 1
0.0449549696643496 1
-0.0208989129017244 1
0.00706683798205898 1
0.00374182108146482 1
-0.00425039966748465 1
0.023523527955258 1
-0.0066841652691094 1
-0.000849083010669915 1
0.0247919686078838 1
0.0394323632756261 1
0.0211171764853062 1
2.21372297923576e-05 1
0.00886246429081783 1
0.0222781027286669 1
-0.0115345628126464 1
0.011810132599969 1
0.0235297744530448 1
0.0407118359157492 1
0.00762831261118213 1
0.00840004863135483 1
0.000872694476639375 1
-0.038034317578261 1
-0.032618839571595 1
-0.00138132205489379 1
-0.00451381874511178 1
0.0290472617896398 1
0.0134184574790358 1
0.0132384686902005 1
0.0585052205190248 1
-0.075928780615121 0
-0.021509892610684 1
0.00944875656729911 1
0.00314646565278104 1
-0.0285955712096811 1
-0.000540782755687873 1
0.0387191432615742 1
-0.0458607399451595 1
-0.0197643173487456 1
0.00892922939845458 1
-0.00374777610420707 1
0.0107859483942659 1
0.0462123854226729 1
-0.00541475625881114 1
-0.027555732356034 1
-0.0130216323026336 1
-0.0558655627877757 1
-0.00317989119089595 1
-0.00523691008144014 1
0.0156072009281171 1
-0.00327478244275159 1
-0.0206955133325916 1
0.00267255528599399 1
0.0224386702026653 1
-0.0317977720741809 1
0.0176993485079867 1
0.017987978127437 1
-0.0172829729932514 1
-0.0622837579948041 1
0.0426962260507842 1
0.108782832689597 0
0.0256011909166933 1
-0.0135235963182925 1
0.0403374347741898 1
-0.0562352363873233 1
-0.00838464463830966 1
-0.0221169632235495 1
-0.0119046503382096 1
0.0259296612883871 1
-0.0112110226026116 1
-0.0168130049560916 1
0.00135130158500782 1
-0.0113279684527665 1
0.00634959053127613 1
0.0165190839676858 1
-0.0144274998520058 1
0.0536458627972091 1
0.00249265163123205 1
-0.000259809201259807 1
-0.0119471233184859 1
-0.00493921812111703 1
-0.0177429775116046 1
-0.0691503017192776 0
-0.0337654340520291 1
-0.0207904029504994 1
-0.035215787894587 1
0.0105658963263386 1
-0.00308125534971335 1
-0.000203769475319757 1
-0.0191916518218394 1
0.0206382840051523 1
-0.037143269474625 1
-0.100479704855688 0
0.000983956359102365 1
-0.00697538016970433 1
0.0746842295811289 0
-0.0132634997553941 1
0.00326574898377379 1
0.0676089066040158 1
-0.0300726161236237 1
0.0394426245087931 1
0.0288607027273272 1
-0.03722903338841 1
0.000946153621449469 1
-0.0504569439862165 1
0.00391297816187673 1
-0.0132983028714799 1
0.0121691862762464 1
0.0218899224576439 1
-0.0230838175842556 1
0.0322972490502008 1
-0.0318754358241532 1
-0.0138914385907008 1
-0.0272377854734579 1
0.0581776973946907 1
-0.0217972968640791 1
-0.0166854968916113 1
0.0011524959889473 1
-0.0760146908667584 0
0.0837897214487059 0
-0.0164963806049287 1
-0.0403397603011078 1
-0.0180611122193522 1
0.0146794282700482 1
0.0374222070654623 1
-0.0114729582106996 1
-0.00461788682581529 1
0.0537250322069747 1
-0.0207411491792637 1
0.0334708554698518 1
0.0416999229871542 1
0.00914129653824654 1
0.0686240000933358 0
0.0149904258455158 1
-0.0672240992578079 1
-0.00375666108724229 1
-0.005893317161738 1
0.0134992651101872 1
0.0154983009143868 1
0.0498797503491708 1
-0.0275355571079529 1
0.00776729106977087 1
0.0253812551786267 1
0.0175273391823358 1
0.00328542916420673 1
0.0157884673333659 1
-0.0441596596942017 1
0.00665012057876273 1
-0.00735670444152812 1
0.00124140749389999 1
-0.0346768202883297 1
-0.0311319672344339 1
0.0510129262676089 1
0.0608382292646693 1
0.0333980792978979 1
-0.052549157576577 1
0.012303298732384 1
0.0229380105547769 1
0.017149776022628 1
0.0509116485539627 1
-0.0498854040301742 1
-0.00228046216485292 1
0.0213769529390345 1
0.0103817178291547 1
-0.0201579553999219 1
0.010786351653832 1
0.00638586225391446 1
-0.00662745082146799 1
0.0139047021121956 1
0.0109876695761428 1
0.0554564763538087 1
0.0138980487910664 1
-0.0269101238658358 1
0.00606980552400064 1
0.0125826796228369 1
-0.0201752355658354 1
-0.00813251970912743 1
-0.0164746051537212 1
-0.0282547511867808 1
0.019218475790833 1
0.0172126563471638 1
-0.0106092697310756 1
-0.0474442875843983 1
-0.035869958301006 1
-0.0372378350139449 1
-0.00418242366471999 1
-0.0243661428023962 1
0.0576570931739686 1
0.0407394921067151 1
-0.0547422028081065 1
-0.0371552265599207 1
0.0247473280673755 1
0.0106069232541923 1
0.0102422810985109 1
0.0191969186700962 1
-0.0216530668799215 1
0.00380728542840269 1
0.0107426136821008 1
0.0661453721976531 0
0.00919084682941296 1
-0.0285331122073806 1
-0.0136159917589917 1
-0.0216680522185804 1
-0.0505075443086652 1
0.0457450127513729 1
-0.0171901095872053 1
0.0223294226277203 1
-0.0424720058409708 1
0.0159302500328955 1
-0.0242759247455814 1
0.013254504857868 1
-0.0444931870687385 1
-0.00698168510841493 1
-0.0185924801433011 1
0.0191853191853194 1
0.0245942090485163 1
-0.0298363549220449 1
-0.00944175133712011 1
0.036711655694992 1
0.0368464234924052 1
0.0229717450285138 1
0.0118819380753675 1
0.0373317630946076 1
-0.0435790436349969 1
0.0314587864072555 1
0.0245273948575197 1
0.00966194902484087 1
-0.036000616774455 1
-0.0314689389795469 1
-0.0300544444859608 1
0.0333221739228936 1
0.00989388802204521 1
-0.006124684478941 1
0.0170192345830377 1
0.0310324130186137 1
0.0152752827477811 1
0.0102109652850768 1
-0.0111528445744775 1
0.0037056356375831 1
-0.00423969002899436 1
-0.060079804332605 1
-0.00957394588635897 1
-0.00124330409915351 1
-0.00152792616677738 1
0.0604926970226019 1
-0.0519949815231969 1
-0.0353793305609176 1
0.0857564662040856 0
-0.0201933970426659 1
-0.0553460857294604 1
-0.0478863885778919 1
0.0166449091050281 1
0.0515286952101293 1
0.0166207403901851 1
-0.0550862777875133 1
-0.00271252499477038 1
0.0157735042872648 1
-0.0577448273673865 1
0.0584411475114262 1
-0.0185490557680722 1
0.0297897753823643 1
0.00587240265148729 1
0.022833744866036 1
0.0323497640772313 1
-0.0378165135275451 1
0.02628402135234 1
-0.0129621431870684 1
0.0405418331437378 1
-0.0205432055548804 1
-0.0220303778863092 1
0.0056062764288714 1
-0.0248857450743998 1
0.0504577630514258 1
0.0743094255289457 0
0.032017866035243 1
-0.0170362646383089 1
-0.0917540121304639 0
0.0100522711450769 1
-0.0245305767208047 1
0.00225034120293413 1
-0.0706257899974839 0
0.0022689804465563 1
0.0819680009905251 1
-0.00672206427721919 1
-0.01957336410842 1
-0.0236334068004497 1
-0.0202249098602188 1
-0.0378396534940771 1
-0.0156809547128804 1
0.0585422264609491 1
0.0433619537799267 1
-0.00651372342756384 1
-0.0114466506656031 1
-0.0886443589478116 0
-0.00497497766813849 1
0.0638567262499844 1
0.0492410318769213 1
0.0079917183935651 1
-0.0424636042805518 1
-0.0335360887339611 1
-0.00916295808483984 1
-0.0247077425231002 1
-0.00728652390887747 1
0.016629586119651 1
0.0345744153635889 1
-0.0719350064009599 0
-0.0128229631287846 1
-0.00334401664817233 1
-0.00869963737764219 1
-0.00292935436472676 1
0.0437492396476627 1
-0.00291595798545773 1
-0.0237168143299499 1
0.0609168789271507 1
-0.0133834471822297 1
-0.00647596323201215 1
-0.039367222979943 1
-0.0185696999206664 1
-0.0510657317741207 1
0.0096761667819332 1
0.0215379537434635 1
-0.0544097246118975 1
-0.0233408831080891 1
-0.022079246800589 1
0.0448993303940261 1
-0.00269776993923333 1
-0.0245403037934074 1
0.0488557585648538 1
0.0337875000746891 1
-0.0158227569263587 1
-0.0386022324451763 1
0.0270453462233713 1
-0.030411726540828 1
0.00306878902875982 1
-0.0222971652924346 1
-0.0235398617136009 1
0.0285420684532354 1
0.0253096165907474 1
-0.0384210187662631 1
0.0014749579179466 1
0.0282293099472346 1
-0.0143382576635286 1
0.0203045982773197 1
0.0107437827845986 1
0.00439348118618417 1
-0.0521827303776649 1
-0.0226771887914401 1
0.0315885349006457 1
0.0032905692008797 1
-0.0319003017137955 1
-0.00914745365533757 1
-0.049515431138381 1
0.023635310535072 1
0.0214803190289329 1
-0.0821657651160377 0
-0.0323435585437127 1
0.0181639528315223 1
-0.0108519343667512 1
0.0606833172523359 1
-0.0138012158848935 1
-0.0374463911386112 1
0.0419259858824755 1
-0.0077546971092335 1
0.0626856722379038 1
-0.00237071018652925 1
0.0209693161761719 1
0.0184403015777289 1
0.0159923015082623 1
0.0220876194904684 1
0.0197988679806433 1
0.00733098936914541 1
0.0289960296688163 1
0.0459189500427748 1
-0.0628122761492051 1
-0.0428435632614173 1
-0.0915069643333817 0
0.00191990669637187 1
-0.00355922828055171 1
-0.00931882868118687 1
-0.00771521619754202 1
0.0427678511420904 1
-0.00465927565161087 1
0.0375879975795404 1
0.0363357153157043 1
-0.0392493432659761 1
-0.0030531473662277 1
-0.0020611402673125 1
-0.0405141024616294 1
0.0257233274570453 1
-0.00635724550417439 1
-0.00116927954465012 1
-0.0122536734814244 1
0.0348414628897121 1
0.00102859664460025 1
0.0594683427269488 1
-0.0024537241688588 1
0.00472763122866529 1
-0.0894497231152827 0
0.00265064445899486 1
0.000596001403295019 1
0.0694074529403859 0
0.0247565382432497 1
0.0126296836689033 1
0.022365868197021 1
-0.00735775417602114 1
0.0169631347965782 1
0.0338145673886958 1
0.0148192740409399 1
-0.0108287546346735 1
0.0302268407456903 1
0.0136927112336742 1
0.0360687141475549 1
-0.0155478550892185 1
0.0316347632425086 1
-0.0197876465205758 1
-0.0562635949268132 1
-0.0114185878087639 1
0.00693607452082262 1
0.0371634428615139 1
0.00364476848542729 1
0.0122365631787058 1
0.00147176584215037 1
0.00111669809513168 1
0.0412118828154476 1
-0.0219179394356962 1
0.0536658630741381 1
-0.0108074915953903 1
-0.0268673369751435 1
-0.0091918919796681 1
0.0340549954433869 1
0.00244796810855375 1
-0.0385245369571485 1
-0.00138728431119779 1
0.00216993519809334 1
-0.0345240385341456 1
-0.0109249214238694 1
-0.00898878943626722 1
0.0228167629539798 1
0.0136125304031464 1
-0.0166938243305188 1
0.0411619207631307 1
-0.0231017272697858 1
-0.0719417362903216 0
-0.00970770459514036 1
-0.0368879207234311 1
-0.0019467501549197 1
-0.0212814086919884 1
-0.00118818627798476 1
-0.018644371406829 1
-0.00615940205740218 1
0.0577084212565341 1
0.0175395345632397 1
0.0380397694753156 1
0.0884599946765578 0
0.0764115744871941 0
-0.021807339819193 1
0.0330188586890049 1
-0.0614966823402031 1
-0.0398996044611876 1
-0.025600100014823 1
-0.0405298354180193 1
-0.00770082886213571 1
0.0154317855448925 1
0.0269849150794869 1
-0.0115910508288087 1
-0.0272873379905065 1
0.00510320699795932 1
0.0149837654095585 1
0.0218274816064233 1
-0.0465467593052603 1
-0.0275564452663404 1
0.0652694603829659 1
0.0305125124145714 1
0.0202681545893854 1
0.00455810945312513 1
-0.00860751218697584 1
-0.0223673877320164 1
0.00734149820429544 1
-0.0232036073690611 1
-0.0824874431135217 0
-0.0146884748465705 1
-0.036898970431426 1
-0.0258128827524689 1
0.00497203632985672 1
0.0117377266342249 1
-0.0164271354014063 1
-0.0226359984465804 1
-0.0687312163021225 0
0.016645325207806 1
0.017030761920851 1
-0.074548151024421 0
-0.0300648511554387 1
-0.0215179195123468 1
-0.00942827285586875 1
-0.00492272236805258 1
-0.0808490655311529 0
0.00750038579493513 1
-0.0112104291863939 1
-0.00785560106887204 1
0.00596094300275925 1
-0.00671000374579224 1
-0.0411018305971752 1
-0.0623090287759811 1
-0.0116460546379931 1
-0.0239559822180706 1
-0.0214254134889972 1
0.0118626826779334 1
0.0117779257362753 1
0.0204917747397385 1
-0.0212611112126298 1
-0.00787740509909894 1
-0.0668464787503517 0
0.015250314167595 1
-0.0406703818095288 1
-0.0676797256067791 0
-0.0375306852050302 1
0.0100393448496373 1
-0.0107334890779137 1
-0.0356969208540541 1
0.0236117787679684 1
0.0220241977207498 1
0.015349487913525 1
0.0169374790758044 1
0.0144369380343801 1
-0.0145241819617726 1
-0.020163022603044 1
0.0523144196798935 1
0.0153278675741253 1
0.0319474244814195 1
-0.010730742063534 1
0.026911290385559 1
-0.00865553007396718 1
0.0311848621548362 1
-0.0644926543139516 1
-0.0509982410608362 1
-0.0543283451782224 1
-0.00732614346478138 1
-0.0550259514684822 1
-0.067742142033531 0
-0.0480765476112981 1
0.0305137037466239 1
-0.0235635012477906 1
-0.00416024645791285 1
-0.0129067029733962 1
-0.0131183206365873 1
0.00700176224729419 1
0.0494557477650308 1
0.0154242620619062 1
-0.0427010980464146 1
-0.0590039009135711 1
0.0483778797906465 1
0.00639903368812983 1
-0.0213066969424646 1
-0.0013281570263958 1
-0.0505335864582189 1
0.0287876909420278 1
0.0931030223689567 0
-0.0111988227533352 1
0.0138744547539892 1
0.0372813284380553 1
-0.0300958003298437 1
-0.0254722102079155 1
0.0454773418856913 1
-0.064130831588053 1
0.0219948387331951 1
-0.0238207639684602 1
0.0206772254897625 1
-0.00916125593264052 1
0.0137736300084606 1
0.0498595540337166 1
0.0244059955496161 1
0.026075132387282 1
0.0043122232533741 1
-0.00953302498251524 1
-0.000941710556185742 1
-0.0578535062257923 1
0.00221230061222603 1
-0.0464642407113635 1
0.00903545237765018 1
0.0266815187364634 1
0.00660292000247189 1
0.0134397113959888 1
-0.0414014338462848 1
-0.00805918253698335 1
0.0149913324224515 1
0.0528667773904136 1
-0.0132006649147328 1
-0.024124914945128 1
0.00136248380997407 1
0.0238469962300876 1
-0.0271307910532711 1
0.050338856772577 1
-0.00437065322857003 1
-0.0134756642874943 1
-0.0179895532346338 1
0.038386952505999 1
-0.011195516613441 1
0.0185382171345824 1
0.0419433146591009 1
-0.00281787899321122 1
0.0529402598440244 1
-0.0167673722283652 1
-0.025919510467539 1
-0.00983808660889138 1
0.00695044438812873 1
-0.00859932482720943 1
-0.0103056615840363 1
0.0309669249651762 1
0.0625599603242121 1
-0.0266034457798649 1
-0.0117981084419213 1
0.0170582175827449 1
-0.0787160403303251 1
-0.0340094140594925 1
0.0293264983507011 1
-0.041129170203568 1
-0.0380608533911109 1
-0.0142954773748143 1
0.0325494009480684 1
-0.00166434742908859 1
-0.0052020589111899 1
-0.0758146212365389 0
-0.0323803317266486 1
-0.0078097760081574 1
0.0312727384209852 1
0.0709028907217997 0
0.0767500403545585 0
-0.0326913207629517 1
-0.00416802541738914 1
0.00366320629252072 1
0.000815746333277896 1
-0.0015989201684309 1
-0.0183051245297304 1
0.0527682414368658 1
-0.0592450867097538 1
-0.0036075078760417 1
-0.0126509524716121 1
0.0233544258805878 1
0.00712880004612473 1
-0.0399795176606911 1
0.0391002922943818 1
-0.0442903744083168 1
0.0501946226920828 1
-0.0233253585245801 1
-0.0303801079232794 1
-0.0488084155390622 1
0.0206651641508257 1
0.00447983355364091 1
-0.0291485605153547 1
-0.0627759067788062 1
-0.0274040108177516 1
-0.0305626760677151 1
-0.0135145748413262 1
-0.00444633064140073 1
0.0298463649764162 1
0.00650441210624801 1
0.0416983391798663 1
-0.0195219935582338 1
-0.0200968066774075 1
0.0268941630403802 1
-0.0387506753327668 1
-0.0311614948681839 1
-0.0124277002859103 1
0.0331588739378532 1
-0.00285413440186649 1
-0.00758218273117305 1
-0.0110252525987924 1
0.00297230177583483 1
-0.00618699145833624 1
0.0290414452314925 1
-0.00159817172669023 1
0.0326439508941426 1
0.0293491237210143 1
-0.0449411220743379 1
-0.0285952091279718 1
0.0105139117186338 1
-0.00894131841098266 1
0.00859059688139163 1
-0.00422962612214208 1
0.0403997277341022 1
-0.00750750499825842 1
0.0284505640916777 1
-0.0583973263997918 1
0.000310847872478987 1
0.0373119393381043 1
-0.0255436445931254 1
0.00989324714270353 1
0.028237811457466 1
0.0164643596240759 1
0.00296608138777851 1
-0.0216360290820036 1
-0.0223008015518913 1
-0.019307664052213 1
0.0375514875047892 1
0.0390640266515963 1
-0.00342869807535372 1
-0.0545115151682379 1
0.0230904717115401 1
0.0404847432680473 1
0.0249188866927874 1
-0.00474435126978034 1
-0.0265934264602252 1
-0.0350009528484193 1
-0.00654350146749423 1
0.00844832886860827 1
-0.0657110466314801 0
0.0557102308290504 1
0.0278832022956749 1
0.034368714165623 1
0.0304056998361068 1
-0.0176074185510636 1
0.0216579301422632 1
0.00816075210668076 1
-0.0588845912558142 1
-0.0523708489971772 1
0.0152371236722502 1
-0.0357054214900924 1
0.027383919841754 1
7.04365689156252e-05 1
0.0126493824405592 1
-0.0253652273645702 1
0.00817884089965056 1
0.0104534434801059 1
-0.0763903015900975 0
-0.000361733355799752 1
-0.0375755402313529 1
-0.0141029814335655 1
-0.00406715255390942 1
0.00262320141077549 1
-0.0299631680008681 1
0.0147576447372618 1
0.0584730240272016 1
0.0291157611633421 1
-0.00617320923269256 1
0.0140095519374793 1
0.0185903024973717 1
0.0129987422212395 1
0.0349011590126582 1
0.0543144080091204 1
0.0539906436642857 1
-0.0218628624068673 1
