# Supplementary material for: Bias caused by sampling error in meta-analysis with small sample sizes
Source: PLoS One. 2018 Sep 13;13(9):e0204056. doi: 10.1371/journal.pone.0204056 (PMC6136825; doi:10.1371/journal.pone.0204056)
Supplement: S5 File — (ZIP) [file pone.0204056.s005.zip › results N = 20 theta = 0 tau = 0.2 sz = 10-20.txt]

"dl.theta" "dl.cp"
-0.0868112134308838 1
0.223262936882257 1
-0.11239273513702 1
-0.294670340214999 1
-0.31173798932547 1
-0.174796649166283 1
-0.509041230075362 1
-0.0532260439917038 1
-0.363734366704315 1
0.449119562036642 1
0.120648513730264 1
-0.406834659966435 1
0.145645443641596 1
0.410247844335897 1
-0.304730831168121 1
0.0625569764653898 1
0.390275179603716 1
0.119365112702488 1
-0.163109589229887 1
-0.351629206186762 1
-0.0308525410801264 1
0.403607297183567 1
0.0530010322381859 1
-0.0717742024599966 1
0.275407004480176 1
0.483810822714725 0
-0.0813639543452044 1
-0.00927281278055985 1
-0.0357043627678127 1
-0.172499397658984 1
0.339156463491342 1
0.229142848917939 1
0.173100718958054 1
-0.00209195318104413 1
-0.257020745742481 1
-0.00203107550513574 1
-0.240643076341092 1
0.213932605979395 1
-0.319595818566959 1
-0.0823887635160219 1
-0.0351265935379392 1
0.0821688305470008 1
-0.0943712215693305 1
-0.0109681101341431 1
0.0384191048620573 1
-0.103229383894109 1
0.297874107177088 1
0.0638444947359914 1
0.312519326220047 1
-0.0425766744791532 1
-0.141319531614142 1
0.239169309065594 1
0.180903884675584 1
0.0848482440087959 1
0.193980352398076 1
-0.264467738271758 1
0.0880169228544345 1
-0.184564406165703 1
-0.410574565642022 1
0.345464330448912 1
0.119345347425331 1
0.228655392689616 1
-0.0323004563127868 1
0.0548415283277689 1
-0.25504028120195 1
-0.128701209519794 1
-0.129191147112007 1
-0.138018247835709 1
0.165972416896171 1
0.396593523867316 1
-0.0339777862388086 1
-0.118986961432855 1
-0.100353542636554 1
-0.139689601599955 1
0.0261386015450815 1
0.0658375165321329 1
0.323153148696117 1
0.0771560348291913 1
-0.181367523516635 1
-0.0146141726895483 1
-0.442649257593463 1
0.457276161311005 1
0.279965918188 1
0.160021468787704 1
-0.342764332832168 1
0.121876391646624 1
-0.0630679876367377 1
0.138393002066647 1
0.328825703086406 1
-0.375264773257807 1
-0.28913119856557 1
-0.347081532769121 1
-0.205164090090067 1
0.535346323538975 0
-0.0507611875212725 1
0.124916308034583 1
-0.0155421687992528 1
0.146728453532493 1
0.104713402947232 1
-0.329664668097319 1
0.308562655927265 1
-0.0409335121307211 1
0.392284538146346 1
-0.157950796140058 1
0.129209969657229 1
-0.47012057477295 1
-0.399520132792146 1
0.35187989026203 1
0.00824898290266625 1
0.0953341506100289 1
0.00185316684835363 1
0.180968039947944 1
-0.0571692294650552 1
-0.117345244283012 1
-0.00911453108918959 1
-0.0570658661743845 1
0.40348503442104 1
0.426602083952772 1
-0.301235018968412 1
-0.153377538638367 1
0.0244950266821734 1
-0.295676210681323 1
-0.121073138713561 1
-0.429772382288669 1
-0.0459603136242269 1
-0.104981234735102 1
0.11777294289896 1
-0.340516847748685 1
-0.177990918877312 1
-0.0272513455358141 1
-0.71414092707233 0
0.299594687085055 1
0.0670752497515887 1
0.0956717784457801 1
-0.115689871964308 1
-0.137743973979268 1
-0.186364060580752 1
0.172727453971481 1
-0.225759302896269 1
0.0726869294990919 1
-0.016160181672955 1
0.171596232421731 1
-0.0223372820970167 1
0.404657087261458 1
0.140048458403537 1
0.330552646128477 1
-0.123182001087599 1
0.199917652333123 1
0.154327590678885 1
-0.0622903308017678 1
-0.288259476308609 1
0.2128961336358 1
-0.140452240049308 1
-0.143885481880004 1
0.29655609218529 1
0.425277035904787 1
-0.444175979304279 1
-0.221269612803636 1
0.17180497782622 1
0.057956761395153 1
-0.322587746042539 1
0.181692499732817 1
-0.0839174760681164 1
0.063063862782677 1
0.00341164730831964 1
-0.0678996634025004 1
0.282592993821021 1
-0.188385728764836 1
-0.108925415376603 1
0.314909660145015 1
0.420970808037559 1
-0.322276411488822 1
0.134980806566806 1
0.479926744559256 1
-0.159485393842013 1
-0.0686823598783119 1
0.25109255916498 1
-0.490491299667523 1
0.237051053174003 1
0.470015962367194 1
-0.125399207248952 1
-0.179350976393267 1
-0.103027026765175 1
0.170942971350726 1
-0.347736107140881 1
-0.261575924863552 1
-0.273431942976431 1
0.284522726056276 1
-0.184234582447994 1
-0.126024157274801 1
-0.344669408437178 1
0.239637897152212 1
-0.56122400167068 0
0.109125230163614 1
0.244940952080577 1
-0.118806496148905 1
0.283987011250693 1
-0.0723758050750262 1
0.240787667312529 1
0.317483807888357 1
0.126439520520435 1
0.0613132860297385 1
0.178215862477295 1
-0.085474850864076 1
-0.355261852073666 1
0.103487862931892 1
0.072839199766322 1
-0.0563892083463735 1
-0.0211597530603698 1
-0.142323220414188 1
0.257100677548868 1
0.0434933707702529 1
0.216783102417805 1
0.120337574166763 1
-0.0369783806215264 1
0.206209057811028 1
0.0741718446117414 1
-0.179248815452212 1
0.0481826899500682 1
-0.294638784782592 1
-0.0690372465510522 1
0.132248673041705 1
0.128026608842914 1
-0.0888195680373733 1
0.058012176989792 1
-0.264746978744253 1
-0.0180232289667353 1
0.0308726213512782 1
0.193962125894289 1
0.212857517852609 1
-0.528579404895874 1
0.292492513545368 1
-0.171205286489604 1
-0.192610067733435 1
0.138453608830788 1
0.0661265262256335 1
0.135899184499118 1
-0.83723731123025 0
0.121955923450857 1
0.0971806983754751 1
-0.156655256251689 1
-0.131741487093029 1
0.221600641319876 1
0.383855777071407 1
-0.186076522594602 1
-0.00667058795726428 1
0.00439257228021916 1
0.277163243137138 1
-0.0955860209678824 1
-0.0874031247429825 1
0.0145707375055243 1
0.162433551867811 1
-0.203184908233396 1
0.0188837917796403 1
0.335257293602692 1
-0.0364714541905795 1
0.147908652150833 1
0.230856247166319 1
0.392809498957779 1
-0.279655097785937 1
-0.182140574217559 1
-0.243644005049946 1
-0.0323911600104969 1
-0.0640441464803734 1
-0.0817046321823498 1
0.435097270497352 1
0.0656569901182223 1
-0.0427473471689112 1
-0.512722719978911 1
0.17106938473718 1
0.155286937336002 1
0.266846068399409 1
0.0474790992837724 1
-0.130192375844132 1
-0.219909320372853 1
0.390628311603689 1
0.0242779056449471 1
-0.234241905537692 1
-0.224020379195015 1
-0.276453974027492 1
-0.223357743710513 1
-0.226309863211539 1
-0.0453241269210729 1
0.194042895740075 1
0.019742042569432 1
-0.03076587896982 1
0.22705974919568 1
-0.217046545088309 1
-0.358767272418317 1
0.0317196598801822 1
0.249392464403998 1
0.210078971628432 1
0.3868421970854 1
0.148357473400317 1
-0.176136474323684 1
-0.428517718443319 1
0.0405668468125457 1
0.26478614158099 1
0.329212542028214 1
0.151075336136194 1
0.0557234611773632 1
-0.0189828596038532 1
0.209434022724808 1
-0.0793270360688434 1
-0.232996940969623 1
0.0805115158968766 1
-0.111775102252412 1
0.00718837894048177 1
-0.14808258391992 1
-0.186916620835992 1
-0.0427483386625263 1
0.150213817708441 1
-0.166082693352264 1
-0.160809829722493 1
-0.186300708712139 1
0.0841351819548468 1
-0.399949521574987 1
-0.0909442872673986 1
-0.0102056612802308 1
-0.32050574196602 1
-0.0351016512693454 1
-0.0437950052563206 1
0.0176789193877728 1
0.260864786660619 1
-0.296740544113832 1
0.31220173436878 1
-0.24805215988819 1
0.168663643747184 1
0.32791239267697 1
-0.203275546291814 1
0.136525482468663 1
-0.103315796437883 1
0.116750613100726 1
-0.0489736208478329 1
-0.133808792110386 1
-0.453795178151766 1
-0.0057947269724543 1
-0.122030352772204 1
0.201258860583646 1
-0.113495527873593 1
0.235835434537746 1
-0.579168630507341 0
-0.156222017427977 1
0.575122349682624 1
-0.119760789354997 1
-0.126840766256179 1
-0.0210733773617311 1
-0.0900382750714445 1
-0.288329176285313 1
0.0825338562151819 1
0.277510582180304 1
-0.43920710275463 1
-0.17408010378094 1
-0.314682574717585 1
-0.270792511092781 1
-0.00603863533096304 1
0.264506080794047 1
0.159991285942192 1
0.100830276586003 1
0.0243156292355718 1
-0.0837669715305723 1
0.0859243180434612 1
0.168206989343377 1
-0.218303135874561 1
-0.111314963923438 1
-0.14925966160537 1
-0.0906541039601408 1
0.152585111248642 1
0.571447980202171 0
0.172613930164129 1
-0.0590837407131011 1
0.000404153065443964 1
0.156013402240048 1
0.491540617660462 1
-0.453271169580353 1
-0.0244255046986266 1
0.0180294266708156 1
0.062343447373462 1
0.450756235880452 1
-0.240696811842329 1
0.322317375366107 1
0.26030137577203 1
-0.423747458933832 1
-0.231298766745741 1
0.221754241922685 1
-0.405300555953361 1
-0.106915502835713 1
0.0762049807911177 1
-0.0399065629066854 1
0.0725985687898519 1
0.18661465845983 1
-0.0636741785269738 1
-0.142669842786777 1
-0.131258584569708 1
-0.0583142436182616 1
0.281920235782335 1
-0.101599688379597 1
0.0911015386672002 1
0.0763071643808814 1
0.047163296480843 1
-0.065358566496527 1
-0.332039599743771 1
0.167200377729185 1
-0.00105171750279649 1
-0.183291513610491 1
-0.0509370818310945 1
-0.117766882984275 1
0.122884089401698 1
-0.43034026897878 1
-0.182645017208219 1
0.208195357226391 1
-0.539916335260485 0
-0.144307685313141 1
-0.342479970404931 1
-0.0417538892799849 1
-0.0119341887739689 1
0.321262639509888 1
0.26417497482244 1
0.188260303217794 1
-0.315418189370611 1
0.0907237835289653 1
0.125059034162654 1
0.0894091921639481 1
-0.0365987275073502 1
-0.339948429741706 1
0.200722076863959 1
0.43702488665935 1
0.172879093990575 1
0.361801834561198 1
0.17338974747862 1
0.110356134888172 1
-0.215552237298742 1
-0.190508612095642 1
-0.519043053541509 1
0.00735963746457188 1
-0.222238452879616 1
-0.528510643460206 0
0.438896642516564 1
-0.0580716454090599 1
-0.218497570013235 1
-0.119812179034783 1
-0.192733118896645 1
-0.0299258934172833 1
-0.202749730744161 1
-0.0918446192086985 1
-0.0390063426943863 1
-0.0578731360801299 1
0.211185171343899 1
0.209948263469249 1
-0.157233834354331 1
0.0496980076478164 1
-0.134474045720324 1
0.209816391101805 1
-0.239426635006695 1
-0.1435897247815 1
-0.572870606610792 0
0.0864252446952771 1
0.00355196569906996 1
-0.321535193881162 1
-0.0429970495139104 1
-0.204002950412163 1
-0.141712079309356 1
-0.453433708442452 1
-0.0334067269684654 1
0.137641760497619 1
0.0338107575119608 1
-0.120221153681572 1
0.299932544459957 1
0.131868516530064 1
0.368879871119179 1
0.0478898300140845 1
0.150398771770812 1
-0.0937026434355389 1
-0.154733088462858 1
-0.082305870439985 1
0.223101079704388 1
-0.251197056620116 1
-0.172974358010269 1
0.188533746345139 1
0.452179432323798 1
-0.39465281483189 1
0.139756468408381 1
0.433738555426433 1
-0.174510136131622 1
0.0699048379894612 1
-0.236424804407778 1
0.30848362402363 1
0.0347495873837738 1
-0.36333588404785 1
0.129931176367829 1
0.324929302284949 1
0.262393024084629 1
0.0620145962377228 1
0.197577158273683 1
-0.015441699778302 1
0.115069014235435 1
-0.44235552794384 1
-0.0972732257148238 1
-0.335864529988261 1
-0.331242969570094 1
0.188475707492256 1
-0.000762854809147059 1
0.00875620305462295 1
0.0314266314724958 1
-0.384084001929327 1
0.133785500101725 1
-0.137662295314246 1
0.100474745534668 1
0.134276555315611 1
0.0222024494716605 1
-0.168816485650642 1
0.0979524584285789 1
-0.481999057041382 1
0.118213035041813 1
-0.0806533522109774 1
-0.00251715069101441 1
0.249583884075848 1
-0.0637958929413632 1
0.0602659181654509 1
0.12645922251846 1
-0.144188967858105 1
0.071881858069685 1
0.280027047694109 1
-0.300153161168791 1
-0.0889137769442971 1
-0.324227257717479 1
-0.676924453005764 0
0.102127392854415 1
0.246368238042706 1
0.00383308696158793 1
-0.257297548513587 1
-0.0287963023749881 1
-0.135776171377698 1
0.23863589558235 1
-0.0949079365477317 1
0.188226711471812 1
0.458435695473465 1
-0.197281203301113 1
-0.569866920417778 0
0.0642545831857026 1
0.287998507986767 1
-0.0459017665642702 1
0.194208784677942 1
0.121484968949262 1
-0.0624059625089341 1
0.369813304277329 1
0.0862937659575542 1
0.363723680368809 1
0.102113194753793 1
0.309353476569138 1
0.0530293278411416 1
-0.033846981252308 1
-0.305968890000088 1
0.0701911110619323 1
-0.414195023792995 1
0.0931251783763119 1
0.102506885152421 1
-0.254143984485552 1
0.0332984926297774 1
-0.235022609306163 1
-0.196259329396434 1
-0.0287772732039108 1
-0.300252288510959 1
0.542250010175929 0
0.183519064218634 1
-0.15045869677401 1
-0.172533490545027 1
0.124691091874464 1
0.301395753447102 1
-0.311012034466187 1
-0.000987706009030316 1
0.185285298436475 1
0.18142146619797 1
-0.0269402610098298 1
-0.144242212937563 1
0.109646888637652 1
-0.0709423426618037 1
-0.10980252466383 1
0.103779827031731 1
0.109697096506278 1
0.224059162298645 1
-0.584721426254711 0
-0.00336135962266294 1
-0.324792938559131 1
-0.125012724862323 1
-0.773040041645899 0
0.134298819202052 1
-0.688361664129182 0
-0.203709276546511 1
0.188751587283683 1
-0.0167780866986354 1
0.282725232230572 1
-0.109042804002672 1
-0.0657492416599031 1
-0.119375906248524 1
-0.0905632099873598 1
0.130586245157573 1
-0.490740435610962 1
0.522558259495957 1
0.369434888673032 1
-0.0629825587434376 1
-0.117952810101204 1
0.449385921575775 1
-0.177024259677764 1
0.0536119531493294 1
-0.00531314314221184 1
0.00853940903532889 1
-0.306053305204825 1
-0.00129165032128974 1
-0.215510545956201 1
-0.153435026092934 1
-0.068438744037943 1
0.256340899733693 1
0.0660964031159124 1
0.176222543664168 1
0.26789529897579 1
-0.149362918082492 1
-0.142874445087045 1
0.324929480371447 1
-0.619311737930867 0
-0.148644569752176 1
0.104978492300058 1
-0.215666725541819 1
-0.425325165789445 1
-0.311821330760489 1
0.0716113246783526 1
-0.1558045465416 1
0.0733957992562112 1
-0.275886191297001 1
-0.417588364373961 1
-0.10754462297515 1
-0.0163550150431861 1
0.0150329132604379 1
0.0049967930732122 1
0.325308833753836 1
0.280315914761889 1
0.104204868979826 1
0.140567374643596 1
0.114597194896378 1
-0.294394607092476 1
-0.0951969351160305 1
-0.117630464005809 1
0.616249676022844 0
-0.0746375693039193 1
0.0561511075981673 1
-0.245257591951879 1
-0.155680844687339 1
-0.0580461369448417 1
-0.116629534964246 1
-0.17123022470722 1
-0.0440966752377168 1
-0.139837718861309 1
-0.0774627270282557 1
-0.359890888317103 1
-0.623854187509882 0
-0.325425335508784 1
0.094625351484923 1
0.0123653255973176 1
0.170398532377406 1
0.194748694124722 1
-0.200738021328879 1
-0.153737060931844 1
0.133149654165209 1
0.104451120237525 1
0.112657523727256 1
0.188966379124323 1
0.122516166293737 1
0.239855590048082 1
0.076822412056549 1
0.114446559300422 1
0.092821158066775 1
0.111695330321665 1
-0.145362821881462 1
0.252481108124714 1
0.159246904758358 1
0.408833653218142 1
0.121325994077337 1
0.496372706775477 1
-0.107564173158634 1
0.33541370909931 1
-0.0474019866467723 1
-0.121797880788622 1
-0.193086511240398 1
-0.19971746994681 1
-0.163136675064669 1
-0.018532733223247 1
-0.0119433966106533 1
-0.380433760989185 1
-0.496275300741318 1
-0.0665347041208481 1
0.0521450461529541 1
0.219661778943059 1
0.155107666808029 1
-0.453772200421097 1
-0.0567491107802096 1
0.0458126107879108 1
-0.0440523436460908 1
0.348154478577204 1
-0.105005118707758 1
-0.498176356373853 1
-0.11183602179073 1
0.116694146710313 1
0.509864205890807 0
0.226776890011948 1
0.0164641970801346 1
0.14654049442979 1
0.483968329461215 1
-0.38658796968973 1
0.147629817546646 1
-0.17677725372747 1
0.116558081989564 1
-0.15368338126278 1
0.793743783224048 0
0.101560341216511 1
-0.40464596283889 1
0.0827138558693068 1
0.114066371492309 1
0.00997125966216121 1
0.0700294524229286 1
0.01038710037374 1
-0.146563037108133 1
0.14501365263355 1
-0.417907224158305 1
0.179530663544581 1
-0.184803093456647 1
-0.309909913819725 1
0.2403435371724 1
0.043679002618126 1
-0.2344015017538 1
0.401006929480284 1
-0.195769138812103 1
0.206324309605657 1
-0.201655152181303 1
-0.100963088842685 1
-0.161953251192696 1
0.157929224886895 1
-0.530614885711372 0
0.12764879010573 1
-0.255861207201118 1
-0.204469665576479 1
0.0508014962274002 1
0.0201876889018833 1
-0.0909846982079533 1
0.295013462401153 1
0.0169629288360539 1
-0.168680626568037 1
-0.0686905852621628 1
0.212479031717439 1
0.296676461651319 1
0.322904806859675 1
-0.17281814185849 1
0.01318927390174 1
0.086528607611259 1
-0.0218186726986521 1
0.141037965948725 1
0.137801612766789 1
0.0664091963364254 1
-0.464519352335185 1
0.69951057536604 0
-0.137533538690166 1
0.213871246766497 1
-0.0608131738757117 1
0.125462350904767 1
-0.186733229814892 1
0.464400855159268 1
0.0204586092177244 1
-0.000895296382219062 1
0.448607641934722 1
0.0214141656745837 1
0.213192755565424 1
-0.0283318945102877 1
-0.20054431591023 1
0.28925302239602 1
0.293942454255734 1
-0.159785871879126 1
-0.0951919482378965 1
-0.341663325334631 1
-0.100109491297764 1
-0.155611767081065 1
0.049523608619388 1
-0.200119472012589 1
0.316661507307662 1
0.0554466660657439 1
-0.16488600471748 1
-0.124659348384758 1
-0.357750179630699 1
0.374062398394824 1
-0.165068287213542 1
-0.190419942617725 1
0.313074811811595 1
-0.0603046446915898 1
-0.244412725805312 1
0.0536755808912311 1
0.20134111171809 1
0.252267098767927 1
-0.125727489285314 1
0.231139709167059 1
-0.0907149475607093 1
-0.208025122209659 1
0.510219392424815 1
-0.0862626196293521 1
0.147764657063642 1
-0.241043094762381 1
0.256087677206021 1
0.288687745837775 1
-0.140192531616209 1
-0.137924748274909 1
-0.263895405395382 1
0.28326585590156 1
-0.345095614732387 1
-0.182648624230131 1
-0.205900689848202 1
-0.623960907904038 0
-0.0936283136104441 1
-0.137346237401434 1
0.129514228764887 1
0.0796688261822122 1
0.123954959479647 1
-0.0938867661568242 1
0.0299452440314043 1
0.0955890659772003 1
0.271860744784059 1
0.0859045722168268 1
0.270394387190002 1
-0.0524224166103237 1
0.314085500124172 1
0.00378117764557528 1
-0.101546552871129 1
0.582142443750255 0
-0.139073175942634 1
-0.114239422175718 1
0.421054513636936 1
0.124487793841309 1
0.0528784920491746 1
0.23518204393287 1
0.0836529357123638 1
-0.0643740569361798 1
-0.049785403570694 1
0.0159386909344835 1
-0.204901875307197 1
-0.112581351368346 1
-0.65870464466874 0
-0.0299438448505364 1
-0.301677956135792 1
0.179977856715723 1
0.312572471934947 1
0.306972381900647 1
-0.149441652576123 1
-0.0449751457151935 1
-0.0782606539703018 1
0.161370785526548 1
0.39029003119344 1
-0.10140898298671 1
-0.136578227493722 1
0.0064103217104064 1
0.153556770696442 1
0.138890436332593 1
-0.11786729577093 1
-0.0509894903083646 1
0.08872259986517 1
-0.0740081690165488 1
0.539900033357894 1
-0.0264456998984682 1
-0.200922881330027 1
-0.428555373276512 1
-0.392298642797382 1
-0.0291574382456214 1
0.0236639051378627 1
0.181906876408844 1
-0.0272075055185307 1
0.0505375286140543 1
0.294221026673487 1
-0.0350337112386331 1
-0.375470511907629 1
-0.122133825295728 1
0.0527652260847554 1
-0.0948101987190796 1
-0.0878721129692381 1
0.277470126233516 1
0.00494638829969346 1
-0.0655749318214477 1
-0.254842398205091 1
-0.286423252758644 1
0.241559607330903 1
-0.141724059345756 1
-0.218736032663321 1
0.319000718062254 1
-0.0496297450816233 1
-0.181366144570885 1
0.354895040007709 1
-0.278178434296456 1
0.165631735875425 1
0.0794980742471455 1
-0.294292173589176 1
0.234569144979246 1
0.0259318516891541 1
-0.161102372235882 1
0.174176081734998 1
0.0307178068975232 1
-0.247942543956798 1
0.0682029313287634 1
-0.230378684726797 1
-0.156147621192589 1
-0.578550309382524 1
0.142267872183554 1
-0.430603771136713 1
-0.36043505581305 1
0.220142689747074 1
-0.255576643449277 1
-0.0515762315302426 1
-0.0706400687862846 1
-0.0951679188501531 1
0.209052893962906 1
-0.020014104740306 1
-0.151698732539836 1
0.37954733253394 1
0.023709980327124 1
-0.356140480000214 1
0.191933067661061 1
-0.0268919010464694 1
-0.628138253682119 0
0.00433805344801101 1
0.0426418880510168 1
-0.337687299632197 1
0.0027298502336574 1
-0.0969989949315153 1
0.0110814740940413 1
-0.165977304553445 1
0.0237738149365485 1
0.0769802466450044 1
-0.113679357773693 1
0.00438474561852784 1
0.315917845774405 1
-0.211462902888023 1
-0.262337012313604 1
-0.103159074863582 1
-0.319890984594573 1
-0.490596151702715 1
0.0483420461173369 1
0.0700631532809357 1
0.153458006941839 1
0.119451234750529 1
-0.154764159439822 1
0.0524254965210301 1
-0.0856247897047525 1
0.125614610964941 1
0.0416982413426742 1
0.0594540346019712 1
-0.228738444428803 1
-0.22365196998883 1
0.0578063279195996 1
-0.147746015563329 1
-0.401490217198663 1
0.347151422410027 1
0.321975035688727 1
0.0548209963494966 1
0.282289221373483 1
0.127230034646165 1
-0.250955987849591 1
-0.0557475386820888 1
-0.0761761190355385 1
0.364471814454772 1
0.182149501168589 1
0.492039219114721 1
-0.0337202003465646 1
-0.253705659675884 1
-0.308135682240153 1
-0.246968381074121 1
0.110465525935718 1
0.102225917687756 1
-0.0776781838108161 1
-0.607836567067336 0
0.167951005451779 1
0.144177201075946 1
-0.280434524200651 1
0.0308484036605261 1
-0.0448728970182143 1
-0.30748669623215 1
-0.000503688228107202 1
-0.0794881201449313 1
-0.131076686875003 1
-0.126784691249345 1
0.18950557996025 1
-0.440885462396819 1
0.00540547827334348 1
-0.107879833585351 1
-0.411051755812634 1
-0.000482762471978995 1
-0.266853580840707 1
0.136438924430733 1
-0.022828526942303 1
0.46461629667684 1
-0.177625590809329 1
-0.0863199745798151 1
-0.410554586721978 1
0.0771312779436223 1
-0.0472202101650052 1
-0.524209157089144 1
0.332160717145059 1
-0.0278726167395324 1
-0.528108534082361 0
0.114755466232196 1
-0.602037300296488 0
-0.0501437502608288 1
0.123726690540925 1
-0.0165485504403829 1
-0.0587061401128439 1
0.519471943511348 1
-0.0380683231510752 1
0.354662266156541 1
-0.55161108007962 0
0.18392039560151 1
-0.280449099418076 1
0.0915146085879159 1
-0.0485803481357838 1
-0.0645065608019898 1
-0.390937583678917 1
0.487520580814326 1
-0.388705751269857 1
0.267798101409733 1
0.105740868437512 1
-0.189556704970185 1
-0.307703191018535 1
0.0936490287936656 1
-0.572518489225098 0
-0.117051815403312 1
-0.0616467131091342 1
-0.276674502705694 1
-0.0549426934849911 1
-0.175719013785598 1
-0.269208884343466 1
-0.307822004714851 1
-0.404294491910587 1
0.0907695616394023 1
-0.12262914946134 1
0.269425464000651 1
-0.100913563889905 1
0.0589506978948768 1
-0.094014365929719 1
-0.223253866632933 1
0.411573122643202 1
0.193218462478127 1
-0.0334924760010957 1
-0.0874650511959709 1
-0.361846052099774 1
-0.0286627436942386 1
-0.0953280998896806 1
0.0492584591193067 1
0.061995350684631 1
-0.278740439097997 1
0.717381937077548 0
0.201596589525827 1
-0.108263590878417 1
0.456763726094973 1
0.14878801742479 1
-0.22984015368403 1
-0.262588998689502 1
-0.431624717756614 1
0.347546353691755 1
0.284123095129092 1
-0.108986303150447 1
-0.0909407780164159 1
-0.255222512258839 1
-0.491040484278938 0
0.0723868095134129 1
0.419968991616115 1
-0.0211193913104849 1
-0.394208435337385 1
-0.472024697361418 1
0.248155500287319 1
0.286270318916414 1
-0.0025079921267316 1
-0.0236385145922346 1
-0.145752723639444 1
0.046112712125734 1
-0.482763715942895 1
0.457537214077175 1
-0.295762433903141 1
0.141247193764826 1
0.331846895834345 1
-0.41443259402308 1
-0.522712160642861 0
-0.172094754249615 1
0.173244889224263 1
-0.627210848412561 0
-0.0612007781867087 1
0.0459597180166682 1
0.4644473204963 1
0.273243591485873 1
-0.183590583234805 1
0.21625759552251 1
-0.20051266491956 1
-0.0238584999439111 1
0.273396743703351 1
0.00754592929269406 1
-0.195321156897063 1
0.142966691337509 1
0.252207606500697 1
-0.368444306385845 1
-0.0167058648551969 1
-0.0456608706142704 1
-0.0850641520409579 1
0.079433092627809 1
-0.0355784776558106 1
-0.264440726949104 1
-0.130356910445194 1
-0.0983407709828388 1
0.293328979877425 1
0.311387949919655 1
0.263587894852926 1
-0.00715644750315798 1
-0.160895538865855 1
0.0744118388839517 1
-0.0199910668996132 1
-0.0995030182091025 1
-0.233951084299368 1
-0.231331290811922 1
-0.0622125621133934 1
-0.219467198530972 1
-0.0686068817054655 1
-0.294478236593615 1
-0.0594969820583691 1
0.211606733662437 1
0.0649926220132315 1
0.0882613929511815 1
-0.329966230171234 1
-0.0044118093173264 1
0.117830197983987 1
-0.0216855026901197 1
0.0675672517227743 1
-0.200648543815691 1
0.0321957625234278 1
-0.0146579568097658 1
-0.69910925383874 0
-0.391473000833758 1
0.0506367729423734 1
-0.465332553356443 1
-0.186545069995824 1
0.134668501808787 1
-0.210141456158544 1
0.155556357757009 1
-0.251859574818132 1
-0.0782366136599235 1
0.256975676075939 1
-0.246521606103989 1
0.0798004317512457 1
0.321142708807246 1
0.0945173567077185 1
-0.169911686017638 1
-0.137010238335629 1
-0.222549382308561 1
-0.34282020296491 1
-0.155067285140798 1
-0.00101216618966958 1
-0.467737993873631 1
-0.161702091985103 1
0.0383600198217964 1
-0.0747997422529955 1
-0.207025558997787 1
-0.274036566861986 1
0.0875994970086744 1
-0.25374773673559 1
0.0290865926845895 1
-0.0614846486073378 1
-0.336960552747625 1
0.471680174897252 1
0.104366734861393 1
-0.0388186405380137 1
-0.165396911845265 1
0.0800918989547565 1
-0.668964938824599 0
0.0428625295348466 1
0.0856612680497049 1
0.136958492906755 1
0.0205812475081579 1
0.139156528742775 1
0.129489534832598 1
0.444740204908888 1
0.00481150919266895 1
-0.029627519147509 1
0.432860947530561 1
0.363272354008121 1
0.195930138922692 1
0.482510077804611 1
0.00400776651934661 1
-0.313549214462827 1
0.0320111758601103 1
0.222136952257245 1
0.107223932546612 1
0.214461954364892 1
0.111213557149445 1
-0.602151147201809 0
0.400121574432651 1
0.105263036736698 1
0.101305127017988 1
-0.180321883254127 1
-0.968780537578096 0
-0.150093698946905 1
0.146309886465717 1
0.0595484828443613 1
-0.0564698576297694 1
0.0946167632417929 1
0.288137709119479 1
0.0129375413067566 1
0.111628026606119 1
-0.0593714437630329 1
0.117248296110858 1
-0.107667298961332 1
-0.437827994599946 1
-0.0317086386392538 1
-0.130975164086326 1
-0.00116776436936145 1
0.280787331520289 1
-0.0200762977355984 1
0.0287163928363422 1
-0.0663040547290919 1
-0.0467284736655511 1
0.423698889337626 1
-0.0359613413334847 1
-0.155600186651021 1
0.132615243619189 1
0.0984290796254507 1
-0.274790119929735 1
-0.0135922592605085 1
-0.258642565641122 1
0.240911605844544 1
0.0235153406939865 1
0.200373644542626 1
0.253568143622586 1
0.158789211035601 1
0.10824718281725 1
-0.173517127818345 1
0.147516122706499 1
-0.177122178501541 1
-0.289135003150909 1
-0.077680895374645 1
0.137025195366941 1
-0.393544105834623 1
0.220484980827877 1
0.679976942686465 0
0.0957091889118671 1
0.0983753394848815 1
-0.088133306977131 1
0.135073215119709 1
0.375888007155151 1
0.216694174800396 1
-0.0465787149577262 1
-0.000419919181837855 1
-0.174159543622284 1
-0.396386212412207 1
-0.0380228494436885 1
0.00263393625816391 1
0.452853931206452 1
0.248212546651471 1
0.388026347167457 1
0.345715744393218 1
0.104270911197551 1
-0.0680609852101187 1
0.166730360309073 1
-0.289972143306186 1
0.0685408730972022 1
0.24401972177231 1
-0.268483287778535 1
-0.406243676341683 1
-0.31049101758243 1
-0.327107802958689 1
0.320157570142362 1
-0.155772862096937 1
-0.0943701573059872 1
-0.169260625779762 1
0.493051759336249 0
-0.0559961240675145 1
-0.128281977205708 1
0.0970886187841741 1
0.0151638265554156 1
0.32095806889647 1
-0.120503787473677 1
0.127105810129756 1
0.102916928740492 1
0.00409623699032789 1
-0.0462167885720534 1
-0.220634936897835 1
0.0582716318357389 1
0.196229595703174 1
0.186681093434817 1
0.216310113853442 1
0.366545457869438 1
0.166335708846503 1
-0.232843912082434 1
-0.334481901572909 1
-0.127337641099088 1
-0.124936279260734 1
-0.0363718461730358 1
-0.236117931865096 1
-0.267031032374632 1
0.205998936583892 1
0.0998974459878657 1
-0.223713373056473 1
-0.2835760012542 1
0.0303321852683502 1
0.0281120172639237 1
0.746315130637733 0
0.416198164241842 1
-0.0567632906530636 1
0.124304376274168 1
0.149170259649134 1
-0.251520842635596 1
-0.308116179968815 1
0.0388058376060808 1
0.0566464359544585 1
-0.225823734336631 1
-0.0845437296119524 1
-0.210798511620175 1
0.515840342885767 1
0.0761274683926272 1
0.188621348827062 1
0.0216325642854588 1
-0.142681274000173 1
-0.0716566906159843 1
0.34318449347704 1
-0.0684366175105255 1
-0.269791356502217 1
0.0396845420760194 1
-0.131062810552189 1
0.0998211476958197 1
0.302082728906838 1
0.293437586943631 1
0.000405182048218364 1
-0.0728714750342647 1
0.468737679473392 1
-0.228439077513989 1
-0.127658673651151 1
-0.0423272571782136 1
0.540854877029148 1
0.00721801449013137 1
-0.153406979293476 1
-0.267009676956084 1
-0.290340223785306 1
-0.226820029573618 1
0.199837769090596 1
-0.156101267854621 1
0.406015749065622 1
0.291291925358036 1
0.188265037559703 1
0.0303228914443291 1
0.20444898675141 1
-0.0969214397893335 1
-0.161499717619991 1
0.150061103859938 1
-0.148478455657182 1
0.109955444365641 1
-0.118387758927319 1
0.295490589557801 1
-0.178078394529116 1
0.248616276533382 1
-0.00719822450201964 1
0.0246116423350089 1
0.0107893646376222 1
-0.285949157175189 1
-0.110491343753514 1
0.10085565751588 1
-0.0716741575000856 1
-0.549114117324358 0
0.45530413208617 1
0.188418902326289 1
0.100686668602258 1
0.0148253934050855 1
-0.291960548680358 1
0.180970006176841 1
-0.222242836270303 1
0.241099148717613 1
0.486324334983269 1
-0.178379091101468 1
-0.0352673196125398 1
-0.897699299118309 0
-0.605688377152866 0
-0.232571630118226 1
0.170328434274395 1
0.2177439587873 1
-0.0562164417912604 1
0.219732425360593 1
0.0265672680940659 1
0.367932516021782 1
0.328002853405861 1
-0.225725153236706 1
-0.0900951498339412 1
0.134807582247306 1
-0.585906104007833 0
0.263645383513246 1
0.00784888108061702 1
0.177684963881501 1
0.233301302377937 1
-0.0374124554073878 1
-0.232068535294412 1
0.174767023662222 1
-0.100186334587702 1
0.0229803573167026 1
-0.149224461983911 1
-0.357826292904828 1
-0.353702231526441 1
-0.187659627828232 1
-0.303806322982878 1
0.25433334156606 1
-0.27915727994881 1
0.0234318615298493 1
-0.458726193863207 1
-0.0465545768549089 1
-0.0223166418813367 1
-0.0640582626666936 1
-0.0599767324486893 1
0.312695287389209 1
-0.234343826841481 1
-0.0568653583229332 1
0.0623046904703135 1
-0.250636807204442 1
-0.197227810724416 1
0.17736218224286 1
-0.293456152028041 1
-0.234570239893734 1
0.133732151074182 1
0.292325787610984 1
0.244405531155906 1
0.228482853985013 1
0.119755581460979 1
0.208547862022963 1
-0.18780734610316 1
0.0575884383024348 1
-0.205965795889237 1
-0.00436290186107935 1
0.14598458302822 1
0.273790746718288 1
-0.0444230858073952 1
-0.0281335718198477 1
0.0559813159861666 1
0.22153588069363 1
-0.282091937996897 1
-0.194540695746027 1
-0.0664214088734112 1
0.0732096442649039 1
0.181697118425575 1
-0.00814112025149655 1
-0.149356536806003 1
0.151959828772521 1
0.341025328054851 1
-0.456231948552586 1
-0.015776954821732 1
-0.244721627979139 1
0.105618298109491 1
-0.584539202733319 1
-0.21676452527724 1
-0.138106250030992 1
0.209607686115196 1
-0.181545546251952 1
-0.261250833715239 1
-0.111262427129843 1
-0.355755277957128 1
0.246449147350719 1
-0.0292815982491818 1
0.0758524497322199 1
-1.70884028744545e-05 1
0.151801206163296 1
0.251484089099572 1
-0.12132680009811 1
0.220548035194976 1
-0.429809117607446 1
-0.00717978161284661 1
-0.213316032507346 1
0.0406861941444613 1
-0.0118869246833087 1
-0.290083165184857 1
-0.0604103265890092 1
-0.0618941874047269 1
0.000997850302033567 1
0.518465529471797 1
-0.141463494331269 1
-0.670577941328575 0
-0.128431388929987 1
0.231587940819741 1
0.202665192231096 1
-0.488094418835742 1
0.108766351477923 1
0.175247618876823 1
0.0648517261712789 1
-0.245109098676747 1
0.0389533840610189 1
-0.113841902796078 1
-0.355351011523092 1
0.217016259051296 1
-0.165539316331567 1
-0.252943396315575 1
0.361704084582559 1
0.105584617856815 1
0.0823843562150011 1
0.300797369731735 1
-0.0671512405709716 1
-0.470382971039758 1
0.0452212993895848 1
0.158080548723726 1
0.111185746850487 1
0.269897858590568 1
0.0762840735619247 1
0.0471073459130997 1
-0.113827365533488 1
0.130239008710894 1
0.0543680104627337 1
-0.255072152090384 1
0.241286873295428 1
0.365082750630552 1
-0.255669685536424 1
-0.0904238034516476 1
-0.209705203851559 1
0.288364843072215 1
0.0339778253027942 1
0.0559453577631628 1
-0.179471356261457 1
0.319447140160631 1
0.308331478630089 1
-0.0389360023749365 1
0.76989078734979 0
-0.238933935821853 1
0.0808487411614263 1
0.0761959700582073 1
-0.0650032570976481 1
-0.205426796881595 1
-0.0518358163047953 1
0.543562394083106 0
0.189654445968918 1
0.0287471570469311 1
-0.107658735077899 1
-0.0279855866233276 1
-0.15956549424637 1
0.122015688121629 1
0.0362428657750761 1
-0.000571166660549766 1
0.0312624394557787 1
-0.133285267153931 1
-0.113318915401801 1
-0.0465324525971512 1
0.221361606836944 1
-0.422317480639732 1
-0.0853386667266906 1
0.409264840700628 1
-0.0583827324781531 1
0.3191238185914 1
-0.0967460944767809 1
-0.0668071524625473 1
0.134883458628116 1
0.311046024286483 1
0.205740540185402 1
0.20333501989776 1
-0.123366005190022 1
0.126735751313401 1
0.152359380276041 1
-0.146210060545769 1
0.236352106071421 1
-0.0448098800880802 1
-0.063612439723296 1
-0.0723561159474837 1
-0.131534220789721 1
-0.495018515637491 1
-0.14897730329491 1
0.152535355921674 1
0.294374061838047 1
0.0272424408044842 1
-0.0181397786901261 1
0.462084764879686 1
-0.216278825611156 1
-0.0811146072797296 1
-0.0925937047379078 1
0.343997898195026 1
0.16799803432876 1
-0.413834382941499 1
-0.16128080495506 1
0.0128672707672755 1
-0.30809148976225 1
0.407768388943434 1
0.0512674967026785 1
-0.192748129756845 1
-0.328695482819434 1
-0.0411854210493545 1
0.500495785633365 1
0.532280458182228 0
-0.243717973912382 1
0.0392545328256352 1
0.24114457837847 1
0.187208673379876 1
0.261365902513923 1
0.14513656186743 1
-0.135982298127616 1
-0.11740200013105 1
-0.376445144995727 1
-0.413313828791728 1
-0.225113300108848 1
0.333213572016433 1
0.0269626836268469 1
-0.00501710856177424 1
0.0721170752326803 1
-0.468423653848847 1
-0.0874247088298449 1
-0.405120034266084 1
-0.384404857094744 1
-0.286885511147454 1
0.0779301626531363 1
0.813499412050202 0
-0.0604588171395659 1
0.0657788619332374 1
-0.0463879802472412 1
-0.302461842457819 1
-0.159482617688342 1
-0.096235255390121 1
0.101676667530156 1
-0.0780721782887769 1
-0.657997103639075 0
0.262171810818653 1
-0.0107473145105857 1
-0.0279583292319146 1
0.127659384459644 1
0.128121026588296 1
-0.0269114635101388 1
-0.204129749272002 1
0.0603869327138863 1
0.106562517102106 1
-0.0684085435217816 1
-0.048185508065016 1
0.329470849233377 1
-0.0666116068204796 1
-0.103447044151692 1
-0.145220130548378 1
-0.174279859590934 1
-0.114018402978308 1
0.270630234643976 1
-0.00101118422520753 1
0.243123744910589 1
0.150435311690398 1
0.283382197029194 1
-0.059507585306879 1
-0.271912418759387 1
-0.148128604218732 1
0.149629941391314 1
0.174384947266587 1
0.400478484562119 1
0.0771786360528012 1
0.652821351444193 0
-0.115703886381978 1
0.105468912597717 1
-0.469828814431648 1
-0.0605449836142047 1
0.180403416033981 1
0.0996190742224601 1
0.238939085620182 1
0.501990099125525 1
0.111333062560609 1
0.298427022563405 1
0.347354112296299 1
-0.213286348183147 1
-0.46344064114968 1
0.0567801918716711 1
-0.0542827076805695 1
0.120388955370899 1
-0.230405830997926 1
-0.266692112524798 1
0.187042520855389 1
0.0229279174252245 1
0.251297096337534 1
0.108791208236482 1
0.129378349476206 1
-0.155909905511633 1
-0.185895498516705 1
0.204002827744197 1
-0.16737189713209 1
-0.389829660171569 1
0.228831817982736 1
0.314294215167683 1
-0.363780733263978 1
0.171106120315463 1
-0.181005048599865 1
-0.014988366970331 1
0.396559542974835 1
0.158961984552411 1
0.155778037515559 1
0.131404613046919 1
-0.145020816195925 1
0.110007876797927 1
0.389624960055134 1
0.228052485657814 1
0.0537230384476381 1
-0.208823222965895 1
0.164337325866232 1
-0.0825509984330649 1
0.32807685207216 1
-0.033008300052721 1
-0.174084507179699 1
-0.065878944844214 1
-0.00849009362336772 1
0.191080060828297 1
-0.00667919308709133 1
0.567396256137834 0
-0.219657018137385 1
0.0264535824584434 1
-0.178579754627084 1
-0.32595063503689 1
-0.0735649023422253 1
-0.0496704625110891 1
0.289180896343645 1
0.176647431710913 1
-0.336566379579821 1
0.0868494641636909 1
-0.205627153292951 1
0.328160355950615 1
-0.142394087570216 1
-0.0942854828125521 1
0.372055567197655 1
-0.125313453151301 1
-0.0167687880586463 1
-0.290136317082167 1
-0.136852691946983 1
0.345816028591259 1
-0.105629360894287 1
-0.0607013408110085 1
-0.0317479929825075 1
0.195356474598833 1
-0.243167476276275 1
0.280570508633495 1
-0.180420101821274 1
0.375622048168596 1
-0.374834892644407 1
0.241145753571481 1
-0.00990593954786403 1
0.199022565843673 1
-0.116917580088856 1
0.523165933559887 1
0.0910332141276593 1
-0.0980281586592905 1
0.12258235426329 1
0.102397657644782 1
-0.355536779628836 1
0.337407681620454 1
0.0040718344559984 1
0.0449952436101576 1
0.151562183151648 1
-0.109058359741192 1
-0.0931039521655079 1
0.187436641823126 1
0.17597955820029 1
-0.15861170031885 1
0.251607846751928 1
-0.261007207147443 1
-0.227505873131304 1
0.125177928253128 1
0.190120252181233 1
-0.21626125642751 1
0.235150883504762 1
-0.0443431000586562 1
0.220052490052022 1
0.281406752916071 1
-0.212834261822538 1
-0.293528255526217 1
-0.0652080823099898 1
-0.0176712341203979 1
-0.304042998161066 1
0.169155277275636 1
0.225837653780008 1
0.319623036351451 1
-0.285012752787093 1
-0.208195300018517 1
-0.0621339610318969 1
0.223800204012332 1
0.0153383179080937 1
0.0368302786720381 1
-0.36827867177182 1
-0.033610854875923 1
0.748097489967281 0
-0.0194643477801532 1
0.31389346372192 1
0.102468278611229 1
0.12020705081844 1
0.132342161351081 1
-0.318579406059834 1
0.135541984073315 1
-0.407024866974661 1
0.766434185152431 0
-0.149188049519799 1
-0.247564439127533 1
-0.112127855185278 1
-0.248628077049596 1
0.199974366635909 1
0.189056364550303 1
0.30268397542005 1
0.141625548694352 1
-0.174836353865067 1
-0.221433672067786 1
-0.00948752143370301 1
0.205798917255789 1
0.289721203901494 1
-0.0492862947550263 1
-0.0454990638756326 1
-0.163336632082543 1
0.418275245046275 1
-0.107513734184007 1
0.149429531577817 1
-0.357970266720878 1
0.171429524371389 1
0.0331101475938372 1
0.604944667180969 0
0.130878699691594 1
-0.207142653231573 1
0.201126933207767 1
0.0204243365715043 1
0.0636153514393704 1
-0.244947354726263 1
-0.0934006807174298 1
0.0537053712655531 1
-0.204449841799083 1
0.0225800254664577 1
-0.207902420029711 1
-0.650346147940191 0
-0.535238778603442 1
0.223803407200264 1
-0.316987012901797 1
-0.219540451843972 1
-0.135852570557796 1
-0.370724477373196 1
0.656245028129568 0
-0.425460668510783 1
-0.268937385976318 1
0.247921849653301 1
-0.0109275539559808 1
0.189340956843819 1
0.0937425907970789 1
0.0884574848874646 1
-0.113159536217151 1
-0.0937572256510462 1
0.249569602163619 1
-0.0371733690433963 1
0.205267621847851 1
0.163820127986509 1
-0.0580295421910246 1
-0.136838910119123 1
0.138605993975414 1
0.110529561219756 1
-0.000152402605947677 1
-0.0797057240339399 1
-0.156647509549755 1
0.121711217320857 1
0.239472567830911 1
-0.121135545388975 1
0.109108109993413 1
0.0145332704886253 1
0.353662639070006 1
-0.0803420931515145 1
0.212714795610967 1
0.184864748949314 1
0.173972114196545 1
-0.359836553252051 1
0.257026430172993 1
-0.00796920500226486 1
0.0122888576632872 1
-0.390297353551688 1
-0.0209255134429375 1
0.0282637489548041 1
-0.201728053871963 1
0.285008350817227 1
0.249709248559717 1
-0.0525577443631638 1
-0.252368066889759 1
0.19657425986178 1
0.0828915901110991 1
-0.153539962205828 1
-0.0326987240425082 1
0.224864080078114 1
0.125479778614382 1
0.145126526430553 1
-0.239949086825882 1
0.144567018235592 1
0.172995375727242 1
-0.285872897895843 1
-0.218092095974268 1
-0.175391351134664 1
0.234066336551291 1
-0.0660375272382603 1
0.0916922675988328 1
0.482400221249248 1
0.0894524306055324 1
-0.240254144980542 1
0.116888063583268 1
0.195359678580248 1
0.18484125011585 1
0.0870301134415487 1
-0.0796629351106306 1
-0.178873052834875 1
-0.275731650817848 1
-0.0981073580279054 1
-0.0794752173386412 1
-0.427575783659135 1
-0.408123519641181 1
-0.106123037995597 1
-0.0699271297121177 1
0.0474562240800307 1
-0.343773727768871 1
-0.0582185692604034 1
-0.0767357237181514 1
0.310160573753471 1
-0.118109061929694 1
-0.176730928071734 1
0.0947857432829743 1
-0.244518993469632 1
-0.176727200889497 1
0.281578657290896 1
0.215886640936146 1
-0.141369781499017 1
0.491374336566181 1
-0.129071973226843 1
0.0809628012331276 1
-0.145742430402302 1
-0.00437569721270782 1
0.27869730942618 1
-0.391781349922577 1
0.0393732198012201 1
-0.0678033686705061 1
0.128088284681896 1
0.265219847762678 1
0.0984673942925448 1
0.204767577626236 1
0.469465628043386 1
-0.184627725480501 1
-0.018178390788091 1
-0.230855496736656 1
0.269527762796913 1
-0.0287916631221249 1
-0.316153758005813 1
0.192000536191863 1
-0.0570085303009773 1
-0.208601735259139 1
-0.177248372855427 1
0.487640471130187 1
-0.2291912475219 1
0.235108372349072 1
-0.246174202252215 1
-0.384644478422334 1
-0.309223912043956 1
0.259741214884598 1
-0.490112450078746 1
0.402611914536424 1
0.376826760876097 1
0.20294086192468 1
-0.245126081798374 1
-0.082398300999003 1
0.167755898617471 1
-0.234963540326364 1
-0.195257048375212 1
-0.231515770699099 1
0.454428881108345 1
0.2503935200736 1
-0.040083832170558 1
-0.261898956973786 1
0.457114222268195 1
0.282420697482968 1
-0.0943530051167754 1
-0.0220361339347292 1
0.320121543906657 1
0.177814315225069 1
0.380650989951094 1
0.279708932841779 1
-0.133089216142381 1
-0.0781205396443058 1
-0.227847536406886 1
0.36649869261232 1
0.268066946765924 1
0.202595681104353 1
0.246693725028402 1
0.0759760056110227 1
0.331019223730032 1
-0.252930177184391 1
-0.00592716434598339 1
0.474634733870342 1
-0.072786536032618 1
0.00188435291411805 1
-0.354217136208894 1
-0.307937527383636 1
-0.181779062746859 1
0.182239392110112 1
0.270898932164762 1
0.155881489242349 1
0.12695168118612 1
-0.0184059515368773 1
-0.175474041786996 1
-0.356392004967328 1
0.19533516822834 1
-0.296136840345152 1
-0.36775225189386 1
0.192859662964293 1
0.135047802135543 1
0.111815283866212 1
0.0817939738164908 1
-0.277315324058428 1
0.0331339787346024 1
0.19949923731506 1
0.24979194465739 1
-0.49087324808976 1
-0.0202909567838216 1
-0.167365008658453 1
0.13568328811114 1
-0.232063583207305 1
-0.208102956593073 1
-0.201272621369437 1
0.337980492321736 1
0.0256834339285458 1
0.0577692098058855 1
-0.299887028743719 1
0.0920445859185842 1
-0.206998298116036 1
0.194280542051806 1
0.15560444939074 1
0.190457447751886 1
-0.0797279058593585 1
-0.151314306281778 1
0.11002848850617 1
0.12579247004021 1
-0.0761461092763712 1
0.185905467071919 1
0.112085642629668 1
-0.609205544287293 0
-0.0407961639606632 1
-0.244601851525927 1
-0.210524122897118 1
-0.155151736527936 1
-0.145997429258094 1
-0.0988747194799895 1
0.0142914513217166 1
0.370227024746479 1
0.26699784309686 1
0.206806619351006 1
0.133433887429808 1
-0.266945919885167 1
-0.127114607966794 1
-0.495018312078382 1
-0.355393002248824 1
-0.357913023530281 1
-0.194765355038498 1
-0.20284958509961 1
-0.299337730248269 1
0.116750278399718 1
-0.121959722209599 1
0.0793152673012595 1
-0.104537929658314 1
0.485990931235743 1
0.318042177560143 1
0.246742584015336 1
-0.0777942998608901 1
0.259839256419564 1
-0.105618201732904 1
-0.233029666674641 1
0.070471469570534 1
-0.373776497260754 1
0.0714065970554269 1
0.451447138853491 1
-0.183874795854451 1
-0.0705887749207798 1
0.504376334140772 1
-0.0523868850888357 1
0.375176396393905 1
-0.0104848625314121 1
0.0321475502919672 1
0.212234550751177 1
0.120572664968824 1
-0.116625936342009 1
-0.275754695467866 1
0.0410682695869782 1
0.414136675129213 1
0.388160765016115 1
-0.0884639865632985 1
-0.462403439550152 1
0.321099171473613 1
-0.347921146569266 1
0.250321817748245 1
-0.0108948786921376 1
0.00929033449893416 1
-0.128530631833705 1
0.136687955087545 1
0.248780849899608 1
-0.192572028007997 1
0.0132245256988162 1
-0.252352378442178 1
0.129443407684143 1
0.302942021013311 1
0.128753099959127 1
0.173841906439546 1
-0.0323528872550805 1
0.236108676228346 1
0.0225209954592362 1
-0.168069748224897 1
-0.118121101959352 1
-0.0525533681062628 1
0.176580065673569 1
0.116534131089829 1
-0.3767629031127 1
0.00874105053092833 1
0.212343247725794 1
-0.043085005374236 1
-0.151301301933806 1
-0.0160976198043021 1
-0.144932340578091 1
-0.212216796144343 1
0.247099949686802 1
0.0345341262302579 1
-0.0479273670058986 1
0.225910865764364 1
-0.187460395910062 1
-0.0727007041401125 1
-0.168998839135158 1
-0.428688671528772 1
-0.212113586180083 1
0.534680675406457 1
0.105121132910536 1
0.0908736894100386 1
-0.0370219412873281 1
-0.303921289359816 1
0.077092535643573 1
0.0258143460573909 1
0.0937132924501816 1
0.146448534286276 1
0.0924351915740111 1
-0.107138479915707 1
0.0520591495072203 1
0.266309115582053 1
-0.0466425781999093 1
-0.0411464527762773 1
0.331620641474253 1
-0.268126657918936 1
-0.159779697923774 1
0.0195760154992873 1
0.183817010430749 1
0.157308224786727 1
0.632790308209749 0
0.389726252474647 1
0.44279167072522 1
0.184657747225043 1
0.277269893452532 1
0.216338061481431 1
0.0997461332444797 1
0.0125350784186182 1
-0.0539648540267954 1
0.433723148153431 1
-0.212129094795846 1
-0.496641291273919 0
-0.0633957707760469 1
0.0565304152193573 1
-0.312446176860886 1
-0.0964202997788488 1
-0.216514267751965 1
0.197273716788631 1
-0.169873708365185 1
0.351825891482123 1
0.346187377492499 1
0.00998713064871699 1
0.133545115201292 1
-0.13267508150608 1
-0.122431245510812 1
-0.415078659478909 1
0.119046681688257 1
0.190626884660013 1
0.0737454798541528 1
-0.260629480784368 1
0.705829695220328 0
0.138254206421699 1
-0.0227499830530333 1
0.169074568383157 1
0.0981993265109663 1
-0.126368361605873 1
-0.555744667794444 0
-0.0177369677322416 1
0.145798653914892 1
-0.200039176084392 1
-0.0121948014337242 1
-0.298816888825581 1
0.264687477559073 1
0.0319334876395334 1
0.422809704556013 1
0.228832328522164 1
-0.261121373435659 1
-0.205545759476382 1
-0.205740878235698 1
-0.244783159508923 1
0.181228786680822 1
0.203319199677773 1
0.197119140767168 1
0.0820218672483066 1
0.0452909206688253 1
0.285596851937104 1
-0.0187749959668823 1
-0.0164694208645243 1
0.113080865405679 1
-0.18847200794444 1
-0.405000202656202 1
0.179342517772905 1
0.150478607078489 1
-0.34995148075517 1
0.703763723180299 0
-0.272186682001849 1
-0.111741603015025 1
-0.00345729447160553 1
0.297529211377219 1
-0.0771944623738058 1
-0.155482279009669 1
-0.0501082831494684 1
-0.31624337897749 1
0.0674888739414688 1
0.218089207483313 1
-0.0417132851691684 1
0.088468105273409 1
-0.309210539735927 1
-0.137480159328256 1
-0.343871171867377 1
0.0105556885954634 1
-0.239742511653265 1
-0.0220932438608487 1
0.0391150894817062 1
-0.0231786133189428 1
-0.0787056303475739 1
0.40528225265403 1
-0.0584109203136954 1
-0.255088182632053 1
-0.319736349193772 1
0.0198628076746606 1
0.0912827139321232 1
-0.160608507092191 1
-0.575464305209512 1
0.127813239061788 1
0.0535119666371422 1
-0.0194622100890326 1
-0.0346382753351775 1
0.0141656035464325 1
0.197382463450079 1
0.185980580557517 1
0.217934820223247 1
0.238904552400893 1
-0.0658523372532361 1
-0.0844944814753034 1
0.0712280277357014 1
-0.0416557709915125 1
-0.152096023944544 1
-0.17429915280409 1
-0.284039337783546 1
0.0161571107944352 1
0.422275889303168 1
-0.387728235778248 1
0.164821663480253 1
-0.256042085111323 1
0.0130123156862064 1
0.0210307225126895 1
0.257920862041504 1
0.298478958720559 1
0.196886690708082 1
-0.262168163221349 1
0.116438024952981 1
0.15060942055997 1
-0.189938520381436 1
0.28014865136432 1
-0.0151416255751972 1
-0.0884030007369893 1
0.0677031791508741 1
-0.195166484788133 1
0.554358951024433 0
-0.0288409066821601 1
-0.342787090958693 1
0.522021224865073 1
-0.363420408954363 1
-0.368306120442544 1
0.296654588936719 1
-0.658526741406448 0
-0.106895388237359 1
0.0634327565302633 1
0.092875713274593 1
-0.322810786556131 1
-0.190622007806193 1
0.0738530176476825 1
-0.0884110601994705 1
0.172209033716337 1
-0.0741966600142071 1
0.340265460174458 1
-0.0613493005530251 1
0.231359572725714 1
-0.113321351907327 1
0.393112172803873 1
0.0391762362555024 1
-0.0511581735853285 1
0.0386561018681819 1
-0.392626254170697 1
0.0407635558555681 1
0.155729266872461 1
-0.443265736781092 1
-0.0660768602869803 1
0.098897569018772 1
-0.280806380089636 1
-0.392065402717481 1
-0.0940796353373192 1
-0.813231416718119 0
-0.378073579254391 1
0.156900065541286 1
0.155729900518183 1
0.167327068975095 1
-0.349496189730918 1
-0.10785474933803 1
0.12441954536879 1
0.0777941943258176 1
-0.0905836820334477 1
0.278357819211274 1
-0.00594817486951114 1
0.0908158923311763 1
-0.202312339484557 1
-0.0689276338032568 1
-0.128669747807164 1
0.201712774094506 1
-0.174272540519109 1
0.30102964854687 1
0.104826913449517 1
0.212082647829733 1
-0.464983885344996 1
0.204500027703559 1
-0.140108990182467 1
-0.00966219145273449 1
0.303106371670579 1
-0.0477491839295907 1
0.186932623453305 1
-0.112810033738538 1
0.0187442618637104 1
-0.340971769546096 1
-0.0951866032630518 1
-0.161878103468043 1
0.144803633182632 1
0.342967333163642 1
0.0195946331127826 1
-0.110306491074929 1
0.281608481460549 1
0.09674031667987 1
0.176827757389483 1
-0.285014721985102 1
0.196898141419316 1
0.174586633633171 1
-0.146913147844004 1
0.109715747852433 1
-0.00484748314757329 1
0.0589076117203742 1
-0.00144681096476609 1
-0.338141756804057 1
-0.208493486491961 1
-0.328983382631722 1
-0.159918668728634 1
0.149220047393088 1
-0.0715668743357396 1
-0.469958464425651 1
-0.227338768898183 1
-0.382056456311849 1
-0.0676425601905839 1
0.0967040773758799 1
0.314538084508533 1
0.0127973524103591 1
0.259226266024585 1
0.179219382289729 1
0.098394847757945 1
-0.474523591266585 1
0.0111058248718948 1
0.0317310905509877 1
0.0689382401374016 1
0.105439009236002 1
-0.0603889210065284 1
-0.154990939244961 1
-0.0888177486658053 1
-0.216447027043257 1
-0.332031820931437 1
-0.100192904814894 1
0.100514176023101 1
-0.120031546711125 1
-0.198659431781738 1
-0.507757183809417 0
0.378800916999689 1
0.139473633404142 1
-0.103737463885385 1
0.0863839550845323 1
0.0494301566642793 1
0.373217873330895 1
-0.0621658725988097 1
-0.110533689449983 1
0.101934536438183 1
0.0344587344595426 1
0.0553037562795814 1
0.56440067456555 0
0.290214183469288 1
-0.460685501288397 1
0.158066796920306 1
-0.351052083837655 1
-0.0382589376544836 1
-0.282076618605195 1
0.145341822987739 1
0.0784167742588474 1
-0.210194235257944 1
0.0109128081688445 1
0.27112567907918 1
-0.0478276877448581 1
0.00583755274883402 1
-0.286297751663084 1
0.503552837138032 1
0.38099910578825 1
-0.226075008523434 1
0.0350189540019296 1
0.441263324790374 1
-0.0309458070163216 1
0.106560604266266 1
0.19193198173074 1
0.00408925432613744 1
0.0233396387549564 1
-0.166423355953967 1
-0.065727697259936 1
0.61649848171858 0
-0.0267676156718322 1
0.24931095112965 1
0.202017289457955 1
0.304367113653208 1
0.0698835403463564 1
-0.244184671083593 1
-0.0263435978060272 1
0.250872296998931 1
0.100522965924612 1
0.134381876392264 1
-0.142425752700965 1
0.424445619385104 1
-0.00415540747488525 1
0.27932854934176 1
0.284467054616511 1
-0.0633930234278667 1
-0.171960641517694 1
0.0791900442166859 1
-0.139945934837107 1
0.185833886916542 1
-0.102456277590846 1
-0.238295183214559 1
0.185978035804788 1
-0.0735684758719369 1
-0.202953557994225 1
-0.174814767543015 1
-0.257587036535748 1
0.294631126585059 1
-0.450180567707715 1
0.183163625073199 1
-0.11139147615409 1
-0.228644009852353 1
-0.0599200737958821 1
0.297415263379742 1
-0.149064639355419 1
-0.0412012375625491 1
0.317661858720886 1
0.381605687159507 1
-0.153099038389728 1
-0.164723102134028 1
0.0837875896880171 1
-0.42782776020268 1
0.0472069667185521 1
0.192043785898772 1
0.125295382223866 1
0.184573649544767 1
-0.322768076677634 1
-0.0937308355099558 1
-0.176977853749276 1
-0.221281310975979 1
-0.46311407191453 1
0.0673059907191898 1
0.109205893702881 1
-0.426564614451469 1
0.0141489527857944 1
0.0679364431754726 1
0.0246031646197531 1
0.171934655948911 1
0.155317908937087 1
0.0969453171403899 1
0.0816635925122766 1
0.410401446802336 1
0.190829547377558 1
0.28947318674923 1
-0.426865037903561 1
-0.36548540404516 1
0.150857038520866 1
0.260210171971608 1
-0.0185034064456638 1
0.179249958652997 1
0.160023483308072 1
0.483966947561024 1
-0.120531882657736 1
0.0919638094056971 1
0.280297901087929 1
0.364194533161014 1
-0.067904026635717 1
0.0443412364826989 1
-0.323891443849484 1
0.0881836645173409 1
0.19106015185421 1
-0.140429383425493 1
0.502535865721059 0
0.082782539357842 1
-0.0314520866471007 1
-0.147432242725869 1
0.0743566491270537 1
0.15092919592291 1
0.223488623524641 1
0.0363307877796167 1
0.158225766659668 1
0.0277745149860758 1
0.243366391340572 1
-0.151994379502596 1
-0.0274566680388463 1
0.10169205820632 1
0.223964994877183 1
-0.116296979249247 1
0.030357193098825 1
0.155774613365526 1
0.550726436299586 1
-0.611291342594709 0
0.23803481779777 1
0.0510737196259297 1
0.190747622450757 1
-0.308763664380619 1
-0.195985523175274 1
-0.0403230525868196 1
0.176206222822227 1
0.19503296688291 1
-0.0177739135803414 1
-0.145941207658842 1
0.04241367588678 1
0.218270606473269 1
-0.0141197667681546 1
0.484141167848385 1
0.077427606552155 1
-0.0566723453201751 1
0.335895393910883 1
0.326171790211027 1
0.0639318631797398 1
0.390776278246186 1
-0.572942487628934 0
-0.149751671320204 1
-0.379420012903374 1
-0.0321563773804895 1
0.147917777507755 1
0.271964532538146 1
0.0236329558352597 1
-0.0531142291174191 1
-0.183565053898848 1
0.326115454023756 1
-0.011925758367086 1
0.448351362840921 1
0.278372264225724 1
-0.320739958707864 1
-0.156789661531366 1
0.132747042394861 1
0.109125142009082 1
0.221905909847075 1
0.139386432315416 1
-0.0736134540852928 1
0.310727162503154 1
0.205826263786838 1
-0.396989853411623 1
0.299469079721417 1
0.336216342202758 1
0.140663080180864 1
-0.29545087082264 1
0.00346611077113049 1
-0.353092812968328 1
0.206970965800874 1
-0.143419832443643 1
0.179562017298936 1
-0.35967645101792 1
0.228398139938061 1
-0.125433176987184 1
0.163076500148651 1
0.0709242565756331 1
-0.216494855608664 1
0.116906010430077 1
0.464495558749792 1
0.0309098168270803 1
-0.186656313521372 1
0.162653766011145 1
-0.0672656773801123 1
-0.370816723293465 1
0.169223158849452 1
0.0586590941597188 1
0.282782955103475 1
-0.131398582723385 1
-0.452513510886649 1
-0.296533551037112 1
0.166155882842001 1
-0.137383775237883 1
0.0722887902130342 1
0.220142133349939 1
-0.177874777235271 1
-0.0308331311441029 1
-0.10930410695619 1
-0.169736122998383 1
0.278345834122519 1
-0.00202702562360005 1
-0.272959718722713 1
-0.00700819864112287 1
0.211636355272815 1
-0.254570960852175 1
-0.249564021491886 1
-0.388825209513332 1
0.305051325688048 1
0.0183849045928576 1
0.231821193504065 1
0.0915552076361285 1
0.0978237779620164 1
0.133811327247861 1
-0.446688503110175 1
0.476481286668579 1
0.197090727936702 1
0.117004131716823 1
-0.110127326576857 1
0.298167621290938 1
-0.0305180450222006 1
-0.610801997580418 1
0.120923391142627 1
0.417614321943193 1
0.108339194734616 1
0.13226784725293 1
-0.0941432186111712 1
0.500486512875303 0
-0.265973374309027 1
-0.186336771319743 1
-0.00699817422468058 1
0.327310019198784 1
-0.383782071311292 1
-0.129709462274988 1
0.120399365282681 1
-0.0330056189742328 1
0.269324658463892 1
-0.120933567254412 1
0.270289334540481 1
0.731554186762122 0
-0.158336519610645 1
-0.448760579131934 1
-0.0569288398345526 1
-0.25449985285368 1
0.324142745372897 1
-0.12358117552047 1
0.323833595867079 1
-0.26940396620494 1
0.319338992434381 1
0.425514731801942 1
-0.329816081166888 1
-0.113231486457464 1
0.0623056812100398 1
-0.0301469603339241 1
0.301937157383694 1
-0.126244999216939 1
0.00797527990825186 1
-0.154574808706345 1
-0.0351654735442041 1
-0.161402804465595 1
-0.383273482444308 1
0.0181675095185099 1
-0.427904874981533 1
0.163635210659756 1
-0.274314865929523 1
0.107804129891666 1
0.144744641294169 1
0.295895665975879 1
-0.0110845436279998 1
-0.187723352769036 1
-0.0707988453542562 1
0.229727299665447 1
-0.287203838508822 1
0.181826550915477 1
-0.180401995268859 1
0.281653647321248 1
0.232349278303392 1
-0.0608246340174318 1
-0.316197923363691 1
-0.135901536228412 1
-0.068225252490166 1
0.266755915232481 1
-0.162247513338532 1
-0.317169063657729 1
-0.195583441978214 1
0.220198692750323 1
0.203070719069012 1
-0.0501609890417729 1
-0.0886349068811914 1
-0.555898720482424 0
-0.184043269856385 1
-0.00307020776064488 1
0.295192391887574 1
0.196656709981612 1
0.0491285174717389 1
0.126293232263295 1
-0.0697327259322924 1
0.017929845621269 1
0.685303056565507 0
0.100742114195059 1
0.0586149356739375 1
-0.275512669651869 1
0.207982964797333 1
0.131190980109787 1
-0.0200026005565499 1
-0.211697364734555 1
-0.239943018469308 1
-0.59297416425844 0
-0.0234976459726935 1
-0.332184167562572 1
0.21162174518672 1
0.0696023727498679 1
-0.0361960721287256 1
0.280506798800626 1
0.193301015037437 1
0.00129503086872126 1
-0.175540595447739 1
0.119020572112509 1
0.312418630028946 1
-0.126977342046697 1
-0.230571382283169 1
0.525366730505739 0
0.631057146428292 0
-0.175873994994435 1
0.125101235044513 1
-0.113078959984144 1
-0.112715880761755 1
-0.790092863509199 0
0.106395992552259 1
0.326121790588866 1
0.263352633252981 1
0.0497166822310051 1
0.0671470277446921 1
0.0632594760041237 1
-0.0232526596490296 1
0.152764127375694 1
-0.246106544801596 1
-0.0880636566947377 1
0.31029420380655 1
-0.197202097978469 1
-0.111575237722371 1
-0.0610135593214517 1
-0.042182819378881 1
-0.174699351302776 1
-0.0349980400525459 1
0.291157440234775 1
-0.168567432188617 1
-0.0786553443969204 1
0.454823560663107 1
-0.0142222512854215 1
-0.194901823310751 1
0.101721432191387 1
-0.07041862178376 1
-0.0374323719310526 1
-0.206669665532246 1
0.0524652557202181 1
0.0374788669821491 1
-0.150479044208942 1
-0.0466555496784931 1
-0.0817097445342339 1
0.0783550424193323 1
-0.668526208456727 0
0.131495306527408 1
0.181649848035215 1
0.149965526018843 1
0.341946307367951 1
0.239453280107388 1
-0.0467318683856455 1
-0.274638527230744 1
0.129140238076166 1
-0.288517250301492 1
-0.189536630909698 1
-0.0955633704119424 1
0.0944718347520763 1
-0.0716068738542443 1
-0.262250482222955 1
0.18297550949776 1
-0.154696558450979 1
0.562382706860789 0
0.468132084340878 1
-0.320626085316209 1
0.248398274673408 1
-0.267528676962339 1
0.124139815884557 1
0.25091032076926 1
-0.109339871160946 1
0.0716143381319812 1
0.131523833046178 1
-0.301876566816231 1
0.388497583945379 1
-0.107540880084151 1
-0.28043899774425 1
-0.0786449145617842 1
0.258437322025566 1
-0.18536985067249 1
-0.22454489040409 1
-0.0838895818007813 1
0.237515661615698 1
0.101195877832493 1
0.0548667151662457 1
0.0670463646860172 1
0.538667344753417 0
-0.262060062107659 1
0.642396694195811 0
-0.0716576209998742 1
-0.290872830855946 1
-0.0120663371716023 1
0.406971273185181 1
-0.217219199586426 1
-0.594632267822465 0
0.395526582946693 1
-0.214151245356691 1
0.0755254838775496 1
0.0994899683374398 1
-0.310988408164772 1
-0.536552542277765 0
-0.146108303464417 1
-0.167178326036526 1
-0.11205604743605 1
-0.175521794921349 1
0.37081409727042 1
0.312489132645615 1
-0.0135113723105684 1
0.194889293906962 1
-0.388635304974802 1
-0.0676435150037745 1
-0.195602437951427 1
0.167704755828668 1
-0.465473560737997 1
-0.357605138818132 1
-0.0440481538339607 1
-0.368799155549095 1
0.375362796754113 1
-0.0268277702354171 1
-0.16783654172355 1
-0.217289763117776 1
-0.399368952723056 1
-0.464379065222754 1
-0.642846825011617 0
-0.0436196298193946 1
-0.190740764905363 1
-0.318341386465972 1
-0.142881385111894 1
-0.192657741303898 1
-0.0162736727332825 1
0.461119061648183 1
0.399069737334916 1
-0.0656187958473521 1
-0.0437289824852486 1
0.0966543529536389 1
-0.285909077495179 1
0.386847454793873 1
-0.32516316153359 1
-0.373491555913618 1
-0.184422639820265 1
0.0682626592673242 1
0.0200923474066741 1
0.159667494928792 1
-0.182669107653247 1
-0.254938436224735 1
-0.194525819205588 1
0.367797835772853 1
-0.0611860716959145 1
-0.197182120278811 1
0.00493916586146164 1
-0.036487841413926 1
0.491065184281072 1
0.266567962236619 1
0.0809180365487599 1
0.214365094449389 1
0.34307415374199 1
-0.246087439973072 1
-0.101492845210994 1
0.343868958166597 1
-0.0796282161611359 1
-0.124306377164467 1
0.0466541927863972 1
0.313702033585035 1
-0.0846271979829973 1
0.126117053255602 1
0.232111749533146 1
-0.325991460065176 1
0.279169507887291 1
-0.185378995010927 1
0.312544012714477 1
-0.130521660040599 1
-0.0280762761828691 1
0.00925933657662494 1
-0.418717870843985 1
0.223550292880474 1
-0.094404373187374 1
-0.0149138146647408 1
-0.366602158768464 1
-0.0307924472502365 1
0.0729964679841991 1
0.235968854543993 1
0.277718992748523 1
-0.302101295531231 1
0.158094269945406 1
-0.0276413343356755 1
0.11516565586821 1
-0.0893504921628353 1
-0.148277730251234 1
-0.355249900537467 1
0.199512114434455 1
0.194193540090399 1
-0.297743326236709 1
-0.0749443793245835 1
-0.60706331831711 0
0.0287889789893263 1
0.157470207009895 1
-0.0213390659469011 1
-0.10497388650304 1
0.196316194024996 1
-0.0876508032845065 1
0.0832824727970818 1
-0.122150152806253 1
0.260965784358656 1
-0.0919704297873858 1
0.0482026922968018 1
-0.0832658351232292 1
0.0121956901701361 1
0.0371370683358058 1
0.0187992725157785 1
-0.218015821584277 1
0.021877124673239 1
0.0439894060123664 1
-0.0613330614729365 1
0.329216967730925 1
0.439589947176601 1
0.213638555134239 1
-0.0943005964223197 1
-0.319593188272251 1
0.112183262472968 1
-0.193055945347556 1
-0.232916545011596 1
-0.112626390585107 1
0.223596763070173 1
-0.3525282815101 1
-0.0224142433355469 1
-0.363381013771384 1
0.0151393942837349 1
-0.0242281144870342 1
0.302665371952133 1
-0.349360200109882 1
0.0228587659003105 1
0.0473138310387533 1
-0.0660990040268504 1
0.210074687720791 1
0.547281550347824 0
0.193692257892144 1
0.113678595147469 1
0.0882411423532702 1
-0.0994302147027704 1
-0.284769000077952 1
-0.266409330505528 1
-0.382526856799366 1
0.0568087208235736 1
-0.154537557809899 1
0.182228952552716 1
-0.0325757605190983 1
-0.0888448377898567 1
0.388960648379959 1
0.187445833596266 1
0.00166203341191858 1
-0.330119981515981 1
0.258877697771808 1
-0.398955145930335 1
0.181460276870134 1
0.2192444280458 1
-0.292988363276397 1
0.0817326736702415 1
0.129865137814 1
0.545488010391326 1
0.369762006593367 1
0.253698218639069 1
0.198212756757735 1
-0.313000037632347 1
0.25316589651388 1
-0.103420586089029 1
0.342064555135987 1
0.0931219689750901 1
0.242704142504385 1
-0.297597373419304 1
0.06706877720966 1
0.24180636930517 1
0.318301447826998 1
-0.110216192502549 1
0.0241090390219288 1
-0.436723348509173 1
0.475022169758029 1
0.0128340695655263 1
0.349872942936819 1
0.13907823045673 1
-0.1834745513103 1
0.269808735107468 1
0.149419443509036 1
-0.0732066173457485 1
0.121862289162574 1
-0.0790844939980525 1
0.0453322768670009 1
-0.10418475445424 1
0.129244141583512 1
-0.253848601356375 1
-0.182708473309106 1
-0.347600502444309 1
-0.0720245468766524 1
0.0884582151454093 1
-0.48246981359931 1
-0.132938545185155 1
0.0639675919796315 1
-0.0917666559443326 1
0.00739283185515188 1
-0.0393951965968126 1
-0.0355670038259492 1
-0.10210230705855 1
-0.125207454500069 1
0.0269248636882712 1
-0.294194468230478 1
-0.315137945628808 1
-0.378936550421338 1
0.106961720872227 1
0.138896610216531 1
0.450449249425696 1
-0.428263665614345 1
-0.0128684769546069 1
0.256138805542135 1
0.276652869572526 1
0.0401347516272653 1
0.130424760483038 1
0.208050545220665 1
0.437178632202853 1
0.0526902652927547 1
-0.204397068624176 1
0.374129276653738 1
0.0412349633282042 1
-0.107588008945919 1
-0.0655246384907539 1
-0.0183066071295365 1
-0.0720073896971447 1
-0.227966895836151 1
0.0939830263699616 1
-0.175303083976785 1
0.366006447482913 1
0.0171799670597813 1
0.184384243982455 1
0.029853702759104 1
0.0644460057619997 1
0.233998911796424 1
-0.209226408370277 1
0.0322425954411363 1
-0.0158220609397141 1
-0.174434747526477 1
0.0357739011762339 1
0.316006331595668 1
0.134382505559576 1
0.00972369464603341 1
-0.20866577418131 1
-0.125167949435008 1
-0.128641581920244 1
-0.0665752622904071 1
-0.392618776917302 1
0.451843369012991 1
0.13660738379214 1
-0.123452964165863 1
0.132124783272281 1
-0.00864580442526748 1
0.0199199243571088 1
-0.145540275492798 1
-0.0262159993756055 1
0.313125855832756 1
0.257582384557017 1
0.00543128542096781 1
-0.336150549501566 1
-0.0188013403860528 1
-0.170989501649741 1
-0.0223110081004613 1
-0.183459850685793 1
0.275359834879157 1
-0.507078735077679 1
0.267551097530569 1
0.0585373542728412 1
-0.215191767413435 1
0.0874614222812843 1
0.0852810843612094 1
0.0689947217822198 1
0.25566848435449 1
-0.251674347208072 1
-0.199223615966408 1
0.418166909662508 1
-0.00754592267056442 1
0.167760992804992 1
-0.0361082129400551 1
0.204575308300549 1
0.054828343680439 1
0.300276307125424 1
-0.0438878878652273 1
-0.2760983070162 1
0.0384468434325658 1
0.282527593638101 1
-0.32800914338194 1
-0.17008462392513 1
0.528851578633461 0
-0.333865645443131 1
0.0857348977849814 1
0.243355223500877 1
-0.223666056127265 1
0.277987657075318 1
-0.139839500180523 1
-0.558867137649505 0
0.137157945900036 1
-0.319757002473743 1
0.0435703019993478 1
0.274132463407915 1
0.0798295076153947 1
0.0167750117455694 1
0.101560873948977 1
-0.248959646950825 1
0.340356771592467 1
-0.0292904797409231 1
-0.217923420015419 1
0.246449965248241 1
-0.150599386256727 1
0.126099624152153 1
-0.431539122964235 1
0.251654039380866 1
-0.219215752526868 1
-0.0363334257817043 1
-0.218386994612611 1
0.119321749924886 1
-0.576329061416758 0
-0.127621204500454 1
0.519723381378461 1
0.203063086542555 1
-0.155586583382539 1
-0.482421782362807 1
0.00791228461852822 1
-0.302446380291043 1
0.000925059940372721 1
-0.230684256971946 1
0.112380369165142 1
-0.316097160794705 1
0.0401457895162325 1
0.127974267748855 1
0.238144025574736 1
0.335438533984965 1
-0.200310070199154 1
-0.111796215360437 1
-0.0777973579142968 1
0.378645482270611 1
0.339621254479034 1
-0.40755323752918 1
0.188003312807438 1
-0.0989035099991255 1
-0.316597667398218 1
-0.00666120086192297 1
-0.378820546810915 1
-0.187371207744683 1
-0.212054286053911 1
-0.209809263072921 1
0.335393068993812 1
0.245398703932732 1
0.196700943276221 1
-0.227361465511573 1
0.410002477512367 1
0.3904135257618 1
0.0610419726307461 1
0.0805242678018664 1
-0.0301296182018352 1
0.238929003263629 1
-0.154113508401014 1
-0.123388736794312 1
0.494930000776373 1
-0.0797148444232183 1
-0.196947517927185 1
-0.0146207647600033 1
0.440568162080651 1
-0.166722438426289 1
-0.280538096104489 1
-0.00517616005252507 1
0.175124582350743 1
0.0363628338298035 1
0.325580046603955 1
-0.0412214653192892 1
0.257623392476525 1
-0.0165540593652198 1
0.423069733473184 1
0.0515417378650755 1
-0.237638642811011 1
-0.517895386142667 1
0.231573720556137 1
0.393484314032754 1
-0.1296359181233 1
-0.0421307432974687 1
-0.10119893628944 1
0.0371558124277641 1
0.508166198324405 1
0.0100448613238386 1
0.294366861171622 1
-0.360097884712118 1
0.17978286539286 1
0.0453113108412308 1
0.532945690878997 0
-0.270920806195188 1
-0.110551567630758 1
0.0655999541685224 1
-0.257984600926014 1
0.229173401369437 1
-0.130226897862413 1
0.0408794435748468 1
-0.078864353605668 1
0.11372795273998 1
-0.022179463899469 1
0.112370674549376 1
0.107032047202718 1
0.0607212986122903 1
0.183153248115985 1
0.109882571894443 1
0.0151373206341702 1
0.242082523138756 1
0.223671485781881 1
0.0304542749183937 1
-0.666737166821067 0
-0.0498831383524604 1
0.399643867065472 1
-0.175558069065603 1
-0.471740284105181 1
-0.221881733916956 1
-0.119638531565588 1
0.0369442909865439 1
-0.167630915969677 1
0.122586261112257 1
0.23497780430228 1
-0.227694212522247 1
0.0919735672201425 1
-0.203865459893314 1
0.150626432585223 1
0.180078576298587 1
0.0536630963585909 1
0.392473499453753 1
-0.0786968331039857 1
-0.295074150792443 1
-0.101451607916009 1
0.0251415862871664 1
0.124556930343337 1
-0.0927992214380955 1
0.113776294887671 1
0.294402373316195 1
0.208689695528097 1
-0.219402452309287 1
-0.330726214422517 1
-0.247174327816763 1
-0.384417431788175 1
-0.291658130263882 1
0.343317143347914 1
0.561945777681661 0
0.023059951232286 1
0.0592594325322446 1
-0.167693647775027 1
-0.246700386032038 1
-0.365029360726679 1
-0.126104987506915 1
0.178664063394849 1
0.259178075124792 1
0.0872947482388946 1
-0.151481334096217 1
0.333536578840643 1
-0.178051111256315 1
-0.111983571890268 1
0.0465691341526204 1
-0.0360369711915974 1
-0.309691797169541 1
-0.115472546681963 1
-0.0437538833514283 1
-0.081532802107793 1
-0.0926174423464459 1
0.0511197212219324 1
0.0663916740383335 1
0.183231488246879 1
0.371809090279304 1
0.02886799458332 1
0.096777877046205 1
0.251330992765938 1
-0.13224840926939 1
-0.194565639356201 1
0.0434932401607503 1
-0.166608555555586 1
-0.212842187930651 1
-0.56844725524237 0
-0.02988004737891 1
0.00688337130420512 1
0.182012460253672 1
-0.456526938562304 1
-0.34766984315589 1
0.239541637311267 1
0.0795564083869832 1
-0.183081565336082 1
-0.170006296781011 1
-0.0270499480882148 1
0.115164984235034 1
0.0639098592923648 1
0.135937282182786 1
0.0426452239126125 1
-0.0193915390984694 1
0.348651765714435 1
0.224729277099684 1
-0.346768389571263 1
0.168229623586167 1
0.195581794381533 1
0.077808256197993 1
-0.0966066146322316 1
-0.332666919659632 1
0.29590313696159 1
-0.0724568574228943 1
0.226259830768445 1
-0.00621840293060745 1
-0.364670603245248 1
0.287693493144258 1
0.271835060443117 1
-0.0251556404191441 1
-0.0920983446926572 1
0.0310159462709771 1
-0.181267261351392 1
0.0832840956011599 1
-0.0515682444996786 1
0.496634779198458 1
-0.0694828667534506 1
-0.144309805156597 1
-0.291426482195375 1
0.0672205525929494 1
0.133931124656444 1
0.171806615501363 1
-0.000110348683841868 1
0.129098534917523 1
0.445871366808802 1
0.113450307161085 1
0.0937294041225761 1
0.109975031037089 1
-0.0993366742769047 1
0.173370022583039 1
0.0559712765627783 1
-0.137569126090006 1
0.175080429708251 1
-0.0980090919157273 1
0.0734809126926657 1
-0.147448727604423 1
-0.353107974709621 1
-0.0253982453805818 1
-0.356502506316706 1
-0.685660837944438 0
-0.178319031383529 1
0.29339209252365 1
0.0202581844283437 1
-0.0833354887685849 1
0.419941799205613 1
0.168307347142429 1
-0.473547020995824 1
-0.0585586186606465 1
0.212805491363301 1
0.0263245074113741 1
-0.112419054581419 1
-0.415328386445194 1
0.182513065450804 1
-0.296393961244441 1
-0.399904064008856 1
-0.147032975621309 1
-0.0970651306306213 1
0.220711018132821 1
0.0805143830470613 1
-0.19866889107122 1
-0.146208368161281 1
0.235365058505519 1
-0.375053204027064 1
0.0498485354835489 1
-0.31271479919177 1
0.427556469030532 1
0.317943228769753 1
-0.199418710925262 1
0.110926247793423 1
-0.328017191313597 1
-0.0420599790224083 1
0.106034844018038 1
-0.0593536836918125 1
0.0917575944608424 1
-0.232851158843536 1
-0.162565864903897 1
0.0359526994734735 1
-0.287831070024399 1
-0.0856447564583713 1
-0.0907165722462256 1
-0.139895139600446 1
0.0402883109489221 1
-0.210347130899597 1
0.081449223635099 1
0.039470753534439 1
-0.398638441499616 1
-0.040009248250474 1
-0.466507589316026 1
-0.125022230346259 1
0.373231427049076 1
-0.0769438982787514 1
0.548163330806775 0
-0.323372689444747 1
-0.0761400245749054 1
-0.277208365640432 1
0.511559097856464 1
0.231344849215487 1
-0.173297966268113 1
0.310954738960515 1
0.109016568853912 1
-0.273451686660938 1
-0.126070381537988 1
-0.340463492674678 1
-0.0757254895371833 1
-0.454894647287974 1
-0.175248394123964 1
-0.0922208449621983 1
0.145177642343289 1
0.0669057562032417 1
0.175037237034474 1
-0.042747238165297 1
0.115617632421441 1
-0.64221879089989 0
0.417930248229327 1
0.184995914277201 1
0.217433436863933 1
0.221414978524717 1
0.191437543123414 1
-0.0602392969683398 1
0.0526721204981497 1
-0.0164512671833556 1
0.324460122462053 1
-0.103848918919754 1
-0.282638463666239 1
0.000211409540643484 1
-0.102482226275463 1
0.0199780686059902 1
0.251370775466884 1
0.153244200533234 1
-0.0498140138807853 1
0.123943243427279 1
0.124419856368096 1
-0.301157889187228 1
0.513377152674794 1
-0.23111811654742 1
-0.00934651328756565 1
0.267172022716015 1
-0.431663629421717 1
0.0592167738660643 1
0.264790669602985 1
0.277344819980673 1
0.275486061647996 1
-0.0110885112833776 1
0.089105678268369 1
0.198617155352157 1
-0.121559474023673 1
0.365831583624932 1
0.322555071813736 1
-0.333974397906569 1
-0.0270529510262831 1
0.211345483181128 1
-0.291033985721556 1
-0.0568722111961123 1
-0.0419147418914506 1
-0.109562265088808 1
0.427043953887743 1
-0.165647925011996 1
0.400723929414269 1
0.0332690320298242 1
-0.291357480915581 1
-0.0164417649139859 1
0.315991524530885 1
0.138668757725704 1
0.363026361133919 1
0.0281585073661295 1
0.387543104608114 1
-0.284045411055877 1
0.00719742928268224 1
-0.110984189959178 1
0.298497607821469 1
-0.218171125353863 1
0.25259093780295 1
-0.143258524942076 1
-0.369590158162143 1
-0.29685823713091 1
-0.128533946330135 1
-0.520658277554212 0
0.374456770896483 1
-0.265537923002481 1
0.19318619821166 1
0.003671726506324 1
-0.101716786678269 1
0.28406849482804 1
-0.197271013550686 1
0.140903366942073 1
0.0600533547796206 1
0.272959404259287 1
0.336011129056316 1
-0.159999300282359 1
-0.201493066125119 1
-0.214092776056756 1
-0.425108842354072 1
-0.0266773114524844 1
-0.594432632840159 0
0.0864077929746372 1
-0.210023714686834 1
-0.209275743320116 1
0.0889863270657738 1
-0.21726970056401 1
0.287243642817702 1
0.221913764714329 1
-0.257065731431889 1
0.134301874915663 1
0.124309047496769 1
0.295421226872544 1
-0.0997822319333209 1
0.22715696374968 1
0.0931322350476036 1
0.11599980210873 1
0.0269920949226389 1
-0.361183029389074 1
0.08364108735051 1
0.0750821722574322 1
0.348102113897146 1
0.579607697230214 0
0.0597013235932153 1
0.288128862173313 1
-0.473345630556527 1
-0.0493100828183844 1
0.493774216193319 0
0.286413983564932 1
0.330150674222389 1
0.225365015863951 1
0.26567590553621 1
0.0927843501941499 1
0.0845106000940005 1
-0.115904362002984 1
0.0862469827040345 1
0.180034650448055 1
-0.432558573303372 1
0.600649329904838 0
0.137763437886505 1
-0.132117253275296 1
-0.850981284707871 0
0.298249092413156 1
0.103857284946789 1
-0.140854627283788 1
0.331547678033441 1
-0.180613351999079 1
-0.277011748240242 1
0.0986631551292848 1
-0.0194579063681361 1
0.194421553216967 1
-0.212517858779484 1
0.353383761376238 1
-0.382308422149222 1
0.0191276022344653 1
-0.118389561698699 1
0.0425758895857348 1
-0.236137051261562 1
0.201633824015914 1
-0.294757360131093 1
-0.0876965120330917 1
-0.264635866107897 1
-0.126136851849408 1
0.520479284908029 1
-0.0383435380328869 1
-0.0418028681786884 1
0.182228396390908 1
0.219651767066616 1
-0.210899656132783 1
0.109540573353432 1
-0.0264349068645742 1
-0.655842711340884 0
-0.186405679781216 1
-0.454438873480728 1
0.212407945719334 1
0.246710333535693 1
0.447240916013554 1
-0.165729922462129 1
0.146944270873146 1
0.306875324332826 1
0.439216159497478 1
-0.199302172734159 1
-0.108815312896384 1
0.202175058094865 1
0.266198525671144 1
0.00906217960091069 1
0.221878646929201 1
0.148468173780981 1
0.247800756743903 1
0.502439659401022 1
0.115197165960697 1
-0.00705044579285555 1
-0.13651075720182 1
0.474616448478004 1
-0.0306508436455715 1
-0.193438194647816 1
0.068929918581204 1
0.0596333851932489 1
-0.303265589389471 1
-0.0336425229004908 1
0.117331243547102 1
-0.204415171673429 1
0.214767032907096 1
-0.141690469901569 1
0.51655783857089 0
-0.0588538673822365 1
-0.137415363898544 1
0.422673334292555 1
0.274588312924757 1
0.0282423800322383 1
0.304267374077067 1
0.139759842982138 1
0.235820726375649 1
0.199392003765884 1
-0.0365997145841147 1
-0.121626150473447 1
0.448916755514879 1
0.265878589912247 1
0.748797964467295 0
-0.290642431377104 1
-0.351335304657647 1
-0.0496239719117885 1
-0.140085097489795 1
0.193521055786598 1
-0.00442517449952701 1
-0.0214990274594766 1
-0.139155442005627 1
-0.103592381110139 1
0.0481554266693268 1
0.124425421886201 1
0.223884586677269 1
0.202803147873602 1
0.0711458808912206 1
-0.127698026219466 1
-0.14642130385931 1
-0.23278347500882 1
0.0303919878141235 1
0.276511285241232 1
0.065471080748605 1
0.618165241957521 0
-0.259518531940945 1
0.111287634107429 1
-0.230936089360454 1
-0.100606254143415 1
0.076993644648962 1
-0.368320928623439 1
-0.22045341607335 1
0.0160238773683309 1
0.494425180693998 1
0.170574820065042 1
-0.433115665522211 1
-0.159276112927906 1
-0.139741195161808 1
-0.247482979273113 1
0.0298405485299673 1
-0.092728840253693 1
0.258883041688515 1
0.070465524611721 1
-0.0316166238323211 1
-7.03687886057236e-05 1
-0.229626563636364 1
0.126811019513312 1
-0.0224738143112679 1
0.484509501479264 1
-0.0131256041269387 1
-0.262315129374128 1
-0.388008613258375 1
-0.0720711671203982 1
-0.0216003059274501 1
0.0600252877704899 1
-0.00303218731679694 1
0.0446636593484104 1
-0.119296270725085 1
0.130912184367196 1
0.226329634300868 1
0.135287987624051 1
0.284733281692909 1
0.144086101113425 1
0.0550363328544568 1
0.0803650313544495 1
-0.113162031092912 1
0.363657175245108 1
-0.0705604517854023 1
-0.232548963449549 1
0.109652591655366 1
-0.310791293354504 1
-0.396082097143928 1
-0.240135908510174 1
-0.11843272451337 1
-0.1301644530548 1
-0.147609682490199 1
0.037469843681037 1
0.0450480343017856 1
0.0820696965936955 1
-0.190541280754795 1
0.0101924630713708 1
-0.359475579870419 1
-0.0455104425920617 1
0.252266616937491 1
0.167270596574315 1
-0.411390681189391 1
0.0901345490335951 1
0.188349661708078 1
-0.136411039385282 1
-0.129567447542732 1
0.308419500758333 1
-0.111039897942444 1
-0.430625165378577 1
0.309282010274562 1
-0.114994085840905 1
-0.293065211896151 1
-0.0441369682894219 1
-0.0213509465343912 1
0.392543280348613 1
-0.38445308521644 1
-0.267165011786602 1
0.0796657924449118 1
-0.210634328449914 1
-0.335513423779056 1
-0.184238400632969 1
-0.0794215153928409 1
-0.584872110683876 0
0.52054382905841 0
0.28036660425063 1
-0.16332165011829 1
0.358029225927944 1
0.29870608851408 1
0.328959413314076 1
-0.584192199035351 0
-0.169481252428719 1
-0.0748268000981238 1
-0.166141887452973 1
0.335788031047037 1
0.160653826435325 1
-0.254708612706177 1
0.351553681085946 1
-0.605755893757448 0
0.100686420485895 1
0.151733123249256 1
-0.0557355724248628 1
0.12597649834551 1
0.441316340274555 1
-0.085947224583635 1
-0.000441219153285705 1
0.1660727489541 1
0.173225693731475 1
-0.297431972000708 1
0.224860718189679 1
-0.197990360930288 1
0.106152980443402 1
-0.476420343310995 1
0.0398510064808467 1
-0.121593387995054 1
-0.164158758834823 1
-0.0559163293794175 1
0.139764305658817 1
0.386196906502935 1
0.133467957916421 1
-0.402849727253399 1
-0.000416670053526469 1
0.315100117076084 1
0.0439562555883874 1
-0.229806351066503 1
0.0220034462107408 1
-0.0926676713725353 1
0.00752621546332126 1
0.427964597523576 1
0.324628904442798 1
-0.451944365359944 1
0.168414907852605 1
-0.188649264915652 1
0.0560627238963457 1
0.0686710820013538 1
-0.169396211820882 1
-0.0952868947889412 1
-0.0846310243517112 1
0.339645065547606 1
-0.434292344367158 1
-0.00774384458940262 1
-0.0716882275336634 1
-0.325099969780405 1
-0.340433336973979 1
0.0584773289962775 1
0.103910600248193 1
-0.372890778305761 1
0.142752863029541 1
-0.0156388171166775 1
0.0166607591846963 1
0.106508093349271 1
-0.220294019620555 1
-0.379370003094619 1
-0.0487296111738272 1
-0.266182827110344 1
0.186579069144898 1
0.2745538609186 1
0.06470822646597 1
-0.276885932312823 1
-0.085114580390918 1
-0.560588623803737 0
0.107691804030893 1
-0.0786637878644809 1
-0.119720943125553 1
-0.109413489468017 1
-0.403484814480461 1
-0.138006914782975 1
-0.440327358763573 1
0.314473220292917 1
-0.219641479813057 1
-0.123873547067169 1
0.0544098151188562 1
0.175212150210222 1
-0.0736861018243845 1
0.162770813031515 1
-0.285240146661745 1
-0.484938833896656 1
-0.0494142534975085 1
-0.0522182602307737 1
-0.160814799453726 1
-0.140734946660557 1
-0.0378445809862395 1
0.189060974934518 1
-0.205912212788547 1
0.123079722105326 1
-0.268413520940107 1
0.171194405664498 1
0.263043082970353 1
0.271357282476598 1
0.414595788277538 1
0.349578219882075 1
-0.145650255926996 1
0.188771470014453 1
0.164101240154735 1
0.170832396409294 1
0.0970152446212552 1
0.222650727712977 1
0.057700520885329 1
-0.0576732095761513 1
0.271667601037759 1
0.317948113712282 1
-0.176949557320923 1
0.0220490089301342 1
0.0604887379147497 1
-0.338584697244501 1
0.40570782237203 1
-0.0777816865380516 1
-0.222087949285921 1
0.0120224144625811 1
0.136358728281471 1
-0.142511117927691 1
-0.266032634185409 1
0.230310279431719 1
-0.175364910413578 1
0.0317760986381987 1
-0.0398930156525465 1
0.162569572341861 1
-0.201499531058446 1
0.139292183337935 1
0.108755628255425 1
-0.00675820278701419 1
-0.101047631508161 1
0.0635722748552268 1
-0.0845822620032489 1
-0.143363675428521 1
-0.21107088723446 1
-0.38968488138107 1
0.264074724056422 1
0.093055238692317 1
0.235047933665625 1
-0.470400696388284 1
-0.0839183828911323 1
0.128287095241302 1
0.178285761418105 1
0.0224368792870281 1
0.132249514447714 1
0.439109630413906 1
0.0208290076235817 1
-0.132811869085878 1
0.292956077312023 1
0.260741642719019 1
-0.340128492473817 1
0.104777475443563 1
0.486451413170141 1
0.0384866233905589 1
-0.18609857318644 1
0.010936644701766 1
-0.187970403301986 1
0.161875341166723 1
0.200510778693706 1
-0.121212592031108 1
-0.0306762506220239 1
0.124528735538963 1
-0.248531026328537 1
0.350488247691887 1
-0.351833581381101 1
-0.345230493770542 1
-0.319862691489015 1
-0.36439921429925 1
-0.109598245401564 1
-0.341288149453348 1
-0.134257453328457 1
0.270433926753411 1
-0.424713655419104 1
0.150721347648354 1
-0.239746980078664 1
-0.0756030178947725 1
-0.502960211966132 1
-0.532114696339327 0
0.113250873573237 1
0.290608639843998 1
-0.105922555162905 1
-0.227430462897605 1
0.17538532425494 1
-0.105566295929158 1
0.235844275705552 1
0.132474692641687 1
-0.19011217846997 1
0.0230669857637936 1
-0.363731119613641 1
-0.288796310057153 1
-0.313144785960119 1
-0.290391332978419 1
0.651104019028212 0
-0.11221522351168 1
0.121313535172447 1
-0.101597630644335 1
-0.385188481413006 1
-0.149501182127509 1
0.0678798745723833 1
0.164345506219225 1
-0.025563074787276 1
0.333995965487505 1
-0.332923836630525 1
-0.0853998761706636 1
-0.191407309514676 1
-0.172640986553181 1
0.013747241619669 1
-0.0115281379919797 1
-0.0923339943011873 1
-0.0959365880713516 1
0.148362386535213 1
-0.247409135270729 1
0.220781971463995 1
-0.0886103495095325 1
-0.446954129363593 1
0.103179519946484 1
-0.0552166013968 1
-0.229266044863456 1
0.176056598596547 1
0.344186457097 1
0.0459745369529115 1
0.351888731700637 1
-0.0382185336692735 1
0.194322443126885 1
0.0245717318623393 1
0.334559274499085 1
0.335309166702534 1
0.412546731156669 1
-0.472351577657332 1
-0.123220250808126 1
-0.154203471650415 1
-0.44502710938276 1
0.273137928812925 1
-0.0280438075427938 1
-0.0259943335272804 1
-0.0287516917696198 1
0.162380523849762 1
0.229538238378379 1
-0.124914125211712 1
0.117765089866426 1
-0.0591492351046034 1
0.00604443595378037 1
0.16036522214189 1
0.177134488755529 1
0.0710329371584173 1
0.227386278564421 1
0.00152077365577422 1
-0.00533563897719148 1
0.156859676115085 1
0.0354487514389924 1
0.0988167009331098 1
0.0700160048404859 1
-0.148173004216366 1
0.265837669622117 1
0.325991450403523 1
-0.0837809439099848 1
-0.0722902545973533 1
-0.15568417416931 1
0.230281227850147 1
-0.362874424266371 1
-0.27633140794865 1
-0.238763036330689 1
-0.205993044993377 1
-0.195186397469853 1
-0.190538937832385 1
0.378322962499467 1
0.0833989822494178 1
-0.128797590718792 1
-0.496876498856473 1
-0.0763833187254513 1
0.33417868772941 1
-0.158323123090173 1
0.0892939626925633 1
-0.204483769863912 1
-0.198033666566227 1
0.428801062272648 1
-0.0216661368191204 1
0.141601835112281 1
-0.360685482707252 1
0.0306949082563055 1
-0.17312603087064 1
0.00813457127009212 1
0.464660555729142 1
-0.00309657311662737 1
0.0550090311316051 1
-0.0458325401712311 1
-0.108607977844968 1
-0.434389948569261 1
0.0272123543826013 1
0.242548291720737 1
-0.121343408236563 1
-0.331772596186273 1
-0.195320085120179 1
0.473148689805288 1
0.208406785336469 1
-0.587485621271878 0
0.09340985701303 1
-0.135828407920848 1
0.0231736331696683 1
-0.0317798071939375 1
0.0772421468452738 1
-0.239535106246028 1
0.276624493673295 1
-0.305163948843495 1
-0.272182194864951 1
0.20465009365909 1
0.153139407171728 1
-0.218855338913095 1
0.255481558698366 1
0.172107696681509 1
-0.150362185276533 1
0.412338651376101 1
0.361677384211808 1
-0.00864625537882548 1
-0.301732900684111 1
-0.20116972193877 1
0.234460333590207 1
-0.0295449515917239 1
0.181839119679069 1
-0.104222120341031 1
0.00603688134647552 1
0.121771042031385 1
-0.172442576944897 1
0.255498993904958 1
0.517376523858851 1
0.0631354946855722 1
-0.0977347465878151 1
-0.576638868833213 0
-0.133968857771593 1
-0.123658721107729 1
-0.29416878690009 1
0.31159668682621 1
-0.303417195418083 1
-0.209003783623536 1
-0.262686749753213 1
-0.223705264337209 1
0.455727253787188 1
0.00581264304696572 1
-0.129595955263176 1
0.102939018925124 1
-0.260469787784094 1
0.251372245781371 1
-0.0664540115262962 1
-0.694488489392832 0
-0.0567715876473367 1
0.0516803391911274 1
0.218076892730555 1
0.200049710204871 1
-0.0781649782037963 1
-0.0599338782621908 1
-0.348870608312154 1
0.109087573243287 1
0.0459855499915927 1
-0.388455892642211 1
-0.0373954530618815 1
0.422072600051522 1
0.267662379943682 1
0.0863971674500829 1
0.0291118596648141 1
0.230010946300911 1
0.0651631308430402 1
-0.0258877604989187 1
-0.026447328221956 1
0.0909852508557952 1
0.491693491614538 0
-0.0395649691411318 1
-0.221696623276423 1
0.0136435676060283 1
0.121873830751669 1
-0.45474372410809 1
0.123522001000578 1
0.0200887452769045 1
-0.35507120917722 1
-0.0985151678385192 1
-0.103272503004466 1
-0.103236240745873 1
0.316434096076857 1
0.00208291957265692 1
0.413881317889837 1
0.465950908123161 1
0.199376649720951 1
-0.0558728196808499 1
0.067227128247907 1
0.469317485401367 1
0.0817972154298469 1
0.560723708532864 0
0.337627873411925 1
0.255165261192954 1
0.0845583890904112 1
0.0863949794685961 1
0.209255932448053 1
-0.235497435729477 1
0.284116115954646 1
-0.268170189931153 1
-0.0291014053029927 1
-0.00786334994158776 1
0.0102348421501276 1
0.266400467230749 1
0.0126760950728921 1
0.0374736169531895 1
-0.0333059473760287 1
-0.311235852577838 1
0.140701404451883 1
0.0703063627553214 1
0.0537600065287035 1
-0.125992492104263 1
0.230205311001182 1
0.0565742026526129 1
-0.111478736991656 1
-0.0381626879729537 1
0.443969416247712 1
-0.353300398104257 1
0.337829431055227 1
-0.067375170035903 1
0.265683292378994 1
0.335099482291165 1
0.449536578824787 1
-0.308442315075579 1
-0.165173917551327 1
0.149510658933079 1
0.0178540600131222 1
0.0978203791374634 1
0.0780652404252409 1
-0.00218987562069246 1
0.400196057472316 1
-0.0326610517922244 1
-0.0973889294779268 1
-0.208880121885165 1
-0.147077189830967 1
0.144271166968524 1
0.11451878342058 1
0.359686379139668 1
-0.141689967688613 1
-0.11271375502245 1
-0.073011055876108 1
-0.0302073456452323 1
0.163183249769005 1
-0.323898450295281 1
-0.0977531808826335 1
-0.00731792862455219 1
-0.0101278352703521 1
-0.200507277655617 1
-0.0142197752547736 1
-0.339723003815787 1
0.43885714722026 1
0.330210525344702 1
0.261615523221063 1
-0.12341697401306 1
-0.0932239226546616 1
-4.55833552011481e-05 1
-0.568364826426567 0
-0.165610832514435 1
-0.2606844422955 1
0.306731231130519 1
-0.110925502222475 1
-0.388907482040754 1
0.241050772132573 1
0.153375640711738 1
0.540499954184531 0
0.541561193469769 1
-0.130503352310958 1
-0.0889893000870263 1
-0.133239981504669 1
-0.142880476332421 1
-0.053461340691804 1
0.154873876668307 1
-0.191041275287866 1
0.0607640889125463 1
-0.147100503406961 1
-0.0477007533345245 1
-0.193434359144699 1
0.149687740098402 1
0.04971661997138 1
-0.280812810666275 1
0.237448291213458 1
0.149531060214439 1
0.554822759119805 0
-0.311429516287495 1
0.300236887563579 1
0.157480145619439 1
-0.286092412586285 1
0.180668297833332 1
-0.430904453827473 1
-0.32925736591819 1
0.434915055668704 1
-0.16091672004162 1
0.124646170547768 1
0.13564596965995 1
-0.193273244829634 1
0.037288452614115 1
0.520558035553931 0
0.171287439045032 1
0.180672079548166 1
-0.185239899917937 1
0.118053430356563 1
-0.439109353332728 1
-0.218647000515579 1
0.105981265581247 1
0.283597366044412 1
-0.177028980200388 1
-0.0225150131497152 1
0.0442485104174024 1
-0.265112234905609 1
-0.185858594121579 1
-0.166278948851445 1
-0.0118592527423341 1
0.257319719639498 1
0.0270248146759198 1
0.106549508546319 1
-0.281787135353112 1
0.127511876673075 1
0.205544489045429 1
-0.194373843638401 1
-0.0636650548094613 1
0.440341430970621 1
0.131837985164432 1
-0.232532594980949 1
-0.187797254997127 1
-0.117080517987109 1
0.00596131118191988 1
-0.51290374183554 0
0.605605775178906 0
-0.00688803416206648 1
0.209731490619962 1
0.0881393471374525 1
0.302636580155552 1
-0.257764091306548 1
-0.11156843328446 1
-0.028123949119733 1
-0.288486929856691 1
0.0396659461230436 1
0.322008121596818 1
0.0746486827542534 1
0.104183823535368 1
0.371777415872863 1
0.0371850747890814 1
-0.251943143933984 1
0.612723408247671 0
-0.160769353795874 1
0.457398730352314 1
-0.381137130301116 1
-0.0708629295191724 1
0.0253687821239072 1
0.0579644321234844 1
-0.210316746148601 1
0.121978767634792 1
-0.0508285009846646 1
-0.127054021583045 1
0.036843131681487 1
-0.367404228076825 1
-0.0560468476891445 1
0.174581718382194 1
-0.553572532811393 1
-0.169141014433945 1
0.0481791797248702 1
-0.213257606543931 1
0.107196971973467 1
0.124419294707065 1
0.0288998275123888 1
0.0232570956951708 1
0.0200278977855923 1
-0.0686210187959345 1
-0.128791440822261 1
0.512784095455806 0
0.0852497784382051 1
0.179368989610319 1
0.0727571422137014 1
0.129436685939746 1
-0.160622457447192 1
0.372114220596213 1
-0.0859005846314793 1
0.131076535312649 1
0.309619321229939 1
-0.0316525367874029 1
-0.0718650554095986 1
0.108920295354825 1
-0.0512154701586383 1
0.289295383289316 1
0.0651344987151783 1
0.287727851033911 1
-0.408531547134702 1
-0.387215472507263 1
-0.0168624236221465 1
0.236660898936313 1
-0.221335543554255 1
-0.0303280861959029 1
-0.114771696271866 1
-0.245639978878804 1
0.0495658948937831 1
0.0146286370212034 1
0.356418555023907 1
0.0872675353793659 1
-0.0582415296450589 1
0.140817082748899 1
-0.382325196378762 1
0.0728189657073452 1
-0.0157067711961298 1
0.163979811671149 1
-0.38196375510967 1
-0.0572395785328092 1
-0.18040418019578 1
-0.168126767682358 1
-0.140497965556224 1
0.107263254000589 1
-0.420523821770724 1
0.0812926021510241 1
0.0669928426779049 1
-0.0932651498091302 1
-0.206407053856448 1
-0.0529507757057727 1
-0.173689197635607 1
0.36106135274521 1
0.0986673386408157 1
0.13933180279606 1
-0.169529778804796 1
0.0975172642046415 1
-0.148603706513558 1
-0.0798955973039569 1
0.549666911018627 0
0.0599832333881445 1
-0.371320088692691 1
-0.287963328200657 1
0.0980562282816347 1
-0.372740281105821 1
0.301555920180769 1
0.0852218559414458 1
0.147177263580919 1
-0.314076924486013 1
0.374951877493338 1
-0.378060077550714 1
-0.0241362835740067 1
-0.119018551488689 1
-0.0861385319410072 1
-0.0965694479347226 1
-0.256778520233981 1
-0.061947848028991 1
0.205436023526967 1
0.212851221602916 1
0.314559575353066 1
-0.118843987956918 1
0.145458566211977 1
-0.256562622840882 1
-0.0603093159477579 1
-0.291013176991364 1
-0.0978454367557993 1
-0.26829844840359 1
-0.251881434382252 1
0.401477119757812 1
0.0312698690445958 1
0.389679021158081 1
0.373774239819261 1
0.197566679124507 1
-0.154425940699484 1
0.238533973254615 1
0.241095291089852 1
0.125338029683661 1
-0.288095962321402 1
0.039686603123557 1
-0.27167213886851 1
0.281815596341401 1
-0.0115112085892941 1
0.148658321258389 1
-0.116479547749242 1
0.131868961873149 1
-0.349301480290483 1
0.0266863773184323 1
-0.00887178122179943 1
0.204790662371353 1
-0.207385492825344 1
0.297988883825864 1
-0.404787594953933 1
-0.175578545805641 1
0.00891590777455496 1
-0.223496734922363 1
-0.177441720305514 1
0.102645846970322 1
0.467618802157173 1
0.118506196815315 1
0.014075894201551 1
-0.150773656481538 1
0.0935152503043657 1
-0.0503784178851518 1
-0.274755890924763 1
-0.170740937041924 1
-0.120589762775715 1
-0.0343913541554632 1
-0.190508789358065 1
0.286066388161745 1
0.282502394205752 1
0.0189477065413184 1
0.144980838833505 1
-0.0337797158251634 1
-0.00152474377472847 1
-0.528929571604442 1
-0.0817262952017781 1
-0.223302802602559 1
0.000279693752050045 1
-0.462664838816061 1
-0.20422913005117 1
0.0398418843533269 1
0.253656547090447 1
-0.0793016915154464 1
-0.149812251662151 1
-0.188319883391832 1
-0.572230340246215 0
-0.0653409902087721 1
-0.0264559791676913 1
0.0619576509514582 1
-0.121841073148419 1
0.141429424627456 1
0.126647665515284 1
0.0502494691654575 1
0.131420085747724 1
-0.280583030004575 1
0.129757251443929 1
-0.0436103620054838 1
0.184050545501681 1
0.227551556002258 1
-0.0470917906122765 1
-0.00508274432555261 1
0.098255874598719 1
-0.0801609143157788 1
-0.116448184828571 1
-0.00500632478163129 1
0.0278757928947073 1
0.0947685388612132 1
-0.0436211219700007 1
0.112418043123207 1
-0.103408951337265 1
0.204581173667982 1
0.0161848237752356 1
-0.268519855007102 1
0.0909375270004168 1
0.0667731866971653 1
0.18053389060657 1
-0.195589030776 1
0.0805154665903363 1
-0.101380201187342 1
0.0916116524219468 1
-0.201315578065059 1
0.0792675255535368 1
0.46208576961572 1
-0.318506158761761 1
0.122045290179401 1
-0.0220072638824339 1
-0.204368501408146 1
-0.352012348955275 1
-0.232552665712748 1
-0.570297302814882 0
0.0891103675908129 1
0.294652281992202 1
0.154213573588337 1
-0.00762261461002858 1
0.0245128073608989 1
0.142745292145483 1
-0.605526918467852 1
0.391219394875614 1
0.13987542606567 1
0.286310262745362 1
-0.05642791788492 1
0.0973003519823285 1
0.936779770994107 0
0.175370074341877 1
0.0420757889125598 1
0.126685209976453 1
0.548016619757454 1
-0.197347934330464 1
-0.230840684525795 1
0.134615844565782 1
0.2432285095551 1
0.345842894782092 1
0.0292598498495908 1
0.256806649821709 1
0.0444042166869587 1
0.0586394356373663 1
-0.0466047025527092 1
-0.0233975927331183 1
0.507081154440419 0
0.289015362393044 1
0.0151344897842162 1
0.0378352990210828 1
0.413325373916538 1
0.0352142775393614 1
-0.33569704486894 1
-0.310011816209139 1
-0.207714658210023 1
-0.0237253257478901 1
-0.265057800997287 1
0.522733564013815 1
-0.334536032057229 1
0.0299443029907857 1
-0.0400780747489339 1
0.0662388315479297 1
0.124636339384187 1
-0.170103823701957 1
0.467655830339388 1
-0.00272293441218334 1
-0.329887648999824 1
0.0296072728354013 1
-0.583084295503142 0
-0.0159207461682641 1
-0.112618292659667 1
-0.0505718360936231 1
-0.00454931648435725 1
0.275703305961574 1
0.0225330516435239 1
0.267413477508005 1
0.0957941198091231 1
0.223455842785555 1
-0.247026126114618 1
0.0233706382045893 1
-0.0141441646217106 1
0.161874031250609 1
-0.072669611127104 1
0.503259668097072 1
-0.160747736400962 1
-0.20657850803991 1
0.624353927876658 0
0.241984657756581 1
0.371179410771556 1
-0.26802299779886 1
-0.251122928451536 1
0.140830443568933 1
-0.0250837609763124 1
0.101305410408252 1
0.0132000659556322 1
-0.106007331735618 1
0.066042213337125 1
-0.214777456152605 1
0.025139327467607 1
0.18390693469958 1
-0.20216494081615 1
0.085963251831714 1
0.77495639164056 0
-0.0802992137690714 1
0.402004194241684 1
-0.228646359436716 1
-0.011206705574614 1
0.209695686593814 1
-0.292549010513898 1
-0.106815484427347 1
0.0772290189293191 1
0.649267396649557 0
0.0883669815555608 1
0.340423260647067 1
-0.149947059140798 1
-0.193427990794453 1
0.00452629316733773 1
0.217487501021586 1
0.403825743112526 1
0.148387636583751 1
0.465367927335913 1
-0.248914413977092 1
0.143480904407716 1
-0.249992511695162 1
-0.139812910113975 1
-0.169892184525613 1
-0.256995623763527 1
-0.313918216656662 1
0.0118761762683385 1
0.185014993356739 1
-0.018428979529826 1
0.0688954398399084 1
0.248596800405744 1
-0.536491835316822 0
0.319741202251254 1
0.55162404894378 0
0.143718347573502 1
-0.420345306508115 1
0.252363541827148 1
0.0740507120403295 1
-0.236276129099127 1
0.116537938780373 1
-0.0707608336882907 1
-0.090432031146717 1
0.0421703732907189 1
0.0660375921815033 1
-0.202904271311654 1
-0.0727772430599614 1
0.200039530924238 1
-0.377796029459772 1
-0.642847327437609 0
-0.268052586834314 1
0.281386241206782 1
0.103871731273818 1
0.212396431487649 1
0.0808624464062964 1
-0.0653334620434569 1
-0.106289580592509 1
-0.264928779910745 1
-0.0711230698657029 1
0.00136814456621218 1
0.0027483554274128 1
0.0470283505192257 1
-0.239975209784014 1
-0.0187151920712703 1
0.0981939229420493 1
-0.413126633173572 1
0.319226156416876 1
0.0992617000102211 1
0.256061432492483 1
0.112061518152235 1
0.09805615300528 1
-0.572100843606464 0
-0.308910444334603 1
-0.435441317806956 1
-0.201166299341716 1
-0.0608475513950385 1
0.138595814505564 1
0.397662795470592 1
-0.188232650336182 1
0.323330223352502 1
0.34347236745208 1
0.288762934963098 1
0.0271771604678742 1
-0.0786534296614285 1
0.0694475235541535 1
0.76165128200001 0
0.0521318233990308 1
-0.20790398390792 1
0.0872814919446527 1
0.184319302473683 1
0.0174989405182717 1
0.191479432233959 1
0.00201479329010311 1
-0.120473414701004 1
-0.0894397586099073 1
-0.288928119518749 1
0.0107457710384126 1
-0.0315103153344854 1
-0.114220814737324 1
-0.210628976128289 1
-0.00502799280931936 1
-0.0311073069688435 1
-0.247573559569936 1
0.165851905183849 1
0.266127122305501 1
0.0923606316523034 1
-0.261759703602696 1
-0.472988827725488 1
0.514751828011282 0
-0.205280542003606 1
-0.20090412178456 1
-0.20924549171819 1
0.384629579298982 1
0.562274185856662 0
-0.325536428511672 1
0.191709522227519 1
-0.24147922701856 1
0.633501447831451 0
0.337467390146106 1
0.195136982505588 1
0.207367490641337 1
0.100001675856625 1
-0.119616289041079 1
-0.30889159141599 1
0.257504787308481 1
-0.391333095975137 1
-0.407542644018508 1
0.217621028912526 1
-0.139377229737432 1
0.283335791586967 1
-0.298235017808072 1
0.117242603678442 1
0.0146199925033336 1
0.383340954913472 1
0.372847647838826 1
-0.342858579034149 1
0.443735341776989 1
0.0607342082741061 1
0.464900682319059 1
0.00358776223082966 1
-0.0873093870091992 1
0.353247160633543 1
0.067367845475969 1
0.0496006629209301 1
0.133366758760524 1
-0.0181107231641591 1
-0.0772789585905985 1
0.266400125500828 1
0.178809849659254 1
0.183357798008068 1
0.0938174388935091 1
-0.290230831785137 1
-0.0842531174210291 1
0.126201150917642 1
-0.280694747192007 1
0.0486883018523198 1
0.0629506726848619 1
-0.0510544052646755 1
0.260083174594782 1
-0.143668647987384 1
-0.286310165082267 1
-0.0777986169759348 1
0.0596088139651906 1
-0.114305633590853 1
-0.0640325405085445 1
0.0130475540248379 1
0.402056604290642 1
0.365695729469608 1
-0.0621411773212836 1
-0.113884318771609 1
0.030939801416533 1
0.134135228140785 1
-0.127542400820078 1
-0.030515079141449 1
-0.103323519215936 1
-0.178263509112347 1
0.165797736330979 1
-0.118064371663978 1
-0.295598267266736 1
0.185066425978991 1
-0.0020119569483863 1
-0.152944307519809 1
0.150288274550326 1
0.193740088082614 1
-0.160666567133406 1
0.232458570142252 1
0.328732228745031 1
-0.232639784468145 1
0.21514443283063 1
-0.120614498093064 1
-0.0288701448369 1
0.0265670410893063 1
0.243966754290315 1
0.0752479892892016 1
0.248587051171487 1
0.0276907319567994 1
0.22920645693179 1
0.295434241217214 1
-0.126351696036562 1
0.00170186016363955 1
0.133402646453591 1
0.370774887694912 1
0.10445303871458 1
0.280113514791936 1
-0.0493709167683826 1
0.244066791898484 1
0.0388133477021113 1
0.211589304764123 1
0.441835145155149 1
0.276287223933746 1
0.0484256805896718 1
0.175987875548464 1
0.0206382959724457 1
0.207881109657496 1
-0.372848068154583 1
0.0571479018636034 1
-0.0202383712905057 1
0.355111605472504 1
0.0475882631242218 1
0.20321143268679 1
0.0231925000823079 1
-0.198480317792109 1
0.41084370269203 1
0.0691961462332984 1
-0.0516880034116557 1
0.13101650200464 1
-0.248819638261365 1
-0.175298543072075 1
-0.0620609605262356 1
-0.527287844786795 0
0.0651203234926213 1
-0.137693188649062 1
-0.0133067559077572 1
-0.366611739258593 1
0.0125200389373566 1
0.19749999561155 1
0.358043552032827 1
-0.053378883914864 1
0.115461280571248 1
0.260292378319412 1
0.114006353388214 1
-0.255406105299416 1
0.00509402469310307 1
-0.00712775012406564 1
-0.0470211133992721 1
0.0363136173119456 1
0.486516481139835 1
-0.0735364238664727 1
-0.612768380586413 0
-0.0720666679054017 1
-0.136287133738885 1
0.177498364316317 1
0.347699107443648 1
0.108264157025806 1
-0.0781704738401095 1
-0.0465405399306136 1
-0.055220671735866 1
-0.306404005351107 1
0.0762848995642159 1
0.120712474193199 1
-0.241023733574417 1
-0.109382389278017 1
0.13938754756402 1
0.100240386206678 1
0.0531486423290542 1
-0.222988662931049 1
0.241344261651202 1
0.0381366723400343 1
0.150073888454837 1
-0.024934008844807 1
-0.0251748413731981 1
-0.318999932356985 1
-0.403748012659719 1
-0.0116633564806739 1
0.28460114864846 1
-0.290859123639611 1
0.13399773028219 1
-0.08131694076997 1
-0.0104644200862631 1
-0.125138605401243 1
0.0815612245541331 1
0.0332848579015867 1
-0.0689844072881779 1
0.352218209640968 1
-0.414217941018885 1
-0.0543242089481891 1
-0.215842424920109 1
-0.0401148344468974 1
0.226777488740451 1
0.249119301904482 1
0.166519922658994 1
0.383841838857319 1
0.244479181527505 1
-0.602261893315103 0
0.0192817819553069 1
-0.197585753611539 1
0.0834709041529877 1
-0.137130676977578 1
0.070384837697863 1
-0.0424921796044804 1
0.183215812307023 1
0.417784613433772 1
0.441263648010923 1
-0.379905313063679 1
-0.102397733170081 1
-0.059618015099716 1
0.133369625586006 1
0.0035704135284856 1
0.351858025121426 1
-0.0617083078338283 1
0.374418371997829 1
-0.121960600396683 1
0.0666451061800412 1
0.426202341334855 1
0.0686569212373518 1
-0.189454928915039 1
-0.0241009026715899 1
-0.0686451182352362 1
-0.180654230907705 1
-0.250065385521014 1
0.312166701584711 1
-0.134458475731836 1
0.0897250753012199 1
-0.343729980710908 1
0.199688386391346 1
-0.399437109159219 1
-0.660700780970833 0
-0.440486475172957 1
-0.153686579454888 1
-0.157821929053303 1
-0.419484754230409 1
0.372220875110899 1
0.279923625234537 1
0.24751418667894 1
0.227208228869304 1
0.171416896925847 1
0.236179607857857 1
-0.18989416765112 1
0.381097603014162 1
0.089490172513598 1
-0.310000413076399 1
0.373502638882564 1
-0.233648693618763 1
0.230415235128379 1
-0.138118045460826 1
0.109171103311014 1
-0.161044180700891 1
-0.126234059536793 1
-0.30393025251944 1
-0.193010602021514 1
0.0856152770971538 1
-0.0204309432298777 1
0.155468336411144 1
-0.0132130039808563 1
-0.288791947015154 1
0.155831007591539 1
0.0798019963877222 1
-0.280423235461126 1
-0.269307687462087 1
-0.0141737891164215 1
0.309335019765918 1
-0.492954325588771 1
-0.103274125184536 1
-0.429418223391143 1
-0.0357866870705416 1
0.0356121755954296 1
-0.121548614845129 1
-0.104639800833696 1
0.0882107220832434 1
0.000333412805063264 1
0.283441358686619 1
0.228185356697047 1
-0.588765792286439 1
0.156141669464616 1
0.114303845616264 1
0.184078860794707 1
0.0671267694110958 1
-0.211700633841612 1
0.241383580034544 1
-0.213059141946925 1
0.189604149847701 1
0.221374453611755 1
-0.379439083988536 1
0.194359363169966 1
0.174346094144492 1
0.169125601531553 1
0.256294506956482 1
0.227391577126663 1
-0.0998435742871964 1
-0.225154525556383 1
0.235162805392522 1
0.0458554787438475 1
0.0281254609451255 1
0.321343685666746 1
0.0931718448679363 1
-0.103061048694998 1
-0.0867025655992829 1
0.416358013210948 1
-0.273045620179229 1
-0.0183394698873879 1
-0.110551478439955 1
-0.113744967813572 1
0.00977209538599095 1
-0.49105511503068 1
-0.172943626698394 1
-0.394534406993754 1
-0.366449122380758 1
0.142359673165568 1
0.438807113063672 1
-0.0923787433975093 1
-0.218884189970566 1
-0.0114744942410394 1
0.133448262858999 1
-0.164071497147925 1
-0.102230088486001 1
0.0699306305399161 1
0.658701947036262 0
0.0525671382442698 1
-0.0928663211399203 1
-0.222426521796208 1
-0.0154463936103136 1
0.279167615136579 1
-0.130270127682873 1
0.118398187302312 1
-0.212346581746872 1
-0.0862493778302672 1
-0.0997381717511237 1
0.14273464662977 1
-0.101329581209788 1
-0.265073447665242 1
-0.411202556805472 1
-0.242511578401983 1
-0.119788319505447 1
0.292958194023189 1
-0.246795037257073 1
0.256940879124023 1
-0.334697320403204 1
0.114234769865739 1
-0.530307067665702 0
-0.200592597612459 1
-0.369270882302247 1
-0.210553187956971 1
-0.0242429361494164 1
-0.267521977923132 1
-0.228000492897747 1
0.0542977078729032 1
-0.0383664533083189 1
-0.284462623087845 1
0.0404209916239507 1
0.373773573115986 1
0.220671495314891 1
-0.48266169849714 1
-0.15610762324258 1
0.423594192853222 1
-0.00315171220357305 1
-0.00202802106917505 1
0.0824550708468231 1
-0.141538220147471 1
-0.0661844536852607 1
0.114418305664486 1
0.38506301898049 1
0.234214071877387 1
-0.699202830022153 0
-0.242148874482441 1
-0.016746879535304 1
0.421248323315589 1
-0.049153759258802 1
-0.0203554398921495 1
-0.32329061121147 1
0.139679641522783 1
0.224389939907198 1
0.0254851393302154 1
-0.140177701261613 1
0.298187711837926 1
-0.261089740515708 1
-0.101999370913515 1
-0.174290403264187 1
0.149011823872807 1
0.139094589678443 1
-0.333444585001271 1
-0.173147551700261 1
-0.00943338951782752 1
-0.406243873754075 1
-0.255080590538942 1
0.274713384793768 1
0.318792440237162 1
0.31640345967107 1
-0.0206367065430149 1
-0.0572444162895261 1
-0.0527599436117128 1
0.0485881972115345 1
-0.102190523143358 1
0.0467242987796819 1
0.473381552095766 1
0.00642892976562717 1
-0.307164808908971 1
0.179502774375753 1
0.177910237523015 1
0.319448633051266 1
-0.148251587347739 1
-0.0847344182960837 1
-0.160435050403643 1
0.267477534112818 1
-0.256918361605632 1
-0.0254205213624942 1
0.0751598659037791 1
-0.261380771053567 1
-0.25519592753489 1
0.00329630508194263 1
0.232849570920759 1
0.423384025263737 1
0.0905314563181415 1
-0.364500796511647 1
-0.0124023105434614 1
0.116066589569457 1
-0.218841325476814 1
-0.159815304824978 1
0.295437496940476 1
-0.185652443476732 1
-0.446520241258163 1
-0.494858570945268 0
-0.335681092015658 1
-0.0517923159617008 1
-0.27670938857594 1
-0.00121556662473948 1
-0.0550604786350975 1
-0.332559115962285 1
0.0697634724135733 1
-0.260654598979786 1
0.0221818027561092 1
0.326934723823172 1
0.071779253498487 1
-0.361926908628047 1
0.0772558483786725 1
0.181670832229446 1
0.0928606932129142 1
0.0497103919946787 1
0.122084298368612 1
-0.127438331958483 1
-0.120296974437734 1
0.165609035405646 1
0.00634505517609464 1
-0.129475097843977 1
-0.0340272159723453 1
-0.0410387090168016 1
-0.176712395337688 1
-0.336990584430666 1
0.207782171970269 1
-0.675516601647145 0
-0.441675739163995 1
0.040323789914297 1
0.235900258616934 1
-0.0733024573897794 1
-0.500380317733567 1
0.396349122504259 1
0.554926389109698 0
0.0880822049064053 1
-0.21092712084678 1
0.148683407700936 1
-0.229487831424981 1
0.0251580652078684 1
-0.408892851521252 1
-0.00675899201725988 1
0.102870451154038 1
-0.554638464917708 1
-0.00289234807626869 1
-0.0829654375268359 1
0.143500308845913 1
-0.308735955590488 1
-0.319763951393142 1
-0.238449355122112 1
0.384448477116112 1
0.194796608099077 1
0.0167357028016081 1
-0.0177506546654639 1
-0.104169530644586 1
0.394858177489453 1
0.139433029010842 1
-0.291156018350952 1
0.0448619886357106 1
-0.0291797492160516 1
-0.113883186792693 1
0.0321331401773893 1
0.489758605875283 1
0.258240308236227 1
0.095950243411214 1
0.153443004400378 1
-0.243074896538795 1
0.0729635052211388 1
-0.375482572567631 1
-0.29887767090189 1
0.292090887693688 1
0.4102808113028 1
-0.00725486897920015 1
0.201590438391689 1
0.246840528042988 1
-0.011645525746132 1
0.0850417310771623 1
-0.0123463945646485 1
0.0738085677495343 1
0.29190188098653 1
0.131598728820229 1
0.307525545998297 1
0.292686623918037 1
-0.456821516331839 1
0.109201888952687 1
0.593634527883224 0
-0.0973949163090393 1
0.0734623840692394 1
0.143096420220165 1
-0.0629406067835362 1
0.0012290940969349 1
0.281896313194376 1
0.116783026258347 1
0.125700585952637 1
-0.413854751860296 1
-0.0638618393111929 1
-0.321844605992765 1
-0.703042800390453 0
0.297304910722436 1
0.23086383083339 1
-0.313656323792417 1
-0.120378212429859 1
-0.175796995052898 1
0.156839197563851 1
-0.235532495185929 1
-0.210849611313621 1
0.0664158826092915 1
0.0725841166024902 1
-0.139039333308764 1
-0.0970666112339266 1
-0.188346584298062 1
-0.0644216330117768 1
-0.37895821499238 1
-0.0435828203408988 1
-0.243417771468622 1
0.104927070271534 1
0.273129841438555 1
-0.188798341597245 1
-0.332617390566444 1
0.166456186544334 1
0.714449203335382 0
0.288844099097627 1
0.190198345663969 1
-0.0289374678422903 1
-0.122170827993781 1
0.100304144558814 1
0.363356711504145 1
-0.186986285656218 1
0.197272916304461 1
-0.0831849813652894 1
0.460888689699757 1
-0.0356126227666819 1
0.0167814525379839 1
0.0124268054018514 1
0.0707137469545728 1
-0.090292440283029 1
0.28335132802557 1
0.420586475031032 1
-0.0883243205154105 1
0.20450952241574 1
0.113710732248045 1
-0.0508661699352695 1
0.118037105338541 1
-0.0197145403153385 1
0.154498936555929 1
-0.193173506564288 1
-0.326823885031396 1
-0.531269787571318 1
0.0318159965830839 1
-0.299071751933559 1
0.35309713592895 1
-0.0989392932497262 1
-0.305043025257862 1
-0.0840462042211642 1
-0.169145134016748 1
-0.0191202719393266 1
0.231137307918035 1
-0.25927965312127 1
-0.152029448323848 1
-0.0214583408878397 1
0.0725102249535162 1
-0.0997879465650225 1
0.295414995247276 1
-0.213187668867465 1
0.0627190090289328 1
0.0214747922774732 1
0.390036277616685 1
-0.14978877012638 1
0.166612919934324 1
0.0120579008771146 1
0.249983557016716 1
0.481140750974443 1
-0.0388999350394082 1
-0.0957209237456764 1
-0.378823776404823 1
0.325285802096024 1
0.23850914159094 1
-0.111560987032104 1
-0.123599014010592 1
0.0721089814290709 1
-0.155884966657322 1
0.60998653154956 0
-0.538343956485754 0
-0.0121235372295048 1
0.358783766256555 1
-0.108049103792927 1
0.169131901831022 1
0.0479160799146995 1
0.132181738831057 1
0.087839642100396 1
0.24579534191173 1
-0.271745397256432 1
0.119809271040915 1
-0.320618128466514 1
0.131079691253905 1
-0.298875460596147 1
-0.259712850030991 1
-0.377271758639243 1
0.0872972639724662 1
0.597244027708604 0
-0.164021188156451 1
-0.112564241376597 1
0.0244528712172149 1
-0.41644763121372 1
0.368650049597726 1
-0.430940812099235 1
0.122477323943933 1
0.15746131307221 1
-0.575432783465585 0
-0.062657577468755 1
0.314160461627686 1
0.306639293292705 1
0.073184917161169 1
-0.0158161819819356 1
-0.418152572667621 1
0.0971233931772906 1
0.335005344017279 1
0.0340301097812586 1
-0.268180271404752 1
0.223480363984853 1
0.0176460999136907 1
-0.406339561805673 1
-0.152200764138584 1
-0.0863449118168318 1
-0.0921031308205877 1
-0.0256217798330438 1
-0.521743356716009 0
-0.0366919264082623 1
-0.325699286522351 1
-0.110782782713838 1
0.0297153229383195 1
0.0964991022930291 1
0.216984739706704 1
0.225530928791816 1
-0.0638201811565801 1
-0.130877511577956 1
0.0992757516745984 1
-0.181128468877325 1
-0.101604127233356 1
0.176130392103678 1
0.246648564698068 1
0.279758513520623 1
-0.012358396265262 1
0.0470035127437236 1
0.317828819501283 1
0.0344404325221317 1
-0.114748798150206 1
-0.126784582143148 1
0.278802286264562 1
0.0729609491928351 1
-0.547611908786089 0
0.00481442824977435 1
-0.0329695542819814 1
0.0162930724846785 1
0.137057073553245 1
-0.075107716854085 1
0.091431510711025 1
0.263507023420872 1
-0.0768773164142458 1
0.16646035786645 1
0.252896291199265 1
0.0340859076922788 1
-0.309061286821896 1
0.0778531736988198 1
-0.4469415243535 1
0.0217766235762313 1
-0.311302695464402 1
0.156421782461309 1
0.161937586665728 1
0.227974600920168 1
0.307372301417005 1
0.172239485406661 1
0.544483425143127 0
-0.115598317964689 1
-0.136971768589646 1
0.0284090994131598 1
-0.346525154169169 1
-0.0923579086971877 1
0.0216846916542545 1
-0.0704694228029703 1
-0.268194256883871 1
0.136272072837674 1
0.159154940469128 1
0.0168109062291274 1
-0.164134762749596 1
0.0061601912904447 1
-0.0534445163554166 1
0.256322074142677 1
-0.102844703295873 1
-0.175142501751948 1
0.480269303998011 1
-0.370184153178344 1
0.128668495287995 1
0.00451762481292906 1
0.131374045266378 1
-0.0792822707856751 1
-0.115841590799975 1
0.0760089731041484 1
0.0401023474287423 1
0.0697764348470054 1
0.104980481132927 1
-0.115055864873803 1
-0.129113264502421 1
-0.00965285150855372 1
-0.438373557962741 1
0.21885905580936 1
0.203797379602868 1
-0.0267400503896682 1
-0.437120252125257 1
-0.0525374730846465 1
0.408190191140927 1
0.258107919714002 1
-0.0138246672211154 1
0.0687647233598091 1
-0.360299938180051 1
0.103935083020473 1
-0.0859318351809278 1
0.0539236482480286 1
0.142832577736257 1
7.84744011045474e-05 1
0.390796933633652 1
0.273983486463279 1
0.244157162198422 1
-0.111641741574524 1
0.072458994069379 1
0.0759540479446355 1
0.0946418256264785 1
-0.150163491784443 1
0.129678655579186 1
0.276180270572235 1
-0.0998612745807355 1
-0.355861574261339 1
0.169843379821862 1
0.00959075388662738 1
0.0934662034313963 1
0.00472529759990929 1
0.317958385970877 1
0.20591804211165 1
-0.0396793448131885 1
0.35337934774097 1
-0.049639744521913 1
-0.455838578737758 1
-0.195372737218437 1
-0.318822394161205 1
-0.257162874839736 1
-0.0570737277744433 1
0.108316743888472 1
0.0185531906453086 1
-0.304448345045961 1
0.330544410468541 1
-0.222478877887086 1
-0.033693413603628 1
-0.236970707604608 1
-0.189786532539711 1
-0.096996922969015 1
-0.124517405610471 1
0.00844385680542382 1
-0.119020241706291 1
-0.0268765865933134 1
0.0698331133331238 1
0.0730470958240512 1
0.0240656708539805 1
-0.710499254623899 0
0.502750629815598 1
-0.503130327539393 1
-0.568120989511889 1
0.469578204475845 1
0.411725255446023 1
-0.226621893933257 1
-0.121226639613649 1
-0.0912031030119842 1
-0.0846072136407049 1
-0.194793866174262 1
0.137661865723145 1
0.0996137478575854 1
-0.363613676846791 1
0.0583733689550122 1
0.471277530310836 1
-0.0988266385011363 1
0.261625072409549 1
-0.0515479225355654 1
-0.0437100828052181 1
-0.289572516473122 1
-0.0510496408410167 1
-0.587566407533827 0
-0.123414539636036 1
0.0188143433334988 1
0.331065881116047 1
-0.472927014863226 1
0.19856138672168 1
-0.0671331816480076 1
0.334545651589998 1
-0.0550639059621525 1
0.0600898447720567 1
-0.116122263473823 1
-0.0718268608119342 1
-0.127711543530094 1
0.239315639042132 1
0.0585419848293149 1
0.0246338025631767 1
-0.0912855614808668 1
-0.0235217711821502 1
-0.101401034185 1
-0.181665579550386 1
0.327781820633621 1
-0.450829863352174 1
0.204091996636414 1
0.44342908064762 1
-0.133405168582797 1
0.373860334032657 1
-0.0152999932340463 1
0.331415953645815 1
-0.20576292179184 1
0.0639276786737587 1
-0.233596932257478 1
-0.239979756421171 1
-0.0819659738906311 1
0.277935196004376 1
-0.318113250919707 1
-0.0477728322679265 1
0.343046136363807 1
-0.256905056850287 1
0.20736372863592 1
-0.316432165718902 1
0.428321770279504 1
-0.0974138152649377 1
-0.188643394097135 1
0.157311330196698 1
-0.411760227755682 1
-0.395941438153677 1
-0.145459589365814 1
-0.261678048194728 1
0.0332260149521124 1
-0.28761684182189 1
0.108634170148334 1
-0.165517757464665 1
0.00705262206862278 1
-0.0221229929956223 1
0.463859448103423 1
-0.0374973103526561 1
-0.273613298905073 1
0.181713098510895 1
0.0715586856534306 1
0.190481613773946 1
-0.0819152804687134 1
0.258611809894342 1
-0.432622263622455 1
0.152092148290561 1
0.352645723265922 1
-0.222951715948934 1
0.337244765107169 1
0.0157208160055313 1
0.336418067042144 1
-0.506811047880267 0
-0.0765664008221952 1
-0.0189107230063067 1
0.134712051767432 1
-0.120418465874963 1
0.216581042965779 1
-0.19696296270491 1
-0.170207872074878 1
-0.142858200375668 1
-0.3498505302916 1
-0.480519851595288 1
-0.126408138773724 1
0.306308374022643 1
-0.188933102535086 1
-0.144114437777007 1
0.171560125777069 1
-0.490403776589392 1
0.304847770181202 1
0.233668208567616 1
0.109850778685158 1
0.268185201974147 1
-0.415252992398528 1
-0.0931181137368731 1
0.0992314065620512 1
-0.321159645212693 1
-0.189181590161588 1
0.0536187484944932 1
0.211123231409787 1
-0.061526389438328 1
0.182198887694018 1
0.0694345387545607 1
-0.224335082461053 1
-0.0720120063087913 1
0.19123221383493 1
0.0759014688098523 1
-0.000625024639908149 1
0.178691906907912 1
-0.0561739245835896 1
-0.271632122841845 1
0.20150790456834 1
0.351864438016475 1
0.158290794241948 1
-0.0320614807880299 1
-0.0532804187884288 1
-0.134784982814218 1
0.310417553501341 1
-0.26537674098117 1
0.0146361721600279 1
0.00110253500100672 1
-0.0336829861888658 1
0.255759587381848 1
0.146913424300939 1
-0.0821933495518379 1
-0.285605849385081 1
-0.244070255948302 1
0.019470419477928 1
-0.0411573055341195 1
0.172837343182413 1
-0.107445028727276 1
-0.279260014841048 1
-0.543114649378223 0
0.217399294906732 1
0.0178665247191824 1
0.281485052360121 1
-0.296694436834206 1
-0.150042757381303 1
0.00363693242892613 1
0.0721766064057906 1
0.134612135051351 1
0.115775966840278 1
-0.0106585921259489 1
-0.268466331795064 1
0.183932427466713 1
0.371281695774478 1
-0.177286593880286 1
-0.525727730811351 1
-0.278655946233806 1
0.154557055325467 1
-0.202815569721606 1
0.197915735519259 1
0.329332460694208 1
0.269265557627237 1
0.288938093175966 1
-0.20064954036563 1
0.00872756354660253 1
0.286401785620928 1
0.267290093353177 1
-0.0299635154482241 1
0.0539326914793043 1
-0.107385454519771 1
-0.0822769776677218 1
-0.00120878896192946 1
0.207380133938437 1
-0.157518429536629 1
0.32961949194345 1
-0.227419744486873 1
0.170653508402095 1
-0.0525126020876276 1
-0.250507747613092 1
0.0380446762134763 1
-0.303958445944699 1
-0.167973045133643 1
-0.157272558664158 1
-0.393195985149096 1
-0.0093906673323899 1
0.120831838102697 1
-0.0475933521396352 1
0.495434695337433 1
-0.141695896316244 1
0.408376586415435 1
-0.113473265716015 1
0.0502766718354812 1
-0.0498497171138303 1
-0.215261035918144 1
0.234164559786883 1
0.250338453130105 1
-0.0132054550320941 1
0.0108894475818327 1
0.117580873268224 1
0.0618824256885225 1
0.205438716203795 1
-0.164051037830187 1
0.182374695992998 1
0.418668294910158 1
-0.19136555812845 1
0.120628372549679 1
0.0165413260455339 1
-0.333598162096594 1
0.357560870694399 1
-0.199670449847554 1
-0.321900852214418 1
-0.297041135419466 1
-0.163610210208458 1
0.323356616225843 1
-0.180430474090795 1
0.0438033517735952 1
0.0975924742575423 1
-0.482565075921923 1
-0.0625856810439108 1
0.134994609487774 1
0.166773751012468 1
-0.265760260041184 1
0.114650389734995 1
-0.458270455165645 1
-0.20966681773192 1
0.275508037195344 1
0.489348628240471 1
-0.0395323529714794 1
0.101710732190614 1
-0.0682306704642253 1
0.208893621455674 1
-0.568031312378832 1
-0.262391908879663 1
0.378969327425061 1
-0.15098417101789 1
0.112792486524463 1
-0.304208657806372 1
-0.433748504848624 1
-0.53977473840621 0
0.529290484780256 1
0.0368293730552791 1
-0.151809382567369 1
-0.171876984423483 1
-0.00174535772372932 1
0.000904073182820889 1
-0.317887553604613 1
0.445521125319714 1
0.0831709265842509 1
-0.0126721766614957 1
0.184527107278817 1
0.599805973763764 0
-0.0932349199961834 1
-0.286898870744917 1
0.154897888586583 1
0.0794860986439443 1
-0.0448580315407063 1
-0.0263573490317225 1
-0.135562873432783 1
0.00703562569763388 1
0.164701595872859 1
-0.115658246754422 1
-0.141473653214572 1
-0.0204418181617056 1
0.20271755197691 1
-0.00724907742390148 1
-0.04113303075167 1
0.567009770803143 0
-0.394930546672785 1
-0.151592663615061 1
0.0576536668666342 1
-0.00903165405292457 1
-0.236691572793813 1
-0.174333786605513 1
-0.194329036061413 1
-0.0559175330724001 1
-0.367739712341707 1
0.307720471664278 1
0.477280403007066 1
-0.374640305850381 1
0.310905992919747 1
-0.205930439193476 1
0.286755662410964 1
-0.258210381918844 1
-0.0169056360817 1
-0.237596967125328 1
0.109952823775801 1
-0.109468672305998 1
0.072148596234611 1
-0.0156982080632164 1
-0.0319109380210895 1
0.305703465533692 1
-0.207812357594847 1
-0.117272864332104 1
0.0292572165648675 1
-0.0615233358377498 1
0.174323060798038 1
0.125861360271206 1
-0.124826258225444 1
0.243777893156807 1
-0.160647920328814 1
0.142839977409428 1
-0.121362311773363 1
-0.227089380841529 1
0.317451587782985 1
0.049781692512132 1
0.142883990552761 1
0.212863036131928 1
-0.337426272927059 1
-0.261585933495187 1
0.148462113185324 1
0.0922897592992866 1
-0.226736991824561 1
0.144745998415741 1
-0.556493700019417 0
0.401352633785642 1
0.224097939540913 1
-0.181232643715744 1
0.693405787450728 0
0.242494650203254 1
-0.102838222668845 1
-0.64801321074356 0
0.12072471195538 1
-0.0981814393327838 1
0.0854971578924855 1
-0.34041702473134 1
0.0366836242434288 1
0.0914758852541277 1
-0.318094036652463 1
-0.0595209616789316 1
-0.0802863703253881 1
0.184896649767781 1
-0.0112623614142387 1
0.0852895512271244 1
0.00523835830871766 1
-0.162177687761892 1
-0.0100272317808321 1
0.000778305828220013 1
0.120422296935287 1
-0.0122921038998502 1
0.196425259100375 1
-0.0768829744331526 1
-0.181943534309897 1
0.388145693727391 1
-0.150520528059558 1
-0.128197895153701 1
-0.1111252603814 1
-0.0227780588496061 1
-0.158884413324702 1
-0.123392525022113 1
0.00919425176854671 1
-0.0414175439237785 1
-0.0381543505109359 1
-0.2275131580236 1
0.12769202458024 1
0.223670988250565 1
0.177392646143886 1
0.259821609054249 1
-0.183075582298281 1
0.194204213341292 1
-0.0930076093556102 1
-0.216932401257865 1
0.267415213716569 1
-0.229447281732837 1
0.047287071563598 1
0.117624034674643 1
0.0840158529947421 1
0.0796063051343734 1
-0.235112207141412 1
0.0901720115463049 1
-0.0623351637426856 1
0.430620767043612 1
-0.377733233508518 1
0.118034391762954 1
0.299888142171343 1
0.0584873748232192 1
-0.292026013977339 1
-0.0270052485300774 1
-0.259396738615821 1
-0.231952899777898 1
0.0669975092496916 1
0.163587837415329 1
0.181792080985018 1
0.0136749765775758 1
0.102023461339107 1
-0.256045052486247 1
0.687403741961695 0
0.16255963917702 1
-0.187043336896903 1
0.265509400785688 1
-0.126253127682724 1
0.0878404475345077 1
0.270065422018674 1
0.318969177449097 1
0.247990991862775 1
-0.555521858290777 0
-0.355782343379186 1
0.219124777587937 1
-0.105567704388556 1
0.414670862157123 1
-0.0535642879259293 1
0.248078700651675 1
0.117910218093376 1
0.442950506942201 1
0.0318520205256562 1
0.662933705020249 0
0.184219932420183 1
-0.192494547286916 1
0.429143164027038 1
-0.116878120272954 1
0.178175842654027 1
0.195354077922357 1
0.400680242833025 1
-0.263919797014258 1
0.0725798495665731 1
-0.0387647274870569 1
-0.0437452366930067 1
0.104914741994978 1
-0.064651387789404 1
0.00876764315662623 1
0.276775266912016 1
0.385868566208575 1
-0.037838190812791 1
0.19798918924065 1
0.323596039079854 1
0.0143946398994384 1
0.211812283444998 1
0.333682416584288 1
-0.0748911706249064 1
-0.0455885927841828 1
0.368833794033794 1
-0.193129972266968 1
-0.296198615531821 1
0.125284960033053 1
-0.216994324271233 1
-0.00994509974701804 1
0.384576626878812 1
0.17284126788488 1
0.4482478472147 1
0.241848051312223 1
0.0641606167929172 1
-0.150218755788873 1
-0.0747220883678607 1
0.028831239078841 1
0.232052998874388 1
-0.191060671481161 1
0.0825967038469917 1
-0.306514768602102 1
0.198766491782791 1
-0.174558966529583 1
0.196987891573584 1
-0.191315689083299 1
0.490667937326975 1
0.341139102210384 1
0.184298373333325 1
0.0426815700768838 1
0.358539055462039 1
0.4112822102191 1
-0.162469910056035 1
-0.0330729700669372 1
-0.242074689831729 1
0.125555467906622 1
-0.255254330331017 1
0.0408601854941394 1
-0.138141131326971 1
-0.110033320664352 1
-0.127923405444267 1
-0.0159197505590184 1
0.0475300285708547 1
0.0383614542955184 1
0.173099356405808 1
0.277602938708263 1
-0.387197666265498 1
-0.19032246312561 1
-0.156807217901753 1
0.0557299046284232 1
-0.0787577692120052 1
-0.165969071075854 1
-0.247850377934668 1
-0.0702844087229671 1
0.499155412462601 1
0.0880246198425446 1
0.574499486631562 0
0.175704762609093 1
0.398946872490566 1
0.112465630437081 1
-0.281786849376988 1
0.479066988047036 1
0.0466682630990594 1
0.224360791027487 1
-0.25503060443252 1
-0.137087749027972 1
-0.0870537266248522 1
-0.252418188356338 1
-0.0892697148394534 1
-0.136330861755591 1
-0.644882051016365 0
-0.644494097428253 0
0.0247872089254201 1
0.117586075150214 1
-0.297063325826758 1
-0.0856266520739724 1
-0.0487733123182786 1
-0.139226158041977 1
0.117931947208279 1
0.179377630879624 1
-0.135715030338575 1
0.205049810103229 1
0.0735326343604066 1
0.135348649613519 1
-0.016886230738999 1
0.497694562709082 1
0.038665697555687 1
-0.0767226547580973 1
-0.0767932035512915 1
0.171131946532964 1
0.139819422673269 1
-0.197571710468944 1
0.153741484652716 1
-0.304708259614884 1
0.141154606695825 1
-0.170749704080821 1
-0.084819461844121 1
0.00283819983912186 1
0.142186240993314 1
0.104294112128413 1
0.0411755778101388 1
-0.0912607072876007 1
0.227585384071824 1
-0.215320860877981 1
0.0347411004363199 1
-0.0940684089278582 1
-0.13059919270159 1
-0.344380380409219 1
0.468457872865881 1
0.219082093591903 1
0.185533728889245 1
-0.432985478812571 1
-0.0632373260894576 1
-0.165869637393109 1
-0.112351568676854 1
0.286669001080593 1
-0.257695209335127 1
-0.145305060019382 1
0.12177967077917 1
0.00452823456887583 1
-0.439371320525457 1
0.0456556603525096 1
-0.00493601377769495 1
0.0354819106270016 1
-0.0624639273082754 1
-0.148569122608919 1
-0.118715395518 1
0.00333498750756597 1
0.345593639534303 1
0.11415308347383 1
-0.300140604455519 1
0.209367124164796 1
-0.232055705508539 1
0.175797900596254 1
0.17330505277073 1
0.249244290693304 1
0.0952419168366453 1
0.263011319514375 1
0.049135751577057 1
-0.0121880278771349 1
-0.0210385294032277 1
-0.152980751882691 1
-0.48914154417085 1
-0.0115603908893437 1
0.222716656189113 1
-0.0368342194069977 1
-0.216338117588664 1
0.190883996157 1
0.198871969024105 1
0.201766769028253 1
-0.145253453685124 1
0.141586326457469 1
-0.273673623924843 1
0.160239824768461 1
0.344918994693112 1
0.277303104343332 1
-0.0404802681591561 1
-0.0104459877875952 1
0.13448263177123 1
0.269126103018587 1
-0.0427384186804436 1
0.215435809410171 1
-0.255899241520297 1
0.0863708758897661 1
0.470259531448057 1
0.114521722127358 1
0.0227419285889236 1
-0.0676807313708124 1
-0.0833129398302506 1
0.00464949890337443 1
0.326484023324143 1
0.0423001805164966 1
-0.272391715367996 1
-0.264335247622688 1
0.370295381275172 1
-0.233349745505975 1
-0.196957476981508 1
0.153813513422991 1
-0.0086740515506296 1
-0.321037784427728 1
-0.0956410552410751 1
0.30455855381165 1
0.0614064972912797 1
-0.178052401580372 1
-0.0902317677498184 1
0.338350455719746 1
0.11415528200731 1
-0.058304973866464 1
0.0848192413250515 1
0.000405733859067628 1
0.334425375553016 1
0.141386247491876 1
-0.247366461123209 1
0.152905532442921 1
0.0205776310747897 1
0.293000806038218 1
-0.21255624913006 1
-0.05515998236144 1
0.452608782411122 1
0.242220774119822 1
-0.472621108378162 1
0.230382940604156 1
0.139477347930206 1
0.382546723994309 1
-0.220424914577895 1
0.0786608081524656 1
0.111472086827154 1
0.102610037982445 1
0.511040551492783 1
0.693565412166728 0
-0.288162209306563 1
0.0457539155296209 1
0.31813046483149 1
0.0392867287266604 1
0.457643932397574 1
-0.00565182192931038 1
0.0664680541591593 1
-0.0579128350845266 1
0.111985174091804 1
-0.372174677142373 1
0.402757097388239 1
-0.242818688589754 1
0.0557217425416362 1
-0.381890576936006 1
-0.13716741751619 1
-0.0792812860152907 1
-0.128555831112198 1
0.488216635725802 1
-0.695164155286701 0
0.169023529655381 1
-0.810452694792732 0
-0.0217228134456208 1
-0.14011269795755 1
-0.0428120324383448 1
-0.300933342322396 1
-0.181051115728144 1
-0.163656066730016 1
-0.101256289988181 1
-0.289867887859972 1
0.239480400779374 1
-0.195908176777593 1
0.0358612717899976 1
0.0824058469473222 1
-0.0660203573141848 1
0.137016940176902 1
0.389941854038046 1
0.104362892451867 1
0.0552648321298722 1
0.0101153260950896 1
0.0723958823919299 1
0.142457038409407 1
-0.209546348668175 1
0.0649507870779148 1
-0.468539270122315 1
0.170140388759336 1
-0.253844558372003 1
0.461893730870333 1
-0.203796978973931 1
0.383876451864312 1
0.0341994697269724 1
0.141846397563478 1
0.0873754291598473 1
0.132067048724112 1
-0.0694373924439523 1
-0.0118101242354466 1
0.155540857062003 1
-0.00231079085223733 1
-0.281701489141029 1
-0.0139785971764761 1
-0.181088457852028 1
-0.0142472257341857 1
0.267812532966566 1
0.67155842267099 0
0.18512748959476 1
-0.424744055154933 1
0.0451916963984303 1
0.406522225856476 1
-0.186072395471397 1
0.190387742851838 1
0.201814629700066 1
-0.0538211820872214 1
0.112855295819913 1
-0.0952477768292707 1
-0.221841766962767 1
-0.0387920014131014 1
0.0449947214924442 1
-0.138804832055311 1
0.659887105130795 0
-0.290724598875392 1
0.162680874454054 1
0.345619784003402 1
0.210138861694016 1
0.158614457431377 1
-0.132065821227992 1
0.346428655801044 1
-0.5202274286906 0
-0.0335547192154909 1
-0.265200922366841 1
0.233872501397621 1
0.265238318828116 1
0.0673680922004316 1
-0.274659756289776 1
-0.0611303633655807 1
0.111063185922068 1
0.441331180581321 1
0.454960834280333 1
-0.528265654724904 0
-0.199186031634382 1
-0.0727227211244968 1
0.172824858057216 1
-0.212415175376452 1
0.210694869684724 1
-0.528663101504502 0
-0.0077641146540278 1
0.773802295949516 0
0.427109621602648 1
-0.290138286914621 1
0.142006862389215 1
-0.011341920745385 1
0.00871958139930681 1
-0.13206063129378 1
0.0592369077317203 1
-0.0939626560722961 1
-0.250828415657487 1
0.00977200935979312 1
-0.202164179993879 1
0.193533518681046 1
-0.112802669359286 1
-0.0444266792065797 1
0.226409389714708 1
-0.243144400046084 1
-0.252367034904723 1
-0.144078340264491 1
-0.159904484361338 1
-0.0661828204253656 1
-0.327499984386846 1
-0.0707975716629857 1
0.00659662639458482 1
0.388933958621833 1
0.0608272215127938 1
-0.205978485054837 1
0.327300541043056 1
0.328603972389967 1
0.102897568259568 1
0.184164071827551 1
0.0417593126769103 1
-0.211857995473542 1
-0.0691882611713491 1
-0.478580435096199 1
-0.105253263530452 1
0.193876002772165 1
-0.0040264137245552 1
-0.390549563202823 1
0.538516342316155 1
0.0467063087270427 1
0.241184252026532 1
0.245980214836048 1
0.0449581054064184 1
0.1092795205626 1
-0.16163669533764 1
-0.171065235206925 1
0.302684565156207 1
-0.125640274277787 1
0.150805475645878 1
0.243513861428056 1
0.0802710234822198 1
0.500086361212024 1
0.229984728288375 1
-0.000592305571732545 1
-0.334052631680941 1
0.362464668027765 1
0.0685235151616437 1
0.228534353245257 1
-0.239113842260235 1
0.187324359076013 1
-0.0470494429208095 1
-0.122002414528049 1
0.110144971936123 1
-0.265389610531217 1
-0.183170211267581 1
-0.054622662969522 1
-0.149381400008859 1
-0.0232920717092889 1
-0.125630826539036 1
-0.0238441666775786 1
-0.0840382101087747 1
0.0819000571984884 1
-0.218310479638904 1
0.063659963947641 1
-0.0171668335782154 1
-0.0223984579730626 1
0.122022011464943 1
0.390757360130185 1
0.244886576246902 1
-0.0166188751491104 1
0.207988703258082 1
0.190163127861261 1
-0.164851287533849 1
0.246868299422047 1
0.418236722814993 1
-0.00547675521114612 1
0.0333911182986583 1
0.57548892752857 1
0.0568184431651212 1
-0.012546884591074 1
0.19008741832883 1
-0.0617149434507735 1
0.0587671543018802 1
0.477379100666852 1
0.199582178647415 1
-0.326249601119273 1
-0.225745069259344 1
0.0168080347267599 1
0.250736371377717 1
0.159287951732895 1
0.175793761738137 1
-0.0465526699995837 1
-0.142654937751443 1
0.243386127058267 1
0.0594064484424621 1
0.286640162620315 1
-0.196271503603283 1
-0.0881214904084994 1
-0.0497339680104798 1
-0.0494811615726109 1
0.0760523060061658 1
0.141694323883264 1
0.0575075496798709 1
0.184544819987992 1
0.347951744061981 1
-0.343795221094741 1
-0.377311236830349 1
-0.146050689319364 1
0.132446548303421 1
0.128898264546249 1
0.234869419498774 1
0.191230816563751 1
0.182530643369144 1
-0.141487134437344 1
-0.294731232107508 1
-0.0831338122156883 1
-0.061533933320453 1
0.238637899957713 1
-0.0531463336264703 1
-0.240709394141417 1
0.222571202508914 1
-0.204397176506222 1
0.264111721563029 1
0.260523225035125 1
0.0933752911383601 1
-0.00842150982449105 1
-0.153085928401706 1
-0.295847097554654 1
-0.495924232233458 1
-0.166859043383976 1
-0.330704497077183 1
0.178281989175441 1
0.130426459166031 1
-0.0719858998103557 1
-0.216533710168145 1
-0.181075317306684 1
-0.156945079328682 1
0.0165995801519176 1
0.162354456680106 1
-0.169445445969138 1
-0.0481749820406394 1
-0.0990252410596388 1
0.359350807820943 1
0.160364352401453 1
-0.276761399041966 1
0.113441034067569 1
-0.193807708402046 1
0.271667941144326 1
0.362922875415255 1
-0.056364483243859 1
0.128864145406955 1
0.101456331120646 1
0.101616393678604 1
0.0631738600972675 1
0.529602160084389 0
-0.389075865418033 1
0.142188772957292 1
-0.0507571587454021 1
0.138950799639642 1
-0.00448135662067777 1
-0.213562203167436 1
0.469458692109561 1
0.180968626991164 1
0.114030835754369 1
-0.0167128105250108 1
-0.128394641589071 1
0.0550005612658993 1
0.00305233371644369 1
-0.00969014585144228 1
0.222058107358468 1
0.20792542075187 1
0.055649663469245 1
0.242667331228691 1
-0.0719845915459536 1
-0.357341669786261 1
0.361699388899005 1
0.142151165699811 1
-0.0583901131157091 1
-0.476026933525067 1
-0.164938044058791 1
-0.245406157184999 1
0.158757253681282 1
-0.0807009678698735 1
-0.301440698159447 1
-0.237758316075552 1
0.0676189631315488 1
0.12840867763475 1
-0.211357787385911 1
0.0998029366305768 1
-0.556317353853524 0
-0.2465434211482 1
0.640481557227836 0
-0.113185828976671 1
0.318140699518485 1
0.346050587845094 1
0.269323275598529 1
-0.173704233293601 1
-0.0128268278634234 1
0.406418517024828 1
0.205396243910757 1
0.0512838288670229 1
-0.210684295074896 1
-0.0599552667420167 1
0.0528016108699211 1
-0.185677825331856 1
0.480593020833939 1
0.508580065526731 1
-0.317047677526677 1
0.219797116353877 1
-0.00601129312160717 1
-0.564673129699153 1
-0.138991941180264 1
0.360460467273703 1
-0.318069671262596 1
-0.439476076473511 1
0.270998103028992 1
0.26066039700491 1
-0.0118909215824986 1
0.328436283489337 1
0.297151883396556 1
0.377151987227514 1
-0.0811317186624351 1
-0.292671108418185 1
0.551507950877396 0
0.0318324642728652 1
0.0509447030208774 1
0.244020306163921 1
-0.0354506853918105 1
0.0353537024085219 1
0.0515513023688226 1
-0.142944229454271 1
-0.0655472669883011 1
0.178796382169183 1
0.096845829843919 1
-0.190350966256634 1
0.314458617847992 1
0.0419797674568507 1
-0.146073633099212 1
0.0303560654321237 1
0.00548285689455205 1
0.319805729059415 1
-0.0216199404080904 1
0.183495191717062 1
0.0731191036227604 1
0.14510464787673 1
0.420340493030135 1
-0.240182006794008 1
-0.0405442801977099 1
-0.206239643277646 1
0.115337523748883 1
-0.0884870522674356 1
-0.091986321600174 1
-0.00501274104432176 1
0.536498716113047 0
-0.12889534311479 1
0.115041973822836 1
-0.35511232678334 1
-0.1802121314786 1
-0.332326395976841 1
-0.0972263426617939 1
0.319254641890399 1
0.120950457096461 1
0.16793943976034 1
0.0777951429261593 1
0.32673999347405 1
0.521330619366718 1
-0.411405200977294 1
0.247093261720053 1
-0.198108874594794 1
-0.246319798416351 1
-0.137384495826107 1
-0.049690195456996 1
0.0999336739017079 1
-0.175773747559128 1
-0.0335094762710607 1
0.433615559793127 1
0.191897851587024 1
0.110855020714651 1
-0.0541242531575303 1
0.336025889087253 1
0.00302748011502473 1
0.250269264767831 1
-0.00292869437690913 1
0.170313906383181 1
-0.38071993312534 1
0.150417252128443 1
0.0832368539830034 1
-0.464057423263814 1
-0.0971977449602774 1
-0.321993957811855 1
0.0436578430065534 1
-0.00617474176399206 1
-0.141640000293743 1
-0.392242763176867 1
-0.140837409676769 1
-0.205954064158014 1
-0.019294200892684 1
0.0739790148759788 1
-0.253198306960808 1
0.144611627638995 1
0.265867362717193 1
-0.341068628971075 1
0.191938789002162 1
-0.1380650933597 1
0.0834038773735909 1
-0.808470569991593 0
0.398791037230776 1
-0.144784101704566 1
-0.166811073833795 1
-0.0190188068660268 1
-0.207221917607771 1
0.231939044972071 1
-0.186588999985588 1
-0.0978653587362806 1
-0.0758082983912066 1
0.0364906413948719 1
0.181738481783168 1
0.297207428716526 1
-0.0518519342414425 1
0.0717014117089243 1
0.348064795497527 1
-0.0192803611967327 1
0.201026761792375 1
-0.222857769098107 1
-0.00271979204143538 1
-0.0753384122732305 1
0.167198297216691 1
-0.319996054644559 1
-0.0235968701184491 1
0.375436307702536 1
-0.0312620319985706 1
0.0821872457773049 1
0.240013878447265 1
-0.25667932288111 1
0.0846883082695131 1
-0.0948889475714066 1
-0.00547678685996335 1
-0.27588242737002 1
-0.187201016344895 1
0.0742909623731662 1
0.347075706073102 1
-0.0578615971587326 1
-0.073845019610654 1
0.0103068097939659 1
0.0705450332981157 1
0.230074383959559 1
0.269965512620518 1
-0.0425381922155906 1
0.292932137872334 1
0.241124416420925 1
0.0852924763855784 1
0.149179595136372 1
-0.122871413750014 1
-0.352669557565309 1
0.0994093413277742 1
-0.346955034469452 1
-0.210480561920006 1
0.0323938560253466 1
-0.196832728003736 1
-0.0283872646905206 1
0.156896892990922 1
-0.375103796053524 1
-0.103958655619006 1
0.00905716650744853 1
-0.276683685208199 1
-0.668574211973 0
-0.0480605491541836 1
0.100505398102504 1
0.0896905026245018 1
0.173738390709149 1
0.35103305114754 1
0.171880190339635 1
0.136178646958931 1
0.334126744061847 1
0.351741968014273 1
-0.375139646146401 1
0.211658631737777 1
-0.0379938254639737 1
-0.149622466217026 1
-0.395120202889086 1
0.495227226309457 1
-0.205509965826789 1
-0.152578547975205 1
0.118110874442334 1
0.119410090386135 1
-0.227405419135245 1
-0.157219758118119 1
-0.0906301000485673 1
0.0313428928444036 1
0.108121552904511 1
-0.0253210599108405 1
0.100907653754414 1
-0.202201562153259 1
-0.106859785348511 1
-0.0524495197551156 1
-0.194181941001499 1
-0.368332413230264 1
0.122326526418156 1
0.328360178441739 1
0.115189467182024 1
-0.0330717997995287 1
0.216392693445127 1
0.281866656435709 1
-0.228128039494503 1
-0.198636036770289 1
-0.337648682908973 1
-0.0789746672652121 1
-0.0614355177530507 1
0.220747171903115 1
-0.0692478256793085 1
-0.00457966487330545 1
-0.111836130247549 1
-0.286650097184456 1
0.0116589867807589 1
-0.100861361968044 1
-0.253036988730957 1
0.0919479311541821 1
-0.0494005644360216 1
-0.0721728536033459 1
0.616315507591585 1
-0.493401706445354 1
-0.110788361956187 1
-0.268350625220348 1
-0.00551246356125104 1
-0.268178729768829 1
0.347182614409882 1
-0.292299122779401 1
-0.0342246964606309 1
-0.208067275372199 1
-0.0835599705993035 1
-0.25631269433527 1
0.39644659969838 1
0.0509171696894698 1
-0.0327882331201157 1
0.0665613798495781 1
0.045594494317853 1
-0.120972488486165 1
-0.143720392167172 1
0.140013706445413 1
0.197577281728809 1
0.272932157217403 1
-0.393020257995006 1
-0.0150920566026109 1
0.299272083022334 1
0.0831161535091639 1
-0.350005936422996 1
0.435002907726082 1
-0.177014000403128 1
0.187381910893622 1
-0.334904521591455 1
0.0888505019020263 1
-0.0171093164894637 1
-0.157078045645386 1
0.0883917489513078 1
0.317956987474235 1
-0.02205887569823 1
-0.208195900488094 1
-0.137428250344435 1
-0.17763975965635 1
-0.126605846055539 1
0.415648049927143 1
-0.0253939790900691 1
-0.245846862639333 1
0.137887397049045 1
0.432692649184381 1
-0.252456268966769 1
0.127453175406754 1
-0.0556161118201812 1
0.258058590679873 1
-0.16553496255698 1
0.015257122927691 1
-0.131462031484963 1
0.024038256619337 1
-0.231727834249155 1
-0.129218421514705 1
0.197787896719072 1
0.237137225884768 1
0.24820441756389 1
-0.0716178301322464 1
0.00116406248263028 1
-0.0248618696327678 1
-0.0762552197280324 1
-0.327784152529159 1
-0.0574201235068266 1
-0.0113909134386957 1
0.0344933195906286 1
-0.619286041815268 0
-0.0473141705626146 1
0.406271545831577 1
0.115844873469099 1
-0.0360111913576659 1
0.174350695743763 1
0.180253703137745 1
0.204242840078152 1
0.10643217976547 1
-0.056189142385273 1
0.0994976983225687 1
0.172366600923339 1
0.108212085592337 1
0.0180459243699189 1
-0.167521900008842 1
0.374745462077837 1
0.0411308422051171 1
0.185618176813755 1
-0.0574401178818734 1
0.274240738889478 1
-0.106188900442596 1
0.151627239961997 1
0.319392636412121 1
-0.158896716791404 1
0.0969521243517096 1
-0.228222297863487 1
-0.389929409699426 1
-0.0434791387011632 1
0.278976423190404 1
0.228823999302396 1
-0.358255635614924 1
-0.048760510518471 1
-0.0203321144668808 1
-0.074884518241339 1
0.0128318273672649 1
0.282406151334826 1
-0.0202102231788418 1
0.0691816403811172 1
-0.00349553848663458 1
-0.181515117427145 1
0.0447265362967143 1
0.1197934625542 1
-0.0108706181933848 1
0.353572474232602 1
-0.33764389740991 1
0.0971820236660844 1
-0.0139018746177596 1
-0.17175868598528 1
0.16262649461915 1
-0.193497013435391 1
0.291772543411575 1
-0.0309970502270449 1
0.449786783807031 1
-0.105151970525129 1
-0.32836887014482 1
0.152799194067065 1
0.410954141654078 1
0.265032223734573 1
-0.0621271783620733 1
0.21299310706695 1
0.371672904881065 1
0.234100025811894 1
-0.329678476699033 1
0.014014194786411 1
0.0449541125750337 1
-0.2781192398467 1
0.0635191967396093 1
-0.0597948012485897 1
0.143253278777125 1
-0.0584784072486728 1
-0.0641543613033553 1
-0.216294035414563 1
0.353927612843842 1
-0.104997447570399 1
0.468729256469113 1
0.0944881093796873 1
0.179397599401265 1
0.565936305727049 1
0.0501584989788999 1
-0.134395791326172 1
-0.0718006514211837 1
0.160918172293639 1
-0.0603619884633122 1
0.21426813135384 1
-0.0312034144545396 1
0.249579308449509 1
-0.362351819355229 1
0.0339197271570713 1
0.238445386823953 1
0.111993803710829 1
-0.18201857648688 1
-0.369967883535929 1
-0.0826983345835869 1
-0.343912590154577 1
-0.0126366222652671 1
0.286794055499612 1
-0.312966071427869 1
0.019269676445216 1
-0.0114109771929398 1
0.0094789161815122 1
-0.153870717603058 1
-0.270909275487817 1
0.146898185461708 1
0.23971710039667 1
0.0124370421911281 1
-0.254403479646259 1
0.295585072946178 1
0.0030754948272055 1
-0.385430283959041 1
-0.0100882968279595 1
0.062235514723262 1
0.527053468563925 1
-0.244392000597633 1
-0.0749326926785395 1
-0.0550884091897239 1
0.471374925426548 1
0.283244531434146 1
0.20475165388064 1
0.32946499160983 1
0.0726123736890516 1
-0.356870996741016 1
-0.155992635380608 1
0.104921375244649 1
-0.335036275286777 1
-0.228040855467366 1
-0.0363647605185359 1
-0.117873245546078 1
-0.105583920745821 1
-0.00911909500167311 1
0.0951169271131946 1
-0.516048515659084 0
-0.1282921434298 1
-0.487151106051019 1
0.109059520400408 1
-0.201350871901299 1
0.0369120387502706 1
-0.194060649179031 1
0.214884078938789 1
-0.308449600675987 1
0.000473776068362384 1
-0.434264283469245 1
0.0617160889093936 1
0.309107488204016 1
0.227471977244673 1
0.121096577547179 1
0.021843344914525 1
0.314213439570323 1
0.150180355881048 1
0.117977667556234 1
-0.119759725744523 1
-0.0617823908836638 1
0.207540774381334 1
0.0533227205904052 1
-0.116342698719521 1
0.181521749966792 1
-0.0763547213341896 1
0.118796050280935 1
0.416398477704638 1
0.251598704328086 1
0.376220789674625 1
0.189596611102303 1
-0.34073489886962 1
0.0763932262916293 1
-0.430108517116415 1
-0.312780332270011 1
-0.22775470002161 1
-0.0251202942698035 1
0.570816951427274 0
0.137994131794337 1
0.169125691505153 1
0.167027042309363 1
-0.0139683947449878 1
0.463361252756976 1
-0.379263156121383 1
-0.0416856141188505 1
0.131166168792875 1
0.0273950813120342 1
-0.125567321023441 1
-0.0871921205021413 1
0.355320782060714 1
0.179115058670146 1
0.400693612329682 1
0.0544649397863889 1
0.0871447799894101 1
-0.156302767718561 1
0.120121163425806 1
-0.551617406141174 0
0.210350609262833 1
0.0648329609508633 1
0.0843429530065397 1
-0.0185571247292572 1
0.0323808081942315 1
-0.124094240141517 1
0.0860497613780621 1
-0.136647441216027 1
-0.670643970037589 0
0.186006199869708 1
-0.0176111120513283 1
0.163207379399622 1
-0.27817551731282 1
0.228504446192063 1
0.342143397252902 1
-0.131762395575658 1
-0.141404645452711 1
0.000996747122568892 1
0.378179799454136 1
0.364749001390311 1
0.173969222355995 1
0.229685451643236 1
0.0324601688789126 1
-0.317852624253707 1
-0.112224778227907 1
-0.240415332248595 1
-0.426032834971497 1
0.302917609322473 1
0.0473746416550441 1
-0.0894018484766445 1
0.0625096008616348 1
-0.177503485570327 1
0.275479655982815 1
-0.218869755100189 1
0.246863925552608 1
-0.202522181440083 1
-0.628372148065707 0
0.697506274841963 0
-0.210874711790333 1
0.331124368076284 1
0.517954457042573 0
0.0520345071455695 1
0.670158407672292 0
0.0476115444641282 1
-0.60148792699095 0
-0.325746686805485 1
0.225822923985157 1
-0.0593577848499984 1
-0.376876911335689 1
0.00501939426686081 1
-0.152001146030128 1
0.379908475115582 1
0.229754805348391 1
-0.0172244855063624 1
-0.270774313782915 1
0.0553841966977427 1
0.0122078298373405 1
0.545979930895904 0
0.183336862815585 1
0.170889296065138 1
-0.0021939635092848 1
0.13249261310174 1
0.200091103846362 1
-0.161408921439328 1
-0.106192637190607 1
-0.263384760401362 1
0.402186264960471 1
0.166310634397267 1
-0.0670896355146028 1
0.165251783608789 1
-0.15400692558927 1
-0.116819095231258 1
-0.14472784647282 1
0.0378601042189348 1
0.0818326116421305 1
0.295322615038432 1
0.259423430885321 1
-0.439705974878774 1
-0.117388185518897 1
-0.028316322459247 1
0.0676657235265776 1
0.0365169278624663 1
0.0543693710546783 1
0.141785341906264 1
-0.174421556540462 1
-0.210617596567607 1
-0.500248729978618 1
0.0798585937964948 1
0.213744563824966 1
-0.133094036881406 1
-0.247291973620173 1
-0.23973799621838 1
-0.109118723123617 1
0.178064113806826 1
0.312959761256461 1
-0.286771162568305 1
-0.0271153445358348 1
-0.121878277002635 1
-0.21495274013752 1
-0.17281356288738 1
0.0919932426441777 1
0.403569718248412 1
-0.414665184438791 1
0.148652469786782 1
-0.242534444654405 1
0.123864826355167 1
-0.0748503962902882 1
-0.0115897336400447 1
-0.0669448324608955 1
-0.17609592363743 1
0.187513880674947 1
-0.156632074392496 1
0.16859355441968 1
-0.175808915067504 1
-0.219551561408809 1
-0.0225579400639888 1
0.390100812763171 1
-0.172953850236779 1
0.0796750736436369 1
0.00545037123887052 1
0.317520090770449 1
0.145469066868121 1
0.301861389950534 1
-0.31398673140143 1
-0.125798381652483 1
-0.285429242053028 1
0.432344470692564 1
0.0377288597917229 1
-0.222055762076873 1
0.12368479335623 1
0.0979744679970542 1
-0.256965815797811 1
-0.00528102202125513 1
-0.273193468732394 1
-0.024868073632213 1
0.216739909425633 1
-0.133400815232488 1
0.465537793497192 1
-0.242491933699223 1
-0.090599043196007 1
-0.0359785475368823 1
-0.159731822334435 1
-0.117307395468747 1
0.822834491292052 0
-0.240081974016735 1
-0.295767586927411 1
-0.374057166658846 1
0.345458821026046 1
-0.105553090277378 1
0.385157957713951 1
-0.0153823869597724 1
-0.245657858319881 1
-0.278204343830242 1
-0.110273115799408 1
0.0349354841571039 1
0.446353373394606 1
-0.0415039758304911 1
0.0950122392953719 1
0.0629640632017752 1
0.0354541063727917 1
0.181876363346198 1
-0.12928013216345 1
0.795816967479844 0
-0.00750705562171466 1
0.0752166018597237 1
-0.0703514594037464 1
-0.00277831945498563 1
-0.0994790427078353 1
-0.226955666981129 1
-0.00473041251169612 1
-0.474978842756866 1
0.232478932811051 1
0.364619932185737 1
0.233480047184659 1
-0.0423813636716764 1
-0.792682084745873 0
-0.111493311402321 1
0.0791892915639326 1
0.0303708731964182 1
-0.246368908381103 1
-0.285205256017013 1
0.185866088969116 1
-0.241486835445105 1
-0.360274669431156 1
0.179189903008945 1
0.390395229736842 1
-0.00289341696678005 1
0.119614868066152 1
0.185895494561016 1
0.143288004608324 1
-0.46845806296119 1
0.055150496997886 1
-0.199499710763771 1
0.129408561004578 1
-0.0428919573772087 1
0.345041334566515 1
-0.324824223810884 1
0.0772034499579945 1
-0.192872606068794 1
-0.346419144697601 1
-0.32767447505619 1
-0.0284093317923624 1
-0.116997371643499 1
0.00146342707496275 1
0.12961861366098 1
0.357310276936431 1
-0.126854662199874 1
0.00499588647742314 1
-0.386596058589952 1
0.0134463513234363 1
0.0894629800279784 1
-0.126351516977976 1
-0.0488448562711887 1
-0.210690198477621 1
-0.0129049452251344 1
0.0473230081173863 1
0.231507549888157 1
0.0260290232403298 1
-0.0841314828975404 1
-0.0653430995904965 1
-0.120481669315295 1
0.141416362147149 1
0.0073409928088723 1
-0.328506925922969 1
0.0108576269973661 1
-0.214272545477255 1
0.0166462449395182 1
-0.498734271846189 1
-0.048260009244994 1
0.0281860094571321 1
-0.184677352704067 1
-0.183262609723463 1
-0.172423902189084 1
0.0245161833229481 1
0.268597901084628 1
-0.279339771935799 1
0.153649092152172 1
0.162352667666539 1
-0.064250596783193 1
-0.00639585596389342 1
-0.330992516647177 1
-0.316053219985604 1
0.499064128817182 1
-0.0721061847180656 1
0.150251956769388 1
-0.469495767817775 1
0.198101981894319 1
-0.269972182469948 1
0.151052921193106 1
-0.224774162257805 1
0.436636789613549 1
-0.669944912586889 0
0.0788095831790361 1
-0.441263746275033 1
0.171879521007979 1
0.178693758180932 1
0.0994051675566157 1
0.0827392743349639 1
0.111021588226853 1
0.278010432561824 1
0.00400487463990989 1
0.0343139939967658 1
0.129525647522032 1
0.365871170879374 1
-0.159703639442373 1
-0.157953071231715 1
-0.162463123422572 1
-0.0080024100886975 1
0.153628080246933 1
-0.390569964622128 1
0.133785656629573 1
0.139218028013992 1
-0.298126093957665 1
0.589780889398746 0
0.114128160627788 1
0.0027305169673206 1
0.146817544027386 1
-0.14123580314352 1
0.000597695391024989 1
-0.37332945341902 1
0.0766834836610754 1
-0.0907569976515807 1
0.388117949339227 1
0.171620139150574 1
0.0280276997360881 1
-0.297770506285902 1
0.146048343763378 1
-0.437198704840707 1
0.297318533436319 1
0.0541329543741608 1
-0.177268567562904 1
0.112689745011053 1
0.10455960315184 1
0.233011159328884 1
0.0558507792737965 1
0.0824727566789107 1
0.289752935481897 1
-0.212107316428377 1
-0.0464627100381808 1
-0.0110064898642865 1
0.248719663836676 1
0.480236793723707 1
-0.0910965515628254 1
0.0582000160799879 1
0.249654983184271 1
-0.186408643294474 1
0.175849412895668 1
0.245143113299024 1
0.14716299599121 1
-0.224318274804899 1
0.248901546139843 1
0.0441258774704106 1
0.317540572564463 1
0.0290662417390647 1
-0.119767481610884 1
0.188228651868138 1
0.0608709641004801 1
0.145246699793142 1
-0.401678746636107 1
0.155646995486619 1
-0.343486542638046 1
0.0959756381676489 1
0.25790109480066 1
-0.202943319341809 1
-0.293375008072184 1
0.0810508274403522 1
-0.088954973935733 1
-0.162817000397875 1
-0.204677246847505 1
0.08206951466277 1
-0.134136330489241 1
-0.203224273037503 1
-0.389587597119723 1
0.0545694421889809 1
0.0105688941852873 1
-0.0689408519257769 1
0.135884262154012 1
-0.151118198973182 1
0.239357188972467 1
-0.226217777033367 1
-0.249179875745397 1
0.501015832488573 1
0.27037778534068 1
0.128661097260902 1
0.117716604708516 1
-0.0322610448225407 1
0.308937008916216 1
-0.0549216831366662 1
0.363704210742692 1
-0.243212361592907 1
0.143974851133282 1
-0.176816589280272 1
0.138018777541625 1
-0.114158000105233 1
0.14501541570935 1
0.00811369089201548 1
0.0178357685407767 1
-0.0774083566464518 1
0.260133429821948 1
-0.160086343529439 1
-0.130655155206771 1
0.0608600004223397 1
-0.284343585733703 1
-0.178222562139537 1
-0.0251060885832045 1
0.0181195972619694 1
-0.225485094398603 1
0.0734947267485786 1
0.0902156493642124 1
0.050552611042552 1
0.40299862114521 1
0.317874880929788 1
-0.0657827019894743 1
-0.0347002945966682 1
0.0990147765748344 1
0.27414368926748 1
0.182889079355734 1
0.0514445931231344 1
0.053941843553015 1
-0.0577108093565239 1
0.41007877304526 1
0.0548636333474496 1
0.0154833545298263 1
0.0992067500953845 1
-0.147065811208427 1
-0.256003186071865 1
-0.168950041748985 1
0.307726153726772 1
-0.157362521170612 1
0.0112918402968899 1
-0.208462866166581 1
-0.285618641067886 1
0.163291409305396 1
0.16317219189228 1
0.0458353311175942 1
0.000971142605883907 1
-0.240075162647917 1
0.130515539529395 1
0.0712506461468901 1
0.173758804650758 1
0.074930141533133 1
0.56631668453236 0
0.0887022168389469 1
0.243801648467597 1
-0.430334080020679 1
-0.0561127100029254 1
-0.244560757974855 1
0.33332611109945 1
0.412680065196727 1
-0.14636562952885 1
0.223439509455158 1
0.285250298875509 1
0.123401922501332 1
0.100325999847717 1
-0.279298949733194 1
-0.286992214280891 1
-0.340514299300515 1
-0.241965945464565 1
0.00964661666183216 1
0.852573464954496 0
0.247772437613465 1
-0.274022564209492 1
0.136094666358069 1
0.255577516691911 1
-0.130272602007189 1
-0.0246270310240419 1
0.158389614162073 1
0.26158316072239 1
-0.331137142928703 1
0.0776130641805828 1
-0.31474138383682 1
-0.154323192182179 1
0.0604465172577547 1
0.0374517473556078 1
0.0942011509145154 1
0.382093116781517 1
-0.380668135482152 1
-0.0464440030958028 1
-0.0429400966764227 1
-0.00650929685640581 1
0.195234259358864 1
-0.111635455384369 1
0.129138689723656 1
-0.0422824130401269 1
-0.120785679351403 1
-0.100158495844235 1
-0.0538537774057661 1
0.235485441397844 1
-0.153600770736061 1
-0.121325388916865 1
-0.456377272311445 1
-0.427319586548511 1
-0.318236883200023 1
0.119933924033057 1
-0.282931108142213 1
-0.20085296128056 1
-0.186572631131389 1
0.0170263477723255 1
0.0927037539242469 1
0.170284255233692 1
-0.0136680590205181 1
-0.0294975315991025 1
-0.0824617145717732 1
-0.292166719561453 1
0.0207183325899557 1
0.0133451109239188 1
-0.213832329744231 1
0.168495711768699 1
-0.524139834209379 0
0.267814161045425 1
-0.11248941585013 1
0.10493638017107 1
0.0479006337840286 1
0.168103088179747 1
-0.556115635598521 1
0.160009079696546 1
0.214338018420465 1
0.346062686950984 1
0.0621789015819152 1
-0.307188954672009 1
0.0175793925335518 1
-0.550861002886681 1
0.115501752225277 1
0.308186398510035 1
0.0155900376952509 1
-0.34702941521617 1
0.026944578730531 1
-0.405920739561938 1
0.00703884928611563 1
0.165122084758374 1
0.114409249160979 1
0.428672786972158 1
-0.403250899570262 1
-0.263179880081492 1
0.141636513127624 1
0.0632145131941724 1
0.120085766359764 1
0.0501355768803513 1
-0.0328093151750046 1
-0.0320457411373332 1
-0.190834413490688 1
0.176748750733012 1
-0.359331857549047 1
0.138930366928321 1
0.363631219524673 1
0.52062414184651 1
0.267588936508843 1
0.199653575003176 1
-0.334270497570065 1
0.40513657723604 1
0.221145205014312 1
0.0130856775488531 1
-0.122969819076296 1
0.231294106557811 1
0.35395991811328 1
-0.0678961805042439 1
-0.255651707958605 1
-0.141709934914196 1
-0.199656820315911 1
0.109096806032992 1
-0.0456219746419134 1
-0.0395711290932345 1
-0.148041765606912 1
0.154437681689751 1
-0.179622856799229 1
0.161236299885002 1
0.120747596804531 1
-0.120691141153884 1
0.145340851580051 1
0.398919484685878 1
-0.252110521059269 1
-0.151474701363736 1
0.0853145360378642 1
0.198559931144988 1
-0.0419235877605029 1
0.00375794271431183 1
-0.241341107275194 1
-0.141098257230845 1
-0.105183333896046 1
0.0571746318005732 1
-0.169752077232325 1
-0.110525499861581 1
0.259475227803298 1
0.0409914507404069 1
-0.0255187256984891 1
0.185637100056364 1
-0.0389600465559016 1
0.173203639096869 1
0.382748809983443 1
0.00806678362069672 1
-0.0336137055390173 1
-0.0995016808954776 1
0.0343730624952254 1
0.346833341096709 1
0.232592508252129 1
-0.125562858946915 1
-0.237094869963112 1
0.19201313935251 1
-0.0721080985903337 1
-0.175331103635725 1
0.168462650277166 1
0.440305849619111 1
0.0666904210182046 1
0.319375518907091 1
-0.220821711311964 1
0.147046408971106 1
0.00983468159832658 1
0.132507690469522 1
-0.080052428720158 1
-0.250237607741518 1
-0.300840037589733 1
-0.410723747951637 1
0.113359323100553 1
0.265144499794068 1
0.0637809226377005 1
-0.438652220180873 1
-0.469648249436769 1
0.0128376990532689 1
0.0441294564647131 1
0.455567076959502 1
0.214927655893451 1
-0.465915574722793 1
-0.409224083419647 1
-0.214935321363447 1
-0.00591775342635256 1
-0.0898374795942745 1
-0.0458288681527358 1
0.205553012649673 1
-0.448135907856857 1
0.346213809882736 1
0.274845526485565 1
-0.293692444158257 1
-0.152384012296546 1
0.405783029600793 1
-0.377212473901844 1
0.0345251557363145 1
-0.244339888847043 1
0.311765187460611 1
0.0822719976076464 1
0.149585660951849 1
-0.269100585909362 1
0.0122421338192388 1
0.353830941139734 1
0.218889170294874 1
-0.174223526276271 1
0.057130530667292 1
0.515454639880795 1
0.0902661354858926 1
0.25440476035016 1
-0.0356636392517118 1
-0.42652091233376 1
0.249352003442231 1
-0.110986797350006 1
0.113135059431611 1
-0.212915530556839 1
0.0557047859365153 1
0.131144283798673 1
-0.00961193217005245 1
0.155689687626509 1
0.0318363628917131 1
0.309085668753939 1
-0.0756407379305649 1
0.106915359451862 1
-0.46817999731401 1
0.130716663150681 1
-0.0641529359490848 1
-0.0316214741205308 1
0.113608392038485 1
-0.353236795275965 1
0.112311944713755 1
0.249594849942566 1
-0.0126663665579434 1
0.2407271122592 1
0.080306503760062 1
-0.494598396945095 1
-0.0137985194861803 1
-0.0771641105118011 1
-0.0372238945407478 1
-0.262264398018801 1
-0.256138597336686 1
0.687662344586651 0
-0.100279795129625 1
0.304939253189615 1
-0.186836951749068 1
-0.188752046254157 1
0.194621865908837 1
0.445112894107046 1
0.0366186701588637 1
0.286605799625168 1
-0.0173227984426725 1
0.0175334568577068 1
-0.537099020407755 1
0.186081444668537 1
0.187615997976903 1
-0.255180168382483 1
0.0485839912878154 1
0.0198541081565918 1
-0.202540105267913 1
-0.0994101400233025 1
-0.349456120105248 1
0.43035469751554 1
0.0780674495734572 1
-0.107002498196422 1
0.157973382233415 1
-0.432865409923397 1
-0.118046099683879 1
0.0372122712552902 1
-0.184362319843374 1
-0.0300322831133371 1
0.246650702080804 1
0.106999812943994 1
-0.00241836097128387 1
-0.461917666879495 1
-0.275338039137582 1
0.10594164789731 1
0.333641624248482 1
0.195680201572616 1
0.401616531703449 1
-0.0737618984627286 1
-0.0550688656161758 1
0.247478989670981 1
0.312962740958901 1
-0.151859662789473 1
-0.0319465907606713 1
0.0956088531333534 1
-0.204680267218877 1
0.247642268646375 1
-0.14190025643258 1
0.0483542701322027 1
-0.085836373369756 1
-0.0538165273699367 1
0.0252613962300316 1
0.00644887168772969 1
0.164607435982114 1
0.0145270550742101 1
-0.0624396422270108 1
0.235228896659816 1
0.067948523817423 1
-0.269659006990523 1
0.328832831578528 1
-0.0800392757438321 1
0.0472759109179289 1
0.0983827453369604 1
0.0604167061837489 1
-0.436012880331469 1
0.0891811231662094 1
0.140627768753971 1
0.0115225348852082 1
-0.0909792678757335 1
-0.28138253788657 1
0.314192619481409 1
-0.441658763632829 1
-0.10146561793465 1
0.115545399990872 1
0.305573949979619 1
0.114750761804824 1
0.00792698526649788 1
-0.153112012549498 1
0.191655243256687 1
0.393710642541768 1
-0.0181852949607237 1
0.013143982593292 1
0.415922211224254 1
0.0101037412534758 1
0.117305838180571 1
-0.458963888992474 1
0.443611022057972 1
0.123436831935182 1
0.283731894126772 1
0.244295947428215 1
0.314472171912607 1
0.326843249428657 1
0.00460255646044453 1
-0.695540856432828 0
0.215168993926314 1
-0.00204174588611811 1
0.2130906842441 1
0.656365976880623 0
0.360388386734133 1
-0.177883044940523 1
-0.313411584189513 1
0.209981049317754 1
0.0634397151273221 1
-0.298501663647618 1
-0.364953319517666 1
0.115851994291505 1
0.445516628455379 1
-0.261975935273404 1
-0.690887643427797 0
-0.0442928298305291 1
0.232683128261251 1
-0.593377412485671 0
0.139050105344468 1
-0.148421933455405 1
-0.409231785280972 1
0.140453998357014 1
0.217040193223302 1
-0.100159476461797 1
-0.0230076657355441 1
0.115060303075866 1
-0.196114940707107 1
-0.0100195211671795 1
0.0592371252420205 1
-0.0740555022304705 1
-0.0573282648902827 1
-0.0615944310195325 1
-0.49358986789039 1
0.0161015183250382 1
-0.154974040030832 1
0.144720903015898 1
0.0909864977875645 1
0.0435403008513507 1
-0.421385281627951 1
0.022129905740249 1
0.102991737530319 1
-0.0746189995825741 1
-0.225234670249502 1
0.582691560909519 1
0.203405392511773 1
0.194343165185686 1
0.128775429557141 1
-0.0460804057202808 1
-0.171190497223947 1
-0.0252753881687522 1
0.350809510521075 1
-0.577993410365527 0
0.368680875091453 1
0.0179239896490047 1
0.0608284860043544 1
-0.410387663115411 1
-0.188294982175872 1
0.353494916241586 1
-0.608665854697405 0
-0.343204462598876 1
0.302881165988824 1
0.0343071860476723 1
0.0186159516073118 1
0.23582094305109 1
0.0995917709412175 1
0.0380081501637112 1
-0.26227472006462 1
0.309645206962321 1
0.12560716579818 1
0.15409058581156 1
0.379014147453848 1
-0.331566947764218 1
-0.247283696675504 1
-0.197578773611013 1
0.417201697139779 1
0.111304132867455 1
0.00705947813148648 1
0.00674887516676706 1
0.00361097130350188 1
0.462737823170667 1
-0.457075431094859 1
0.274221480737346 1
0.127379118012774 1
-0.270830132927507 1
0.00462942218818181 1
0.164149961714409 1
-0.172295686150066 1
-0.227959248092617 1
-0.167245771276503 1
0.274466369926625 1
-0.285223080214068 1
0.517546474201565 0
0.196714306662263 1
-0.0834704002286962 1
-0.129279464078514 1
-0.787633487989483 0
0.309350494221005 1
-0.0840858912484616 1
-0.0274030513977379 1
0.368811373740164 1
-0.049639777645883 1
-0.0156516450221509 1
-0.236490492074975 1
-0.151659957728466 1
0.306392262748664 1
-0.151470731666152 1
0.241956439414757 1
-0.315687495122296 1
0.357564957134057 1
0.202167389569749 1
-0.219524305259076 1
0.0273932194892113 1
-0.0670932169972456 1
0.225591934933651 1
0.106784682216411 1
-0.529445310406913 0
-0.316285994319952 1
0.334399339544479 1
0.169850500527125 1
-0.0657552848172693 1
0.106503796072387 1
-0.0561078259124849 1
-0.157662141889264 1
0.158382700472249 1
0.102813655500686 1
0.152509265445834 1
-0.190668024293005 1
-0.203152877860568 1
-0.270671109803444 1
-0.578843484932788 0
-0.536206725453016 0
0.12918343156199 1
0.323706410168808 1
-0.048493022246354 1
0.104722757906406 1
-0.0105604012996577 1
0.11239361316693 1
-0.158492210149129 1
-0.158004240404148 1
-0.0150840848922691 1
-0.0894626861200434 1
-0.176787803428163 1
-0.126966836907348 1
0.0907622086451508 1
-0.333477497955498 1
-0.148926626393068 1
0.298751327141241 1
0.0614857845280423 1
-0.406922885842781 1
0.0339930429294559 1
0.480630030301041 1
-0.124252070175441 1
-0.0807996920430221 1
0.0405351755623205 1
0.475561553441432 1
0.45021057661605 1
-0.216197241482369 1
0.206999655778535 1
0.248757100175807 1
0.0214671603126348 1
0.142278542610136 1
-0.209751227462685 1
0.114223648305139 1
0.0625679661946343 1
-0.0154937864214604 1
0.133272677685265 1
-0.117144611711287 1
-0.342952066982677 1
-0.20046772187741 1
-0.12841489468388 1
-0.237961440311714 1
-0.316708767281124 1
-0.343772740118688 1
0.0249537592251838 1
-0.0317936935517083 1
-0.00687996431040603 1
0.0390786507615881 1
0.256079017425322 1
0.310417530628072 1
-0.070811931055474 1
0.245726416060321 1
-0.0669052954590655 1
0.0788831036849997 1
0.319719500252063 1
0.0649047237510595 1
-0.0366256800805445 1
0.619837840469844 0
0.226155836686971 1
0.0713826453529594 1
-0.025712050706861 1
-0.157322185008141 1
0.0509451698545578 1
-0.112568050230085 1
-0.303691242558015 1
-0.00412744714173704 1
-0.293374458798707 1
0.308214878971479 1
0.570840375651084 0
0.0734535460271851 1
0.00336814176843987 1
-0.127282594820596 1
0.554913042901671 0
-0.537766839659584 0
0.00309587394195932 1
-0.13379973994809 1
-0.183272181581458 1
-0.207301127299674 1
-0.236958562290574 1
0.314562537432504 1
0.101637122946841 1
-0.306582175237031 1
-0.0257611181328636 1
-0.0913842765244642 1
0.373772458444557 1
0.0719490973263363 1
0.629682050111705 0
0.0291808313383321 1
0.0257671433786289 1
0.0495068554069412 1
-0.258301288595258 1
-0.140894728763216 1
-0.253613651796932 1
0.0768313419671716 1
-0.0329730061741106 1
0.0482311721004824 1
-0.0985809787384507 1
0.532023579301572 1
-0.0512337655692846 1
0.126024954951876 1
0.116426853327302 1
0.179486800435525 1
-0.00578777685431796 1
-0.200137097735343 1
-0.393275323520377 1
0.42531033100012 1
-0.241348558832835 1
-0.0487040802604495 1
-0.238997657709911 1
-0.0399542881717712 1
-0.143546384423245 1
-0.388296552906456 1
0.257209561042752 1
-0.0624055529733227 1
0.132472421731536 1
-0.357845501719069 1
-0.00981810375701837 1
0.324539283967951 1
0.00951352686539504 1
0.160368052535859 1
-0.652267685635269 0
-0.0402479678905847 1
-0.564879318254016 0
0.372482113645395 1
-0.161389673919071 1
0.249630287724976 1
-0.281161893371481 1
-0.200758765695368 1
0.302503028068968 1
0.395315695290277 1
0.638422900815722 0
-0.183376292344492 1
-0.339892358279058 1
0.0682690606772742 1
-0.0500569752914882 1
-0.0536638818989015 1
0.329871488298383 1
0.261330853726882 1
0.163634291269142 1
0.0487151063429805 1
-0.431037659331761 1
0.0204310487700641 1
0.0557030609765877 1
0.384147833073123 1
-0.202878865761016 1
0.44788321517856 1
0.0426407689505566 1
0.0150027320268865 1
-0.14600617553264 1
-0.106442014908476 1
0.194517635868127 1
-0.307001062423416 1
0.0918076382403208 1
-0.154105255491685 1
-0.0139664351088668 1
0.03347023458823 1
0.220413140053885 1
0.136373770010825 1
0.0081907539693816 1
0.13670875480504 1
0.0186113136088948 1
0.0336211235424051 1
0.17129572951953 1
0.476617262501534 1
0.281858835519768 1
0.0593063674604863 1
0.400302573331552 1
0.137346923927364 1
-0.28236842689005 1
-0.23529750511512 1
-0.0371246011702711 1
-0.276840950510185 1
-0.151643983832599 1
-0.0663400830675805 1
-0.0564975542862394 1
-0.235951835845855 1
-0.580061326049517 0
0.105605390417061 1
-0.284314032635366 1
-0.00971767202673623 1
0.196151053202025 1
-0.320384545332041 1
-0.157456008122797 1
-0.411904347346794 1
0.497696687431813 1
0.0606782813241704 1
0.272144710013881 1
0.210117719236308 1
-0.25677010436623 1
0.0461346975117611 1
0.109797504773387 1
0.0142032885388246 1
0.0568707395430967 1
-0.433446753230603 1
-0.0981325068540809 1
0.183303936885145 1
-0.486777188536339 1
-0.348354272044656 1
-0.0293609935241718 1
-0.360706811557494 1
0.438096329676662 1
-0.00773461015352243 1
0.0417245479740631 1
0.245616316990618 1
0.216569553514569 1
-0.246803230397297 1
0.0705001129512908 1
0.361710018794285 1
0.218531651130598 1
0.0101248588486965 1
-0.150153200974535 1
0.141576197639016 1
-0.171590427771737 1
0.0587994496295981 1
-0.0605125584178001 1
-0.539068370679642 1
0.108142881885683 1
0.132815034017469 1
-0.219309013133961 1
-0.217338971189496 1
-0.0804526068052968 1
0.0656933330139718 1
-0.191962598464766 1
0.0545962256278304 1
-0.524289580395987 0
-0.066415186847857 1
-0.040084632044795 1
-0.0876802641960828 1
0.239902275018641 1
-0.0562749343919428 1
-0.142447914781086 1
0.629793379391425 0
-0.777511496160487 0
-0.17305524619222 1
0.130070069299111 1
-0.0343059074534477 1
0.300862365316232 1
0.140768175274918 1
-0.0966581576299881 1
-0.108385615451465 1
-0.0804330986887327 1
-0.175380793742478 1
0.145833718930515 1
0.105006576440629 1
-0.0120732507247577 1
0.138869558886854 1
0.13130199864836 1
-0.219132904574582 1
-0.173936924705202 1
0.180711569541053 1
0.0791869447602383 1
0.143725093521773 1
-0.165629475988587 1
0.21928161010229 1
-0.418738288779843 1
-0.220395116174734 1
-0.155989445443885 1
0.171888262762532 1
0.342876194723572 1
0.297458487726916 1
0.015944686006335 1
0.211139838458461 1
0.180626368079897 1
0.140696956305897 1
-0.13933037201297 1
0.080056002792125 1
0.217357688253058 1
-0.128357601858256 1
0.109438811137132 1
0.269391238054206 1
-0.298402500405463 1
0.0360781820545466 1
0.455641050839069 1
-0.10190122634478 1
-0.192486058971906 1
0.454027826699334 1
-0.12776198329253 1
0.215253578957815 1
0.291367173056625 1
-0.293053664784752 1
0.0695733857981501 1
0.139477633167092 1
-0.419235685893959 1
0.122006418955485 1
0.0711587573561958 1
0.218734907612787 1
-0.0307883963088514 1
-0.00250730086439011 1
-0.315110353434143 1
-0.221043082284722 1
-0.0770701673755713 1
0.384227548015958 1
-0.370662311261321 1
0.330269726279932 1
0.469056605795851 1
-0.133077917083519 1
0.227854354716019 1
-0.410081558919018 1
-0.104270211065386 1
0.188507977304436 1
-0.0489380156765983 1
-0.0537517376948381 1
0.0489581514708137 1
0.112175327557145 1
-0.231261760228083 1
0.346516579890847 1
0.00212395477822525 1
0.150727356919245 1
-0.376261474977518 1
-0.0168701155717874 1
0.151853936828969 1
-0.158967945882927 1
0.0960685880779879 1
-0.635347570441978 0
-0.127891455178965 1
0.0688478896210134 1
-0.260387948682 1
0.306831380194844 1
-0.102993121472818 1
0.154711095321762 1
-0.0581461585110413 1
-0.264921179162622 1
0.0110503632410326 1
0.135070481939203 1
0.0411357767476407 1
0.419744740390456 1
0.0899361049072402 1
0.350842183770074 1
-0.772573601428822 0
-0.0577508380637364 1
-0.0455452513334376 1
0.323921036067823 1
-0.0184329365743006 1
-0.0542263016335436 1
0.226179299722374 1
0.145038425239511 1
0.185036308537474 1
0.352834739741952 1
0.051942285536045 1
-0.00212817769860379 1
0.219838569754199 1
-0.249984336345814 1
-0.103079216740949 1
-0.586992553990396 0
0.0729612532545048 1
0.473619263291507 1
-0.47520395472871 1
-0.138041970485052 1
-0.450951923047686 1
-0.0775410601831838 1
0.318976218410952 1
0.105851360186984 1
-0.338533745016931 1
0.177690314123286 1
-0.236189850993289 1
-0.0283803410289191 1
-0.0782097165960601 1
0.129915957032013 1
0.450225215646632 1
-0.161433647785757 1
0.0204526714797438 1
-0.37815126846876 1
-0.0480610465679205 1
0.474392702433793 1
-0.0577457607236589 1
0.0367382238162944 1
0.405951570894158 1
-0.150819148392974 1
0.370560882066893 1
0.412554114528968 1
-0.0322410262283508 1
-0.211611912888773 1
-0.0960385292375786 1
0.364068759016576 1
-0.0175634422256491 1
-0.27520254784068 1
0.282590938220663 1
-0.0457482159849415 1
-0.226949785706602 1
0.0827164720897314 1
-0.104191695341251 1
-0.174237066269239 1
0.154005902128166 1
0.155271181123876 1
0.101096909055076 1
0.0526876597902642 1
-0.0653404179408092 1
-0.00294958218871499 1
0.300532075634871 1
0.0485511289679842 1
-0.32638620435905 1
-0.0105590124992634 1
0.0707407866466599 1
-0.434966182952131 1
0.0557415621739168 1
-0.0247015354063568 1
0.434038688215314 1
-0.0520813887115448 1
0.206467235558758 1
0.118745392319799 1
0.201644010558407 1
0.21184818252875 1
-0.298226344406712 1
-0.0298981358347341 1
0.00546215854362432 1
-0.0156725621841575 1
-0.0806748834220789 1
-0.349114142638039 1
-0.228171415885782 1
0.319511201930983 1
-0.440774793813332 1
0.228226535970176 1
-0.128114868672858 1
-0.0170268987832419 1
-0.319470706244845 1
-0.10618955721815 1
-0.172296671101341 1
0.149774151991495 1
-0.00651872121699813 1
0.0404471823444092 1
-0.0603966102904821 1
0.0286328965493737 1
0.263312035741211 1
-0.0480954716308218 1
0.162002526892122 1
0.548341737578524 0
-0.322251724669093 1
-0.267311954089952 1
-0.0681897225670236 1
0.121567726659596 1
0.406221537772054 1
0.0133071241743768 1
-0.0313215302604437 1
0.493950372626628 1
0.276739700096546 1
0.331806879597558 1
0.216902248468627 1
0.0684078271963169 1
-0.317680549840491 1
-0.192559095641605 1
-0.216903910036814 1
-0.404548954865486 1
-0.0297344550169601 1
0.306557375644753 1
0.175747583406884 1
0.619024687021252 0
-0.00153870057468104 1
0.0862346493738256 1
-0.0498118135498279 1
0.437101726510919 1
-0.0342122032894953 1
0.15331824526816 1
-0.133451757725561 1
-0.691725947264744 0
0.339805788967038 1
-0.282449245579359 1
-0.00938880146971253 1
-0.00478579524975167 1
-0.339109052441396 1
0.286594861019411 1
0.27138169949778 1
-0.0967670514824466 1
-0.241423771306467 1
0.0876166619128891 1
0.273217241410194 1
-0.0705496011534173 1
0.0178316943228523 1
0.0648533899301855 1
0.0741260366393131 1
-0.110695474944378 1
-0.131778586586573 1
0.0883374250035254 1
-0.179971043907474 1
0.111197309686834 1
-0.23014364037155 1
-0.133839569627317 1
-0.167955784088876 1
-0.130575708259087 1
-0.0282288919044049 1
0.131409929440107 1
0.259109599677577 1
-0.137961779809051 1
-0.213362833301647 1
-0.37788729664468 1
0.455033305406487 1
0.410683947254712 1
-0.208260525258306 1
0.393369430749649 1
0.217997645030531 1
0.302958844429193 1
0.241593893495964 1
0.346615420642359 1
-0.0617442714417756 1
-0.239477816475685 1
0.187121528094768 1
-0.249809897520343 1
0.0494735132653242 1
0.0189570366334333 1
0.359322570320518 1
-0.0197052087838509 1
-0.129037173678345 1
-0.422520588769335 1
-0.342049202493026 1
-0.171672920475942 1
0.0791625826813533 1
-0.0269700628252846 1
0.0115979921612902 1
-0.188787136701119 1
0.558311601438387 0
0.126661236508712 1
-0.18186152188288 1
-0.211440199878651 1
-0.113453813525808 1
-0.575562400605105 0
0.0168549667696241 1
0.228764610676999 1
0.0121183529555974 1
0.137615379673749 1
0.0082434954421159 1
-0.192988431045717 1
-0.335402975449743 1
0.443819203248992 1
-0.412600805264065 1
0.182472692380789 1
-0.0400888550438377 1
-0.160430364769985 1
0.0645043547941802 1
-0.15566715777051 1
-0.0175126183445655 1
0.0208839948861285 1
-0.0777446514133251 1
0.088331276254158 1
0.183948286795826 1
0.418271062810458 1
0.135680341635866 1
0.554927140231244 1
0.0796760682482157 1
-0.227240682173219 1
0.0383125616302481 1
0.0754960484503004 1
-0.429764123281655 1
-0.0755252448611991 1
0.565072473143659 0
0.293436447964255 1
0.237271320764598 1
-0.171800781876679 1
0.0969929233531647 1
-0.233991573671912 1
-0.611799382806133 0
0.33719049302438 1
0.0305801686276378 1
0.304805331109722 1
-0.149488838945046 1
0.729477247274862 0
-0.366160349523118 1
-0.479908325942027 1
0.0703224143757317 1
-0.479148884009656 1
0.036984273932548 1
0.014124635103542 1
-0.195777897271305 1
0.0477610655381552 1
-0.15526370154626 1
0.0649617954542287 1
-0.00605703191442981 1
-0.218514512858153 1
-0.241719465001249 1
0.432595964362374 1
0.0216269407295145 1
0.298807127237608 1
0.19070888762142 1
-0.0107074910991999 1
-0.27040345673082 1
0.24340991998266 1
-0.00488124379563666 1
-0.152331764840701 1
-0.355581583292144 1
-0.00892493191901629 1
-0.0132880637451195 1
0.252438372926888 1
-0.0148478870360873 1
0.240507949348614 1
-0.489553420178294 1
-0.00657141794191064 1
0.0329545661250317 1
0.0803090122792283 1
0.0962946303248175 1
0.0851080944746485 1
0.0461373220740145 1
-0.199621911926914 1
-0.396234675256289 1
0.011935844796158 1
-0.160862248535633 1
0.0680057310206283 1
0.299432557397637 1
-0.469566474190316 1
0.196867473131193 1
0.237756956869132 1
0.172290026991098 1
-0.0259634931473954 1
-0.0746283267260129 1
-0.280631515548803 1
0.223800036185164 1
-0.0248125808688092 1
-0.116477557175296 1
-0.209206920660724 1
0.19918695474287 1
-0.019348195019637 1
0.206416479693631 1
0.344515358693725 1
-0.231792888427363 1
0.233365593000992 1
0.548140477396531 0
-0.0822798984757029 1
-0.123175779399341 1
0.344118300926277 1
-0.364012557198073 1
0.0694578464847141 1
0.225181094625928 1
-0.0382840179060353 1
0.558466204478104 0
-0.296731141769648 1
0.138101355184448 1
-0.156990779345462 1
-0.213430944859217 1
0.135457516470407 1
0.169539762528556 1
0.0178221732458183 1
-0.188030447841721 1
0.112881286868488 1
0.0542472612699243 1
-0.0414730278093224 1
0.325300259827518 1
-0.265395407852763 1
0.235541818576809 1
0.361530267871014 1
0.242792269207299 1
0.382641009821219 1
-0.25235690873893 1
-0.0184545609839004 1
0.0295141402141722 1
-0.00699190687616366 1
0.0958558612919764 1
-0.425419961496146 1
-0.117773813807042 1
0.0898374427271177 1
0.0254959105596046 1
-0.257456046462822 1
-0.255604852157235 1
0.207346591240447 1
0.186425849246554 1
0.107770282474757 1
0.693093195556372 0
-0.20873672738373 1
0.0845856834281326 1
-0.0214970191026218 1
-0.167042581145227 1
0.290139539589563 1
0.0347202181365737 1
0.407196660310502 1
0.088192840810953 1
-0.104693959253326 1
-0.0557660908119833 1
-0.573468404601823 0
-0.0581855554231577 1
-0.378186387443217 1
0.349998935493723 1
0.00513160167928889 1
-0.132518122556137 1
-0.0527756586259715 1
-0.283145934189464 1
-0.123481066800927 1
0.110178988019123 1
-0.096767827296732 1
-0.197211368228002 1
0.21798951520584 1
0.168822670361078 1
0.286142511120005 1
0.267885816579926 1
0.408736505149843 1
0.219454435586835 1
0.108775891206343 1
0.146705815119628 1
0.308572553130199 1
-0.238184734803868 1
0.164268591732688 1
0.404553198575669 1
0.151016060321973 1
0.0628301667671804 1
0.265760658869344 1
-0.0784356954560109 1
-0.325226245144663 1
0.0647022740890845 1
0.278161598284745 1
-0.00536940336863757 1
-0.0659543202552814 1
-0.0126569050619726 1
0.112211167506186 1
-0.0015520895450865 1
-0.122491894647479 1
-0.100514636716555 1
-0.130226201672816 1
0.0096016644925174 1
-0.357038480344617 1
0.0373178296120545 1
-0.339994595059648 1
-0.0503293970937749 1
-0.139439624338525 1
-0.254767887439111 1
0.08073909232417 1
0.0356962219691608 1
0.0497169433256292 1
-0.0525227959941341 1
-0.165026580580482 1
-0.17326888310472 1
-0.244922625926443 1
0.327465265500083 1
0.493000096945747 1
-0.33725710748339 1
-0.206800122306114 1
-0.441665235659027 1
-0.0775757643784893 1
0.00911583511212564 1
0.281234983984082 1
-0.0967018594902367 1
-0.23984507639367 1
0.263170773526817 1
0.10892100929376 1
-0.0337868090239861 1
0.264549320305835 1
0.111428801918975 1
-0.0741203047547757 1
0.0176661644116125 1
-0.0908080161634591 1
0.0403225120377641 1
0.0212304029917781 1
-0.203806271131125 1
-0.11078607546703 1
-0.405851381236552 1
0.135659417938185 1
-0.605262497851442 0
0.0171607274312254 1
0.099247937746663 1
-0.150422999803627 1
-0.193572925493165 1
-0.124025473663474 1
0.0983864284633079 1
0.0132509698076174 1
-0.176728492128339 1
0.0796761915009839 1
-0.176537950568962 1
-0.142264661189497 1
-0.138953106652817 1
-0.0602180376539788 1
0.00959709533460731 1
0.318857093091889 1
0.171189375720344 1
0.112446440880761 1
0.615348647591679 0
0.0965454898965192 1
-0.133136848861576 1
-0.140331155438996 1
0.273534235258436 1
0.155640976480196 1
0.210920267257794 1
0.23093749401472 1
-0.0729203721166015 1
-0.0922880052731979 1
0.152460710197474 1
0.312204988730087 1
0.375919730671281 1
0.372461292753051 1
-0.206211776691111 1
-0.0301269252682002 1
-0.236527275284409 1
0.220567792092955 1
0.142859151599938 1
-0.352786155893376 1
-0.0249824836639732 1
0.0511320364525037 1
0.180344984530582 1
-0.258137085664645 1
0.0817290936600644 1
0.142394116431377 1
0.468970348065203 1
0.215524419027149 1
-0.579610000353632 0
-0.0245172675057058 1
0.207778686089715 1
0.355204509003238 1
-0.0865224828771435 1
0.209289249635386 1
0.183008503224367 1
0.465093262825043 1
-0.174209919460678 1
0.0752061415652588 1
0.418625281118793 1
-0.102736849911764 1
0.222163786757304 1
0.373405653814735 1
0.0175979603609177 1
0.197653926840603 1
0.0788309209872635 1
0.0320744385315343 1
-0.344173970823486 1
-0.361049048054363 1
0.153804053620313 1
-0.19401267733909 1
0.010637054561695 1
-0.0704387638548038 1
0.0368915446638125 1
0.238426072148932 1
-0.104729500912305 1
0.16784501814652 1
-0.33960058837107 1
-0.234643852156429 1
0.0114891696610885 1
-0.103408235928471 1
0.145860600706055 1
-0.135536243126352 1
-0.0448085124315556 1
0.57257799445705 1
0.303599506050293 1
-0.0743282524647413 1
-0.166300117476072 1
0.488070670927302 1
-0.0103770318011818 1
0.37003159188388 1
-0.25767573165005 1
-0.385741131723204 1
0.295328472733681 1
-0.0412252657231507 1
-0.271101147314101 1
-0.251451882352407 1
-0.0216380692899208 1
-0.270970909211861 1
-0.39773251201715 1
-0.360752703271644 1
0.390288498929773 1
0.168121296131009 1
0.138532180484156 1
-0.155611069991231 1
0.13616362896679 1
-0.103836618563211 1
0.353354409946207 1
0.215320967780428 1
-0.106508586838836 1
0.372919841585363 1
-0.157908131216063 1
-0.0412964669244347 1
0.463554677242504 1
-0.107571894870604 1
0.236618162378896 1
-0.306848056166982 1
0.208022757609086 1
-0.0565809368476297 1
0.0567203659120157 1
0.10413724252639 1
0.0433614809019563 1
0.487082029398448 1
0.17272527115771 1
-0.174955641433737 1
0.011438701013476 1
0.231046204733259 1
-0.108520364374595 1
0.0979440748945529 1
-0.220350944372818 1
0.000562930572845573 1
-0.201687523346475 1
-0.14568467936316 1
-0.00961524465363255 1
0.149373128948788 1
0.00344342086428635 1
-0.578626832453426 0
-0.0525106933011317 1
0.194746291936291 1
0.398676388059706 1
0.0946534307766058 1
-0.14852384641414 1
-0.29762578486622 1
0.222009879767434 1
-0.175152882131565 1
-0.291919680764798 1
-0.251790520212737 1
0.219084845410206 1
-0.0926884792306004 1
0.368552429385612 1
0.144520762737345 1
0.178376298983737 1
-0.215907904735608 1
-0.298360538387715 1
0.227719143551631 1
0.152912895985527 1
-0.598486293621241 0
-0.0180306854549657 1
0.192477685586768 1
0.499045027633668 1
-0.0180589115698813 1
-0.27828837261662 1
0.196365409459094 1
0.689710315605188 0
0.306035830469001 1
0.0368499732664212 1
0.182641871150197 1
-0.0307587474067321 1
0.0588191809038844 1
0.302345761516083 1
0.0476652665912415 1
-0.35393847614932 1
-0.0361660932723685 1
-0.226517442677943 1
-0.231491811275326 1
0.0394193159973842 1
-0.0303081358682571 1
-0.378153573610459 1
0.103149017513037 1
0.261141550765909 1
0.0853188671431962 1
-0.368360975636869 1
-0.0673804699147691 1
0.290498095497749 1
0.323691863159303 1
-0.104367698310787 1
-0.185307223421594 1
-0.252666045235553 1
-0.257353038342606 1
-0.227811262516129 1
0.0139362291985412 1
-0.0943149997247286 1
0.556815541126008 1
0.246157251591267 1
-0.417720243959033 1
0.179122805215758 1
-0.101432742713262 1
0.192080296429228 1
-0.111067908398326 1
0.259177160148047 1
0.128451303077478 1
0.249194170039715 1
-0.126778919857853 1
-0.150464230913772 1
0.0592213618875769 1
0.286149704576025 1
0.0246185162111338 1
-0.128091759202955 1
0.296605241608742 1
0.000762324463005157 1
-0.134034533807236 1
-0.107365899022192 1
-0.420075280028716 1
-0.290114096582762 1
-0.414802901701105 1
0.0322097489060326 1
0.0466806781320442 1
-0.0152854531503535 1
-0.303358322706728 1
-0.00867235808857152 1
-0.173403920564702 1
-0.251315043836897 1
-0.0833981699702237 1
0.214043708814611 1
-0.176089497545686 1
-0.114534250072265 1
0.21781437665751 1
0.248244234192992 1
0.350090696718479 1
0.243760390908697 1
0.329687931097584 1
0.347945174970488 1
-0.430742141814591 1
-0.276115902071986 1
0.322327213065201 1
-0.039735169485185 1
0.569955297907249 0
-0.251680632076361 1
0.191397286436545 1
-0.174614313649157 1
-0.316005688562717 1
-0.201793570901225 1
0.258902322688244 1
0.0407927754404078 1
-0.0516126174144614 1
-0.0455247759226433 1
-0.5653433566475 0
0.0442859084391698 1
-0.735940173141677 0
-0.193751013711282 1
0.0517359394134669 1
0.165768869925047 1
0.120608058973207 1
-0.3143572162075 1
0.105071739716942 1
-0.432986340248574 1
0.166231364048936 1
0.0507416531318769 1
0.206653847461029 1
-0.00631809347957073 1
-0.06830946592134 1
-0.0753381384946796 1
0.00345091287445734 1
0.347976334535028 1
0.020588579993756 1
0.0256799257219755 1
0.0929948295148363 1
0.0924416653781628 1
0.161250364017208 1
0.083409835121341 1
0.0110292922531733 1
0.388251203312027 1
-0.393770962025668 1
0.118375955511405 1
0.0624983202834719 1
-0.219853921501961 1
0.152175072824353 1
-0.0661113341129691 1
0.274885371922376 1
0.15813894982104 1
0.37637822214419 1
0.112049195443481 1
-0.101169866249293 1
-0.608600761096781 0
-0.155164379750346 1
0.0724024269488394 1
-0.121032909311562 1
0.277207671015689 1
-0.0737916360919053 1
-0.282218279728658 1
0.0931321604649935 1
0.0950322827469377 1
0.259462718787318 1
-0.0820084840477749 1
-0.149488124295089 1
-0.275547641709152 1
0.0493703765672512 1
-0.132280378812966 1
-0.245253534828568 1
0.114249139732872 1
0.038899178905858 1
-0.015023752266883 1
0.0975307416478307 1
-0.0948985849195397 1
-0.289515429080689 1
0.234289390944999 1
-0.0750734999322634 1
-0.0828384389763264 1
-0.18031532341054 1
-0.452235912223784 1
0.269293507724408 1
-0.18042966752812 1
-0.234663642601037 1
-0.212211239343177 1
0.121110824356773 1
0.389998188827843 1
-0.0995251978997697 1
0.0902583424524448 1
-0.153096992451603 1
0.187424978377175 1
0.252345743743873 1
0.0171749594266446 1
0.241455690613745 1
0.342739087851219 1
-0.27635595220396 1
0.0357978133663582 1
0.0714234828733202 1
-0.0645184645272699 1
-0.0302124070810964 1
-0.372766309077155 1
-0.126318632671063 1
-0.216345433287308 1
0.197086221879514 1
-0.316051812263137 1
-0.212859827735913 1
-0.425572091290857 1
-0.0466538069388928 1
-0.480812492914573 1
-0.229973204315083 1
0.163466772076426 1
0.0739490259921568 1
0.150598003494508 1
-0.15767020281956 1
-0.371339622037157 1
-0.281039990773823 1
-0.0112362155350769 1
0.278866002734158 1
0.194125557074434 1
0.209577580455104 1
-0.283321965137936 1
-0.245563373605479 1
0.182650510474726 1
-0.0928904866582137 1
0.118970203208271 1
0.0392127434957247 1
-0.168004641262095 1
0.233380798250549 1
0.0838924735620806 1
-0.069370394628852 1
-0.0354284485930114 1
-0.128563266004869 1
0.132453980620857 1
0.16833215407987 1
0.047509497405967 1
-0.13915446668827 1
-0.283586988561154 1
-0.207634510526345 1
-0.0871251318989416 1
0.257834269359412 1
-0.0433230831789511 1
0.0963968068867299 1
-0.179358398459044 1
-0.160192725444374 1
0.368169971714831 1
-0.106750055566923 1
-0.132377955697513 1
-0.397361412178795 1
-0.0250483251550436 1
-0.318736581668583 1
0.136548451400554 1
0.234421272803199 1
-0.0523638371342328 1
0.61888092810642 0
-0.35818176022523 1
0.130869164229381 1
0.447538410460382 1
-0.104994629220904 1
0.408793287876021 1
-0.0551024933068102 1
-0.311133833771603 1
-0.0653977225313768 1
-0.00837580426327348 1
0.0916758010877253 1
0.346986978618183 1
0.0227266800515814 1
-0.0333957592566608 1
0.0304782212647538 1
0.53450872036369 0
0.194294740569101 1
-0.131836337187364 1
-0.26810758624346 1
0.231019725575305 1
0.0705305922605368 1
0.0444893546341406 1
-0.272581013770369 1
0.0813580953970601 1
-0.243450137842954 1
-0.0230249475125097 1
0.154963027256385 1
0.25275309077661 1
-0.0390119573614474 1
-0.250708569483263 1
0.0267310052551934 1
0.400676690181078 1
-0.0721205602460728 1
0.120420321252461 1
0.0894040728058826 1
0.254500873236815 1
-0.292810189177234 1
0.195836944967848 1
-0.166499313536048 1
0.294508438740171 1
-0.315923294805873 1
0.0976101595868837 1
0.134661543306417 1
0.16361999584284 1
-0.0443502201886348 1
-0.242522475987206 1
0.104190441861048 1
0.383153654178618 1
0.216481883847341 1
-0.194386091723606 1
0.600257186578775 0
-0.0573572728121708 1
0.258551098115373 1
-0.29786904344879 1
-0.00958150683286446 1
0.399229287050262 1
-0.0924250060315265 1
0.00417875151739693 1
0.295367653042638 1
-0.057997089281768 1
0.263667854395486 1
-0.153259950186249 1
0.234434029332375 1
-0.0240051254610298 1
-0.103693926225165 1
-0.0937144879092951 1
-0.0659152119863167 1
0.000299059046489164 1
0.11627335916758 1
-0.23561370286866 1
-0.165415368217701 1
-0.102721693707071 1
-0.209851119073442 1
-0.138651288089232 1
0.0637225069241839 1
-0.193344739077179 1
0.0835735432747372 1
0.0125778036024266 1
0.336723099218593 1
-0.0727895459857091 1
-0.150434691572284 1
-0.0888034362815699 1
-0.0677380865043822 1
-0.726168454892053 0
0.190130935938945 1
-0.198669425023462 1
0.164658866876316 1
0.284715263629927 1
-0.327777595234903 1
0.112376879255156 1
-0.0873723822386964 1
0.0468767025115502 1
0.446596702608565 1
0.245809716967218 1
-0.0604388229651825 1
0.380413239895092 1
-0.368612542385669 1
-0.0272502763312279 1
-0.170271448491787 1
0.0540027729267883 1
0.142832756511945 1
-0.170202084524745 1
0.145022120881438 1
0.15137927093613 1
0.0323132143744077 1
0.0977845003688726 1
-0.0412640786555656 1
0.0767532826377111 1
-0.431361222315785 1
-0.0735650031104713 1
0.164284754602586 1
0.134219919778306 1
0.431543681725185 1
0.208886711432103 1
-0.100368161424882 1
-0.1760809557073 1
-0.172774469641317 1
0.0248298369679857 1
-0.0973696887318617 1
0.252751525379032 1
0.102264201267126 1
0.00796657488491749 1
-0.171474860580057 1
-0.193228851168118 1
-0.0940972062666601 1
0.177584484840324 1
0.211397977611748 1
0.120677008583799 1
0.0632543002126841 1
-0.0836710253441983 1
-0.139586450063535 1
-0.0408776152051009 1
-0.00600549771690205 1
-0.431937885399717 1
0.292855142442639 1
0.256170014671109 1
-0.271536852123932 1
-0.238096141391195 1
0.0271501467239454 1
0.102148876872176 1
0.064475169864613 1
-0.331609575092808 1
-0.098544329392224 1
0.439884599132644 1
0.258958081449061 1
-0.31051454476403 1
0.148757588522293 1
-0.109525467762816 1
-0.228662285733087 1
0.504889283362399 1
0.296883945836749 1
0.0279807786809615 1
-0.121934209937848 1
-0.343880790503135 1
-0.193094382693055 1
0.171836980762367 1
0.144855099907333 1
0.205079380483282 1
0.0943344273833086 1
0.0101843659664632 1
0.212295384423106 1
-0.257986738403648 1
-0.400604680765259 1
-0.0482696404716302 1
-0.421255785090037 1
-0.0562962964720715 1
-0.181420923234998 1
-0.0816738972722917 1
0.0747771575738408 1
0.0484818197086637 1
0.0034392933434228 1
-0.653075125446668 0
0.0862851668573186 1
0.0489259502359192 1
-0.17074710021507 1
-0.463457978822835 1
-0.360638919878373 1
0.114371734710402 1
-0.377396017006101 1
-0.218033726128825 1
0.0443956241559543 1
-0.324724723526939 1
0.221027126616111 1
-0.28661641633239 1
-0.190309843848311 1
-0.151882753171171 1
0.260970824659987 1
-0.133734170616867 1
-0.418155211222361 1
0.0374070308844682 1
0.105233470485191 1
0.028411952073713 1
0.345595405009778 1
0.320534876526548 1
0.0866597678535697 1
0.417184442894763 1
0.235717358991389 1
0.131905002376237 1
-0.134016478604357 1
-0.156266465256454 1
-0.116368021972786 1
-0.087599682415535 1
-0.423232199110793 1
-0.241356018224042 1
-0.304405159319664 1
0.286082635869972 1
0.018461371880616 1
-0.00984430477799285 1
-0.20593635379174 1
-0.0509402281063137 1
0.0464984561544294 1
0.033177091439465 1
0.277084546884979 1
0.23019312247333 1
-0.222340104711523 1
-0.642366018459254 0
-0.241573771066632 1
-0.449609492785744 1
0.208156221906718 1
-0.0670294019645076 1
0.226598617797682 1
0.140827296004383 1
0.4255621853732 1
-0.229310392653466 1
-0.713266749540866 0
0.207221101992128 1
-0.0881238954755438 1
-0.0423144280607146 1
-0.260758823341811 1
0.0577967882035485 1
-0.203284790313033 1
-0.139447997628505 1
-0.0169260888858705 1
0.153120191375175 1
0.248794870618697 1
-0.309774417590447 1
0.147672865638576 1
0.333665942715193 1
-0.0416870242551139 1
0.217912930823818 1
-0.118409397814929 1
-0.110987555222125 1
0.0629449416063069 1
-0.170216115215873 1
0.227735120393286 1
-0.154322780487595 1
0.377169752958911 1
-0.17978914540895 1
-0.397928754208702 1
0.0302811872570127 1
0.11734383222578 1
0.336174290557945 1
0.382873224015416 1
0.108539313099125 1
-0.184171012370482 1
0.0711452020782174 1
0.00564497961035875 1
-0.136169704253045 1
0.106857049818762 1
0.243799749727785 1
0.0544651516309918 1
0.573674610709909 0
-0.106178177875892 1
-0.308067478721862 1
-0.140662602269712 1
0.136907334721475 1
-0.183122181278385 1
0.0648133296519985 1
-0.398149198658276 1
-0.0705270689772915 1
-0.176823752362592 1
0.458548912211548 1
0.0781570762859861 1
0.261009441083353 1
0.0389787537884685 1
0.0377766773557117 1
-0.0126298570594076 1
-0.0310460684579863 1
0.295230189063071 1
-0.240146344412131 1
-0.0310302371260065 1
-0.0323808839067314 1
0.22767964598414 1
-0.321603325849709 1
-0.139781487048103 1
-0.265874017778096 1
-0.134516819293423 1
-0.210396015399353 1
0.0700889298630748 1
-0.0751047556085446 1
-0.636274016920777 0
0.00160306470512894 1
-0.776843402631668 0
0.0167601266105341 1
-0.216171862877263 1
0.0700113859588256 1
-0.294391546450032 1
-0.115956801497085 1
0.109262492155703 1
0.051711246821972 1
0.0642786933220404 1
0.223639435124279 1
-0.147227076254592 1
0.0123741567755633 1
0.365035018566962 1
-0.0280200558150921 1
0.133447534148284 1
0.0361140059233624 1
-0.0132684881883943 1
0.0711013522487067 1
0.12936721374874 1
-0.274180607387821 1
-0.518379404368498 1
0.204647881751955 1
-0.0826232945752644 1
-0.077919175621395 1
-0.0368438088703391 1
-0.46408647803199 1
0.0326989889525816 1
0.273198352905454 1
-0.0651755633036696 1
0.0176137117966312 1
-0.161708657869559 1
0.200488246714585 1
0.248563206430326 1
0.215174305098306 1
-0.219272631218907 1
0.127264589399706 1
0.348648097371611 1
-0.0122073031837482 1
0.211822387802923 1
0.0114669992458861 1
0.272077323625432 1
0.575408484368387 0
0.0488266783547614 1
0.318789128556502 1
0.0477443650650063 1
-0.0748386315501374 1
0.0951667449058797 1
0.488926803306091 1
-0.0553911102563076 1
0.212696303683982 1
-0.290203026529211 1
-0.370554474133488 1
0.354963247894066 1
0.0970364068598083 1
0.160690719229693 1
-0.258020328548885 1
0.286823016842846 1
-0.222314417381425 1
0.00461761038173904 1
-0.281407692114983 1
-0.0766101600012911 1
0.056056152879111 1
-0.00312818470563343 1
-0.0570231588675716 1
0.221740091103068 1
-0.493605903480998 1
0.145277644946649 1
0.374253068206254 1
0.0975303715117614 1
0.108080902549862 1
-0.029566595168864 1
0.0139975212613962 1
0.352775023532662 1
0.0476381145234983 1
0.0843142329995001 1
-0.279245956921582 1
-0.142851256306663 1
-0.347987836032677 1
-0.374223329312715 1
-0.11805073666898 1
-0.0668115231529516 1
0.233226113079953 1
0.528896566190697 0
-0.0196193896382671 1
-0.432470658676302 1
0.0472265563196258 1
-0.406241638554005 1
0.0856715389418995 1
-0.0456184255417346 1
0.15602144890926 1
-0.0284759208607257 1
-0.100756158690852 1
-0.328647635454025 1
-0.671850485644792 0
0.0583959618784107 1
-0.0298343007404332 1
0.33166386601975 1
-0.133949234778111 1
0.550375535183769 0
-0.0962110037503659 1
-0.301354923163636 1
-0.584904784623274 1
0.209781864673594 1
0.0413833928834107 1
0.0244060972966712 1
0.518975804183105 1
-0.145608976386757 1
0.0769208192978199 1
0.106281015187884 1
0.156679172477438 1
0.574482277031457 0
-0.000846226674488131 1
-0.192855238048001 1
-0.111723468556477 1
-0.114087557340716 1
-0.335657415327447 1
-0.520397075309087 1
-0.329110546511874 1
-0.260546414158754 1
0.210928009493965 1
0.0193238190484546 1
0.128594811147523 1
0.312446015306791 1
0.266581600511635 1
0.0118683103339989 1
0.017325915375763 1
-0.228282023748245 1
0.304977303991519 1
0.304974989060027 1
-0.00910522474500478 1
0.0308553388960331 1
-0.325913176435589 1
-0.192237059847521 1
-0.0924051812568557 1
-0.18731224755631 1
0.112771569248272 1
-0.216674010555163 1
-0.194328225808623 1
-0.432383829739047 1
0.471625354417902 1
-0.0730441444718846 1
-0.176239467191737 1
0.00300097592956561 1
0.0208072495765582 1
0.190510923629775 1
-0.0798967263324931 1
-0.139325927437921 1
-0.0342324998479885 1
-0.295724877614938 1
-0.115687585434594 1
-0.209039610350759 1
0.174992051387553 1
-0.0176415476195145 1
0.0439995318356423 1
-0.266308198837209 1
0.235194929293546 1
0.177376954838938 1
0.211519570259328 1
-0.222204582988519 1
0.294713869255344 1
-0.00678731569125129 1
0.203757254080965 1
0.500904630764687 1
0.211350672555816 1
-0.228722402986401 1
0.155762491715937 1
0.154705128016514 1
0.190715527187117 1
0.163416631759485 1
0.247145177520778 1
0.383407556654849 1
-0.242250819275488 1
0.0356739530326185 1
-0.0297817307285402 1
0.238998910685146 1
-0.10074879558417 1
0.514044297462773 0
-0.168441141901053 1
-0.0370566599059479 1
-0.15056211855616 1
0.095007147518109 1
-0.0318474343100337 1
-0.240296219988951 1
0.295114520194442 1
0.152373875378279 1
-0.302465032935389 1
0.350015616808842 1
-0.149367109684219 1
-0.137418163388951 1
0.919026067166189 0
0.0758614561443627 1
-0.0457219868535482 1
-0.116994731812799 1
0.114336038847028 1
-0.0406327595425227 1
-0.224298041334808 1
-0.0190135279098363 1
0.318527331197416 1
-0.0486823268529926 1
-0.425122858122542 1
-0.0102069715746821 1
-0.0957481096230643 1
0.0708439132652312 1
-0.0116299456602291 1
-0.284408151416519 1
-0.0322343649566133 1
-0.0126622028452806 1
-0.0871834022540494 1
-0.237915488443944 1
0.0530364352544428 1
-0.360856203910348 1
0.332909848584498 1
-0.104284598081944 1
0.0359815749484226 1
0.0720216806601072 1
-0.106900131356301 1
-0.107069409888723 1
-0.187524236330096 1
0.148619616526721 1
-0.128578953112607 1
-0.142898052260178 1
0.394800098130813 1
0.032947921660659 1
-0.04428838060387 1
0.140467498464688 1
-0.358888521042059 1
-0.131092626337642 1
-0.107962023989029 1
0.374246995709599 1
-0.161112411416994 1
0.0444005256692807 1
0.0278664204832663 1
0.549099836175215 0
0.0694125829011277 1
-0.296206483305279 1
-0.187929779521242 1
-0.204308031003722 1
0.237679878966165 1
-0.259627907028604 1
-0.23749140124537 1
-0.129182421722122 1
0.338361744076605 1
-0.0171304970758032 1
-0.0325515107001858 1
-0.316188120826806 1
0.235357000130471 1
-0.0944702078668576 1
-0.204617542431536 1
-0.131867654595074 1
0.432134144671527 1
-0.330938428122067 1
0.252459710796961 1
-0.215734561167755 1
0.0540627785754016 1
-0.0142947184857965 1
0.0125395427686817 1
-0.30141101714717 1
-0.0374862033713793 1
0.214747081245768 1
0.159905665078514 1
-0.16631528632508 1
-0.0247145144233844 1
0.0302852194969647 1
0.101510147645093 1
-0.0316348542807533 1
0.143051288493343 1
0.421323680713906 1
-0.402929508583578 1
-0.0420890954352024 1
-0.168351655178705 1
0.254929454301965 1
-0.105704483576515 1
-0.228516435364009 1
-0.0292098346857333 1
0.0439209429284597 1
-0.0100208848414318 1
0.0745144069619173 1
0.142391044948728 1
-0.289456221149692 1
0.0981024045665729 1
0.250488274980466 1
0.0883435396962978 1
0.0649652983142731 1
-0.102948166630817 1
0.029003988359259 1
0.397062603567159 1
0.155101035329017 1
0.143679137662144 1
0.0164357506835008 1
-0.261647827492183 1
0.00105834278224537 1
0.0296395927465787 1
-0.0166371494034913 1
-0.261496814112161 1
-0.0782835577350495 1
0.130605143791433 1
-0.437160651876115 1
0.102614028191104 1
0.109035367306361 1
0.388369650718754 1
0.266774632427896 1
-0.348815447801791 1
-0.180241801822022 1
0.387548657561945 1
0.126720016387963 1
-0.250473260524101 1
-0.0247966700460786 1
0.432151513551165 1
0.101228501390205 1
0.457060697794843 1
-0.152984166350176 1
0.621977653593628 0
-0.110157090411914 1
0.00875898905192805 1
-0.0605613230511719 1
-0.0833162130702461 1
0.166240270905989 1
-0.0764692664964697 1
-0.134486772798971 1
0.0770251082950842 1
0.0999684825210601 1
-0.198092112677392 1
0.112434182378472 1
-0.140125093060359 1
0.409481715633993 1
-0.066407823632618 1
-0.227834287189206 1
0.406477896396224 1
-0.0382552501169432 1
0.232632637752061 1
-0.149079070594348 1
0.330322132506948 1
0.0619923150302135 1
-0.211615452522086 1
-0.0699548804208452 1
0.0261310348060394 1
-0.0502650014988483 1
-0.35879022615552 1
-0.0708720917320046 1
0.163933848269198 1
-0.462587095729628 1
0.0992960408936461 1
0.212620018421761 1
0.0332820044198652 1
-0.050408548854059 1
0.301267539110239 1
-0.0158183893346499 1
0.362559192425424 1
-0.0242233568551078 1
-0.33009194010716 1
-0.285471501149406 1
0.195787585382476 1
0.00738385310015162 1
-0.22992339991156 1
-0.376402843627797 1
0.11310964519261 1
0.209342193654775 1
0.322502631490061 1
-0.454494045740409 1
0.192729255454913 1
-0.11280632593159 1
-0.0870546604270077 1
0.2390479199012 1
0.140871681511555 1
0.145763016018294 1
0.0675618400003386 1
-0.130449607592722 1
-0.051589150097009 1
0.267622912730623 1
-0.0360545411359562 1
-0.449065613104143 1
-0.486140578531986 1
0.34348359024164 1
0.081042986150388 1
0.166504115834875 1
0.0165115355514454 1
-0.41467162326124 1
0.118074026808075 1
-0.171293897048341 1
0.0985733876343869 1
-0.513063018062346 1
-0.0235963186353445 1
-0.219656221801393 1
-0.150667228344228 1
0.0313884535488345 1
-0.0381470599528422 1
0.414727925876235 1
0.182381178104131 1
-0.0354918893985527 1
0.282639504215003 1
0.00555250848286872 1
-0.134121466873264 1
-0.107812875031055 1
0.351334835277774 1
0.259440671704144 1
-0.483030172573671 1
-0.0385743341362633 1
0.16228384209452 1
0.313142558539143 1
0.245335408756554 1
-0.191982282856348 1
-0.175630417316591 1
-0.100466408161433 1
0.0271480404075001 1
-0.0105778847632766 1
0.405234885149506 1
-0.0390600840836231 1
0.296628610101059 1
-0.0981875948089003 1
0.0214404825651175 1
0.589645259784883 0
0.288397762197012 1
-0.117983119834205 1
0.460787927595983 1
0.228569562714128 1
0.559547697796754 0
-0.00121916193415692 1
0.171493303184021 1
-0.156501334009979 1
0.097989721600404 1
0.0413169673450542 1
0.18140021421171 1
-0.375705754375242 1
0.12793579802683 1
-0.204753345760734 1
-0.101942661048572 1
-0.350804923747239 1
-0.0291447223744543 1
0.190386502744623 1
-0.17068537927087 1
-0.189924773051668 1
0.0590304964086385 1
-0.187751020739011 1
-0.153605448209484 1
0.381372838536135 1
-0.39704193778637 1
-0.262850916311356 1
0.0231942449689996 1
0.381867761104636 1
0.404767842138619 1
-0.172570393360221 1
0.290226816496118 1
-0.0716993474781942 1
0.0884447198983729 1
0.029826202992679 1
0.249319866513519 1
0.0347364899761696 1
-0.129938316952812 1
0.139799290033755 1
-0.175551963385321 1
0.0680831023527163 1
-0.345834202970331 1
0.117526279384347 1
-0.295249866651719 1
-0.174861371138447 1
0.0380360990345132 1
0.06025821713535 1
0.0806969003673372 1
0.400302053026859 1
-0.0228385707456961 1
-0.0429559275479369 1
0.049400117355667 1
0.210229346211578 1
0.545112670634667 1
-0.0408303868750513 1
0.193753507829862 1
-0.247955918713252 1
-0.0622215984507592 1
-0.156471245175471 1
-0.0354300803317701 1
-0.0195986089582387 1
-0.354595230712992 1
0.135559693192246 1
0.0963202162389658 1
0.125271500585561 1
0.0723665901799016 1
-0.180033788317775 1
-0.106337288620164 1
-0.282208865539167 1
0.517544288182947 0
0.488384126902522 1
0.271756866536286 1
0.228141724786712 1
0.247999428192456 1
0.173624670590919 1
-0.357441443846862 1
0.155886230069086 1
-0.0114668382046887 1
0.294259914789573 1
0.0210362389281536 1
-0.0817626019645157 1
0.00282286422569213 1
-0.127217670794487 1
0.101152474773418 1
0.0761580563633165 1
-0.369263748051188 1
0.0372276736850311 1
0.336823652717763 1
-0.0123892412075397 1
0.0695372624392808 1
-0.173064565513154 1
-0.128972678621506 1
-0.161650852126233 1
-0.0309509839388695 1
-0.525816022278528 1
-0.530829137071232 0
-0.0402184592113723 1
0.279164369122956 1
0.300466463721821 1
-0.38240787040742 1
-0.028807391772204 1
0.0257849247055105 1
-0.0611062557162967 1
0.364284505770324 1
0.0496690327958444 1
-0.296133195478875 1
0.28514739889155 1
0.486021249149323 1
-0.141453558563112 1
0.0613896806497998 1
0.183701570682666 1
0.321915343523516 1
-0.290232935775302 1
0.152599494282965 1
-0.358097293824553 1
0.122822692672864 1
0.153064592546799 1
-0.088576746682777 1
-0.14937950995099 1
-0.0996950040264466 1
-0.0878922187367718 1
0.293787168507869 1
-0.197771286697728 1
-0.20319670317541 1
-0.0630235112307279 1
0.360000767139229 1
0.000642051165845037 1
0.0622725833668603 1
0.363705561713568 1
-0.0784672026015046 1
-0.224159378990253 1
0.0384622370664887 1
-0.365214257904146 1
0.0688203624952767 1
0.155456136490681 1
0.548057484964657 0
0.431427459842837 1
0.147487787068583 1
0.145297503588889 1
-0.113945076111408 1
-0.06269060957321 1
0.0227841369758859 1
0.0274079766100221 1
-0.0049109290114714 1
-0.114557205561309 1
-0.443898463061351 1
-0.217181585300237 1
-0.146220063825572 1
0.0695022011376245 1
0.109630892276254 1
-0.125674622182025 1
0.0692565226892151 1
0.0648793794980173 1
-0.300884077139023 1
0.27290701675043 1
-0.181022731440646 1
-0.117303160059395 1
0.291186867144247 1
0.368493523944101 1
-0.00810650310563683 1
0.115681311567536 1
0.518013687826855 1
-0.200541638938588 1
0.197545832302453 1
-0.0231506279338217 1
-0.189636467348 1
-0.258330505274338 1
0.508539746260282 0
-0.0931803304166049 1
0.34405707705404 1
0.109259976663455 1
0.471968528093736 1
0.458422805325542 1
0.151293631167423 1
0.0178994192637336 1
0.284263191553754 1
0.0615338366932723 1
0.31685340062582 1
-0.158282387978733 1
0.519343427528625 1
-0.0232867794491469 1
0.42621019464519 1
0.319124690482462 1
-0.138874444743876 1
0.110091766186762 1
0.384508333792464 1
0.0649799449331045 1
-0.314477370915447 1
-0.105055671631936 1
-0.0653338021834048 1
0.102779064713553 1
0.0868278733165619 1
-0.203733053574824 1
-0.146490372051407 1
-0.156831357642748 1
0.172923407083524 1
0.19296949350224 1
-0.0735022396901514 1
0.226607305408503 1
-0.177128283723524 1
-0.163939128043083 1
-0.286076035994971 1
-0.118478753552723 1
0.398626419704833 1
0.242262826186368 1
-0.296686848370248 1
0.267729811689969 1
-0.257225894973159 1
0.141293933844371 1
-0.059905273114008 1
0.100346555919995 1
0.170871627851143 1
-0.231971732454529 1
0.058207828271995 1
0.319545748224563 1
-0.193505638654284 1
-0.0668172365248634 1
-0.119008270649594 1
0.128603640428151 1
-0.0791004419685722 1
-0.123827141218128 1
0.188483310692485 1
0.0537367962309955 1
-0.037810248058689 1
0.209713863596963 1
-0.400172572378476 1
0.0921039943913486 1
0.488592450094292 1
-0.240317377774493 1
-0.394591879152538 1
0.268287120598035 1
-0.165164423520218 1
-0.0587917063979573 1
0.337049178988846 1
0.134355205450715 1
-0.209059952463968 1
-0.0465490529926327 1
0.0641393115730189 1
-0.111343135826669 1
0.321669889394407 1
0.417474339399606 1
-0.153085646786544 1
0.00903022097719842 1
0.114306443449855 1
-0.155441077961968 1
-0.04257270528671 1
0.192817988727837 1
-0.0811666936982616 1
0.0520261164344736 1
0.196547325466105 1
-0.257730477658244 1
-0.129025321833555 1
-0.0221969434911948 1
0.0161153264087725 1
-0.440793797642179 1
-0.316093053916708 1
-0.0402306981059444 1
0.16100478954877 1
0.128618096623641 1
-0.0389280711990753 1
0.233879948748026 1
-0.259290500310458 1
-0.611807654001619 0
-0.0894184217738424 1
0.104941966510029 1
0.235069649338027 1
0.447551392500249 1
-0.214146886377439 1
-0.137406807783056 1
0.000502391702428939 1
0.310699902312899 1
-0.0294075890257337 1
-0.101575767220278 1
0.0864029208667304 1
0.00648804837830193 1
0.202540511487071 1
-0.158625462263967 1
0.169202617736261 1
-0.0297695370737392 1
-0.187992800320984 1
-0.0908521503763561 1
-0.146852674666956 1
-0.346498492583236 1
0.0990757502267838 1
-0.082215753612838 1
-0.30313596202187 1
0.439397282400394 1
-0.431521241595737 1
-0.170764688389277 1
0.105024375370488 1
0.249036388759934 1
0.0177094023093508 1
0.0456199299154258 1
0.088398501789382 1
-0.216217157132735 1
-0.32864360007374 1
-0.0742717911025091 1
-0.417185746873354 1
0.137543822032255 1
-0.423682089674145 1
-0.178974838280045 1
0.0714176280252945 1
0.222286693915476 1
-0.231793895922772 1
0.026007890468986 1
0.331369602453198 1
0.122323055155551 1
0.161255250691171 1
0.0911102952349024 1
-0.0549293964149905 1
-0.318287594850468 1
-0.127611015526584 1
0.25222226940226 1
-0.046409102599033 1
0.266472979392418 1
-0.222803209329353 1
0.153482301446489 1
-0.422788475008924 1
-0.268565895530478 1
-0.175219565782526 1
0.0849920130060945 1
0.21323865372585 1
-0.263851753814897 1
-0.0986049515826136 1
0.192276390570409 1
0.656556500165472 0
-0.278922160552903 1
-0.0571465897461871 1
-0.0917887905142508 1
0.300531505793461 1
-0.0710282055174615 1
-0.269695553332279 1
-0.235421389980776 1
0.0720324137174579 1
0.00781776859076794 1
-0.124741408586842 1
0.444620434635492 1
-0.0801258585615925 1
0.495153275772467 0
0.0419104197394161 1
-0.16899497307307 1
-0.268867510675909 1
0.0471488700571323 1
-0.0770418338697873 1
-0.0768039754168023 1
-0.0680587874391595 1
-0.0698108100222823 1
-0.371147483612543 1
0.12928882823822 1
0.201923204627668 1
0.340048205228022 1
-0.365242056037774 1
-0.271823656098131 1
-0.0805695218418728 1
0.340697396822354 1
-0.450501180932717 1
-0.311808911537771 1
-0.0691906883300112 1
0.332718217813652 1
-0.0405114158095756 1
-0.249850223223798 1
0.376295899557742 1
-0.336740493366093 1
-0.0999167704976351 1
-0.0379507947254634 1
-0.327699916931551 1
-0.296430685942851 1
0.0936767131961563 1
0.175486084052625 1
-0.141874078612386 1
0.0624683641589729 1
-0.356008758041701 1
-0.127538055206914 1
0.145326235394659 1
-0.0439860490201788 1
0.153319250851868 1
-0.113992846891987 1
0.00698939884715249 1
-0.191573950009826 1
0.0910655571303539 1
-0.0300011619078333 1
-0.510422067558555 1
0.410044403912658 1
0.347839633887225 1
-0.0230329567793521 1
-0.0963154106364279 1
0.0936918210306615 1
-0.189310451518343 1
-0.468335369786013 1
-0.06176704541082 1
0.452930730126467 1
0.0468015292778769 1
-0.214950434402392 1
-0.0970745495440341 1
0.015817640658972 1
-0.015717939585073 1
0.419805499354626 1
-0.243118667054716 1
-0.0253108441058643 1
-0.217370696055195 1
-0.384063783582979 1
0.26256539429229 1
-0.161269048892927 1
-0.685078475739641 0
-0.0574275066139182 1
0.111904993021243 1
0.221993134489919 1
0.422360722653907 1
0.21929634111622 1
0.515956204063399 1
-0.298555694202279 1
-0.0499105369978603 1
0.00549662147114977 1
-0.243662443823131 1
0.163097731840885 1
0.138725063500673 1
-0.0283101530982747 1
-0.116045073702086 1
-0.369696006772829 1
0.122837542781138 1
0.204796614304875 1
-0.00650328108766952 1
0.411610200770111 1
-0.132495756996978 1
-0.0153350839909497 1
0.0817609479325644 1
0.339587738927786 1
0.206248054069025 1
-0.0556050434326602 1
-0.619494613782856 0
-0.125644899435281 1
0.0912638952956874 1
-0.405071162361841 1
-0.367510255955124 1
0.0782601526703648 1
0.187359934309353 1
-0.378875719761548 1
-0.179849326136979 1
-0.494275149063794 1
0.240175474973167 1
-0.117414253550667 1
