# Supplementary material for: Bias caused by sampling error in meta-analysis with small sample sizes
Source: PLoS One. 2018 Sep 13;13(9):e0204056. doi: 10.1371/journal.pone.0204056 (PMC6136825; doi:10.1371/journal.pone.0204056)
Supplement: S5 File — (ZIP) [file pone.0204056.s005.zip › results N = 20 theta = 0 tau = 0.2 sz = 100-500.txt]

"dl.theta" "dl.cp"
-0.094722857627398 1
0.0339220769734297 1
-0.0513092475510661 1
0.0073085667589822 1
0.0349269334153427 1
0.0807286341991365 1
-0.0876744249780785 1
-0.145152672187273 1
-0.0937226922800481 1
0.111618615708733 1
0.0216122875571941 1
0.0099890020973108 1
0.065378457923103 1
0.03741011123012 1
0.0871311625212649 1
-0.108333087473605 1
0.0112674902432755 1
0.00446620428926758 1
0.0239336399264167 1
-0.147724033101665 0
0.0522426075810058 1
-0.0821080473844315 1
0.129171779001312 0
0.00101413888144655 1
-0.0607734062727865 1
-0.0800698195367153 1
0.0698913168097091 1
-0.162361431042641 0
0.0986529939290559 1
-0.0475889502112826 1
0.0553805843474735 1
0.0566186627678661 1
0.0138915050412123 1
0.0274000494613273 1
0.0939797469956249 1
-0.0977770501793105 1
0.103088419170911 1
0.14930418499019 1
0.0259795790074654 1
0.0761821925194888 1
0.0308106399908282 1
-0.109700983450611 0
-0.0692763614084721 1
0.0516141867888355 1
-0.0724585506653232 1
-0.0380855176119602 1
-0.0183470894633792 1
0.038684441004332 1
0.00537677310248568 1
-0.00478328595872147 1
0.00661723927215472 1
-0.0325534401981496 1
0.0789607658194941 1
0.188008174183184 0
0.0992521925231267 1
0.17418085531633 1
0.00784428214299782 1
0.0388397200961504 1
-0.105477458919276 1
0.0182476684730884 1
0.0571756128376629 1
0.0268803891169518 1
-0.0452111441548053 1
0.0445658147081001 1
-0.0871078192696905 1
-0.016284547271891 1
0.140405133618657 1
0.121218519557853 1
-0.0341356116585502 1
-0.0723539445619373 1
-0.103731814555485 1
-0.02317190805481 1
-0.0862720020606255 1
-0.131858172069267 0
0.0555548640028768 1
-0.137634893211357 0
-0.0964118532247282 1
0.0916796555327477 1
0.0342178119653216 1
-0.051620716548016 1
-0.00568182378682887 1
-0.0656974987375061 1
0.0485975300340056 1
0.0953308121262106 1
-0.0109011180785794 1
0.00442776627430598 1
0.0279172296844076 1
0.0754229564813018 1
-0.0117727905306158 1
0.0305806871085406 1
0.0276005383570644 1
0.017015306815421 1
-0.0502415301825333 1
0.00447146359167345 1
-0.102377912045879 1
-0.0463032886684049 1
-0.0518000398390391 1
0.0438412650054557 1
0.111568249044979 1
-0.025846234296926 1
0.0749524882942343 1
0.0579104820611027 1
-0.034676047581564 1
0.0546162574816897 1
-0.0231154437111539 1
0.000935276252303018 1
-0.08411754894495 1
0.0185732425474478 1
-0.12184168081826 1
-0.00082819445524384 1
0.0184332917058529 1
0.0124475886971912 1
0.0210949829199837 1
0.0539933663467719 1
0.0512415813581271 1
0.028364823553184 1
0.0834012140669978 1
0.0574369717849754 1
0.103096277870026 1
-0.0305595348407707 1
-0.0271484921315706 1
-0.0271082750607841 1
-0.0729881816738343 1
0.0331260570597767 1
-0.129600585186511 1
-0.0225053710918566 1
0.083002542279564 1
-0.0742108913558545 1
-0.0194473326030835 1
0.00971611332579035 1
-0.0342391046603262 1
0.0676896251209245 1
-0.020590242330538 1
-0.0457301374324436 1
0.0667407873892402 1
-0.0794031190527406 1
0.0780063365619813 1
0.00944081346344138 1
0.0761215021825628 1
0.0637765828165297 1
0.00679156145999969 1
0.147461774903079 1
0.0519705449502424 1
-0.0233460318138089 1
0.109861932377861 1
-0.0314517553607768 1
0.067378486573857 1
0.112638538042915 1
0.00588570185194297 1
-0.0806637508111962 1
-0.0492842894961487 1
0.0649207565334512 1
0.101344311041572 1
-0.104394541275622 1
-0.0536773098669007 1
-0.0354457259629148 1
0.0123694990346648 1
0.0938312535554645 1
-0.00593690451291976 1
0.0541789601254306 1
0.102843010417233 1
0.113592807707265 1
0.0655963529082346 1
0.133859190981112 0
0.0396770799109436 1
-0.088892205852853 1
0.237507843345821 0
-0.00574953780818803 1
-0.0330353169155624 1
-0.0332960774380517 1
0.00738322829888538 1
-0.139689888974791 1
0.083730716984974 1
0.121052567849587 0
0.0443094875169327 1
0.0345499706362996 1
-0.0665542829509471 1
-0.0298705160242053 1
-0.061519192639688 1
-0.14817774782248 0
-0.0462593216907566 1
-0.0782293556500451 1
0.0121356599099796 1
0.0809797112107929 1
0.0714577485293382 1
0.100608802273557 1
0.123601680886736 1
0.0348973181196655 1
0.0163956495690671 1
-0.0179438198379721 1
-0.103104444417969 1
0.0593706639055911 1
-0.0770308951033374 1
0.115398375289223 1
0.0748154416979325 1
-0.044683291204686 1
-0.0845410338165548 1
0.0159419186341889 1
0.0925090468068599 1
-0.0263284900059797 1
-0.0647371673397919 1
-0.0545063034488709 1
0.0682843085451493 1
-0.0319902275834146 1
-0.0124215140635472 1
-0.104352631937587 1
-0.0864914930101426 1
-0.0233121172293796 1
-0.0939343254681907 1
-0.0070156795061859 1
-0.0184124653581102 1
0.0821103627647146 1
0.0648876603257393 1
0.0852745769452833 1
-0.0136375492305174 1
-0.123156387630097 0
-0.0366288641212041 1
0.0412547028211719 1
-0.13576521468909 1
0.106988959000542 1
-0.00774781333800964 1
0.00284977969072426 1
-0.123415804433832 1
0.0688892067111889 1
0.0156637368589643 1
0.0105343771787841 1
0.0803357439332064 1
-0.0623458032174411 1
-0.0259857578021409 1
0.0374371560380492 1
0.139949909579286 0
-0.0154630870156292 1
0.0512112501890624 1
-0.0751264028154262 1
0.0309414755024846 1
0.0313864886652443 1
0.0530931275279379 1
-0.0320340020147507 1
0.123578238344806 1
0.00650680036732742 1
0.0129946594002265 1
0.0622466182964473 1
-0.0196787454442797 1
-0.169953934536773 1
0.0164734836191357 1
0.00104736265934965 1
0.0598434343823952 1
0.0296511747296249 1
0.012654250345605 1
0.057862703721586 1
0.059610220281845 1
-0.0966254385470049 1
-0.0687926975961103 1
0.204466471680143 0
0.178863876183046 0
0.0507591676362931 1
-0.0563329733455138 1
-0.0433068544074866 1
0.099913675242113 1
0.0103256297945125 1
0.124367217543332 0
0.063448128535404 1
0.105284675069156 1
0.159080766323311 1
0.0806105233634785 1
0.0419835232634593 1
-0.0010613377589036 1
-0.0135227362718062 1
-0.0397573968388108 1
-0.0974364828379002 1
-0.00863692030385274 1
0.146840327454561 0
-0.0706851212174244 1
-0.0404249665688479 1
-0.0915074618334774 1
0.0918062305531586 1
-0.00431052134945705 1
0.0431658128061422 1
0.184837803076496 1
0.136116363825006 1
-0.0116086675197011 1
0.0229084567781031 1
-0.0125982447768431 1
0.073721375277496 1
-0.0541065436410065 1
0.0290540587672375 1
-0.00245615686580972 1
-0.0452559843090656 1
-0.0245875694996501 1
0.0238952264022815 1
-0.0848409234217155 1
0.0277112437787454 1
-0.150422416199518 1
-0.0399777667057797 1
-0.0199396347723897 1
-0.107417604933197 1
0.175519182978378 0
-0.0679128391571454 1
-0.0210083695181249 1
0.0862167808257622 1
0.0688992474386743 1
-0.00719646296761229 1
0.138149743424911 1
-0.0626053380305937 1
-0.0620802877671309 1
0.0952325703319699 1
0.0649664325082637 1
0.0967210961156263 1
-0.0945112954888576 1
0.0367238991394061 1
0.0518197406132287 1
-0.0452832467012188 1
0.0410239917533937 1
-0.0734574495923056 1
0.0249642687022516 1
-0.0892743958850207 1
0.0215505415067265 1
-0.104784361184034 1
-0.11659277348742 0
-0.020410720426205 1
-0.0368530487465406 1
0.00989518351039279 1
0.058961166301361 1
0.0949097674063065 1
-0.0265060966914777 1
0.147195043009517 0
0.001241147187314 1
-0.0121681983775844 1
0.0553149324538193 1
-0.0248102834718793 1
0.0328289213812951 1
0.00660002630513182 1
-0.0326155976694648 1
0.00903245536319335 1
-0.0796235069769587 1
0.0792511941776047 1
0.109905697126308 0
-0.0433570208113873 1
0.110322698335478 1
0.0120406075627313 1
-0.0212503184478575 1
0.0519849718989611 1
0.0231612098500655 1
0.0852234928598291 1
0.0174586922836795 1
-0.0389978408355988 1
0.0205415288606334 1
-0.169382383936331 0
-0.0562543999836727 1
0.0645019177621675 1
0.0223897359337589 1
-0.123332155719181 1
-0.150690670314202 1
-0.0286644999356793 1
-0.0999895555188607 1
-0.0222826417252832 1
0.0303589168371679 1
0.0250429969730335 1
-0.127124451702545 0
-0.0990673283838858 1
-0.0146390755767197 1
0.0288567076309296 1
0.0137013321543163 1
-0.0135017701359098 1
0.0286809749169569 1
0.0312646083493265 1
-0.0646851657189674 1
-0.0546397463262306 1
0.100355445317503 1
-0.0368812448864077 1
0.0528011948788545 1
0.0795017109800087 1
0.124968124406111 1
0.0393672007633739 1
-0.0117091551908045 1
0.116677628007893 1
0.0349971646651259 1
-0.000697266317019069 1
0.00933041859026174 1
0.0487735337594045 1
-0.0639709900402549 1
-0.0681621245956134 1
0.023636082769501 1
-0.0885137866015226 1
0.0338765897352978 1
0.0265986078707624 1
-0.158241672526961 0
0.022267079593519 1
-0.156661897009662 0
0.00614800664221934 1
-0.0239339060720415 1
0.0330896784276303 1
0.0187872576394658 1
-0.0136093473837519 1
-0.0110460450711165 1
-0.10897328998054 1
-0.00862158600408893 1
0.0238355073197979 1
0.0765493098790679 1
0.0821968368761997 1
-0.0349438527871361 1
-0.0114366962287587 1
0.0403046419569533 1
0.014559096503622 1
-0.0479020589619787 1
0.0297584174160305 1
-0.0631124900172914 1
0.00201243954262773 1
0.102883667498999 1
0.111729396776105 1
0.105375944759094 1
0.0665525421692529 1
0.00729833615498091 1
-0.114509935814602 1
0.00742488361830134 1
-0.0177480855118534 1
0.0953780285476915 1
0.0786527667395771 1
0.00986087364961943 1
0.0745389570886334 1
0.0507803760753618 1
0.0490889667460427 1
0.00441452716154583 1
0.0428695759829888 1
-0.0269687269774246 1
0.0651537621926198 1
0.0634771197135686 1
-0.0885315221504813 1
0.0151558828486687 1
0.0423074128921784 1
-0.0729875935611178 1
-0.15260645522311 0
-0.0439369814231508 1
-0.00238072370906207 1
-0.0397327594067801 1
0.103082875224121 1
-0.121287233475583 1
-0.0779750655743377 1
0.0223267811139539 1
-0.0396263839516646 1
0.0183869152288822 1
-0.119362446890387 1
0.0688659329852892 1
0.192406971147648 0
-0.0568643560017927 1
-0.0150759226765699 1
0.0198770009855007 1
-0.00953067918796419 1
-0.0191867967410484 1
-0.0467966279823516 1
-0.1177804897128 1
-0.0788845063979215 1
0.0872790508020082 1
-0.0372290237101288 1
0.107239703219643 1
-0.06572108086769 1
-0.0992183898451056 1
0.0209508772067433 1
0.025382754422242 1
0.0370580529562104 1
0.128868802925157 1
-0.0204646757735791 1
0.0387284637125011 1
-0.0363578706913434 1
0.174188930163715 0
0.0278808603313672 1
-0.056329537853396 1
-0.0480801069101313 1
-0.0745883592697435 1
-0.12199846071255 1
-0.168509162834582 0
0.100744750889188 1
0.0940156491873765 1
-0.00569428241238556 1
0.017476290627436 1
0.0800035536201452 1
-0.0644065618421595 1
-0.0109154381390678 1
0.0505580276144376 1
0.0286080783260549 1
-0.0467262107131726 1
0.0249064739374041 1
-0.0793206229033819 1
-0.00782476202792051 1
-0.0328164271081967 1
-0.0839515034249443 1
-0.0867859406977506 1
-0.0145000828000542 1
-0.106220541833299 1
-0.127948007704055 1
0.100924317302148 1
0.0366537577263281 1
-0.0791561174416914 1
0.0420779617040589 1
0.0298574854163642 1
-0.00450473164410804 1
0.0862336700746767 1
0.135904068162792 1
-0.0134073426188585 1
0.0554109002125702 1
-0.0820093504288818 1
-0.107525490732059 1
0.0179714004859852 1
-0.0495528364204796 1
-0.0271329670397211 1
0.0377038941455264 1
0.0510853376011807 1
0.071686795500875 1
-0.0639530904698553 1
0.100418479908935 1
-0.0288620517205695 1
-0.0292171031152279 1
-0.0834392112611739 1
0.00324165662491389 1
0.0147293824765826 1
0.0371661465057417 1
-0.109029246875183 1
0.0694320932167769 1
-0.0608470701014042 1
0.137654447901641 0
-0.0114825204612566 1
0.0343783492058878 1
-0.0463350909542593 1
-0.0216738173421848 1
-0.126523558035463 1
0.0851273237073619 1
-0.0235612939227669 1
0.0254277966420794 1
-0.00563602374381705 1
-0.0417509507355479 1
-0.125852506265723 1
0.132229009519132 1
0.0149832020933199 1
0.052426170295238 1
-0.00911161662371877 1
-0.118040812353368 1
0.0817549945495841 1
-0.0403590916853812 1
-0.155567181935468 0
-0.048800401344208 1
0.126633632501469 0
0.0518490430412501 1
-0.0960978412532752 1
0.0253713537096369 1
-0.00419901826177235 1
0.000134988408821255 1
-0.192017394837407 0
-0.0329189956904736 1
-0.00231593037592169 1
-0.05803570961625 1
-0.0160121527537358 1
0.156234918522498 1
0.110806931605271 1
0.241456437587087 0
-0.0402199771280292 1
-0.0251844814884236 1
0.012582806385818 1
-0.0699606851536879 1
0.107883273608078 1
0.0249442896744362 1
0.0852111202589622 1
-0.0233444278594756 1
0.0981531360904913 1
-0.0720622156537516 1
0.0523247571247706 1
0.0237891617671443 1
-0.0826248565374678 1
0.0538699594838562 1
0.147309543079374 1
-0.0804728175991259 1
0.0150045262094601 1
-0.0584080444329009 1
0.00703233117681906 1
-0.0262191796674598 1
-0.0238205471927396 1
0.0129823295125582 1
0.031783561457516 1
-0.00863047923835938 1
-0.022618355671761 1
0.00675627262757128 1
-0.0810922957269657 1
-0.0282353175958962 1
-0.0062541898046095 1
-0.0188485020716142 1
0.00513345576410655 1
-0.147954112382706 1
-0.0718713748382974 1
-0.0654991785845089 1
-0.0205737761265128 1
-0.0442248535710269 1
0.091606984844151 1
-0.0317072667720001 1
-0.0503431130898054 1
0.0867976885297559 1
-0.0623614821248766 1
-0.026981730249726 1
0.0296386959051557 1
0.0306543094039915 1
-0.0062588006208039 1
-0.159341334570705 0
-0.000466098300853193 1
-0.0396472142769953 1
0.0521163637007832 1
-0.0711462391961361 1
0.0667736353822068 1
0.0794562171631367 1
-0.0329735028097429 1
-0.00687057478683152 1
0.0938177158461909 1
-0.0257802375866529 1
0.0134883174679917 1
-0.0529926725244243 1
0.0412398988723291 1
0.00609609504108683 1
-0.044117461463213 1
0.0543748443885538 1
-0.0836829669009032 1
-0.0150893878068694 1
0.0139112147522539 1
-0.0450338686936939 1
0.0261768659073634 1
0.0132629111279883 1
0.0281361876518864 1
0.013151619407485 1
0.0726377894698604 1
-0.0217025574749609 1
0.0401920936071688 1
0.081695408772766 1
0.02036237289777 1
-0.0312570835952836 1
0.0376189865047755 1
0.0269058257139864 1
0.010711449466335 1
-0.00299645082323784 1
0.036645037813427 1
0.0818940435288375 1
0.0641535641840537 1
-0.0213964757349111 1
0.00836657262315767 1
0.00121435967066387 1
-0.12934191175543 1
-0.04105762569853 1
0.0972205372333562 1
0.0922844010354518 1
-0.125956184928626 1
-0.074436672109641 1
-0.0584537795948292 1
0.167129182138362 0
-0.0282411791122602 1
0.0341798941782119 1
0.0476817676847106 1
-0.0438338942297332 1
0.014424940475031 1
0.026149781193758 1
-0.0330303095877561 1
-0.102494426845573 1
-0.165204800737254 0
0.0120140205260456 1
-0.0362439951953239 1
0.136865641944851 0
-0.0517172070153519 1
-0.0432626995490136 1
-0.0250059688307131 1
0.0635370867115416 1
0.0267586535278611 1
0.0635343705345603 1
-0.00654575487146031 1
0.00482985013375443 1
0.11125553441132 1
0.00900812760764337 1
-0.064258761340418 1
-0.124568730022619 1
-0.0406918173053402 1
0.143354439290784 0
-0.139712084848682 0
0.0323733910487225 1
-0.0270585339788099 1
0.0864681821607342 1
-0.0369741792653065 1
0.0205337049710679 1
-0.103996577649914 1
0.000889155821194041 1
-0.000155833272200036 1
-0.0762606491115906 1
0.0378222424390935 1
0.0259103191108812 1
0.0829367632078726 1
-0.114066333011692 1
-0.0386195931004165 1
-0.0996647301588263 1
-0.0759896352357612 1
0.093812140420929 1
0.0629170869207383 1
0.0467590915817682 1
0.152885893643592 1
-0.0549607215605522 1
0.00843271917496378 1
-0.0682852950631524 1
-0.0192524512315062 1
-0.149384771426797 0
0.0116623988585977 1
-0.0596966127175139 1
0.10832941927472 1
0.0555199283529215 1
0.0446510693993496 1
-0.0147654735060539 1
0.0335898718482312 1
-0.00799907724107944 1
0.0453708778878721 1
0.0557222459268476 1
-0.00984044976716962 1
-0.0820924228318832 1
-0.0869784741817574 1
-0.0498773140629873 1
-0.0264452819876789 1
-0.017131114508847 1
-0.0198007022296683 1
0.0089834395136277 1
0.0697841608802818 1
0.0104508489996864 1
0.0974414839046614 1
-0.0180063999488252 1
-0.0739762374410921 1
0.0081519127852089 1
0.0474038270854178 1
0.00496173547107805 1
-0.0425431516673048 1
0.0416351797896748 1
0.0643790091871868 1
-0.0877146877487938 1
-0.0404369989120711 1
0.130451033334059 1
-0.0580529890874828 1
-0.0122349430985939 1
0.110904950957646 0
-0.105818919905952 1
-0.0682414201113646 1
-0.0244468936812106 1
0.0591081525284452 1
0.0141620235422517 1
-0.0879804126720198 1
-0.00255898639756184 1
-0.126684621443183 0
0.0219320776201742 1
0.069161192071859 1
0.0681694732478232 1
-0.0633456312216437 1
-0.00330029531758784 1
-0.0504943033411446 1
-0.0612767070848731 1
-0.0232471537432051 1
0.0527871645847654 1
0.0719233802855008 1
0.115146832933941 0
0.0459606854313949 1
-0.0196306556399566 1
0.012254020237078 1
-0.1716753038377 0
-0.104383507472701 1
-0.0323542331504888 1
-0.025932593878227 1
-0.0351863525208661 1
-0.0118652893122452 1
0.0801565350907524 1
0.0331586014462459 1
-0.00445460448172044 1
-0.061504286736926 1
-0.0849962350078418 1
-0.0552311646593982 1
0.011397661414224 1
-0.0686049331469076 1
0.00501696714950476 1
0.0709794226075596 1
-0.00673573830958267 1
-0.0880148830608824 1
-0.110262355259488 0
0.0698677630203814 1
0.0497113863491181 1
0.0414385086948769 1
-0.0281361629654037 1
0.0576188689975649 1
-0.0194504508015783 1
0.118901405650204 1
0.0224306610579371 1
-0.0421820395410136 1
-0.0650032343700846 1
0.0201450345315691 1
-0.0434062887102326 1
0.0653919262353548 1
0.00207431181446453 1
-0.0528668609365866 1
0.0356221440924748 1
0.0659777817050968 1
0.0622777177353052 1
0.19146626617345 0
0.0351547048782199 1
0.0879037068144369 1
-0.0120161152056075 1
-0.109679415586094 1
-0.00453721614458334 1
0.0565307206669941 1
0.088000320179871 1
-0.129214359781636 1
-0.00755519604316365 1
-0.101444641449625 1
0.0463280798157387 1
-0.0891612236291858 1
-0.0214430573396931 1
0.0466059927445072 1
-0.0263099481005023 1
0.032456282255921 1
0.0106240468923768 1
0.0364995295574243 1
-0.0429153818183538 1
0.0680508739546258 1
-0.0587178006236215 1
-0.0923261866205212 1
-0.112740106911359 0
0.00227927815584351 1
-0.051636120409021 1
0.0866783035454666 1
-0.0982570485974042 1
-0.00237220025522431 1
0.00547049400100459 1
-0.0841784794115933 1
-0.038620979222688 1
-0.0836462116637519 1
0.0728104919945031 1
0.0409501480160281 1
0.0453639895886638 1
0.0489908292462509 1
0.0956230653858692 1
-0.0563375318214034 1
-0.1465927704117 0
-0.134869376704104 0
0.150545814379996 0
0.145191949573496 1
-0.0676678883472237 1
0.00367632893427123 1
-0.0841724802925874 1
-0.0276030045703744 1
-0.0217917191695203 1
0.032947758837507 1
0.0509308546734807 1
-0.108866056287605 1
-0.00743476763403369 1
0.00118913841369905 1
0.0246384926395543 1
0.0641750147364321 1
0.0188675311934741 1
0.0941795313280042 1
-0.0250176141465589 1
0.0559542822773394 1
-0.00653747721910817 1
0.0927327725472491 1
0.102816560339486 1
-0.118177711387695 0
-0.0153340146298507 1
0.0336867855949124 1
-0.00634721153964021 1
-0.0552806996822171 1
0.10454743471006 1
-0.0458435146992013 1
0.0191248222094391 1
-0.107239529983436 1
-0.0931992975831913 1
-0.00382174646468495 1
-0.064847257387268 1
-0.0123129206575169 1
-0.103681363588657 1
-0.0292912823830233 1
-0.0224125698575079 1
0.0374239243663864 1
-0.0821481295588441 1
-0.126889568740727 0
0.0423516629842814 1
-0.0291874449060932 1
-0.0363498600389506 1
-0.0434393948817588 1
0.00181653236818571 1
-0.0988141418857139 1
-0.111006616516721 0
0.024218553241578 1
-0.0139648125406042 1
-0.0545188821666903 1
-0.0996050139496963 1
-0.110138634371285 1
-0.0221905457688161 1
-0.0526202270340404 1
-0.0210436949775173 1
0.0453705848180954 1
0.0727259426353122 1
0.0147846831287317 1
0.00302115953606363 1
0.0632667219913885 1
0.0349840184506949 1
-0.0759456838085553 1
0.0117461498579525 1
0.0156097861186727 1
-0.0108007472698565 1
-0.011308983495153 1
-0.00531187701795278 1
0.108421063793648 0
-0.0472999021045711 1
0.0316816084008758 1
0.0786616361085479 1
-0.0233357832062491 1
-0.00508477007918417 1
0.0747939161459333 1
-0.00498537862372144 1
0.0239493959615933 1
0.0348876229932722 1
0.0950757532312009 1
-0.0815378287611145 1
-0.0801137140877316 1
0.064059843005736 1
-0.0503876904692655 1
0.0356496614819126 1
0.0675640195730751 1
0.0140220940484862 1
-0.0589786660911936 1
0.0158535231317914 1
-0.0420266055071384 1
-0.0320762286076825 1
0.0957667354472617 1
0.0372569796613306 1
0.0274484428888703 1
-0.00231600062617137 1
-0.00700726042778952 1
0.0792871747921382 1
-0.0412155146027892 1
0.00535943505464216 1
0.0142423792913577 1
-0.0959369638767445 1
-0.0618481870577251 1
-0.0971395232351018 1
-0.0534763146913044 1
-0.0313837801893155 1
0.0248243915969349 1
-0.095270728128055 1
0.0942587436253578 1
0.0654350290297768 1
0.0793145108103138 1
0.0350148283601342 1
0.0480891426135762 1
0.157513912651476 0
-0.0597066857350228 1
0.0136620859180954 1
-0.0521046365668934 1
-0.063618494532345 1
0.0512124250367817 1
-0.0338331694046494 1
0.0572761187770637 1
0.0328322840024409 1
-0.0564960151251146 1
0.134557352927861 1
0.0976326860609617 1
0.00315306700879256 1
0.0938930773232463 1
-0.0197093711180418 1
-0.0427418951022319 1
-0.0395457285193355 1
-0.0562937650033436 1
0.0673691511683033 1
0.00704916293983264 1
0.00111017441957382 1
0.0842864474168397 1
0.0169125147694527 1
-0.0900697208228345 1
0.0663892353821154 1
0.00145050854420836 1
0.017230098827661 1
0.0026772892349435 1
0.0736942279964698 1
0.0123185558194377 1
-0.00911938933447442 1
0.0483293682330828 1
0.00258647893282177 1
0.163488649170334 1
0.0590741410853034 1
-0.0135654592322478 1
0.178495862225699 0
-0.0264107565308971 1
-0.0158864007187683 1
-0.105562396435804 1
0.030035132152159 1
0.0798694306158432 1
0.0552169894471005 1
0.00598884125393842 1
0.0102503991478703 1
0.0117212712987032 1
-0.0395335480206735 1
-0.030364306651005 1
0.0526417476285687 1
0.0437390837505179 1
-0.0605936445888846 1
-0.0031624779810271 1
0.00761826813744986 1
0.0396935431283125 1
-0.0485711985124643 1
-0.141113795040823 1
0.0319035401349066 1
-0.0601029921274962 1
-0.0128741806111968 1
0.0140952621307723 1
-0.0737538418598009 1
-0.0425323225263689 1
0.0710090670259016 1
-0.093090391978326 1
-0.0383236435928994 1
0.00292561463762573 1
0.179033895908584 0
-0.0736861454522335 1
-0.024889211117961 1
0.124831950907017 1
0.128668062302997 1
0.00867537151086731 1
0.0929815991553888 1
-0.0554307785814639 1
-0.100498855480396 1
0.0719421100206356 1
-0.0974020906225809 1
-0.0731196150669873 1
-0.0567193287950562 1
-0.0509777382887923 1
0.0794800380785842 1
0.0255903229720541 1
0.0953964498663783 1
0.0638743016514212 1
0.00947441105904639 1
-0.011531299434259 1
0.0185349085134693 1
-0.000918901927065693 1
0.0756662558848765 1
-0.0185291577886931 1
0.145265935158131 1
-0.0238020147945835 1
-0.0700131872122567 1
-0.0174257968161696 1
-0.140165685967995 1
0.0967773296961962 1
-0.0177513430987398 1
0.0141653919078527 1
-0.0652490298357204 1
0.0234170822339022 1
0.0620072057669748 1
0.0769785520548152 1
0.00507432939864837 1
0.0904582145822107 1
0.0146271465583357 1
-0.0199355097641942 1
0.212649055711645 0
-0.0103674980263548 1
-0.0404932821692086 1
-0.0500434223000356 1
0.0568255116799322 1
0.100676032872364 1
-0.0337631593565469 1
-0.0552679705534417 1
-0.0112303618763582 1
-0.0342520104915369 1
0.00589577292639967 1
-0.0500629743222742 1
0.108816832180495 1
0.0979771752647703 1
-0.0105935367466266 1
0.112545807295611 1
0.0142000785636277 1
-0.0338866055242317 1
0.093425893703748 1
-0.024684585745412 1
-0.0159477380553783 1
0.00170348064967107 1
-0.0712000712237479 1
-0.0629268660298405 1
-0.0412848601096886 1
0.0186702366418723 1
0.0544460304242837 1
-0.101013178335521 1
0.123124303188585 1
0.0460511401588227 1
-0.01068384033137 1
-0.0130027538437682 1
-0.00791783807798378 1
-0.0963229424565668 1
0.0546371270406305 1
0.10297942665929 1
0.111779136590017 1
0.0421911829096733 1
-0.025065771499477 1
0.0222511459214231 1
-0.0240322545214546 1
0.0242983421014958 1
-0.0630593470022029 1
0.0108993816785752 1
0.0364896600827695 1
-0.0425301290264499 1
0.0814298584907455 1
0.00994355091459897 1
0.0719753808464973 1
0.0283342966345354 1
-0.0707652684500737 1
0.132128110290012 1
-0.0719138056756956 1
-0.0298295351839878 1
0.0683174155510201 1
-0.0324530276411171 1
-0.0307776002309822 1
0.0522565760264408 1
-0.0311120237982001 1
0.0345869506863138 1
-0.00443681432930278 1
-0.0404822339862685 1
-0.125514660088957 1
-0.133424758100423 1
-0.0299890314201839 1
-0.0628416793570723 1
-0.0399975331917343 1
-0.0292379877481056 1
-0.154063124827314 0
-0.0397309800486774 1
-0.0616779012602791 1
-0.0359716194997357 1
-0.00415286188874502 1
-0.0678692259264614 1
0.0962266545063236 1
-0.0892038589121226 1
0.0127225312885764 1
0.0161658535028473 1
0.0479609390973272 1
-0.0102959614150852 1
-0.145727254522783 1
-0.0622181029382993 1
-0.0970298180571919 1
-0.0685563857243461 1
0.110076466852072 1
0.0606236658111472 1
-0.0175825200306567 1
-0.0358331202684914 1
0.00221994106315032 1
0.00315042464476421 1
0.0670424159854686 1
0.0562252012279849 1
-0.0316530574960493 1
-0.0280011907743062 1
-0.0536338378026787 1
0.0399530078796186 1
0.0896225359880404 1
0.131093395644311 0
-0.0274378666561461 1
0.0409986985305724 1
-0.061565795084242 1
-0.0320177239271722 1
0.0259515053816756 1
-0.0686886010930854 1
-0.158020791234207 0
0.0311718738887873 1
0.0266086031505697 1
0.00550177314356934 1
-0.0861975848364824 1
0.020238888064346 1
-0.0324719446763895 1
-0.0258337040229402 1
0.000933453254468506 1
0.0281210620239845 1
0.103120915420816 1
-0.0117845668534828 1
0.0612069073328079 1
-0.0417229795932161 1
0.0458083655370658 1
-0.0278439097276076 1
-0.0985600524080144 1
0.0131612363303392 1
-0.00572266040086603 1
-0.035591056382106 1
-0.0680008813448457 1
-0.194932599468842 0
0.021781273658011 1
-0.0231734355689358 1
0.00352233954050604 1
-0.0269383036772644 1
0.0680351403640593 1
-0.097839541055744 1
0.00771339727450568 1
0.057619451883665 1
-0.024332277339291 1
-0.0280886168713575 1
0.0825973133171399 1
-0.0484832803701612 1
-0.0387612370594355 1
-0.00658009426182849 1
-0.0500000198440748 1
0.00374738401115195 1
0.0834968924158408 1
-0.0642985259250857 1
-0.0454340734762677 1
0.0256233666606968 1
0.0827258132916206 1
0.010114668030092 1
-0.0504461368473646 1
0.0295295415796782 1
-0.148062740770138 0
0.118075175025144 1
0.0880579570415446 1
0.095950519075733 1
-0.050122623459148 1
-0.0182136188740678 1
0.0315384245895256 1
-0.0181836951916265 1
-0.0604423336406145 1
-0.112170926656732 1
0.079871433355903 1
0.0413886309355998 1
-0.0904679172563036 1
0.0251258463706413 1
0.0597673849301631 1
-0.0325748045147017 1
-0.0409639227946047 1
0.0362829963322107 1
-0.0631229057045395 1
0.0273075316817538 1
0.031314541897776 1
-0.0528514491429917 1
0.133962672724163 1
0.105559327857393 1
-0.0311091292837993 1
-0.0560417528683722 1
0.104470356699071 1
-0.0882430919404902 1
0.0899889394086995 1
0.0287221249213725 1
-0.0212000145984551 1
-0.0230329200565007 1
-0.000535509579625927 1
-0.0833984531157098 1
0.0143513436558454 1
-0.0398181854894438 1
0.0505225812958828 1
0.0381941399184485 1
-0.0243734408972433 1
0.0908952090203979 1
0.0785843140916989 1
0.0240708734692694 1
0.0761366235945063 1
-0.0247485657813604 1
-0.0866676594319055 1
-0.00585856351684926 1
-0.0289579494876016 1
-0.118223640673116 0
-0.0661851429042308 1
-0.0601113773137767 1
-0.0575284653500246 1
0.0601295653423317 1
0.0717367653480298 1
0.0966878254189309 1
-0.00464837099718641 1
-0.0096690325752136 1
0.122998636479126 0
-0.00310013245611151 1
-0.0768990526163147 1
-0.069249565453566 1
-0.00652905651562228 1
0.00654544870739498 1
0.000421570033021203 1
0.0310560393551217 1
0.035968036222238 1
-0.0549218104631178 1
0.0207407818717798 1
0.0170402381914481 1
-0.058918158254216 1
0.11510693102648 1
0.0955398150139986 1
-0.0640427532759699 1
0.118302890527957 1
0.011534923113885 1
-0.0223105204729637 1
-0.018871865123841 1
-0.0616004113441181 1
0.0721297193798749 1
-0.0456499851867333 1
-0.0558601531077408 1
-0.0496336801970712 1
0.114513555739118 1
0.0180996413245114 1
0.0926859154331228 1
0.0311033301169314 1
-0.017461054312216 1
-0.119266234302964 1
-0.183939975432731 0
-0.0193116411057739 1
-0.0958680786714036 1
-0.00341500029454241 1
0.00662632147102928 1
-0.0912102180095846 1
0.0577202060653216 1
-0.0794546588315289 1
0.108045937158613 1
-0.177301344877323 0
0.0112424949817093 1
-0.017993293830023 1
-0.107742383879069 1
-0.0167793600824288 1
-0.00493129984703271 1
-0.0257290244705522 1
-0.190391787031529 0
0.0784403961334676 1
0.00424477861065646 1
-0.120215130555078 0
0.0111219096346958 1
0.0444285082658321 1
-0.21607546721618 0
0.00407998039829857 1
0.0690718685919396 1
0.044247209235779 1
-0.0681841418292178 1
-0.106880916094279 1
0.0121490446859855 1
0.00213794485698427 1
0.0375458235469357 1
0.0730711755585348 1
0.0441142138928996 1
0.119551840118256 1
-0.0869736683140107 1
0.0149369393612214 1
0.0273511045685116 1
-0.0577089357228816 1
-0.0531971124751337 1
-0.0380050703542096 1
-0.0025361155828815 1
0.0478963086601017 1
0.0570479867159756 1
-0.00171601079718209 1
0.0189969155685547 1
0.138383970238384 1
-0.0699939743222303 1
-0.0602452516142039 1
0.0723422665692342 1
0.0137258639002992 1
-0.0110332719781027 1
0.109592401225599 1
-0.035006923106583 1
-0.0230021797388776 1
0.0551675951970123 1
-0.0510591741260949 1
-0.030973539629537 1
0.0890514199823938 1
0.0389150275776896 1
0.0662818548471882 1
-0.0601196713779545 1
0.0921143926628566 1
0.0147267213564712 1
0.0272811787869631 1
0.00946646145901021 1
0.00777943879059334 1
-0.000747695684067297 1
-0.0379316515207859 1
0.0542837084241193 1
0.0580675523290399 1
-0.154794559982048 0
0.042868544308799 1
0.045308254778465 1
0.00716459627816111 1
0.0786797939268206 1
-0.00346972951987554 1
-0.0121144679607468 1
-0.0566153801529968 1
-0.0739079012553558 1
-0.0693630899671247 1
-0.0767713453331275 1
0.0155065904035553 1
0.135626032970342 1
0.135119144736191 1
-0.0430030441584742 1
-0.0820997138913199 1
0.0138028589240327 1
-0.0281527686918675 1
-9.66572046472349e-05 1
0.1452732294504 1
0.0506171829923845 1
-0.00777024580768271 1
0.0695534051436089 1
-0.0341660693639901 1
0.115713933143044 1
0.0927796359381859 1
-0.090875135480334 1
-0.0712461204392064 1
-0.0259784477503805 1
-0.0229019701795206 1
0.0859023671860538 1
-0.0166551284866184 1
-0.0290219295495994 1
-0.0765850812645874 1
-0.0619090905643464 1
-0.0196331208638603 1
0.0570465528431127 1
-0.0773835761273181 1
-0.109794961532391 1
-0.0527212444573141 1
-0.0596644754620979 1
0.040838045884612 1
0.0841760296401163 1
0.00541595923657839 1
-0.0264452310323507 1
-0.0572456438912455 1
-0.12921469774193 1
-0.00101363365272389 1
0.0510239186906422 1
-0.0662982298430767 1
0.0109701923477743 1
0.104621638072497 1
0.0131107711669564 1
-0.174818629718881 0
-0.0372183701156125 1
0.126497308648974 1
-0.0366340665246948 1
0.115571136732676 1
0.0362785542072869 1
-0.0340687215951075 1
-0.110172364402193 1
-0.0831719643425133 1
0.0579818697523962 1
-0.00935735218337024 1
0.0391733845745261 1
-0.00800254653265373 1
-0.115088809422023 1
0.0564360290959796 1
-0.0654662541655785 1
0.0403680569746908 1
-0.0851028301190241 1
0.0944792268361193 1
-0.10984736438545 0
0.0192455366805284 1
-0.13544889997396 0
-0.0523093507416402 1
0.0802070740287828 1
0.0554426084250207 1
0.0382153347312475 1
-0.0376905561522709 1
0.113959816642605 1
0.0553577886962048 1
0.124053400454569 1
0.11707010857916 1
-0.0101248680606215 1
0.0292313377922966 1
0.0510133620743984 1
-0.0144003489896695 1
-0.0285128649803099 1
0.0546573481207922 1
-0.0513475586543778 1
-0.0136966136902858 1
-0.0562221746747948 1
0.107371909511985 1
-0.0967150619901352 1
0.0352593899471054 1
0.0509494964189634 1
0.0379390323462234 1
0.143976549005154 1
0.052735132091053 1
0.107102012500535 1
-0.0286375205743786 1
0.071218630026004 1
-0.170666975982191 0
0.0373419650017218 1
-0.044820714083527 1
-0.136588537330385 1
0.0553000104008853 1
0.0690576825093678 1
0.00229905646503436 1
-0.0720253669493901 1
-0.00871401558640812 1
0.114919970444974 1
0.00563763944872077 1
-0.0520687962785839 1
0.00411031783519398 1
-0.0729908450820565 1
-0.217806367364909 0
-0.0425114674222876 1
0.101722292973688 1
-0.0053841451752193 1
-0.0316156505042136 1
-0.00430179151312693 1
-0.0170864723082832 1
0.000958953640307532 1
-0.0161865328507032 1
0.0606927796474258 1
-0.0969146115025695 1
-0.061486832642157 1
0.0100727277959881 1
-0.0450763865763331 1
0.0215966186051867 1
0.0591504743051319 1
0.103234001568406 1
-0.104918470590405 0
0.0230391041485352 1
0.108216590864703 1
-0.0459439327328334 1
-0.11337694278629 1
-0.13302826007457 1
-0.0218453938775906 1
0.033122748483605 1
0.00537719684589482 1
0.0249910084331617 1
0.122817920035778 1
0.0504290762688279 1
-0.00116541663910348 1
0.103722179992054 1
-0.0721990640939337 1
-0.00648822559902357 1
0.0924553444349978 1
-0.0386960214819324 1
0.00141430353222121 1
-0.0648155650751939 1
-0.0295519475446622 1
0.135628846187118 0
-0.00141674083324625 1
0.0511399357394494 1
0.00280577129314116 1
0.0262027113841419 1
-0.000365923495882145 1
-0.134438806464344 1
-0.044849470354863 1
-0.0643604032218879 1
0.0460979158047877 1
-0.0137277578880131 1
0.0151125332374248 1
-0.0417148584729514 1
0.0391244675989748 1
0.0168493535979266 1
-0.0544527688678619 1
-0.0712065915935314 1
-0.0609081154276623 1
0.00158014878902663 1
-0.058103215240746 1
0.0126057232270859 1
0.0523540295908293 1
-0.0604171414012524 1
-0.18609904038009 0
-0.00278128224514903 1
-0.035389437041264 1
-0.18488124128914 0
-0.155772769024732 1
0.00201152489468409 1
-0.0568233146955359 1
0.102773579311874 1
-0.0359245278323419 1
-0.102185794404232 1
0.00620187707652002 1
-0.0692969168731551 1
0.0326983993799583 1
0.092846820862084 1
0.226534708745779 0
0.0214669027147853 1
0.0260016152329712 1
0.00661019790698966 1
-0.0235045224691971 1
0.080559390670858 1
-0.0361634293669114 1
0.141065617852082 0
-0.0349785061820799 1
-0.0386424031019091 1
0.0298674576049601 1
0.0268981112130453 1
0.046510949912325 1
-0.0263336373834335 1
0.0956866471472085 1
-0.0120461954686098 1
-0.0206363387917572 1
0.0634691610827577 1
-0.074358521026575 1
0.0204693163391295 1
-0.131689419266831 0
0.0970639757773928 1
0.0111957399020827 1
0.0532393022610129 1
0.061526624298703 1
0.111968554166158 0
-0.00398483933182441 1
-0.01126819354906 1
-0.0220407664669755 1
0.158423045516055 0
-0.038811233306237 1
0.00339668577760663 1
0.0732583921941694 1
-0.0162216404973273 1
0.0563582483605143 1
0.0358319941194535 1
-0.00639659292909651 1
-0.0597186072116867 1
0.0141597654336888 1
-0.00920746090741129 1
-0.0306941474745382 1
0.010578795959586 1
0.0683531477790808 1
-0.012607102629794 1
-0.0196792310549079 1
-0.0663861838829826 1
-0.0651176082939705 1
-0.11617053604899 1
-0.12548282472723 1
-0.0446164062029038 1
0.108314041330247 0
-0.0665074800136666 1
0.14365680562123 0
0.146693996426528 0
0.0499793932554574 1
-0.0568983996110552 1
-0.0295086668800075 1
0.105108831265887 0
-0.00804031367675298 1
-0.0514367022630624 1
0.0279101272973038 1
0.0107950248502737 1
-0.0851642822093459 1
-0.0112872642660559 1
0.0983323833261263 1
0.0010695615007164 1
-0.0747697702210023 1
-0.14648686983394 1
0.158176085090859 0
-0.0692732126880631 1
0.0736241233671339 1
-0.142511715226525 1
-0.098451373523014 1
-0.00674400961255227 1
0.084541044138872 1
-0.00266111035081497 1
-0.0142467082800461 1
-0.0733423364005548 1
0.00322878549889506 1
-0.049468963074237 1
-0.0357738298366629 1
-0.105569202975741 1
-0.0521426039387146 1
0.020651369085193 1
0.0680611086852338 1
-0.0445430952066549 1
0.0356758092690352 1
0.00522531753066095 1
0.101303668196621 1
-0.0472383102444419 1
-0.0688217449337701 1
-0.000260507491353399 1
-0.0163836570147135 1
-0.0136791284895363 1
0.0805514790141274 1
0.0152990049487902 1
0.039334776086144 1
-0.00139343285707008 1
0.0241957900481623 1
0.0316351996981796 1
-0.0309837933960628 1
0.0289865203613721 1
-0.0723857071276055 1
-0.0323770453500971 1
-0.0428236741157536 1
-0.101317571572888 1
-0.0760688852558801 1
0.209611858687386 0
0.0810497539060114 1
0.0558594406087334 1
-0.0473750248063836 1
-0.0160774932961881 1
0.00888113030916838 1
0.140907920783553 1
0.0746329305975564 1
-0.0589377660100933 1
0.0033946203959124 1
0.0977336555965019 1
0.0397156676345911 1
0.0122285516617516 1
0.0599120603148005 1
0.0850624937643099 1
0.0521920293248902 1
0.0363689297578131 1
0.0638743211224487 1
0.121972409891299 1
0.0360378867301851 1
0.181739553835445 0
0.0613403201163343 1
0.0868018416790941 1
0.0530652673672824 1
-0.0225870370292309 1
0.141770281459158 0
0.0865776033959412 1
0.0320352786063322 1
0.0193807732726581 1
0.0494399002615472 1
0.102883708691984 1
-0.074434666384866 1
-0.055718044847368 1
0.0296388290383063 1
0.146870989197754 1
-0.0617503085806105 1
0.0857777410036482 1
0.0687259257811206 1
-0.0135236612023758 1
0.0462299500960537 1
0.0369594293413981 1
-0.128908981410125 1
-0.0765502435306075 1
0.0603284817528128 1
-0.052870675661507 1
-0.0527894843151045 1
-0.0691182694057386 1
-0.00583948984566456 1
0.0110022624140666 1
0.0354447903775205 1
-0.0264078774928292 1
-0.00592627863235347 1
-0.0244579355941194 1
-0.0390634393910344 1
-0.049230152990515 1
0.0308340762959227 1
0.0428954279694943 1
-0.162394062689026 0
0.0413044792481927 1
0.0225399772099296 1
0.0250167614652212 1
-0.0192555134397342 1
-0.110906342648396 1
-0.00848870532503546 1
0.103711708316327 1
0.237196745206127 0
-0.0105039378401921 1
0.0788406372805448 1
-0.0881968867136598 1
-0.0852952756316307 1
-0.140213287559605 0
-0.0184784204899702 1
0.0926072368708006 1
0.150318874630871 0
0.07598456591324 1
0.0974005708543516 1
0.0242219947363077 1
0.0359707531272462 1
-0.075000316289311 1
0.0415916191609225 1
0.064204809892617 1
0.0340782561079577 1
0.0366542790100463 1
0.0421014375197304 1
0.0475627646589821 1
0.0842284661087704 1
-0.0480203608477076 1
-0.0555168013598661 1
0.088637193949524 1
-0.0381515488433729 1
0.0442489825027667 1
-0.0655316989617508 1
-0.0266432563818808 1
0.0589246412480323 1
-0.0298383864232921 1
-0.00885905718675474 1
0.120224526921808 1
-0.0871658878562738 1
0.0975964154393656 1
0.0538325494049341 1
0.00236673881295086 1
0.087674617903706 1
0.140523431098433 0
0.0447050168306684 1
0.00456598152628334 1
0.0639377528016606 1
0.00335894315114335 1
-0.0110284682980548 1
0.0467062792533669 1
-0.0275747607439621 1
-0.0486764305750065 1
-0.0321964501192152 1
-0.0369016463784805 1
0.111669050575001 1
0.0835353332839737 1
0.076214933959341 1
-0.0407236419920041 1
0.000858358523561126 1
0.0575396088259668 1
0.111756240505311 1
0.0345090838329197 1
0.00363590055370891 1
-0.121431349641477 1
0.0311017364272528 1
0.0326750283321628 1
-0.0648626421137853 1
0.0233482758681968 1
0.00572351257405336 1
0.0513481234543728 1
0.0544592387827714 1
0.145393939288537 1
0.0852886888413021 1
-0.200919711214153 0
-0.075138441409119 1
-0.014623227492121 1
0.0726345173883856 1
0.0448757789096583 1
-0.00380819352985596 1
-0.0363353141422047 1
-0.0147011090449323 1
-0.0298490950606945 1
0.0276922799030004 1
-0.0671368983064764 1
-0.00380394766984485 1
-0.0131822436388439 1
-0.030550223907004 1
-0.0128054278146552 1
0.00190292192790226 1
0.011012019958834 1
-0.103548004519519 1
-0.056924657354877 1
-0.0416194406509387 1
-0.0648710596305061 1
-0.0498238699534812 1
0.0332761170969945 1
0.0173881858152248 1
-0.0402191155601937 1
0.0222650417763778 1
-0.0548014384455363 1
-0.036598425719338 1
-0.0393864035080986 1
-0.18251030276995 0
-0.0326792488203432 1
0.0638542489115121 1
-0.157514775550185 0
0.00387355481329366 1
0.0753846634886708 1
-0.0573993486128891 1
0.14109557483975 1
-0.0642325655854342 1
-0.000488276787388774 1
0.00660279052219877 1
-0.0936355218151179 1
-0.073237605940534 1
-0.0245557182683776 1
0.0561377431487717 1
0.0538117686456676 1
0.0751033626767952 1
-0.115304290630366 0
-0.159947797809902 0
0.068150947854423 1
-0.144928617942531 0
0.142704872415435 1
-0.0666507633676588 1
-0.132107900840825 0
-0.0146963450557934 1
-0.0585803225146046 1
0.0190582127483532 1
0.144658166276355 0
0.090003122852447 1
0.0148312316826483 1
0.0924429265841361 1
-0.00305746125862816 1
0.111488415110479 1
-0.0693448294774664 1
-0.0943480486110884 1
0.0234960480313394 1
-0.0322788066290836 1
-0.0500811452287898 1
0.119463481223395 1
-0.0272729390988435 1
0.0283167422981974 1
-0.06441692537717 1
0.0829625405780137 1
0.0315490795514052 1
0.0313305755082555 1
-0.0443039142668996 1
-0.0126703510660475 1
-0.0210203109020361 1
-0.0239274133185116 1
-0.0259314957047447 1
-0.111305337532451 1
0.0200076787347902 1
0.0340705501449589 1
0.0284999954535279 1
0.0769372896593354 1
0.09397499106722 1
-0.0238942312072838 1
-0.0558402425334059 1
-0.0661762659807443 1
-0.0235697359671313 1
0.00691865384003717 1
-0.0685127117248515 1
-0.0793267348911307 1
0.0506636706290442 1
-0.106325996809026 1
-0.0728564974042527 1
-0.111379220184622 1
0.000113110574968375 1
-0.203413424919536 0
-0.0136311211731578 1
-0.0814339572379823 1
0.0768742641581027 1
-0.114927598695109 1
-0.0554387895103782 1
-0.0211913485836553 1
0.057818453013036 1
0.0874959713101038 1
-0.0542597246934349 1
-0.0882906850047156 1
-0.0933253840739479 1
0.0167637026389839 1
-0.0652621274834491 1
0.0819796170449122 1
0.102079499664323 1
-0.120449793824022 1
-0.175691197650962 0
-0.0271694047541475 1
-0.0262436565552003 1
-0.115708710397984 1
0.0242278568263659 1
-0.000227828615753888 1
-0.0435327710234507 1
0.0862018574353502 1
0.0539197075675614 1
0.0386149545643418 1
-0.00822266435382197 1
0.0138848044192437 1
0.0468111137268955 1
-0.107001182425985 1
-0.0344661558184148 1
-0.0339270195612648 1
-0.0142386673811437 1
0.0680473853917326 1
0.041813400383954 1
-0.0508328489407464 1
0.0180426282483623 1
-0.0453924991754373 1
0.104382853007037 1
-0.0750707614514333 1
-0.0113910649006742 1
-0.132615048281442 0
-0.129864117434221 1
-0.0457007014276552 1
-0.12065779439482 1
0.0805637527243122 1
-0.0551546940420915 1
0.126261313918972 1
-0.0457534886792678 1
-0.0646595963734744 1
-0.056826186792676 1
-0.0718154550813232 1
-0.114265314623412 1
0.0323142431647775 1
-0.135171016106133 1
0.0363369083381512 1
-0.143873890333465 0
0.0469107154326784 1
0.129531387006338 1
-0.00998575479668198 1
0.0556227868760971 1
0.0643710169522644 1
-0.0305875306346141 1
0.00161721781243166 1
0.123082273160541 1
-0.0681127605194175 1
-0.0613378080213046 1
-0.0545067895700977 1
0.0321010303857171 1
0.0530564913034538 1
-0.0477712005536008 1
-0.0275036411444127 1
-0.192020730797315 0
-0.142000508523651 1
0.092584670632415 1
-0.102787472934159 1
0.0186053857243935 1
-0.0147045726562419 1
-0.0559526073438356 1
-0.0675986615651713 1
0.110991207909644 1
-0.0573721560585315 1
-0.0610088337542606 1
-0.096993648739958 1
0.0463044704266136 1
-0.0671438492585782 1
0.0761517985572875 1
-0.00615843310559274 1
-0.139507126407243 0
0.191605029561159 0
0.00857618174410375 1
0.0253388404397042 1
-0.0285849770799732 1
-0.0654513106122464 1
0.0900177762798414 1
-0.0631614904774361 1
-0.0159299145562848 1
0.0263962582185329 1
-0.0624318030396729 1
0.0615462166003958 1
-0.120428414807836 1
-0.0223733036344472 1
-0.0773631160684058 1
0.0579071066285974 1
-0.0482934976441893 1
0.0516663660353649 1
0.0571697810171795 1
0.048710175299833 1
0.0397996026828354 1
-0.0405838437098554 1
0.0875819957843636 1
-0.0738375251859027 1
0.0391573394585879 1
0.0853570889605037 1
0.0291536548141785 1
-0.0164060012696235 1
-0.0721982528486699 1
-0.0487599287405934 1
-0.0789549743422943 1
0.0132605504199917 1
0.194064993997054 0
-0.0431526812594785 1
-0.0445457399017076 1
0.0389726819968681 1
-0.0543716759707098 1
0.0344022819158347 1
0.0286488389086849 1
-0.06879988913724 1
-0.0798231793151864 1
0.0937698443111792 1
0.100995475604167 1
-0.0949732321334109 1
-0.0647348056487663 1
-0.0462229208885435 1
0.0172727627004032 1
0.031613053637022 1
-0.117670810982892 1
-0.0352204705983903 1
0.052469991331521 1
0.04645854994768 1
-0.0671051876646285 1
0.0215430357391613 1
0.00421693899649873 1
-0.0460513903587264 1
-0.0153721659942133 1
0.0441950118260441 1
-0.0541249943960805 1
-0.0931173005326492 1
0.0192430417613097 1
0.0814870970589173 1
0.0631380699384801 1
0.0213511158817915 1
-0.0526294621219498 1
0.11850930811411 1
0.0624151141241246 1
-0.0209655907433591 1
0.0436894760669091 1
-0.0072599417612642 1
0.0151661604117038 1
-0.0344464174606528 1
-0.00409255710397476 1
-0.0453419800637285 1
-0.0695547068984299 1
-0.0287379000098908 1
-0.0866738129598561 1
-0.0171220430771338 1
0.0341832648452325 1
-0.0332310585759428 1
-0.0907843307904896 1
-0.0561066099603168 1
-0.102741140707215 1
0.0416347244834499 1
0.0168719568885402 1
-0.0487572800909171 1
0.0870128539041128 1
-0.172968153192364 0
-0.0445108205479334 1
0.0779540525119558 1
0.0188075516868842 1
0.0468394896748382 1
-0.0711142035940421 1
-0.0414099920047414 1
0.00813901828126927 1
0.0418263549681676 1
-0.203467768518572 0
0.0390791801864688 1
0.0219479352537929 1
0.000120185585615549 1
-0.00831208366369581 1
-0.0322750880578828 1
0.0567192277694868 1
0.00137082648914401 1
0.00782209578315502 1
-0.0350113641076093 1
-0.0926839623471746 1
-0.016796007855253 1
-0.0386264713649082 1
0.16655881385289 0
-0.0905182354749018 1
-0.0017055537436338 1
-0.0730460941225841 1
0.022711414423209 1
-0.0792329966334906 1
0.0999219114954109 1
0.0371718772115932 1
-0.00677957792419258 1
0.121036241779945 1
0.0134709037148945 1
0.0477738214002136 1
0.0203565741726513 1
0.0889527833649033 1
-0.0840059795615998 1
0.195245463181643 0
-0.133341788951319 0
0.0202653243801071 1
0.00623635031562304 1
-0.0763157014711983 1
0.109129655651865 1
0.0124724892754292 1
0.0800206054786797 1
-0.0687005312648476 1
0.0705544347877244 1
-0.0748546419469302 1
-0.0363335987607603 1
0.0346607012909064 1
-0.00753995642268044 1
-0.0278066875074968 1
0.193167483099368 0
-0.00754422269421562 1
0.0967242035527171 1
0.00860619158517919 1
0.00806477571265684 1
-0.020863168758233 1
-0.0096332056175584 1
-0.136048821163874 1
0.140653273331106 1
0.0777649134301433 1
-0.172424205731852 0
0.00449187860130723 1
0.0280298171886647 1
0.0240699701167033 1
-0.0746885621587574 1
-0.0364607537690025 1
-0.14933851742344 1
0.0570294016056993 1
-0.153177205338493 0
0.0555876402286923 1
0.0560457187016916 1
0.0224503031839858 1
-0.0935320597463853 1
0.0061660428130863 1
0.0441249763861803 1
-0.115457477187636 1
0.0491147669289749 1
0.0170606202544952 1
0.0282973558046365 1
0.113544679672482 1
-0.0856832609265449 1
-0.00527257932660609 1
0.0790848426190359 1
-0.0922267257885299 1
0.0539419165718749 1
0.0795055661128303 1
0.0537967477881265 1
-0.0205441133708491 1
0.0375764515197148 1
0.159965918975706 0
0.00315630034307111 1
-0.143467231618715 1
0.015149415544836 1
-0.0202433312330537 1
-0.113447670273859 1
0.100091448247593 1
-0.0344847743564149 1
0.179112016744092 0
0.00932028595426425 1
0.0739235194862443 1
0.097757778597752 1
0.0630873075993222 1
-0.0542300323092956 1
0.17014231843042 0
-0.0103772467660529 1
0.0793284115288855 1
-0.074421699902819 1
0.00284619046338129 1
-0.0703131929639063 1
-0.0239219721561484 1
-0.0492391421555209 1
-0.0298368027702471 1
0.0857999078841883 1
-0.117596324229092 1
-0.0740567331050835 1
0.0604153465078046 1
0.0237648279492388 1
-0.109866425166809 1
0.104045255635115 1
0.0174108958876187 1
-0.00354781424839407 1
-0.0406503436794598 1
-0.0680750700142289 1
0.0203909413559928 1
0.133476150332725 1
0.0446824398166381 1
0.0248853740896265 1
0.0419118020682811 1
-0.0118174597310684 1
-0.100137157101935 1
-0.0837924563011661 1
-0.0777874714794459 1
-0.0896828954600925 1
-0.0201666419344151 1
-0.00229281262933379 1
-0.0619005771433551 1
-0.0999358716813106 1
0.12670524499136 1
-0.0628899655571292 1
-0.0673318666480963 1
0.0203087102444564 1
-0.0486766867723876 1
-0.118108359534866 1
-0.104730414283792 1
0.0365613905070525 1
0.133539752707393 1
0.0340462481244531 1
0.15418204898984 0
-0.0651058491293788 1
-0.0432369152892431 1
-0.0322350976794989 1
0.0172768097670266 1
0.0456663356813185 1
-0.0950223649875464 1
-0.194924830830826 0
-0.0031905541462569 1
-0.0331482983765699 1
0.0161599627078855 1
-0.120372515997927 1
0.0495001048913793 1
0.0979571487589761 1
0.105571100376696 1
0.0119392937301418 1
0.125680342548144 1
-0.111243185320603 1
-0.110253456994673 1
-0.0729791899430133 1
0.0233810602330273 1
-0.0305243761331171 1
0.0140902903984827 1
-0.100799131752685 1
0.0669670648635585 1
-0.00541667087255654 1
-0.0192296267662981 1
-0.0208644924237603 1
0.0176697852594146 1
0.046441315431335 1
-0.0675102521312329 1
0.0323561607057914 1
-0.069632191831858 1
0.00568108247030495 1
-0.0239904845875379 1
0.0236958746374506 1
0.016132861975552 1
-0.0121115706148936 1
0.107044587223729 1
-0.0473308600746993 1
-0.0558078904181815 1
0.045986086819583 1
0.0218837649459242 1
0.011920204750713 1
0.0262557850190205 1
0.0549892966362837 1
-0.0518193349656765 1
-0.106036199098789 1
0.0140351966911918 1
0.0127838868631432 1
0.00730553265848119 1
0.0188964857784487 1
0.043432032817461 1
-0.148196809446363 1
-0.0206515479575415 1
0.0459560935362256 1
-0.0451711002679285 1
-0.127571501194542 1
0.0247741365813773 1
-0.0943709080167084 1
-0.0123125581300724 1
0.0534419927320327 1
-0.0637115310251156 1
-0.00336151523302407 1
0.00482169838906562 1
0.0766465305450696 1
-0.0220616922203904 1
-0.0502277700807192 1
-0.00582777735690482 1
-0.106926615636999 1
-0.103718398237886 1
-0.0188818841285623 1
0.0499731621691418 1
0.12148550247045 1
0.0371097288890731 1
0.0935492827063847 1
-0.0671355221708095 1
-0.0188102604929439 1
-0.0414027897301405 1
0.0213015489653044 1
0.000739938769283684 1
0.0552585748059818 1
-0.117813463680162 1
0.0802550518551293 1
0.0263284381112634 1
-0.0482005779906146 1
-0.0732661350414503 1
-0.0607343389300542 1
-0.0370984247705645 1
-0.0721787629489355 1
-0.0818829802464026 1
0.0469346293922756 1
-0.0223089389904216 1
0.00282516234010559 1
-0.083601094479328 1
0.0233866775299359 1
0.0489870035820184 1
0.0870002373122641 1
-0.0398831224057617 1
0.00892134168546557 1
-0.0245344410668034 1
0.0451366508880167 1
-0.0372261970994518 1
-0.0464111846551516 1
-0.0742128832176786 1
-0.0687415380348582 1
-0.109946230442627 1
0.153434432008023 0
-0.14076003963083 0
0.0551000535269113 1
-0.114286858250116 0
0.0326249480609267 1
-0.00232510625375572 1
0.0110473500911496 1
0.0934914780955967 1
-0.0877541485173301 1
0.116723945619362 1
-0.0335261697008766 1
-0.0307679230777068 1
0.020194733193857 1
-0.0519466951477271 1
0.0324835531018223 1
-0.0831721653475526 1
0.00459158601195192 1
0.0194244591350847 1
-0.0823229626040126 1
0.0533317318701501 1
-0.0308366232200966 1
0.037639467308211 1
-0.00451952264121105 1
0.121637894786838 0
-0.105123935289829 1
0.0839884737024126 1
0.0402163939686381 1
-0.032626649432546 1
-0.0988171737119396 1
-0.0600849371056986 1
-0.0758161962827371 1
-0.0616176706146859 1
-0.00352095929578761 1
-0.0727343447839218 1
-0.0510371683098208 1
0.046058520181451 1
0.0820864252545573 1
-0.0314055760742889 1
-0.0132249903563112 1
0.00173438236842394 1
0.0112178714386977 1
0.127991638881848 1
-0.135876644085848 1
0.121959961873031 0
-0.0474619087894782 1
0.0272166186689151 1
0.0840391549836903 1
0.0495656108956597 1
0.0322567464754059 1
0.0249466889489797 1
0.00176467382542604 1
0.0434722002192728 1
0.0135202552895925 1
0.0644045278491719 1
0.0782223576020785 1
-0.0433760585501618 1
-0.0801823315379914 1
-0.0269544428828809 1
0.0173871327610369 1
-0.0156081695959805 1
-0.0614605471869605 1
-0.00350102178260201 1
0.122814305241884 0
-0.0764846398731716 1
-0.061691606204436 1
-0.053045777930619 1
0.0661369348207549 1
0.0191012175148082 1
0.105697111224244 1
-0.0772883688717686 1
0.0299113942693308 1
0.0241465305650486 1
-0.0505088615280828 1
-0.0172418408290786 1
-0.0680930142752543 1
-0.00512952540349251 1
0.0204391345404915 1
-0.0273876064466976 1
0.0808282926585777 1
-0.0202781017247327 1
-0.0810326185763254 1
0.00156104775865126 1
-0.0590428592146009 1
0.00735315022688767 1
-0.0274410515059353 1
0.0454374985227454 1
-0.0654831449558216 1
0.0505867656746303 1
-0.0108432747065127 1
0.00769973695096667 1
-0.0760147156790766 1
0.0180019348237107 1
0.0486859310071702 1
-0.0399014524210342 1
0.186303220389134 0
0.0338436747856854 1
0.0179700321576778 1
-0.0832614150328752 1
-0.010173421217423 1
0.0192491646067421 1
0.0336276678323965 1
-0.000996252817086004 1
-0.117529242951137 0
-0.0606635179958716 1
0.00215449731239077 1
0.00804174572648782 1
-0.0322568888018983 1
-0.055847365378661 1
-0.135020642214754 1
-0.000474235272742441 1
-0.100764381576376 1
0.0451592238675839 1
0.0256257111055528 1
0.11531064266886 1
0.00424508235634773 1
0.0837121840718464 1
-0.000331625170327475 1
-0.045930175874982 1
-0.00653082153149569 1
-0.111739645485089 1
0.0334139554180304 1
-0.0215430258339723 1
0.0660057976447871 1
-0.0253949919959937 1
-0.00583880188783049 1
-0.0478518930273748 1
0.0578522290843167 1
0.0563252649440133 1
-0.143050075657491 0
-0.0167879182284596 1
-0.0456690630939332 1
0.0153618494261668 1
-0.012336813605508 1
-0.0340984034768772 1
0.00199599066582927 1
0.021173129941745 1
-0.00684233841666869 1
0.0852575285777662 1
0.104468784357097 1
0.00421860766921949 1
0.162631036305885 0
0.0798970390998226 1
-0.0797508486451179 1
-0.0779814709666753 1
0.040444253151893 1
-0.00453076897898953 1
0.0163998826922819 1
-0.00524593610037127 1
0.00635263263387936 1
0.00717068212879346 1
0.0290423061774787 1
0.110024836401045 1
0.0165356173976847 1
0.00844614446539172 1
0.0231805687052964 1
0.17928278196008 0
0.0401218617840714 1
0.18592399632023 0
-0.00314524289568057 1
0.0690220990983857 1
0.00128073121107001 1
-0.0692070206760181 1
-0.0132923051057528 1
0.00689034419088117 1
-0.0183436364839426 1
-0.0370008101037939 1
0.0118212416978057 1
-0.0150471094907657 1
-0.00739105185709978 1
-0.0253228056532414 1
0.0277074383127926 1
-0.0324563447171994 1
0.0334983914283893 1
-0.014950873800923 1
-0.136740653635142 0
-0.00898350779600236 1
-0.127916270511338 1
0.0632239541448247 1
0.103511531839194 1
-0.0218290813348009 1
-0.103846751827773 1
-0.0137006269066703 1
0.0371233736320129 1
0.0290916456235114 1
0.0650137152877406 1
-0.0105654992841883 1
-0.0193276040570974 1
0.0310441331283151 1
0.0272691525600679 1
0.0679880712948764 1
-0.115731636864342 1
-0.0682882165738018 1
-0.0508890970316379 1
0.0522904399777393 1
0.0332884346555282 1
0.0901206535537413 1
0.153649184804225 0
0.00607287494172891 1
-0.0315827727774814 1
-0.0768057068700073 1
0.143440317959027 0
-0.0935807448943786 1
-0.00103562679397647 1
-0.028512924681318 1
0.0941966549168413 1
-0.0348554455046866 1
0.0442080617351454 1
-0.0910909334265695 1
-0.0125712166834182 1
0.0762807451842553 1
-0.101732730222654 1
-0.0529193820961598 1
0.0100093995698279 1
-0.0814295107826629 1
-0.0393138811880862 1
0.0515304852595359 1
0.043866755473 1
-0.075850946176936 1
0.0205084844254813 1
0.03572569315924 1
-0.0210080364460918 1
0.0463890060365706 1
-0.0581446796817534 1
0.0216890395996344 1
-0.114573310404606 1
0.0788678228905361 1
-0.0870962014300274 1
-0.017351581775479 1
-0.0154445635232965 1
0.0329559198086923 1
-0.0346351270058836 1
0.126889647320106 1
-0.0563485215251737 1
-0.0624590302127597 1
0.011153959156697 1
0.0695771398831735 1
-0.0200108230958052 1
0.0907729924519311 1
0.0643185800874046 1
0.0483918001552322 1
0.0540952830750135 1
0.040469993155977 1
0.112701997687535 1
0.0878501165259999 1
0.0332469431528059 1
-0.00570353241573545 1
-0.0541609312983637 1
0.14078196252593 0
-0.0586207947850639 1
-0.0325386765976666 1
0.0713424130956758 1
-0.155689678472491 0
-0.144540435295227 0
-0.085936452131225 1
-0.0265149260198172 1
-0.063767793693533 1
0.0220998045623111 1
0.100234766500282 1
0.0337958177435776 1
-0.0473005538489796 1
0.0834910592873341 1
-0.10020957390181 1
0.0529371197857831 1
-0.106168557164042 1
-0.0385301502867735 1
0.00190223460440504 1
0.0538506138793772 1
-0.030593356180042 1
-0.0408638030036067 1
-0.0715025978996939 1
-0.0223354159771719 1
-0.0736928832422672 1
0.0878471909638011 1
0.0199338627298573 1
-0.0385038506679444 1
0.0126515853162753 1
-0.100232093354694 1
0.0907303105973654 1
0.036017012226739 1
-0.00863314928276349 1
-0.00393529501630552 1
0.0648451360016784 1
0.0760433486748403 1
0.056977038143963 1
-0.00289334179397144 1
0.0372070905487831 1
-0.109296138673366 1
-0.0767832538038939 1
-0.0442818528760867 1
-0.0489195823450527 1
-0.0952507891516969 1
-0.0307525762936902 1
0.086249329301921 1
0.010302760309765 1
-0.162899674429254 0
0.0614405823623901 1
0.10986009762759 1
0.0321622397531584 1
0.00364621417808055 1
0.033673256741781 1
-0.00351112139628804 1
0.0322293032105079 1
-0.0138018501370164 1
0.0311720760474462 1
0.0425119368126158 1
-0.0131790148673771 1
0.161688302265174 0
-0.0509519030682201 1
-0.215349567904904 0
-0.0685310715911137 1
0.0192153913701928 1
-0.00339280448222661 1
-0.0720851918330512 1
0.0462819995854823 1
-0.127471883810392 1
0.00685392134193005 1
-0.0452932776753397 1
-0.0688721128535574 1
-0.0315722746405376 1
-0.0361053182843999 1
-0.0261360688456776 1
-0.0701629216459265 1
0.0376927960551951 1
0.00449219704394193 1
0.156693054565962 0
-0.0489040878723838 1
0.0810417942504926 1
-0.0574050681100197 1
0.100872581454714 1
-0.0697000213020682 1
-0.00307446631157156 1
0.0150956121519099 1
0.107466810506268 1
0.0465071017396041 1
-0.0232747998084777 1
-0.0766428744925296 1
-0.000697454702179643 1
-0.0100163268782688 1
0.0654725747915413 1
-0.0260946905082581 1
0.0215222455664162 1
-0.0784299810658037 1
0.0400969292375107 1
0.0705229076786928 1
-0.0077773365225231 1
0.0236530762356062 1
0.0935280539877383 1
-0.101840576071858 1
0.0681258107780407 1
0.026605421779964 1
0.0760300780392269 1
-0.0146444148559624 1
-0.000225292626112053 1
0.049947651722659 1
0.0155184301671752 1
-0.0196126068416975 1
0.0790398317212699 1
-0.0733032786226105 1
0.00338991941051727 1
-0.0189695810635533 1
-0.0529733941128446 1
-0.00313249309477362 1
0.0803006402975078 1
0.0500983894647996 1
0.100912672042863 1
0.0749441889448082 1
0.112278128202925 1
-0.078798878487368 1
-0.0854207239023694 1
0.122466387052783 0
0.0449199759191474 1
-0.052329723012831 1
0.0025675411545965 1
-0.0533010042215837 1
-0.0734409459217236 1
0.0642922073762514 1
-0.0386633296854933 1
0.0486617993720642 1
-0.0670984489537326 1
0.0583701043913959 1
0.0232715306562277 1
-0.00932501376383921 1
-0.0618956479627191 1
-0.120433107808936 1
-0.0268517085872913 1
0.0264096896499877 1
0.0362955407835965 1
-0.0202744015478574 1
-0.00664716896232715 1
0.0795941143218919 1
0.0711684062363773 1
0.0115586004588515 1
0.0712754234560301 1
0.0473416005338114 1
-0.066483961692575 1
0.0179629787280783 1
0.0930788130815652 1
-0.0178237837586146 1
0.0550897240784799 1
0.15278858020206 0
0.050739623386741 1
-0.0239837466744262 1
0.0102393899880543 1
0.105344070629463 1
-0.0904226502670417 1
0.0553651440867479 1
0.0233591659338149 1
0.0636528764925297 1
-0.0559689771196545 1
0.0968538072530269 1
-0.0357998229213608 1
0.0239455837813796 1
-0.105636529061832 1
-0.111071199253909 1
-0.0812851173876879 1
0.134332382097587 1
0.0532860677615211 1
-0.120272999334567 1
-0.0121338824170719 1
-0.0406291099847341 1
0.051107186313796 1
-2.70512484129449e-05 1
-0.0815093848059071 1
-0.0172346169690381 1
-0.00736063958227298 1
-0.170105513297106 0
0.164604049674605 0
-0.00761076528728189 1
-0.0905995603963634 1
0.0318079055311146 1
-0.0154269543918612 1
-0.0150338568928644 1
-0.00958648584395489 1
0.0408253736285272 1
0.0102103237392707 1
-0.0147901976494167 1
0.0182916722215463 1
0.0245724018187795 1
0.0936959597779329 1
0.075434305270669 1
-0.0253123896202929 1
-0.029284788642196 1
-0.00726226318693379 1
-0.129421086923299 1
-0.160343578811592 0
-0.0394293822918044 1
-0.0103316660374108 1
0.149684512981493 0
0.0475626915845565 1
-0.103787927608611 1
-0.139923235773185 1
-0.0640406712939756 1
0.0424119391349051 1
0.0854700543477198 1
0.0265908378556997 1
-0.0285457149929206 1
0.0384243302339083 1
-0.0232765527981303 1
0.106222817875346 1
0.0220712537861318 1
-0.00281003606778184 1
0.0195609771950437 1
0.00130657984559705 1
0.00480971419964741 1
0.00776008668021144 1
-0.0414394574427008 1
0.0681650280800543 1
0.0754238087996023 1
-0.03235021204828 1
-0.00178117354617075 1
-0.0991216685212867 1
0.0613147100793258 1
-0.0664002041054967 1
0.186850443422663 0
0.0231059977575138 1
0.0549501339173003 1
0.162196563177001 1
-0.0286833825492631 1
0.00857323493621044 1
-0.0318611369969995 1
0.103640850071653 1
0.0139621178036405 1
0.125617952957466 1
-0.126146644212971 1
-0.050019354719024 1
0.0747442900714401 1
0.0253611212875293 1
0.229012115497972 0
-0.00565549134380447 1
0.0698621395856116 1
-0.000722338507751262 1
0.0545632354590483 1
-0.118650102600502 0
-0.0860458786202268 1
-0.0598475287103687 1
-0.00236489522294594 1
0.0490872467597934 1
-0.101159815823249 1
-0.100160653703606 1
-0.0794108259951147 1
-0.0128549787839559 1
-0.0667509160759704 1
-0.129541115478241 0
-0.00142166831336757 1
-0.0054100772063716 1
-0.0120641587760118 1
0.00565172584454031 1
0.0461110833773369 1
-0.0335048299489515 1
-0.0183868266413092 1
0.0606004291045381 1
0.0737869330334478 1
-0.0329922590938992 1
-0.0330396648540609 1
0.064120186548351 1
0.0403843568983997 1
0.0473963181914036 1
0.182897666302174 0
-0.0237184167717193 1
-0.0550551681155592 1
0.0772540194183613 1
0.00359088385862149 1
0.00360671610333018 1
0.0994757490964096 1
-0.0529717916560986 1
0.0264603669532669 1
0.00707138197594741 1
0.037349880922725 1
-0.038259136660002 1
0.0597456991344983 1
0.0440483078361311 1
-0.0653890474898936 1
0.0566468497774239 1
0.0701263484994706 1
0.0248110470274809 1
-0.0138994916951567 1
0.0205277075961002 1
-0.0883205108957143 1
-0.00486960891850469 1
-0.158249150628709 0
0.012800610562239 1
-0.0975972429395645 1
-0.0288926848167754 1
-0.144874694007303 1
0.0864547561321151 1
0.0257204535013981 1
-0.0383953030106253 1
0.209031445387827 0
-0.0442411067134738 1
0.149472960821919 0
-0.0525140926456389 1
-0.0424201723725449 1
-0.0468433401358679 1
0.0637703743938478 1
-0.0942008438416585 1
0.0451986666332254 1
0.0773242315257055 1
0.0673634771347531 1
-0.109711636759211 1
0.135042885872272 0
-0.0581499354382839 1
-0.00360054091231265 1
-0.00952065426619058 1
-0.108927671199074 1
-0.0117152835947973 1
-0.0287024104117449 1
0.08498465931532 1
0.00736768179592047 1
0.0371311489020064 1
-0.124080918926769 1
-0.0951839047602432 1
0.0349576752385817 1
0.000806091806876684 1
-0.0396192027038743 1
0.0256299658048529 1
0.00134067275609281 1
-0.116471443253173 0
-0.059892991408755 1
0.0731378611960615 1
7.80306850518518e-05 1
-0.00113013863218804 1
0.046238135956065 1
0.0112556233976455 1
-0.0308263743428184 1
0.0425365277901464 1
0.0823476482709901 1
-0.015511764187687 1
-0.0608297868817253 1
-0.0269637479911972 1
-0.0845381536538799 1
-0.0166628540922938 1
-0.0895183453824026 1
0.0204907480438857 1
0.0564871831638021 1
-0.0435156478813196 1
-0.0166878647566611 1
-0.0848810490488529 1
0.12950135746712 0
0.0635439118751123 1
0.00498498787858336 1
0.0268344287422043 1
0.0127683847550553 1
-0.010555535456139 1
-0.0672432197113426 1
0.0535017171191842 1
-0.0413833164781635 1
-0.0654666103408639 1
0.00813439555996711 1
-0.0198349284796942 1
-0.00415996897768828 1
0.0678982748233964 1
0.0142528240142066 1
0.0264747842314239 1
-0.0734834327800482 1
0.0521333455157673 1
-0.141168377941886 1
0.123579570148021 1
-0.01833565396638 1
-0.0345646595579271 1
-0.0453257140965854 1
0.0407280722582162 1
-0.0375576397800392 1
-0.112162668737762 1
0.0778823624842229 1
-0.0722458711223384 1
-0.110862051939664 1
-0.0465523566648543 1
0.118566017996325 1
0.0848545893622414 1
0.0559921714578563 1
0.0189800036624732 1
0.0196189377548071 1
0.0248976223033388 1
-0.0738016521374857 1
0.0273477527901818 1
-0.0764401541296287 1
-0.00173115977600397 1
-0.0380773627268708 1
-0.133764334805042 1
0.0908277527280351 1
0.0424776698462394 1
-0.0429981798131421 1
0.0453402164824794 1
0.0804517463650721 1
0.0412257793879406 1
0.0688236479695432 1
0.142784820019792 0
-0.0636080633767135 1
-0.0592342002372981 1
0.0861721141995304 1
-0.0140802285763091 1
-0.0531433159713744 1
-0.0425853866014897 1
0.0724679505965697 1
0.0516174186496603 1
0.0613735713887336 1
-0.0941790415623877 1
0.101819951256322 1
-0.0743009763730819 1
0.0203266279008624 1
-0.179789597006318 0
-0.0276723647281537 1
-0.0695688646981901 1
0.00721737204896086 1
-0.0651313717718542 1
-0.104671751476935 1
-0.0100369840971273 1
0.0179211898778665 1
-0.00657717659542997 1
-0.051000733154372 1
0.152236043807559 0
0.0332879860098861 1
0.0580879573734462 1
0.0382934687086502 1
0.0628582845749565 1
-0.0280426095109299 1
0.0190766337120839 1
0.0589017187232912 1
-0.0342152691150561 1
-0.0327471601363245 1
-0.0276044079606198 1
0.0567179830080464 1
0.0212161742146986 1
-0.0946409423614233 1
0.0785583426776777 1
0.0563693628331639 1
-0.0298764315311545 1
0.0176486153138168 1
0.0111369092893976 1
0.118006297663772 0
0.0402940812991642 1
-0.0165128237080128 1
-0.157788208430862 0
0.0760689129604688 1
0.0305688222386702 1
0.0554692386638271 1
-0.0867937086211532 1
-0.119884069450822 1
0.00296929860557936 1
0.035088118303937 1
0.180868677336283 0
-0.0207163583398304 1
0.0832783118353071 1
0.00293117958217724 1
-0.0884070775100149 1
-0.0182302475728735 1
0.111833004816208 0
0.043522590986975 1
-0.0930508395149806 1
0.0218476682361479 1
-0.0680962368564247 1
-0.0209482941888308 1
-0.035438593015308 1
-0.0257518065076037 1
0.0244455483472453 1
0.0475609949845905 1
-0.0375987718504511 1
0.0777356801386667 1
-0.096659525355513 1
0.115987353717998 1
0.0353541254692513 1
-0.159171373024937 0
0.0651586424665905 1
-0.0982762880936639 1
0.15979625152239 0
0.00100867236510285 1
0.010790571830036 1
0.0399422885521018 1
-0.0801058693166998 1
-0.0245299038929116 1
-0.0560562601596735 1
0.00459081672787416 1
0.0222021126625776 1
0.102034165051725 1
-0.0817607586332688 1
-0.0694580117779046 1
0.0434924788230474 1
-0.00225041646131156 1
-0.0621960741626819 1
-0.0094530081022263 1
0.095906300810846 1
0.0147109546512834 1
-0.108059282996818 1
-0.0488644902362741 1
0.101659963428692 1
-0.126277927311721 0
-0.033196116680631 1
-0.00174441301674679 1
-0.00781606756077982 1
0.0172099107058376 1
0.0303495792228683 1
0.0991207176381502 1
0.133672684660118 1
-0.0501855099761511 1
-0.0345608443201276 1
-0.0269948245879861 1
0.0833143050922467 1
-0.0401523100327701 1
-0.0560919854114816 1
-0.0412934391228783 1
-0.0372588680713418 1
-0.153486789078051 1
-0.147257759925876 1
-0.0998108605105032 1
-0.0487431255871968 1
0.0237747765602887 1
0.0340852541736353 1
-0.103764989424827 1
0.177264228668915 0
-0.00790857895145914 1
-0.0483983602525508 1
0.0308398018676938 1
-0.0319774390510037 1
0.0116818398489841 1
-0.207895132504906 0
-0.0604233662229896 1
0.0607168790322468 1
-0.00167118927804137 1
-0.0329835139966837 1
0.0692592398839949 1
0.00857834238824155 1
-0.0544745911355889 1
0.0253957896767911 1
-0.0995635669140736 1
0.0951313090938032 1
-0.00920049997124124 1
-0.00250133590238707 1
-0.0469674337381543 1
-0.105104832668275 1
-0.0632975715387623 1
0.0371578782821471 1
0.0699301236005773 1
0.00895296583444456 1
0.00720662196609436 1
0.0554414888030347 1
-0.0375821875390892 1
-0.0776923730529239 1
-0.0543049114584794 1
0.0435478857658807 1
-0.0952333842689514 1
-0.0915393181102559 1
0.08593236217404 1
-0.0487285040037289 1
-0.0318107511002867 1
-0.000568526284794077 1
-0.0935919861372561 1
0.0868078526680742 1
-0.0496353109721432 1
0.050226834757777 1
0.0492888952271767 1
-0.00368937155078218 1
0.0610077383377002 1
-0.0179592032974056 1
-0.00378500970210147 1
-0.0528745757205418 1
0.0782536474014415 1
-0.0153050200000939 1
0.0379931315472624 1
-0.0471516179772852 1
0.0457553783592221 1
-0.0134719869780616 1
-0.00270523990085584 1
0.128807153449469 1
-0.153007074530266 0
0.0427972494681313 1
-0.0136200662661778 1
-0.0231768211119175 1
0.014598852869819 1
-0.00777578536547675 1
-0.0365189362439912 1
-0.0554533055414282 1
-0.00525910768582646 1
0.0454473943698153 1
0.0541702382885494 1
-0.0804133311228363 1
-0.0673112084736506 1
-0.0927724580969033 1
-0.0343986607883808 1
-0.0900427873179355 1
-0.023462241045841 1
-0.019242468269392 1
-0.0396704051729662 1
-0.0729606044899718 1
-0.113483240837921 1
0.0518139723155507 1
0.0488455250684912 1
-0.0248359407980585 1
0.118867655191896 1
0.0341667297263972 1
-0.0288483697999871 1
0.0590932690317194 1
-0.113338655854213 1
0.167017578207878 0
-0.0973703036526343 1
-0.0541722830310589 1
0.131711215092901 1
-0.0455336885624628 1
-0.00652160376782448 1
0.0486114163785736 1
-0.0505445693655394 1
0.0475323046779213 1
0.0184869364204567 1
0.0699828670612031 1
-0.0365676949612029 1
0.0240113402316677 1
0.117230523113828 1
0.0226802124843982 1
0.0204406534971036 1
-0.00929097990345055 1
0.0514990750590231 1
0.0235667528884219 1
0.00750905502238164 1
0.155952867263352 0
-0.0636199801487839 1
-0.0928411037412271 1
-0.0118887391525579 1
-0.15173746887045 1
0.0133767383358705 1
0.0945359678457538 1
0.0485820761906127 1
-0.0161705706902939 1
-0.104360068088433 1
0.0118018774120448 1
0.0749605576041913 1
-0.0724868656280245 1
-0.0366864331730336 1
0.0490219432031855 1
-0.0997003571365569 1
-0.10819688628913 0
0.0548235111461584 1
0.0513429611613873 1
-0.104666225287911 1
0.123060442776221 1
-0.052947237192107 1
-0.0279886445454116 1
0.10902301779503 1
0.044363314274508 1
0.10852621366596 1
0.0366988084607729 1
-0.042072051241661 1
-0.0703856771302635 1
0.00393430069733874 1
0.00282957261077024 1
-0.0483006597809137 1
0.130045342936078 1
0.030430479099587 1
0.0209560938418396 1
0.0302741758951161 1
0.0202829467305018 1
-0.038745640539857 1
-0.0519369754905566 1
0.0524292695630961 1
-0.110032925691829 1
-0.00565231344026658 1
-0.0202180810844407 1
0.0658866812525711 1
-0.0325715241744602 1
0.0754520719939908 1
-0.0639748104849507 1
0.0458391285715396 1
-0.12953596816841 0
0.0157089841223913 1
-0.0408335342689514 1
-0.0334512363306093 1
0.0791102301241609 1
0.0688998330833144 1
0.0831623745589807 1
-0.0518384144606022 1
0.0311943914416373 1
0.0147136982751958 1
-0.00290804752745295 1
0.0498159651897369 1
0.06184976449362 1
-0.146506933090834 0
-0.0682558141333909 1
-0.0371583382701551 1
0.0109163551565866 1
-0.0691433445342711 1
0.0236066203099376 1
0.0748067862958317 1
0.0443689265145775 1
0.0258006141953745 1
-0.0313608529196039 1
0.0408878082567924 1
-0.0721967909813924 1
-0.0250155907557753 1
0.0178408451293252 1
0.00343480849023264 1
0.00511347630045457 1
0.0508274203902476 1
-0.0163287342532416 1
-0.0497426600912464 1
-0.0469941839564588 1
-0.0290473855431533 1
0.0734692456693267 1
-0.051450206522645 1
-0.0431915193003921 1
-0.00902193091721728 1
0.00282227014627373 1
-0.0065422900864804 1
0.0278924038168991 1
-0.0180430159643437 1
0.0708977806295366 1
-0.031235943356691 1
0.00286286323162259 1
0.0497964320737848 1
-0.00456389199898028 1
0.0806906706798458 1
-0.147620517152281 1
0.060253267539717 1
-0.0637127817880432 1
0.0581833245421825 1
0.105122523264246 1
0.0166166238060473 1
0.0485554614424786 1
-0.0685286362208169 1
-0.0685638010869561 1
-0.0571670292710788 1
0.0620685539224513 1
-0.0601044312522121 1
0.0679472454874316 1
0.103732967421856 1
0.0301329295858078 1
-0.0810462271963145 1
0.0268341956194839 1
0.150505309137812 0
0.0252724597333237 1
0.0153169903338047 1
0.0400937995063464 1
0.0716293145426384 1
-0.0115379137844643 1
0.041508133458468 1
-0.0509711329825253 1
-0.0667549436543981 1
0.0345958370043067 1
0.0202509147130593 1
-0.0475385750637031 1
-0.0427986686509515 1
-0.091208602368911 1
0.00127178957826149 1
-0.0157400206190353 1
0.0901400481583181 1
0.0835876779850405 1
-0.0901883439205149 1
-0.0611885981626772 1
0.0379122677377036 1
0.0467367528127126 1
0.060899761925608 1
0.0764560897043342 1
0.0797294615449501 1
0.0685656461303015 1
0.0967062983303754 1
0.0418136614592187 1
-0.0860818888604532 1
-0.0577029769727826 1
-0.0415844838865744 1
-0.035062781080762 1
0.052704924579799 1
0.100256688017503 1
-0.0371378005486929 1
-0.00888191053573151 1
0.0599805387897782 1
0.0508514970353504 1
-0.0122382340044144 1
-0.0419836715775282 1
0.0226241269714292 1
-0.0638812427732341 1
-0.0701661916807255 1
-0.0024480474735963 1
0.106871418437806 1
0.0428270040027068 1
-0.10495791576151 1
0.0592617357441395 1
-0.0323442199505137 1
0.0871190632977221 1
0.0676468925574299 1
-0.0103744326202039 1
-0.126981332774648 0
0.00590423892569551 1
0.0075196969691915 1
0.0211298419018729 1
-0.0753568249871071 1
-0.118424462616591 1
-0.0497981128762971 1
0.00114047903166112 1
0.0126968246198052 1
0.0481755080106521 1
0.0839071693832422 1
0.0676801707283018 1
-0.0854427682321501 1
-0.00931539397460005 1
-0.0203809927939262 1
0.113483277970004 1
-0.0288621851341119 1
-0.0306344259875102 1
0.0596520373204526 1
-0.00786732314775461 1
0.000957620943335021 1
-0.0253679396954602 1
-0.0408070687136224 1
-0.0489339119912449 1
-0.0519729631044453 1
0.0977692846496882 1
0.0523612608735892 1
0.0328463617760163 1
0.0232494564119922 1
-0.0417129198926868 1
-0.0498025611134169 1
0.056997125672536 1
-0.0359080562485223 1
-0.0494110882632445 1
0.0559232497810204 1
0.0252056143788957 1
-0.0693465318017729 1
-0.0528073007402223 1
-0.125459272229056 0
-0.0349529955975271 1
-0.0112690039138509 1
0.0100218508728745 1
0.0436045041503289 1
0.0484648713870409 1
0.0109891431750951 1
0.104272334982691 1
0.142911653048743 0
0.0205074834259405 1
-0.0119684165144306 1
0.15033178875642 0
-0.0465788071633098 1
0.0440315033632361 1
0.0921735188228544 1
-0.117709779192974 1
-0.0665618825972561 1
0.0799094603578939 1
-0.0612620448811798 1
0.0442968432104467 1
-0.0384650610553493 1
-0.00504030776532424 1
0.0918225533529511 1
-0.000951615212852856 1
-0.0652474177760042 1
-0.0175115497618645 1
0.0017189487839484 1
-0.039509768076195 1
-0.143766975070967 1
0.0808206313723927 1
0.00473571789730558 1
-0.114017493121262 1
-0.0484080192464492 1
-0.0389489528878308 1
0.0168698310551846 1
0.0226937191033327 1
0.0925630246660447 1
-0.0873592769975104 1
-0.0891441917643554 1
0.0335902692221337 1
0.0119447073212968 1
0.0544803565908672 1
-0.0608234212229493 1
-0.00254445165446584 1
-0.138248756564202 1
0.148399049485375 0
-0.0387371255188417 1
0.0257078266837732 1
-0.0255379169967314 1
0.0847349824318632 1
0.0712301215025918 1
-0.0284334587104823 1
-0.0191534324538039 1
-0.075749795844468 1
0.100045033995618 1
-0.0369370353070347 1
0.0641277758025772 1
-0.0470983692103193 1
0.0702079184035947 1
-0.0484942642713528 1
0.0440398660727792 1
0.0819076786803411 1
-0.126185542124307 1
0.01792434286076 1
0.0487820873110606 1
-0.0591604482536518 1
0.0591026797571693 1
-0.0470604313916349 1
0.0388902260581356 1
-0.0572546703133883 1
0.0814620480480463 1
0.00429214414497266 1
0.0488325221198899 1
0.0334213187469094 1
0.0797975366514114 1
-0.0704214050823941 1
-0.0847195708079842 1
-0.00207085305883642 1
0.0529109585831933 1
-0.195915113262042 0
-0.00800897302276087 1
-0.0415805927433238 1
0.0534324272725647 1
-0.0334800397365253 1
-0.00194154052977853 1
-0.0106084177062343 1
-0.0141997246956433 1
0.0634170209440632 1
-0.0498080110278779 1
0.043350354753046 1
-0.0986914480414887 1
-0.0666913660533564 1
-0.0600456619812481 1
0.00139063904141754 1
0.0611344173204541 1
-0.0105083127470957 1
0.0909595092675906 1
0.0540709182651624 1
-0.0287870714107859 1
-0.0686700123989813 1
-0.0327901431658056 1
-0.0892200310689474 1
0.000412398453533289 1
-0.135605036304895 0
-0.0179775355198047 1
-0.139014482382339 0
0.0326457990697513 1
-0.0692693448655857 1
-0.137054693782286 1
-0.0338700227812133 1
0.0855413655511994 1
0.000987562665722835 1
-0.0846793586363961 1
0.0420135653260763 1
-0.0390570014098145 1
-0.100107121590267 1
-0.174132766127014 0
0.0096048166004466 1
-0.0552690894899632 1
0.111954538880803 1
0.032559551722305 1
-0.123890432114026 1
-0.0317035054442733 1
-0.061051062073799 1
-0.0440661604394469 1
0.0235476930349206 1
0.037374832337976 1
-0.0601204254159843 1
0.0206563605655654 1
-0.0873892765355259 1
-0.000853153080505565 1
-0.0618221818912681 1
0.0181972800486055 1
0.0177739034547232 1
-0.0328139025995343 1
-0.0061849595434655 1
0.0289681195361227 1
0.0995697555103019 1
0.134411914982529 1
0.0914246539632396 1
0.0209774610381568 1
-0.0140827000638396 1
0.0145037184841857 1
0.0863308750747054 1
-0.0613335458076394 1
-0.056129171958801 1
0.0966357614565101 1
-0.0369611415933193 1
0.0900101931024064 1
0.103122714402302 1
-0.0499562440615805 1
0.0515914452092998 1
-0.0601555350024887 1
-0.00881046820043263 1
0.0774160745096713 1
-0.00239126569912383 1
0.0186109014708763 1
-0.0649848756463594 1
-0.10674302125542 0
-0.136377562596318 1
0.0635125727253914 1
-0.156466254443928 0
0.117808966695417 1
0.00493647915433342 1
-0.0161081782700373 1
-0.0164742524854465 1
-0.0320643628442278 1
0.0876022753918946 1
0.0217182819811984 1
-0.0101083222811041 1
0.0642712238365938 1
-0.0609715189227411 1
-0.119948625984789 0
0.0688402906248786 1
0.0824575943197616 1
-0.0855292937366345 1
-0.00249771883950153 1
-0.0462172837776514 1
-0.00827362505224917 1
-0.00359482546902901 1
-0.0409724779863056 1
-0.0341747306101074 1
-0.0102314513010107 1
-0.0499211972146571 1
0.0462772128794378 1
-0.0374953122670991 1
0.0398414180915476 1
0.0710393348255891 1
-0.0216815235402351 1
-0.0768202071180495 1
0.117526453272043 1
0.0366530364911069 1
0.0256231669053244 1
-0.0619967931493053 1
0.0168618298899357 1
-0.121453062859075 1
0.0311519427747297 1
0.113265322006289 1
0.0857690221681642 1
-0.0881564831901871 1
-0.0581670705699156 1
0.125885983956296 1
0.0519944536538158 1
-0.0899307630625639 1
0.0825914433136853 1
-0.162172353730899 0
-0.0745793831259347 1
0.0298225529505163 1
0.0221814354873272 1
-0.0471580815381701 1
0.040448611355581 1
0.0158618119288951 1
0.0495328963465889 1
0.122921813534743 1
-0.0162232094427463 1
-0.038061092902235 1
-0.0455426708476055 1
-0.076179569205879 1
-0.0795981289267488 1
0.0455067029179941 1
0.121328927567314 1
0.146800545365832 0
0.0279404861562351 1
0.0160529085568133 1
-0.115763294851327 1
0.0113352725314249 1
-0.0118014310514817 1
0.0416720773855206 1
-0.0257939037485938 1
0.022319282342232 1
0.0555945587849562 1
-0.064706547776441 1
-0.0282701661191519 1
-0.0921973626018099 1
-0.0559059090947032 1
-0.00906607540176601 1
0.0263118071437736 1
-0.0290235067339124 1
-0.103718417836786 0
-0.00837300568877589 1
-0.0218961966471772 1
0.00553564445815945 1
-0.00137883575854802 1
0.0591896803872053 1
0.0977045811536774 1
0.117845806016646 0
-0.0155592445229457 1
-0.0229879395989719 1
0.0370453584402423 1
0.0610521378073926 1
0.104410468672146 1
0.0787493829093331 1
-0.0429078410114594 1
0.039729487582639 1
-0.0643429649565525 1
-0.0733295456213652 1
0.0209660430761855 1
0.0189668619269932 1
-0.0242308704995594 1
-0.0372332045098011 1
0.0339730194898036 1
-0.0584007861084049 1
-0.0533111176001514 1
-0.142876522162296 1
0.0896185138631823 1
-0.0472426468444203 1
-0.0168771396110827 1
-0.0391475478076397 1
0.0597138063031183 1
-0.0693051257482684 1
-0.0264715853196422 1
0.167277597012036 0
0.0423672866336797 1
0.0270068445351944 1
-0.0329847934052159 1
0.0470192623622367 1
0.00257432817002268 1
0.018271328513887 1
-0.0293656651136396 1
-0.0127735328444192 1
0.138944670099434 0
-0.122141414402035 0
-0.00820128702594176 1
-0.089804423258263 1
-0.0730715373688579 1
-0.0275380863989938 1
-0.108808335437148 1
-0.0211296094953649 1
-0.0140664825355726 1
0.0839661070844935 1
-0.108103554981245 1
-0.0325029280734026 1
-0.0338229305287276 1
-0.14616541823798 1
-0.104305227565318 1
-0.108624602992921 1
-8.81246096136705e-05 1
0.101434020728681 1
0.0276053163208997 1
-0.0425042432812871 1
-0.0673715798168938 1
0.0313475002008149 1
0.0262058161675511 1
-0.0719613776912377 1
-0.0210269087062793 1
0.0268054940952025 1
0.0612215743986858 1
0.00370684438543739 1
0.0236156199149489 1
0.00738353876649895 1
0.0313866157787722 1
0.0162210693575989 1
0.0967096713718445 1
0.112808877861156 1
0.0352078477437595 1
-0.0701066810459043 1
-0.00952383228179229 1
0.198901805505618 0
-0.0937856811502511 1
0.0563559803446016 1
0.100664627055026 1
-0.108064939729652 1
-0.0361840230501362 1
0.00859273641368363 1
0.0136927453822483 1
-0.00678707262108359 1
0.144206946949262 1
0.0504750977444731 1
0.0505829302081882 1
0.0249482607823313 1
0.0861943962443704 1
0.0270270094141811 1
-0.0989947254782666 1
-0.0578927006935689 1
0.0244074489591303 1
-0.0137382671663299 1
0.0047446872676964 1
-0.00685657629004096 1
-0.0159584583272563 1
0.135789063538662 0
-0.0762434493521595 1
-0.0275084966955611 1
0.0546588948270485 1
-0.147317258561018 0
0.0406440710514322 1
-0.0646796885158056 1
-0.0130174822104668 1
-0.0610764283173507 1
0.101087247670694 1
-0.0014093373467047 1
-0.0423734550663723 1
0.0429626194053773 1
0.0084293420679378 1
0.09963705555298 1
-0.0938624841808166 1
-0.0510845695468184 1
0.0212131091509911 1
0.0855549173115581 1
-0.0698521313421082 1
0.0110440836937991 1
-0.0272290646171647 1
-0.0451131955575583 1
-0.0430614860646942 1
-0.047753466893951 1
0.131452487644934 0
0.00530810153592995 1
-0.151418465202188 0
-0.0906005514768317 1
-0.0458276596408234 1
0.0817759349600003 1
0.0915989766716721 1
0.103456153310826 1
0.00369296331539418 1
-0.00886187029953885 1
0.0478433225105145 1
0.124189900188337 0
0.0534587497156559 1
-0.013046348699858 1
-0.0185502613880847 1
-0.0254427126986601 1
0.0765012325861868 1
-0.0803885921236941 1
-0.0385310149084992 1
-0.056942062857798 1
-0.0377649991548424 1
0.0163134259437592 1
0.0984109684376218 1
0.0102416926095141 1
-0.0627201122220062 1
0.0321236556948458 1
-0.0139879635415018 1
0.10452351984132 1
0.00240919949758677 1
-0.0313319158518849 1
-0.00718989560195095 1
0.179624239979055 0
-0.0447451717060882 1
0.0043850052946111 1
-0.0341150417517586 1
-0.0590650347936621 1
-0.00402895213475585 1
-0.0804862612516149 1
-0.0749623589329983 1
0.164085913781367 0
0.0346117045294494 1
-0.094836496167711 1
0.0787627847766998 1
0.126602621766102 1
-0.00650976691185851 1
-0.0515359936993386 1
-0.0243833802055434 1
0.0682614620797472 1
0.12910870886073 0
0.0053643975224924 1
-0.00516276011001336 1
0.189706589395221 0
0.0343617480799166 1
-0.0282086821646121 1
0.0443032996991684 1
0.0338823211453323 1
0.0858767510460133 1
0.0668922388585755 1
0.00959863428265301 1
-0.0669313359280609 1
0.0669180695227909 1
0.0150574849397605 1
0.0980936657496744 1
-0.0254159539717721 1
0.0982055987594011 1
-0.0507413790693181 1
0.0581934041507327 1
-0.0219714855355303 1
0.0933536188368129 1
0.0870580536814143 1
0.024572272841052 1
-0.0163012539050626 1
-0.00985874755000253 1
-0.0424256399129059 1
0.164057394949721 0
-0.0211040820600008 1
0.024816217235507 1
-0.000435169914402272 1
0.111000810929924 1
0.00950014841286122 1
0.0372332303436047 1
-0.00337400326980402 1
0.0398641020063056 1
0.0641714434847589 1
0.0741050442092894 1
5.76849684396051e-05 1
0.0319362668138114 1
-0.0459130061307943 1
-0.0100248703795727 1
0.0461768016627171 1
0.0324361217403613 1
-0.0849784263409701 1
0.0634652091221777 1
0.0233196673092132 1
0.111511639631995 1
0.113545373882324 1
-0.00838758782034698 1
-0.00261599179205755 1
-0.0218454633980329 1
-0.0110785317056278 1
0.0222689446141685 1
-0.158253123859002 0
-0.15350268448758 0
-0.0610497163981608 1
-0.00561178804451962 1
-0.0802358181524255 1
-0.0826629360456336 1
-0.0275025432211205 1
0.0749459532711712 1
-0.000660831161763128 1
0.023113462476473 1
0.00114674438536501 1
0.0417469041393962 1
0.0697875468495106 1
-0.0360162762912647 1
-0.0711115514021136 1
0.0543191370193653 1
0.00690158927774018 1
-0.112664920545884 1
0.0799487605170132 1
0.0580287607142291 1
-0.000479406268937276 1
0.0597726476648847 1
0.0566938641038283 1
0.0542146713578649 1
-0.00328026307664462 1
0.199552496814255 0
0.0484921239798731 1
0.214780834974594 0
-0.0345234847564557 1
-0.0650321359557131 1
-0.044125473224014 1
0.0193864215784176 1
-0.0209365257262043 1
0.0564622326095706 1
-0.227404624935454 0
0.1569860859586 0
0.0987493497941246 1
0.00488049276650853 1
-0.00222527305352859 1
0.0434294918292174 1
0.0378715757820973 1
0.0859651513038342 1
0.0699185535133505 1
0.0391868391294692 1
-0.0394500243412693 1
0.0437993863746268 1
0.0560168165562458 1
0.0751789257953597 1
-0.03575528999537 1
-0.0373298732694405 1
-0.017370722719409 1
0.084111671971478 1
0.000728180770483239 1
-0.0477694193164626 1
-0.104543257983508 1
-0.0181992047656072 1
-0.0686377196057686 1
-0.0163223259739544 1
-0.022332864330778 1
-0.0523027516847383 1
0.0783546973249925 1
0.00678679391006778 1
-0.0406659728122516 1
0.0575783010973745 1
-0.00440059083907417 1
-0.0650801549066633 1
-0.000846532308855126 1
0.0350312869135942 1
0.098200927867828 1
0.0111325667734568 1
0.164262027346246 1
0.112481840720253 1
0.0450430697644686 1
-0.00157624290459256 1
0.0452893850409613 1
0.0619720852026795 1
-0.111103859457286 0
-0.0827574819560481 1
-0.0366593133666003 1
-0.137787068961055 1
-0.105777578518678 1
0.0521610134045174 1
-0.00066110325942624 1
0.0705929203043089 1
0.048905542624838 1
0.0245907331795966 1
0.0204682369457285 1
0.159328548827416 0
0.0150468878957923 1
0.0571410325440836 1
0.115638359682223 1
0.0576274472042455 1
-0.0219487576398706 1
0.0869649668374078 1
-0.105878906878169 0
0.157367493859982 0
-0.0818552602733938 1
0.00777641643051192 1
-0.0852702063111423 1
0.0122245746265104 1
-0.0342767826928549 1
0.0722362030022775 1
0.0504436527306681 1
0.077347387731523 1
0.0723030938180836 1
0.116412729826225 1
0.132933424393734 1
0.0510056184773634 1
-0.0104443719342156 1
0.00272149122820945 1
0.000373681161527344 1
-0.0912942132432311 1
0.0493204951709482 1
-0.0433089764802732 1
-0.0753270395798384 1
-0.0362507004717371 1
0.08444432790114 1
-0.174112639603388 0
-0.00208822280029378 1
-0.00374835176368181 1
-0.0345158196234075 1
-0.0507592512402698 1
0.00245385804953058 1
-0.0439703795155698 1
-0.049226999837324 1
-0.081850155360836 1
-0.0522872965459503 1
-0.0128525866083536 1
-0.0938858080011549 1
-0.0211787630935653 1
0.0415002121918019 1
-0.00169565780514288 1
-0.0776812232652849 1
-0.0170633912221265 1
-0.0245895314455566 1
0.00276136470180505 1
-0.0199481334774419 1
-0.0297719596829042 1
-0.0707148491635711 1
-0.0355896932065166 1
-0.0980703242166109 1
0.00457190787126644 1
0.114545879792333 1
0.00780911876970791 1
0.0338875799677845 1
0.079134297805756 1
-0.0231278571963519 1
0.03659882251548 1
-0.040983576553753 1
-0.116062283246922 1
0.0681040367789317 1
-0.030857956738994 1
-0.0883230536999263 1
-0.0028301127318834 1
0.0704182895978454 1
-0.0426198131243596 1
-0.0524098224478241 1
0.0594916525963027 1
-0.121891201494569 0
-0.00758699759243069 1
-0.0580342406010357 1
-0.0863162720565166 1
0.116854002720469 0
0.01490865155703 1
-0.0190550998537584 1
-0.0555356086609785 1
0.0460684912688528 1
0.0515419766362945 1
-0.0110092202644209 1
-0.0652617763756184 1
0.0190702205125607 1
0.0408311627011113 1
0.0558093356394911 1
0.0500425622998709 1
0.091159031438093 1
0.00235241546646126 1
-0.0905411524472407 1
0.021516716439667 1
-0.0408636082587481 1
0.161943430780514 0
0.0559964645338328 1
-0.129479948316602 0
-0.0433416378779336 1
-0.111186001169279 1
0.0936135788469093 1
-0.00480429251266543 1
0.067355790540902 1
-0.058266733581459 1
0.105918767554326 1
0.164064795167151 0
0.00427320455083994 1
-0.029233473622153 1
-0.0944462726905836 1
0.0535584309592058 1
-0.108352669471167 1
-0.0407250170644104 1
0.0788386447418585 1
0.0104787921306024 1
0.0152306821978935 1
-0.0167730459562223 1
-0.101572639006085 1
-0.0762830804380363 1
0.0927751180982132 1
0.0319204876735072 1
0.0399245924965533 1
0.0183050249079115 1
-0.0507176317300456 1
-0.0293613512468111 1
0.0486618020765614 1
-0.00679776190936332 1
-0.110342822704522 1
-0.0153497909106978 1
-0.00676652024273189 1
-0.0577864547764457 1
-0.0472420288205963 1
0.00900225257264457 1
0.0748932957104992 1
-0.0294178689575575 1
0.164631987856383 0
0.0529120558479749 1
0.0460596806333978 1
-0.0563991233353034 1
-0.17933392864089 0
0.0167265542382549 1
0.0587879071514522 1
-0.14437590720632 1
0.0138263974212034 1
0.047381254438997 1
0.0376273898549342 1
-0.00575083163548637 1
-0.070864980651703 1
-0.0613480855339659 1
0.0683496334834048 1
0.0729360849012531 1
-0.0340505411275601 1
0.0529451968675079 1
0.094583104257208 1
0.00256986696065076 1
0.011644039569723 1
-0.091293379327175 1
-0.0305898100186664 1
0.0231246296572584 1
-0.00776309626186983 1
0.0738101883207796 1
-0.0770006569261374 1
0.0193465476120697 1
-0.00150242244184426 1
0.135329244591779 0
0.0845844717006181 1
0.126808276622563 0
-0.0913160411720289 1
0.119809591667358 0
-0.0571700837529769 1
-0.0121711428067849 1
0.017785092926133 1
0.0421105904256042 1
0.0489883433142036 1
-0.108632438217095 1
-0.0778832837462176 1
0.0208282225348865 1
0.0935453178076514 1
-0.0503820748180039 1
-0.00493329302003337 1
-0.0869024230492191 1
0.0913821848823507 1
-0.0387442182234581 1
0.0439902098313146 1
-0.0399237509427843 1
0.00588302854322196 1
0.0713295527473259 1
0.0725708853101235 1
-0.0869582310880729 1
0.000493196139267807 1
-0.0771955318619426 1
-0.0954314173848456 1
-0.011892477880424 1
-0.0880853808453242 1
0.00431888933066712 1
-0.0184320949690397 1
0.131732668707753 0
0.0834003685148566 1
-0.168505702726216 0
-0.0514215684652034 1
-0.0131115886605714 1
0.0643626437504205 1
-0.057149030811689 1
0.102753815276694 1
-0.0220046110533054 1
0.0373613583602333 1
0.0285380025799525 1
0.0529205676636449 1
-0.0463684654339129 1
0.0602894582993667 1
0.0194966803458119 1
0.093802106067268 1
0.0413955087252739 1
-0.0991506748454846 1
0.12574947426504 1
0.0146469222964936 1
0.143441084570178 0
0.05278569794828 1
-0.00404291260420924 1
-0.0215331925361126 1
0.0581838162315945 1
0.0307784991231723 1
0.0687747277257614 1
-0.097360711324129 1
0.139969793637743 1
-0.0815364367559496 1
-0.165063815379274 0
0.0329648374250403 1
0.0402676857969453 1
-0.0837774666004929 1
0.0321850057210763 1
0.0955092802744311 1
0.00147640079705312 1
-0.0574475225345928 1
0.00370594546934509 1
-0.0743320678758246 1
-0.0414026803740581 1
-0.0761374048208342 1
0.0730773188126852 1
-0.105690645441361 1
0.0727104662557378 1
-0.030596348343654 1
0.057723225045919 1
-0.0247504667043415 1
-0.105380657707419 1
-0.0868395234683525 1
0.0210328685772094 1
0.0110601839726301 1
0.0276221415890488 1
-0.0748302263654254 1
0.0300705935684568 1
0.0773207034514251 1
0.0710275059687187 1
0.138165986484184 0
0.0323954392961127 1
-0.0958593975851732 1
0.0229853516135923 1
-0.00495566984106626 1
0.0558360882091765 1
0.0107679451645568 1
-0.0684880465409148 1
0.0543820179278692 1
0.107480842069877 1
0.0993327705628908 1
0.0546095527816064 1
-0.0399902459015335 1
0.0998673176011333 1
0.0207219167023873 1
0.0298252394106008 1
0.0806975896772008 1
0.00449477144005701 1
-0.0459281404550724 1
-0.0579737333495252 1
0.0203738881840422 1
-0.0262466461188828 1
0.0122612793492232 1
0.0577505975606393 1
0.104004838723524 1
0.0797056322309592 1
0.102994086035811 1
-0.0434397362702876 1
-0.14094077196217 0
-0.0207397609526732 1
0.00805365562048783 1
0.0448751286709526 1
0.0676289324471239 1
-0.0136586236237064 1
-0.0285286097031362 1
-0.0895904293017023 1
-0.00528021479236944 1
-0.0878655486856504 1
-0.0615243608191737 1
0.0849500490713549 1
0.0167957141451145 1
-0.135227559103625 0
0.0873180077224777 1
0.0096834969044628 1
-0.145602601392689 0
-0.127889323467067 1
0.0137909758450476 1
0.0141927394200021 1
-0.0264909096095992 1
0.0428059096920524 1
-0.0435965646462753 1
0.0613946391199763 1
-0.0387088603585187 1
0.0417691819798584 1
-0.108377781416344 1
-0.0196325400334064 1
0.0640913246108293 1
0.036657074340129 1
-0.205131307145681 0
-0.112354845721477 1
-0.0818341154855649 1
0.0439821834099976 1
-0.0445399165816523 1
-0.00883441013349377 1
0.0716555282695505 1
0.0389755969951495 1
0.0446914533447755 1
-0.0734931374250417 1
0.0751862017968741 1
0.0513224389932944 1
0.131342816706784 0
-0.0925152322120586 1
0.00696599431462489 1
0.0169243775984477 1
0.121535399245196 1
-0.0597689758763051 1
-0.0998671527013562 1
0.121099344292344 0
0.0311116938086268 1
0.108232676644221 1
-0.0307054053406135 1
-0.00319331450819742 1
0.0443750982187761 1
-0.218165344162364 0
-0.176301921702528 0
0.0139349944147686 1
-0.0226857609803684 1
0.0807833456985601 1
-0.00314166121134961 1
0.0262811348930528 1
-0.125105116830774 0
-0.0366227097909785 1
0.0417455631673429 1
-0.0201792285587072 1
0.0707115219920564 1
0.12061745083222 1
-0.0110815476148358 1
0.0039876886094811 1
0.00664275487096657 1
0.0490974910450599 1
0.145309091614735 0
0.022844794332817 1
-0.0328947021081448 1
0.0826872453046454 1
-0.0716078190991761 1
-0.0182282214397298 1
-0.0665494119163888 1
-0.0128704199169997 1
0.0546955156535276 1
0.0714451110499714 1
0.0182931627539182 1
-0.061470654300696 1
-0.06184591124991 1
-0.13229155047748 1
-0.116908148040679 1
0.00986758019908214 1
-0.0550989852963339 1
-0.111590057648543 1
-0.0457801286941369 1
0.0137457555595662 1
0.0118598218021304 1
0.000579534150212887 1
-0.112706363032811 1
0.00169251980740342 1
0.0519913456319074 1
0.106476102516508 1
0.0741782923542822 1
0.0532911508909543 1
-0.0494873764145775 1
-0.04568040363401 1
-0.0790077464566722 1
-0.0221310400877853 1
-0.107608915095296 1
0.0198076827450647 1
0.0597166720211807 1
0.0341852060860602 1
0.00581949415983713 1
-0.0223035705179109 1
-0.0426765206226139 1
-0.0203447236008247 1
0.0469949378320855 1
-0.0591343460274039 1
0.00958330925224518 1
0.0839554733366273 1
-0.0292386879415468 1
-0.0840399065642881 1
0.00880909071768959 1
-0.0232515340071159 1
-0.100022873744193 1
-0.0330145564909006 1
0.125034474313577 0
0.0789679326960834 1
0.0569193041911321 1
-0.0222057931721709 1
0.089950489365595 1
0.0115111334112785 1
0.100611551891875 1
-0.0737647787388418 1
0.0334697376215491 1
0.0428448481711318 1
0.124564919302669 1
-0.0890929556947097 1
-0.00560234680172358 1
0.0543640420755004 1
0.133726136425816 1
0.0583573621913027 1
-0.0156335844740743 1
-0.109955761440979 1
0.116232139067596 1
0.109145918556527 1
-0.0493804946327996 1
-0.0946480249859946 1
-0.0420639434596623 1
-0.0550950999245575 1
-0.124799127979477 0
-0.0503089483240892 1
0.00990828576648074 1
0.0631709875999631 1
-0.0536737303268579 1
0.0561714240162062 1
-0.114394130965399 1
0.0703303511251464 1
0.0356176237520292 1
-0.0367679633982695 1
-0.0472512081713161 1
-0.0707815789549711 1
0.121153252368972 0
0.0413989014622289 1
0.10627556449413 1
0.142857192286814 1
-0.145906129859725 0
0.0472633602345663 1
-0.10509515672604 1
-0.090652125918648 1
0.102876928372093 1
0.0322644720711789 1
-0.0474760756502354 1
0.0211417645854831 1
-0.0102384207353604 1
0.0261868857501073 1
-0.118573762323018 0
-0.00156651974697401 1
0.00931044692648054 1
-0.0136161841671693 1
0.0488562764223745 1
0.0444988966893365 1
-0.0811792654787075 1
0.0151842515328798 1
-0.118044105304557 1
0.0521093608513468 1
0.0572538455727623 1
-0.00514509102180517 1
0.0458049584078726 1
-0.0544923837800619 1
-0.0644530602243519 1
0.00953000010705386 1
0.0203803217020058 1
0.0747260819846137 1
-0.0130289959771272 1
0.146088287749272 0
0.127160324545511 1
0.0157901952053933 1
0.0222432678250925 1
-0.0522138606298242 1
-0.000550854625993305 1
-0.0420722492038459 1
0.109972009454676 0
0.103464654086757 1
0.11832366112411 1
0.00584768863946339 1
0.0639275726741831 1
0.1130510178416 1
-0.122236454616453 1
0.0507768486430328 1
0.0174889504972491 1
0.111171720290708 1
-0.0605241392670538 1
-0.0229680272448174 1
-0.0146464823106741 1
-0.054167816301648 1
-0.0574535406346008 1
-0.043757296025703 1
-0.0644419048072272 1
-0.0887294992765296 1
-0.117243097694708 1
0.0350486117751935 1
0.0624060089645816 1
-0.0592111492290089 1
0.0910540648352807 1
-0.0699578870252289 1
0.089472346256552 1
-0.00048555984998984 1
0.0479420927435172 1
-0.0396314110277687 1
-0.0428834149815574 1
-0.0704453703956865 1
-0.0705866838992185 1
0.0827605434004703 1
-0.148784710420764 0
0.0522546578938702 1
0.000757423802784398 1
-0.0859701734696649 1
0.00875355991818016 1
-0.167460818672518 1
-0.0772743331470804 1
-0.0613387254165818 1
-0.0396143594941676 1
-0.0217433427653395 1
0.180464466974382 0
-0.0855898821242008 1
-0.0412704486040013 1
-0.00772483933854626 1
-0.0267166617042257 1
-0.0373526317902322 1
-0.00355944319481433 1
0.120091231846677 0
-0.0325676023983292 1
0.00833449606713604 1
-0.0031962980602274 1
-0.0509830480506936 1
-0.00355099553307653 1
-0.0244579743463505 1
-0.00767158501422856 1
0.0206613710331572 1
-0.120338373853013 0
-0.0015617990165636 1
-0.00444008007964949 1
0.0466445452038974 1
0.136863027600946 1
-0.029972287400498 1
-0.0389044251834978 1
0.0107420386863593 1
0.136665145979805 0
-0.0375960017572876 1
0.0702897829160658 1
0.0798856167743243 1
-0.00832729923630223 1
-0.140715804225125 0
0.0631474000986881 1
-0.058403884119402 1
-0.113731828655355 1
-0.0991682175687312 1
-0.0313197346969349 1
0.0241419022722425 1
0.0614221387397004 1
0.109697932709877 1
-0.0197671341655211 1
-0.00218819694280951 1
0.0519807190356614 1
-0.0680473567914959 1
-0.00218083075658792 1
-0.000390685532068161 1
0.0189038226093341 1
0.0204496572800915 1
-0.107497755512736 1
-0.0841403965008716 1
-0.0781051061982719 1
0.106396377942002 1
0.0923147591153157 1
-0.0575936720601105 1
0.0201367460094989 1
0.00745610084345647 1
0.0338819827065708 1
0.108366735744906 0
0.0681660350244499 1
-0.0508111987955834 1
-0.0241775090820223 1
0.0291114471734258 1
-0.135342750514428 1
-0.0829118792230747 1
-0.119249857188503 0
0.0812990414804286 1
-0.00824274105211914 1
0.0555025566457216 1
0.0587852356450945 1
-0.0678784514551745 1
0.021733065673617 1
-0.0096982892462608 1
-0.000328626408497793 1
0.0235099136682084 1
0.0584146575515883 1
-0.0516659512431604 1
0.0258496602217036 1
-0.028718500344659 1
0.0171049225361649 1
-0.0103442863322802 1
-0.0617730289815942 1
0.157187790309548 0
0.123507919922954 0
0.0609388706783128 1
0.0741994593125067 1
0.0318955656019402 1
0.154911281854829 0
-0.0716319299213246 1
0.03499947933524 1
0.0185353806212868 1
0.00923312474323569 1
-0.100518987140868 1
-0.103968845609646 1
0.0871723628440833 1
-0.0147859255287013 1
0.0732435463521458 1
-0.133435879081749 0
-0.121090503188868 0
0.0912991541121545 1
-0.0131094324301261 1
-0.042501499443547 1
-0.0233868942525438 1
-0.114328583910503 1
-0.029556444729863 1
0.0461032309943571 1
-0.0273905415817477 1
-0.135115672691683 1
0.0748473304911144 1
0.00972391577895852 1
0.0557447047551276 1
-0.160461308418619 0
0.00503480770823209 1
0.0488093989155095 1
0.0632657430129474 1
-0.0671614609966072 1
-0.0897833658691941 1
0.0782868627866056 1
0.0804177051721762 1
-0.0537366259862654 1
0.118480419381284 1
-0.076216238236554 1
0.00649003949255373 1
0.0616085533686887 1
-0.0701498331719841 1
0.136105400298363 0
0.0378088227332776 1
-0.0557450875278094 1
0.170536774346747 0
-0.0585769734455722 1
-0.0784112398578737 1
-0.042169557775174 1
-0.0695281288329884 1
-0.0224291109900271 1
-0.0492919635604625 1
-0.0774710254404173 1
0.0104513340027096 1
-0.0278000813029928 1
-0.0350260648708483 1
0.019134440376561 1
0.00330958701090206 1
0.0650749264978664 1
0.118263344472351 1
0.0443641078350099 1
-0.0782883803633774 1
0.0544634563046277 1
0.10553866443291 1
0.0144697751161059 1
0.0317786587900037 1
0.00889424719428567 1
-0.12282881132346 0
0.0575120314535278 1
-0.00150748905435891 1
-0.00464430391091407 1
0.0179168085881592 1
-0.0214957029108103 1
-0.158976209284013 0
-0.0625983270100518 1
-0.0173936301707042 1
-0.0971333924063568 1
-0.0730002243756309 1
-0.0474486227305795 1
-0.00442623193759034 1
-0.00192275240281298 1
0.04326371745734 1
0.0203617498659605 1
-0.0723953468649363 1
0.0646382470620945 1
-0.0701625671839485 1
-0.0295430950284477 1
0.0513779088212166 1
0.0289308949671116 1
-0.141112897446889 0
-0.00513832520478001 1
0.0652958383005687 1
-0.015873643823731 1
-0.102933074142389 1
-0.0066367034693178 1
-0.111074162597482 1
0.0366836282738124 1
0.00038813842366581 1
0.0924455803868808 1
0.0694170967135704 1
-0.0250384652265418 1
0.0401841401239319 1
0.0550577924504436 1
0.077987912361555 1
-0.052710704190991 1
-0.0475476759663252 1
-0.0464684217728646 1
-0.0218815091923722 1
0.112042423705288 1
-0.0248272621329071 1
0.0410804294871354 1
0.0245727069615365 1
0.0603101186865499 1
-0.087794324857776 1
-0.00509787843864548 1
-0.149529456758701 0
-0.0917363565757743 1
-0.0584924817009407 1
-0.135827031453076 0
-0.0181899035424682 1
0.00159339898052352 1
0.0655789193460166 1
-0.10686749305498 0
0.00479771785373709 1
0.00674883890304558 1
-0.0444876054158228 1
0.0445076843361302 1
0.0271009567192709 1
0.056456845173463 1
-0.0101831298380219 1
0.0165947378431334 1
-0.0784136914140941 1
-0.0169873046521865 1
0.0549646957556389 1
-0.0422552502851965 1
0.0526279515603119 1
0.135930470775333 1
-0.0241430974313411 1
-0.0356936514489838 1
0.0205225192998084 1
-0.0655985479927344 1
-0.0529624271919156 1
-0.00596557214675967 1
0.0234748570515046 1
-0.0809019459149634 1
0.0870402469759667 1
-0.0623103767195586 1
0.00707380184648381 1
0.0647513912612416 1
-0.016673013298638 1
0.0826366779032029 1
-0.0357814230966041 1
-0.0795548579066572 1
-0.0590105343703913 1
0.022999700347382 1
-0.17343812771189 0
0.0689516053419556 1
-0.0584398334337413 1
0.034892835647934 1
-0.0826871920523548 1
-0.0184219227982368 1
0.0493871432722749 1
-0.0224515951772465 1
0.0449354106870317 1
0.0415420386759313 1
-0.0739392853535514 1
-0.0895569098320907 1
-0.151985236101555 0
0.057111924641651 1
-0.0280363065352846 1
-0.0105381319513183 1
0.0542773203193194 1
-0.0551597394128214 1
0.117001300484448 1
0.0523522750176794 1
0.0890704881574566 1
-0.12045095689116 1
-0.0203477778182098 1
-0.0648760238223898 1
-0.0715353718231505 1
-0.105700154141515 1
-0.0415795468185963 1
-0.00372545788322196 1
0.0103346130362325 1
-0.169804679281451 0
-0.00798079522465323 1
-0.00808108797945773 1
-0.0534191725252157 1
-0.00112784831755748 1
-0.0852463489090461 1
-0.0230588989806947 1
-0.00378606231366065 1
0.019687262987617 1
-0.12739504349926 1
-0.0746835211651176 1
-0.00573335707602576 1
0.0571436439076254 1
0.010886201892419 1
0.0175059279021211 1
0.0456431501132073 1
-0.0848832202198721 1
-0.18710714906388 0
0.141601623061537 1
0.0892354875809826 1
0.154565125969229 1
-0.120075359789442 0
0.108179289869032 1
0.062564026967778 1
0.0220278836465896 1
-0.10138184538081 1
0.0421138960921419 1
-0.0974925438073517 1
0.0594392927671055 1
0.068717129200917 1
-0.0540400036770514 1
0.0345460772675025 1
0.000455940059840369 1
-0.0408324351828754 1
0.119292474219325 1
0.0912938513196601 1
-0.0128439618916245 1
-0.000859483892369882 1
0.0147346522964338 1
0.0152369294726611 1
-0.0448802172514099 1
0.00817326582366954 1
0.112494734729371 1
-0.0020781244429182 1
-0.0236003060646898 1
-0.126876835169905 1
-0.0366462313418987 1
0.110313095388475 1
-0.0169884227273247 1
0.0974877322006999 1
-0.0264138823488872 1
0.112414381231864 1
-0.0150770276139475 1
-0.0670113611687808 1
0.0624921485330561 1
0.0171412167741253 1
-0.0043090745984893 1
-0.0427180104550988 1
-0.00960826081067048 1
0.044662242861901 1
-0.153309192277049 0
-0.0631965130501598 1
0.0210514429226865 1
0.0360108195293267 1
-0.10417968035501 1
-0.0715580620987202 1
0.0969135934727812 1
-0.00744837039743887 1
-0.0315322015858478 1
-0.0029760608564349 1
-0.0158383016721386 1
-0.0180931702188317 1
0.0587176342834684 1
0.00362246036011588 1
-0.0216676881163064 1
-0.015641784884866 1
-0.0503000701495747 1
0.0104465783187978 1
-0.0614924222779059 1
-0.0597747523444189 1
0.0210551191763995 1
0.00223280879116266 1
-0.031569671630328 1
-0.0776626975975181 1
-0.0612728465308526 1
-0.0582038930854649 1
0.0686067340559897 1
0.0593926033053439 1
-0.0866292278769398 1
-0.179553856461416 0
0.157339689631618 0
0.163726171228778 1
0.00862956022779023 1
-0.0460494279506706 1
0.0360117079622157 1
-0.0884404079888535 1
0.0620210528893933 1
-0.0221888827883863 1
-0.101365809565336 1
-0.0729524110198026 1
-0.0022359895181023 1
-0.0852274285339166 1
-0.0270846095783843 1
0.0181540075328778 1
0.0405145392655948 1
0.105533888653567 1
-0.0981981130978695 1
-0.00990484890734872 1
-0.128443319794958 1
-0.0173868205580004 1
0.0216665694114404 1
0.101472092859344 1
-0.150833834779251 0
0.000251942965129273 1
-0.102355429499754 1
-0.0339872432388027 1
-0.0335710291214828 1
0.0238326166904085 1
-0.0566947531370139 1
0.0630628030811514 1
0.00761239481332131 1
-0.0110244264591195 1
-0.0190570326946032 1
0.0556988045933938 1
-0.0300428856728662 1
-0.0685021610805435 1
-0.0154208831938679 1
0.0730698739117326 1
0.0288661506570308 1
-0.0261259604879031 1
-0.011082237545615 1
-0.0643326269326871 1
0.073336796550838 1
-0.139131368441805 1
0.027651334666068 1
-0.00928586978855566 1
-0.085467474558798 1
-0.0975974390114324 0
-0.00369666297911672 1
0.0871769215685991 1
-0.01403862481354 1
0.0647967755881532 1
-0.0290488108372693 1
0.101481465167781 1
0.0288476835263843 1
-0.0161210910606604 1
0.0292201682057665 1
-0.00185341016875171 1
-0.173021399931228 0
-0.027994113298179 1
0.0224930427728441 1
-0.03005016880306 1
-0.0359743624182156 1
0.0559946213907624 1
-0.0186902017604277 1
0.0107530731814689 1
0.016948849585111 1
-0.0405561151929251 1
-0.0603697252707677 1
-0.0217746611816213 1
0.0162334384891978 1
-0.0626771893906768 1
0.0811798559556734 1
0.0865527766902485 1
0.0291984983304984 1
-0.03107649182808 1
-0.0634850988541731 1
-0.00830295397175718 1
0.0184160099602497 1
0.0228101552933776 1
-0.0680554742163927 1
-0.0103276661107285 1
-0.123349673997598 0
-0.0130672864287971 1
0.0785322694729968 1
-0.0645667058881829 1
-0.0738681330636773 1
0.126500003927593 1
0.124318491013809 0
0.0267542917513937 1
-0.0342346181730145 1
-0.062958148847148 1
-0.000262630628509205 1
0.0564064059453144 1
-0.0855368455775882 1
0.0384392596863964 1
0.0827350571522617 1
0.0139829906971061 1
0.158381927425972 0
-0.0195095099431344 1
0.0425650828500302 1
0.0592479206532137 1
0.0129860168986047 1
0.0941417553032052 1
-0.0285466960925201 1
-0.0426108402693147 1
-0.0007183730393285 1
-0.0528796401403971 1
-0.108850487440583 0
0.00709621430435548 1
0.0639104858847176 1
-0.0313109586013851 1
0.121056983994647 1
-0.040596449593584 1
-0.0558284531606806 1
-0.0358899017939475 1
-0.0613588542728828 1
-0.150777568924263 1
0.0240903339179694 1
-0.0533739300041633 1
-0.121051705633785 0
-0.0278344817043444 1
0.0474336010749898 1
0.0515919428469831 1
-0.130385970175589 1
-0.10197788427769 1
0.1259699974793 1
0.0182089816578833 1
0.0145758914914288 1
0.0665647970379266 1
0.0426120448971198 1
-0.052264977994022 1
0.0658865114147379 1
-0.056472958888954 1
-0.0463069103602343 1
0.00831950747538848 1
-0.0535547259715292 1
0.0839424516542823 1
0.0114213801273814 1
0.0494042202296283 1
0.129747322305791 1
-0.0672797144375865 1
0.0301856392488897 1
-0.0451512549346322 1
-0.0900641890120947 1
-0.103843611798045 1
-0.019077256717903 1
-0.0389299965848409 1
0.0914065752201924 1
-0.00331909175280939 1
0.0482785402818182 1
-0.0500021853930208 1
-0.125604295927468 1
0.00434000932194037 1
-0.106505798326878 1
-0.00954073230284889 1
-0.000454579004918913 1
-0.0688121884298823 1
0.097985772713586 1
-0.0444855267109175 1
-0.100482596678902 1
-0.112718227521069 1
-0.0711821041534397 1
0.163918380177331 0
-0.0390756145497721 1
-0.161824485043551 0
-0.0496772463059724 1
-0.0576339344239837 1
-0.0505064961928344 1
0.159644660804874 1
-0.0189360960574162 1
0.0887438114968979 1
-0.012418381068386 1
-0.0521789535127177 1
-0.086509124683456 1
0.0267028176970472 1
0.110290026110868 1
-0.0206393919157461 1
0.00487057803977575 1
0.0151032392399351 1
-0.03411914401177 1
0.0235267919906986 1
-0.0828893642296675 1
-0.0860891343116602 1
-0.0745260529429566 1
-0.0269201816234636 1
0.0830332563235697 1
-0.0288818381530546 1
0.0411763828153367 1
0.0126604380330333 1
0.0559853640345871 1
0.0762195558137316 1
-0.162532617409157 0
-0.110022853954892 1
0.0686832041689322 1
-0.126050116800348 0
0.0768537478296986 1
-0.025369872253467 1
0.125700338547739 1
-0.171638020769812 0
-0.131739992628433 1
-0.079189111162883 1
-0.0845619337035111 1
-0.0588058528440673 1
-0.0283908048338754 1
0.0325164141408511 1
-0.0413850359133015 1
0.0466925097455847 1
-0.0876131151744875 1
-0.00148381990239227 1
-0.0267186155699245 1
0.138588464729177 1
0.109463249695314 1
0.00473383347964309 1
0.0463707126572027 1
0.0542060935626255 1
-0.0762552603738776 1
0.0264177654321425 1
0.0444017790088136 1
0.0154423742216325 1
-0.0322662237385349 1
-0.113435467041369 1
-0.0180819660206414 1
-0.0240570799619274 1
0.0261181593861446 1
0.0131506196310049 1
0.0180459709966345 1
-0.0482425543355226 1
0.0216229819510566 1
-0.111721688379418 1
-0.0634806804490528 1
0.108355147063487 1
0.0613544073425199 1
0.0987486059248104 1
-0.0344581639367853 1
0.00663148638591133 1
0.032716775520624 1
-0.0182578727031921 1
-0.0180495096173331 1
-0.123849868603316 1
0.165026636791042 0
-0.0560442567559031 1
0.0126425463603404 1
-0.0187045978945223 1
0.10406397453601 1
-0.0704775155532413 1
0.104554165377864 1
-0.0640352876834608 1
-0.045040019446599 1
-0.0108778831385849 1
-0.0896651490304059 1
-0.0450929910588782 1
-0.0794607854709155 1
-0.0562246836722632 1
-0.0583723743339874 1
-0.129746888302976 1
-0.0726085391321254 1
-0.00103113330067733 1
0.0151534904364585 1
-0.00631554293800867 1
0.00303933325317248 1
0.0293829925677327 1
0.000143314226171227 1
0.0539659032569871 1
-0.0368774048049723 1
0.0197003466876959 1
0.0380602530491675 1
-0.0339325563251275 1
-0.197646987775384 0
-0.0172495494767016 1
-0.044167170733297 1
-0.0550704188935072 1
0.0307026289733472 1
0.0893650321640523 1
-0.169244068677897 1
0.0620054640223713 1
0.00687108731990663 1
0.122902547034001 1
0.0116449896698148 1
-0.0468650455193189 1
0.0100222883151745 1
0.0457685222632201 1
0.0545385466343141 1
-0.104032010349522 1
-0.0556584213471916 1
-0.0829892391800846 1
0.0744326350395042 1
0.0355852982677808 1
0.0661429947324745 1
-0.0165860870365657 1
-0.0694378873854926 1
-0.0831648014981708 1
-0.0915009417564869 1
-0.00941145672382751 1
0.024798713295699 1
-0.0475829810029866 1
-0.0277821301871706 1
0.0361991293735242 1
0.00932494248884494 1
0.0989442947654712 1
0.0417884562136097 1
-0.132812548247164 0
0.0233150009309701 1
0.040386498919472 1
-0.0173967144760944 1
0.0957560121987925 1
0.0996018051578369 1
-0.0533701040453591 1
-0.00399898563284731 1
0.0477869034237502 1
-0.112916011004145 1
0.011443908038421 1
0.200030431409909 0
0.064237055950324 1
-0.0397871261038546 1
0.0617218056958077 1
0.0269886884074242 1
-0.164617430576769 0
-0.0837318024675537 1
-0.108725987756804 1
-0.0178515335254493 1
-0.0499741684819753 1
-0.0231904776660365 1
-0.0410813385684412 1
-0.089590613885521 1
0.0172972877411889 1
-0.0430706244574497 1
-0.0480602815853422 1
0.0716818077100036 1
-0.0524386911157216 1
0.106698786747468 1
0.0754643560421145 1
-0.00642727215421026 1
0.0378487257007866 1
0.156849737613408 1
-0.0355901878905385 1
0.0849565780857244 1
0.130363218304591 1
-0.0764573071653991 1
-0.0238093498866452 1
0.0168553994736092 1
0.00552866837931172 1
0.0263168680000843 1
0.021647490944209 1
0.06068890406236 1
-0.122382755911359 1
-0.00443291912016844 1
0.0198825569391426 1
0.0940100051407146 1
0.0258944951267383 1
-0.0871383001944332 1
-0.0474536365768899 1
-0.00758460068159169 1
0.111393947753776 1
-0.00448923362633626 1
0.0479071993454196 1
-0.0100399070208353 1
-0.0370542256471211 1
-0.0939689041073096 1
0.0197839618012008 1
0.0256981812737691 1
0.00391593685655449 1
0.0871141543637689 1
-0.0183940923716667 1
0.0493939489721439 1
-0.0264023312807286 1
-0.0499051167171902 1
-0.132148733797948 0
0.0250408810230431 1
0.0045647064268249 1
0.0349400986902955 1
-0.0820588866435441 1
-0.0649458947091776 1
0.00610942247001943 1
-0.0768781946545306 1
-0.0270604214604422 1
0.0549670062292808 1
-0.0592847727084136 1
-0.0268415003062214 1
0.00781983063902889 1
0.015127172614375 1
0.0312439460252871 1
0.0430163631723796 1
0.165988396174658 0
0.0471458659653594 1
0.0229199298156417 1
0.00526744260101166 1
-0.0747481421040792 1
-0.0878224819224947 1
-0.159817317622064 0
-0.0192292443731789 1
0.0795002640823713 1
0.0101264157406739 1
0.0231903615558461 1
0.0385357902727174 1
-0.0112900503262744 1
0.010243351414784 1
-0.0300156947087678 1
-0.0505209928893602 1
0.0210670194408872 1
0.0268384095136925 1
0.0693486529962862 1
0.0235299095933537 1
0.0272491451509967 1
0.0641028183270314 1
-0.0193932821020953 1
0.0462684854759212 1
0.0432490836923177 1
-0.0328046431002936 1
0.0220382715981571 1
-0.0384990220854955 1
0.0725079854115352 1
-0.0096414564547771 1
-0.0116343803239886 1
-0.0110938445456371 1
0.0179009975808293 1
-0.0743366356269289 1
0.0631695786688972 1
0.00351831688661053 1
-0.0496530840381652 1
-0.00674220907896932 1
0.1092118477209 1
0.0660058019216358 1
-0.152491100564495 0
0.0580745549490437 1
0.0656512559080991 1
0.0419290278310892 1
0.00690779905619698 1
0.0711789403310525 1
0.0898026925657111 1
0.00622376919747581 1
-0.021823848620712 1
0.0697308984845197 1
0.00726191634319705 1
0.0753573070878805 1
0.0617630006570761 1
-0.00551891947944454 1
-0.0534499954570554 1
0.0977142153144422 1
-0.00578918091687295 1
-0.0928703602022928 1
-0.0298855270540221 1
0.0634561097845452 1
-0.0829908286178881 1
0.0219151624468216 1
0.0517278852902585 1
-0.0269212798172659 1
-0.0101430502678048 1
0.0439040211303041 1
0.0474196974725812 1
-0.0141862271079133 1
0.0346867900150376 1
0.00110529016194812 1
0.104722831673827 1
-0.0746353430585788 1
-0.0781858337144837 1
0.120030994804035 0
0.0397592903622849 1
0.0304670766580461 1
0.0783177568583985 1
-0.153161610619489 0
0.0972410895411778 1
0.0904656204550851 1
0.134446906974213 0
-0.0159879091709703 1
0.00383885898001556 1
-0.0249941725271374 1
-0.0462145601168966 1
-0.0114060946863041 1
0.051783907323206 1
0.0430502354890996 1
0.0259520615888031 1
-0.117032797982404 1
0.0491382942190806 1
0.00276522462567655 1
0.0135878355291478 1
0.00448421922248718 1
-0.0824473076722539 1
-0.0448983374319536 1
0.0393523710574366 1
-0.0918017293435454 1
0.0163648161880194 1
0.0257338209577176 1
-0.0822710920237839 1
-0.0557131705416775 1
-0.0490814977347433 1
0.00329415051515676 1
0.0405405917044533 1
-0.109169629032252 1
-0.0569609262764681 1
-0.0370956160478981 1
-0.0170227761202468 1
0.0803101507733794 1
0.0229098539459405 1
0.0629995380685101 1
0.0722054630592605 1
-0.0668979369353631 1
0.0313255510572196 1
-0.0203351257482868 1
0.0347273943793679 1
-0.0124840238557112 1
-0.0163476349635769 1
0.103867967442902 1
-0.0449046194914668 1
0.049957307120843 1
-0.0989596556363551 1
-0.0574948512704125 1
0.0696670427389966 1
-0.1218752728742 1
-0.0940346402546636 1
0.0616537221540467 1
-0.0981956279436466 1
0.0174295801796276 1
0.126198942348423 1
0.0182484989026165 1
-0.000590997437738119 1
0.0188831059483262 1
0.0393042693628679 1
0.0510016020555467 1
0.0677028883719264 1
-0.104504434568113 1
-0.0439432950097646 1
-0.00869630813869757 1
-0.118186347197275 1
0.00134995702542548 1
0.0149103776919345 1
0.0238673952748496 1
-0.0581187431573942 1
0.0429801039021127 1
-0.138654840276263 1
0.000713292775758354 1
0.09433823366096 1
-0.0252949736589778 1
0.0682370594968935 1
-0.0857445646430561 1
0.0458189053252438 1
-0.0176880467120311 1
0.019723871353548 1
-0.0604024861206392 1
0.00892003039256395 1
-0.0296544025701573 1
0.0407496246717689 1
-0.0982778394412065 1
-0.0625546694276439 1
0.214793030723584 0
0.163126059994031 0
-0.179024070496539 0
-0.0324800272968476 1
-0.00829229044086796 1
0.0134785132706846 1
-0.0226015513265058 1
-0.0647323288512781 1
0.0159705993237339 1
0.0208908980412038 1
-0.139577881295501 0
0.0336541025480102 1
-0.0957996122827983 1
-0.0202014623356755 1
0.0600501244562787 1
-0.046280261167071 1
-0.0519661691345308 1
0.0205361589284217 1
-0.11419635225095 1
0.0609036523501287 1
-0.0888936631108555 1
0.0282434197368475 1
0.0157884544584181 1
0.0189792656741598 1
0.0782427214423856 1
-0.0230605210413375 1
0.0273295446856777 1
-0.0355646024131174 1
0.016629676854568 1
0.0240536613726812 1
-0.0265857536267321 1
0.0797651569534964 1
-0.00776311146689551 1
0.0710546827293984 1
-0.0291887802651683 1
-0.0427967447672709 1
0.0448721759416402 1
-0.0480026016811283 1
-0.0175688213020418 1
0.0236051467750779 1
0.0596954815093563 1
-0.00708484439698245 1
-0.0350251573074333 1
0.00528346537623916 1
0.0467895260771314 1
-0.127613389799375 1
0.0812796556469111 1
0.103615473197107 1
0.0174843890791952 1
-0.0300944950365034 1
0.000728381030225617 1
-0.103196018611636 1
-0.0456590225265415 1
-0.0698168846795957 1
0.136176734399651 0
0.0951652531160454 1
-0.0689454087583197 1
-0.0711365518302323 1
0.00961754193878447 1
0.0112140225895804 1
-0.0729745236916745 1
0.10904479624563 1
-0.0759518220690138 1
-0.053334162706348 1
-0.00888891652787517 1
-0.0150178551781175 1
-0.0279378429332162 1
0.0046645293341436 1
-0.0123280809578521 1
-0.185769982296201 0
-0.0190304470674304 1
-0.0681211492413693 1
-0.00537787428027981 1
0.0135326179192352 1
-0.0986480806953678 1
-0.0428795858532305 1
0.0794162002353067 1
-0.0153067050016603 1
-0.00352517410673759 1
-0.0326548737770845 1
-0.00145318239443225 1
0.0417845835848357 1
0.0128319179931629 1
0.0445498197265683 1
-0.142467305054738 0
-0.0152415586043387 1
-0.00295734083990273 1
0.106772681991007 1
0.0591999735683991 1
0.0436410768246943 1
0.0802055249673545 1
0.0552491331700758 1
-0.136715723895992 0
-0.0630670185189189 1
0.0347085172205935 1
-0.0468308234373796 1
-0.027550955357395 1
-0.00138226732517987 1
-0.118659372539078 0
0.0348068685505694 1
-0.0365260639029851 1
-0.0204427206293035 1
-0.00234449095284033 1
-0.0102129615751323 1
-0.0049012800664681 1
0.117679410444169 1
0.0717902390274364 1
-0.0684723122448626 1
-0.0977256392167598 1
0.0545759800280011 1
0.00789523165878166 1
-0.00348995974172623 1
0.0648894874803941 1
-0.00659219690983907 1
-0.00568768228061578 1
0.122331867227387 1
-0.00604489252263628 1
-0.037126193692442 1
-0.0448827291641783 1
-0.0575428067199033 1
0.0513648626119072 1
0.0678700887922886 1
0.096502806581591 1
0.074142658274128 1
-0.0717593836335002 1
0.0505653463281466 1
0.0403086370267293 1
0.0270567794247258 1
0.122125197425187 1
-0.0108662021664583 1
-0.0113558527330892 1
-0.0351314517990671 1
0.0353221632150252 1
0.0148272004747356 1
0.0674455774760794 1
-0.135429151643702 1
0.0111081123692905 1
0.0173908024743654 1
-0.0252799127778536 1
-0.0929861318877244 1
-0.0167930512102177 1
0.0120901333426827 1
0.0119130958418565 1
0.104391626367836 1
0.0270104374601135 1
0.0573023853271991 1
0.0567980503281041 1
0.0109493933417056 1
-0.0727750119414329 1
0.0709442752084084 1
-0.0382744674220566 1
0.0763436223456068 1
-0.00993181546073169 1
-0.027988487769447 1
-0.00837598044406268 1
0.0599026575640997 1
0.0833194728708839 1
-0.0382053499572499 1
-0.138504656424564 1
-0.0186904679088741 1
0.23988720391691 0
-0.0744862328409071 1
0.022031771310343 1
0.0176956166943868 1
-0.0133557775444861 1
0.00443996039991321 1
0.0648508390897039 1
-0.00357609967543183 1
-0.14119899714871 1
-0.00730798359543788 1
0.0814556164353661 1
0.0305236191591052 1
0.149686470558179 0
-0.0200724084578101 1
-0.0376789993707926 1
-0.00209633401350218 1
-0.0590912179742825 1
-0.0308610092349455 1
0.000701107321255834 1
-0.0642106223543613 1
0.0796970930762927 1
0.0160129566469429 1
0.0693380050674867 1
-0.0225300643868666 1
0.0992231086692286 1
-0.0632279130567962 1
-0.0442979434680482 1
0.00379681247680081 1
-0.134270386986249 0
-0.0757743833051888 1
0.038997178063 1
0.0893681753665352 1
0.141390199860237 0
0.0423068687858869 1
-0.0580364404972432 1
0.0218626938658743 1
-0.0701340901099904 1
0.0308855846980334 1
-0.0697305380463763 1
-0.0620462340815894 1
-0.0179581013393246 1
0.0175344359472611 1
0.154406727672568 1
0.0554376176715192 1
-0.0628932122098965 1
0.00701005921248504 1
0.0292078726868656 1
-0.100572416196567 1
0.00671392866528443 1
0.107228419319838 1
-0.0886538449560263 1
-0.136717973097854 0
-0.0704774015924631 1
0.00446649474315688 1
-0.0123300848836098 1
0.154595824268034 0
-0.03682063988775 1
0.0213126730725587 1
-0.0792619916705893 1
-0.100481195502114 1
-0.0713087506705197 1
-0.0805925985142875 1
-0.00468727128025113 1
-0.0463980403591582 1
-0.0751406365588986 1
-0.0126140385362574 1
0.0719155520622312 1
-0.0031051643596453 1
0.0417794556854407 1
0.00143043825386032 1
-0.0517260047038318 1
-0.123049338636158 0
-0.0632377429510765 1
0.176461108880153 0
0.031689156614797 1
0.100288488707678 1
0.0871261798188534 1
0.0534261381745814 1
0.180883392696974 0
0.0338007487911435 1
-0.00962588812404959 1
-0.0475595939967558 1
0.0403143929641499 1
-0.0719033396414314 1
-0.017812336743305 1
-0.0547932339286173 1
0.049864956755048 1
-0.0580213434270658 1
0.106701498350808 1
0.0459974553512615 1
-0.0161726855052 1
-0.0198163769608885 1
0.027289520885494 1
0.00959308608622942 1
0.10115296753193 1
-0.0154744999875882 1
-0.100975634412483 1
-0.0813821450840592 1
-0.0592203387610969 1
-0.0433362938736645 1
-0.0682621537828502 1
-0.0437664821845413 1
-0.0341376651813787 1
0.0215276660541034 1
-0.014861044855575 1
-0.079718526082841 1
-0.0312284982267659 1
-0.0937174061483041 1
-0.0610041354719479 1
0.0257703140109342 1
0.040053428000962 1
0.0447060597394233 1
-0.057850206278154 1
-0.0352174851535965 1
-0.0143142340137558 1
-0.0191115013533503 1
-0.0863350887925314 1
-0.00230916348506818 1
0.0472528517667823 1
0.0872103388543502 1
-0.0203906163268279 1
0.10283023840827 1
0.0715826567227462 1
-0.0262648956923159 1
0.0135528699483229 1
-0.0431023465496791 1
-0.147894775179458 1
0.129802717889 1
-0.0139337226665071 1
-0.00215149010887311 1
0.00649374978804561 1
0.0921622041087428 1
0.0162250077280871 1
-0.12441409428592 1
0.00516453565112518 1
0.0756753893592684 1
-0.0551904866614092 1
0.00824861708725762 1
0.0209055021524841 1
-0.0616232724051924 1
0.0315701181016766 1
-0.0262289352783933 1
-0.0493348635052107 1
0.0315718503703104 1
-0.0464677328319006 1
-0.0288972488943747 1
0.0825461622213988 1
0.0474911160543945 1
0.0371892715956234 1
0.00748155752127412 1
-0.0601213583028914 1
0.0168064871291651 1
0.0285805573815441 1
-0.0319999054789072 1
0.0216272850482691 1
0.139213843284739 0
0.0388092857083163 1
0.150618186878449 1
-0.0382486532644345 1
-0.0172884943450821 1
-0.012562439045534 1
-0.0650196267973424 1
-0.02329615960487 1
-0.0828887297733084 1
0.0304513173484397 1
0.0675020496552452 1
-0.101868771323972 1
0.0331682789236308 1
0.126286378670242 1
-0.135277628071855 1
0.0123869639499226 1
-0.103550081431523 1
-0.0693174245618227 1
-0.0753483163188326 1
0.0421624038039887 1
0.00203472778122077 1
-0.0374079057621387 1
-0.0775828195434063 1
-0.0529934338539643 1
0.0442755436487065 1
-0.197336707037815 0
-0.0189579650481543 1
-0.153364245138984 1
0.0518539464055011 1
-0.0247932774168511 1
0.011199455321145 1
-0.0393175525800943 1
-0.0113764240580254 1
-0.1117623970458 1
0.124160880958259 1
-0.00658960856441475 1
0.0605941614525371 1
-0.0620085557021832 1
-0.047321587403537 1
-0.00961727859415684 1
0.0691930144556125 1
-0.0615627705778149 1
-0.129761692831954 1
0.0187908031142986 1
0.108337853193129 1
0.104726246787209 1
0.0713094510271258 1
-0.00611821398591001 1
-0.00366656349099967 1
0.118854780309922 0
-0.0141543166037739 1
0.049215551302343 1
0.0088217615241406 1
-0.150506463122498 1
-0.0312988659170136 1
0.0657875295610513 1
0.0417578739312116 1
0.058724522870305 1
0.113073597318111 0
0.0818219134953275 1
0.0361051102869294 1
-0.00580537321974853 1
-0.0397685091847979 1
0.0606191506603786 1
0.0243182400134124 1
-0.082616336781285 1
0.0916115582425294 1
-0.0465392135723207 1
0.0392861694288987 1
-0.0124551917948167 1
0.0729310106478294 1
-0.102256692099664 1
0.0887414059453965 1
-0.0177896114853833 1
-0.0145242841321578 1
-0.0167870442184329 1
-0.0472532854889729 1
-0.00221303078122372 1
0.0194101259723927 1
-0.0263060555610696 1
-0.111569000877078 1
0.0671931900199115 1
0.0105278065105062 1
0.059971680544744 1
-0.0626624572475509 1
-0.0816347202386179 1
0.0928457594863325 1
-0.0991511630423826 1
0.0622149180893252 1
0.00159952759884253 1
-0.0421810395811721 1
0.0628213810404016 1
0.0661601708957668 1
-0.0102233696024466 1
-0.0441948053182875 1
0.0491741433200472 1
0.0761457886026597 1
0.0378203315370264 1
-0.0213638876285371 1
-0.0840626364073854 1
-0.0618303029396775 1
0.0124666099863622 1
0.0611717340152753 1
0.031344825371549 1
-0.131017156925293 1
-0.124429238998947 1
-0.0639679295272119 1
-0.0434623521535039 1
0.109123523867118 1
-0.0416185750701476 1
-0.0149182281364387 1
-0.09055153144398 1
0.0125867012618254 1
-0.0771805149536924 1
0.00277283073726954 1
0.127110347147809 1
0.0193801491213972 1
-0.0705626313891389 1
0.0395828141398196 1
-0.0484768365365239 1
0.0649821663516049 1
0.00723282428592977 1
0.10453296312418 1
0.117693056311906 0
0.0456575530288372 1
-0.041599803983713 1
0.000547677826348947 1
0.00823203911146785 1
-0.0126224401249026 1
-0.114350700340841 1
-0.0301708091949456 1
-0.0876367783213607 1
-0.038045553455861 1
0.00166358051454254 1
-0.095131310291273 1
0.0288610010096131 1
-0.010493690096055 1
-0.0551000109094687 1
-0.030309381991543 1
-0.0239309199805745 1
-0.0323565490603369 1
-0.0424496430525761 1
0.0544522141444743 1
0.040128332401248 1
-0.0477780623539188 1
-0.0347224083720064 1
0.0865023296937012 1
-0.150756381067576 0
-0.0848719975414633 1
-0.111086172820976 1
0.115293331433167 0
-0.0915708448583295 1
0.143930615813983 0
0.00263393048127768 1
0.0378488527389651 1
0.0514503108790298 1
0.138248878240601 0
0.0376250446632804 1
0.0538371376918574 1
-0.0389804425809337 1
0.0239023105461615 1
0.00162874861440941 1
0.10111998976835 1
-0.023700304675847 1
-0.0352869584365183 1
0.088474859338687 1
-0.109912891647901 1
0.0813148295002121 1
-0.00871860514546028 1
-0.0574501011130215 1
0.035859086281213 1
0.0708179300839382 1
0.022899417678369 1
0.20601165700762 0
-0.080663885322873 1
0.0543336310985755 1
0.0424310805818187 1
0.0899372975390851 1
-0.0777099804101673 1
0.0472780851204983 1
-0.121536750416321 1
0.0448230897046506 1
0.00712816646611366 1
0.0715411335711155 1
0.0693076380113959 1
0.03225234416877 1
-0.115772404370906 1
-0.0713751771443908 1
0.0404833286409698 1
0.069188939780409 1
-0.0833423694584194 1
-0.0200641475620458 1
0.089093162754058 1
-0.0519777899441369 1
-0.14877643594803 0
-0.0498528695969342 1
0.0748173720981552 1
-0.0975174156330346 1
-0.0417721725455884 1
-0.0762826816004859 1
-0.0523515895804144 1
0.0404118494521586 1
0.0288365596242339 1
-0.0249062516665218 1
-0.0591101078198881 1
-0.0362919036909213 1
0.119954547439029 0
-0.00537935374646722 1
0.0334747808190248 1
0.110669491291185 1
-0.0591724073195846 1
0.0810280725197403 1
0.00467334746262724 1
0.117987460192236 1
0.0829901032711124 1
-0.0138344846990967 1
-0.0346122995003541 1
0.0449017777347174 1
-0.112982071744842 1
-0.0465709578546569 1
0.0496111543016484 1
0.0861077216154722 1
-0.0180879881766612 1
0.00483403785906318 1
0.0780774642541665 1
-0.085374849513184 1
0.0231762859457877 1
-0.0694206027186025 1
-0.0197628245632049 1
-0.0587307858210179 1
0.095595205725971 1
-0.0538126381606493 1
0.0249975973070549 1
0.0658732398096287 1
-0.0593487383363679 1
0.0443475671980664 1
0.00773490844060343 1
0.0405245641149569 1
-0.0373822485582638 1
-0.00240158346554434 1
-0.0257402063870794 1
0.0317100782220279 1
0.0780760261589718 1
0.0938896930236109 1
0.0185848249448338 1
-0.0636650104089141 1
0.0358012786548844 1
-0.0142906917855015 1
0.0750779147397786 1
-0.151688005616382 0
0.0365625556733318 1
0.000985433699730982 1
-0.0657299562156229 1
0.0119641224322593 1
-0.110323922821644 1
0.115110236449074 0
0.0843328086421449 1
-0.0461310650330393 1
0.0223057812810708 1
-0.0548722171746143 1
0.0505175646041586 1
0.0170438677752723 1
-0.0049441745946923 1
0.148447847640469 1
0.051268525465027 1
-0.0153837450557521 1
0.0617358246823309 1
-0.0379466378033693 1
0.0159544029681488 1
0.0380260236551001 1
-0.138829643985408 0
0.0131738870102631 1
-0.0631669886888084 1
0.0121313520014949 1
0.0141506566774608 1
0.0542243386480021 1
0.0625108880381108 1
0.115272327966944 1
-0.0372931914834654 1
-0.124378056391999 1
0.102638581526721 1
0.0878968394794731 1
0.0302076137328203 1
0.0700575826314202 1
-0.157811189783047 1
-0.139461360147609 1
0.0989518886964239 1
0.015283495822312 1
0.102647876719029 1
-0.109444953256748 1
-0.0848710174375939 1
-0.0803677457888729 1
0.00394457547820096 1
-0.0308029972058978 1
0.0480863562551973 1
-0.0450382592640427 1
-0.00594378440966196 1
-0.0312158799404759 1
-0.0140002663597079 1
-0.0476357853688394 1
-0.0255899272751782 1
0.096609264990737 1
0.104018909278076 1
0.0603956959152133 1
-0.0450072857250376 1
0.107904233038973 0
-0.0802381553812549 1
-0.163589834910249 0
-0.0638345590988367 1
-0.090160725399752 1
-0.00173044565246605 1
-0.00823417423678406 1
-0.0911800517662684 1
0.0260906151855893 1
-0.0538338143981407 1
-0.0439581151814761 1
0.0162504700969876 1
0.0704509985541668 1
0.00866539652908378 1
0.0138575804678176 1
0.00811562109926386 1
0.121603206044515 1
0.00767202181388368 1
0.0388324988558882 1
0.00563843533810908 1
-0.078122578962667 1
-0.0378314834269091 1
-0.04514937916797 1
-0.0772071022392607 1
0.0194046727191042 1
-0.102612381572708 1
0.18834915515083 0
-0.11681260278789 1
-0.130448815759117 1
0.0666539636205699 1
0.0854126572409899 1
0.0405453618080429 1
0.0317517164967068 1
0.107243321791138 1
0.0100326626172274 1
0.00380881303241486 1
-0.0907715718409385 1
0.11655343326696 1
-0.0605701644625397 1
0.108433800299978 1
0.0903896833833532 1
-0.0720527457833038 1
0.00400223663911096 1
-0.0424339966533386 1
0.0742643949626194 1
-0.116054381568425 1
-0.0261141252219686 1
-0.00740881662831541 1
-0.159798505482182 1
-0.0579565440161304 1
-0.0560305325076447 1
0.0253306829376347 1
-0.208894145862338 0
-0.0186334346889427 1
0.0374913821429857 1
0.0273286544404818 1
0.00601921991291565 1
0.00223323856684059 1
0.0572806338241797 1
0.0195687086686253 1
-0.0142274493625145 1
0.00484126895253425 1
0.0827935837627133 1
-0.0162350213944546 1
-0.0422180118078296 1
0.148110584792735 0
-0.0394030177925412 1
0.126373164956114 1
0.0200835784345172 1
-0.035689498717159 1
0.0750462145900384 1
-0.0411584243527857 1
0.0174689853990341 1
-0.0563941612219947 1
0.00531837323721986 1
-0.0494862755617862 1
0.0032151401016387 1
0.044171532417677 1
-0.0957991973695884 1
-0.0696686217299962 1
0.0769363108649907 1
0.0330576732427204 1
0.104313860522286 1
0.00448368019018107 1
0.14412355514343 1
-0.0202722662276119 1
0.00188402122451866 1
0.0743092276522578 1
0.0543266770559675 1
-0.0123304940913724 1
-0.0270776896240303 1
-0.0660209975296057 1
0.0887721637955259 1
0.100792126052934 1
0.035367571176625 1
-0.0357567644744282 1
-0.0316277841508294 1
0.00984964445528393 1
0.169016960275688 0
-0.00272732217694727 1
-0.115807984727647 0
-0.0634006518260699 1
0.125537988704107 1
0.0466349978076264 1
0.0148266326298739 1
0.00628146671092772 1
-0.00944535500427639 1
0.0361217479977557 1
0.0389370016925628 1
-0.154315095819946 1
0.121244502559418 1
-0.105647854850872 1
0.0614541415977373 1
0.0414823636392379 1
0.026187551692925 1
-0.0844771405587183 1
-0.0372681705451062 1
-0.115800152404203 1
-0.0280403319216654 1
-0.0586703774577762 1
0.00700175956769773 1
0.00677216829360302 1
0.00292234345856785 1
-0.0564244931328781 1
0.0538368451213426 1
-0.0360917064655694 1
0.0770111411322942 1
0.0185279660846437 1
0.136273071627803 1
0.153654705829618 1
-0.0780418630965908 1
-0.0928326309480301 1
-0.0253897475116243 1
-0.145115421533866 1
0.00135597869284833 1
-0.0657165808539228 1
0.0572986303478842 1
-0.0381397228295045 1
0.0508833958574886 1
0.0591500799128143 1
-0.0312712568178114 1
-0.0377838420543475 1
0.00537964211953078 1
0.0227811903803506 1
-0.00701839804142548 1
0.0370845784861279 1
-0.0522862363816978 1
-0.0429656692604095 1
-0.0246524241367334 1
0.0104512774868804 1
0.0416015942262269 1
-0.143735396981042 0
-0.0757697800269359 1
0.00626375759740686 1
-0.0287124579730669 1
0.113242288625749 1
0.0669732476053551 1
-0.129772725391078 0
-0.0381278055720983 1
0.0220689890847926 1
0.0130964986116776 1
0.0593883709963429 1
0.0301083260519597 1
-0.0707836640585835 1
-0.0641244492595871 1
-0.0387452850817069 1
-0.0487705745739701 1
-0.123125590886261 1
0.121883580095154 0
-0.0191750232820416 1
0.0292018244874984 1
0.152905147787015 0
0.0339171405571993 1
-0.0645902360360184 1
-0.0282464830283203 1
-0.0549927773126946 1
-0.0600071366885246 1
0.111001425515276 1
0.0120253813978673 1
-0.134784950091414 1
-0.0113536090419279 1
-0.00226526729234662 1
-0.021353974508685 1
-0.164312302294627 0
-0.0585503407864336 1
-0.0153058953168232 1
0.0619763722045588 1
-0.0319746609085345 1
0.0483240965953482 1
-0.148245099300372 0
0.00267528970128384 1
0.148084710681063 0
-0.0924081025130856 1
-0.00675142644563984 1
-0.0416077551966174 1
0.0390863616759689 1
-0.118221445919312 1
0.0563809521363734 1
0.100775436648204 1
0.0839555390770004 1
-0.0904200558826876 1
0.110872045790942 1
0.0796826098630193 1
-0.0240134618966287 1
-0.0172086019872023 1
0.0291132535308328 1
-0.00504510218683798 1
0.0225443390543874 1
-0.0186456535055171 1
-0.0503683045633489 1
-0.0489174927640073 1
0.0170190258512749 1
0.0617278842926672 1
-0.0533459871619765 1
-0.0215423421040568 1
0.137946706134004 0
0.0789832111814691 1
0.0516498197980271 1
0.0901945265721178 1
0.0176132086976135 1
0.102684655327671 1
-0.0493483386820455 1
0.136625479006017 0
0.0214990343759552 1
-0.0186019468524121 1
0.0121924054440589 1
-0.076232133091358 1
-0.0455715094727737 1
-0.06581602651277 1
-0.0394200214943922 1
0.0497989638463593 1
0.0466743632091246 1
0.0378751904289001 1
0.121775649832811 1
0.102513386287733 1
0.0374377466766356 1
-0.0173459906744261 1
-0.0755082464778176 1
0.107321809879872 1
0.0331521920125285 1
0.0783103737625163 1
0.0700318159787761 1
0.0421046966650535 1
0.0267137488798462 1
-0.00426668689871595 1
-0.111036966451489 1
-0.093325421085206 1
0.0461910731492884 1
-0.0474826853156172 1
0.0749970975324109 1
-0.0452816717044536 1
-0.0326179517280026 1
0.117609486749337 1
0.032410190630311 1
-0.00417377629230301 1
0.00657092541305858 1
-0.0202498088689513 1
0.024464565103362 1
0.0517079575749016 1
0.165433473533622 0
-0.123363864246389 0
-0.0111902418883501 1
-0.0192400357780283 1
0.0125132632269704 1
0.0510228592750055 1
0.0847364918212156 1
-0.133207249269584 1
-0.0323018075053156 1
0.0581772006664762 1
-0.111179258280699 1
-0.098457177584355 1
0.0236574318078372 1
0.104361430036594 1
0.0723398579173114 1
-0.0315396677333247 1
0.0182397686724965 1
0.0122517079859629 1
0.00609282772281621 1
-0.0735709115502618 1
0.0386358288862068 1
-0.147963904895301 1
-0.0478625750046098 1
-0.0369392496999429 1
-0.0323879399883319 1
-0.00237396417921164 1
0.000215578183400246 1
-0.0324248943203011 1
-0.0607072137239602 1
-0.00643424197221211 1
0.0206907238082024 1
-0.0250399545052637 1
0.00200439944167469 1
-0.00653964730459178 1
-0.0382122520324111 1
0.0118667071649837 1
-0.0208918648600288 1
0.0286750847361076 1
-0.0849801639763937 1
0.0283008441471337 1
0.054604786014667 1
0.0267886935068459 1
-0.018241805922168 1
-0.00514126378086435 1
0.00468562039041694 1
0.00586469009295703 1
0.0148120139916353 1
-0.0756219738966827 1
-0.208941847113034 0
-0.0826190064089425 1
-0.0314277918070859 1
-0.0918849308025653 1
0.0381750460963251 1
0.0720188563039212 1
-0.0585516053410008 1
0.151057426649191 0
-0.0133360810377785 1
0.124484354575384 1
0.0778870192403386 1
-0.180544852768138 0
0.202309961628617 0
-0.0143539470280733 1
0.0490121339537367 1
-0.0281344001832055 1
0.0576470500792524 1
0.107235341090947 1
-0.132736665532324 1
0.0993561096061896 1
0.0326283319399472 1
-0.0840633474724642 1
0.00322767272143771 1
-0.0962045917835489 1
0.101231689879779 1
-0.0823295368529983 1
0.0285063317874465 1
0.143714234429748 0
-0.00747186583652641 1
-0.0118919592043664 1
0.00699839189462466 1
0.0595262973630243 1
0.0574797802564557 1
-0.0982532479893798 1
-0.125643628104478 0
-0.0268046992549593 1
-0.0985016734876992 1
-0.00165789328068778 1
0.0294053273613633 1
0.082740626893472 1
0.00807892234846349 1
-0.0181999821583181 1
0.214154257164195 0
-0.109930126740676 1
0.0284842089965761 1
0.0294948957413613 1
0.115546252351743 1
-0.0498795571819963 1
0.0107324493469657 1
0.0266513356130389 1
-0.00544919647386182 1
0.0476648244881664 1
0.00860422742608855 1
0.00244839929383485 1
0.0245908259991512 1
0.053416696116716 1
0.0605098226383221 1
-0.0946795198053096 1
-0.131173330132094 0
0.0270347478075354 1
-0.177811488808969 0
0.0628991434924638 1
0.0955960509559621 1
-0.123568790925396 1
-0.0884231243940111 1
0.0509030662369743 1
-0.0281913314510697 1
0.0201966651965559 1
-0.0372141379559011 1
0.073575419874898 1
0.0196968508994433 1
-0.0654211217738576 1
0.104631972831311 1
0.0662209088745662 1
-0.0318834999995684 1
0.115413639300273 1
-0.00784331492688199 1
0.0645802870016873 1
-0.0909822071290163 1
0.123418317305732 1
0.124807114992877 1
-0.169579374168706 1
0.0249245309360826 1
0.000857976402781057 1
-0.0252253486720938 1
-0.0120099925827132 1
0.0486433960775501 1
-0.0255383479956464 1
0.0478444036313105 1
0.0184531124269048 1
0.0717846671674393 1
0.0375097572909649 1
-0.0415219211108518 1
0.0222342662806283 1
-0.0990527816926843 1
0.151181121337799 1
0.012235587728767 1
-0.111876664549157 1
-0.0834565036767218 1
0.0561892769527175 1
-0.0535801700445446 1
0.0868260025825283 1
-0.00484302866566556 1
-0.0392116096638198 1
-0.139367383826716 0
-0.16231551155868 1
-0.00641296439151525 1
-0.119493980714201 1
-0.0446840321958619 1
-0.0656363695218319 1
0.0453525889364101 1
0.0914981406728113 1
0.030149302134494 1
0.0687263177536276 1
-0.125874703654632 1
0.0425498659517769 1
0.0642951393321927 1
0.019881170525207 1
-0.0907222021698198 1
-0.0847656277020159 1
0.00400051389244891 1
0.0127512603693676 1
-0.13932599222751 0
0.00666095150648345 1
-0.0404073468118208 1
0.060114145016032 1
-0.0745628575695825 1
-0.0790662367094505 1
-0.00514290741079783 1
-0.0949484994381728 1
-0.102295369627034 1
0.0582051935138222 1
0.0330155915433568 1
0.0548992892266971 1
0.0295321187413386 1
0.0775936305387638 1
-0.0835340474040692 1
-0.136959679867477 1
0.107602836837255 1
0.0650522164052878 1
-0.00636618538426382 1
-0.119454589152383 1
-0.0133165064019183 1
0.00210204437710482 1
0.120698155677887 1
-0.0112454690047613 1
-0.0696039448310526 1
0.0360735674600514 1
0.0146030471455268 1
0.00285035730229069 1
0.00972590998605265 1
0.0342793738227435 1
0.204982802753054 0
-0.0365309790292593 1
0.147851164760211 0
0.0835966719674506 1
-0.116838305972055 1
-0.0545303835666636 1
-0.0936306319247485 1
-0.159759176108116 1
0.0265038808272361 1
0.158961158229012 0
-0.0663306610161471 1
0.135177535342439 0
-0.0341918511463628 1
0.155718361077304 1
0.101470203216647 1
0.0382289881629751 1
0.0472006246360459 1
0.0105897616450175 1
-0.0381957876340474 1
-0.0443907572350109 1
0.0310568129068946 1
0.0194551206700356 1
-0.0183137356311299 1
0.176012877735617 0
-0.0390381705593851 1
-0.0684761435349786 1
-0.149842838994084 0
0.0555240559109931 1
0.0308913524934081 1
0.0811804001353851 1
0.0243809180751084 1
-0.0772558973754885 1
0.0743012560620313 1
-0.0102117885323076 1
-0.0844793714971235 1
0.0628202809479593 1
-0.0765171925142649 1
0.0305177341388221 1
0.0321339594643149 1
-0.0536456369728827 1
0.0474359247306934 1
0.0293296234807307 1
-0.0807096028083987 1
-0.0439552930650073 1
-0.0481658788755637 1
0.0190748529531568 1
0.00778354223812836 1
0.044877363253832 1
-0.0184556347408546 1
0.0890597329698648 1
-0.081734218608748 1
0.0629008253779348 1
0.0986539931586007 1
-0.103759017199062 1
-0.0892165562825505 1
0.0154122679784345 1
-0.0329937138989428 1
-0.0017861297919586 1
-0.0304167978559625 1
-0.0849070107414683 1
-0.0263176639094073 1
-0.0406010949003261 1
0.0733545642202789 1
0.166235794893038 0
-0.0589638634455856 1
0.0630137454840061 1
-0.0258155250058273 1
0.0337547236863375 1
0.122748251258404 1
0.0323288485850863 1
0.0496157843996341 1
-0.0982274155921303 1
0.00946882006388371 1
-0.045691331004221 1
-0.0645369483528085 1
-0.127754716363483 0
0.0428049824737715 1
-0.00811878849493896 1
0.0879544609653139 1
0.094984163900258 1
0.0839815309321686 1
-0.0595236664348701 1
0.0765763067860427 1
-0.0708860183341821 1
-0.0679769167099735 1
0.0735974967175134 1
-0.107561779828973 1
-0.0107103732903077 1
-0.0688546003370077 1
0.156597179149401 0
-0.016113315803246 1
0.00100964373590351 1
0.0524277968138192 1
-0.0647146762876882 1
-0.0393265290746727 1
0.0952173120574086 1
0.0902026606609194 1
-0.0288528507671063 1
-0.0315623093441263 1
0.0662468196614561 1
0.00759967516526689 1
-0.0303448496298418 1
-0.10705809935961 1
0.0339477436796353 1
-0.0396089503064673 1
0.0666974479193885 1
-0.0480694517557005 1
-0.0443550804338064 1
0.0355433362998194 1
0.00979679897603231 1
0.047808117936439 1
0.0154746265154871 1
-0.0120093899315979 1
-0.00366623545212789 1
-0.0992685105047876 1
0.00875184811371801 1
0.00397001505191515 1
0.000210760685338651 1
-0.0531710197632934 1
-0.0752795277639077 1
0.0262126958053394 1
0.0106219634984328 1
-0.00113281860629711 1
-0.0949891720406401 1
0.0558107572957793 1
-0.0485138664949591 1
-0.0033945868268099 1
0.0117562603175798 1
-0.00729152685614035 1
0.00991283781457126 1
0.0479508212127049 1
0.00113328255400479 1
-0.024746576365874 1
0.0987777128301663 0
0.0332936553600748 1
0.00159976882144961 1
-0.00829324715755113 1
-0.0313427494574126 1
0.0226338458461194 1
-0.01303617985648 1
-0.0798691844009292 1
-0.00294907377959013 1
-0.0604904453560624 1
-0.00457987918086681 1
-0.047674885776661 1
0.0720207989079332 1
-0.0295795804987313 1
0.0311842337511063 1
-0.0363126872311976 1
0.025879859635466 1
0.0486414790355377 1
-0.00147706579357145 1
0.0807725541027749 1
-0.0876137577214829 1
0.0678786641188379 1
0.0808108511099831 1
-0.00801725314243705 1
0.0386950269922319 1
-0.138660630191593 0
-0.0167931974822696 1
0.0263864317904929 1
0.0567583484222006 1
0.00247925220425076 1
0.139288893767146 1
0.0319087515221272 1
0.0222625919075208 1
0.0864140005502546 1
0.0718433155934777 1
-0.0212104716617681 1
0.0283628164890268 1
0.00623241733107969 1
0.0139748071150071 1
0.0453876008785138 1
0.186405014382206 0
0.041440283019373 1
-0.083774199820856 1
-0.0262019218234134 1
-0.0372248765814452 1
0.0212297494740081 1
-0.0799849137612507 1
-0.0260617799597075 1
-0.24348694154201 0
0.066755730101422 1
-0.0383813417552368 1
-0.0745225253929944 1
0.0525315579436802 1
-0.000499514638664607 1
-0.0369053715082548 1
0.00657540643161365 1
0.0253570693604151 1
0.0663006826331041 1
-0.0106191180803316 1
0.00292263485453582 1
0.0175659195528155 1
-0.0342256205380013 1
0.188843905083304 0
-0.0421099281839323 1
-0.106915685003054 1
-0.0805117816160712 1
0.0249077698500272 1
0.0250480234651767 1
-0.0361222157960636 1
-0.051662636309653 1
0.0595568380610632 1
-0.0679567405536959 1
0.0629874587001423 1
-0.00416265772819785 1
0.130663205670104 1
-0.0467451696125365 1
-0.0863282068788385 1
0.0770238134078049 1
-0.0307264658897828 1
-0.076001313918892 1
-0.142845451004737 0
0.041105690841231 1
0.00624854912049708 1
-0.0303352959984575 1
-0.143294436243035 0
-0.0843717547011248 1
-0.0101235330840625 1
-0.0137142254404209 1
-0.0301509854872107 1
-0.0634714879989424 1
-0.0179634757306411 1
0.0361173408514419 1
0.0410560688302705 1
0.0196633439891453 1
0.202023341228579 0
0.0367560431810191 1
-0.0139311885615439 1
0.0197112702526968 1
0.0800882513948826 1
0.0606567360501663 1
0.0746909306726306 1
-0.0116723355648405 1
0.0700188418302211 1
0.0127030132358891 1
0.0357990272857875 1
0.00153723784677949 1
0.0516334091871469 1
0.14588419919355 0
-0.0119868578233519 1
-0.0130550447476722 1
-0.0339264596950476 1
-0.121540163042856 1
-0.033479722510289 1
0.103533086202099 0
-0.00766690631768912 1
0.153771143920197 0
-0.0806043848089132 1
0.0504169453191299 1
-0.0988275320559267 1
-0.133362550033513 1
0.0177869118060022 1
0.167770211163533 1
-0.00903840052104319 1
0.0378874955834667 1
0.0828617549316176 1
-0.0899970324109146 1
0.0799537175304578 1
0.0691093653666124 1
-0.0101559007828529 1
0.0229139793900504 1
-0.0602761949105628 1
-0.110219992297982 1
-0.155099114735423 0
0.117581054179724 1
0.0654426744646117 1
-0.0205118894955579 1
0.0379307739728054 1
-0.0223779302319278 1
-0.00995118930062532 1
-0.107157150668128 1
-0.0277927704137261 1
0.15466016457017 1
-0.00984049254816451 1
-0.0426233532303199 1
0.0625655851787131 1
-0.0308874377352634 1
0.121617044189719 0
0.0181373277246046 1
-0.0564659210675469 1
0.0141098179753131 1
0.0532071055488593 1
0.0337062914193251 1
0.026900737366818 1
0.00774590501727791 1
0.00846602274671562 1
0.0328359418075924 1
0.0461271880735155 1
-0.0384494615478527 1
-0.0721758811214941 1
-0.0864598658426518 1
-0.0181999835063929 1
-0.0340688083418639 1
0.0391114318001286 1
0.0566224971371079 1
0.0411618278580326 1
0.145552599422703 1
0.0881190442568298 1
0.0118421395879392 1
-0.0404685229645297 1
0.0162782121888095 1
0.0195335176710594 1
0.0734661705091554 1
0.0723516840172912 1
0.0369382681999176 1
0.0135307874509179 1
-0.00855713562319963 1
0.0564228465175075 1
-0.00344390338170258 1
0.0545994989550006 1
0.0469578004837112 1
-0.158398711239073 0
-0.021880698145143 1
0.0245498946608805 1
0.0162362669661106 1
0.0111760367601415 1
-0.0258155309343479 1
0.00144393360186105 1
0.0352464004440219 1
-0.138109878736192 1
0.0535066608891048 1
0.102385930477837 1
-0.0348781183998642 1
0.00407844591461547 1
0.0247547066675924 1
0.0217574335183108 1
-0.038884094435379 1
0.0463206286046927 1
-0.037641308110293 1
0.0419608698505501 1
-0.0274622416678916 1
0.00423253652498759 1
-0.0371448483209602 1
0.0441680993227348 1
0.0436123674149761 1
0.0588937728115245 1
0.0323793288916378 1
0.0447378064310257 1
-0.0534547617736034 1
0.00803567459416823 1
-0.00993244281387948 1
0.071098247805211 1
-0.00265181957079443 1
0.0218149777610695 1
-0.0579681469751684 1
0.0543286000743156 1
-0.0152136864219164 1
-0.0303432264360511 1
-0.0463190102522922 1
-0.100405124273317 1
-0.0393431882196072 1
-0.0350261453423738 1
-0.0414534054503295 1
0.0852121072646478 1
0.13591564541184 0
-0.0116819237860557 1
0.0484588940573563 1
0.15076239630689 1
-0.00587142405641261 1
0.00117799693335393 1
0.0119604926313045 1
-0.0807803616657163 1
-0.0772372073913596 1
0.151030424359333 0
0.0402170996503533 1
-0.103152665909138 1
-0.0592811855877216 1
0.0230027785531234 1
0.0839911114682324 1
0.080115026047362 1
0.018683498462771 1
0.0253817445238441 1
-0.0861493024736619 1
-0.0947687764651303 1
0.0589684777028576 1
-0.10787574319496 1
-0.0482713196282961 1
-0.00740937298163238 1
0.0340492951931096 1
-0.0112415060560915 1
-0.0440397542926972 1
-0.134403644018164 1
-0.00673093257663833 1
-0.0755009636650318 1
-0.0482252031132836 1
-0.0686053714001713 1
0.0398483242383877 1
-0.0917654045873677 1
-0.0352199363830023 1
0.0462445690555265 1
-0.0187080355009922 1
0.0575733577007433 1
0.126639744576781 1
0.0414219213714544 1
0.0376877582341175 1
0.0663710565547325 1
-0.0253988492328579 1
-0.233382468428886 0
0.0645495185941968 1
-0.0905447142879925 1
-0.0253699381887176 1
0.118983299540924 1
0.0260813260695455 1
0.0515218993963716 1
-0.089330624157019 1
-0.00965892099324155 1
0.0194687189086108 1
-0.139295539114895 0
0.0423912621013722 1
0.0489597948196913 1
-0.0495251114247985 1
0.0342302356875279 1
0.0783239960244749 1
0.0215598902992563 1
0.0444345016758214 1
0.0813776765942138 1
0.072634005649667 1
0.0592609649782025 1
-0.01900161556983 1
-0.0823795381250152 1
-0.112853894094503 1
-0.0564932573512615 1
0.127897581094359 0
0.0518215349886738 1
-0.0498156771338353 1
-0.0496842602336815 1
-0.0464383263368734 1
-0.00182086448765732 1
-0.111482546521476 1
-0.00409479359949716 1
0.115697533877662 1
-0.125723316142781 0
-0.0244709718583386 1
-0.0117252827099268 1
-0.0356871510610864 1
0.0345936938028005 1
0.11411566540277 1
0.00658342849231708 1
-0.104149051252973 1
0.116661117505347 1
0.115694543011053 1
0.0344819623204553 1
-0.140412114213952 1
0.101364586998275 1
-0.106069290539936 1
0.0591556321341292 1
-0.00475541746703344 1
-0.0746256111088268 1
0.0475979744690087 1
0.0183145514599499 1
-0.00636848498077899 1
-0.06938656798763 1
0.0198088603365045 1
0.0268688992930107 1
0.0408463081987511 1
-0.06192050433494 1
0.134722518108361 0
-0.011943323714458 1
0.0459190352251262 1
-0.0222746844670726 1
0.0542145658620528 1
0.0241806630704904 1
0.00362929236107793 1
0.0359583598525306 1
-0.019709243752181 1
-0.100945483523804 1
-0.0763489500285174 1
-0.112087966941164 1
-0.0189606241930003 1
-0.106092066615894 1
0.0460216911509478 1
0.000299086850371165 1
0.0829527170802248 1
0.0911297153500242 1
0.0467832843465134 1
0.0130490360356076 1
0.102635449987219 1
-0.00900412985888712 1
0.0158922958826788 1
0.0100347347779711 1
-0.0761522832941161 1
-0.143764890998156 1
-0.0244610336858297 1
-0.0532280767656147 1
-0.060895174169494 1
0.0518463997884387 1
-0.0165623428331803 1
0.0544555977689223 1
0.0890797316215955 1
0.0306077206543592 1
-0.133706549429685 0
0.0920840744026619 1
0.0342771415341569 1
0.110573885765432 0
0.0344837618956039 1
-0.0240210800457887 1
0.0223927737582024 1
-0.103136956670622 1
0.0110619235144214 1
-0.0350844257219144 1
0.029900950982202 1
0.045580858451876 1
-0.0786631547375136 1
0.120110204379703 0
0.0379706654940415 1
0.0280886208401308 1
-0.101336383842653 1
-0.00221193325967315 1
0.0207889275766656 1
0.0418492141304965 1
-0.0594762224660147 1
-0.0831021010055619 1
0.0443957135735091 1
0.00513624625806759 1
-0.0030596805943615 1
-0.0457556750161301 1
-0.0843973675290272 1
0.00840651846185366 1
0.00908746324293663 1
-0.0707005615897226 1
-0.0257917211604307 1
-0.0144925458104777 1
-0.0151795578312798 1
0.0789876545690516 1
-5.84471757902119e-05 1
0.0190857973201191 1
-0.0448223807376969 1
0.0465852156937507 1
-0.0890300075192021 1
-0.0467303469996542 1
-0.083179568291591 1
-0.114364666114285 1
-0.0513927567601806 1
-0.11048961938265 1
-0.0691211392519678 1
0.00189586892050167 1
0.102124959385912 1
-0.0159276502892642 1
0.055460948802376 1
0.0547319006524112 1
-0.0369632965879457 1
-0.116624811768549 1
-0.0258900438468083 1
0.219578956942495 0
0.0291110137220256 1
0.0279066428777973 1
0.0956092499824691 1
-0.0530794202903938 1
-0.0516307883833568 1
0.0454840556320111 1
0.140610149555717 0
-0.0852271333604658 1
-0.0221326067399796 1
0.0842807147143842 1
0.0758533382171421 1
0.0332017286155493 1
-0.0336268458427275 1
-0.0757813673452276 1
-0.0895767768359477 1
0.00378930594432936 1
-0.0783037379364745 1
-0.0801184660924908 1
-0.113145016687613 1
-0.0938263316124338 1
0.019201382603974 1
-0.033549009445676 1
0.0285183950017117 1
-0.110532621755746 1
-0.179845596842929 0
-0.0113597286464959 1
0.10467454067845 1
-0.143989269886044 1
0.109631403810299 1
-0.0184401317942135 1
0.0262165585580439 1
-0.0711106131499163 1
-0.0194055319522974 1
0.0800433997139044 1
0.103934926765142 1
0.0035182013593052 1
-0.00801711956210181 1
-0.161826370542172 0
0.128114254964083 0
0.121681923680792 1
-0.0138978565747771 1
-0.075584587385767 1
0.0282462723767952 1
-0.127238092383731 1
0.00523363068743516 1
-0.0254734110719959 1
-0.0799026158922782 1
0.167008757541651 0
0.0182930195289598 1
0.0183630563120109 1
0.0358381496487888 1
0.0676828734248747 1
0.0599436409019085 1
0.066829275111244 1
-0.0151214286975597 1
-0.0968324026517405 1
0.0128933867284921 1
0.0915097957460322 1
-0.00398035296651747 1
0.0302613101323768 1
-0.145349102746764 0
0.0380599183326132 1
0.00539395037824525 1
-0.0275498052159674 1
0.0232104339347446 1
0.00116885968184806 1
0.0444708283947134 1
-0.0607422936895556 1
-0.0398952183568167 1
-0.00107607789001606 1
-0.035908918849724 1
0.0298053334646344 1
-0.0523861422522207 1
0.0133445213778247 1
-0.0428845238530935 1
-0.0117065722761803 1
-0.0452222213484041 1
0.0691707814431048 1
0.0350136248772657 1
0.0829540607520869 1
-0.012293642624057 1
-0.0704419137196331 1
-0.0125878708177457 1
0.191442844554184 0
0.0315549909833362 1
-0.0593767062973824 1
-0.175804985366101 0
-0.0805799523732201 1
-0.0566402367067248 1
0.00248226026379178 1
-0.0736256570584538 1
-0.00875637567507596 1
0.0334440873989457 1
-0.0897844513107196 1
0.0149405351127219 1
-0.00413228208463359 1
0.0760548679030839 1
0.0540518371767769 1
0.0941702422275351 1
0.0663206840720786 1
-0.0829749250822731 1
0.00458717205751065 1
0.124962572868697 0
-0.126624412551132 1
0.0793258760466206 1
-0.0231027238752688 1
-0.0208484565695867 1
-0.111217824704467 1
0.0363368458244734 1
0.000870385467742572 1
-0.0278490994382691 1
-0.133693194940564 1
0.0980614254913614 1
0.00682314086632544 1
-0.0580444123696336 1
0.00486997896321212 1
-0.0161436335297477 1
0.0394225456179076 1
-0.0110108754631777 1
-0.0832794149570702 1
-0.00782810514980628 1
-0.18803807742331 0
-0.051954166193959 1
-0.036011105658327 1
0.106476457399303 1
0.0856166754052756 1
-0.183743422752772 0
0.0914482939341006 1
0.0363227968006828 1
-0.00691408069742978 1
-0.0656565846012622 1
0.051487062496436 1
-0.0709260147322294 1
-0.0360821812920262 1
0.02149486347621 1
0.0679682091232336 1
0.0528267336320888 1
-0.0304475037346134 1
-0.0071578646443573 1
-0.0296754798763105 1
0.0710332270764534 1
-0.0681790102356958 1
0.0576203260532355 1
0.0822396571195579 1
-0.0593204274634379 1
0.0161334436779552 1
0.0998647991676285 1
0.0668009684282426 1
0.0724672084874181 1
0.00256076865181763 1
-0.073469586326424 1
0.0291029985224756 1
0.048503281132625 1
-0.066375008889429 1
0.0457719973804824 1
-0.111295919238471 1
-0.0496906330438468 1
-0.046508288317042 1
0.0134215947735505 1
-0.170639658608421 0
-0.0708430192330733 1
0.0608953363816818 1
-0.131957632487377 0
0.0733626104852484 1
-0.0178031663562673 1
0.00745770897572713 1
-0.00911678056706087 1
0.1890377365481 0
0.0336031437925691 1
-0.00917427793300923 1
0.0844764747564048 1
-0.0916213882937137 1
0.0810563923251233 1
-0.187706518330326 0
0.0232233550406333 1
-0.0476949779874987 1
-0.0706148048353411 1
-0.0335145087864275 1
0.0485846272908288 1
0.0391962862322229 1
-0.0244839384146472 1
0.125310958714416 0
0.0598235448142645 1
0.11320845733496 1
-0.160022535897528 0
0.0937753500771303 1
-0.0300981356397874 1
-0.0930093197668416 1
0.0172884929719717 1
-8.36057703995389e-05 1
0.0303757373511496 1
-0.112327933578928 1
0.0570710083313225 1
-0.02393991240007 1
0.0222020189924758 1
-0.0517249789437141 1
0.168585462872343 0
0.0910350707258291 1
0.106455552338015 1
-0.0714016449834212 1
0.10439438715797 1
-0.0570119419186279 1
0.0130322562054505 1
0.129639908745918 0
0.0151969383433678 1
-0.076265675684895 1
0.103846965512432 1
0.0173942686535041 1
0.0113110746915349 1
0.157471961867273 0
0.0391167156494201 1
0.0558659686904244 1
-0.0764492916995633 1
0.0282360620767372 1
-0.0053046045130093 1
0.0760367404948603 1
-0.00692730345090804 1
-0.0503751471186477 1
-0.0758247624903061 1
-0.047639333487917 1
0.0783975480649323 1
0.0538083461514904 1
0.0172182063233602 1
0.0232994208226885 1
-0.0402704558023522 1
0.133013260520209 1
0.00214423807462113 1
-0.0386878236706117 1
-0.00177473079764635 1
0.0489858901609244 1
0.0772697125451795 1
-0.0185788181525462 1
0.13652542150476 0
0.0251428759192084 1
0.0283541848066035 1
-0.0552668326434206 1
0.0568402143760719 1
0.0262077383102764 1
-0.0569275964797542 1
-0.0601439852260163 1
0.0905151415384394 1
-0.14089271453225 1
0.00268109219057982 1
-0.0548247667571637 1
-0.0809470585791766 1
-0.13509631498166 1
-0.042697950321458 1
-0.00628747975769726 1
0.0307096084881698 1
-0.0527007973548598 1
-0.078811358865131 1
0.132927278539073 1
-0.0769492143898683 1
-0.101390292606281 1
-0.0293340002847535 1
0.0194823591766335 1
0.037508892002919 1
-0.0172443701403003 1
-0.0242844671589846 1
-0.136830394755042 1
0.229472286093698 0
0.0428957956153891 1
-0.113242294566833 1
0.0140998629055799 1
-0.0430453507977635 1
-0.0561730699226837 1
0.111082488012179 1
0.0313168740961491 1
0.0386139039790182 1
0.0698548677462361 1
-0.0658631491407501 1
0.111175634651038 1
-0.063625159972094 1
-0.07358943704026 1
-0.0312492034410759 1
0.019620487124511 1
-0.0572494463938868 1
0.0360545540457925 1
-0.0902111207520231 1
0.0553592752847711 1
-0.0279790047907016 1
-0.136817051580109 0
-0.0137513932151668 1
0.066328338840457 1
-0.0821699400486525 1
-0.0712689865750865 1
-0.0241904375408851 1
-0.081736752385277 1
0.0129866064560579 1
0.0230412655148733 1
0.0306657992687974 1
-0.00882231257569929 1
-0.0457418229150271 1
-0.0319108948928396 1
-0.100453431993247 1
0.0755268618384343 1
0.00824568016614953 1
-0.104920455510206 1
0.0727175236255343 1
0.0965258633548483 1
-0.022956968533021 1
0.0316893431206615 1
-0.0567988878811114 1
0.0791100011228815 1
-0.0319530758906101 1
-0.0285361724175585 1
0.0213939867303819 1
-0.0574035166422457 1
0.0346347823629951 1
0.0211145161984327 1
0.0322787223603561 1
0.00295711381118365 1
0.0676418657805675 1
0.0724793665758329 1
-0.0590400710079789 1
-0.0305343848629528 1
0.0853930291279535 1
0.0283703495111467 1
0.00772857283995959 1
-0.093149298799959 1
-0.00723661661131929 1
-0.0426624016238884 1
0.0935235350001823 1
-0.101659103389668 1
-0.117239038900714 1
0.081896212810998 1
-0.041786289369811 1
-0.122685660077455 1
0.013396808852116 1
0.149083884325955 1
0.0189489542005948 1
-0.0393028586185564 1
-0.0304310010785679 1
0.0851840587520584 1
-0.0928548441898147 1
-0.0856485426246032 1
0.0816498083341822 1
0.131309397182594 0
0.0296497367770563 1
0.0659239955976512 1
0.00592506980991707 1
-0.0672620861392122 1
-0.0642349725960246 1
-0.0376950888168447 1
0.0743694613604112 1
0.0954653978372643 1
-0.16789197730566 1
0.0153643135679101 1
0.13415772074669 0
0.133704776941881 1
0.0180207736670375 1
0.0168744894332288 1
0.0645516772842665 1
-0.0280047441644555 1
0.0337127652650538 1
0.0762700798032878 1
-0.0470206655312281 1
0.117915267196436 1
0.0546466989915598 1
0.0989375390431585 1
0.0288195736577351 1
-0.0671653432109486 1
0.00839641264573963 1
-0.0516633585400847 1
0.0323412820860824 1
-0.107927847062729 1
-0.0690401144127537 1
0.0922095491200903 1
-0.00287863208828721 1
-0.0568604539122625 1
0.0717611882188556 1
-0.00165374273958048 1
0.0934601516912761 1
0.101456618468567 0
0.0278732533213489 1
-0.0599208195549859 1
0.036371942407649 1
0.00484135368542588 1
-0.0746499761432994 1
0.0145855883638354 1
0.0449660011337072 1
0.0722613532135849 1
0.101435295323809 1
0.0662560667970148 1
-0.088085504025224 1
0.00725300968844796 1
0.0549049428921515 1
-0.0205255704481153 1
0.108201228992957 1
-0.126372113840321 0
-0.0651867276062297 1
-0.184516839974927 0
0.0228949710642562 1
-0.0836666498762774 1
0.0205037460776528 1
0.0277710465017449 1
0.00181338233373191 1
0.0111454265839613 1
-0.0354773303790962 1
-0.0287492162998032 1
-0.0138367249838251 1
-0.0523576174475197 1
-0.0790051555163009 1
-0.00184987714073971 1
-0.0482618381250205 1
-0.00448529918700289 1
0.028208308189462 1
0.00254349503537333 1
0.0918677565589088 1
0.0425857599095127 1
-0.123087941068711 1
-0.0206741393402628 1
-0.0376493326523767 1
0.0265346878314827 1
-0.0531037297020556 1
-0.135792343813063 0
0.0685384460242631 1
-0.0114358999708042 1
-0.0999332278782486 1
0.111590948429907 1
0.114317417830983 0
-0.107838277922755 1
-0.079730204865624 1
0.0472305291662746 1
0.0286306043216217 1
0.0589028852452223 1
0.00530972155577192 1
-0.00480730379881295 1
-0.0189974749084747 1
0.0255381929475826 1
-0.0398187275008242 1
-0.0342555019090357 1
-0.0278194646933324 1
0.144895894360485 1
-0.0467666837345041 1
-0.0952876928615693 1
-0.0164771753600718 1
0.0243508574884266 1
-0.0932702360022003 1
-0.0703643651372951 1
0.0894673948530323 1
0.0402261358162155 1
-0.0333150917525499 1
0.0310400252703054 1
0.136067062231362 1
0.1102930801979 1
0.149263593983581 0
0.0626974581706022 1
-0.0101761404470763 1
-0.0860136531033067 1
-0.0208671275073683 1
0.0126600894719928 1
-0.0454712129474364 1
0.0865029417994485 1
0.0439626931004758 1
0.0209305285892757 1
-0.0392786486874493 1
0.030921995426567 1
0.0426158706439268 1
0.0110323126974248 1
0.00454560022040761 1
-0.083074861056317 1
0.0430632438330241 1
-0.0739449648082832 1
0.0912415503932168 1
-0.0375794638133773 1
-0.108480381937561 1
-0.0421400864342699 1
-0.0255034183729773 1
-0.0571390735148058 1
-0.0218763407962758 1
-0.0212162694563178 1
-0.0528875638493314 1
-0.109823794122151 1
-0.0314496319092841 1
-0.0208320198809467 1
0.0022321803818366 1
0.0456049569985039 1
-0.0119833869488342 1
-0.094911019774278 1
0.0251014174442343 1
0.0730343922180296 1
0.0200351842192123 1
0.106108533230797 1
-0.0691123379959939 1
-0.0227370243516955 1
-0.0703508980929425 1
0.0738237796343828 1
-0.169444176607025 1
-0.139265901776615 0
0.0617108687191105 1
-0.0334432038469897 1
-0.0212920193843465 1
0.0222199375545713 1
0.00633323202335902 1
0.068020002778193 1
0.12575664082581 1
-0.025125145266735 1
-0.0339856095318487 1
0.00340763483373641 1
-0.0132463094192791 1
0.00187146157430465 1
0.0537175891289394 1
0.0190999156202919 1
-0.0399516125914532 1
-0.00722232264244864 1
-0.00182154005357985 1
-0.0206625908876945 1
0.0368571307522836 1
-0.0302672275558228 1
0.059701987895815 1
-0.0614942803091353 1
0.0366961613646206 1
0.0410770557681319 1
-0.0358759902516953 1
-0.0911965334013218 1
-0.111168727686863 1
0.0423746092856653 1
-0.110608748489001 1
0.156977482405258 0
-0.0271742373847424 1
-0.0128620555896682 1
-4.76455011941476e-05 1
0.0158095117808825 1
-0.090038266931677 1
0.0949138761204648 1
-0.00458126822759401 1
-0.00225452184922372 1
-0.0563695519719618 1
0.013916684906956 1
-0.0529323401998017 1
-0.037947638379942 1
-0.0313686692323841 1
0.0377197278525082 1
-0.00605350193109272 1
0.0318201346740491 1
0.0283597596390139 1
-0.0400599521809541 1
0.09990034767189 1
-0.167019106179734 0
-0.0116287648681451 1
0.0672124919625141 1
0.0427746993111069 1
0.0208357713831594 1
-0.068470684743811 1
0.1056277118989 1
0.0526794274457606 1
-0.0585195008640753 1
0.0676368214416639 1
0.0343831265193213 1
0.146415317440542 0
-0.07151997294535 1
0.126593253923009 1
-0.0443024340940362 1
-0.0238961711453173 1
0.0194782608850424 1
0.049573958700906 1
0.246869570344845 0
0.116725815844594 0
0.114509533671979 0
0.00852131518862873 1
-0.0208222240942939 1
-0.030302432098851 1
-0.081828620804274 1
-0.0481443026183975 1
-0.0881143769188377 1
0.0313434663875872 1
-0.00166076484596104 1
-0.0381468243708031 1
-0.10988928933101 1
0.0134803174622347 1
0.0451190679345068 1
-0.0139125131115945 1
0.0746365521429346 1
0.111105763525228 1
0.0405932563535116 1
-0.169076894010136 0
-0.169710515318215 1
0.113112354358026 0
-0.046054957174464 1
-0.0856658787417405 1
0.0281118681666939 1
-0.0113792690200418 1
-0.00160227686460098 1
-0.0471404595187523 1
0.0877792348401649 1
-0.0262858720788579 1
-0.0372174049423194 1
-0.037286935079372 1
-0.060617850990542 1
-0.00812381452414004 1
-0.0237276621720085 1
0.0747926878823792 1
-0.0411907257255959 1
0.0268396469311691 1
-0.0127677811321166 1
0.0926639219216458 1
0.125567644521725 1
0.0986618382513338 1
-0.00444880493618781 1
0.0267155377554587 1
0.099169059358349 1
0.102256526010194 1
-0.0326102154526963 1
0.00319968082085474 1
-0.0954060484151065 1
0.0609778530191262 1
0.0340523686107368 1
-0.0520646287233696 1
0.0457191762749974 1
0.0335954007431799 1
0.0475481503085076 1
-0.0192762812014415 1
-0.0089812050289573 1
0.098554532770899 1
-0.0430430178022675 1
-0.0443064710379527 1
-0.08257452422873 1
0.00283292386358331 1
0.0388432168565231 1
0.0590544300292839 1
-0.113757680077299 1
-0.0292878361116818 1
-0.052128809045982 1
0.0439430863313676 1
0.016466436403483 1
0.0644307170083087 1
0.00189889246240848 1
0.0109416010161536 1
-0.0679201007848549 1
0.0736369107109062 1
-0.0242571490632488 1
0.0153622145856361 1
0.00376985682878594 1
-0.033763072752635 1
0.0514157129419032 1
0.181627508660046 0
0.0880356940505408 1
-0.0246313473872376 1
-0.154606697153618 1
0.0611706851298636 1
-0.00323258578012082 1
0.122891905583571 1
-0.102373622452688 1
0.0743042107578294 1
-0.0729196788724998 1
-0.0806525797565388 1
0.0112465282181243 1
0.0581403408101042 1
0.0528924102011162 1
0.221088582757836 0
-0.0245971068820065 1
0.042262496818174 1
-0.130110223951716 0
0.0522271595600755 1
0.0129401254482275 1
0.0667597176252883 1
-0.0114872452770642 1
0.0799324065567588 1
0.00125012000396601 1
0.0552477357007237 1
-0.135059548289552 1
-0.0197136456769293 1
0.0603793393747172 1
-0.170039965606894 0
-0.107561208978163 1
-0.0441691557577049 1
0.0816158670933825 1
0.0396779095619444 1
0.0457967883088532 1
0.0478179862389854 1
0.0403329565067585 1
0.0963002703330998 1
0.053229083047601 1
-0.0806220281848916 1
-0.0563066245696419 1
-0.0177087963818222 1
-0.101202191101526 1
-0.0187631523594934 1
-0.107699243233676 1
-0.0886745850707424 1
0.0959235677009539 1
-0.0194509403587266 1
-0.0816840688415943 1
0.0750713817491271 1
0.0351726566488548 1
0.0843931231978094 1
-0.0103453567377067 1
0.0630778370726361 1
0.0807127524554897 1
0.0019586636170083 1
0.00212188618447269 1
0.00819498966287986 1
0.0222082049992526 1
-0.0505977060803443 1
-0.0301206651069402 1
-0.0893607973739856 1
0.00904308687174206 1
0.0514812964434099 1
0.0586004808771215 1
0.070568058281649 1
0.0121202127618258 1
0.0878473746032988 1
0.0283134426521752 1
-0.121349262853287 1
-0.0304992099787398 1
-0.0766022043976708 1
-0.0583678498144764 1
0.00807098963867187 1
0.116778037685697 0
0.0167736030718329 1
0.0274468577324822 1
0.0192492671687457 1
0.19173894557401 0
0.0824485623343716 1
0.144027707071839 1
0.0819470581766737 1
-0.0677222225374881 1
0.0167523925160637 1
0.108745275212592 1
-0.0520618020743733 1
0.0259161284002335 1
0.0304947973167986 1
0.149077057832805 1
-0.00923239833878435 1
-0.103479290777616 1
-0.00611484002080149 1
-0.00975520114941061 1
0.0421024542937422 1
0.0379557015176177 1
-0.138056302872091 1
0.0497433534698589 1
-0.0790161631131198 1
0.00569331211803951 1
-0.111201047625442 1
-0.10012633554344 1
-0.00246352717534563 1
0.139279435162807 0
-0.0809238491449038 1
-0.0549007810293656 1
-0.0418796969948222 1
-0.00725409454741852 1
-0.0194087729563487 1
-0.0555833213967009 1
-0.0905829501747248 1
0.0679608495045207 1
0.050774562980939 1
0.0360522646623965 1
-0.0144300810619677 1
0.106433130776628 1
0.0931665859981635 1
-0.078754735766677 1
0.0347775431333282 1
0.166959021643768 0
-0.0554069669571941 1
0.0218422654142877 1
0.0675427899688951 1
-0.0625539289311108 1
-0.0377718321567477 1
0.0189329976058693 1
-0.0382092164459307 1
-0.139945591909266 0
-0.0481875149243562 1
0.0306762605986786 1
0.0709293370664872 1
0.0150775670620301 1
0.101578594345758 1
0.0224489694815248 1
-0.119175575866123 1
0.0512173631240489 1
-0.0245964194904559 1
0.0260382382175071 1
0.0984892479550812 1
0.0123367339026441 1
0.143231130614017 0
0.0464742333500291 1
0.0430502283767409 1
0.0808292750362294 1
0.078894202257326 1
-0.0794659512648107 1
0.0199702698361756 1
-0.0489563509015572 1
-0.0376114351104999 1
0.0632871901274539 1
0.0920546623414483 1
-0.0976155423087447 1
0.115042359893382 0
0.00150218026461262 1
0.0722679899806401 1
-0.0769695334948538 1
-0.0461471800929041 1
0.047466419631055 1
-0.0289078121968626 1
-0.061616444696072 1
-0.0534290241664254 1
-0.0763686355705899 1
0.0288047033136369 1
0.130899191025918 0
-0.00916895835751007 1
-0.00103860068691553 1
0.0298930185053991 1
-0.0290348936438151 1
0.0438246824747986 1
0.0321211931206702 1
-0.172356486619136 0
0.013634019001929 1
-0.00116433780680301 1
0.0414900655793654 1
-0.0768682159324427 1
-0.0348340030838816 1
-0.112503183199505 1
-0.00379903156493331 1
0.00913673761265884 1
-0.087186181285992 1
0.0589700524302855 1
-0.0508405096136057 1
0.0817488918203781 1
-0.0141783221114372 1
0.193041240371188 0
-0.114747290831542 1
-0.0147695139778714 1
0.074953991625276 1
-0.0223375821899498 1
0.0825106675701274 1
0.00796335208483177 1
0.046562063417281 1
0.00995388712085122 1
-0.0203157723776459 1
-0.0487288030848014 1
-0.0534249620726621 1
0.174085710129459 0
-0.0534052488121554 1
0.020392671695893 1
-0.0440353293870331 1
0.0118228091010646 1
-0.0339076838527256 1
-0.050724626522965 1
0.0869331236645616 1
0.0211814898453565 1
0.0273724020368094 1
0.00787487789665697 1
0.0673191560956534 1
0.0477400699623604 1
-0.0694477823308067 1
0.0258989031655163 1
0.0206646347430305 1
-0.0928069396221756 1
-0.0441659932976061 1
-0.0988006980430292 1
-0.0780469879273202 1
0.0991656159852952 1
-0.0366430733053301 1
0.0553235217176542 1
0.108848625936948 1
0.0901616592956316 1
0.0402068015559288 1
0.0116230297023028 1
0.0457462016917688 1
0.0122271878742304 1
-0.0270589742084464 1
0.0979864863668889 1
0.0535489811945261 1
0.026894568933582 1
0.10479495576325 1
0.0204927106169566 1
-0.0379098629288532 1
0.0677707369485267 1
0.0796688722757348 1
0.0160495656826597 1
-0.0760675785249509 1
-0.0662692343930053 1
0.0479991406369923 1
0.0508145511357985 1
-0.072479314727777 1
0.128966491267288 0
-0.0574800778260228 1
-0.0316183843609227 1
-0.00463042841597166 1
0.114890169092609 1
-0.124213247231726 1
-0.0212413772673981 1
0.0398688311503176 1
0.103822582945971 1
0.0442866533179107 1
-0.197037127181198 0
-0.0570771046586239 1
0.156994109805777 0
0.0899003454520415 1
-0.0140617749306432 1
0.0736636762795221 1
-0.0522948438141691 1
-0.00173717678040955 1
-0.0162711320855533 1
-0.055999702565164 1
0.0409893583666801 1
-0.0653846246918332 1
0.182342400762903 0
-0.0488244670040796 1
0.00576537278232878 1
-0.0466604684249732 1
0.0118513263207107 1
0.0171491350655528 1
0.0201382421066515 1
-0.00645877791991257 1
-0.0262141112323882 1
-0.07324601495808 1
0.125411037504745 1
0.0407205547739137 1
0.0138402113480613 1
-0.0254018736234455 1
-0.0946923696336678 1
0.0914644329531566 1
-0.00100254767825226 1
0.0868124561737857 1
0.0571564416576595 1
0.0055376743945822 1
0.0327703565876407 1
-0.0302865342892543 1
-0.0053731358444367 1
-0.106334330337896 1
0.0143305896881557 1
-0.0845427570976435 1
-0.0736509017711347 1
0.0795928671287639 1
-0.080473184206882 1
-0.00992160984501491 1
-0.000999966753511362 1
0.0112467922265997 1
-0.0681487015769048 1
-0.145006268964503 0
0.0154380223426826 1
0.0886988488148639 1
0.0868927089810417 1
0.0599748076982271 1
-0.00554990797195777 1
-0.0606682154035686 1
0.0544535787286156 1
0.064304664126421 1
0.128466239235185 0
-0.0621043347857657 1
-0.139831573618863 1
-0.0644897483583572 1
0.0330255626764432 1
-0.0545877432505443 1
-0.119359374528967 1
0.0324674047181968 1
-0.0499210593429469 1
-0.0299589267190786 1
-0.0688426963316488 1
0.0539781754384301 1
0.0258215948421141 1
0.0342246168284157 1
-0.0497894245182826 1
-0.0482253980932358 1
0.0510891539669552 1
0.156481625233863 0
0.126339391945536 1
0.0311436921739085 1
-0.0625763940301209 1
0.0643493266995479 1
0.00679817689165722 1
-0.061260784379717 1
-0.00250205684247591 1
0.016059051807728 1
-0.172871216931266 1
0.0996912040295221 1
0.0143813746654066 1
0.0359629202050513 1
-0.0277380693723994 1
-0.117152504618539 1
-0.200005044060138 0
0.0628012116612425 1
-0.0426333957398294 1
0.0976657093539916 1
0.0115995200179344 1
-0.0111556743390948 1
0.127828061678123 0
-0.020536884319607 1
0.0827077931341263 1
0.0238312217815431 1
-0.0995001280495676 1
0.130604156480637 1
-0.0919073651542948 1
-0.00569742579230168 1
-0.0377465538523459 1
0.100420275172246 1
-0.0426627867076378 1
0.0686279290399581 1
0.106307279469833 1
0.0137574079300651 1
0.131861588067308 0
-0.0571926140181551 1
-0.0339406120472661 1
-0.117273991582231 1
-0.0207961898128535 1
-0.0298817684673067 1
0.0461634177284674 1
-0.045558695701745 1
-0.00952037405190271 1
0.059663986720265 1
0.0445008248770926 1
0.0614101240259106 1
-0.0933217114028699 1
0.00745698431272779 1
0.0474262186627973 1
0.0947968401126058 1
0.0221513666629452 1
-0.114989462731826 1
-0.145958750315309 1
-0.0179371728243879 1
-0.00315410250986016 1
0.0301621964784658 1
-0.0244576770015694 1
-0.0698525325721195 1
0.00353127292775585 1
0.151041864577084 1
-0.00664151983350844 1
0.144090373924496 0
0.0327563203736919 1
-0.0198024094635704 1
-0.165478610052282 0
0.023573562953548 1
0.0450874872788039 1
-0.187919186852958 0
-0.0950148108886106 1
0.0110617913076632 1
-0.0382627353381428 1
-0.0341221342178948 1
0.0359950785681996 1
0.0604624928962442 1
0.0233599951588734 1
-0.0204459998008903 1
-0.166461361474821 0
-0.0762736876437604 1
0.0862456390076276 1
-0.0710124746066927 1
0.0413340919833298 1
0.0714101670078603 1
0.0414055874950948 1
-0.0587130466833702 1
-0.0138571509384707 1
0.0228549962592345 1
0.00488838515972065 1
0.0241635080364143 1
0.0829047473505498 1
-0.176678202864633 0
-0.00881521352623102 1
0.101214282058774 1
-0.0385672872405874 1
0.0541714528728551 1
0.00496240085691481 1
-0.0278780535729036 1
-0.028065876092324 1
0.0157239587952315 1
0.0289110807854319 1
0.0462445769342337 1
-0.0827783282626974 1
-0.152997686168188 1
0.0340406317333369 1
0.00545466380279784 1
0.0430818503243543 1
-0.0101111170006271 1
-0.0128862093594932 1
-0.0676014144431732 1
-0.0305025883137024 1
0.0725261331327784 1
0.0250701003002363 1
0.0837388615380956 1
0.0204593435892827 1
-0.0434290094406684 1
0.095610304047137 1
-0.0122913643950805 1
0.142535030505813 1
0.0406740252498595 1
0.026285704671568 1
-0.104417866567326 1
0.154121173683666 0
0.113710626572362 1
0.0509387378962048 1
-0.092793019149984 1
0.101938147712036 1
-0.108907647991201 1
-0.140031415802952 1
-0.00932470021587485 1
-0.133010546121512 1
0.121778911213164 1
0.0270289022341893 1
0.01416360647275 1
0.148655285162933 0
-0.0775722191093878 1
0.16911427849402 0
0.0462096320112723 1
0.0439003116797663 1
-0.0546229251882497 1
0.022605637236026 1
-0.113051773452528 1
-0.119500204216014 1
0.0318042452778865 1
-0.00948270983080885 1
0.005558978017334 1
-0.014492154941145 1
0.0747668049338487 1
0.125906827476747 0
-0.0354117897819488 1
-0.0189164113779847 1
0.0254542724043002 1
0.0449747654972011 1
0.090960586912164 1
-0.115103398730588 1
0.00282907207474426 1
-0.115805272270443 1
0.00144518729258825 1
-0.0618740852059377 1
0.0205663915975291 1
0.16679453423511 0
-0.101798837586966 1
0.027458494104931 1
0.014642409702822 1
-0.115738658055641 1
0.0375272178137317 1
0.0722730252526084 1
0.115419384124251 1
-0.131968554323795 0
-0.0601960618513585 1
-0.0897205112256392 1
-0.0101205342833635 1
0.0126489156936861 1
0.103251140975214 1
0.13864383876724 1
0.0312786215445056 1
-0.0198222181389481 1
-0.00665233092090449 1
-0.0346407633923109 1
-0.0117473494233397 1
-0.0408803571978109 1
-0.0737588949228957 1
0.0135469334544219 1
0.0958742214970651 1
-0.111783256398659 1
0.0969193672079756 1
-0.104548848400481 1
0.021870713049633 1
-0.0599140672264658 1
-0.0194581703219007 1
-0.0726033114601509 1
-0.0917689039663357 1
0.0435346207287195 1
0.0379082587703035 1
-0.0534483155283939 1
-0.0589338596215556 1
-0.0252952066270713 1
-0.109816388569661 1
-0.026272149524148 1
0.0725329429734195 1
-0.0618846808014898 1
-0.0165709800457251 1
0.0349776791114511 1
0.0174432591148273 1
-0.0454615008478941 1
0.030076543502948 1
-0.128977729081346 0
-0.0120040780267598 1
0.0216937714972865 1
0.0103662396968799 1
-0.0462480687857414 1
-0.0160493683399941 1
-0.0243500265203654 1
0.0957606026979349 1
0.0065601197466176 1
-0.0146173710192476 1
0.177974058936049 0
-0.0229894228769798 1
0.0137725170815818 1
0.0300008266658941 1
0.0342802092571264 1
0.0663406570048044 1
0.0377378686256489 1
0.0815114120352166 1
-0.0272559898235896 1
-0.0385456887414699 1
-0.106693489133911 1
-0.0695386005578098 1
-0.125361812172779 1
0.0930617507695825 1
-0.0279072236735283 1
0.0142237403053288 1
0.0165031554617547 1
-0.0681901099249765 1
-0.131934174040163 1
0.108915780592886 1
-0.0249059765300915 1
-0.0704985717854746 1
0.0800912352342884 1
-0.0345673678845995 1
0.108430608426255 1
-0.00349751893772388 1
-0.060061031723328 1
-0.0237572982086776 1
0.0915075051619142 1
-0.106100269407729 1
0.0682674675749819 1
-0.0562527870379054 1
0.0749984633888526 1
0.0332074758574372 1
0.00101144609393239 1
-0.0919661158876694 1
-0.099951870230252 1
0.135853626814125 0
0.0228132267124204 1
0.10439859545367 1
-0.0114743837666258 1
-0.0544872502783525 1
0.00783716785055044 1
0.0374970337267114 1
-0.00175398578806793 1
-0.0513274702238261 1
-0.0608107236511424 1
-0.0231094822960121 1
-0.0849755125523978 1
-0.0743854191773668 1
-0.0163854932598365 1
0.113769875826108 1
0.0103675823805919 1
-0.0415068871276231 1
-0.0366232109470254 1
0.0536365134831199 1
-0.0453747304132902 1
0.16543507556433 0
-0.0322219599910113 1
-0.015238189578103 1
0.13194401199807 0
0.0918423933249153 1
0.0028384817786913 1
-0.0405791749997855 1
-0.0587947932734807 1
-0.0347668111019471 1
0.0869087777669785 1
-0.00186396492508957 1
-0.04208681616212 1
0.0556580047115732 1
0.0399105586876191 1
-0.0672292133469856 1
0.111351980016845 1
-0.0942385271852629 1
0.0652312836528271 1
-0.068492646967392 1
-0.101136543326873 1
0.0769577423086884 1
-0.0437435349520961 1
0.115342836232082 1
0.0409316438538734 1
0.0601697743711319 1
-0.0225299274891418 1
0.0939349207407382 1
0.0735365383261696 1
-0.0038693866459284 1
-0.09153880139073 1
-0.0432865388248867 1
-0.100526096558987 1
-0.0598759428066509 1
0.0048820203478882 1
-0.0778533053167243 1
-0.0997340995643722 1
0.0870397958786458 1
-0.0880849815537055 1
0.159468646771436 0
-0.0914987248332729 1
-0.0197980355427174 1
0.049676492038779 1
0.0310885427748297 1
-0.0592712163598369 1
0.00727761319784388 1
0.0436063511246038 1
0.0876378073400226 1
-0.0121890780463431 1
0.00800359578937727 1
0.107084439422587 1
0.0105660452138301 1
-0.0870647999614589 1
-0.112621588570511 1
0.0973137181375155 1
0.0388898382608299 1
0.0874489987836155 1
-0.123409885726813 1
-0.125768213041431 1
-0.0094322022383428 1
0.0751032522547624 1
0.0122326892561569 1
-0.0133717887188851 1
-0.0599784348830732 1
-0.0323195729634522 1
0.0772146585550675 1
0.0283319744852487 1
-0.130011612466877 1
-0.0484965050476169 1
0.0540915974676397 1
-0.143377263941191 0
0.0490323793428763 1
0.0589986738164613 1
0.0462452257378369 1
0.000204734255802297 1
0.0544051961265503 1
-0.0833344308502628 1
0.00534192143105902 1
0.0818130551643537 1
-0.0533044041355162 1
0.0394951241817019 1
0.0258203305472739 1
-0.0102634118521346 1
0.103621932121611 0
-0.0242730864710445 1
-0.0321962657599402 1
0.0570124703238743 1
0.0162463411376262 1
0.0229511848837998 1
0.0168516862355324 1
-0.0291099963218545 1
0.0947372889367137 1
0.0132819392751139 1
0.00776512640117067 1
-0.0301636964712914 1
0.0374554621624606 1
-0.213907246863172 0
-0.0177507007626567 1
0.01501409516263 1
0.00113733458419153 1
0.136874526635924 0
0.0164061449330992 1
-0.0348014480596205 1
-0.074056400417621 1
-0.0101454961177865 1
0.0334008937500361 1
-0.0858584162284775 1
-0.11880378032588 0
-0.104035750870735 1
-0.0550295493565244 1
0.0388325474793664 1
0.0418506887235521 1
-0.00856375571137866 1
0.0702585664910875 1
-0.0620484440821728 1
0.115006664985961 1
0.0621658904744399 1
-0.0599222961644499 1
0.0604997358320668 1
0.0784806506812487 1
0.0161889677339252 1
0.0206100127908343 1
-0.0190029363418254 1
0.0403732283440734 1
0.0453506408533235 1
0.0865253544111878 1
-0.0939137525102724 1
-0.144882255861103 0
0.0629077523204536 1
0.0378576529722798 1
-0.0754425663361215 1
-0.0155938195603272 1
-0.0834417518582041 1
-0.00688283544784403 1
-0.0546691344842251 1
-0.00516832491424984 1
-0.0283716329454476 1
0.197430274054211 0
0.014302959860556 1
0.0850117103956783 1
0.00566341112993565 1
0.0489462330857021 1
-0.106453856010678 1
0.0490454463225286 1
-0.0536458949211089 1
-0.0506754835585339 1
0.0247820281495477 1
0.0499109463906961 1
-0.0367896884647048 1
0.0440098896117533 1
0.0951609846270674 1
-0.12161425047133 1
0.205291775365742 0
0.115917441164713 1
0.11656885951807 1
0.00581879612573021 1
0.165779045266743 0
0.0173767259301568 1
0.174772385548024 0
0.0241264741691867 1
-0.0664400529064885 1
-0.102781767434939 1
-0.108151109339548 1
0.00906306452974402 1
0.0485516686037122 1
0.055450025256773 1
0.052644770370059 1
0.0206796870544716 1
-0.000409812091425354 1
-0.0407805260453023 1
0.0209590813392812 1
-0.197590852882368 0
-0.131463621415195 1
-0.0300181442989522 1
0.0682901405610736 1
-0.0376385961193809 1
-0.135776682417331 0
0.0515420662927994 1
-0.0584211576068524 1
0.129219947168433 1
-0.107168440682762 1
0.039619562354318 1
-0.107643513231281 1
0.0654410142716468 1
0.103593284504978 1
-0.0698389014051381 1
0.069231913243661 1
-0.0299436372484882 1
0.049828364752817 1
-0.00335873130604552 1
0.0462594666863871 1
0.0765777465323973 1
-0.125547935736532 1
-0.00628794734931193 1
-0.0275162468087368 1
0.0605602691728909 1
-0.0789888857180886 1
0.00861253867955727 1
0.00864128815660238 1
0.00966880646494682 1
-0.0829572047523815 1
0.0269009861061829 1
0.0297230477347751 1
-0.031949255448914 1
0.0671010723049213 1
0.0114932402353013 1
0.0262877483441847 1
0.00149313732124454 1
-0.0339638160897787 1
0.116395062933253 1
-0.055753128920938 1
0.0894325032155044 1
0.0843817759491872 1
-0.0179450396766754 1
0.0098080350192631 1
-0.105155881721181 1
0.00893220497033261 1
-0.0140755478869924 1
-0.0949211795678895 1
-0.0181893535162316 1
0.0846155351803438 1
0.0788123454781302 1
-0.0389835434915698 1
0.0526380374433355 1
0.00938280715041909 1
-0.0673135785556712 1
0.114885969199219 0
-0.00646577168776069 1
0.0298283083656383 1
0.0792880139045616 1
0.0346837983065629 1
0.0481119551188953 1
-0.00514243310789895 1
-0.00419404747940689 1
-0.0477176357341354 1
-0.094489918826059 1
-0.0267515652827768 1
0.00816618262892692 1
0.0960958481018315 1
0.0358115994746012 1
0.0934074804427467 1
0.0338513238671841 1
-0.139264469390751 0
0.0288569161882884 1
0.0315663499860405 1
0.0169365316987838 1
-0.070282877454218 1
-0.0273013640415646 1
-0.0511584619464062 1
0.0184763536471467 1
-0.000145538417433208 1
-0.112963711601825 1
-0.0790414056434297 1
0.0945521232087782 1
0.0664535124003386 1
-0.137975209175014 0
0.0951370512275295 1
-0.00717349558210499 1
0.000349959647177442 1
-0.0239544310695063 1
0.022892336857363 1
-0.0746007014965796 1
0.0537889860447539 1
0.113503574600935 1
-0.0280550297854819 1
0.0370626716071686 1
0.0270308363801888 1
0.0399100425792552 1
0.0704952156422614 1
0.057713569226999 1
0.0132010803066402 1
-0.0415350642367526 1
0.0480440251172271 1
0.0559646481111941 1
-0.0823672068644225 1
-0.0990817881583884 1
-0.0428507555163397 1
0.0362305908613931 1
-0.0742183510765287 1
-0.0788059311689448 1
0.056047540203703 1
-0.0788504071335728 1
0.00102457318396176 1
-0.0108595256389435 1
-0.00536240646005124 1
0.0947555534466478 1
0.0607390079092794 1
-0.0310747688210047 1
-0.0311220605803012 1
-0.0550865770937772 1
-0.0478545751767868 1
0.0583146830345608 1
0.0213065485227156 1
0.0779755206802487 1
0.0628872141032439 1
-0.027541302222432 1
-0.131619237261972 0
-0.121531134368572 1
0.0879759272008191 1
0.0161116816318336 1
-0.150866261180091 0
-0.0229211424744061 1
0.0521653256075455 1
-8.94092969416062e-05 1
-0.114093190846081 1
0.0115650893538015 1
-0.0270946687175411 1
0.104557195755299 1
0.0233532480112757 1
-0.0672102242385371 1
-0.0278132100646816 1
-0.0316944501475968 1
-0.0484429662680736 1
0.0819277403277833 1
0.0499445802133795 1
0.111952052947579 1
0.000333077277858482 1
-0.103197866894012 1
0.0471063133510108 1
0.0620833169459702 1
0.00506755796714974 1
0.0645440275956062 1
-0.0517616619562733 1
-0.10516500078791 1
-0.0363012727979563 1
0.00446190340209723 1
0.00244270697768513 1
0.0368417075593291 1
0.0629508977290745 1
0.126334890042354 1
0.0722546185792775 1
-0.0984960522155825 1
-0.0617145488485625 1
0.0180624986600053 1
0.0404721725288042 1
-0.0581841418065096 1
-0.0945430905132544 1
0.0862954943542509 1
0.130221522395844 1
-0.136352300664345 0
-0.107911308387993 1
0.103188979857152 1
0.0688533297106705 1
0.0436375307930908 1
-0.0122106976201339 1
-0.0143306780591765 1
0.0128594635833373 1
-0.0913289513539383 1
0.0495350329739086 1
-0.0384954603076012 1
0.0288765372775358 1
-0.0675323784689897 1
0.0486783916696224 1
0.0327876955521425 1
0.0590515677116842 1
0.000526499655790593 1
-0.0251010013001792 1
0.0575871378010692 1
0.0631871331355602 1
0.0725165209880779 1
-0.147737970306366 1
0.0230632678384837 1
-0.19524632051444 0
0.0591850490962764 1
0.0452313690038147 1
-0.00850540847014617 1
-0.0349835546052551 1
0.0594492698713417 1
-0.0492307996718787 1
0.10668460297851 1
-0.0488988093339787 1
-0.0512892316883258 1
0.0847347913515741 1
-0.0522967621181712 1
-0.11332006569899 1
0.00115733219331199 1
0.000383050799537911 1
0.136294811123377 0
-0.0108345961970958 1
0.00924907988696536 1
0.0553801177036 1
-0.0027862928549948 1
0.168563795375434 0
0.0492788502914239 1
0.0548814582071186 1
0.0298275608435339 1
0.0552561182505445 1
0.0855595771409045 1
0.111660606384328 0
-0.174111390113934 0
0.0818179350761127 1
0.0702961122464333 1
-0.0461596153380815 1
0.00505643832427845 1
0.0130344695479799 1
0.0435243910819636 1
0.0712695085922167 1
0.0297267979491498 1
-0.0799600073802164 1
0.0201081357032995 1
-0.102084340688582 1
0.0545182673077215 1
0.141065162459929 0
0.0899108552206361 1
0.0447055377369926 1
-0.00869671742129251 1
-0.0755341025732333 1
-0.091889192190553 1
-0.0223625787486347 1
-0.0163326660756479 1
-0.064803349597172 1
-0.0183490798808321 1
0.0448242187176011 1
0.0797798072529143 1
0.0214582070805378 1
0.0557643183946833 1
-0.0629770285618544 1
0.0678987704032227 1
0.0760418343480786 1
-0.0300074907038982 1
-0.0502799089410213 1
0.132023630030922 1
0.0386566114263102 1
0.14419248642328 0
0.0181787354449904 1
0.0383753732618692 1
-0.0439764521529992 1
0.0546201643770718 1
-0.00221037100219902 1
-0.110490011357087 1
-0.0333707112662019 1
-0.0187322959140765 1
-0.0583720797378563 1
-0.0566354528663148 1
-0.0634595046165649 1
0.0643037434001458 1
-0.0604625352245327 1
-0.11747906853835 1
-0.103531039291582 1
0.130149886871982 0
0.0779365591657134 1
-0.109203578663709 1
-0.0465597810323568 1
-0.0978069036589919 1
-0.0497156239286397 1
-0.11903996872076 1
0.0618456813122598 1
0.0490495193619244 1
0.0513055649752427 1
0.00706457693413557 1
-0.107500070700997 1
-0.00595242290254231 1
-0.0478816122298925 1
0.0493925190038181 1
0.0523401668465396 1
0.0469583128054201 1
0.18219903709151 0
-0.0137954342570613 1
-0.0170616996007073 1
0.020217557719459 1
0.141524143416623 0
-0.066392682096037 1
-0.0576272266160612 1
0.155307016641499 0
-0.0702346108555684 1
-0.00570556675589643 1
-0.0767220794964875 1
0.0528230040730012 1
0.0110483279000342 1
0.00781813909477524 1
0.0327865129078042 1
-0.0837986584662095 1
-0.0608320884530663 1
-0.041926664100499 1
0.0341499777597212 1
0.16954779591172 0
0.181487806019689 0
0.000319275160827748 1
-0.00735061644221867 1
-0.0465092139931194 1
0.058162472728608 1
0.0029589666802502 1
-0.0380621379767911 1
0.0786778917550785 1
-0.0445655170377314 1
-0.0355487490683565 1
0.0256928880362015 1
-0.0422042632691331 1
-0.0859336062711354 1
0.0364562601471358 1
0.0983250621672958 1
-0.041490559665028 1
0.0556193738861345 1
-0.00442506981858131 1
-0.0327108236949868 1
-0.0177681607928824 1
-0.00784034756813771 1
-0.0740507552716365 1
-0.0191795114538959 1
-0.0142636605720388 1
-0.016416691143203 1
-0.00851476588188277 1
-0.0205803938865583 1
0.0519861887586283 1
-0.0675441240648832 1
-0.0115622140113202 1
0.00981822888302601 1
0.0156382269790456 1
-0.0210302242396711 1
-0.0528279422293148 1
-0.00832732263559777 1
0.0292968037260911 1
-0.0107468607251419 1
0.0522672850199315 1
0.0266500483232227 1
0.00930158953308722 1
-0.0854585151013007 1
0.121451247583479 1
0.0399758171997793 1
-0.0495414311070914 1
-0.11035688403626 1
-0.108407296984518 1
0.0171656862326738 1
-0.0942651722347339 1
-0.118557779238616 1
-0.0662883587507014 1
-0.0145347755661902 1
0.00460823746801691 1
0.00950807130572488 1
0.0848780085976036 1
0.0627916134663213 1
0.0263197003612622 1
0.0194069109436653 1
0.147632868900138 0
0.06139890008165 1
-0.0346102136192197 1
-0.0819364286542994 1
0.0043152496432879 1
-0.151500824005098 0
0.0177205863850988 1
-0.1499498662899 1
-0.0214632717634853 1
0.100295181800213 1
-0.077324152497177 1
0.180988873812347 0
0.0336282483036001 1
0.00722933339809004 1
-0.0635705118491231 1
0.0131892457426582 1
0.0596809842414495 1
0.0194607468020273 1
-0.0125505847754263 1
0.133337481306344 1
-0.0768126468578912 1
0.0312297268440104 1
-0.0457975453180877 1
0.0751431615356618 1
0.02842371447034 1
0.0915305985265971 1
0.040885663662777 1
-0.00684225810746662 1
-0.0536581203886626 1
-0.0281276208023159 1
-0.0904682046840147 1
-0.0200034758327402 1
-0.0729621537713773 1
-0.0412695376312028 1
0.0955539517709864 1
-0.0160953739026327 1
-0.154950052435388 0
0.0710224741400003 1
0.210985400235581 0
-0.000468555830567541 1
-0.158924138102763 0
-0.00450898289136637 1
0.101973151219312 1
0.00935816339452953 1
-0.154215531704481 0
-0.0232519637720437 1
-0.0256911670374152 1
-0.0139259241109917 1
-0.0179934328858106 1
-0.115140097815507 1
-0.0128305770061543 1
0.0330217550027284 1
-0.119509144223517 1
0.0818714409423995 1
-0.0577168585323628 1
-0.0666620550205382 1
-0.0926261345195447 1
0.111265375458917 1
-0.0021245385149157 1
0.0309331185382945 1
0.0803676470701557 1
-0.0280767225511929 1
0.0078949274122337 1
-0.0849236931907086 1
-0.072526845475823 1
0.0550886365558704 1
-0.116788457092642 1
0.012330693899445 1
0.016792336909032 1
0.0407296330592338 1
0.0358859052450221 1
-0.0282316554444173 1
-0.0788065328852879 1
-0.0108773480906143 1
0.00956222918613567 1
0.0526689193096879 1
0.0623153457457542 1
0.00292689456429678 1
0.0103825321147131 1
0.0740043235953277 1
0.00747939461441616 1
-0.0340442596739561 1
0.0110758995501222 1
-0.12965893525399 1
-0.02206112362629 1
-0.0435044123078123 1
-0.117543083105147 1
0.00960697904762918 1
0.0368613393381727 1
0.0247415385497177 1
0.0546680062568455 1
0.08003674563426 1
0.0718928298378726 1
0.0910084178099898 1
-0.0838526571222097 1
-0.0438317610240089 1
-0.117365766489944 0
0.0886634831750717 1
-0.0233019728825494 1
-0.0798071255625718 1
0.00651234115206909 1
0.12654496092157 1
-0.106061773280409 1
-0.0343373819685768 1
-0.121333783042379 1
0.0239505200891053 1
0.209040528151994 0
-0.05512838727563 1
-0.0486554170357482 1
-0.0728909974536439 1
-0.0840351654641535 1
-0.171715975208265 0
0.0704368609577047 1
-0.0143226663384991 1
-0.0553391016376545 1
0.012148235271818 1
-0.0307075913747332 1
-0.0435715723567897 1
0.133480085590528 1
0.0112884012442841 1
-0.0801754777861667 1
0.0732160854483714 1
-0.0634855618290451 1
-0.023744637653992 1
0.135879745309163 0
-0.13002521452785 1
-0.0572837166836467 1
-0.0337721325864946 1
-0.00224325576003097 1
0.0279375243395928 1
-0.0165182142233235 1
0.0184457134776998 1
0.0387678259053353 1
0.0120106048870662 1
-0.036783278067803 1
0.13117928524255 1
-0.020202572459502 1
0.015021238203059 1
-0.0451644303230757 1
0.0596230376223957 1
-0.0321085052634729 1
-0.0126582071142916 1
-0.0118113237041402 1
-0.0350203880597682 1
0.0896710853065092 1
0.0405235684821926 1
0.115772766819007 1
0.0391415058851622 1
-0.0403731855304977 1
-0.0359783031044771 1
0.00601467144044883 1
-0.00201690126864071 1
-0.0834652691370276 1
-0.120260114382704 1
-0.0964398211366935 1
0.086981430886883 1
0.0531263367841737 1
0.0203781091782052 1
0.111710624338126 1
0.0811882219019432 1
0.0158243934966814 1
-0.0167036842872405 1
-0.0564439382540786 1
-0.0810584870024769 1
-0.00270129943420514 1
0.0654109080452087 1
0.00662584134633221 1
-0.0638189014906809 1
-0.0158107735599363 1
-0.0276346504498308 1
-0.00409428795038038 1
-0.0796713788074298 1
0.0356572657587263 1
0.04141446924389 1
0.0890669672220798 1
0.0400370016948942 1
-0.0919343695681128 1
-0.0551581594208275 1
-0.0282662831267969 1
0.0183904721938212 1
-0.0695155675800185 1
0.0108086484069596 1
-0.0108226573133143 1
0.00515896398198263 1
-0.0623761785360344 1
-0.000732123621621242 1
0.048859434813946 1
0.0301452634068408 1
-0.0804664049784188 1
0.108061471897902 1
0.121610384715964 1
0.0861646182908736 1
-0.0872838117249817 1
-0.00954829145662643 1
-0.0342684390727328 1
-0.0548566257930728 1
-0.117241727792431 0
0.0859541957071854 1
0.0336701551112045 1
0.0166697722287873 1
-0.0858159066674462 1
-0.00518078910288637 1
-0.0339930871500577 1
0.00709548001324666 1
0.0493169217278592 1
0.0157348539691747 1
0.00262089224067723 1
-0.051367274398998 1
-0.0605769879125965 1
-0.0239825374111569 1
-0.051350597212458 1
-0.0103387385396315 1
0.0601102808758922 1
0.111175046929358 1
-0.0715336841780086 1
0.0494966016277394 1
0.0135033901057647 1
-0.0457097556472738 1
0.0742327535107896 1
0.0718744912803705 1
-0.129434022469569 1
0.0363233467829075 1
-0.0545510101213763 1
0.057221326886164 1
-0.0333310497959217 1
0.013956489779129 1
0.0291922253920815 1
0.0692737396514833 1
-0.0197092401000782 1
-0.0144749096271952 1
-0.0527101665774174 1
-0.0351547419099869 1
0.0653820316343684 1
-0.00256579010870302 1
-0.0306029020464165 1
0.0517833864186671 1
-0.123234333976829 0
0.0156780915487451 1
0.0355640690424101 1
0.0892070595263359 1
0.141910147709909 0
-0.0245739282901001 1
0.120848673845782 1
-0.100131093309725 1
0.0257485506761799 1
-0.00205109655676616 1
-0.000532736558994405 1
0.0750073701633666 1
-0.0475849255299866 1
0.0195715278171165 1
0.0445291943002103 1
0.0384320349233142 1
0.136840169629619 1
-0.0436291724669265 1
-0.00931374319427156 1
0.00329297128865973 1
0.0829864942975787 1
-0.119519681082148 1
0.0153429372222021 1
0.0655816926674825 1
0.0111933016947843 1
0.135344846930022 1
-0.0052509166060493 1
0.0491637903173071 1
0.00897428987536197 1
-0.050689126319995 1
-0.0492803129559539 1
0.114076810420834 1
0.0472220876078694 1
-0.0404310893661304 1
0.0674256914915599 1
0.0492820463161065 1
-0.0265909628907766 1
-0.0223974150738013 1
0.0319011371553437 1
-0.107983738618529 1
-0.0689957126558408 1
-0.0448509275763874 1
0.133089245594673 1
0.0363779924151018 1
-0.0624089258477017 1
-0.0502995331753214 1
-0.0534675313464551 1
-0.064092037555554 1
0.0307249946040672 1
0.0111855647325182 1
-0.12016506151763 1
0.160341476040843 1
-0.0961618317049627 1
0.071806695131635 1
-0.0197660735776809 1
0.00723957310999999 1
-0.047722477635243 1
-0.0410273394382118 1
0.0375526203661936 1
-0.0521452143921933 1
0.0419674234111414 1
0.169784551226012 1
0.0274671666486248 1
0.0714625168446474 1
-0.117308222601363 1
-0.136812196789062 1
0.00441914513976198 1
-0.0860513944741251 1
0.141377963356669 0
0.0193098496820117 1
-0.00154113398364786 1
-0.0151216355523022 1
0.0726727152459852 1
0.00892514041585802 1
-0.0500492699407533 1
0.0883186504784802 1
0.0467634513225752 1
0.0486518642988959 1
0.0153570672753098 1
0.0155027372950314 1
-0.0321935164604351 1
-0.0349267309177032 1
-0.0543841714099431 1
0.0470512693243622 1
-0.0536273322674152 1
-0.0887442074846005 1
-0.0244893189640234 1
-0.168084163229718 0
0.1045700773356 1
0.033276775943417 1
0.0415450934060433 1
0.0169971929277284 1
0.053763135488485 1
0.0830606226108582 1
-0.000198291259511265 1
0.119593889268181 0
-0.155012540730141 0
0.025536923326504 1
0.0256472412197159 1
0.155117593952645 1
0.149428110572804 0
0.0563054470729027 1
-0.0426384343321475 1
0.010675471128385 1
0.0376688674707358 1
-0.0292083993800061 1
-0.0105867253617959 1
-0.0651320208919389 1
-0.0955222597063038 1
0.0566470616825699 1
0.0647668329405933 1
-0.0989805954300515 1
0.0215573065075825 1
-0.00746774809633942 1
0.00689616725595525 1
-0.0281418810391776 1
0.0866848633502907 1
0.013245142049911 1
-0.0494100965661354 1
0.102433127381722 1
0.0216910040025542 1
-0.00347373012198906 1
-0.0434225580003438 1
0.0394730768640319 1
0.0608296080241757 1
0.0695257154460171 1
-0.00434166363735633 1
0.0536300469378775 1
-0.0933692920393846 1
-0.118762301067907 1
0.081598172687696 1
0.00196490506514737 1
-0.159426625506816 0
-0.0426871774685006 1
-0.0967222937972287 1
0.015284730247684 1
-0.0373225971706117 1
-0.0178016027376022 1
0.142970754489347 0
-0.0385884297177932 1
0.00385644326389701 1
0.0667731591462084 1
0.0431023125988943 1
0.0136481989193156 1
0.0157563284376424 1
-0.0588752243122207 1
0.00852271033076196 1
-0.0751669350807275 1
-0.0376957747501743 1
0.0665371360902128 1
-0.00171594654207137 1
0.0979304875835809 1
-0.0296220895253853 1
-0.0106097078276282 1
0.0144087258672218 1
0.0370355548620603 1
-0.0578394354219933 1
-0.0888820344098208 1
-0.0436534295634168 1
0.00619057764155813 1
0.105732441490843 1
0.0435708488375959 1
0.132019611312481 1
-0.0747698696692497 1
0.0815615732183061 1
0.062259900451946 1
0.0487276584819604 1
-0.0956738410729273 1
-0.11707510450061 0
0.0133963585274639 1
0.00505396943511828 1
-0.0056857182570797 1
-0.0197636201595741 1
-0.0587759933491552 1
-0.0117515504235515 1
0.0781685670929558 1
-0.0484942354184485 1
-0.00560556868204097 1
-0.126794185721995 1
-0.0417144677931006 1
0.0375707961656727 1
0.117149953954334 1
0.0522945658078978 1
-0.112074987898952 1
-0.0738018231547113 1
-0.0984450723136793 1
0.116176871892135 1
0.0844214511567437 1
0.0106029076813617 1
-0.00724625897272456 1
0.0575093075067956 1
-0.0601362467795796 1
0.066197938849276 1
0.0786472232631155 1
0.0737035634544995 1
-0.0354921214041872 1
-0.0411750991709926 1
-0.0545321460606102 1
0.0916430730517589 1
-0.0749855995054873 1
-0.0224589478359704 1
-0.0803000209341074 1
0.0587707981871366 1
-0.178789097194233 0
-0.103067757237583 1
0.162708587373797 0
-0.0831440134137805 1
-0.0504603109989942 1
-0.0573663160119938 1
-0.0886281509059677 1
-0.0677538524596324 1
0.183307412502246 0
0.00480006897963906 1
0.0316646308414564 1
-0.184388663298837 0
-0.0658700358716317 1
0.0554856124814948 1
-0.0454030271925465 1
0.0123244545291024 1
0.0311363931494608 1
-0.104520582722714 1
-0.0374287168521498 1
0.064181401554013 1
0.0123984956764044 1
0.0440497959586713 1
-0.0983263096472611 1
0.0354707988266753 1
0.0198651660284784 1
-0.0323362492663929 1
0.0130508488560284 1
-0.0955161868800511 1
0.00833896652042255 1
-0.0926450480842285 1
-0.013771429917373 1
-0.11706367755701 1
-0.0711722143834505 1
0.132867676646197 0
0.0321035313807674 1
-0.04288488515521 1
0.071550683128264 1
0.014214511899105 1
0.123117530399295 1
0.0497901989237352 1
-0.0358386174236579 1
-0.0696782567518172 1
-0.100045247206257 1
0.0226903092731075 1
-0.0746121248133982 1
0.0229652104857081 1
-0.0241800573544382 1
0.019169270469418 1
0.115056926275611 1
0.100882454490578 1
-0.0292372576586333 1
-0.171304488287867 0
0.0339899607931003 1
0.0185961979770431 1
-0.0570544505727586 1
-0.0907605732779807 1
0.0581822991499261 1
0.0032245470691857 1
0.0492696008682837 1
0.00457589069766732 1
-0.0226718838706117 1
-0.0899886855735322 1
-0.146253960080304 0
-0.0537828815006584 1
0.0769948950025613 1
0.00949607732793525 1
-0.0697927373285784 1
0.0620369626645449 1
-0.0768486636924677 1
0.0623193388961937 1
0.083283936796878 1
-0.0286597357368103 1
0.109989393555738 1
-0.0655793294416004 1
0.00462331917627717 1
0.104780898532975 1
0.0944338720532698 1
0.0315213395844906 1
0.0919978370468539 1
-0.0811678727871048 1
-0.0749481113978761 1
0.115334497911483 1
-0.0506817047930018 1
-0.0746985706104377 1
0.0302255203381899 1
0.00673317496304911 1
-0.0789604968903068 1
0.00947092675806799 1
-0.0423890247424909 1
0.0257615257811966 1
-0.050345772664904 1
0.118173863790167 0
-0.0930536204937737 1
0.0086579353367763 1
-0.0243510152795952 1
0.0695494807178665 1
-0.122409372077406 1
0.0476589700710827 1
-0.0487167401682149 1
0.00624551117768578 1
-0.0214749746175678 1
0.04082920490904 1
-0.0853878979695198 1
-0.0798064324283107 1
0.160093227483143 0
-0.0262704619877359 1
0.0209409809907914 1
-0.130725964454139 1
0.0194891306226335 1
-0.12428736407463 1
-0.038723592240005 1
0.0663294256372503 1
0.0205235752153834 1
0.0514561105115713 1
-0.052154727947281 1
0.0146559272816496 1
0.0948989919510805 1
0.154531596505515 1
-0.00320024881623933 1
-0.0220265087229083 1
-0.0278217462703924 1
0.0630113814704133 1
-0.0617900153127653 1
0.0126123535339479 1
0.0299575829283808 1
0.113553405160165 0
-0.00558442116163356 1
0.0639409560649332 1
0.00413704504117113 1
-0.00972178642029217 1
-0.0966676375006945 1
0.038231927749964 1
-0.0278087740070202 1
-0.112507976655456 1
0.112753958591927 1
-0.0572208623516826 1
-0.0013273058220863 1
-0.0590137985954264 1
0.101988870603405 1
0.0370192968944757 1
0.165505489364885 0
0.0624305103927972 1
-0.0475756132207933 1
0.020909573760038 1
-0.0355849653296826 1
-0.05520037068956 1
0.00911229673441379 1
0.0514610163559277 1
0.0335786266707978 1
0.0393515636187307 1
-0.0884437966766666 1
-0.0135614403390293 1
-0.00458235429932147 1
-0.0512334671044385 1
0.11116831101511 1
-0.0358947884562312 1
0.0322223831657507 1
-0.0253360457987115 1
0.0801190897426381 1
0.113441008037818 1
0.0184150958883748 1
-0.149686000198556 0
-0.0455932511810647 1
-0.00465471249077616 1
-0.0250949300110482 1
0.136831476587029 0
0.00206436852684146 1
0.0306421603405369 1
-0.0250655878126733 1
0.0645376848048814 1
-0.13420750022919 0
-0.0150111792919916 1
-0.0335720754256888 1
0.0795212057734591 1
-0.0219274210111954 1
-0.0171237412574123 1
-0.0342798509740798 1
0.0286573885631592 1
-0.00579822411372964 1
0.0463852526458996 1
0.0847187531181882 1
-0.0702815322457811 1
0.0260319856469276 1
0.0693786607149038 1
-0.00840216908778552 1
-0.0595482820826129 1
-0.0400428966236688 1
0.0950282892862133 1
0.0635693632329711 1
0.0661430200432993 1
-0.0196885268496762 1
0.0800915472803652 1
0.0831633405522279 1
0.0160268673039882 1
-0.0013195161228501 1
-0.0296354116840664 1
0.0189581953885127 1
-0.00304555888396652 1
0.0460726958671226 1
0.0067698155372264 1
0.0609723778187487 1
-0.111781196243632 1
-0.0375865025747032 1
-0.0185880309556535 1
0.0520511952579178 1
-0.0107207031385413 1
0.060047241942464 1
0.101779787354427 0
0.0108038478608989 1
0.148546964943936 1
-0.143539207534733 1
0.00656335459164782 1
-0.152816412908457 1
-0.0585178335969214 1
0.0344486624437285 1
-0.125683312298053 0
-0.0686671602920532 1
0.0147064647607897 1
-0.0274536074981595 1
0.0995789382025005 1
0.0164899047604555 1
0.108457529016981 1
-0.186907067224535 0
-0.0559845047017549 1
-0.0443134474513003 1
0.0775837544191094 1
0.0439136826860623 1
-0.0404458068443391 1
-0.136813810868574 0
-0.0408305124535809 1
0.0121077107969949 1
-0.107491104875463 1
0.000703829736650466 1
-0.0252644905277465 1
-0.0751476204842203 1
-0.151173427777412 0
-0.172573200533236 0
-0.0873687964051258 1
0.0585635453557637 1
0.0813486695491278 1
-0.0265499341161778 1
0.00732308558155287 1
0.0686843979021738 1
0.0452706091539817 1
0.0337508459734156 1
-0.0138411201840814 1
0.0335139829660048 1
-0.0308578237353545 1
0.116268129679315 1
-0.00707870453212706 1
-0.0215889224068722 1
0.0774961696503148 1
0.0621436824933819 1
0.0964449786449378 1
0.0505847609233884 1
-0.0363431798205147 1
0.104685150388803 1
0.135807514725681 0
-0.00590915957337772 1
-0.0357763501279602 1
-0.0455644216637912 1
0.0377850985097324 1
0.00248624580641632 1
0.00906637785005596 1
-0.083680309246704 1
0.0912627069560844 1
0.00241412487447147 1
-0.0554275894040345 1
0.0391773474170571 1
0.0430470277635404 1
-0.102789532929199 1
-0.00750015871096679 1
-0.0442943819788604 1
0.0620249451428004 1
0.0340478185771446 1
-0.0332794746130831 1
-0.0539783652994116 1
-0.0719837831034166 1
0.118814534333488 1
0.0264474927929549 1
0.177233855344524 1
-0.0140448380432056 1
0.00639638095143192 1
-0.0410629845390737 1
0.100327130567624 1
0.0143238713948835 1
-0.0127816546664996 1
-0.0487816892890769 1
0.0656265152270206 1
0.00554461615324952 1
-0.0585373910250186 1
-0.0259606388658219 1
-0.11715852818539 1
-0.0444082307594734 1
-0.00833171529979961 1
-0.0445086734750257 1
-0.0656204125911884 1
0.0495588726588482 1
0.131364978520109 1
-0.00131476583090887 1
-0.0645408822986068 1
0.0493523539403563 1
0.0346347054302656 1
0.122453598597225 1
-0.00570175828861471 1
-0.144807073999696 0
0.0812970476737073 1
0.0719806044411896 1
0.15459734748315 0
-0.100715443166679 1
0.0249926768425982 1
0.0861263700876029 1
-0.0885132407335796 1
-0.00891371509466146 1
0.0824281862984842 1
-0.112834903484245 1
-0.0320990981263532 1
-0.162392433740941 0
-0.0766200831715868 1
-0.0214654101206225 1
0.00121518590375788 1
-0.0546035775285159 1
-0.0904196946242695 1
-0.0548996769171867 1
0.018903472900349 1
0.0738308411963343 1
-0.0994175364038486 1
0.0556134035092238 1
-0.0592862285553599 1
0.0331672874051683 1
0.0779740475092381 1
0.0504607969567157 1
-0.0152143124805885 1
-0.0271562403209639 1
-0.0779718184367858 1
0.0279512503166305 1
-0.0166333577401303 1
-0.0305654131806552 1
-0.101803041607899 1
-0.0674843421340235 1
-0.0539121980729777 1
0.142834607279894 1
0.0264247687529395 1
-0.0173793786036031 1
-0.0162818942136744 1
0.0426695001638375 1
-0.0720941041539078 1
0.0528465898907249 1
-0.0634159613005172 1
-0.0424306361083386 1
-0.0677733069895477 1
-0.0168822254589547 1
0.0557036405515975 1
-0.0312822558333388 1
-0.00352032450826936 1
-0.0525303536798921 1
0.149872109110613 0
0.104334016065968 1
0.0827838577091704 1
0.109597036512499 1
-0.111389313342459 1
0.0644343333236032 1
-0.052186949566347 1
-0.0553356345436494 1
0.0310010558190458 1
-0.0204709537525047 1
-0.0356988813109934 1
-0.00781340868851184 1
-0.0399226438341232 1
-0.0933112450976097 1
-0.0133555776423581 1
0.0545041413893933 1
-0.0269681468160903 1
-0.0240064220558772 1
-0.131795793671808 1
0.114636190717329 1
-0.0503364515249005 1
0.0143132949970147 1
-0.177363669323309 0
0.0758505687704631 1
0.0213628002069534 1
0.0597341730801605 1
-0.108647470963453 1
0.0462102685972068 1
0.0844241890420439 1
-0.0909020035211901 1
0.221020070985679 0
-0.044071287728826 1
-0.0103862318138187 1
-0.0348519679806083 1
-0.0977739651287532 1
-0.0291102920592696 1
0.0692607161400255 1
0.0803171075863762 1
-0.00656625762627514 1
-0.0791932390830337 1
0.0380064707184836 1
-0.0527795935438469 1
-0.0118504332069551 1
-0.0273713452385139 1
0.231059104782141 0
0.0405638297158095 1
0.106743515871592 1
0.0616089774135446 1
0.0500717607076643 1
-0.0682137412628626 1
0.040054868116675 1
-0.0227678605978155 1
-0.00702149517424174 1
0.169614662085362 1
0.0258802647718637 1
-0.073756564606517 1
0.0346636076665533 1
-0.0308763472331375 1
0.00414764331700625 1
0.018775927717911 1
-0.00815396726659306 1
0.0299026604401056 1
0.122976117869852 1
-0.00634621140760676 1
0.0238168436366534 1
0.0319122042689075 1
-0.0752119713990403 1
-0.00669221379406267 1
-0.0370311533099977 1
0.0229990796960437 1
0.0612095264526167 1
-0.0936197578236423 1
-0.0023925281146109 1
0.0579587453816942 1
-0.0177159018128603 1
0.0902115473447764 1
-0.0368895431609339 1
-0.0212884951482052 1
0.0486746439863959 1
-0.0449093117475481 1
0.0810171537567884 1
-0.0566939513070693 1
0.111979974804152 1
0.151084936571906 0
-0.078374776384923 1
-0.106923101801324 1
-0.00271606845389171 1
0.087056051116756 1
-0.0649861558393253 1
-0.012375017983813 1
0.0122657844478376 1
0.0441167630080659 1
0.189180821277201 0
0.0517339574264627 1
0.0533113138567536 1
-0.0117427059461743 1
-0.0508182428499793 1
-0.0687122055001642 1
0.000387908156111427 1
-0.0625825881083278 1
0.136185122207399 1
0.0602508479538109 1
0.106251075095866 1
0.119569712674309 0
0.0887654599848497 1
-0.0306254112320199 1
0.0645886693326416 1
0.0393204756754442 1
-0.0788529607915867 1
0.145964755487225 0
0.0424479353441521 1
-0.106000461345382 1
0.0350995406687418 1
-0.0931269507569287 1
-0.110706719737239 1
0.0296918597443464 1
-0.0668394905497311 1
-0.109912608896977 1
-0.0164926949103615 1
0.11625481550279 0
0.0513786400609829 1
0.0233331065041632 1
-0.000573663077178162 1
0.16354740136425 0
0.0399709219257204 1
-0.012481855840586 1
0.0651749254338989 1
-0.0243101809213773 1
-0.0722223661883532 1
0.0566065269230945 1
-0.0383700826704549 1
0.0178269646063637 1
0.0418458538248755 1
0.0543916118379246 1
0.00995851601067014 1
0.0262639504006172 1
-0.17970591682518 0
0.108585577836278 1
-0.0120041733687307 1
-0.0866926466782458 1
0.101901488111076 1
-0.138753034540133 1
-0.0237967355155163 1
0.0607969252816222 1
-0.136279768837413 0
0.0962853963548443 1
-0.0274778694032279 1
-0.0216397512917068 1
-0.00227422834832047 1
0.128728845445662 0
-0.00850797095191562 1
-0.11318175710083 1
-0.0914816638766271 1
0.028222880854709 1
-0.143663959373592 1
0.064444899356038 1
0.0867584923706185 1
-0.0370387299456334 1
-0.0407837887917547 1
0.0308781442210094 1
0.00284540697560897 1
-0.0217904716380251 1
0.0503815341503359 1
-0.10282275600776 1
-0.161316554148937 0
0.166532101637018 0
0.0196004199713985 1
0.0740985523635596 1
0.0491130597781673 1
-0.0452405043865126 1
0.0669658150887555 1
0.0209896676884903 1
0.0283988359902607 1
0.00974647877650929 1
0.108719471807367 0
0.0385091624734887 1
-0.144125299327418 0
0.0443926691911564 1
0.16586608296459 0
-0.0225803777180422 1
0.184418983850614 0
-0.121217566388726 1
0.00453943190058813 1
-0.052278964224262 1
-0.152638455659395 0
0.151368500708917 0
-0.132968492784078 1
0.0116781384022265 1
0.0120097377378089 1
0.0903003523221149 1
0.0464533664767744 1
-0.0685447361995661 1
-0.0712177734541006 1
0.110367800899334 1
-0.0484589225320034 1
0.066155745447045 1
0.0350863249246958 1
-0.0593749648378091 1
-0.217200703315483 0
0.0775867021230194 1
0.115791484096328 0
-0.0381904251954652 1
0.0630430483174471 1
0.0131889621141177 1
0.00252326229095398 1
0.0944173064317878 1
-0.0781850451366021 1
-0.0347232087990697 1
0.0656699066309877 1
0.151965653027854 1
-0.0607886652914579 1
0.228776271615081 0
-0.0581004044607888 1
0.0197833542557342 1
0.00313549236444662 1
-0.00271515195920109 1
-0.0180983732943213 1
0.0587988079850055 1
0.136661122859284 0
-0.00999930523876169 1
0.0360482950019046 1
-0.159008471055179 0
-0.101685705951133 1
-0.00444102355706576 1
-0.0457439747607009 1
0.088878023509887 1
-0.0795463670844306 1
-0.0203474157912475 1
-0.0196818908442441 1
-0.11551638205726 0
-0.0317440225078934 1
0.0200485562652073 1
0.0475167370361345 1
0.0174918200961075 1
0.0610044850184223 1
-0.0387339876282462 1
-0.0126974862973558 1
0.0695985832120613 1
0.01199932229322 1
-0.0392049171125248 1
0.0275476806853991 1
0.0250337578674981 1
0.0830506499006496 1
-0.00184714030137089 1
-0.00741663093822697 1
0.0374458042201583 1
0.0798230184235926 1
0.127865049696689 1
-0.126088973701616 1
-0.0121815747924634 1
0.00480254016558692 1
0.0115897111854254 1
0.0678470376156083 1
0.0349272780563905 1
-0.0167022477528484 1
-0.0577508169204229 1
-0.150602149390278 0
-0.0966931785753441 1
0.0572611386555158 1
-0.0865955028935731 1
-0.0462729571241923 1
-0.0303789494818332 1
-0.00959721896903416 1
0.0319261756742838 1
0.0607265364239607 1
-0.0458448468312001 1
0.0611865544285946 1
-0.0126200415485452 1
-0.046841401308102 1
0.0645112101060919 1
-0.0416283128987053 1
-0.0690849798028909 1
0.00714883395378129 1
-0.0219613336972596 1
0.0810042513325627 1
0.0353175891918727 1
0.0754722423563039 1
0.0149895435503454 1
0.077368179831639 1
-0.0245139257514632 1
0.0507762965576338 1
0.0545925153807161 1
-0.0829873862051849 1
0.0289693266850098 1
-0.0200918586810807 1
-0.00845583314761487 1
0.0934026662009526 1
-0.0230244797869176 1
0.00925804524035033 1
0.0487171328131411 1
0.0117575991099399 1
0.0694983908890298 1
0.0590124431463063 1
-0.0899452239550709 1
0.0411787031414898 1
-0.126226537359551 0
0.0148046792982838 1
0.0647767198327759 1
0.0249919981189464 1
0.0794514968613979 1
-0.0880754262211399 1
0.00891618772739142 1
0.0685118617206322 1
-0.0898552810209772 1
0.0225960433759381 1
0.0142323298556682 1
0.117149397443464 1
0.0300540172750184 1
-0.025494909674097 1
-0.0101552674657988 1
0.0452552113626809 1
-0.0453154577659349 1
-0.178546528497982 0
-0.00831752539958732 1
-0.0556405199599629 1
0.139610474843402 1
-0.0711920071648838 1
0.14861632449572 0
0.112918770162567 0
-0.0707208810589167 1
-0.0583114192692888 1
-0.0490616782663139 1
0.147487723908203 0
-0.1377160435033 1
-0.0591883873481971 1
0.0276723991480943 1
0.0722981978334427 1
0.216720143787065 0
0.042561590902417 1
-0.0474117286286291 1
-0.171998243338977 0
0.0461879344842145 1
-0.042185123263892 1
0.00841352756822984 1
0.0463953460207116 1
0.058781155568978 1
-0.0371069450208657 1
-0.146099562100323 0
-0.162329428620866 0
0.00916609528483037 1
-0.0256851670302515 1
0.131022818992996 0
-0.0243100248255852 1
-0.0233037425840818 1
0.0860014143198408 1
-0.0126709138386291 1
-0.0728716976036912 1
0.160946121003692 0
0.0299072037395882 1
0.0254275616597754 1
0.00646535400139473 1
-0.0381693791482956 1
0.0308257826513633 1
0.00840519624306359 1
0.124318895796167 1
0.0115165012130805 1
-0.00651631239396712 1
0.122584609164554 1
0.0677386604378011 1
0.0299762698440832 1
0.025695100730946 1
0.0856554032639052 1
-0.0578241734104537 1
0.0918681206700447 1
0.050149190520331 1
0.05541463185745 1
-0.0302119676098137 1
-0.0410376125235137 1
0.0826093457719176 1
0.048290991826063 1
0.010638580895131 1
0.0510491318688121 1
-0.00496607520692003 1
-0.0813459895636536 1
0.0177337709516794 1
0.0838561539775871 1
0.0637616988781013 1
0.0911808965701635 1
0.00828917569633961 1
-0.0144558634104171 1
0.0572674841084201 1
0.0907947462896383 1
-0.0968351222818073 1
-0.00451883700145627 1
-0.0146091148810193 1
-0.0186639226627024 1
-0.038273029415964 1
-0.0429118932334147 1
0.0524913081666494 1
-0.0014189727454775 1
-0.0524099870867315 1
-0.195038635559307 0
-0.00180563726238186 1
-0.0837484909872823 1
-0.036389119234565 1
-0.0333392197584928 1
-0.0833241069671477 1
0.0323697400570909 1
0.168501332633863 0
-0.0280752528746384 1
-0.111156526847742 1
-0.0520151417778691 1
0.107040258963184 1
-0.116681443530559 0
-0.106819259840043 0
-0.0364858590254423 1
-0.0940532619046176 1
-0.0825141890321552 1
0.00317428447187845 1
-0.125934497338497 1
-0.014049759357258 1
0.0310640647308453 1
0.0378311687195669 1
-0.16843324328175 0
-0.134408723641241 0
-0.0994349556660658 1
-0.0146837980737021 1
0.0865634485416385 1
-0.00125624951738893 1
-0.0781752934057975 1
-0.00168478153878614 1
-0.00839977437722902 1
0.142991807861469 1
-0.0543747176717492 1
0.032926402324067 1
-0.0225779362558951 1
-0.0295063384214151 1
-0.113136624819365 1
0.165735900055097 0
0.0631040306536465 1
0.0822825990003127 1
-0.109316977342683 1
0.104751903832244 1
-0.0812233871863514 1
-0.0819301971728223 1
0.0155836997769355 1
0.0381388679215448 1
0.0572339729101687 1
-0.0688821713995315 1
0.0163563586107845 1
0.00982516634437048 1
-0.0598273354940781 1
0.160060696157013 1
0.0487131650541957 1
0.0414436834750207 1
-0.0223465836913953 1
0.0662191005560204 1
-0.105668975928932 1
0.0995313294129619 1
0.0172822506966064 1
-0.0524248050402559 1
0.0426014901077236 1
-0.0254858908233842 1
-0.144884046263463 1
-0.00239393035369735 1
0.035031806041687 1
0.179723896339957 0
0.0183536076411894 1
0.0386958262530829 1
-0.0474098204552866 1
0.150614706111606 1
