# Supplementary material for: Bias caused by sampling error in meta-analysis with small sample sizes
Source: PLoS One. 2018 Sep 13;13(9):e0204056. doi: 10.1371/journal.pone.0204056 (PMC6136825; doi:10.1371/journal.pone.0204056)
Supplement: S5 File — (ZIP) [file pone.0204056.s005.zip › results N = 20 theta = 0 tau = 0.2 sz = 20-30.txt]

"dl.theta" "dl.cp"
-0.13868247130521 1
0.0427520086365532 1
-0.113534462646777 1
-0.18130966250857 1
-0.230252957883209 1
-0.0803862174014248 1
-0.281616251382087 1
-0.0435110948598116 1
-0.320739761849682 1
0.329332417126089 1
0.133644478124705 1
-0.221889153191767 1
0.0256013274284879 1
0.333706995231732 1
-0.195784105370619 1
0.0377140709768016 1
0.372768985925682 1
0.108565692196216 1
-0.167003722346397 1
-0.221546622276877 1
-0.111867959971631 1
0.332119022882944 1
-0.0213261417765117 1
-0.0130540605878341 1
0.1662448637443 1
0.359036224856516 1
-0.0305619982383717 1
-0.107425750112591 1
0.0228122819966061 1
-0.188648479995758 1
0.255346176895036 1
0.175360193310457 1
0.191924154699901 1
-0.0843705322666671 1
-0.149664479401053 1
-0.0649938777937896 1
-0.250145283831201 1
0.115409790815604 1
-0.254767894142333 1
-0.101676308864188 1
-0.0592937078551156 1
0.0645132397312949 1
-0.111630916185055 1
-0.0893006310914706 1
0.0287009925188318 1
-0.146649691053863 1
0.0917616179286392 1
0.00405481509736159 1
0.190879988678812 1
0.00253148185919005 1
-0.0859053615685165 1
0.243891153754263 1
0.0635932745396997 1
0.167226055004147 1
0.0487841455049268 1
-0.191162478092398 1
0.0731431280681046 1
-0.129784811627969 1
-0.293193279684724 1
0.30793356150735 1
0.0772315080957139 1
0.136278489149028 1
-0.045516001443463 1
-0.0163940519954854 1
-0.199712417916068 1
-0.0400174195690565 1
-0.129223690166887 1
-0.0503819722410923 1
0.0791302522598302 1
0.275974765703555 1
-0.0570188840830802 1
-0.0240861576812189 1
-0.11015196679959 1
-0.132764815445326 1
-0.0230708576711232 1
0.0377152125044687 1
0.210344573424111 1
0.0934623761416648 1
-0.128414892417884 1
-0.0551465325377475 1
-0.36771284506216 1
0.385970694009969 1
0.222627074172119 1
0.153072099203866 1
-0.243382721297991 1
0.190722063179895 1
-0.0299670098207801 1
0.166592244718569 1
0.337010941923242 1
-0.182989885483025 1
-0.242473505252804 1
-0.240698070279022 1
-0.166948218964248 1
0.486722028498362 0
-0.0338060330774685 1
-0.0435387446038301 1
0.0198976312795788 1
0.172907261919883 1
0.10362959236558 1
-0.293348505584948 1
0.173455382947281 1
-0.0985772911964843 1
0.279434838019236 1
-0.0701569363816134 1
0.137242594653676 1
-0.428473449516974 1
-0.420699470601304 0
0.361038130477487 1
0.0285027586555536 1
0.0600477895721236 1
0.0506905688533883 1
0.178962499994237 1
-0.0397896017321366 1
-0.0260549909239825 1
0.0297150062800565 1
-0.0647568411608321 1
0.391550465498745 1
0.353448197060074 1
-0.270345229341796 1
-0.132590234662347 1
0.00908726733686884 1
-0.228520504886761 1
-0.131400366349452 1
-0.278073087379759 1
0.0231613870474293 1
-0.213363627872006 1
0.184628789229745 1
-0.251402099298554 1
-0.145745607523574 1
-0.0881151436507747 1
-0.450313929574774 0
0.161223347404018 1
0.150413893414369 1
0.0503432546967056 1
-0.0686118473313413 1
0.00682683370929671 1
-0.00783147697133212 1
0.152379618028626 1
-0.16309829695045 1
0.112157947028643 1
0.103660000118837 1
0.225926839819582 1
-0.0529152269629901 1
0.287857959465178 1
0.0765382266190789 1
0.219033572173845 1
-0.139753969783238 1
0.0468238502832894 1
0.107317960572085 1
-0.103732921026424 1
-0.215537979398202 1
0.171142566118499 1
-0.133844944983607 1
-0.0671819356662252 1
0.218005945197062 1
0.2900866541049 1
-0.331065212111687 1
-0.11310616324095 1
0.128364021194511 1
0.0259292158134156 1
-0.231094591237609 1
0.148767110355159 1
0.00721967835190215 1
0.104632397185206 1
-0.0462291211440089 1
0.0232396854670804 1
0.278692110650459 1
-0.141075618591803 1
-0.184660174480529 1
0.221910264092776 1
0.312965211689247 1
-0.296459798953894 1
0.0799214619098035 1
0.352463465807495 1
-0.128714793894106 1
0.0140731961518058 1
0.162185536919892 1
-0.304046457482381 1
0.173617317675468 1
0.337585342181964 1
-0.162188470382102 1
-0.0905545031907553 1
0.0631425435847169 1
0.168039324769081 1
-0.289401116825598 1
-0.277387951976978 1
-0.226782341953227 1
0.233680342535867 1
-0.0294883579733532 1
-0.0881236972947619 1
-0.239998864627673 1
0.234819354802728 1
-0.390089257102074 1
0.158060133217636 1
0.186400900646905 1
-0.0268044997856197 1
0.160095303984631 1
-0.068516640982499 1
0.165710283877176 1
0.243202055650675 1
0.0756852752323221 1
-0.0193017119521556 1
0.0972906081595746 1
-0.131017469587121 1
-0.173367922063104 1
0.0860313320449671 1
0.00315409648533696 1
-0.0599837205096794 1
0.0495552266721029 1
-0.129118588245662 1
0.239523071468815 1
0.0317296729956536 1
0.119614367336922 1
0.159852734601234 1
-0.0528148820775176 1
0.17216064886351 1
0.0211205438848956 1
-0.190693949831848 1
-0.0128165563052358 1
-0.114785675643578 1
-0.0680302353770023 1
0.132462743703902 1
0.0565642373337085 1
-0.0539995162853654 1
0.0899991029895876 1
-0.185248762698869 1
-0.0403114541448688 1
-0.112357699556829 1
0.118442272481883 1
0.158324395813395 1
-0.507668255751571 0
0.242878142902336 1
-0.129929344966557 1
-0.155206950291258 1
0.103339220466728 1
0.0924105879000878 1
0.12901016144894 1
-0.65728223959183 0
0.122871527223154 1
0.0276916162481572 1
-0.200740548079169 1
-0.0834337559316868 1
0.209716173906276 1
0.251312543143061 1
-0.240235502351911 1
0.0519674710125366 1
0.007187419812602 1
0.175686009211584 1
-0.102879421590409 1
-0.064214146928807 1
0.0623781927865447 1
0.0315672387594349 1
-0.166813081301466 1
0.0594319043751266 1
0.174381694492979 1
-0.0516098407944298 1
0.171452615820498 1
0.0858316085274099 1
0.260074089249981 1
-0.330056284359749 1
-0.218610930210714 1
-0.133147526949203 1
-0.0529692299496877 1
-0.0614118562732847 1
-0.0252688589679892 1
0.442993301951343 1
0.0985856576997351 1
0.018650602479351 1
-0.372183725243061 1
0.12532140385147 1
0.0783213051815584 1
0.316906685261965 1
-0.0535580051789112 1
-0.110587838112316 1
-0.0383938008151601 1
0.335342866529406 1
0.0587117883767888 1
-0.189460759497129 1
-0.115218642005319 1
-0.134989604589765 1
-0.127793000694935 1
-0.157809677912704 1
-0.0565167707426667 1
0.131723704734526 1
0.0361492969357676 1
0.0197656468062487 1
0.191199543647753 1
-0.0984818595522432 1
-0.338005255186772 1
-0.0396590427281215 1
0.177819593080259 1
0.0946430744035066 1
0.332441381407017 1
0.00241891664091243 1
0.0258358607602529 1
-0.414955140300243 0
-0.0410481120572982 1
0.114077342426016 1
0.330625005476081 1
0.0929351362548874 1
0.0752285410833506 1
-0.10833357178298 1
0.132299332466292 1
-0.122282463978057 1
-0.158153462720629 1
-0.0602036805781809 1
-0.141665643524933 1
0.119509545298719 1
-0.174972689310565 1
-0.229692475327167 1
-0.073975720968025 1
0.25803907998568 1
-0.0153382303894422 1
-0.182185371900883 1
-0.053978660316903 1
0.16089401407414 1
-0.287974902008995 1
-0.113270490238398 1
0.0216514179656048 1
-0.206915158127008 1
-0.0780646021502701 1
-0.03010332871978 1
0.00733718207833265 1
0.21387544490557 1
-0.269419883427834 1
0.379080890380158 1
-0.251858238135988 1
0.200614766818141 1
0.277867058960115 1
-0.0639779985264825 1
0.263119784414237 1
-0.107380861862251 1
0.144794050587006 1
0.0495888517401039 1
-0.142446648063419 1
-0.355527642718448 1
-0.0269264539225956 1
-0.077564905569938 1
0.25573882688453 1
0.024478014629861 1
0.148955210569964 1
-0.398076813098477 1
-0.0732632724661738 1
0.408361924316015 1
-0.10136212167144 1
-0.153861814676115 1
-0.0179247158012489 1
-0.128689679965172 1
-0.235224206271679 1
0.124559171952687 1
0.20173213737904 1
-0.426193705920497 0
-0.201686191483837 1
-0.189609462460473 1
-0.250253137154533 1
0.0783014736953584 1
0.179348765413888 1
0.118373399520561 1
0.0866765024977691 1
-0.0655959202888269 1
-0.150649819700188 1
0.0838696292640081 1
0.19304718227944 1
-0.22268760321475 1
-0.0746425846574581 1
0.0116532093248681 1
-0.0355856790494714 1
0.129308851802222 1
0.399476907635215 1
0.0483374982700795 1
0.0463485743421836 1
-0.046053804521108 1
0.063961299103777 1
0.420722192269112 1
-0.347430844812772 1
-0.0680841009455944 1
0.00250997346845727 1
0.0763427722448014 1
0.237723367827069 1
-0.274802279748279 1
0.257700404158058 1
0.319682357498479 1
-0.314254615007914 1
-0.182793563242415 1
0.143165677522341 1
-0.28870322154169 1
-0.0620494809537256 1
0.0227198257090538 1
-0.0120585854864793 1
0.0472160483098825 1
0.186840147839135 1
-0.0757532675284539 1
0.0025694458504397 1
-0.228881209716255 1
-0.0202934813249107 1
0.254422004717259 1
-0.170398102670308 1
0.132951454767221 1
0.130187592518907 1
0.00319887062229103 1
0.00597749412113678 1
-0.275805088346853 1
0.192140163393967 1
0.045329277021273 1
-0.109642884541472 1
-0.0682933467202507 1
-0.0567814678798983 1
0.0984751183445992 1
-0.28741652690136 1
-0.0603098850724859 1
0.24535164206458 1
-0.41839069379707 0
-0.135479716981423 1
-0.24720506312525 1
-0.0459533425085573 1
0.0127467598800453 1
0.231393607514809 1
0.210740042823657 1
0.0745745704431381 1
-0.269063618049898 1
0.0352589370949002 1
0.0815895098383667 1
0.0152122412276148 1
-0.06083852448749 1
-0.232623446653744 1
0.134663824643828 1
0.388850124155374 0
0.102540144352678 1
0.257748797910168 1
0.161218602245215 1
0.108317042493341 1
-0.177940782640341 1
-0.0546500218512656 1
-0.36394061239455 1
0.0632579799213947 1
-0.215871683671641 1
-0.332096860623382 1
0.273428152364381 1
-0.0247903813106552 1
-0.223227288435346 1
-0.0984967026681759 1
-0.200910030877275 1
-0.0224684726001029 1
-0.145456565603339 1
-0.111416859665568 1
-0.0114636216533673 1
-0.0160063677216066 1
0.172513456483136 1
0.103867125912981 1
-0.255189301581375 1
0.103191945084643 1
-0.0264415961707933 1
0.204613924556508 1
-0.173972208703693 1
-0.132043662039973 1
-0.413393573150686 0
0.0819248147655131 1
0.0151399338693336 1
-0.286670786853615 1
-0.0493121263927943 1
-0.117667617376 1
-0.137990082094075 1
-0.322314170000106 1
0.00251663733563479 1
0.0581982763485142 1
0.0566593602990643 1
-0.0823812526364268 1
0.319168699060631 1
0.054611718100439 1
0.218000338971526 1
-0.0142540363272616 1
0.184121838916577 1
-0.21618745359396 1
-0.161460549450832 1
-0.0464779599966283 1
0.214443048504447 1
-0.138971089648422 1
-0.135444480845883 1
0.140201814814335 1
0.347660186942224 1
-0.464693593978305 0
0.0414904821903208 1
0.293017177813876 1
-0.17573601941493 1
0.0501197136666801 1
-0.169976226498335 1
0.226428552957863 1
0.0439586261323354 1
-0.31026186570914 1
0.0370945059291287 1
0.265153903392588 1
0.259292661138962 1
0.0275307616790297 1
0.0795676198300665 1
0.0537300152539667 1
0.048128066599114 1
-0.344601033234817 1
-0.160226273222102 1
-0.238984296099084 1
-0.283234725059947 1
0.14670313162313 1
-0.00169425066783332 1
0.0463309381566856 1
0.0544158470284968 1
-0.314538148332197 1
0.138720999405524 1
-0.0363763969892118 1
0.0852164800562405 1
0.076730012684175 1
0.0582816167119218 1
-0.119244844488867 1
0.0438088912205369 1
-0.309254105768245 1
0.163939155957241 1
-0.138575373123895 1
-0.0121447312844641 1
0.182751398063011 1
0.0285096990882265 1
0.0810857811350696 1
0.116443664140367 1
-0.100969501276179 1
0.0293893230700401 1
0.207503745921754 1
-0.268387883565293 1
-0.0895577834722803 1
-0.327433021733463 1
-0.519166235611364 0
0.0765930197541005 1
0.16168662508105 1
-0.0751572340449846 1
-0.214395596383305 1
-0.0482946354863608 1
-0.0522988004705849 1
0.239780098055562 1
0.00206509894238543 1
0.196638119681278 1
0.447812820201793 0
-0.16314769256497 1
-0.398250639286383 1
0.110581506930274 1
0.234423297009644 1
0.035021407706328 1
0.168678176723208 1
0.130805277962959 1
-0.0896001882383041 1
0.293312180125246 1
0.170403539956643 1
0.327171600501928 1
0.0987071329768366 1
0.28389991529403 1
0.138493391951909 1
-0.123025702098162 1
-0.236717670579048 1
0.132745090530179 1
-0.315324398091422 1
0.106825927537135 1
0.114708139913855 1
-0.150663823397723 1
0.120377074768269 1
-0.216215363406161 1
-0.163924153836535 1
-0.0684992077394233 1
-0.336664027304285 1
0.376606083830742 1
0.199626365701543 1
-0.229825276808933 1
-0.0612462356954657 1
0.12936450740323 1
0.295091956642662 1
-0.244506687885501 1
-0.00233496468470892 1
0.167666923838883 1
0.0661843288980212 1
-0.128908505996753 1
-0.00207822067928998 1
0.0267850692024743 1
-0.0323516223327765 1
-0.0215910166309617 1
-0.0537463230441476 1
0.20831877754063 1
0.102298296450942 1
-0.378786213353093 1
0.029486905740423 1
-0.249676044439717 1
-0.0735629984752563 1
-0.611227677071828 0
0.0705221667625418 1
-0.555524583016433 0
-0.29732409530293 1
0.110437643067598 1
0.075855360978602 1
0.322305794676897 1
-0.0977813184999284 1
0.0160584148709296 1
-0.0609504361449629 1
-0.0794571388191046 1
0.113908462518315 1
-0.429457882526216 0
0.402942468514399 1
0.262024463061615 1
-0.0548650025378406 1
-0.162380044068964 1
0.352307059476301 1
-0.120744831915855 1
0.0276435291449628 1
0.00155884608639193 1
0.0805211778700401 1
-0.209118570084947 1
0.0240575033544327 1
-0.239820166246902 1
-0.126918971824037 1
0.00329569442473679 1
0.200488403300553 1
0.0310880728155231 1
0.204381309066855 1
0.160161505459914 1
-0.174995804193303 1
-0.184393462978492 1
0.160930027120258 1
-0.604515206747737 0
-0.123005257053668 1
0.165113926769688 1
-0.258731966552898 1
-0.379912782500539 1
-0.159825781870146 1
0.0357512954956102 1
-0.0856303467926259 1
0.128251085188572 1
-0.172939885724425 1
-0.253815654100097 1
-0.0752483396816766 1
0.0775725574385807 1
-0.0173068728075232 1
0.0876946686806572 1
0.316189664146658 1
0.155445576243875 1
0.0972331537650568 1
0.0700339899978494 1
0.0592131967193277 1
-0.180671734995722 1
-0.0143565109401954 1
-0.086504943167586 1
0.523826824841369 0
-0.0301604209656045 1
0.197073889455058 1
-0.25209328900784 1
-0.139721507152326 1
0.0513316997374062 1
-0.0508219161913553 1
-0.168234865102919 1
-0.00573192892062827 1
-0.107933252702902 1
-0.178304663735682 1
-0.282990586674678 1
-0.489309757988402 0
-0.312497381504544 1
0.0847842238628206 1
0.0280184864732202 1
0.127837141721873 1
0.197100455919138 1
-0.130574596101049 1
-0.158654018182518 1
0.082237209288646 1
-0.000887295167429795 1
0.108826815959154 1
0.143941535592332 1
0.0562941830289928 1
0.234489885938987 1
0.0972847226265441 1
0.0653274946896543 1
-0.0111107491845451 1
0.0954948200214606 1
-0.123080189245034 1
0.176481812513869 1
0.1709521594373 1
0.345000358620867 1
0.0590851178956975 1
0.321461642957016 1
-0.169567988578406 1
0.275793241095477 1
-0.0445894459325532 1
-0.0582576652815638 1
-0.100162669022271 1
-0.113001422929074 1
-0.232583045152716 1
0.0391020368397394 1
0.020329217639249 1
-0.289826041576242 1
-0.409806813669041 0
-0.0747123099888331 1
0.104484255176341 1
0.165992582234572 1
0.124984477232534 1
-0.351645357701889 1
-0.0344061258287288 1
0.0702579371646085 1
-0.0459156332798859 1
0.313099867043435 1
-0.0462719581278016 1
-0.414849298146534 0
-0.089558292105108 1
0.0800520434761374 1
0.444948991519438 0
0.145838819139709 1
0.0671251101792171 1
0.155159441929529 1
0.312254833775701 1
-0.205066016988461 1
0.0098109504783775 1
-0.0932721818161207 1
0.143275432602513 1
-0.257510116055203 1
0.610602946008429 0
0.0912196138276529 1
-0.301166466281804 1
0.00923011236718713 1
0.0603032897874267 1
-0.0158702674192281 1
0.0481863662225043 1
-0.0279978642673452 1
-0.105797973918071 1
0.140029028324571 1
-0.431907622024949 0
0.112092517116486 1
-0.192982409981058 1
-0.231125787725529 1
0.128385615591406 1
0.0130533811045364 1
-0.123150612323273 1
0.359706291536264 1
-0.158680913319863 1
0.199754966961643 1
-0.138180704691602 1
-0.0516227638564435 1
-0.15211791443216 1
0.120015673583352 1
-0.400041431896826 0
0.112200121827823 1
-0.128753812496076 1
-0.207494813440162 1
-0.0187673426399266 1
0.0446385679302184 1
-0.0409054487769432 1
0.166046523655273 1
0.0314759311582749 1
-0.150605285590616 1
-0.0201106156080576 1
0.206980778131317 1
0.229622098407646 1
0.19581415442933 1
-0.0983417087750729 1
-0.051649159791253 1
0.0477732694577949 1
0.0727183771867314 1
0.0968018659470837 1
0.122060944310689 1
0.0427206702993619 1
-0.379774338328335 1
0.525088780524991 0
-0.0441733339867506 1
0.125141041022234 1
-0.00889218257572277 1
0.0971738685472545 1
-0.159726235894117 1
0.316612753648718 1
0.0351253465462742 1
-0.102044417166879 1
0.302091843200439 1
-0.0511993435265128 1
0.0900869082484043 1
-0.039747638185654 1
-0.114597723283225 1
0.173386321391225 1
0.220737147246762 1
-0.185610689231751 1
-0.0127054264591587 1
-0.247502312403293 1
-0.0843338030493951 1
-0.186058296221394 1
0.0662239071283572 1
-0.128921845054518 1
0.224318040804281 1
-0.0549328522582067 1
-0.0884856455425475 1
-0.108492528117362 1
-0.361747369468766 1
0.263380697774458 1
-0.194955384107568 1
-0.201986353980565 1
0.296191742685268 1
-0.151988868228799 1
-0.175683586195211 1
0.00570415212569937 1
0.206243409060801 1
0.245516677780635 1
-0.0979404924677539 1
0.144193779294842 1
-0.0687768567826003 1
-0.197705950416253 1
0.445396583484708 1
-0.11015002087736 1
0.183863700243706 1
-0.109946181052998 1
0.195378952230877 1
0.222098831278779 1
-0.138434866552576 1
-0.191533550654694 1
-0.170178179646486 1
0.195453029964817 1
-0.173394341648464 1
-0.151426384295597 1
-0.0685250249857389 1
-0.362536324839413 1
-0.0113852636952501 1
-0.141941138433415 1
0.067736575926651 1
0.138492902029746 1
0.118059198547531 1
-0.105974068818004 1
0.0376681973513005 1
0.066905133857496 1
0.201499484533692 1
0.0730272233410257 1
0.177262602894912 1
-0.116619204222371 1
0.183598295511259 1
-0.019136047581742 1
-0.109227977522361 1
0.520679029917813 0
-0.119991747802966 1
-0.00534962629166499 1
0.330552115667398 1
0.0753977966834332 1
0.0622715032449222 1
0.171158139804262 1
0.18838324054592 1
0.0257717898693224 1
0.0224752619945213 1
0.0335037318447079 1
-0.048203842050235 1
-0.193176502517572 1
-0.502680841586043 0
-0.0455973552442277 1
-0.190483663930789 1
0.0969443843656039 1
0.149155904287543 1
0.233650516681601 1
-0.146135061537138 1
-0.0485344461576703 1
-0.123024259844703 1
0.219424787791198 1
0.301029138064548 1
-0.0586332701542451 1
-0.0147170057253299 1
0.0021735260835716 1
0.149312665855454 1
0.0199776432161343 1
-0.175422686109247 1
-0.0846724226528945 1
0.178839463642218 1
-0.0437336547865383 1
0.462716587714005 0
-0.128773179861354 1
-0.113008623385712 1
-0.379506302204991 1
-0.33213175944201 1
0.000757239328195915 1
0.0810294549886362 1
0.140888969177329 1
0.0108958445645453 1
0.131466427964585 1
0.327747496846707 1
-0.0845352423241531 1
-0.296667613728784 1
-0.0083864202858798 1
-0.0253605930431748 1
-0.0567174644199001 1
-0.0591467838275434 1
0.249476781122941 1
0.0863736210838617 1
-0.00950879164185854 1
-0.201313584585597 1
-0.237851400850248 1
0.182459838119268 1
-0.164969500454051 1
-0.214556513685492 1
0.167407194984158 1
-0.0238143283230333 1
-0.128651597847438 1
0.19989932041473 1
-0.281641794299206 1
0.167536930054252 1
0.112946638893168 1
-0.225557629081937 1
0.191902353038514 1
0.0120324704253832 1
-0.0854742078934012 1
0.207626636459647 1
0.0710795891248004 1
-0.204742317396054 1
-0.0280618482801976 1
-0.226168615300882 1
-0.126938523959086 1
-0.465111647583964 1
0.145982061587433 1
-0.271119798161517 1
-0.277942586497138 1
0.165365564822729 1
-0.209829242732438 1
-0.0482886434104261 1
-0.153472488488173 1
-0.08086097016906 1
0.198642409374651 1
-0.0235156645165927 1
-0.132948381807854 1
0.241672396930647 1
-0.104643709254598 1
-0.27862873341209 1
0.12119362954042 1
-0.0311924127564388 1
-0.449029900812443 0
0.0417238413244974 1
0.0368826489322405 1
-0.345706540094417 1
0.0264351192816596 1
0.00333676917710472 1
0.035519949188895 1
-0.211760256505426 1
-0.0308901925799114 1
0.118197126657405 1
-0.0905219690425839 1
0.0269742151087675 1
0.253045293898266 1
-0.193132143377969 1
-0.122350859652266 1
-0.129950003310202 1
-0.206608402126153 1
-0.384225942709917 1
-0.0181647566221042 1
-0.0320380230700949 1
0.192051900748752 1
0.0407931540280627 1
-0.160983110991136 1
0.109021803890622 1
-0.0437232759714439 1
0.109351888660087 1
0.0671777083536805 1
-0.0155983123368438 1
-0.125542743648422 1
-0.163371752176679 1
0.0205848221353593 1
-0.134523167997708 1
-0.24239050941883 1
0.276515029019231 1
0.188111172223714 1
-0.00105419913064962 1
0.21461945205187 1
0.0813004706787971 1
-0.21351063722846 1
-0.048413140693004 1
-0.130500704219123 1
0.238612670623243 1
0.146149539719538 1
0.337069634971767 1
-0.0397476390565205 1
-0.159308601529447 1
-0.227813701633104 1
-0.169888812381964 1
0.0530162549370002 1
0.00917224596592646 1
0.0200946304594856 1
-0.41027040052989 0
0.136379769909135 1
0.156893383774458 1
-0.210428627452076 1
-0.0948734426099108 1
-0.0452750436301275 1
-0.267923994764984 1
0.107496123532417 1
-0.10769211211866 1
-0.0966276375536797 1
-0.0479584132276597 1
0.15601210374035 1
-0.405119644244764 1
0.0473892868990955 1
-0.0378272756238983 1
-0.291479277384729 1
-0.0737790634377331 1
-0.164231728493503 1
0.163947104664372 1
-0.0175816497231333 1
0.387190885884375 1
-0.186249200817612 1
-0.0848391280810451 1
-0.293460559200449 1
0.0955532466361528 1
-0.010756622994863 1
-0.403027942827805 1
0.21300045129443 1
-0.0187746200693006 1
-0.393416097147494 0
0.132194807797083 1
-0.399783453376956 0
-0.0170678313252253 1
0.0702155666468819 1
-0.0119403546307134 1
-0.0203534776234673 1
0.399324342142787 1
-0.144505402894086 1
0.297356448964355 1
-0.360329492290216 1
0.154343643665433 1
-0.143922965756309 1
0.0712421879274407 1
0.080627181871457 1
-0.0635146497391241 1
-0.312701320262457 1
0.356512492385316 1
-0.322954757089189 1
0.258114583253939 1
0.146452880298729 1
-0.167084386801203 1
-0.187290938547158 1
0.0394434678662034 1
-0.428425005465096 0
-0.00652627760958846 1
-0.0485956676498987 1
-0.208014240449244 1
-0.0447159929623245 1
-0.173188392205862 1
-0.256749034653507 1
-0.205585088204699 1
-0.358197117874475 1
0.0401337657046114 1
-0.0682167997459436 1
0.178344140152196 1
-0.108512311025122 1
-0.0805554061989439 1
-0.131448668339411 1
-0.172059525397138 1
0.354403975163305 1
0.18291549512173 1
-0.0510531164778199 1
-0.0952073424949981 1
-0.22825505046565 1
0.0118737416312337 1
-0.0790517400265325 1
0.0253998789774119 1
0.0637956311198493 1
-0.151991296628012 1
0.573293360138387 0
0.269744069606652 1
-0.100385045502602 1
0.364041320127421 1
0.0992722163171483 1
-0.180903016399108 1
-0.175646264480232 1
-0.288609991917334 1
0.268848046755393 1
0.325215312752016 1
-0.078671496793039 1
-0.0657434659553368 1
-0.146496823096805 1
-0.346240629934528 1
0.116985691241095 1
0.254440613427461 1
0.00315822432721197 1
-0.289646061389336 1
-0.423712318353628 0
0.26066234157799 1
0.211711428824499 1
-0.00531590376259457 1
-0.0930751085673498 1
-0.18360710503786 1
0.125869486077214 1
-0.413902274856754 0
0.348021401844123 1
-0.240514687317045 1
0.109652709949046 1
0.350169671009643 1
-0.362069887547639 1
-0.416464587801298 0
-0.109833193507867 1
0.183416853410301 1
-0.561629419114481 0
0.0374103747874183 1
0.0249842201970078 1
0.490934269879019 0
0.228968328464414 1
-0.102388664469698 1
0.126553799879498 1
-0.165668444163957 1
0.0146812635246737 1
0.0287072308230332 1
0.00228110785077082 1
-0.0780399039222933 1
0.113373558364846 1
0.266466394316784 1
-0.308174111386383 1
-0.00132362644604772 1
-0.037686747845874 1
-0.151254645568549 1
0.0576865807161763 1
-0.0495797843590746 1
-0.212476451840643 1
-0.132208222678148 1
-0.140077408608709 1
0.265730950615617 1
0.219500987363303 1
0.170931731416989 1
0.0741137096891753 1
-0.129524724048859 1
0.0510047605510603 1
0.0419758041309783 1
-0.124073376696681 1
-0.165910006866832 1
-0.244800718276048 1
-0.18073205874569 1
-0.098171347786431 1
-0.0923188389123805 1
-0.232498703284787 1
-0.103888049435834 1
0.298232389790219 1
0.0834471250733198 1
0.0972395696569215 1
-0.240837768143592 1
0.0708163267099812 1
0.0618370774319718 1
0.039290144083835 1
0.119900956941701 1
-0.149661542502687 1
0.00623846674068282 1
0.0145405341210582 1
-0.568725881802337 0
-0.179463746882659 1
0.0408975460179531 1
-0.347673834031581 1
-0.111376268050743 1
0.10761759319838 1
-0.189370860203789 1
0.0954312139303925 1
-0.224694436314041 1
-0.0795916721968718 1
0.178738523734747 1
-0.138596261484451 1
0.0462656019229202 1
0.268687763068078 1
0.0996541322760309 1
-0.111289267709934 1
-0.12177139020763 1
-0.054171635869743 1
-0.210710851333394 1
-0.0707185463583043 1
0.00700042076632878 1
-0.367038989818372 1
-0.218010944665798 1
-0.0244899883173498 1
-0.00585553827029184 1
-0.101368200996596 1
-0.169015341848723 1
0.0183566082605389 1
-0.136356757931577 1
0.0138400914069849 1
-0.107682598056097 1
-0.222714481987975 1
0.382584088511947 0
0.139103194688265 1
-0.0724488787679061 1
-0.131347441048153 1
0.0396681776971582 1
-0.544035870887157 0
0.112731544340382 1
0.0674548594496835 1
0.0544070270331431 1
-0.00255748448272937 1
0.0969624534160732 1
-0.012472678244107 1
0.271037901342118 1
-0.0776684104024933 1
-0.0447223436138457 1
0.268066412623143 1
0.295640956211297 1
0.190974269358643 1
0.402614508377441 1
0.0724034204068334 1
-0.191507748172439 1
0.0739403546396964 1
0.204243853830971 1
0.0995376823150713 1
0.101340831664585 1
0.18531170976188 1
-0.435936740654706 0
0.332650056616129 1
0.203257849682682 1
-0.00782039133478998 1
-0.139291120715013 1
-0.731436990679522 0
-0.0598259516316777 1
0.130352663660225 1
0.110901256600009 1
-0.115709459734039 1
-0.0592452658658613 1
0.240256030076808 1
0.024703108410726 1
0.0502361472110621 1
-0.0357804013514996 1
0.0130379305094541 1
-0.123075657675758 1
-0.308402873080901 1
0.0708055942426601 1
-0.169808525971148 1
-0.0506319735400767 1
0.265183698777702 1
-0.0654700211910737 1
0.0908961640509113 1
-0.0871912850120664 1
-0.0212567586108236 1
0.362238085473278 1
-0.018300017255413 1
-0.0980214166656602 1
0.163668700231075 1
0.0422884692291986 1
-0.215031433051508 1
-0.0621449820033736 1
-0.142437994122373 1
0.187347333269589 1
0.0637284928626427 1
0.189904153923854 1
0.136450219931278 1
0.0897391262324319 1
0.11482726091705 1
-0.111716459156789 1
0.0499528472304602 1
-0.126851889350347 1
-0.249999844276594 1
-0.044101293248551 1
0.130418044811998 1
-0.266468022519034 1
0.141743019608376 1
0.456412741510721 1
0.0721419941068203 1
0.122106281542794 1
-0.0928247788732267 1
0.0578188498625614 1
0.311701372015355 1
0.204080046893995 1
0.0264760151468909 1
0.00716412599102739 1
-0.107998239677361 1
-0.289968218777614 1
-0.178086157675416 1
-0.0478659540709652 1
0.244785781071854 1
0.0972841977098003 1
0.234816905592174 1
0.208265183930977 1
-0.0146167868759454 1
0.00829047055266519 1
0.200464242839238 1
-0.3301942301866 1
-0.0107265277263069 1
0.17178346743854 1
-0.154848484716193 1
-0.190857638991296 1
-0.222047087517864 1
-0.251305427084537 1
0.185827102422492 1
-0.123446569086789 1
-0.0858152689443799 1
-0.190503708559573 1
0.37259175698418 0
-0.0201471427653915 1
-0.226225760997766 1
0.0603130136198666 1
-0.105384237316224 1
0.200495694445185 1
-0.146774302813087 1
0.0284442138809339 1
0.0123475504144729 1
-0.0761186644267245 1
-0.0811680127999065 1
-0.15726633951324 1
-0.012144529913331 1
0.145035248398857 1
0.275279643673873 1
0.125148270068982 1
0.26855620905645 1
0.148168202165955 1
-0.161128047596694 1
-0.339483897136172 1
-0.0867070238083976 1
-0.0873131376981103 1
-0.0120719508607148 1
-0.206318790256765 1
-0.178622075688929 1
0.144952672348175 1
0.027703689344731 1
-0.222608888294448 1
-0.152651082576487 1
0.0123445101756169 1
0.0129796235142992 1
0.594199548324366 0
0.316956636999707 1
-0.103019592788609 1
0.025391929436503 1
0.129578201406355 1
-0.0683509237333253 1
-0.225252902635571 1
0.113168057120246 1
0.0510676813136752 1
-0.134112041443433 1
-0.0675142321623319 1
-0.219881612609981 1
0.369304274868956 1
0.064714865944464 1
0.214931993533716 1
0.0677962406627716 1
-0.123422899696877 1
-0.0855967090327088 1
0.252566441801108 1
0.00187803808832172 1
-0.114180381951205 1
-0.0440332339429117 1
-0.140142865116889 1
0.0654767811237539 1
0.231399800543532 1
0.153716158466368 1
-0.0923913970479947 1
-0.0919207972376763 1
0.307935035049968 1
-0.189697906098541 1
-0.144199528903119 1
-0.0605110999067022 1
0.414886156831892 1
-0.0456141149639262 1
-0.128537254899194 1
-0.25795518487947 1
-0.217664353006263 1
-0.13006161335276 1
0.087558674690614 1
-0.181102011802935 1
0.243299629356534 1
0.259922488793886 1
0.129332930264868 1
0.0459540671491764 1
0.139603245013643 1
-0.152389976271013 1
-0.0595039622796082 1
0.144694358120906 1
-0.132728635235944 1
0.1816882921083 1
-0.0486657759257387 1
0.226304720192294 1
-0.227840225454128 1
0.276625727793915 1
-0.0606516878865608 1
0.0388530830532469 1
-0.00552742053326295 1
-0.233157364437331 1
-0.147140353538644 1
0.0402098348594135 1
-0.0695974617823022 1
-0.389963730467485 1
0.26101312968573 1
0.143608406097907 1
0.109381585741133 1
0.0203418650003085 1
-0.148621385779358 1
0.0589623621695017 1
-0.244647146809452 1
0.212466628653838 1
0.452925228722908 0
-0.161095008558526 1
-0.00406078705041905 1
-0.607895713798036 0
-0.500498715298506 0
-0.206273535640301 1
0.169141564267317 1
0.113662195924043 1
0.00975548752195575 1
0.0671541391263762 1
0.0894242214151309 1
0.295544462412847 1
0.204462433278094 1
-0.230600295691481 1
-0.113708411864429 1
0.129563265650403 1
-0.395084421157541 0
0.189936876564442 1
-0.00295358379828835 1
0.16438618775034 1
0.248669871718745 1
-0.0722664584905081 1
-0.157135328928643 1
0.176224300434188 1
0.00749101104844106 1
-0.011813297287706 1
-0.117679951704621 1
-0.291895215515475 1
-0.162707598988571 1
-0.144855655984803 1
-0.277159715921627 1
0.15781801419266 1
-0.22597538270445 1
0.0958231399089587 1
-0.265230997811422 1
-0.0226512423215088 1
-0.0224965585067976 1
0.00100734143061907 1
-0.085365765843953 1
0.235600593556847 1
-0.144376631916188 1
-0.022864794251871 1
0.0884173371969809 1
-0.153814583199905 1
-0.0819990571563852 1
0.113159568847807 1
-0.278365438081454 1
-0.238440248132372 1
0.0697139217976721 1
0.245943721320076 1
0.154553307495566 1
0.161340274230047 1
0.0651892714562168 1
0.0508183432943535 1
-0.133101014754208 1
-0.0366427523090871 1
-0.140388315727916 1
0.0290837424169065 1
0.131861434801639 1
0.168534790285624 1
-0.0324358928313918 1
-0.0305395549739638 1
0.0231045557948457 1
0.0429864349910945 1
-0.143972365082153 1
-0.0418944838297043 1
0.0106256414751816 1
0.0337329030706773 1
0.106201088543736 1
-0.0386921998378405 1
-0.109194447037659 1
0.0599338965598218 1
0.210683947412736 1
-0.32835684520455 1
0.0171886962848398 1
-0.262173687813255 1
0.084436470094174 1
-0.529178245542378 1
-0.174343163962825 1
-0.17632859993753 1
0.1922137234013 1
-0.196820225124861 1
-0.129390321028488 1
-0.196168675944356 1
-0.215967289219786 1
0.161516566937805 1
-0.0933494954604366 1
0.0773760665758031 1
-0.0073599383680972 1
0.149665098462386 1
0.19500338495284 1
-0.110596344207639 1
0.0814624256325087 1
-0.321223938591292 1
-0.057308573313934 1
-0.178168695720522 1
0.172980028960094 1
0.0470601637840331 1
-0.152153408900032 1
0.0409982990692091 1
0.0449412719891712 1
0.0154486453822099 1
0.400113035366794 1
-0.152910194232222 1
-0.531755047275745 0
-0.222816428337732 1
0.160909727507157 1
0.178623765243417 1
-0.360146710658433 1
0.0963509255063845 1
0.171415739947821 1
0.0893185901303312 1
-0.154398213204223 1
-0.0129383984978275 1
-0.0610498232393253 1
-0.271193085894388 1
0.178144603184167 1
-0.131488855067566 1
-0.198065236708135 1
0.309366476017554 1
0.0388902484275708 1
0.00880111017089257 1
0.14213880135489 1
-0.0295738263843845 1
-0.327364452123981 1
-0.101956182791498 1
0.0122249632972469 1
0.0482642052162945 1
0.200984476395435 1
0.00867624031621129 1
0.0656778585586701 1
-0.182380976436269 1
0.138225470301095 1
0.0315411767343375 1
-0.179599530877622 1
0.11911432973464 1
0.286994340246944 1
-0.149509795236405 1
-0.155850107120959 1
-0.131491580469598 1
0.221395241022872 1
0.0165171046498609 1
0.0716515157648968 1
-0.199759266698632 1
0.345027967827097 1
0.27881472299472 1
-0.0514064380297732 1
0.604390073748084 0
-0.159402035813329 1
0.0260189490908012 1
0.163306233725687 1
-0.0702726554288661 1
-0.074115592530845 1
-0.0243025023320638 1
0.376603104257137 1
0.172470628196153 1
0.0695424643213161 1
-0.0307795970617847 1
-0.0278740746874503 1
-0.132236395516092 1
0.0696421976716776 1
0.0383638731703546 1
0.000839250861474863 1
0.0127805728872078 1
-0.105910205347261 1
-0.201941856606376 1
0.0272716984537203 1
0.129694906211992 1
-0.321078188328218 1
-0.0924698347319957 1
0.311803853577697 1
-0.0947152333600303 1
0.222293282709807 1
-0.0624474561548288 1
-0.0790517268967639 1
0.0319681648464731 1
0.284747463111253 1
0.142978859922172 1
0.165114976332765 1
-0.0709141281191177 1
0.0856579665508704 1
0.0920700463331713 1
-0.211288561957927 1
0.285263021026489 1
-0.0197769656998874 1
-0.0829351434954942 1
-0.095817190988299 1
-0.0956408685734128 1
-0.422077338539167 0
-0.0781214333225653 1
0.255122627586268 1
0.144328341986502 1
0.0405664440863129 1
-0.0600494304762316 1
0.266822032161197 1
-0.146243851018404 1
-0.024535374981843 1
-0.114205701854037 1
0.23079565628959 1
0.226712959431872 1
-0.267156388028506 1
-0.126626785188221 1
0.047377173133618 1
-0.207585109475172 1
0.237952149062772 1
0.058878557862717 1
-0.15513838749533 1
-0.215218059232094 1
-0.039469003355684 1
0.318323404426095 1
0.417142075578254 0
-0.174157194275951 1
0.0918989015002803 1
0.256317542274755 1
0.190042715438076 1
0.201920231390921 1
0.163627663111662 1
-0.108717121020143 1
-0.207886214989092 1
-0.284593411943281 1
-0.286087234528245 1
-0.196094359994771 1
0.185878381253887 1
0.0814089107254055 1
0.127763700910361 1
0.0785722453059274 1
-0.368919934159501 1
-0.110166321264155 1
-0.28492885755155 1
-0.32755287495826 1
-0.205459984272577 1
-0.0152217624758499 1
0.519208067089518 0
-0.0258997606841844 1
0.125493559562782 1
-0.0738831963890761 1
-0.0874890112337978 1
-0.10544857403114 1
-0.126018922867619 1
0.0861133355786561 1
-0.123445533884724 1
-0.526735634165408 0
0.228827570284463 1
0.0453344100604356 1
0.063434225387567 1
0.147847420709024 1
0.108239544595408 1
-0.0213999392679767 1
-0.153997541022961 1
0.144699308207942 1
0.0731623725285658 1
-0.0766033060853818 1
-0.0739104988302202 1
0.138712123388223 1
-0.0518155983278248 1
-0.0743640624458247 1
-0.191549877224601 1
-0.141225528903812 1
-0.147781588741291 1
0.21818782953254 1
0.0401743584379203 1
0.0875084959723156 1
0.119451648650184 1
0.148183895763115 1
-0.162383538033207 1
-0.176602236193368 1
-0.011563635485486 1
0.111936819409307 1
0.0295651980521729 1
0.298825725036974 1
-0.0418809179510362 1
0.419976980937731 0
-0.0898831313332951 1
0.00534786257614468 1
-0.31386136192061 1
-0.0228551709133167 1
0.138659055723257 1
0.0314778877646144 1
0.176788878792151 1
0.346410063615095 1
0.100504471784267 1
0.266068366128271 1
0.33470493953172 1
-0.0647307950588412 1
-0.398491478023354 1
0.0565062892592463 1
0.00648492038407292 1
0.0844334795479823 1
-0.107535388429863 1
-0.246665242222111 1
0.157424829080827 1
-0.0623124332632447 1
0.200910522503969 1
0.156175684613869 1
-0.00144158561210413 1
-0.134306068661516 1
-0.105743301753421 1
0.100030099166894 1
-0.0558717209338112 1
-0.183078750908312 1
0.109595409885411 1
0.275084370054148 1
-0.276366920374115 1
0.143164628500412 1
-0.0626891941347001 1
-0.0842456179835252 1
0.38605190315817 0
0.149561204422438 1
0.137391991588734 1
0.100924126343373 1
-0.0893613675735783 1
0.0582136394182014 1
0.224261078113098 1
0.174755718295652 1
0.0562880972985926 1
-0.212706304735319 1
0.0330690611391789 1
-0.0534523461853119 1
0.170319911143014 1
-0.128439418534439 1
-0.137213904898873 1
-0.0476682002982317 1
-0.0469858274618686 1
0.177562532258309 1
-0.0194770673726664 1
0.417129058475292 0
-0.0795266082415049 1
-0.134128868991703 1
-0.141443497650141 1
-0.149478949045067 1
-0.0904190687159077 1
0.0675370661826929 1
0.230390569060641 1
0.116821489607424 1
-0.273422654026147 1
0.0802449792749615 1
-0.154319349494575 1
0.269395930958049 1
-0.105113914358987 1
-0.0621384574527411 1
0.402944350144028 0
0.00184113785774598 1
-0.0582937321180279 1
-0.291984223355151 1
-0.0963358629290767 1
0.316331124498107 1
-0.107762750264226 1
-0.00806147849877805 1
0.0246726102653253 1
0.143188732476903 1
-0.232512810236855 1
0.358536406063093 1
-0.170354648047945 1
0.318313977886929 1
-0.28403184422464 1
0.151481479643119 1
-0.0238199795352427 1
0.161227795979922 1
-0.109329916346892 1
0.383788965533637 1
0.141099380097607 1
0.009928781347345 1
0.0608738273913727 1
0.152250039780096 1
-0.27350900648425 1
0.394647596859251 0
0.050590601832575 1
0.047679938437945 1
0.146494351803113 1
0.00195752136061887 1
-0.113861581433972 1
0.109103850195231 1
0.197121639735097 1
-0.194597977429672 1
0.253730440434985 1
-0.180847446138853 1
-0.249960713548831 1
0.115109477419174 1
0.127625587569592 1
-0.182749040374559 1
0.0680677731421201 1
0.0160699735791818 1
0.191537395723868 1
0.19641134281092 1
-0.1440087994462 1
-0.245027320010189 1
0.0812989741129752 1
0.000410718945866966 1
-0.144073737640046 1
0.110748316410319 1
0.161426156540125 1
0.216487584925649 1
-0.175129090487958 1
-0.10197524912344 1
-0.0333378184227234 1
0.195408560455085 1
0.0722813572695266 1
-0.0212447953776025 1
-0.304607766475969 1
-0.105560355781641 1
0.589298629101736 0
0.0599890166515886 1
0.20863432670613 1
0.0642365427853427 1
0.101244106460866 1
0.127264659623321 1
-0.141396875876047 1
0.0466897105907354 1
-0.25988682354001 1
0.517505189158345 0
-0.118115886043643 1
-0.21386458367893 1
-0.125396065367586 1
-0.206430887459678 1
0.0873873088455394 1
0.203051941792867 1
0.290173697885541 1
0.0782268403563493 1
-0.148841641733342 1
-0.142761601639885 1
-0.0498386832159688 1
0.121195292442361 1
0.221655001065893 1
0.0295278619318666 1
-0.0876963633263752 1
0.0126904179906134 1
0.286009930962857 1
-0.133171184108567 1
0.245286582917077 1
-0.287211966226323 1
0.105052254559625 1
0.00948503211814818 1
0.598984427945793 0
0.0928601493982133 1
-0.193571650479917 1
0.135146590941015 1
0.0508010822675936 1
0.0177738416995794 1
-0.240299558267403 1
-0.0478213327640291 1
0.125738432113899 1
-0.117013020097042 1
0.055993366174381 1
-0.0624667732475234 1
-0.439842370414075 0
-0.454941227495112 0
0.12054634308765 1
-0.308157887109466 1
-0.165434955936044 1
-0.108984422513156 1
-0.33880785677125 1
0.428258070778418 0
-0.255098067311446 1
-0.210203841758738 1
0.219299698288121 1
-0.0604855140050969 1
0.143955826752486 1
-0.0127840892667616 1
0.121374167524174 1
-0.094001773014845 1
0.0248879533506709 1
0.216179642140134 1
0.0284580031957122 1
0.207127268264768 1
0.107550748713021 1
0.00405227915297982 1
-0.212031250422906 1
0.130165941660155 1
0.13994670997634 1
-0.0787761193608589 1
-0.118905166512745 1
-0.140161679182308 1
0.112879363143672 1
0.243247901208077 1
-0.0862014050240208 1
0.0151950686991766 1
0.0857047112343394 1
0.211861852330025 1
-0.0876408433152169 1
0.189527511984376 1
0.0935078629123507 1
0.0953842482127441 1
-0.340854830578901 1
0.234543869240469 1
-0.0439627136682875 1
0.0119936752985861 1
-0.238516493347145 1
0.066751148974342 1
-0.0601302014060218 1
-0.118902588930258 1
0.173514607709226 1
0.196440368823891 1
-0.0778950779278527 1
-0.298176940973324 1
0.141861827462428 1
0.0706794679869012 1
-0.145854854276402 1
-0.0183825740022021 1
0.135512620267969 1
0.0926000483031972 1
0.167410302313237 1
-0.108840555768536 1
0.114536613814931 1
0.196976080602772 1
-0.277628520670608 1
-0.144430048115546 1
-0.195435605429303 1
0.168115154421993 1
-0.0922663071093897 1
-0.0351063259991933 1
0.36955254785627 1
0.00346499715445277 1
-0.115492053473502 1
0.0121626975980692 1
0.124498245834746 1
0.0604669150756772 1
0.0613628705883248 1
-0.0738154096533201 1
-0.00335690568697811 1
-0.220519484494154 1
-0.0192983342171028 1
-0.0885067328234096 1
-0.404207340279274 1
-0.251716095896948 1
-0.150552646870488 1
-0.077148884027465 1
0.166611502575423 1
-0.278007201374821 1
0.00617134991109579 1
-0.108571147517666 1
0.246049140571293 1
-0.101633734366337 1
-0.115007543091271 1
0.0731159701141089 1
-0.158287721041624 1
-0.153099209626787 1
0.270776322744271 1
0.198638823005118 1
-0.061009514114071 1
0.397751036960831 0
-0.156374756609962 1
0.1280460898236 1
-0.11729213967649 1
-0.0664588310832142 1
0.203640742770466 1
-0.396819415017094 1
0.063174751979393 1
-0.0668585713891832 1
0.113927466511033 1
0.225831036131471 1
0.0943445423124495 1
0.148996673027225 1
0.378815702016571 1
-0.0644906229673647 1
-0.0699107504622242 1
-0.166112712629664 1
0.113038922202215 1
-0.0236427050847379 1
-0.282580169712238 1
0.0967039114297394 1
-0.143276303266483 1
-0.206915736847814 1
-0.119129541482393 1
0.30646189080034 1
-0.15442989509813 1
0.170698105928999 1
-0.222749579444571 1
-0.316623725187013 1
-0.330114026851486 1
0.199782166216975 1
-0.407820412751812 1
0.292682732038188 1
0.203287789145638 1
0.240988943117634 1
-0.193512757626751 1
-0.0770981993535793 1
0.155303737286713 1
-0.105136043214294 1
-0.216080574722359 1
-0.190457724522266 1
0.350202923266786 1
0.122861105655269 1
-0.126366114149727 1
-0.219597636747634 1
0.394943661667596 1
0.276133428236599 1
-0.00901328762219786 1
-0.03573908583997 1
0.195774845238394 1
0.226772551949403 1
0.32616072484299 1
0.160792854641351 1
-0.0931905180734951 1
-0.0198285109299058 1
-0.208155543239916 1
0.185554943499956 1
0.299762565067427 1
0.131962779749067 1
0.175830494318357 1
-0.0433817777579532 1
0.31452668528972 1
-0.188345978232654 1
0.0489659302308436 1
0.328606889253329 1
-0.0785383112363376 1
0.0969365206140263 1
-0.294659651403847 1
-0.218814701955381 1
-0.174181609296353 1
0.180080550494032 1
0.129467769654433 1
0.17380599071868 1
0.141812268865399 1
-0.0661556863224609 1
-0.147148573845598 1
-0.294128424765121 1
0.162171737491867 1
-0.313504629109807 1
-0.236448667203558 1
0.1479665638287 1
0.144303624622402 1
0.090110005281904 1
0.0277356151975577 1
-0.227533878415241 1
0.0135896984988958 1
0.204660266589611 1
0.21861572086274 1
-0.415636169078527 0
0.00668273322087221 1
-0.247572709718239 1
0.177826564873796 1
-0.206413001663927 1
-0.247641075399975 1
-0.132706767512415 1
0.145707871725237 1
-0.0246697783065541 1
0.110197915306063 1
-0.195650006585753 1
0.0387988893317116 1
-0.145122443888488 1
0.113342732175167 1
0.258567171732404 1
0.153277415558839 1
-0.0257764479274999 1
-0.130475420666672 1
0.181021926870504 1
0.0277232042308483 1
-0.0304702282122561 1
0.284685215522501 1
0.0716116509083286 1
-0.453715658314747 0
0.0189178600641973 1
-0.148227155511658 1
-0.0780599746574799 1
-0.123625248521846 1
-0.0752659153843558 1
-0.0577653467678434 1
0.0603112269525004 1
0.2338935444422 1
0.12362686687553 1
0.104789554112772 1
0.0802995738292877 1
-0.129477145347427 1
-0.136296122115501 1
-0.368322061355387 1
-0.21979980505774 1
-0.307054984616775 1
-0.100106360946779 1
-0.0846911681449646 1
-0.172497893917554 1
0.061067348092331 1
-0.101373128218102 1
0.109993761077188 1
-0.12829718045162 1
0.414774108729304 0
0.346271426712185 1
0.0963583312225206 1
-0.0795628098160102 1
0.191301862943976 1
-0.0990273397466886 1
-0.210922201969072 1
0.054092693263577 1
-0.302539408183542 1
-0.0367969736616233 1
0.294703681652096 1
-0.195403597095709 1
-0.0643354282119777 1
0.384467154526558 0
-0.0458039869392621 1
0.30166184429836 1
-0.0520191451255488 1
0.0367042865135487 1
0.0885683537554442 1
0.10861071527285 1
-0.0745078640259057 1
-0.156365177951843 1
0.00407867844043894 1
0.328439562422456 1
0.429351844250801 0
-0.0926818806091879 1
-0.392656876942532 0
0.254289721261445 1
-0.273032567116156 1
0.214838554644017 1
-0.0529579077019277 1
-0.0765929932049264 1
-0.162835791079314 1
0.209094871159722 1
0.257591262570708 1
-0.16150376677069 1
-0.119361948386816 1
-0.314736827517631 1
0.0900534766926643 1
0.231679727417009 1
0.134266369542814 1
0.167597413136913 1
-0.00659073827349961 1
0.10508098632598 1
0.035410174910725 1
-0.0681862249440771 1
-0.0449132353932317 1
-0.0497589576712726 1
0.139051653177125 1
0.112991125820581 1
-0.285830211528218 1
0.0175704372886818 1
0.124357439685473 1
-0.0303761854784373 1
-0.110543134177961 1
-0.0687424706342447 1
-0.0777360314872216 1
-0.197620744868986 1
0.221603756546409 1
0.0219305944067505 1
-0.0492044958695657 1
0.120014775715596 1
-0.0588748192520295 1
-0.120603389443542 1
-0.0877885356744266 1
-0.303298588953822 1
-0.0704472206224161 1
0.536499302536771 0
0.0606711780410311 1
0.134879812004762 1
-0.0840727081793453 1
-0.234499899373868 1
-0.0341497291911661 1
0.0737670948859191 1
0.193226588657552 1
0.145267986220889 1
0.0475012040686312 1
-0.116508756384767 1
0.110355382778483 1
0.114584590385124 1
-0.129412968184759 1
-0.0711154280470531 1
0.175397428112328 1
-0.206847277459189 1
-0.22919781492818 1
0.0458300659625459 1
0.195048929474359 1
0.0948987974091045 1
0.485132121012119 0
0.252748073044096 1
0.313043164263923 1
0.0860108529784665 1
0.191816546829103 1
0.191092900147634 1
0.0851862595924328 1
-0.0394274185248955 1
0.00156837870461626 1
0.359381862435486 1
-0.0979733836662404 1
-0.281927021894867 1
-0.0164512258695909 1
-0.0011343073941656 1
-0.283048560639408 1
-0.0668886630928099 1
-0.234847259982899 1
0.181577056019629 1
-0.034581810722461 1
0.284657995648422 1
0.242627592251137 1
-0.0567833172312775 1
0.0489033180394993 1
-0.0926922692360951 1
-0.0681103688664052 1
-0.332053844312792 1
0.0461187047346657 1
0.154323094727829 1
-0.0409933238917219 1
-0.215193850294223 1
0.505492179413462 0
0.188705334905901 1
0.017630754137423 1
0.119812522560149 1
0.0756550430316594 1
0.0427146105041578 1
-0.446099633738912 0
0.0680365877357144 1
0.12804128699353 1
-0.157031136971426 1
-0.0302273353152452 1
-0.294003394390878 1
0.217652606893484 1
-0.00806940700737344 1
0.33992414837444 1
0.208755576176872 1
-0.247367967105431 1
-0.196079880937217 1
-0.13706839979367 1
-0.148225630570102 1
0.218105601149112 1
0.118390508058854 1
0.0555964470565389 1
0.00622580116898763 1
0.0480519716835567 1
0.219803801881736 1
0.0293827676930853 1
0.141996750902388 1
-5.82357965331001e-05 1
-0.0962125196589443 1
-0.332206444642762 1
0.136203939620266 1
0.0648459384449222 1
-0.26814848597917 1
0.557199839455861 0
-0.321659037144283 1
-0.137153719129251 1
-0.00195850084294702 1
0.208362567403996 1
-0.08890249951895 1
-0.0878064108671043 1
-0.124915037050202 1
-0.272160683809798 1
0.0571197984550036 1
0.253884968270667 1
-0.061489280655537 1
0.113111932473435 1
-0.231549408513606 1
-0.0573552998927671 1
-0.13633688022294 1
0.0181555042136253 1
-0.162034355957417 1
0.00275981341938646 1
0.0136215601468049 1
-0.128240057611215 1
-0.0338299452293131 1
0.318622055605266 1
-0.0855481764937709 1
-0.190240553712367 1
-0.297491155267328 1
0.0404999512233272 1
0.182305288562472 1
-0.0972875274571289 1
-0.423938320115037 1
0.0105643098560674 1
0.0468514097012016 1
-0.00478574600045343 1
-0.165913507820583 1
0.000377831735440828 1
0.117333971685053 1
0.113091911562485 1
0.165072563261754 1
0.126555918953732 1
-0.0140990355293915 1
-0.0320830362193379 1
0.0828770703285134 1
-0.0872494849108518 1
-0.154615310737052 1
-0.144484769376339 1
-0.155254408415779 1
0.12736205935347 1
0.306755366539095 1
-0.394489772532895 1
0.0493853842711854 1
-0.217705949676992 1
0.0598470392569744 1
0.0840994245833606 1
0.212236660302935 1
0.335628088897012 1
0.15196141206999 1
-0.223828317312371 1
0.134637408444477 1
0.154279974838823 1
-0.0947995096821692 1
0.259348584729266 1
-0.0681759848792519 1
0.00282004561767953 1
0.0546619445037827 1
-0.246451899028086 1
0.355766859642579 1
0.00689367327357973 1
-0.343928188915677 1
0.400902122451002 0
-0.378370964936948 1
-0.306591001338728 1
0.190792940196091 1
-0.523844358286443 0
-0.0900110733527025 1
0.0574205624969735 1
0.00649462657437595 1
-0.215534478878348 1
-0.142802574108083 1
0.0669762444955349 1
-0.0381687524733422 1
0.0536301893668277 1
-0.118663348217843 1
0.276661315465004 1
-0.0245278200647315 1
0.2400545705486 1
-0.0765355698665757 1
0.327434194970102 1
-0.059188580059069 1
-0.017692609307282 1
-0.0618672811965166 1
-0.343821974394803 1
0.00735145444105884 1
0.112580417340296 1
-0.326127463800775 1
-0.0348196457808928 1
0.119449823100148 1
-0.10785144639822 1
-0.234818999443916 1
-0.0452894662263901 1
-0.669958869558777 0
-0.232678756530002 1
0.155263711018138 1
0.158941484995309 1
0.231970889308772 1
-0.318640834340802 1
-0.0637763736076902 1
0.191870106558581 1
0.0601273517082454 1
-0.0941038416706708 1
0.231579342325855 1
-0.0125339414713116 1
0.0820905824202695 1
-0.242455304579631 1
-0.173808616010773 1
-0.127059128165593 1
0.177762057760399 1
-0.0715623335165383 1
0.142030947585261 1
0.0451639573688932 1
0.083791229084037 1
-0.372078414002114 1
0.070221252349572 1
-0.15561524950399 1
-0.0130024182815809 1
0.237774140399182 1
-0.0810777248093591 1
0.0569638996000158 1
-0.188810652254496 1
0.12260271229236 1
-0.289812025110624 1
-0.0862663285683162 1
-0.0712586401574785 1
0.0991054765576685 1
0.214936880103299 1
-0.0587106492943607 1
-0.080164422965869 1
0.158242282025047 1
0.156352410522315 1
0.148554127988723 1
-0.246767328110546 1
0.190504300650141 1
0.154571416024837 1
-0.114522311069635 1
0.0777049869349832 1
0.0298130329612212 1
-0.0105315386248868 1
-0.0430215401003104 1
-0.315765070135696 1
-0.179846255298662 1
-0.222833871826967 1
0.0586296869075913 1
0.0670396104821136 1
-0.133297163806726 1
-0.40424658518801 1
-0.236715035319974 1
-0.214201635597519 1
-0.119621493728952 1
0.0994355668699007 1
0.252786987079466 1
0.00699094928319569 1
0.238735257379669 1
0.0722214790039195 1
0.076993577197049 1
-0.360305765760404 1
0.0405591607734783 1
0.0140886984332196 1
0.0267841160909359 1
0.103083011987003 1
-0.0388946441358077 1
-0.176626738816008 1
0.00501337539939285 1
-0.0897356299949665 1
-0.139532569538235 1
-0.0855161638353264 1
0.0468461100079659 1
-0.0206960956602738 1
-0.152538360026394 1
-0.490408202177669 0
0.255038714729317 1
0.232307868108192 1
-0.157520748323535 1
0.0358844219487745 1
0.0371984407752472 1
0.32269463372959 1
-0.0870955474752051 1
-0.114350537105237 1
0.0838018137326227 1
-0.00697513302828685 1
-0.0031419999485281 1
0.445483650535883 0
0.267461704319101 1
-0.391922782636298 0
0.187560836557747 1
-0.210446332566031 1
0.0298196485943618 1
-0.122527626641409 1
0.190856131576578 1
0.00615431553168911 1
-0.0893491307394883 1
-0.0756088750425868 1
0.186510756232135 1
0.0328160836144181 1
0.0851503189357243 1
-0.329684110536322 1
0.395196048771778 1
0.298946961235537 1
-0.141484970748013 1
0.0167587720612008 1
0.372917639953135 1
0.0576581469254589 1
0.114647940180427 1
0.0893692405350362 1
-0.0575647182296456 1
0.0319767827347285 1
-0.100022302170728 1
-0.012097434908214 1
0.493341398455002 0
-0.11726054153635 1
0.186396749967365 1
0.0878054227432172 1
0.211953531772191 1
-0.0196880729569158 1
-0.115049182809942 1
0.017085759906388 1
0.279351132692576 1
0.142764264264986 1
0.0182576459112351 1
-0.159655854154512 1
0.309405961361036 1
-0.0119740852115033 1
0.100369157119858 1
0.201215080960739 1
-0.0549366859046613 1
-0.157009256466547 1
0.139084888686418 1
-0.0817727257066797 1
0.174633095840243 1
-0.0427728457614891 1
-0.141776199019635 1
0.127651654746048 1
-0.0777360822593182 1
-0.117258881470318 1
-0.0543796439618372 1
-0.136326538111948 1
0.172175207636525 1
-0.242114649741699 1
0.113078564588132 1
-0.0958137220841891 1
-0.16387137127903 1
-0.0157038741073612 1
0.195960306846846 1
-0.0903636215646913 1
0.0355466111574104 1
0.147623160875571 1
0.181827707420876 1
-0.146789381436095 1
-0.101580310132383 1
0.126567465457497 1
-0.347817255062736 1
0.108548529843094 1
0.172137822395559 1
0.0703338183873585 1
0.1498975954093 1
-0.226067357606003 1
-0.0485546532319613 1
-0.254950789257004 1
-0.161523377875928 1
-0.338310008961652 1
0.0104590434959644 1
0.110436898403879 1
-0.198197356793888 1
0.0689862066788313 1
0.0845055119355493 1
0.0158150922536487 1
0.151530532162527 1
0.106324945016761 1
0.0893761128769931 1
-0.061568539335828 1
0.398520768719811 0
0.264600953258344 1
0.190597312736715 1
-0.310303950587952 1
-0.29432934355372 1
0.0903109096941558 1
0.208457250301331 1
-0.0708546251414631 1
0.171328041326952 1
0.120959112273881 1
0.425638552542755 0
-0.0818712652499078 1
0.0571444095821802 1
0.13741406494463 1
0.222846682071201 1
-0.0224662182166308 1
-0.00739458056216802 1
-0.156108117070719 1
0.0287646537399749 1
0.106240871777266 1
-0.0849903456955945 1
0.325931224257366 1
-0.00598190482042778 1
0.0467831197307612 1
-0.154214419449856 1
0.20936615568333 1
0.105101503744999 1
0.195600111683906 1
-0.0194554056308083 1
0.0793414979395589 1
-0.0614697335760066 1
0.191146991575427 1
-0.136229974106417 1
-0.0543685590525564 1
0.10351163600685 1
0.140208016097471 1
-0.0769604677080792 1
0.0473898407212885 1
0.144364258217441 1
0.429450857200422 1
-0.491542447206356 0
0.24139830747401 1
0.0145630224412995 1
0.18898854162008 1
-0.300500311176641 1
-0.197006072935591 1
0.00317295041074707 1
0.137903285596706 1
0.190801470055348 1
-0.0128413596216789 1
-0.09092768401556 1
0.0374269402806119 1
0.153027738650072 1
-0.0667436705686914 1
0.344492459008659 1
0.0885575009944284 1
-0.0383868177352144 1
0.216523978829111 1
0.239874069747241 1
-0.0145470163780603 1
0.311334527399282 1
-0.470899645617658 0
-0.0844551504461929 1
-0.276776634361577 1
0.00274740633520476 1
0.133552187855155 1
0.18302734495977 1
0.0561875197997734 1
-0.00461151377098191 1
-0.160496507723347 1
0.147469183010878 1
-0.00573881239400687 1
0.31197776107338 1
0.232775805779165 1
-0.257172356896582 1
-0.170577093222684 1
0.0463430670292882 1
0.0791076636701451 1
0.170202224258442 1
0.0772168502862694 1
-0.100431247652396 1
0.305792590314921 1
0.200554998372862 1
-0.307840163251824 1
0.0928348099227188 1
0.261728854588498 1
0.207186249255603 1
-0.224701139975868 1
0.064739730522456 1
-0.239161307891462 1
0.14996827470038 1
-0.186024639821019 1
0.0730172600337901 1
-0.29708852226957 1
0.148031681660772 1
-0.120497870096415 1
0.128551418173636 1
0.0868238558829803 1
-0.186493650700285 1
0.103187756279573 1
0.337794663439776 1
0.122844823814374 1
-0.117032195488317 1
0.143604531170147 1
0.0030300063399343 1
-0.266171316802738 1
0.0772270068399733 1
0.0761056114888787 1
0.18014948316833 1
-0.107455114081698 1
-0.262839524877066 1
-0.208143818056227 1
0.105176503740476 1
-0.125764257635186 1
0.0206965682633042 1
0.253492526659645 1
-0.0996897633391151 1
-0.124320056169241 1
-0.0348880295128792 1
-0.156968271835016 1
0.284852292329682 1
0.00317959733365569 1
-0.229731520420315 1
0.0496116290921574 1
0.206761447701145 1
-0.195595152440068 1
-0.170521144543671 1
-0.35994850601116 1
0.214941154407086 1
-0.0500205104858307 1
0.252346896044982 1
0.0590320791497373 1
-0.00150391120426899 1
0.132751202528565 1
-0.354656845233405 1
0.417441103739925 0
0.0742098205429639 1
0.104767737638574 1
-0.0950835792669836 1
0.286556488788938 1
-0.0705062470382079 1
-0.56448400377348 0
0.110640843011627 1
0.360831795750567 1
0.128622619764782 1
0.162924564695262 1
0.0138339318703539 1
0.279991156758718 1
-0.118541336943952 1
-0.180018994285411 1
0.0164924820432071 1
0.149232720050507 1
-0.382973419124158 1
-0.143400851905424 1
0.0727280824501831 1
-0.0528073603941586 1
0.249888485186048 1
-0.0603819892246433 1
0.0336618857039931 1
0.567305631180719 0
-0.121091814781019 1
-0.287648393555899 1
-0.133061908809904 1
-0.234731502822023 1
0.190469841592225 1
-0.0610000331250018 1
0.242217272375114 1
-0.220895867484366 1
0.286663191799383 1
0.305022139205053 1
-0.25440885630942 1
-0.101587872198404 1
0.0657094430156279 1
0.0366771741064221 1
0.196230793560913 1
-0.0835261214939013 1
0.0644902846245386 1
-0.179856795895295 1
-0.0428179799871952 1
-0.136779327528276 1
-0.223068053546449 1
-0.152838167640938 1
-0.262815053089683 1
0.125635104032521 1
-0.246001122194528 1
0.065121125547354 1
0.170714820218356 1
0.089751067275961 1
0.0589264608706247 1
-0.0542133121791393 1
-0.188820695753307 1
0.062618775218015 1
-0.289614177761675 1
0.108636961251392 1
-0.114637254170054 1
0.117025053784223 1
0.158039926095901 1
-0.00721789932622298 1
-0.181941711375558 1
-0.18265335531992 1
-0.0907483266545421 1
0.213851365345181 1
-0.198314638728655 1
-0.132296952229944 1
-0.189692068614234 1
0.286219053822426 1
0.136770969266579 1
-0.0642308604981234 1
-0.0026996733603051 1
-0.363893169553956 1
-0.102504243562346 1
-0.0967734323384433 1
0.301722636409741 1
0.19242306856768 1
-0.0482303912721785 1
0.0683426366852819 1
-0.105936092202819 1
-0.0515573016608003 1
0.537054638189821 0
0.125353811277415 1
0.0208177665611566 1
-0.191025467180837 1
0.157513658890323 1
0.0607408805103375 1
-0.0090676693546256 1
-0.237764107780165 1
-0.232839993088532 1
-0.527153062184832 0
0.00992026733045359 1
-0.283240400718876 1
0.155078825113823 1
0.133135329384543 1
-0.0137758698824676 1
0.260748678907452 1
0.15610667165767 1
0.0349905907776746 1
-0.173904715682033 1
0.0632216707223999 1
0.24537236359246 1
-0.150440545224294 1
-0.134542514957241 1
0.282668758606076 1
0.493963417785047 0
-0.179922192102181 1
0.123159229240016 1
-0.144993342343532 1
-0.0574079779976973 1
-0.628045934307095 0
0.050504053007931 1
0.392036061289503 0
0.138891266698478 1
0.0687151457450313 1
-0.0395671190124272 1
0.134009670277555 1
0.00714394566243234 1
0.0730809970829698 1
-0.171802081003556 1
-0.068503845317468 1
0.234365829890113 1
-0.149604162413464 1
-0.0839640015540744 1
0.0292169724236474 1
-0.157078038658814 1
-0.109690424220912 1
-0.0372387039286912 1
0.264545393360082 1
-0.156007316984786 1
-0.129437204641227 1
0.306101714353023 1
0.0975451937461959 1
-0.171968418778774 1
0.0363897309106169 1
-0.0406208482751184 1
-0.0606781895762828 1
-0.0890393111665809 1
0.0477331720773154 1
-0.0248419266114757 1
-0.133116298505637 1
0.0416682725519038 1
-0.0919659246452088 1
0.0328261264498195 1
-0.47160553214125 0
0.0999783342888445 1
0.144884016514366 1
0.104117949457982 1
0.185475125450102 1
0.293007402188227 1
-0.0416702280395536 1
-0.187823997704074 1
0.149412464838011 1
-0.193192940344778 1
-0.119959884348829 1
-0.00456380506238232 1
0.0397408741652791 1
-0.0538016075709573 1
-0.124741071454629 1
0.134662193484106 1
-0.0569618206732369 1
0.374197950179292 0
0.385300631680014 0
-0.221271180655459 1
0.178512108769201 1
-0.211874940263639 1
0.121363394829479 1
0.226976152535754 1
-0.139031240610676 1
0.167950148948723 1
0.137769226186684 1
-0.203117411871561 1
0.281607701785752 1
-0.0567444747986944 1
-0.115611613530842 1
-0.0469337182887656 1
0.152868895129305 1
-0.110990227192809 1
-0.218887884467525 1
-0.0756661565503345 1
0.269201035258074 1
0.0356686708680755 1
0.0529289959604723 1
0.0939318476163467 1
0.46127222736447 0
-0.212213761154689 1
0.47178760378504 0
-0.0767758238913378 1
-0.114444245140457 1
0.032611574397802 1
0.275062764610115 1
-0.132649198473175 1
-0.530034190099309 0
0.273438055051179 1
-0.114829875116285 1
0.0645039127298732 1
0.0896629477729992 1
-0.176266256274078 1
-0.378579872946539 1
-0.214501261705447 1
-0.137061839816756 1
0.00432301774371767 1
-0.12361737963407 1
0.25752902344973 1
0.235923237184581 1
-0.0379090225230012 1
0.147399474287735 1
-0.296739384117928 1
0.0377967205994893 1
-0.0457361339104596 1
0.129598457119416 1
-0.371522432009925 1
-0.267214533272991 1
-0.0619432804139099 1
-0.248210852055083 1
0.307793822395149 1
-0.1190835046804 1
-0.150962495816352 1
-0.094366768953001 1
-0.301850688467208 1
-0.342002451937115 1
-0.50549773041088 0
-0.0124079364210765 1
-0.0971162118162552 1
-0.196715646636143 1
-0.0373098182645557 1
-0.0578445706480468 1
-0.0135999657600185 1
0.428253010428755 1
0.327615468636553 1
-0.0365598302318475 1
-0.0521816349994888 1
0.0617547936893755 1
-0.122101365623897 1
0.198558322886425 1
-0.162341205641264 1
-0.322211665179145 1
-0.0958649875088441 1
0.0471772324188327 1
0.0727063873299133 1
0.14243703656317 1
-0.0951779448438657 1
-0.150770172231138 1
-0.257326621188892 1
0.210623120689283 1
-0.101318764844342 1
-0.246751273985299 1
-0.162908755778823 1
-0.036076445173267 1
0.451210084877244 0
0.202109680086904 1
-0.0184803032148952 1
0.15955618540506 1
0.341434170139398 1
-0.196676749253075 1
-0.0608088767351403 1
0.302443708998777 1
-0.0923855673559721 1
-0.0676144110583435 1
0.031228632826597 1
0.21270200142477 1
-0.00652221515761207 1
0.114101152272118 1
0.12405067824677 1
-0.22879925108392 1
0.244069902239757 1
-0.251951261157782 1
0.309497226935706 1
-0.0916240984168591 1
-0.0353416555307054 1
-0.0330276596238317 1
-0.32320399905742 1
0.260287734067196 1
-0.00924647884886648 1
-0.0799235945915806 1
-0.216922978009153 1
-0.036416959329573 1
0.0165234198718552 1
0.167079343192058 1
0.222243701803157 1
-0.284652940296162 1
0.156182819075697 1
0.102491339799716 1
0.0511454321507361 1
-0.00963876713500105 1
-0.0974991465223408 1
-0.316096784077942 1
0.107574116460745 1
0.211800842245554 1
-0.251985442670617 1
-0.0930034148970286 1
-0.428623352568913 1
0.0429873289451768 1
0.14108387965355 1
-0.0489437326175561 1
-0.108694687917487 1
0.13538111110267 1
-0.145543421812226 1
0.125994033894851 1
-0.0497675991072791 1
0.289299418096404 1
-0.06248129042892 1
0.042219849812681 1
-0.107476004240391 1
0.0738903674930119 1
-0.0105365003325652 1
0.0194290587183307 1
-0.193336430889874 1
0.00571262638693633 1
0.0227282420976084 1
-0.00828646260411624 1
0.2453170078379 1
0.338211035765381 1
0.160847759694395 1
-0.188776148080176 1
-0.171696868725077 1
0.179782733889857 1
-0.148175370873164 1
-0.120700195643774 1
-0.106636871910366 1
0.146468808626569 1
-0.246502915159902 1
-0.078505751651215 1
-0.302666007829527 1
-0.0117396382077666 1
-0.0385423308861685 1
0.25299348950922 1
-0.284744830808461 1
-0.0115023245001636 1
-0.0379960595107956 1
0.0480293124584791 1
0.186075908435315 1
0.450633843128163 0
0.17383487252899 1
0.0650514850035134 1
0.0652079258801266 1
-0.0877121137536587 1
-0.17316495025843 1
-0.223991467138647 1
-0.288724920689761 1
0.12184498962693 1
-0.169078844300414 1
0.182656847722778 1
0.05761565408076 1
-0.123742378905733 1
0.270196073021495 1
0.0295946730616678 1
-0.0330898463820868 1
-0.219703083695154 1
0.24679816729753 1
-0.301222704394651 1
0.0820238950596762 1
0.127672294171497 1
-0.175329396478422 1
0.0844097692594949 1
0.0293599155104679 1
0.324694382315937 1
0.29602830857491 1
0.166549703428435 1
0.152008544112737 1
-0.184708461745605 1
0.201517833020015 1
-0.12285267840177 1
0.386103517209226 0
0.0533836927132642 1
0.114385702165546 1
-0.222497679458793 1
0.0837732494490502 1
0.188462699516549 1
0.297074524470504 1
-0.106108127332728 1
-0.0770252606232806 1
-0.330394724580053 1
0.280306172247001 1
-0.101572056080231 1
0.262312190451354 1
0.185205396730719 1
-0.191058682524388 1
0.256092772700031 1
0.14985967398237 1
-0.0340170951995249 1
0.0787319570290348 1
-0.160342441556238 1
0.00356970611809653 1
-0.182830737989997 1
0.0579204345027685 1
-0.133464418330475 1
-0.0462949191385652 1
-0.281019748054531 1
-0.0171589124681637 1
0.117587112117608 1
-0.435005088114605 0
-0.0464570444374651 1
0.0111375943295001 1
-0.0465896676904983 1
-0.0118063412779701 1
-0.0132291785958155 1
0.04068838383866 1
-0.0666136150733146 1
-0.133752323559616 1
-0.0234995624404027 1
-0.259913532179401 1
-0.159223601927717 1
-0.34563491241309 1
0.0852760624589692 1
0.215480956764141 1
0.267603447761506 1
-0.31785680959597 1
0.00280346261190686 1
0.239421329969603 1
0.298043859305121 1
0.0146832252314868 1
0.164959426344521 1
0.108018684689744 1
0.268923254660783 1
0.0252241832156138 1
-0.233139516823449 1
0.295925274276551 1
-0.0241304043513129 1
-0.0449015189017357 1
-0.00369534101232287 1
0.0282589162361568 1
-0.0223062491921423 1
-0.138024954505151 1
0.0679517450622951 1
-0.107851250051231 1
0.204580299175654 1
-0.00864002039450856 1
0.077623731308235 1
-0.0875073452210502 1
0.068904875917433 1
0.203161362023963 1
-0.149019968652098 1
0.0320304359239991 1
0.0153332057263894 1
-0.079292274576853 1
-0.00602823389294409 1
0.184220355804872 1
0.0914267113076606 1
0.0182805587534521 1
-0.260721662908023 1
-0.133649700972123 1
0.0770887287411408 1
0.011978444202754 1
-0.271656306276301 1
0.324211151857586 1
0.0765207857242775 1
-0.106125862107504 1
0.151934610342182 1
-0.0287198042911015 1
0.00349903363738708 1
-0.0664256707840793 1
-0.0607564660860673 1
0.233929671762861 1
0.167083712730182 1
0.0225240326469968 1
-0.237676639736856 1
0.0398154684877801 1
-0.0539215298214678 1
-0.129450488735419 1
0.00474933569178085 1
0.27835360752463 1
-0.295703846899796 1
0.262170803401387 1
0.177800735725762 1
-0.125156960060724 1
0.140187762034866 1
-0.0283766646840006 1
0.0548124220660071 1
0.100628065296658 1
-0.282909019451834 1
-0.173571304678249 1
0.286241392184163 1
-0.00926105209750379 1
0.211779242675347 1
-0.0917158682914592 1
0.247597426298529 1
0.0336839307505915 1
0.229568562782351 1
0.0442039499232799 1
-0.153290560944475 1
-0.0107855521044258 1
0.284282852165804 1
-0.317221328943154 1
-0.13761915159118 1
0.349785875179338 1
-0.293947827178674 1
-0.0170251791301706 1
0.21121263818958 1
-0.255713381852102 1
0.202381689165873 1
-0.0523569165150709 1
-0.390430997890324 0
0.0956655094744142 1
-0.219414383715094 1
0.0735870261489456 1
0.197247258674276 1
0.0716741843715058 1
0.00838123771574997 1
0.0394986633140199 1
-0.0748753373873739 1
0.239858050238863 1
-0.0100067108458715 1
-0.190579588253269 1
0.189252389472668 1
-0.209235257319059 1
0.131796513913668 1
-0.377985700040796 1
0.238947763158831 1
-0.233347146116015 1
0.02183280436349 1
-0.149051388278067 1
0.220600392846833 1
-0.428671139359415 0
-0.0346591073126396 1
0.385952400706996 1
0.179905753658726 1
-0.170429429019578 1
-0.272058623223224 1
0.0141373277534362 1
-0.211366143963582 1
-0.020808030505947 1
-0.0893085108614116 1
0.128419817790808 1
-0.182130004785336 1
0.0496251009042381 1
0.0602798057721847 1
0.247607341122384 1
0.29991581937574 1
-0.169925220975385 1
-0.14492523618315 1
-0.0690158266551086 1
0.191254793596249 1
0.212170748770224 1
-0.294721477725566 1
0.175097978854309 1
-0.0942560644069626 1
-0.167277679454218 1
0.0636601400058632 1
-0.231342390017355 1
-0.233069408614264 1
-0.202969155773887 1
-0.119605369899706 1
0.185776564069856 1
0.119919460125784 1
0.167281807575809 1
-0.235943405116123 1
0.350932399960799 1
0.334510494397493 1
0.0811937843802674 1
0.0398975047806009 1
-0.0614779648570562 1
0.142458978993621 1
-0.141032283166161 1
-0.171622761794251 1
0.349076023824118 1
-0.0713106216419302 1
-0.158044101315222 1
0.00533675519540333 1
0.342846370486446 1
-0.10080439811234 1
-0.188806082944835 1
-0.0982157622087363 1
0.121721421859392 1
0.00212605871092354 1
0.239528194059191 1
0.0204375082753475 1
0.158295276205933 1
-0.0431175262989903 1
0.357811600456935 1
0.0668739071792187 1
-0.191771613845059 1
-0.366459145699986 1
0.120232784485619 1
0.424725645868149 1
-0.0925613260582514 1
0.022070325707654 1
-0.0227975426383796 1
0.0444835082316151 1
0.366210881676766 1
0.0571195950526304 1
0.147714705687534 1
-0.315309861857184 1
0.0937327533881002 1
0.0473219438620027 1
0.390400265153279 0
-0.227608846121683 1
-0.143132665543285 1
0.0196104956735797 1
-0.193638139665686 1
0.274155863302658 1
-0.0801788124179328 1
0.106698796255451 1
-0.0450417461113363 1
0.0188780357862468 1
0.0812305684421418 1
0.12178252293728 1
-0.0173717222899971 1
0.100563621302099 1
0.110897488046677 1
0.114189921901646 1
0.0182728574065752 1
0.185904670604768 1
0.21874180358039 1
0.023518904859572 1
-0.637116818635004 0
-0.0578178095901474 1
0.373932486687554 1
-0.137762722509897 1
-0.339418305006174 1
-0.0678550673029408 1
-0.140939400432915 1
-0.0163127129225322 1
-0.156928335297003 1
0.0706248640255371 1
0.182536166103107 1
-0.162105012618539 1
0.0133664876012552 1
-0.142341731906748 1
0.109826520908195 1
0.197832102684763 1
0.0327712906212458 1
0.309969035763652 1
-0.0106512028628875 1
-0.145522638643736 1
-0.0836827529056769 1
0.0206919261918827 1
0.0325219946796285 1
-0.0471249588060489 1
0.07265751308765 1
0.170228538027908 1
0.228625908765814 1
-0.164754594880568 1
-0.198036243333711 1
-0.242676633174659 1
-0.273870162939104 1
-0.281478348513234 1
0.260778353165223 1
0.439478295022946 0
0.0254413933833015 1
0.0741620339233066 1
-0.192744446801524 1
-0.225629750335113 1
-0.284683378428392 1
-0.073648507812937 1
0.187169113483041 1
0.269373060604145 1
0.0739384808339575 1
-0.0422034278494918 1
0.327631200090442 1
-0.14816543063838 1
-0.0706788562175775 1
0.0547057951881263 1
0.0613616313481446 1
-0.155277697421872 1
-0.0402301256322183 1
-0.0617313216754518 1
-0.00434295968158597 1
-0.144155632484262 1
0.0597576271178226 1
-0.0167603809788443 1
0.118645344745246 1
0.255665007196455 1
0.0476398765009668 1
0.0654588707870316 1
0.236045543111706 1
-0.140428804590301 1
-0.238738475431941 1
0.0684742283404371 1
-0.127576078962856 1
-0.145917456932475 1
-0.367376991309258 1
-0.00962404330897892 1
-0.0321302935383324 1
0.110651349356709 1
-0.248160745781496 1
-0.275715083901535 1
0.185967511973764 1
0.122223351958629 1
-0.0789598185033396 1
-0.204180043322001 1
-0.0609449129445422 1
0.0223724424246266 1
0.0415201642764819 1
0.0550695376346787 1
0.0669082534557409 1
-0.0372509972021523 1
0.336303326852685 1
0.198170048671486 1
-0.204039530234386 1
0.0934342597719969 1
0.117025629692992 1
0.117544008129082 1
-0.124802856942552 1
-0.288248455633683 1
0.340972812983771 1
-0.0765688002077703 1
0.135330649292666 1
-0.0446040811469568 1
-0.190384699808591 1
0.270314409483047 1
0.279070139272697 1
-0.0933675035788299 1
-0.0235926531951584 1
-0.0227324779770904 1
-0.160896245110082 1
0.0996829097250593 1
0.0526049283648966 1
0.402200912215734 0
-0.114256604396805 1
-0.176493822490926 1
-0.17647008212732 1
0.194917519215964 1
0.0656474449347917 1
0.121215064228793 1
-0.00392028236476276 1
0.0845502577799282 1
0.462973986228919 0
0.161054882122508 1
0.0350918161651376 1
0.0544595301857277 1
-0.0157196113486494 1
0.0665298866417744 1
0.0430529435599393 1
-0.144273795787831 1
0.136697006927791 1
0.00370161841860027 1
0.0514743702125185 1
-0.129959408154909 1
-0.237735215440511 1
-0.0696991625069052 1
-0.306720970742656 1
-0.554002256101799 0
-0.137051787225993 1
0.241622897632515 1
0.0799578317860464 1
-0.0138048900689908 1
0.335368138440979 1
0.141586718509858 1
-0.475882216453484 0
-0.0191533995083239 1
0.229028795055273 1
-0.0922479126356798 1
-0.0678113604319176 1
-0.336470963718646 1
0.0683532310562873 1
-0.157725976789873 1
-0.329094235442415 1
-0.0712955079924143 1
-0.100223066425442 1
0.207715766610901 1
-0.0206677740374385 1
-0.162601818230851 1
-0.0352269153917766 1
0.153835932944172 1
-0.32142940470941 1
0.0102179013995086 1
-0.174414385554038 1
0.355844095497862 1
0.2421966791337 1
-0.108172959400678 1
0.0149169072988502 1
-0.224111284774898 1
-0.103602914182385 1
0.0271096040629001 1
-0.109282497082163 1
0.0527556202841502 1
-0.202673599126543 1
-0.200206199018047 1
-0.0554157224003664 1
-0.226712046122407 1
0.00227826918066081 1
-0.0977921709716706 1
-0.0846728072491667 1
0.0816938967992219 1
-0.127672523302106 1
0.125931878962011 1
-0.0365391198941272 1
-0.378067873960959 0
0.0123129992999823 1
-0.377147734591363 1
-0.141281415153734 1
0.278517560708589 1
-0.166994074155219 1
0.440772300939276 0
-0.222082370964694 1
0.0383149247761606 1
-0.212589596878274 1
0.364512269999707 1
0.124137207707759 1
-0.119699501752315 1
0.296796684700528 1
0.13378008521791 1
-0.108858427309162 1
-0.184676123347518 1
-0.309486203457468 1
-0.105491415567081 1
-0.398468195714918 1
-0.0828364828364734 1
-0.114237570666934 1
0.0373188779122617 1
0.102127458386838 1
0.133327512156741 1
-0.0564147713112497 1
0.0902100958295963 1
-0.483915483003529 1
0.265010616598851 1
0.175861258048107 1
0.0672602013189262 1
0.128008854165576 1
0.145372820864798 1
-0.091574533000564 1
0.0513755589392525 1
-0.0414570011123721 1
0.198839258641775 1
-0.0739711086130274 1
-0.208647846298316 1
-0.0046716560215342 1
-0.126028501945161 1
0.00957253758601878 1
0.144535696520968 1
0.10938718655664 1
0.0332229924709176 1
0.0299402689737347 1
0.113139268207049 1
-0.186261597789594 1
0.360040376255656 1
-0.138975325909295 1
0.0911680053681148 1
0.139091650916882 1
-0.296513967604202 1
0.00146871406213676 1
0.165011825574173 1
0.186846721249323 1
0.226073478890258 1
-0.0300785600622412 1
-0.0319516434914622 1
0.190227058930982 1
-0.197311942885978 1
0.169930528279377 1
0.219230802470614 1
-0.261355866501521 1
0.0678640365763164 1
0.210440124362523 1
-0.305626527268058 1
-0.11288465547586 1
-0.10407422815626 1
-0.0209584968598141 1
0.175496400967022 1
-0.112111553203437 1
0.278713874649971 1
-0.0490703190332828 1
-0.145380651344304 1
0.00941756087322235 1
0.258008706954357 1
0.0716036454856279 1
0.307978436583451 1
-0.0464766279123644 1
0.392701218681884 0
-0.191479314819075 1
-0.0162266369200666 1
0.0667977421645542 1
0.202070175412556 1
-0.145602257414902 1
0.175270390114696 1
-0.095396186544963 1
-0.202762867974218 1
-0.166598367025326 1
-0.0592910625502829 1
-0.348846249900742 1
0.28413438600209 1
-0.174069161558544 1
0.0989378099049463 1
0.00887507193581132 1
-0.107892238178339 1
0.351280392246927 1
-0.206851630036809 1
0.129597866142938 1
0.0124830478193545 1
0.185147604814905 1
0.268417362063771 1
-0.0929707104230297 1
-0.175566536161832 1
-0.0712435355101829 1
-0.297815819473536 1
-0.117716016058615 1
-0.444018622174997 0
0.0457458224748581 1
-0.136071483404194 1
-0.0798981661235883 1
0.0240645723020461 1
-0.147443854065882 1
0.261556189617332 1
0.0662104640144892 1
-0.13674757113664 1
0.173266929935764 1
-0.00305241487177657 1
0.173082289960026 1
-0.081606464269546 1
0.144856824126061 1
0.0740365374499205 1
0.11726286111881 1
-0.0609202177073126 1
-0.334340993084515 1
0.0786025615110321 1
0.00569302132413146 1
0.209231075903189 1
0.403859488858137 1
0.0167998967010027 1
0.244872464233451 1
-0.269311856191603 1
-0.0402082970785992 1
0.387097094063086 0
0.238402801324589 1
0.280561406245699 1
0.187152493959744 1
0.179635297708054 1
0.0524961793190788 1
0.09744992936453 1
-0.145415076555322 1
0.0124409642661869 1
0.130421433346744 1
-0.337866127231519 1
0.407673279222899 1
0.0873195665012313 1
-0.110913554736498 1
-0.683539418100126 0
0.283839377342513 1
0.042342231747623 1
-0.131985545145131 1
0.188748744357465 1
-0.192552943855392 1
-0.219713231788514 1
0.0670808216346173 1
-0.00379673570745256 1
0.252163769567712 1
-0.220195101247352 1
0.287457461078763 1
-0.392453478746968 0
0.0403414085094327 1
-0.124017804413871 1
0.0815899654797131 1
-0.192645345079064 1
0.147235628167337 1
-0.214027645872696 1
-0.120932689492478 1
-0.246043767033766 1
-0.15266200116345 1
0.348979260921621 1
0.00518179273502548 1
0.0627196678756103 1
0.18237404388488 1
0.214324366082721 1
-0.292544292038999 1
0.0724359401423887 1
-0.0908618100789802 1
-0.462457582519691 0
-0.199437032908476 1
-0.19576844473365 1
0.154210083160412 1
0.28197979084639 1
0.365904209344363 1
-0.156868474201806 1
0.0904233206261384 1
0.251392492783325 1
0.287344119336854 1
-0.180450941819648 1
-0.0153230021719498 1
0.214834056890782 1
0.138100509654334 1
-0.0325773168322871 1
0.0361303927412092 1
0.166308126868436 1
0.160741104462794 1
0.399932656507422 1
0.0821599735823798 1
-0.0433207491300757 1
-0.0355153229578927 1
0.375306216333529 0
-0.0370651508132685 1
-0.0777494566131895 1
0.128810220361356 1
0.130238802253392 1
-0.322264391750105 1
-0.0626334159089447 1
0.157848175940265 1
-0.125842467688926 1
0.159065070145785 1
-0.0948685004561276 1
0.429540318652171 0
-0.0655176230406192 1
-0.108468707692865 1
0.273777001405551 1
0.270373137434466 1
0.0936041439845281 1
0.1277521244508 1
0.107481860775464 1
0.105772973907102 1
0.076806852131206 1
-0.0141334326162483 1
-0.104437110875349 1
0.264884203452326 1
0.21303365323337 1
0.557371798069714 0
-0.161855301264019 1
-0.214154175186412 1
-0.0780604513891437 1
0.0970712824755826 1
0.0480587265384823 1
0.0345937722685201 1
-0.0868264694075168 1
-0.246934281401925 1
0.0402577050234351 1
0.0855178851210919 1
0.0108484856800139 1
0.0592020094108081 1
0.210263370613947 1
0.0392652280564241 1
-0.0891028037328284 1
-0.0782287483313262 1
-0.0848636299925867 1
0.0689456425561607 1
0.222031367991175 1
0.0348169249186948 1
0.543715479763017 0
-0.202194899251699 1
0.137039851630158 1
-0.219565955675563 1
-0.0863110888684502 1
0.0571010652941487 1
-0.328977769387177 1
-0.150747979648371 1
0.0718463141777121 1
0.319240816358758 1
0.10234042512602 1
-0.370954177190099 1
-0.142687150773042 1
-0.120253322185132 1
-0.309299587379583 1
0.0780125005793248 1
-0.066042547892614 1
0.131757002174729 1
-0.0275791975048436 1
-0.0718381431482408 1
0.0517101542423565 1
-0.260049577322299 1
0.179856215870895 1
0.0123141341346991 1
0.390358301134897 1
-0.0056060672463097 1
-0.153622901315494 1
-0.22523745779276 1
-0.0757545200662362 1
0.0170486920085171 1
-0.00882642632257106 1
-0.043825365833577 1
-0.028929162248074 1
-0.136683209311842 1
0.0918266112862682 1
0.143604987849869 1
0.123539009397657 1
0.236724871418057 1
0.0328022358731315 1
0.0486425989130737 1
0.152540260543058 1
-0.106789830876541 1
0.300430852608065 1
-0.0437861489232297 1
-0.0851255770943072 1
0.12710892827135 1
-0.244396424137028 1
-0.356396672409867 1
-0.174392557706457 1
-0.0896544935403286 1
-0.150037905767742 1
-0.123374341589506 1
-0.00215491893272633 1
-0.0473393861404849 1
0.00918245973068122 1
-0.19811577474529 1
-0.0632028070982638 1
-0.279285608359925 1
-0.00787062281785434 1
0.139291747281031 1
0.088853007071041 1
-0.300296687830941 1
0.0749959128167038 1
0.247131527664792 1
-0.0956527139458951 1
-0.0299626217791686 1
0.279950652974102 1
-0.132446957000122 1
-0.259531576326141 1
0.168283541763639 1
-0.116140498650467 1
-0.228545358120493 1
0.0956689313592069 1
0.0316877303585783 1
0.240824166126585 1
-0.268208887167927 1
-0.269035895670694 1
0.00641938240902766 1
-0.295575290665353 1
-0.358569271218511 1
-0.131098759558209 1
-0.124611863760387 1
-0.31312478460316 1
0.292625258334263 1
0.184115866901791 1
-0.133493441919553 1
0.345906629496301 1
0.327894745313747 1
0.201129847467634 1
-0.445523987580419 1
-0.202465350806892 1
-0.0355749118547576 1
-0.05127577852919 1
0.226726838877529 1
0.0987212364344498 1
-0.148040784930603 1
0.23519646938684 1
-0.55505334116873 0
0.0730504353993851 1
0.101473498618317 1
0.00653785801383329 1
0.0237216629278911 1
0.340652827436652 1
-0.0588884824904907 1
-0.082734020469542 1
0.0774701720025295 1
0.194413588598561 1
-0.18393967077613 1
0.185764505898852 1
-0.174336222683165 1
0.131818198155935 1
-0.392432539138799 1
0.0480088491462044 1
-0.154742392011879 1
-0.0808296624599754 1
-0.0412031813258452 1
0.160175752277929 1
0.345786763104726 1
0.109902336630246 1
-0.323549913748785 1
0.0179584727017708 1
0.257944679024008 1
0.153398350500572 1
-0.199965606053584 1
0.0722333233115825 1
-0.0283669684479421 1
0.0159065499774948 1
0.40782816705596 0
0.283998371371719 1
-0.363436273435236 1
0.0252669499328467 1
-0.244139857017772 1
0.0531213918478976 1
0.0469965419220051 1
-0.118755760269584 1
-0.0125560567898802 1
-0.156821551231823 1
0.254376866825772 1
-0.263922539934366 1
-0.0822983970795193 1
0.00262744295204811 1
-0.328555388038262 1
-0.310652646522584 1
0.00511767842248655 1
0.0118837813318433 1
-0.301837758605924 1
0.0884969893638875 1
-0.0418425505444151 1
0.0249882406776564 1
0.0687453137319161 1
-0.191440442747457 1
-0.292100136864891 1
-0.0122257477989004 1
-0.171722162561354 1
0.0482728211474531 1
0.24413448856865 1
0.0590693317521577 1
-0.227017111962713 1
-0.00859244737230216 1
-0.484493701474842 0
0.154484134681272 1
-0.068580772122876 1
-0.16717436347012 1
-0.0735811012820369 1
-0.39791445587951 1
-0.0524740989035259 1
-0.313940595752406 1
0.230752707766373 1
-0.248866068695141 1
-0.137619986501628 1
0.0584627554529639 1
0.17214381498252 1
-0.0695922139943401 1
0.0745952274326811 1
-0.196379710769033 1
-0.355525701730258 1
-0.0945371285292798 1
-0.0983088763061088 1
-0.144685923162222 1
-0.0477965393561595 1
-0.0244675193740304 1
0.0899317519278642 1
-0.258813038965388 1
0.105951951076845 1
-0.203360557077316 1
0.154938283088545 1
0.179849454031738 1
0.211104413962804 1
0.305380210939163 1
0.190689775531027 1
-0.0768504352429625 1
0.142164907567083 1
0.155483130091971 1
0.177716227873107 1
0.0843228522439991 1
0.15762066924859 1
0.0556982506147055 1
-0.0729641441240958 1
0.216232605794984 1
0.258219368171234 1
-0.165437942223976 1
0.0792383003822335 1
0.0663261715459003 1
-0.323164563728664 1
0.390584760784136 1
-0.0360615782136659 1
-0.191222295352694 1
0.0280099575802665 1
0.0530614455235478 1
-0.0184634274554598 1
-0.26850169374891 1
0.219408547489431 1
-0.223165101791245 1
0.133614019224981 1
0.0159332467215804 1
0.121890168766758 1
-0.216290926466852 1
0.124563651122103 1
0.0656096790504973 1
-0.0174152751939046 1
-0.121673570467352 1
0.0220416744293125 1
-0.0778523320729893 1
-0.0627590398339466 1
-0.200618538235078 1
-0.333868596911679 1
0.13064608385398 1
0.0314847824991305 1
0.232447875142107 1
-0.329853534395831 1
-0.0540211796551156 1
0.0234264565598265 1
0.0730559536481689 1
0.0137886870615326 1
0.0614730378206651 1
0.308436578521272 1
0.092310322393624 1
-0.0613644184184688 1
0.104384137759743 1
0.192092979207824 1
-0.16943399152334 1
0.0988076427744592 1
0.322569866716393 1
0.0423319082726101 1
-0.161895241759118 1
-0.0132458629078413 1
-0.0908800896955838 1
0.200028003303876 1
0.200612475310474 1
0.0502573854427362 1
-0.045801301243596 1
0.0794713052859859 1
-0.0815111011162483 1
0.381698712857784 1
-0.340508415508469 1
-0.247956458997906 1
-0.332940770643131 1
-0.280533398184964 1
-0.0357641447117185 1
-0.206348422495518 1
-0.137736677468515 1
0.227783907206932 1
-0.316178275730912 1
0.0881656404136703 1
-0.128899135250664 1
-0.0523761835253859 1
-0.356282226447062 1
-0.399961650454898 0
0.0951561162323494 1
0.246329315903451 1
-0.00495240320311391 1
-0.125270715289425 1
0.183128109316521 1
-0.0454047121703942 1
0.220886409944736 1
0.112991952537475 1
-0.202428288337262 1
-0.00842723751184993 1
-0.254080615544802 1
-0.120623728034232 1
-0.275914996212711 1
-0.350600860998344 1
0.433694116243861 0
-0.126072130796639 1
0.0842245651420989 1
-0.0679113986461231 1
-0.331967206265744 1
-0.133649014406532 1
0.0541780724223511 1
0.11604705819304 1
0.0957629428940223 1
0.135512596107473 1
-0.267835444343378 1
-0.123531799334743 1
-0.271801367749819 1
-0.09667445752735 1
0.000212294484372062 1
-0.0178279256176724 1
-0.158547806806279 1
-0.0737246917203339 1
0.0488022130460602 1
-0.150144046895411 1
0.161600792868903 1
-0.00403734507865768 1
-0.316826854700409 1
0.0814813643283524 1
-0.0143157403012668 1
-0.20300503143554 1
0.0888182703606378 1
0.208251581958093 1
0.0350590620908357 1
0.283612568697617 1
-0.0296271958638086 1
0.226492920272498 1
-0.0178181150746932 1
0.291303142184673 1
0.27494717351305 1
0.267608380678413 1
-0.299190440698082 1
-0.0726015652159016 1
-0.0682221045360408 1
-0.369173336766561 1
0.196862828986211 1
-0.0141213387776579 1
-0.0405813479752908 1
-0.0525785555152772 1
0.158994283544604 1
0.192349014519047 1
-0.0110423500638742 1
0.0842315767135439 1
-0.0952196232285297 1
-0.0121455023657367 1
0.0897941816377406 1
0.213257027226326 1
0.0800899189759995 1
0.12901082512925 1
-0.0162046420388336 1
-0.0395952832776465 1
0.120446477839061 1
-0.00663004358148647 1
0.0288074996297933 1
0.0647066183237058 1
-0.165173742066866 1
0.2522671045148 1
0.271022927348165 1
-0.0505368106826569 1
-0.0952802474291776 1
-0.137188751114362 1
0.264646555959186 1
-0.168912400573219 1
-0.20084384250769 1
-0.166016839604097 1
-0.0814201532739793 1
-0.145499770553709 1
-0.0563451047335353 1
0.282020235327039 1
0.0742776494241482 1
0.0230448996229252 1
-0.360796728972367 1
-0.0502877948580402 1
0.288153390013412 1
-0.073655845332357 1
0.116485808741578 1
-0.128697609835554 1
-0.174460375333506 1
0.30909807973803 1
-0.0127749080409866 1
0.112959743825041 1
-0.262810945159255 1
0.00700262971970572 1
-0.219950840684242 1
-0.0185129990340717 1
0.382065352815408 1
0.109476988720185 1
0.0719295691132748 1
0.0086938334740869 1
-0.086401253910511 1
-0.359637850938922 1
0.0247873099701481 1
0.162336470181954 1
-0.0507349637183145 1
-0.198229812191471 1
-0.167555070185446 1
0.418016397656887 1
0.161797593112192 1
-0.469044410731621 0
0.0950147894735421 1
-0.155734165208096 1
0.0362652778703923 1
-0.0506009710069178 1
0.045296652278226 1
-0.257602692977974 1
0.184962747546402 1
-0.20090293492451 1
-0.11951030319946 1
0.115968172761078 1
0.0983485729945611 1
-0.236723957799408 1
0.130081784125309 1
0.138438980572776 1
-0.194328526169893 1
0.328295218162598 1
0.199806615153197 1
-0.0353248514109846 1
-0.286013921768736 1
-0.212480435279115 1
0.18070145175376 1
-0.0667625927005188 1
0.0415117846493768 1
-0.0772141463065995 1
-0.00560042395928016 1
0.0244190324930211 1
-0.175691738166774 1
0.174298703381241 1
0.4618926443821 1
-0.000459058074124295 1
-0.0773954966563947 1
-0.409482813516342 0
-0.0645130447277334 1
-0.098365769368308 1
-0.286170273889148 1
0.223976068335877 1
-0.204285758838548 1
-0.197427726665395 1
-0.208416899748437 1
-0.108017915195706 1
0.403495069734961 0
-0.0366240032253307 1
-0.0834065537416557 1
0.0600542255722257 1
-0.175772016623239 1
0.231103020280635 1
-0.16221913056041 1
-0.615709096373071 0
-0.115934968388353 1
-0.0511518555194544 1
0.0583909209401451 1
0.195940772245344 1
-0.017239317831799 1
-0.147049842291055 1
-0.266524815050604 1
0.119903389541598 1
0.0481566255290165 1
-0.294014356946388 1
-0.122792782272562 1
0.168302225487087 1
0.190778807710093 1
0.0669817852826282 1
0.0556005947512576 1
0.159670238444133 1
0.0797799238602975 1
-0.0238008646535765 1
-0.0730864938010012 1
-0.0236001038868246 1
0.371045032005523 0
0.0621097231509115 1
-0.177208017795837 1
-0.0358015519747298 1
0.117571197790873 1
-0.364687549095037 1
0.0643937516401821 1
-0.0401816128096756 1
-0.273503565353737 1
-0.106852928618424 1
-0.0834685934114112 1
-0.0193944692723826 1
0.298736978070892 1
0.123011482236488 1
0.320493100224273 1
0.386554526706653 1
0.0930667989527267 1
-0.0985082960046687 1
0.0200514690569344 1
0.376665542294809 1
0.110746925925594 1
0.314440535692393 1
0.312817479491333 1
0.162830814283568 1
0.168481140939074 1
0.136154285819829 1
0.232147164401641 1
-0.163060515400903 1
0.158642861204038 1
-0.137606073815176 1
-0.0109597007862107 1
0.0233593349809274 1
0.051746477439334 1
0.165036900626242 1
0.0503430172654395 1
-0.00649108632660956 1
-0.0312475990997847 1
-0.231660122513295 1
0.117716117085347 1
0.0385265389437178 1
0.159875552203092 1
-0.150539885395431 1
0.119843953445626 1
0.0690427883339355 1
-0.0947897480408761 1
-0.0139747271058543 1
0.33017484146736 1
-0.204692877672433 1
0.299141223589566 1
-0.0170232280818198 1
0.209259526135603 1
0.251726577181257 1
0.345462328947769 1
-0.178632750599991 1
-0.21119869325931 1
0.192254957340113 1
-0.0409839024870952 1
0.131884528988549 1
0.0269766524358983 1
-0.0113607901174838 1
0.292642300520243 1
0.0305526156585157 1
-0.0534205273294673 1
-0.14876393164874 1
-0.169530914744452 1
0.0824640426224234 1
0.136641480364902 1
0.26418483132984 1
0.00523556142088634 1
-0.0962108175563292 1
0.0412325516398958 1
-0.0943851048253834 1
0.165278808920949 1
-0.361833674248912 1
0.0449950114833248 1
0.055802442630908 1
-0.000746132408784628 1
-0.129090444025241 1
-0.025671164305782 1
-0.292619695523485 1
0.385437265893872 1
0.277988864633058 1
0.197922348959102 1
-0.0282129898928893 1
-0.158903390779715 1
0.00721753044816466 1
-0.397493515567813 0
-0.209760300258246 1
-0.184274596989025 1
0.302665214687722 1
-0.115806039710538 1
-0.209221069962999 1
0.161034742460827 1
0.163838356552896 1
0.429666375491911 0
0.474051140210756 0
-0.13390765756989 1
-0.0827029197141769 1
-0.120891300479713 1
-0.18109578303507 1
-0.0424740468737819 1
0.250140595984599 1
-0.131837358334064 1
0.0780949052566632 1
-0.0240246562976558 1
-0.0157517714498413 1
-0.0983740118402619 1
0.0802219166170358 1
0.0778730988272967 1
-0.173820265644676 1
0.110987626401594 1
0.14551813019071 1
0.436233786937533 0
-0.308682344312964 1
0.282809857208994 1
0.116060751226453 1
-0.206441891644678 1
0.214649342938877 1
-0.291170343007442 1
-0.33047449318833 1
0.408307342985679 1
-0.198065950503452 1
0.0748698309541053 1
0.0266419946780121 1
-0.14572872400356 1
-0.0224896011121268 1
0.366103000235477 1
0.0512318943704741 1
0.17578656217317 1
-0.154615513787013 1
0.124230457568129 1
-0.361758520537886 1
-0.213526941232668 1
-0.00742483779546636 1
0.32732210935086 1
-0.100962277715485 1
0.0812097897954958 1
0.0554291523329359 1
-0.302501301198037 1
-0.10899625395272 1
0.0238785965079191 1
-0.0450557113458438 1
0.198006962670896 1
0.0450483249786712 1
0.0183047842492692 1
-0.245869030425116 1
0.110764250859036 1
0.251637109874221 1
-0.208481940302566 1
0.00246022377324231 1
0.339462704636489 1
0.150771637321868 1
-0.227258316853754 1
-0.122342173320483 1
-0.15140777796029 1
0.0676008515290532 1
-0.399419847134184 0
0.472476070407645 0
-0.0288974012981741 1
0.212091996453765 1
0.128901538757987 1
0.237434424272458 1
-0.212912175821296 1
-0.0923158456934187 1
0.0279603439847032 1
-0.246591824952035 1
0.0396483836582844 1
0.285036079859286 1
0.0561920412863942 1
0.0574668113855498 1
0.335488808728737 1
0.0778913747982629 1
-0.145914715827958 1
0.406042646066934 1
-0.187279521686662 1
0.32738277718151 1
-0.295308618669539 1
-0.14441634939459 1
0.0672591366293372 1
0.0189707176953107 1
-0.237740351084905 1
0.160599443752012 1
-0.00783609373100669 1
-0.0580531544202427 1
-0.0152854445411865 1
-0.222165003777794 1
-0.0921779877250003 1
0.184784658950172 1
-0.393606545519374 1
-0.0885314859042533 1
0.0955972223195159 1
-0.122674075928834 1
0.112014273221733 1
0.0863028230960805 1
-0.0243123198848854 1
-0.0485785865900218 1
0.0660771865288672 1
-0.0732444870098296 1
-0.120573928472477 1
0.428255874216645 0
0.0593229822152038 1
0.163499837700924 1
0.0660971649699886 1
0.0138112146560775 1
-0.124438197252902 1
0.267187680490705 1
-0.0847415477137167 1
0.12660620963832 1
0.12539442219464 1
-0.0350033025979361 1
-0.078101990251488 1
0.0522752834024676 1
-0.000362449025739675 1
0.194921262812239 1
0.0420113239700723 1
0.234331112142999 1
-0.351192961686127 1
-0.21571802576646 1
0.0224791806980667 1
0.318039081392307 1
-0.0776966200657915 1
-0.0057575820629296 1
-0.143239439908143 1
-0.202365413711061 1
0.0256619088053561 1
-0.0464575011589145 1
0.277462270684006 1
0.0414654270029238 1
-0.036366568540538 1
0.0647229526499433 1
-0.22989038764795 1
0.0990996239632535 1
-0.0174506237658027 1
0.126350600539922 1
-0.347491093500824 1
-0.110889207471739 1
-0.172106947093296 1
-0.11429627777885 1
-0.166132301586401 1
-0.00468033468247342 1
-0.275887694464395 1
0.0474948719154534 1
-0.0582509319732614 1
-0.0481008224316789 1
-0.0339143749670978 1
-0.0488543358364928 1
-0.160655141660937 1
0.284466904628018 1
0.00931085416724031 1
0.0667337924815267 1
-0.159188081323063 1
-0.00546990989227662 1
-0.196396203998883 1
0.0987466801854656 1
0.384617109723809 0
0.0358653956106713 1
-0.277505452558487 1
-0.146397721778049 1
0.0908167707919173 1
-0.27299325764578 1
0.198977917814801 1
0.0499060516057765 1
0.14871746827455 1
-0.217880753290511 1
0.360623088787251 1
-0.349472188238555 1
-0.0404924424117232 1
-0.0360812617764857 1
0.00818579148198639 1
-0.0174836492227535 1
-0.266148554377871 1
-0.068553012801413 1
0.18671107174476 1
0.131401922034485 1
0.104436779560746 1
-0.0532916889442044 1
0.147881062648817 1
-0.242742491696907 1
-0.0449713812232285 1
-0.317748326634128 1
-0.0651308758597626 1
-0.315628715866087 1
-0.238805323077508 1
0.363966721345301 1
0.0454744057840888 1
0.299310644681914 1
0.291354716329547 1
0.0873522435503871 1
-0.192730731195875 1
0.101590806827986 1
0.211156407259396 1
0.0797873642295092 1
-0.174654419169751 1
0.0795568701881554 1
-0.258342256525094 1
0.201003710927695 1
0.0106775560054585 1
0.109135084675178 1
-0.0371940335727993 1
0.119910686159331 1
-0.359830002808548 1
0.0300063126080231 1
-0.00367474042363168 1
0.145114642037117 1
-0.136369455562772 1
0.228343376802714 1
-0.304187057201104 1
-0.202231974385224 1
0.0613356100052648 1
-0.128756336442929 1
-0.0867456818011649 1
0.1102072000274 1
0.346114120137177 1
0.141358229255974 1
0.064536949792588 1
-0.11681631689351 1
0.11940962032174 1
-0.017284021249562 1
-0.124910699076528 1
-0.216963728364185 1
-0.0275808077885546 1
0.0357473953286165 1
-0.193434976349073 1
0.313855540378721 1
0.3021739061987 1
0.0190884765280896 1
0.128291858667611 1
0.0409915786493877 1
0.00955597178787062 1
-0.54459732873423 0
-0.0557399105255182 1
-0.131364893291089 1
-0.0401615417163455 1
-0.441286490490876 0
-0.118152948126922 1
-0.00134765267927362 1
0.269189432865036 1
-0.0698978032517422 1
-0.04740629597133 1
-0.108545552758665 1
-0.426228468206922 0
-0.0273804508663468 1
0.0421890525063302 1
0.0185139518585599 1
-0.101762128615849 1
0.043312007517215 1
0.139996485752935 1
-0.0600466378898614 1
-0.0371560188840488 1
-0.197636122824341 1
0.167865788374028 1
-0.0509994259504854 1
0.0606650829911604 1
0.0921744355186795 1
0.0264288070163516 1
-0.0821242343573634 1
0.0676577346556008 1
-0.106577198280671 1
-0.100552287071026 1
-0.0389367946723365 1
-0.0339981274480367 1
0.0992272799861067 1
0.0475114459920235 1
0.0775708604197745 1
-0.106280413097299 1
0.098562488110152 1
-0.0103094517952814 1
-0.240227419264609 1
0.0236077808477693 1
0.0807569334372525 1
0.234898548691964 1
-0.170426625656249 1
0.0715282828804591 1
-0.0190945135646462 1
0.0151754441712837 1
-0.111613435326281 1
0.0506406421156365 1
0.421971729286659 1
-0.242458534428333 1
0.15813457553849 1
-0.0714755329254517 1
-0.133604540787414 1
-0.225046465614614 1
-0.205781392366649 1
-0.474856724104353 0
0.0478933743244318 1
0.11276008332116 1
0.0981777695698637 1
-0.103067222479233 1
-0.121764981864989 1
0.0843038060419236 1
-0.491850755077509 1
0.315142695317765 1
0.119745888271423 1
0.228280317288812 1
-0.0790030645858555 1
0.0658863583205425 1
0.677565727686273 0
0.211310696879403 1
0.00599799957428129 1
0.0720317451223568 1
0.329258900757679 1
-0.00354307185470278 1
-0.176786384451813 1
0.072098900325362 1
0.121716010813467 1
0.311168122576893 1
0.0997486336282866 1
0.221495749308066 1
0.0527014038916961 1
0.0979648846021647 1
-0.0577778744907335 1
0.0496064498054758 1
0.317073107978538 1
0.22222449518428 1
0.130846491598256 1
0.0887345413904023 1
0.290903709628431 1
-0.0187094559263366 1
-0.327018543927822 1
-0.212595944572194 1
-0.138252466287585 1
0.0728893602360026 1
-0.204888844312398 1
0.448250557715023 1
-0.232499324070542 1
0.110567368966776 1
0.0108302265159163 1
0.133640553918173 1
0.0727621064224441 1
-0.147936476589243 1
0.331614963143394 1
0.00347326723370154 1
-0.370997776387114 1
-0.00394092853264725 1
-0.361158638857195 1
-0.00268686405818613 1
-0.058383320680604 1
-0.0364655269821427 1
0.0380906053480531 1
0.251511063087906 1
-0.000420734378468976 1
0.211281599414175 1
0.106828597787682 1
0.19157930832088 1
-0.156517532465474 1
-0.0794439885717008 1
-0.0372829885757218 1
-0.0224422907821661 1
-0.107644976983169 1
0.300284496229339 1
-0.0872814772171808 1
-0.136377956387537 1
0.515649845590211 0
0.112956066093306 1
0.252725516352567 1
-0.188400449967428 1
-0.165249683593882 1
0.0886833701804356 1
-0.0669185178658369 1
0.15355723600926 1
-0.0792406237605484 1
-0.00399033309418385 1
0.0939484823935554 1
-0.153296716631469 1
0.00661337025992905 1
0.220131607595193 1
-0.213138749450713 1
0.0841576818613556 1
0.576727720198958 0
-0.0877569289640056 1
0.336592304869691 1
-0.0970335561313243 1
-0.0412105075264309 1
0.228473423019933 1
-0.230180532897016 1
-0.0705576615744258 1
-0.0250353790002261 1
0.440654630451256 0
0.0992942752798415 1
0.270626953014408 1
-0.133616790347487 1
-0.163375140879032 1
0.00624764193959361 1
0.102438515508229 1
0.260023179947466 1
0.157119748192039 1
0.337052837814525 1
-0.202838595140054 1
0.019897397159917 1
-0.148795969794313 1
-0.0212094325611362 1
-0.0892507229653629 1
-0.109997066759448 1
-0.261709598322838 1
-0.0773103166015532 1
0.0910454812755886 1
0.000465805800775109 1
0.00580919812468029 1
0.230084526616376 1
-0.430194792643976 0
0.307667128716862 1
0.42293232855451 0
0.206225396816865 1
-0.328813191505744 1
0.159844265115526 1
0.162853926455675 1
-0.253404900375999 1
0.115348408040719 1
-0.0523990308232037 1
-0.100315922129216 1
-0.0237976063410818 1
0.0134744825161157 1
-0.053807311157472 1
-0.035255011785495 1
0.126456899016532 1
-0.239833648558616 1
-0.506755202707962 0
-0.142463065011365 1
0.235277700504495 1
0.167643892391372 1
0.204418671934825 1
0.166802803720015 1
0.0359143612719229 1
-0.0968176764052186 1
-0.198104093730091 1
-0.13330990672834 1
-0.0724583052092388 1
0.0196552477495662 1
-0.0675092430476421 1
-0.144434999426384 1
0.0547227343871895 1
-0.0286851079811934 1
-0.330209164140401 1
0.260804833383799 1
0.05868950951358 1
0.145154823712229 1
0.0125086458658107 1
0.029274142412973 1
-0.471543320134779 0
-0.175844793496884 1
-0.312130606148421 1
-0.162976934298436 1
-0.123497588116128 1
0.069374195693052 1
0.319940835515559 1
-0.1391336751093 1
0.240119114259184 1
0.136931320355454 1
0.276278724944889 1
0.0487146597056554 1
-0.108535462350224 1
0.00452057555532612 1
0.518535396614399 0
-0.0343801568224223 1
-0.168174686133139 1
0.147811575544941 1
0.176513040405658 1
0.00118690753904157 1
0.203159059659472 1
-0.00720437711099733 1
-0.170172912959134 1
-0.146241150154957 1
-0.248155393972661 1
0.0261182524488676 1
-0.00936224955652181 1
-0.144913258801576 1
-0.208584575350024 1
-0.0471028471652424 1
0.16160041188805 1
-0.228837205972012 1
0.130010423722691 1
0.202741727851812 1
0.100317400280006 1
-0.142375651030997 1
-0.355539283267997 1
0.459607133767969 0
-0.203057293687232 1
-0.118507604144085 1
-0.166759306064616 1
0.308283340291577 1
0.423978709397491 0
-0.209779388016503 1
0.15266098080226 1
-0.146469028032332 1
0.367062863136515 1
0.254384278619804 1
0.249922851307622 1
0.171471124640159 1
-0.0720732318342417 1
-0.0624602505915197 1
-0.205857070364822 1
0.281701663003646 1
-0.252430594737132 1
-0.332123297557799 1
0.201420515890418 1
-0.102731437337497 1
0.193010254144213 1
-0.239461034007441 1
0.0346772912045542 1
0.0651166008599904 1
0.188766523578882 1
0.336497196180685 1
-0.252894184019156 1
0.367962190073007 1
-0.0517496853356698 1
0.390347425188352 0
-0.0313316489386476 1
-0.0365915360471985 1
0.291029853603742 1
0.135016224174859 1
0.0340553954833447 1
0.0229581873046944 1
0.0586229763719457 1
-0.102748523281948 1
0.240293950082589 1
0.224332986195492 1
0.091573428753975 1
0.095553415658115 1
-0.267218512176336 1
-0.109442869296383 1
0.139754579618071 1
-0.146580070654437 1
-0.0116168308478159 1
0.00736843341792448 1
-0.00869664383239795 1
0.196815486824525 1
-0.0831336087410661 1
-0.198260331043103 1
-0.0173699705595769 1
0.06756906606059 1
0.0231030195928016 1
-0.00546672106750471 1
0.0247580149115139 1
0.344728108502139 1
0.295756192591977 1
0.0126723489029695 1
-0.0945958038649505 1
0.0960419424759623 1
0.0992758423854031 1
-0.082247149019794 1
-0.169570485442837 1
-0.0242268894252336 1
-0.168924108959461 1
0.0590364516695875 1
-0.0597310716021802 1
-0.288208783583263 1
0.240793484216462 1
0.0627605623898123 1
-0.0281177117620728 1
0.179198544338695 1
0.152358713168849 1
-0.196948595360741 1
0.176097876327327 1
0.29522401947419 1
-0.235574683027905 1
0.109324275418338 1
-0.0519395028273158 1
-0.0738320826870346 1
-0.0134264847641039 1
0.181406650807481 1
0.0923954775660493 1
0.124680245448585 1
0.0180478391538024 1
0.204614604335414 1
0.23805804910426 1
-0.161817912707507 1
-0.081652079187384 1
0.103316720217543 1
0.321020095640565 1
0.025878328788911 1
0.234490746263591 1
-0.115380070368784 1
0.311202578608137 1
-0.0284006799533482 1
0.18304481513874 1
0.304933426521571 1
0.242674253241099 1
0.0710891896896922 1
0.0782968403615469 1
0.00981320455502809 1
0.165682115479223 1
-0.265397889720112 1
0.10634093351002 1
0.0716254515333669 1
0.22550095537464 1
-0.020399622982388 1
0.148479658516564 1
-0.0468031206782314 1
-0.105581402305738 1
0.351567907378596 1
0.137057629816438 1
0.00708407381663761 1
0.0266742073799849 1
-0.128723339435443 1
-0.121608854604136 1
-0.115017762152195 1
-0.405439318248007 0
0.106940851829667 1
-0.11765661138788 1
0.0595613270676892 1
-0.245895147060494 1
-0.0171204832577992 1
0.281538699070928 1
0.236104087105963 1
-0.166578085541264 1
0.17128455506749 1
0.162056597455724 1
0.0999448808391751 1
-0.134661961247751 1
0.051586946946759 1
0.00111645181871301 1
0.0232923858135099 1
0.050513846132496 1
0.314223105760084 1
0.0107210111332716 1
-0.465237377117963 0
-0.0847198976597357 1
-0.115554821343942 1
0.166080527689154 1
0.241348417900385 1
-0.00402455785849836 1
-0.0894510197603955 1
-0.0581977497248619 1
-0.023539465509057 1
-0.196116484362331 1
-0.0446001853260259 1
0.107795611548054 1
-0.150328899221989 1
-0.133907026445479 1
0.213313962059484 1
0.106120609990368 1
0.00318128717896988 1
-0.261010503306295 1
0.0987185045231646 1
0.0111881438680543 1
0.0311058467825518 1
-0.110669929176117 1
-0.0383636730471488 1
-0.188509514068736 1
-0.315767558693162 1
0.0832570551791087 1
0.234466200995864 1
-0.332116956090212 1
0.0662943073228061 1
-0.100955269623437 1
0.0245757028833438 1
-0.00867556463213258 1
0.0576123292634142 1
-0.0644251233143675 1
-0.0282338964884848 1
0.25676005104301 1
-0.364799661395204 1
0.0386239545961614 1
-0.143319789130922 1
0.0249420362534398 1
0.18125205944534 1
0.176953173506487 1
0.183364527011462 1
0.254377607274856 1
0.173808715319229 1
-0.440915107529757 0
0.0194050534882078 1
-0.185110625696669 1
0.0422065683499302 1
-0.11737830785535 1
0.117620710399319 1
-0.0255507878165903 1
0.198024791487087 1
0.328073918052592 1
0.280318481307791 1
-0.345337455347496 1
-0.207964269620911 1
-0.072563427516827 1
-0.0634118593367675 1
-0.0454761958899617 1
0.181389651229967 1
-0.116590062836585 1
0.276796431086859 1
-0.0677455672387067 1
0.108126729318361 1
0.381992284491423 1
0.0223010549656605 1
-0.103635699776442 1
-0.0824603645340994 1
-0.03166145503835 1
-0.192340931391388 1
-0.252316172194702 1
0.212990775578085 1
-0.0893560320106622 1
0.0483959701059576 1
-0.25381945820421 1
0.0911874853290357 1
-0.400323269296122 1
-0.419903838062503 0
-0.354091040929253 1
-0.0498340231918589 1
-0.110640869770147 1
-0.310103601011848 1
0.254144737827561 1
0.256066517411086 1
-0.00926709667382933 1
0.150230380041842 1
0.224262810068465 1
0.141305458570317 1
-0.108155388637732 1
0.186093799848878 1
0.0536235997811356 1
-0.26554156461309 1
0.213012804689493 1
-0.0871960251456058 1
0.186721318642367 1
-0.117025142998343 1
0.0513882428953529 1
-0.0390220026856611 1
-0.0644734645486488 1
-0.159590665499694 1
-0.196040959427432 1
-0.0125510425584304 1
0.086225459459596 1
0.120610915673246 1
-0.0760341847383074 1
-0.251119929136327 1
0.10388948970606 1
0.109846077545275 1
-0.222449956750722 1
-0.164560172134077 1
0.00542633274455992 1
0.268933840836976 1
-0.314176791488218 1
-0.0179040078043232 1
-0.304575441967938 1
0.00084218625533467 1
-0.039343556530953 1
-0.0842543131716879 1
-0.0640150209727982 1
0.083682719436972 1
0.0208663531077222 1
0.308256337960611 1
0.190745529131627 1
-0.374917171771749 1
0.168871723669186 1
0.0410214595717387 1
0.133027052051051 1
-0.0328565875659691 1
-0.218870882574784 1
0.1275325698913 1
-0.167180892892587 1
0.0953084599774546 1
0.252543113047685 1
-0.267024525665816 1
0.205477708272281 1
0.203908865455937 1
0.103685595167822 1
0.254928875380476 1
0.170416743211391 1
0.000159603213382037 1
-0.16048345157485 1
0.111022066343844 1
0.000588084480197128 1
-0.0533668050044208 1
0.243362660307049 1
0.101508308248765 1
0.0497736604009968 1
-0.154763135438738 1
0.226965996934087 1
-0.148504934972647 1
-0.0396358739400165 1
-0.164607045978388 1
-0.0380633039087254 1
-0.00287534000007778 1
-0.420373548913087 1
-0.126556645729239 1
-0.276280199248211 1
-0.225930472049889 1
0.200972963315565 1
0.30848719041563 1
-0.157846113061569 1
-0.227579922413204 1
0.00543910985135346 1
0.158838472008795 1
-0.168808731450416 1
-0.117982460542237 1
0.0550394881913795 1
0.470502211376394 0
-0.00416650326208489 1
-0.171097712022042 1
-0.156090087005995 1
0.00999057448285866 1
0.231462402213932 1
-0.0328107597341198 1
0.107570949481496 1
-0.0903510609270961 1
-0.0991233377097354 1
-0.0567982598905333 1
0.106236554110393 1
-0.0998176630453095 1
-0.0894396616924673 1
-0.279353634411607 1
-0.139887160092425 1
-0.0887672467328264 1
0.152383846336188 1
-0.160052419306788 1
0.234730935055149 1
-0.321176828035443 1
0.00586811067357836 1
-0.307176472560776 1
-0.140937457999775 1
-0.362185883663503 1
-0.225355403784548 1
-0.0123495648548467 1
-0.245165218949398 1
-0.126514594050122 1
-0.0253879868814525 1
-0.115110386838768 1
-0.232778575212083 1
0.0382688509024037 1
0.27068432539429 1
0.193003802090257 1
-0.383724653951073 0
-0.0398012695457917 1
0.370920907201017 1
-0.0146086867690457 1
-0.0260429293982038 1
0.0501763620384563 1
-0.108080118258925 1
-0.0458444640976262 1
0.148465604343898 1
0.208812917597242 1
0.164698754912272 1
-0.425578159982606 0
-0.172124570935811 1
-0.132501382905224 1
0.260185530884645 1
-0.0256590929408896 1
-0.0596129516614398 1
-0.305803195291497 1
6.48821992012029e-05 1
0.26691685858183 1
-0.0138595514240114 1
-0.22535714714653 1
0.26599223846418 1
-0.210896621527843 1
-0.0609805529799235 1
-0.157018426853311 1
0.124988489384989 1
0.110722064924343 1
-0.196262258286018 1
-0.198774753576099 1
0.028387000096936 1
-0.339362292204528 1
-0.253808581908805 1
0.205724154784309 1
0.204889764068741 1
0.255601763668034 1
-0.0627513315402445 1
-0.0555068659204046 1
-0.0234253558000851 1
-0.0244837948923001 1
-0.148017291552618 1
0.0538564349634858 1
0.379672928825458 1
0.09090856998616 1
-0.166818684663597 1
0.155268881812734 1
0.0749207579608158 1
0.19143855083667 1
-0.0321701159346618 1
-0.113616608495673 1
-0.19276121601417 1
0.256243334947841 1
-0.171551692574685 1
-0.0560551370483472 1
0.000307318502923086 1
-0.179728020228435 1
-0.211499252073252 1
-0.0595244842503778 1
0.190886184644442 1
0.325452362224344 1
0.0598339716408358 1
-0.347565338912568 1
-0.0653738217510376 1
-0.0502308536320128 1
-0.123072392194858 1
-0.214116036445373 1
0.246293858190747 1
-0.0667962662308932 1
-0.361878133754504 1
-0.374159454145595 0
-0.268489901940554 1
-0.102687399025339 1
-0.126351421697844 1
-0.0677597934807126 1
0.0385824871989386 1
-0.364607503751599 1
0.0240618530890546 1
-0.176307224003263 1
0.0309980843507122 1
0.273391549705661 1
0.0817543266112679 1
-0.321236428295337 1
0.124202032236241 1
0.201893096336846 1
0.109608410429216 1
0.00581634562598177 1
0.0416023824255541 1
-0.174185384702619 1
-0.0760885795905054 1
0.132533740590858 1
0.0307518915405658 1
-0.106936539220645 1
0.000431136855532817 1
-0.0048925219701515 1
-0.0670567940472902 1
-0.288288560623247 1
0.148701399822448 1
-0.536641441782073 0
-0.289336605824535 1
0.0774100024218565 1
0.161442640823397 1
0.0468400318872558 1
-0.362421573971535 1
0.246448249327455 1
0.478783886883372 0
-0.0544207571333167 1
-0.134306092799227 1
0.102578207392165 1
-0.141692225292147 1
0.0642597255330644 1
-0.378108550162416 1
-0.00424596228249086 1
0.138847867370489 1
-0.379076611514498 1
-0.00142346947504684 1
-0.0633221968382589 1
0.137136007723268 1
-0.30089742655801 1
-0.153818124992025 1
-0.229410084200808 1
0.18109276365941 1
0.202503745890241 1
-0.000499198341247342 1
0.0219966849983232 1
-0.14697171533918 1
0.248268936193311 1
0.0733650470383492 1
-0.27589522939174 1
0.0531218257823851 1
-0.00915020597727847 1
-0.124079563406785 1
0.0102242605767832 1
0.35119268534571 1
0.194909093447874 1
0.0806611889573176 1
0.0165124497497585 1
-0.241490229180758 1
0.0987608779085859 1
-0.243980867211799 1
-0.175370087554124 1
0.245097473367231 1
0.31841555128634 1
-0.0397893960948233 1
0.163722503386341 1
0.183322683891996 1
0.0423686137514085 1
0.0413368501122807 1
-0.0848074431716181 1
0.0473961857554616 1
0.220013803215407 1
0.141761009061294 1
0.247805188171241 1
0.143610436121921 1
-0.333228030728525 1
0.0517903001320724 1
0.520719577810861 0
-0.0985885617702585 1
0.107962570265249 1
0.158499509362396 1
-0.107749095359165 1
-0.00300335909485835 1
0.193266891007455 1
0.0351727392561504 1
0.0517181733863118 1
-0.317991268904396 1
-0.0580632320390348 1
-0.203822452313486 1
-0.628049720938287 0
0.271370859446194 1
0.122019433627103 1
-0.227073813220631 1
-0.0963471614713526 1
-0.0711986813931432 1
0.0559525661343379 1
-0.186062965201266 1
-0.125510291154363 1
0.0420485991605242 1
0.0547203945426944 1
-0.0711388870650947 1
-0.101834506607814 1
-0.219720175372358 1
-0.0716557546918661 1
-0.243110063689593 1
-0.0937599562242549 1
-0.147554121642116 1
0.117983888916968 1
0.247639487667989 1
-0.168583484335521 1
-0.17498721599539 1
0.127151107064573 1
0.555332091252435 0
0.297232329459703 1
0.197014448990568 1
0.0173541163685219 1
-0.164641471977596 1
-0.00032648668595231 1
0.260283968795832 1
-0.188904354919785 1
0.240692929447612 1
-0.0178421625250924 1
0.336380839955233 1
0.0395544867209747 1
-0.0992084480109393 1
0.0317439753827333 1
0.023641653319258 1
-0.0659845514532677 1
0.113936066085091 1
0.316287669290633 1
-0.221139925136254 1
0.105778064242051 1
0.0321989640396055 1
-0.102638804323726 1
0.0995599674050567 1
0.0449617749905376 1
0.148829849552749 1
-0.180844852188558 1
-0.212303555906337 1
-0.328453546874549 1
0.0321650211845391 1
-0.247752430289202 1
0.167400146922047 1
-0.046897960914461 1
-0.19572278651235 1
-0.0473849736890143 1
-0.058850333471125 1
-0.000878431532794786 1
0.0935678133883211 1
-0.204171440097043 1
-0.103164775934364 1
-0.0482214894747512 1
0.0797554363686634 1
-0.165622152085781 1
0.299306988979641 1
-0.0887066851380617 1
0.00239086093665526 1
-0.00454519560151697 1
0.316911705414663 1
-0.200831712410119 1
0.119971191872934 1
0.00727646951313381 1
0.24064580236869 1
0.410770292348758 0
-0.0331638097278205 1
0.0237702905572132 1
-0.26194275394614 1
0.296191053250992 1
0.160176067357122 1
-0.0748663074916928 1
-0.0741639362622548 1
0.0525797607992764 1
-0.0580706561005232 1
0.462047031214301 0
-0.406062334167764 1
-0.0494374242574691 1
0.337021960606977 1
-0.124571200646204 1
0.132141059343891 1
0.0330749502786353 1
0.0561021909231512 1
0.0743429218436749 1
0.188079695982516 1
-0.196659813630872 1
0.0508933698333646 1
-0.257116868789416 1
0.131237188123551 1
-0.23142935724372 1
-0.148707497215352 1
-0.380794758880652 1
0.0320722823180972 1
0.399687815893968 0
-0.148324546838814 1
-0.0961449898945204 1
0.036699938040781 1
-0.239929231843886 1
0.239247833706035 1
-0.309024210630792 1
0.138150210027998 1
0.139578424131022 1
-0.521470555455414 0
-0.0776596471343692 1
0.200629378677754 1
0.295208644436833 1
0.062242724177674 1
0.038611107149766 1
-0.401671393748862 0
0.17498294449943 1
0.300255660608826 1
0.0970393455985855 1
-0.128007056511708 1
0.164583688292939 1
-0.0266859665803766 1
-0.277550527833619 1
-0.0466200462657327 1
-0.0858212772591981 1
-0.118762136199587 1
0.0670655862191753 1
-0.326045974542466 1
0.0194626327505767 1
-0.280046417110397 1
-0.138975465681786 1
0.010426718120273 1
0.0903611786897946 1
0.0897415046067576 1
0.0697425944315946 1
-0.0937443380626998 1
-0.0026215085879473 1
0.0714423210000917 1
-0.160635377026063 1
-0.00496069339489303 1
0.149509344306289 1
0.111945426993286 1
0.220976034161685 1
-0.0464641755557559 1
0.0798274279637934 1
0.227663444424286 1
0.00514973579161274 1
-0.133832339651765 1
-0.101380377280673 1
0.16229174918218 1
0.0503947775117072 1
-0.371887729054615 1
-0.0353150598208132 1
-0.0156131158533024 1
-0.127342562796681 1
0.120806092816761 1
0.0912394644390015 1
0.153448138985747 1
0.231720852367772 1
-0.0309673812317707 1
0.188818602717411 1
0.185785502588344 1
0.0149960812933282 1
-0.276963191498199 1
0.156122805491652 1
-0.383941410595722 0
0.129407508779319 1
-0.233395189915005 1
0.0647995978362703 1
0.061042294203825 1
0.153129697458563 1
0.254180973588478 1
0.0274943236625728 1
0.439488580865683 0
-0.130862480185351 1
-0.0256931367040999 1
-0.00729697798315335 1
-0.279391659852455 1
-0.151521387563577 1
-0.0243611733498867 1
-0.0456667219203549 1
-0.265931884404863 1
0.0712738902787313 1
-0.00821153555336756 1
-0.0985540331216644 1
-0.0883788238040428 1
0.00232126458261132 1
-0.0936130979741756 1
0.12257287150311 1
-0.0365348799837578 1
-0.163835862113431 1
0.497485227405606 0
-0.310959052169789 1
0.0607754971324392 1
-0.00129695531402942 1
0.117833779209555 1
-0.0738229370804285 1
-0.10179314126658 1
0.065210232421857 1
0.0211875160439446 1
0.0059313343187191 1
0.0498842730818752 1
-0.116775910383074 1
-0.119349222502864 1
-0.0451105834227528 1
-0.321412478770739 1
0.251814341496696 1
0.135659211041114 1
-0.0591507387480844 1
-0.263518851880775 1
-0.135729234787239 1
0.26311143318006 1
0.280229857867468 1
0.011216148653313 1
-0.00479874900375784 1
-0.302363949845211 1
-0.00836232149033045 1
-0.0197134297468318 1
0.0739687219826688 1
-0.0221553429907228 1
-0.0682563844395323 1
0.27164063212798 1
0.293386299769545 1
0.133982618553691 1
-0.0355575091029866 1
-0.0190061034127234 1
0.0733905318831628 1
8.56093652168433e-06 1
-0.0644240408719527 1
0.175346707954356 1
0.278160871788621 1
-0.0763174304979985 1
-0.313756267937879 1
0.156075412582167 1
-0.0699292861304562 1
0.138980895538694 1
-0.076274577345787 1
0.233955611754951 1
0.133487758251251 1
-0.0631475170968483 1
0.268505277200852 1
0.0101945799601883 1
-0.39287591549571 1
-0.15587877357676 1
-0.282005478490758 1
-0.149007458983301 1
-0.0818943163267249 1
0.115364147290736 1
0.0531591863288058 1
-0.196741143649027 1
0.295341100501102 1
-0.211475334459965 1
0.038922468406468 1
-0.176983041829717 1
-0.146038737816002 1
-0.0927076758038506 1
-0.0253311380140314 1
-0.0356334791781662 1
-0.13849029877152 1
0.0713988691962811 1
-0.0250547166316372 1
0.00241674394351621 1
0.0518296855886019 1
-0.458706388854132 0
0.456954190869014 0
-0.352777949581622 1
-0.496617265291635 0
0.332937564269321 1
0.179553974010671 1
-0.148897313419172 1
-0.0680145432226879 1
-0.120739664404598 1
-0.0169504739480539 1
-0.168240388470457 1
0.0446318417326193 1
0.159640332561637 1
-0.131697538840611 1
-0.02783350739716 1
0.402672854732336 0
0.0346197423196061 1
0.138660067760505 1
0.0214360207303119 1
0.0571684482420579 1
-0.238709659083867 1
-0.0742845882508805 1
-0.450696850763807 0
-0.172814409765486 1
-0.0302400914830834 1
0.33257998519394 1
-0.288124422247474 1
0.12139948089413 1
-0.126747519554703 1
0.233730874235441 1
-0.0680333252456818 1
0.0751340062932152 1
-0.0829792578308184 1
-0.080109987114053 1
-0.0881900386365196 1
0.213172407770024 1
0.115930844888612 1
-0.0211300552727495 1
-0.0915695741425675 1
0.0483325015646065 1
-0.0391709430173734 1
-0.15066331196157 1
0.265063690905815 1
-0.303747591042996 1
0.12519267101403 1
0.297161573240958 1
-0.07407313326888 1
0.292937275893 1
-0.0391385035094069 1
0.325109919180908 1
-0.170237885579594 1
0.159323573010591 1
-0.0890077026414003 1
-0.177206897645314 1
-0.10116249711328 1
0.236243577936952 1
-0.285452376161921 1
0.0434844108901373 1
0.321446553584883 1
-0.190695319034498 1
0.0587745409641085 1
-0.25685479653654 1
0.203829441273693 1
0.00403128245912266 1
-0.166950389721174 1
0.0943899963646521 1
-0.266928916365376 1
-0.313745183960896 1
-0.0517885576044032 1
-0.222818164224197 1
0.120136984332873 1
-0.283353200913505 1
0.133539667506062 1
-0.145022557306356 1
0.0175972493609018 1
0.0702392642374238 1
0.304743863962848 1
-0.0712289494461111 1
-0.255467869368738 1
0.228877896575709 1
-0.0133923461405536 1
0.133612245507388 1
0.0408215464785352 1
0.251460010333881 1
-0.297192522473988 1
0.116335720667801 1
0.262711816458358 1
-0.167472973507483 1
0.357938293039099 1
-0.106328695914469 1
0.329432697913936 1
-0.423693408008253 0
-0.119086992956949 1
0.0679959968612532 1
0.0987238261791428 1
-0.132324766161882 1
0.223439292226722 1
-0.0473025999599889 1
-0.0859041467502557 1
-0.0626074609568028 1
-0.275125134360429 1
-0.312301837697395 1
-0.181261296749995 1
0.326350190724745 1
-0.0837498311452957 1
-0.0713621321721506 1
0.13226056762158 1
-0.315056614892672 1
0.170014202888409 1
0.255785236082308 1
0.0278487908702937 1
0.255385140785035 1
-0.264946416849813 1
-0.0326464763906474 1
0.0191472042435908 1
-0.256098303544314 1
-0.206098710681769 1
-0.0256285925500356 1
0.130139114915779 1
0.0694140585380815 1
0.171847289514571 1
-0.0275874170548004 1
-0.167521780750864 1
-0.0875894817065805 1
0.162916330514242 1
0.00337724127062165 1
0.0493595511049621 1
0.167383347228194 1
0.0194475829019939 1
-0.221736369081949 1
0.16384633095511 1
0.215954104854363 1
0.0900739102087706 1
0.0372147934573836 1
-0.0351490834817431 1
-0.0775557688291716 1
0.231954465451145 1
-0.220918565880154 1
-0.086353807249776 1
-0.10053165461929 1
-0.0503602788328675 1
0.216669142477457 1
0.0859054559728812 1
-0.0581036202012764 1
-0.211786910131001 1
-0.103167707221589 1
-0.123087572672566 1
-0.0152444158137254 1
0.110226999046653 1
-0.099859611540348 1
-0.225376569842175 1
-0.394064380635451 1
0.160239658752794 1
-0.00784435810153552 1
0.228683662723561 1
-0.148959428435104 1
-0.169170535763408 1
0.0330781077659745 1
0.109774106592663 1
0.08244353975557 1
0.111794462670558 1
-0.04324952650908 1
-0.241958382076345 1
0.15273192072868 1
0.257087982993789 1
-0.112742322840213 1
-0.190983438005842 1
-0.24590924623774 1
0.224987994136331 1
-0.0936616696966938 1
0.211660217618777 1
0.27873270204134 1
0.222028645460119 1
0.214346841174429 1
-0.193044673693171 1
0.00353183082419884 1
0.278254440063923 1
0.13276523539796 1
-0.0061041864056367 1
0.0197978335610898 1
-0.0714502392082576 1
-0.0998861142861911 1
0.0529017690040016 1
0.13215875440474 1
-0.10209094738555 1
0.265100335160085 1
-0.164803254213906 1
0.225667230203677 1
0.0147114112657596 1
-0.237671337817177 1
0.0360623307132346 1
-0.261783048720047 1
-0.10839203529534 1
-0.118599624243843 1
-0.372634632097962 0
0.0461670818426889 1
0.0812464211073068 1
-0.0237159269241228 1
0.368720582526878 1
-0.0771358169330001 1
0.377648405331225 1
-0.00303260111093598 1
0.106268280711249 1
0.00335827530557566 1
-0.158614949374159 1
0.209374428079279 1
0.246140966456624 1
0.0288714823029427 1
-0.00578378320040423 1
0.0340992614350347 1
0.0776956031232164 1
0.166315048944133 1
-0.149115545408241 1
0.0749000103666891 1
0.197985871683521 1
-0.242317337567254 1
0.131478695104312 1
0.0965682607085971 1
-0.243952688439824 1
0.281000588931932 1
-0.0821821106735027 1
-0.279685967422932 1
-0.200092380259077 1
-0.00371717783053463 1
0.325094339393587 1
-0.10821061770767 1
-0.00626180028050788 1
0.0105391481952592 1
-0.33692703243235 1
-0.0621637953590777 1
0.106686636575693 1
0.149564624972097 1
-0.196774463294461 1
-0.019728898460986 1
-0.280339291020862 1
-0.200230321967665 1
0.199572463538787 1
0.484919645288759 0
-0.0782027543337393 1
0.0654306175036973 1
-0.0710288774667633 1
0.227763907348077 1
-0.363254681434413 1
-0.225047980645712 1
0.309095458450662 1
-0.195476958749688 1
0.133379215489979 1
-0.225955660270481 1
-0.329298540789803 1
-0.492398757018086 0
0.395383112761916 1
0.143515959749338 1
-0.0768488865737304 1
-0.186769399921273 1
0.0211476439199009 1
-0.034524389444932 1
-0.355813262540818 1
0.32832760544065 1
-0.0678967832334443 1
-0.0371144119023858 1
0.0707907698993394 1
0.38404537972048 0
-0.018847875589763 1
-0.193104590120308 1
0.0893212961192837 1
0.0232508303648891 1
0.0486829334868432 1
-0.0269937378165399 1
-0.121671367345414 1
0.0183727774248282 1
0.197619054224699 1
0.0177351239950387 1
-0.143053864283113 1
-0.0141975936410477 1
0.114449013066628 1
-0.0135695460631594 1
-0.102331526590942 1
0.397514393066773 0
-0.312433003382931 1
-0.0177894791749315 1
0.0620816575222131 1
0.043800020222234 1
-0.164190522176992 1
-0.156660103130205 1
-0.181587614627043 1
0.0618282281923332 1
-0.288986440577542 1
0.193109298022477 1
0.389080698294221 0
-0.274362969667478 1
0.302104582144073 1
-0.104250547356051 1
0.233170999830382 1
-0.244755581528566 1
-0.0171586760896617 1
-0.142734804204843 1
-0.0338065109178474 1
-0.154647457718916 1
0.0609218696333823 1
-0.061468289234616 1
0.047899085504766 1
0.172766094756713 1
-0.184843416029009 1
-0.0764855197714973 1
0.131048586597047 1
-0.0490719777372983 1
0.110383180920034 1
0.0325477318500023 1
-0.149565135736455 1
0.206740082384611 1
-0.186686644319004 1
0.160072061740275 1
-0.192148793759158 1
-0.142515893633659 1
0.190829087393287 1
0.0730286951707011 1
0.113317212896083 1
0.231698448847291 1
-0.285445573595296 1
-0.199523390107628 1
0.122878046406079 1
0.0247964234676053 1
-0.204927527474275 1
0.135247122011294 1
-0.426819015025921 0
0.310742559733697 1
0.205532734949523 1
-0.0717620395216022 1
0.458500202795641 0
0.240382039080429 1
-0.0726840349244906 1
-0.461452148776285 0
-0.0595517541909716 1
-0.0195932771397157 1
0.169797706624325 1
-0.241997301546889 1
0.000290231536673101 1
0.181615353421623 1
-0.211263099275025 1
-0.00502125500859117 1
-0.0732401139505501 1
0.100798346649947 1
0.0528136648469419 1
0.156139555859227 1
0.10296442380109 1
-0.0706862021618761 1
0.100641008873814 1
0.0409194221062228 1
0.0512476442474901 1
0.0705861456700631 1
0.151865890658248 1
-0.0278255539656175 1
-0.220255348045465 1
0.29935206511548 1
-0.0287109209502585 1
-0.104768914295264 1
-0.081619166804342 1
0.0347291013850004 1
-0.0575228863347716 1
-0.120332865453239 1
0.00655799834071996 1
-0.0813742559633222 1
-0.0695403915719104 1
-0.14745091640678 1
0.0361987383268573 1
0.214548403491831 1
0.170760744273083 1
0.177851258088361 1
-0.18528627636471 1
0.146177895538391 1
-0.0442197169103887 1
-0.104512191919452 1
0.216064540696408 1
-0.142797562960483 1
0.0224379786307182 1
0.0689053802766933 1
0.155385134727711 1
0.0100512310594043 1
-0.168662228033131 1
0.0228952535382058 1
-0.0508243707165189 1
0.382062366922873 0
-0.317983967424505 1
0.0871155128623152 1
0.195225753984939 1
0.0149510496743975 1
-0.220935529173467 1
-0.100879476480831 1
-0.0738557801516452 1
-0.108579215696893 1
0.00238633058952053 1
0.202107613642835 1
0.137407829295877 1
-0.00950593193208066 1
0.12588264101945 1
-0.136231678901154 1
0.529910542844245 0
0.0751933864397498 1
-0.270187162089856 1
0.198965091743951 1
-0.0885104540960662 1
0.137252577336348 1
0.144947247159438 1
0.251290626475567 1
0.114501107480863 1
-0.346448883188011 1
-0.391587851085818 0
0.225255060570717 1
0.00371856373194587 1
0.341747369367925 1
-0.0119824664453442 1
0.166711147951237 1
0.0465997518503713 1
0.384775164102429 0
-0.030456610539183 1
0.540682189931009 0
0.0804469035437521 1
0.00899113464210605 1
0.341350222235579 1
-0.0424589710181554 1
0.160941008446152 1
0.078916235650304 1
0.273184683293298 1
-0.205338125353419 1
0.0642107590815826 1
-0.0264832615352235 1
-0.00390145173976591 1
0.141665581600192 1
-0.104562632090103 1
-0.0329340493166828 1
0.236526088099612 1
0.280279290242979 1
-0.0465940545737287 1
0.180007159787186 1
0.345582889266156 1
-0.0187989209995758 1
0.115707814967016 1
0.227391101711279 1
-0.0650221698943668 1
-0.0459974064498529 1
0.257316296031542 1
-0.10967825278614 1
-0.218162026094894 1
0.0896927075697057 1
-0.257187682905924 1
0.0950992869214662 1
0.271622094313731 1
0.103687133151204 1
0.326228045328157 1
0.176587837646375 1
0.00992283232380796 1
-0.108903156594074 1
-0.0951497736070344 1
-0.0335542113109483 1
0.148319266916794 1
-0.0787617292344802 1
-0.0442703117060294 1
-0.251895598506862 1
0.0439296174052104 1
-0.1210139258157 1
0.127887598465768 1
-0.063025338337584 1
0.303282519735984 1
0.270031100038755 1
0.187404484482445 1
0.076490868134393 1
0.189365419425048 1
0.31312500747498 1
-0.133231667448066 1
-0.00479834422535277 1
-0.14403150652097 1
-0.00055234912602467 1
-0.279957343246587 1
0.0199546444334315 1
-0.213386888760783 1
-0.111223269094058 1
-0.212903391926037 1
-0.0246746289649937 1
0.134159139615215 1
-0.0112192138555452 1
0.118422743258261 1
0.199357372942525 1
-0.287980468448981 1
-0.104240014005219 1
-0.131592537569627 1
0.0770776514960174 1
0.0223349905219187 1
-0.0427119097010871 1
-0.242555086580539 1
-0.101084533370443 1
0.447570695246209 0
0.0683492255786014 1
0.469092703905855 0
0.13546391488286 1
0.30638732745918 1
0.0423204439502545 1
-0.232071092120656 1
0.372135113930055 1
0.0633820259596043 1
0.0878659286061115 1
-0.142304219318249 1
-0.153709461944937 1
-0.0574657772215353 1
-0.183031994696229 1
-0.0282134359761929 1
-0.15981447752992 1
-0.512262020325695 0
-0.558028088673014 0
0.0794791408733877 1
0.117548835549284 1
-0.198316756533048 1
-0.0273224887184064 1
0.00105867077035715 1
-0.111937372213137 1
0.0853546837728486 1
0.115695425984266 1
-0.182592614923684 1
0.114979307705511 1
0.0100827763624379 1
0.10493707224508 1
-0.0907990081710202 1
0.358671178840359 1
0.00762804609883137 1
-0.0815942962941917 1
-0.0527064042916391 1
0.00548459231813327 1
0.157558690525169 1
-0.110984053735366 1
0.160564284314741 1
-0.175825836298861 1
0.126633754201944 1
-0.232074098125489 1
-0.0542705281245409 1
0.0602808600510723 1
0.139797420895194 1
0.125803435707209 1
0.0782108610406969 1
-0.0361571740766953 1
0.158665476039239 1
-0.199522034933299 1
-0.0966001838654143 1
-0.0742694576082195 1
-0.0884711224354772 1
-0.368460335952693 1
0.24239385695314 1
0.205425627798996 1
0.189685777418688 1
-0.30754337072276 1
-0.0479567270667623 1
-0.126478370156993 1
-0.0292128286572823 1
0.0905918712339688 1
-0.253878185437609 1
-0.128075857902722 1
0.133102522931948 1
0.0547319707570132 1
-0.357215688395531 1
0.0170461380513953 1
-0.0326208204296883 1
0.0606214367533446 1
-0.0847136765578082 1
-0.130483587378422 1
-0.112954094572523 1
0.00787629365129102 1
0.214458109295312 1
0.107908361801635 1
-0.21151899938236 1
0.131416211275453 1
-0.108529876433908 1
0.143638179421461 1
0.0593357505086157 1
0.230710088569039 1
-0.00454181269647783 1
0.214368116131005 1
-0.0118347997308754 1
0.0271927633001931 1
-0.0228621673923669 1
-0.144203357535505 1
-0.390640330442571 1
0.0826116167056119 1
0.168172115577425 1
0.0732699555035938 1
-0.154601508340146 1
0.0688315985092316 1
0.106923972228015 1
0.178298115042033 1
-0.0310482272275143 1
0.0734450593450003 1
-0.0863203678577004 1
0.1697284948789 1
0.20624735998586 1
0.179412091859104 1
-0.032797802887299 1
0.0153001205480476 1
0.152268267662899 1
0.143319490636149 1
-0.0191097772939956 1
0.246936282385644 1
-0.246614636681625 1
0.125267689918856 1
0.3263942463522 1
0.127419955596022 1
-0.0648306519171357 1
-0.0873816757927968 1
-0.113591423201062 1
-0.0904372123248476 1
0.236514305781481 1
0.0212303532727284 1
-0.250655108937615 1
-0.19348791445742 1
0.274278079580002 1
-0.110747531127383 1
-0.136588898383668 1
0.206134337297211 1
-0.0299092490508083 1
-0.142381456878163 1
-0.0418876174496767 1
0.278769668008232 1
0.0118700939219116 1
-0.0944200185256306 1
-0.0922772840482349 1
0.25225650913906 1
0.0864431157183864 1
0.0513090343911306 1
0.0461529138751423 1
-0.0152248950024483 1
0.360446933078776 1
0.0721735063410117 1
-0.131804681934243 1
0.123053659026903 1
0.0317189362330411 1
0.205522902796618 1
-0.166457931033529 1
-0.0379721855994153 1
0.263803967935061 1
0.145121995107966 1
-0.32414297225254 1
0.225882037835191 1
0.10173513268445 1
0.283591720440163 1
-0.167037147543885 1
0.0495141006782596 1
0.178189720160313 1
0.0544071207438457 1
0.501427482550714 0
0.595670008078279 0
-0.226021571005262 1
0.0268649074476462 1
0.223771263574947 1
0.113325622670875 1
0.423984999110665 1
0.00027829459422553 1
-0.0068454927366329 1
-0.136782091608772 1
0.0766744236940068 1
-0.248374808091284 1
0.372577532327825 1
-0.0914993920571465 1
0.033699858553513 1
-0.328922431442562 1
-0.0536178991164928 1
-0.0951076263616055 1
-0.16218242012164 1
0.384362936539096 0
-0.563367435494203 0
0.227869205257638 1
-0.456667083246233 0
0.0275637287468241 1
-0.0633754686831639 1
0.0146539187644129 1
-0.120913143634506 1
-0.21265137102931 1
-0.176896743359988 1
-0.0316276467560504 1
-0.250260030370134 1
0.199754248792361 1
-0.142338064697507 1
0.0245675698740603 1
0.0925881874688666 1
0.00877039608395309 1
0.0915675145561058 1
0.307141705973901 1
0.131559447413446 1
0.00381390156779206 1
0.0768722202032727 1
0.148605356513335 1
0.110071988982776 1
-0.128551645011886 1
-0.0562600207517696 1
-0.391450888902782 0
0.0558316508964849 1
-0.131185368782406 1
0.361279644221605 1
-0.186917149933221 1
0.30963557472437 1
0.084977760443321 1
0.0025279955212704 1
0.0598206843748428 1
0.128659093016145 1
-0.109359103040426 1
0.0306312161557825 1
0.133504889196662 1
-0.0954983610789609 1
-0.265148855031083 1
-0.0660449497934547 1
-0.108556151470183 1
0.0242196621973369 1
0.18566896463665 1
0.44253359404137 1
0.140548608944553 1
-0.313622021579667 1
0.0186000899757128 1
0.278820917738776 1
-0.226070290492137 1
0.201284459630258 1
0.196339678871605 1
0.00207715114951892 1
0.133944578407285 1
-0.163772855210317 1
-0.0845436431988826 1
-0.111746748848939 1
0.114832803700345 1
-0.150222149039825 1
0.495735951949004 0
-0.15789292143218 1
0.0481735872455887 1
0.326308377043068 1
0.226302772315226 1
0.0741071941515236 1
-0.0685144562419869 1
0.189532652837638 1
-0.464460146178414 0
0.0203396143755886 1
-0.315976343017061 1
0.130020630277116 1
0.24704275755989 1
0.00830191512197349 1
-0.184968150059972 1
0.0358243037102518 1
0.130478819541237 1
0.309125472793473 1
0.350534266393753 1
-0.471242324895095 0
-0.207208979197077 1
-0.0671583364499161 1
0.124473598263937 1
-0.178212325248563 1
0.231712660536657 1
-0.376733298844571 1
-0.0458670723244909 1
0.579939270745174 0
0.302800923274248 1
-0.280755854756704 1
0.0251322805284664 1
-0.0174595636775432 1
0.0324942184095987 1
-0.0979969271110556 1
0.0601558883405783 1
-0.0250548199333299 1
-0.203490235114369 1
-0.0233022291359099 1
-0.0715147748560789 1
0.113569179091308 1
-0.142969835187888 1
-0.0574802547655615 1
0.160872847143629 1
-0.127716240670141 1
-0.273451925648294 1
-0.0386329674883856 1
-0.198566019436161 1
-0.0473843128987367 1
-0.270267048160932 1
-0.00850865641478111 1
0.067982220926847 1
0.333815013926156 1
0.14736232932143 1
-0.138596593245295 1
0.188538968939029 1
0.207321732811003 1
0.0114167536581016 1
0.202842803718201 1
-0.0527690535768318 1
-0.244760799292429 1
-0.0542365388876637 1
-0.414833894370501 0
-0.12516141174131 1
0.124429016111087 1
-0.00612032310230877 1
-0.205258349294685 1
0.311530418662026 1
0.00827743311148309 1
0.160434945784959 1
0.212289274638771 1
0.0340563831897059 1
-0.0201280421564928 1
-0.0586478665285734 1
-0.155078931871369 1
0.345775992032093 1
-0.12198566918809 1
0.0295044528159096 1
0.166729066155721 1
0.118155216103904 1
0.496615192281721 0
0.236190010688461 1
-0.00683377447039328 1
-0.338459370246836 1
0.188365824060575 1
0.0382768980156514 1
0.194940648971567 1
-0.2372389182468 1
0.0626966795082449 1
-0.0609399969914515 1
-0.0260824096392081 1
0.0541788477291782 1
-0.14005980749681 1
-0.131381104261609 1
-0.0657649153478197 1
-0.292342416336559 1
0.0236709748564808 1
-0.0564533279004151 1
-0.0364478853704207 1
-0.178294065401673 1
0.0784316082355782 1
-0.0573150234509461 1
0.0282747181931428 1
-0.108948722071362 1
0.0289423382370003 1
0.0384856416009146 1
0.338253849024764 1
0.222621319064282 1
-0.0555076125634638 1
0.16687236028826 1
0.171203081586499 1
-0.121711801150424 1
0.144611377317678 1
0.33144957948655 1
-0.0465817165037507 1
-0.053982187752115 1
0.462909923977689 0
0.10330434229509 1
0.0290247581491505 1
0.194571567225676 1
-0.0101767570238028 1
0.088773350672821 1
0.368627694481846 1
0.141438049596118 1
-0.313517546379752 1
-0.18678817253232 1
0.0634078195326803 1
0.159688068415941 1
0.0511417045253153 1
0.235069414116282 1
-0.0283529741916574 1
-0.0583845021132935 1
0.21218571230369 1
0.0358492729439286 1
0.260347072452496 1
-0.226089789628919 1
-0.00527842516143323 1
0.0261210640353001 1
0.0122090123120853 1
0.0798651879747963 1
0.137137055298624 1
-0.037344184309935 1
0.0647506812414309 1
0.223816356213125 1
-0.301772803461314 1
-0.331968204660955 1
-0.102762306261284 1
0.167774001373652 1
0.141461458955478 1
0.190970945010928 1
0.143070308641916 1
0.175936605818835 1
-0.174281626840449 1
-0.309540680279916 1
-0.1335754915271 1
-0.0501337532662705 1
0.185129803553621 1
-0.109154317307335 1
-0.129073653569311 1
0.152433453735288 1
-0.181351382664904 1
0.171750045254216 1
0.187980288620854 1
0.13772427545964 1
-0.0374289954441546 1
-0.192191932037864 1
-0.132521482502486 1
-0.42309648047142 0
-0.194588195149291 1
-0.268364743809077 1
0.188063813820315 1
0.148652858137687 1
-0.0520108394076737 1
-0.204676260578575 1
-0.0284653548884061 1
-0.0804890728010597 1
0.0115136513173964 1
0.113125347229648 1
-0.198488205416957 1
-0.0978614930805436 1
-0.104452426674903 1
0.302133901925411 1
0.0893231503352721 1
-0.268283480561617 1
-0.00141829604184899 1
-0.100707190058772 1
0.247265884537174 1
0.332408609835698 1
-0.0317247934890316 1
0.0521059150760117 1
0.0560055827809149 1
-0.0362751747197836 1
-0.0841723521258146 1
0.425447152085753 0
-0.271446784444947 1
0.0836561282446602 1
-0.101328407272128 1
0.123271254276696 1
-0.039648999052724 1
-0.101467934947156 1
0.356830565240484 1
0.172054151283789 1
0.0232770144337176 1
0.00868368804215584 1
-0.0710041341120365 1
-0.0111642570325836 1
-0.027604289022871 1
-0.00637733691257529 1
0.217763865456113 1
0.171361325114856 1
0.0374078431477585 1
0.187322238864037 1
-0.0413525351256116 1
-0.264053797245802 1
0.310527689916333 1
0.117351937931326 1
-0.119052135459575 1
-0.353848170505923 1
-0.0980354733353949 1
-0.255264959262129 1
0.108572858378339 1
-0.0531641087572725 1
-0.1899944427342 1
-0.119979299912996 1
0.0616739889699068 1
0.0773593423737202 1
-0.27231651206841 1
0.0358266817991961 1
-0.419547579627803 0
-0.262036707123817 1
0.606242459461052 0
-0.061172192948663 1
0.179369235854293 1
0.240684415283118 1
0.127552673525042 1
-0.126866564928393 1
-0.0441865519164505 1
0.251695417900608 1
0.171864015057805 1
0.0214250822176346 1
-0.155277646260682 1
-0.0504596556250095 1
0.0469631327913231 1
-0.16128158620214 1
0.375337665872122 0
0.384166080270968 1
-0.263470397818866 1
0.191936416646705 1
0.0308097181290586 1
-0.346331894765307 1
-0.099225645855247 1
0.316135378223435 1
-0.271670771148273 1
-0.312513807280612 1
0.199600428511454 1
0.0540009113552016 1
-0.0095832450982444 1
0.237646696846768 1
0.230016791441469 1
0.220823797270908 1
-0.0365442366757142 1
-0.282821472597367 1
0.465996706691465 0
0.0918248879536727 1
0.00853986986599744 1
0.1338451633271 1
-0.0244152752829528 1
-0.0396503368099389 1
0.0465389785479936 1
-0.0912766787276739 1
0.0120856833413531 1
0.094339874941112 1
0.136844679621917 1
-0.153306110935361 1
0.243158873253315 1
0.000505084389885578 1
-0.199787779463166 1
0.0124977453748083 1
0.139323406570491 1
0.334620014190234 1
-0.00967059821145246 1
0.0388391233246255 1
0.065365093537346 1
0.075871055512076 1
0.2347776683458 1
-0.112114196049558 1
-0.0558490201595597 1
-0.228943878967006 1
0.0528992922328616 1
-0.0232553587074615 1
0.0345662578444444 1
-0.0706435907021684 1
0.320096789331163 1
-0.0659739789841496 1
0.0229519338460092 1
-0.28698939166421 1
-0.0773578049294841 1
-0.244028878816764 1
-0.0406158881262197 1
0.265534366710789 1
0.0221646050477611 1
0.164412817563231 1
0.121945168953892 1
0.235311479086482 1
0.299532743198042 1
-0.364925794905177 1
0.20259684249895 1
-0.187824379929759 1
-0.132747290592782 1
-0.0121226293859136 1
-0.121848567401612 1
0.104141045494915 1
-0.204933472651068 1
-0.0214766236746808 1
0.371321966966857 1
0.162049254776358 1
0.117056613549674 1
0.0035666061828614 1
0.209690675072164 1
0.020393971527109 1
0.159733675119811 1
-0.0324304745913002 1
0.0441051439084366 1
-0.254385635840221 1
0.066814343693315 1
0.0138258772553462 1
-0.330487449090112 1
-0.145417174066732 1
-0.213282596945335 1
-0.0140576963916038 1
-0.0415023332628602 1
-0.101312155366679 1
-0.308487481853875 1
-0.189571902293989 1
-0.144360536322888 1
-0.113917565964315 1
0.0742175645845946 1
-0.142355737190565 1
0.119722860217769 1
0.235388259751046 1
-0.187699861833979 1
0.126868716549584 1
-0.1667844395836 1
-0.0197429595172627 1
-0.510028758275006 0
0.297521640619434 1
-0.106099334147927 1
-0.202251176152016 1
-0.00570996541693389 1
-0.217311420047582 1
0.165853976879376 1
-0.161999279738265 1
-0.191574734973693 1
-0.0795600654363309 1
0.09874024001257 1
0.146281718728769 1
0.165607588610422 1
-0.138431401968483 1
0.0504543890575883 1
0.199565660288344 1
-0.0315020210742173 1
0.210112072730394 1
-0.197316462038557 1
0.00657001251110082 1
-0.00891711172092882 1
0.160365934766074 1
-0.29083519622025 1
-0.0545269685107215 1
0.322220639949928 1
0.027331927127339 1
0.127243105260619 1
0.133295348030374 1
-0.116172113994622 1
0.0104044553404307 1
-0.135411163379358 1
-0.0224059610497604 1
-0.18542973066558 1
-0.0358193927085549 1
-0.0498451278816575 1
0.269149470972214 1
-0.0761620384389821 1
0.00322251841340941 1
0.0286956966963698 1
-0.0157205012805116 1
0.194514386298124 1
0.121408422293486 1
0.0579362711314864 1
0.192649989729789 1
0.15193256735067 1
0.0227048379893881 1
0.0846931755659287 1
-0.0419631361408576 1
-0.234615504045734 1
0.0371931671317971 1
-0.285838195947089 1
-0.186234992643035 1
-0.0168340508954 1
-0.135658585965827 1
0.0234287715845084 1
0.104573101379972 1
-0.229342210491632 1
-0.130640704005077 1
-0.0636322642323593 1
-0.218464714171721 1
-0.49078193631094 0
-0.0585498741170733 1
-0.0174644544084213 1
-0.0176103435454755 1
0.116749616834485 1
0.230970902403536 1
0.133559939429352 1
0.0798757062317105 1
0.294596097381696 1
0.242882004468574 1
-0.363480046368078 1
0.115683521860317 1
-0.0425760779298508 1
-0.174013078205331 1
-0.358188575650394 1
0.422423975152351 0
-0.131475946963972 1
-0.191695567263907 1
0.115297524055123 1
0.114467135959312 1
-0.18302253836504 1
-0.187252222993535 1
-0.0210201298597094 1
-0.00757793879093502 1
0.114994974753907 1
-0.080169735916753 1
0.0473514857104303 1
-0.125002637406153 1
-0.0341084739779302 1
-0.0474421713823439 1
-0.269009204164751 1
-0.231960818734972 1
0.0494084848721469 1
0.228817140016805 1
0.0239434574049796 1
-0.00853881466694908 1
0.16336665221325 1
0.249482858462291 1
-0.161694795081044 1
-0.16880609367301 1
-0.206029193504498 1
0.0676247472829604 1
-0.034887842960986 1
0.145911886242857 1
-0.00938512533247214 1
-0.0122753062468459 1
-0.116701197811873 1
-0.241016019944577 1
0.068738441768463 1
-0.0535660807695463 1
-0.180985469261204 1
0.0092881647531089 1
-0.0132812840770525 1
-0.143942433603854 1
0.609055101990801 1
-0.387054600962644 0
-0.0715582216152648 1
-0.189417110716251 1
0.0649376314564063 1
-0.201852805598385 1
0.254208212197457 1
-0.194885789439743 1
-0.0133792630539181 1
-0.12327930685226 1
-0.0790398289976259 1
-0.219074852900773 1
0.371348998707399 0
-0.00372711844070286 1
0.0114127291761995 1
0.0106423848729811 1
-0.0650767059209106 1
-0.0510547592131854 1
-0.084412522830628 1
0.126630072230483 1
0.204847107162357 1
0.167964727392643 1
-0.190864880176644 1
0.13349844806895 1
0.14286296276587 1
0.0530453139180333 1
-0.386591565060219 0
0.298187603076112 1
-0.208783351991525 1
0.144570875842707 1
-0.248581826357786 1
0.0449323739415313 1
-0.000890686514306981 1
-0.204147898329448 1
-0.0205219056595494 1
0.180687784272244 1
-0.045779391559243 1
-0.0633241610889421 1
-0.134329309895411 1
-0.164257475205467 1
-0.124302150628536 1
0.348703932744367 1
0.0938496360506519 1
-0.141131027229736 1
0.0222226177864449 1
0.304088522445552 1
-0.163740202349783 1
0.146036005441154 1
-0.0337917155156578 1
0.124097842446323 1
-0.133876267806447 1
0.124609113978051 1
-0.0266099311467597 1
-0.0111737093453997 1
-0.211419038408907 1
-0.0918539053303143 1
0.196025693634617 1
0.207560134581458 1
0.164720554175952 1
-0.145570448484701 1
0.100853410438605 1
-0.039955740824788 1
-0.07090026858048 1
-0.202812917667226 1
-0.00969887618406581 1
0.0101056189279365 1
0.0948973549122739 1
-0.475947153782921 0
-0.0432015970720307 1
0.330741437560343 1
-0.0404967894171341 1
0.111360923213575 1
0.0241744227047964 1
0.191395887904553 1
0.150877053487398 1
0.0257840877255082 1
0.00353272420283875 1
0.196212329058166 1
0.123219647931255 1
0.148957047900962 1
0.0824976898174486 1
-0.169897884709892 1
0.18203222514595 1
0.0420951773600923 1
0.0678932149151614 1
-0.120785165765389 1
0.22397395893153 1
-0.078619937837945 1
0.108489445210693 1
0.169360089924332 1
-0.129791273986541 1
0.0784060967258873 1
-0.146870104559932 1
-0.214219354637355 1
-0.0788169076909003 1
0.228301134565682 1
0.110330257106749 1
-0.25855737642595 1
-0.0365591878748249 1
-0.0665978230881733 1
-0.182833266236658 1
0.00565433148247786 1
0.244100933987702 1
0.00935422114259835 1
0.0650388042089846 1
0.0430847502797784 1
-0.0350004111160673 1
0.120575512728183 1
0.0658974986978605 1
-0.0687698068624341 1
0.235952180655105 1
-0.277407718532701 1
0.115801762119191 1
-0.0199369487877325 1
-0.024898903707548 1
0.147960862534936 1
-0.105936380651709 1
0.191296133296388 1
0.0809715899454476 1
0.265195666348548 1
-0.0916088795479717 1
-0.246754722218494 1
0.101828731266804 1
0.321179992435121 1
0.279088063967445 1
0.0137876092861172 1
0.0359828122169233 1
0.36599297288023 1
0.150839851333061 1
-0.161264142851259 1
0.034764718129032 1
0.11261604529492 1
-0.122844219048572 1
0.129650115810179 1
-0.0129865301435668 1
0.0946486297145836 1
-0.00152945004597442 1
-0.0481007600750001 1
-0.214531678009088 1
0.282069869998724 1
-0.0971144882927632 1
0.437764382700123 0
0.11677395481175 1
0.0747866902881492 1
0.410400174612709 1
0.0892368932257998 1
-0.102215767521812 1
0.011148564642782 1
0.147364229680651 1
-0.0165393167572998 1
0.0875403445771043 1
-0.0532927205861915 1
0.157748090561329 1
-0.314529186524072 1
0.0944891457539313 1
0.169683200452833 1
0.0937180459764189 1
-0.0935706205050065 1
-0.293904751034623 1
-0.0251952797854602 1
-0.326792699545588 1
0.115692615432391 1
0.144828232155195 1
-0.214676141570169 1
0.0506301138111293 1
-0.0284815305957343 1
-0.0311231762504034 1
-0.0663701269599102 1
-0.0453747079559012 1
0.135537920491473 1
0.227689294877794 1
-0.00571700952759525 1
-0.218276069279034 1
0.240458273226531 1
-0.0204315903848986 1
-0.285091715483538 1
-0.0352307612123038 1
0.0623623380360136 1
0.402883604680227 0
-0.172065844120252 1
-0.0304056865808149 1
-0.126273436166891 1
0.416395143232033 0
0.178349836152008 1
0.133561802495486 1
0.167971960444313 1
0.0560180040755922 1
-0.316069275773917 1
-0.135656250988465 1
0.165856048781316 1
-0.228460433219949 1
-0.190767139300515 1
-0.101548475339916 1
-0.0917268433056918 1
-0.103544092960889 1
-0.0670544634886121 1
0.0899971796223882 1
-0.419122754823215 0
-0.113138707359303 1
-0.39471061885482 0
0.0340841075751099 1
-0.110737709447794 1
0.075830817783505 1
-0.229024748232378 1
0.169518843833098 1
-0.176747657537125 1
-0.0229695378589188 1
-0.346362677188895 1
0.0890325660723989 1
0.212415754722376 1
0.0594566631882994 1
0.00616324730996527 1
0.102793833488195 1
0.230018619529758 1
0.0778626591788394 1
0.073354476442935 1
-0.0555837172287902 1
-0.0718308076544083 1
0.174464233688114 1
0.0514980980293773 1
-0.0384451672163503 1
0.151789472909019 1
-0.0608482709028831 1
0.150641339921383 1
0.280049588327111 1
0.170459132393186 1
0.271552593032829 1
0.164738790435782 1
-0.2224194651027 1
0.101662166995552 1
-0.267015251942436 1
-0.223487033103116 1
-0.145235535746102 1
0.0415592601632058 1
0.41108702970457 0
0.041318012875976 1
0.0835072179549749 1
0.142674260811479 1
0.0536314492348167 1
0.407265296901564 0
-0.316742759064737 1
-0.00716134223160365 1
0.0931577384642115 1
0.0201140843902405 1
-0.010657328608746 1
0.0225241665274548 1
0.253504216404539 1
0.161141516335396 1
0.320006045981328 1
0.0288452178028204 1
0.0332748376267083 1
-0.161709941500598 1
0.00355245258397247 1
-0.512935546925525 0
0.167124601892354 1
0.0365864594344175 1
0.0492182820950066 1
0.0130970175639465 1
0.112014879858628 1
-0.0395117305725202 1
0.0849905772323582 1
-0.109278444857935 1
-0.401617366089988 0
0.205898714387052 1
0.00726462974540301 1
0.0996928486762293 1
-0.31839188350764 1
0.0358936797136701 1
0.250768824869245 1
-0.0111348465131864 1
-0.103720186960154 1
-0.0681212252681876 1
0.345355336890959 1
0.27725486786462 1
0.0503284619660951 1
0.218699788521231 1
-0.0980224639243973 1
-0.208352292270542 1
-0.0292918203369585 1
-0.201978492291182 1
-0.366649812098855 1
0.282705264955397 1
0.0577765918992295 1
-0.0518333831394861 1
0.071294185141431 1
-0.167856508605508 1
0.239259959796966 1
-0.235765685252119 1
0.196642010219497 1
-0.210419287841561 1
-0.368222697171758 1
0.386728539877773 1
-0.161834913846769 1
0.165072905404712 1
0.40580541737709 0
0.0169574045500046 1
0.358345566402872 1
0.00602723398051849 1
-0.489481429046238 0
-0.175058751422565 1
0.146461058326669 1
-0.0844423537711191 1
-0.32779616674638 1
0.0250765201759517 1
-0.173111788072491 1
0.267458510954465 1
0.233714823583754 1
0.0126441668398794 1
-0.277734902159589 1
0.137008267316421 1
-0.0128896949278642 1
0.423354666229475 1
0.243429359881144 1
0.158406613688718 1
0.00917852231697251 1
0.0777951350615179 1
0.114485356896134 1
-0.16447840576645 1
-0.0242863167854667 1
-0.263815639342166 1
0.260113861352384 1
0.158353755597311 1
-0.0155697459346706 1
0.240316201348606 1
-0.0814926066262134 1
-0.122072995546587 1
-0.162613893164804 1
0.0710630163935178 1
0.119929307865596 1
0.293723786442803 1
0.161786174264281 1
-0.337501925045461 1
-0.0401428193323701 1
-0.0102509063915366 1
0.0980770657982686 1
0.0582102245062271 1
0.0250684090367454 1
0.130774779377135 1
-0.131967725609766 1
-0.132143442594924 1
-0.46325454239041 1
0.11226220232338 1
0.161656198304462 1
0.00073295248923147 1
-0.068389649224892 1
-0.124189619690165 1
-0.000978467033779865 1
0.147158853873656 1
0.216911856767297 1
-0.286416524977171 1
0.0340372434842869 1
-0.00723115278623662 1
-0.157975000589579 1
-0.113276625606077 1
0.0518455580994667 1
0.243720121342767 1
-0.355652518308724 1
0.13417083373877 1
-0.195525804139717 1
0.127427756858116 1
-0.0873286471087511 1
-0.0940370900959441 1
-0.146118995491736 1
-0.204670427391981 1
0.0851414285396768 1
-0.0803306366075211 1
0.135772810411558 1
-0.138511588540478 1
-0.296614454573132 1
-0.0184357299680122 1
0.297079491541012 1
-0.108684196367269 1
0.0580133813779429 1
-0.0636506047077524 1
0.271614605623534 1
0.0203198445251952 1
0.0953709027760814 1
-0.214315095817025 1
-0.104820821331239 1
-0.218950115843115 1
0.403514669163927 0
-0.00639786930427455 1
-0.194778405967339 1
0.108416995588189 1
0.00731579746187805 1
-0.185438205242379 1
0.109351916648966 1
-0.146114647375862 1
-0.0296858544682962 1
0.164632230875876 1
-0.124600451545066 1
0.367383497697877 1
-0.19650348090089 1
-0.00201181626517914 1
-0.0133214805724187 1
-0.0549323810020362 1
-0.16027896580052 1
0.596255466783525 0
-0.139328295787359 1
-0.366007337708519 1
-0.33793691882871 1
0.269839774833447 1
-0.100817097538969 1
0.282959456888184 1
-0.0383181150822529 1
-0.202729140753097 1
-0.156904450900234 1
-0.152314879741963 1
-0.0807261967082778 1
0.358706099784445 1
-0.0268777903559067 1
0.130462212868824 1
0.0550178707960363 1
-0.104797125887255 1
0.110744238815348 1
-0.0469095032862551 1
0.632524589518225 0
0.00361423716778699 1
0.0497635162988906 1
-0.00588263451398461 1
-0.0341924652213085 1
0.0374396617403933 1
-0.23084796774321 1
-0.0417089877886367 1
-0.375280256958983 1
0.171424255666058 1
0.246700532703262 1
0.209029824771795 1
-0.0975568016032797 1
-0.655739509522968 0
-0.0745633629716559 1
-0.00641260225865846 1
0.00875516954898389 1
-0.191586582347071 1
-0.262858179133334 1
0.177016552378836 1
-0.257632717597554 1
-0.222506728045039 1
0.110710722982802 1
0.31588209529134 1
0.0591645139234841 1
0.0813588274544597 1
0.150032338523236 1
0.0241494316524115 1
-0.424818019763078 0
0.0811664458786991 1
-0.114902034893718 1
0.055279454465086 1
-0.0766971525390249 1
0.296428804081524 1
-0.291165492282354 1
0.0492675806339112 1
-0.207155234816386 1
-0.346379694972002 1
-0.197394983381483 1
-0.111193010912852 1
-0.059556135836593 1
-0.0427380765163027 1
0.178332087314599 1
0.274111195525345 1
-0.0298938839753198 1
-0.0350419456130008 1
-0.266198690885575 1
-0.0357540009270023 1
0.0267338727752529 1
-0.126579527401478 1
-0.0793422341824638 1
-0.159940764023899 1
0.0495297600090499 1
-0.0148127741042028 1
0.140538294097281 1
-0.0812404948877476 1
-0.0672627958554627 1
-0.0742330605197478 1
-0.136211422525048 1
0.233517464136674 1
0.0498974193451521 1
-0.328119722973255 1
-0.0491029895448076 1
-0.0441582674831261 1
-0.0107607005105323 1
-0.435385093166719 0
-0.0712556384614937 1
-0.000137561455834538 1
-0.169705387984507 1
-0.204344482028307 1
-0.186031165567238 1
0.00329754470379377 1
0.208233386924645 1
-0.137490494592191 1
0.128227555467443 1
0.155942695050091 1
-0.0560402062717351 1
-0.0683516189509978 1
-0.219213671218393 1
-0.255144346983255 1
0.272492947500232 1
-0.0610189703779245 1
0.189161989145589 1
-0.409349924377284 0
0.283552487725979 1
-0.236782924373026 1
0.137638898187537 1
-0.178400146551591 1
0.374801368772182 1
-0.524901632085898 0
0.0309744860360475 1
-0.306377372704873 1
0.0391956992296343 1
0.150052677578005 1
0.0307436646327112 1
0.103116734932612 1
0.178162829647293 1
0.133160779080979 1
-0.0196606606687558 1
-0.00113905531334922 1
0.0768217189305447 1
0.227547182410028 1
-0.111783631286421 1
-0.11112636688709 1
-0.0986219595479677 1
-0.00460641973412319 1
0.103289471499161 1
-0.387529615753164 1
0.10059053018755 1
0.225044632936409 1
-0.196205857038671 1
0.352749972911529 1
0.129875144375025 1
0.00206886761073532 1
0.21343545390323 1
-0.159113259465137 1
-0.0664187408576835 1
-0.254261990360515 1
0.0793404050768011 1
-0.146469285218129 1
0.25381886916142 1
0.265527999583648 1
0.0269350352681729 1
-0.18605246611852 1
0.053954566895121 1
-0.29655259216209 1
0.223258513619732 1
0.00748362969639765 1
-0.124437035922793 1
0.0245170096798691 1
0.164352436262686 1
0.151585548258373 1
0.0579966728765118 1
0.0850992146872384 1
0.177882698705164 1
-0.25028793240153 1
-0.0684308647409861 1
-0.0741877764993876 1
0.174384257886791 1
0.447086129755234 0
-0.0224991511287956 1
0.0399104906797616 1
0.22666996294925 1
-0.156593841667549 1
0.0951422780593929 1
0.129241824710789 1
0.121094206158956 1
-0.172879893094656 1
0.222679430490704 1
0.04908807666461 1
0.25258615490667 1
0.128514900729318 1
-0.0570836255642631 1
0.165090608102324 1
0.108216179790214 1
0.102130070791058 1
-0.275001285766232 1
0.184812741401432 1
-0.184909125555579 1
0.0581247714295627 1
0.214618522011732 1
-0.133555865279213 1
-0.260738195114925 1
-0.00439798818426522 1
-0.155453317972013 1
-0.10310653420195 1
-0.181938345178205 1
0.105146115830522 1
-0.0915262178214908 1
-0.150154407729097 1
-0.216811967277121 1
0.103701214007665 1
0.021271963768369 1
-0.0719900743417698 1
0.108431390249566 1
-0.127406453939381 1
0.152909507750189 1
-0.0445889701799559 1
-0.24136894587664 1
0.278970223228657 1
0.249348705035231 1
-0.00687802979496746 1
0.0973935789771236 1
-0.0625315740263379 1
0.258506696400426 1
-0.108586851707654 1
0.199983200899179 1
-0.241889343283731 1
0.180446731602274 1
-0.119314737368093 1
0.0933270172159111 1
-0.0786147221778279 1
0.130795774331447 1
0.0412910312911123 1
0.0094974550336128 1
-0.169006942286345 1
0.172326685050872 1
-0.133459110446042 1
-0.057462295905014 1
0.0665929613916685 1
-0.235358088696812 1
-0.22388311769235 1
-0.0326052184568478 1
-0.0188980567438497 1
-0.130874843235272 1
0.148277437729641 1
0.0566016028000823 1
0.0484739792169567 1
0.308852672669716 1
0.2167592638285 1
-0.0733182812199634 1
-0.0979507468692126 1
0.10619445589861 1
0.188726569189048 1
0.11672146986708 1
0.0109770120376359 1
0.111240606149939 1
-0.0123587404136605 1
0.326870325548932 1
0.12954698258061 1
0.121646886324002 1
0.023164097573949 1
-0.138266637235872 1
-0.101619229875153 1
-0.100172225398147 1
0.305476700466116 1
-0.0992242452701055 1
-0.0537067286371343 1
-0.137105349055511 1
-0.209514963135281 1
0.0708151189522756 1
0.121215057396288 1
0.00557063759840433 1
-0.0119039839113755 1
-0.1571824074567 1
0.134995524542608 1
0.0338477568128711 1
0.188828984012698 1
0.0758369093470063 1
0.44965190173304 0
0.114406485158875 1
0.1450704563342 1
-0.300380479663077 1
-0.028050039735167 1
-0.182375545088028 1
0.28603222945119 1
0.207556705684776 1
-0.150631597211205 1
0.231083351257721 1
0.227036533212883 1
0.0078496983507732 1
0.0583074885569026 1
-0.285735633849063 1
-0.142452322069404 1
-0.251769179133903 1
-0.148369449557565 1
-0.0199624731536923 1
0.618030831063784 0
0.171020358945202 1
-0.250503657010102 1
0.0600642418270505 1
0.274227824224575 1
-0.0860106125119837 1
0.0481217760376862 1
0.117513437019048 1
0.210210464285936 1
-0.30956259230628 1
-0.0567724708459343 1
-0.327204638882444 1
-0.190540791913664 1
0.0500592713001779 1
0.0734569861146936 1
-0.00283499335975009 1
0.393311776770403 0
-0.251143767574048 1
-0.0223434716730705 1
-0.0420700265235968 1
0.114459989711697 1
0.149940716481548 1
-0.0849302061695726 1
0.0884655498376554 1
0.0305147308885147 1
-0.0298141495559569 1
-0.0570742853701932 1
-0.0242519233392074 1
0.242608598598936 1
-0.0905731311166835 1
-0.0932956939383755 1
-0.369990402976808 1
-0.336986253971008 1
-0.394214316244293 1
0.138521256407423 1
-0.174144630071021 1
-0.250652651471811 1
-0.111225305202892 1
-0.00490993998038163 1
0.116807806280391 1
0.127933344036049 1
0.0618929392632972 1
-0.0174225597392032 1
-0.0832156875025384 1
-0.270185211516904 1
-0.0455038249466826 1
0.116470629155202 1
-0.207769993543792 1
0.152528598501071 1
-0.40657541108553 0
0.240164728089185 1
-0.0491491776562775 1
0.0393720302986687 1
-0.000339315586804979 1
0.102704690743523 1
-0.482706003020237 0
-0.00567834043354183 1
0.177079203498839 1
0.257870674965969 1
0.108069606594289 1
-0.211653731929772 1
0.0171092148089901 1
-0.367489753048533 1
0.0821634788851762 1
0.21119868659463 1
0.132192896356462 1
-0.274948381129012 1
0.02140673015936 1
-0.315099457397599 1
0.0575093309006656 1
0.0475313300258019 1
0.0721971370505399 1
0.204665480154019 1
-0.334916741761398 1
-0.143011104843732 1
0.11410495027325 1
-0.00294684335484375 1
0.0798525832495583 1
-0.0780326695338329 1
-0.01323351730261 1
-0.0904831485396132 1
-0.141509754110097 1
0.124754057250832 1
-0.240771519473494 1
0.129783898069078 1
0.32238221401961 1
0.469828182033311 0
0.106292371019704 1
0.165055373277677 1
-0.258653429947585 1
0.295122224652362 1
0.199812008912652 1
0.0272720315490962 1
-0.162802492906504 1
0.277801708518098 1
0.241650428611938 1
-0.0261738086467421 1
-0.217414138173823 1
-0.0409233109916718 1
-0.215054560153797 1
0.114331557132121 1
-0.0786394695553327 1
-0.00929916276233012 1
-0.11406232015812 1
0.170964448906149 1
-0.117528957918571 1
0.0127555588972422 1
0.233539444247888 1
-0.0782380316266087 1
0.0694965245103803 1
0.309511528130342 1
-0.254109866240496 1
-0.0401160497058947 1
0.129100634526689 1
0.154740935581081 1
-0.101499737090593 1
-0.0629253937656705 1
-0.0982515060753291 1
-0.0991991480744135 1
-0.156969729543594 1
0.0276099276300423 1
-0.103469269277789 1
-0.0906309321488033 1
0.253215054429925 1
0.112513613814143 1
0.0204520215806681 1
0.0579921413423311 1
0.0343370335137672 1
0.166666520534996 1
0.238654888233508 1
-0.0041472403984175 1
-0.0420596468155459 1
-0.0513589252284078 1
0.0607633209673046 1
0.392837002523104 1
0.217931115772154 1
0.0222083056614922 1
-0.140523856091267 1
0.260100739111406 1
0.058469890695774 1
-0.144978383697455 1
0.0899573400783727 1
0.403764950690399 0
-0.0016449562445234 1
0.17553364732074 1
-0.0972556361147661 1
0.199781587895576 1
-0.0436968019658282 1
0.0890020133084935 1
-0.0860600150343397 1
-0.194374535523837 1
-0.22577722209017 1
-0.318995599477728 1
0.19993735743148 1
0.222218677588299 1
0.116566076759763 1
-0.375300996126092 0
-0.284065813621607 1
0.0326011926104991 1
0.123279086086211 1
0.33244494648591 1
0.183832398475079 1
-0.430776045463448 1
-0.368309041145653 1
-0.0831499080372604 1
-0.0291325211812605 1
-0.00627091548066454 1
-0.139715987695224 1
0.154051784075728 1
-0.354714867235394 1
0.239580154349325 1
0.264131912221057 1
-0.208088978567463 1
-0.214517047517007 1
0.293678880141289 1
-0.222513893174631 1
-0.0622660057071641 1
-0.163749470038685 1
0.253029412750723 1
-0.0706853356544448 1
0.0919726319787974 1
-0.169639652589164 1
-0.0205754687142538 1
0.22164499955025 1
0.232284181146009 1
-0.197610713626033 1
0.0117053600046152 1
0.362402808544867 1
0.0308051477113113 1
0.203399449001011 1
-0.0762844144803636 1
-0.336985047087029 1
0.316804823093433 1
-0.0653999922943794 1
0.0390713930130669 1
-0.124261679475325 1
0.18133483468133 1
0.181748409055322 1
0.0763967118098749 1
0.17835217137273 1
0.0350136489030724 1
0.285282703466031 1
-0.114577426680109 1
0.0741163051657959 1
-0.416183412143314 1
0.0981484773051375 1
-0.0229888374155502 1
0.0135091229280638 1
0.0808755119642253 1
-0.289432495517937 1
0.135988039356788 1
0.11216053530258 1
-0.0231458898048575 1
0.177513572420047 1
0.103841002047691 1
-0.371024543151241 1
0.000640580995091025 1
-0.0870737044093375 1
-0.0644611318878211 1
-0.226699807912677 1
-0.218262844918353 1
0.564732946986321 0
-0.0169519402403447 1
0.25993868416841 1
-0.129911386148218 1
-0.0891011668142854 1
0.192690621414242 1
0.33870479015476 1
0.0138808197575115 1
0.343278258893661 1
-0.0648956720591707 1
-0.0345567296158733 1
-0.400688406597135 1
0.101290232320493 1
0.20907505307197 1
-0.14925529113652 1
-0.0379209483066149 1
-0.0236677980573247 1
-0.166957449508799 1
-0.111263631545124 1
-0.242549101332465 1
0.312370911994743 1
0.107279976269199 1
-0.0947411825571096 1
0.160159837379851 1
-0.315916317560086 1
-0.0127775220381564 1
-0.0155921986286534 1
-0.165802853474977 1
0.0427694644509426 1
0.263542439913008 1
0.121761305200911 1
-0.0348801240395407 1
-0.383055972722047 1
-0.218231904210971 1
0.164468804080128 1
0.156449693979622 1
0.146892370749224 1
0.221161278348653 1
0.0144883545568884 1
-0.0401613172595852 1
0.136370215683486 1
0.21844494283011 1
-0.142894573228971 1
-0.00852777838758709 1
0.0496710798120658 1
-0.214328208683553 1
0.166280539120681 1
-0.0841692750461144 1
0.0138390781280154 1
-0.0629963474889831 1
-0.0874311820309774 1
0.0805756572947273 1
-0.0460144139839174 1
0.122159314721533 1
0.0236485338453161 1
-0.0506667877452398 1
0.205960568285322 1
0.0214337137863618 1
-0.255462903474282 1
0.290937844156609 1
-0.134940229257195 1
0.0903238978134986 1
-0.0629684651010904 1
0.0817266476553957 1
-0.394297075354054 1
0.0178856385767295 1
0.207726904336966 1
0.142579748269245 1
-0.0192039462031895 1
-0.116725936805725 1
0.196113800436633 1
-0.297582836591789 1
-0.0967872707261067 1
-0.00208795227651884 1
0.126423276087385 1
0.0887243447687714 1
0.000748556909979943 1
-0.033074379885258 1
0.134161169966656 1
0.3629147945284 1
-0.0322887366269987 1
-0.0908907326115916 1
0.333259510007846 1
-0.0726807051457948 1
0.118606205680244 1
-0.345306522645672 1
0.34908854441518 1
0.121118614794646 1
0.188715785860214 1
0.296137346592455 1
0.268458916188629 1
0.144067288450657 1
0.00278498761748565 1
-0.489563453775663 0
0.208859861238732 1
0.0290012883839802 1
0.109855861981471 1
0.509391911273241 0
0.40978135879483 0
-0.179283638423797 1
-0.185825976822514 1
0.0959105821909275 1
0.0744686141268956 1
-0.17353195686712 1
-0.271899996523055 1
0.118255322548008 1
0.296462381495753 1
-0.274302716385326 1
-0.42279031608818 0
-0.0999600228982116 1
0.212900471047643 1
-0.45674266021763 0
0.145428614596482 1
-0.0773406608699911 1
-0.218639797580017 1
0.12031109788089 1
0.202356363378004 1
-0.0619236184282493 1
-0.040659104906995 1
0.13560698890521 1
-0.104880893651932 1
-0.0294808949666546 1
0.0492002560341642 1
0.0170387078075928 1
-0.0546481483982108 1
-0.127512008665026 1
-0.391890679935339 1
0.0875061436498992 1
-0.0826237743232412 1
0.110409516773597 1
0.144592832944641 1
0.0397022923889994 1
-0.376834150366024 1
0.0511884883609124 1
0.0712862723266728 1
-0.11000525494351 1
-0.141811202577272 1
0.556205665195201 0
0.129509565784542 1
0.132208821064702 1
0.13682150148341 1
-0.0355673352551173 1
-0.162272565299707 1
-0.135600416889241 1
0.35032160635716 1
-0.501305029256879 0
0.232364376438058 1
0.0432496930109755 1
0.130926882687173 1
-0.311723971371695 1
-0.205986903642286 1
0.25892517758537 1
-0.509953055754991 0
-0.253996078476883 1
0.256978090921004 1
0.105645936938722 1
-0.0244213881126191 1
0.195335653213702 1
-0.0165328564431216 1
0.00513158213248839 1
-0.231134640031433 1
0.235963862781496 1
0.148413884048566 1
0.0711254373502304 1
0.348428394793686 1
-0.250698889363626 1
-0.234870688813365 1
-0.192864442848377 1
0.323876434278234 1
0.0856249633792694 1
-0.0585875633851255 1
0.0447204330685279 1
0.10968755954922 1
0.435904865917795 1
-0.337744562865361 1
0.180022970268862 1
0.121952983885136 1
-0.128830724942295 1
-0.0821437146226637 1
0.182427436334714 1
-0.125500341048859 1
-0.204140613068565 1
-0.128651446132563 1
0.246858041499143 1
-0.329363580536871 1
0.487322314877941 0
0.133808765072585 1
-0.00155831563200507 1
-0.140887659502687 1
-0.51785512420993 1
0.207205287437399 1
-0.0531458543822508 1
0.00689935001788554 1
0.358376683395322 1
-0.0763502047871292 1
-0.121195090848346 1
-0.179362336710808 1
-0.0466878654319499 1
0.144919767791744 1
-0.137707325380772 1
0.179812622590411 1
-0.194131669271005 1
0.25511746438431 1
0.161321157634247 1
-0.144830066202423 1
-0.0641805700640685 1
0.0273251575141122 1
0.115951825413438 1
0.0433268270236294 1
-0.440808621027305 0
-0.25723647890664 1
0.287301805714249 1
0.145577150261865 1
0.00209534547208212 1
0.0363297756313518 1
-0.0492999790368033 1
-0.0718902454080624 1
0.102294785680672 1
0.0934199579482047 1
0.102575193146119 1
-0.134741575664575 1
-0.106386461329528 1
-0.278643555316257 1
-0.465307740477265 0
-0.437648403720077 0
0.167419713034939 1
0.258849279856235 1
-0.0822723118473166 1
0.0823019033920455 1
0.00744514723240509 1
0.0941315298851153 1
-0.194758565806265 1
-0.144408608974546 1
-0.0463485495511903 1
-0.0532946599344665 1
-0.130850153991713 1
-0.172758429327802 1
0.0982942369212802 1
-0.300634730070041 1
-0.11191851879156 1
0.10341380563886 1
0.102231209339989 1
-0.353613359611949 1
0.0140815360505941 1
0.402803701428063 0
-0.183615431225242 1
-0.00461974352836761 1
0.111841768218305 1
0.472556749791213 0
0.263847823345866 1
-0.226988706235169 1
0.136192506251717 1
0.215341410691921 1
0.0391535186562931 1
0.131846577731757 1
-0.162073385717906 1
0.117034931358083 1
0.105713656255139 1
0.00586438499691421 1
0.0662161478777687 1
-0.0529245109366064 1
-0.112559313216439 1
-0.0789535933373498 1
-0.147422292445856 1
-0.263425697425389 1
-0.286675773362643 1
-0.276599524832083 1
-0.00224489688177766 1
-0.080688909340359 1
-0.0413162196877732 1
-0.00903873771989316 1
0.280505719599072 1
0.248317154310166 1
0.00921588113332557 1
0.249482564075738 1
-0.0103164169876514 1
0.0950125902945088 1
0.273251066276955 1
0.113897556021852 1
-0.0527524698611601 1
0.536191735508317 0
0.210037649854223 1
0.0440205103907565 1
-0.0715678828431073 1
-0.191940820399941 1
0.0907292444985473 1
-0.106108823151228 1
-0.23799035509493 1
0.0138260805135159 1
-0.234535164976147 1
0.196233307657377 1
0.42821025805545 0
0.101366732304223 1
-0.0422754697423789 1
-0.101303571206165 1
0.317315226772589 1
-0.359980840082338 1
-0.0305468343550563 1
-0.114000422811637 1
-0.119977857427489 1
-0.134851949535712 1
-0.189323047733339 1
0.195834790220864 1
-0.00160911284135045 1
-0.251077257806361 1
-0.0273812510819834 1
-0.060941558726579 1
0.248835926712146 1
-0.0257955656835127 1
0.449816484612396 0
0.0456788496566114 1
0.0687816344058363 1
0.0605807439263989 1
-0.152469959246269 1
-0.0816637039652001 1
-0.15360788963683 1
-0.0356056997899221 1
0.0146485407180769 1
0.0576229605171681 1
-0.0401422393881183 1
0.334980111306121 1
0.0154744511834951 1
0.172923248011117 1
0.181265320266461 1
0.0875516539385211 1
0.0343762328194454 1
-0.000920173990868176 1
-0.322099849756471 1
0.306470014834013 1
-0.240974170464966 1
0.0479855758752074 1
-0.136067908495883 1
-0.0160144794777487 1
-0.130562509094094 1
-0.280035946713169 1
0.226067342912377 1
-0.011756468353836 1
0.188796298598592 1
-0.176015005383155 1
-0.0348649635780298 1
0.212822115608098 1
0.0252040657951032 1
0.0979582499242823 1
-0.498803276476603 0
-0.00689019025810252 1
-0.449970339011086 0
0.251818508775604 1
-0.209352114499762 1
0.0725605033927986 1
-0.204362615978118 1
-0.197938440693759 1
0.274046169000798 1
0.297026530743744 1
0.47389835794785 0
-0.116312410945458 1
-0.357688968346692 1
0.123144915588607 1
-0.168352169878367 1
-0.0301320666763025 1
0.224684090251441 1
0.25200286850456 1
0.0995417392219649 1
-0.0285703768375138 1
-0.382737501758377 1
0.0580058273975034 1
-0.0301600449641771 1
0.294050427888893 1
-0.192172176648901 1
0.295865607850303 1
0.033982063763471 1
0.0734210451797865 1
-0.21004520752337 1
-0.0450750762546937 1
0.0890934200055239 1
-0.323547249941719 1
-0.0194862189742198 1
-0.110498722067055 1
-0.128202538343748 1
-0.00336146648795238 1
0.139200509718753 1
0.10523113369105 1
0.0147538848339764 1
0.0753071019266554 1
-0.00401474506858707 1
0.058438317363248 1
0.115350017097354 1
0.365976167873817 1
0.200559148358201 1
-0.0146843668806584 1
0.283100976792984 1
0.0272869170205038 1
-0.170524389497503 1
-0.146665171764295 1
-0.0552175562895512 1
-0.192650663434231 1
-0.0418979550272556 1
0.0209462253274067 1
-0.0538846764352698 1
-0.181501029684441 1
-0.439901566807178 0
0.0413703217802542 1
-0.151956214519525 1
-0.0519755164164934 1
0.236749298205133 1
-0.258155453884739 1
-0.196223061615549 1
-0.254380778040579 1
0.353425512859061 1
0.0608144224541429 1
0.115762787147143 1
0.193821144485471 1
-0.179345557521643 1
0.0415002151039195 1
0.0281145725139889 1
0.0769112427961191 1
0.109250441476577 1
-0.386008129512833 0
-0.0797845294622102 1
0.185275073408699 1
-0.432409349852849 0
-0.350298501714469 1
0.0582585685485796 1
-0.336488720920905 1
0.311710621890041 1
-0.0434887056398946 1
0.0571531610171186 1
0.212841981647601 1
0.164415087463195 1
-0.268161023918175 1
-0.0809339159581007 1
0.253525883007693 1
0.181987300887808 1
0.00256740188857404 1
-0.0150636150935596 1
0.0874860021124079 1
-0.0999462617541663 1
0.0292423865901925 1
0.00927378262638413 1
-0.389765457613509 1
0.0200836030249226 1
0.148588869353559 1
-0.174794670018092 1
-0.107620427585199 1
-0.0110074110500703 1
0.0405997557913525 1
-0.154916286285842 1
0.0710936351854101 1
-0.406209521843007 0
-0.0555897495196993 1
-0.00332284133739051 1
-0.0414543355450258 1
0.23220905242511 1
-0.114757348314177 1
-0.0587854419234627 1
0.391870911352 1
-0.58463431385374 0
-0.158317442612472 1
0.192263605103288 1
-0.0148341668244526 1
0.210739636295186 1
0.149123640996501 1
-0.150507419357379 1
-0.0636133738781171 1
0.0565616541952911 1
-0.175655192430277 1
0.0814903980093335 1
0.0181590201546559 1
0.0128997094096237 1
0.145167180653613 1
0.0605664081057966 1
-0.123418035126794 1
-0.0637872544835748 1
0.0601701848343354 1
0.0416557270832136 1
0.0205521206336993 1
-0.0939719338160504 1
0.178427315122676 1
-0.298714409849726 1
-0.166714939259144 1
-0.124372501132647 1
0.171227463030484 1
0.261530772176767 1
0.193806896411341 1
-0.054368224574465 1
0.142099443746145 1
0.143818841237846 1
0.0566074369560914 1
0.0159918997227436 1
0.0827154514855226 1
0.116769094898087 1
-0.121617253754115 1
0.0875619513718224 1
0.257687060838396 1
-0.280879873282976 1
0.121066599246758 1
0.320685719336911 1
-0.0437837593068564 1
-0.145286716190767 1
0.284032658464977 1
-0.153297701245118 1
0.157368382897327 1
0.116778297826332 1
-0.250982444991788 1
0.0234935811134287 1
0.030971105491859 1
-0.346021749032491 1
0.0837968966348669 1
0.114600784176314 1
0.162145288720244 1
-0.0433452545327887 1
0.101612488751916 1
-0.161821591727256 1
-0.134781617417064 1
-0.0965567898136215 1
0.309737924704823 1
-0.319717720979397 1
0.176222300163383 1
0.335540566678016 1
-0.02543405769928 1
0.192207732837714 1
-0.312814996441758 1
-0.100862922072957 1
0.0681464599958639 1
-0.00359868509905998 1
-0.0706677369472963 1
-0.00535173211806567 1
0.098952440848585 1
-0.22225462663309 1
0.404287410189567 0
0.0608546191376427 1
0.0998144040700851 1
-0.355981871862373 1
-0.0490314041408533 1
0.138625297570674 1
-0.0348680150336452 1
0.0562719820858507 1
-0.527761862042698 0
-0.0115300555738282 1
-0.0147001969827851 1
-0.223755388545153 1
0.158613559725733 1
-0.0333666166207052 1
0.141174301194545 1
-0.0647472137222428 1
-0.135474821532163 1
-0.0452208810479477 1
0.123585093322341 1
0.0265491233488928 1
0.292169153812933 1
0.116673444136453 1
0.337367523977376 1
-0.624679213153733 0
-0.141825283272342 1
0.0332032834473914 1
0.219697234452544 1
0.0272654456114467 1
-0.05951430518833 1
0.184137026611054 1
0.09315557996726 1
0.144231474624169 1
0.339541229774464 1
0.199651370631185 1
-0.101625832399074 1
0.220251871479611 1
-0.233740402690777 1
-0.0475052711972497 1
-0.428153115941321 0
0.0379486277684674 1
0.296087705167604 1
-0.260509001951963 1
-0.167623998598581 1
-0.326605901474852 1
-0.135386093175402 1
0.28959710058186 1
0.0410510816484928 1
-0.23318043313403 1
0.108870830633909 1
-0.169737697548511 1
-0.0244935433395883 1
-0.150813103036423 1
0.158819881567093 1
0.351564271553731 1
-0.13871779717362 1
-0.0749025289628319 1
-0.326334055155525 1
-0.0853219884822043 1
0.351677597845156 1
-0.104947320115022 1
-0.010068208655491 1
0.364007931186371 1
-0.183464497390953 1
0.301276872771696 1
0.252921309983463 1
-0.138340474835937 1
-0.142957876182243 1
-0.0798745485558849 1
0.281670866072994 1
-0.0939678151339123 1
-0.180935299038426 1
0.305136749160912 1
0.00170751442830919 1
-0.175715464982449 1
0.108386145889367 1
-0.0155012652311531 1
-0.151343381891485 1
0.229064540644701 1
0.0836246642936515 1
0.0275744869094065 1
0.0243227599293729 1
-0.061549363071695 1
0.0803369956288034 1
0.104858939746095 1
0.000103568408432973 1
-0.114967274553299 1
0.00802329022141493 1
0.0373749751636353 1
-0.260678798322748 1
0.0119227273903407 1
0.0111478328729367 1
0.300429010171821 1
-0.0219842466683871 1
0.158669982256538 1
0.195203688563239 1
0.151654281697483 1
0.0920277777191737 1
-0.19646252686045 1
-0.0209810552294263 1
-0.0484551148694882 1
-0.00271849228313591 1
-0.0560405137642284 1
-0.342267789308619 1
-0.171590634269542 1
0.27314164365873 1
-0.415309214230352 0
0.233168048034731 1
-0.103605942992912 1
-0.142698591232475 1
-0.132900175643777 1
-0.134394400482011 1
-0.0804273602621392 1
0.159475314830024 1
0.0223364814046382 1
0.125914454121579 1
0.0399723001572193 1
0.0246385334011924 1
0.208603569124334 1
-0.0401562182984006 1
0.112164440161098 1
0.431907738041282 0
-0.341736827138586 1
-0.230355870819524 1
-0.13170096148485 1
0.0668279471674933 1
0.378436989738734 0
0.0839070991283226 1
-0.0597034911097891 1
0.324058008014994 1
0.146693954213807 1
0.225346230925162 1
0.0894954205357532 1
0.048287440234209 1
-0.283405428890375 1
-0.193069099363658 1
-0.192598586384074 1
-0.315910477237466 1
0.0437951443853173 1
0.182585687363208 1
0.0681359545653925 1
0.390566051976458 0
0.137961239229187 1
0.0350323070404035 1
-0.0338003586335667 1
0.335694238594915 1
-0.0130241262299345 1
0.102324325509969 1
-0.187408373324912 1
-0.480122696199245 0
0.212181309910803 1
-0.205705457727583 1
-0.0199662168967805 1
-0.0259611383312699 1
-0.250276931896817 1
0.247784802635526 1
0.131822375859232 1
-0.0874024985058604 1
-0.140006081365393 1
0.035391175497312 1
0.253548871439983 1
-0.123967801453278 1
-0.0765444823641007 1
0.0419490523220104 1
0.0327169482331075 1
-0.0403137194263282 1
-0.106809581310204 1
0.027279617578722 1
-0.147128094348677 1
0.0715888436978392 1
-0.200523524864079 1
-0.117039280733548 1
-0.178529052834463 1
-0.0969040809148739 1
0.0341408746859178 1
0.158870651923887 1
0.198776044546314 1
-0.146692645847423 1
-0.104292897982555 1
-0.302823071168966 1
0.276421313798684 1
0.370690581702926 1
-0.194818482120386 1
0.247877150357369 1
0.231346996194117 1
0.255663714922354 1
0.124995496157784 1
0.296996521749664 1
-0.0995108783459861 1
-0.227270690141535 1
0.199189026441024 1
-0.193237702004916 1
0.0902071013364093 1
0.0407733118118207 1
0.216120096710944 1
0.104656313692337 1
-0.0818953109802514 1
-0.223430625479869 1
-0.253976492893136 1
-0.128548130978171 1
0.0417209429559909 1
-0.0434562468198555 1
0.0191923721981678 1
-0.167430887792122 1
0.489360604463028 0
0.0987266816946018 1
-0.255226920645696 1
-0.262513828918553 1
-0.125108226179567 1
-0.403659779606927 0
0.0103564646756369 1
0.29377049314578 1
-0.0372337645976314 1
0.0961694028152154 1
0.0106085452563374 1
-0.149658949757349 1
-0.336936313484863 1
0.249299173530321 1
-0.346699979073455 1
0.196855458334577 1
0.0711593159266218 1
-0.144626081912074 1
0.075625307027897 1
-0.079682268678016 1
-0.0644553232523098 1
-0.0231573553334192 1
-0.0919397607838716 1
0.126754942991108 1
0.0396917250434877 1
0.32325000118766 1
0.120767253423307 1
0.370645035122558 1
0.0481704640053978 1
-0.146983219342382 1
0.0598454023708213 1
0.0698745452353608 1
-0.394622589036216 1
-0.0913945387353171 1
0.461291464170748 0
0.139183812855065 1
0.190871679683453 1
-0.0672029361032656 1
0.0815364689166651 1
-0.199777293644531 1
-0.437293370320113 0
0.250895446490243 1
0.0562848781586111 1
0.281562347392694 1
-0.0544982399579612 1
0.568866620728948 0
-0.289319034773301 1
-0.274414412815775 1
0.0458749780581388 1
-0.301649882325878 1
-0.0174331395670341 1
0.0112012495747 1
-0.210954243987023 1
0.0751465901876784 1
-0.147203939177724 1
0.133946747352503 1
0.0485529905097655 1
-0.120631166478709 1
-0.167283335380001 1
0.311742850361009 1
0.0815239281662202 1
0.260409111728178 1
0.151846715856096 1
-0.0580860847158682 1
-0.121978503923003 1
0.277234254214264 1
-0.0549381763975602 1
-0.0396863376303613 1
-0.221698732701265 1
0.094916761956576 1
-0.158748459347098 1
0.193177258292598 1
-0.0291176556476484 1
0.136238131967476 1
-0.360436686115054 1
0.0604936504314194 1
0.0481404237090755 1
0.0676642643090811 1
0.113294320777582 1
0.0599773319931236 1
0.137421405166148 1
-0.111160425042344 1
-0.31271635630964 1
-0.00724735442260106 1
-0.138636808810625 1
0.0889006684500604 1
0.187903621579521 1
-0.354539143949639 1
0.236772927362972 1
0.204601111517693 1
0.150905255776734 1
-0.0116970716906082 1
-0.112304020710731 1
-0.230745032266961 1
0.200888308180126 1
0.056360048249913 1
-0.178755332810066 1
-0.168755121748955 1
0.148428976188261 1
0.0502884441196716 1
0.100745110249873 1
0.242567073269584 1
-0.0647566137805308 1
0.146696771662801 1
0.45371984386689 0
-0.0691898589434492 1
-0.0862703635374129 1
0.285371772807849 1
-0.283700578518004 1
-0.00429589697383711 1
0.1270426281543 1
0.0154644878150852 1
0.367270919377415 1
-0.24690441575486 1
0.176051609079306 1
-0.0656615219962246 1
-0.215836703421162 1
0.0597991543723171 1
0.0913318237615914 1
0.0298205936740295 1
-0.149022280889601 1
0.0933321852163094 1
-0.0497834279477784 1
-0.0279951589142659 1
0.247740578054361 1
-0.297546536600651 1
0.0894873269998097 1
0.260343200298345 1
0.180737159867765 1
0.419114080653631 1
-0.129813605235666 1
-0.0272586611583558 1
0.0278650962161105 1
-0.0193146789655619 1
0.00162217841365535 1
-0.378936766124615 0
-0.153793441708652 1
0.063011062300497 1
0.0574209019913935 1
-0.273067352247424 1
-0.192013065959955 1
0.200572799749994 1
0.191025437875023 1
0.0249968541351479 1
0.518531344482283 0
-0.149180288255191 1
-0.0303368375407532 1
0.0316924747374101 1
-0.150773938184342 1
0.216394646101272 1
-0.046467211828093 1
0.359676392151528 1
0.0571059500238749 1
-0.0513183361221194 1
-0.0745227161646338 1
-0.504148725737659 0
0.0420134768157817 1
-0.252292012127863 1
0.182172778215057 1
-0.0360041184933133 1
-0.0717839076348307 1
-0.0979478460243668 1
-0.283018046165963 1
-0.0326826738130652 1
0.122124291472423 1
-0.0644278266173743 1
-0.157507664447323 1
0.137133712582118 1
0.0800799160233833 1
0.239136382600489 1
0.175208669747627 1
0.388849913122226 0
0.107499956577705 1
0.12836720267633 1
-0.0286989691507609 1
0.18233928777753 1
-0.208406946248546 1
0.239758861700792 1
0.232676110648388 1
-0.00266936667239223 1
-0.105400691312039 1
0.186514271980044 1
-0.0124663001546319 1
-0.265799927834708 1
0.142456907226082 1
0.157753595028179 1
-0.0459863471034873 1
-0.110060776027137 1
0.0285120281935084 1
0.126242846795466 1
-0.0570015018077839 1
-0.0823393067969683 1
-0.0153787897609727 1
-0.0406763725773231 1
0.00720705186075236 1
-0.139507000985408 1
0.0575657124369696 1
-0.214862175464358 1
-0.0722303559367652 1
-0.118799752071968 1
-0.184365452431689 1
0.0568390755273967 1
0.00705194925457163 1
0.0456578394781484 1
-0.00878544185960985 1
-0.216563568770052 1
-0.229819152675541 1
-0.126755527397087 1
0.248074949368495 1
0.242228422619145 1
-0.302380091453532 1
-0.148965555672991 1
-0.271944273009825 1
-0.150988911465959 1
0.114355319258415 1
0.133728780322276 1
-0.0519490326943538 1
-0.138392056310485 1
0.180612446133993 1
0.0690609843103505 1
0.00121137374251021 1
0.216055293956617 1
0.00271540832557892 1
-0.0798246054269194 1
-0.0850894957641387 1
0.0114556648847398 1
0.0653567617326318 1
0.0100399044482062 1
-0.135813226747779 1
-0.0563419450506307 1
-0.223622307571118 1
-0.00464332936883005 1
-0.37740681479482 1
-0.0588291986499182 1
0.0345137375852661 1
-0.155242429843648 1
-0.127970230003804 1
0.00346131844611111 1
0.0621534247718351 1
0.054663759893283 1
-0.225912120684168 1
0.0841990308646226 1
-0.150191422128068 1
-0.137831662975424 1
-0.160247838286629 1
-0.0570834887233753 1
0.0147308543560432 1
0.241929936406566 1
0.175274124976388 1
0.101373681418344 1
0.576429351746388 0
0.113955311969601 1
0.00436576330287739 1
-0.137580750130645 1
0.280247615786355 1
0.130148593251158 1
0.154513664989519 1
0.20101423066402 1
-0.0677676480489681 1
-0.0844844417248856 1
0.10728295110791 1
0.162830759553196 1
0.237964562625873 1
0.263358654602988 1
-0.0978280786845116 1
0.0162702426254053 1
-0.11156954352489 1
0.164055434638944 1
0.0563353672672501 1
-0.244129863046103 1
-0.0433379113464285 1
0.0310554982091204 1
0.128198209002418 1
-0.151204605030435 1
-0.000958963695917109 1
0.140602981638669 1
0.34572457183947 1
0.158609331319926 1
-0.439364445384937 0
0.0467696430680649 1
0.240633620425503 1
0.269488415076604 1
-0.0546640789503451 1
0.249752593337434 1
0.0682936213187204 1
0.30217260795751 1
-0.144746132808908 1
0.0142135240413564 1
0.403165936608221 1
-0.0677587181925817 1
0.122368563512205 1
0.382398952042995 1
0.0562281637158004 1
0.149897723706053 1
0.153545639656867 1
-0.0388522791790994 1
-0.326334056359526 1
-0.231574652873216 1
0.136516958692309 1
-0.126082363543682 1
0.0178874429888951 1
-0.063572448177476 1
0.069384172001832 1
0.19707929812191 1
-0.103376196848928 1
0.107761654647997 1
-0.201870655146331 1
-0.188288410626442 1
0.103009006291899 1
-0.165371376308739 1
0.105204127077176 1
-0.159639073173451 1
-0.0511845285333394 1
0.228136096017165 1
0.22881257618604 1
0.014257327227771 1
-0.187955263656683 1
0.31090108965257 1
0.0263141372689347 1
0.303526988338327 1
-0.189725632636935 1
-0.284155699944228 1
0.298632659444394 1
-0.00275081541096064 1
-0.142354064804928 1
-0.325522725712553 1
-0.0922402632201728 1
-0.239297638980044 1
-0.350833719293733 1
-0.369257893008522 1
0.245766393235181 1
0.0690233922494081 1
0.229138692881607 1
-0.108391693006648 1
0.0085057660706809 1
-0.114655678493891 1
0.195586426754569 1
0.127907065678247 1
-0.0467733234018225 1
0.264037671261277 1
-0.201338655832729 1
0.0196731362794593 1
0.479617027030677 0
-0.125434933888337 1
0.138010407706976 1
-0.245701708674788 1
0.1552491877293 1
-0.084875743013628 1
0.112663385216669 1
0.0717295101288568 1
0.0904540232881495 1
0.419608153058409 0
0.128631982270347 1
-0.107944173047991 1
0.0669235951348516 1
0.172541758540438 1
-0.104032295532772 1
0.191084138019544 1
-0.173048340192112 1
-0.0192751786804852 1
-0.118614771273946 1
-0.115172435861622 1
0.0945991146249253 1
0.0651274740516608 1
0.0104221919383517 1
-0.353981917192858 1
-0.0961211306806162 1
0.147804603208853 1
0.346369094781605 1
0.0264152428506142 1
-0.15726876905698 1
-0.232502438443706 1
0.125005572096519 1
-0.124687953184868 1
-0.204963401824971 1
-0.308512514231518 1
0.236567874943858 1
-0.0951611080757784 1
0.294561132195603 1
0.10414961896499 1
0.083450170679926 1
-0.203020481497622 1
-0.260965898344922 1
0.192037703060962 1
0.0934939409363042 1
-0.535953633023731 0
-0.00609224138139609 1
0.236908354955338 1
0.366322059161575 1
-0.0192671400750691 1
-0.190218647926862 1
0.145534282663701 1
0.449858761475091 0
0.255764425446229 1
0.0895387945585948 1
0.00120599434654247 1
-0.0798196564924863 1
0.0883608303237654 1
0.20419216496106 1
0.0246657834933222 1
-0.269487973045433 1
-0.00190175076360996 1
-0.173017622216513 1
-0.111506165915435 1
-0.0782255856722256 1
0.028976114763439 1
-0.356810120730845 1
0.0293263937952324 1
0.154030431514745 1
0.175743882209274 1
-0.294523274920325 1
-0.0363640189028894 1
0.244726999865389 1
0.28321006627498 1
-0.0237422952494842 1
-0.183106893339888 1
-0.187318703364087 1
-0.188308789695201 1
-0.176895592800651 1
-0.118805026173662 1
-0.115708109711798 1
0.433077678082514 1
0.0731189272783531 1
-0.346312690374933 1
0.152183677137635 1
-0.053794846110099 1
0.197491195311464 1
-0.0716654945373457 1
0.268392714111689 1
0.03415616244133 1
0.164682403908147 1
-0.0943049025741941 1
-0.177844177460075 1
-0.0168578278369132 1
0.393491711541112 0
0.0441631492686521 1
-0.155704361923446 1
0.291739583838907 1
0.0369819636743799 1
-0.0327638312886412 1
-0.12528946405286 1
-0.18815906911315 1
-0.261972515361734 1
-0.334198394121648 1
-0.00742620515084684 1
-0.045697283357621 1
-0.0648999249626731 1
-0.281719213087367 1
0.0329541516237984 1
-0.128435022994288 1
-0.277194396687685 1
-0.0393406519768287 1
0.152196054843694 1
-0.139020866509448 1
-0.11417404976464 1
0.206002893051289 1
0.0956387740219481 1
0.200485907642138 1
0.119569103632009 1
0.221902455509407 1
0.258437598785397 1
-0.30191668833703 1
-0.202524242022761 1
0.248269028072048 1
-0.07610881155793 1
0.360663022854246 1
-0.272333994107727 1
0.096686017598902 1
-0.1149929634351 1
-0.244881888837019 1
-0.150401160087677 1
0.168651664993225 1
0.0732368722345685 1
-0.0504330906833175 1
-0.0933115132057074 1
-0.520876801964367 0
0.0826423012340724 1
-0.591330790786864 0
-0.0685875183194105 1
0.0319453474790119 1
0.146744746293443 1
0.0684375480054773 1
-0.220400464675809 1
0.159972724750297 1
-0.319122323351592 1
0.0672341638994872 1
-0.0367926265734882 1
0.193835591599055 1
0.0227627661855697 1
-0.0997218082879803 1
-0.0936750230441633 1
-0.0681823735527147 1
0.230800755264804 1
-0.0677905544954687 1
-0.0590347515121205 1
0.0950548332325591 1
0.0699134817603292 1
0.0955604938427286 1
0.0626115673233248 1
0.0629336737799853 1
0.331775800545987 1
-0.297536181320532 1
0.0563609222605963 1
0.0272415986988772 1
-0.124293394916609 1
-0.0291898407740359 1
-0.0164520655232227 1
0.102444832224811 1
0.180988240416945 1
0.388095913783451 0
0.00915958194098703 1
-0.0799269237818707 1
-0.51984383806186 0
-0.0741699526385746 1
-0.0184092329276569 1
-0.1271554868345 1
0.212037631187239 1
-0.0917063860535304 1
-0.134949846237441 1
0.139331996971184 1
-0.012143522289774 1
0.0285175423646688 1
-0.0143309631514533 1
-0.102808486327557 1
-0.205566378165987 1
0.0717665151111386 1
-0.155900963782326 1
-0.245122050338355 1
0.0579297598540187 1
0.0354027308203359 1
-0.044482344313986 1
0.0282268943987003 1
-0.0863175995788119 1
-0.163236109446022 1
0.245682271680468 1
-0.0235578300387591 1
0.0348936561415463 1
-0.125487896465082 1
-0.398637379538505 0
0.217731057847281 1
-0.0432459959716781 1
-0.198264489392181 1
-0.214020135220821 1
0.240028258318322 1
0.232882643335021 1
-0.0825780516823636 1
0.128521733148435 1
-0.272814683651122 1
0.100762777451667 1
0.258080694400058 1
0.00562064434972194 1
0.22542548554675 1
0.22901215565124 1
-0.210200281555573 1
-0.038141881907345 1
0.149528771928152 1
-0.0543952295396853 1
-0.052284848929273 1
-0.348575918028108 1
-0.0801975794736275 1
-0.0486022332740352 1
0.137548259641262 1
-0.370771055116399 1
-0.20476215249364 1
-0.341607745331839 1
0.0131013329573112 1
-0.36802131352755 1
-0.123659364893832 1
0.147431644755509 1
0.103044922178097 1
0.102723997076112 1
-0.189306335166205 1
-0.127571713874388 1
-0.286998014019676 1
-0.016935268239015 1
0.236894877344697 1
0.0225083845958817 1
0.155477880658373 1
-0.191900364015301 1
-0.17928879629762 1
0.195431053115588 1
-0.0806539104089062 1
0.0936662345054503 1
0.0608822088733964 1
-0.0819357557078735 1
0.105153613007071 1
0.114349847079799 1
-0.0577492644933002 1
-0.0116737545623388 1
-0.0980342018302081 1
0.0480624444515059 1
0.155170060610524 1
0.0122428433136769 1
-0.117310158785879 1
-0.319460808301057 1
-0.253199308721265 1
-0.0110278627829357 1
0.115518911655613 1
0.0437170275022044 1
0.149429787545326 1
-0.263239063147367 1
-0.221043356210884 1
0.153468940782018 1
-0.0236082565592722 1
-0.0426819385078346 1
-0.26914487521123 1
-0.0895450470308303 1
-0.283761736582117 1
0.116229474064404 1
0.120003839589939 1
-0.00568977276018067 1
0.467461742831924 0
-0.278164627528083 1
0.116902438305854 1
0.428812101279491 1
-0.0901056104113929 1
0.407134849773212 0
-0.0658855940364684 1
-0.239444443805855 1
-0.127047581504795 1
-0.0118780308667405 1
0.0510271099924257 1
0.315209858455693 1
0.0241760183477376 1
0.034007695715042 1
-0.00583707337482244 1
0.404546288916983 0
0.112558906898838 1
-0.155597604899186 1
-0.1973751137044 1
0.199235559980924 1
0.0270446187804821 1
0.00474919648274834 1
-0.060427141943587 1
0.020138718773748 1
-0.235492395682851 1
-0.051897488798171 1
0.166949010633465 1
0.211043911935945 1
0.0725588977783802 1
-0.181172674249083 1
0.11586423638663 1
0.349063915684679 1
0.00763384990391557 1
0.0694350796180712 1
0.111516776163877 1
0.118845419218423 1
-0.20217068939079 1
0.191440544304069 1
-0.201343384955184 1
0.184166330467032 1
-0.189605850874595 1
0.0019660169031407 1
0.139942534923466 1
0.149304557107421 1
0.00230367598111244 1
-0.100569674209414 1
0.102243890002372 1
0.329507679265686 1
0.13366307548144 1
-0.205397020352377 1
0.486812748062065 0
-0.0610683470382914 1
0.254788659173319 1
-0.121100560260412 1
-0.0615901309924971 1
0.254686523579226 1
-0.0936494538936155 1
0.0565532861077701 1
0.195916859337944 1
-0.0134472377196771 1
0.177319234288432 1
-0.0841488713470304 1
0.239344716967265 1
-0.120558895585568 1
-0.0581633891105582 1
-0.0946157002396295 1
-0.0588876578108457 1
0.0281470823795768 1
0.150012084835879 1
-0.111348019190952 1
-0.0942741232768929 1
-0.10904824275148 1
-0.126760318975137 1
-0.0939610243809276 1
0.0487240444188966 1
-0.132233506409124 1
0.0603051875647925 1
-0.0062953579306744 1
0.21588125419925 1
-0.129604295622073 1
-0.0766817943952882 1
-0.0214543577177719 1
-0.0705416005754232 1
-0.553537061677392 0
0.13677014674802 1
-0.0330912594742316 1
0.0438539126511983 1
0.314033403530938 1
-0.271725537127259 1
0.0823957627365323 1
-0.0801572249024227 1
0.0469414697270816 1
0.419575730828537 0
0.0408078473271352 1
-0.152012237758488 1
0.299107193742321 1
-0.324725620699218 1
-0.0821037424932874 1
-0.149770805990989 1
-0.0569302280975167 1
0.112675960162759 1
-0.193457499161426 1
0.116051649985774 1
0.193854023156215 1
-0.0706439152550419 1
0.0896333416900735 1
0.0566507805231001 1
0.025420760163692 1
-0.379359139997203 1
-0.0202002591505298 1
0.141888037718534 1
0.210078665086153 1
0.415763351995755 0
0.0832853139990695 1
-0.0643601090468327 1
-0.186561435678626 1
-0.0993583032187206 1
-0.0112759702078995 1
-0.0741852400600801 1
0.241515886946231 1
0.191063379208661 1
0.0627581709197797 1
-0.170155606258182 1
-0.2232914524286 1
-0.0946684959191191 1
0.134083919201401 1
0.150028449022671 1
0.0205507571294569 1
0.0849487992808909 1
-0.0893812440631103 1
-0.0878406082784794 1
0.0590928636068017 1
-0.0625460955194815 1
-0.382226042204801 1
0.0982989057455387 1
0.236290068175492 1
-0.283690341033029 1
-0.214686855066924 1
0.0676635770207906 1
0.114046318847653 1
0.00545235987529701 1
-0.196787213132659 1
-0.102776936686983 1
0.349693124478769 1
0.243380496749703 1
-0.26223396628127 1
0.136583946143886 1
-0.0678226409053925 1
-0.156685332892737 1
0.44994784058539 0
0.219767046591661 1
-0.0613997966426071 1
-0.143026090624752 1
-0.215240025217428 1
-0.134872560186822 1
0.198624019004365 1
0.108118868671417 1
0.20804213547276 1
0.0630707414093629 1
0.0344370148737636 1
0.272545392926199 1
-0.207398872979925 1
-0.291640184634988 1
-0.091603242765635 1
-0.307050212556032 1
0.10324464653938 1
-0.0755094598123749 1
-0.063127852067453 1
0.0506057603104175 1
0.0856631403513205 1
0.0101686959070191 1
-0.47042261686648 0
0.0553835367920083 1
0.0929762562199487 1
-0.157753030030285 1
-0.296661262979003 1
-0.252470277180758 1
0.107621564462227 1
-0.217648341202359 1
-0.00784499548491771 1
0.0661556515769362 1
-0.27483952587646 1
0.146672088127038 1
-0.221260413730586 1
-0.152133328901063 1
-0.116149113014466 1
0.132941536834249 1
-0.133253948777013 1
-0.295993664975575 1
-0.0100271861175844 1
0.0243586488301829 1
0.0109562695438647 1
0.34935905908183 1
0.237388319060018 1
-0.0314090170857473 1
0.231993620234109 1
0.179283098272908 1
0.0913006640420076 1
-0.012348971284775 1
-0.0764976692186425 1
0.0433076519394843 1
-0.110975237498456 1
-0.28271463150597 1
-0.251843136358028 1
-0.236801058800975 1
0.212476708784695 1
0.0295334544006706 1
-0.018674066374682 1
-0.202667870699894 1
0.017646372797714 1
-0.0601926345958295 1
0.0983112172926266 1
0.215013307147718 1
0.153499998636284 1
-0.171913395552019 1
-0.542370347900861 0
-0.252926568269134 1
-0.373662118238082 1
0.149135753780829 1
-0.0485389220460323 1
0.213531274933287 1
-0.00144376257364441 1
0.25081315760792 1
-0.152689360266493 1
-0.509497578606348 0
0.169315308842085 1
-0.0498771382748332 1
0.00846333261991407 1
-0.0868389907861008 1
0.0808627148572354 1
-0.119861181714109 1
-0.189080675540662 1
-0.0214858610451502 1
0.0749930445653868 1
0.130907982426689 1
-0.262916082368935 1
0.130501237959057 1
0.24213560435122 1
0.00180640632807521 1
0.150439231759032 1
-0.0780137414455778 1
-0.169933046595035 1
0.0112393257043645 1
-0.103885507651704 1
0.140749786663976 1
-0.0880793813557924 1
0.246176318290668 1
-0.0776414695059512 1
-0.372477930094067 1
-0.014481436847367 1
0.179130197484635 1
0.130198438218999 1
0.220291902675412 1
0.0981889531096779 1
-0.116487418198127 1
0.0353364693487021 1
0.05715502462328 1
-0.214941051754154 1
0.127285977970742 1
0.166748533383281 1
-0.00140997925412716 1
0.379701999782685 0
-0.0865150471310075 1
-0.152922962116153 1
-0.104742526025262 1
0.0850546559057083 1
-0.125148380799737 1
0.0118422462579098 1
-0.33091894668977 1
-0.0178792212346362 1
-0.148530815956364 1
0.366205221454794 1
0.0920138297166684 1
0.207788504312018 1
-0.0447108522888404 1
0.0188482530921811 1
-0.0250398818409113 1
-0.0332679406353045 1
0.234531604151684 1
-0.208479992786221 1
-0.0747926836873645 1
0.0344131651625203 1
0.14382696049106 1
-0.243146471489376 1
-0.0643890451705331 1
-0.217565112055884 1
-0.100807296366783 1
-0.156736477678734 1
0.0603939641669735 1
0.033108459475794 1
-0.536515478053744 0
0.0065940657362857 1
-0.565281872118579 0
-0.0143748531950135 1
-0.0599308269247719 1
-0.0294891322626991 1
-0.2472679933138 1
-0.0465114300502761 1
0.172587134096215 1
-0.0262790279777917 1
0.0425153720847119 1
0.100174852273378 1
-0.0449584245517278 1
-0.0632563111221297 1
0.292519583092395 1
0.049198310235148 1
0.156501908769969 1
-0.0577610151779513 1
-0.111112585164625 1
-0.00274353906557861 1
0.116742157433561 1
-0.155456527537465 1
-0.395456232855402 1
0.151946055767956 1
0.0483472759335022 1
-0.14458671299867 1
-0.185676254472684 1
-0.43038635796799 0
0.0342541089435741 1
0.224462560252376 1
-0.0653933732201275 1
0.0786388293303834 1
-0.171260252208885 1
0.191940343711931 1
0.196742173702097 1
0.121386125686723 1
-0.0768500762198361 1
0.0453984497557793 1
0.290252547984297 1
-0.0138804067396668 1
0.119434249824643 1
-0.0187370829181939 1
0.265592207878717 1
0.372701211192442 1
0.0413571882737176 1
0.298349451868495 1
0.0370605691819573 1
0.0112978465094151 1
0.102524364958027 1
0.407241308072583 0
-0.00519929061414815 1
0.152471666665947 1
-0.163122692498598 1
-0.328948529226689 1
0.243387227588112 1
0.0533148439280206 1
0.149335822727581 1
-0.303096042281889 1
0.110231363653954 1
-0.166334857852966 1
-0.0482825120643237 1
-0.307610401396718 1
-0.154503078411209 1
0.0664335321050575 1
-0.0558940262079745 1
-0.0369627538608254 1
0.205505768095687 1
-0.360396850398253 1
0.151517766572976 1
0.251286039361951 1
0.0770358767657811 1
0.126034729054398 1
-0.064323013241977 1
0.0624579365680961 1
0.307138922921763 1
0.0299972562513883 1
0.0428080078167192 1
-0.188666524646557 1
-0.196755771000259 1
-0.29322531616396 1
-0.334997131520567 1
-0.0918923270971219 1
-0.0491739564005007 1
0.12092351667678 1
0.464854221067336 0
-0.00562374841757435 1
-0.324089748069202 1
-0.0299798986343751 1
-0.306741220787329 1
0.111617278166527 1
0.00452838997973541 1
0.181715294191928 1
-0.0409070995847931 1
-0.101770774233957 1
-0.273410256151037 1
-0.424074939392636 0
0.0134084611751906 1
-0.0530898667911528 1
0.253488791071615 1
-0.105843520146305 1
0.413406052568145 0
0.0155603132989307 1
-0.222899370947073 1
-0.346939446478584 1
0.135084351750441 1
0.0868074493877203 1
0.0135548299284037 1
0.394011745513553 1
-0.185636595007007 1
0.0763671058394649 1
0.0495926397614411 1
0.0615565019773308 1
0.390542256312098 0
0.019610281154314 1
-0.132528891292645 1
-0.0983401802468557 1
-0.0857107787910065 1
-0.263546956556776 1
-0.37574783088171 1
-0.306179550269033 1
-0.219274596794235 1
0.208670235814683 1
0.0641441128601421 1
0.0775547295731915 1
0.2205917382443 1
0.207427958592598 1
-0.0900179426594881 1
-0.0177328718970996 1
-0.255616174636798 1
0.286168182127356 1
0.172662387683705 1
0.0237438165496108 1
0.086146149297448 1
-0.265090990064928 1
-0.222896648100052 1
-0.0868175242924693 1
-0.120168507745081 1
0.0445598406103717 1
-0.150953835614112 1
-0.202749682986997 1
-0.372277935781816 1
0.3014084524332 1
-0.146518929050645 1
-0.145213207489847 1
-0.0219598931307316 1
0.0764111652963362 1
0.245154967637917 1
-0.0417110089115614 1
-0.0595830370277019 1
-0.0628760278387786 1
-0.182655509650059 1
-0.0759383532989913 1
-0.0116413858738631 1
0.144505277824252 1
0.0545334695525764 1
0.0837167365358246 1
-0.200637836355382 1
0.198831666760192 1
0.0281602465236362 1
0.142067860660251 1
-0.130786243381736 1
0.241139161407834 1
-0.0335701568012521 1
0.145026041318072 1
0.345183733636276 1
0.0505947835217445 1
-0.101609406760133 1
0.0937831193780898 1
0.0573962259328268 1
0.214284519348983 1
0.204819529589029 1
0.217571498350539 1
0.30970674099597 1
-0.172990389482639 1
-0.0505422034114228 1
-0.0769396385031459 1
0.171560376387219 1
-0.0151874777375184 1
0.36245902256478 1
-0.149084648841913 1
-0.00582569061690615 1
-0.155263301102068 1
0.0548775473654078 1
-0.0412231022594103 1
-0.202162740180382 1
0.183653643647645 1
0.0741598060145467 1
-0.247645605079757 1
0.184244303837053 1
-0.0558481367954735 1
-0.172145600334801 1
0.698098709765364 0
0.097868685878169 1
-0.0741877053117176 1
-0.108759955605655 1
0.0385286502708659 1
-0.0111623472334542 1
-0.35887362978638 1
0.0544982454901875 1
0.203647659611975 1
-0.101978656744246 1
-0.283915835309879 1
-0.0580168033492265 1
-0.0822947106082987 1
0.117719941104722 1
-0.0172324155028614 1
-0.237594902631775 1
-0.00202986664103768 1
-0.046412281167109 1
-0.113778839484379 1
-0.197799215214273 1
0.0767015644464178 1
-0.322083414158941 1
0.243712573888962 1
-0.179167333435582 1
-0.00338234957454266 1
0.0809897901558036 1
-0.118452672669768 1
-0.028527976032356 1
-0.0901106377266105 1
0.117867557624018 1
-0.194573616278977 1
-0.0362829926780963 1
0.182647722526805 1
0.0267937679059868 1
-0.0146491449862832 1
0.0951843700096702 1
-0.274894427718635 1
-0.113454670646999 1
-0.11178255216378 1
0.344480770198572 1
-0.108057101881305 1
-0.0136653644607917 1
0.0046684319344435 1
0.479219295195357 0
0.101457114501294 1
-0.250346353080379 1
-0.0717561469105668 1
-0.178342955612242 1
0.189667294766954 1
-0.171905379990973 1
-0.141113260552171 1
-0.102061521056603 1
0.309991984545079 1
-0.0490477615161205 1
-0.108804460643859 1
-0.319853542534991 1
0.0857247957138191 1
-0.0121354142541412 1
-0.185699417585498 1
-0.088030994502569 1
0.406070174598963 0
-0.27358969972595 1
0.208344326356893 1
-0.247244801275999 1
0.0533344164019244 1
-0.0740805531042337 1
-0.0334667495498113 1
-0.235620391316864 1
-0.0428839724220595 1
0.190815428287334 1
0.0667614514330492 1
-0.158113766243772 1
0.0550121780908588 1
0.0508430485234114 1
0.179476865764962 1
-0.0906373906258475 1
0.171981321539114 1
0.26617238313103 1
-0.240315934131866 1
-0.0566436653644514 1
-0.164257865457367 1
0.159297216892469 1
-0.0495757865163226 1
-0.164362049279903 1
0.0175046282701567 1
0.173920291145031 1
-0.0352828228664808 1
0.0236832165386539 1
0.104212938779465 1
-0.135397053432316 1
0.0961298367498145 1
0.2191739911336 1
0.0677889539459916 1
0.148430686496771 1
-0.0596364821933848 1
0.0552849693620159 1
0.382464546577488 1
0.0358484179126952 1
0.132595635292753 1
0.0645467406869265 1
-0.26874736698428 1
-0.00898770852003632 1
0.00481699788479761 1
-0.0263335498131471 1
-0.13108903486011 1
-0.0134125001008605 1
0.116082174429325 1
-0.283527509253743 1
0.068815473299322 1
0.0144787717656055 1
0.252772751295005 1
0.222437427691022 1
-0.299062478801884 1
-0.166626561323677 1
0.310134086349323 1
0.0426778702124062 1
-0.260548017183874 1
-0.0160569623372037 1
0.29219452608919 1
0.0889089367499974 1
0.265288352017071 1
-0.12630495663801 1
0.492833581475373 0
-0.0913740180995115 1
0.0637759534622585 1
-0.031150397957603 1
-0.0159698997963603 1
0.136457840882006 1
-0.118390809185656 1
-0.00792061167148358 1
0.0749169988641936 1
0.0721994777784819 1
-0.142841592495096 1
0.0525939745834886 1
-0.0868161489999553 1
0.339188268742303 1
-0.0837084290794591 1
-0.260173596597199 1
0.29573871834545 1
-0.00027418554635106 1
0.191692649111554 1
-0.1261448456099 1
0.208375812794452 1
0.0810054582580743 1
-0.149210421725782 1
-0.122201912195717 1
0.073985874234167 1
-0.106904585999845 1
-0.161804096958586 1
-0.110662327573987 1
0.210957859512774 1
-0.329018385549866 1
0.0880597017280395 1
0.143642791212882 1
-0.0479365490570732 1
0.0491098702602335 1
0.225182836841572 1
-0.0670666479767381 1
0.283489116278528 1
-0.0583640595376869 1
-0.243991895549926 1
-0.221594757956038 1
0.102352258010489 1
-0.136408954853468 1
-0.268504230428021 1
-0.193437268673693 1
0.0765710631454847 1
0.131006382840877 1
0.139837464642369 1
-0.371496456638468 1
0.0968558219750226 1
-0.0473753653882312 1
-0.11978190264891 1
0.11450135525691 1
0.190473306075416 1
0.103763251686312 1
0.0104875530407051 1
-0.146514617542917 1
0.00463795915593604 1
0.256487050674855 1
-0.0534524273473798 1
-0.334498449489328 1
-0.444942334832616 1
0.251990834234012 1
0.162200969933846 1
0.0338691857807827 1
0.00139134255919134 1
-0.30941935066662 1
0.14169978632435 1
-0.141203169694267 1
0.121812998100155 1
-0.392870280821001 0
0.0268801948976477 1
-0.154361504227351 1
-0.0253360032435543 1
-0.0291799599581008 1
-0.0480335125445202 1
0.274659482204264 1
0.157900459453634 1
0.03143507043798 1
0.18801442344524 1
0.0725751366297189 1
-0.0662097824752714 1
-0.00205839611278199 1
0.302854303878612 1
0.190537770907203 1
-0.374313325511958 0
0.0320325412298446 1
0.125145911116977 1
0.257931050881195 1
0.240221195693769 1
-0.144769689404969 1
-0.191709845450249 1
-0.1228271617453 1
0.0210686969560932 1
-0.0509084905229353 1
0.227845134372924 1
-0.123602988146716 1
0.174321950400658 1
-0.178811703522479 1
0.0413017233286204 1
0.523282777939379 0
0.204623928992839 1
-0.0597834553508748 1
0.437715534769425 0
0.143795318650204 1
0.476579218891122 0
-0.0320269377054647 1
0.15887712777848 1
-0.15951581120736 1
-0.00998851751749043 1
0.0433609776267992 1
0.221184844743423 1
-0.341236801317695 1
0.120727299419865 1
-0.123680450067165 1
0.0153953203138656 1
-0.189824543511494 1
0.0168923973121905 1
0.150050746973698 1
-0.14450322199894 1
-0.198220259709531 1
0.0571748050815219 1
-0.128853916772627 1
-0.123762495686143 1
0.301818829816107 1
-0.257123437375825 1
-0.133350629372845 1
-0.0718155758898697 1
0.332335646169723 1
0.295078891999561 1
-0.136227999151974 1
0.201038822737512 1
0.0697426942091841 1
0.147680884631665 1
0.0374322767236506 1
0.22579251593381 1
0.117564832280811 1
-0.130027206580719 1
0.126284439475191 1
-0.132881500935136 1
-0.0862889262292586 1
-0.299770461190382 1
0.0711908722564165 1
-0.197952207338019 1
-0.159978745233051 1
0.0607888452439749 1
-0.0585547683546613 1
0.163589104413841 1
0.262993120356982 1
-0.0314674631326942 1
0.0489679925250245 1
-0.00157849072780045 1
0.121443443427866 1
0.400918673751036 1
-0.0571334282073146 1
0.188074637916494 1
-0.223935654768183 1
-0.000629962916709605 1
-0.100817286112475 1
0.00559233805423544 1
0.0535336347405013 1
-0.332891411671777 1
0.133507045364164 1
0.105084670118384 1
0.177502940732989 1
0.0457348382821101 1
-0.081991178850082 1
-0.128147915631489 1
-0.218427993625336 1
0.439954183714674 0
0.396714279514959 0
0.18147774432662 1
0.171016255863538 1
0.246133316265371 1
0.133309711339566 1
-0.360033285819948 1
0.16469417803835 1
-0.00133548372876551 1
0.290193098631737 1
-0.125976048278365 1
-0.0673477888942187 1
0.0944727163773547 1
-0.0420777256575997 1
-0.00757931472130393 1
0.0445488542688548 1
-0.356405166593765 1
0.0112514070716324 1
0.218145372008554 1
-0.0452696039364445 1
0.10715663422013 1
-0.198704285777495 1
-0.112244011577395 1
-0.107453279847784 1
-0.0222686276692091 1
-0.408712548136377 1
-0.471586448699121 0
-0.105890885016246 1
0.0861176965934305 1
0.1905017638617 1
-0.287849853206881 1
0.0262301667025212 1
-0.00220133474895326 1
-0.0041244463449083 1
0.240962884979869 1
-0.0371874927845272 1
-0.213834978740176 1
0.273173995785737 1
0.289614242762626 1
-0.10760869825406 1
0.0277022273069893 1
0.136804352492803 1
0.181469636367999 1
-0.162080008190678 1
0.0145908243698899 1
-0.217104421881782 1
0.0428011513423439 1
0.136569899105286 1
-0.236466573037723 1
-0.126609475645787 1
-0.142977296345547 1
0.0173243372594128 1
0.211160593342831 1
-0.1346460294728 1
-0.241013352641553 1
-0.0716576731362059 1
0.344949204755263 1
-0.0379070517249954 1
0.143314277010859 1
0.411807872775933 1
-0.136696720404031 1
-0.204137246739041 1
-0.0175286227702322 1
-0.306065129445953 1
0.0039170150546387 1
0.200587470867238 1
0.444033736930514 0
0.344717289095933 1
0.0612474555967283 1
0.070966448703444 1
-0.075628862319796 1
-0.0637024075362528 1
0.00726959962218472 1
-0.000565655075644315 1
-0.000304697612712748 1
-0.0755698278083434 1
-0.39142323064369 0
-0.188097372333221 1
-0.0754270908779653 1
0.056135249011268 1
0.0734077779829015 1
-0.0918291897289608 1
-0.0103151806216155 1
0.0171128270262888 1
-0.316564335422812 1
0.261245045152682 1
-0.207232703862342 1
-0.093001477399862 1
0.30216562569665 1
0.293512841070425 1
-0.0624063585997348 1
0.144759510836558 1
0.42008140866557 1
-0.042772729904397 1
0.174412249189227 1
0.0297575754910722 1
-0.11139132580695 1
-0.20249477562399 1
0.370102117485936 1
-0.0847179090172489 1
0.348812744860595 1
-0.0122350549509383 1
0.363169420632167 1
0.284731698597668 1
0.239703891598953 1
0.015115328396663 1
0.17641154407809 1
0.0126772968577976 1
0.164386042257954 1
-0.122887019832578 1
0.438587060789445 1
0.0273057200163729 1
0.35330673395175 1
0.37583806882524 1
-0.0793188594061608 1
0.16172052581109 1
0.360987589822446 1
0.0728216964587751 1
-0.271066993969961 1
-0.0710515424472089 1
-0.0854583181842585 1
0.0564280020663784 1
0.128283443860799 1
-0.265429299145784 1
-0.114481552431232 1
-0.196694431137828 1
0.0518153790852242 1
0.161021669386529 1
0.0198123519379028 1
0.2244491475648 1
-0.155732338821185 1
-0.148120669941916 1
-0.0969839691816126 1
-0.042533940837031 1
0.233713924264436 1
0.149852767064853 1
-0.235059266109859 1
0.191912813263399 1
-0.250859604398056 1
-0.0338849453116795 1
-0.143048190485162 1
0.0442582709623931 1
-0.00412647148050854 1
-0.20631528639083 1
0.071716763965269 1
0.212531240920887 1
-0.0836341319921859 1
-0.0676414518946612 1
-0.143880488560329 1
0.0558693485188774 1
0.00445352140333916 1
0.0694454956277712 1
0.199485269931903 1
-0.00139944868752347 1
0.0632156400705952 1
0.159199644543607 1
-0.350118829316886 1
0.120325495624544 1
0.39639950540285 1
-0.147597246085614 1
-0.311037025386812 1
0.176230663048269 1
-0.147289474287506 1
-0.0840692938576234 1
0.295755253463112 1
0.0260887193233056 1
-0.158962873584482 1
-0.130142106520213 1
0.0485152444179281 1
-0.00376940558559621 1
0.272720606506263 1
0.326188338011195 1
-0.0856620279273875 1
-0.00144714682371107 1
0.118954135724222 1
-0.148399501019535 1
-0.0343659544038641 1
0.1106857744054 1
-0.061848563422013 1
0.0393128552421062 1
0.124317286879255 1
-0.253805072964865 1
-0.18410756805902 1
0.0156778891646951 1
0.0826036875079687 1
-0.401010479420754 0
-0.240346155474102 1
-0.0453322458769626 1
0.155020543663424 1
0.127376623053565 1
-0.0433947651785146 1
0.192840833012194 1
-0.161264745350676 1
-0.473937251652786 0
-0.0584683530743132 1
0.0429537378838547 1
0.0794553288865819 1
0.400084079463465 0
-0.143364705669217 1
-0.114217484603824 1
0.108152098515039 1
0.263856866036626 1
0.065730346726249 1
-0.198453638176834 1
-0.00542398218898315 1
0.0619803919871192 1
0.16722121230474 1
-0.0884565942572977 1
0.18745613745786 1
0.0094418362478716 1
-0.071372933489661 1
-0.0720088411704877 1
-0.10835613177146 1
-0.235591177536879 1
0.029230351352492 1
-0.0255772601929545 1
-0.217223178753344 1
0.345274987334102 1
-0.33716935695699 1
-0.20524089598472 1
0.0650435871430248 1
0.291033123968021 1
0.0503007382058999 1
-0.00487573781793256 1
0.0792203483707162 1
-0.244012473344502 1
-0.253158815576769 1
-0.15211928717418 1
-0.336870371189756 1
0.199106561384393 1
-0.404988623555872 1
-0.212594727998726 1
0.0994504761237029 1
0.0588160683690388 1
-0.166097332405181 1
0.0208399230186989 1
0.153039496679129 1
0.119053414644059 1
0.152008866547561 1
0.0363441359266096 1
-0.0568054453942201 1
-0.323164822240858 1
-0.0838605013800084 1
0.163645234887974 1
0.0234948917354703 1
0.257331144975976 1
-0.167662685248484 1
0.0665458007205651 1
-0.250064638077133 1
-0.29462648449871 1
-0.18827711273496 1
0.0114647467154224 1
0.221156225099378 1
-0.263148926355593 1
-0.109598776973252 1
0.205908144054983 1
0.551320112035 0
-0.236085705260279 1
-0.0240484800551357 1
-0.0357399181960888 1
0.290772295810714 1
-0.0339797944575793 1
-0.260530788758418 1
-0.193374457807913 1
-0.0315001630423738 1
0.0510039740650999 1
-0.113133339760952 1
0.360075708384453 1
-0.0154561300637026 1
0.377281180811067 0
0.0715341436986918 1
-0.10712423186073 1
-0.146644753985871 1
-0.0547677256437556 1
-0.0721404094341258 1
-0.0100606181068857 1
-0.143256189515315 1
0.0162543302127728 1
-0.372054473784108 1
0.105934697696807 1
0.202023154325106 1
0.167022857853938 1
-0.296683871346041 1
-0.176747994981254 1
-0.0196126782905131 1
0.265927736520346 1
-0.326183077395455 1
-0.302271110090219 1
-0.132425565567025 1
0.247497613812486 1
-0.0928340868308419 1
-0.105943657892079 1
0.457366109838125 1
-0.242356832620928 1
-0.0294371909589296 1
0.0169819237578339 1
-0.231993554243597 1
-0.204539385093992 1
0.0972551137400552 1
0.0839295867779912 1
-0.125340125242751 1
0.0857997755597458 1
-0.283682956112232 1
-0.0511581084351235 1
0.103810981854741 1
-0.0842032015866755 1
0.0686461243057489 1
-0.0750486542366698 1
-0.12440520398122 1
-0.108349260312929 1
-0.0508318406712648 1
-0.0571814274996927 1
-0.440382065527028 1
0.308931933171475 1
0.226505319604256 1
0.0164220628709829 1
-0.0180902114915614 1
0.0618007535253857 1
-0.183839423234111 1
-0.35745008630001 1
0.0562214863294634 1
0.254428500330875 1
-0.00322303185930986 1
-0.174352145707913 1
-0.161826749946133 1
-0.0178514653564551 1
-0.03054109193625 1
0.323109906277196 1
-0.0760068805436148 1
-0.0219354217616644 1
-0.075029217183937 1
-0.229946430684087 1
0.31091275556633 1
-0.0846236528176096 1
-0.461903352274596 0
-0.0189782219931426 1
0.170073133352139 1
0.156329443981684 1
0.310268525156066 1
0.161308091720268 1
0.435596272814688 1
-0.271765161819571 1
-0.0890907776766676 1
0.0597059796685192 1
-0.186326518893855 1
0.194736909476417 1
0.190450169722469 1
0.0204178276985533 1
-0.182745019839086 1
-0.322085669272007 1
0.175262705440628 1
0.133670793256262 1
-0.0664125142343856 1
0.350756829902768 1
-0.033522329608411 1
-0.0516207361262715 1
-0.000793419104099562 1
0.270048625481956 1
0.221218853534161 1
-0.0930065943743665 1
-0.434657909818676 0
-0.103087859759854 1
0.0614762790873942 1
-0.311535289621385 1
-0.307480535522842 1
0.0315809921879226 1
0.12069465290868 1
-0.290654389695816 1
-0.137771175449086 1
-0.422428498380367 0
0.203215335913198 1
-0.129953274931861 1
