# Supplementary material for: Bias caused by sampling error in meta-analysis with small sample sizes
Source: PLoS One. 2018 Sep 13;13(9):e0204056. doi: 10.1371/journal.pone.0204056 (PMC6136825; doi:10.1371/journal.pone.0204056)
Supplement: S5 File — (ZIP) [file pone.0204056.s005.zip › results N = 20 theta = 0 tau = 0.2 sz = 30-50.txt]

"dl.theta" "dl.cp"
-0.0635576042967716 1
0.0842667555577434 1
-0.0504016909959189 1
-0.18900944589891 1
-0.197406262954691 1
-0.0530134354898549 1
-0.27520827991023 1
-0.0290600292475095 1
-0.21279340414946 1
0.27473113799149 1
0.104227886862671 1
-0.172717184757867 1
0.000874638074514608 1
0.23571931226822 1
-0.101705398590868 1
0.0441544335670232 1
0.276611326654183 1
0.0852683587579787 1
-0.114819194847639 1
-0.18661017732885 1
-0.0538160932697774 1
0.206347063576957 1
-0.0428481199737998 1
-0.0507893433082101 1
0.130926855174012 1
0.267549080610632 1
-0.0203339073522523 1
-0.0502532534544013 1
0.00351487008192656 1
-0.137630967218846 1
0.214153574964887 1
0.127827354039015 1
0.123764671232442 1
0.038503263321428 1
-0.15386004744137 1
-0.00699843648111436 1
-0.153830856268249 1
0.160740513564865 1
-0.169120409808205 1
-0.09135281156335 1
-0.0799002377934082 1
0.0599128526245707 1
-0.0637594795904329 1
-0.0730160956695133 1
0.0568332033003478 1
-0.0693420743232366 1
0.149833923596689 1
0.0239753842751537 1
0.170487284967703 1
0.032813363034326 1
-0.07487466757534 1
0.168467432666958 1
0.143045700976253 1
0.123396864339597 1
-0.0164380956659762 1
-0.12277049930824 1
0.016764627765453 1
-0.0813459650386164 1
-0.178776205056134 1
0.235105861398768 1
0.0891810565071285 1
0.138663205471795 1
-0.0774082987818829 1
0.0308751787939945 1
-0.182876402936953 1
-0.0385365807400093 1
-0.0789830489628142 1
-0.0839188504880984 1
0.0524293493675967 1
0.225104097719933 1
-0.0799840097340093 1
-0.0236835935942901 1
-0.0557080400875528 1
-0.169452354634827 1
-0.00548942154196259 1
0.0572311099234867 1
0.196673713044277 1
0.0983830661202341 1
-0.0857420733692032 1
-0.0587129260948875 1
-0.268417650923103 1
0.256190269037259 1
0.129212924725589 1
0.136073419734784 1
-0.176421687606775 1
0.186140585677584 1
0.0131316524916387 1
0.144870423370903 1
0.239312590621218 1
-0.201897315930789 1
-0.185165969892461 1
-0.264426294660676 1
-0.157244144080643 1
0.37613267688427 0
-0.0356141800881824 1
0.0507215351265156 1
0.0469843741010559 1
0.114191408458729 1
0.0508532631473589 1
-0.26983900537531 1
0.160922290370338 1
-0.0561745774085731 1
0.20132260142846 1
-0.0779634365205169 1
0.108790186502881 1
-0.3489739570643 1
-0.323084563931273 0
0.260742783151804 1
-0.0110706083111634 1
0.0839239582064898 1
-0.0132423956705333 1
0.129432444252608 1
-0.0536580940778359 1
-0.0287940053638268 1
0.0509753082998015 1
0.00261333706050747 1
0.36351220639012 0
0.290246086466421 1
-0.202884601598262 1
-0.0981663234311458 1
0.00993588153712648 1
-0.152316587064024 1
-0.0663163029176033 1
-0.249598484150206 1
-0.00879164297188971 1
-0.10039435499655 1
0.103893399076794 1
-0.16902698678931 1
-0.134872888124231 1
-0.00864680053993986 1
-0.31128187545695 1
0.17944188869872 1
0.185861355488175 1
0.0587534661409252 1
-0.0577546054217398 1
-0.00760331567102754 1
0.00127984088129347 1
0.119319776702486 1
-0.149929189247759 1
0.0673003884202454 1
0.0324365839743456 1
0.197793642599006 1
-0.0330999416335094 1
0.27068332617264 1
0.103162838489947 1
0.164660696910716 1
-0.102664700715153 1
0.0437379222992685 1
0.0886177700130789 1
-0.0537985602303735 1
-0.189369838440729 1
0.0962504447348247 1
-0.0915573778966875 1
-0.0888050991202106 1
0.169017254239215 1
0.260096616643718 1
-0.310304285761693 1
-0.126081838239063 1
0.136937318719559 1
0.0153608429592387 1
-0.175279709068075 1
0.138105327803116 1
0.000790612069650337 1
0.0874592330436733 1
-0.0256816208554252 1
0.0399732230568095 1
0.227952598067235 1
-0.0770706293533896 1
-0.0885874873971549 1
0.20091642191295 1
0.232345037538411 1
-0.231343644491594 1
0.0367361045810078 1
0.304369732511201 0
-0.0569020458683527 1
-0.0110840075111771 1
0.156373569865012 1
-0.281925776051394 1
0.0883284946792661 1
0.244625858358632 1
-0.111020218802514 1
-0.164281030678359 1
0.0225716853325712 1
0.118456443772596 1
-0.209963960575195 1
-0.215814825030205 1
-0.179233823114127 1
0.179367931015095 1
-0.0366661248757425 1
-0.0601658978613298 1
-0.175928478908501 1
0.251355597567598 1
-0.308941629410654 1
0.122639428663412 1
0.129585835443344 1
-0.0967516690555948 1
0.0961360336901829 1
-0.11808614275654 1
0.15238184755122 1
0.168522912779869 1
0.0600733333851036 1
0.00895784498766806 1
0.0715175022103113 1
-0.113491288289197 1
-0.190946695732411 1
0.0506980062694845 1
-0.0272667721619716 1
-0.0554333046948472 1
0.0159405163739723 1
-0.150751461195587 1
0.191549902037938 1
0.0383347628796573 1
0.0664537683049641 1
0.108349464869723 1
-0.0132528010053796 1
0.110692926699008 1
0.07378700323819 1
-0.127899207618406 1
-0.0205007198730177 1
-0.0940301238435492 1
-0.0746865481583915 1
0.11123774091206 1
0.066314785066198 1
-0.0434550098578724 1
0.0864440124897231 1
-0.144938912737039 1
0.00812347196633458 1
-0.0323404573636617 1
0.0915845479343099 1
0.164446460969757 1
-0.370047528787816 1
0.152739181536151 1
-0.0592922811319525 1
-0.154591416092672 1
0.118378693473364 1
0.110072758900875 1
0.0818018449401986 1
-0.490830305778377 0
0.129773182007297 1
0.0750336290123561 1
-0.162523766549292 1
-0.079780735008096 1
0.143744080847543 1
0.197651505961421 1
-0.113903176412705 1
0.015019342066254 1
0.0298850109320684 1
0.167243375299332 1
-0.0515190433602603 1
-0.0778325208123412 1
0.0386971272187546 1
-0.00379551446523905 1
-0.204186438138494 1
0.0765435481060272 1
0.197095411656337 1
-0.0760065228712958 1
0.122376892462481 1
0.0462081348714027 1
0.203521133531164 1
-0.21309985304519 1
-0.14455033389243 1
-0.102354890084098 1
-0.0519793882940719 1
-0.0684825619760662 1
-0.0107012792289261 1
0.300497597744174 1
0.0208381804652704 1
-0.0226136811995435 1
-0.272031735266482 1
0.100298509491057 1
0.0658783118720295 1
0.220536699199583 1
-0.00476225636302923 1
-0.10337852963542 1
-0.0962566289673951 1
0.302052151435166 0
0.0683125335492996 1
-0.180193384169367 1
-0.0969757104137337 1
-0.160516445562552 1
-0.112919609264608 1
-0.135789918621376 1
-0.00739304442773119 1
0.0830774987605119 1
-0.0305498233060514 1
-0.0165259916858578 1
0.168472506435893 1
-0.090979074352721 1
-0.274375315541594 1
-0.0484554244227092 1
0.105127046730923 1
0.10138906597952 1
0.232888695432092 1
0.00364975513174453 1
-0.00987178631937148 1
-0.330766178707597 0
-0.0542717298599918 1
0.104343743663474 1
0.241550545052085 1
0.0975434216006446 1
0.0330300610164095 1
-0.0801061518782887 1
0.144036979132718 1
-0.072194717526112 1
-0.138581913645177 1
0.00585266197513546 1
-0.157010472568153 1
0.11848060334715 1
-0.141186450431986 1
-0.132691737275065 1
0.0244070285524527 1
0.171658733778827 1
-0.0362197473065558 1
-0.164657589453549 1
-0.0991768775918184 1
0.100186439457857 1
-0.250844475997175 1
-0.0813082661045445 1
0.0224563651848642 1
-0.192745677503559 1
-0.0128307073319102 1
-0.0681517561138133 1
-0.00560896903466687 1
0.172378398972605 1
-0.214205010168676 1
0.276606304726661 1
-0.131493313653347 1
0.163072617050031 1
0.183580602384292 1
-0.0789725428168796 1
0.182155526337005 1
-0.0753712327310463 1
0.0776198279275647 1
0.0714345519126178 1
-0.1246609250589 1
-0.262616061031123 1
0.0295281795882358 1
-0.0902154085692112 1
0.261279117840704 1
-0.0587667581068693 1
0.081475030183667 1
-0.314076790767964 1
-0.0911984016623533 1
0.344810380350051 1
-0.121071118388833 1
-0.132679221473289 1
0.0355708364398483 1
-0.128585456729107 1
-0.161729380910321 1
0.143411887834926 1
0.186460761661368 1
-0.353501296812957 0
-0.181397714339517 1
-0.107515377618886 1
-0.220900572423422 1
0.0458969511430427 1
0.204748040447172 1
0.0947557557361143 1
0.0677816663193439 1
-0.00463913699692965 1
-0.127846978964181 1
0.0152564241006476 1
0.0993328482390209 1
-0.119731205035141 1
-0.0897011034928468 1
-0.000627057476099622 1
-0.105516188554137 1
0.0716917497195807 1
0.347788771541756 0
-0.0191211721169141 1
-0.00429228407923856 1
-0.00276908838686363 1
0.0781174872565836 1
0.375660475202716 0
-0.248842104554119 1
0.00648568877621357 1
-0.0448236251738513 1
0.055396530697311 1
0.234890451733899 1
-0.289592396592751 1
0.226669185693792 1
0.278278507600433 1
-0.23579908926233 1
-0.115891511171596 1
0.134941263681598 1
-0.2282878772972 1
-0.0280743216864966 1
-0.0390207754615328 1
-0.0284594458070203 1
0.0265147279360408 1
0.158698986581829 1
-0.0196921313867369 1
-0.0667788953839733 1
-0.140095356015126 1
-0.0210009972373932 1
0.205236689188219 1
-0.135347998285466 1
0.0870373575588914 1
0.0506350209270695 1
0.0260782321659354 1
-0.0332929014704508 1
-0.258085303776681 1
0.147487143333756 1
0.0113040275577169 1
-0.0530274394509649 1
-0.0171479794510405 1
-0.0655568423557538 1
0.111627838828793 1
-0.27433144383383 1
-0.0900542343317295 1
0.158570229469732 1
-0.340176537292248 0
-0.0977434052557396 1
-0.223135624105845 1
-0.0424994415159049 1
0.0310108994955247 1
0.219184787828458 1
0.193104753089495 1
0.0688962677677796 1
-0.261320750135791 1
0.0183385520983602 1
0.117738549659907 1
0.08045695089362 1
-0.0687450256082805 1
-0.183868447656921 1
0.126601397566117 1
0.239541694574308 1
0.0530819539856118 1
0.23493903991332 1
0.144764589104127 1
0.0979686327615542 1
-0.195572104831884 1
-0.0757493505915406 1
-0.330044410398159 1
-0.00660958330554201 1
-0.187439352988123 1
-0.280038866212479 1
0.141291679086238 1
-0.0273638086344534 1
-0.164979772488941 1
-0.0539620593248678 1
-0.160269056379174 1
-0.0454898444145287 1
-0.0775878875377256 1
-0.120149244567735 1
-0.0133048648967475 1
-0.0156294495582155 1
0.11801664415444 1
0.142554145656082 1
-0.189114213702374 1
0.115657937714358 1
-0.0828388707533677 1
0.157298277525479 1
-0.150078827409317 1
-0.139493239770355 1
-0.307372653170739 0
0.0753894868758718 1
0.0170285960133916 1
-0.20088121437571 1
-0.0249418280053205 1
-0.0994686430493464 1
-0.0699402242282274 1
-0.262963052853018 1
-0.00462690816813539 1
0.10399405025397 1
0.0226034147158946 1
-0.105453022645318 1
0.196432549095062 1
-0.00114185791405757 1
0.155027881218038 1
-0.0255004498162985 1
0.164042825411279 1
-0.077539920234134 1
-0.137724521593538 1
-0.0526046447141999 1
0.164583281120097 1
-0.137255903173026 1
-0.0937125686249517 1
0.111839333451943 1
0.331213707765088 0
-0.307253211792724 1
0.01488752197811 1
0.182458974388174 1
-0.118299237735947 1
0.0303085278837018 1
-0.166500013686355 1
0.164874042805981 1
0.0519805215885252 1
-0.248014419664002 1
-0.0414343956467218 1
0.235256067140548 1
0.215436357948121 1
0.0592902515491285 1
0.0224101074086561 1
0.0404935258506879 1
0.0512889551337466 1
-0.270505091525382 1
-0.11075675883336 1
-0.263533090110129 1
-0.175583442010735 1
0.0922636731452257 1
-0.0171888709577767 1
0.0268517749376574 1
-0.0468728660383239 1
-0.217889791017263 1
0.103596438455141 1
-0.0290907326438348 1
0.0883236350864505 1
0.100376026386526 1
0.00364174849464592 1
-0.12320326686731 1
0.0761253216359488 1
-0.250828236054288 1
0.136711984115303 1
-0.13755648224234 1
0.0309607640386965 1
0.124828140954492 1
-0.00276070566218666 1
0.0813091928709702 1
0.104042759105855 1
-0.105017446069497 1
0.066581776521836 1
0.17371825155835 1
-0.257941181632829 1
-0.0239321585635403 1
-0.245925559977233 1
-0.441923948669094 0
0.0663310701729108 1
0.112905702764374 1
-0.0610476936200714 1
-0.222834026162305 1
0.0521092056384026 1
-0.0793773891641024 1
0.199267189504915 1
-0.0809628586067858 1
0.104074164840337 1
0.360981789897793 0
-0.104270396232918 1
-0.346872834071347 0
0.0872110051442129 1
0.142943747309907 1
-0.0389034126816853 1
0.112960584753945 1
0.0715526112824914 1
-0.039642082334952 1
0.231412543810989 1
0.0741092176887161 1
0.270734059490058 1
0.034259723790289 1
0.156218203882743 1
0.0628772345470216 1
-0.0622087647767495 1
-0.182982263062356 1
0.149839883555817 1
-0.29229186757053 1
0.0832792226283359 1
0.0197833053116835 1
-0.08050791255502 1
0.137942081546388 1
-0.163655726699972 1
-0.115245947319452 1
-0.0359862026101188 1
-0.255555665894667 1
0.298207595906411 1
0.183029140712481 1
-0.119177939960859 1
-0.0761564792140637 1
0.0956287693237783 1
0.181140821592719 1
-0.217546348465635 1
0.0225325457583157 1
0.126685474042197 1
0.0329582973754232 1
-0.0799720518529057 1
0.0162025633006314 1
0.0605273548606737 1
-0.0158056295367628 1
-0.061057015362823 1
-0.0691657519658528 1
0.144442732240524 1
0.0580923715515251 1
-0.387225310008009 0
-0.00374854197243093 1
-0.213343017867071 1
-0.0426926670053223 1
-0.494116873272788 0
0.0831976933602848 1
-0.493018519388137 0
-0.192984469901311 1
0.138052006659639 1
0.00432215019916524 1
0.225914225654957 1
-0.0347167725918599 1
0.0658040763934738 1
-0.0374698135771607 1
-0.0556427748233243 1
0.0894379327170781 1
-0.350805826431495 0
0.324320051114499 1
0.197824082522611 1
0.00442120386163942 1
-0.14415942222819 1
0.286740453090993 1
-0.116232323785479 1
0.0498549406586812 1
-0.00579023039505792 1
0.0585636440449123 1
-0.151741326526824 1
0.00930868144221159 1
-0.156434017457127 1
-0.0122806031024304 1
-0.00344639884449831 1
0.181934399566796 1
0.0259539335869311 1
0.158440037329914 1
0.0925437331882766 1
-0.18974100017359 1
-0.135023964365925 1
0.124761438416699 1
-0.444234015089875 0
-0.109683473226533 1
0.152912284116092 1
-0.208484451143701 1
-0.253004090993257 1
-0.108611187934662 1
0.0674613607664167 1
-0.0347917418443457 1
0.0516436114861059 1
-0.150780912359113 1
-0.213754465524283 1
-0.0695436845255244 1
0.0569522065532103 1
-0.0527435618728751 1
0.0414269043826335 1
0.256059288987295 1
0.162620914164712 1
0.0941500825160638 1
0.0317999183793256 1
0.0522274115271687 1
-0.188380418848277 1
-0.0298751245723861 1
-0.0719161362588208 1
0.377002810615316 0
-0.0430191035933915 1
0.108396408117842 1
-0.148078709887899 1
-0.10770386746986 1
0.0132959649463703 1
-0.0335923258950789 1
-0.127926782307097 1
-0.00908217701293544 1
-0.0475055124566254 1
-0.0665511325571013 1
-0.202459731108567 1
-0.333695387054485 1
-0.251399118410511 1
-0.00814926093491798 1
0.0376470702495391 1
0.11114128488419 1
0.21879075659809 1
-0.0877043344941485 1
-0.0766658180087082 1
0.0706317024440715 1
0.041618466806027 1
0.0602206984289345 1
0.115314377129594 1
0.097940927605044 1
0.127561163076385 1
0.0780449411398492 1
0.0594404218086486 1
0.0248167309183448 1
0.0670997201986815 1
-0.140141603109013 1
0.140930998367488 1
0.0783733221937802 1
0.280746855079162 1
0.0285312964347522 1
0.256498829815693 1
-0.137247891900891 1
0.206886147103901 1
-0.0584720194881945 1
-0.0566689842300259 1
-0.144372558707549 1
-0.174940791050258 1
-0.0690547818756303 1
0.0277790524049374 1
0.0270921148460862 1
-0.243765777720051 1
-0.335318194492098 0
-0.0593569459701736 1
0.0226564822758211 1
0.125217218463454 1
0.142514037880855 1
-0.292931161127501 1
-0.0236962292335244 1
0.00451962670229995 1
-0.0871840729222696 1
0.260080832077828 1
-0.0266284604313481 1
-0.369604407603528 0
-0.0501985633728957 1
0.0509978568430078 1
0.341030189048729 0
0.206990607090092 1
0.0441603368055337 1
0.0722735187420865 1
0.26024927072988 1
-0.207442992084501 1
0.0822816760590502 1
-0.0752500471298433 1
0.114613314539038 1
-0.177395171902046 1
0.414838999621985 0
0.0233995463753382 1
-0.203708544868838 1
0.0205729639479032 1
0.0260166908911488 1
0.0284574363957468 1
0.0475737111514151 1
0.0134586391486768 1
-0.0845063631713925 1
0.0748309641961086 1
-0.32981038287059 0
0.0686273935379113 1
-0.169143592388729 1
-0.121589101177629 1
0.126060216706332 1
-0.0188436674652186 1
-0.103767517129 1
0.272707758207126 1
-0.165857097507227 1
0.139417812639543 1
-0.11607662271862 1
-0.0391542604510797 1
-0.0764306638503829 1
0.0368011616111158 1
-0.299171187853223 0
0.0808986165589123 1
-0.0838541861484289 1
-0.0850516645232022 1
-0.00424035121747957 1
-0.0380340941021477 1
-0.0799565253430272 1
0.0880887871451153 1
0.0520286234179857 1
-0.118294581351107 1
-0.00511008523472344 1
0.19833138588243 1
0.184129329944173 1
0.160147038144865 1
-0.116616680966135 1
-0.0778941676626878 1
0.0337594366907985 1
0.0997297614595559 1
0.0699283472648562 1
0.0448965755529786 1
0.0477072360962346 1
-0.312293871179584 0
0.392428079791993 0
-0.10924959852411 1
0.162163719535899 1
0.0486970131930497 1
0.114651973127846 1
-0.152100469435819 1
0.30529267292967 1
0.0246022028762455 1
-0.0397313741931976 1
0.203637445989755 1
-0.00938007832270211 1
0.0676605460881839 1
-0.0770463925648126 1
-0.0768180851060139 1
0.101877369851113 1
0.206811750154333 1
-0.203741207210158 1
-0.025982573843684 1
-0.216880072603273 1
-0.046192812245044 1
-0.188855350247646 1
0.0446914153435849 1
-0.141405908555523 1
0.156897212674327 1
0.0296573911870698 1
-0.0856422083136836 1
-0.120859500791415 1
-0.258398823853205 1
0.254705638752912 1
-0.167913359701748 1
-0.163870126745791 1
0.221809009471734 1
-0.164191282148962 1
-0.15911087330952 1
0.0348463953296093 1
0.15700489611737 1
0.209618986537294 1
-0.0534240369300995 1
0.12519211926114 1
-0.080095356906235 1
-0.232521514332433 1
0.31993810635264 1
-0.0562470151316272 1
0.125501553607506 1
-0.155871470732494 1
0.121666716695242 1
0.172964519592746 1
-0.112487299064219 1
-0.149335629267932 1
-0.109939721018942 1
0.180193328371391 1
-0.1009620874444 1
-0.11904419074178 1
-0.0572514683148835 1
-0.298548307623275 0
-0.105852399105643 1
-0.0463595259462756 1
0.0625783720852747 1
0.133570785650216 1
0.0934165721548633 1
-0.134639631064025 1
-0.00739502391649496 1
0.0924597217315827 1
0.136716828863144 1
0.0314902081247139 1
0.122445890363379 1
-0.0803522029258143 1
0.188808678242915 1
0.0146827037404012 1
-0.083274869223299 1
0.418099964493948 0
-0.0701749713825791 1
0.0103640442488294 1
0.258399365953659 1
0.0475741038117015 1
0.0119224950676109 1
0.151657253402248 1
0.190928056978608 1
0.0166290315326098 1
0.0166055889246869 1
0.0380550135759129 1
-0.0932294450747701 1
-0.148542239880482 1
-0.357589764393868 0
-0.0591645001485298 1
-0.196839974054193 1
0.0805122509458176 1
0.137485488661205 1
0.196473702330895 1
-0.134928573349627 1
-0.0539175702322653 1
-0.0443764537189345 1
0.197444839759122 1
0.184396507277999 1
-0.0667729928565276 1
-0.074259075316281 1
0.0482309593967667 1
0.0794665027837525 1
0.0443201755774074 1
-0.0914428232077176 1
-0.0949179470477982 1
0.142082042901177 1
-0.0566256104358655 1
0.29304452658536 1
-0.050932740098346 1
-0.115372023343718 1
-0.249827943114585 1
-0.270942509281872 1
-0.0614542557922707 1
0.0144670469476625 1
0.111852361950565 1
0.0681279803846357 1
0.0832865626393253 1
0.196504935338261 1
-0.0566863168238474 1
-0.249321872391336 1
0.0247084804014084 1
0.0248851837791489 1
-0.00798030298542289 1
-0.0786207733282776 1
0.191591130321444 1
0.0839068652983319 1
-0.0597534488183514 1
-0.096665057994918 1
-0.0847955326492424 1
0.104520379482202 1
-0.161939255988803 1
-0.145534540087881 1
0.149659733378773 1
-0.0839727821836405 1
-0.137399038376221 1
0.152281300332444 1
-0.230513595603382 1
0.156290094652272 1
0.0755432011133853 1
-0.148917116767831 1
0.180180892795207 1
0.0862660626756289 1
-0.0835893209710175 1
0.142304207050089 1
0.0721746575681879 1
-0.0966983138367183 1
0.0111599074921444 1
-0.170989101633636 1
-0.115493425392258 1
-0.432881310329755 0
0.106202410751725 1
-0.201808762201605 1
-0.211000117471868 1
0.125353841975563 1
-0.161623346305786 1
-0.00383674715848273 1
-0.141519356111738 1
-0.126024506104799 1
0.132366625358582 1
-0.075382383005584 1
-0.12165995392453 1
0.217960957921428 1
-0.0876191512707877 1
-0.24294628656539 1
0.119498173958853 1
0.0771476532281618 1
-0.371986636760134 0
-0.00228008852964198 1
0.0255451871483535 1
-0.25892908270324 1
0.0355574451026439 1
-0.0225818938847101 1
0.0285974735166439 1
-0.106775003946294 1
0.00996124304208221 1
0.0429817569574335 1
-0.0500500531036807 1
0.00924602157630823 1
0.215508424741888 1
-0.160767905060693 1
-0.107478244325489 1
-0.163179255531297 1
-0.181022687705323 1
-0.298293914124817 1
-0.0245138590934465 1
0.0157297890944438 1
0.158881860913695 1
0.0462054123842856 1
-0.121735636896692 1
0.10872531182378 1
-0.0417788162806909 1
0.0809867196610935 1
0.00890144770531267 1
0.0122350013056929 1
-0.072720563453745 1
-0.161527802292839 1
-0.000153503135134569 1
-0.0869612856116313 1
-0.182104301994068 1
0.244381952194933 1
0.114308153569905 1
0.0141016924897871 1
0.178263439787672 1
0.0610160609598144 1
-0.164007978411229 1
-0.0304150452083745 1
-0.142091413351973 1
0.177420810807847 1
0.15013052160154 1
0.297983306140693 1
-0.0700231635028429 1
-0.0613891075835861 1
-0.21032311184678 1
-0.191420807621554 1
0.00882609738127207 1
-0.0414047044519856 1
-0.00757782394349873 1
-0.294121382823942 0
0.0534205905927035 1
0.0844745104421631 1
-0.148961685837259 1
-0.0293751359138958 1
0.0037518850082668 1
-0.214814168033257 1
0.167729906674643 1
-0.0900660204730656 1
-0.0861298391660895 1
-0.0571952097465636 1
0.109037984952786 1
-0.315577919747555 1
-0.000232376611239413 1
0.0110281076674391 1
-0.250722081377884 1
-0.054827566826957 1
-0.183198108699677 1
0.157957699222187 1
0.0165295823468616 1
0.300541281540861 1
-0.132921502295989 1
-0.0806330760144367 1
-0.236667931881831 1
0.0891048151037053 1
-0.0210505271193625 1
-0.320013088572096 1
0.186590308309967 1
-0.0130693149287166 1
-0.244959434037019 1
0.147104886440405 1
-0.316224678694547 0
-0.0322689275744021 1
0.0892132004787696 1
-0.0124572423927308 1
-0.0245736994233297 1
0.267515951031665 1
-0.100103660081429 1
0.238164426926923 1
-0.36207174874177 0
0.157499757317287 1
-0.14426858780866 1
0.0357068219780148 1
0.0474894223990983 1
-0.041327779300145 1
-0.2901828144774 1
0.324791729983576 0
-0.298990852551529 1
0.227131445258975 1
0.076398697991892 1
-0.180225426199247 1
-0.14945463161466 1
0.0233723363354495 1
-0.372593230683921 0
-0.0220437705088144 1
-0.0848627246538814 1
-0.133417765976378 1
-0.0154276242416695 1
-0.148293928786804 1
-0.209743709032072 1
-0.154680731373127 1
-0.31947492004138 1
0.0559286387127775 1
-0.0968603058603956 1
0.169482412019353 1
-0.10826510583407 1
-0.0196470468437172 1
-0.108633141968572 1
-0.146988513801739 1
0.281392211000387 1
0.159564350882607 1
-0.070989259043411 1
-0.089718423347569 1
-0.127063544224909 1
0.0132243068224352 1
-0.0626633178427653 1
-0.0340069555367925 1
0.0521295753714566 1
-0.087676874245611 1
0.437327188575123 0
0.228823673192813 1
-0.0722061991646449 1
0.33088807743342 0
0.0972184833579043 1
-0.151468064535274 1
-0.15947518314211 1
-0.266631699379634 1
0.15949046492783 1
0.281420746882124 1
-0.0679813652682625 1
-0.0965258337433725 1
-0.0883405305467399 1
-0.284292680342394 1
0.0612335395840428 1
0.222605271678666 1
-0.00765846587271537 1
-0.291422017207479 1
-0.347328231714373 0
0.162241038341215 1
0.169016917694741 1
0.0441449673922484 1
-0.0986247388889389 1
-0.117508194742095 1
0.131868641330324 1
-0.370283916371463 0
0.341293732320142 0
-0.197019257196866 1
0.0954641853694404 1
0.24691147296967 1
-0.266244013654435 1
-0.348630615310334 0
-0.0859429095536106 1
0.106866587882552 1
-0.387189266276822 0
0.0216556217089544 1
0.0232320427625048 1
0.34025465763102 0
0.18012536872516 1
-0.104255176395448 1
0.146214868953397 1
-0.125344339810413 1
0.0337339826033899 1
0.0738937022502743 1
0.0133590135317722 1
-0.0547586912037069 1
0.0659519291394428 1
0.270406124847369 1
-0.24314358445849 1
-0.0518985202685805 1
-0.0529987720143257 1
-0.168477286998795 1
0.0562217495847777 1
-0.0333760759946716 1
-0.164923689619989 1
-0.0914153299951817 1
-0.112014718809514 1
0.218668947251769 1
0.178211518311997 1
0.109448663970376 1
0.0729094145568307 1
-0.0656614711183698 1
0.0443268500946853 1
0.0237991318696145 1
-0.0490079211670394 1
-0.114387410557814 1
-0.202606537666985 1
-0.110781925773337 1
-0.0676127770468796 1
-0.0635852575903112 1
-0.153852125542548 1
-0.134767148931618 1
0.249212704375726 1
0.02882675384906 1
0.0394481964751433 1
-0.164183894404414 1
-0.0300340501122687 1
0.0592333995664503 1
0.0155129532318971 1
0.0922036653650078 1
-0.142881463623921 1
-0.0336747682968777 1
-0.000774579417562728 1
-0.420450330632584 0
-0.17556156333444 1
0.0638499913818203 1
-0.275674352153425 1
-0.0867700894533966 1
0.11746359847629 1
-0.0728019946426386 1
0.0969447326246793 1
-0.139370867248431 1
-0.0498325092455806 1
0.182546541081339 1
-0.0732921160506572 1
0.037855398182642 1
0.209154145077502 1
0.093766403502687 1
-0.087792626244095 1
-0.100284392121054 1
-0.0722109140834854 1
-0.217533448702787 1
-0.0690077548968016 1
0.00323788490288012 1
-0.273301973716946 1
-0.169043195318551 1
-0.0256904496004724 1
-0.0325888011421721 1
-0.0651717179200006 1
-0.188670180075711 1
0.0147159295710329 1
-0.153221729564163 1
0.0383024710701804 1
-0.0834535141892884 1
-0.187627040169687 1
0.34358069633111 0
0.0938812700767673 1
-0.0675033589960361 1
-0.128052073307186 1
0.079733509584564 1
-0.458801854637812 0
0.0513758127015393 1
0.0454609873765511 1
0.067815847147908 1
-0.0525895425893599 1
0.0575193817176075 1
-0.0565478755539745 1
0.219256730727745 1
-0.026732107528906 1
0.010258011048326 1
0.219192665095929 1
0.253445077932143 1
0.190300003591511 1
0.253386308400081 1
-0.0158226006388466 1
-0.15727032259381 1
0.0348104613471769 1
0.135940079534063 1
0.144261232605878 1
0.0786190432939351 1
0.181509584916725 1
-0.310684427511373 1
0.255678404690559 1
0.178830400878099 1
0.032727783806568 1
-0.129988785234473 1
-0.61154560518957 0
-0.00718545230350057 1
0.057067435636061 1
0.0184935899069305 1
-0.0458386456584743 1
-0.0738689478227113 1
0.228878925207936 1
-0.0329716384548734 1
0.0650806735222199 1
-0.0478880368180624 1
0.0313788654112638 1
-0.117273783504654 1
-0.263652704762014 1
0.0439541397129685 1
-0.125974522982317 1
0.0117071716701445 1
0.16052140588043 1
-0.091598952454019 1
0.0144349849180719 1
-0.0588821547614862 1
-0.0682586947475174 1
0.277152324963549 1
0.00280316869570389 1
-0.106157915518105 1
0.134516889267748 1
0.0338967041921363 1
-0.207168786648416 1
-0.0265715169612493 1
-0.131873171032452 1
0.180012371923786 1
-0.0107772782907112 1
0.140728312536197 1
0.131837256703961 1
0.136503246716283 1
0.12512125867348 1
-0.102244901899289 1
0.034681414439685 1
-0.0835845230735507 1
-0.170602320906495 1
-0.00832216971450299 1
0.057454824942087 1
-0.179865217298546 1
0.125807034826876 1
0.33339650399387 1
0.101563063753636 1
0.0422824108848898 1
-0.0425617774863085 1
0.0635252328470065 1
0.222346298306906 1
0.172813150739473 1
-0.000926868237123658 1
0.0293036440684759 1
-0.0834001526682768 1
-0.253579988848443 1
-0.122024069906924 1
-0.0746307073258501 1
0.192690507366872 1
0.0833726317359553 1
0.239852905264307 1
0.195954413015438 1
0.0158529857064108 1
0.0110558326935823 1
0.143926615399891 1
-0.238999163777621 1
0.0240937238110541 1
0.177043717907059 1
-0.203531465128749 1
-0.188664585863003 1
-0.191689656091779 1
-0.2316844510159 1
0.152566442190178 1
-0.0693565000789749 1
-0.0848471657616948 1
-0.135973167748202 1
0.305429047081642 0
-0.00917964419594457 1
-0.138996480447163 1
0.0976193147587192 1
-0.0545025128783028 1
0.176104843434753 1
-0.0738438234750338 1
0.0232750089834943 1
0.0105159819342336 1
-0.051128617538015 1
-0.0951619485141534 1
-0.187131262779557 1
0.049791414064164 1
0.111042571917103 1
0.194214865439424 1
0.108892740415168 1
0.250455154387872 1
0.10618663829202 1
-0.20177220507402 1
-0.253956906714658 1
-0.126255788288074 1
-0.0516813577059617 1
-0.0114052459117015 1
-0.0803098630055114 1
-0.167030360747327 1
0.143788268666204 1
0.0836276415059238 1
-0.19214324590252 1
-0.0996777477476398 1
0.0381496210457193 1
-0.0179026592654414 1
0.485412086019683 0
0.275522056973574 1
-0.0521723348505846 1
0.0455219032602654 1
0.0783467580147995 1
-0.0903978180003495 1
-0.200017592920555 1
0.046321348026877 1
0.0439039255276408 1
-0.169755795925798 1
-0.00309584372080607 1
-0.140225002628055 1
0.355687566559189 0
0.0826883958463676 1
0.144859954184642 1
0.0693642257915796 1
-0.126792184359126 1
-0.0911913039368782 1
0.201888156661743 1
-0.0108530930819516 1
-0.121775054811369 1
0.0514222713371544 1
-0.111953808904547 1
0.0126428851782326 1
0.198704911259929 1
0.135406618351167 1
-0.0232497431572273 1
-0.0712176784410559 1
0.264678338281059 1
-0.163430959541823 1
-0.126080792129872 1
-0.00759215222851604 1
0.268296159266199 1
-0.0893308681811058 1
-0.0876263192218964 1
-0.174986045129431 1
-0.231074758999378 1
-0.128218759203818 1
0.0888074567861016 1
-0.0979381957856396 1
0.19288722489618 1
0.208898864911173 1
0.108802606723346 1
0.022340951036287 1
0.103724629275295 1
-0.0956117412333816 1
-0.0383546453528856 1
0.108509445277045 1
-0.0576818285823354 1
0.108488223168286 1
-0.0767506910074553 1
0.221314992827296 1
-0.221777008482813 1
0.194953311562396 1
-0.0377644849988911 1
-0.00571446619230647 1
-0.0152164692681956 1
-0.190166871291873 1
-0.0846925902398655 1
0.0613794184442804 1
-0.0754440939129239 1
-0.305110244149464 1
0.195155969742636 1
0.155100248641751 1
0.0742773251208041 1
0.0027123890881709 1
-0.121264766497677 1
0.0405639200232359 1
-0.183700230863252 1
0.12921679344945 1
0.331860344753322 0
-0.153681575620398 1
-0.0155583183665281 1
-0.470782772766619 0
-0.433753977636732 0
-0.152273338515969 1
0.198421270744515 1
0.123402697947846 1
0.0146855673818971 1
0.0966610198288999 1
0.105901447375924 1
0.235066757706814 1
0.208501379844516 1
-0.125293147471834 1
-0.0245157943447372 1
0.0749292082075035 1
-0.353518844496275 0
0.171284453746314 1
-0.0281976873890898 1
0.112812565159534 1
0.225172014378771 1
-0.0310765074702976 1
-0.108080476842504 1
0.130117849855136 1
-0.056539757916366 1
-0.0576321448042812 1
-0.118211165674809 1
-0.227828436617073 1
-0.14348544698916 1
-0.147679339665951 1
-0.202130805216631 1
0.112026063197755 1
-0.153035362347426 1
0.036147217751948 1
-0.261320860479011 1
-0.0296701136145503 1
0.00193481390678454 1
-0.0252929299240439 1
-0.0936913697400686 1
0.231592536670708 1
-0.177541707258349 1
-0.0495429005173143 1
0.0534082951203298 1
-0.179970361224234 1
-0.0718952358714102 1
0.099198153472348 1
-0.19874587864816 1
-0.153544169172817 1
0.0615798672970921 1
0.229119150022573 1
0.0705458488422327 1
0.121432030188388 1
0.109802675968338 1
0.00325128470245738 1
-0.122844922302572 1
-0.0478870651609434 1
-0.122728813146147 1
-0.0240908392944944 1
0.0793241563815906 1
0.152999104495565 1
0.00549995754913989 1
-0.0162985583786928 1
0.0692062671816139 1
0.0821180900163413 1
-0.19737384045759 1
-0.0905200214025449 1
0.0133880787890975 1
0.0173522358249759 1
0.110813217486355 1
-0.0412102177314636 1
-0.0487349643925532 1
0.0764170251351121 1
0.243549005176235 1
-0.281889521471017 1
-0.0136765273189154 1
-0.154619702348513 1
0.0587056486935296 1
-0.424104104941073 1
-0.114714480865144 1
-0.130910012358563 1
0.172387466417952 1
-0.154960245071598 1
-0.0919137467659812 1
-0.166219327250186 1
-0.149947407846668 1
0.179000985255452 1
-0.0129801275425597 1
0.0812937108204083 1
0.0161540192048907 1
0.110935652600028 1
0.127910994544729 1
-0.0678229656641654 1
0.119136933022172 1
-0.338774975223291 0
-0.029312040673937 1
-0.0604217555910981 1
0.0809409296659822 1
0.0608111975973955 1
-0.0853411944855611 1
0.0425651053427206 1
0.0312707536218482 1
-0.0235523207527856 1
0.318114483412112 1
-0.107468264153261 1
-0.445167445499086 0
-0.191274288453248 1
0.155437793275753 1
0.100257456269061 1
-0.305169651813306 0
0.0674187527717742 1
0.140350834386392 1
0.0700927784967798 1
-0.14294909694004 1
0.0350827480478639 1
-0.0739321496787231 1
-0.176721045294296 1
0.19322207691677 1
-0.0516769819726277 1
-0.137313427477305 1
0.29947999869519 1
0.00888475456689401 1
0.0106619354665118 1
0.0981102074056123 1
0.0104468032564724 1
-0.274052783377625 1
-0.047045285038134 1
-0.0234229236435909 1
0.036826045110264 1
0.181979705573621 1
0.0118286645682165 1
0.09826090881379 1
-0.167674936155248 1
0.131062083644997 1
0.00775589887293736 1
-0.13513038314056 1
0.0703420612029296 1
0.262271525393809 1
-0.131070816596785 1
-0.137561092071092 1
-0.145298905885272 1
0.160838926786938 1
0.0651855151553071 1
0.0469768307816598 1
-0.104734900105038 1
0.305503438420853 0
0.213688247018763 1
-0.0483000100219655 1
0.414999166647651 0
-0.122611711349007 1
0.0472937088708295 1
0.138812423710735 1
-0.04343785304221 1
-0.0759129465717717 1
-0.00598559385909485 1
0.30863979702793 0
0.138421594123361 1
0.0585601030813806 1
-0.0112218269782997 1
-0.0443550523735675 1
-0.127095969579975 1
0.112382885057223 1
0.013072597364692 1
-0.014149152064696 1
-0.0420391261288671 1
-0.0851005995426359 1
-0.145279723931508 1
-0.0048742308474432 1
0.0636574724564869 1
-0.345448596945726 0
-0.0540823700302586 1
0.221900780074603 1
-0.102763006444794 1
0.203434639311858 1
-0.0230800782979419 1
-0.0818766933654914 1
0.0418347363964916 1
0.222219821812851 1
0.0998804964062484 1
0.093810866521079 1
-0.0229535957000509 1
0.0782031588627462 1
0.0946756697380603 1
-0.213463206488037 1
0.183355844387478 1
-0.0217344947731689 1
-0.0103691331120957 1
-0.0564256139645296 1
-0.0930051254255128 1
-0.320264737887594 1
-0.0680860507823126 1
0.233067300161084 1
0.130145955299545 1
0.0165105589985047 1
-0.0416700840976909 1
0.256749546376139 1
-0.0838409653106048 1
-0.016121112406711 1
-0.0899397527222261 1
0.239816627720917 1
0.162339760258522 1
-0.169817195187654 1
-0.138980691375003 1
0.0567444043025258 1
-0.140481687220896 1
0.215281259253382 1
0.0583587876038886 1
-0.090074429202676 1
-0.188925605170283 1
-0.0224948838952232 1
0.248213552942062 1
0.306289822103281 0
-0.164326335572567 1
0.0525969775061566 1
0.201172973506705 1
0.164779381557547 1
0.191790475605834 1
0.0760457105672205 1
-0.0409972030223317 1
-0.143372690150068 1
-0.209055470866957 1
-0.210576551249353 1
-0.124678991702392 1
0.17557634145729 1
0.0516038906595395 1
0.0593404066410516 1
0.0719388445192792 1
-0.335274247095881 1
-0.105677898808842 1
-0.233263100556387 1
-0.235455710309389 1
-0.199449303167862 1
0.0411047763494985 1
0.395269953398496 0
0.0249962905786442 1
0.0993463211119049 1
-0.126180667167831 1
-0.0591239287749153 1
-0.0835814505328297 1
-0.11740550461748 1
0.015017507945995 1
-0.00187986811424502 1
-0.409135723735481 0
0.186274783654831 1
0.0235089330286211 1
0.00564547821045725 1
0.131697192902849 1
0.0368108903531899 1
-0.0527424064584585 1
-0.129683922520177 1
0.0483429282133209 1
0.0152274460506702 1
-0.0355851688039066 1
-0.0397443644051336 1
0.187422086145619 1
0.00681094657167318 1
-0.105680034052883 1
-0.088531939382931 1
-0.1319707064132 1
-0.126991030742401 1
0.164171648864058 1
-0.0468855455867358 1
0.0659462900549324 1
0.124684852684926 1
0.117062654120286 1
-0.0759533493151432 1
-0.142285993906037 1
-0.00692003985819835 1
0.127226671124664 1
0.00135755804772083 1
0.239967458775732 1
0.00242754441300209 1
0.373227991667623 0
0.0112695922072116 1
0.0071848377663825 1
-0.261420457158401 1
-0.00132357488612246 1
0.138026572165753 1
0.0713347846216598 1
0.210743396895434 1
0.319157707645431 0
0.0460684128056948 1
0.228658995952049 1
0.210521576180596 1
-0.0730701443836186 1
-0.289934777796245 1
-0.00482496921398063 1
0.0372577381458787 1
0.00253459671744926 1
-0.0565581889717782 1
-0.237318971247093 1
0.146202161476537 1
-0.080061198382197 1
0.157876659722608 1
0.112374423614232 1
0.0490539622558741 1
-0.117270419779311 1
-0.0296032506937663 1
0.0446003483093922 1
-0.0580888364390944 1
-0.151282306406856 1
0.111425578390033 1
0.245590684988659 1
-0.179092973570307 1
0.106975431912416 1
-0.0502103305540105 1
-0.115500500741496 1
0.298179659928188 0
0.123957641232939 1
0.123736109153829 1
0.102364303757181 1
-0.0126338158326972 1
0.0371511595981141 1
0.251471529605834 1
0.127107899725339 1
0.0829868221377948 1
-0.139032199992878 1
0.0970043749987241 1
-0.0684672345981412 1
0.167185336688793 1
-0.0882176940685801 1
-0.105246882162667 1
-0.0492583109563123 1
-0.0489967298530996 1
0.135631161631402 1
0.00160145840919435 1
0.292570240738406 0
-0.0483959272101023 1
-0.117197470318294 1
-0.182037395663083 1
-0.128854759848054 1
-0.0399091303114105 1
0.0144252202759938 1
0.188920092357555 1
0.101291963875495 1
-0.253073832388249 1
0.13284504186676 1
-0.118465694042101 1
0.165375823070711 1
-0.102015074026953 1
-0.0338711216501973 1
0.305368659262791 0
-0.0349328336480293 1
-0.0621601862846159 1
-0.264224105458997 1
-0.0740514692377797 1
0.221340808395096 1
-0.0801038491806729 1
-0.0179646791198949 1
-0.000604232288309785 1
0.140303942854608 1
-0.145623907494032 1
0.301335294633602 1
-0.150368279276466 1
0.27557690974254 1
-0.230631872600373 1
0.13950294806147 1
0.00673521018761413 1
0.13432337346881 1
-0.0788274222594061 1
0.375748441390136 0
0.133631885169058 1
-0.0250088178653339 1
0.0612391564562993 1
0.0391799904714137 1
-0.229730446611345 1
0.273996498978779 1
0.0356974181727278 1
0.0401140494390264 1
0.182772000682987 1
0.067605107969974 1
-0.10853321451048 1
0.0400770287353218 1
0.0844253399862645 1
-0.195827060708492 1
0.162786304833572 1
-0.141537443082101 1
-0.153284372093092 1
0.0575741680188118 1
0.0875512852278849 1
-0.156914604574072 1
0.115374821376058 1
0.0485615004263673 1
0.145613685315644 1
0.195830645829059 1
-0.0798392406037904 1
-0.159864387710359 1
0.056471703428308 1
0.02733734397759 1
-0.122228608676651 1
0.100612737126112 1
0.104396932028981 1
0.196846671550804 1
-0.148614559263407 1
-0.0631750882744515 1
-0.0145348886274102 1
0.164590085027311 1
-0.0166077694364909 1
0.0198753172874099 1
-0.220371447926062 1
-0.0873476293225064 1
0.450808824859226 0
0.0254468364754362 1
0.189411505918468 1
0.0251054431481196 1
0.0466982615054934 1
0.0884409676791862 1
-0.204247531383064 1
0.00664868917276491 1
-0.270815779568455 1
0.442658099361539 0
-0.107344864758617 1
-0.174470562583139 1
-0.103718588058564 1
-0.158296545810322 1
0.135237143836153 1
0.144129753305419 1
0.239254825915775 1
0.105001701166292 1
-0.137399839292688 1
-0.111877497143265 1
3.65965809373606e-05 1
0.15801941031755 1
0.23714380863507 1
-0.00546145720095917 1
-0.099143720236995 1
-0.00314920618529587 1
0.280167939646405 1
-0.156283020933168 1
0.137712232697668 1
-0.227586111033802 1
0.0864726688942261 1
0.0640979102439222 1
0.42228361707068 0
0.0583021909506449 1
-0.147652379581409 1
0.0814515539042022 1
0.0327323976590875 1
0.0337133481581884 1
-0.207768990061127 1
-0.0835554133464811 1
0.113145557094662 1
-0.0785109099207049 1
0.0761482295932048 1
-0.0795872913811298 1
-0.377582939439713 0
-0.326442148235965 1
0.145537703206286 1
-0.267462683824925 1
-0.1442909011942 1
-0.0490503524744614 1
-0.221634061885234 1
0.351663593137431 0
-0.230762702301144 1
-0.181754421011558 1
0.183902410777283 1
-0.0676209794980979 1
0.0654005144613249 1
-0.0169134784119605 1
0.0706293524904435 1
-0.15766548421068 1
-0.0886286170162533 1
0.188626732166288 1
-0.00998647790273633 1
0.170022814310078 1
0.058218230120496 1
-0.0634235363598135 1
-0.123332860896661 1
0.0326656133309665 1
0.108257468093105 1
-0.0358947162667373 1
-0.145055757983855 1
-0.0653105438713878 1
0.140344017150364 1
0.206748520455845 1
-0.0886276972702346 1
0.0170157070738509 1
-0.00723630989519343 1
0.198001819688144 1
-0.0735438004093058 1
0.178912846422228 1
0.105559079097517 1
0.117272530731908 1
-0.302316789172041 1
0.196775961630456 1
-0.0160018403310285 1
-0.00377936964815095 1
-0.185627419842053 1
0.0773612128925639 1
-0.00271645997490948 1
-0.0424776894354906 1
0.107766391975437 1
0.167407421723208 1
-0.132371111232934 1
-0.235924232496476 1
0.0523727667294713 1
0.0266450763242841 1
-0.112464663975036 1
0.0268086252394264 1
0.124972866504201 1
0.0948595215957927 1
0.0355150842995583 1
-0.0940161089585199 1
0.0923053288600416 1
0.097050940037344 1
-0.214075059095671 1
-0.0816041924918887 1
-0.192512896667209 1
0.170463191819349 1
-0.105363911302573 1
-0.042453819272233 1
0.306222634237222 1
0.0179495643806803 1
-0.159015599972823 1
0.0304502323297236 1
0.082259196157946 1
0.0949153949225579 1
0.0944980654425217 1
-0.0290519859905358 1
0.00339210747665502 1
-0.214597650211865 1
-0.0708524272913455 1
-0.0542606442815562 1
-0.295023266627045 1
-0.160134226081374 1
-0.0722445511362196 1
-0.100332129507775 1
0.0709798600843874 1
-0.234744757100699 1
-0.0242088812678354 1
-0.0461913790423352 1
0.190354771341932 1
-0.12412503222898 1
-0.121502375922427 1
0.0283895329147316 1
-0.142131135195838 1
-0.104003520635196 1
0.201842512610252 1
0.113274366074638 1
-0.0825585494121821 1
0.367201943450961 0
-0.110356495336556 1
0.048198952488095 1
-0.0397923074511319 1
-0.0373816955701987 1
0.137500918235241 1
-0.296325911023244 1
0.0282747873440422 1
-0.0919079126758911 1
0.0994834700507649 1
0.187717700436238 1
0.107936385026213 1
0.12633424031944 1
0.292420920815409 1
-0.067269181567146 1
-0.0624917277288783 1
-0.110330564038013 1
0.102451445301312 1
-0.00459430316606411 1
-0.214323936218041 1
0.0975623776604123 1
-0.0874132347429177 1
-0.166234729040851 1
-0.113749395919266 1
0.270853151353044 1
-0.157900897052567 1
0.071235468348485 1
-0.158949945655083 1
-0.269660334578977 1
-0.287559436485059 1
0.164289052925135 1
-0.319432083498453 1
0.239564657150624 1
0.170502571414866 1
0.24414039680303 1
-0.0974085617860027 1
-0.0357706567949899 1
0.112288428671268 1
-0.156493253049526 1
-0.194770851816112 1
-0.180961409451248 1
0.253729184812175 1
0.0714879040736539 1
-0.0891291793667951 1
-0.173740355335429 1
0.3662932070528 1
0.194400302458911 1
-0.0435192597720349 1
-0.0219159015010564 1
0.0753165409304084 1
0.184876633175785 1
0.317638368646043 0
0.125617753689201 1
-0.0817243935873569 1
-0.0712570903828329 1
-0.176365754816737 1
0.145928913776079 1
0.211263767304059 1
0.152432873021847 1
0.132577749812688 1
-0.0426615483499455 1
0.259926663016728 1
-0.160866488072185 1
0.0599337050463228 1
0.28360935833483 1
-0.0908640941772588 1
0.0165110649572036 1
-0.252602136490401 1
-0.110927706647449 1
-0.1446370303088 1
0.14100116232008 1
0.119459336017062 1
0.0956236233644087 1
0.0733546696553102 1
-0.0329638654244741 1
-0.174428932112062 1
-0.183338408749479 1
0.103356261885222 1
-0.244804597211065 1
-0.196072615487804 1
0.0769736065327627 1
0.0812456362739766 1
-0.0100470665265117 1
0.0641152104066295 1
-0.189445963708188 1
-0.0283630848373385 1
0.177214550999315 1
0.137657706062768 1
-0.302386817047601 1
0.0280335035316103 1
-0.205543025766369 1
0.151266393281331 1
-0.204052148657265 1
-0.23690182210643 1
-0.1354989248802 1
0.111292613148935 1
-0.0137157354691231 1
0.077819742911903 1
-0.1173291677007 1
0.0295172146465803 1
-0.119012304795446 1
0.124295247464115 1
0.198577160971025 1
0.124022689465122 1
-0.0436727278048219 1
-0.122566867757822 1
0.126127456638829 1
0.0845090580366403 1
-0.0284004560291893 1
0.179306788631567 1
0.0392899257707167 1
-0.369311907420121 0
0.058519287726894 1
-0.11835421604423 1
-0.0807089012748202 1
-0.0714366855431174 1
-0.0320748284058688 1
-0.015775778911745 1
0.0531411200221273 1
0.146305479401384 1
0.133248831247863 1
0.0872845646553317 1
0.0436314281240591 1
-0.0914363834849198 1
-0.161471338347426 1
-0.329685586474219 1
-0.180107857600059 1
-0.250883146597915 1
-0.0911425778479684 1
-0.0724048651404967 1
-0.106861059570817 1
0.0437149385613337 1
-0.122049047498339 1
0.103435838932774 1
-0.0998220249310565 1
0.293634173992957 1
0.289317590453054 1
0.113579694901619 1
-0.131660902176679 1
0.106412059475568 1
-0.0753835589546925 1
-0.173627796025679 1
0.0604121099720228 1
-0.214685539251469 1
-0.0111200503540238 1
0.241968797986393 1
-0.114815171115972 1
-0.0439252797241666 1
0.344720642978977 0
-0.0330776037733481 1
0.223866998284262 1
0.00934001588408217 1
-0.0588172574934191 1
0.118239460302361 1
0.14801445215575 1
-0.00660766510446322 1
-0.133096721643389 1
0.0134412810746137 1
0.274915251722185 1
0.313256479722216 0
0.00281617729801408 1
-0.295060636278194 0
0.182089630950989 1
-0.196590416895434 1
0.172099452824167 1
0.0285314589200343 1
-0.0466105690127465 1
-0.124849125292121 1
0.161465850533237 1
0.194941187312868 1
-0.186576348084188 1
-0.0539286679378026 1
-0.22008546710242 1
0.0541969750060154 1
0.152776443744655 1
0.108326869999581 1
0.177657251013427 1
-0.0144497611218226 1
0.150505800735057 1
0.00373678404552322 1
-0.0257353811509391 1
-0.0406962779841894 1
-0.00169681315495931 1
0.119450063131604 1
0.0195447707384469 1
-0.224215467712635 1
-0.0140767498550482 1
0.131683899563962 1
0.0034268735207577 1
-0.112395662136219 1
-0.0480097459009733 1
-0.130760930190194 1
-0.143490279122727 1
0.209967517638573 1
0.0699869646288764 1
-0.0142561721472511 1
0.126352225015715 1
-0.0628940394644051 1
-0.0610523070738392 1
-0.0944857257583954 1
-0.267490198754923 1
-0.0368589357634378 1
0.327565405452112 0
0.0216385109329022 1
0.155834023384702 1
-0.067823061217334 1
-0.195555873027223 1
-0.00491527323355591 1
0.0176259810805531 1
0.142701729677011 1
0.085043766854448 1
0.0074020977060205 1
-0.0518516228648457 1
0.0703085762253674 1
0.0922877636560926 1
-0.0873589413333497 1
-0.0614412699279345 1
0.210454311161387 1
-0.175859239628157 1
-0.177570165209331 1
0.020753034398699 1
0.189881736674589 1
0.122890655751982 1
0.388776714695152 0
0.165070269411969 1
0.209761054992321 1
0.0689722820905822 1
0.227150901275271 1
0.186660259467194 1
0.0723997822765353 1
-0.0107068002929282 1
-0.0245096065978809 1
0.250780270655796 1
-0.0913781692093946 1
-0.261437023843952 1
-0.0469829473692723 1
0.018614418053234 1
-0.257379791726794 1
-0.0866285725675348 1
-0.12333500962791 1
0.230113525704024 1
-0.032995193352917 1
0.210513125864669 1
0.181717180189487 1
-0.0328648030558381 1
0.0326112831566535 1
-0.104430435780416 1
-0.0553064752815609 1
-0.313213728758084 1
0.0406511759886299 1
0.105742763061178 1
0.0446455974849573 1
-0.150984529208083 1
0.456986490209389 0
0.146385448531265 1
0.0174734634236122 1
0.0903856631246296 1
0.0822954961618702 1
0.0048325665818753 1
-0.301380650673946 0
0.0225023892549156 1
0.0866963741214148 1
-0.135156042222048 1
-0.0444266477918179 1
-0.288903806532785 1
0.153171296204864 1
-9.39144965487124e-05 1
0.209526998348543 1
0.177770270901687 1
-0.154996323916201 1
-0.133202685661018 1
-0.0810951998716256 1
-0.0890686953302222 1
0.176246000527222 1
0.131670069312317 1
0.0645526175987305 1
-0.0255658744895411 1
0.00443711468746805 1
0.231660857898633 1
0.0213292195761744 1
0.0879391025504234 1
0.059700877914549 1
-0.0817233525767893 1
-0.317380589456166 0
0.10181222846374 1
-0.00861361911352768 1
-0.210615418160123 1
0.452014168482867 0
-0.219110657906581 1
-0.0987503583630912 1
-0.028549683383531 1
0.206261154459082 1
-0.0623946374405695 1
-0.0625752233234542 1
-0.0823662498419011 1
-0.207150346444716 1
-0.0236406888429822 1
0.144429341702936 1
-0.0235159749886384 1
0.104004602775578 1
-0.220770085778026 1
-0.0629525744480439 1
-0.128181197402839 1
-0.0440631871074487 1
-0.126666210440496 1
0.00276316289976569 1
0.0402568720901545 1
-0.0540676052498809 1
-0.0660300652041832 1
0.246378936600968 1
-0.0685703990385376 1
-0.141526728236021 1
-0.211630208455321 1
0.0144955218295018 1
0.157881650316745 1
-0.0332767994784804 1
-0.359824725245156 1
0.0368606384665777 1
0.000402042428701468 1
-0.0116167088478893 1
-0.188117267948398 1
0.035199794725645 1
0.126426505107109 1
0.142218491863326 1
0.163085376572696 1
0.12555281073551 1
-0.039200301039342 1
-0.031654030537756 1
0.0431513056378936 1
-0.0561893256864113 1
-0.10426262246105 1
-0.121717765213645 1
-0.115949365155282 1
0.0678270792594246 1
0.245799996098555 1
-0.382804570931502 0
0.0963956201514831 1
-0.170902673523092 1
0.0407108846572153 1
0.115576602658745 1
0.155639793907663 1
0.228451508285779 1
0.0632382640441355 1
-0.172709305811922 1
0.0836435190703929 1
0.0928818465748104 1
-0.103161275301245 1
0.17856769109477 1
-0.0387581221999683 1
0.0532338234539613 1
0.0457343892429543 1
-0.112357476561651 1
0.298088717605938 1
-0.00613638484806919 1
-0.253696073220751 1
0.325979585490654 0
-0.305898776422722 1
-0.198639970701349 1
0.179752383250268 1
-0.368109745659093 0
-0.0860473786761696 1
0.0184444871811355 1
0.0284394780293047 1
-0.160363619137987 1
-0.128101474390241 1
0.0721386435878897 1
-0.0361708724903195 1
0.0313319307533035 1
-0.0435832121127788 1
0.26081170773531 1
-0.0642537093290231 1
0.114540105551413 1
-0.044988512060438 1
0.258932374819405 1
0.0216901575308622 1
-0.0357715828510987 1
-0.0599534985360675 1
-0.264525413549944 1
-0.0400632385053866 1
0.121526381221301 1
-0.240527948171996 1
-0.058579483031255 1
0.0943248491128236 1
-0.115757668906196 1
-0.138990094103846 1
-0.0230740009979532 1
-0.492833020341108 0
-0.226596134296459 1
0.114258552214022 1
0.139796536303864 1
0.183122987010397 1
-0.232425965246336 1
-0.123599997742102 1
0.132933400237404 1
0.0239510364719272 1
-0.0879399252142102 1
0.0999081409838387 1
0.0267723673109413 1
0.0907727117119631 1
-0.163746352737532 1
-0.118798359550111 1
-0.153844571575067 1
0.159125399215934 1
-0.0848056441174996 1
0.137925988613802 1
0.0259723046312754 1
0.0452585332975698 1
-0.289478542782382 1
0.116939082316081 1
-0.136642047423997 1
0.0228444759125891 1
0.214197303279532 1
-0.0350637324688677 1
0.099462163263002 1
-0.134954589849831 1
0.106169826239517 1
-0.160759902413651 1
-0.0222513622156502 1
-0.0687564157771767 1
0.0846343966918718 1
0.212891655198299 1
-0.0389828719122154 1
-0.0731273314127651 1
0.150860793373903 1
0.109175634302569 1
0.128500208813369 1
-0.165381481554613 1
0.161159348393653 1
0.0979334762866678 1
-0.0800397263817621 1
0.0302617935568582 1
0.0281406748659701 1
0.00663076984572383 1
-0.024430917492765 1
-0.173700430952336 1
-0.133613758558381 1
-0.19708973830706 1
0.00317123734561309 1
0.0405383209740702 1
-0.101181635406936 1
-0.268313954397495 1
-0.136771934533999 1
-0.233698457635821 1
-0.0363340668231966 1
0.079738844548061 1
0.196538597788156 1
0.0325521896571689 1
0.127997864910801 1
0.0681366138216869 1
0.0648189799177167 1
-0.307616763912899 1
0.00332024850000801 1
-0.0456217370387831 1
0.0582682587416627 1
0.14333884502013 1
0.00540524021882579 1
-0.125350411136308 1
0.0334801412725116 1
-0.127390835374652 1
-0.166857711570008 1
-0.025759431149797 1
0.0859681950556457 1
0.00397425781493986 1
-0.070300611813388 1
-0.34446940050956 0
0.214812463677479 1
0.145316219354465 1
-0.121547502404107 1
0.0242937583975575 1
0.04975416061469 1
0.304304032295448 0
-0.0388293791123821 1
-0.114738339261397 1
0.0401011189725738 1
0.0444394928481107 1
0.0621917723688104 1
0.376518846615726 0
0.218317038885393 1
-0.301910498953985 0
0.103498526506236 1
-0.207348896873557 1
0.0506643383014836 1
-0.1444892033136 1
0.12050657950898 1
0.0284926741774089 1
-0.0727061700432663 1
-0.00637321565689776 1
0.147778127265418 1
-0.0147936408568321 1
0.0170046380451216 1
-0.321583272837841 0
0.328786806434464 0
0.241528980524477 1
-0.128428214283848 1
-0.010690704177976 1
0.30100133672611 0
0.037505234102666 1
0.0845834344310074 1
0.0693510092538693 1
0.0459229646938831 1
0.0377071057005772 1
-0.0842262009416975 1
0.0412022033399245 1
0.419517586382243 0
0.0138434594502496 1
0.132784123230221 1
0.0375361629356839 1
0.240896177923764 1
-0.011944922926539 1
-0.101633154185037 1
-0.0206908706892886 1
0.187301696795778 1
0.0758506897345659 1
0.0241246811473978 1
-0.147526544007354 1
0.17521951012282 1
-0.0177988641484012 1
0.0971294550099036 1
0.140166384048611 1
-0.0333525315190885 1
-0.126650558559316 1
0.133776118201229 1
-0.0805119625019091 1
0.139323073327627 1
-0.0521869567041283 1
-0.132426352973957 1
0.0673856774741746 1
-0.066887473370335 1
-0.144333380588904 1
-0.0602830445539211 1
-0.113318537463758 1
0.156818961412547 1
-0.231163066145712 1
0.107766192869932 1
-0.0441135715065084 1
-0.156990493201216 1
-0.0297956154931553 1
0.218740383155101 1
-0.0895351415365127 1
0.0375554202639511 1
0.175104090646139 1
0.223057114647309 1
-0.0950268566842118 1
-0.0428121228512617 1
0.0302812020148 1
-0.275832556941537 1
0.103722709744091 1
0.0688314162895696 1
0.0896931599139115 1
0.138206448460959 1
-0.26285228745413 1
-0.090453158993369 1
-0.187617764444293 1
-0.159019336302484 1
-0.208124642026108 1
0.0577538856697068 1
0.099091680671493 1
-0.119935689086078 1
0.0767775436419164 1
0.0713416939149719 1
-0.0226201928418686 1
0.14185170769649 1
0.0927270345430831 1
0.127823763084324 1
0.0132188808073649 1
0.29921037187528 1
0.141412510313482 1
0.173617163836136 1
-0.28056529218353 1
-0.173681215615211 1
0.0431861697028159 1
0.193027962629223 1
0.0137487302061967 1
0.179740957386956 1
0.118569471697511 1
0.299855678146872 1
-0.0809512493631336 1
0.0532818335040028 1
0.144273276748384 1
0.220376370959427 1
-0.0300557766334547 1
-0.0424964946824474 1
-0.126031391039622 1
-0.00199218710545693 1
0.107825256685056 1
-0.109501436185553 1
0.357755167233277 0
0.0116186532985207 1
0.0531674805434943 1
-0.0567183972624936 1
0.167992901228468 1
0.103890763645988 1
0.204377207189491 1
0.00129823945972351 1
0.023352009296736 1
-0.022743291837943 1
0.20269935860475 1
-0.0618698781995691 1
-0.0340383611541572 1
0.0699555224550658 1
0.134107357899071 1
-0.0866940762003301 1
0.00599002691650904 1
0.0974357342637066 1
0.285751482490945 1
-0.354970770416629 0
0.157548977230272 1
0.0580612676240477 1
0.164816687556236 1
-0.280059066167935 0
-0.163554779068459 1
-0.0487523803185721 1
0.075393171517211 1
0.103091224165403 1
-0.0493971922046159 1
-0.121837269415868 1
0.0999588476638515 1
0.126216757888262 1
-0.0208140541297431 1
0.313498480992083 0
0.0247853304098558 1
-0.061422420060832 1
0.161677449405705 1
0.248854178519738 1
0.0180996205557973 1
0.225330238800292 1
-0.375254632377455 0
-0.0898859870792894 1
-0.247360543688968 1
0.0294297951063968 1
0.146907766452398 1
0.131835717571942 1
0.0579666375432097 1
0.0122869331124096 1
-0.149559468657312 1
0.149453472744006 1
0.0309394985393867 1
0.307149321389417 0
0.188335700971174 1
-0.176970480039371 1
-0.12306624814643 1
0.00235650249192429 1
0.0433737983631329 1
0.108112769005632 1
0.0742002088182357 1
-0.0403336078407432 1
0.208837651589493 1
0.138622930655038 1
-0.267941636639747 1
0.114191409113508 1
0.177822450297968 1
0.126068596860419 1
-0.187455582939894 1
0.0607087073667518 1
-0.214680286660207 1
0.133176637308564 1
-0.119200378281986 1
0.0938803848351728 1
-0.209158472296096 1
0.0481657565073252 1
-0.101171275383681 1
0.0296528413991084 1
0.0933238999027854 1
-0.160497760393142 1
0.0349296852900417 1
0.243716223690171 1
0.0702681013117952 1
-0.0518981870322212 1
0.149796644751989 1
-0.0129710583524742 1
-0.192706179459305 1
0.0761003722581802 1
0.0817031551789642 1
0.135395404311831 1
-0.108138557880616 1
-0.199177710115151 1
-0.216879508282069 1
0.108347952775853 1
-0.0689026143543949 1
0.0218714046781574 1
0.185418788334244 1
-0.0563940204863638 1
-0.0906403703679606 1
-0.0728034851269092 1
-0.126721568082774 1
0.219354288936048 1
0.0239481050383866 1
-0.205411639283502 1
-0.0166616052105271 1
0.193111638975677 1
-0.147848733798822 1
-0.139532109955332 1
-0.281985994493636 1
0.122680104554663 1
-0.0219362853992808 1
0.164557875537584 1
0.0451698754140133 1
0.0587614440861073 1
0.133627042359253 1
-0.280760674505161 1
0.311926960419917 1
0.101279785376964 1
0.0541410844710664 1
-0.0501436252064644 1
0.229482710597967 1
-0.0658864591330813 1
-0.454275387675702 0
0.0940299013168427 1
0.3202890515662 0
0.118113982670141 1
0.101074607444112 1
0.0661106683983901 1
0.2846528161778 1
-0.084975466616086 1
-0.0878997130499935 1
-0.0268708101035118 1
0.127038393861309 1
-0.350642908500864 0
-0.06251521616703 1
0.0271779673925505 1
-0.100493373842072 1
0.212269139903587 1
-0.0647958876940504 1
0.0724819216227333 1
0.436077988453458 0
-0.0666485153250309 1
-0.238673346719926 1
-0.0935211719961896 1
-0.236017566003893 1
0.107781156278135 1
-0.050549982281709 1
0.174910000192879 1
-0.166554083232711 1
0.202170290258321 1
0.282413163557854 1
-0.178284250891801 1
-0.0728141113251642 1
0.0420335286997778 1
0.013647524601961 1
0.204127318312159 1
-0.0928553888867006 1
0.0326923805303086 1
-0.0999306325827379 1
-0.0115948676225973 1
-0.0615916381718009 1
-0.17993078049943 1
-0.103435425513024 1
-0.225748270971093 1
0.0702266477188745 1
-0.213897695389503 1
0.0545803214331812 1
0.147986919969246 1
0.14432697746563 1
-0.0057341873912637 1
-0.104232050756536 1
-0.15313148990448 1
-0.021734607062778 1
-0.242778572286194 1
0.116043263189821 1
-0.0714347241067812 1
0.123764644141094 1
0.146099635830244 1
-0.0303301098708648 1
-0.147704633244293 1
-0.170920542933729 1
-0.0661367846738642 1
0.184186223640713 1
-0.169659015059838 1
-0.120938088779877 1
-0.141649222873032 1
0.202980177474674 1
0.109898470818719 1
0.0179341001459187 1
-0.0320820599777348 1
-0.314912314908044 0
-0.112519630923926 1
-0.0658361057690884 1
0.250516055109458 1
0.145963552724505 1
-0.0165967791585908 1
0.111723112269975 1
-0.101073159715106 1
-0.0409945082941949 1
0.436501892897642 0
0.148689584805524 1
0.0534932541254555 1
-0.175254476740533 1
0.130011799267501 1
0.0709022545062845 1
0.033413574532479 1
-0.147485563468595 1
-0.176551649532976 1
-0.37693962337708 0
-0.0464525205344893 1
-0.22876614203009 1
0.104580919469737 1
0.0528235947091368 1
-0.00227031563450018 1
0.239123731638021 1
0.0985516915516069 1
0.058570978630848 1
-0.0768965410641905 1
0.0241173710588481 1
0.239478955185883 1
-0.106666699126431 1
-0.165734454344328 1
0.251687603297109 1
0.38198904257844 0
-0.0825590975504536 1
0.0818008133745539 1
-0.109366976620216 1
-0.0376959870487798 1
-0.521570020689574 0
0.0584193133690982 1
0.253564890658283 1
0.109803687174218 1
0.0561646116532259 1
-0.033908880249877 1
0.100156047324922 1
-0.00150189623788875 1
0.0887550485528194 1
-0.206915935093346 1
-0.0394559957107128 1
0.180730981037957 1
-0.12440617512452 1
-0.0535792508940794 1
0.0461455526604053 1
-0.0986337174612429 1
-0.0884243613606195 1
-0.0579756852318539 1
0.238295560474327 1
-0.13702095347943 1
-0.099394866733334 1
0.240465628052566 1
0.068177652243417 1
-0.163551873925525 1
0.0507525181503019 1
-0.00861960776272312 1
-0.0529507210081616 1
-0.104845003088036 1
0.00112204163358258 1
-0.0184388165569224 1
-0.135639985326457 1
0.000471458409955196 1
-0.0834660851617466 1
0.0664572994173451 1
-0.387805017092672 0
0.119769772769485 1
0.112565288673691 1
0.137589598149867 1
0.178287175103082 1
0.161968027644702 1
-0.0709975263060806 1
-0.172257633401261 1
0.084996910144242 1
-0.144584858448803 1
-0.0692063951224478 1
0.00906856966751198 1
0.0204419891024455 1
-0.0821058264317831 1
-0.140475467826657 1
0.109260244626667 1
-0.109257863138496 1
0.306808273899808 0
0.31413920577818 0
-0.169497918211324 1
0.0624933245251447 1
-0.14003734952778 1
0.0857922007902446 1
0.215018455280491 1
-0.0583546158719301 1
0.0898190686652016 1
0.129588158171142 1
-0.191786739274457 1
0.220421326193404 1
-0.0630444211087177 1
-0.12653651475025 1
-0.0525582272734136 1
0.129769700676366 1
-0.0909136044453654 1
-0.16917045614926 1
-0.0304383106182019 1
0.223504564491181 1
-0.00116565962548992 1
0.0380733307906205 1
0.0523003930493226 1
0.374908638197822 0
-0.226836006439867 1
0.358314130776336 0
-0.0627351404182187 1
-0.0889712815770708 1
-0.056996054810412 1
0.244360053298152 1
-0.129154771590537 1
-0.408703067974085 0
0.243487372972923 1
-0.0676226035687244 1
0.00895268487493284 1
0.0636217656344075 1
-0.107344434296979 1
-0.291515477523961 1
-0.168943813608673 1
-0.125536416015248 1
0.0254895998323219 1
-0.143545727807882 1
0.160961234001013 1
0.212216934657582 1
0.0221996496053306 1
0.180182755721964 1
-0.212650612046686 1
0.0205275105938174 1
-0.0183027631621047 1
0.137318059695729 1
-0.301262569095594 1
-0.258003330485269 1
-0.0117902868464304 1
-0.205167914995744 1
0.199886506881938 1
-0.0492043256195039 1
-0.154124194505091 1
-0.107175921996508 1
-0.272073942896698 1
-0.311974090795553 1
-0.388861098894046 0
-0.0653884708185638 1
-0.0889161158083896 1
-0.204896351930728 1
-0.0320708451791984 1
-0.0801031363342385 1
-0.0110691960655371 1
0.368327409165954 1
0.24749374747832 1
-0.0592654736556406 1
-0.022650379330888 1
0.126507960427202 1
-0.125511200732047 1
0.153358670839461 1
-0.144691680634085 1
-0.241116233798492 1
-0.0869247513646312 1
0.0973464524255325 1
-0.00215455860429539 1
0.0750428998217221 1
-0.0679882328696318 1
-0.108277054650604 1
-0.206301482557932 1
0.142817490340398 1
-0.040275707299256 1
-0.178567454349227 1
-0.0999333436055927 1
-0.0380357966033994 1
0.318153288113333 0
0.193597319715087 1
0.00245397927454979 1
0.14170785930402 1
0.278579771308549 1
-0.155705273370168 1
-0.0489000798221516 1
0.215929587014792 1
-0.0787654332843218 1
-0.0421563361548302 1
0.0525176278652047 1
0.159369997253325 1
0.00453504401954767 1
0.129690892229045 1
0.0926762167740011 1
-0.212084937565124 1
0.264598522118473 1
-0.213515604343721 1
0.247454079198477 1
-0.0369650189574323 1
-0.0335082689854972 1
-0.0249776451865894 1
-0.289135014184147 1
0.160673770751178 1
0.012145287430279 1
-0.0379845403463181 1
-0.1546953793916 1
0.00843302222082136 1
0.0441438010056317 1
0.0736417635658781 1
0.1783656723271 1
-0.243772823002669 1
0.0853494962761108 1
0.0879729913361162 1
0.0414162940977641 1
0.00228757560076172 1
-0.0728852215070599 1
-0.22966507472589 1
0.152678882833912 1
0.200102888429671 1
-0.177172170983143 1
-0.0221139958078131 1
-0.353398227402471 1
-0.021256717792709 1
0.0795763069834304 1
-0.0978729235302576 1
-0.108829621031457 1
0.0851604230790355 1
-0.0440140340500976 1
0.103365881039412 1
-0.0104533848317296 1
0.168424154300806 1
-0.0650533208946613 1
-0.0159654414237625 1
-0.0429620314327699 1
0.0381215107020759 1
0.0197915490634874 1
0.0197842720094174 1
-0.0814288136946524 1
0.0183214179441646 1
0.0191797527576687 1
-0.00841184705082731 1
0.185684754572833 1
0.219145168805036 1
0.151689548373861 1
-0.116776274163614 1
-0.185058448404946 1
0.105651813113347 1
-0.0881521215598566 1
-0.167980221333798 1
-0.0993552806061484 1
0.111601417266855 1
-0.167170696935842 1
-0.0174681171882231 1
-0.221088950247107 1
0.00900998158275298 1
-0.0577316236691382 1
0.207734506541029 1
-0.248270116612268 1
-0.0375009728025083 1
0.0231294456484465 1
-0.0138720824302471 1
0.143380313215548 1
0.320246146013042 0
0.141129788143463 1
0.0750554860196906 1
0.0784822515761411 1
-0.0901751699222472 1
-0.125541494230392 1
-0.159926617759166 1
-0.21430275231295 1
0.0651620563131478 1
-0.155237215773976 1
0.124532212154216 1
-0.0384550939897316 1
-0.0986779560774874 1
0.243653943763313 1
0.0303262836382342 1
0.0538175070228478 1
-0.124249163083964 1
0.194919140109099 1
-0.171714331516336 1
0.0953980246007817 1
0.13579653067884 1
-0.177035278673075 1
0.0614352418336352 1
0.0105286875239393 1
0.31773427934876 1
0.221628305058568 1
0.144755151946932 1
0.129116517016346 1
-0.137507799693005 1
0.113813346381874 1
-0.0662176063732742 1
0.303751610750175 0
0.00569595729351738 1
0.135142300132297 1
-0.155185754443794 1
0.0623796735918909 1
0.150791039083958 1
0.223670862627937 1
-0.0975264128372418 1
-0.108394737982194 1
-0.304745935379808 1
0.263116656955987 1
-0.0332175380728886 1
0.178924944084433 1
0.210269270137243 1
-0.110618778992293 1
0.138140342259956 1
0.12896478478531 1
-0.0182644989295095 1
0.0351779010807136 1
-0.112104710662157 1
-0.0277947362702379 1
-0.108240863000553 1
0.0647237272027212 1
-0.189086313627121 1
-0.0496126460713166 1
-0.249329415800653 1
-0.038124145422881 1
0.133239544447066 1
-0.245938253857613 1
0.0399719656074096 1
0.0028957012807087 1
-0.070529418571467 1
-0.0392303965159446 1
-0.0194983431223485 1
-0.023490280189654 1
-0.0382157549069607 1
-0.13783677624991 1
0.0194986553107925 1
-0.172215270286502 1
-0.18953258350477 1
-0.271879257300164 1
0.030216515594887 1
0.13820512773018 1
0.253500973261421 1
-0.210343969786249 1
0.028938889334988 1
0.217693009789515 1
0.143865248565493 1
-0.0765615267781904 1
0.0859591378307188 1
0.120884549314676 1
0.229255260052156 1
0.0346719571705913 1
-0.157474472875281 1
0.226647782004676 1
0.00885572215505478 1
-0.035723161309768 1
0.0105432130733929 1
0.0396106301155819 1
-0.0118802248450394 1
-0.087990648577149 1
0.0841826760018371 1
-0.129498468125933 1
0.192079826032557 1
-0.0152652052557562 1
0.0728267219264403 1
-0.0215040761986923 1
0.0363565135200125 1
0.125668517594962 1
-0.101534487335233 1
-0.00731641153109042 1
-0.0170235956218206 1
-0.0875879093232618 1
0.0579070443259168 1
0.160792444160927 1
0.0726401587314515 1
0.0569788370682518 1
-0.228654984280793 1
-0.053602805384869 1
-0.0384376421323512 1
0.0141732596210399 1
-0.220276798253264 1
0.279049117223672 1
0.0509720044883932 1
-0.0493122084424941 1
0.0498363728861693 1
-0.0192740485024441 1
0.0535614200151712 1
-0.0714967887636233 1
-0.0243984967626727 1
0.150854917691395 1
0.151139363052441 1
0.00130956694182653 1
-0.20172461529393 1
0.0500466517972713 1
-0.0308547541249473 1
-0.0814947689759201 1
-0.0329956867016438 1
0.181895323355268 1
-0.253643202135021 1
0.190647839086769 1
0.0962353804692776 1
-0.137166597714871 1
0.134033231915205 1
-0.00257098551598714 1
0.0103241469010032 1
0.102862706634084 1
-0.173114331872836 1
-0.159652019120046 1
0.286576533048147 1
-0.0485809760943487 1
0.127114799345201 1
-0.0570678915514822 1
0.185709443496467 1
0.0945018434299292 1
0.135111072930249 1
0.0646506015719471 1
-0.133666304219986 1
0.0265568008100831 1
0.215721349884199 1
-0.239076340726017 1
-0.113188334192319 1
0.299304768893441 0
-0.250895935708119 1
-0.0832133821251032 1
0.153576105309403 1
-0.240730195810475 1
0.197737109589492 1
-0.0736590918254386 1
-0.293461733621794 1
0.0661586608517735 1
-0.213729513377956 1
0.0586124745310824 1
0.152575376385709 1
0.065126251083484 1
0.0292233589101305 1
0.0867789090806473 1
-0.108999711950418 1
0.179494025944165 1
-0.0653380773840858 1
-0.184433408353729 1
0.171722778311224 1
-0.194400678274965 1
0.09636194640838 1
-0.326969123270848 1
0.173058840540823 1
-0.149177135928129 1
0.0136650576746002 1
-0.196938246147724 1
0.149960862653038 1
-0.353777490676277 0
-0.0751362955184005 1
0.354564604939811 0
0.169031079263046 1
-0.122847022633881 1
-0.261971261247549 1
-0.0074598098081192 1
-0.183871121903094 1
-0.012797452514255 1
-0.0882203674689244 1
0.107845404310046 1
-0.134460469381686 1
0.0179335990601204 1
0.0608555953200127 1
0.18436364951118 1
0.232680774935151 1
-0.146915597586556 1
-0.111073433969247 1
-0.041180030683721 1
0.184183065312334 1
0.187283001018775 1
-0.225075969910493 1
0.120394711866238 1
-0.102362727878985 1
-0.164380687029439 1
0.0733649385914199 1
-0.219273119568544 1
-0.178139889762992 1
-0.140332319541873 1
-0.111154903708893 1
0.156890144521773 1
0.136318616041052 1
0.145273422318088 1
-0.219141783739347 1
0.233102173151281 1
0.235607983820537 1
0.0711953142494978 1
0.0543452812630008 1
-0.0622694662645957 1
0.147954514490836 1
-0.136530695708519 1
-0.147132924852024 1
0.293205327733331 1
-0.032629211212814 1
-0.140832906117795 1
-0.00938817898462647 1
0.240293797323002 1
-0.135432429409154 1
-0.156206744080731 1
-0.101704987106646 1
0.122677719474104 1
0.0148040455087516 1
0.150186620862372 1
0.00268572783723097 1
0.153637090151608 1
-0.0495131626737359 1
0.257389510763157 1
0.0596683966163111 1
-0.189227626386648 1
-0.342402551308697 1
0.0923838183629641 1
0.305513452326081 1
-0.0237753603723903 1
-0.0202182683060021 1
-0.0397699437945795 1
0.0112918161643118 1
0.286969083868979 1
0.0278398718577245 1
0.114541423238811 1
-0.231974242125351 1
0.110131410051746 1
0.0195897886183996 1
0.305374895302791 0
-0.194944728409124 1
-0.107687698088677 1
0.011233231683484 1
-0.11460815941502 1
0.231601733524855 1
-0.0463747132388161 1
0.028408449499629 1
-0.0220746110413827 1
-0.0143711974601269 1
0.0624302914966746 1
0.117415065210819 1
-0.00151814902085264 1
0.042754800288693 1
0.124078843413528 1
0.124284181046783 1
0.0281401498523845 1
0.108500158796046 1
0.188350001923311 1
-0.0369893231269714 1
-0.520288582672553 0
-0.0324182688233244 1
0.321290218938665 1
-0.154294021124927 1
-0.246073530919921 1
-0.0568685113156196 1
-0.117191950771515 1
0.0426318184916933 1
-0.111997835277409 1
0.0745633510356729 1
0.101229073618171 1
-0.0715153005526675 1
0.0469693418559893 1
-0.0747917880499879 1
0.0553800279157367 1
0.148954113366631 1
0.0610898663581065 1
0.264363933282877 1
-0.0564551227087561 1
-0.169496142126131 1
-0.0620181059275652 1
0.00677674673466128 1
0.0293575730025735 1
-0.0403731692354766 1
0.0534912430313812 1
0.128191186825077 1
0.130388159541247 1
-0.110060905428548 1
-0.172430762287605 1
-0.171316840947309 1
-0.221324098293715 1
-0.225578819125187 1
0.191960889986988 1
0.368816405046531 0
0.0215449229275639 1
0.0268183191902525 1
-0.170432592044068 1
-0.144642862286612 1
-0.211573194645704 1
-0.0955061136577008 1
0.111583024010237 1
0.195562853863218 1
0.0274245556442107 1
-0.0468716748677624 1
0.255802046393421 1
-0.171946994537764 1
-0.0761778818238202 1
0.086735025058598 1
0.0715417932288812 1
-0.185445826602822 1
-0.0242171698165771 1
-0.0560343082331171 1
-0.0253849980937225 1
-0.117678581817763 1
0.0181741624342699 1
-0.0403366078842771 1
0.0261567910533151 1
0.144034904810236 1
0.0248461822582864 1
0.0319097586855024 1
0.120370305880475 1
-0.0605890319704405 1
-0.204918075391753 1
0.0580137688745393 1
-0.137148452717894 1
-0.101907827029906 1
-0.313259502980306 0
-0.00851202820981432 1
0.02940615779664 1
0.118393460006863 1
-0.193308666340847 1
-0.211065000126718 1
0.130420322642914 1
0.049945692345467 1
-0.0236398445987576 1
-0.118644508870474 1
-0.0895557484659762 1
0.0471049392285011 1
0.0110399252901033 1
-0.0267664162174609 1
0.0211986223518367 1
0.0153222068704755 1
0.312556595830819 1
0.197343190806532 1
-0.173449204951023 1
0.0952436220034155 1
0.120757436779574 1
0.0731193361872686 1
-0.0763929707051816 1
-0.141926213272428 1
0.164488145637511 1
-0.0399226601114456 1
0.0935716303921235 1
-0.0758288115972982 1
-0.223171929082466 1
0.215974183798584 1
0.141399588642821 1
-0.0704236633186211 1
-0.0616180441863455 1
0.00497922642748884 1
-0.168158612077292 1
0.0872639070304784 1
0.0313065769175349 1
0.335309115581883 0
-0.0695844757745897 1
-0.133892911158919 1
-0.160617353045263 1
0.0883037176640861 1
0.0979581513241278 1
0.115209667713473 1
0.0498984483766555 1
0.0317840186453887 1
0.386615365271486 0
0.121760440629546 1
0.012010140133169 1
0.0197403338489126 1
-0.021593983542093 1
0.0452734970392505 1
0.00963402303649367 1
-0.0510637235693271 1
0.0923681084503214 1
-0.0065236885399623 1
0.0224334057175497 1
-0.115788991533396 1
-0.205182732051891 1
-0.0736714087105919 1
-0.270360549838618 1
-0.480734223093564 0
-0.0878762993880749 1
0.169584451568104 1
0.103186410685398 1
0.00143239835143921 1
0.273703700146537 1
0.122146365273787 1
-0.313603884721294 0
-0.0151704765387434 1
0.215564283758752 1
-0.0206335721366517 1
-0.142388002796505 1
-0.228001788076878 1
0.0961981546912555 1
-0.10009548347723 1
-0.245284152493453 1
-0.103411523309514 1
-0.0695104517989105 1
0.144528581546019 1
0.0027269003648166 1
-0.179612963436466 1
0.002419071355033 1
0.178783818356409 1
-0.248373115795001 1
-0.0273342150101435 1
-0.0860505930977933 1
0.27343968011686 1
0.226935176810024 1
-0.0972789944720597 1
0.0714738953174244 1
-0.188874532868967 1
-0.0557027714859918 1
0.0352432594229372 1
-0.132144340573795 1
0.0261703682708075 1
-0.158323468903313 1
-0.141858465146603 1
-0.0548153558504656 1
-0.171879475956407 1
-0.0191414162072904 1
-0.121338731673918 1
-0.0599983278616166 1
0.107802201501589 1
-0.0833724099588722 1
0.0342929442975288 1
-0.00742458606394075 1
-0.283747034381777 1
-0.0603380444905655 1
-0.331326807054927 0
-0.115627951887184 1
0.238287759363582 1
-0.133126584324566 1
0.343051273451847 0
-0.149405624097454 1
-0.0184405232621212 1
-0.158628738377801 1
0.283082735068922 1
0.124393679715901 1
-0.100552688532209 1
0.22992426975082 1
0.120738449363012 1
-0.0421676779429699 1
-0.0960756868834719 1
-0.225323334471471 1
-0.10037103768987 1
-0.314257341619523 1
-0.0603816685656371 1
-0.0968763097653325 1
0.133037476546204 1
0.0856579120509177 1
0.135142927947367 1
-0.0273159970056184 1
0.032083287903656 1
-0.378375330628768 1
0.190848211957797 1
0.131380081434552 1
0.105479712226606 1
0.110980783890255 1
0.127013815641166 1
-0.0587131555296147 1
-0.032808004300929 1
-0.0886033759327495 1
0.18361211476605 1
-0.0175807620392597 1
-0.130257641557784 1
-0.0400011268241666 1
-0.117653789259268 1
-0.0191698020992043 1
0.167078203814526 1
0.107004875707567 1
-0.0255386549041305 1
0.0613234108860786 1
0.0873795423723412 1
-0.13675814383906 1
0.352498485167783 0
-0.142025570595286 1
0.0654049207391743 1
0.132358573875171 1
-0.200032784608809 1
-0.00525491054696701 1
0.17873846662236 1
0.184122738228823 1
0.172083533543349 1
-0.0309395852438055 1
0.00352574164562772 1
0.117346638219673 1
-0.138428966127217 1
0.192915395610703 1
0.159952731754414 1
-0.157489033659749 1
0.0656075586963055 1
0.144641771640367 1
-0.252362042806233 1
-0.101085238456502 1
-0.112770161999063 1
-0.0275859736389945 1
0.187864701604073 1
-0.06086657397535 1
0.164120365282418 1
-0.00338119559048597 1
-0.122676461957557 1
0.037903119596376 1
0.235686947782711 1
0.0484897235122713 1
0.231714089921369 1
-0.0504546750847887 1
0.259673817283923 1
-0.143981412100624 1
-0.0421923339105127 1
0.053478967039506 1
0.14196109317683 1
-0.115826181140338 1
0.207772052896513 1
-0.0718070188161447 1
-0.163221155533493 1
-0.141662545484155 1
-0.0493283819091659 1
-0.304597256648483 1
0.19954431109177 1
-0.160645252095164 1
0.0497853047674973 1
0.0648906527419406 1
-0.0952447228108685 1
0.326944428758329 1
-0.148303616060461 1
0.119600357298165 1
0.0302192133957995 1
0.156668393925827 1
0.191807807738842 1
-0.0347720907779864 1
-0.171248056909177 1
-0.0865002626933059 1
-0.26916044039728 1
-0.0254875466412666 1
-0.353236401913121 0
0.104056306514972 1
-0.112252043216887 1
-0.150968779964032 1
-0.0181791843983622 1
-0.134466260353933 1
0.174536232601752 1
0.0756538766438452 1
-0.105676815215744 1
0.117749738867954 1
-0.00157706341522108 1
0.118553925327568 1
-0.0858518109128083 1
0.0924124238552549 1
0.0689296436009301 1
0.0330379441588967 1
-0.0650574194314424 1
-0.260363244578885 1
0.0700225673367467 1
0.0123422865566453 1
0.201555450102605 1
0.30625625268998 1
-0.019958016993778 1
0.22616593477737 1
-0.263177358357942 1
0.011933717931565 1
0.319085232676441 0
0.15944025865905 1
0.173352454658435 1
0.127287085898338 1
0.116533937300228 1
0.0572093535304766 1
0.0921236075667716 1
-0.0476164016240126 1
0.0314145922809571 1
0.100541122590992 1
-0.237645157185135 1
0.430446924828323 0
0.0746137080317463 1
-0.114863573830876 1
-0.565530312311848 0
0.277743374959913 1
0.033382752613015 1
-0.0993971549267114 1
0.190809266907819 1
-0.173701562821786 1
-0.203681354314996 1
0.0816522945168614 1
-0.0793661021802504 1
0.165194461457457 1
-0.149217692498297 1
0.203371007901275 1
-0.334735235662802 0
0.0209945701901118 1
-0.164277815965148 1
0.0912685851457541 1
-0.213923147042661 1
0.162748695870501 1
-0.16924259464546 1
-0.056299278424043 1
-0.139937263725804 1
-0.136484425432731 1
0.309417978789424 0
0.00546971766898748 1
0.0377417808312624 1
0.147231932691267 1
0.149175665986601 1
-0.210273697089014 1
0.137151778938793 1
-0.04638027472037 1
-0.419855591190059 0
-0.150355286711162 1
-0.239159628035458 1
0.141541919233836 1
0.232571150025041 1
0.271591082937042 1
-0.150766399708812 1
0.0713535800705035 1
0.201481479198585 1
0.200219851288002 1
-0.121601271441732 1
-0.0282040895270223 1
0.193578875207709 1
0.155667536442034 1
-0.0236700395524356 1
0.0949074966661359 1
0.0838693614614121 1
0.116571915609705 1
0.357821385988944 1
0.12195337593604 1
0.0467720083573495 1
-0.01126072090324 1
0.331019100366015 0
-0.059585085696516 1
-0.132977703452087 1
0.0843254021384085 1
0.149872237597116 1
-0.153765420355337 1
-0.0489414699652166 1
0.138206343206804 1
-0.0917055049333097 1
0.138616916063811 1
-0.0262047443453522 1
0.309045214494273 1
-0.0756515085747932 1
-0.102283387048338 1
0.2254036510436 1
0.199902429768863 1
0.0661949397576167 1
0.0134782739138201 1
0.0173916450050233 1
0.18004229988488 1
0.0829423251935207 1
0.0145062432468431 1
-0.0518939924038393 1
0.285142731899588 1
0.226423038775592 1
0.446491246445822 0
-0.111629038141972 1
-0.162066619538579 1
-0.0262086654638315 1
0.00968128239677138 1
0.0996148687985661 1
-0.00456677815024736 1
-0.0241897415546293 1
-0.131794756734017 1
-0.0957913525001748 1
-0.00754876093306684 1
0.056597180109102 1
0.0672148990420056 1
0.174991043508948 1
0.0523030014073651 1
-0.0419139127231708 1
-0.0265112729168672 1
-0.0875591081747253 1
0.072452921539517 1
0.094134416340846 1
0.0428198068027938 1
0.398858258414393 0
-0.174855510631965 1
0.0748802084316812 1
-0.170192578136899 1
-0.101736825677068 1
0.0507547148383081 1
-0.251168582831787 1
-0.124742384659647 1
0.0404608726219885 1
0.308928923911761 0
0.13695507830361 1
-0.334909988529661 0
-0.135876027114794 1
-0.0781835329093973 1
-0.17993052847808 1
0.0643164821886691 1
-0.067400310810595 1
0.122641793199995 1
-0.0066531773580867 1
-0.133674421455272 1
-0.00221491706010738 1
-0.186396027159357 1
0.146958985597394 1
0.0341144616954421 1
0.348874245106575 0
-0.0493755853990696 1
-0.201064149870153 1
-0.205784554320601 1
-0.0437598996194098 1
0.045745684634862 1
0.0223384802544391 1
-0.0157466408240343 1
-0.00966855764862125 1
-0.0618005948445492 1
0.069473920378456 1
0.145132406532717 1
0.10262174473502 1
0.193365670219287 1
0.0219521836807766 1
0.0771515229002547 1
0.0943494150050838 1
-0.11684591950827 1
0.261664991461916 1
-0.0550956762716404 1
-0.0851589401964203 1
0.135980840434533 1
-0.14752192809646 1
-0.24377133528554 1
-0.119207222554603 1
-0.0593958692600912 1
-0.137111390010093 1
-0.119404376978732 1
-0.0200484434306931 1
-0.0466578476925257 1
-0.00566714794358824 1
-0.120669066688623 1
-0.0125790719446502 1
-0.195579056886573 1
-0.0223023101925808 1
0.151627541788431 1
0.108776115779582 1
-0.254306647096981 1
0.0844686254246186 1
0.232206214029552 1
-0.0431961098984604 1
-0.0241464098359113 1
0.186542763450373 1
-0.0747128471683083 1
-0.169444925588719 1
0.111812653906691 1
-0.0915104793003422 1
-0.165404034912583 1
0.0785973527564042 1
0.0285712759816267 1
0.20957963753394 1
-0.188837066188359 1
-0.223990526824743 1
0.0184340981676984 1
-0.212195941539044 1
-0.232026805580582 1
-0.122388403916468 1
-0.0658180037552675 1
-0.281723850979819 1
0.277762481377395 1
0.109749169380848 1
-0.158223079355554 1
0.272344864944984 1
0.272785379061228 1
0.195541129160703 1
-0.337233046879609 0
-0.0828717213574767 1
-0.0493108968588826 1
-0.0307516928848467 1
0.214995844259316 1
0.0491003494043961 1
-0.0963579762598398 1
0.183375484211057 1
-0.478333753763517 0
0.120373041393721 1
0.0856637160423386 1
0.0123607269676321 1
0.0624891380823056 1
0.284343696257844 1
0.0126714275235672 1
-0.0820668593413338 1
0.104995293966842 1
0.128543684770878 1
-0.138128069535882 1
0.124121294597077 1
-0.106092834813277 1
0.135724353376527 1
-0.328078561395857 1
0.0572278527314884 1
-0.139406999952017 1
-0.0568659316156656 1
-0.0328163907180175 1
0.158893500214593 1
0.339360404017845 0
0.104678570670515 1
-0.279712434990357 1
0.0201819420340301 1
0.190228764645112 1
0.0944279546697509 1
-0.179864174393633 1
0.00417342643200105 1
-0.0575754652198963 1
0.0324311802105036 1
0.307663220199565 0
0.201326401845371 1
-0.290724663744238 1
0.0373342361039533 1
-0.182491205215393 1
0.0603366966008566 1
0.0298404986813653 1
-0.105302853371776 1
-0.0411529247867051 1
-0.0633399347839553 1
0.24718418345548 1
-0.214581170457454 1
-0.108942340188617 1
0.0425219691912728 1
-0.201406705886028 1
-0.24306289516884 1
0.05193486554886 1
0.0152226053088581 1
-0.238642026632261 1
0.100207391707981 1
-0.0694571199299176 1
0.040575409234061 1
0.0406008678408341 1
-0.160099360724538 1
-0.248752608223936 1
0.0244679997684551 1
-0.119950180021631 1
0.0633941486146499 1
0.16955402557342 1
0.0288030436796709 1
-0.215517839524237 1
0.0149491770172874 1
-0.380033123074948 0
0.168867026467767 1
-0.0229094379264699 1
-0.1487763709414 1
-0.00305394588298281 1
-0.217177698789863 1
-0.0758483973811246 1
-0.299567728228389 0
0.17321556873693 1
-0.154102785083672 1
-0.0942371570359991 1
0.0333406984461061 1
0.133595954023929 1
-0.0226458392515641 1
0.0469612845114642 1
-0.162490562115349 1
-0.318392382599264 1
-0.0493874577137059 1
-0.0789982291522916 1
-0.106703284615119 1
-0.0960738734645507 1
-0.0815961607791508 1
0.139731680250154 1
-0.194030308608884 1
0.0705605639996388 1
-0.185735394103625 1
0.141785466606957 1
0.170249155842732 1
0.165125689072107 1
0.257021657413529 1
0.195946389281139 1
-0.117349454589164 1
0.157673975919966 1
0.0520544368402382 1
0.14567446771357 1
-0.00186616154361736 1
0.171832864219179 1
0.0693732661430926 1
-0.0993069465820072 1
0.181872360752811 1
0.231033003291299 1
-0.0730285874602464 1
0.0759601873136243 1
0.092553165227889 1
-0.176257475041774 1
0.262498797023319 1
0.0235285409817305 1
-0.176385303475616 1
0.0837597052530763 1
0.0332271305265821 1
-0.0217534371125915 1
-0.241651403151973 1
0.124327474410877 1
-0.19848507741565 1
0.129078340430258 1
-0.022573480822285 1
0.0904779574235142 1
-0.140376648765014 1
0.110854613923538 1
0.0588305572700094 1
0.0209870223173167 1
-0.156623082835864 1
0.0615982179640597 1
-0.09553346780099 1
-0.0755669342190348 1
-0.209190769852204 1
-0.28261656686154 1
0.120320901501238 1
0.0487316817047059 1
0.214615069458012 1
-0.198663314072346 1
-0.0297452119837118 1
-0.0108784394906626 1
0.0849853472054639 1
-0.00140358017241474 1
0.0520026164087192 1
0.242355968841535 1
0.0784798212292822 1
-0.0573678491739705 1
0.113361009723641 1
0.137329756871045 1
-0.140014223760613 1
0.106773429045085 1
0.316385295326927 0
0.0371439527096794 1
-0.0924041121116624 1
-0.00673655920993638 1
-0.0900746916573196 1
0.212044494000768 1
0.134332047697413 1
0.032115591978583 1
0.0582089927942934 1
0.0394846087147729 1
-0.170134798919669 1
0.283590471290267 1
-0.250467189571599 1
-0.212452413841764 1
-0.269988860106954 1
-0.216901361265425 1
-0.0392841681353933 1
-0.151280191595159 1
-0.048184436248369 1
0.179079617335843 1
-0.221126988796537 1
0.107625658019309 1
-0.199490922226851 1
0.011073210046596 1
-0.303939384140324 0
-0.298451333674482 0
0.108054024851371 1
0.199448571474794 1
-0.0574396099655182 1
-0.135007488567942 1
0.199103890590271 1
-0.030407135617311 1
0.169083575826523 1
0.0797745651534387 1
-0.196991906923811 1
0.00108718993480769 1
-0.15882625160322 1
-0.0701911363029154 1
-0.221583502095481 1
-0.240572103451302 1
0.361636055667784 0
-0.0778934472222408 1
0.0776415508716642 1
-0.0851622489228321 1
-0.28965119562143 0
-0.112616606074622 1
0.0113670557786559 1
0.10648286902477 1
0.0420693061951094 1
0.104808696656133 1
-0.235361859543149 1
-0.0517281784856696 1
-0.224740197230839 1
-0.0565347694360355 1
-0.00117328874318573 1
-0.00621532588216838 1
-0.109936887226682 1
-0.100440736444636 1
0.019773845372644 1
-0.127448815207695 1
0.124192866307494 1
-0.0166534391494019 1
-0.230219898387282 1
0.0665274433683198 1
-0.0351245981931605 1
-0.147239892963991 1
0.116188377937231 1
0.199594755313342 1
0.0871250757335135 1
0.263274750893207 1
0.00674393630453422 1
0.103044214898234 1
0.0148076241544255 1
0.258034645264142 1
0.253885156666396 1
0.212749615115263 1
-0.263731361885719 1
-0.0608204882861575 1
-0.0334825042022786 1
-0.309014597765888 0
0.0885246134404849 1
-0.0251122880439975 1
0.00552973637107258 1
-0.020158454980241 1
0.142233292958996 1
0.153467603125271 1
-0.0775654558591799 1
0.0278077591139299 1
-0.0837292871987698 1
-0.0331332688259599 1
0.044512952694149 1
0.162499686550445 1
0.123454978802386 1
0.133976529241818 1
-0.0831641120426719 1
-0.0291425386136271 1
0.0937586827226331 1
-0.0545251428156144 1
0.0465272317887086 1
0.0864566631459857 1
-0.149382276622572 1
0.163684716841203 1
0.213649452904866 1
-0.0540996011042156 1
-0.109703210757695 1
-0.0948921588050819 1
0.146539496807896 1
-0.225672607687769 1
-0.115585850121853 1
-0.120265979933759 1
-0.0736900903388369 1
-0.110165344819297 1
-0.0470365772367544 1
0.242069881412951 1
0.0200171353717416 1
-0.00562625038375544 1
-0.293166055282252 1
-0.0202634678616496 1
0.161374538429481 1
-0.0978068159824554 1
0.00730524893239736 1
-0.122007134553961 1
-0.037690261342756 1
0.222165559496152 1
-0.00929257231370731 1
0.101641254964962 1
-0.211002082139629 1
0.0374370351584284 1
-0.117730164786902 1
0.0254967613342997 1
0.300143582165631 1
0.0740101294129236 1
0.0182108779109672 1
0.028368070508377 1
-0.0531333773727301 1
-0.273945803752421 1
0.00665449203547475 1
0.0680794210759562 1
0.0113169715032569 1
-0.150481196882435 1
-0.176038989009689 1
0.351000689936353 1
0.17807603485367 1
-0.410163076349765 0
0.0750868693793562 1
-0.0953202753866561 1
0.0698504160283272 1
-0.0151636765872824 1
0.0206856151617992 1
-0.194928811847189 1
0.0896656230476159 1
-0.223080432284387 1
-0.180078625759354 1
0.0644371010478764 1
0.0867294512999712 1
-0.120495587774545 1
0.0770383856845315 1
0.0780723526949509 1
-0.155979068143624 1
0.294034177283242 0
0.13231666819857 1
-0.0327513038930519 1
-0.209558986368148 1
-0.191035013326709 1
0.203225973413709 1
-0.0776517266603636 1
0.0812721305385444 1
-0.0510042629359698 1
-0.00707042760844137 1
0.0360721461872484 1
-0.104766039926567 1
0.121575952416363 1
0.35785717929773 1
-0.019654746015993 1
-0.102319109428052 1
-0.346193191211568 0
-0.0221395643999589 1
-0.0764464659526255 1
-0.190080561414863 1
0.180270686501592 1
-0.186981794060581 1
-0.194771655485098 1
-0.163807945881214 1
-0.0688923306379542 1
0.257772752596186 1
-0.00231460530282415 1
-0.12996849775717 1
0.0742396268547826 1
-0.140402013973404 1
0.216552096431999 1
-0.0999610058119602 1
-0.50529791763216 0
-0.08402810958408 1
-0.0292058982073853 1
0.0828807163800077 1
0.137235478829793 1
-0.0368593456620446 1
-0.167010477808968 1
-0.184838994464272 1
0.133127185924232 1
0.0908146670622413 1
-0.255304745783841 1
-0.122766884622249 1
0.194372648105568 1
0.191902240637395 1
0.0905986225041344 1
0.0598248288266127 1
0.133961727642041 1
0.0615414515102104 1
0.0162336625724151 1
-0.035168276421142 1
-0.0222820696764774 1
0.237701837393776 1
0.0195524982088154 1
-0.12986407739336 1
-0.00111143728242119 1
0.049794432640857 1
-0.297378786829369 1
0.0811318581471359 1
0.00727889676175858 1
-0.203226607991399 1
-0.00774205184351345 1
-0.0851667827619518 1
-0.0393567627575337 1
0.267934458759809 1
0.065942494121393 1
0.292460353214783 1
0.306024351857624 1
0.125624057465937 1
-0.0550197058300798 1
-0.0376143434671013 1
0.328376845822827 0
0.0531552463401432 1
0.279031302191856 1
0.204429780601851 1
0.144760957574834 1
0.142488197259674 1
0.0596734802911038 1
0.17679327508274 1
-0.0958856047173727 1
0.169925353736701 1
-0.147863507490812 1
-0.0409922001781986 1
-0.0522568214700064 1
0.0454846814197079 1
0.130527860873943 1
-0.0236341761426271 1
0.0380618067248186 1
0.00479848441864294 1
-0.144533059585194 1
0.14919812656274 1
0.0160215569121293 1
0.0830483810867344 1
-0.101204648728485 1
0.0860236823858237 1
0.0425038298325667 1
-0.0803179161156986 1
-0.0378551025102615 1
0.260808936879612 1
-0.20245331432525 1
0.254661301668345 1
-0.0753896461636762 1
0.162418023095992 1
0.172058455428411 1
0.225357792353716 1
-0.135193674281176 1
-0.136610460519822 1
0.147657769740747 1
-0.0650135409101675 1
0.115879090581628 1
0.0312160505319697 1
-0.0276887719491042 1
0.230602199021407 1
-0.00355365051563998 1
-0.0194345417428002 1
-0.137748647706169 1
-0.171476496309444 1
0.0674272560569609 1
0.0634375746968309 1
0.189147095869638 1
-0.0256538736654605 1
-0.100552862277056 1
0.0545970827381434 1
-0.0672270203147741 1
0.167742701970421 1
-0.266214993295261 1
-0.04702532000527 1
0.046807131244249 1
-0.0723363977914141 1
-0.113051475515729 1
-0.00948087917100058 1
-0.214368410131186 1
0.324464158178818 0
0.233662297838165 1
0.146234665647358 1
-0.00260398339904287 1
-0.132841505680169 1
0.0565099054398051 1
-0.347411441453346 0
-0.0792142391304888 1
-0.163186010726475 1
0.21721147098406 1
-0.0743452088953298 1
-0.168976022201255 1
0.170283735100814 1
0.170425570725134 1
0.353837560812518 0
0.346821071003045 1
-0.115551324734316 1
-0.0262976069899249 1
-0.143043616370211 1
-0.115978189563892 1
-0.0560906590210081 1
0.183397211269532 1
-0.112329095556871 1
0.0324140999288409 1
-0.0152254564832307 1
-0.0383749866520026 1
-0.0857969223832233 1
0.0717137961219214 1
0.105898489387659 1
-0.191188567378572 1
0.0641252925202727 1
0.10139155244136 1
0.374108051608036 0
-0.237869849580033 1
0.231217732184873 1
0.0466846522982299 1
-0.194855948152213 1
0.171288841240711 1
-0.275487797874327 1
-0.326943315890447 0
0.318002489874647 1
-0.157303306567008 1
0.0493410424736756 1
0.0206721281288967 1
-0.107854294795006 1
-0.0648945051918331 1
0.314588886219043 0
0.110892323291605 1
0.132789880931475 1
-0.134876701702752 1
0.149685165237656 1
-0.264036757101223 1
-0.128419527260062 1
-0.00167947802041009 1
0.267245481858977 1
-0.0212160101393475 1
0.0189462384061768 1
0.0630123486250495 1
-0.214012630931292 1
-0.0884885702966564 1
0.00733537948235851 1
-0.0824976088660121 1
0.160526550258917 1
0.0215730431747399 1
0.0634013259642916 1
-0.221363777400988 1
0.0921187355235536 1
0.116402315826142 1
-0.172678483307536 1
0.0299437703288334 1
0.307015944951257 0
0.11178358357193 1
-0.257540380666247 1
-0.0734132234079918 1
-0.135300184748982 1
0.0136414859549883 1
-0.31802847517096 0
0.339474303141717 0
-0.0332519202004213 1
0.106869729689786 1
0.0906301577388379 1
0.193594757903541 1
-0.180612601088625 1
-0.0893755754541755 1
-0.00297822340214909 1
-0.188021750407642 1
0.0113703122965115 1
0.196298301188512 1
0.0872885741590752 1
0.0240792748770766 1
0.243958790556047 1
-0.017681251524511 1
-0.137281048043332 1
0.31106831181163 1
-0.152702144243689 1
0.256597342182535 1
-0.190668689637713 1
-0.0951895648901223 1
0.117562496902254 1
0.0340943602627462 1
-0.20382057691982 1
0.109010993590519 1
0.0192729048557661 1
-0.0488961980393821 1
-0.0563256065844408 1
-0.190975695859574 1
-0.0390819770307229 1
0.108354361609942 1
-0.337903404148915 1
-0.093302228749836 1
0.0417550276249827 1
-0.152106530731637 1
0.108388833694021 1
0.056630344764145 1
0.000558724890649037 1
0.0315837880347003 1
0.0699443979753875 1
-0.0422675499169179 1
-0.0914084600570967 1
0.332794019205628 0
0.0274760288813684 1
0.0992580535344248 1
0.0173293952712644 1
0.0598212558251318 1
-0.115739229101416 1
0.181143180594166 1
-0.0715397556521973 1
0.0747460514169484 1
0.1018188368775 1
-0.0497429501543252 1
-0.0338101847257654 1
0.0887680352509306 1
0.0218605629966875 1
0.192955759327504 1
0.0759493804392997 1
0.155901078919036 1
-0.249848425515272 1
-0.136596432739793 1
-0.0351868481248648 1
0.238209569398172 1
-0.0755683200371146 1
-0.0131632170548475 1
-0.16134563665713 1
-0.12278521568693 1
0.105165820162202 1
-0.0556998357713714 1
0.298789690158118 0
0.00717956683235364 1
-0.0351541531398024 1
0.115309211304971 1
-0.19250204476817 1
0.0367961344411615 1
-0.0408912883011828 1
0.109771352625427 1
-0.23756845010143 1
-0.076743371577975 1
-0.131098814878651 1
-0.127272469233217 1
-0.121615599401666 1
0.0180230566696991 1
-0.241187673090251 1
0.0733334168299729 1
-0.00631336724142227 1
-0.0421903200221298 1
-0.0781889800103184 1
-0.0284486343080569 1
-0.134777657150367 1
0.237197251506821 1
0.0718358701782551 1
0.115692105899948 1
-0.151433814536934 1
0.0428438614988281 1
-0.239721635134261 1
0.0852023953659256 1
0.347229125708113 0
0.00366933130684931 1
-0.209712589041306 1
-0.1690689056328 1
0.0383531645161034 1
-0.218667891656628 1
0.192693049684086 1
0.034544085106204 1
0.12925062631222 1
-0.112451300276558 1
0.278796210711338 1
-0.241069615589465 1
-0.00181495690553497 1
-0.0401623564265244 1
0.0415022529674559 1
0.0367754044389691 1
-0.222696538435575 1
-0.07088822637566 1
0.176113221456122 1
0.125301902980371 1
0.190082194814625 1
-0.0264498847632245 1
0.103721956564388 1
-0.181875454892368 1
-0.0781011050205302 1
-0.238551572465475 1
-0.0452945321583732 1
-0.182497932370252 1
-0.182569603793769 1
0.213016806558579 1
0.0196002744615145 1
0.244218541762179 1
0.246164653917499 1
0.0657048943299824 1
-0.191233758056264 1
0.106584094357237 1
0.229266282005261 1
-0.0152646220453037 1
-0.125850537293113 1
0.0994171690269148 1
-0.197553545405382 1
0.120534187301946 1
-0.0164918536084111 1
0.0866129330023181 1
-0.0540074838733479 1
0.0788956146850481 1
-0.262441738971533 1
0.0147203714750591 1
-0.00504555323690274 1
0.0446105680559802 1
-0.163454965104507 1
0.170710379217405 1
-0.243662097456471 1
-0.232627230952437 1
-0.00203280516674584 1
-0.0637125303939665 1
-0.144282952977252 1
0.0975519401462984 1
0.204247765535378 1
0.108828893629797 1
0.0668368455820841 1
-0.075218349932878 1
0.110068134681876 1
-0.00572813770082408 1
-0.0994713846824554 1
-0.13577057905055 1
-0.0747330748950204 1
-0.018437371488069 1
-0.189926904093414 1
0.262067999413865 1
0.231799082749689 1
0.0309101515031966 1
0.110317938031633 1
0.0264075796107182 1
0.000971439959322491 1
-0.419092828320885 0
-0.0127162220602051 1
-0.0933841019804483 1
0.00480051373697907 1
-0.366506897306524 0
-0.109635601941153 1
0.00801459298568989 1
0.136508546412777 1
-0.0569293222876416 1
-0.0568658440176371 1
-0.0932496206379599 1
-0.385121814931011 0
-0.0216522727926647 1
0.0875854744586793 1
-0.0333628753930707 1
-0.0782524488103929 1
0.0348809943361703 1
0.0334825194695749 1
-0.0330136742056992 1
-0.0100442922626355 1
-0.155639878169903 1
0.0928164950923414 1
-0.0515074012337531 1
0.037915214573718 1
0.0959929641273391 1
0.00531950663636282 1
0.00272235035849985 1
0.0453548899485395 1
-0.132362511237911 1
-0.0809077440320864 1
0.00098081121938548 1
-0.0127096824930733 1
0.139992688787176 1
0.0499876798521004 1
0.12091047752594 1
-0.103012378541928 1
0.0905911610914227 1
0.0145752009654328 1
-0.188204312989359 1
0.0168272207201827 1
-0.0254140202556165 1
0.137583065945487 1
-0.166607339279857 1
0.0795860270192187 1
-0.070814322663239 1
0.0655947894905009 1
-0.0965614284454144 1
0.0246721849583302 1
0.31278084243606 1
-0.168782907945556 1
0.0734509090919805 1
-0.103411573500106 1
-0.159227138901865 1
-0.149025760086189 1
-0.250687612401654 1
-0.349672049234717 0
-0.0021278179193408 1
0.153998781176714 1
0.0730898129538995 1
-0.114075448143086 1
-0.0742262663230954 1
0.0468542728592756 1
-0.367611862649061 1
0.270980438941182 1
0.0594086322846912 1
0.146816369116937 1
-0.0790424228264794 1
0.0849241189401372 1
0.578631007056712 0
0.177067265779076 1
0.067189875949188 1
0.0542118900078204 1
0.315010141486832 1
-0.0638503152229274 1
-0.124324363563656 1
0.0495045740920083 1
0.0910474458446731 1
0.229201751753377 1
-0.00646446551451574 1
0.133381764645948 1
0.0535746912834461 1
0.0518083368904415 1
-0.0769353243366123 1
0.0684657938219179 1
0.275114377996429 1
0.196636169399231 1
0.0676234622255442 1
0.0267215923069764 1
0.253615906714193 1
0.0140454691392839 1
-0.292595324361665 1
-0.192799149620924 1
-0.0926414896121986 1
0.0546634264838217 1
-0.17180986295029 1
0.322580179587922 1
-0.211306865112285 1
0.0587611438293186 1
-0.000302537790445761 1
0.133375648091009 1
0.0179569468387917 1
-0.125349317203808 1
0.272200297524294 1
-0.0268174598803619 1
-0.274056073126149 1
-0.0313981436262589 1
-0.293768633139268 1
0.047451801876309 1
-0.00733234993965238 1
-0.0102648580281386 1
-0.0261210897931546 1
0.201391179860553 1
-0.0295377986751348 1
0.158485636349461 1
0.0933283282252201 1
0.146561922841331 1
-0.16402930788699 1
0.00233283734583258 1
-0.00888660846911413 1
0.0385492297789272 1
-0.102952527972307 1
0.275703580541667 1
-0.0745939745261184 1
-0.148531821874362 1
0.41614248148112 0
0.0800846723192751 1
0.153675669427618 1
-0.177938651160981 1
-0.126593053222769 1
0.0441565399625096 1
-0.0432773570774019 1
0.148074756210406 1
-0.0603694889502653 1
-0.0370895370249994 1
0.0546689433137517 1
-0.118485811240054 1
0.0470489110030172 1
0.156293002107725 1
-0.132888233475716 1
0.096754936309318 1
0.465053200697007 0
-0.0467571313983453 1
0.259865461457518 1
-0.134856052410679 1
-0.0820615239047345 1
0.197996394632995 1
-0.174606053869258 1
-0.0997986907135125 1
0.00548554362558673 1
0.379703198564195 0
0.0367454372914248 1
0.212169395112467 1
-0.138685754339416 1
-0.113390851002355 1
0.0499085588330238 1
0.0695411906677568 1
0.214020950618286 1
0.080187199623683 1
0.245251264718662 1
-0.120032178136766 1
0.0377195688536391 1
-0.150332078475796 1
0.0594135512193465 1
-0.128089806380197 1
-0.143976986592032 1
-0.195869657392931 1
-0.0811901755704302 1
0.116537023238527 1
-0.00260180776143535 1
0.000467729664322177 1
0.156339593488933 1
-0.314860796751793 0
0.219896523729909 1
0.411825009545136 0
0.137497345013584 1
-0.245652106522978 1
0.117951161597199 1
0.0849519526372248 1
-0.231572699800181 1
0.107338663644269 1
-0.0112639130236827 1
-0.113738858412645 1
-0.00411962181069889 1
0.00102551350560492 1
-0.0952743779162905 1
-0.030801841910732 1
0.0789491743778079 1
-0.177491509993742 1
-0.373307020517714 0
-0.104508892694584 1
0.224048152898069 1
0.135521610328644 1
0.142852973695987 1
0.117082570216836 1
-0.0146734374799588 1
-0.0875543804786986 1
-0.15935940734272 1
-0.0675412036896571 1
-0.0862700091469595 1
-0.00658392238902885 1
0.00193566175979925 1
-0.133302983775815 1
0.000593251213687099 1
0.0133957734502309 1
-0.267424072985664 1
0.207199275850086 1
0.125232107218735 1
0.136404648935157 1
0.060028831719689 1
0.0783889490066634 1
-0.36033171399208 0
-0.139900426622177 1
-0.269258385736027 1
-0.176505486987872 1
-0.0138296987932029 1
0.0224456420536741 1
0.254107508825186 1
-0.0534045077620759 1
0.129045389651704 1
0.129622193397757 1
0.194379270940329 1
-0.0286379906507105 1
-0.0149478549718302 1
0.00543870915046647 1
0.509563794522869 0
0.0184511869945288 1
-0.1232688376287 1
0.141048560631374 1
0.115802418366667 1
0.0137185399226931 1
0.192084843829078 1
-0.0022583097815061 1
-0.0948354671883054 1
-0.116980775470201 1
-0.15401352370939 1
0.00203504496585619 1
0.00056326766502289 1
-0.0743642198281113 1
-0.15884796719754 1
-0.0936964703327749 1
0.0777334160290127 1
-0.207102135292376 1
0.0696122201204124 1
0.148280151280124 1
0.127906936406559 1
-0.180332296578052 1
-0.325902346714209 0
0.330862917158576 0
-0.180620261435408 1
-0.106083234597516 1
-0.171206747967753 1
0.292390346275993 0
0.380532754419501 0
-0.237890131847729 1
0.121606145557332 1
-0.140415601261266 1
0.368828024905859 0
0.225770420527675 1
0.187141996307914 1
0.160457612858183 1
-0.0505936012541522 1
-0.105819862578126 1
-0.150588148057248 1
0.202819167173444 1
-0.193406774874779 1
-0.238397870322543 1
0.18904798430543 1
-0.0638649159901895 1
0.133315690356142 1
-0.24041526556424 1
0.0626893826591143 1
0.00462930667695775 1
0.0960365162488728 1
0.205503357839652 1
-0.270192050300245 1
0.243072159839668 1
-0.028123235499827 1
0.341354026416403 0
-0.0685903779547666 1
-0.0458928427108233 1
0.206599007560243 1
0.0584485831242378 1
0.00716454022160622 1
0.0427682456842564 1
0.0401062542705682 1
-0.109047845238562 1
0.207719480256558 1
0.128749671792676 1
0.0663643842963725 1
0.0816122075222328 1
-0.240405392103995 1
-0.0969707251505055 1
0.114008408062264 1
-0.130552811822622 1
0.00578530697726963 1
0.0471271239657507 1
-0.0203063834478866 1
0.145324383515871 1
-0.0569658668523851 1
-0.169796243327738 1
-0.00722658818162541 1
0.0299566474502911 1
0.0489256028894225 1
-0.0500490793602933 1
-0.0107451086910488 1
0.312492685958217 0
0.264882069961582 1
-0.0430411306214325 1
-0.0541455422002453 1
0.0710838563261669 1
0.0818507136426814 1
-0.032972578144441 1
-0.102978576124809 1
-0.0344407368506183 1
-0.123894333605164 1
0.0327656409163577 1
-0.0938650987027335 1
-0.196429313604097 1
0.177019206046478 1
0.00671471858492031 1
-0.0664432722149615 1
0.0641253168024699 1
0.086676510274049 1
-0.116107194029954 1
0.153817302605375 1
0.193330337750303 1
-0.165001645577942 1
0.12730564882895 1
-0.045504714508304 1
-0.0479350605730173 1
0.0301583387363253 1
0.152214440161992 1
0.0567203530153982 1
0.115044528127233 1
0.0182969929780937 1
0.256555234516678 1
0.186338890970169 1
-0.146887121418416 1
-0.039995009694276 1
0.0455030822520175 1
0.246946928884217 1
0.0384898468388501 1
0.196838660828035 1
-0.0714532719595515 1
0.199341658140942 1
-0.045656011809878 1
0.127367128112304 1
0.211670027332885 1
0.217379268323361 1
0.0662489192088273 1
0.06933863197453 1
0.0289755744431632 1
0.0765598090439627 1
-0.259132507520875 1
0.10351880462284 1
0.0515512559907435 1
0.216545480494122 1
-0.0101686590894429 1
0.157727048475233 1
-0.00156490140287091 1
-0.0539039411662924 1
0.275226230068566 1
0.0836448526073241 1
0.00708677720299712 1
-0.00824767626545244 1
-0.124528898014165 1
-0.103903716247996 1
-0.133460843213724 1
-0.33410177690203 0
0.0525898467809673 1
-0.0875065071328375 1
-0.017922377284987 1
-0.237380746571043 1
0.0110886781577866 1
0.219466757909739 1
0.222931037665421 1
-0.0805567110404092 1
0.10868774447871 1
0.129118447584097 1
0.139187127308706 1
-0.142531930015908 1
0.0522669605289919 1
0.0377236028408881 1
-0.0423871940965168 1
0.0501742573301342 1
0.195775222883957 1
-0.0217791550917706 1
-0.434234960633986 0
-0.0797258230984574 1
-0.13522185577776 1
0.140105549928207 1
0.234481425975695 1
0.0605054859996579 1
-0.086604639353166 1
-0.0177741698265617 1
0.0228938827885511 1
-0.17874143101665 1
0.058929232180207 1
0.0951322842530182 1
-0.106082146387818 1
-0.097659311541904 1
0.144710152986315 1
0.0609887534195693 1
-0.00400938407519492 1
-0.135032522909762 1
0.099639200306939 1
-0.00219033563057102 1
0.0853165119745657 1
-0.107418907587991 1
-0.0588924377682327 1
-0.216455466868498 1
-0.191142003041802 1
0.0872839249953431 1
0.148323875777652 1
-0.227465691312653 1
0.0997938900760401 1
-0.049333748467497 1
-0.0057769930036609 1
-0.012453858233965 1
0.0835853037419202 1
0.0116376589211298 1
-0.0580550018130471 1
0.173473470178122 1
-0.314282282980535 0
0.0211664783747043 1
-0.111045074364592 1
0.0128746542087593 1
0.142963116823166 1
0.155998816248788 1
0.11205002850333 1
0.159594045490963 1
0.159439375065479 1
-0.343298347788293 0
0.0607188531441621 1
-0.131785157100086 1
0.0489502427100718 1
-0.115042036970726 1
0.0691171527021242 1
-0.0148516242380423 1
0.104568846267076 1
0.207327220316729 1
0.208305453276833 1
-0.288559774700056 1
-0.129506684180625 1
-0.0722554485922568 1
-0.0274556968361656 1
0.00911322193414042 1
0.146471145927752 1
-0.0686572089912419 1
0.243157465660642 1
-0.0772244018810449 1
0.0937047404645541 1
0.306930705414149 1
-0.00628786568296159 1
-0.112954855668921 1
-0.137762919072245 1
0.01457715477406 1
-0.13405824634764 1
-0.211622588753464 1
0.156216628274428 1
-0.0829344166419052 1
0.0587230556019544 1
-0.193916214889385 1
0.0769554688889457 1
-0.338501300941555 1
-0.390252307062503 0
-0.30699221961851 0
-0.065210516898563 1
-0.0719652787852487 1
-0.240764499336972 1
0.190496547423199 1
0.267010952151401 1
0.0199686598946261 1
0.107329333066224 1
0.148088208856744 1
0.1522266806515 1
0.0393991820601388 1
0.171806204826396 1
-0.0331154349698522 1
-0.256026298934117 1
0.182929962714514 1
-0.0236286084024314 1
0.174017488673549 1
-0.0863347769402878 1
0.0511948944113025 1
-0.0266953250140329 1
-0.0506324019290711 1
-0.125376664145025 1
-0.17008186524032 1
-0.00896815584447641 1
0.0255192380547185 1
0.0578238145086868 1
-0.0560745250163021 1
-0.213867276702763 1
0.064214025666313 1
0.0559425241391403 1
-0.164812368032186 1
-0.157837131349933 1
-0.0505405207320256 1
0.230921189951614 1
-0.30954002304578 1
0.000495568293069928 1
-0.271702618954712 1
-0.0261220923391243 1
-0.0147837241789608 1
-0.0956049337527543 1
-0.0878786715613212 1
0.0756606641216812 1
0.0231126003548012 1
0.300845495439934 0
0.220321189998869 1
-0.360571063507068 1
0.174736186070125 1
0.037412889511222 1
0.0642280542852539 1
-0.00515503229468795 1
-0.176226223673453 1
0.0449091313035558 1
-0.0803609313205154 1
0.0980245560709589 1
0.23317599026563 1
-0.249419999499828 1
0.163746794428746 1
0.125631249417484 1
0.0926528919495402 1
0.232941347725302 1
0.130757353592504 1
-0.0342968219689579 1
-0.120882354355223 1
0.121556095599629 1
0.0280705462471074 1
-0.0385620292039931 1
0.198175630232092 1
0.0478064723822687 1
0.0500156580328235 1
-0.0841813903611285 1
0.258290096614767 1
-0.131037686906361 1
-0.0363998644015786 1
-0.0932190297398116 1
-0.0595687832251902 1
0.0162184116805488 1
-0.336561005765084 1
-0.0401183991872439 1
-0.205735114142654 1
-0.192173959785109 1
0.138657119866361 1
0.281955180923255 1
-0.161644157166057 1
-0.150428603355025 1
0.0131415564345397 1
0.135468360514756 1
-0.119592342599309 1
-0.0780983855154598 1
0.0207198372734051 1
0.421637969865206 0
0.0490368054233237 1
-0.0797100677344591 1
-0.201864229467884 1
0.00567847676739631 1
0.200112828677984 1
-0.0603168296167949 1
0.0896513448235873 1
-0.0571619722891337 1
-0.0818760752477387 1
-0.0426551210533778 1
0.1578414683068 1
-0.0579225548782143 1
-0.0790008769872512 1
-0.25282758555066 1
-0.109014576373111 1
-0.0522086557221184 1
0.148304429523995 1
-0.117339757296359 1
0.167073231790293 1
-0.262536942906723 1
-0.0119354741509039 1
-0.250631947058726 1
-0.147943893424941 1
-0.279932017160948 1
-0.203723943557641 1
-0.0587861318679394 1
-0.174195310126502 1
-0.121903316947448 1
0.0172614011829987 1
-0.0813585248178683 1
-0.183657993115249 1
-0.0248349407379867 1
0.254469397168529 1
0.104960519766646 1
-0.308871336623149 0
-0.023876577086905 1
0.252545585580667 1
0.0157787016535887 1
-0.0313382166852583 1
0.0583473034133553 1
-0.103043208284312 1
-0.0745613967403352 1
0.114999642167525 1
0.171750322749356 1
0.147600469718943 1
-0.333016814819107 0
-0.121368281531418 1
-0.0961797907144831 1
0.226521068485668 1
-0.0640422054512843 1
-0.0460854213836087 1
-0.237847213774495 1
0.0245280518669937 1
0.208463909652687 1
0.0117532832461562 1
-0.167996855603289 1
0.239470103548929 1
-0.203369656744288 1
-0.0397530393515658 1
-0.167052465743392 1
0.10461234573887 1
0.0732050228322723 1
-0.197786923337965 1
-0.178583817089512 1
0.021602638335268 1
-0.260768668825294 1
-0.190360283577715 1
0.164007266336009 1
0.190547975166429 1
0.219655590611332 1
-0.0442099000889297 1
-0.0104682591420534 1
0.0246661350652347 1
-0.0371211971628803 1
-0.144595590418516 1
0.0528660679230275 1
0.355568649331837 0
0.0357107894576434 1
-0.120467453642194 1
0.114168910223324 1
0.0605348630637672 1
0.158836963456685 1
-0.0594156743997338 1
-0.0581515878150894 1
-0.160623879375376 1
0.190728794935233 1
-0.140562824779121 1
-0.0113547150335998 1
0.00497982494271619 1
-0.166580952740232 1
-0.158478696030052 1
-0.0360495200207525 1
0.162540199748665 1
0.315404629160625 0
0.0801900047041851 1
-0.230668568005495 1
-0.0721932189361386 1
0.00617007698004019 1
-0.11179204327889 1
-0.192282011877549 1
0.189782907968722 1
-0.0430989373666696 1
-0.334053528855294 0
-0.294162757661551 0
-0.229524759555184 1
-0.0541658616676678 1
-0.115140866124755 1
-0.00112542391952435 1
-0.0206307150798719 1
-0.298788998730962 0
0.0175166032761882 1
-0.143360759375913 1
0.00199821806325183 1
0.261521671940954 1
0.0335720740565748 1
-0.213899435176229 1
0.0758317450362443 1
0.167865239549041 1
0.0771479093534898 1
-0.0060413546284902 1
0.0399852732638981 1
-0.0974264505909275 1
-0.0405561339178448 1
0.112882250787333 1
-1.72245807781579e-05 1
-0.128986793109864 1
0.0208602404719407 1
0.0566330632606534 1
-0.0622857506592725 1
-0.216142203679228 1
0.109568230412221 1
-0.404821173082869 1
-0.262249521115186 1
0.0354040674626963 1
0.151690124925501 1
0.0451811211812415 1
-0.296643356118405 1
0.15323495926314 1
0.344186003165397 0
-0.0268368521613182 1
-0.146434503672609 1
0.0665704191502733 1
-0.139531183035393 1
0.0661017396333977 1
-0.284831813433895 1
0.0295836013871434 1
0.116996880612223 1
-0.299549481272518 1
-0.0100459493182723 1
-0.0413286506667268 1
0.0944909984848505 1
-0.272308052845004 1
-0.172600059737712 1
-0.125182281672038 1
0.144041194303004 1
0.15183095792704 1
0.00475573567999932 1
0.0381752256746067 1
-0.10718428653074 1
0.242620576634917 1
0.0741725030114818 1
-0.238690544745627 1
0.00447826237439636 1
-0.017781385080339 1
-0.0754064750784922 1
-0.00536955199333061 1
0.291893571990482 0
0.153727251110035 1
0.106272722147689 1
0.0178602994166008 1
-0.162831855124822 1
0.073694660766489 1
-0.18634808073951 1
-0.146479512376302 1
0.153531770717091 1
0.275449964566565 1
-0.0346694427464202 1
0.18375526443605 1
0.194379175090748 1
0.0358878094503595 1
0.0777137477406827 1
0.00370227343674798 1
0.0922862637831881 1
0.176512797616266 1
0.0834199049149257 1
0.256904496516089 1
0.144248886235297 1
-0.216594735066137 1
0.0348369548756461 1
0.369676436862121 0
-0.0288446864327549 1
0.0938007852492683 1
0.103095750696056 1
-0.0772825024038928 1
0.0398400210844374 1
0.1605220975743 1
0.0656313142350096 1
0.0817558188763918 1
-0.234231389812776 1
-0.0841578953284308 1
-0.142262469806323 1
-0.544022121804368 0
0.255890307958943 1
0.148433608993906 1
-0.203961537304734 1
-0.0470896723982032 1
-0.0212829409665302 1
0.100013698165404 1
-0.152620815238678 1
-0.107847540326401 1
0.0207979064753415 1
0.0172646110407365 1
-0.0718101538587059 1
-0.109449053788757 1
-0.179618216557732 1
-0.0447006336557591 1
-0.230187091785671 1
-0.0143950457806362 1
-0.0708710408003919 1
0.14797076309018 1
0.126910013957513 1
-0.175906191320022 1
-0.207403669347572 1
0.0861247679448037 1
0.407912480379308 0
0.237115303637363 1
0.151241564350082 1
0.0492817025898464 1
-0.0971702429269585 1
-0.0534053733061805 1
0.202051652075326 1
-0.167272170904013 1
0.183581862355573 1
-0.0208586807524265 1
0.281885162561459 1
-0.00835572679829454 1
-0.0507726969852014 1
0.0725835763157299 1
-0.0010221389037111 1
-0.0431894679688206 1
0.138841708121805 1
0.213191837519191 1
-0.202793747342293 1
0.0840333275655016 1
0.0110323430784839 1
-0.0812022258736998 1
0.0973846634305357 1
0.038500527814408 1
0.120998033933426 1
-0.157491719970662 1
-0.190819036109901 1
-0.291358354534606 1
-0.0124377979368598 1
-0.170133853471996 1
0.137768132257762 1
-0.0498453160408444 1
-0.175592691476797 1
-0.0237246301271777 1
-0.0904105406411885 1
-0.034246549260748 1
0.0982031763116257 1
-0.148709153601922 1
-0.0512602182561731 1
-0.00836292999874647 1
0.0383629548425757 1
-0.104684589117217 1
0.163690144965514 1
-0.0545937033264284 1
-0.00880337627369263 1
0.00150151858947039 1
0.237399685333105 1
-0.131535657775218 1
0.101826429150655 1
-0.00105037852864599 1
0.249915660536756 1
0.293290186523141 1
-0.0173004873682914 1
0.00760764458187031 1
-0.248395904505564 1
0.228745416154581 1
0.133041455633957 1
-0.0388591421973065 1
-0.0589770276066085 1
0.0246176868103765 1
0.00688723414876559 1
0.34879138206748 0
-0.378475691127487 0
-0.0771228502623318 1
0.271748723764413 1
-0.105226532392858 1
0.114750511776433 1
-0.0302599279936068 1
0.0414835497772346 1
0.0660405988365485 1
0.16590886987726 1
-0.146324034847169 1
0.0203196508579946 1
-0.199159584811524 1
0.105914257146888 1
-0.224153756425607 1
-0.130062082410043 1
-0.342214554313826 0
0.0465658228482437 1
0.374584721967364 0
-0.0806688381451337 1
-0.0803360376578542 1
0.0672524183902995 1
-0.167250503580193 1
0.212245369371584 1
-0.192465409972124 1
0.117060347770462 1
0.0868939650516444 1
-0.374241156435172 0
-0.0414593115908957 1
0.168400585250627 1
0.276195126521112 1
0.0267495838277888 1
0.0265777807337465 1
-0.317228615447003 0
0.0928728194541663 1
0.274734391657763 1
-0.0146632285085182 1
-0.105442166043267 1
0.168888860278034 1
-0.025272361275199 1
-0.251764012568308 1
-0.0862923361745623 1
-0.0665819426684158 1
-0.0573158506199714 1
0.0306455287227622 1
-0.284933818777467 1
0.0637039376311569 1
-0.198326763150523 1
-0.0356941139981428 1
0.0109237432191027 1
0.153129412638754 1
0.0863697355128574 1
0.0921346158621107 1
-0.0610079908986279 1
-0.0401162929885734 1
0.0845023542119361 1
-0.148555210850339 1
-0.0168326786835828 1
0.152486926609564 1
0.126162013588512 1
0.158036660099815 1
-0.061743325951262 1
0.0781055687115037 1
0.239142354786139 1
0.00755273556857 1
-0.088296491141575 1
-0.123269490862125 1
0.0759990103736492 1
0.0116141982514756 1
-0.302107495800403 0
-0.0437045816685506 1
-0.0779714756801046 1
-0.0763286208981216 1
0.0715448034735857 1
0.0215072448408788 1
0.0678228978118575 1
0.230812407732508 1
-0.0722993422654273 1
0.10858219496341 1
0.147213879352439 1
-0.02618838134924 1
-0.241417710982485 1
0.104467861324487 1
-0.343403382967908 0
0.0778625592999011 1
-0.20863876970611 1
0.0879113943700038 1
0.0395144098825243 1
0.0952313955214636 1
0.226264544691281 1
-0.0265051599364675 1
0.335795759209698 0
-0.136730952445426 1
-0.0175001433991242 1
-0.0390917148260059 1
-0.215649947337262 1
-0.127843269396861 1
-0.00973866722723006 1
-0.0242264585354166 1
-0.171082027101189 1
0.108337073475393 1
0.08243129985266 1
-0.0975441709645512 1
-0.0396241183188038 1
0.0279697865039653 1
-0.0586911817001228 1
0.0638062266238369 1
-0.0813782881401678 1
-0.139708139959431 1
0.394825042119932 0
-0.26215001312963 1
-0.0050444141909293 1
-0.0045147699648203 1
0.0562952329957787 1
-0.059794573433326 1
-0.0934585254184072 1
0.0114645560132124 1
-0.00186132804909844 1
0.0203786462641742 1
0.00150256675359521 1
-0.116598972006249 1
-0.122901118071853 1
-0.0313029855620432 1
-0.256590264101096 1
0.189273702877831 1
0.154594099209756 1
-0.0709150371764 1
-0.232248293775895 1
-0.0947806641179173 1
0.197258603303917 1
0.172943846549079 1
0.00511407213223661 1
0.0290975051415788 1
-0.199092768943859 1
0.0207922021404677 1
-0.0546851838823498 1
0.0742125622338896 1
0.0609802084568349 1
-0.0799471877941268 1
0.243695927891229 1
0.237721845927368 1
0.114186031250908 1
-0.0284903122541195 1
-0.0105238895369981 1
0.0658907021332327 1
-0.0389156729036641 1
-0.00581528100967958 1
0.152249277324551 1
0.230592635811718 1
-0.0499936135053329 1
-0.199475544685435 1
0.0992481953882724 1
-0.115771183494566 1
0.110865249963759 1
-0.038287992463693 1
0.158940569563717 1
0.140453092707366 1
-0.00700417957985737 1
0.206189248704016 1
-0.0285759870676578 1
-0.361511795910594 0
-0.146834007693094 1
-0.19786268435915 1
-0.126778714781566 1
-0.0814820430147965 1
0.0961373054762161 1
0.0209138228367536 1
-0.132015024845737 1
0.227694317426931 1
-0.172301649468268 1
-0.002048715494451 1
-0.151282676410027 1
-0.105021404662298 1
-0.0442457592048621 1
-0.0425578744808205 1
-0.0240427491259479 1
-0.0515395575672886 1
-0.0230616425296193 1
-0.000753552983468166 1
0.000731432483165012 1
0.0601100335370971 1
-0.341128827739297 0
0.353161170996765 0
-0.278644199017385 1
-0.424165821446181 0
0.267513078281121 1
0.178727748223282 1
-0.0940389694907998 1
-0.0157559489749443 1
-0.0946494915870513 1
0.0394103572162768 1
-0.132373675216917 1
0.0524861346717238 1
0.111084349815072 1
-0.07425466360712 1
-0.0335881525524157 1
0.348835689031112 0
0.0276200809035845 1
0.149409272599092 1
-0.00393314550447798 1
-0.0074995151582465 1
-0.215096844451261 1
-0.0829728737567207 1
-0.356787076487562 0
-0.0936774116385064 1
-0.0295081032505407 1
0.247418963925143 1
-0.240877882101778 1
0.0972111369489039 1
-0.142565722303836 1
0.165964021581733 1
-0.0469319725335183 1
0.060975058756229 1
-0.0592941633781785 1
-0.0955801981758656 1
-0.0555478725506971 1
0.205578500769686 1
0.0674653254086851 1
0.00356462246894538 1
-0.0759526010802141 1
0.0357504351740578 1
-0.0382459456399752 1
-0.0708773923970433 1
0.227870838630491 1
-0.215884813355941 1
0.124549501534772 1
0.237718588428944 1
-0.0540814825519932 1
0.260501419976749 1
-0.0531427317133696 1
0.270500590782054 1
-0.141291028556094 1
0.144290959795371 1
-0.0998319859340524 1
-0.0996813095549472 1
-0.101275109959383 1
0.243902780861314 1
-0.237231288277066 1
0.00675340602971861 1
0.234815876769798 1
-0.141145650037651 1
0.045455332193469 1
-0.172074441158567 1
0.193267773035848 1
0.0687239078012488 1
-0.096804115406593 1
0.108864250635313 1
-0.231070251940073 1
-0.284679959638855 1
-0.0344945980781299 1
-0.128730122699104 1
0.0667364566237207 1
-0.188168636136203 1
0.143033478256792 1
-0.138134366342668 1
0.00957478517804304 1
0.097794650682736 1
0.195806709728103 1
-0.0936162392611301 1
-0.146527192302163 1
0.122170803001889 1
0.0397086486632329 1
0.0719868736023887 1
0.0123293892200637 1
0.231067376370287 1
-0.260347139380765 1
0.0961068049081742 1
0.220315999137186 1
-0.107415260736506 1
0.274309805593995 1
-0.0360818585465641 1
0.244627025502007 1
-0.3193781804743 0
-0.0498107688183516 1
0.079694343615836 1
0.139380693460441 1
-0.0717145314542639 1
0.102973614198615 1
-0.0177789133600525 1
-0.0453067655762634 1
-0.0592676292276513 1
-0.195692847892706 1
-0.22704736930716 1
-0.140820916902251 1
0.235038475073084 1
-0.0482051070126045 1
-0.0658197714298611 1
0.0913508910624814 1
-0.253215680955562 1
0.11869574892217 1
0.173955140568555 1
0.0556528243539955 1
0.177764322898368 1
-0.242595222115327 1
-0.0795730589275298 1
-0.0225017087320259 1
-0.150636502734827 1
-0.182512104335915 1
0.0468716187745452 1
0.0840839889878093 1
0.0132826717867655 1
0.124710529203184 1
0.0627893944995258 1
-0.161551807184596 1
-0.0189284087013627 1
0.144405148164891 1
0.0329114896513331 1
0.022032489371043 1
0.0687035905354143 1
-0.0277363542289217 1
-0.218908119521828 1
0.124696165535541 1
0.15356873646035 1
0.0721258719129934 1
0.0625844018159474 1
-0.0179981906104742 1
-0.0811892876299665 1
0.179351035006381 1
-0.188899402654287 1
-0.0241090279081804 1
-0.0148904165566969 1
-0.0115814504079871 1
0.164637024169119 1
0.0560426271416772 1
-0.114087723399249 1
-0.199762605958848 1
-0.0573392278879617 1
-0.0883432694119176 1
0.0280334159201862 1
0.0550201338630356 1
-0.120887976132034 1
-0.195548656739141 1
-0.350186860259751 0
0.128486483214846 1
-0.0440016200814306 1
0.174747421587576 1
-0.118706369724878 1
-0.173994006665391 1
0.0167413380355376 1
0.105451239880781 1
0.0336176213289607 1
0.0947000951736015 1
-0.0363188698803325 1
-0.24146771619153 1
0.141445055692994 1
0.170818582489869 1
-0.128905149834751 1
-0.246103132323349 1
-0.156243287712532 1
0.138025844504773 1
-0.0649347918557336 1
0.137678377766142 1
0.18890520955376 1
0.20999533293603 1
0.256941940945733 1
-0.158910340835201 1
-0.00240500634322937 1
0.216113201336107 1
0.139650148500278 1
0.011138421187427 1
-0.0195721319548715 1
-0.0666149881455225 1
-0.00930572943951361 1
0.0200914904177433 1
0.121976476266307 1
-0.0797577524673707 1
0.225070162509449 1
-0.117236082687378 1
0.196015019395814 1
0.0730790250906258 1
-0.167419438835506 1
0.0676649231658397 1
-0.256312003590063 1
-0.11997383759988 1
-0.106291867154374 1
-0.290323530406568 0
0.0468219463089043 1
0.0110836993984759 1
0.0168869322279845 1
0.335661959811836 0
-0.109224887538436 1
0.264252275059385 1
-0.0241188823548662 1
0.0380455962181823 1
-0.0158594017621894 1
-0.117538760109471 1
0.137081009927201 1
0.165406033647268 1
0.0385841745847942 1
0.0108629473310678 1
0.040037817980467 1
0.100511681800984 1
0.179283892622384 1
-0.0931676779909923 1
0.0614424848547277 1
0.188717484946365 1
-0.14894150697281 1
0.123828485449378 1
0.0419428375595652 1
-0.23445013872499 1
0.272716372463566 1
-0.0874562695860037 1
-0.244815351269843 1
-0.15589946166894 1
-0.0697917686996941 1
0.216489553151783 1
-0.079418395947221 1
-0.0595847848819721 1
0.029961120068879 1
-0.227413906525284 1
-0.0722526215688206 1
0.124537748318966 1
0.1309203586904 1
-0.140726632834474 1
0.00657640799934324 1
-0.283933329999038 1
-0.159162493580326 1
0.14670351091838 1
0.35998377468637 0
-0.0335818099753918 1
0.0897356616265941 1
-0.0646968525088778 1
0.11210797283971 1
-0.392500071351178 0
-0.16221096317527 1
0.266345584464769 1
-0.123774688095404 1
0.0641799516276372 1
-0.115712746634175 1
-0.283247757067075 1
-0.350920655296975 0
0.312355654120141 1
0.0911195798212127 1
-0.0772204148031046 1
-0.161593224017885 1
0.0442416543919153 1
-0.0338664465729208 1
-0.260505495552381 1
0.266556817047979 1
-0.0242110113161625 1
-0.0629234646432904 1
0.0416163648612697 1
0.305679143033662 0
0.00334565972025868 1
-0.136438903677218 1
0.0338050394210362 1
-0.012897273205 1
0.0456346664643431 1
-0.0292958256940136 1
-0.109317396081389 1
0.00995550343719989 1
0.166751031837491 1
-0.0812701871854906 1
-0.11467070097957 1
0.00607215882383146 1
0.121616808527773 1
0.0137441872906365 1
-0.0913919031555707 1
0.322282581166044 0
-0.185073821634051 1
-0.0696885099069222 1
0.0833619212884486 1
0.0265672959919101 1
-0.11983408160703 1
-0.125492417839687 1
-0.121186948800104 1
-0.000530517791469821 1
-0.224877591650942 1
0.132853081384662 1
0.284714113096479 1
-0.209034713158972 1
0.212484845289502 1
-0.0664081035842028 1
0.190316179309251 1
-0.212191121097766 1
0.0566773995695947 1
-0.178544652654927 1
0.0150164001592318 1
-0.139705621556793 1
0.0299717931600807 1
-0.0561208695857126 1
-0.0247998482884142 1
0.205067539955494 1
-0.152797369289373 1
-0.0594683207140994 1
0.110423547656917 1
-0.0803663356295138 1
0.0777296842972215 1
0.0932521379021379 1
-0.0973154881357607 1
0.0877994024524179 1
-0.119884084094847 1
0.100706155766671 1
-0.0984797209130128 1
-0.132099532664045 1
0.144806429081902 1
0.155058922113056 1
0.109669125810206 1
0.179306915631942 1
-0.181361951491438 1
-0.175645724721987 1
0.184328729674906 1
0.0278721215287854 1
-0.0782724839567493 1
0.0893260780745322 1
-0.30593562668537 0
0.317758877594389 0
0.199035113756496 1
-0.0761653149893791 1
0.404919941314946 0
0.161654311976933 1
-0.0708358230016386 1
-0.376957593799368 0
-0.0424854600449928 1
-0.0856217581934042 1
0.0691279390398492 1
-0.197092358029593 1
-0.0313101895781825 1
0.128576987413816 1
-0.177569127202697 1
-0.111545499811919 1
-0.0321996795366705 1
0.0915336195969161 1
0.044321295851729 1
0.0995903010088635 1
0.130282436723473 1
-0.0728836517824199 1
0.0915055084112144 1
-0.00766404002710602 1
0.0199003881938736 1
0.0474910646177486 1
0.14335087269263 1
-0.0411739202527328 1
-0.123804746278313 1
0.196777167112627 1
-0.0537794356541568 1
-0.0495874149248346 1
-0.0285831505792303 1
-0.00257220952508939 1
-0.0452747383717297 1
-0.0552489368652909 1
0.00227805366722816 1
-0.0320890278042543 1
-0.0751765572389559 1
-0.172842856699071 1
0.0754707354485129 1
0.10974546095867 1
0.0831842997926904 1
0.0990664321346118 1
-0.211727439216621 1
0.139238551600729 1
-0.0779660044104956 1
-0.096218363153257 1
0.179649048706135 1
-0.0828674969431966 1
0.0163292908597382 1
0.072484447833644 1
0.127432995465513 1
0.0406242300022331 1
-0.133318940462859 1
-0.0605262671185586 1
0.00711464434597078 1
0.339640622898393 0
-0.2688671698106 1
0.0614696774586018 1
0.179722122772696 1
0.0424808621064957 1
-0.130136702169806 1
-0.110596660200787 1
-0.0773046956562731 1
-0.140709218590203 1
-0.0146465621626693 1
0.189661956823662 1
0.119011453385672 1
0.0302653357477121 1
0.0901407141815988 1
-0.0945941259785579 1
0.480408417497581 0
0.0872396930739651 1
-0.22285891671656 1
0.167430874290338 1
-0.0769185130279374 1
0.0320870443094373 1
0.115566261237271 1
0.243596044675079 1
0.0994629774879749 1
-0.247868640316759 1
-0.330544731350433 0
0.146232681619269 1
-0.0268211186202888 1
0.27122151066082 1
0.0140812028749009 1
0.119583304539889 1
0.0801570196901961 1
0.321574808654636 0
-0.0266173104887179 1
0.422506441531566 0
0.107674493816838 1
-0.0464869292138084 1
0.244215446209401 1
-0.0615886449639755 1
0.15447968213842 1
-0.0211941969446547 1
0.218547637797791 1
-0.241886913910406 1
0.0671697974931703 1
0.0204676354193179 1
-0.0474405726294206 1
0.093677377999787 1
-0.125439444979712 1
-0.0634311506703935 1
0.214558266123079 1
0.237846389022194 1
-0.0723423709972029 1
0.0942250536431947 1
0.278758511863409 1
0.004291951138967 1
0.119688971937723 1
0.163911245093455 1
-0.0434941788693626 1
-0.0279079546853367 1
0.197267000474652 1
-0.090211590878966 1
-0.168164422671236 1
0.103665832954813 1
-0.236648203588658 1
0.050389905163621 1
0.247099366982032 1
0.0659582356643233 1
0.236475120622646 1
0.112901532941747 1
-0.0362413313093878 1
-0.0847359663962741 1
-0.0774765371572953 1
-0.0125241150108499 1
0.0974078162739103 1
-0.0531832114415644 1
-0.0198106106966049 1
-0.198726722021769 1
-0.000993707179726533 1
-0.100180315844832 1
0.101596013057286 1
-0.0565227222538797 1
0.247942836600007 1
0.217123574703311 1
0.182564054366289 1
0.0096528440089103 1
0.166454157937042 1
0.272027611036156 1
-0.0752194911728618 1
0.0166057276525976 1
-0.106539550036334 1
0.0101797443330371 1
-0.14801043951738 1
0.0256672830681597 1
-0.155067379557793 1
-0.0855325875384713 1
-0.18320798519636 1
-0.046230757814798 1
0.15720965588029 1
0.0495837844848269 1
0.15694049854672 1
0.146987494481449 1
-0.188495251611169 1
-0.0603506340012396 1
-0.0926008255340648 1
0.0634684453394078 1
0.0108246284048705 1
-0.037112456305656 1
-0.189842047389537 1
-0.0430032973969534 1
0.408194411032289 0
0.0833523671518725 1
0.355265332530421 0
0.0653418614763775 1
0.224394846030105 1
0.0392100991446019 1
-0.220785586130712 1
0.318357583310041 1
0.0108297047873831 1
0.0315144966077749 1
-0.0853087139612703 1
-0.097781652361013 1
-0.00700316129712078 1
-0.134674233875114 1
-0.00522000319561335 1
-0.0882353691657923 1
-0.432219305490608 0
-0.45205624584383 0
0.108700297342109 1
0.104259241406039 1
-0.174693851668266 1
-0.00163309023432636 1
0.00635544901672653 1
-0.114698405690726 1
0.0428040638320564 1
0.143329603941352 1
-0.120282540098709 1
0.122535726856067 1
0.0276612504699676 1
0.041068460095155 1
-0.0881095391687617 1
0.306022948559605 1
0.0266272894729272 1
-0.0282454504649924 1
-0.0773459523409349 1
0.0661886841802307 1
0.0933859629785169 1
-0.100804278479312 1
0.166905598941851 1
-0.181146103950593 1
0.125764003894646 1
-0.212497021289298 1
-0.009595547322648 1
-0.0153716474375817 1
0.0807881947166164 1
0.0914916858614176 1
0.0568836063233393 1
-0.0286855891196177 1
0.157476280913146 1
-0.108196280007377 1
-0.0591966214755457 1
-0.0583181824068388 1
-0.104945252742948 1
-0.267241510352747 1
0.277900879722398 1
0.249914715181506 1
0.119277484028101 1
-0.242406215089941 1
-0.0291973400249921 1
-0.0614931837352546 1
-0.0700175006241387 1
0.113896656359643 1
-0.152300511406354 1
-0.0417758502252143 1
0.0879909048176686 1
0.0226034042174259 1
-0.243011460401075 1
-0.0300586229181436 1
-0.0437872823191171 1
0.101107114694487 1
-0.0726275833012107 1
-0.0605004802374193 1
-0.0491663819587926 1
0.022710294764097 1
0.269819112348988 1
0.0761136443146392 1
-0.183374499734457 1
0.100233875059676 1
-0.106314419141111 1
0.041159795412574 1
0.0444976065510295 1
0.227097935182269 1
0.0119917562877602 1
0.14100897157367 1
0.00958249588473407 1
0.0308252116112506 1
-0.029303426911986 1
-0.138345584623946 1
-0.273278036552133 1
0.0920868459544524 1
0.100886842057378 1
0.00764405378298588 1
-0.120790366129673 1
0.0975416327848277 1
0.075104721520508 1
0.134299080715988 1
-0.041572638130829 1
0.0269507406348071 1
-0.101280414660941 1
0.126632369860874 1
0.177840078663209 1
0.162169402397358 1
-0.00433149808077612 1
0.0272858558482502 1
0.150671357773352 1
0.105793805403179 1
-0.0837959464274506 1
0.177856630623462 1
-0.181982759921422 1
0.0236995213099899 1
0.240377933975264 1
0.0844297069438143 1
0.0117026372330101 1
-0.103037539196031 1
-0.0401657391624608 1
-0.0586212558339394 1
0.228386405861937 1
0.0200627423400991 1
-0.138122912701088 1
-0.109192655583915 1
0.218049208194448 1
-0.0737915039724785 1
-0.0772023288710567 1
0.150508517039132 1
0.0131561289106806 1
-0.111021166515167 1
-0.05939160634227 1
0.217897111238829 1
0.0558393902841776 1
-0.0785538783293391 1
-0.0825255671460342 1
0.22505664707601 1
0.142288350608623 1
0.0155170642766756 1
0.0487931223111767 1
0.0639445126863888 1
0.286529398693079 1
0.0648496569328111 1
-0.134888410842075 1
0.14049573696279 1
-0.0339764819677296 1
0.194103380011653 1
-0.115479739503706 1
-0.056383040491853 1
0.193759155290363 1
0.169724446500476 1
-0.230974821788295 1
0.226022511938143 1
0.112902151123377 1
0.160780783173566 1
-0.123192459024804 1
0.0249936468072237 1
0.19976098462295 1
0.109944160105873 1
0.320277493346603 0
0.404407311199543 0
-0.212258105949514 1
0.0366319749746152 1
0.184267954236222 1
0.0682596920881301 1
0.297441143198546 1
0.0342165342316781 1
0.0575866441161535 1
-0.0712989229950258 1
0.0809661303729212 1
-0.21770405988179 1
0.304286096401098 0
-0.0794418392115461 1
0.010943134480486 1
-0.274804558147417 1
-0.0579406009433003 1
-0.0860905899885233 1
-0.115503591665946 1
0.292785910080097 1
-0.509474764766361 0
0.196008050708551 1
-0.386492129647387 0
-0.00656247613125963 1
-0.0519159684566805 1
0.0219674752384103 1
-0.0704367485914469 1
-0.113363148115552 1
-0.149662980904759 1
-0.0187110720481305 1
-0.211557551692331 1
0.182897759133734 1
-0.108982454083584 1
-0.0580326913461145 1
0.0759676140937523 1
0.00536575667393867 1
0.039227400645501 1
0.239542141816324 1
0.0487524187516563 1
0.00914848432052225 1
0.0805732392871503 1
0.0497878546998327 1
0.153494018921717 1
-0.120919151405567 1
0.00112891982414481 1
-0.253253286663797 1
0.0264369880904654 1
-0.119637428955377 1
0.275995993865674 1
-0.123538468438511 1
0.250398055681419 1
0.099506091430791 1
0.00134093206211276 1
0.0538461981609636 1
0.100964839201967 1
-0.041632821286789 1
0.0743498856547931 1
0.125597443423947 1
-0.0762940105602477 1
-0.213694002995346 1
-0.000463941018272546 1
-0.103338464369939 1
-0.0366910382886027 1
0.156147996852741 1
0.370229332884816 0
0.127018492797122 1
-0.197052804031662 1
-0.0155878916967016 1
0.225366380536217 1
-0.195858308310866 1
0.149920853678009 1
0.10760958225371 1
0.015067819715049 1
0.10404073324536 1
-0.160498661814517 1
-0.115917704119216 1
-0.0840808801106412 1
0.0761880036957719 1
-0.162976073414907 1
0.44259054478771 0
-0.18855950325858 1
0.0553333651946245 1
0.228292345154965 1
0.121266320494675 1
0.122741934452538 1
-0.0401609614279666 1
0.177437586962426 1
-0.34582306337577 0
-0.0088334477974224 1
-0.207453367508737 1
0.151556736434424 1
0.159538095320649 1
-0.0092133980272112 1
-0.15239150701568 1
0.0153188034027032 1
0.090257882873132 1
0.277417824829636 1
0.279272608691251 1
-0.34353558589239 0
-0.206436756369701 1
-0.0151514906082582 1
0.0893300667922 1
-0.150832591377805 1
0.148721499326732 1
-0.326991834934329 0
-0.0255828861302249 1
0.411285198899122 0
0.255046595075856 1
-0.219061103449613 1
0.00305204151656843 1
0.0186376529080161 1
0.0285006432613083 1
-0.109071993152839 1
0.0833013145492424 1
-0.0513655059603172 1
-0.122380477558699 1
-0.0723096476867855 1
-0.13821579746224 1
0.0910537542998554 1
-0.103642353782036 1
-0.0324211969984785 1
0.135407092633762 1
-0.0966536978256289 1
-0.216841673918166 1
0.0102109104628017 1
-0.149407328411058 1
-0.0261238487553823 1
-0.180046232805031 1
-0.0131042930581446 1
0.0101675110642774 1
0.268392937865436 1
0.086557154072328 1
-0.164990150609117 1
0.144323948879393 1
0.178266768295946 1
0.064485386731112 1
0.206720581324059 1
-0.0269572316136156 1
-0.200572236246603 1
-0.0621371649384084 1
-0.331965081237569 0
-0.0377121449409858 1
0.154334183168048 1
0.0321665457625836 1
-0.198623105995062 1
0.292582209618447 1
0.0256412284364788 1
0.118798194642745 1
0.148798228212634 1
0.00226900805552784 1
0.00591810532031053 1
-0.0807604803520375 1
-0.0874155200240416 1
0.239790494437763 1
-0.0516010433382478 1
0.0230747449253429 1
0.115728804066272 1
0.0208668145269607 1
0.451063783534867 0
0.141688608529883 1
-0.00751726440338233 1
-0.285350713492126 1
0.184723187029625 1
0.0789594808497583 1
0.159331033154625 1
-0.20650526568204 1
0.048545008708155 1
0.0356986616802529 1
-0.019894447065536 1
0.0529948291055443 1
-0.172473014478517 1
-0.0338718525659957 1
-0.0297503416769912 1
-0.15060694466516 1
0.0451050725572309 1
-0.0417074607176727 1
-0.0300764381961355 1
-0.111890898079186 1
0.0358626580066257 1
-0.0786149026351002 1
0.0150809447570747 1
-0.127254551804892 1
0.0433458690615274 1
0.0849379581462783 1
0.283917800674358 1
0.135392695712719 1
-0.075358876455186 1
0.110005258443788 1
0.15664099004238 1
-0.144860438890376 1
0.119579581400848 1
0.266388413787606 1
-0.0271019192602514 1
0.0176358882705857 1
0.382463759265858 0
0.080547435999258 1
-0.0101752387624163 1
0.116043301118112 1
-0.0409145973457792 1
0.0735735800661969 1
0.310370400778361 1
0.129898573060067 1
-0.275092664727858 1
-0.195326594572661 1
0.057360301119343 1
0.075749791622114 1
0.061977216745378 1
0.16759692027369 1
-0.0747406973108402 1
0.0140547025660112 1
0.203843305417829 1
0.0301284902824891 1
0.216076083691418 1
-0.19846699740624 1
0.0259122962108721 1
-0.0550991990024329 1
0.0393616607760592 1
-0.0157607874990761 1
0.133496463373 1
-0.0474444475273879 1
0.0534213568473853 1
0.264774156148471 1
-0.228166810559428 1
-0.239358745372489 1
-0.0898280337713122 1
0.0745213510416887 1
0.0495268781602836 1
0.150632447692685 1
0.105997739300983 1
0.231716462209423 1
-0.0902725592107939 1
-0.211160657883669 1
-0.149103661192089 1
-0.0146999899389194 1
0.128570726880809 1
-0.130768246097373 1
-0.116522483952569 1
0.133505331618756 1
-0.150530339197324 1
0.141141334684667 1
0.181619425182063 1
0.0707879908265413 1
-0.00708139326133771 1
-0.191674702823503 1
-0.0680535910915979 1
-0.352109950725177 0
-0.0952136635635406 1
-0.203199406649087 1
0.132977240983561 1
0.0808149703553045 1
-0.00745410759569522 1
-0.133756338662235 1
-0.0580710828744807 1
-0.016596220723261 1
0.0249389305487767 1
0.145815248377845 1
-0.170521047163479 1
-0.0382768972611116 1
-0.0516562571270304 1
0.233507929460509 1
0.0114736002706442 1
-0.220572612411453 1
-0.0271856730699561 1
-0.0620819830117896 1
0.20006332134026 1
0.267006590373099 1
-0.0610090712834009 1
0.0111588790512155 1
0.0838569509010522 1
-0.05561091423122 1
-0.0488962480426924 1
0.368534705135337 0
-0.22092585760543 1
0.071038231072397 1
-0.1041143041548 1
0.0977305095738215 1
0.00319765437067288 1
-0.0768383708867579 1
0.327449433560562 0
0.074649771293821 1
0.00702090910478244 1
0.0118824274311642 1
-0.0476656824920256 1
-0.0123537721077324 1
-0.0238156949659994 1
-0.0173293942690447 1
0.183454490266548 1
0.147898090903887 1
0.055276775111016 1
0.164611579494112 1
-0.0969561773224893 1
-0.222023246451086 1
0.277627392470853 1
0.0889767579306496 1
-0.043272630689658 1
-0.273600314541931 1
-0.0804314904150496 1
-0.175235229375891 1
0.0689664683049674 1
-0.0494044736437243 1
-0.18324062936177 1
-0.0784881805990699 1
0.0505647991237946 1
0.0974714433933108 1
-0.218622965453561 1
-0.00508373762944468 1
-0.367095084638928 0
-0.209275281775544 1
0.523567032422684 0
-0.0408938598292209 1
0.151685044196649 1
0.211981320250025 1
0.167908039557243 1
-0.135311755012646 1
-0.0530811191762595 1
0.227906149038097 1
0.0778528505866404 1
-0.0341178023309439 1
-0.111815071092211 1
-0.0386525356008534 1
0.0267472719715837 1
-0.15470404430637 1
0.34777035193463 0
0.293531295716922 1
-0.180416113525267 1
0.129597113664086 1
0.0400394024242209 1
-0.30241525521741 1
-0.113846439483019 1
0.208127409319007 1
-0.226426657542872 1
-0.249411430466187 1
0.180086507715949 1
0.111606782110057 1
0.00787468245959489 1
0.192213035855128 1
0.147020576663834 1
0.206615596583225 1
-0.0349404266010229 1
-0.253563551509941 1
0.251436238239941 1
0.049827384138809 1
-0.0233872699203011 1
0.158879823943581 1
-0.0393637358870453 1
-0.0553953770477676 1
0.0681466916786916 1
-0.0858275526323916 1
-0.00258531489276581 1
0.0586194490648091 1
0.112413573849365 1
-0.13167687092179 1
0.189313854287676 1
0.0187480253749389 1
-0.0950765544348408 1
0.0239177726538753 1
0.0505968839614932 1
0.232147250329841 1
0.0085580680671474 1
0.0608168418204118 1
0.0614802539629518 1
0.0229068219525803 1
0.248639361490134 1
-0.049707053275889 1
-0.0256464046628859 1
-0.155073631963442 1
0.0630879514620928 1
0.0338798659871955 1
0.031769663535168 1
-0.0538944229512536 1
0.262362738078087 1
-0.0408714509967986 1
0.0338592673480247 1
-0.207241100380473 1
-0.0746267125366839 1
-0.156196659917494 1
-0.0960993180778194 1
0.266509283950664 1
0.0387019320624403 1
0.104998312742245 1
0.062888423630543 1
0.255383387626888 1
0.260107016604316 1
-0.262296881756211 1
0.101344750856347 1
-0.142531095825418 1
-0.149455020261896 1
-0.0269085427747936 1
-0.0757324878047789 1
0.102421175682178 1
-0.100393827582314 1
-0.00709154887731512 1
0.207218381744538 1
0.106286327804851 1
0.0852343090094159 1
0.0111882847631407 1
0.15116961550572 1
0.0146271061816065 1
0.124652590488736 1
-0.00138754359014646 1
0.0526583243737494 1
-0.268722800284119 1
0.0623251414196426 1
-0.0143387459957914 1
-0.281295364799483 1
-0.0946044730565847 1
-0.103143620229128 1
0.0136637889589502 1
-0.0306227787711901 1
-0.0455549290946437 1
-0.216995651818331 1
-0.158806864910913 1
-0.148539950254861 1
-0.0979874998494414 1
0.0034886097825728 1
-0.104958615825771 1
0.151912667579393 1
0.226669420661013 1
-0.15527366614885 1
0.119885417523744 1
-0.146651949490205 1
-0.0043377145923464 1
-0.415724387281794 0
0.249656676379985 1
-0.0445118944510176 1
-0.153925157928558 1
0.0132947307536627 1
-0.143384077697334 1
0.138182594620468 1
-0.180596948590478 1
-0.0849647985932428 1
-0.113028007340917 1
0.0725796832808115 1
0.161038607194051 1
0.170805603188781 1
-0.142189772433728 1
0.0817299530777252 1
0.154406886087444 1
-0.0330658086949316 1
0.101592555080411 1
-0.114557609076308 1
0.0202007432952993 1
-0.0457267812407269 1
0.202192823701681 1
-0.249113502923392 1
-0.0174291875720667 1
0.241630617310278 1
-0.0138341267857775 1
0.0692728788453695 1
0.0753311862575952 1
-0.137846086484998 1
0.0679733752343878 1
-0.116845263479054 1
-0.0188411493504361 1
-0.130254382374919 1
-0.0750370197710118 1
-0.0643861910097298 1
0.23117089034952 1
-0.0810279419257604 1
-0.00735697337381111 1
-0.0214801866938097 1
-0.0295391926320094 1
0.168744977835159 1
0.153800996993447 1
0.050963685935117 1
0.173600345248803 1
0.0876053681513597 1
0.00423348497191678 1
0.0761605520160266 1
-0.0559772094261492 1
-0.180840510622435 1
0.0538939059990494 1
-0.225631695905425 1
-0.134478592195742 1
0.0151896514936473 1
-0.11120365127829 1
0.0204795379900129 1
0.073882084249294 1
-0.119611753103885 1
-0.129743323521582 1
-0.0386850118230184 1
-0.214790508460591 1
-0.359194311678713 0
-0.0119217532430963 1
0.0611034916224313 1
-0.0467380917598969 1
0.103898508054758 1
0.234390173641104 1
0.146447437646051 1
0.0817796840252993 1
0.232837147933102 1
0.218462458934336 1
-0.228613030547645 1
0.129537121930431 1
-0.101151343702116 1
-0.146475747561797 1
-0.256137508836878 1
0.328591438388155 0
-0.113270911639586 1
-0.0528070244482082 1
0.0681110591656047 1
0.0938964541568923 1
-0.156089863712388 1
-0.131253122320482 1
-0.0232079341187519 1
0.0145756660686764 1
0.0902746448786166 1
-0.0698859884076727 1
0.0688899828051822 1
-0.0570429689141902 1
-0.0769541444227503 1
-0.000991958132625809 1
-0.195513039189006 1
-0.190416524258242 1
0.0564802774731148 1
0.156683582517508 1
0.0332038576505809 1
0.0155725280816687 1
0.126209954054342 1
0.162259796512029 1
-0.0841827556504134 1
-0.120982984362059 1
-0.207692658509055 1
0.0157515966003235 1
-0.0424711964741208 1
0.163540892139509 1
-0.0176764059890953 1
-0.00657137209878424 1
-0.0647436428303236 1
-0.177083614048855 1
0.0793781128184579 1
-0.120695826775838 1
-0.141826991851139 1
-0.0383608450352496 1
-0.0474184159156934 1
-0.0807026582249202 1
0.450528343970449 1
-0.340188478973823 0
-0.0972674954782246 1
-0.163887941823887 1
0.0467307888407807 1
-0.144793485660907 1
0.208719842169264 1
-0.0972990577313643 1
-0.0477853644716135 1
-0.0654323856938184 1
-0.0412978263062499 1
-0.16396669076434 1
0.302526572520638 0
-0.0213856979460889 1
0.0284376750040403 1
0.00361458362148927 1
0.00312223816575766 1
-0.0363549629172634 1
-0.0664810755781149 1
0.108770789569801 1
0.132991962390385 1
0.104816272330295 1
-0.171092320989964 1
0.078807119000274 1
0.11342151919219 1
0.0712898239336056 1
-0.252257875086226 1
0.27025443420088 1
-0.155647400902288 1
0.120115531489583 1
-0.215861620508446 1
0.0528160450236207 1
-0.0202136639649077 1
-0.108192135698591 1
0.0632473300869726 1
0.16897518756141 1
0.039672376976701 1
-0.0381593847141973 1
-0.0926328436809562 1
-0.0896210731421932 1
-0.101565871354616 1
0.255456141792148 1
0.0114757239925057 1
-0.0905032502186422 1
0.00602760572904974 1
0.28624952354947 1
-0.162324400798752 1
0.134277168079176 1
0.0206919350427172 1
0.142323709191408 1
-0.0805588097516761 1
0.0433386065648132 1
-0.0408470837704131 1
0.0500728051332975 1
-0.158507652049109 1
-0.0842236783410812 1
0.180355403607702 1
0.157344808016886 1
0.164736970490948 1
-0.110256819672765 1
0.0215572799693074 1
-0.0565531603421909 1
-0.0174620408593027 1
-0.148959699556334 1
-0.0172149808584809 1
0.005181158790491 1
0.0695298849436927 1
-0.408223158458006 0
-0.0178283054674902 1
0.215503635971808 1
0.00485509755203887 1
0.0990605913015072 1
0.112518957725395 1
0.128101919091837 1
0.10086391925487 1
0.0678889745416882 1
-0.0135862267531799 1
0.149360956378529 1
0.125648080427844 1
0.0908584537835024 1
0.0534987923502844 1
-0.104167265017134 1
0.100463647435478 1
0.0157059921942095 1
0.136157866247454 1
-0.0428647522512859 1
0.199487721523939 1
-0.0262180394542353 1
0.10711530391251 1
0.169727822546948 1
-0.105889356488784 1
-0.0134277635881356 1
-0.0958504801949914 1
-0.218011644906539 1
-0.0348190709194236 1
0.158302139147022 1
0.0950209675234359 1
-0.226832464324006 1
-0.045197400567801 1
-0.0437869426380791 1
-0.178492632771947 1
-0.0226404128144954 1
0.221401979988934 1
-0.0317506869005597 1
0.0451590459391489 1
0.0371326040695817 1
-0.061715137329911 1
0.0931816835172281 1
0.0948144259128124 1
-0.0440677213292737 1
0.201981848420427 1
-0.238826770590275 1
0.0484156689066942 1
-0.0180269761417414 1
-0.0451124161668332 1
0.166817345027789 1
-0.0191265424414613 1
0.186038877045829 1
0.0213524019924181 1
0.22193784019469 1
0.0212177121980054 1
-0.233208329344778 1
0.0823046965942855 1
0.246927363984961 1
0.183771807875781 1
0.015365425407871 1
0.0996636041244234 1
0.234953070014488 1
0.169570185221009 1
-0.0970596496139897 1
0.00810179275510303 1
0.0574313540500863 1
-0.172673518104671 1
0.103745814955698 1
0.0168686017137526 1
0.125121982033464 1
-0.0677004905183355 1
-0.0421102657211287 1
-0.161406494035184 1
0.181265620986766 1
-0.104760734908145 1
0.313550375478347 1
0.0947354237291852 1
0.0478541179540303 1
0.297682230254995 1
0.0157501935538175 1
-0.115024631136232 1
0.00802138656516423 1
0.10417351324024 1
0.00330213853730685 1
0.105062689712607 1
-0.0321408914007275 1
0.115036352713195 1
-0.262365599520542 1
0.0885923236795347 1
0.135494532087228 1
0.0628491732706705 1
-0.132913783433567 1
-0.191913570841125 1
-0.0343702608432807 1
-0.257681681875991 1
0.0869624038644678 1
0.197090567752237 1
-0.169124530678286 1
-0.0235873894530421 1
0.00656622002579475 1
-0.00357448562594959 1
-0.061677989045264 1
-0.0514293995151207 1
0.133279760943401 1
0.14679495916434 1
-0.0197557460036482 1
-0.189747941495714 1
0.235614390696051 1
0.0715617939420167 1
-0.218148716305756 1
-0.0239324344620025 1
0.0356711391699282 1
0.347602751954803 0
-0.107839540705576 1
-0.0174314561806983 1
-0.141806884120289 1
0.278891490630419 1
0.133450285262661 1
0.155170757449417 1
0.101705983058757 1
0.0753838257315655 1
-0.195067777538102 1
-0.0861202087739854 1
0.142658439871222 1
-0.19597294591215 1
-0.06058240777027 1
-0.0848150810088634 1
-0.0890747289687369 1
-0.0878481758212189 1
-0.0527737619037461 1
0.0749260943476208 1
-0.282546718120609 1
-0.128387682113982 1
-0.293408098532965 1
0.0285959220612176 1
-0.122730795281652 1
0.0406244975607008 1
-0.195752387479714 1
0.185276154290389 1
-0.147124851817526 1
0.0361145961728065 1
-0.33736583161582 0
0.0709132694514695 1
0.195580679507801 1
0.0715304613361415 1
0.0493526745803471 1
0.0731250553214297 1
0.19559612692152 1
0.0687978032982995 1
0.0415132805820825 1
-0.113100682755337 1
-0.0791615307349594 1
0.138943358202176 1
0.0200447217538842 1
-0.0484170555173944 1
0.175649766865633 1
-0.0725973651127462 1
0.0787550342912598 1
0.243988120023802 1
0.13366312188766 1
0.205466092405753 1
0.104685807463895 1
-0.228257443712815 1
0.0815968999414628 1
-0.229090533973786 1
-0.156717882197356 1
-0.123553917856503 1
0.0135555707441069 1
0.309158398608041 0
0.072786124158499 1
0.0839451292957974 1
0.106700455029142 1
-0.000312069470835088 1
0.324495606803615 0
-0.255163139279102 1
0.0350406044290538 1
0.0744773997448095 1
0.0141222678211166 1
-0.0650089372414337 1
0.0467776685967629 1
0.186943933178935 1
0.10719812274979 1
0.23508727587635 1
0.00608131696389645 1
0.0252128819003664 1
-0.141196815368791 1
-0.00114813839518294 1
-0.36025628934026 0
0.120548066822692 1
0.0674885873374333 1
0.0552863363446396 1
0.017455218798155 1
0.107216134423815 1
-0.0413537953697779 1
0.0918317366969082 1
-0.10324048080243 1
-0.351607776547659 0
0.157645403640494 1
-0.028920064964154 1
0.0992048522357198 1
-0.270428729915498 1
0.119420832943124 1
0.222174162340396 1
-0.0514931039605937 1
-0.0628657525591298 1
-0.0318687289575481 1
0.274721051652997 1
0.188356026062936 1
0.0112382856975083 1
0.0761990690122253 1
-0.0354938843859775 1
-0.154414687118328 1
-5.62083045723208e-05 1
-0.0858840878367612 1
-0.223322977703042 1
0.243073319519141 1
0.0259874294826758 1
-0.0445374809018142 1
0.0122996556595527 1
-0.101815593649628 1
0.194880448914703 1
-0.162190675904657 1
0.191224727580689 1
-0.18595546298157 1
-0.28165132105843 1
0.334124597936731 1
-0.14016388364906 1
0.163079220627154 1
0.322778444161597 0
0.0198669450076567 1
0.30183778791091 1
0.0425258000556425 1
-0.311561540930441 0
-0.173164903359504 1
0.12064952081954 1
-0.0535837248831155 1
-0.280374973419088 1
-0.0187767595711077 1
-0.166955663568492 1
0.225793685047319 1
0.17627530944084 1
0.0130312077346559 1
-0.22330838238716 1
0.0564709681599807 1
0.0103567708398091 1
0.39136513861003 0
0.1396041227792 1
0.10538296693294 1
0.0583833969952008 1
0.0609199846915265 1
0.100568885957441 1
-0.170834242238245 1
-0.0793632246076285 1
-0.188815389909119 1
0.237023010206976 1
0.151119798423062 1
-0.0124503464364073 1
0.161310539264517 1
-0.072194736401032 1
-0.0575185799760946 1
-0.156972300443456 1
0.0748734609008186 1
0.0904503924249127 1
0.224642678455462 1
0.12492954928293 1
-0.309242415414616 1
-0.0414730762877948 1
-0.0241842411278567 1
0.0595679786303297 1
-5.634243736969e-05 1
-0.000753637249700661 1
0.113298214582324 1
-0.0906430829203594 1
-0.139467194883621 1
-0.359374040148511 0
0.052215335651215 1
0.129975140390712 1
-0.0545416516588992 1
-0.0737553433808864 1
-0.13464813080077 1
0.00904547995829809 1
0.152782887668613 1
0.126202517999228 1
-0.189629214632699 1
0.00355029401756188 1
-0.0310808862354491 1
-0.0609074312423788 1
-0.126694094127642 1
0.072705529789773 1
0.244407912988919 1
-0.250406460376617 1
0.093713989897312 1
-0.114827394989703 1
0.0832100394603643 1
-0.127815049037369 1
-0.0667211627102337 1
-0.104503804146314 1
-0.0996517999464356 1
0.0523412565022204 1
-0.0151650783592171 1
0.0496532357023086 1
-0.177593623092298 1
-0.214549070468425 1
-0.0109978636709978 1
0.259044856684413 1
-0.125901285344987 1
0.0451534375088297 1
-0.0695730930637029 1
0.191231239545203 1
0.0603501080658988 1
0.0512702126177607 1
-0.153296061388176 1
-0.116797385115271 1
-0.2009075981899 1
0.227059644755424 1
-0.00370451619202661 1
-0.167772050213541 1
0.051335763712678 1
0.0799841708305724 1
-0.179792062692827 1
0.030555805865534 1
-0.161816743433013 1
-0.0246036852813335 1
0.117626335472822 1
-0.0444082206942216 1
0.344597778150466 0
-0.133141445583047 1
-0.0632944561388162 1
-0.0368612171309807 1
-0.0484718482258257 1
-0.103433965140171 1
0.540741267198329 0
-0.0677552680493018 1
-0.27180534130722 1
-0.246606907228072 1
0.204213114516356 1
-0.0953989677022447 1
0.284330158314655 1
-0.0114003036945745 1
-0.181859601078566 1
-0.124016654166391 1
-0.0244448087117015 1
0.0102289471205322 1
0.242103381822213 1
-0.0383799234074763 1
0.129708176137634 1
0.0957162084552638 1
-0.0604712647997956 1
0.119229877122104 1
-0.0547086397547987 1
0.469412909727321 0
0.0216899601393229 1
0.0543936755569864 1
-0.0487882876325355 1
-0.0524566759646795 1
0.0495876759883438 1
-0.257361012846103 1
-0.0887483661842445 1
-0.327117993763908 1
0.181407178694172 1
0.199518418855212 1
0.169753794200688 1
-0.113622081078816 1
-0.560005640583956 0
-0.0435680963415729 1
-0.0684879789927233 1
0.00236322738610516 1
-0.153385767984036 1
-0.201512173648992 1
0.145369563866651 1
-0.226319736548419 1
-0.224807316815767 1
0.0919650202071526 1
0.267848510511081 1
0.0375253325444753 1
0.114328354278251 1
0.123251450027096 1
0.0832260599166853 1
-0.332203138611656 0
0.0603971935741618 1
-0.103005558751338 1
0.0434948026204214 1
-0.0950876797854013 1
0.173452081812358 1
-0.238914102297112 1
0.0103376917241069 1
-0.17425703347299 1
-0.285052501838453 1
-0.237219090196556 1
-0.00800091541410104 1
-0.00485172997049618 1
-0.0292838783079807 1
0.128152419297525 1
0.159566754691926 1
-0.052743945882979 1
-0.0831247917522371 1
-0.237832792283706 1
-0.00688520825555145 1
-0.0273537468077885 1
-0.0911009702026081 1
-0.0507276725708649 1
-0.155665891435681 1
0.0795389438549292 1
-0.00821742024511938 1
0.1372045893584 1
-0.0447624825160727 1
-0.0223014543674519 1
-0.0146893737305972 1
-0.0879416972465898 1
0.167217504430524 1
0.0308390868879309 1
-0.203874892735225 1
-0.0428465107672079 1
-0.0780921513742587 1
0.00392212755995304 1
-0.344531497309553 0
-0.0619473071465443 1
-0.0082216936939362 1
-0.155587174362288 1
-0.16105841492074 1
-0.138981250870923 1
0.0370435207366955 1
0.158444160856315 1
-0.143140466672338 1
0.103834030391526 1
0.0707147911125998 1
-0.0628622650842695 1
-0.00499975079516827 1
-0.259725119617261 1
-0.128982359060406 1
0.186283411302755 1
-0.0569213095113718 1
0.121746674289246 1
-0.24264619955164 1
0.179440346651479 1
-0.159926361831044 1
0.0652993366249304 1
-0.129355777683843 1
0.352977813734561 0
-0.406753646919212 0
0.0648385850106034 1
-0.255031293251489 1
0.0479659529066322 1
0.128251732006661 1
-0.0146502160097115 1
0.13428456843484 1
0.203605422103157 1
0.183254924977557 1
0.0258088653372819 1
0.0301636600474128 1
0.116669355130332 1
0.181724213676939 1
-0.100040433336629 1
-0.0739670474978412 1
-0.135072455600225 1
-0.0254751475126303 1
0.0946899430960392 1
-0.342829027829308 1
0.101537698088316 1
0.157606675322598 1
-0.209411582671194 1
0.333288502871293 1
0.0877953794915393 1
0.0166645618949065 1
0.188823605039902 1
-0.135668254747175 1
-0.0742064823273233 1
-0.207230085357443 1
0.0431434246847271 1
-0.0745339764417144 1
0.205580943845556 1
0.15797866647812 1
0.0490134079787069 1
-0.134860459473808 1
0.0147478002849935 1
-0.266989628413057 1
0.167328193749248 1
0.0633460514398551 1
-0.0713655145229191 1
0.0719733395885995 1
0.110174911206648 1
0.106448371843244 1
0.093793778951695 1
0.0778448025530402 1
0.139306276377407 1
-0.208552019008487 1
-0.0540707123617338 1
-0.0434316673827772 1
0.166865166178173 1
0.325611633372328 0
0.000528308362836127 1
0.025719483944338 1
0.157713801643005 1
-0.161160597778434 1
0.0969840213540536 1
0.0687994190930881 1
0.0902809163027908 1
-0.138782180224471 1
0.17879817777053 1
0.0344529582720085 1
0.184273204738661 1
0.120412899469916 1
-0.0312334178784477 1
0.111016243512467 1
0.146519447428296 1
0.0689011340372881 1
-0.167452867930606 1
0.135141780748252 1
-0.104251702230099 1
0.0618322958526139 1
0.175065941017597 1
-0.118887886081696 1
-0.197511147536206 1
0.046011063094861 1
-0.0765134669412434 1
-0.0698808956908316 1
-0.134873288359885 1
0.051631920886879 1
-0.0980596012251331 1
-0.155993060456236 1
-0.184603048041954 1
0.0482782926860778 1
0.0420385393792208 1
-0.0541483587395606 1
0.0445437223077924 1
-0.0915428700002839 1
0.183809173233401 1
-0.0277811029186246 1
-0.19994309984968 1
0.232244345877069 1
0.221469144347378 1
-0.00704137137603587 1
0.122413577084203 1
-0.00241581930385582 1
0.189327139191776 1
-0.0702722582899946 1
0.14658683123742 1
-0.161375364642284 1
0.134578176095131 1
-0.0928208269768964 1
0.108149950127585 1
-0.102052854960738 1
0.139342194674734 1
0.0833184197083025 1
0.0269948807372339 1
-0.157952336178364 1
0.167432014260323 1
-0.120006709033142 1
-0.0703212913271621 1
0.0825898804900772 1
-0.157513116844293 1
-0.180635108007185 1
-0.0813940681587294 1
0.0317137212116832 1
-0.0876718989652035 1
0.0551624759730455 1
0.0551053522391407 1
0.0140262206103199 1
0.307324752685545 0
0.139225357905361 1
-0.0392725629393991 1
-0.0162887811637144 1
0.0196776625096514 1
0.104259485860303 1
0.0958716909702834 1
-0.0412488570239787 1
0.0446277904500481 1
-0.0388483741188751 1
0.317516102076355 0
0.0554180836920218 1
0.0749076276204145 1
0.0131377448363013 1
-0.0975722109910099 1
-0.0804435867894293 1
-0.0701007595233474 1
0.227410546657074 1
-0.0602875690058717 1
-0.0103737683159777 1
-0.142152721832723 1
-0.219077360837294 1
0.0337175921358406 1
0.119079568273125 1
0.0268099897839137 1
-0.02354852663069 1
-0.156037694464231 1
0.107940491725661 1
0.0912409099431664 1
0.197732354343769 1
0.0565212487286772 1
0.357525179788214 0
0.0521560161885739 1
0.12989102413431 1
-0.287075048805004 1
-0.00932372914458104 1
-0.112765792875491 1
0.205578354058788 1
0.194650565518173 1
-0.0711705578694688 1
0.146759129490312 1
0.147774222256939 1
0.0695529580049058 1
0.0660044351394616 1
-0.210072708921828 1
-0.187185957614391 1
-0.203323937933648 1
-0.130422152298259 1
-0.00361588872955695 1
0.531182049610793 0
0.0939260990858236 1
-0.180870294792791 1
0.0523448806279736 1
0.204919122101745 1
-0.109110395253599 1
0.0155133501326272 1
0.107611684662153 1
0.142816346476081 1
-0.220648761009467 1
-0.0873348066982703 1
-0.217671243214966 1
-0.157492250455204 1
0.0774282998271466 1
-0.00485563585975389 1
0.0157004055508238 1
0.219780410062621 1
-0.248068405676371 1
-0.0388114398404197 1
0.00780327632147568 1
0.0532833874662156 1
0.164669883653785 1
-0.0227561850486404 1
0.060289626221613 1
-0.0480667426119707 1
-0.0393075246116431 1
-0.0635149657975855 1
0.0170710342480324 1
0.228203655516995 1
-0.057920252996802 1
-0.129864421804738 1
-0.287306755526268 1
-0.27639969225488 1
-0.327316363764338 0
0.0897446688958404 1
-0.2005328177608 1
-0.201667099843695 1
-0.17792364099598 1
0.0340809800692817 1
0.138164685834917 1
0.193446778846147 1
0.0159025152992095 1
-0.0139284566706563 1
0.00311444884267197 1
-0.219223367085885 1
-0.0322837077138257 1
0.0892366661469909 1
-0.127115885220805 1
0.179508761686255 1
-0.321417960842581 0
0.188741984203006 1
-0.0602804640840416 1
0.0515418982520801 1
-0.00147669909231833 1
0.106452940811864 1
-0.441091527989537 0
0.004130114777514 1
0.148910195112774 1
0.153010256347344 1
0.100875385567043 1
-0.228162238641221 1
0.0554238735642387 1
-0.300731946241177 1
0.0200812731318888 1
0.167573503891381 1
0.0643994635888031 1
-0.256464881616233 1
-0.02083534908168 1
-0.233917568810593 1
0.0470795576410869 1
0.0635648679100551 1
0.0738494865592097 1
0.176972208185608 1
-0.327777292369848 0
-0.143610479954854 1
0.126281284235285 1
0.0469833789033871 1
0.0866251011294871 1
-0.0812322251977168 1
-0.0633983910494064 1
-0.0920488002265958 1
-0.0713618367745717 1
0.0946688688538523 1
-0.215174275847642 1
0.121243723188456 1
0.187880280319758 1
0.39594383250889 0
0.11167368757734 1
0.141343559848223 1
-0.254047099406118 1
0.26837462604451 1
0.143442317988347 1
-0.0102756141662458 1
-0.113051947668832 1
0.216630235604895 1
0.19802795920397 1
0.0589456827413644 1
-0.191048037039316 1
-0.0662572891997131 1
-0.132526986024947 1
0.123588041784638 1
-0.0247785237739337 1
-0.0572831664065757 1
-0.122879042477127 1
0.131298393406884 1
-0.116040488684965 1
0.0626170993942482 1
0.132056219355712 1
-0.00890023535136465 1
0.0665274781065699 1
0.222214136185733 1
-0.187203420707102 1
-0.0359006148701198 1
0.0533773299295878 1
0.122997129791027 1
-0.115120950751009 1
-0.0621557032484665 1
-0.157984194848104 1
-0.0881893840386016 1
-0.128583263493168 1
0.063666020195121 1
-0.105402296846082 1
-0.142455273871763 1
0.19225325186063 1
0.0780360251550412 1
-0.0543539490191136 1
0.0633258191242592 1
-0.00528180359334458 1
0.127337598783762 1
0.188565692709239 1
-0.0374660366874013 1
-0.00417332328992467 1
-0.0317670828742609 1
0.0177619041391858 1
0.375562534487686 1
0.173253192468948 1
-0.0212151587243109 1
-0.0644448897958812 1
0.199097482075992 1
0.08787247667248 1
-0.130813096305894 1
0.100726281263179 1
0.315605014098016 0
0.0311560506124064 1
0.153019008605214 1
-0.0231305051841086 1
0.0750157101626125 1
0.0229788034048261 1
0.0305000229722702 1
-0.0557590955139956 1
-0.095856673419541 1
-0.212036814151266 1
-0.195981977995905 1
0.113816430242201 1
0.122150370708929 1
0.0783805258470231 1
-0.35671294186504 0
-0.277782978854011 1
0.0457026908069641 1
0.034901132510264 1
0.225891419809453 1
0.149844739107756 1
-0.421785412539773 0
-0.272913755480717 1
-0.104797199152962 1
-0.00275399833150889 1
0.0561631236240627 1
-0.076488761429106 1
0.112876813388225 1
-0.24357075375998 1
0.154274898585039 1
0.183421412294228 1
-0.132490918755778 1
-0.105361309302964 1
0.255268969181408 1
-0.196562249117974 1
-0.0302821507782507 1
-0.225216279739672 1
0.207407810137155 1
0.0184736437712941 1
0.0446351963996585 1
-0.119245741824515 1
-0.00303488777211364 1
0.163090533432938 1
0.182412831413062 1
-0.136235108081943 1
0.0933598164538812 1
0.286046951450131 1
0.0407936631061789 1
0.180653843576768 1
-0.0865432855024069 1
-0.219892715017218 1
0.257277208253443 1
-0.0296772414734915 1
0.0453480904681515 1
-0.134797460712191 1
0.174445836320988 1
0.128459000174573 1
0.0313954919881523 1
0.197103304732153 1
0.0304343877114225 1
0.176880228577938 1
-0.109148578506061 1
0.115014797217288 1
-0.339781030837398 1
0.106224950157059 1
-0.0194188393147543 1
-0.0236948722625436 1
0.0964601559356333 1
-0.265040590552303 1
0.111855440671282 1
0.122731773717945 1
-0.00504531001762454 1
0.18028639962985 1
0.0982409683077272 1
-0.322549076677529 1
-0.028011828474381 1
-0.0756885300691472 1
-0.0066923118917966 1
-0.241528412229363 1
-0.155118346499313 1
0.389920953557788 0
-0.034356624481051 1
0.169600624206139 1
-0.182183567133619 1
-0.0830013547997846 1
0.13734825472963 1
0.267252770202422 1
-0.0887600668679091 1
0.210203223191719 1
-0.067483394664217 1
0.00791598447954062 1
-0.346721159428165 1
0.0926201237323608 1
0.139802534991703 1
-0.111894118013756 1
-0.031008289901398 1
-0.0414063538209097 1
-0.151696188787206 1
-0.108010202950296 1
-0.15127799539355 1
0.320935545188676 0
0.139452201733153 1
-0.0357037131286214 1
0.0617203398454718 1
-0.283291544229614 1
0.0106051026196945 1
-0.0243532369174755 1
-0.0812228143203724 1
0.0178662781869446 1
0.226732568455372 1
0.134611262762367 1
-0.0377101274040634 1
-0.31600684323154 1
-0.181211972249999 1
0.119543267063559 1
0.117878945827052 1
0.0788194535401258 1
0.240871511286373 1
0.0265004038055082 1
-0.0621889446891272 1
0.104130286416765 1
0.16966130162651 1
-0.138075293931669 1
0.0168830240998731 1
0.0371292051424082 1
-0.133071645036757 1
0.111359793001371 1
-0.0714998395707344 1
0.0637612985502285 1
-0.0526532000403618 1
-0.0372828608623244 1
0.0855990096104723 1
-0.00942832112912048 1
0.10643376839122 1
0.0249679114091265 1
-0.0292110464514555 1
0.109841929071992 1
0.0596355882266953 1
-0.192398686880404 1
0.240192589530715 1
-0.110001086721801 1
0.0515220130368791 1
0.0116344040162859 1
0.0860238178884963 1
-0.311594642477391 1
-0.0223630003779556 1
0.119436675663065 1
0.0764685234868624 1
0.0226160220144103 1
-0.107862360310708 1
0.103697574008988 1
-0.230812273846271 1
-0.0796094264137508 1
-0.0174066782228665 1
0.143788562268404 1
0.0392756045899595 1
-0.0324519304178777 1
-0.0429281206569731 1
0.0659699791179912 1
0.305935041775825 0
-0.0356041778413937 1
-0.0174823701199948 1
0.3028051150845 0
-0.0251700939360214 1
0.176743690231283 1
-0.239543242913749 1
0.250918534355216 1
0.0789565834507998 1
0.126131020874189 1
0.233701177911844 1
0.259433629691316 1
0.138111601900948 1
0.049097959830833 1
-0.394363207818165 0
0.142262519865876 1
-0.0017784077365286 1
0.164590614491043 1
0.363564762681509 0
0.3063868812353 0
-0.200484471990559 1
-0.0774865891124902 1
0.075294148558357 1
0.0404765025518199 1
-0.165764197614658 1
-0.214664613880933 1
0.0716249890238687 1
0.197576468824227 1
-0.235262539995955 1
-0.403531635318033 0
-0.0691746891589658 1
0.177900282971789 1
-0.364352181550095 0
0.1053633333862 1
-0.0797825925854545 1
-0.230043456519655 1
0.0458213168907898 1
0.152961988418107 1
-0.0220637382248562 1
0.0253839812954478 1
0.112326293136665 1
0.00373572845357902 1
0.029896370775748 1
0.0723673779196343 1
-0.0651234720999237 1
-0.0470548362222413 1
-0.0967210377748819 1
-0.336717706854411 0
0.00899661315996589 1
-0.0731303337040565 1
0.122753110039007 1
0.0904241703935989 1
-0.0246806541021791 1
-0.353076596326597 0
-0.00529662846337079 1
0.0458282768434129 1
-0.0658174088852753 1
-0.136550037875666 1
0.395570240429286 0
0.0986592568519606 1
0.0938113032919897 1
0.13473038053661 1
-0.043517742576607 1
-0.123755205807271 1
-0.0950851784266193 1
0.230072490978817 1
-0.391894917426792 0
0.184905685448609 1
0.00373553042158437 1
0.030675392761616 1
-0.30836551403209 1
-0.187199871181157 1
0.162479098039663 1
-0.472138964943927 0
-0.218776550832382 1
0.224662172911199 1
0.146138737352927 1
0.0331290642758001 1
0.200114985444484 1
0.0865957661280959 1
-0.00109902954689536 1
-0.23830618638148 1
0.195639557072188 1
0.114527268754624 1
0.0579801233629029 1
0.251471858827118 1
-0.187709683903228 1
-0.171403420803709 1
-0.163827262599156 1
0.226108293412057 1
0.1013724935661 1
-0.000630740825606262 1
0.0278213671744676 1
0.0425299991979149 1
0.407715143479544 0
-0.295264355809865 1
0.145286074617735 1
0.114223016397383 1
-0.175702838823987 1
-0.0181947844610197 1
0.178217193551819 1
-0.121442830120701 1
-0.149986953677269 1
-0.131253148434424 1
0.249504402970775 1
-0.181040769776952 1
0.41123818384293 0
0.110023132812805 1
-0.0267619346594984 1
-0.112350639481132 1
-0.423560579561637 0
0.231666794204763 1
-0.0438867861953226 1
0.00919390457758647 1
0.283103496591783 1
-0.0508486615556811 1
-0.0866176346042222 1
-0.169950574271097 1
-0.015419417682438 1
0.113386840248453 1
-0.119402647852227 1
0.0998759799584702 1
-0.18730086918614 1
0.180080492547792 1
0.153626211746957 1
-0.118080918675127 1
-0.0333822696199873 1
0.0329394848193122 1
0.110005377549769 1
0.0219544857087721 1
-0.333332981420915 0
-0.189266426319094 1
0.2632697606124 1
0.147413474123299 1
0.0522845141256524 1
-0.03656074843643 1
-0.0481187205467537 1
-0.0400278799940302 1
0.0955811325123854 1
0.0694205658598716 1
0.0986062840038346 1
-0.169124560664933 1
-0.078956886545916 1
-0.183754989764975 1
-0.325683256557512 0
-0.359056330294418 0
0.124656665178678 1
0.208651488409405 1
-0.0342789448391913 1
0.0516331960898616 1
0.000433042224832467 1
0.0239737641437167 1
-0.143265867206005 1
-0.11628581616245 1
-0.0212790812855268 1
-0.0978923905514618 1
-0.0590856351571299 1
-0.10644153420201 1
0.100379879245801 1
-0.255006460744785 1
-0.120083128022309 1
0.162111360770201 1
0.0943913487130306 1
-0.311046785697895 1
0.0252666557993722 1
0.302501301614807 0
-0.119686546031836 1
-0.0468441406117369 1
0.0386717044411504 1
0.300366061296724 1
0.239000067033447 1
-0.181141542716884 1
0.143086169141479 1
0.205336367620627 1
0.0541130727454497 1
0.177400670023036 1
-0.105177498609125 1
0.0723799611162643 1
0.0517904594364169 1
-0.0187978975881665 1
0.0194420409536175 1
-0.0171339268458719 1
-0.0821375073957639 1
-0.138379125689006 1
-0.0987225665913865 1
-0.189511307802103 1
-0.254872372662872 1
-0.220475992760906 1
0.0498574462549494 1
0.00117002624239446 1
-0.0221787217776756 1
0.0433406177804378 1
0.172903812925955 1
0.201773980124636 1
-0.0177889746425601 1
0.175110141961907 1
-0.0232160289136077 1
0.0881185204165445 1
0.214782320139214 1
0.168292023505695 1
-0.0318616603022893 1
0.412986238978896 0
0.169258221780109 1
0.0399618136503941 1
-0.0507754849765511 1
-0.123681362413151 1
-0.00486173358156237 1
-0.0990961363694279 1
-0.155538992056687 1
0.021752797386054 1
-0.237591921968901 1
0.233357780942896 1
0.330800540587628 0
0.131544647415288 1
-0.00146261251986586 1
-0.0428377643184117 1
0.303520486174006 0
-0.300295941842021 0
0.0520267443497812 1
-0.108583996374551 1
-0.19814230084137 1
-0.107562899049142 1
-0.151442802089017 1
0.17809454522493 1
-0.0366958768754352 1
-0.194365673352146 1
-0.0412091216771868 1
0.0119033937172595 1
0.225271290966362 1
-0.0329386123068085 1
0.346773599070184 0
0.0796477751661533 1
0.0522839387906034 1
0.0602106371963757 1
-0.176896240289354 1
-0.100517053902104 1
-0.0936443835476124 1
-0.0692787747768275 1
0.0134953080737297 1
0.0214498740625449 1
-0.0612757462350176 1
0.206647531406445 1
-0.0103545278763659 1
0.153850937579401 1
0.166622330687469 1
0.0754799098781456 1
-0.00708297304178465 1
-0.0365916696526271 1
-0.218397090426772 1
0.160947714735522 1
-0.177047377569596 1
-0.0173949106731636 1
-0.118698185933731 1
0.000144617099205466 1
-0.0468765755693139 1
-0.251450232448778 1
0.20689980742319 1
0.0135822498843733 1
0.152323033183019 1
-0.120149580134889 1
0.00522713970385747 1
0.193232865139127 1
0.0676024858587505 1
0.145855862063638 1
-0.378963420846953 0
0.00270440020154096 1
-0.36970217317756 0
0.248679473577085 1
-0.115565814209835 1
0.112346338167993 1
-0.17862304987974 1
-0.109206380656816 1
0.220848635242815 1
0.280150456933281 1
0.348905729086726 0
-0.102673610511577 1
-0.264165837418499 1
0.0953134461602191 1
-0.0674789217024722 1
0.0167644801504719 1
0.172227056945213 1
0.155529861227493 1
0.111120285625682 1
0.0200861265144833 1
-0.33777604026313 1
0.0481622426930357 1
0.00791751298587025 1
0.270527220094401 1
-0.145801304137731 1
0.238882353326785 1
-0.0183829893007018 1
0.0408595649659608 1
-0.191218889814773 1
-0.00675539538348908 1
0.0909202550169687 1
-0.314840033524281 0
0.0299033111938713 1
-0.0826292784219129 1
-0.0241816037323543 1
0.0148378554933806 1
0.0702895338677028 1
0.168108422651403 1
0.0402149972223474 1
0.0102651789785615 1
-0.055892105623669 1
0.0620057281776649 1
0.0885191036484658 1
0.313783147500492 0
0.201796016908158 1
-0.00941312416755069 1
0.275396995923838 1
0.103687105381676 1
-0.206613514567338 1
-0.15768715718996 1
-0.104441211953045 1
-0.175038847557609 1
-0.0465346370901584 1
-0.0130883514661206 1
-0.0709708942878092 1
-0.169633354031832 1
-0.390524433354766 0
0.0202398719547044 1
-0.0724257901452442 1
-0.0509336454303594 1
0.116195603907699 1
-0.218261585914142 1
-0.136890327845348 1
-0.211271199535365 1
0.346631088123908 0
0.0578486743362431 1
0.0772078341404149 1
0.092901172801759 1
-0.125665720045702 1
0.0229566789168868 1
0.0233424891743631 1
0.0556565779546713 1
0.0692310408738536 1
-0.25001709131277 1
-0.0911840551104803 1
0.103544129663586 1
-0.32503391764093 0
-0.21924262068167 1
0.0115076749363533 1
-0.277713689729378 1
0.240623589627382 1
-0.00727037139009915 1
0.0199004282688164 1
0.159928271515208 1
0.154280257731493 1
-0.247262645947958 1
-0.0109768322526319 1
0.260920432057903 1
0.141568219588889 1
0.0142116736439877 1
0.00355357404500681 1
0.0661702612204891 1
-0.0610406433922777 1
0.000838834176676781 1
2.44627702928983e-06 1
-0.278653016445201 1
0.047315260027931 1
0.119747671085801 1
-0.152098495604344 1
-0.0822932980462897 1
0.0394468686183012 1
0.0563657876332252 1
-0.126541564826065 1
0.142000420649828 1
-0.303502284998723 0
-0.0567297286579324 1
-0.0773329180457754 1
-0.027386834437044 1
0.144243610994307 1
-0.0708253303622347 1
-0.0518092337232382 1
0.369886027465629 0
-0.472150207726086 0
-0.11752548675826 1
0.142126520217305 1
0.0509741263355769 1
0.223604398223143 1
0.184863292613 1
-0.124777131852536 1
-0.0496023575064877 1
0.0330551757628762 1
-0.148993181267646 1
0.113351707104182 1
0.0407255592753137 1
0.0199948919757355 1
0.0831607264995153 1
0.0403378506357221 1
-0.0976144959433348 1
-0.0532666847453427 1
0.0376881649057225 1
-0.00689166365947735 1
0.00483133094578647 1
-0.0813776257806875 1
0.0898366839306464 1
-0.248650900269998 1
-0.158070060782298 1
-0.11270849790671 1
0.115536018172182 1
0.160600818867317 1
0.100406112793179 1
-0.0127939336743657 1
0.150054514692278 1
0.13383608978368 1
0.0585245254441588 1
0.0740014844783105 1
0.0468391876974035 1
0.0770964472491203 1
-0.0703389004703013 1
0.023640934767537 1
0.179006127861536 1
-0.210420526187503 1
0.0889546909917664 1
0.231495758530244 1
-0.066386787329703 1
-0.135693640460587 1
0.262206841605458 1
-0.129500890899987 1
0.133328599803832 1
0.127262659762165 1
-0.199318098820645 1
0.0562772684782641 1
0.123072769527921 1
-0.31450096325756 0
0.0974909011860366 1
0.0759379143096336 1
0.161892827932021 1
-0.0250169535954363 1
0.0592291587945525 1
-0.166922759044523 1
-0.0959936565221575 1
-0.0188068368379012 1
0.283273848606906 1
-0.245847645140626 1
0.174368288803543 1
0.309164435222294 0
-0.0398084895715277 1
0.178645838301119 1
-0.201081511566779 1
-0.0638213475875235 1
0.0565267111967633 1
-0.0332460879692013 1
-0.0747212335856224 1
-0.0300436367491471 1
0.0347449201161965 1
-0.208682809286914 1
0.341187670019555 0
0.0489887074674351 1
0.0879395248790444 1
-0.241503533761718 1
0.00105533459213472 1
0.0587252292735957 1
-0.0666538484220716 1
0.00599448342094249 1
-0.405071662884963 0
0.0104425275177598 1
0.0327805173702629 1
-0.176960691030734 1
0.162907351128917 1
0.0311081112740403 1
0.17363181167571 1
-0.0141176598866287 1
-0.164696774129041 1
-0.0306306713778739 1
0.0949262468059024 1
0.0961675534111649 1
0.29033965764938 1
0.0882956303611282 1
0.232764791934605 1
-0.5373197183067 0
-0.15890688773588 1
-0.0744930112462547 1
0.221689098211697 1
0.0425778586163467 1
-0.0420543183420694 1
0.145634941882354 1
0.076436094958332 1
0.0736067862047197 1
0.276816667955176 1
0.164104410997439 1
-0.021717112782543 1
0.204882227178816 1
-0.133943813972036 1
-0.099910871755488 1
-0.415387481750037 0
0.041193964590687 1
0.236427275536146 1
-0.170358118488453 1
-0.105712720619456 1
-0.243763839730899 1
-0.062329052003283 1
0.221620833991995 1
-0.0126605036204779 1
-0.166931733233886 1
0.024077000751238 1
-0.106233504410523 1
-0.000623266052816601 1
-0.148421599591835 1
0.143734380841984 1
0.275998047241154 1
-0.0762151298446867 1
-0.0469015725078193 1
-0.239043326336152 1
-0.11875818302864 1
0.264214799744855 1
-0.04865966783973 1
-0.0212532346115908 1
0.279587276113958 1
-0.0870669975357553 1
0.265656547702625 1
0.238034895001613 1
-0.160168478102959 1
-0.173436658052669 1
-0.0214831312907315 1
0.232115129202075 1
-0.0428030470246227 1
-0.0967723495998168 1
0.19684998457742 1
0.024202892214739 1
-0.13736450147519 1
0.0424066245251416 1
-0.0572597054718378 1
-0.143578623108047 1
0.12716669757741 1
0.0440766986762085 1
0.00217728799415359 1
0.00389605226060043 1
0.0283235098837038 1
0.0735387117262699 1
0.121086016530225 1
-0.00452454571406756 1
-0.114931590232547 1
0.0168847201300912 1
0.0117145390357199 1
-0.183832093964214 1
0.00124125219317144 1
0.0132380243171298 1
0.27799644360987 1
-0.0444829899991947 1
0.123689417869322 1
0.117029189846768 1
0.157647216821372 1
0.078992713289449 1
-0.158295867098062 1
-0.0347349903457402 1
-0.0391969909193071 1
-0.028453061065072 1
-0.0816442554178572 1
-0.261539701046763 1
-0.118171711723076 1
0.175661358429573 1
-0.267653718290231 1
0.175082502489716 1
-0.0742613027324331 1
-0.0449286128371701 1
-0.128727368935935 1
-0.0908960172007569 1
-0.0933899319707155 1
0.0835932064166494 1
0.0185214737219631 1
0.0997591862471627 1
0.0414575433675618 1
0.03368030656271 1
0.178329928253354 1
-0.0204109223034669 1
0.114236232489515 1
0.328625773733797 0
-0.237791232529398 1
-0.165554865805748 1
-0.0980871088506485 1
0.0598063839186056 1
0.285319185238468 1
0.092201142185924 1
-0.0408205901624762 1
0.270862926206558 1
0.0464496898272601 1
0.190061163337012 1
0.108437070830732 1
0.038065855974678 1
-0.196700656668807 1
-0.123725555914076 1
-0.140097858769765 1
-0.28944113207844 1
0.0565486973107703 1
0.171332286618959 1
0.0773778510803148 1
0.315516085550856 0
0.0497723961191915 1
0.0720399668996886 1
-0.0690189675394722 1
0.280511719343734 1
-0.132145765618517 1
0.10791223213278 1
-0.1532427826371 1
-0.376543407528585 0
0.173935216425646 1
-0.205579599607672 1
0.0103692886407244 1
-0.104785073125933 1
-0.218867171660711 1
0.196403503281895 1
0.0938403539676359 1
-0.0654893288818072 1
-0.0850654039561004 1
-0.00543829592736037 1
0.222242578876899 1
-0.0892243106319997 1
-0.00818206881890787 1
0.0542936676668287 1
0.00189185598464132 1
-0.0220185725995473 1
-0.0653050842567119 1
0.0228652765763954 1
-0.0978916480885051 1
0.0590837803467511 1
-0.129784612354859 1
-0.138840505621775 1
-0.0842968227915545 1
-0.047907140346597 1
0.0425004814615182 1
0.101777838752911 1
0.142293772271942 1
-0.0838677298896539 1
-0.135843315629869 1
-0.213866166624645 1
0.252795886231933 1
0.255016703240186 1
-0.181054183504478 1
0.224386328583983 1
0.127773251853916 1
0.240935353711137 1
0.0489902248126149 1
0.176083565908765 1
-0.129792240341533 1
-0.161938449168378 1
0.145338701192014 1
-0.15643299837936 1
0.092936123915283 1
0.0418822392632838 1
0.216607975681066 1
0.0746159666340238 1
-0.0680830317148344 1
-0.286681431155607 1
-0.220239993355182 1
-0.090824180131674 1
-0.00471803817648841 1
-0.0436265807217184 1
-0.00755916803221287 1
-0.129935129657461 1
0.360382494318886 0
0.0484170280131023 1
-0.189974504524405 1
-0.183811697060578 1
-0.0747749297751942 1
-0.31442253744059 0
-0.0197465034797824 1
0.219372173316569 1
0.0278275727122658 1
-0.000617249568282539 1
-0.00644385255581101 1
-0.131877465529704 1
-0.240525593548098 1
0.212203660680781 1
-0.26340277587021 1
0.162585987994514 1
0.0271438916118575 1
-0.106155528965233 1
-0.0109837192928169 1
-0.102414661956693 1
-0.021612076641669 1
0.0093603867002157 1
-0.125469810619591 1
0.126685203766218 1
0.0356940331484398 1
0.289572618341935 1
0.112932919552999 1
0.317114864797661 1
0.0697228549836985 1
-0.141975715801139 1
0.0536273210412837 1
0.0919120594876235 1
-0.291012657730438 1
-0.03613276349293 1
0.442088502284968 0
0.123923414563745 1
0.168243440995305 1
-0.0923913365641899 1
0.0804868429517238 1
-0.154688746355807 1
-0.393823891635244 0
0.186693581566726 1
0.0526024315041719 1
0.24000068419423 1
-0.084767973042761 1
0.48166525546002 0
-0.199944762207185 1
-0.190109680449342 1
0.105673716790841 1
-0.26391437036806 1
0.0536144482592994 1
0.0226525174208797 1
-0.164117086119947 1
0.0944822387460894 1
-0.100637357087836 1
0.125475569078811 1
0.044148257497051 1
-0.0607813250487622 1
-0.140692993467167 1
0.255567800430602 1
0.0122871599895588 1
0.162522854050896 1
0.15786427354996 1
0.00117969836453039 1
-0.133233228733049 1
0.205587114742813 1
-0.046732407668464 1
-0.0434641703060049 1
-0.161005013069407 1
0.0662044180025325 1
-0.127190002244199 1
0.145194901836808 1
0.00115410243601603 1
0.102291588787819 1
-0.237731605305538 1
0.0352473783205959 1
-0.00374986127491333 1
0.11408689970295 1
0.105004096030269 1
0.0395793446194129 1
0.102668827880554 1
-0.101525821233318 1
-0.308806460117239 1
0.00242681360195915 1
-0.0788869515321261 1
0.0769901756227247 1
0.143520573349938 1
-0.365784487083526 0
0.171119443008395 1
0.133251728113675 1
0.0994596474781789 1
-0.0250953135451737 1
-0.0810217641181275 1
-0.156060931860924 1
0.152986406160122 1
-0.00295489863157641 1
-0.140693760989779 1
-0.0753319520737737 1
0.111298001418716 1
-0.0192048732626842 1
0.0577896877887536 1
0.242220979528513 1
-0.0601055292078061 1
0.106358009650371 1
0.343792594766301 0
-0.0432172650547141 1
-0.0164343562563475 1
0.20888767477934 1
-0.232307118101441 1
0.0651136977464118 1
0.109308840370852 1
-0.013025199541886 1
0.381728308287546 0
-0.184543277138901 1
0.130624768530814 1
-0.00105455895574716 1
-0.16857900074612 1
0.0996486350320923 1
0.0980898345066002 1
0.0417647613160489 1
-0.118480026803406 1
0.116109678588647 1
-0.0209248606139349 1
0.0278398390392135 1
0.205584077922933 1
-0.224319594407531 1
0.0342176288249754 1
0.175878425316188 1
0.141356868637922 1
0.292877083590898 1
-0.0476036527754308 1
0.0027733987277009 1
0.00170726611796272 1
-0.0141708320168578 1
-0.0689865439289538 1
-0.293276173571849 1
-0.126092164201507 1
0.0386478675151189 1
-0.00265205525955656 1
-0.216504768383262 1
-0.141192953322813 1
0.137253481605767 1
0.14139882309703 1
0.0246511967041586 1
0.506325084189637 0
-0.142320989506528 1
-0.00290251327341889 1
0.0124319815908516 1
-0.0877358638726326 1
0.176249722298541 1
-0.0436199862466971 1
0.294083550677671 1
0.0456678208436722 1
-0.0675002443339706 1
-0.0750083386227819 1
-0.395474245542254 0
0.0136565149696797 1
-0.207317914435884 1
0.194015967887003 1
-0.0209702502470653 1
-0.0769876622543578 1
-0.104013683183386 1
-0.213228453799863 1
-0.0720557131159891 1
0.042527160854774 1
-0.133563950676295 1
-0.125223714877958 1
0.12073545030402 1
0.0836776483193122 1
0.206925694131166 1
0.0979685999882042 1
0.311418943866239 0
0.120360571633471 1
0.137838460232278 1
0.0105765212760824 1
0.0969816508087356 1
-0.120635218766205 1
0.139134021205561 1
0.195426101138703 1
0.046757369981716 1
0.00330117250248271 1
0.0991350412374935 1
0.0228220245253713 1
-0.242416572399693 1
0.056349796899033 1
0.135952596504398 1
0.020693655003548 1
-0.0672954296598786 1
0.0172771898367967 1
0.0976923073209619 1
-0.0348075165232552 1
-0.0191983494485516 1
0.0337198712979362 1
-0.091869360005338 1
0.0160102824514038 1
-0.127421730977701 1
0.0353466339574272 1
-0.1195503857327 1
-0.138419396472091 1
-0.0893689846215972 1
-0.125071171712769 1
-0.0433232892991463 1
-0.0203557016764813 1
0.0386682459110432 1
-0.0155933276284873 1
-0.126510769208708 1
-0.193977764508838 1
-0.161682834054307 1
0.169136657246827 1
0.278013985990441 1
-0.222378431483048 1
-0.117643974401859 1
-0.165594701423668 1
-0.0585671614387544 1
0.0871989027409525 1
0.0862316605319682 1
-0.0470536106830585 1
-0.125344300625485 1
0.192481712089304 1
0.0713294761291511 1
0.034365368680497 1
0.149086291588674 1
0.0341345335237181 1
-0.0953391953014339 1
0.022400770651561 1
-0.0200885047787642 1
-0.0180808826940459 1
0.0199127459782294 1
-0.0879756288015463 1
-0.0829299630970984 1
-0.164089484484861 1
0.0717458550465211 1
-0.332828863120564 0
-0.00589066596713861 1
0.05572744600003 1
-0.141617562942395 1
-0.112955099773455 1
-0.0271570869563916 1
0.0823828593785598 1
-0.00546789198803858 1
-0.194747234987835 1
0.0268473817482379 1
-0.0755074075701559 1
-0.0902547720682434 1
-0.101194293938565 1
-0.028258572513399 1
0.0472316481001434 1
0.205809355698181 1
0.145683080353329 1
0.0928642680836591 1
0.400576270819879 0
0.119291952895655 1
0.0305346620554087 1
-0.135191280405376 1
0.164847788351855 1
0.116917427599588 1
0.133185343481786 1
0.176739393863404 1
-0.0256245222950081 1
-0.0207256109233626 1
0.127822136865304 1
0.13770700356213 1
0.194904429032466 1
0.213633384079307 1
-0.0124890799856366 1
-0.0113635552588198 1
-0.150918922560182 1
0.0929560284638409 1
0.0669402897948809 1
-0.193751775481076 1
-0.00950519370972235 1
0.0303028046287689 1
0.118949455917401 1
-0.177017608270926 1
-0.0146668209015216 1
0.101431819179853 1
0.293107543060873 1
0.104869983893725 1
-0.316839976351876 0
-0.0237161830411132 1
0.177598821522968 1
0.22958744318546 1
-0.0617155891674363 1
0.196412923406618 1
0.124463943277292 1
0.215160713600964 1
-0.076654683755176 1
0.00912089546060175 1
0.294669352457624 1
-0.0793107224298993 1
0.0884823409016043 1
0.337203772622881 1
0.0509498040377101 1
0.156617802001023 1
0.150109489054041 1
0.00379333452593891 1
-0.266886908012232 1
-0.236979834854804 1
0.114653142156167 1
-0.16296513904739 1
0.00192729906019778 1
-0.0357621009180641 1
0.0498048600649169 1
0.141452464537821 1
-0.13111029040964 1
0.121150804046357 1
-0.146982628810405 1
-0.115369812960612 1
0.0488896199747326 1
-0.0892421811674549 1
0.091661670163135 1
-0.122911476662232 1
-0.0499093650795879 1
0.255120271148812 1
0.215488002821567 1
0.00856487793681146 1
-0.121376754450837 1
0.237973915035708 1
-0.0124538551381285 1
0.232499745735428 1
-0.146801227859585 1
-0.257925167628487 1
0.218798849422685 1
0.00812049516762458 1
-0.0889193253049117 1
-0.252873920894528 1
0.0243176915002921 1
-0.195350250593264 1
-0.289546055482634 1
-0.295861269389836 0
0.215261000729241 1
0.0156709058018734 1
0.143910154771792 1
-0.0895396001099855 1
0.0210143472284201 1
-0.033586854509078 1
0.136075918928499 1
0.163406502931408 1
-0.0863193513799413 1
0.190127377462387 1
-0.17741944394052 1
0.0201308065138777 1
0.368602407072052 0
-0.0920333866370763 1
0.11535618960617 1
-0.163293557293865 1
0.088568933087165 1
-0.0545532274367385 1
0.0953539483078938 1
0.0188965296640073 1
0.104436180425183 1
0.34409805861245 0
0.0900937450678969 1
-0.118853037661214 1
0.022270397752997 1
0.156722380849337 1
-0.0757723676889775 1
0.152482014548699 1
-0.0730617403460734 1
-0.0121280051091116 1
-0.10843318522454 1
-0.0889229047789978 1
0.0841984293193343 1
0.13890140174523 1
0.00147923144326564 1
-0.338962541350274 0
-0.0516206254866636 1
0.185665920044986 1
0.255943093535727 1
0.0297726057609065 1
-0.149687436016895 1
-0.16581390261836 1
0.0736765606555834 1
-0.131496265164952 1
-0.194159525439947 1
-0.188792388879561 1
0.198115384323004 1
-0.076780610329621 1
0.219587343342879 1
0.0832527098850539 1
0.130984393240821 1
-0.171896045371054 1
-0.166055380377428 1
0.116572452998759 1
0.0546676643876473 1
-0.366236403112202 0
0.0324434626160308 1
0.158214341805036 1
0.332656552524204 0
0.0111709631718287 1
-0.144793237033098 1
0.0866788168583328 1
0.392567269129649 0
0.258606517961447 1
0.0894745413161498 1
0.0483203915970803 1
-0.0392234919270423 1
0.0870404918630139 1
0.146220674489191 1
0.0400881578681359 1
-0.253517208721286 1
-0.0220179129883431 1
-0.179119611584978 1
-0.154742885976863 1
-0.038211265396741 1
0.0316165839158851 1
-0.280229788094836 1
0.0783423611083564 1
0.16456969356687 1
0.100907135509074 1
-0.247947157483061 1
0.00705880127406682 1
0.203410987356406 1
0.212366711343927 1
-0.00183502015985192 1
-0.165934227647822 1
-0.162758424547642 1
-0.170246990201685 1
-0.202993755287286 1
-0.0306391247945086 1
-0.0476949846194614 1
0.364690332191571 0
0.0271068674613896 1
-0.301245557497576 1
0.127429641847758 1
-0.0130297319453679 1
0.117279777901458 1
-0.129512935481884 1
0.211323496457652 1
0.0539447894698195 1
0.146475801616929 1
-0.078698577324826 1
-0.0755686135062067 1
0.0188406970162354 1
0.30046894850173 0
0.00107615355385754 1
-0.119833925776583 1
0.189590451884192 1
0.0194148145464095 1
-0.0784363345594165 1
-0.0460753438975399 1
-0.154806493453659 1
-0.188451036401999 1
-0.26930144410313 1
-0.00318120102059155 1
-0.0170569140932412 1
-0.0361306664085594 1
-0.163584238280232 1
0.0218371362101333 1
-0.104368943468743 1
-0.200557137358718 1
0.0151110667194229 1
0.132691628442832 1
-0.137166568720445 1
-0.0646343610989372 1
0.166733029576145 1
0.0899021938899202 1
0.195411858318472 1
0.109249569159531 1
0.13844702881627 1
0.241512594556195 1
-0.291764443542435 1
-0.161144294799414 1
0.199303757133547 1
-0.0938284612788292 1
0.303229658434921 1
-0.181139129399575 1
0.0781829771602206 1
-0.0908855858193427 1
-0.183592854725554 1
-0.167714492893177 1
0.165843236456479 1
0.0573031484154973 1
-0.0719098126299086 1
-0.0334334237118547 1
-0.375571418942469 0
0.0939898928947188 1
-0.402974529812962 0
-0.0948664263314694 1
0.0117504787328489 1
0.123931402333345 1
0.0448420706659076 1
-0.148551572194002 1
0.0809210345046916 1
-0.272500770333068 1
0.0609353584117559 1
-0.0402601603036977 1
0.179721423487203 1
-0.0612196810692284 1
-0.0983127386917476 1
-0.0898222326778856 1
-0.0104348818895075 1
0.20806965137457 1
-0.0221673171169062 1
0.0204529511738892 1
0.0511188080658792 1
0.0640883415869234 1
0.0479659426500905 1
0.0930154623195041 1
0.0491101966687392 1
0.249116380118561 1
-0.268232713463144 1
0.0653284854361492 1
0.102074564210403 1
-0.0955869174216475 1
6.15869792192081e-06 1
-0.00944901799160571 1
0.0939574499866506 1
0.136916042936669 1
0.345154200347252 0
0.00682992842577028 1
-0.0462492227328716 1
-0.394059058116041 0
-0.0533829580862631 1
-0.0136826573816181 1
-0.0600969532818587 1
0.145852228885189 1
-0.122927020165688 1
-0.0938390848423215 1
0.123827994655911 1
0.0190350043644436 1
0.092063358922752 1
-0.0134477175920274 1
-0.0719914394142454 1
-0.180737638482321 1
0.00215030074193268 1
-0.0879721684349687 1
-0.159969483231698 1
0.0302614412439408 1
-0.0101450271091524 1
-0.0295800191757499 1
0.000609993699385098 1
-0.053004505399337 1
-0.137375224313591 1
0.149077336041343 1
-0.0255646599034288 1
0.0394128185641626 1
-0.108121013170458 1
-0.317285732803169 1
0.187405473786864 1
-0.0689712604132107 1
-0.217296157803148 1
-0.152906164831806 1
0.179572482159561 1
0.216529402645169 1
-0.0595467992487342 1
0.0786686478980315 1
-0.224467478373423 1
0.107535536380857 1
0.11568730253792 1
-0.0904037823907827 1
0.175218290312097 1
0.239082276713698 1
-0.211791222911503 1
0.0600786351106076 1
0.106193276586633 1
-0.0214235242461157 1
-0.0379396216334962 1
-0.236203139342206 1
-0.117443018736492 1
-0.0547731771397609 1
0.130362522814216 1
-0.210907210728796 1
-0.109988595421563 1
-0.230552404918236 1
0.0260272382813546 1
-0.28445700290709 1
-0.0826052110794519 1
0.075789137157814 1
0.047379106281821 1
0.0502828375723609 1
-0.175060505928256 1
-0.100157985815284 1
-0.192489843776192 1
0.00959109000927975 1
0.178690235724598 1
0.00361850566331533 1
0.147667566095682 1
-0.171098581894592 1
-0.122763900973363 1
0.132595729409305 1
-0.0878531973389129 1
0.11297210169351 1
0.0392512791963732 1
-0.128013976482769 1
0.0985996804224793 1
0.135710871249444 1
-0.0661134016746227 1
-0.0360705696140247 1
-0.0537325364109082 1
0.103668305709833 1
0.150909058651702 1
0.0213437931269076 1
-0.0757477374740115 1
-0.244960706623438 1
-0.155456840293315 1
-0.0141985398982383 1
0.132126527471904 1
0.0137777580294325 1
0.097182005543475 1
-0.198672060946348 1
-0.195052475049612 1
0.0419697238128471 1
-0.0655665717281159 1
-0.015508371590512 1
-0.212878679063501 1
-0.0697268561835924 1
-0.222806269662072 1
0.124449130911874 1
0.0920525814268219 1
0.00888168517482597 1
0.341138467376554 0
-0.241800478857307 1
0.118400648535372 1
0.248449240486532 1
-0.0134757786010355 1
0.329102311722646 0
-0.017973725280164 1
-0.194303825210525 1
-0.0622715823162862 1
-0.00012517688740998 1
0.0905598900471987 1
0.276708624151648 1
-0.0128516920592888 1
-0.0372409208295333 1
-0.0204719642763555 1
0.331748010317685 0
0.147396268523581 1
-0.0507055253744533 1
-0.119329613309061 1
0.155055383471751 1
-0.0105507571395175 1
0.0269087514682131 1
-0.136583267505888 1
-0.00410780755132315 1
-0.22335374623438 1
-0.0424934047399281 1
0.0873837776215701 1
0.138430529176667 1
0.11568080383968 1
-0.150264599036621 1
0.0342838237345797 1
0.274046060960972 1
-0.0255263918975903 1
0.0385409051683375 1
0.09616897535322 1
0.0926314014609945 1
-0.20350808372841 1
0.192802371686163 1
-0.158146071781321 1
0.179476953894839 1
-0.174219823893897 1
0.0105330155720383 1
0.150853570417516 1
0.147306278264604 1
-0.0131945664165886 1
-0.06019156418395 1
0.0524332513860814 1
0.296470606443833 1
0.133819304880383 1
-0.154451119874248 1
0.426899489329147 0
-0.0103491378900066 1
0.216621864272551 1
-0.162817188956896 1
-0.0643450580882451 1
0.203218897105482 1
-0.0232529366182122 1
0.00843920746556093 1
0.194524243577924 1
-0.0190276866109882 1
0.151989872250933 1
-0.0794238004525023 1
0.206268620752447 1
-0.0579594837499508 1
-0.0756403258812843 1
-0.186779062403032 1
-0.022315134624167 1
0.0109601603972715 1
0.0941286853821156 1
-0.0834615037851327 1
-0.121044838924681 1
-0.0379419263839317 1
-0.0690941371612034 1
-0.0866412396401198 1
0.0541253641951718 1
-0.149665930665752 1
0.120390033856412 1
0.0170734622797497 1
0.128461712978655 1
-0.111343763428443 1
-0.0810908412591018 1
-0.0565756938212372 1
-0.0328658022035891 1
-0.418891929292991 0
0.0832431917270398 1
0.00488283274968614 1
0.0860690759995549 1
0.156122166115974 1
-0.210137122457814 1
0.092070683894997 1
-0.0508413423284136 1
0.0218836485957097 1
0.313155733637501 0
0.0458846140175888 1
-0.0736633633741093 1
0.234190887844795 1
-0.291895312933069 1
-0.0615922160790771 1
-0.0894100513827539 1
0.00415598716951493 1
0.11309119926475 1
-0.185922623698667 1
0.127563054426204 1
0.105930913145351 1
-0.0727520080797435 1
0.0689607738489212 1
0.0228140560274616 1
0.0649480412841329 1
-0.305584807905908 1
0.0384870947510041 1
0.0709398444350732 1
0.20972129662122 1
0.336904894963607 0
0.0426835334879069 1
-0.0751650625085893 1
-0.143694604730596 1
-0.117009811973281 1
-0.030323565801197 1
-0.0720421597649709 1
0.179200879583676 1
0.124065865625857 1
0.0759035196825344 1
-0.115676883125696 1
-0.0845509289536263 1
-0.111556366181 1
0.129831936933798 1
0.105004809036362 1
0.0940507289863883 1
0.0424327127741148 1
-0.040149813727914 1
-0.0721251112799708 1
0.0343043387007068 1
-0.0277541244859648 1
-0.260565264221601 1
0.156227226136408 1
0.223812279172568 1
-0.17907924455378 1
-0.25657994810125 1
0.0364845904369255 1
0.124969381065667 1
0.0219376468720234 1
-0.168758353333315 1
-0.0516594049337907 1
0.342711290337093 0
0.165271232401926 1
-0.174826795163339 1
0.134789752978838 1
-0.0399031464297985 1
-0.131826073105097 1
0.324133022238784 0
0.189428855429069 1
-0.0567198213241932 1
-0.0532536548349379 1
-0.13777544665033 1
-0.102881177976413 1
0.202883827389213 1
0.08796741383855 1
0.113403083719682 1
0.0763391879407241 1
0.00421179188236154 1
0.248628323789316 1
-0.168623973201792 1
-0.294466848738325 0
-0.0964060630825122 1
-0.306494731534544 0
0.0838615275926329 1
-0.0784623914986681 1
-0.0311721050410619 1
0.00407312784167045 1
0.0341236338012748 1
-0.00191140863851184 1
-0.460493313290806 0
0.064516263646966 1
0.0347144311272093 1
-0.114844111590903 1
-0.240612247697371 1
-0.178052713807354 1
0.059521668379213 1
-0.232758580389145 1
-0.088527681270032 1
0.0231564399947992 1
-0.172123611151505 1
0.0934684389757166 1
-0.200366007832085 1
-0.129288897049324 1
-0.10787742335764 1
0.130019953077567 1
-0.136134654314414 1
-0.218361517159268 1
0.000707017700291052 1
0.00424852941990013 1
0.00932587746128135 1
0.294188159045143 1
0.172607395910729 1
-0.0558390520007865 1
0.172323007501594 1
0.125972222137227 1
0.074163531462927 1
-0.0269159303264587 1
-0.0670110493470151 1
0.0137984533916922 1
-0.060421959609484 1
-0.250879578237229 1
-0.238378235880617 1
-0.23179134529556 1
0.178511452088777 1
0.031609418977562 1
0.0169695580598893 1
-0.162331288797056 1
0.0471142390951918 1
-0.013802152582581 1
0.040576719367215 1
0.158345606224204 1
0.156130821164184 1
-0.124596171826497 1
-0.341621988836885 0
-0.177027848880075 1
-0.26184402407851 1
0.147298232611963 1
-0.0129344243301031 1
0.163560948633085 1
0.0447178028947933 1
0.249490268903328 1
-0.0950947110070804 1
-0.415359040313962 0
0.10616418093458 1
-0.0582698715531771 1
0.0507000278407761 1
-0.0896279893479363 1
0.0208015925609756 1
-0.212638951542486 1
-0.169967404819782 1
-0.0322461172731191 1
0.115861710051784 1
0.126218922521338 1
-0.207270433466595 1
0.137019059662548 1
0.145011144852536 1
-0.0262993608910837 1
0.110305047466312 1
-0.0594572500665688 1
-0.183793298567247 1
0.0389985699105413 1
-0.0784707469641495 1
0.146209011799412 1
-0.148996363988161 1
0.228911020534519 1
-0.0663466134242674 1
-0.205684235617387 1
-0.0822347256685588 1
0.121803672013273 1
0.135150918088074 1
0.191239787529177 1
0.138457528502807 1
-0.120273244081891 1
0.0409133308840896 1
0.0165312184613874 1
-0.107298182550593 1
0.0904268266255134 1
0.111152834715106 1
0.0254242828410177 1
0.337619826934767 0
-0.0777808999185039 1
-0.121414824758545 1
-0.0346558616889862 1
0.0618837631799782 1
-0.134739160795463 1
0.0374718848428931 1
-0.24051860537794 1
0.0103375980082652 1
-0.172296710920126 1
0.336587226491822 0
0.031502811238704 1
0.176492037856229 1
-0.00113524250035863 1
0.0230428028833739 1
-0.0120131070342445 1
-0.0189699952837752 1
0.17097747860843 1
-0.184000309975018 1
-0.0793468476775239 1
-0.00610372094829894 1
0.0861308295129458 1
-0.152934074987809 1
-0.0470991665935943 1
-0.143645441437124 1
-0.038697017021353 1
-0.141714759267548 1
0.0349500160391067 1
0.000439112690546216 1
-0.390075642800444 0
-0.0478681540486935 1
-0.445054392272245 0
-0.000916435051356246 1
-0.00681859152346894 1
-0.0565249858936955 1
-0.217148928642725 1
-0.00957838604030556 1
0.117574316379055 1
-0.0464568970982294 1
0.0433715813058955 1
0.0715866216684525 1
-0.0210344142956199 1
-0.0177628198586393 1
0.236515922226287 1
-0.0442371254778651 1
0.0715899491308283 1
-0.0236468600249857 1
-0.0681206102083109 1
0.0149077697747177 1
0.142884569246583 1
-0.16503569046347 1
-0.3350457515783 1
0.13611999794835 1
0.0270930480821428 1
-0.15400285879479 1
-0.146430321471312 1
-0.306697974917572 0
-0.0158301281626603 1
0.164965132024051 1
-0.0541680721998953 1
0.0778189732558887 1
-0.15913290078361 1
0.129083145057916 1
0.134724558170343 1
0.0954099624867247 1
-0.156290215343485 1
0.0180523407544442 1
0.212948008353556 1
0.0313426290094723 1
0.0861183028610409 1
0.028006454547296 1
0.21898040136337 1
0.275923506383169 1
0.0352730727624596 1
0.242619607900894 1
0.0193924330721775 1
-0.0346085911636468 1
0.0696089800507856 1
0.359720940109743 0
-0.042446166681022 1
0.164379162160407 1
-0.150624138524585 1
-0.241810460607587 1
0.217026202566376 1
0.09536150986754 1
0.119798165803862 1
-0.187493540351636 1
0.0913488672129104 1
-0.148813360078825 1
-0.00636681611126833 1
-0.310326827423748 0
-0.0908994930578453 1
0.0781746402172413 1
-0.0284452700032444 1
-0.0723499876186213 1
0.15620914233854 1
-0.293144093783368 0
0.0268557064706073 1
0.161443265085574 1
0.028284191216433 1
0.0882255778921548 1
-0.00338886502548854 1
-0.00391286214839294 1
0.264133311096999 1
0.0183528020070056 1
0.0461089709601942 1
-0.171282154553663 1
-0.147967691615042 1
-0.264493426224078 1
-0.29664043113506 1
-0.0228854456643838 1
-0.0342802221599896 1
0.101658047344046 1
0.385772605465642 0
0.0186937316184055 1
-0.366280594103391 1
-0.0757621324884557 1
-0.207205319552939 1
0.0764569642186653 1
-0.022175950572741 1
0.108167237110837 1
-0.0240928224561058 1
-0.0752339842306354 1
-0.177591437214845 1
-0.307488216494167 0
0.0374761002558394 1
-0.0676149578030073 1
0.134443815452554 1
-0.118080542700047 1
0.404913811987339 0
-0.0469412336057658 1
-0.202782891137201 1
-0.294753917262311 1
0.149157437390143 1
0.0286094284524763 1
0.0303787036769871 1
0.256123212635748 1
-0.0842936161155687 1
0.059412626159403 1
0.0430622803151834 1
0.0737896112682213 1
0.294195460546809 1
-0.041575277498179 1
-0.164830434327581 1
-0.101965687184419 1
-0.055110913383681 1
-0.177012933592393 1
-0.280986239516764 1
-0.226339564892435 1
-0.170253279402529 1
0.183905094692808 1
0.0200525009135693 1
0.0675180753677859 1
0.138853073146414 1
0.189817243033969 1
-0.00455641990862217 1
0.00879842090874965 1
-0.198552747797145 1
0.205154997494635 1
0.172225190778325 1
0.0100898638162474 1
0.00443273060357264 1
-0.216223746811746 1
-0.158956079294565 1
-0.0537524833384512 1
-0.112250299385512 1
0.0267011154270243 1
-0.0896039993248016 1
-0.203213978570775 1
-0.261487821359913 1
0.228609263146661 1
-0.111230835125239 1
-0.118663907103075 1
-0.0288412608652723 1
-0.00498253129046286 1
0.193588140314908 1
-0.00100304611441473 1
-0.047119003893186 1
-0.0698101729771744 1
-0.116820418852724 1
-0.0588578126402657 1
-0.0497939706306088 1
0.137358701443634 1
0.0282659545329865 1
0.0689481938776434 1
-0.14806283142022 1
0.184207739133321 1
0.0311473592624489 1
0.102113246609644 1
-0.158180080251404 1
0.228106748401479 1
0.0430599158849173 1
0.17302518885867 1
0.311053088464794 1
0.0724554072196754 1
-0.109502474594479 1
0.157378332575775 1
0.0585533694134987 1
0.195842219971667 1
0.16872864884517 1
0.185592214369442 1
0.289141869863109 1
-0.138059636555486 1
-0.011024628051625 1
0.0295811426899359 1
0.138763513527747 1
-0.0295237182425189 1
0.309964195687455 0
-0.106499908873152 1
-0.00588272097318557 1
-0.174661929978834 1
0.0507817777448089 1
-0.00577040678411819 1
-0.14442327417483 1
0.130423250207154 1
0.0908254805905871 1
-0.169146468577223 1
0.160041004940976 1
-0.101260888511769 1
-0.0717030357417553 1
0.593169071922604 0
0.0926250521727009 1
-0.0654021582609196 1
-0.0689431970671425 1
0.0359061254436738 1
0.0152573284047637 1
-0.212301804907609 1
-0.00533858007774212 1
0.104680267284646 1
-0.0745650004618579 1
-0.281313471054005 1
-0.112144459686266 1
-0.0476508574194415 1
0.0978981132321171 1
-0.0415496348295198 1
-0.135939367256268 1
-0.0465910372894721 1
-0.0435421336308447 1
-0.0584068801871124 1
-0.162623812774106 1
0.0726900865949077 1
-0.30838056661074 1
0.212618271357035 1
-0.106877063385217 1
-0.00430472110433863 1
0.0601357426561322 1
-0.0808961813867455 1
-0.0228629300482962 1
-0.0849687971020905 1
0.0688679869780739 1
-0.150631037537623 1
-0.0696833982332017 1
0.194883578341521 1
-9.79107492794173e-05 1
0.0274418450683817 1
0.0764858506258555 1
-0.245392201180268 1
-0.105864855630736 1
-0.110769205107089 1
0.357798602831258 1
-0.0917879968870775 1
0.0181797943660007 1
0.0295806079237135 1
0.396867940209214 0
0.0298689677720577 1
-0.152835949847997 1
-0.0429063600270784 1
-0.189322621607193 1
0.127690847039347 1
-0.152672659914781 1
-0.109209512466998 1
-0.0891898600233562 1
0.269795086220892 1
0.0114098246930621 1
-0.0586619544973426 1
-0.271968176360825 1
0.121671321962168 1
-0.093137679395736 1
-0.138289820971503 1
-0.0357393697641623 1
0.311206123416704 0
-0.236872257386471 1
0.206577950491131 1
-0.214384864675231 1
0.0356352003899864 1
-0.0900267841884287 1
0.0302221729047756 1
-0.215386360178077 1
-0.017331106159341 1
0.157407431481601 1
0.145580807417095 1
-0.086738655761804 1
0.0554230842292459 1
0.0339028256647861 1
0.127031925995295 1
-0.0647753748920513 1
0.0684835143979314 1
0.244487688253279 1
-0.196335596459039 1
-0.0082857004108816 1
-0.156113499279312 1
0.110491628815275 1
-0.0461268342798082 1
-0.0946718115870308 1
0.00555609935275515 1
0.0724761273368075 1
-0.0384727872368562 1
0.0813505463422321 1
0.066627806853913 1
-0.134240877539773 1
0.0651723749993568 1
0.159745856006393 1
0.0274065761364737 1
0.13428006484446 1
-0.0763416021725904 1
0.0240323433408815 1
0.32842286121794 0
0.0892023636099745 1
0.0934007487674805 1
0.0453968079222034 1
-0.170538709590782 1
0.0659543389554513 1
0.00616190363852551 1
0.0127040291985901 1
-0.130512175095224 1
0.00307147025512106 1
0.0645063176776057 1
-0.261199921824878 1
0.072862689810106 1
-0.0195793255499181 1
0.202125262004763 1
0.185070096134962 1
-0.222810136929538 1
-0.12120476895396 1
0.235732680347381 1
0.0400540225339748 1
-0.193075476842736 1
0.0274761451080234 1
0.257512515740413 1
0.0685593622196161 1
0.219927563125162 1
-0.0987919731076781 1
0.291836134408509 1
-0.0597991419022803 1
0.0713330689770106 1
0.0183304603404284 1
-0.0261469326797519 1
0.0989144735196728 1
-0.0803419944477394 1
-0.0508820144597994 1
0.0629454750917523 1
0.0720533186878912 1
-0.0858113956127039 1
0.0650863306485175 1
-0.0685724497285263 1
0.228718830853782 1
0.0147171352620467 1
-0.197611633186753 1
0.207088563655812 1
-0.0454738374608917 1
0.123720387464791 1
-0.110954152980072 1
0.169906541634474 1
0.0377470492808718 1
-0.128659034323529 1
-0.0552510111763637 1
0.0314413467741055 1
-0.0807552380940667 1
-0.119811641438149 1
-0.0480188183585733 1
0.18517246418523 1
-0.233607651065037 1
0.0953999098306985 1
0.157873302293899 1
-0.0241494750640477 1
-0.00076659547746415 1
0.205216648329553 1
-0.0801644036998593 1
0.196243505562981 1
-0.0539510737877728 1
-0.233817080931046 1
-0.135824865898558 1
0.0794899667124525 1
-0.115557760033498 1
-0.166270069065124 1
-0.218135949692263 1
0.0584922621440537 1
0.0871428387492534 1
0.120765565185498 1
-0.229657882916047 1
0.0458042805601689 1
-0.0126824377631117 1
-0.00993888401346016 1
0.0654641749931723 1
0.119294206480009 1
0.142866809432725 1
-0.0473030503455402 1
-0.117633131700973 1
0.0132481034107339 1
0.157572667559546 1
-0.000886958508127107 1
-0.251071342077936 1
-0.356338746500125 0
0.195967297729972 1
0.0908634738442511 1
0.0914103339838692 1
0.0267194826960891 1
-0.203541523737 1
0.0921901343761224 1
-0.119429856429165 1
0.158421346060775 1
-0.305561114414077 0
-0.0106955253257464 1
-0.114663014921929 1
-0.024669237719625 1
0.0258531867818691 1
-0.0165772449211816 1
0.255108712081904 1
0.137334519354692 1
-0.055808426350414 1
0.121960347245953 1
0.13335876523272 1
-0.0567770124459438 1
0.0104391586869548 1
0.323575864335322 1
0.142968987436714 1
-0.269973211447618 1
0.0236126020480188 1
0.102892676664973 1
0.209851786104315 1
0.171269645898621 1
-0.11400886147418 1
-0.202231767746231 1
-0.140939578973534 1
-0.0128911034288415 1
-0.0212920102972587 1
0.237445192642959 1
-0.0619742041698927 1
0.159635520237789 1
-0.120292764011349 1
0.0432140724001433 1
0.422506632513219 0
0.175466431431022 1
-0.0217205018481504 1
0.336715800175573 0
0.139420813050126 1
0.37248564241336 0
-0.0666596353328415 1
0.168857478329421 1
-0.12694039819294 1
0.044368420740996 1
0.0530239889620585 1
0.188361920314598 1
-0.250511946048002 1
0.115176429013258 1
-0.127043896127391 1
0.0150601059780602 1
-0.228316324045826 1
0.0366807519794859 1
0.137596782939174 1
-0.120325365369558 1
-0.15789983799486 1
-0.0354060633972361 1
-0.0984600995779701 1
-0.140784429236063 1
0.278352878828509 1
-0.215994573409473 1
-0.0883373438446887 1
0.0118538483824124 1
0.310856554105144 0
0.175133513816609 1
-0.125645294892684 1
0.126033592929537 1
0.0227040326436131 1
0.171928743322841 1
0.031711695630276 1
0.174464714918058 1
0.0698423454549458 1
-0.123742687073871 1
0.118997380172288 1
-0.0745433644195045 1
-0.0867027799101349 1
-0.213474897788078 1
0.0985023178659474 1
-0.125149314486485 1
-0.150186895512473 1
-0.0106983436070191 1
-0.0674416010962761 1
0.0870282984529503 1
0.227940232210235 1
-0.0444458015915422 1
0.0405324417929841 1
-0.0148159607018729 1
0.0435781011561388 1
0.368736650524878 0
0.0464007938375772 1
0.124534807649156 1
-0.181273047649866 1
0.00136654520523381 1
-0.101783644459558 1
-0.0203565112911355 1
0.0255177653224584 1
-0.30845759208828 0
0.0764082285695543 1
0.072111600503504 1
0.0912167833646245 1
0.0115331642451246 1
-0.0672839954094657 1
-0.0799182513672685 1
-0.258532452357133 1
0.321024220679648 0
0.272569589251793 1
0.119941204702375 1
0.173858144427441 1
0.205465241860003 1
0.119909740904656 1
-0.28312469189527 1
0.106719594985367 1
-0.0430062386847641 1
0.216701108982243 1
-0.0596938553034208 1
-0.101374945350331 1
0.0241094961703707 1
-0.0475570838934283 1
0.0702165132484912 1
0.0905688717272811 1
-0.272597309258954 1
0.0304660942822401 1
0.156640478634363 1
-0.0372457211077851 1
0.0283301639966014 1
-0.127855347227195 1
-0.141043050831479 1
-0.0608846715417343 1
0.047278116275171 1
-0.373101955720593 0
-0.335533241660448 0
-0.100260406974214 1
0.145937099025855 1
0.137705395950235 1
-0.25797414597621 1
0.0118182616532016 1
0.0542419557714741 1
-0.0139641168167004 1
0.195613955168163 1
-0.00102370717462434 1
-0.201704675969374 1
0.20538931151438 1
0.282377706953354 1
-0.0999660601761778 1
0.0153026028070905 1
0.110157153283745 1
0.188180113852404 1
-0.145399569927219 1
-0.00605075762758096 1
-0.125136594512363 1
0.061104903125184 1
0.0629896851687319 1
-0.183118081868787 1
-0.116229834877358 1
-0.113053664965437 1
-0.0288191048188588 1
0.17881837337905 1
-0.159819276844418 1
-0.241514466592615 1
-0.0811130715330309 1
0.276604480126549 1
-0.100362714482622 1
0.0977405013816092 1
0.244095882629814 1
-0.123057670024773 1
-0.106879570212419 1
0.0439876345916631 1
-0.22932910430013 1
0.0191018484353374 1
0.14670615296827 1
0.360292460018557 0
0.357105574843331 0
0.104067370749103 1
0.0786357988980824 1
-0.075796537656613 1
-0.0558045672870028 1
0.00935758816313351 1
-0.0630089315402031 1
-0.0247935117995154 1
-0.0355069296272797 1
-0.288703778614327 1
-0.130841329770275 1
-0.0486469151298328 1
0.0433228243063469 1
0.0706466736754239 1
-0.0302076485204241 1
0.000561254239373098 1
0.0386053004074169 1
-0.219596676236842 1
0.19182482656958 1
-0.184441569858247 1
-0.0901791951724357 1
0.226754206710171 1
0.185284544130163 1
-0.0739110683041247 1
0.130148159511434 1
0.269743979206103 1
-0.0884174667160706 1
0.115796853893978 1
-0.000568631565515523 1
-0.0861368617544719 1
-0.185172630717359 1
0.343929662387099 0
-0.0445002467827695 1
0.322343417723594 0
-0.0181665872072439 1
0.226354771752315 1
0.227302195722605 1
0.156489999097654 1
0.0546005905558865 1
0.186625399317262 1
0.0395718043653269 1
0.182183861834267 1
-0.103487911725719 1
0.334869814446321 1
0.0480861026642084 1
0.30204892468625 0
0.274067274611593 1
-0.0966470133711778 1
0.155221639641752 1
0.314489179392499 1
0.0368010946312963 1
-0.207668426609357 1
-0.0565551683073866 1
-0.034135490150972 1
0.00217304803115614 1
0.106872083238529 1
-0.204516912340281 1
-0.0622933977305704 1
-0.154554011914313 1
0.0149915738574156 1
0.137895829731143 1
-0.0230355211375475 1
0.152428672472588 1
-0.0959584959920214 1
-0.0470437003097784 1
-0.105612228643517 1
-0.0651075700765882 1
0.194144814946864 1
0.0484123621255767 1
-0.173211941345938 1
0.162793514510741 1
-0.195745960507197 1
0.0462429801558231 1
-0.140975764886797 1
-0.00207193413973776 1
-0.00339973471977573 1
-0.192387992767581 1
0.0494318888008161 1
0.157566006413106 1
-0.0764842988242626 1
-0.0607500756460242 1
-0.056041249249928 1
0.11816125602378 1
-0.025632204034279 1
-0.0160294786549554 1
0.195198662760338 1
-0.0825963604903585 1
-0.0185332568373546 1
0.189405255847168 1
-0.23707845808503 1
0.113559942382264 1
0.367971676362298 0
-0.189768140531693 1
-0.233453737779624 1
0.158210778811156 1
-0.184986374935255 1
-0.014920970573014 1
0.21105210180663 1
0.0651497674775681 1
-0.112045776160217 1
-0.0678955925050854 1
-0.013922820487344 1
0.00177487337044999 1
0.233655191937963 1
0.266472190498803 1
-0.0783773501210819 1
-0.000223533071984697 1
0.0955089111796948 1
-0.0919541935730773 1
-0.074266744648296 1
0.0604669084034886 1
-0.0157388880102347 1
0.00769035954939856 1
0.104959996590124 1
-0.11930971713341 1
-0.138973318808893 1
-0.0166571803514788 1
0.031317157705512 1
-0.371837058778538 0
-0.158368783375646 1
-0.026258968939619 1
0.126998450559044 1
0.149903634733802 1
-0.011187252271459 1
0.141932913953305 1
-0.168741662391797 1
-0.361428438173283 0
0.00983993075299566 1
0.0462814131555852 1
0.0598617518326167 1
0.339901337885208 0
-0.0631348781526552 1
-0.0498002595071058 1
0.095117628073725 1
0.201974191774405 1
0.0728250037972801 1
-0.134857682491613 1
0.0507303371390104 1
0.0414680078379085 1
0.116692746608001 1
-0.112872136998095 1
0.111775649668638 1
0.032819255858813 1
-0.103155460963907 1
-0.0212258550045268 1
-0.0728569014426686 1
-0.191973140602039 1
0.0769479836011924 1
-0.0411010148549097 1
-0.208460969053572 1
0.32480627102985 0
-0.265878143180626 1
-0.165959502023071 1
0.0720666303372573 1
0.212414654644008 1
0.0485612595900725 1
-0.0643978497532725 1
0.0209600035161734 1
-0.184154260122011 1
-0.127102594601492 1
-0.0632939957808736 1
-0.204151960588824 1
0.11076432852687 1
-0.312059229283827 1
-0.163213045790031 1
0.0552950156811795 1
0.106679060904415 1
-0.140555356108288 1
0.008616166751464 1
0.20778878947783 1
0.12853551213655 1
0.161737260793393 1
0.0347018012978534 1
-0.0392460705312549 1
-0.270581630149711 1
-0.0171651080497273 1
0.145086507336768 1
-0.0368380195748318 1
0.218557340363205 1
-0.123407347633385 1
0.0638523695686162 1
-0.255775873699952 1
-0.203144868569206 1
-0.116753668122089 1
0.0229211080130058 1
0.193714715231312 1
-0.226274919147707 1
-0.071304053460974 1
0.175344303946403 1
0.429664222342492 0
-0.179205925432873 1
-0.0463635731557168 1
-0.0190331053852519 1
0.227050339919498 1
-0.0346004453851902 1
-0.260364730431726 1
-0.183411361352746 1
0.0175136697664576 1
-0.0110417318557047 1
-0.0476398766908286 1
0.246733289612966 1
-0.0124054634643416 1
0.335192540216384 0
0.0544829710787834 1
-0.0948153511813874 1
-0.134579319535737 1
0.0543227616608809 1
-0.0048343400629241 1
0.00302407219744626 1
-0.0842724024354103 1
-0.049981152782306 1
-0.278501772386697 1
0.0937488907226682 1
0.13641170412055 1
0.152467199554171 1
-0.231287607543456 1
-0.106576152199373 1
-0.00597171606953204 1
0.210877466855974 1
-0.225549598639387 1
-0.191501142424351 1
-0.0601610785076478 1
0.222014559328091 1
-0.103506337544259 1
-0.0720310515708384 1
0.339798181046097 1
-0.25384401300338 1
-0.0406421311980453 1
-0.0204647747328468 1
-0.140187274027748 1
-0.225736409393149 1
0.0593445904564731 1
0.107327497215325 1
-0.120198101745735 1
0.0735541796012471 1
-0.24938097221334 1
-0.0369049267500333 1
0.0127699123775711 1
-0.0472834277198448 1
0.038165635110895 1
-0.113805997500102 1
-0.0714766336015251 1
-0.0938352129350322 1
0.00412330707806355 1
-0.104431414361045 1
-0.375558438376681 1
0.268917729153706 1
0.163239226126831 1
-0.0305665623518948 1
-0.0275329269355267 1
0.0174776286443195 1
-0.0987708105578448 1
-0.258104542556859 1
0.0418480280030413 1
0.168229247425801 1
0.0378219159421125 1
-0.0996933494825346 1
-0.175186245368204 1
-0.0339265041851386 1
-0.0155844177116992 1
0.241909413569248 1
-0.0292711863800428 1
-0.0796492260321674 1
-0.138180219213588 1
-0.199887603087662 1
0.243750835598224 1
-0.0418185496768789 1
-0.450452141106118 0
0.0138619341690091 1
0.118376379068125 1
0.10070614924352 1
0.220231652233335 1
0.158306813783714 1
0.358356391506585 1
-0.188418553124496 1
-0.0640719821136406 1
0.0627336314277488 1
-0.190786301861989 1
0.154240169084297 1
0.0842637260230039 1
0.0506967061286306 1
-0.128732205573832 1
-0.274938651070075 1
0.139488597177911 1
0.114426624848857 1
-0.0439181391307842 1
0.358857374219936 0
0.000165885942668476 1
0.0129442953451594 1
0.0364074896566372 1
0.197890891434634 1
0.143438662259448 1
-0.0431970687108556 1
-0.322017874161283 0
-0.0865571111546995 1
0.00818134543371105 1
-0.274602821555575 1
-0.227139724481051 1
0.0775825382754268 1
0.0675250386949368 1
-0.236702058546737 1
-0.0919958848947208 1
-0.298594492744061 1
0.108012362352203 1
-0.111297542780601 1
