# Supplementary material for: Bias caused by sampling error in meta-analysis with small sample sizes
Source: PLoS One. 2018 Sep 13;13(9):e0204056. doi: 10.1371/journal.pone.0204056 (PMC6136825; doi:10.1371/journal.pone.0204056)
Supplement: S5 File — (ZIP) [file pone.0204056.s005.zip › results N = 20 theta = 0 tau = 0.2 sz = 5-10.txt]

"dl.theta" "dl.cp"
-0.271068856592658 1
0.246017924729785 1
-0.0440840411015661 1
-0.391272261271145 1
-0.389803868961135 1
-0.287950674929271 1
-0.61268484313918 1
-0.0439110630678393 1
-0.222506152885553 1
0.40879321152085 1
0.257843743497232 1
-0.387423104964208 1
0.105883328464726 1
0.622453979768248 1
-0.417164747326646 1
0.201276290640017 1
0.441433921971014 1
0.0852329597592761 1
-0.234855459603182 1
-0.405407114341674 1
-0.213744674490452 1
0.540141159418728 1
-0.00622828905690376 1
-0.169914479063043 1
0.382738745682726 1
0.417127638835485 1
0.0296800515953207 1
-0.0429491163979853 1
0.0506792601806596 1
-0.307250852837763 1
0.357297396441967 1
0.436268881846745 1
0.240705701873547 1
-0.0280935853221215 1
-0.544627074764223 1
-0.0103397221846915 1
-0.466201296707094 1
0.327663874499926 1
-0.367134890367486 1
-0.0614113298727292 1
-0.20272113472742 1
0.199745581944942 1
-0.25459556692808 1
-0.0462594348543961 1
0.213309538576201 1
-0.181079171328281 1
0.462400589067575 1
0.0738929003552685 1
0.280967140350674 1
-0.25960631317063 1
-0.120181773275655 1
0.309080038232524 1
0.214777576020887 1
0.123336938783481 1
0.115474831008852 1
-0.577987908886518 1
0.159340710291746 1
-0.108613594706055 1
-0.409078008664921 1
0.583047829083673 1
0.182846132939332 1
0.316656730466856 1
-0.0102986319621118 1
0.0825664790688114 1
-0.296784815552841 1
-0.280482497107967 1
-0.0991625512757273 1
-0.339161032948611 1
0.36836797514312 1
0.65424341005688 1
-0.0335980244739368 1
0.0600172169879438 1
-0.116051578788409 1
-0.063587254662815 1
-0.0563573809667467 1
0.104292018052308 1
0.44453467680377 1
0.233484459046439 1
-0.227419901023788 1
-0.0872417529042426 1
-0.583092499025063 1
0.66502931453343 1
0.435020746220625 1
0.0630938104723706 1
-0.385261318094269 1
0.325257477347957 1
0.0632828598922387 1
0.230394790165449 1
0.42196580099754 1
-0.362100874248765 1
-0.354565975736637 1
-0.600393417208781 1
-0.235787351685333 1
0.654402218815715 1
-0.204320616631538 1
0.0904444342061854 1
0.0958930384127526 1
0.15072437869681 1
0.0491922324358765 1
-0.435766381824812 1
0.496323560021005 1
-0.167525749024763 1
0.399664577523128 1
-0.141939982315778 1
0.331626985835329 1
-0.394009064370088 1
-0.658607546159091 1
0.56203301073794 1
0.00466371684489073 1
0.281173918300663 1
0.0414549233283229 1
0.0420956731455111 1
0.0476337036669156 1
-0.189483544818247 1
0.00538423530544414 1
-0.00158639963165983 1
0.48927569263007 1
0.545614171896129 1
-0.148166315025808 1
-0.183173848762325 1
-0.0972143043760173 1
-0.297747203218735 1
0.0103364591894623 1
-0.642076218946352 1
0.0274702477855938 1
-0.0541207767526758 1
0.140975086562857 1
-0.380010954145965 1
-0.253313572888797 1
0.019125159906728 1
-0.69599385270907 1
0.187369902882987 1
0.200482760178412 1
-0.0693492877171128 1
-0.1671369986111 1
0.046110653727293 1
-0.0458013147882722 1
0.0635561709785434 1
-0.481838767720693 1
-0.190931700544242 1
0.101926448271944 1
0.158407128470737 1
0.0362207269803448 1
0.429526160395731 1
0.0764820403250225 1
0.482732442963296 1
-0.171450926663658 1
0.0108784244739485 1
0.0441583931756321 1
-0.118088793588488 1
-0.476723835915258 1
0.243755734616329 1
-0.245245054766064 1
-0.0888699278585076 1
0.406707401885719 1
0.428780034260189 1
-0.588049684534487 1
-0.198247931191496 1
0.2994365650902 1
-0.000307029173963289 1
-0.467020786656898 1
0.257703802058643 1
0.0120935938793281 1
0.0344495088662215 1
-0.0756781516093736 1
0.144984875855406 1
0.204443906519198 1
-0.0282545052145604 1
-0.338963352494799 1
0.303662809316507 1
0.544310811016046 1
-0.373336712824701 1
0.381868188594551 1
0.552160444484539 1
-0.446536434258129 1
0.176858245595264 1
0.398839277631435 1
-0.476800644247818 1
0.385091117828865 1
0.440503128322626 1
0.0354702618274281 1
-0.199671018197677 1
0.0370209811328623 1
0.392058026317021 1
-0.387197274532319 1
-0.26354694760412 1
-0.4896247039229 1
0.24679120218298 1
-0.254629095157801 1
-0.352555117734263 1
-0.512191930862923 1
0.420552456170361 1
-0.673112209988374 1
0.0735414039233543 1
0.377037247867666 1
-0.0884245551743311 1
0.351777801233771 1
-0.12993361291411 1
0.399395541051765 1
0.331404743447169 1
0.114270906646364 1
-0.0462210163370207 1
0.117875185315749 1
-0.192685923309293 1
-0.378984132908682 1
-0.0229103347426552 1
0.297744177969938 1
-0.0139174889947439 1
0.127252126090497 1
-0.125099872043791 1
0.192634938733142 1
0.126785385104196 1
0.280096941270783 1
0.336413759732464 1
-0.111766330064193 1
0.0845929717328888 1
0.120764151248606 1
-0.250078334396807 1
-0.0723064290918159 1
-0.145623892953159 1
-0.11271255860237 1
0.30079484340512 1
0.0628146842575297 1
-0.162820822436312 1
-0.0936449857626587 1
-0.211744302083431 1
0.0876159045523764 1
0.172531471971262 1
0.0969673061448319 1
0.341322250079096 1
-0.72588579000483 1
0.465769216785749 1
-0.101629239539336 1
-0.359247926028409 1
0.263625349353276 1
0.145013786290921 1
0.154367687736775 1
-1.04640706030274 0
-0.116669539979629 1
0.245654888471327 1
-0.512407470734883 1
-0.210358827315058 1
0.46864774801966 1
0.694918571495966 1
-0.188263039156596 1
0.0741807541613408 1
-0.165929933949953 1
0.289487938315436 1
-0.105827325459171 1
0.00441863716211895 1
-0.083778682904052 1
-0.0416764592663449 1
-0.315818610505832 1
0.110095922042573 1
0.387270739957435 1
0.0590102772561882 1
0.229596570488894 1
0.360195009339192 1
0.134943802968102 1
-0.294143222798171 1
-0.339324964735461 1
-0.247880031734206 1
-0.0684358765443245 1
-0.230523472895945 1
-0.0705157958726712 1
0.529024769599687 1
-0.0382696507263695 1
0.0292914649664246 1
-0.581255932827991 1
0.249603965318685 1
0.289907906482747 1
0.348782320268427 1
-0.0887157502192546 1
-0.165522347388875 1
-0.0644817373183074 1
0.574877442776651 1
0.0509357964983873 1
-0.401605457928739 1
-0.13901391379213 1
-0.194987434997844 1
-0.245424442400013 1
-0.63578953299195 1
-0.0916384962130978 1
0.269976242680358 1
0.0336475844840389 1
0.00952789185060945 1
0.176135404915135 1
-0.115899874042543 1
-0.527290712820654 1
-0.120877241019365 1
0.406479689867689 1
0.257686348071466 1
0.410126046260396 1
0.232169159251456 1
-0.14764618798707 1
-0.579540655671141 1
-0.052301573651411 1
0.215085902642267 1
0.361282675703014 1
0.230932138750187 1
0.0317980236614142 1
-0.10111596825264 1
0.220771931154563 1
-0.117439461288697 1
-0.368231085096261 1
-0.0606476263386655 1
-0.22639922012153 1
0.128108511960046 1
-0.279181245827647 1
-0.103922457957377 1
0.0964664127448016 1
0.423276797731767 1
-0.220310727646744 1
-0.127092115971119 1
-0.194171549434526 1
0.0319597978382194 1
-0.723142239959269 1
-0.0547483839920665 1
0.206160286691306 1
-0.384122568773814 1
0.0250815696554073 1
0.162862738025117 1
-0.116047131128737 1
0.321669217666687 1
-0.59339736969544 1
0.57774957705896 1
-0.378578121765311 1
0.189408538770986 1
0.439712730038884 1
-0.298625642543897 1
0.43124738371071 1
-0.0602157884375286 1
0.224754740689162 1
-0.0811963730012437 1
-0.278018132088599 1
-0.499195677619979 1
-0.123111988170697 1
0.00563151196892432 1
0.214783118878728 1
0.177486627401865 1
0.46561033296721 1
-0.717080697228267 1
-0.0651907400654239 1
0.654155584006884 1
0.0634857886176341 1
-0.313978327342084 1
-0.107411847507489 1
-0.0332484750652899 1
-0.383188790031561 1
0.23156258441737 1
0.377521640812448 1
-0.931649520921365 0
-0.00924908282147199 1
-0.417401737940626 1
-0.25050626305428 1
-0.0037616729084005 1
0.368028940545309 1
0.364283744660375 1
0.0514494814676889 1
0.211095215924009 1
-0.22072995627725 1
-0.0816907629642141 1
0.227276998998042 1
-0.319520394679609 1
0.0303119419784707 1
-0.233035920733615 1
0.0291443220734554 1
0.241923401821815 1
0.861230196493232 0
0.284073896162476 1
0.246772061270393 1
0.0269806053140035 1
0.334584222353537 1
0.739562135118118 0
-0.532061559460452 1
-0.13453733264381 1
-0.142070135773944 1
-0.0019549833889824 1
0.559127841913693 1
-0.592425888573023 1
0.645898887578368 1
0.478089102556395 1
-0.556045673538221 1
-0.306947558395058 1
0.350669443304967 1
-0.607126624732103 1
0.0157861549365585 1
0.23682701319853 1
0.233070183964647 1
-0.0317879315828503 1
0.32404975059332 1
-0.0389616845803247 1
-0.199318669537331 1
-0.239610724257127 1
-0.0163020332705383 1
0.220737890398971 1
-0.225990365335464 1
0.0690745645586634 1
0.1345268641964 1
-0.0962761679162258 1
-0.0996227524328928 1
-0.634281363167923 1
0.393577298975499 1
0.110920576992979 1
-0.160446247540275 1
-0.0498054288470034 1
-0.13542143388102 1
0.0998995342390864 1
-0.505382229797349 1
-0.314093556233868 1
0.500786048841207 1
-0.698208157805694 1
-0.336985003329039 1
-0.46393741170383 1
0.0129804873755971 1
0.106646465933503 1
0.560818436716302 1
0.256417398586428 1
0.172625966558748 1
-0.336951567483619 1
0.413416563496399 1
0.152344289299992 1
-0.0590767859328729 1
0.111484677782771 1
-0.207877724933494 1
0.218456055749209 1
0.602778174767691 1
0.0788850692086863 1
0.472284071292622 1
0.191810216100707 1
0.314883352480558 1
-0.181737623250181 1
-0.0486056444344788 1
-0.49045906961173 1
-0.0488990973834001 1
-0.359869593836581 1
-0.515125370605193 1
0.470471080617201 1
-0.0419099679302563 1
-0.22404401386147 1
-0.120067486540258 1
-0.261773741229899 1
-0.0403725643569074 1
-0.269889023205836 1
0.00523500035355111 1
0.0727038957123728 1
-0.205933185493906 1
0.216719941852023 1
0.30824435691317 1
-0.243405418193617 1
-0.0456195506380636 1
-0.176358521982105 1
0.203061307368441 1
-0.442396163090422 1
-0.175483705945651 1
-0.494517113888921 1
0.250191116444464 1
-0.0277782450162227 1
-0.43962613927352 1
-0.0823390329787416 1
-0.317604996761467 1
-0.0448648982832688 1
-0.622274258902202 1
-0.00605226244190942 1
0.197859244762793 1
0.0830285680254491 1
-0.391025736217053 1
0.262829231447684 1
0.0357870370589809 1
0.373406117235983 1
0.0649674680592737 1
0.173549515829506 1
-0.0942911271964946 1
-0.1892196806924 1
0.0372838947688494 1
0.390473557316947 1
-0.472880721533666 1
-0.166211620523975 1
0.307027502050749 1
0.47358084400384 1
-0.645500348468139 1
0.0524025356625928 1
0.595505993776021 1
-0.0207036606728551 1
0.0896714050144619 1
-0.0595123548064499 1
0.347742482308075 1
-0.0915444131651967 1
-0.561616441597646 1
0.0270245887174727 1
0.574678518996534 1
0.419951147343408 1
0.0668850700016545 1
0.119650764274437 1
0.0399381338493416 1
-0.149488514914363 1
-0.61722986450795 1
-0.0825021751657191 1
-0.490064293407893 1
-0.255547368221678 1
0.0544183077178965 1
-0.00448078075565359 1
0.0208300745591491 1
0.0499452859661493 1
-0.30019775719177 1
0.288717774392883 1
-0.224424182852838 1
0.259942845777761 1
0.135926647309513 1
0.189526877640277 1
-0.149640356620231 1
0.128144703032182 1
-0.607269852557223 1
0.34030869923361 1
-0.304674246763674 1
0.0318775945294173 1
0.400012606600179 1
0.00882396316877687 1
0.110271646538069 1
0.0131344147625616 1
-0.218370976903617 1
0.0914512761235607 1
0.434809909647619 1
-0.613882489876554 1
-0.0731066198598789 1
-0.454441653883279 1
-0.759842653593855 1
0.15513356848547 1
0.378828299834588 1
0.0129491050406187 1
-0.374827126759348 1
-0.069889213078007 1
0.0165116679892358 1
0.633978935776895 1
-0.118591126161729 1
0.347036457540271 1
0.851112689625365 0
0.0936872597489463 1
-0.767129554048347 0
0.144138087567372 1
0.312897275969065 1
-0.144951030452342 1
0.304011497673577 1
0.1230734075234 1
0.0549653498307428 1
0.483597271523993 1
0.323757840262441 1
0.68500359818579 1
0.11134228639781 1
0.334076986610677 1
0.145261135543 1
-0.23476685542863 1
-0.484052210006094 1
0.181135731098463 1
-0.597248846535818 1
-0.0257881848764663 1
0.26631207018217 1
-0.305021038012837 1
0.19631062214047 1
-0.176277680033089 1
-0.312648748222576 1
0.0350599797024339 1
-0.354690990000413 1
0.493316027511833 1
0.142399645654504 1
-0.129618038381966 1
-0.257844019427173 1
0.164160790619606 1
0.489029621688332 1
-0.339149529629498 1
-0.05737431942644 1
0.17829599378068 1
0.124078288496606 1
-0.239423718158559 1
-0.0726037032692988 1
0.239113308793894 1
0.143335422566836 1
0.127232841601367 1
0.047390216483111 1
0.28372895481819 1
0.273980026883883 1
-0.683014835679719 1
0.0341814173675432 1
-0.364136365598764 1
-0.0932659658975113 1
-1.02283045941725 0
0.181339144508841 1
-0.862532830806477 0
-0.216707237191831 1
0.442629671581542 1
0.034368218410969 1
0.41771228452539 1
0.00923382309506287 1
-0.0353584362051682 1
-0.138645254889622 1
-0.0205939953206533 1
0.0408114903373924 1
-0.729008923979149 0
0.570230605952872 1
0.335527652105557 1
-0.0627054197053973 1
-0.11041374362822 1
0.479657665618905 1
-0.116482077451162 1
0.0821771493988077 1
-0.0953469247483018 1
0.214932765013273 1
-0.610807116949007 1
-0.110337594454755 1
-0.283500839211633 1
-0.393198923177615 1
-0.0359462245913117 1
0.328311585635526 1
-0.0336361147980754 1
0.351960853591473 1
0.412469756018299 1
-0.247650478766536 1
-0.321348369065462 1
0.378936441979622 1
-0.874663034551923 0
-0.182355987908042 1
0.435566987912232 1
-0.344972331619441 1
-0.519189111953122 1
-0.298251696986081 1
0.137411621498445 1
-0.236312284110688 1
0.011262099250662 1
-0.395710325153947 1
-0.328007278324117 1
-0.117408828916627 1
-0.0997099570988736 1
-0.121499851346416 1
0.227466697668877 1
0.30331900490026 1
0.371664999557368 1
0.015518515211459 1
0.100324196399873 1
0.122976864279098 1
-0.287127304349097 1
0.0717807061471672 1
-0.10616251572304 1
0.84238402354734 0
0.0292662392038781 1
0.278203996175512 1
-0.46376617182354 1
-0.212683915051946 1
-0.165966022315819 1
-0.101831762342911 1
-0.188564644418977 1
-0.057955986103795 1
-0.00713780982554078 1
-0.224772606749876 1
-0.476245138844218 1
-0.800653559501903 0
-0.468145135962309 1
0.233217460536107 1
0.0513664734922131 1
0.215528196821583 1
0.421366145173 1
-0.192953135428391 1
-0.121109245224693 1
0.219843866287345 1
0.230671827851059 1
0.0951161864674353 1
0.273272416726779 1
0.136622762838308 1
0.22605776391431 1
0.0465607044691326 1
0.0494215543691157 1
0.0328306928745997 1
0.0421326349891736 1
-0.103851110974716 1
0.0762980402207703 1
0.358578160075265 1
0.453722790230053 1
0.0785279139835509 1
0.503615425339596 1
-0.340934621534796 1
0.33535904596006 1
-0.156683667762916 1
-0.0164645271124362 1
-0.191075107448923 1
-0.182801872364364 1
-0.132772661178748 1
-0.109248603430732 1
0.303719179071501 1
-0.381581889695496 1
-0.725851213013401 1
0.00962533139420338 1
0.159931029079564 1
0.180437521290118 1
0.138084405926838 1
-0.478975889719312 1
-0.136271669946159 1
-0.00559181917323724 1
-0.0952573381178669 1
0.426255964249619 1
-0.250628260413934 1
-0.573635410739306 1
-0.206411795536226 1
0.120362577616498 1
0.810004739550293 0
0.3462244320976 1
-0.0105493699532014 1
0.0479413070296939 1
0.648167724715242 1
-0.224566135291986 1
0.138265215345385 1
-0.023135086041365 1
0.0160571161014473 1
-0.414920669428138 1
1.11553297754046 0
0.0933358276631227 1
-0.335109123053842 1
0.10558999265218 1
0.0292421874620623 1
0.0329776221583932 1
0.284404263641834 1
0.028374191241145 1
-0.0937356977080928 1
0.0943872978651009 1
-0.698701026932662 1
0.148160906775103 1
-0.36287536664468 1
-0.361274586212545 1
0.236904956184708 1
-0.0412987333199196 1
-0.435368568867406 1
0.603951719764695 1
-0.546625725335194 1
0.360419773056013 1
-0.211406739125552 1
-0.159066019542192 1
-0.379241710595256 1
0.140587260722284 1
-0.704227961934509 1
0.113528244382503 1
-0.274875830751939 1
-0.209605065887185 1
0.0396293132344665 1
0.2043556692033 1
-0.134718532666131 1
0.454513277214335 1
0.0587681994587047 1
-0.321818249457146 1
-0.156879906398189 1
0.210700503354696 1
0.418583472647019 1
0.448291677123037 1
-0.123591926806752 1
-0.294221497375272 1
-0.0929603805235636 1
-0.0407932811342924 1
0.113913465611651 1
0.107561334507723 1
-0.0276541450210546 1
-0.431846204403209 1
0.799412646552581 0
-0.0202663537836581 1
0.258897800339062 1
0.0559226555147695 1
0.134465019371783 1
-0.373076001456435 1
0.689617653970965 1
0.181643542498323 1
-0.166064361936341 1
0.537858636511133 1
0.0372975386330676 1
0.443099356859001 1
-0.0907900189691836 1
-0.298949168435948 1
0.186529283080454 1
0.210395598059892 1
-0.29507550363167 1
-0.149733998028939 1
-0.282758421864376 1
-0.109023743412324 1
-0.263305714802998 1
0.132241271390424 1
-0.260613813170233 1
0.393204725093793 1
0.118613555189248 1
-0.267646471228641 1
-0.0369736361244925 1
-0.537674130523772 1
0.460283965912162 1
-0.164045566800193 1
-0.344933246083306 1
0.555010431219698 1
-0.0434927699661013 1
-0.204062986334421 1
-0.137856253606436 1
0.368046502426822 1
0.533849626880522 1
-0.0674206631598039 1
0.374234517384158 1
-0.102974962923235 1
-0.280368805835543 1
0.738616035354964 0
-0.139435999896079 1
0.143469600432533 1
-0.140536418527151 1
0.43601593287476 1
0.301921230244027 1
-0.408475176563392 1
-0.0741607840542657 1
-0.304189237659889 1
0.318112084080403 1
-0.413145353567921 1
-0.188924023699591 1
-0.0129930330386353 1
-0.773420398482505 0
-0.16771508131091 1
-0.128561829722352 1
0.161343193865891 1
0.144385159372678 1
0.446987733581786 1
-0.38797496442943 1
-0.0171828807209483 1
0.0381789829582041 1
0.245226431722296 1
0.147260050106518 1
0.281897992618518 1
-0.116193074415144 1
0.446210660148795 1
-0.0186052824228422 1
-0.273591482150196 1
0.761574561480374 0
-0.367343769162456 1
-0.041941690833315 1
0.522647728907162 1
0.158495377055708 1
0.243998260520957 1
0.288578634173046 1
0.16484496253633 1
-0.0567312799682061 1
-0.0602049370057047 1
0.165473716704303 1
0.0280522230994654 1
-0.14596609391557 1
-0.598499766037311 1
-0.41360559627243 1
-0.389185618695676 1
0.24323856541305 1
0.373614946673822 1
0.449805038930211 1
-0.240694946474723 1
-0.26806292645472 1
0.0137940424741933 1
0.231265322086522 1
0.553322114006694 1
-0.226929909655087 1
-0.0534246912947425 1
0.0520797566564742 1
0.369315432104687 1
0.0489605942178757 1
-0.0730584994243183 1
-0.165419785551329 1
0.0667532678894955 1
0.0989205792304993 1
0.594689249444638 1
-0.188612102294122 1
0.104942671652047 1
-0.172876973417592 1
-0.538070910568862 1
-0.1201127411267 1
-0.00913530914180995 1
0.332458207662226 1
-0.135148128472909 1
0.169012185843489 1
0.322417010128845 1
0.0504408015619148 1
-0.397723921421268 1
0.0877972483026407 1
0.328478040416661 1
-0.0856359334093644 1
-0.305645795438905 1
0.242794533608003 1
0.0820892026848994 1
0.009590785252269 1
-0.287882187843505 1
-0.385165213575276 1
0.154183703708607 1
-0.230543398257298 1
-0.215012285103343 1
0.183672567381954 1
-0.0477562693216464 1
-0.293128306934978 1
0.194472314881189 1
-0.445656771602797 1
0.124234684034807 1
0.00846851473861424 1
-0.490838911940939 1
0.132162875094643 1
0.114149862100214 1
-0.160018218357573 1
0.331069553516703 1
0.167613098825535 1
-0.396749088342133 1
-0.0371836316560845 1
-0.294568002391972 1
-0.314622294392867 1
-0.810347324673108 0
0.188869114104086 1
-0.535002075136961 1
-0.508211472502455 1
0.173237180417865 1
-0.101788781624381 1
-0.0546324543884701 1
-0.208123916566007 1
-0.0475763194531882 1
0.222774332280582 1
-0.0640954578323797 1
-0.162199108138938 1
0.307088182576375 1
0.00344629626723874 1
-0.493372090864921 1
0.2906977766848 1
-0.0312145212395293 1
-0.762865881537166 0
-0.0858340202082445 1
-0.0163082167472701 1
-0.397630244801836 1
-0.0351597145828592 1
-0.254440475339398 1
-0.0792286452183851 1
-0.090686074617729 1
-0.0195339511024892 1
0.239037807249923 1
-0.0192731601715306 1
-0.0478653059697442 1
0.439620062188703 1
-0.364972863590292 1
-0.229508514887009 1
-0.0555735136626737 1
-0.276646811072052 1
-0.467446964268668 1
-0.14722650392843 1
0.188456751446098 1
0.143897398705813 1
0.117489461715657 1
-0.233247948975575 1
0.169388543752191 1
-0.216943494735219 1
0.0604602744667151 1
0.0810298959044723 1
0.00744717901855255 1
-0.49903704348027 1
-0.393278318946952 1
0.0628295530395198 1
-0.192133147050897 1
-0.538301270776181 1
0.45285580267243 1
0.383992922820297 1
0.0676250207652927 1
0.322626692594601 1
0.126678361426822 1
-0.335310577839657 1
-0.197202530979637 1
-0.170593792213188 1
0.522121854124698 1
0.0649348123834633 1
0.643577364836993 1
-0.0438689088214103 1
-0.243652964099913 1
-0.477941502169469 1
-0.381653497767122 1
0.281227416825136 1
0.0315861300927652 1
0.0724027894542446 1
-0.628439794210708 1
0.233284044269401 1
0.252100808154048 1
-0.253612887929511 1
-0.124486024820541 1
0.0273949022973134 1
-0.236160939104234 1
0.238076157692059 1
-0.0390686508751612 1
-0.338047902380807 1
-0.123319047849377 1
0.210075248634123 1
-0.733291520914486 0
0.0678169602592981 1
0.0704986618217196 1
-0.503510379668746 1
0.147614039278043 1
-0.316246297430871 1
0.249879081979534 1
-0.0613457191890643 1
0.433558507476295 1
-0.0881313846408769 1
-0.308311593598431 1
-0.489512407723785 1
0.164664824337105 1
-0.0191378999178247 1
-0.850500719956951 0
0.384605097769825 1
0.145102007713311 1
-0.679573419393779 1
0.217199041545635 1
-0.695870513956613 0
0.125489583453196 1
-0.0916579115975398 1
-0.000753229782876601 1
-0.0640491881325792 1
0.800524803458438 0
-0.136496548867713 1
0.446471292199571 1
-0.514249240055371 1
0.418674833746645 1
-0.403107330970523 1
0.0775677225052885 1
0.085747893501955 1
-0.298942376221416 1
-0.579656005432272 1
0.443388752166958 1
-0.503149042447558 1
0.406287560652419 1
0.0711534258005835 1
-0.218863934760004 1
-0.484310863253705 1
0.197944448133428 1
-0.652009444862505 1
-0.211359601244655 1
-0.288656233574328 1
-0.341154121441011 1
-0.0117087536321332 1
-0.232842833844649 1
-0.337536076797469 1
-0.369409611688625 1
-0.554771838937914 1
0.142868233674008 1
-0.0889088307152592 1
0.180057593167727 1
-0.210452118151318 1
0.216734632069082 1
-0.100366664995222 1
-0.207106107313982 1
0.523707407719936 1
0.264641246367474 1
-0.101332710222251 1
-0.286054341176902 1
-0.394714073788898 1
0.0599532438071319 1
-0.123169729749781 1
-0.0248390387531837 1
0.107894585687696 1
-0.245395625728215 1
0.827320574681352 0
0.361597414767467 1
-0.060780760883761 1
0.495782447516659 1
0.366889100909665 1
-0.363053215687162 1
-0.36726300409056 1
-0.562697003471751 1
0.502599063143026 1
0.481163756597827 1
-0.159541807436453 1
-0.0160147193756734 1
-0.34164482455568 1
-0.53359665731901 1
0.162562762795895 1
0.549798696171078 1
0.0746005794720901 1
-0.347493556786168 1
-0.811082429780685 0
0.411322254451985 1
0.147140628938506 1
0.0724649618339875 1
-0.00685050950024256 1
-0.193073196601738 1
0.164562794571921 1
-0.585623585000907 1
0.441072919347618 1
-0.500805014222941 1
0.313532921421588 1
0.349657951209573 1
-0.67959259239874 1
-0.430690140850909 1
-0.418533950100113 1
0.234871481636363 1
-0.723827918113956 0
-0.0721907494672078 1
-0.0477846437164887 1
0.63196111458146 1
0.366338091533129 1
-0.28436352416063 1
0.345505354356363 1
-0.174881035749161 1
-0.226951165881374 1
0.289569703589882 1
0.0278863694465787 1
-0.139034264545787 1
0.326230287642695 1
0.516330448152025 1
-0.37949963075943 1
-0.0965730760664929 1
-0.0705354647272661 1
-0.317876013674542 1
0.00741115459159254 1
0.0943913040218198 1
-0.380747602479525 1
-0.33438198917182 1
-0.377548452777307 1
0.0920051008774874 1
0.445940402170309 1
0.221897337472702 1
0.0674458253991923 1
-0.160006255979854 1
0.322735949482047 1
0.010112962122235 1
-0.264271458274723 1
-0.280769626305254 1
-0.537273152864035 1
-0.27355287494998 1
-0.419525722774064 1
0.194164391583985 1
-0.158076032073955 1
-0.401589170425774 1
0.423082765579688 1
0.199922469824509 1
0.141499642964251 1
-0.454045154132068 1
-0.0181390566770683 1
0.120594270557278 1
0.222244370853707 1
-0.0510900165127365 1
-0.225306500456546 1
-0.0800918310447592 1
-0.0952069113739933 1
-0.541936705312625 1
-0.41753737956123 1
0.061479932700605 1
-0.546893335514878 1
-0.226468330956499 1
0.0724359580892538 1
-0.171477339975285 1
0.177025418955177 1
-0.377993919787653 1
-0.128936377303486 1
0.36626405764459 1
-0.44207556811546 1
0.164671705669907 1
0.567323789861913 1
0.0833386488841102 1
-0.170425087673386 1
-0.110368479813315 1
-0.266456616416015 1
-0.458270119764713 1
-0.25441094526816 1
-0.0615793688151566 1
-0.377930501343334 1
-0.274783880992088 1
-0.0650502339473213 1
-0.116435399450131 1
-0.158436294421251 1
-0.0775695702201101 1
-0.0956056011525184 1
-0.203355690624066 1
0.0107291272816527 1
-0.0447722838164289 1
-0.452903440073891 1
0.759691357296369 0
0.216330109443621 1
-0.123101321605553 1
-0.246503496177945 1
0.0170192958299165 1
-0.975804824189843 0
0.21877186043169 1
-0.0252307618827744 1
0.0868558382435613 1
-0.0218564947067035 1
0.142695925776599 1
-0.0962900714595471 1
0.482510776415554 1
-0.00627174369602827 1
-0.00982094515631893 1
0.578379040077841 1
0.629688745165139 1
0.39114852356133 1
0.78470253153311 1
0.214160747075622 1
-0.401333882857497 1
0.0608716082817041 1
0.237171320079317 1
0.156469714693951 1
0.157482812373881 1
0.213119632926713 1
-0.470644263066166 1
0.466840052641577 1
0.1865461673158 1
-0.0482857779332812 1
-0.0410561707970418 1
-1.22220968288404 0
-0.0581515369093311 1
0.180288185171745 1
0.158075067990657 1
-0.127979677278316 1
0.126507351261584 1
0.135943741532745 1
-0.194518628930354 1
0.141103194740364 1
-0.0184342280928177 1
0.111195710612513 1
-0.0757456260955256 1
-0.21679189856134 1
0.0842243859013488 1
-0.212616067423722 1
0.0735552472295277 1
0.411410698907998 1
-0.134830220608179 1
0.166640133260334 1
-0.121127769547902 1
0.228629079444579 1
0.521264626333817 1
-0.0304231723305315 1
-0.21189955277361 1
-0.0129740616465538 1
0.0221215994734769 1
-0.376672672148396 1
-0.0164052873497579 1
-0.329286224896425 1
0.257130973617141 1
0.0594256138768103 1
0.312911984577488 1
0.279777095086955 1
0.229606786057958 1
0.0782338410351124 1
-0.399202053391501 1
0.146213047003788 1
0.0116118691545075 1
-0.41610831892308 1
-0.237947723480103 1
0.320112263030714 1
-0.606070678943769 1
0.335997983851575 1
0.808925331847189 0
0.193049220878182 1
0.121545612754245 1
-0.117205541043604 1
0.0771572735250441 1
0.53311027006296 1
0.269240686519892 1
-0.0480196656904209 1
-0.0216765331268622 1
-0.0201401294011979 1
-0.295119743376868 1
-0.130363380974561 1
0.101692740670037 1
0.444403533996889 1
0.0739758480248502 1
0.552752727738856 1
0.377573693676054 1
0.131790715889217 1
0.0785385270117533 1
0.0349952926793943 1
-0.446611857795822 1
0.0392809235889087 1
0.13720944833154 1
-0.352698229589142 1
-0.450442115848111 1
-0.357096517566433 1
-0.285954757193223 1
0.414369769467013 1
-0.256916672974359 1
-0.25213198566459 1
-0.195721952363418 1
0.777100241929207 0
-0.140604964889979 1
-0.144567290613297 1
-0.125469537890969 1
-0.0381260145138679 1
0.398657123255375 1
-0.234760375895757 1
-0.00378410158211079 1
0.0585098725007582 1
0.121084104591994 1
-0.0570038388599186 1
-0.08355546990876 1
0.0140569046399764 1
0.262196789770611 1
0.40294630487695 1
0.187136595492903 1
0.300842948892473 1
0.211838400518552 1
-0.174816891178792 1
-0.574470241660765 1
-0.132625304874724 1
-0.258506884016259 1
0.158015831505778 1
-0.158697255365383 1
-0.334621019835262 1
0.392494586891262 1
0.270286774141887 1
-0.166685049619069 1
-0.254920352373225 1
-0.194954294587229 1
0.128731465522764 1
0.73483752194985 1
0.359420327474052 1
-0.210208063760829 1
0.114393043628302 1
0.142608803553629 1
-0.048845301801947 1
-0.469142760331452 1
-0.126387894321107 1
-0.230549562914296 1
-0.281799729910604 1
0.00142440366623758 1
-0.452254880596971 1
0.776580628358648 0
0.191745682072188 1
0.272840704321104 1
0.0837796624346924 1
-0.357836061751343 1
-0.154590143412099 1
0.316287205932759 1
-0.136837021430208 1
-0.388391562069387 1
0.104186520469786 1
-0.0147513100948144 1
0.0252460616840153 1
0.360816019601343 1
0.147886788266891 1
-0.124961514466133 1
-0.0963425666360136 1
0.508030192960028 1
-0.0777576435193906 1
-0.201889825705702 1
-0.126732838103807 1
0.726267047619213 1
-0.0459429855312481 1
-0.153781171746659 1
-0.353310527892593 1
-0.369180025809759 1
-0.265811004710535 1
0.109058669390157 1
-0.394439659863917 1
0.422531682954816 1
0.265549845601248 1
0.321519440725713 1
0.11011488711974 1
0.134200912051202 1
-0.449587230659858 1
-0.219392872565692 1
0.14687282456883 1
0.145167814423456 1
0.181195184708935 1
-0.172478175949106 1
0.297942835306986 1
-0.319977792420968 1
0.358624348046201 1
0.000950514742937766 1
-0.169438192674027 1
0.0971013173726155 1
-0.455899843461568 1
-0.0186965067305191 1
-0.0394625296396263 1
-0.0293133824144188 1
-0.556911547537851 1
0.361406800427046 1
0.0440036772855729 1
0.369684331720885 1
0.169105756082281 1
-0.209153423799107 1
0.161683274368047 1
-0.210346345398876 1
0.169292151373103 1
0.613647676051955 1
-0.35821223316608 1
-0.0655323692392103 1
-1.06116217327742 0
-0.659475694860711 1
-0.401341430244841 1
0.139611212606633 1
0.255955968095166 1
0.260567763466244 1
0.0761086350762685 1
-5.18239184383595e-05 1
0.583509221645303 1
0.530207968873634 1
-0.435465811346684 1
-0.103864676971944 1
0.230963223892362 1
-0.766862080373412 0
0.451716921106556 1
-0.11731931731892 1
0.411948842067351 1
0.217560088433592 1
-0.076356004362401 1
-0.10729596102327 1
0.128225826979344 1
-0.100020285871236 1
-0.115858350441378 1
-0.283018213223774 1
-0.568641699025631 1
-0.413502371260587 1
-0.280755852951926 1
-0.501247587316996 1
0.345074789089438 1
-0.308325249034576 1
0.0184463533194668 1
-0.474291183310837 1
0.0815865201036757 1
-0.311237212501457 1
-0.151473614563127 1
-0.343138724136539 1
0.288514532233044 1
-0.277821391696398 1
-0.0503908262667505 1
0.222299461961705 1
-0.159574767731982 1
-0.152639539982842 1
0.294281217484939 1
-0.508038394452426 1
-0.138929488748917 1
-0.0895863328166112 1
0.154637918300666 1
0.145178832381455 1
0.15687923920618 1
0.050284763382875 1
0.484779436175979 1
-0.333366405098235 1
1.31665273103015e-05 1
-0.198534374427068 1
0.0189200038416069 1
0.0989337389218658 1
0.455641270354297 1
0.075338038699329 1
0.0460638158661988 1
-0.0093669916897273 1
0.209455389598266 1
-0.361813669383936 1
-0.175479359202207 1
0.0498004651565229 1
0.0112132638580383 1
0.140875374623044 1
0.00137575833784637 1
-0.235072022401135 1
0.000564390468740614 1
0.361448941596813 1
-0.471733720702005 1
0.074644196428759 1
-0.331993083073168 1
0.0990188251391019 1
-0.669419215811752 1
-0.192372866485092 1
-0.300864894105643 1
0.218790184357568 1
-0.120165276914322 1
-0.339361723183814 1
-0.218177292450553 1
-0.386891294523853 1
0.508232176135405 1
-0.171872421194533 1
0.109722524090562 1
0.0214484152551081 1
0.206490696897083 1
0.193751053502952 1
-0.1370037968124 1
0.266284407107482 1
-0.626093631226966 1
-0.183817079364832 1
-0.414210035370179 1
0.183289757842716 1
0.122646706293985 1
-0.334445634800844 1
0.00957621171168754 1
0.0872214278199899 1
0.048675068235818 1
0.622569328113513 1
-0.0483065045140084 1
-0.851171650705134 0
-0.271561248147339 1
0.219333205326461 1
0.0645511516878517 1
-0.547630567214623 1
0.237667443495969 1
0.291289650635617 1
0.0460130881731053 1
-0.308283676985522 1
0.0122143352508811 1
-0.126908900758481 1
-0.186324527298365 1
0.286178037832997 1
-0.0432070042740287 1
-0.296761191430311 1
0.605836179033293 1
0.141049083710927 1
-0.192508998754063 1
0.433086374666919 1
0.159295748081224 1
-0.489361793808242 1
-0.10747487252277 1
0.142434861283419 1
0.165479884466166 1
0.375573155913645 1
0.00673281629719039 1
-0.0146504132326231 1
-0.132821281238104 1
0.26180308770443 1
0.109151354862056 1
-0.305505968079815 1
0.294379637300252 1
0.4108787370932 1
-0.32958516214061 1
-0.2205491767801 1
0.0433990471149243 1
0.179736636724304 1
-0.0385183480034452 1
-0.0606561969212689 1
-0.469735720923347 1
0.432380789356693 1
0.227612134293913 1
-0.0408598379933765 1
0.979983885490026 0
-0.24297862582379 1
-0.166583073860809 1
0.00503710061452729 1
-0.372284731989531 1
-0.147604284778976 1
0.0100984191827838 1
0.601814921216401 1
0.228303186127164 1
0.0473445707000003 1
-0.111582996583835 1
-0.179703604765757 1
-0.281022395835019 1
0.136140448651766 1
0.115970367292597 1
-0.110005010633294 1
0.0511144339918827 1
-0.261985124498775 1
-0.218192062697853 1
-0.113301975894548 1
0.093854140389557 1
-0.617061899002778 1
-0.0188844509092553 1
0.360135599098578 1
-0.391052973158502 1
0.1453444674634 1
0.151803744561987 1
-0.0466956867333962 1
0.0625406174513794 1
0.346270617817017 1
0.313413684732412 1
0.171900831685394 1
-0.151558934298768 1
0.0211816649209767 1
0.113807139758758 1
-0.26932716466527 1
0.401870999466641 1
0.0429501020170637 1
-0.0735189366232783 1
-0.102200234369668 1
-0.0106902002521451 1
-0.499827161003208 1
-0.316265808139783 1
0.40321914716529 1
0.168624354022308 1
-0.0577838972290202 1
-0.108408462021135 1
0.534946749007627 1
-0.333707929061099 1
-0.0751866949650914 1
-0.291064113689529 1
0.391108711883845 1
0.312620233167462 1
-0.439340617796033 1
-0.37766573279146 1
0.105411768047554 1
-0.431875141269361 1
0.597514747772001 1
0.149795005726781 1
-0.143197729833528 1
-0.282297064245867 1
0.065917249286214 1
0.524132964678793 1
0.586313101476073 1
-0.105688906361608 1
0.257284295353554 1
0.139255928819196 1
0.560419214290237 1
0.408887353334223 1
0.220801562438882 1
-0.124374738838463 1
-0.393534170823657 1
-0.369197663251537 1
-0.534106176291837 1
-0.393721430326681 1
0.506128756815405 1
0.108551555392696 1
0.319997016956329 1
0.172770208470187 1
-0.581122880420089 1
-0.0439588609323549 1
-0.510394987429914 1
-0.465866329752854 1
-0.456142887232867 1
-0.0138138619282477 1
0.830137824111733 0
-0.144032322164317 1
-0.0584424531391242 1
-0.0928980153804825 1
-0.266201167448267 1
-0.192218971208035 1
0.010246472639073 1
0.172084815016807 1
-0.164134766522926 1
-0.611480366659956 1
0.324145513523232 1
-0.030687168030096 1
0.0626077483686301 1
0.27112604647902 1
0.0675147180701889 1
-0.0241835412107146 1
-0.235258862885174 1
-0.0458133212251945 1
0.0897909426774933 1
-0.101211696517576 1
-0.116322380418433 1
0.2722416025846 1
-0.156573740132687 1
-0.341476887518866 1
-0.373523205980081 1
-0.16917398418434 1
-0.19985356876092 1
0.363786150315683 1
0.00781260574745342 1
0.264972525499566 1
0.113054712641861 1
0.181136274628748 1
-0.270086498413233 1
-0.434891678785135 1
-0.201598368835449 1
0.200931510982442 1
0.145618987321551 1
0.486751120981269 1
-0.0803713906161119 1
0.838006525136275 0
-0.107332398915848 1
0.0332333150710592 1
-0.532301698510933 1
0.173842945624493 1
0.138748203119047 1
0.0523044490123597 1
0.150439234092617 1
0.712946627302235 1
0.244604737241367 1
0.378391427207911 1
0.394803171718178 1
-0.0995735577526164 1
-0.463018228560668 1
0.134700707260298 1
-0.0255053248768901 1
0.173905948497637 1
0.00994535677987049 1
-0.250074614776576 1
0.115679367556408 1
-0.141655231840366 1
0.192400583148797 1
0.160018866964466 1
0.120589329245569 1
-0.164087792622055 1
-0.262641995102245 1
0.0895210295504432 1
-0.0816134042979241 1
-0.243416388557203 1
0.184450781065486 1
0.441536087700474 1
-0.569290490096043 1
0.0211746396565022 1
-0.264121009347036 1
0.0176931682096625 1
0.590705490888934 1
0.186692963118245 1
0.142720676974758 1
0.10757335093575 1
-0.152136657346922 1
0.0645093424700338 1
0.461129771096524 1
0.304374359400734 1
0.132768713284447 1
-0.0693374199643658 1
0.0770578632302297 1
0.121200382930087 1
0.173307569173812 1
-0.0338739474785814 1
-0.317766492611188 1
-0.168189262457366 1
-0.122900645972693 1
0.19567732438206 1
0.110650577033625 1
0.643817714531873 1
-0.11325154854484 1
0.149061658415831 1
-0.1894183541275 1
-0.255894717773928 1
-0.238629015729381 1
0.18501217633861 1
0.47517280747458 1
0.317432920526288 1
-0.399134426460823 1
0.0682357727357226 1
-0.0799008749059955 1
0.407588539045776 1
-0.226315331730841 1
-0.146434291626187 1
0.569777358957903 1
-0.0733995090471234 1
-0.0406956379003058 1
-0.41941512899661 1
-0.037013556811085 1
0.537610841706953 1
-0.229788630706051 1
-0.0651725319311879 1
0.0326557372490416 1
0.247522821554423 1
-0.405867242376402 1
0.414464953338458 1
-0.0449412959760164 1
0.621171130114059 1
-0.685123071594239 1
0.234664885552019 1
0.146444330527445 1
0.247583862398704 1
-0.229878140518838 1
0.593953029169713 1
0.170116200645874 1
0.053932965294597 1
0.0679062413516662 1
0.185023637268597 1
-0.444988169917911 1
0.562152256852688 1
-0.0437156003351719 1
0.0229601743147693 1
0.259944359400853 1
-0.0153075533204106 1
-0.159487663274735 1
0.250722800722656 1
0.249099013212355 1
-0.307665241546067 1
0.285850660679828 1
-0.195731433599657 1
-0.375279755196445 1
0.0402698454560705 1
0.0557327761443229 1
-0.284382189942323 1
0.302143039265225 1
0.054063315910012 1
0.387619017619383 1
0.500488679826531 1
-0.248106291772034 1
-0.234426876290858 1
-0.0501290114942144 1
-0.0344784106421959 1
-0.302693285572667 1
0.173331883809571 1
0.311211705071608 1
0.353989856489613 1
-0.167968964838289 1
-0.307505531050518 1
0.105584858768466 1
0.325887533072664 1
0.0842353451556592 1
0.0329248817199591 1
-0.351492816018178 1
-0.335702275016211 1
0.817929905815126 0
0.0634447415984502 1
0.519639883952201 1
0.110199181407134 1
0.014726085502307 1
0.307078433576326 1
-0.383127388569235 1
0.151721956914732 1
-0.556647807250343 1
0.647820437346467 1
-0.070274746675872 1
-0.382689074361768 1
-0.188362707722319 1
-0.46540310883513 1
0.167841620856791 1
0.184786636621512 1
0.360469000299605 1
0.0726520251109624 1
-0.147066475985154 1
-0.306860825809708 1
-0.0540419129516731 1
0.233348440399769 1
0.263442918154582 1
-0.0505967599104055 1
-0.112146295665856 1
-0.0742608369078415 1
0.432896538764004 1
-0.363828857563538 1
0.186923084266196 1
-0.513886153131406 1
-0.0402621964257567 1
0.204320455864317 1
0.919244438773413 0
0.108580452425528 1
-0.318727143796247 1
0.145880645729244 1
0.0266330058642735 1
0.219518248788486 1
-0.0551044060295263 1
-0.0319109802064687 1
-0.0968999612036961 1
-0.201936842316604 1
-0.0443467834103392 1
-0.199452432020517 1
-0.795160229003178 0
-0.719492612531829 0
0.258987993036969 1
-0.41163358037491 1
-0.350080251063877 1
-0.22452605746962 1
-0.480070150844683 1
0.5808938208782 1
-0.759068617192958 0
-0.44322563419991 1
0.13476478679536 1
0.144371277562582 1
0.352132131869124 1
-0.0248435184996524 1
0.144040799340389 1
-0.147000767565771 1
-0.192778881045416 1
0.570096558496327 1
-0.0220896657289037 1
0.179757712728408 1
0.185225353364673 1
-0.197462714445207 1
-0.363008261104217 1
0.152112018024515 1
0.0848939703556479 1
0.0411574143007364 1
-0.300090377644043 1
-0.310164190070429 1
0.303465367694246 1
0.355844121815239 1
-0.199835006226882 1
-0.0844542570583565 1
0.152996382064268 1
0.458690388034209 1
-0.20519482756701 1
0.228861468916473 1
0.0637888218632127 1
0.253652903062984 1
-0.507126156025803 1
0.245503690915951 1
-0.115133091972696 1
-0.0142864296419718 1
-0.305233432854801 1
-0.129620336106609 1
-0.118631792237983 1
-0.205138461334505 1
0.382889640614045 1
0.321168850783804 1
-0.0726450433746027 1
-0.616789374544639 1
0.169205260481396 1
0.00760682595278216 1
-0.18424745348871 1
-0.037028230385083 1
0.0179237804236561 1
0.296497765187562 1
0.106256845240179 1
-0.311072060682941 1
-0.0135990828923571 1
0.196449182318888 1
-0.405620132506277 1
-0.110614650376581 1
-0.0176385207420785 1
0.210854978063083 1
-0.135473185730571 1
0.324530984948934 1
0.66143626461964 1
-0.0231077588383032 1
-0.194160059243903 1
0.277452641416877 1
0.317858709506983 1
0.160757957067174 1
0.170635872640339 1
-0.040841356124089 1
0.0562153346773388 1
-0.3088387020132 1
-0.0602438037739729 1
-0.0707705739549096 1
-0.456966744793318 1
-0.313377716406221 1
-0.165170692970482 1
-0.191704242887789 1
0.0568670498164033 1
-0.578333336733869 1
0.128155934098411 1
-0.174996115340333 1
0.339869025021788 1
-0.098943950381633 1
-0.00287356500648815 1
0.0341536975316075 1
-0.451511608684046 1
0.0566378675055543 1
0.445422198226789 1
0.203115119705042 1
-0.149214905646791 1
0.624652509285534 1
-0.0696647851619419 1
0.213665603137446 1
-0.320967284323547 1
-0.22276351740902 1
0.195398453315698 1
-0.533044456174989 1
-0.0485066225834783 1
-0.138672685126135 1
0.0861186371035984 1
0.366486699499947 1
-0.032425817784214 1
0.184323203413907 1
0.502753508152049 1
-0.200535265444674 1
0.0902159613666836 1
-0.283208959049873 1
0.151106453563362 1
-0.0300702531559059 1
-0.543831192197801 1
0.23160114757346 1
-0.108829769932537 1
-0.480798322427663 1
-0.443206291080964 1
0.30103159030701 1
-0.234892241687584 1
0.299381530430233 1
-0.291108787152879 1
-0.615666487990353 1
-0.279524992659966 1
0.183333930522363 1
-0.64814118432362 1
0.52342854396423 1
0.362737820684524 1
0.122625172451689 1
-0.209755021299267 1
0.0543248276262593 1
0.238141487550977 1
-0.169444903911209 1
-0.236140019180309 1
-0.290422628443112 1
0.576349420254994 1
0.225916431707748 1
-0.0718531746179451 1
-0.330720720261019 1
0.716807577934018 1
0.37554141199004 1
0.0231589427373229 1
0.0847726675992265 1
0.435130042726822 1
0.207555892974164 1
0.409588081581827 1
0.351364701116452 1
-0.0943337120122943 1
0.131542160343036 1
-0.483357414791574 1
0.242076822609011 1
0.422987415979711 1
0.193371812367225 1
0.322685827701486 1
0.0760484256183956 1
0.343796630756316 1
-0.338231081544527 1
0.186849140694618 1
0.625767985720841 1
0.0298622979403392 1
-0.157185454727479 1
-0.360617751978214 1
-0.259358034412564 1
-0.409998496385135 1
0.316610543099261 1
0.24762027237905 1
0.303047291768728 1
0.17857138411896 1
-0.0400525961997075 1
-0.326062297506601 1
-0.541312467073442 1
0.356962242807305 1
-0.154575738302411 1
-0.515689837655684 1
0.143682787403586 1
0.420470384406109 1
0.147746712796447 1
-0.108865017893191 1
-0.471133017183459 1
0.000308012949033452 1
0.231594223324721 1
0.314118636399607 1
-0.629057103241331 1
-0.110921042051829 1
-0.307933039209077 1
0.393232326449256 1
-0.303421175745095 1
-0.225876899279706 1
-0.208522412015882 1
0.237733503926456 1
0.0118626244442599 1
-0.00492636092000611 1
-0.0197551603431325 1
0.0734935430390302 1
-0.141579657799867 1
0.270750085766889 1
0.363179541395065 1
0.323786138842533 1
0.104048606952794 1
-0.233188537374319 1
0.347120544143312 1
0.252848376207053 1
0.0922529748142759 1
0.342036681402663 1
0.210243128517363 1
-0.751479663393945 1
-0.0694994337682449 1
-0.265151157783273 1
-0.150837859370566 1
-0.101861651068768 1
-0.262948871221196 1
-0.0176023183458027 1
0.121537616773678 1
0.32583815252818 1
0.370609604156282 1
0.100835173816135 1
-0.0327502733112152 1
-0.467561483443286 1
-0.250182082774439 1
-0.552765833943855 1
-0.404479252499622 1
-0.374125292057917 1
-0.263015142292522 1
-0.0790391170390507 1
-0.301074380219848 1
0.218829932430041 1
-0.288639546207123 1
0.109307858354337 1
-0.174051881328123 1
0.493387817079798 1
0.480735660934148 1
0.291472884707235 1
-0.0301203933014727 1
0.43285485776513 1
-0.20633008357018 1
-0.461058958034945 1
0.170250194840721 1
-0.399866234994635 1
0.110011535029974 1
0.672677697808142 1
-0.399413498104317 1
-0.0686226236009168 1
0.74175437344473 0
-0.253865743095332 1
0.526707948717276 1
-0.0112643787531801 1
0.191092478873783 1
0.150917174761842 1
0.158433819637288 1
0.011549808658311 1
-0.101158431236938 1
-0.261323324051956 1
0.457114680238142 1
0.489274297657158 1
-0.137281856041809 1
-0.460037797626755 1
0.473683567780899 1
-0.167901958646662 1
0.398826251708032 1
0.00620105187063846 1
-0.196236228704034 1
-0.17244203582407 1
0.351264399785324 1
0.251973869549115 1
-0.205232861842996 1
-0.101284575587203 1
-0.370923370226065 1
0.257408413318278 1
0.331002060070453 1
0.369415276655721 1
0.310363554234686 1
-0.0144672136085922 1
-0.0161319621015665 1
0.161353850737382 1
-0.27882107023329 1
-0.149222245550659 1
0.0335920783798166 1
0.261699351507103 1
0.325258878084437 1
-0.413644638178939 1
0.0950621916780043 1
0.258916930629316 1
-0.165717775217747 1
-0.163781015700217 1
-0.0811036372751939 1
-0.0756476500673985 1
-0.0228073210476476 1
0.375787086612798 1
-0.102509597381353 1
-0.216527173362748 1
0.183110006958217 1
-0.0717261060648735 1
-0.219186303032258 1
-0.250160478806762 1
-0.584068110813652 1
-0.260129378955232 1
0.909521861384145 0
0.120244558148933 1
0.166043665382071 1
-0.131251644414314 1
-0.385141590095531 1
-0.0373326223142589 1
0.145419710904945 1
0.237863396153273 1
0.159178666081537 1
0.177308776947396 1
-0.0396663955049831 1
0.024620282256267 1
0.311381016623363 1
-0.296186071108723 1
-0.0512330145289415 1
0.381031616374152 1
-0.239387583187146 1
-0.251895974483739 1
-0.0282121988261532 1
0.0868070061178789 1
0.415569165313318 1
0.836534127169751 0
0.63553584655582 1
0.325777597991185 1
0.0853475022410642 1
0.458268519808538 1
0.37363982432147 1
-0.0287018318513941 1
-0.195119093897204 1
-0.217230235411001 1
0.642182419699287 1
-0.47606168900538 1
-0.665551661062371 1
-0.243925628509563 1
0.161310383725168 1
-0.314007960118392 1
-0.195898518165318 1
-0.324738976459868 1
0.446868684401743 1
0.134210023369291 1
0.535601281444838 1
0.532713488161408 1
-0.163714230269401 1
0.0519779092644366 1
-0.17778726309762 1
-0.193126185451759 1
-0.495585154805758 1
-0.157792872220005 1
0.188179976481337 1
-0.0821286823295844 1
-0.371742867044758 1
0.929519351860279 0
0.150339874172791 1
0.063477087395924 1
0.245393943801263 1
0.133568838958002 1
0.0130616955276043 1
-0.856301317027439 0
-0.115430984267811 1
0.159249619746128 1
0.0821929274473048 1
-0.185479136567847 1
-0.526753299259098 1
0.471771141936462 1
-0.0815396456574798 1
0.697793259052315 1
0.243823296882154 1
-0.334438107885787 1
-0.345722482473735 1
-0.277201510835107 1
-0.350935524624284 1
0.175666565190466 1
0.204072945544744 1
0.323990171717116 1
0.0520836768243732 1
0.133373546614104 1
0.321549071915699 1
-0.0555142134275166 1
0.289933081258556 1
0.0829289718563714 1
-0.0832416425718651 1
-0.654080748178248 1
0.454277902936254 1
0.0779943560983772 1
-0.320742268254757 1
0.665841832823711 1
-0.572261974087283 1
-0.108852403048513 1
-0.0747543060125271 1
0.114349512924994 1
0.118010560305903 1
-0.113495398637645 1
0.01379955781802 1
-0.574227657490111 1
-0.00683929783488843 1
0.270459204930331 1
-0.00200610463544472 1
0.232669242049702 1
-0.352501646333015 1
-0.180049756023136 1
-0.302409512357659 1
-0.0558740180929044 1
-0.261175439789525 1
-0.135277049545988 1
-0.068133667459082 1
0.012391134841256 1
-0.0896135786015933 1
0.732559503559216 1
-0.231484547579943 1
-0.413086077012271 1
-0.388732181887607 1
-0.0328781558876028 1
0.31694557054947 1
-0.181584463351188 1
-0.713388083807131 1
0.12520053975863 1
0.141280036901505 1
-0.105230179818382 1
-0.0231484531694487 1
0.191407879066481 1
0.098826392654602 1
0.258556091383016 1
0.367193868886228 1
0.310355500440658 1
-0.0949663979410948 1
-0.166653639920177 1
0.136250125247806 1
-0.0798404741277986 1
-0.228021831285434 1
-0.0571886347560092 1
-0.294753207546859 1
0.182278579111124 1
0.658019842609404 1
-0.672433588232101 1
0.201968098207698 1
-0.288058063938087 1
0.0396433518222292 1
0.123097106708362 1
0.307100571595789 1
0.395188272019477 1
0.238793409626987 1
-0.462848291091228 1
0.194190381080367 1
0.448723908237884 1
-0.34279980734602 1
0.459954321425343 1
-0.0511375621804605 1
0.0328583966890252 1
0.251768043018412 1
-0.266328044471105 1
0.732477405238695 0
-0.0370521772646319 1
-0.465253047912326 1
0.730162153855861 1
-0.632156375388676 1
-0.508409797517482 1
0.316284213154898 1
-0.716744500011135 1
-0.185122999622109 1
0.162196700360819 1
0.101346830276046 1
-0.308200824458744 1
-0.0998039593461747 1
0.149949783959664 1
-0.233811499859561 1
0.176340681424773 1
-0.0345115081061243 1
0.449820904220448 1
-0.112814429854022 1
0.303348977926856 1
0.0102614809650766 1
0.607011911429921 1
0.0136907282160145 1
-0.106760656335205 1
0.152543014108689 1
-0.597406694563396 1
-0.103948879313557 1
0.279737988206063 1
-0.480963364251684 1
0.00931695930754567 1
0.11479826189686 1
-0.437904272807883 1
-0.181085554916238 1
-0.0683207883627367 1
-1.14386787525274 0
-0.45215219272854 1
0.239972850896093 1
0.331435519842276 1
0.385402013408547 1
-0.466397640425713 1
-0.280512103404028 1
0.106942496420151 1
0.135529535960642 1
-0.0747106573727875 1
0.33323367476878 1
0.0627265572620362 1
0.0346417166031243 1
-0.590927885358281 1
-0.286646022630963 1
-0.0351986589762118 1
0.295440817831669 1
-0.0115930128085778 1
0.113642058277465 1
0.0280517469407636 1
0.177427975553682 1
-0.631518235981232 1
0.355518395398456 1
-0.491889971754943 1
0.102108345336991 1
0.391157775713065 1
-0.00797977417197243 1
0.0401474557686024 1
-0.373711208911409 1
0.0637396904089075 1
-0.195873578770599 1
-0.172139234724447 1
-0.200203182908556 1
-0.00365035397839696 1
0.507205687501601 1
0.0998194349092076 1
-0.207737380720399 1
0.542381059389523 1
0.32634760974149 1
0.298736839777733 1
-0.412296652969797 1
0.228868732031388 1
0.307180845972325 1
-0.110715783055705 1
0.0377155130231256 1
0.0115028823949577 1
0.0196507407816905 1
-0.127904587888467 1
-0.42791650232398 1
-0.121399053640642 1
-0.47311164767177 1
0.0272944645951584 1
0.284256486739078 1
-0.210541344488377 1
-0.530249305247443 1
-0.297205125919393 1
-0.404567910122012 1
-0.160962633133611 1
0.0209112335130334 1
0.437722254337293 1
0.0630358660355347 1
0.440738084605586 1
0.225618133069214 1
0.0928554194528304 1
-0.423299371999421 1
0.0142325143845901 1
0.0517497789087029 1
0.00469547899423914 1
0.329638734678889 1
-0.0248349548956215 1
-0.472040913955829 1
0.0625905093180858 1
-0.249179569991385 1
-0.265254376255401 1
-0.122378825946784 1
0.162054842424412 1
-0.184657021582722 1
-0.0866029496139728 1
-0.679513338131948 1
0.296959327763621 1
0.209593531561852 1
-0.2697240490739 1
0.218819023667551 1
0.121545349940757 1
0.466752970313749 1
-0.239230978309256 1
-0.171304344766333 1
0.274279414280713 1
0.0315419431080334 1
0.0166396783394607 1
0.693308697246291 1
0.270006075985048 1
-0.64288631845063 1
0.298421121334805 1
-0.505535672610082 1
-0.17506803067413 1
-0.177063022006519 1
0.221798301469797 1
-0.00343036517024586 1
-0.0636612643677986 1
0.0777917587858626 1
0.346049215435558 1
-0.134591420043 1
-0.0311594404091496 1
-0.491062394608189 1
0.418910018912185 1
0.492266521134744 1
-0.156074407890254 1
0.0206297991285797 1
0.615220978990599 1
0.0213964620830857 1
0.151592448218402 1
0.46318712622864 1
-0.0489301214024451 1
0.0578373222411828 1
-0.305918258635722 1
-0.03744488021477 1
0.936013596525214 0
-0.127896030829034 1
0.254261647755097 1
0.338639970190705 1
0.304601236802867 1
0.0527146175138232 1
-0.358279826671405 1
0.00268826134170376 1
0.360838069265253 1
0.177391316203025 1
0.0650061966759304 1
-0.308639167525306 1
0.634253337595082 1
-0.184464542315017 1
0.278833024182054 1
0.339630168901136 1
-0.128565529797755 1
-0.249865690287204 1
0.39294230644188 1
-0.334748895887058 1
0.323747102563527 1
-0.1941785504226 1
-0.423832429154872 1
0.283777966553636 1
-0.167558646447282 1
-0.368834685962695 1
-0.0905443138195448 1
-0.303650672811807 1
0.248217394381423 1
-0.730832670772838 1
0.31173395400775 1
-0.000124505389516763 1
-0.306180441355125 1
-0.0525296112382923 1
0.388868947454591 1
-0.489022130787418 1
0.0689774115018668 1
0.532686369319484 1
0.622732961997247 1
-0.247668888073072 1
0.0492717403710709 1
0.215192637965662 1
-0.596592698253042 1
0.0753045103482278 1
0.207755913789181 1
0.24900146089805 1
0.236743319603142 1
-0.236665335582872 1
-0.0627768354185053 1
-0.462514330685156 1
-0.306924312312788 1
-0.393509314522153 1
0.0582674672786288 1
0.0246666241703304 1
-0.348726697801876 1
0.1285154724198 1
0.0388898443748591 1
0.10186003654313 1
0.0107169472627577 1
0.181339079563099 1
0.165793330926092 1
0.0995767978727646 1
0.462403275500368 1
0.298049291058341 1
0.359646620417721 1
-0.445889218477374 1
-0.180167771115733 1
0.278317421568497 1
0.153772710257085 1
-0.0149752312020851 1
0.393417300436871 1
0.159010692688618 1
0.53987769396902 1
-0.320702660767085 1
0.0845490334573336 1
0.386843029590565 1
0.2593953826361 1
0.000670089460521835 1
-0.000818296017944489 1
-0.247006825405944 1
0.00882577557267041 1
0.318504936352971 1
-0.0727624473177046 1
0.469347378305198 1
-0.13666416514158 1
0.0713987712039451 1
-0.223554906612468 1
0.260441235609352 1
0.239714418514841 1
0.342373856223797 1
0.100246799407278 1
0.00499939876075475 1
0.0403452720270047 1
0.47560981828307 1
-0.35343991627867 1
-0.156481547314453 1
0.0898666194193923 1
0.404342223104073 1
-0.0246982491319555 1
0.14171501052829 1
0.288701694753759 1
0.655347137993774 1
-0.939065290028231 0
0.350160360902677 1
0.00295840043958217 1
0.0854614876884158 1
-0.597676207604888 1
-0.10603106766132 1
0.232350206004552 1
0.123601922514898 1
0.369168870744177 1
-0.216529565271383 1
-0.262151892152631 1
0.21993576234247 1
0.261444554925453 1
-0.146503062545317 1
0.624435162220428 1
-0.0763680071920793 1
-0.166237873244453 1
0.228515691018277 1
0.195134464638424 1
0.267345927366296 1
0.373822400575361 1
-0.814538454540627 0
-0.385465451808148 1
-0.486408263575542 1
-0.00759717367304555 1
0.353502834457872 1
0.252168205101542 1
0.210312247326067 1
0.0301826078063443 1
-0.355325366954181 1
0.20578895699433 1
-0.0647156281615988 1
0.42085214232011 1
0.383837024289759 1
-0.415517318217482 1
-0.346079985572629 1
0.00145518520024317 1
0.0145466302842037 1
0.261184956140311 1
0.358137260096512 1
-0.419639862353245 1
0.25899837983281 1
0.38671056063605 1
-0.342197868128332 1
0.223092833656012 1
0.361029463024712 1
-0.00370675840167037 1
-0.349561072673154 1
0.170141078227026 1
-0.298807816084492 1
0.0936218045742265 1
-0.131020656878732 1
0.168499840758742 1
-0.487317890779244 1
0.236889331999428 1
-0.213851915543003 1
0.100717480116074 1
0.217684091781723 1
-0.348929335186402 1
0.295832662435569 1
0.417883026479731 1
0.152393680162196 1
-0.0948321936150644 1
0.143176051139124 1
-0.0134879643345431 1
-0.58005633899959 1
0.218959138416977 1
0.151772853880182 1
0.238469692247448 1
-0.279639133332457 1
-0.435680403137778 1
-0.252342353850432 1
0.0680454305252044 1
-0.227849851243945 1
0.0784350689330722 1
0.265902839868284 1
-0.340970992260986 1
-0.00985006002905985 1
-0.077901823890742 1
-0.322073395957983 1
0.595724553683634 1
0.20626453669941 1
-0.320428864553822 1
0.254439068213754 1
0.282602501720356 1
-0.480699041041281 1
-0.278038894976509 1
-0.417053818079325 1
0.341002788723589 1
-0.145568331205567 1
0.318496203631544 1
0.0437408179290052 1
-0.0381143962558368 1
0.220247707449352 1
-0.549293991194213 1
0.577849721790741 1
0.179721708385187 1
0.201514349509851 1
-0.0346240907134094 1
0.470444682912976 1
-0.254343096184805 1
-0.64366777436498 1
0.178783306903495 1
0.766105932996334 0
0.125131899725967 1
0.391747957521048 1
-0.0921126374038465 1
0.539371632245643 1
-0.235253928712032 1
-0.146961314695947 1
0.0291193498290076 1
0.380897036351041 1
-0.456043572971629 1
-0.153373976936885 1
0.399674847047772 1
-0.156727178569462 1
0.330733557716874 1
-0.0386300034192016 1
0.154739933676475 1
0.949309016327602 0
-0.173451729170023 1
-0.602429280666542 1
0.0185596339802792 1
-0.357864486848568 1
0.498072724578105 1
0.000976415643212145 1
0.505575570558153 1
-0.502908654479749 1
0.277604549636313 1
0.416807735475765 1
-0.247207780573325 1
-0.0980450425992703 1
0.356594226392827 1
0.0369171702834093 1
0.28453254833603 1
-0.188316468517174 1
0.232482769749441 1
-0.145703926700395 1
0.0973978849121253 1
-0.471371377389261 1
-0.474831920049589 1
-0.308811183886858 1
-0.588218776233491 1
0.124700069503994 1
-0.363799335909841 1
0.18254450179011 1
0.208727286220024 1
0.33297408008192 1
-0.0798275838436876 1
-0.336178418460363 1
-0.310182357587112 1
0.0845709511449442 1
-0.549255572538881 1
0.0772244920589332 1
-0.0414455132246427 1
0.344522333776931 1
0.169171693352141 1
0.197777261866902 1
-0.366171001721425 1
-0.194565090350111 1
0.0713031322978047 1
0.396647903212317 1
-0.185238694227245 1
-0.456724416685163 1
-0.318064729470937 1
0.52615019746888 1
0.167721274926062 1
-0.113279986124927 1
0.11642840800532 1
-0.563697137679915 1
-0.184008119574327 1
-0.0619231983395949 1
0.329024085590265 1
0.443675233824035 1
-0.0405058781944572 1
-0.0241147855486285 1
-0.237095321881651 1
0.119537094468369 1
0.777198056078894 0
0.348960482988949 1
0.101080552195087 1
-0.321232231459344 1
0.174333375489115 1
0.199942307513082 1
0.139709227028619 1
-0.211084492721307 1
-0.253535575402882 1
-0.862577276196037 0
0.0495970629785896 1
-0.318088815641222 1
0.341747838013426 1
0.0179390731419827 1
-0.213201764111463 1
0.473922997977691 1
0.302319071473405 1
0.066142324853608 1
-0.406194547154134 1
0.137490589838494 1
0.460475877900624 1
-0.306733102245619 1
-0.134737225360473 1
0.422501883713946 1
0.537803075069207 1
-0.264229959114516 1
0.327095831638215 1
0.0557360813651934 1
-0.223363862949251 1
-0.86750517380053 0
0.161451574868952 1
0.31511197786396 1
0.284773773967083 1
0.215853219301132 1
-0.0163711534515189 1
0.219161248031009 1
-0.0127696181295392 1
0.229056346829535 1
-0.698250819831996 1
0.0495158173771805 1
0.325555057362756 1
-0.206761246853348 1
-0.0305264906884603 1
-0.231044503268771 1
0.00277937052214366 1
-0.170070073566982 1
0.0897919170519883 1
0.450021840080967 1
-0.376989903289893 1
-0.142755264111813 1
0.445381500753278 1
-0.203455827281332 1
-0.385734622046933 1
-0.0258267679703868 1
0.0262108718550039 1
-0.0108231964181924 1
-0.13303209948974 1
0.0305334696187517 1
-0.013745088780579 1
-0.0676973883665411 1
-0.0305367475133165 1
-0.126106934750894 1
0.132431266204065 1
-0.875624042239021 0
0.287185560642053 1
0.32694183823758 1
0.0778750026245396 1
0.515260253066858 1
0.527848542405036 1
-0.00874514871034976 1
-0.383973398797432 1
0.0850769146045939 1
-0.305672971822416 1
-0.200474243776308 1
-0.179300335027208 1
0.114009195797678 1
-0.140198373106889 1
-0.153438714439628 1
0.163404802742949 1
-0.323575960211843 1
0.548238135997436 1
0.568423272607569 1
-0.295040323315355 1
0.160154039235929 1
-0.398950610171441 1
0.191940081805324 1
0.297996244639453 1
-0.19353272480793 1
0.0163059614743132 1
0.261773869530073 1
-0.158054341146577 1
0.414474780709513 1
-0.147827393622771 1
-0.27805340838769 1
0.0461628669821463 1
0.185767708366188 1
-0.159822158572961 1
-0.178882985308924 1
-0.149313747026533 1
0.267403521423959 1
0.0734914509769374 1
0.125549291651472 1
0.103222855351434 1
0.759913806170993 0
-0.470062472739693 1
0.889145227565578 0
-0.00950587266384322 1
-0.375688848423494 1
0.0575675381803491 1
0.390396391244019 1
-0.15156890794322 1
-0.853461689229754 0
0.54867468366077 1
-0.39288489804739 1
0.0795504069734949 1
-0.0421092020117233 1
-0.312236940913206 1
-0.624981742759091 1
-0.225964898209296 1
-0.205168829727314 1
0.0529428731932591 1
-0.288897566017994 1
0.542899483536898 1
0.137938170034954 1
0.0885212128250969 1
0.277315199829187 1
-0.584691586713306 1
0.0274140459347193 1
-0.144918330141775 1
0.201377852659204 1
-0.660701358952006 1
-0.367855858975626 1
-0.0415301434552141 1
-0.418834902687949 1
0.503299194216806 1
-0.141427054730088 1
-0.257555532345093 1
-0.0953364248395716 1
-0.739803756700024 1
-0.621792554931422 1
-0.665922676791741 1
-0.10090967273772 1
-0.231721617469333 1
-0.473971990326036 1
-0.128337208962716 1
-0.061211013015988 1
-0.0741539868286022 1
0.67787313046718 1
0.536304716812316 1
0.0183275199702066 1
-0.268015324574105 1
0.190123320647121 1
-0.465817713524816 1
0.433985932750766 1
-0.44819920444189 1
-0.475523106117716 1
-0.152695033089821 1
-0.0714835405464436 1
0.124645036752047 1
0.110415590367285 1
-0.241062766661962 1
-0.342889396471928 1
-0.180347386231179 1
0.232774078282633 1
-0.0605402496425552 1
-0.151239299861945 1
0.0178777495117017 1
0.0741574062816419 1
0.743512873493398 0
0.437082739410825 1
-0.228356156162497 1
0.348436937709318 1
0.428855156750251 1
-0.262590624116396 1
-0.265634670200754 1
0.423746182452064 1
-0.129584009427353 1
-0.177542021279775 1
0.130421982955013 1
0.445009190196153 1
-0.175307463406694 1
-0.0730483125738285 1
0.141908777263654 1
-0.167399175288243 1
0.408251257532161 1
-0.205060143894867 1
0.405014451286415 1
-0.100663837575315 1
-0.145376368784903 1
0.0406768073888251 1
-0.547093569286003 1
0.165769431924876 1
-0.15497391033576 1
-0.0950963439587456 1
-0.271368616516046 1
0.174947680254652 1
0.0879328338432657 1
0.335002213560249 1
0.239257614322484 1
-0.473882715537067 1
0.0263544127927061 1
0.265556888967807 1
0.0206765382685653 1
-0.159882454523339 1
-0.177137600385318 1
-0.531574995145395 1
0.365832913981228 1
0.404035118413562 1
-0.252447016622674 1
-0.065668750992025 1
-0.774417401505284 0
-0.0199196544057118 1
0.190688002539948 1
-0.190008263573003 1
-0.171141683490911 1
0.221354327500036 1
-0.406806364226424 1
0.31066052696721 1
-0.182672362782133 1
0.557326345943339 1
-0.049671416114668 1
0.173638468673011 1
-0.309972494084206 1
0.236436135573656 1
0.155924747200783 1
0.0910564708833025 1
-0.267313412194458 1
0.101546584756349 1
-0.0317203636190776 1
-0.0777672621494931 1
0.346784582647045 1
0.297634041649809 1
0.402727211450476 1
-0.274237257913448 1
-0.286116704799596 1
0.191978529572619 1
-0.232669995134537 1
-0.27767180410308 1
-0.0945047141450123 1
0.167354014863225 1
-0.439880510642885 1
0.0198662573756475 1
-0.389216937543142 1
-0.207788852008603 1
-0.292599481843621 1
0.45024084826836 1
-0.450516869841141 1
-0.0869440840483348 1
0.137015348273092 1
-0.128516006288714 1
0.187411762397494 1
0.7062571441426 1
0.220839530245673 1
0.059974392686164 1
0.23731737296998 1
-0.200926330179346 1
-0.316004194221436 1
-0.329025158943086 1
-0.336745177610209 1
0.0827843006375372 1
-0.346525263129646 1
0.16582795236856 1
-0.191105952155726 1
-0.107191435330718 1
0.299539373728733 1
0.13025498046616 1
0.132476044484105 1
-0.273557559291956 1
0.580019599546595 1
-0.490348854303593 1
0.18577242659502 1
0.225826899690068 1
-0.428588066986992 1
0.155593586234557 1
0.031703552858588 1
0.481887367544344 1
0.448025255382665 1
0.460430262326876 1
0.282644002501741 1
-0.280175382142697 1
0.19687093102128 1
-0.0919258798094593 1
0.396610164760595 1
-0.103364861843599 1
0.243454351494978 1
-0.326533618378003 1
0.145487371367128 1
0.432912000133121 1
0.327437646566395 1
-0.0448785405795567 1
-0.0599366095712934 1
-0.558109820074847 1
0.637942049296483 1
-0.0135874731567933 1
0.494377777077375 1
0.162558360105423 1
-0.425690339416134 1
0.312306720887404 1
0.123533291027196 1
0.0324262643582642 1
0.270552178745456 1
-0.0521053498848287 1
-0.00756466372184018 1
-0.00038793551107363 1
0.0595908954414995 1
-0.178492497813921 1
-0.112110861438083 1
-0.198896884272415 1
0.163934078551905 1
0.119301454534423 1
-0.635635896224923 1
-0.0237239283353506 1
0.187710820489877 1
-0.295898719709482 1
-0.157632838257623 1
-0.148811806455502 1
-0.110981898451722 1
-0.0876427718084027 1
-0.122601703529306 1
-0.089904688333222 1
-0.301961977734754 1
-0.260016989533456 1
-0.450452943390025 1
0.228010742627991 1
0.325395030782366 1
0.405763264758027 1
-0.548022296857314 1
-0.0483267429191007 1
0.338404340041346 1
0.506108983233875 1
0.0108150509908239 1
0.0527536843772995 1
0.0548915093999564 1
0.482770425749786 1
0.028505139016147 1
-0.354964943882032 1
0.492750740767851 1
0.0801008503861621 1
-0.0318918161456535 1
-0.0789520117869762 1
-0.0448650529174224 1
0.0399614740861586 1
-0.398314750262082 1
0.125785531287128 1
-0.43956875501096 1
0.484765823285215 1
0.261904232332539 1
0.271424448488848 1
-0.163894902526135 1
0.145288170505589 1
0.331579453235031 1
-0.130301000054308 1
-0.0469124002367398 1
-0.0689170563713058 1
-0.212622806572187 1
0.0819158303495183 1
0.572474591128472 1
0.12284927181615 1
0.0703623266432832 1
-0.376229055911992 1
-0.231628193059625 1
-0.0902357374796433 1
-0.367224382318734 1
-0.472984730030799 1
0.773699857074822 0
0.14411169213764 1
-0.222590212974292 1
0.164054997582316 1
-0.114415950006057 1
0.096257007083405 1
-0.213415733755538 1
-0.0989331715292982 1
0.392573430038189 1
0.295260567878508 1
0.045391661370675 1
-0.381818546393899 1
-0.0602935139082647 1
-0.182969601872972 1
0.0306151609295211 1
-0.0322818267422251 1
0.48509811544083 1
-0.644701510103002 1
0.377440229783018 1
0.305631127993755 1
-0.144133327966835 1
0.223808952662058 1
-0.06731803603101 1
-0.0128882152511971 1
0.242140577145356 1
-0.45325512012487 1
-0.0962991344945949 1
0.572807914620224 1
0.0784178932972849 1
0.254519547582928 1
-0.234896867286599 1
0.311743317681631 1
0.145530088342124 1
0.388327968642105 1
0.144781071587691 1
-0.345999542582968 1
0.118591827415943 1
0.433602325685871 1
-0.356691474066184 1
-0.150475890375526 1
0.738561578919196 0
-0.361020393805896 1
0.124841819088674 1
0.233861271153812 1
-0.335280444972677 1
0.249112986999314 1
-0.12974994431009 1
-0.719937881490202 1
0.229768029988154 1
-0.26453392157879 1
0.0966892927335514 1
0.343464963392649 1
-0.14030743584534 1
0.0382193587808064 1
0.0706809622521967 1
-0.26389910452912 1
0.293074010741861 1
-0.176316385119575 1
-0.356444665376337 1
0.228331791067336 1
-0.132802612804355 1
0.216800751238756 1
-0.628121976681768 1
0.294086722279179 1
-0.210017424134464 1
-0.310216785953783 1
-0.404788234930391 1
0.304664872429004 1
-0.67372338380771 1
-0.173941056310423 1
0.844734258404649 0
0.412439759706583 1
-0.185869866916729 1
-0.442260262131539 1
0.0579236262238099 1
-0.52967010253525 1
0.0763509762282993 1
-0.135485132417177 1
0.0581853492311608 1
-0.255096662246904 1
0.0920816278315463 1
0.145852193066803 1
0.237244505556587 1
0.265210044769134 1
-0.280864092602099 1
-0.0401120094878005 1
-0.365641393425988 1
0.347208229571159 1
0.495781002261033 1
-0.44374892448323 1
0.377535274208664 1
-0.11814058136389 1
-0.445534023906631 1
0.00675107205237503 1
-0.491098803298739 1
-0.229651541043767 1
-0.197510276452716 1
-0.125109712502025 1
0.239236033570289 1
0.277387369460048 1
0.244218503468229 1
-0.344420891394012 1
0.524761536081595 1
0.366025748519918 1
0.0931711082953163 1
-0.0736718588786838 1
-0.208266940195806 1
0.2647073734279 1
-0.299677847230433 1
-0.227586143611387 1
0.740339821450835 1
-0.222663175019844 1
-0.368062050717 1
-0.0374195892783297 1
0.287373487597641 1
-0.214493616732343 1
-0.52879505320888 1
-0.150641106167991 1
0.126916570329243 1
-0.149451520952692 1
0.214198486243131 1
-0.0708837957867867 1
0.335223294836025 1
-0.162883782069782 1
0.818847268585127 0
-0.0344279741312888 1
-0.38912905110106 1
-0.496167264175683 1
0.232357720327593 1
0.713973328258637 1
-0.0761647340173369 1
-0.0110115828912447 1
0.074741102290995 1
-0.0693191138408509 1
0.571009788923206 1
0.13003074514744 1
0.376858094163198 1
-0.304169037841456 1
0.0968279447664959 1
0.102110687444093 1
0.721188992255105 0
-0.392061137837839 1
-0.0772461420964296 1
0.054519015092067 1
-0.311308632988324 1
0.282014689178052 1
-0.305647983331989 1
0.0143193740403841 1
-0.0182515444477768 1
0.0636504106928363 1
-0.0421584074344418 1
0.00456588399480262 1
0.0523408869293777 1
0.0050795541063105 1
0.317936149866981 1
0.254954185633647 1
-0.06768411389453 1
0.328417586110848 1
0.262454953498026 1
0.113087509370569 1
-0.964426019952554 0
0.126508863573772 1
0.629016985258028 1
-0.0377074341351496 1
-0.419135156729298 1
-0.311345690606024 1
-0.245704694198554 1
-0.0137684841527613 1
-0.136953452372871 1
0.0219523925070621 1
0.36622372175305 1
-0.160190467804879 1
0.319511245743625 1
-0.0713934496974869 1
0.0793201060015994 1
0.0864498008216553 1
0.12350708480605 1
0.50557367740718 1
-0.143912231563797 1
-0.393136192605868 1
-0.28478786221927 1
0.233323802812805 1
0.327620158134375 1
-0.118122674988816 1
0.269245725420874 1
0.406294018019503 1
0.337309771874449 1
-0.341170678413946 1
-0.478469851049834 1
-0.159654428770163 1
-0.58815208352064 1
-0.256326821050047 1
0.427102537883645 1
0.718037766477158 1
0.0059723415079217 1
0.283184195058508 1
-0.192727909895677 1
-0.329119421207128 1
-0.416610743681723 1
-0.0752861217194976 1
0.266940618872426 1
0.441831577702942 1
0.161738218245108 1
-0.159213951818019 1
0.29021111193238 1
0.0511760085547173 1
0.0378873457119531 1
-0.0573409599305724 1
0.128289784175844 1
-0.385888729725609 1
-0.0373823378938011 1
-0.177848758132909 1
-0.147853219836698 1
-0.195622865578535 1
0.299783813209127 1
-0.00117718470975409 1
0.0531535054089951 1
0.475173161240966 1
0.124614253514724 1
0.0741067693778567 1
0.442013847993684 1
-0.299889865554609 1
-0.521131558546444 1
0.183705494545839 1
0.0612970927997265 1
-0.210701947299126 1
-0.690577581009314 1
-0.0506035337604863 1
0.0518392373492359 1
0.0700316027990596 1
-0.378426934171741 1
-0.333050677111875 1
0.397539601801655 1
0.0816070267596296 1
-0.164616853416991 1
-0.248016766110255 1
0.166204868652225 1
0.238465355197921 1
0.174958542531275 1
-0.154999150549272 1
0.0169777432870933 1
0.117616759520562 1
0.550316949261271 1
0.277857536257739 1
-0.395058681817805 1
0.409375988180751 1
0.134153846313506 1
0.182409793755678 1
-0.12786932197436 1
-0.311333871671129 1
0.490070790745587 1
-0.28577499004289 1
0.0219377816847613 1
0.0359706690444835 1
-0.434560104606725 1
0.427990901405079 1
0.290121683774928 1
-0.0381256167207259 1
-0.135549522590056 1
0.0563544592252339 1
-0.0123153302675218 1
-0.00196595489745041 1
-0.176025019273718 1
0.518429763771894 1
-0.334353522470538 1
-0.119831537920716 1
-0.233667135700711 1
0.166459558797982 1
0.187785615140322 1
0.283057500597939 1
-0.0840350257859601 1
0.103114725210326 1
0.717373383540236 1
0.281979456449087 1
-0.0629903131106615 1
0.214576189168896 1
0.106982398130647 1
0.23832872420703 1
0.0462088821714497 1
-0.160790546854357 1
0.293040816328697 1
-0.1709323703126 1
-0.0321410567953524 1
-0.215262238985713 1
-0.371481686701924 1
-0.0831169631555958 1
-0.605438634763492 1
-0.704299704992378 0
-0.0324158410877397 1
0.440391072949423 1
0.0908157374737161 1
-0.168770658287801 1
0.641786716051924 1
0.176092076786908 1
-0.684687943372323 1
-0.332254643583458 1
0.339907385690524 1
0.0356595694976305 1
-0.0711944952867517 1
-0.527251730481835 1
0.295785092465265 1
-0.352058325123167 1
-0.3232529171451 1
-0.0353473478578582 1
-0.289295660287876 1
0.226490385073829 1
0.0224153518396496 1
-0.0378139211267689 1
-0.313678870626756 1
0.240741315357664 1
-0.501963773927359 1
0.0422483462432925 1
-0.365146741929868 1
0.519673924430419 1
0.444810442759062 1
-0.311096469175231 1
0.0275928605164037 1
-0.472544733534057 1
0.0101847350205483 1
0.0495332062366438 1
-0.262900567284207 1
-0.0646752494318965 1
-0.313942564269103 1
-0.245633242157593 1
-0.104395757521395 1
-0.368446308971281 1
0.0263211724648668 1
-0.133782536124752 1
-0.052646923410679 1
0.0982592747998474 1
-0.30242001291569 1
0.050385896602068 1
-0.160250499325511 1
-0.61314664867813 1
-0.00257163790911027 1
-0.663043053532775 1
-0.072072509382922 1
0.436951287066992 1
-0.0935067661525553 1
0.549382958484372 1
-0.41121045666817 1
-0.0602451490846621 1
-0.426168453259833 1
0.546401080758488 1
0.179120228494561 1
0.0111091015986993 1
0.603553341531361 1
0.0319843366350049 1
-0.215344923312916 1
-0.302429456075493 1
-0.439292218209026 1
-0.0867053397243525 1
-0.714399824590653 1
-0.334530097121659 1
-0.0988789486828607 1
0.0272016873499097 1
0.155149792219558 1
0.290617491607318 1
-0.127001032054023 1
-0.0300245421715427 1
-0.714635500527051 1
0.535380057452776 1
0.285174362242716 1
0.129116481566891 1
0.184893125065481 1
0.251823640508688 1
-0.0945667186107493 1
0.0344122590040788 1
0.015309538438447 1
0.246436584567091 1
-0.219596094035564 1
-0.414827067599822 1
0.00348060815576891 1
-0.18830902255256 1
0.153136762539036 1
0.349023891167968 1
0.380723505397537 1
-0.165016658826748 1
0.195568072013735 1
0.0976076386835986 1
-0.0453937260192662 1
0.481334436978311 1
-0.539398167150318 1
0.0810161350890908 1
0.331949933957388 1
-0.469224898317073 1
0.113998111427706 1
0.498572523538677 1
0.325198532623345 1
0.442945902535248 1
-0.0589923787474627 1
0.00390002034302979 1
0.157917148563681 1
-0.334198276276762 1
0.435424009328473 1
0.400464046231312 1
-0.348994301368678 1
0.0689590735568409 1
0.494378679687601 1
-0.455035744104267 1
-0.215493573097649 1
-0.149649431317088 1
0.168257355232163 1
0.493170543921071 1
-0.187157582241708 1
0.373486750235581 1
0.0053699224871262 1
-0.435875523886013 1
-0.0465194284260084 1
0.31931293986975 1
0.155353097655178 1
0.541300669837902 1
-0.0181225412879372 1
0.396215295026394 1
-0.310987358168072 1
0.0295962550256417 1
0.0177912322519069 1
0.292239847127428 1
-0.256300705922777 1
0.518725647003289 1
-0.0968584192926891 1
-0.301014692086826 1
-0.390102369341975 1
0.0110202335491944 1
-0.721541632668418 0
0.53762523066923 1
-0.232309420801596 1
0.148092458021708 1
-0.0292979522650502 1
-0.194568707794094 1
0.598734213148568 1
-0.303927332843039 1
0.231774747543465 1
0.00358495682925423 1
0.178172879998219 1
0.37123723663475 1
-0.156606326176961 1
-0.290427024329299 1
-0.211314638801765 1
-0.392570453443121 1
-0.0504275021706693 1
-0.689975987429014 1
0.104642123400881 1
-0.118084769103523 1
-0.28356922916264 1
-0.0423727634770005 1
-0.122173764207195 1
0.51900782370003 1
0.182776036122495 1
-0.413127615149761 1
-0.0530805278372179 1
0.0123676910654199 1
0.347890039867897 1
-0.219597902128448 1
0.391755409470941 1
0.0663440556681095 1
0.104451920289281 1
-0.140485569788535 1
-0.540498955970109 1
0.0996383274991781 1
-0.0229823707315505 1
0.439362635800999 1
0.5510578971252 1
0.273983588567218 1
0.389406939088511 1
-0.446684899662563 1
-0.0932859352844854 1
0.613705429774711 1
0.453154955397327 1
0.381333383242949 1
0.395694871285744 1
0.262050035090632 1
0.334218849436846 1
0.0328603153608156 1
-0.202677522131889 1
-0.040192844989696 1
0.0902866366186387 1
-0.388276952935062 1
0.658584317801555 1
0.184144479851698 1
-0.185760800700953 1
-1.14097844712671 0
0.179850371752492 1
0.147176992373766 1
-0.186341754995411 1
0.505468737034672 1
-0.250005035380409 1
-0.319757815318183 1
0.0582881856783156 1
0.0848965997419122 1
0.370912276147175 1
-0.364834680371152 1
0.434771958422424 1
-0.670494450248977 1
0.14271458276698 1
-0.196389531448323 1
0.0657959957290721 1
-0.30766127371497 1
0.124833511586007 1
-0.236850045599003 1
-0.0730924112230691 1
-0.445258529574573 1
-0.347688245886136 1
0.571116421994701 1
0.030923135627592 1
5.40280405103982e-05 1
0.141286457595761 1
0.245825708555658 1
-0.348367120664479 1
0.251994725747659 1
-0.110956074911578 1
-0.787011279845475 0
-0.309217222773793 1
-0.259840197203233 1
0.357332774727658 1
0.254288157540683 1
0.592711635265345 1
-0.0633107414351355 1
0.0733962341232733 1
0.388157868772298 1
0.291011298351464 1
-0.410062173439613 1
0.0556769400649011 1
0.249096065224679 1
0.218444845571113 1
-0.0731393563616663 1
-0.0812023564832213 1
0.242177946324104 1
0.32185293015303 1
0.585058856183028 1
0.0970604566499951 1
-0.0220637214569361 1
-0.107531819765283 1
0.346866182033988 1
-0.0838809087393327 1
-0.170578851196895 1
0.0297321911521628 1
0.106930083703308 1
-0.345586956446677 1
0.0466218662400458 1
0.374182341116881 1
-0.369941453025335 1
0.211246661616663 1
-0.230049534773873 1
0.903269921731815 0
-0.157853868244104 1
-0.179949931494935 1
0.367669111821157 1
0.487982632771891 1
0.0858094634785318 1
0.165303996523111 1
0.111829904563428 1
0.415521116529889 1
0.252202445870137 1
0.00399444262589123 1
-0.0283436392381818 1
0.600951120733096 1
0.377954823222891 1
0.921303468438997 0
-0.427360404726787 1
-0.342662887377524 1
-0.200117088886693 1
-0.055625148607208 1
0.112896910650072 1
0.020856336973275 1
-0.0579888610947093 1
-0.305409999682659 1
-0.0373125695001899 1
-0.00565555172804459 1
0.056227128114022 1
0.0880616673424758 1
0.40156856482397 1
-0.106066941298465 1
-0.200630833718822 1
-0.0638135484072189 1
-0.225942671444219 1
0.185579454568152 1
0.255495052771741 1
0.071439073564028 1
0.80423145700093 0
-0.297798981105956 1
0.215968828148223 1
-0.305605650220693 1
0.0685416807452531 1
-0.0243981884388845 1
-0.433759139112043 1
-0.156506543829016 1
0.125686779138526 1
0.691118119059247 1
0.116858348310525 1
-0.418602257136748 1
-0.380335959675439 1
-0.331144875995674 1
-0.554272780503865 1
0.181384901582879 1
-0.194801901228862 1
0.220018740469034 1
0.0464320594277387 1
0.028281512060479 1
0.154830977990928 1
-0.223481273574532 1
0.109924619121072 1
-0.0668105834241174 1
0.4752306054729 1
-0.0914606407007304 1
-0.444639376354366 1
-0.334831979714943 1
-0.304478986509199 1
-0.161814571054458 1
0.12753489494274 1
-0.146701756563891 1
0.117593848630384 1
-0.165064263805052 1
0.219815953023297 1
0.447288793675876 1
0.149278329966608 1
0.232995847587317 1
0.123580390056431 1
0.0813884000368513 1
-0.0391429950436802 1
-0.25059424774929 1
0.409689006132901 1
-0.0767064506455108 1
-0.384921149569997 1
0.100947435227836 1
-0.435325516636949 1
-0.432623260358911 1
-0.249273639268831 1
-0.0886457799034963 1
-0.0704275261391515 1
-0.0613731690045304 1
-0.00548203150359969 1
0.108270472196072 1
0.172859347586233 1
-0.0485730584122081 1
-0.140045331039831 1
-0.468125664014671 1
-0.00279983583609058 1
0.492524389942328 1
0.18659862120852 1
-0.648844062910354 1
-0.0132446668288512 1
0.615257238395433 1
-0.098055374993351 1
-0.0792953910930117 1
0.364652243148728 1
-0.244337876414181 1
-0.447098303344745 1
0.180410294913976 1
-0.122471078588411 1
-0.60622180811531 1
-0.14282759743444 1
0.192256842883775 1
0.406403506023181 1
-0.510992256552478 1
-0.500904673209448 1
-0.0988062783909181 1
-0.340999757489229 1
-0.473837059421023 1
-0.366810290400135 1
0.0326065087627814 1
-0.475017022686706 1
0.46045918784637 1
0.217363014812862 1
-0.20706508082477 1
0.475952474840783 1
0.343261989118645 1
0.472534217501021 1
-0.78240149321256 0
-0.436820280907423 1
-0.120997776197981 1
-0.129075815006858 1
0.591519628607518 1
0.155015561446189 1
-0.23834035947341 1
0.233876242944088 1
-0.848884723636181 0
0.199372893068305 1
0.354089673575975 1
0.251136749973449 1
0.0539176028885659 1
0.599983523137932 1
-0.00937325234474734 1
-0.0908440686090379 1
0.197807031722478 1
0.301477048732854 1
-0.185812425451236 1
0.170690582187235 1
-0.231020913818921 1
0.125321642611774 1
-0.408934782575864 1
0.157550313423983 1
-0.234078026300032 1
-0.0838059128251483 1
-0.142325382049944 1
0.35170509587054 1
0.37864917879426 1
0.0567800295926393 1
-0.591622183201319 1
0.228619640136085 1
0.38387304730408 1
0.077707814625839 1
-0.163545527316763 1
-0.0426623401508431 1
0.000757767718119098 1
0.017224568161241 1
0.597881530787761 1
0.355620330478102 1
-0.582591030940716 1
0.0132221020689571 1
-0.391601892892063 1
-0.0116214081138318 1
0.0800066898226677 1
0.0789487360515319 1
-0.15501416688898 1
-0.178391820459222 1
0.439806495429788 1
-0.62961882450969 1
0.029599588324417 1
0.187674895242919 1
-0.467265932274828 1
-0.522880102394087 1
-0.138850961594546 1
0.0190317317865045 1
-0.263658042411721 1
0.160674385764386 1
-0.165296326398302 1
0.062635497570328 1
0.036316620365564 1
-0.336666393091052 1
-0.462737981484576 1
-0.187015806884906 1
-0.380564808220402 1
0.0860626635557674 1
0.301877193850437 1
0.215605971109717 1
-0.443906677351151 1
0.0614132362015221 1
-0.950012512313504 0
-0.00601703209343187 1
-0.0532551732237483 1
-0.00871082255391722 1
-0.279510437382871 1
-0.576090567112698 1
-0.208416192067365 1
-0.378249300696194 1
0.373952740772873 1
-0.284799673628712 1
-0.103309572185972 1
0.079880521833241 1
0.0513744790337737 1
-0.258792304555405 1
-0.0443240176967933 1
-0.112472482091087 1
-0.414270600314812 1
-0.2043770213383 1
-0.0865467264127163 1
-0.259591918386047 1
-0.218887817163543 1
-0.141370380909616 1
0.249803632215815 1
-0.441625471013745 1
0.195625734898157 1
-0.273777736040367 1
0.305434106719661 1
0.355967381598225 1
0.329476150379101 1
0.573781842602484 1
0.283228508524717 1
-0.120529776770338 1
0.428316477700404 1
0.25866413948887 1
0.409124379740598 1
0.108665068735442 1
-0.0518012405930501 1
-0.0977159744612678 1
-0.115633465699928 1
0.23888850499076 1
0.398800532372498 1
-0.289622973007911 1
0.26393127605538 1
0.102074183239777 1
-0.552466637406362 1
0.346944972179601 1
-0.167573675407779 1
-0.121619363703499 1
0.0281023801596028 1
0.201434443294519 1
-0.059572937628006 1
-0.216014104347578 1
0.301037365211534 1
-0.376263326590203 1
0.0865580985011385 1
-0.0819459185369814 1
0.147712000551115 1
-0.224869682381166 1
0.09505633495155 1
-0.0034619522980727 1
-0.148064909114564 1
-0.0573596978236909 1
0.150434569790445 1
-0.0548713045217401 1
0.00283600270134533 1
-0.510950474111586 1
-0.699937077360325 1
0.300187670660295 1
0.108033847581208 1
0.391325472305644 1
-0.555128121823054 1
-0.0374296164945924 1
0.115613720007348 1
0.189216402377573 1
-0.0683626909736384 1
0.0539854143421329 1
0.559904710864645 1
0.0794893948363267 1
-0.0618363676628899 1
0.366803727314279 1
0.117077931058567 1
-0.0986832832550563 1
0.0774454279199746 1
0.652018270196907 1
0.186480794136862 1
-0.413324807141334 1
0.154013060843974 1
-0.13474492514472 1
0.142104309520483 1
0.250008136509972 1
-0.0842467689899835 1
-0.0190495470922529 1
0.229224091662428 1
-0.181149435183485 1
0.528034455882548 1
-0.41961228707914 1
-0.319267930097234 1
-0.544627761471924 1
-0.343414916682039 1
-0.116518059914157 1
-0.445264042378659 1
-0.254230560081184 1
0.419502222208601 1
-0.305119401211706 1
0.0478609885838657 1
-0.244020563181134 1
-0.22700600246738 1
-0.709792823734675 1
-0.600904756469047 1
0.244800726950311 1
0.431140693927686 1
0.010097709772982 1
-0.325992577445822 1
0.291651829630593 1
-0.126874324528094 1
0.271182709311057 1
0.288742918343175 1
-0.164103555965749 1
-0.0158555473238206 1
-0.287666100527978 1
-0.150576173252238 1
-0.251598248817769 1
-0.460195050035797 1
0.564495927110709 1
-0.242668566070495 1
0.216281941046486 1
0.0768684304017057 1
-0.579822385873898 1
-0.197558238204688 1
0.196760793865079 1
0.205566152727141 1
0.0761995897406961 1
0.280878248947279 1
-0.486747040932783 1
-0.171129127279469 1
-0.53453773510225 1
-0.0497781020167383 1
-0.0206716125734336 1
-0.135558730819408 1
-0.138094451680282 1
-0.122610783018978 1
0.0351794293714458 1
-0.212594884966616 1
0.0909336238152917 1
-0.0171782350825581 1
-0.67248420536338 1
0.123019621137119 1
0.00837150795264698 1
-0.495062524408249 1
0.228993294168856 1
0.312265722188074 1
0.00409721064251087 1
0.340437226271817 1
0.0633992628639692 1
0.219900295087884 1
0.169799994142741 1
0.241717239830355 1
0.345641426985369 1
0.420470770375818 1
-0.516867951090794 1
-0.0511539155496322 1
-0.0210632646367917 1
-0.527522882806853 1
0.309565042168077 1
-0.0479671163799758 1
-0.145676960377701 1
-0.046608837174548 1
0.211328216944458 1
0.320164199229377 1
-0.102955670611809 1
0.236995450975728 1
-0.267639914798517 1
-0.195450517159265 1
0.147603884649191 1
0.237336668383382 1
0.179389435618131 1
0.269671829005232 1
0.0629246072366771 1
-0.0138468416520287 1
0.0981146572123659 1
-0.0170073579118729 1
-0.0915525495604682 1
-0.0202743509675053 1
-0.296344559786433 1
0.191296546396909 1
0.402647129214947 1
-0.123946116917932 1
-0.169329277145122 1
-0.228395720802236 1
0.358474343487721 1
-0.471707752867835 1
-0.364070319713144 1
-0.242941457989942 1
-0.144667732636982 1
-0.203761779369641 1
-0.111092454114176 1
0.536404134434892 1
0.136625136092028 1
-0.13134150992298 1
-0.573594530516089 1
-0.0510820096926319 1
0.462137076081993 1
-0.179696235509478 1
-0.0724206018654476 1
-0.0894672154227935 1
-0.154682436508114 1
0.672082323150566 1
-0.0719225859604835 1
0.363364711547981 1
-0.334168224642703 1
0.0668706538649216 1
-0.406374519404583 1
0.095514128740763 1
0.501789321505218 1
0.169588562282602 1
0.0595154692760519 1
0.0233415010858948 1
-0.086476103906413 1
-0.667542317515041 1
0.190315114702978 1
0.207768139994212 1
-0.10495491116236 1
-0.34759250142514 1
-0.354216007949174 1
0.489253105608972 1
0.402827709223574 1
-0.759065047863832 0
0.253732422962367 1
-0.260706032323869 1
0.0150332596743588 1
-0.0273385942258376 1
0.0865896297404511 1
-0.35537228422323 1
0.363992330191517 1
-0.238183875258275 1
-0.315532160975605 1
0.106408801918211 1
0.288685000928427 1
-0.530903834597988 1
0.293016247056591 1
0.196929924103664 1
-0.420989266959908 1
0.611734322182562 1
0.163509857580664 1
0.0251130719657654 1
-0.298548571803221 1
-0.0956877423391273 1
0.560310331027024 1
0.0810844901505566 1
0.0844320275566834 1
-0.17618859514148 1
0.0845349940922171 1
0.123272419891423 1
-0.268884056378226 1
0.288748271239195 1
0.559739461118552 1
-0.140189999772613 1
-0.0210989564915338 1
-0.76635458516878 0
-0.126752739133319 1
-0.132498955903649 1
-0.215467903072529 1
0.346336850197442 1
-0.422108063091321 1
-0.255782903830263 1
-0.468587146490432 1
-0.266325584018449 1
0.553098708542808 1
-0.0396149765406514 1
-0.395821585037876 1
0.127812519270503 1
-0.359690231718238 1
0.547447798991434 1
-0.141441708145584 1
-0.785305106271096 0
0.024657950248189 1
-0.0831910887794429 1
-0.01971362890117 1
0.289857736366233 1
0.0199076251653264 1
-0.16777039292503 1
-0.491135147624699 1
0.140942979821866 1
0.022897292862837 1
-0.431474982873216 1
-0.0996456269999428 1
0.267223391185474 1
0.231615281414247 1
0.163437602805558 1
-0.0292704977209295 1
0.237955011126928 1
0.147853343694691 1
0.0853304958892394 1
-0.143354394867661 1
0.0119655195021535 1
0.609520238799648 1
0.165675325188262 1
-0.257108817668425 1
-0.0751691864775854 1
0.0972805729170372 1
-0.559012185126977 1
0.205398679067531 1
0.0407481670055471 1
-0.478218357863194 1
-0.0344411835430496 1
-0.187468063749785 1
-0.0416797330525823 1
0.531389084726566 1
0.0506415106082749 1
0.365927652685992 1
0.685108193567774 1
0.0713450854225482 1
-0.112785634204228 1
-0.0425739844364081 1
0.597582734730785 1
0.289084432676092 1
0.672755377383347 1
0.535117691127821 1
0.108435667327013 1
0.242557849977031 1
0.176671347267306 1
0.417524540239316 1
-0.285361887863201 1
0.319921946466707 1
-0.315567340977034 1
-0.0114548134063566 1
-0.0150313966832907 1
-0.0027012104875694 1
0.317673159550075 1
-0.043599326769956 1
0.103186210985929 1
-0.0426808901397452 1
-0.318633563048473 1
0.140523991470466 1
0.0213733173277736 1
0.0173201298978165 1
-0.275620788184949 1
0.348874576138562 1
0.10768888605985 1
-0.0381292843978259 1
-0.173066059744746 1
0.548944327154361 1
-0.573757422539388 1
0.496456956874847 1
0.112101249480169 1
0.323815301269526 1
0.53271504274115 1
0.448259825276 1
-0.359963140259189 1
-0.197912577742305 1
0.249316509532472 1
-0.12175803827794 1
0.344919058606481 1
0.281651704834273 1
-0.153184881654201 1
0.337364233529843 1
0.0768066446568194 1
-0.217004041530079 1
-0.378015045399312 1
-0.307406020213422 1
-0.0838710358638575 1
0.120305639515676 1
0.502718324704715 1
-0.135747844907654 1
-0.316290453999353 1
0.070046167690681 1
-0.266831082115148 1
0.383437493812062 1
-0.479160414091957 1
0.0366409781721848 1
-0.140829610698811 1
0.0243887115268014 1
-0.0418188909260001 1
-0.103265915270964 1
-0.492865068173431 1
0.630500149392958 1
0.308079071553907 1
0.340081139213541 1
0.11021798167592 1
-0.164561131537873 1
-0.121107122468892 1
-0.633891551131811 1
-0.0358267235834931 1
-0.272154267603489 1
0.122323056697499 1
-0.13829178758793 1
-0.331861285851267 1
0.296197953623886 1
0.0737766870533182 1
0.729999254084888 0
0.732397646907599 1
0.0268280127933227 1
-0.215988067552948 1
-0.426541152314649 1
-0.114444399331551 1
-0.000225520761981936 1
0.27031018364656 1
-0.333193042513407 1
0.209139274604544 1
-0.150952968081187 1
-0.249131130973103 1
-0.250307665799316 1
0.403240334365653 1
0.139610420161016 1
-0.459471024513549 1
0.22813121228807 1
0.256121461866673 1
0.82156510199437 0
-0.339383344108519 1
0.301244031934803 1
0.306940663213367 1
-0.530332739441632 1
0.317527339359444 1
-0.660963700980902 1
-0.567891659956302 1
0.540768734598035 1
-0.170279488710258 1
0.162195677866475 1
-0.167027397326251 1
-0.0866041576488445 1
-0.0788350236572032 1
0.443637083128123 1
0.176664426716302 1
-0.000859505307813951 1
-0.170655128011696 1
0.101460762658469 1
-0.68148668417638 1
-0.289409827798179 1
-0.0122251885073673 1
0.770682277081737 0
0.068964197432665 1
0.0960884714030858 1
0.177387759859062 1
-0.449662989564059 1
-0.0888269824294026 1
-0.0850961823479509 1
-0.0588791372070703 1
0.468709965940768 1
-0.0448700866916184 1
0.0460083063952788 1
-0.276149112663084 1
0.307901296706658 1
0.159510342102771 1
-0.300543864879095 1
0.154642857002583 1
0.486116726792405 1
0.152823632317417 1
-0.522026559823571 1
-0.336358416898421 1
-0.0094144245201127 1
0.0442578383505902 1
-0.524995623032908 1
0.815169631602624 0
-0.0644163341273634 1
0.112182861448039 1
-0.00901289331958514 1
0.546069861111502 1
-0.400701982431286 1
-0.153904358576975 1
-0.156084877721778 1
-0.428059918224889 1
0.0894072849146389 1
0.486605311241348 1
0.00191805280170662 1
0.0184495151398301 1
0.417300862672703 1
0.04761380541571 1
-0.383219191938108 1
0.584078900432334 1
-0.355684536061902 1
0.536343546750497 1
-0.515666000118451 1
-0.256377062587719 1
-0.101491108230966 1
-0.0566772263474974 1
-0.318472173722918 1
0.153569993914754 1
-0.0559403918696629 1
-0.0392476621455575 1
-0.0779996811319364 1
-0.501716391432068 1
0.0110766919997786 1
0.183201997761815 1
-0.619354449398834 1
-0.13706638004256 1
0.213150768204648 1
-0.495949240683403 1
0.33706214956362 1
0.10917502466391 1
-0.0615576393409193 1
-0.0880968128269503 1
0.0244087489623388 1
-0.204928964984574 1
-0.192011075476484 1
0.540992525034198 1
0.173823659021049 1
0.241440972185561 1
0.0973676061079059 1
-0.00988833692824269 1
-0.0930060946642883 1
0.519275312082309 1
-0.176164098336889 1
0.231448364899351 1
0.46511624418 1
-0.0171945415986561 1
-0.0369491497268017 1
-0.0441752675844407 1
0.0516446534571282 1
0.463374590850176 1
0.207953979058207 1
0.320416564329057 1
-0.302788054712123 1
-0.400550890869159 1
0.00457607266375465 1
0.334036131004173 1
-0.202112880753938 1
0.0780803533693685 1
-0.282124684493662 1
-0.478628149886646 1
-0.00504709147913176 1
-0.0488122199872952 1
0.548458480062755 1
-0.0190687503780554 1
-0.119323204096133 1
0.022513783580013 1
-0.297949977658656 1
0.17411674076119 1
-0.00351473030124037 1
0.127418618826173 1
-0.384530389169086 1
-0.194769478409154 1
-0.3241802469895 1
-0.303985386507494 1
-0.208354641601775 1
0.162068203696354 1
-0.410669653792871 1
0.0598028686646147 1
-0.105534091783562 1
-0.172562211889709 1
-0.139879940742925 1
-0.161021803787413 1
-0.263343540664803 1
0.407812312129024 1
0.00520057695308097 1
0.347109000277883 1
-0.0488386588011159 1
-0.00551031381010193 1
-0.331945747459295 1
0.153590542603147 1
0.79533430987748 0
-0.0888744664712966 1
-0.178695611305976 1
-0.544266132226079 1
0.00307856194535116 1
-0.491064445516415 1
0.28749431185066 1
0.0698499457108122 1
0.11600467729901 1
-0.438496697389506 1
0.696103018259707 1
-0.543156232267833 1
-0.0324994854725827 1
0.224275986868826 1
-0.0723977123939302 1
-0.223531878741337 1
-0.497483288453804 1
-0.257103377902165 1
0.00472162207387752 1
0.247905672866635 1
0.4819818195032 1
-0.217297901402045 1
0.310878863507297 1
-0.333374486201242 1
0.125056081572904 1
-0.386264767355967 1
-0.0692322272161948 1
-0.654692471677666 1
-0.364629665486684 1
0.367417870300714 1
-0.0699716040214869 1
0.413436999180997 1
0.583616397746114 1
0.342734366400271 1
-0.171128931928397 1
0.0998719291232061 1
0.399259291578515 1
-0.0668538335006298 1
-0.209791243099933 1
0.0832309921073742 1
-0.429123459183985 1
0.310306679056513 1
0.00922042914261564 1
0.230778443199541 1
-0.182480332442823 1
0.0678552319784505 1
-0.595215922196661 1
0.0508283266086247 1
0.000920264711477308 1
0.0209999859827417 1
-0.226050501238525 1
0.26915936369658 1
-0.598923183292194 1
-0.379759118304409 1
0.0206469248797501 1
-0.162384113050914 1
-0.0795491944490102 1
0.059143498185131 1
0.561100807098376 1
0.156749393528248 1
0.0822754296151059 1
-0.19142819568984 1
-0.0136360885555266 1
-0.0687738771135697 1
-0.0868537285011789 1
-0.196342389671217 1
0.112370801175907 1
-0.261973267446276 1
-0.20396063622709 1
0.567521369874639 1
0.372503783496445 1
0.0439179573597612 1
0.0842237334802854 1
-0.0343206128282587 1
0.00929056888903492 1
-0.815344445048832 0
-0.033581583718139 1
-0.429049182342108 1
0.00159811273978112 1
-0.872194637525327 0
-0.256292812097948 1
0.217862313669864 1
0.24361750802464 1
-0.136931952958608 1
0.0290055209784767 1
-0.193340357752253 1
-0.902401427473173 0
0.00985199164331047 1
0.0927539187486158 1
-0.121421700805953 1
-0.143389994549885 1
0.170641228624581 1
0.0915557148968644 1
-0.119339948115106 1
0.184049125940565 1
-0.280511345860539 1
0.150493609309616 1
0.00759479599431356 1
0.130390213359819 1
0.349330132926445 1
-0.203057074795047 1
-0.128943823536412 1
0.032918432602721 1
-0.213245469572986 1
-0.375844897473084 1
-0.0488302449814232 1
0.0158723371128491 1
0.180251283732169 1
0.0343737132144635 1
0.281146790635753 1
-0.114646064291776 1
0.217084485675332 1
-0.154199433120092 1
-0.471689057298168 1
0.216898551038313 1
0.178966976923275 1
0.322947474321691 1
-0.141074292886003 1
0.0917229567278203 1
-0.257041755799274 1
0.0615358019106355 1
-0.0256624751979207 1
0.0793748923178205 1
0.498313143729613 1
-0.0536427250317549 1
0.0384640034159338 1
-0.0387644599461633 1
-0.22581578019761 1
-0.388914824983036 1
-0.390295436575028 1
-0.628755187457592 1
0.195950953611932 1
0.135685384974136 1
0.341042805267897 1
0.0212855927506955 1
-0.019437814536111 1
0.20821081467102 1
-0.708063077665055 1
0.483148056941566 1
0.0557518012600525 1
0.315149668934246 1
-0.000653064669696099 1
-0.0468970098114049 1
0.968978518279396 0
0.168485886267124 1
0.02453476203183 1
-0.0486252560389359 1
0.606615707723696 1
-0.173555823980723 1
-0.184549595730711 1
0.227605719736835 1
0.445165873831808 1
0.477315994834702 1
0.0857881784880618 1
0.341183320420569 1
0.128026809209567 1
0.151262604062041 1
-0.0843339149591639 1
0.161809320193969 1
0.536202538630435 1
0.602596938147806 1
0.166521509735818 1
0.027737249152523 1
0.416381819286237 1
0.125269059389684 1
-0.525082555096963 1
-0.0886172080831461 1
-0.18064331141662 1
0.117424502328836 1
-0.420694664550625 1
0.677986047644277 1
-0.521112706940612 1
0.256159736676577 1
-0.117860595195056 1
0.0151031790973391 1
0.199829239396563 1
-0.241920571412284 1
0.488643924776654 1
0.139723589222219 1
-0.452588365440031 1
-0.0600260047385655 1
-0.702610775339651 1
0.162883476545538 1
0.00958432808207793 1
0.0570645367308506 1
-0.073350537090711 1
0.408330868128495 1
0.0618941267929963 1
0.31522005834652 1
0.0220758150618784 1
0.173572644788582 1
-0.142797108950202 1
-0.0831306407876891 1
0.0766114107090584 1
0.108419799312084 1
-0.0130263675018276 1
0.493249039423661 1
-0.314462593139586 1
-0.284139875755583 1
0.948241421427073 0
0.219344725163746 1
0.233947007741444 1
-0.28196750360304 1
-0.44885542784571 1
0.219789264519691 1
-0.0539631193850584 1
0.128765041358402 1
-0.00640155989233617 1
-0.121558353940616 1
0.116681464023772 1
-0.161070481122716 1
0.0513651458760494 1
0.403513817446959 1
-0.300540737382364 1
0.024105704226922 1
0.86528063069178 0
0.0905854733998359 1
0.710182501198529 1
-0.11271205610235 1
0.0202065296313712 1
0.112849892877353 1
-0.357879254260428 1
0.123588346277542 1
0.114554729257334 1
0.971824905463958 0
0.265626899181377 1
0.593610610186637 1
-0.214671285698988 1
-0.271661744252394 1
-0.0144255177573344 1
0.25237093482665 1
0.408101251048876 1
0.202852151330288 1
0.533429019987628 1
-0.247309644325955 1
-0.00732766930548645 1
-0.392863854194801 1
0.055796812655105 1
-0.324014833362763 1
-0.127823978809088 1
-0.443705426703191 1
0.0610915589430314 1
0.00194291774704977 1
-0.286635925666987 1
0.12222181783435 1
0.421182321847255 1
-0.732580554136755 0
0.384273293647281 1
0.498015746610218 1
0.183108133157516 1
-0.742794386600604 0
0.179012516057734 1
0.206144782121461 1
-0.404513849441225 1
0.0655325384628992 1
0.0239839574293196 1
-0.224441420021831 1
-0.0533906140809931 1
-0.0927776921611697 1
-0.213571534651056 1
-0.0373219822461899 1
0.202765362981618 1
-0.451225614980357 1
-0.803221449775457 0
-0.118172965384982 1
0.416751448619429 1
0.230286065776556 1
0.201710629226326 1
-0.0816376271440061 1
-0.0327564006307796 1
-0.0894977303752038 1
-0.377903091392343 1
-0.296406164671835 1
-0.0945655888363353 1
-0.0525987095274503 1
0.0169922696310698 1
-0.215616086864453 1
0.0845879278872949 1
0.162026463216525 1
-0.408501043555279 1
0.377765105834022 1
0.0203233250587917 1
0.150276017088505 1
-0.00335302905672065 1
0.19812412852126 1
-0.643797390771859 1
-0.174977646556915 1
-0.525498892182739 1
-0.275924080056969 1
-0.0767712266722777 1
0.134777394260547 1
0.659341415818101 1
-0.231316258195053 1
0.286218389839555 1
0.48408591747433 1
0.277857547722412 1
-0.221628381969714 1
-0.0137785746380329 1
0.0897105266691584 1
0.891740957472823 0
0.089662744368557 1
-0.594155445703912 1
0.0933736814944842 1
0.103092676110796 1
-0.0533910522137503 1
0.42202215166719 1
0.0660664417459865 1
-0.116262405525006 1
0.0377235730599098 1
-0.151807131280471 1
-0.0221467338633584 1
-0.0392040334385831 1
-0.0962178684460545 1
-0.327039256754159 1
-0.184682285075668 1
0.195453643696245 1
-0.431602725396062 1
0.456646038858068 1
0.162431872183867 1
0.0762717706945157 1
-0.275374414810221 1
-0.686414385752265 1
0.72165882051226 1
-0.211577544245845 1
-0.370329449747836 1
-0.169447355401671 1
0.536846373758067 1
0.678741503821524 1
-0.367123114306209 1
0.418606925146373 1
-0.174570667321018 1
0.579697264209899 1
0.683133191972805 1
0.340020398872869 1
0.169545446863257 1
0.209135139861312 1
0.00379377996775797 1
-0.520301758689191 1
0.368205683641546 1
-0.513231098354032 1
-0.516164962490434 1
0.489300919924658 1
-0.0788614286271241 1
0.137508087300955 1
-0.495366696067206 1
0.0146690474849993 1
0.201689738519915 1
0.312062634997539 1
0.3886866403862 1
-0.398588011102536 1
0.637790357921275 1
-0.0886425455351473 1
0.763817768857165 0
0.14959435758897 1
-0.320950068514073 1
0.515189442989383 1
0.0983841765472941 1
-0.041797162376755 1
-0.158158831713255 1
0.0613164454360708 1
-0.151192747401221 1
0.373221058042518 1
0.37355205141284 1
0.135284727068269 1
0.241043183256404 1
-0.202913685317527 1
-0.373210189090704 1
-0.0413646554961096 1
-0.307811205175672 1
-0.0651234705279528 1
0.0976876770136099 1
-0.27172159809546 1
0.201894548133807 1
-0.263338131740382 1
-0.324356738664114 1
0.0366480568934611 1
0.174221673298483 1
-0.0752090530168642 1
-0.0595282618375867 1
0.0545435659504146 1
0.576079437093066 1
0.37925295635863 1
0.0121283952956787 1
-0.149136779940021 1
0.214503572868268 1
0.291095912014891 1
-0.17817327242929 1
0.0394730216137985 1
0.00593048676310458 1
-0.271864680649183 1
0.278673696483168 1
-0.313463946330029 1
-0.45882664496057 1
0.202722411458826 1
-0.0999036192755464 1
-0.0697196494196838 1
0.0771013838530543 1
0.27842201917136 1
-0.0954239674701383 1
0.171189093439805 1
0.369983340415183 1
-0.140991161917508 1
0.215820734295938 1
-0.242381936753509 1
-0.0516034895512584 1
-0.00216544270225537 1
0.344170047582205 1
0.101432256911975 1
0.236538245186117 1
-0.0265851596357547 1
0.411373736146787 1
0.382519868939235 1
-0.256226439781082 1
0.114184963232738 1
0.152005861390336 1
0.554610363259479 1
-0.0238057759238255 1
0.198742714675022 1
0.0646055939756338 1
0.343894392388247 1
-0.121238446983998 1
0.378883425079616 1
0.565987746012095 1
0.307403540976597 1
0.00982295910764633 1
0.132003896100086 1
-0.00911064592008021 1
0.278711685753511 1
-0.390651389882299 1
0.17071544902661 1
-0.243087590997447 1
0.671291951367974 1
0.0519445159116659 1
0.217442587214059 1
-0.0171192248095226 1
-0.0503499324312408 1
0.527305037189443 1
0.167296532932132 1
-0.00510659840756326 1
0.0295444390776822 1
-0.40870546866364 1
-0.331973727804087 1
-0.11821466088531 1
-0.791529077719292 0
0.222669178365283 1
-0.128515985646755 1
0.05465826042279 1
-0.528762143744356 1
0.0348890091212403 1
0.304896775483085 1
0.405246327687965 1
0.00240369561932819 1
0.371737249847439 1
-0.0335751208771266 1
0.123780341972862 1
-0.342710319083759 1
0.16972830881264 1
-0.0569294095258764 1
-0.138788093197006 1
-0.0277698863421855 1
0.3848838523059 1
0.0764873824548654 1
-0.897665017565766 0
-0.186067462444185 1
-0.0664415085514337 1
0.273624400293384 1
0.289476349933762 1
0.134405707993439 1
-0.209261245941032 1
0.032554006891768 1
0.0350128305828156 1
-0.328417190276924 1
-0.0455378969940827 1
0.0624075892043841 1
-0.146835816486093 1
-0.313060923789007 1
0.285308455028066 1
0.368262350753385 1
0.00324325129546181 1
-0.426696717511772 1
0.247456257052853 1
-0.0523890387712038 1
-0.203065944010971 1
-0.0435319429339998 1
-0.0314344341303109 1
-0.241723756955032 1
-0.776624138433405 0
0.0257117623603545 1
0.197880280192851 1
-0.397894961218503 1
0.267997647338974 1
0.0303001141194382 1
-0.116672537864682 1
-0.0450335703026774 1
0.238313649380688 1
-0.0482251511804771 1
-0.0204894013639976 1
0.520334733771938 1
-0.531262723141841 1
0.0168526518092898 1
-0.115540814134118 1
0.0196798616751753 1
0.351029103002659 1
0.138415124845758 1
0.279596269527359 1
0.232158845132201 1
0.10716184317679 1
-0.919740005300727 0
0.146430694458639 1
-0.325160504871979 1
0.192018109077344 1
-0.128798242787549 1
0.341130737376618 1
-0.038667285205363 1
0.144036731871518 1
0.475848726695246 1
0.409302452631374 1
-0.581836925257574 1
-0.634516279172047 1
-0.0736095101626267 1
0.00883280920805522 1
-0.043287536031364 1
0.203802613124832 1
-0.392097897789132 1
0.507856666525318 1
-0.096458157063278 1
0.159001010613206 1
0.510867960777497 1
0.0265787324864405 1
-0.0540122650446218 1
0.0294739700689256 1
0.0449576161695967 1
-0.35873701037209 1
-0.372956481723283 1
0.302654448502832 1
-0.0302471554323739 1
0.130106361726089 1
-0.5217025368609 1
-0.0593805096798446 1
-0.337956071357291 1
-0.711909586650334 0
-0.442429507228589 1
-0.175986773064825 1
-0.154584773733997 1
-0.534347870207445 1
0.405329240730008 1
0.358485121957443 1
0.0141462060534877 1
0.22087314925574 1
0.290936946341789 1
0.15440201326379 1
-0.263012949142008 1
0.248105557895745 1
-0.0582022695922732 1
-0.468190403109678 1
0.360718223699438 1
-0.440762875134293 1
0.375343493522243 1
-0.227561596374239 1
0.237204299879137 1
-0.136063837436552 1
-0.0645631905511453 1
-0.311362768114221 1
-0.42305807221268 1
-0.126807496956783 1
0.105094879908166 1
0.180736670392244 1
-0.145921073926644 1
-0.534106202188804 1
0.167209737222607 1
0.0534967430448965 1
-0.381047993268515 1
-0.308827637233854 1
-0.153784509624548 1
0.624126005204242 1
-0.668428360559202 1
-0.199891854081769 1
-0.402335291082147 1
0.00470659910650476 1
-0.0487977499374074 1
-0.142760792030676 1
-0.0500802851261445 1
0.249729816769104 1
0.0809692699094495 1
0.510158613589227 1
0.390364671325106 1
-0.600344992429587 1
0.214825457464396 1
0.228737453769831 1
0.245424443928429 1
-0.0524414588112192 1
-0.22489928411029 1
0.203275524734493 1
-0.254332456272734 1
0.39862640070913 1
0.187369990331625 1
-0.437870347842324 1
0.331626105072488 1
0.494930260483323 1
0.305608475971084 1
0.334923708078353 1
0.165888146410206 1
-0.0556631602005689 1
-0.230038025142771 1
0.404109064642804 1
-0.227755012086161 1
-0.235223697026468 1
0.381656768368008 1
0.224680784004839 1
-0.0170054435975765 1
-0.196582246050317 1
0.208846185904102 1
-0.359203490808042 1
0.105332342596528 1
-0.225090458608343 1
-0.110303920508982 1
0.0318301470345808 1
-0.652654837367826 1
-0.189746614550147 1
-0.295028916755519 1
-0.413117108875505 1
0.197222018469119 1
0.693695111550663 1
-0.11510151448365 1
-0.221141657285994 1
-0.211129540526354 1
0.117609939705109 1
-0.193960266095928 1
-0.160016722919287 1
0.238885636337945 1
0.644090317722862 1
0.190796860247766 1
-0.261842955291694 1
-0.245836638141631 1
-0.0223454841211752 1
0.420280782975234 1
-0.123038818006203 1
0.131698678846295 1
-0.0302220723746461 1
-0.0541316962843439 1
-0.123990625987616 1
0.0878890936156066 1
0.0838968352258645 1
-0.244561821013176 1
-0.459028066627434 1
-0.349733121179026 1
-0.069289520938435 1
0.213133835807069 1
-0.427799894076338 1
0.245105149247544 1
-0.455248413150421 1
-0.0147538686071586 1
-0.310363298905197 1
-0.168291432667523 1
-0.670268234572791 1
-0.489383148802435 1
-0.318575058349435 1
-0.206166505292414 1
-0.343659118278978 1
-0.072926762144684 1
-0.0289660653963722 1
-0.428370645638022 1
0.0580499948043733 1
0.525452131586999 1
0.509030298040132 1
-0.559002349020008 1
-0.0367495549853247 1
0.699923761822561 1
0.0107801477911852 1
-0.0432843198504829 1
-0.00239633129395973 1
-0.274687542745151 1
0.00375135902639393 1
0.302476424398908 1
0.43879944334492 1
0.369868781937578 1
-1.03563969824825 0
-0.412544100921532 1
-0.0641067536471231 1
0.715492559982663 1
-0.0225945816074524 1
-0.0772927319893027 1
-0.591188553153475 1
0.227113239089677 1
0.423385075579538 1
0.100591460190572 1
-0.359094998800317 1
0.34816790470811 1
-0.327509255806797 1
-0.171755119373385 1
-0.366018022664247 1
0.241413100630898 1
-0.0815825996220305 1
-0.462765907769666 1
-0.385150847022009 1
0.145456781834244 1
-0.533155300180201 1
-0.184267235553861 1
0.271349489131857 1
0.370913370158635 1
0.363645527352294 1
-0.13851201396108 1
0.0479767203273845 1
-0.351416130567507 1
-0.0980418015943378 1
-0.14320074189656 1
0.0538185541188028 1
0.574728893419973 1
0.0188097154962171 1
-0.439460680693753 1
0.206973888943722 1
0.433751692193169 1
0.245293623026826 1
-0.159555921448847 1
-0.280394174369324 1
-0.454461792416983 1
0.357556513671206 1
-0.276413896904304 1
-0.295948967943728 1
0.312093043861263 1
-0.20716715355942 1
-0.181607289061667 1
0.0796308663049585 1
0.0718888999709389 1
0.630868137157039 1
0.156867302819998 1
-0.45252366346241 1
0.0169768759407189 1
-0.125897438068329 1
-0.12842784207094 1
-0.23411876376843 1
0.389200660980893 1
-0.298513029848986 1
-0.38096210913594 1
-0.67469322787943 1
-0.395737364702584 1
-0.188247367035396 1
-0.167837559905417 1
0.0482031001293095 1
0.0417140784289365 1
-0.64573269191587 1
-0.0011265408894853 1
-0.377029457782519 1
0.015759706556747 1
0.405320745975811 1
0.108002907922392 1
-0.329474192244504 1
0.240494912274381 1
0.205435762527158 1
0.0858482843035758 1
-0.0639656215547872 1
0.10802646447298 1
-0.165488085625895 1
-0.199355753180844 1
0.294213723602079 1
0.0197635786802797 1
-0.097296085524423 1
0.309683716047712 1
-0.0153517136996057 1
-0.288369781381915 1
-0.522629619810926 1
0.234441508929437 1
-0.73424417707406 1
-0.538390689951761 1
0.151885370159064 1
0.0920069858494367 1
0.148284038225536 1
-0.666484393726498 1
0.301468260583591 1
0.549657767725245 1
0.0158881023527896 1
-0.103559599113143 1
0.201232251198581 1
-0.333533523501517 1
0.00479154107304235 1
-0.699357598528508 1
-0.0114040331141148 1
0.01496406842877 1
-0.660413102060739 1
-0.119602961340621 1
-0.0274619485120953 1
0.118141450963891 1
-0.405984800841704 1
-0.246534173572569 1
-0.35102202667994 1
0.30444830822873 1
0.0437099901608363 1
-0.0915194926146933 1
0.104998892455324 1
-0.0410798429109187 1
0.398401374210948 1
0.236563557063689 1
-0.518953191941798 1
0.0772174955901947 1
-0.18199884573303 1
-0.102026870071895 1
-0.0200024969649118 1
0.471354214792352 1
0.462800826584283 1
0.0484262236027991 1
0.156681620447711 1
-0.365043185445965 1
0.063258974648146 1
-0.419033711138585 1
-0.168577850708991 1
0.403699031423651 1
0.429842912930763 1
-0.205019826072102 1
0.164253685901515 1
0.00559119545092164 1
0.125843782840517 1
0.256282968517288 1
0.123008052841466 1
0.225330334117592 1
0.36753425936084 1
0.314131026937909 1
0.437980360291606 1
0.22784174451953 1
-0.558509752407477 1
0.0925442988190128 1
0.542303120396983 1
-0.178950387530385 1
0.0660126111099008 1
0.225380000787806 1
-0.0522030047007893 1
-0.0233202854420493 1
0.312732567600472 1
0.25620804267871 1
0.0691005348015312 1
-0.533000999893362 1
0.0700348607381325 1
-0.246471753608279 1
-0.880493117432298 0
0.342024192209876 1
0.229538353463236 1
-0.281958851299275 1
-0.293333589783316 1
0.0574773486845305 1
0.0334862593245455 1
-0.181391341450327 1
-0.112985758255236 1
0.0627894224363355 1
0.215184773436126 1
-0.211629861835169 1
-0.234660145862439 1
-0.386909174441259 1
-0.21711656393919 1
-0.420232053063082 1
-0.109729353018601 1
-0.139844805021317 1
0.0821417785948252 1
0.26995348806161 1
-0.201389518224635 1
-0.363491448722884 1
0.160205871909958 1
0.763881680453889 0
0.145877008621514 1
0.258529446663466 1
-0.0610493280963613 1
-0.177948136789064 1
0.00621363993992399 1
0.509702355885363 1
-0.2158783448337 1
0.395358844270271 1
-0.0489104338846922 1
0.522908463859308 1
-0.136125248999214 1
-0.116518860887806 1
0.0509455835455907 1
0.069229527869953 1
-0.172945651296436 1
0.227511009538624 1
0.438499513765699 1
-0.228339385716647 1
0.0316009541101133 1
0.0343417274054445 1
-0.244738765937157 1
0.141883715293485 1
0.176543388957617 1
0.113661807257875 1
-0.168864758418296 1
-0.344253029564542 1
-0.662304203602018 1
-0.132883681166658 1
-0.415734588388557 1
0.406983651309519 1
-0.147305437211741 1
-0.384131519886631 1
-0.111790707029161 1
-0.161670755144792 1
-0.0176804016709665 1
0.353232447094535 1
-0.294231911067013 1
-0.285698782252805 1
-0.182443212743678 1
0.303041435988889 1
-0.276660097146133 1
0.516655501100573 1
-0.261340036111995 1
-0.134202784819748 1
0.116912092486478 1
0.449735158657512 1
-0.270630041612095 1
0.485357306924921 1
0.125872190826644 1
0.346686250870894 1
0.580822282686505 1
-0.0801247100784721 1
-0.159586489563673 1
-0.514151854744594 1
0.49219564582031 1
0.290174492815195 1
0.0161538706252966 1
-0.22330306567288 1
-0.123370477587487 1
-0.151657443835329 1
0.582534020213161 1
-0.553795948461665 1
0.0734257975923889 1
0.497723127794559 1
-0.0759629619251281 1
0.189844531271645 1
0.0735564051966868 1
0.0737485124276409 1
0.209427088695199 1
0.402156714311468 1
-0.234958743759245 1
0.246870863480403 1
-0.444062801998659 1
0.295381487288145 1
-0.255590210376785 1
-0.207892546807935 1
-0.540904299211718 1
0.126108021699544 1
0.764423686305224 0
-0.4560897829159 1
0.0803571426823046 1
0.0745798616665677 1
-0.289023718539475 1
0.538006810730002 1
-0.506620358332117 1
0.246342036278853 1
-0.00609195219995742 1
-0.736225831586768 0
-0.0605588248122121 1
0.411686788084475 1
0.461758756960613 1
0.145591245338783 1
-0.0293483592504204 1
-0.467635671344435 1
-0.0150471543808931 1
0.398493894139107 1
0.178662344969211 1
-0.28489305346254 1
0.248259244043787 1
0.00935167502733598 1
-0.48554566718758 1
-0.312720617567019 1
-0.228458558731405 1
-0.0441429724597942 1
-0.0595139669528945 1
-0.710585518428082 1
-0.0501284002408063 1
-0.523093499155347 1
-0.0344526200609152 1
-0.0846895943756625 1
0.195439010951866 1
0.148543926208525 1
0.272217447015329 1
-0.0335642483554431 1
-0.208574094385325 1
0.125852602412514 1
-0.174338191768681 1
-0.0100930253239661 1
0.169349188756531 1
0.260551165022703 1
0.300424988685975 1
0.128649024207195 1
0.145517651906749 1
0.240562220811747 1
0.110608877486422 1
0.18490066461792 1
-0.13166775782065 1
0.295437557608282 1
0.275031013870007 1
-0.63444055643828 1
-0.00936422018822136 1
0.00994790506604313 1
-0.0891674352599821 1
0.238187169291547 1
-0.025863674528093 1
0.184156919317462 1
0.347179481824341 1
-0.243863805316556 1
0.485535031044941 1
0.343670016902351 1
0.153223682327747 1
-0.325177526131003 1
0.0533469516539027 1
-0.779532031784477 0
0.085630977511158 1
-0.159830777820379 1
0.04066823408225 1
0.0628714089096983 1
0.200631581860515 1
0.483749701141466 1
0.0855762973034107 1
0.559853699568733 1
-0.305878576458983 1
-0.0878828876943638 1
-0.041112526234272 1
-0.475535715500389 1
-0.235855771874255 1
-0.136669385669111 1
-0.214482782712749 1
-0.526488314713928 1
0.0760937689998476 1
0.156904217504484 1
-0.0929017544658881 1
-0.0624416442668927 1
0.063465467682091 1
-0.123222121157229 1
0.389947160430931 1
-0.14534482031877 1
-0.431994226515182 1
0.518464652332851 1
-0.469454420230394 1
-0.0791139451018235 1
-0.0270665748070843 1
0.173095205229257 1
-0.160687011276319 1
-0.130535539455853 1
0.139730801078234 1
-0.274938788371409 1
0.202845206100758 1
0.0678072607957469 1
-0.205270481350195 1
-0.234646763822278 1
-0.0640194484874839 1
-0.520254246342702 1
0.333998010150053 1
0.52131359718946 1
-0.19480996083215 1
-0.409082793354026 1
-0.220550936412326 1
0.324213639648999 1
0.191667319127995 1
0.0522811121305818 1
0.109877525465533 1
-0.408710385379779 1
0.138661536010736 1
-0.0667549111222515 1
0.210164313954556 1
0.158164577755879 1
-0.291141805873302 1
0.397104823013347 1
0.315630633232561 1
0.151120675726041 1
0.107758856896463 1
0.0297796978846878 1
0.0496386086941098 1
0.0480969339125208 1
-0.250494370225111 1
0.358869293817189 1
0.265271084295165 1
-0.0719139144233905 1
-0.352396815058435 1
0.241187534423528 1
-0.0973913548929045 1
0.172461223338067 1
-0.231722555002949 1
0.335516748772656 1
0.329597189295407 1
-0.054070278944743 1
0.410834112146704 1
0.0088856854115667 1
-0.655255374545491 1
-0.264818733854538 1
-0.50508888886057 1
-0.152469301578364 1
-0.134878693254996 1
0.211147117156027 1
0.0222281760450414 1
-0.528230308976989 1
0.29422739106858 1
-0.324568398154326 1
-0.0836745653203018 1
-0.330071324804759 1
-0.293607662059788 1
0.0227519573398023 1
-0.125233796509436 1
0.0138493322941774 1
-0.238162128646141 1
0.0880277158569738 1
0.0173286149081802 1
0.0386410482445885 1
-0.010578458353617 1
-0.891226636726535 0
0.659465539476486 1
-0.81327981225234 0
-0.858712445832153 0
0.388181043124637 1
0.401568283168648 1
-0.175806819014947 1
-0.1304815713389 1
-0.220358568252508 1
-0.115343402182459 1
-0.263532936544654 1
0.0585822117955299 1
0.148413648347308 1
-0.226611235384025 1
-0.11557321732954 1
0.679572858359838 1
-0.0196386059172292 1
0.526110642733971 1
-0.00652348968416935 1
-0.224669937408563 1
-0.292722362117198 1
0.0630717585140481 1
-0.773890466852887 0
-0.0257619334698146 1
0.0233581319185089 1
0.413686228467387 1
-0.395844302488237 1
0.236395946918233 1
-0.150462948421058 1
0.363095916591102 1
-0.0533981140134871 1
0.0643582430339613 1
-0.0836241372687 1
-0.222054895571065 1
-0.149403325169275 1
0.339088751184339 1
0.268789111185159 1
-0.0263326757010867 1
-0.0624218081424975 1
-0.19856364144496 1
-0.17774245763907 1
-0.22328939595249 1
0.467170183002632 1
-0.582978028820724 1
0.256702661872494 1
0.31293952338544 1
-0.0411010763737739 1
0.673029001221332 1
0.027105070971111 1
0.642861458438066 1
-0.429855149771493 1
0.246613404971645 1
-0.220957413876045 1
-0.189240933484351 1
-0.205882371679813 1
0.5289668885879 1
-0.501645104986783 1
0.0675147203005749 1
0.465137404510935 1
-0.277145246479784 1
0.236119870691236 1
-0.361941072554821 1
0.287703512681653 1
-0.0789483996251536 1
-0.127041352388045 1
0.223052348483956 1
-0.391050470011317 1
-0.499971171993663 1
-0.325627972740942 1
-0.391987432268709 1
0.102123292924626 1
-0.312524563940241 1
0.114133425404157 1
-0.0475776961387386 1
0.0340204168059281 1
0.0765666516200234 1
0.585870294145896 1
0.0391908557448075 1
-0.15860045768271 1
0.243650316097334 1
-0.0980058803498519 1
0.150486924197945 1
-0.178559130076871 1
0.455834063938562 1
-0.561411925571501 1
0.0620259726193017 1
0.392409867592226 1
-0.312964534728136 1
0.353852675334512 1
-0.0470195289018831 1
0.510776111342821 1
-0.566633882836209 1
-0.121984883161358 1
0.0174865013725349 1
0.161843069121319 1
-0.177399078976272 1
0.221120834710842 1
-0.182033862634411 1
-0.133556946230067 1
-0.0286745160007711 1
-0.626056477937132 1
-0.454611511018959 1
-0.17236008022997 1
0.487183261215107 1
-0.167525588253747 1
-0.193310234670551 1
0.123318352894269 1
-0.383935098282759 1
0.321517260182218 1
0.563636359723268 1
-0.0309769827878517 1
0.211822925689863 1
-0.351802773654843 1
-0.218057289429066 1
0.205072425227255 1
-0.219927670261248 1
-0.296508548999456 1
0.00641411259673091 1
0.251092056640685 1
0.0175364074547372 1
0.203318770223061 1
-0.00482444235205847 1
-0.426181570560763 1
-0.151787400437314 1
0.305848827348078 1
0.0860911951370602 1
-0.0322213942171023 1
0.210207070168907 1
-0.105228842336534 1
-0.433763927582188 1
0.263513471481942 1
0.414132390897471 1
0.235490378410066 1
0.0108342312609579 1
-0.282153594150426 1
-0.265304079602731 1
0.517975575770846 1
-0.357586999054007 1
0.146015617189982 1
0.0790928237558915 1
0.029520774981137 1
0.256960296842132 1
-0.0254934997411227 1
0.0127961147590818 1
-0.601140143803095 1
-0.121776716141477 1
-0.36482019895334 1
-0.243651311718621 1
0.156186533563104 1
-0.265527624494428 1
-0.338706001385505 1
-0.482993445392047 1
0.473906991135319 1
-0.190413666212435 1
0.393355524370838 1
-0.346692919612332 1
-0.0680147446866703 1
0.00776562997237984 1
0.159787867457712 1
0.155032655026727 1
0.20765580665062 1
-0.181085855888165 1
-0.290919008561802 1
0.299296064458521 1
0.313295928608504 1
-0.112904591726278 1
-0.51004325297396 1
-0.367260063203426 1
0.217729684679346 1
-0.0072787603101281 1
0.294603747147665 1
0.344938179990917 1
0.181869546420714 1
0.393114660756129 1
-0.338801385109572 1
-0.098817847517445 1
0.0929450355895092 1
0.424843194115546 1
0.166112590684054 1
0.0823843987427797 1
-0.0945858377054309 1
-0.125733652688858 1
0.174388520162251 1
0.225413590820906 1
-0.0274994638236519 1
0.661533861413793 1
-0.36099247010326 1
0.305431339718331 1
0.298234736496241 1
-0.335797320509682 1
0.0359827590528733 1
-0.442920363598366 1
-0.229529041578768 1
-0.263969388127945 1
-0.550485863243223 1
0.0408384255800835 1
0.163653124948424 1
-0.0313752888443489 1
0.747877601030349 0
-0.010479768994913 1
0.568892236250705 1
-0.155586934454178 1
0.0154233450699813 1
0.03144594266398 1
-0.264318370894529 1
0.58440885646661 1
0.29129020704552 1
0.0508331325234185 1
-0.0986038660881991 1
-0.0212350078708908 1
0.0813810330222818 1
0.383830705625446 1
-0.283842786671702 1
0.254353168156784 1
0.43732533394878 1
-0.430467511081698 1
0.196314480271036 1
0.113041350446068 1
-0.420944735411051 1
0.35263801477825 1
-0.0666030546710843 1
-0.63078464678884 1
-0.36075378902226 1
0.0839880725988839 1
0.501839207305831 1
-0.00302820765989244 1
-0.0161902114430156 1
0.00576303803730208 1
-0.392739789515907 1
-0.0189359300650546 1
0.0417574304255648 1
0.0872969097149943 1
-0.422107602910652 1
0.108084973325355 1
-0.431977834826022 1
-0.38823585837205 1
0.426781183964307 1
0.736550751914071 1
-0.147273080795329 1
0.142642775388677 1
-0.0271057383857531 1
0.170182356531609 1
-0.374067534589415 1
-0.544834931962906 1
0.480706797874536 1
-0.267073059918364 1
-0.0387485074911415 1
-0.166354673992112 1
-0.648869418201836 1
-0.77586236940433 0
0.565940505648911 1
0.256843575984621 1
-0.198758551227134 1
-0.432623289317224 1
0.0336281522584606 1
0.0702006312827979 1
-0.321593789080842 1
0.493906395893547 1
0.0764259044686027 1
-0.00128881802092569 1
0.317169548244741 1
0.777481495570562 0
-0.152276345909564 1
-0.212534486747049 1
0.1785981552546 1
-0.0623797488900522 1
0.0197175956447105 1
0.0316933262797402 1
-0.080964994630006 1
-0.144229157020989 1
0.220571694370068 1
-0.209008233817821 1
-0.258269943526942 1
-0.0680996266531505 1
0.377920537325966 1
0.0429012154845091 1
-0.0382060262779711 1
0.773771336275315 0
-0.561267031442022 1
-0.269237950282082 1
0.136341729805171 1
-0.0405225072260478 1
-0.361722388097161 1
-0.321335338295556 1
-0.483515155654564 1
-0.157933730207329 1
-0.326062475089772 1
0.396348452659968 1
0.654856954826943 1
-0.464905762527875 1
0.482224425674709 1
-0.261821960910686 1
0.335919588449878 1
-0.187124773223678 1
0.0641717160176721 1
-0.20533564236727 1
0.0060174821435561 1
-0.294868635924123 1
-0.0989567744407605 1
-0.152210749079014 1
0.160048587570318 1
0.387402395464572 1
-0.341716595147844 1
-0.00269676925169661 1
0.195391962053337 1
-0.0839406613599901 1
0.23352661813427 1
0.130715178865019 1
-0.175254908340048 1
0.21143798821415 1
-0.258052136360144 1
0.265555847359064 1
-0.321850311289896 1
-0.104838740698877 1
0.323517424083013 1
0.0907313979419901 1
0.236205479036815 1
0.200256114415896 1
-0.340562628690589 1
-0.457459031111597 1
0.155960208326406 1
0.0238373922390616 1
-0.286536113727079 1
0.32084853623058 1
-0.889396130892823 0
0.731222282579091 0
0.243174693702181 1
-0.106730114195959 1
0.800023296973169 0
0.386939916458376 1
-0.0710768499739757 1
-0.719630642723818 0
0.164381431945964 1
0.0317480101995233 1
0.29596776391954 1
-0.199862245086044 1
-0.131022314417773 1
0.113866742021369 1
-0.15465546944391 1
-0.156599070260488 1
-0.159763891182685 1
0.20242934913442 1
0.0657441106489125 1
0.192916091148655 1
0.168154264181455 1
3.14642928907413e-05 1
0.162065052831185 1
-0.062103719003368 1
0.200052643337716 1
0.0828284565963471 1
0.355755234171693 1
0.0466820871312414 1
-0.294350547801434 1
0.511998028052799 1
-0.131959148591348 1
0.0685783263378409 1
-0.0927427292525854 1
0.00494283043816536 1
-0.0359367822596971 1
-0.063583109679888 1
-0.0212709357350328 1
-0.178033509235069 1
0.0243645197444786 1
-0.301509830836439 1
0.0609412704108747 1
0.314589004386778 1
0.287802778932479 1
0.383612669171029 1
-0.173050669818003 1
0.253942661346222 1
-0.0290734508419538 1
-0.014166547961869 1
0.401131508504733 1
-0.367532189387574 1
0.134617097944316 1
0.159577405224935 1
0.411295620141289 1
0.0373803328882171 1
-0.344072360514663 1
0.189566012579731 1
-0.0317735212935002 1
0.751610604700805 0
-0.504667026086366 1
0.292013274478371 1
0.415094831222171 1
-0.119913348778774 1
-0.494968993288746 1
-0.13621496705407 1
-0.153974751336553 1
-0.0791588724018154 1
0.130698770487647 1
0.315383705504525 1
0.146049810398089 1
-0.021346114637476 1
0.163089917742556 1
-0.0910581626674324 1
0.803540658032941 0
0.125413149119845 1
-0.44834546822365 1
0.224526982796201 1
0.00930451168703034 1
0.170469869843817 1
0.332914076528696 1
0.34728864669481 1
0.111118420298752 1
-0.45361251423498 1
-0.767498282299374 0
0.249913790687047 1
-0.259241456234313 1
0.560034747570649 1
0.140178034674205 1
0.105351075913272 1
0.139664740091071 1
0.614225774265042 1
0.135143314068856 1
0.809592354913638 0
0.235110907398004 1
-0.161619705225234 1
0.399948651184362 1
-0.0507200225762361 1
0.236878528078378 1
0.142844677623132 1
0.460992422175449 1
-0.171057702795891 1
0.195356503986079 1
0.0492802120948404 1
0.194648260205505 1
0.2805649939347 1
-0.115545419687091 1
0.0399974801600519 1
0.409369367237013 1
0.553805227735804 1
-0.0747269831598461 1
0.196137418313142 1
0.542554392615618 1
0.109034418319197 1
0.333067391281552 1
0.534725152358653 1
-0.05821242694298 1
0.0958475689697759 1
0.287870770937492 1
-0.447173964396662 1
-0.151858825590706 1
0.253535308487689 1
-0.372645910296478 1
0.0706523763876259 1
0.254662719022043 1
0.0327391652690739 1
0.528849834696633 1
0.274083245760113 1
0.0146467250440186 1
-0.223859231016019 1
-0.0801484390844736 1
0.0948878521184596 1
0.504266179559335 1
-0.192900293633779 1
0.0579499640592578 1
-0.311056135958895 1
0.113581204159529 1
-0.246611371476892 1
0.185440437878681 1
-0.235943639165666 1
0.558338138156207 1
0.398272580762382 1
0.245154190152118 1
0.173257931145626 1
0.34192367879029 1
0.584789380894569 1
-0.106476037506406 1
0.0213554465553773 1
-0.515661341400119 1
0.175771058903654 1
-0.29855867787979 1
0.10477926112697 1
-0.291690823409166 1
-0.0526020359772875 1
-0.323174357763195 1
-0.302537026148378 1
-0.028272123555337 1
0.149148609558178 1
0.0638731544108415 1
0.179487857431129 1
-0.537384744084532 1
-0.167696752308067 1
-0.166574915048947 1
-0.0108238450155303 1
0.0951952928584976 1
-0.116555048483939 1
-0.202309462355183 1
-0.18198825222581 1
0.616573666157525 1
-0.028583994085705 1
0.693570500200669 1
0.198730041742972 1
0.529570850250888 1
-0.00448260874307948 1
-0.379426709534933 1
0.469588461411322 1
0.0815671048684956 1
0.232046386625866 1
-0.196043423916077 1
-0.234964170113094 1
-0.148773795225649 1
-0.344402235588385 1
0.127116756736532 1
-0.324544006246064 1
-0.620600116507713 1
-0.787300111045328 0
0.287449815415245 1
0.0105682614436307 1
-0.250231680232182 1
-0.200880725915867 1
-0.193993623673361 1
-0.113870154503771 1
0.206204971548934 1
0.0942501327089304 1
-0.285900313654658 1
0.344736308604376 1
0.160374917060914 1
0.0755229023789769 1
-0.173164154506747 1
0.554520878840183 1
-0.108459264600451 1
-0.0498615606356726 1
-0.0600346325325122 1
0.0387981269771938 1
0.122539226283652 1
-0.183566466218541 1
0.232299990591657 1
-0.399083191847251 1
0.193379174664261 1
-0.169761144456897 1
0.0783168710074056 1
0.0837990799847233 1
0.299638805402812 1
0.190557895673018 1
-0.0421567412421928 1
-0.190720396781367 1
0.291048809620778 1
-0.106399912237545 1
-0.014164028841012 1
-0.0589701071444192 1
-0.112129245551346 1
-0.639434561538123 1
0.570899066322201 1
0.213128595417245 1
0.220667080402018 1
-0.472887500568292 1
-0.0483062520622351 1
-0.0115530098123987 1
-0.0851399116783325 1
0.26146958925569 1
-0.375677145077679 1
-0.294469763224871 1
0.175618264143043 1
-0.0249186545349609 1
-0.530651300428042 1
-0.124794936821641 1
0.0215711474987333 1
0.15294281344594 1
0.0689903077940624 1
-0.156241984046195 1
-0.0773205137451395 1
-0.023145076555605 1
0.416306077279153 1
0.212862890597799 1
-0.289580609590781 1
-0.00852150597199769 1
-0.325391693657987 1
0.031521889263887 1
0.221877975585123 1
0.228814970157417 1
0.153096164696111 1
0.26976614138972 1
0.192422415140369 1
0.0643381419272802 1
-0.0860748701238816 1
-0.00417402923083526 1
-0.853126259411823 0
-0.00762731559544987 1
0.274921476237699 1
-0.0110926174762289 1
-0.392718889043049 1
0.231123550166505 1
0.248241591950775 1
0.250846540829146 1
-0.0559319908807415 1
0.136344581171995 1
-0.16842509450685 1
0.221540136196851 1
0.319870472891073 1
0.463389238836017 1
-0.0531347549203619 1
-0.0702933366667035 1
0.328510104804955 1
0.310176082689136 1
-0.128891438022875 1
0.520160404905676 1
-0.519445100655127 1
0.0235539716343154 1
0.564271313789505 1
0.166265499141652 1
0.141852816836694 1
-0.171546687455733 1
-0.192754925798234 1
-0.0868839012501424 1
0.506986493651118 1
0.353770941917708 1
-0.36266876639085 1
-0.270042429295101 1
0.36193771179103 1
-0.215726024138011 1
-0.126944111699146 1
0.183613444719827 1
-0.155049161928711 1
-0.305023684484935 1
-0.198911133286124 1
0.261316619545154 1
0.163601530451216 1
-0.100610781238174 1
-0.27763096378508 1
0.667349834222645 1
0.129666481397953 1
0.199476774232433 1
0.130761481234741 1
0.108997774358777 1
0.584517646589309 1
-0.0348169833894808 1
-0.355811232766752 1
0.356249752614217 1
0.0208925177032529 1
0.324827317785258 1
-0.178764654727114 1
-0.0964010016095609 1
0.357222033765076 1
0.430058828865636 1
-0.693062787317549 1
0.214216788223324 1
0.0657247186460146 1
0.619111590957369 1
-0.362659795308358 1
-0.0497236695406575 1
0.27474271425538 1
0.193417168613371 1
0.68559246872428 1
1.01539288985297 0
-0.304990883276537 1
0.155437633212317 1
0.310376867271914 1
0.14480495352175 1
0.6574611570667 1
-0.0223533441676104 1
0.109580892573361 1
-0.238390695373604 1
0.192379333825859 1
-0.473249771883721 1
0.574108700582839 1
-0.343827895225024 1
0.259039180614134 1
-0.301327813140489 1
-0.131475851705441 1
-0.156298794273239 1
-0.0646674814956317 1
0.56420228791115 1
-0.795015613411941 0
0.285033442475457 1
-0.970987656489921 0
-0.083259440394536 1
-0.14356319391807 1
0.0806327877178755 1
-0.0814962803174746 1
-0.181383750425244 1
-0.4209480452248 1
-0.103654193077184 1
-0.302721940431673 1
0.342238102836746 1
-0.163481877646511 1
-0.0682221823034348 1
0.105392802964941 1
0.131403380010292 1
0.114882007452621 1
0.508632939219901 1
0.108202546980174 1
0.0907890008404379 1
-0.0572155927565319 1
0.143479907494614 1
0.152933815718571 1
-0.161243657437154 1
0.048440645616629 1
-0.631733916740519 1
0.284748153358929 1
-0.399515413109333 1
0.7726460823465 0
-0.101923354157402 1
0.190905120677918 1
-0.0647737009695966 1
0.0977478269073498 1
0.0444627744246071 1
0.307068576647291 1
-0.255691016606935 1
-0.0975929301527361 1
0.101981271171732 1
-0.0225287646841626 1
-0.517643564225838 1
0.118554879241614 1
-0.374937693572484 1
0.0551763982766835 1
0.0372897177818782 1
0.699719446569775 1
0.149120753406698 1
-0.562051729504187 1
0.0732115592992627 1
0.455034495495882 1
-0.358867629721712 1
0.444969052204123 1
0.396287837275647 1
-0.107436510772067 1
0.120698263807993 1
-0.176567852508352 1
-0.34706996149021 1
-0.279575914726493 1
0.334874918424143 1
-0.0556499167094987 1
0.959723541326164 0
-0.320992447820902 1
0.350383763260849 1
0.421088835452633 1
0.527356580755629 1
0.0319833095264741 1
-0.13190996915179 1
0.508244702988166 1
-0.574851255281108 1
-0.0107487579313796 1
-0.596709221783094 1
0.376490259299629 1
0.2442052792053 1
-0.0376542336080424 1
-0.351791319329307 1
-0.150373587420968 1
0.160191032460522 1
0.629074301753253 1
0.639728265552655 1
-0.755266630112114 0
-0.362391996019367 1
-0.14120545446372 1
0.33649915045108 1
-0.464415858631782 1
0.4212918178278 1
-0.548246564722641 1
0.051922202727473 1
0.905681415203679 0
0.636041082028188 1
-0.419508451004319 1
0.125324325754328 1
0.00767909601138383 1
0.0876339291818262 1
-0.107557146143762 1
-0.0213198098532516 1
0.0541684294177406 1
-0.348579159104459 1
-0.0382436729017361 1
-0.439925515079833 1
0.233213712766934 1
-0.0805930690328469 1
-0.187982160893241 1
0.32088915612929 1
-0.309366830269262 1
-0.344668404151847 1
-0.0528238725299824 1
-0.237017057859093 1
-0.114951896125787 1
-0.414963925081256 1
-0.237261098373459 1
-0.0178033661204297 1
0.359442784957925 1
0.095275073541977 1
-0.33448617559 1
0.307140130042646 1
0.340698815147687 1
0.13377172242515 1
0.201364150755839 1
-0.112954541896025 1
-0.345811859086664 1
-0.0362334573041339 1
-0.56467224071232 1
-0.225395379518175 1
0.376221595368356 1
-0.0459249681798018 1
-0.36389161099984 1
0.47598614530712 1
-0.0383062124129888 1
0.249815738003651 1
0.326094532961102 1
0.235174797132859 1
0.0725014254700047 1
-0.165921951054373 1
-0.124913042369981 1
0.499483604184804 1
-0.328300084708943 1
0.0292987998733966 1
0.110814478218589 1
0.177814936905274 1
0.686288654251886 1
0.0775731186622195 1
-0.0625045935206278 1
-0.532987507519761 1
0.344122869308425 1
0.0778522052402952 1
0.458446347850502 1
-0.440480235004651 1
0.321897909249993 1
-0.217011081212154 1
0.0260847056037913 1
0.204495286326967 1
-0.193942946046582 1
-0.186404899347072 1
-0.274180060264399 1
-0.319403040742773 1
0.0101566176142034 1
0.0748798219684261 1
0.0739474609608513 1
-0.225519688810201 1
0.25094170502385 1
-0.0751514479350062 1
-0.194274484356886 1
-0.074404928999913 1
0.00921909575588653 1
0.109871510359066 1
0.537243557345583 1
0.182805985723781 1
-0.0909285643570555 1
0.457228129439893 1
0.268089149342533 1
-0.162500659626976 1
0.371683999969618 1
0.641267750709464 1
0.0791023090437468 1
-0.0390986805350255 1
0.765989284851421 0
0.0552180990440369 1
0.0033637051456422 1
0.26916461184149 1
-0.148972236372645 1
0.279932580077562 1
0.468057307036219 1
0.20764918574535 1
-0.29139124276715 1
-0.340572597287453 1
0.158536165198562 1
0.236412957891257 1
0.0618740815688156 1
0.354334736338976 1
-0.215521075388853 1
-0.199004742112031 1
0.271114680503454 1
0.0333737932412862 1
0.319552725046472 1
-0.250861123924095 1
0.0262924392693504 1
0.0615774894926204 1
-0.142463448566771 1
-0.0144045937457155 1
0.160580853981814 1
-0.19039214622036 1
0.194291491518522 1
0.233995710165582 1
-0.406630964327292 1
-0.564477096959658 1
-0.157832360296003 1
0.204832754876061 1
0.0605773487341015 1
0.35594092706689 1
0.165922315043506 1
0.26054223483682 1
-0.388893828510638 1
-0.383282732715533 1
-0.122544355847333 1
0.0452852021478573 1
0.370560250109224 1
-0.124668309442418 1
-0.236689948956246 1
0.248856726418512 1
-0.356921384652877 1
0.2015674217395 1
0.29070680105701 1
0.226163185542733 1
-0.102236013858007 1
-0.441987900382283 1
-0.18535360609967 1
-0.679903916331721 1
-0.223847138183097 1
-0.400989705427405 1
0.183593603695034 1
0.0529545939684455 1
-0.133421514448865 1
-0.57058129976096 1
-0.0801062475304875 1
-0.374432493954896 1
-0.101050258471878 1
0.119903259226023 1
-0.340547445449306 1
-0.185169865404279 1
-0.165350969536242 1
0.577865455926537 1
0.199533477758491 1
-0.578832614259147 1
0.19535466978845 1
-0.292317811492703 1
0.535078993453039 1
0.152325613635845 1
0.0670089011925476 1
0.0679490087366131 1
0.254132147137335 1
0.0917181245356941 1
-0.216221286387288 1
0.65390773178576 1
-0.339013651539011 1
0.174621441601087 1
0.050269095201548 1
0.232633827421395 1
-0.217472492452136 1
-0.215810456685224 1
0.522784658990191 1
0.225759561606319 1
0.215665949462471 1
-0.07669048525335 1
-0.151649353425542 1
-0.0318690677672265 1
-0.149290217363903 1
0.0895500380633239 1
0.363610115663706 1
0.533479858791742 1
0.145555872502787 1
0.411653316546035 1
-0.144744021814902 1
-0.401912431318482 1
0.415671785827408 1
0.167164759262406 1
0.0267011719377269 1
-0.589534527307659 1
-0.0536212542287053 1
-0.328752747796271 1
0.162611362193199 1
0.0720649496766935 1
-0.247630143217215 1
-0.255809532812389 1
0.135674581027159 1
0.177199369050902 1
-0.204738298579139 1
0.195777322760919 1
-0.690659312251 0
-0.343755748774121 1
0.545060264075991 1
-0.0428427458595406 1
0.231160016107889 1
0.445386851852169 1
0.344738140646123 1
-0.393295959318912 1
0.160851658667101 1
0.384670575425257 1
0.253916725104178 1
-0.262382513379703 1
-0.300339345808802 1
-0.190450984784772 1
0.0661231112872595 1
-0.134219743878879 1
0.542755973002061 1
0.556775978478953 1
-0.41576608386271 1
0.349713955637378 1
0.0722706024409141 1
-0.679438257299924 1
-0.0282142088364182 1
0.617138094978385 1
-0.381883343742127 1
-0.472700537911083 1
0.344698288737001 1
0.250120283321925 1
0.00216177882503454 1
0.393636338169658 1
0.491456072395356 1
0.450158098006052 1
-0.048704001363415 1
-0.497679585819634 1
0.710451762251907 1
0.0668052380927507 1
0.233158368998432 1
0.278401883121743 1
0.0203843190100482 1
-0.154018735740857 1
-0.0862278868116243 1
-0.195026632984107 1
-0.0911338424025794 1
0.133309492789256 1
-0.00131942433509259 1
-0.299695360469523 1
0.46177884163141 1
-0.0570773422601751 1
-0.470030344307756 1
0.0901081760468937 1
0.154974312969952 1
0.377363872211865 1
0.0652921606635007 1
0.155056273550066 1
0.00440128111737723 1
0.131694350656165 1
0.414526620437945 1
-0.445246371985645 1
0.0590592593683663 1
-0.484200844724508 1
0.210721972430867 1
0.0836103636178432 1
-0.257462002951451 1
-0.0174362081525086 1
0.610433563685675 1
0.0342996163709663 1
0.168154772965509 1
-0.587115687299969 1
-0.128624587876843 1
-0.438581836694946 1
-0.0348563443519979 1
0.613294987244249 1
0.0475898403925576 1
0.05350044606284 1
0.0893649612197627 1
0.40839810093753 1
0.557093678505658 1
-0.68691177288046 1
0.170260892786182 1
-0.289821310143501 1
-0.232998341347396 1
0.0352193478119934 1
-0.120393192150468 1
0.191340069439829 1
-0.348180759164014 1
0.0670832235757456 1
0.70821737321457 1
0.266292464258421 1
0.134982697709011 1
0.0558611943680548 1
0.424772086366092 1
-0.0682954740173803 1
0.355663568041942 1
-0.12527369745896 1
0.0477763682343171 1
-0.633928465879794 1
0.385012343257859 1
-0.0678685313426567 1
-0.608797889362464 1
-0.122778129717323 1
-0.276481437070629 1
0.10139299296726 1
-0.0344677267415603 1
0.0771001880848493 1
-0.473097306484415 1
-0.13568987126133 1
-0.228737534364691 1
-0.150676613579732 1
-0.00998289990221156 1
-0.261417795189283 1
0.291391781220097 1
0.400606587125223 1
-0.588958540268669 1
0.24634582110109 1
-0.0443679582580053 1
-0.0344380182289298 1
-1.06365092506184 0
0.331468921247191 1
-0.0865666642647066 1
-0.179677105292707 1
0.0363841957430334 1
-0.183860332225802 1
0.215463277974446 1
-0.32867189415259 1
-0.0293716547725155 1
0.00319488952382942 1
0.0862389430974862 1
0.150743692185128 1
0.312652335814927 1
-0.124424736822895 1
0.102037158602407 1
0.375716248881981 1
0.22691464054746 1
0.168992945274667 1
-0.381617034737214 1
-0.0859117431963346 1
-0.159702416367752 1
0.369782218995054 1
-0.665670249362175 1
-0.0307438924934244 1
0.558246048433586 1
-0.010775895200695 1
0.257454020845563 1
-0.00909408388403253 1
-0.197466851676631 1
0.0996817194500494 1
-0.155349907760923 1
-0.358902835893955 1
-0.249621327684308 1
-0.175298649207999 1
0.0795980531830329 1
0.526718488331516 1
-0.132727438285618 1
0.0404703619212655 1
-0.138373031267608 1
0.119644510854058 1
0.226736020437314 1
0.316336850329034 1
0.0677624478438358 1
0.190007028698051 1
0.290223965508129 1
0.232721707477365 1
0.139257405981554 1
-0.151172873510349 1
-0.496096631947367 1
0.142986139419731 1
-0.374589753511298 1
-0.2793248594602 1
0.0700681344068292 1
-0.315073052815529 1
-0.0450397483849657 1
0.14973673974671 1
-0.435287033275577 1
-0.244381848359631 1
-0.107215878757942 1
-0.301908179901498 1
-0.819109015526281 0
-0.0565399096901664 1
-0.0406955708325892 1
-0.0922869306313251 1
0.0135986127176645 1
0.28901998469872 1
0.321636356444585 1
0.116983293139084 1
0.312380913837965 1
0.368130532091015 1
-0.691236337902347 1
0.154057725688662 1
0.0605215119396126 1
-0.249521010826138 1
-0.431663938667565 1
0.897302764087812 0
-0.367254479666456 1
-0.0744183879163333 1
0.0622667372925749 1
0.0281081449308865 1
-0.226353182986354 1
-0.451121596758881 1
0.0781887595651956 1
-0.0240272757702318 1
-0.0243838945439593 1
0.00879330636509321 1
-0.073568778780208 1
-0.172816709582738 1
0.0107927003175242 1
-0.218071184106102 1
-0.234644163035546 1
-0.446700133094351 1
0.335402909184031 1
0.518659156992471 1
-0.0595484915446527 1
0.0362328432712726 1
0.421870989548562 1
0.45961858135248 1
-0.405366456688224 1
-0.192561527375592 1
-0.48836849538524 1
-0.0659044355679273 1
-0.300951523529896 1
0.189497968846188 1
-0.0793661493813143 1
0.0144043876759774 1
-0.236882102786956 1
-0.241763688560017 1
0.134604051694192 1
-0.178907941033164 1
-0.238239470063127 1
0.125544766143449 1
-0.0774603649291592 1
-0.0419070601130215 1
0.641613296600061 1
-0.684726221482441 1
-0.146043023264322 1
-0.163474113747323 1
0.0233434975104824 1
-0.478281054062675 1
0.419402919758947 1
-0.36272659365158 1
-0.291557820978879 1
-0.138913133070699 1
-0.124514588750466 1
-0.396100192889726 1
0.484693525746784 1
-0.0756257328342477 1
0.181505767623412 1
0.0845721120659916 1
-0.0261969060620913 1
-0.0983869360941128 1
-0.135024915752024 1
0.158663146430065 1
0.405881378521876 1
0.216093127616118 1
-0.318646841778098 1
0.0165098498433506 1
0.286128280144551 1
0.0937259697954854 1
-0.571015989862273 1
0.64245578819791 1
-0.245267688277747 1
0.549995551529659 1
-0.369400498372332 1
-0.0120891932019711 1
-0.10713387660126 1
-0.149096127144296 1
0.183201819538288 1
0.36772648794328 1
0.0938621957023444 1
-0.353121571131497 1
-0.0269553487741518 1
-0.0712615734096488 1
-0.255999880591541 1
0.639136087106029 1
0.204629416420938 1
-0.297153945238443 1
0.0461045945057018 1
0.510568419740477 1
-0.178496457913187 1
0.192268734274258 1
0.0981584628344216 1
0.30136901472622 1
-0.210412453160232 1
-0.125074811702866 1
-0.108729284523205 1
0.00114782032840123 1
-0.34994268301228 1
-0.15786713901343 1
0.384038831485556 1
0.396688656652362 1
0.384788228100535 1
-0.131423776937537 1
-0.0230530142417936 1
-0.079309316975865 1
-0.109445091996172 1
-0.235392475579226 1
-0.0486103667622895 1
-0.0254119531149554 1
-0.0312405428430418 1
-0.86040568307597 0
-0.157699559661805 1
0.39063928931207 1
0.0724357551035115 1
0.0803469657355774 1
0.143834886153582 1
0.123703524059416 1
0.319574276713874 1
-0.134342315254688 1
0.0257836065314788 1
0.382761610686656 1
0.246760890239774 1
0.342946094181477 1
-0.184275364559634 1
-0.23411262557778 1
0.343376015796773 1
-0.045565886524118 1
-0.123220091288105 1
0.164746141315597 1
0.219140135321142 1
-0.0843511490338843 1
0.054956912110577 1
0.336019883487474 1
-0.267979289450727 1
0.267477260639373 1
-0.384463462403833 1
-0.35579168982391 1
0.000241958280061363 1
0.397142003954299 1
0.298078641947906 1
-0.466816022931085 1
0.126657448024693 1
0.000854470386977849 1
-0.391291087294907 1
0.0485314225174682 1
0.393056446463494 1
0.032615428718475 1
0.0779035115231724 1
0.0421404921605553 1
-0.278837158226357 1
0.0501361605934407 1
0.060020083330245 1
-0.199502671947459 1
0.378629618639257 1
-0.421934688928955 1
0.0323439732781404 1
-0.129545801996167 1
-0.185210957311541 1
0.256127487806285 1
-0.104176179803714 1
0.0567481074046043 1
-0.0607418758616502 1
0.273507373983944 1
-0.02498282049756 1
-0.20499017522418 1
0.126177644518826 1
0.400309993738562 1
0.398300476425572 1
-0.147112537122638 1
0.132903232322992 1
0.675941558017024 1
0.313298503471882 1
-0.316885995036037 1
-0.0378974125414226 1
-0.0806781601907163 1
-0.175040501088265 1
0.148552010794474 1
0.128953181872315 1
0.11191859209335 1
0.0427187002412902 1
0.0676204660769002 1
-0.261086605473769 1
0.487341340419751 1
0.00773654170654582 1
0.596555366195556 1
0.0963070312765496 1
0.223775790435501 1
0.508924680523407 1
0.167597377765876 1
0.0231649568735669 1
-0.152922961293502 1
0.253580465002448 1
-0.133719687786689 1
0.194563463317328 1
-0.0957558387194227 1
0.356651168570514 1
-0.499146558137125 1
-0.0155291257332951 1
0.146768179989841 1
0.120927074931338 1
-0.250358090864095 1
-0.311107052035269 1
0.11602489597348 1
-0.668494138042088 1
0.141900941065257 1
0.487164189928888 1
-0.195772077633597 1
-0.0240478728561309 1
-0.218508943339342 1
-0.0319369818064599 1
0.148924419097752 1
-0.153264843055359 1
0.159548840801515 1
0.439758540405058 1
-0.0433324149349608 1
-0.393553327874347 1
0.256227952006094 1
-0.105136477291133 1
-0.552230651488754 1
-0.0669816190800466 1
0.0404229974191001 1
0.658313509646785 1
-0.229650138633337 1
-0.00278964344651767 1
-0.0256897940376177 1
0.591095988258654 1
0.392800543193127 1
0.16780344223046 1
0.525446959926815 1
0.140385201454343 1
-0.425526289132987 1
-0.00645754814335201 1
0.144976659807202 1
-0.546722916575152 1
-0.397622649546855 1
-0.00592968524948306 1
-0.10876420681391 1
-0.231635989863325 1
0.0784974800007466 1
0.158927920550964 1
-0.573270609627594 1
-0.197045394500341 1
-0.70719283541854 1
0.0667494474715288 1
-0.139458939681267 1
0.0982380694689829 1
-0.326864309869831 1
0.164901156483783 1
-0.308622559396155 1
-0.0294771681546413 1
-0.836972191396238 0
0.045709776856494 1
0.360026585827649 1
0.0790435385142861 1
-0.0370148975242767 1
0.0682952182127386 1
0.396108699400049 1
0.151936876938578 1
0.122293384233604 1
-0.0670539143086916 1
-0.114852932490272 1
0.310648329153826 1
-0.00351949782819122 1
0.00955537185835761 1
0.286371723951164 1
-0.0229554608725933 1
0.0323900154485899 1
0.366014243360864 1
0.295405475155153 1
0.528760242994687 1
0.199230417307636 1
-0.406020422361243 1
0.0133486454878581 1
-0.493309255919074 1
-0.494413224614461 1
-0.401861057910603 1
-0.142195403601611 1
0.73097261622311 0
-0.0464151435121451 1
0.0545509214307425 1
0.128303348639456 1
0.0911817848824981 1
0.905636218769762 0
-0.355514390306481 1
0.141748526008516 1
0.303837661879073 1
0.0800644957484666 1
-0.205830994952357 1
0.150249632856529 1
0.34591933492798 1
0.112143709077843 1
0.62358499112321 1
0.0629676461979547 1
0.199516961076443 1
-0.220079380057402 1
0.187715197374219 1
-0.932071874217859 0
0.324574446134468 1
0.179199168755858 1
-0.173284417708007 1
0.0564055368243436 1
-0.00897486117067213 1
-0.126469575958356 1
0.249450339541144 1
-0.0922456393871862 1
-0.705770527721098 1
0.206229476343082 1
-0.0181296966509194 1
-0.1054636406481 1
-0.432636322207739 1
0.315179229496979 1
0.455959847758445 1
-0.0543232161455173 1
-0.112078014247495 1
0.0586245856673107 1
0.543054167530242 1
0.496209853621615 1
-0.0824420526019995 1
0.171112882546555 1
-0.0849851318554164 1
-0.186297191220929 1
0.0479658765093409 1
-0.322577161959921 1
-0.450381851671148 1
0.381828718216901 1
-0.038844500898412 1
-0.136076208842896 1
0.0222563337364728 1
-0.0888222517905959 1
0.535969633376717 1
-0.334093716723922 1
0.444142544669969 1
-0.38261414365022 1
-0.705355288280417 1
0.658025139358126 1
-0.245369820523973 1
0.29522864814403 1
0.553475201924312 1
-0.00100133267326717 1
0.623008171483825 1
0.0998596093809589 1
-0.688802805992623 1
-0.294154663831953 1
0.377175669333138 1
-0.00423905053990008 1
-0.640842184619795 1
0.175187150117901 1
-0.353756183171493 1
0.637221328544741 1
0.233231949802725 1
-0.00320089433167436 1
-0.502899466423073 1
0.114469181290949 1
0.00724255531366436 1
0.5560280133874 1
0.399197847849551 1
-0.0281124775522431 1
0.0125242231781488 1
0.100280172123857 1
0.0149658279610647 1
-0.146396619127696 1
-0.00845071954318402 1
-0.648402797904906 1
0.338079884155108 1
0.403107072113686 1
-0.166622949508522 1
0.347379773278471 1
-0.0498446059100568 1
-0.144298344485793 1
-0.351552455332135 1
0.109946448317079 1
0.018632274629071 1
0.294305023264147 1
0.282075722450402 1
-0.496500303119814 1
-0.0189470961771856 1
-0.117215836156948 1
0.0279043867948731 1
-0.0892554363897215 1
-0.142847830982582 1
0.162133876692899 1
-0.120518180979432 1
-0.328901973256295 1
-0.731660849785368 0
0.161647006552412 1
0.29335137879282 1
-0.105784695197133 1
-0.225627344681792 1
-0.204218679893924 1
-0.00641198566777534 1
0.283225417199583 1
0.206094060693381 1
-0.441638536680085 1
0.184421689790545 1
0.0152861987520613 1
-0.267357196653754 1
-0.191176036088783 1
0.103045991005256 1
0.38535564197047 1
-0.598049486777564 1
0.349176378359865 1
-0.316692335174718 1
0.0152195737864282 1
-0.269162190522682 1
-0.0115305178159312 1
-0.278552178366998 1
-0.336135510087531 1
0.124065388156944 1
-0.0393136493285899 1
0.0528020495295631 1
-0.0476039724524492 1
-0.395486245130821 1
-0.0114159346199465 1
0.430729502395266 1
-0.143807011663733 1
0.100889625574625 1
-0.118190622757365 1
0.262739913244926 1
0.235797075528111 1
0.306487008734216 1
-0.402052652814228 1
-0.201747313158379 1
-0.331606461908524 1
0.746253724399526 0
0.0357699160625059 1
-0.333740255679036 1
0.101121311782635 1
-0.0722618942524927 1
-0.195232422492362 1
0.0155444467551744 1
-0.375907772858199 1
-0.0174294334588187 1
0.277035423122702 1
-0.234122101196635 1
0.792777317613787 0
-0.47827910433515 1
-0.0769490765656447 1
0.0768422133555475 1
-0.0769063458695962 1
-0.193493053325449 1
1.11311696626985 0
-0.254375468650599 1
-0.732262021974008 0
-0.546771004375468 1
0.265675372488827 1
-0.040026092524167 1
0.382390558654271 1
-0.121398841295552 1
-0.347912230621517 1
-0.176595011780811 1
-0.204536222994296 1
-0.241580473703933 1
0.465983587083029 1
0.0579548459480729 1
0.166101537014069 1
-0.0437466237864624 1
-0.0909660108003692 1
0.24651770392279 1
-0.186698476145879 1
0.77362840268967 0
0.17617820682055 1
0.185287523103446 1
-0.0909106881088935 1
-0.132195445815442 1
-0.194356396850744 1
-0.352663115643633 1
-0.186163489029014 1
-0.590928838640389 1
0.384116000954676 1
0.607176725131598 1
0.344779892449759 1
-0.259202984615852 1
-0.881309767700103 0
-0.189233433304096 1
0.0726592182270252 1
0.11098734837569 1
-0.329482330626241 1
-0.35445427562614 1
0.178739650651738 1
-0.219586179355075 1
-0.391985111087813 1
0.276926617481524 1
0.410497843747048 1
0.144575888415516 1
0.07494585296531 1
0.363254197935834 1
-0.0557810817837807 1
-0.584478748211829 1
0.325324352854043 1
-0.315052036855017 1
-0.0522598408477287 1
-0.326285160684416 1
0.610170724768311 1
-0.516973291491989 1
0.0112296503769197 1
-0.351170493469627 1
-0.62299012573301 1
-0.414960142084371 1
0.031551092721545 1
-0.160683227425594 1
-0.117886685014113 1
0.0484933427690019 1
0.520502871064735 1
-0.178629396600012 1
-0.207321831670013 1
-0.639280517004025 1
-0.0470453476980081 1
0.157412339929916 1
-0.244936335162859 1
-0.0160707295499992 1
-0.166064012156983 1
0.0145019930254326 1
0.151591400884941 1
0.234620959816878 1
-0.0280246195713249 1
-0.0906702781293849 1
-0.0167145411485674 1
-0.321143236941538 1
0.168817277437326 1
0.219898431638098 1
-0.366933716000294 1
0.0958560553797424 1
-0.0810768203712046 1
0.00225271803679683 1
-0.537051115193188 1
-0.0426267721923006 1
0.0426000319220012 1
-0.220756145330115 1
-0.21750713626036 1
-0.168153625269023 1
0.19959491979161 1
0.253062034116393 1
-0.3748270196272 1
0.144845109260239 1
0.575273224239027 1
-0.0747912839565215 1
-0.0540763866964088 1
-0.365328849462197 1
-0.447413491854447 1
0.396073651329508 1
0.107173777806517 1
0.279841673254282 1
-0.829451540222946 0
0.154089676856314 1
-0.494760667416587 1
0.2487412308317 1
-0.257081165896146 1
0.595547333184203 1
-0.981298647183398 0
-0.0570957495614234 1
-0.703673155500956 0
-0.0418761353751215 1
0.156382810890945 1
0.0882235546425988 1
0.275563395220356 1
0.359024690760124 1
0.407655337570605 1
0.0327644107730151 1
0.0102891856339964 1
0.0797180637169712 1
0.42041065829767 1
-0.306211715586531 1
-0.199967671578031 1
-0.0294427355336712 1
-0.0793901348040262 1
0.325636146562852 1
-0.50874477178911 1
0.227495376198192 1
0.28881714958172 1
-0.610386283244658 1
0.534565725109768 1
0.213874836304436 1
0.0707493650735905 1
0.33954963743405 1
-0.471161044402776 1
-0.178094756164544 1
-0.450784973320113 1
-0.0402160278320174 1
-0.0868084632449784 1
0.3334834045856 1
0.337928382248155 1
0.0200775970777358 1
-0.265796329348849 1
0.0903056803512163 1
-0.405562112747972 1
0.234253521378102 1
0.224423083734097 1
-0.111596406565711 1
-0.0428100749058042 1
0.134635825658185 1
0.273974976386908 1
0.0368232849727798 1
0.000353440608221803 1
0.222037880947083 1
-0.494336432668416 1
-0.0115492384943614 1
-0.0243016304304874 1
0.0293510198223856 1
0.934618115009901 0
-0.126690629023986 1
0.196969105898933 1
0.318962963447293 1
-0.390435587006813 1
0.250545088535983 1
0.444124190764378 1
0.238085045864791 1
-0.171806612112057 1
0.357119399285787 1
0.188354434561107 1
0.298934457266176 1
0.150687998705151 1
-0.153902557866475 1
0.351665486786144 1
0.249781699627269 1
0.249111874297494 1
-0.357027380278602 1
0.188134093229524 1
-0.340694135535934 1
0.230801116957388 1
0.254912356738834 1
-0.196267999851067 1
-0.394174459492694 1
0.110509668009874 1
-0.0978760919846413 1
-0.300110941808555 1
-0.27721489301074 1
0.196303171645972 1
-0.118197305994412 1
-0.336347645944809 1
-0.29033697405501 1
-0.0506620597856003 1
0.152193075887608 1
-0.0880898187347681 1
0.189915279782594 1
-0.291456597531028 1
0.266192443593532 1
-0.06273578353574 1
-0.380411677136873 1
0.52435062447182 1
0.289450124784981 1
0.0219903576662101 1
0.21545070419075 1
-0.184636655297201 1
0.261807046182182 1
0.148390554870076 1
0.277076584904314 1
-0.245503890253075 1
0.173955012776517 1
-0.220780127959397 1
0.095105991116359 1
-0.0745335460557262 1
0.309293348320416 1
0.0315704046435513 1
-0.0729069832320543 1
-0.439978144025275 1
0.393503777306434 1
-0.187685221185293 1
-0.2802298997704 1
0.0733650484525753 1
-0.435877643733583 1
-0.0762051337713603 1
-0.100253800520191 1
0.0239056735455149 1
-0.263361412544052 1
0.0767479035951997 1
0.144730130755696 1
0.117892422440165 1
0.367304923450751 1
0.293885110903926 1
0.0790459010867409 1
-0.0897882695439028 1
0.107606217774783 1
0.203634142335399 1
0.109887156386626 1
0.0795389021966317 1
-0.0769882052503084 1
-0.103353459699767 1
0.456089337183594 1
0.0509456300395965 1
0.0925234171839264 1
0.02097878149653 1
0.0412381870730318 1
-0.0439874469857287 1
-0.319929876634014 1
0.346469169542506 1
-0.0688673829382679 1
0.0375534711424006 1
-0.242903920406414 1
-0.222832178925436 1
0.253804234783222 1
0.326612002044097 1
0.00437552354747647 1
-0.0778601856319024 1
-0.198775595455032 1
0.23606615580055 1
0.0717421560379416 1
0.100455123213891 1
0.198730737193586 1
0.761835520472426 0
0.354930327701672 1
0.243091710597339 1
-0.308170625366978 1
-0.253551587143304 1
-0.437891951883232 1
0.612992719864633 1
0.372600663929479 1
-0.102183549577004 1
0.251575655388867 1
0.46835875824479 1
0.219988575110684 1
0.0768311801808047 1
-0.435698600978009 1
-0.516923368146291 1
-0.408361433987851 1
-0.290641923332359 1
-0.114066945258755 1
1.16832670888569 0
0.401906856679929 1
-0.370487088355051 1
0.166282667221857 1
0.172387886727295 1
-0.0411690044577546 1
0.0128117301653417 1
0.100798175252847 1
0.282556417142807 1
-0.508971539926788 1
-0.0824711190791856 1
-0.394660931970497 1
-0.335557067327665 1
0.161585727658802 1
0.080496039744989 1
0.210278032570947 1
0.325275817150463 1
-0.607379901940294 1
-0.0335313449028528 1
-0.0859740481785473 1
-0.10181681775443 1
0.259165266703617 1
-0.0775034377856512 1
0.134456823425324 1
-0.141354083549117 1
0.0652062942101075 1
0.0593604660803858 1
0.00233304072849522 1
0.280371465840205 1
-0.355554012797301 1
-0.149757639197183 1
-0.620056765729563 1
-0.511508483598315 1
-0.51113524266483 1
0.33505264183707 1
-0.272415025637142 1
-0.447431342001382 1
-0.312390998624999 1
0.102302188200447 1
0.123836441928949 1
0.295947143287371 1
0.0779022731975515 1
0.0488634008154043 1
0.00946513609769345 1
-0.59281013681409 1
-0.164164230515765 1
0.0430106680306472 1
-0.146311727888898 1
0.1789991180353 1
-0.796113637539452 0
0.240903846405121 1
-0.106799108139548 1
-0.0122642848623149 1
-0.173644098869163 1
0.261632515729706 1
-0.752236845606075 0
0.0903419743279127 1
0.245712089545939 1
0.460363835350089 1
0.248120682192573 1
-0.370800648430613 1
0.163228032957821 1
-0.669897399413955 1
0.0380643292996728 1
0.448141390879814 1
-0.00604200439293262 1
-0.649220254133922 1
0.0373332191623625 1
-0.530520217404647 1
-0.110777586915308 1
0.242247871463187 1
-0.0254752805995282 1
0.522851268513471 1
-0.616383941707551 1
-0.362877855330638 1
0.42642303565305 1
-0.140307680674226 1
0.181059073160479 1
0.111484861677619 1
-0.106864314674929 1
-0.063010320205265 1
-0.0664968773583441 1
0.425133196885869 1
-0.53215966008088 1
0.192136393363835 1
0.342931309812834 1
0.763644925347329 0
0.456621079502565 1
0.433912708293643 1
-0.51164499158283 1
0.631737615513082 1
0.159155491799394 1
0.0838551065021435 1
-0.18259719317296 1
0.435792294585619 1
0.538375834856779 1
-0.0913895310620679 1
-0.185425762906981 1
-0.197557950603574 1
-0.22559340708698 1
-0.0837833006047184 1
-0.119955685260929 1
-0.139582758243301 1
-0.0258212662294943 1
0.0880312381738077 1
-0.148967012044347 1
0.381883806837307 1
0.273174611205131 1
-0.0841790152479277 1
0.272180825104744 1
0.52669651625131 1
-0.266966492157008 1
0.0186415910383249 1
0.0606821206262907 1
0.253824830140155 1
-0.249142313662235 1
-0.104922770978603 1
-0.070353100948203 1
-0.170027725972267 1
-0.123662051699732 1
-0.019906050018385 1
-0.262997494920207 1
-0.228728363418686 1
0.218909694924967 1
-0.120844572956606 1
-0.0317686236346672 1
0.134658531503386 1
0.16202732191527 1
0.194573893830307 1
0.460529789598249 1
-0.0012707388232038 1
0.0252546038400076 1
-0.0418879335659849 1
0.0136917256686356 1
0.374624873804528 1
0.220260884591172 1
-0.146977836239414 1
-0.262732843618374 1
0.427896109641891 1
-0.0153009847153393 1
-0.0934147980940846 1
0.2486100374138 1
0.61366823772704 1
-0.0473214446184964 1
0.271513179963117 1
-0.150336060441341 1
0.341482929921298 1
0.110769334284389 1
0.251964250688463 1
-0.259468925269535 1
-0.319683361198106 1
-0.536592147640426 1
-0.540639633973887 1
0.257744102845453 1
0.385955757363542 1
0.0887423293354251 1
-0.60836949378518 1
-0.458204780455513 1
0.0330629116568364 1
0.069928877754976 1
0.57606999203335 1
0.299298987820213 1
-0.761972751990278 0
-0.51689521145202 1
0.0369317890190709 1
-0.0523013103841219 1
-0.194753581877708 1
-0.19243713104042 1
0.245544986228347 1
-0.597890723733175 1
0.459490034011887 1
0.666620529680203 1
-0.426621272104634 1
0.0456997924233032 1
0.538649938488289 1
-0.48665056514146 1
0.0573112250201777 1
-0.14105034558075 1
0.312514058415347 1
-0.158425458660747 1
0.209133805929405 1
-0.218080006185532 1
0.0522148256887413 1
0.320426977342001 1
0.312736574190401 1
-0.301412155748882 1
-0.0290093472775695 1
0.476370760471402 1
0.165885639498876 1
0.346330873923081 1
0.0138754672676902 1
-0.614323434204728 1
0.399525065352263 1
0.0609714992984911 1
0.218892643500874 1
-0.323041409684424 1
0.0286553755808463 1
0.16810107083996 1
-0.167215788711682 1
0.178912472461081 1
-0.141506229587462 1
0.383320997997882 1
-0.0387901760817351 1
0.184518644568806 1
-0.600091892237433 1
0.329701846612555 1
-0.0869441563139473 1
-0.0242441658710931 1
0.118430089265672 1
-0.536641031415818 1
0.0607059940943127 1
0.200804483200381 1
-0.0101992413699851 1
0.426085094933961 1
-0.0105078172319373 1
-0.648473168907408 1
-0.0992854177067188 1
-0.0101941766141169 1
-0.0739944039585723 1
-0.159113455928676 1
-0.300008313889574 1
0.918966095831217 0
-0.158044521907682 1
0.461276422583658 1
-0.0456144079162584 1
-0.108247792458349 1
0.32471392913668 1
0.470437868435449 1
0.114755957030345 1
0.467086937785228 1
0.0206902305590745 1
-0.0323606444955247 1
-0.774683890065229 0
0.180500086030767 1
0.355771100960005 1
-0.540348479440698 1
0.0617684842531604 1
-0.135191556944936 1
-0.211020690161487 1
0.0762685113775634 1
-0.316784617343 1
0.505703872588864 1
0.414560628755832 1
-0.0656528875984601 1
0.317360256457005 1
-0.700913819227332 1
-0.113525927965733 1
0.183691489375759 1
-0.286937240765238 1
-0.0231824552685129 1
0.180366902524797 1
0.232142665792178 1
0.104600439845734 1
-0.401390547052928 1
-0.198709159449212 1
0.253308106321472 1
0.310225793649058 1
0.229756515968283 1
0.370708786044241 1
-0.042046857856279 1
-0.227151609348392 1
0.178136615127337 1
0.342422200495547 1
-0.307885140230782 1
-0.026937328185242 1
0.0765220778035267 1
-0.334871537354663 1
0.378631071335383 1
-0.135044543474815 1
0.106907497464209 1
-0.173046292213789 1
0.0078922343683574 1
0.0789662417438094 1
0.0777279493039869 1
0.0793918219106385 1
0.152650519951692 1
0.0996770049673477 1
0.181789969943266 1
-0.00665497799200116 1
-0.304114914543942 1
0.308524616669281 1
-0.253942739598617 1
0.202852388221409 1
-0.0755117569801304 1
-0.0278686084392126 1
-0.796906694848213 0
0.144248550147954 1
0.254316669619427 1
0.203059400680363 1
-0.0520868222577293 1
-0.342514566171277 1
0.310007734056696 1
-0.521899456642436 1
-0.261067266960564 1
-0.0259372068307402 1
0.216973931719114 1
0.008577587136903 1
-0.143661205100404 1
-0.162405012196253 1
0.486878994845537 1
0.437183335558357 1
-0.118948572935285 1
0.197809989815868 1
0.697282806210496 1
-0.00978351519531637 1
0.277403452890884 1
-0.461008299872453 1
0.511278742770696 1
0.205752687123668 1
0.150366984264302 1
0.363013796417767 1
0.463596512717254 1
0.355807088726432 1
-0.0575462035832237 1
-0.889656051166601 0
0.302327838953488 1
0.120257378360021 1
0.313366935173632 1
0.802893923916697 0
0.587410369129473 1
-0.271462971650888 1
-0.403284439347898 1
0.279359012997526 1
0.226507053522749 1
-0.248785556586629 1
-0.301600376551327 1
0.0558503123727302 1
0.419227758613508 1
-0.351603315036567 1
-0.824953568908842 0
-0.0219888086058503 1
0.367931875334593 1
-0.565187851217301 1
0.222422377641385 1
-0.403819962768924 1
-0.503974004031132 1
0.00750785484028384 1
0.233381002020661 1
-0.260692924148285 1
0.0756632401871703 1
0.125800440531435 1
-0.151598614547206 1
-0.220205638065432 1
0.103692277919284 1
-0.0598757868360071 1
-0.0300557588817132 1
-0.0930946002502321 1
-0.648345877075579 1
0.101370391801361 1
0.122075554557021 1
-0.103661892086719 1
0.105000730549514 1
0.110776288386581 1
-0.446813175258328 1
-0.156528964140345 1
0.301334903619923 1
-0.106198011612263 1
-0.193392929709164 1
0.805216988174979 0
0.142165412118538 1
0.198923359733437 1
0.151394146167914 1
-0.0489701426673397 1
-0.224354001356338 1
-0.32769147895062 1
0.349153399998354 1
-0.774574371566363 0
0.473705599736094 1
-0.139658042829795 1
0.151560836784846 1
-0.656798208935943 1
-0.379628300290509 1
0.575538195956245 1
-0.744224559329784 0
-0.298819512430598 1
0.516717960357106 1
0.250752636250328 1
0.0964026102361925 1
0.435332881496716 1
-0.00942460412944435 1
0.00744650393745247 1
-0.431931513334059 1
0.36757782800286 1
0.0995003772306656 1
0.12518935208137 1
0.748333431443248 0
-0.472596877575353 1
-0.432704254219588 1
-0.421580783335196 1
0.494369568604175 1
0.133100392570969 1
-0.132018480664828 1
0.10637312777389 1
-0.0192738687393595 1
0.676639971852632 1
-0.584013024838609 1
0.192636401674117 1
0.106642567604053 1
-0.201211770450051 1
-0.0460956782187225 1
0.30959324982839 1
-0.130773141007427 1
-0.392272018519476 1
-0.419148092311479 1
0.434357095040617 1
-0.619572155886821 1
0.584790145411675 1
0.153200542596746 1
-0.0166895719610216 1
-0.353184689955405 1
-0.806033870365334 0
0.27572725093246 1
-0.0235478649195778 1
-0.0369338019797329 1
0.441661606646645 1
-0.138717062905443 1
-0.0860872733604372 1
-0.226318131998106 1
0.0565574019642055 1
0.323712961348242 1
-0.372220301447866 1
0.180759181475697 1
-0.364936968568227 1
0.369092510350043 1
0.266620548410826 1
-0.110847909974401 1
0.060826299313492 1
0.019429639409438 1
-0.0658225756397467 1
0.064333711993608 1
-0.71774914084657 0
-0.636869210463118 1
0.353397025555492 1
0.312888679221178 1
0.0624467006682969 1
-0.0205876140371176 1
-0.204690138951981 1
-0.0301804353338942 1
0.227919518623645 1
-0.0326290490077008 1
0.313948008662536 1
-0.388404675509733 1
-0.149355311946347 1
-0.411586577559535 1
-0.736109122375871 0
-0.735205890554593 0
0.124679344657171 1
0.459285054127988 1
0.029590727648916 1
0.0765106931316282 1
0.0215876881755403 1
0.0445754531190363 1
-0.171372964809007 1
-0.237703294992738 1
0.0217286256518067 1
-0.0567870083901658 1
-0.329067996815342 1
-0.350288534106777 1
0.239623426102969 1
-0.407620108435882 1
-0.155512293063307 1
0.298957617063468 1
0.0919512532369147 1
-0.528306086295397 1
0.108798553319397 1
0.405900240566585 1
-0.228403632149359 1
0.0793495629333428 1
0.108010154559821 1
0.717317920418111 1
0.568439835686367 1
-0.337570298990632 1
0.264470960206632 1
0.266483236598554 1
0.165699756961682 1
0.114523390215053 1
-0.315445523934525 1
0.252955274652962 1
0.167921373486368 1
-0.0195151299119057 1
0.0491236331048425 1
-0.180986562579841 1
-0.243681215773386 1
0.00387687752829888 1
0.0278609070557003 1
-0.19218523130269 1
-0.553997285404652 1
-0.471987592043525 1
-0.106327361826695 1
-0.174282200920724 1
-0.186163964850741 1
0.0915907058702557 1
0.379087771745664 1
0.41000396472189 1
0.106042577985517 1
0.190943281286302 1
-0.221009416347728 1
0.173268740353897 1
0.464853167632846 1
0.0941314843102809 1
0.0573791406682415 1
0.798529294656556 0
0.146795744588909 1
-0.048949359909061 1
0.143587687506403 1
-0.197207321438848 1
0.163473239193619 1
-0.181070069003445 1
-0.244743590910543 1
-0.15763725801647 1
-0.338791351168334 1
0.450269691792323 1
0.619089444965257 1
-0.0973851522766754 1
0.0164529368823462 1
0.0639319825928196 1
0.414450386498328 1
-0.626125328530745 1
0.0971162391303326 1
-0.322387245338703 1
-0.091939593052561 1
-0.341080385006079 1
-0.257735482773514 1
0.441781537763753 1
0.0458881590702105 1
-0.367090276813954 1
-0.168860741624461 1
-0.167964743792062 1
0.318602914471229 1
-0.182760150106174 1
0.674496301587833 1
-0.0535846975436138 1
0.0924570532866608 1
0.129388988493381 1
-0.323035753523207 1
-0.198909835373732 1
-0.238777325876145 1
0.0138054220481917 1
-0.157021067214804 1
0.186615930557773 1
-0.0972575357836752 1
0.615216301460782 1
0.0639989200837426 1
0.305359994629844 1
0.174451190729755 1
0.182061832714552 1
0.112052847499749 1
-0.138073516145312 1
-0.498433131818367 1
0.433741573055925 1
-0.300998583244718 1
-0.157892625167975 1
-0.350491473373117 1
-0.0224404242087893 1
-0.0709345071602357 1
-0.609788362736491 1
0.276772934661774 1
-0.111524652829879 1
0.043503456065027 1
-0.280162775859041 1
-0.159852293193549 1
0.379277751568933 1
-0.0507099631419797 1
0.0207324982813504 1
-0.779654031527672 0
-0.0386627668749023 1
-0.733750613088973 1
0.586823770720173 1
-0.118939402253257 1
0.308436493439109 1
-0.260239768844859 1
-0.114513705197532 1
0.313031827900033 1
0.564062012663601 1
0.773187653173831 0
-0.255038504945595 1
-0.678826275678157 1
0.30019564460103 1
-0.334121876768485 1
-0.132760989055945 1
0.3544585627878 1
0.403747321360119 1
0.293968075236264 1
-0.0435163277094865 1
-0.424388177457268 1
-0.287889947135416 1
-0.0164558624132717 1
0.474004859483006 1
-0.298571928075482 1
0.516933483068993 1
0.0424389994754055 1
0.0134103393452776 1
-0.231056729530576 1
0.0939475646988116 1
0.186872460325979 1
-0.403633293976629 1
0.140472282585157 1
-0.142738978235054 1
-0.0906197746166725 1
0.0802993686820501 1
0.299467534779336 1
0.0845518374725863 1
-0.0602269913613098 1
0.103366803817783 1
-0.160164390348878 1
-0.01211421634639 1
0.0388491031025472 1
0.731722676166266 0
0.285104887087861 1
-0.0398856595479681 1
0.391297711942465 1
0.112082678532874 1
-0.29001966287649 1
-0.216894980876662 1
-0.119840436848089 1
-0.359701492881804 1
0.0465528053272314 1
0.0704337845497467 1
0.0039761920888103 1
-0.361939208184203 1
-0.532863665079668 1
0.139928573598187 1
-0.353460157378253 1
-0.0861595656908395 1
0.343805443572704 1
-0.466960709651503 1
-0.115989360123281 1
-0.476600260289398 1
0.42796193086223 1
0.155462351925002 1
0.239363031299354 1
0.160769035989061 1
-0.158922005406971 1
0.0235159429647825 1
0.00807477375317242 1
0.0653913979250556 1
0.381172850141182 1
-0.501870763461522 1
-0.164239685954675 1
0.243230392167883 1
-0.748794064176863 0
-0.456705016677196 1
0.140710662728129 1
-0.348954188735589 1
0.57225565658094 1
-0.0404468811312652 1
0.123148156966402 1
0.571872849575429 1
0.273591690047023 1
-0.377503233923183 1
0.171856766607178 1
0.346205251320694 1
0.441221847504756 1
0.114503615721736 1
-0.0870982970292862 1
0.36034859882055 1
-0.00663953750798856 1
0.00650338411912724 1
-0.0897027578718912 1
-0.659870226423983 1
0.187230383793269 1
0.184820433990459 1
-0.404444699770245 1
-0.440766652750797 1
-0.0840160621396792 1
-0.0807456272769317 1
-0.23927261243867 1
-0.0151136234841026 1
-0.664140368009025 1
-0.28717133145621 1
-0.106930508482802 1
0.0906461195858438 1
0.270272243583118 1
-0.113309314203112 1
-0.147508544713401 1
0.831374648586038 0
-1.03310585855594 0
-0.233874833564627 1
0.21931048098845 1
-0.106337764275835 1
0.337556130484995 1
0.173157466997235 1
-0.235293702550926 1
-0.153300902997921 1
0.0145872795951333 1
-0.343690937500268 1
-0.0194920049583315 1
0.149010271920654 1
-0.0195069417825016 1
0.160621024237791 1
0.123788275925476 1
-0.115737686512265 1
-0.146650832496658 1
0.0994656909135914 1
0.0846520035819214 1
0.244059107247202 1
-0.0185184646856717 1
0.249222538962737 1
-0.461666450135451 1
-0.198348110991515 1
-0.204891211614836 1
0.202954636264071 1
0.397173258056426 1
0.384004255273811 1
-0.0303169865420333 1
0.235093413450848 1
0.167353659836499 1
-0.0523322404824834 1
-0.0192895594377564 1
0.246630894764788 1
0.0246368453491713 1
-0.176714823950627 1
0.0520641278986457 1
0.235616964621325 1
-0.438938727405386 1
-0.062243396478048 1
0.506286969073341 1
-0.0831416921569095 1
-0.385693380258904 1
0.67326900564987 1
-0.223559715315869 1
0.533864794616238 1
0.338594882412956 1
-0.2746668477255 1
0.0657400518832753 1
0.299791606039066 1
-0.530725168137748 1
0.119521510484347 1
-0.00689771348400814 1
0.29221359173607 1
0.0616146364018466 1
-0.000940770353299092 1
-0.481696593424161 1
-0.262356329408553 1
-0.0502820698364914 1
0.35159223415439 1
-0.769089797598876 0
0.160811639248878 1
0.441785195839074 1
0.0207261435449668 1
0.102423868460663 1
-0.565666939169919 1
-0.0286961771469082 1
0.286355854702249 1
-0.13163423700833 1
-0.0783177686556826 1
-0.0772054727102278 1
0.108987179606472 1
-0.336831073062428 1
0.571355099399814 1
0.211014182150906 1
0.141963981012681 1
-0.556456710842096 1
-0.221211571442484 1
0.305844657023078 1
-0.349137470484513 1
0.249725977877456 1
-0.785343142421924 0
-0.174100891827919 1
0.00198919968707863 1
-0.189895966098961 1
0.246710437901664 1
-0.0170660745839753 1
0.0913017926316797 1
0.0541730021124272 1
-0.365751276511194 1
-0.073695795324782 1
0.033538904023339 1
-0.338028791260271 1
0.644072278221925 1
0.29134979506613 1
0.494088864634541 1
-0.757831979802809 0
0.0254848924533387 1
0.137361541646132 1
0.483879881827775 1
-0.0712017897350623 1
-0.0463363374676969 1
0.380075876355997 1
0.104579699688965 1
0.121531310250235 1
0.593867596719829 1
0.0771883394090627 1
-0.0922765967578596 1
0.167214982344844 1
-0.358954455068304 1
0.171487964141308 1
-0.739479129219066 0
-0.123897588738643 1
0.424813553693321 1
-0.547146129224109 1
-0.153138084281403 1
-0.744154092600984 0
-0.0327435182155075 1
0.37979004308555 1
-0.126418785405423 1
-0.411690068644906 1
0.206510014764993 1
-0.270037249247748 1
0.0787303482933423 1
-0.108218700278081 1
0.105850257478455 1
0.540389235533352 1
-0.196868440756414 1
0.122999449284319 1
-0.543937896118655 1
-0.247376836545182 1
0.642576637072148 1
-0.158558565718034 1
0.262950791716528 1
0.672509806799643 1
-0.223075252492417 1
0.335762287058617 1
0.603933565071574 1
-0.0517538531745241 1
-0.332760846020709 1
0.0304134308151942 1
0.423477134522194 1
-0.14796063154074 1
-0.338782777042153 1
0.37067577805936 1
-0.0662873113573803 1
-0.162233575890003 1
0.0682256999241007 1
-0.220193302952926 1
-0.241304434390551 1
0.328062082276789 1
0.432159568045775 1
-0.00371349444859415 1
0.332289699401444 1
-0.221777993556734 1
0.111106715982963 1
0.320218950156427 1
-0.17008224152784 1
-0.343323120526504 1
-0.0115416776122738 1
0.0871274901475803 1
-0.520384307868175 1
0.103662814394084 1
0.0729704728855998 1
0.460326922109307 1
-0.0100739428607721 1
0.331571086227295 1
-0.032945557900565 1
0.280527035415386 1
0.263241796983936 1
-0.232403687737591 1
-0.045409293995568 1
-0.100672946663817 1
-0.0247367422981618 1
0.112965726931348 1
-0.394508277494873 1
-0.263233811742115 1
0.399061355563165 1
-0.613686636781969 1
0.344272006201917 1
-0.243707619569256 1
-0.317922792643746 1
-0.485185401476453 1
-0.24880008665659 1
-0.218287543383856 1
0.12071556868943 1
0.118125216732654 1
0.0480815061061503 1
0.0501667551698567 1
0.0104223430425307 1
0.495237942575129 1
-0.0730932111341977 1
0.257882613783429 1
0.590424951004257 1
-0.616885385284861 1
-0.41678228024835 1
-0.074866021818739 1
0.103936921042546 1
0.409486597333609 1
0.0220872921093771 1
0.0282867353026009 1
0.597673654533972 1
0.450332485641464 1
0.256014560687289 1
0.107458098700972 1
0.224705483479686 1
-0.620202956550865 1
-0.471472641796295 1
-0.409511581605171 1
-0.497970067223814 1
-0.0954833043088975 1
0.287454972769628 1
0.343201500394464 1
0.770450115439952 0
0.0163379263381109 1
0.181891828336599 1
-0.348363051152362 1
0.53608966752985 1
-0.0278092059798287 1
0.116436861150018 1
-0.22276650186381 1
-0.848126018109168 0
0.363418532426357 1
-0.253206234392986 1
0.0149211746573147 1
-0.00790320283568522 1
-0.458774286260856 1
0.449419178503135 1
0.284679854815524 1
-0.291089243368978 1
-0.309150107405126 1
0.114563310894682 1
0.266595605229735 1
-0.0747468832939143 1
-0.00592320547031307 1
0.213624471215834 1
0.107976077419921 1
0.0660241634273826 1
-0.29851100983696 1
-0.0301446027764843 1
-0.394714633266332 1
0.258687018042024 1
-0.160041733615917 1
-0.465775741318187 1
-0.233817980570795 1
-0.22978910623957 1
-0.0441575922940841 1
0.165276659285297 1
0.226504478698644 1
-0.00958071688841952 1
-0.0858718408477285 1
-0.423565998933758 1
0.478565524440883 1
0.491127776424781 1
-0.3101209644688 1
0.354488828283503 1
0.134703633043003 1
0.291891810119874 1
0.035621949681205 1
0.547840292791793 1
-0.198772871181921 1
-0.222384049205647 1
0.348511420280671 1
-0.0876473815002241 1
-0.149894873325557 1
0.0288062150292361 1
0.54950225877865 1
0.196496785901426 1
-0.196640419633689 1
-0.528598545042818 1
-0.508516766083278 1
-0.186780084683534 1
0.180488107124328 1
-0.0496485900395783 1
-0.0487923044232657 1
-0.311877458631397 1
0.940061065851445 0
0.121664507993422 1
-0.304190495342255 1
-0.418906068515857 1
-0.0479825616263689 1
-0.602464337100724 1
0.0870330323537588 1
0.433857296562895 1
-0.167851881942081 1
0.0474251948459501 1
-0.0396049431692777 1
-0.363471852490139 1
-0.52318664664615 1
0.473159535654603 1
-0.693065711619077 1
0.375887464973259 1
0.0270398857813425 1
-0.128594764431828 1
0.226784507916804 1
-0.0711275008017215 1
-0.0171836207416824 1
0.0469345909317272 1
-0.0231565294265339 1
0.239271996296847 1
0.00871621820667892 1
0.468590911965319 1
0.0372591718560807 1
0.692642370765739 1
0.200409904533183 1
-0.308088453998746 1
0.0713558934441028 1
0.241481302049692 1
-0.379331333414921 1
-0.245326534280625 1
0.529312745046656 1
0.33563056608751 1
0.48206766499946 1
-0.273352016983064 1
0.0743932651660543 1
-0.273979607659763 1
-0.683110181282878 1
0.397952620126818 1
0.0163514584596289 1
0.414090563513379 1
-0.0353811075492132 1
0.841619489587664 0
-0.572899491387779 1
-0.39546404305478 1
-0.0451959913901463 1
-0.575657730801953 1
0.271472608629055 1
-0.0215384700727419 1
-0.20552519728819 1
-0.0362411688560102 1
-0.354799073378633 1
0.068262115892283 1
-0.10405027703216 1
-0.0269170391108733 1
-0.1743543842247 1
0.463226342203219 1
-0.00405544926646127 1
0.33900143604655 1
0.379288424465704 1
-0.0951638153654999 1
-0.339894291881443 1
0.170105584069076 1
-0.00501300454687712 1
-0.106656813475813 1
-0.427149752164726 1
0.162262237143742 1
-0.145838526766466 1
0.38408839129565 1
-0.0438602042217919 1
0.242439851282581 1
-0.462273837576245 1
0.0151618634116317 1
0.112184677004997 1
0.193787175769956 1
0.246702807504373 1
0.100451561198885 1
0.136375349097851 1
0.0593733336042766 1
-0.226530644248086 1
-0.059055531151562 1
-0.00950960592935833 1
0.123607052903836 1
0.380364994379061 1
-0.572462245184762 1
0.447168865421792 1
0.262109686947631 1
0.142787433553446 1
-0.058480621149476 1
-0.0406172583527242 1
-0.26811984021389 1
0.0989429522609281 1
0.14010043292947 1
-0.191986036025736 1
-0.222660821168843 1
0.214188764710906 1
-0.0228186090081037 1
0.149602715553752 1
0.507323719018928 1
-0.324708408889675 1
0.35958655994983 1
0.777385668358919 0
-0.139577171959973 1
-0.104243386734798 1
0.649503911661589 1
-0.679392568111778 1
0.0821701829795387 1
0.266477938187234 1
-0.0386687871263773 1
0.570793868129477 1
-0.152649526160687 1
0.251058899729493 1
-0.119150894688855 1
-0.231127270450081 1
-0.0151407238263601 1
-0.0212599452313489 1
-0.0133793425202821 1
-0.190216576529197 1
0.25271127835001 1
-0.0123659879966256 1
-0.157175751038741 1
0.516318086088007 1
-0.402589234300343 1
0.294849365321243 1
0.337866494663457 1
0.351935736572047 1
0.479271020707139 1
-0.155627155355427 1
-0.0374151236826345 1
0.179401238227694 1
0.0551965024226945 1
0.0437782067406633 1
-0.574109878740802 1
-0.300261891874403 1
0.0769365251497231 1
-0.00618607705383294 1
-0.439195282627211 1
-0.168816270496794 1
0.21615341480489 1
0.237218153661503 1
0.232554371553427 1
0.771778393842542 0
-0.282295464457956 1
0.0619482058450313 1
-0.0707172874067025 1
-0.17721371458267 1
0.27658053050235 1
0.118274017300407 1
0.580439610626666 1
0.0490751180380937 1
-0.2157513564592 1
-0.114799206147604 1
-0.692474937056498 1
-0.291109148037118 1
-0.388887168443996 1
0.411566244776505 1
-0.0984826829793579 1
-0.240605289445107 1
-0.125927649014383 1
-0.314802167755588 1
-0.123205778183065 1
0.0647820875219429 1
-0.339029754325951 1
-0.398875257931744 1
0.19305884477862 1
0.165558017659901 1
0.330839677075593 1
0.2031814870647 1
0.583805096167752 1
0.202859855500955 1
0.35905811971194 1
0.156834253529318 1
0.360596296610752 1
-0.490946367454716 1
0.34462096833731 1
0.350746941589446 1
0.0310694082725762 1
0.0276505293026667 1
0.271251635310772 1
0.0693809470174998 1
-0.259956617391277 1
0.155980179769183 1
0.352360421217253 1
-0.191254729959028 1
-0.00735253248035152 1
-0.175286208631098 1
0.13395540702143 1
0.203761090719202 1
-0.193214975127718 1
-0.00419897934333605 1
-0.225944102086563 1
0.0859918998398531 1
-0.417279704848678 1
0.0270390248686555 1
-0.337923220063886 1
-0.245220417642492 1
-0.370887916496571 1
-0.29264590765154 1
0.0274497609180108 1
0.0558624265596761 1
-0.0896703473440589 1
-0.0498656872956897 1
-0.201587568602057 1
-0.375593822153729 1
-0.267361398298072 1
0.4651410211411 1
0.445886331490649 1
-0.288291906439995 1
-0.275808314914814 1
-0.420554512888749 1
-0.293585972800515 1
0.0751823979551678 1
0.197341175144365 1
-0.0893680469627151 1
-0.317137485086269 1
0.22425770499525 1
0.0761151347512062 1
-0.0113368692971629 1
0.511624500353276 1
0.124768827174608 1
-0.153576281461376 1
-0.0287038937455921 1
-0.204849385296344 1
0.0584934708349995 1
0.0590849254517959 1
-0.245551772028066 1
-0.367195356390544 1
-0.643162085912828 1
0.0195028840144704 1
-0.72269407837266 1
0.0929193634526645 1
0.0662259888493694 1
-0.230633708575299 1
-0.124709765684541 1
-0.0163825010047146 1
0.0174627529233549 1
0.0144130084093452 1
-0.363701583738779 1
0.145814766870442 1
-0.203091838084349 1
-0.184751312267362 1
-0.249912849956829 1
-0.280356956100083 1
0.130196332183281 1
0.534950165760937 1
0.113777260687417 1
-0.0523615119052661 1
0.643106564085653 1
0.30881770796135 1
0.0636727062889538 1
-0.301898518214993 1
0.393698146363031 1
0.1412443172423 1
0.280405824254676 1
0.320285851866239 1
-0.142007502719168 1
0.0139604990402538 1
0.093962610009552 1
0.371851559813203 1
0.360813464915657 1
0.590148672338076 1
-0.314485496628341 1
0.137044847321695 1
-0.0126348979003387 1
0.140048950379735 1
0.088443923419604 1
-0.352717414435837 1
-0.102658472617764 1
0.0964957073490405 1
0.240929499734261 1
-0.128436027326083 1
0.181972099703118 1
0.178164047611873 1
0.599146654743279 1
0.323063128554151 1
-0.523517453045527 1
0.074884791278708 1
0.291926305023647 1
0.440401443401959 1
-0.0939306256405236 1
0.29341207858571 1
0.140912929717894 1
0.516766862727064 1
-0.102245513773249 1
0.177745931287502 1
0.729061436676787 1
-0.138795357615429 1
0.168244133273193 1
0.329491034399877 1
0.0559478334666073 1
0.340700848648746 1
0.296819951815411 1
0.170492043220286 1
-0.325782049842034 1
-0.468770666822454 1
0.0245200757471732 1
-0.288868336022274 1
0.0407283668383206 1
0.0419151724808312 1
0.071007051580083 1
0.154363856047991 1
-0.154297687178869 1
0.094255044050685 1
-0.215912739080908 1
-0.275549589522568 1
0.0256212192993278 1
-0.108743872775673 1
0.233047511126131 1
-0.225652133157545 1
-0.187295981122102 1
0.57845027580603 1
0.242070538188849 1
-0.131427016709027 1
-0.294886541544849 1
0.579170522714154 1
0.0643810265755668 1
0.410078675531061 1
-0.274288822285298 1
-0.489891522195373 1
0.456364851331211 1
0.10748273000142 1
-0.265589621128682 1
-0.349338820783355 1
0.118595856044131 1
-0.25424604017287 1
-0.570011854206755 1
-0.603201947248826 1
0.38152976657627 1
0.0564424205682417 1
0.175224334775952 1
-0.262139107616364 1
0.145519536245768 1
0.0152671231537476 1
0.535194278146348 1
0.307643791429048 1
-0.0670123263184721 1
0.262148724740326 1
-0.269425244382865 1
-0.0201890365564568 1
0.646645850381715 1
-0.229756735418579 1
0.275704762239263 1
-0.369527270748285 1
0.24671890719985 1
-0.125173576917224 1
0.127457807287915 1
0.270617070253573 1
0.131542673855161 1
0.664089201490928 1
-0.121821910983759 1
-0.274551621533999 1
-7.31387127951635e-05 1
0.18474445249961 1
-0.107525276467025 1
0.257023110507306 1
-0.261121530177218 1
-0.0121752025823764 1
-0.0988308111861063 1
-0.328498372476569 1
0.0428281083644168 1
0.297024260516071 1
-0.024095973557341 1
-0.46079725368404 1
-0.19097918711338 1
0.332188395149544 1
0.417126794685505 1
-0.0398624576593083 1
-0.162628170756354 1
-0.431061602422235 1
0.273743922540293 1
-0.129544160048662 1
-0.219360214467211 1
-0.4713220562276 1
0.226226004580941 1
-0.171410368826153 1
0.247715255545037 1
0.119663622045609 1
0.184296747908375 1
-0.244948943691963 1
-0.267651610459593 1
0.23949484971949 1
0.163952314341244 1
-0.662024260076807 1
-0.119910985459388 1
0.328459112662148 1
0.62356757207417 1
0.0939499022707152 1
-0.249010462262924 1
0.119211926114872 1
0.707771549145129 1
0.440880775457454 1
0.094633185362112 1
0.129404959004757 1
-0.114853680616573 1
0.0135461753218725 1
0.378644774044236 1
0.160968071487116 1
-0.267862017740872 1
0.116495117181185 1
-0.461462437886311 1
-0.312720080848061 1
-0.0689662063096605 1
-0.00273232434965053 1
-0.547891926388646 1
-0.00436100957393015 1
0.243037206443487 1
0.246393031477907 1
-0.664620318213351 1
0.0103110491745021 1
0.319331906618697 1
0.394539038977176 1
-0.180635289175704 1
-0.230336838496176 1
-0.155597264936417 1
-0.2647507699568 1
-0.266747559202242 1
-0.0529856749900524 1
-0.100437972629328 1
0.5509348096367 1
0.166811329710862 1
-0.714270655943577 1
0.328998923626516 1
-0.1717194758763 1
0.133549092771834 1
0.0385220066205279 1
0.340088438641324 1
-0.143510928959464 1
0.203400449346515 1
-0.172128306808469 1
-0.291820942803079 1
0.0798999712176233 1
0.466219606328065 1
-0.0415032934150256 1
-0.328399243354577 1
0.4659754834076 1
-0.141396756905222 1
-0.176437405046194 1
-0.3838968086833 1
-0.380965744268693 1
-0.308603557109605 1
-0.352185669048163 1
0.0736267416973763 1
0.0905908100204675 1
-0.146705735159831 1
-0.406088618823583 1
0.0604652065888163 1
-0.273330482025157 1
-0.445888609368729 1
-0.182863056481834 1
0.383525224430147 1
-0.149229778086748 1
-0.159412947508125 1
0.443118361794625 1
0.316732587787581 1
0.384017774532459 1
0.191006779623968 1
0.436368033461424 1
0.49121657410799 1
-0.569015906726406 1
-0.39931197107981 1
0.340534947060139 1
-0.0927589017163105 1
0.661793742699893 1
-0.422100446532896 1
0.183964673864679 1
-0.317935966113493 1
-0.464780702772689 1
-0.181058401613026 1
0.294587020963541 1
-0.000197898513779701 1
-0.206702249249979 1
-0.114955756632967 1
-0.67832281790773 1
0.202527337353125 1
-0.888968979383726 0
-0.086964036625532 1
0.212218674960281 1
0.32148596673282 1
0.344943586088146 1
-0.471122316965131 1
0.225570966457738 1
-0.333127907673697 1
0.197762484290671 1
-0.140076368596867 1
0.146101650761111 1
-0.0334690089450474 1
-0.136332175759446 1
-0.272979644493826 1
-0.0451615626984228 1
0.500325657187886 1
-0.195338285407674 1
-0.112896951884557 1
0.0343826336550591 1
0.126590428276843 1
0.133139258309428 1
0.13445687723518 1
0.161916357358561 1
0.545597888590147 1
-0.49625566820172 1
0.0601008200264019 1
0.115046192340821 1
-0.254013115835419 1
0.115661468139095 1
0.212185102400055 1
0.196692030555223 1
0.316957444026388 1
0.651346480167197 1
0.0509594556054915 1
-0.172137107777392 1
-1.03887051030025 0
-0.25872541888124 1
0.059701804042692 1
-0.475291780145926 1
0.461481246936854 1
-0.165120622926914 1
-0.132605293278446 1
0.306819469376993 1
-0.083203645010607 1
0.380989061249759 1
-0.106792852897252 1
-0.0406007194879407 1
-0.413916190771103 1
-0.026421585040566 1
-0.176905482853833 1
-0.15680804415686 1
0.0821351218710439 1
-0.0434827871527785 1
-0.0731194905808006 1
0.219652603673749 1
-0.279815297268614 1
-0.356713890732978 1
0.196481925833526 1
-0.203880399863766 1
0.0919199098123032 1
-0.294513767515138 1
-0.6495119803897 1
0.434681801093153 1
-0.0930288438403698 1
-0.413083971582208 1
-0.0340210535841907 1
0.319007559108376 1
0.603280039265882 1
0.00672124120723824 1
0.220022332455456 1
-0.205954605359973 1
0.174348973182965 1
0.460304951732069 1
0.0138217124308002 1
0.264278322492633 1
0.328741278977215 1
-0.378121351037647 1
0.0256012786723812 1
-0.0138439912179133 1
-0.0600768834121616 1
-0.00179641733626394 1
-0.555321590838137 1
-0.120833045070547 1
-0.111259591956689 1
0.114466759980777 1
-0.657904873881413 1
-0.249935077440253 1
-0.523623279883733 1
-0.0444792824844943 1
-0.572666434404375 1
-0.376387519107692 1
0.0983570510160918 1
0.115207422509581 1
0.29884610499627 1
-0.254317523587694 1
-0.249335228433853 1
-0.287241560386204 1
-0.234381239830664 1
0.513306870774771 1
0.13233558747111 1
0.153080737691879 1
-0.379466747144436 1
-0.175345791619024 1
0.273080762990382 1
-0.107454431885453 1
0.127197491996032 1
0.0741455288340975 1
-0.212263764609015 1
0.212596746412525 1
0.35455044781936 1
-0.137217018261233 1
-0.0719567761421632 1
-0.202271044975567 1
0.0523083567350692 1
0.352220134462919 1
-0.0173315809822509 1
-0.259669712329793 1
-0.494525248843301 1
-0.50375242021675 1
-0.245343905627127 1
0.357700324702318 1
-0.182364466540108 1
0.256875101743319 1
-0.196459094870385 1
-0.347356914461541 1
0.233076761284606 1
-0.238266585001283 1
-0.176412560337768 1
-0.398179242074307 1
-0.099062278229665 1
-0.30013838520827 1
0.493787005609127 1
0.280795943004019 1
-0.224449279381893 1
0.818064075812719 0
-0.406253989229079 1
0.032610953211721 1
0.450537007176577 1
-0.12464596542063 1
0.546459363645079 1
-0.0185818961366791 1
-0.292716987446025 1
-0.37300306537071 1
-0.269834027143816 1
0.24622286133134 1
0.342173864257448 1
0.085323981410361 1
0.160148023558792 1
-0.0853283005466523 1
0.725734957747496 1
0.212261043371848 1
-0.428610999716301 1
-0.275672585235678 1
0.223293998816528 1
-0.0274644779317521 1
0.0323682281910734 1
-0.434252917123632 1
0.28781615453378 1
-0.291718404521736 1
-0.157656834161863 1
0.174736920423275 1
0.296494324395345 1
0.0837872141121142 1
-0.206591271829956 1
-0.0918365851031346 1
0.510391316170748 1
-0.099242664172531 1
0.0463857788612806 1
0.131822565485889 1
0.37661349202871 1
-0.359008725092826 1
0.195798755246011 1
-0.314635759619036 1
0.441266426592862 1
-0.42090720452121 1
0.223613450998859 1
0.29443946251531 1
0.204112089582839 1
-0.0068714969903332 1
-0.254292270184745 1
0.0771349014388778 1
0.437123591671986 1
0.273949425596485 1
-0.0391073212125742 1
0.524557793286793 1
-0.0834460242069857 1
0.336066407598988 1
-0.160148387946933 1
-0.031929529215259 1
0.471913750202222 1
-0.11786130198725 1
0.0886609479531195 1
0.297177646798091 1
-0.123931370075964 1
0.121062937203174 1
-0.103069875729331 1
0.499480528441303 1
-0.112540334986923 1
-0.0811286565824096 1
0.0357773251162109 1
-0.0755686857502681 1
0.0202664484203492 1
0.302212629392799 1
-0.0640922703787957 1
-0.168587483717917 1
-0.133366708179089 1
-0.133495909985047 1
-0.129528097008188 1
-0.0876034573299848 1
-0.337730906049669 1
0.0295166855035214 1
-0.0450480551277292 1
0.0783258187778601 1
-0.278052468947807 1
-0.310497918682626 1
-0.0631809700029669 1
0.0157920645080212 1
-0.739152390153558 0
0.304934764719279 1
-0.36368587332122 1
0.202858137503742 1
0.560556068815331 1
-0.405501399434153 1
0.391786254353832 1
-0.187408733104944 1
0.114701991913955 1
0.688172922581184 1
0.0611677764158859 1
-0.176735156761006 1
0.557599214209446 1
-0.394920426352923 1
-0.0376819060197135 1
-0.195287657998608 1
-0.0912295649515085 1
0.242992639577423 1
-0.274135117211566 1
0.341824460440345 1
0.324421595655975 1
-0.218762284648947 1
0.11489625621885 1
-0.038528992793327 1
0.114929704361861 1
-0.604524765358883 1
0.0161220620725854 1
0.130477688267664 1
0.363500271540186 1
0.738486340193027 0
0.21452847719813 1
-0.207784661430044 1
-0.195470551230801 1
-0.139342031739187 1
-0.0372510051060683 1
-0.105079102914176 1
0.278994853269627 1
0.0401021581145986 1
0.0311409259940116 1
-0.262619747754058 1
-0.205780148149436 1
-0.218926385004877 1
0.023621190077071 1
0.157705515515533 1
-0.0305348971550112 1
0.102272710369419 1
-0.167825525108008 1
-0.0596646813070941 1
-0.0157727106416187 1
-0.165107118892639 1
-0.295795479091099 1
0.212553575170841 1
0.269126868049668 1
-0.472468434720845 1
-0.353860366611049 1
0.173514488967624 1
0.0591434603819036 1
-0.114873804543264 1
-0.307544430678942 1
-0.0934173075559147 1
0.546922566933499 1
0.471970230307887 1
-0.556564537613219 1
-0.056384529389916 1
-0.21601594811868 1
-0.344682802054129 1
0.684558368267224 1
0.39805371485362 1
-0.261663687351184 1
-0.165891017534348 1
-0.389923519799647 1
-0.25040935267624 1
0.131939895822874 1
0.253973485324013 1
0.293809591841715 1
-0.154843894812452 1
0.0997142402905171 1
0.43820431858515 1
-0.444558410427188 1
-0.497569155679246 1
-0.369645042883345 1
-0.410609671393979 1
-0.066475199844956 1
-0.245742750701642 1
-0.160828534332391 1
0.157109518156466 1
0.191033992960352 1
-0.0846471613211815 1
-0.725490406472045 1
-0.0304752083876857 1
0.148247377260362 1
-0.321445256486883 1
-0.554539595955642 1
-0.400361235835254 1
0.184045048459618 1
-0.43429490392988 1
-0.27379156134877 1
0.257176304233914 1
-0.396304544804095 1
0.199509710578625 1
-0.293579814787427 1
-0.248240214548963 1
-0.296722840540977 1
0.188890958888143 1
-0.186705650397514 1
-0.316314370462076 1
-0.0470142282271168 1
0.261063970191189 1
-0.0632239266091526 1
0.450630514011979 1
0.471645086016277 1
-0.0635064528054824 1
0.510777381052012 1
0.180541276886422 1
0.218866584896163 1
0.100039316825003 1
-0.109386363376102 1
0.231915327468341 1
-0.202537528631341 1
-0.531282071166652 1
-0.228201867230577 1
-0.379623559544843 1
0.287487003249121 1
0.173025775718779 1
0.167722156275311 1
-0.37938348722555 1
0.0534149679084621 1
0.226255375858952 1
-0.0776209912047535 1
0.457167531943325 1
0.452108816831473 1
-0.376897260682928 1
-0.639802918895544 1
-0.370586367436387 1
-0.65312768011654 1
0.377655394949414 1
0.0744591513141047 1
0.284682932245893 1
-0.0104218628878554 1
0.449453294911722 1
-0.350704611070416 1
-0.727156048886843 0
0.360981657594102 1
-0.15786468521626 1
0.042119600724896 1
-0.0206707631007476 1
0.14710471188952 1
-0.336229704146623 1
-0.189211797815483 1
-0.00818100885427658 1
0.287934690945857 1
0.0935592612280826 1
-0.386186938705846 1
0.168946556048151 1
0.15708674525389 1
-0.00554018609367524 1
0.296674468201833 1
-0.0482704727310011 1
-0.182951792007289 1
-0.0291291666965165 1
0.00888584287255825 1
0.346683215649177 1
-0.0595940649618738 1
0.515686387120142 1
-0.216553637990649 1
-0.592632829513869 1
-0.208132513344582 1
-0.0191913593059477 1
0.285208963034431 1
0.517538926123711 1
0.377534072654699 1
-0.189139559022491 1
0.00562428397217957 1
0.0636074236738794 1
-0.168462061278168 1
0.330789375926107 1
0.305448013464372 1
-0.023174239477143 1
0.742621398583654 0
-0.202866513158974 1
-0.408209763891673 1
-0.318136159967035 1
0.200370896577962 1
-0.187730759574345 1
-0.0804664128026684 1
-0.476957449523376 1
0.0321015132569308 1
-0.327297501614824 1
0.596971565695259 1
0.114137627578008 1
0.155740806603698 1
-0.164029894416788 1
0.106112231472782 1
-0.0828258183271017 1
0.0168866145034541 1
0.279737659596364 1
-0.267367091776625 1
0.00288814444042693 1
0.139906168860442 1
0.22669048722928 1
-0.495480151653541 1
-0.0793512279461203 1
-0.427130822364764 1
-0.178116626307621 1
-0.266134985030274 1
-0.0330320658139046 1
0.00360058783506641 1
-0.764633637379434 0
-0.0453269568277118 1
-0.773781510250405 0
0.0281786920923344 1
-0.41090154978589 1
0.0109781706692813 1
-0.145025369119503 1
0.0177701649351858 1
0.280489049881291 1
-0.0553457735811853 1
0.167519376523867 1
0.140768821986069 1
-0.0390387066118186 1
-0.0432365160437162 1
0.492141473598665 1
-0.149645962439984 1
0.298556981887481 1
-0.0767581122513973 1
-0.10671498126811 1
0.129159758455184 1
0.112944161521122 1
-0.396662397186903 1
-0.62844988878941 1
0.276650274430107 1
-0.179095488763741 1
-0.318834242572591 1
-0.161313198511661 1
-0.636771396286866 1
0.00576474817974382 1
0.184949150199581 1
-0.0322657378393192 1
-0.110352575418777 1
-0.238952648464053 1
0.373412598086969 1
0.282300759830433 1
0.258124789886285 1
-0.30618694865583 1
0.061741528166425 1
0.396142899444424 1
0.160869768382403 1
0.341849869215059 1
-0.133335731891463 1
0.340210013886813 1
0.575640767826258 1
0.00892284188589917 1
0.523543209496058 1
-0.00688383581585661 1
0.0269795050762063 1
0.307641291491963 1
0.515444229623447 1
0.068840462835375 1
0.203334019367536 1
-0.344076935575839 1
-0.527138747943018 1
0.658223111697397 1
-0.0128436371185012 1
0.334075578789983 1
-0.356988093396668 1
0.322406875855275 1
-0.389615273428771 1
0.0151302897962158 1
-0.639317533486222 1
-0.183371045486232 1
0.107546305663034 1
-0.123594410094287 1
-0.0681655417293949 1
0.394716083105002 1
-0.501240280638477 1
0.134692207648714 1
0.443437778960486 1
0.087278889435486 1
0.119503849737491 1
-0.107446777258941 1
0.0455044262788832 1
0.418165615871883 1
0.141242365801693 1
0.394140993663867 1
-0.385930713607001 1
-0.0259559284847178 1
-0.540798784674791 1
-0.510923123297718 1
-0.0340008382245439 1
0.107543367376196 1
0.15543610791892 1
0.687999181038877 1
-0.0782725920535777 1
-0.516019570929002 1
0.0332105681264919 1
-0.510190399368772 1
-0.0113843939372778 1
-0.193714110874408 1
0.0776071174906483 1
-0.318479024594361 1
-0.129179450822775 1
-0.551377953514123 1
-0.768810117274714 0
0.170708514487132 1
-0.00179535319543531 1
0.550072766913439 1
-0.328524737426459 1
0.789148029807783 0
-0.0409890286951555 1
-0.511802873290235 1
-0.783954855933806 0
0.38044465561985 1
-0.213231217739132 1
0.0448911799183875 1
0.560709260912848 1
-0.302410571280083 1
0.191392998711918 1
0.103004975478557 1
0.198109326843111 1
0.656216085762271 1
-0.150660444353014 1
-0.256211334837129 1
-0.0282474996791665 1
-0.0111976255195716 1
-0.669550156470773 1
-0.675006288438512 1
-0.538456770013749 1
-0.544364556596363 1
0.114916174992672 1
0.116279159292226 1
0.256101465576444 1
0.345241132121328 1
0.237996940137814 1
-0.120614505356408 1
0.118433247054524 1
-0.406011875173985 1
0.469500260322712 1
0.185922025700547 1
-0.160991665855619 1
0.152990440754226 1
-0.368510486317275 1
-0.0902724532191834 1
-0.23552447637909 1
0.0743847109653018 1
0.130110586041443 1
-0.29643725246717 1
-0.475649237823371 1
-0.556132305841988 1
0.514188947565932 1
-0.0988219497283824 1
-0.258821903456829 1
0.00781397975337708 1
-0.0121266271152201 1
0.330621739637878 1
-0.0137921716659141 1
-0.147926898898532 1
-0.272591226227233 1
-0.446832694468401 1
-0.344284485016931 1
-0.142661977091556 1
0.241210419484123 1
-0.0494040835180108 1
-0.0198921157371761 1
-0.286947221220626 1
0.399077132520758 1
0.220544936179131 1
0.0657232990190083 1
-0.0822705073243444 1
0.431065568185727 1
0.0542004233636065 1
0.180183344271339 1
0.674001615561261 1
-0.0149185755977413 1
-0.217488497594401 1
0.248527489195238 1
0.0289388159744666 1
0.194485390567093 1
0.259331779416601 1
0.281393956350915 1
0.407906367176027 1
-0.304147308286346 1
-0.0327965120209811 1
0.17738860922219 1
0.348300879460524 1
-0.106689713102223 1
0.633450308696605 1
-0.191355533492474 1
-0.114642331398867 1
0.0307144234934845 1
0.270500160653104 1
0.135256545317481 1
-0.287235046682002 1
0.122205454797351 1
0.238261618465266 1
-0.241607966523851 1
0.422608236386949 1
-0.319859425990561 1
-0.197511654969211 1
1.03844394828446 0
-0.0145481754646584 1
-0.0663821326840552 1
-0.0112280445143051 1
0.00846438986424339 1
-0.241958633733223 1
-0.231330991016056 1
-0.10054925033866 1
0.292264123788186 1
-0.344495599369346 1
-0.399249871060398 1
-0.151478371262235 1
-0.171608670835443 1
0.322088749341733 1
-0.113727120964615 1
-0.485950019620846 1
-0.137582856427654 1
-0.27874674041214 1
-0.17860508116483 1
-0.049850004874337 1
0.127659798599303 1
-0.429310650698988 1
0.418933347091658 1
-0.276654909832769 1
-0.0390996195085284 1
-0.0839477316542548 1
-0.178351053444732 1
0.0694998745057048 1
-0.126209417139909 1
0.226921870333287 1
-0.247575012396104 1
-0.0299418578029951 1
0.321938564354377 1
0.112750278832537 1
-0.25491164883157 1
0.142787382743178 1
-0.569882777791979 1
-0.12906784118403 1
-0.185141914169419 1
0.287300717961618 1
-0.333298212677419 1
0.0692919786621902 1
-0.0619371250857765 1
0.710949286857602 1
0.0138591907065929 1
-0.496442541212743 1
-0.125844136600786 1
-0.408994032882394 1
0.218988713473695 1
-0.293572069215815 1
-0.235756052448942 1
-0.274878141090603 1
0.590503781759909 1
0.272957883777766 1
-0.126234256286432 1
-0.274962410791444 1
0.3591189911883 1
-0.0763680683615416 1
-0.42591871489991 1
-0.374604220167894 1
0.610502613005466 1
-0.317098550209918 1
0.519986655907239 1
-0.424380456684664 1
0.0860389163804135 1
-0.102190800437723 1
-0.0177865165954879 1
-0.365897842197995 1
-0.0111228537154644 1
0.225947480759125 1
-0.073383973259132 1
-0.343462020076828 1
-0.131487124742256 1
0.0859090269941394 1
0.265538243649903 1
-0.0990966753436912 1
0.291260397818437 1
0.472452918369943 1
-0.373277033327353 1
-0.147731493722925 1
-0.0363505739110951 1
0.181305969108399 1
-0.108240604074388 1
-0.541347808650932 1
-0.145739029570421 1
0.133690444113006 1
0.118962354955993 1
0.166188223759014 1
0.165019281902645 1
-0.258286838563924 1
0.217922444182422 1
0.349240648157729 1
0.189061257476704 1
0.144355039413494 1
0.02672351772527 1
0.167937671243362 1
0.572860293860823 1
0.245227925703462 1
0.32087597220974 1
-0.0162996135589803 1
-0.540415009603463 1
-0.0367261173106807 1
0.0399863735488871 1
-0.0214297527603232 1
-0.11422212280512 1
-0.199153469608323 1
-0.111985857305977 1
-0.557074695068638 1
0.0204969560201886 1
0.206345253046529 1
0.378798469849321 1
0.36055861680277 1
-0.416128681951288 1
-0.28897179635804 1
0.456166584555431 1
0.197240007063667 1
-0.615136495965876 1
0.0807188753160422 1
0.508986215786828 1
0.104463644462929 1
0.429071688764248 1
-0.00776073107771707 1
0.850689047957901 0
-0.194512659186878 1
0.132364349523815 1
-0.0262979650082677 1
-0.000283668268678212 1
0.150231817920531 1
0.0447969092822297 1
-0.193510634358147 1
0.170650588752688 1
0.0565477680643666 1
-0.0571317091113761 1
-0.0188430027206283 1
-0.196476807899104 1
0.496379288148776 1
-0.240932934544861 1
-0.251787187206135 1
0.406693723633626 1
-0.171345115859593 1
0.334594436709886 1
-0.168010268520364 1
0.480909510481237 1
-0.0301544065800747 1
-0.334625260784935 1
0.195215786547591 1
-0.0704447264733433 1
-0.303656913810976 1
-0.210075119889701 1
-0.23347528289418 1
0.351064754669101 1
-0.687923540351379 1
0.217839662970308 1
0.245081333193194 1
0.0607668360671466 1
-0.0470532211438314 1
0.42200185473805 1
-0.0409660214476042 1
0.521941564358988 1
-0.117786647535707 1
-0.305212203576682 1
-0.198311370842074 1
0.184170513985486 1
0.071660744330131 1
-0.286753004115944 1
-0.402445700488641 1
0.0881400512487316 1
0.372031080714062 1
0.0884985322586086 1
-0.435707208605966 1
0.232776814501673 1
-0.242464740925074 1
-0.0816499768995206 1
0.0949226493892502 1
0.202525274166957 1
0.118529681236341 1
0.157689208202564 1
-0.19902142506318 1
-0.0185734387679765 1
0.471293392576082 1
-0.029704419728518 1
-0.631437353501898 1
-0.683884740431816 1
0.617762809178887 1
0.236640944726602 1
0.165156851780051 1
-0.0109103597880458 1
-0.375553754179837 1
0.237214721288151 1
-0.264579772039406 1
0.122492104166779 1
-0.714616626921794 1
-0.071585241513803 1
-0.100394463053597 1
0.0118519851447719 1
0.108436404888026 1
-0.0424747309524009 1
0.727865050111493 0
0.25495374710041 1
0.00730846107570403 1
0.464441850114689 1
0.0661744403177482 1
-0.126630829741952 1
-0.160860276050107 1
0.402262619285149 1
0.356884328249794 1
-0.702051132015609 1
0.24800672705483 1
0.251905549070913 1
0.352737604756783 1
0.328766593379291 1
-0.348573109868546 1
-0.165132355540034 1
-0.144647727425855 1
-0.0918396363835436 1
0.0580282041656858 1
0.433754134763256 1
0.0529891781400306 1
0.48109278580493 1
-0.178514493564771 1
0.0228657971943949 1
0.791094891609578 0
0.657286662129765 1
-0.137272124130691 1
0.750217698697925 0
0.255901428089091 1
0.685618272749301 1
-0.0467968816452469 1
0.400720489260575 1
-0.432474293317797 1
0.110041839772982 1
-0.0456775091752075 1
0.323499644152224 1
-0.522090516646604 1
0.124355963850168 1
-0.207248337210208 1
0.0125890747896907 1
-0.344355046277362 1
-0.0546495669789351 1
0.236951822056449 1
-0.0324071954785341 1
-0.237470388715486 1
-0.0224008989141532 1
-0.256687496440044 1
-0.124130383934453 1
0.368331249980961 1
-0.362272387187482 1
-0.155709056492729 1
-0.0221035880090189 1
0.603294599182 1
0.506777341980384 1
-0.131783229953686 1
0.412892857009605 1
0.101199715116365 1
0.0334953069252707 1
-0.00233235949125674 1
0.521664408485872 1
0.0937011735795865 1
-0.348628410629488 1
0.395793845939572 1
-0.0916004270524676 1
-0.0170868502945613 1
-0.396988726169559 1
0.212476303121764 1
-0.191837419262501 1
-0.38926773111781 1
-0.123256314979008 1
-0.116855914887481 1
0.164624437756069 1
0.63021355029552 1
0.0324877093688079 1
-0.0874998082852191 1
0.112598757537939 1
0.270681629270362 1
0.791743275668888 0
0.0891052024820645 1
0.233815228497305 1
-0.326484261324297 1
-0.0508315497688887 1
-0.129900067191456 1
-0.105668270972973 1
0.209305212320677 1
-0.568014173869266 1
0.0750977182700159 1
0.132255648805444 1
0.133554326745969 1
0.135784789674652 1
-0.225431891502267 1
-0.223326771314365 1
-0.406009244649562 1
0.560478989290829 1
0.669580951001525 1
0.0730505644800583 1
0.230722934283818 1
0.272822911137357 1
0.437705484089989 1
-0.556457237002079 1
0.405783156835157 1
0.0816634096189966 1
0.529020399353433 1
0.10620868342449 1
-0.197762665047643 1
-0.0601987970431621 1
-0.180435708523064 1
0.0733301295922767 1
0.093909089845028 1
-0.578805165253265 1
0.0723554487048052 1
0.382410825426675 1
-0.0611157826230834 1
0.0913068312673776 1
-0.277660302595194 1
-0.0861718724012441 1
-0.130515418028971 1
-0.0275960904244488 1
-0.550798093997213 1
-0.711885888819596 1
-0.0405306474386323 1
0.223588427580858 1
0.424969053771715 1
-0.428310704468734 1
-0.114020924692246 1
0.113820629541755 1
0.171520253283165 1
0.423245598099815 1
-0.120441039637957 1
-0.570918495991469 1
0.505039934325207 1
0.51092131153179 1
0.0668642633063086 1
-0.174922442277479 1
0.375503130309387 1
0.44815087400011 1
-0.197065653243275 1
0.114320028681483 1
-0.229170083570895 1
0.317321722844197 1
0.128886492517631 1
-0.0702246218020655 1
-0.262257340448673 1
-0.12044981872028 1
-0.00229332049748453 1
0.44024096429891 1
-0.23565639081155 1
-0.432173870899826 1
0.13316320556303 1
0.631098516889065 1
0.00523379114321355 1
0.149523803269777 1
0.522718800700776 1
-0.210446211486049 1
-0.0904043699573073 1
0.104057606480494 1
-0.551875560641066 1
0.135599860855036 1
0.34262441025145 1
0.688886042759596 1
0.692588604011392 1
0.150075606838628 1
0.0198880931802319 1
-0.422440274772694 1
-0.0639963892335111 1
-0.0436015775987241 1
-0.142421209924863 1
-0.0268364864145146 1
-0.230379698712523 1
-0.542400518283601 1
-0.213764135499419 1
-0.0158533319123419 1
0.0232595339196221 1
0.136176487762238 1
-0.187662287893652 1
0.0567985981867033 1
-0.0331536263053794 1
-0.344647687247381 1
0.543420936562706 1
-0.195766026720507 1
-0.119349267730313 1
0.505443541988438 1
0.463564710277474 1
-0.112388484297633 1
-0.0226015451228634 1
0.622884038655762 1
-0.174991469464916 1
0.179542826682986 1
0.0531084141267669 1
-0.375375765899914 1
-0.185117017156627 1
0.602135216972905 1
-0.215162386557078 1
0.551193115586781 1
0.00244457087498475 1
0.546271450299165 1
0.527225173934051 1
0.375819307901605 1
-0.0405544884451492 1
0.247964683603664 1
-0.186089113249283 1
0.392944452752366 1
-0.0679051246607823 1
0.496441452174509 1
-0.0602282211710569 1
0.564981204140347 1
0.281702173348736 1
-0.247783398466579 1
0.179142651514459 1
0.51017383243847 1
0.045523544333802 1
-0.44208140333015 1
-0.195510890158344 1
-0.159086004198929 1
0.223302018203273 1
0.284369234492391 1
-0.333652090349707 1
-0.208355007637274 1
-0.234094572914598 1
0.280976430411051 1
0.379963209167149 1
0.0716428551752281 1
0.272543315753755 1
-0.376599567144752 1
-0.110899361293306 1
-0.395725596570762 1
-0.268063722711103 1
0.392847915775496 1
0.184554888883023 1
-0.241685838082905 1
0.212104758362172 1
-0.509315339023231 1
-0.00720357948357692 1
-0.105463620340023 1
0.0381494082731674 1
0.0172662816875249 1
-0.481745337586088 1
0.105684673711164 1
0.271867364127086 1
-0.190640716582149 1
-0.215665454883331 1
-0.280414240690318 1
0.218599120066507 1
0.0851030406133874 1
0.0293885324966971 1
0.228274327060389 1
0.0712837339621836 1
-0.006221999035251 1
0.281998473970956 1
-0.657319347670906 1
0.158208195051285 1
0.609453749283283 1
-0.369985206570818 1
-0.68121584821248 1
0.303510837750173 1
-0.307286876623069 1
-0.154934152391746 1
0.307378934954163 1
0.117402125783273 1
-0.33777783274118 1
-0.020860717255691 1
0.128111126606617 1
-0.02536018080527 1
0.630391315517288 1
0.516307778643922 1
-0.174242024932097 1
-0.0105515307944006 1
0.0354135985798802 1
-0.05494425462018 1
0.0414605993210652 1
0.229871211768753 1
-0.150509568864877 1
-0.0350686390238071 1
0.315183269674011 1
-0.380577154322469 1
-0.397996038234534 1
-0.0576039612231 1
0.270945987485378 1
-0.643636927491203 1
-0.378807353649424 1
-0.0979072674850202 1
0.288352323065308 1
0.28337167185646 1
-0.0186933650450909 1
0.390159004577487 1
-0.312086063138226 1
-0.811129347607785 0
-0.236957223222365 1
0.125954048729618 1
0.099729431376881 1
0.596303250029377 1
-0.148422266919988 1
-0.160935058082485 1
0.152168616721324 1
0.370197692715774 1
0.0520072909001234 1
-0.428029821458357 1
0.131025138173176 1
-0.0999312753971324 1
0.4410285740397 1
-0.289022880492248 1
0.0831748657263403 1
0.226725681594987 1
-0.302957204703993 1
-0.0657696116554039 1
0.0410621390756185 1
-0.612051649077033 1
-0.097756751482907 1
-0.102446956736414 1
-0.291599603667084 1
0.662722242786645 1
-0.619492524948522 1
-0.447480215335481 1
-0.00948598633571818 1
0.391577083476794 1
-0.0508943659102214 1
0.0289688287878074 1
0.077933252473285 1
-0.230454026447807 1
-0.407432626147037 1
-0.017877106816499 1
-0.630445054177225 1
0.193717975624603 1
-0.592807402635962 1
-0.238497168691727 1
0.15768036374399 1
-0.00209847032548276 1
-0.296525670212668 1
0.18187480256514 1
0.414100998465625 1
0.143130364290771 1
0.000307903889264154 1
0.0909182551279163 1
-0.0528922016292985 1
-0.41006053048076 1
-0.215914210590635 1
0.404612243342232 1
-0.122470175056177 1
0.370949414381978 1
-0.203370815251539 1
0.196722969713055 1
-0.292288977533307 1
-0.361341300180328 1
-0.122554880444469 1
0.130498950002226 1
0.175637504522817 1
-0.131828341722151 1
0.00930695541742275 1
0.251972607303188 1
0.813258909192163 0
-0.554552090201886 1
-0.335425274074981 1
-0.0865752758843999 1
0.303422405058785 1
-0.114700559640924 1
-0.505504603979491 1
-0.274346952372006 1
0.0427203347752665 1
-0.0366736218604017 1
-0.0112311243143937 1
0.492156372414239 1
0.0544671477172752 1
0.694344408350847 1
0.0669020174761639 1
-0.242958559461485 1
-0.370034506775135 1
-0.0156824310197575 1
-0.0106498503493138 1
-0.0280081579518518 1
-0.143346379732892 1
-0.150620312179017 1
-0.592369659268399 1
0.0887641377110207 1
0.196832190406933 1
0.349663273286614 1
-0.406017205219137 1
-0.212983962737679 1
-0.0597632661595854 1
0.422365462220461 1
-0.723458453771748 0
-0.445406380941735 1
-0.272786750365962 1
0.447369091867772 1
-0.0197492116530658 1
-0.171265292904865 1
0.648877842451205 1
-0.256335944115239 1
-0.0246064710766954 1
0.0659344350162827 1
-0.262049219086511 1
-0.364980785518719 1
0.0355543236344085 1
0.343602896023274 1
0.0735772520098493 1
0.122290676834086 1
-0.424831171769956 1
-0.0416569337192577 1
-0.0213150654866053 1
-0.0652962557094801 1
0.305376006731741 1
0.0148888287351701 1
-0.319343702636719 1
-0.215597046663025 1
0.223625942825623 1
-0.0572188555454107 1
-0.588296469204939 1
0.294839774632864 1
0.602741965480001 1
0.014330733400425 1
0.302578002493427 1
0.0470480754798522 1
-0.319967958232594 1
-0.460300090841984 1
0.12812265292296 1
0.532367172002218 1
0.0906227088703358 1
-0.407055521267366 1
-0.197151988862492 1
-0.0612413188682303 1
-0.0323706515432618 1
0.524447356676307 1
-0.272945873572554 1
0.13265398133788 1
-0.229059146442888 1
-0.395593107681889 1
0.376371565799016 1
0.230804052787613 1
-0.953467696604556 0
-0.18971895865098 1
0.278034931513989 1
0.148955217434062 1
0.304083623254047 1
0.321028177498128 1
0.769646773350661 0
-0.0278218430998113 1
-0.0633759438169668 1
0.0872972891790519 1
-0.299903413025874 1
0.329600252595252 1
0.121640425388887 1
0.168619719476516 1
-0.238528813224148 1
-0.367333890141068 1
0.105898267900095 1
0.225884147240819 1
-0.0171131638054351 1
0.322303433356636 1
-0.224566202953834 1
-0.0209359724712116 1
0.0627449246140084 1
0.451880469235367 1
0.387533775126682 1
-0.292160849871186 1
-0.714289989765333 1
-0.261706895138326 1
0.0522540139200131 1
-0.464769591096261 1
-0.55335743644473 1
0.0610599001665332 1
0.228570664908401 1
-0.515815468438819 1
-0.181838465414685 1
-0.738333187995577 0
0.239934624759627 1
-0.325790564101862 1
