# Supplementary material for: Bias caused by sampling error in meta-analysis with small sample sizes
Source: PLoS One. 2018 Sep 13;13(9):e0204056. doi: 10.1371/journal.pone.0204056 (PMC6136825; doi:10.1371/journal.pone.0204056)
Supplement: S5 File — (ZIP) [file pone.0204056.s005.zip › results N = 20 theta = 0 tau = 0.2 sz = 50-100.txt]

"dl.theta" "dl.cp"
-0.110259140749176 1
0.00586139614833046 1
-0.0658078768463062 1
-0.0954543325663103 1
-0.128148027233077 1
-0.0350619196698272 1
-0.179377128191426 1
-0.0623540017538374 1
-0.175140160212339 1
0.207262751364489 1
0.0759420685588157 1
-0.120023273115688 1
-0.00161391258047889 1
0.192010234023995 1
-0.0443247881296022 1
0.000224571011070016 1
0.203271745508795 1
0.0414389494174087 1
-0.0909108245040602 1
-0.154277223694095 1
-0.0149421050306797 1
0.155750496441438 1
0.00374323731690697 1
-0.0342757688446116 1
0.0706562524131705 1
0.214041606378566 0
-0.000989560360282977 1
-0.0386106877878427 1
0.025667865572569 1
-0.0890443348880533 1
0.173192482154626 1
0.0816266528680538 1
0.0901486863330752 1
-0.0252690021853242 1
-0.0924125621796275 1
-0.0339864336975002 1
-0.124970727010549 1
0.114512145656477 1
-0.136589239545504 1
-0.0216114661276281 1
-0.0253694156868723 1
0.00569709575297994 1
-0.0333391263360905 1
-0.064538487378513 1
0.0156342463087984 1
-0.0975838800563229 1
0.163747374018963 1
0.0362164105591675 1
0.124795363182274 1
0.00610215729156018 1
-0.0400132601721271 1
0.111733367257857 1
0.0734012270457838 1
0.104124549847642 1
-0.0239864447408433 1
-0.0584072520758696 1
0.0498057460853916 1
-0.0591595797985889 1
-0.113368279517937 1
0.182314558763735 1
0.0466451561600633 1
0.092928806629541 1
-0.0349967677673731 1
0.0256900946170399 1
-0.172860955759312 1
-0.0096033386568392 1
-0.0382238128189016 1
-0.0666393227657801 1
0.0466612802468312 1
0.130086768886698 1
-0.0690344960010044 1
-0.0133218589443273 1
-0.0635905397682052 1
-0.118542351176631 1
0.00240610916352439 1
0.0460167097413212 1
0.128988721263049 1
0.0824091541652687 1
-0.0573726469778148 1
-0.0319533845861486 1
-0.19931932130879 1
0.219994298775411 1
0.0887971796805897 1
0.116139841263225 1
-0.117997300401041 1
0.113669062143991 1
-0.0144410463416855 1
0.125768290592362 1
0.171945485166441 1
-0.130449548957352 1
-0.116343991318473 1
-0.16891336494228 1
-0.0870282623412744 1
0.293366199617707 0
-0.0357561402037938 1
0.00544875482459839 1
0.0296040281463625 1
0.084447534249726 1
0.0550333766149763 1
-0.20777196936985 1
0.154875784369861 1
-0.0186144531219953 1
0.148233994131037 1
-0.0408654400872145 1
0.0914897291601355 1
-0.221896077344864 1
-0.226521554830546 0
0.176358737615776 1
-0.0151146846944284 1
0.0249292287587419 1
0.0255873826315817 1
0.0983995079094906 1
-0.0307374153062234 1
0.00309803791033421 1
0.0532301170962072 1
0.00920271062061668 1
0.24443628731604 0
0.207490711813275 1
-0.15294332341982 1
-0.0813616103305848 1
0.0405864141160043 1
-0.13932124125292 1
-0.0187557462309309 1
-0.178753708757217 1
-0.0144594553264877 1
-0.103774141522117 1
0.0829734690167621 1
-0.169297710068062 1
-0.0841791990109158 1
0.0200934334669974 1
-0.242165767276502 0
0.126034723209719 1
0.123154063108196 1
0.0494390323195454 1
-0.0189285093214634 1
-0.0249535493072269 1
0.0549038417081655 1
0.0836744372856727 1
-0.10166055034562 1
0.0799816504747016 1
0.0732462855774973 1
0.196248696914154 1
-0.0110342429829417 1
0.224579025975338 1
0.121985047835885 1
0.148202248865811 1
-0.0871607345098014 1
0.0313000841916228 1
0.0423594338542708 1
-0.0554497910830582 1
-0.131195355369098 1
0.0925155366474211 1
-0.0659848506736063 1
-0.0610364932412389 1
0.114821308735051 1
0.157676072450274 1
-0.230189343101019 1
-0.0358732324251209 1
0.107974955760257 1
0.0287103266548655 1
-0.141799649005618 1
0.103157859904499 1
-0.0150051491139742 1
0.0543596396883352 1
-0.0221670107063962 1
0.051951967225244 1
0.231515447999828 1
-0.0965619176798238 1
-0.0731587186230558 1
0.124723228422166 1
0.196154918049652 1
-0.20391905025267 1
0.00960454441724171 1
0.262205057799391 0
-0.0208356333451181 1
0.0224176517946225 1
0.0530566708276069 1
-0.203613985950064 1
0.0308368723794217 1
0.15764280917063 1
-0.126294574930624 1
-0.115899458840903 1
0.0392576021753556 1
0.0891848935309426 1
-0.180574758890336 1
-0.134160462853748 1
-0.10460487425081 1
0.154742787961959 1
0.0164578437529063 1
-0.0264564626692548 1
-0.128958526910678 1
0.19506632557317 1
-0.245059232125224 0
0.142350579304537 1
0.107383459142892 1
-0.0730801134430812 1
0.0555182088076198 1
-0.0751834520833862 1
0.101276950806696 1
0.166079195760666 1
0.0512335945161369 1
-0.0314825564500146 1
0.0922574998594149 1
-0.0813634731782348 1
-0.148838355449022 1
0.0423804609683003 1
-0.00480384542832461 1
-0.0474299669315306 1
0.0512487685267666 1
-0.137837642333447 1
0.147474274558125 1
0.0425081749914441 1
0.0130430715696224 1
0.0911965441752183 1
-0.0354038636831353 1
0.0622143476107348 1
0.0650507235190201 1
-0.0978607534031207 1
0.00402183607189904 1
-0.0384709287681036 1
-0.0354563929105323 1
0.104087143739901 1
0.0499838897149979 1
-0.0170468130783523 1
0.0572796986918028 1
-0.113209308520035 1
0.0184813954913469 1
-0.0385830013643362 1
0.0960744899644339 1
0.112261534144657 1
-0.237463406599171 1
0.130069776954742 1
-0.068603410517689 1
-0.109737625989761 1
0.0822569254247665 1
0.0907848610920994 1
0.104643438046007 1
-0.360239529302382 0
0.0839625441031289 1
0.0619706637295014 1
-0.137881082651863 1
-0.0551957776611788 1
0.150061899294439 1
0.149701050422904 1
-0.0954252593264684 1
-0.0192946593041078 1
0.0150617109278658 1
0.175018247068389 1
-0.0255984900646969 1
-0.0470687958210247 1
0.0444660634644213 1
-0.00665141356227831 1
-0.138295390400124 1
0.0908280789511224 1
0.121203565332955 1
0.0227971143626017 1
0.0920894836657021 1
0.0443901169979985 1
0.162091954445834 1
-0.147770493966554 1
-0.0927417862894041 1
-0.096121432112392 1
-0.0412628737152861 1
-0.0400090141381853 1
-0.0158910488072247 1
0.189832195602707 1
0.0301834832251934 1
0.0250480513030155 1
-0.222258638401246 1
0.0737607585306978 1
0.0448354967021579 1
0.207399687247648 1
-0.0116424191791891 1
-0.0730432551738099 1
-0.0890098779743734 1
0.198611625866882 1
-0.00202573251066071 1
-0.136587559640686 1
-0.0218427758651671 1
-0.0992471929914496 1
-0.0635006051711172 1
-0.097644143247986 1
-0.00779395425801517 1
0.0848761332867992 1
-0.0363264944902436 1
-0.00617812159303211 1
0.12838093022143 1
-0.0680480655406435 1
-0.194101577143717 1
-0.0572061138457091 1
0.0686250148663479 1
0.101413851563953 1
0.147553905633764 1
-0.00986525173246588 1
-0.0328469480979863 1
-0.279022174440752 0
-0.0438776280091888 1
0.0538372473247815 1
0.162078626379094 1
0.0600687145007162 1
0.0676194015114926 1
-0.101789441337013 1
0.133686561772484 1
-0.0714407661207277 1
-0.109198530930488 1
0.0115123125261206 1
-0.138931396209005 1
0.0797594858788631 1
-0.120547496815571 1
-0.103079199080968 1
-0.00945013259895862 1
0.125377326493226 1
-0.0269013896762461 1
-0.147646308022039 1
-0.0535748026421526 1
0.0585412875034137 1
-0.19357785425772 1
-0.0257036490138493 1
0.00600308483493117 1
-0.107424522247699 1
-0.0084159411330413 1
-0.0616145884628207 1
0.029089837908888 1
0.170678357064073 1
-0.166615983500815 1
0.236075839267695 0
-0.112308875320934 1
0.139242853782106 1
0.118717434389963 1
-0.057641052985948 1
0.145406003357546 1
-0.037123044767219 1
0.0849969709182559 1
0.0595899862023714 1
-0.0829620940510976 1
-0.160737805360902 1
-0.00807347818314093 1
-0.0546840409026739 1
0.195186299978171 1
-0.0181197735543251 1
0.0697008688634743 1
-0.227205429687846 1
-0.0948641928857972 1
0.283188021185035 0
-0.0686612090330307 1
-0.0964465371926291 1
-0.0331927205094555 1
-0.129604592516754 1
-0.142723147260796 1
0.0885204638289076 1
0.166849867333628 1
-0.277909034231978 0
-0.146698802193977 1
-0.122940894645803 1
-0.19808548809217 1
0.0385172931220363 1
0.145562315033484 1
0.0736849424325604 1
0.0655086151964754 1
-0.0389264746346166 1
-0.0700902709127034 1
0.0284316146565817 1
0.0690116885561454 1
-0.116576570052485 1
-0.0385306464446999 1
0.00457341404834124 1
-0.0569780015098567 1
0.0633954229187898 1
0.264052804035953 0
-0.018367723409759 1
-0.0208485915312837 1
-0.00700000956118576 1
0.0588090739403084 1
0.282481785922683 0
-0.190638859398702 1
0.00520614541585191 1
-0.0383585895867327 1
0.0200178382699962 1
0.166958465198344 1
-0.190560631938437 1
0.19220228720031 1
0.171791174526232 1
-0.16303415969782 1
-0.0929751953801472 1
0.117082017841477 1
-0.125303205951647 1
-0.0202787014137897 1
-0.0114459366697284 1
-0.0195282892405725 1
0.0322807950072994 1
0.0863205296778239 1
-0.0262784785074761 1
-0.0420418572763371 1
-0.122893227282023 1
-0.0138511939107247 1
0.105512053548114 1
-0.0997932475676488 1
0.0632352825988444 1
0.0658140484643922 1
0.0225514278893504 1
-0.0187276227811046 1
-0.177905502029318 1
0.110675912759717 1
-0.00309822697851475 1
-0.0526368331866701 1
-0.0175214731067037 1
-0.0760504927250392 1
0.0742038551325684 1
-0.179046344259298 1
-0.0165183628124406 1
0.144214252062411 1
-0.232196997553987 1
-0.0564316045681916 1
-0.210922383334011 0
-0.0119291521209777 1
0.00268936209152645 1
0.131096384311726 1
0.134296573092886 1
0.0380530829952091 1
-0.177702742863523 1
0.0165335344520892 1
0.0881674953651004 1
0.0375052078355105 1
-0.0416820813328303 1
-0.126158842693784 1
0.107586211739542 1
0.233010511975823 0
0.0369218669865109 1
0.167217944275674 1
0.110901172064595 1
0.0676128834075165 1
-0.163601475093347 1
-0.0725865802663876 1
-0.203735518900254 1
-0.000754272220269216 1
-0.133760992290729 1
-0.238855865116394 0
0.132798968061622 1
-0.0298058989570249 1
-0.131044142062967 1
-0.0267963051744873 1
-0.0930621909756252 1
-0.0242034822593666 1
-0.0307597252375667 1
-0.0617660834347223 1
-0.00959859752378103 1
-0.0221412337956117 1
0.126099406903971 1
0.0943869533564596 1
-0.155826354042241 1
0.0805994934178556 1
-0.0457305757297687 1
0.144265893605424 1
-0.132182801479194 1
-0.114325824995016 1
-0.240715923498628 0
0.0287204759811215 1
0.00188896186422368 1
-0.159194915747939 1
-0.0131612007691249 1
-0.0621529153249773 1
-0.0587347787203632 1
-0.191251040977686 1
0.00546980822849686 1
0.0991434877353671 1
0.0158808788528952 1
-0.0450355453091274 1
0.122634424507435 1
-0.0316036685506541 1
0.0858534973410691 1
-0.0672431909534897 1
0.13997579259137 1
-0.0382127877326833 1
-0.0827951296059927 1
-0.0340753394546874 1
0.0982529929882586 1
-0.0834577489618042 1
-0.0737838457668201 1
0.0441452890714228 1
0.262675980260209 0
-0.2631079088114 0
0.0193052722077395 1
0.141092180624677 1
-0.10076235820642 1
-0.0219456746440014 1
-0.123800337775858 1
0.132115009079049 1
0.0531541809984891 1
-0.206032659692615 1
-0.0397032936465426 1
0.180789880253745 1
0.160342775565401 1
0.0146714098133752 1
-0.00137699860853153 1
0.0529966837572705 1
0.0580132438399594 1
-0.19779092272022 1
-0.0700413731467878 1
-0.171643872159655 1
-0.104566817068085 1
0.0755827911208587 1
-0.0186129881710312 1
-0.0294680076581991 1
-0.0156193975172376 1
-0.161704466710845 1
0.0768897537579219 1
-0.00769616660785271 1
0.0722639047491761 1
0.0274330572667154 1
0.0221324644185666 1
-0.0882903461184327 1
0.0483026567631689 1
-0.184552815285612 1
0.0933992807133005 1
-0.0987695873689878 1
0.0470728095503098 1
0.129276680147605 1
0.004917724745295 1
0.0678663961028327 1
0.109636460235192 1
-0.0670245457714179 1
0.0445698127087272 1
0.131481506442582 1
-0.186990333538221 1
-0.0452243226942965 1
-0.150500964964115 1
-0.315312464394405 0
0.053902277602034 1
0.0602671903815968 1
-0.0426309263706388 1
-0.164407781654155 1
0.0505825332183664 1
0.00157323673065749 1
0.147073243503285 1
-0.054054263089463 1
0.0744212822965002 1
0.309609487802439 0
-0.118210451431193 1
-0.258027170454678 0
0.0495056468530788 1
0.152095896429373 1
0.0019788143749116 1
0.10717466426718 1
0.0582505651597895 1
-0.00995658486197595 1
0.186643962347585 1
0.0423697067039028 1
0.175433005950274 1
0.00261867556466375 1
0.0853039668441516 1
0.0124948743859424 1
-0.0370418798902093 1
-0.134316484709857 1
0.129638533820499 1
-0.226163316919249 0
0.056496847442506 1
-0.000332348170081039 1
-0.126413669563778 1
0.109193622072076 1
-0.121662879295224 1
-0.0534313743846141 1
-0.0690255229836588 1
-0.204537052040277 1
0.192504066974154 1
0.144712777851734 1
-0.0800837528439492 1
-0.0731489542228188 1
0.0819321540310639 1
0.15912149561645 1
-0.182724730764156 1
0.0428596919670514 1
0.0495573089615123 1
0.0566984325002478 1
-0.0651407600713257 1
0.0213595515447705 1
0.0483883784835082 1
-0.012199240721936 1
-0.0747163873051878 1
-0.0538406621410582 1
0.124593449398667 1
0.0535679066375423 1
-0.265759870842913 0
0.0192349989414728 1
-0.130439713055359 1
-0.0564542570904165 1
-0.355538736180465 0
0.0256079623117997 1
-0.409731267847907 0
-0.133124092433778 1
0.0714513318598203 1
0.00405133385924722 1
0.212855071994366 1
-0.0246240507982398 1
0.0883139767440336 1
-0.0475644679115522 1
-0.0527702284674201 1
0.0809786721473398 1
-0.278901159052546 0
0.279229691703579 1
0.152317030095223 1
0.0122737209990059 1
-0.105708953873944 1
0.24454373067469 0
-0.10458207557636 1
0.0130324566247651 1
0.0451885252874994 1
0.0372943599638376 1
-0.0766480796722792 1
-0.0169614137659522 1
-0.158120439633021 1
0.0183403930633234 1
-0.00918487993660207 1
0.145889408933629 1
0.0574606035798481 1
0.105758217078926 1
0.109232373880207 1
-0.170702190178006 1
-0.0966194635560864 1
0.0952375233566281 1
-0.348636031551112 0
-0.100023279420848 1
0.119960257864332 1
-0.147861194188662 1
-0.175547940161193 1
-0.0353164699795878 1
0.0784184324876246 1
-0.0121607501490159 1
0.0649891041127107 1
-0.0860459971804901 1
-0.168264538459013 1
-0.0553966845239553 1
0.0952183966219584 1
0.000843629649855456 1
0.0355093641435551 1
0.191162037008908 1
0.116668301982288 1
0.0943993004026628 1
0.0227371149261598 1
0.0633499196398865 1
-0.132976744247589 1
-0.0501026387699449 1
-0.0467629767725463 1
0.348410584715206 0
-0.0149384567819195 1
0.104308064886191 1
-0.130482564226405 1
-0.127581904413414 1
0.0308121376462516 1
-0.0315449368679106 1
-0.126886416500278 1
-0.00729434574198002 1
-0.051061274322489 1
-0.0464327943662899 1
-0.159433652336981 1
-0.258524109656417 1
-0.202495818738055 1
0.0161375709256384 1
0.0131460758922951 1
0.102264524419448 1
0.104701074840829 1
-0.0596323330081041 1
-0.0785306854391191 1
0.0671616462823748 1
0.0167048140710939 1
0.0736497842718526 1
0.0679814525731281 1
0.0430795780837441 1
0.0950763003174546 1
0.0676993385379997 1
0.0543201245540848 1
0.00900679405116802 1
0.0447543507648034 1
-0.1132829222258 1
0.125838014724645 1
0.0369230986618382 1
0.22109095538916 0
0.0145765325861342 1
0.187217577965761 1
-0.072017388728841 1
0.144540092175055 1
-0.0562883750276047 1
-0.0617298839708647 1
-0.082444415960922 1
-0.115521886645262 1
-0.0687785061734812 1
0.0625894001918609 1
0.00380144399592534 1
-0.17455065477885 1
-0.248304790250338 0
-0.0614775008609132 1
0.0015011556361016 1
0.110944986852567 1
0.0916304569555512 1
-0.227858412003198 1
-0.0137995620635017 1
-0.0199582385792469 1
-0.0469912392135304 1
0.216723962124539 1
-0.00983630691778601 1
-0.284444107873324 0
-0.0425469140456063 1
0.0710756442885108 1
0.262652859464305 0
0.120849077312024 1
0.0369093266424109 1
0.0814790371065811 1
0.201366514712178 1
-0.144590451032332 1
0.0538960858728767 1
-0.0661763636537463 1
0.133711494320284 1
-0.121258851337157 1
0.28616045181148 0
0.0278684904799888 1
-0.175059767134099 1
-0.0154330017094059 1
0.032193425636713 1
0.0240994247788615 1
0.0883960405222449 1
0.0295807975529718 1
-0.0416406849119768 1
0.0630213157129522 1
-0.253156624737094 0
0.0461843331020302 1
-0.121729332290637 1
-0.10672696387263 1
0.094630923946709 1
0.00211904945929308 1
-0.0640638866601739 1
0.217573682934936 0
-0.0969541221935865 1
0.128688571640723 1
-0.0754326613933964 1
-0.0430142599058762 1
-0.043739872764553 1
0.032350379866999 1
-0.229807531948546 0
0.081215717206853 1
-0.0657947972916936 1
-0.092575153921303 1
0.0273344842939896 1
-0.0276711312171928 1
-0.086542470902627 1
0.0350562175961781 1
0.0497754464717815 1
-0.101961447884945 1
-0.0306263728506547 1
0.158220108242249 1
0.152658016484559 1
0.107465666394571 1
-0.0552960417609928 1
-0.0212991323707699 1
0.0489814117938894 1
0.0551591456195198 1
0.0748378967498304 1
0.0256246446414719 1
0.0615612059200521 1
-0.252230163167352 0
0.242841060764105 0
-0.0772671400466591 1
0.0981492108084097 1
0.00780344262599101 1
0.115849656814014 1
-0.0911778552594409 1
0.25267915516666 1
0.011364462176736 1
-0.0393183267572118 1
0.198182167781038 1
-0.0356392697190114 1
0.0294591786582098 1
-0.0382162303733211 1
-0.0560942957555513 1
0.101822241397959 1
0.15310213480136 1
-0.117104493267026 1
-0.0686200556207925 1
-0.0902981467535362 1
-0.0454250417679215 1
-0.168114037749047 1
0.0122545952742504 1
-0.103995902218255 1
0.0942206853765852 1
0.0176061812225633 1
-0.0406924350137407 1
-0.0903401614134561 1
-0.218231669530955 1
0.195135603016838 1
-0.138722915061682 1
-0.0958020133627357 1
0.167306333242187 1
-0.108588031012533 1
-0.129998608408706 1
0.00919683073538466 1
0.153171978619653 1
0.17090167236021 1
-0.0238313705811398 1
0.0853475604046774 1
-0.0693094698731376 1
-0.157370262571362 1
0.219730908345371 1
-0.0533370610935312 1
0.12351635837261 1
-0.132596685455507 1
0.109613397714461 1
0.129657176458051 1
-0.113340283891521 1
-0.131853086030604 1
-0.122800681905792 1
0.137147128873072 1
-0.0754295050165155 1
-0.11202986981887 1
-0.0115806271725731 1
-0.195256323362531 1
-0.0531340111072087 1
-0.0349031661169063 1
0.0194621256842827 1
0.0822149796791844 1
0.0778371618175992 1
-0.0862155335770575 1
0.00497617223808613 1
0.0655899342666128 1
0.0679816409084107 1
0.0304017179610914 1
0.0839315655313238 1
-0.0176619239814627 1
0.123450974752369 1
-0.000634897110632495 1
-0.0368977645528236 1
0.317563292068831 0
-0.0588476411111989 1
0.00991375920684118 1
0.224388078522104 1
0.0517960677415583 1
-0.0138176635979883 1
0.1358939927154 1
0.18343680774137 1
0.0261177507722689 1
0.0155634911649363 1
0.00245571509869559 1
-0.101508458153511 1
-0.131797849810927 1
-0.293590715104241 0
-0.0168982800537654 1
-0.157533157330655 1
0.0269806886308938 1
0.0854885980105285 1
0.111102286390776 1
-0.0582246641190257 1
-0.021844012506153 1
-0.0223023815773891 1
0.153785928956432 1
0.113291298499001 1
-0.0335725247545052 1
-0.0242981598211593 1
0.0689135584519761 1
0.0959350270709576 1
0.000870223548758195 1
-0.0426108640437885 1
-0.0540777175762175 1
0.14059200659139 1
-0.0552239691406416 1
0.235491676229084 1
-0.0437222341239081 1
-0.0958299852158032 1
-0.213114691995358 1
-0.208117401242015 0
-0.0326054491013351 1
0.0219842922928269 1
0.0889477167341497 1
0.0370870720511525 1
0.0524654689655023 1
0.156533046574125 1
0.0173715179692354 1
-0.210816439922187 0
0.0414626352561534 1
0.0430462484466594 1
-0.01881512269293 1
-0.00222732185805826 1
0.166005798753307 1
0.0830644115479867 1
-0.0420338613385338 1
-0.105917703042401 1
-0.085916309891845 1
0.109615235855294 1
-0.122109861510543 1
-0.159216361812046 1
0.0791520533945899 1
-0.0309512960039749 1
-0.095515681885034 1
0.0973025522699092 1
-0.170158862972835 1
0.158255907511035 1
0.0583043165189021 1
-0.135435886515427 1
0.147724362072371 1
0.0499770470028156 1
-0.0940259270096132 1
0.134304332817173 1
0.0726164029044245 1
-0.0833704318164516 1
-0.0279722075506251 1
-0.119021370034299 1
-0.0710032135234939 1
-0.303946755854436 0
0.118585105999739 1
-0.156022099442099 1
-0.15907928466302 1
0.0900470396893192 1
-0.103539454610538 1
-0.00869269901605175 1
-0.0882614422027139 1
-0.0877836438198299 1
0.128826644011636 1
-0.0871484656951674 1
-0.0900851856231236 1
0.185602082491573 1
-0.0623548005780126 1
-0.147499414541689 1
0.11346555998625 1
0.0340937705954425 1
-0.259194225138 0
-0.000674486923976318 1
0.0116537925799051 1
-0.206121519494152 1
0.0588299220785604 1
-0.0292273515380598 1
0.0180832198923861 1
-0.111691411485511 1
0.0173534085785245 1
0.055387589117852 1
-0.055839961799665 1
0.0135611191306959 1
0.185756345332296 1
-0.158108729401218 1
-0.0845176832423494 1
-0.110295678201475 1
-0.127775823454711 1
-0.215363120019345 1
-0.0117722612094496 1
-0.023989164928337 1
0.118646532738662 1
0.0121585448515458 1
-0.0705653926269617 1
0.103436502907645 1
-0.0214183987355587 1
0.0857284652728348 1
0.00726205216777562 1
-0.0043421911756911 1
-0.0500542916641117 1
-0.120384623986096 1
0.0142779913290833 1
-0.0641462189488756 1
-0.126135272467067 1
0.189992055081385 1
0.0746223573100224 1
0.00957945958826802 1
0.152557714513631 1
0.0320839822558845 1
-0.11204293949379 1
0.000470425787269302 1
-0.122400030864404 1
0.142050606203129 1
0.128216521421297 1
0.203086686776622 1
-0.0375013362114453 1
-0.0467973372897419 1
-0.155381123760538 1
-0.130547886539148 1
0.0357642117057998 1
-0.0033017300407983 1
-0.0311587299047325 1
-0.220737062406269 0
0.0277769283337301 1
0.0873121870941215 1
-0.118456564882256 1
-0.0457453746591625 1
-0.00457969105057001 1
-0.161630539601223 1
0.138455888354147 1
-0.0372784666515334 1
-0.0405703997470994 1
-0.0063155639787832 1
0.0845404034602594 1
-0.225830547801294 1
-0.00798212180986633 1
0.0154219920058917 1
-0.14539316949006 1
-0.0423178442008012 1
-0.144357117270594 1
0.125362246208347 1
-0.0104078352104409 1
0.23672580744493 1
-0.11703655517476 1
-0.0678394901887339 1
-0.189214343699555 1
0.0798046614348511 1
-0.00141440333922736 1
-0.222896413164339 1
0.10695440488585 1
0.0320062857354771 1
-0.196342853382837 1
0.109457726005595 1
-0.209905273950118 0
-0.00560050569428008 1
0.0716737854875501 1
-0.00367151791153043 1
-0.0277512688632246 1
0.233684614715607 1
-0.122993066749892 1
0.189836571867042 1
-0.272108609875748 0
0.111179005333855 1
-0.099214925552286 1
0.00213995652784929 1
0.0819857459089038 1
0.00334967895701997 1
-0.159375111032487 1
0.259910283567753 0
-0.20392920632744 1
0.159488432815945 1
0.08453875830836 1
-0.124121264748042 1
-0.151616147422185 1
0.0340280744069364 1
-0.286661734843981 0
0.0144172354015673 1
-0.0346758447035119 1
-0.130016117423147 1
-0.0189026952127511 1
-0.101735246311356 1
-0.161625557721186 1
-0.0682768071915313 1
-0.241138677696061 1
0.0416272539422734 1
-0.0465415128991066 1
0.149899618375378 1
-0.0524614326459279 1
-0.035332275947679 1
-0.114564911692535 1
-0.134353192524768 1
0.21555629772832 0
0.119130114457975 1
-0.0486103377207678 1
-0.0992186076582149 1
-0.131111943943477 1
0.0533292302111602 1
-0.052960250856107 1
-0.0414572104693135 1
0.0457566148360312 1
-0.081875830100487 1
0.344907243110202 0
0.226691971827831 1
-0.0460382077339063 1
0.237911449587198 0
0.0669845393035722 1
-0.131271292181629 1
-0.10799049485577 1
-0.16336547318984 1
0.0968134105840108 1
0.208771580430555 1
-0.0722744617907551 1
-0.0499895224520884 1
-0.0838894025378296 1
-0.245668247011804 0
0.0720176285357789 1
0.15661914943895 1
0.0291062126127796 1
-0.21503378525583 1
-0.262426668675228 0
0.129429933705117 1
0.106193598682942 1
0.0115242892332731 1
-0.039296426422814 1
-0.116786474331512 1
0.0578059172242181 1
-0.32168169104295 0
0.256097027886305 0
-0.157537758472388 1
0.0646475105802908 1
0.20491251316656 1
-0.170579329336064 1
-0.237131786631999 0
-0.0617841418778513 1
0.0950547407522008 1
-0.295169524961143 0
0.0135711132434143 1
0.0415909073041317 1
0.224150210303349 1
0.129585061069057 1
-0.0591140090722584 1
0.118144116616134 1
-0.0930432983344151 1
0.0211996960190084 1
0.0612947469234133 1
-0.00794992836790823 1
-0.0160668585346579 1
0.0387313088627417 1
0.194542888350553 1
-0.189256560826411 1
-0.0250982955395759 1
-0.0549004936175117 1
-0.129653448003418 1
0.0534684032722222 1
0.00241107955356818 1
-0.0954596548399379 1
-0.0690507286324576 1
-0.0936239761109442 1
0.129636938307263 1
0.124203798702526 1
0.0736039321197953 1
0.056888068295337 1
-0.0199339460781192 1
0.017738205300741 1
0.0111626516637405 1
-0.0378629376313876 1
-0.120541602175201 1
-0.168959873793631 1
-0.0901312818612403 1
-0.0494453100992994 1
-0.0762928157041064 1
-0.107861149677843 1
-0.126403721432696 1
0.177400041460544 1
0.0513946279858637 1
0.0861991567719934 1
-0.0767540012112276 1
-0.0109035517047135 1
0.032113853247708 1
-0.009849505846705 1
0.0521545066670839 1
-0.103994831157599 1
-0.0130434031979483 1
0.00853365302645479 1
-0.33783418317041 0
-0.110183741134853 1
0.0241167599313509 1
-0.204560643084222 1
-0.067839599074258 1
0.0445328680668563 1
-0.0851156244690503 1
0.0774955796448174 1
-0.0880407058393743 1
-0.0347637126830406 1
0.113131922560074 1
-0.073430575143981 1
0.0189727692817639 1
0.155646871930293 1
0.0766231732041075 1
-0.0884857840349556 1
-0.0694663573338948 1
-0.0394066360060238 1
-0.152184354790218 1
-0.0493547712141943 1
0.0397721398276848 1
-0.19451488757633 1
-0.15630794068994 1
-0.00788511899306684 1
-0.0251555926266548 1
-0.0238360786635896 1
-0.143674449266996 1
0.0206843773528749 1
-0.117462103548477 1
0.0330918481226159 1
-0.0473099480392082 1
-0.148432976049154 1
0.245802205335367 0
0.0769172277228403 1
-0.0446379642358041 1
-0.126713519543055 1
0.0714684225890339 1
-0.313836309235938 0
0.00989474051572177 1
0.030032222189424 1
0.0529940760050514 1
-0.0450364244782111 1
0.0316063467981615 1
-0.0228876780751871 1
0.177043071418096 1
-0.0337962186562306 1
-0.0301391258496255 1
0.155725199426887 1
0.195291966535059 1
0.122609574552535 1
0.166445450509419 1
0.0102712336512349 1
-0.120068141692955 1
0.0221711701097242 1
0.141198120039538 1
0.135840504328515 1
0.0169953668559159 1
0.1011784272122 1
-0.255593827490886 0
0.202542533959718 1
0.146564589688366 1
0.0397526043502322 1
-0.12811811490556 1
-0.419104391808851 0
-0.0113156166177645 1
0.0486415629017215 1
0.0118692351336846 1
-0.0310130424941884 1
-0.0954659091878671 1
0.174350221847316 1
0.00758166058098785 1
0.0220313475222188 1
-0.0628864222360176 1
0.0450187779645683 1
-0.0729770936647244 1
-0.197477731381435 1
0.0238534408359111 1
-0.105821118886654 1
0.0332877455366768 1
0.131148547420634 1
-0.064155543875986 1
0.0146899489566163 1
-0.0197849899606378 1
-0.0437200602320427 1
0.157909349993096 1
0.0128419113433536 1
-0.0802150244164146 1
0.120393488682921 1
0.0257455154811231 1
-0.146090678795335 1
0.0181676612092319 1
-0.0768757043976409 1
0.138920234698227 1
-0.0110890583779925 1
0.099980031930048 1
0.0761920528893723 1
0.0857993254513472 1
0.10735641587823 1
-0.0335327031201979 1
0.0257625483870638 1
-0.105421006313952 1
-0.1978646244292 1
0.00150746089676458 1
0.0268847157659169 1
-0.115423861897944 1
0.111028930983476 1
0.256003017509581 1
0.0737480240858276 1
0.071822752653213 1
-0.0127768677135749 1
0.0553416688030367 1
0.188028802268956 1
0.0857249522136505 1
-0.00336774905227758 1
0.0189265911435062 1
-0.0581475706628026 1
-0.178554055602247 1
-0.0928126439703942 1
-0.0598691819376498 1
0.122944401184665 1
0.0769827131103899 1
0.169063186497126 1
0.143067723766425 1
-0.00108335766655134 1
0.0291000412345174 1
0.085210054805754 1
-0.207598687596482 1
-0.0116588237053281 1
0.144311343966485 1
-0.114269228895256 1
-0.145676222025525 1
-0.122804935227705 1
-0.162714096554629 1
0.111572098129992 1
-0.0332479101100178 1
-0.0543762013631248 1
-0.10846505731613 1
0.24502920959081 0
-0.0135801034017155 1
-0.134625598636799 1
0.0704744530682351 1
-0.0376987704320864 1
0.114602424228608 1
-0.0973563875307399 1
0.0302436833338343 1
0.0121013630070518 1
-0.0712087600778976 1
-0.0507674787313442 1
-0.159313333990449 1
0.0877734333971446 1
0.106306489143949 1
0.138820433026334 1
0.119086556063998 1
0.192631303489443 1
0.0602329338862028 1
-0.158657582590694 1
-0.194936729857665 1
-0.152291291085667 1
-0.0233287661261511 1
0.00840100694891868 1
-0.109046712219527 1
-0.151521084192218 1
0.0921359527406957 1
0.044210933276349 1
-0.148923195165767 1
-0.0577666842775743 1
0.0205480456851679 1
-0.0358723800118656 1
0.344270111206134 0
0.175237699520031 1
-0.0438918818228453 1
0.0228233807825342 1
0.127572673288706 1
-0.0805745214646451 1
-0.146025806933355 1
0.0531702213164979 1
0.0529727758645835 1
-0.119512416961332 1
0.0445011551968891 1
-0.0792763582961494 1
0.254006760847662 0
0.0536287824587158 1
0.0866524897253659 1
0.0840194437010359 1
-0.0727651710023772 1
-0.0479463331474591 1
0.158737671261191 1
0.00441688890874231 1
-0.0830133490885162 1
0.0121670733209873 1
-0.093501915478649 1
0.0274294032964542 1
0.166587950608149 1
0.0887940119294903 1
-0.0106669052157974 1
-0.0368434516844599 1
0.183337519269465 1
-0.130192666836673 1
-0.081973519153338 1
0.0208379396473147 1
0.182511634274638 1
-0.0853139002825628 1
-0.0813875112776935 1
-0.116126387684344 1
-0.163549875259467 1
-0.0836638801732665 1
0.0803541355321872 1
-0.0603259836900668 1
0.146142932302375 1
0.182728312664232 1
0.0781929824284294 1
-0.0149593219412927 1
0.0618809138277873 1
-0.0882589668125162 1
-0.0067271006372547 1
0.0830915600518352 1
-0.0540512057260686 1
0.125786643228203 1
-0.060337158904809 1
0.16152177779867 1
-0.139553169444205 1
0.163908325174615 1
-0.0520245208408909 1
0.0106338916366972 1
-0.018381888980192 1
-0.139875206281451 1
-0.0915642251019351 1
0.03681397977572 1
-0.0818596736426014 1
-0.188361426807114 1
0.141303699267555 1
0.151531350016055 1
0.0588845376959125 1
-0.00435111239211571 1
-0.129321921213903 1
0.0262968986347444 1
-0.141556440079694 1
0.150231187236117 1
0.279397636951201 0
-0.104961815367147 1
-0.0236760262932419 1
-0.35103729856596 0
-0.316689861756742 0
-0.103472722404751 1
0.169845406981074 1
0.0895983677040023 1
0.00438484634254587 1
0.106144926843635 1
0.0827566842441927 1
0.212909096633152 1
0.169791949983519 1
-0.119566165438603 1
-0.0428318725117455 1
0.0854755085325866 1
-0.287014015374691 0
0.123556663244351 1
0.0236511804968246 1
0.0984355147925054 1
0.173949857652111 1
-0.0445569245822722 1
-0.0831933498026315 1
0.0898300058368734 1
-0.0247114362535471 1
-0.0278613719176869 1
-0.09706812030268 1
-0.178387987514489 1
-0.122240353931284 1
-0.0461510900066811 1
-0.166362329014817 1
0.0907244290846548 1
-0.13487080518737 1
0.0107141808897854 1
-0.19349261829468 1
-0.0215638118496668 1
-0.0182622251667411 1
-0.0134515263305127 1
-0.0474662197253003 1
0.157880264486305 1
-0.133020853925608 1
-0.0169172220515799 1
0.0931610466946276 1
-0.136718103421572 1
0.00642949805969991 1
0.106886636438036 1
-0.190307038722966 1
-0.116349504283502 1
0.054290118713406 1
0.157120407223203 1
0.0942055321531741 1
0.104521223813424 1
0.0647349221156512 1
0.014015904756723 1
-0.085133425190687 1
-0.0546251537259154 1
-0.105161004661504 1
-0.0382534000880343 1
0.0532675772984798 1
0.0912050346233818 1
0.0271393551161757 1
-0.0125870500240907 1
0.0482919617402752 1
0.0674663883699797 1
-0.125244869263798 1
-0.0527182078286221 1
0.00799282911795043 1
0.0390950456409826 1
0.092119460533619 1
-0.0165047867398314 1
-0.075911712611507 1
0.0681140985804957 1
0.157330478358741 1
-0.197584562904608 1
-0.0199560786256812 1
-0.141148840817137 1
0.0350880464375888 1
-0.317017695796151 0
-0.0812265398347351 1
-0.131303503436673 1
0.115186348947641 1
-0.147906778785554 1
-0.0502445586179979 1
-0.112096148863176 1
-0.104454181328813 1
0.134135920404231 1
0.00967520205461196 1
0.0436583769416383 1
0.00621485285375314 1
0.106646410176057 1
0.0733151030885737 1
-0.02885914995081 1
0.0754345238709399 1
-0.235507931143759 0
-0.00592748972038501 1
-0.0516350826252369 1
0.0523853251456682 1
0.0203563558044023 1
-0.0621537347657741 1
0.0293018293990285 1
0.00403064302733534 1
-0.00862911776140348 1
0.202395787097531 1
-0.0580361536907699 1
-0.348858679698406 0
-0.130836196320329 1
0.0974262205218065 1
0.0863141839039708 1
-0.250184377580858 0
0.0368991409919806 1
0.108968302036305 1
0.00812542136906722 1
-0.147300982088353 1
-0.000927732852774886 1
-0.0834851929734065 1
-0.160465598912224 1
0.12132989415461 1
-0.0498552160753934 1
-0.0988173665975347 1
0.205183511419433 1
0.0120939838610137 1
-0.0209840566734985 1
0.0960933291069635 1
0.0421849202235774 1
-0.214181224153248 1
-0.0519799120820694 1
-0.0246656262228106 1
0.0417431455422591 1
0.12585858053798 1
0.00340941977943935 1
0.0820240953871163 1
-0.109671746786848 1
0.116065228821399 1
0.0150049197230397 1
-0.112744287285722 1
0.0738278606490495 1
0.203015446395766 1
-0.124033812697235 1
-0.0478028495218426 1
-0.0945380015296021 1
0.132367526360967 1
0.0240506909486454 1
0.0539534630407482 1
-0.12480756695502 1
0.204367947032253 1
0.161206677476013 1
0.00366096369600498 1
0.315878870339324 0
-0.110714031950745 1
0.0280538263371167 1
0.0885777082670709 1
0.00208156523827881 1
-0.0705479533000798 1
0.0188958363686069 1
0.207556477657571 1
0.122531576306747 1
0.0642823467498052 1
-0.0262440297382663 1
-0.0321050099562665 1
-0.0904062144203538 1
0.068939084162143 1
0.0147984010548708 1
0.00406591478414726 1
0.00673625878176632 1
-0.0690135271896349 1
-0.110623507296643 1
0.00285481385900792 1
0.0336749949516936 1
-0.251080084366414 0
-0.0669955174057464 1
0.16984324935433 1
-0.0738102412304494 1
0.143040683120044 1
0.00622726161663534 1
-0.0783035598592678 1
0.00190051908400385 1
0.148627721259302 1
0.111255603591227 1
0.0614334554110454 1
-0.0122753604371338 1
0.0761222668172487 1
0.0623242958670294 1
-0.139886717573437 1
0.141459184556755 1
-0.0172049986129135 1
-0.0354204257501841 1
-0.0312920788240369 1
-0.0864825397272112 1
-0.237280657358261 0
-0.0256953407103239 1
0.141312787039097 1
0.124938449178633 1
-0.0106318211092951 1
-0.0559685210402955 1
0.193592648518033 1
-0.0380920297851414 1
-0.0017958055767049 1
-0.0541814062792197 1
0.15417703038169 1
0.111878364640314 1
-0.101807334143631 1
-0.123439809681141 1
0.0408677870713029 1
-0.106487641520547 1
0.163253539532909 1
0.0415848725905911 1
-0.0789878654155904 1
-0.147241600044579 1
-0.0329080842902517 1
0.165612877515767 1
0.257295175520048 0
-0.107293481396612 1
0.0382945437438993 1
0.129624903238375 1
0.119182522387829 1
0.119987350703957 1
0.0136330460341822 1
-0.0621447779317314 1
-0.0818781398524468 1
-0.143411817508751 1
-0.147713198571749 1
-0.0716961382658421 1
0.105587919023105 1
0.0320198018992987 1
0.0668277392448368 1
0.0651721362859572 1
-0.277523913315414 0
-0.109244177888894 1
-0.164441613750338 1
-0.159523878630963 1
-0.121155039322409 1
0.0324170175724657 1
0.32679238979484 0
0.000271237306282099 1
0.0267695884973539 1
-0.0880486618192802 1
-0.0364755843603697 1
-0.0727134344924739 1
-0.0838034854835663 1
0.0502906836546786 1
0.000299497657088726 1
-0.327988566859887 0
0.183229712249965 1
0.0450995534706335 1
6.42457021108088e-05 1
0.0931469818522566 1
0.0117340601221594 1
-0.0133344068606157 1
-0.137258919727013 1
0.0575538898813566 1
0.00771896766041678 1
-0.0595748417283181 1
-0.0183935736557741 1
0.123783953028371 1
0.0401572678342245 1
-0.10271272345818 1
-0.0431476787594637 1
-0.0955315001588445 1
-0.0956616531058114 1
0.135309184491173 1
-0.0324887178599974 1
0.0600879210616624 1
0.102767420633731 1
0.119423807881277 1
-0.0625024438532782 1
-0.0613106600249759 1
-0.0242571348690416 1
0.149358435186393 1
-0.0184179740077901 1
0.192732882294964 1
0.00152022219435545 1
0.27151487035833 0
-0.0111466135911045 1
0.0235693236232602 1
-0.196653166023997 1
0.0218280730065965 1
0.0942657344844091 1
0.0351084558836213 1
0.16257720859834 1
0.202339221157931 1
0.0515061704958714 1
0.170171151398661 1
0.165422105305436 1
-0.0313513091023958 1
-0.222141277731962 1
-0.0184113398974065 1
0.0460771305103329 1
-0.00585280071430422 1
-0.062693920010476 1
-0.153174599314088 1
0.0668661869175977 1
-0.067558391291279 1
0.143000361826437 1
0.0915622512603444 1
-0.0127088679789574 1
-0.0730145890791339 1
0.00468754676844104 1
0.048350268632687 1
-0.0468434412631044 1
-0.112153769954338 1
0.118063381840184 1
0.186015899474617 1
-0.145419865016517 1
0.117303298575498 1
-0.000635871975169428 1
-0.0797522483955494 1
0.260340142829434 0
0.119674547288894 1
0.122694209872461 1
0.0596987989295118 1
-0.0326257633352831 1
0.0467339863239241 1
0.186653922890191 1
0.0957180772250605 1
0.0621552830322859 1
-0.103731607458292 1
0.0563582602925146 1
-0.0907591131808472 1
0.12748215057147 1
-0.0634156045863116 1
-0.0234725232480461 1
-0.0278939343607905 1
-0.0160440856327318 1
0.108761124094239 1
0.00115558119797344 1
0.258400685308649 0
-0.0395283508041861 1
-0.074798687655119 1
-0.14475280280672 1
-0.107376004856699 1
-0.00731573562838955 1
0.00346344604559789 1
0.122554988773212 1
0.0847470709452358 1
-0.229481035641542 1
0.0999928060741306 1
-0.101363692197931 1
0.132177223229874 1
-0.115567943044259 1
-0.0620480175154731 1
0.215105448465366 1
-0.0347789726845423 1
-0.043764844823766 1
-0.200525401293989 1
-0.029897236154299 1
0.166787231050272 1
-0.075586325816054 1
-0.0441441073445841 1
-0.0114497998606594 1
0.0989619459373572 1
-0.111004264985938 1
0.2237017555857 1
-0.135649047435616 1
0.183996555783104 1
-0.176510021397123 1
0.0825424459105146 1
-0.0243449532293915 1
0.10823664742491 1
-0.0415078779896914 1
0.284934070379064 0
0.0799078237855739 1
-0.00815206134962028 1
0.0978110258869517 1
0.0613488917870269 1
-0.161906688369257 1
0.218857996589911 0
0.0370695050875363 1
0.0263273212353089 1
0.117541477319261 1
0.0522156881553762 1
-0.101678197761417 1
0.0385236409835278 1
0.0902441337343879 1
-0.174754763806891 1
0.124235137307733 1
-0.111988867356138 1
-0.125587758805121 1
0.0285718331906155 1
0.0701436812229471 1
-0.0881528679245826 1
0.0915234870047589 1
0.0390172648715873 1
0.117676819519209 1
0.113283295326333 1
-0.0341487539392608 1
-0.1115328873803 1
0.0634798264202155 1
0.028928907425122 1
-0.0511204273879004 1
0.0758330297102398 1
0.105143138989563 1
0.163783386188138 1
-0.121900534520931 1
-0.0403811978118838 1
0.00666685470539929 1
0.118396393061395 1
0.0240337439461785 1
0.0169830925733103 1
-0.188613842200906 1
-0.0346378010329917 1
0.329728125931572 0
0.0670568985842348 1
0.124443239136438 1
0.018523452980976 1
0.100298845513864 1
0.0931971047833753 1
-0.134500361788178 1
0.0403102607218626 1
-0.212209489290183 1
0.291101939103219 1
-0.0806645972701521 1
-0.164836868889402 1
-0.0499512670089054 1
-0.12185338550826 1
0.095875902926903 1
0.0977872337886037 1
0.214756957148073 1
0.0732370836618544 1
-0.130677000128592 1
-0.0979386905484206 1
-0.0196551870250834 1
0.118021049325734 1
0.164111763064718 1
-0.03009253772462 1
-0.0581039775467113 1
0.0503750215230177 1
0.217481841887193 0
-0.0782784307236565 1
0.140536304906285 1
-0.150852619379893 1
0.106981995926567 1
0.0409025026966943 1
0.325969419947363 0
0.0577875224718702 1
-0.0794086237993652 1
0.0800798812353821 1
-0.000704903009108146 1
-0.00131176855088449 1
-0.175339328631473 1
-0.0686340150391475 1
0.0784617176707408 1
-0.0939524616175778 1
0.0520516766829993 1
-0.0998062912454745 1
-0.290188774239239 0
-0.237575627544505 1
0.101007666201365 1
-0.221124200379459 1
-0.0857787841251265 1
-0.0418703402354157 1
-0.216736181565849 1
0.260808417324385 0
-0.189743032855053 1
-0.122295484160409 1
0.108724974757813 1
-0.0717764251538528 1
0.0845871307043709 1
-0.0433970665031956 1
0.042206961435087 1
-0.0810452350993126 1
-0.0773561744381658 1
0.102673079309437 1
-0.00902571615810786 1
0.124146285766806 1
0.0423120056033562 1
-0.0583598670952123 1
-0.0846042448990114 1
0.00671571055311358 1
0.0813663252197591 1
-0.0549817635408689 1
-0.15803914642302 1
-0.0805097293509913 1
0.0928615532113213 1
0.146765081897247 1
-0.0833471417327203 1
0.0724945281154458 1
0.0290239992963852 1
0.156574252921693 1
-0.0803371370819413 1
0.137971721765653 1
0.0374789255637941 1
0.0665324938393358 1
-0.240539630176518 0
0.13499583963485 1
-0.0221202057404042 1
0.017328786318583 1
-0.148481819919036 1
0.0521671106643275 1
-0.00892390155561275 1
-0.0145838366440867 1
0.0715687130456237 1
0.0977942195943705 1
-0.102050923685435 1
-0.170184945310809 1
0.0606919320501912 1
0.0274299894792388 1
-0.0976400522246913 1
0.00665075286302241 1
0.112028621141399 1
0.0772980994750362 1
0.0426417638770116 1
-0.0712832945132528 1
0.0509079121387312 1
0.106495583351733 1
-0.165194316165078 1
-0.0733152675403243 1
-0.128015176439822 1
0.0918379199290067 1
-0.0699770181001233 1
-0.0541641993925008 1
0.240091801209174 1
0.0029881495929113 1
-0.11572865938659 1
-0.00638893317812491 1
0.070563168446844 1
-0.0196711882217522 1
0.0897274144157135 1
-0.0833459422091885 1
0.00586758290456699 1
-0.140023936826129 1
-0.0781230010162101 1
-0.0557446689544148 1
-0.203740788067733 1
-0.108751184955777 1
-0.0784355270116723 1
-0.0758763841647669 1
0.0730615146849794 1
-0.155629127325914 1
0.0102082163208935 1
-0.0184122364007776 1
0.140258203150717 1
-0.13299031246682 1
-0.0872838167411674 1
0.0264409820974271 1
-0.0686460707625749 1
-0.119244368179445 1
0.189379905388561 1
0.0791157425667929 1
-0.0581658134568359 1
0.275598958304787 0
-0.0719905608442047 1
0.0274900647441563 1
-0.00654781888590973 1
-0.00227513992919547 1
0.0864568450074723 1
-0.21211119979033 1
0.0482434030256327 1
-0.066300454210451 1
0.0760773708995932 1
0.141729591898534 1
0.0739987657687034 1
0.107031670956135 1
0.244498113738812 0
-0.0401953900530394 1
-0.0691598497712036 1
-0.0449647509547724 1
0.0764791082961127 1
0.0197786889333972 1
-0.18928815528426 1
0.038692716232752 1
-0.114677169966344 1
-0.111923041252512 1
-0.106226879489246 1
0.188080690075359 1
-0.124204471712628 1
0.0462483238964759 1
-0.136590488232765 1
-0.184901583862764 1
-0.212885164402462 1
0.136805516028678 1
-0.259975286469785 0
0.207111948086525 1
0.110023838339661 1
0.170468053923135 1
-0.0532866176918551 1
-0.0499601762230731 1
0.080851592056936 1
-0.087369682498495 1
-0.141444125211938 1
-0.165810310034983 1
0.209923740433907 1
0.0737656509500294 1
-0.0464377013112844 1
-0.133557748831987 1
0.24016574707536 1
0.164542806726806 1
-0.0546450152468397 1
0.0156315184829764 1
0.0543877674530383 1
0.121142477619768 1
0.218898528217365 0
0.0776233683985493 1
-0.0572469916948467 1
-0.0889962773206151 1
-0.143217279122198 1
0.0823038328893519 1
0.137594718368019 1
0.118091016614176 1
0.0753830954622646 1
-0.0595288307555606 1
0.212215219126503 1
-0.093086498683146 1
0.040915417441925 1
0.201170446075949 1
-0.0866594830690181 1
0.0373222140874017 1
-0.173031267587389 1
-0.0637940227085424 1
-0.105964163691017 1
0.0932254869993582 1
0.0782221803201183 1
0.0380440815056474 1
0.0675945117898175 1
0.00459041191432717 1
-0.125692074678039 1
-0.131837105668044 1
0.0723793894465566 1
-0.194737862676247 1
-0.112985800446458 1
0.0703297404133175 1
0.0565826604650592 1
0.0384083942979917 1
0.0641082175674866 1
-0.148461242297693 1
-0.0135348179871026 1
0.102696906243318 1
0.110295193641005 1
-0.231760347028315 1
0.0292357232676261 1
-0.155164278802617 1
0.0852314262596781 1
-0.142159098422111 1
-0.198920117652869 1
-0.105312266908877 1
0.100590933277936 1
0.00642182028826955 1
0.116723257114395 1
-0.0868016200456394 1
0.0333777533671417 1
-0.0876042397532284 1
0.0689702303463999 1
0.150630472450727 1
0.0710254837188624 1
-0.0321587453500103 1
-0.116683252636812 1
0.117186190260798 1
0.0634395960723131 1
-0.0109965568878415 1
0.151139268828688 1
0.0284564627210132 1
-0.261463368123833 0
0.0366599261572267 1
-0.0916175770457353 1
-0.0669694517710039 1
-0.0547651452598252 1
-0.0528216655655901 1
-0.0339313761243398 1
0.0454375722829755 1
0.10404817923351 1
0.119556025241956 1
0.0700319695065715 1
0.042338350144897 1
-0.0815983854065396 1
-0.130339568882824 1
-0.247292298862041 1
-0.0639338816240676 1
-0.206973596300075 1
-0.0540086992935902 1
-0.0733081143899873 1
-0.0408988721587749 1
0.0481118287554193 1
-0.0590642922718336 1
0.0873302861003056 1
-0.0646791172627778 1
0.194562320814527 1
0.22269284135065 1
0.0890871818747908 1
-0.0709601478074591 1
0.0524220890060136 1
-0.0561798735416331 1
-0.16532245383091 1
0.0410179762475167 1
-0.130626103105017 1
-0.0153241055549721 1
0.175748457759654 1
-0.0817496555441434 1
-0.0790401407349979 1
0.281529753309995 0
-0.0152697128873026 1
0.184817992188042 1
0.0149619572482068 1
-0.025817516434436 1
0.105618629434058 1
0.105534556500485 1
-0.0121239374292896 1
-0.111276168209339 1
0.0421358008125601 1
0.174362431201282 1
0.244644817706894 0
0.0017694226476872 1
-0.222191998122024 0
0.168845042950927 1
-0.124657585784154 1
0.119371836150225 1
-0.0132825119812346 1
-0.00624383635857155 1
-0.0465453200106346 1
0.134995709641703 1
0.14038913904369 1
-0.143516424927484 1
-0.049767207143995 1
-0.181044857490478 1
0.0627880655740829 1
0.125843361548021 1
0.0522815117737951 1
0.145021532359299 1
0.00263529515505007 1
0.114728421998031 1
-0.00882891227081733 1
-0.0562298247439306 1
-0.0169058586275823 1
0.0178735263233307 1
0.0734958765972918 1
0.0218081841672026 1
-0.150921820738873 1
-0.0534814380358361 1
0.0890005315106741 1
-0.0106253235457479 1
-0.0650060631578988 1
-0.0635447698026623 1
-0.0864629862465398 1
-0.0883705743523604 1
0.153324937711423 1
0.0872913693393634 1
-0.0295065278192746 1
0.09191110946432 1
-0.0699682669511436 1
-0.0477487818999673 1
-0.0460251008684383 1
-0.220155690164906 1
-0.0682133886697832 1
0.224488925292834 0
-0.0173083571742829 1
0.113553607255646 1
-0.0439866280168007 1
-0.123456303819495 1
0.0154985144130088 1
0.0146250444350788 1
0.111520936790305 1
0.0894219517140698 1
-0.033811511500933 1
-0.0367605301564893 1
0.0458128590916278 1
0.0333408801046923 1
-0.0621619193689558 1
-0.0234451126278215 1
0.123916552889559 1
-0.113478699635337 1
-0.138117723966618 1
-0.00994793876337241 1
0.126606407524094 1
0.0396155837741535 1
0.303964341071092 0
0.146756905710269 1
0.190519695969079 1
0.0448010033525821 1
0.166071587461007 1
0.13677624400511 1
0.0459644749046167 1
0.00870896005419108 1
-0.00806566605203615 1
0.22712219039885 0
-0.085933080570098 1
-0.19755178932238 1
0.0147141235257833 1
0.0349472017179394 1
-0.214757245001628 1
-0.0415403694167644 1
-0.0965605648235751 1
0.169638881956842 1
0.0251574588070498 1
0.156979000856933 1
0.148601533123025 1
-0.0124038090377146 1
0.00912287447167163 1
-0.0789121058658688 1
-0.0345702551336945 1
-0.19754032619411 1
0.0912309777803152 1
0.0710188949123199 1
0.0579447200210554 1
-0.133834319160803 1
0.355124105006104 0
0.124296253398878 1
0.025673771025303 1
0.0620499889184889 1
0.0762779261178642 1
0.0145760689326239 1
-0.198475105521932 1
0.000689429958135465 1
0.0379660865219837 1
-0.112606385095397 1
-0.0240100304531175 1
-0.177382843266086 1
0.106783108236057 1
0.0291161769381467 1
0.169942767344209 1
0.0939411802744177 1
-0.103536367909144 1
-0.132038503465989 1
-0.0774581906732427 1
-0.0115266843149238 1
0.107024700254722 1
0.0751535464943992 1
0.0664431276941904 1
-0.0140681666545463 1
0.0331520182343172 1
0.191356947956839 1
0.0228083611374468 1
0.0295982490421187 1
0.0430875435337409 1
-0.0953712641051144 1
-0.2413793468599 0
0.0705047443456548 1
0.0109940270384428 1
-0.167815598517445 1
0.334153966174194 0
-0.185572278835462 1
-0.0703624961311711 1
-0.0312002030832246 1
0.14148479991953 1
-0.0686224423447122 1
-0.0476353513684529 1
-0.0669866538645289 1
-0.143711695793423 1
-0.0495146079106821 1
0.0985040080813825 1
0.00153255419800027 1
0.0702894971805824 1
-0.139545781115804 1
-0.0175076726845241 1
-0.122366128030076 1
-0.0400075046138507 1
-0.0732013234558628 1
0.00290321985046796 1
0.0567280039287382 1
-0.0558588359224755 1
-0.0906535657553864 1
0.18863370685831 1
-0.0560401385392065 1
-0.0826964824653309 1
-0.183842468566667 1
-0.0127950557017805 1
0.118725839694756 1
-0.00199178619145691 1
-0.260180745933452 1
0.0402040116678443 1
-0.00182610194268236 1
-0.0167691600754544 1
-0.129926434632849 1
0.0118564124527791 1
0.0646311417511848 1
0.102956847002807 1
0.102185794831549 1
0.0935662478120491 1
-0.0349235990200521 1
-0.0078989434816718 1
0.0322206079881992 1
-0.0319808829372334 1
-0.0782140973361274 1
-0.0925247501807355 1
-0.110485499105473 1
0.0306527396746604 1
0.141928907947031 1
-0.278688150996431 0
0.0492809224248551 1
-0.121436459951296 1
0.0177713031962332 1
0.070058486402132 1
0.129977592130728 1
0.119200209095569 1
0.0411575805312585 1
-0.11676855891954 1
0.0520684497030899 1
0.0393083783726973 1
-0.0768094749963916 1
0.135380951223353 1
-0.0291762968542302 1
0.0581421623299741 1
0.0301287635355603 1
-0.0911002840273154 1
0.220394978530298 1
-0.0302222813241439 1
-0.238939097570414 1
0.230275625703691 0
-0.224657470240192 1
-0.164190713222405 1
0.0789313124705176 1
-0.264785061276137 0
-0.0665816861272334 1
0.0158096366758707 1
0.0202293812825618 1
-0.12556994545968 1
-0.0939862923227187 1
0.0481446351510704 1
-0.0326316752383346 1
0.00209828506900932 1
-0.0386409396170484 1
0.176618829347699 1
-0.0265061581577742 1
0.0491486081890132 1
-0.0236969794082884 1
0.175690613623106 1
0.0120398031573646 1
-0.00018271629047488 1
-0.0353424486249412 1
-0.201905050700032 1
-0.00600930873045213 1
0.0722127326448203 1
-0.182751177695996 1
-0.0259557357048795 1
0.089520876544521 1
-0.0963584141289473 1
-0.0852553606617905 1
-0.0172993407582732 1
-0.400654824194677 0
-0.168113307514772 1
0.0862725435080662 1
0.0998080329986503 1
0.123896618880191 1
-0.186163763553301 1
-0.0722430239194543 1
0.101085499455533 1
0.0365522149092118 1
-0.0791191953393836 1
0.100376476846972 1
0.0325198241033161 1
0.0903207229098317 1
-0.131813748752119 1
-0.104204183441791 1
-0.111896655775328 1
0.142599661433826 1
-0.0741925601538002 1
0.0979740314326771 1
0.00856823469705623 1
0.0196112501494004 1
-0.230437631813041 0
0.098896295321322 1
-0.126401515070012 1
0.0372860182005607 1
0.134254741809532 1
-0.0492935557109153 1
0.061729628118808 1
-0.116828373333738 1
0.0618550763726528 1
-0.1174428939372 1
0.0163898806456846 1
-0.0537075110277654 1
0.0745956973916654 1
0.175093455322438 1
-0.0514297138192506 1
-0.0503656023195755 1
0.088075407715931 1
0.0904390365791774 1
0.124069222582778 1
-0.139011983739809 1
0.123192742782172 1
0.061916470708746 1
-0.00154946405042125 1
0.0156428680043539 1
0.0282840535284114 1
-0.0324787156617067 1
-0.011499244589578 1
-0.13252254392452 1
-0.13543754723148 1
-0.154220396424229 1
-0.0234888377630962 1
0.0241526574506218 1
-0.101586194222196 1
-0.236938975777296 1
-0.0995636941952775 1
-0.167944820540229 1
-0.0599703902902513 1
0.0825881630225061 1
0.141634556723808 1
0.0240058066865597 1
0.0752836764766655 1
0.0287852694261667 1
0.045393051949696 1
-0.204443924673612 1
0.0503826612791781 1
-0.00600595722434965 1
0.0594164285519928 1
0.129860660071812 1
-0.0214333745713407 1
-0.0706976438068836 1
0.00727023326274184 1
-0.0691074082584943 1
-0.0902153657752626 1
-0.00148488243776636 1
0.040940581861964 1
-0.00298809145416522 1
-0.0726999012494001 1
-0.293540356854036 0
0.148987095085486 1
0.111822024047674 1
-0.0808994491189139 1
0.000167284170875494 1
0.0367065905646808 1
0.236494852378529 0
-0.0684033572079085 1
-0.0564592834901313 1
0.0208894986629734 1
0.0276042823724271 1
0.00951606111498331 1
0.272192078264055 0
0.169129029924345 1
-0.226706532739544 0
0.0863487091614312 1
-0.140282031436455 1
0.0459002464475175 1
-0.0994285077517819 1
0.129394581057174 1
0.0273190499754192 1
-0.0411648056772162 1
-0.010250853549285 1
0.104611552319932 1
-0.016662987616404 1
0.0369775840441648 1
-0.263947744126992 0
0.240538189023802 1
0.180569757871448 1
-0.110895454322008 1
-0.0395888059185729 1
0.236126257843746 0
0.0409825155248298 1
0.080637760538237 1
0.0614966871805172 1
-0.0058688525524159 1
-0.0248759141900906 1
-0.0586902177217062 1
0.0433940585227753 1
0.279294355366079 1
-0.027158604276355 1
0.0691453019526338 1
0.0053610394196182 1
0.154247798718985 1
0.000884766251570392 1
-0.0660253013633491 1
-0.0206874633746359 1
0.168363124735892 1
0.0426125339304907 1
0.0297925017579759 1
-0.127069123734767 1
0.121182876566075 1
-0.0355282974263507 1
0.043901173145807 1
0.104383958827802 1
-0.0348653033658262 1
-0.0720326919615973 1
0.0972476532144015 1
-0.0624684472449147 1
0.108131993523446 1
-0.0525350695556791 1
-0.116654175257251 1
0.0656325068281122 1
-0.0156061122982354 1
-0.110074355659593 1
-0.0351376205877643 1
-0.0669176668819766 1
0.116735335695829 1
-0.164587079581441 1
0.0965805683974513 1
-0.0247971005641739 1
-0.135195483561478 1
-0.046461100515534 1
0.13090219463534 1
-0.0487124874398992 1
0.0128982741681354 1
0.122754519457154 1
0.151980218542277 1
-0.0594684954858357 1
-0.0467634746125712 1
0.0316193305287464 1
-0.216608673459101 1
0.0950147635675699 1
0.0206950973183708 1
0.0698850774359968 1
0.106817109603786 1
-0.205392937186293 1
-0.0618609591285657 1
-0.14052657668756 1
-0.142315213587565 1
-0.141966339855562 1
0.0308487229659295 1
0.0662824840007375 1
-0.0852174832336781 1
0.0202442940990601 1
0.0723629887111371 1
-0.0115554569014714 1
0.116734035467726 1
0.0710551096375364 1
0.11593981052122 1
-0.00546069099710894 1
0.242023370620201 0
0.093177255322558 1
0.144043798036973 1
-0.224447976828769 1
-0.120178885715194 1
0.0421256391319959 1
0.151903576072433 1
-0.00413604535720955 1
0.139782160531288 1
0.0707791270283648 1
0.250844453715687 0
-0.0613151654243785 1
0.0353770943128964 1
0.133040174189273 1
0.170506316397077 1
-0.0314554024238432 1
-0.00993890551267657 1
-0.135525644872993 1
0.0138760315977485 1
0.059744608929328 1
-0.0175241874531494 1
0.237358747014728 0
-0.00028436537155176 1
0.0105591710039003 1
-0.0771256083065841 1
0.119143468695459 1
0.0458540732762639 1
0.16324717093777 1
-0.00394721787436875 1
0.0309710574078939 1
-0.00319054434116116 1
0.151357105758998 1
-0.0547110006033151 1
-0.0673993278288487 1
0.0414252515779969 1
0.0803742312365849 1
-0.0712572496476697 1
0.0171354926026614 1
0.0904399858011593 1
0.219130185498256 1
-0.295884922632877 0
0.165921357075981 1
0.00944609248022515 1
0.129253265360599 1
-0.209978923594283 0
-0.118074721547685 1
-0.0236503748783894 1
0.110733685883795 1
0.0903156848422682 1
-0.0133924137549145 1
-0.11512046445266 1
0.0413280526297964 1
0.104941261081921 1
-0.0572862522602051 1
0.244943323384367 0
0.038718610679914 1
-0.0537492200804381 1
0.0961967543273919 1
0.194621695684893 1
0.0177887364332267 1
0.16135792804667 1
-0.258333780307707 0
-0.0660506179500071 1
-0.182664444565986 1
0.0243729186363704 1
0.0574262706885185 1
0.108161772356625 1
0.0472937079631132 1
0.00417425366803254 1
-0.138234672939068 1
0.093871321717496 1
0.0243488449391392 1
0.183704567706941 1
0.131753590491949 1
-0.0958119083579416 1
-0.12220690074871 1
0.0348768058692455 1
0.0155086221652932 1
0.0692230729524592 1
0.0701544165304246 1
-0.0238501538584722 1
0.160390775491993 1
0.143378925619789 1
-0.142781238519868 1
0.084847874577824 1
0.133627563406547 1
0.115044428684242 1
-0.168707868274053 1
0.0264136023220461 1
-0.147542334600413 1
0.100616887410483 1
-0.138455645982963 1
0.0441476647146278 1
-0.142398851104026 1
0.0267853713513748 1
-0.111578664256725 1
0.0118326774885496 1
0.0602536439321546 1
-0.0969722135384537 1
0.0049568701972242 1
0.204614157782118 1
0.0539301980175149 1
-0.0355283541402 1
0.102851737478096 1
-0.0312277970793051 1
-0.171245071652854 1
0.057270050112474 1
0.039393084279171 1
0.117411622006428 1
-0.0524287641521728 1
-0.132799236123639 1
-0.133383235536716 1
0.0769563353553512 1
-0.0510327171107704 1
0.0171299623165775 1
0.170170716893241 1
-0.0538523984565943 1
-0.0608307908944434 1
-0.0242142660825304 1
-0.0776887777663334 1
0.177519096778311 1
-0.00165774685327688 1
-0.157335037817977 1
-0.00767227831506007 1
0.148674770453066 1
-0.117821507838504 1
-0.130289631959057 1
-0.240622287484306 0
0.118370366898738 1
-0.0253594204883549 1
0.117413921558746 1
0.0347940672700109 1
0.0449036493083891 1
0.112985125994069 1
-0.232631341105588 0
0.223719384669805 1
0.0328475550659402 1
-0.00169364484906567 1
-0.0276958753935725 1
0.156294573292703 1
-0.0222540718407205 1
-0.333864917914497 0
0.070382874769188 1
0.210930972205249 1
0.0813986819314971 1
0.0901354725032516 1
0.0450868613670824 1
0.1740856241644 1
-0.0617520709486527 1
-0.0490879929055735 1
-0.0117690315047772 1
0.0563322280966057 1
-0.279710987510807 0
-0.0691438950047151 1
-0.000545049660175021 1
-0.0431865227768828 1
0.154388768052556 1
-0.0915320439383399 1
0.057627079046039 1
0.277116551314318 0
-0.0412853292031772 1
-0.154189087143497 1
-0.124627581175566 1
-0.165576397705375 1
0.109534399099015 1
-0.0150303308712395 1
0.151628185668399 1
-0.100589334390757 1
0.148411653181927 1
0.222889238524988 1
-0.152598270059036 1
-0.0483467492349723 1
0.038075750126828 1
-0.0060234337150531 1
0.141977739241492 1
-0.0650408940229193 1
0.052664736968772 1
-0.0827849110582145 1
-0.0311467815812112 1
-0.0867656259539663 1
-0.165759380265596 1
-0.123965950514411 1
-0.156169832704516 1
0.0332693200212933 1
-0.170463947344776 1
0.0629683416890066 1
0.11479160798601 1
0.110255192444292 1
-0.00365566177051783 1
-0.0378627262933717 1
-0.122290371256381 1
-0.0152067833392167 1
-0.170125243765254 1
0.127038739895645 1
-0.0522939462226762 1
0.0934425120192675 1
0.105874844616755 1
-0.0199551579944587 1
-0.122407590756968 1
-0.123446082662537 1
-0.042795344681997 1
0.0953548928453043 1
-0.11686702541569 1
-0.0801779814664987 1
-0.114185036371479 1
0.171152598932382 1
0.0795820727056471 1
-0.00132634533228099 1
-0.00833485679732058 1
-0.241413602276934 0
-0.0614059049534112 1
-0.0536142771183179 1
0.214251686247115 0
0.10521171180727 1
-0.00720553719769658 1
0.0836366661456469 1
-0.0439894838525388 1
-0.0308170411690205 1
0.355280852271814 0
0.0913298069597752 1
0.00288609303747176 1
-0.0984179277277218 1
0.11895949155144 1
0.0473413023874076 1
0.00348912116031097 1
-0.121218819712101 1
-0.144328450460737 1
-0.271969017283258 0
-0.0165084278798296 1
-0.210777623148109 1
0.0974089226314759 1
0.0656309828337732 1
-0.0391883827805839 1
0.167150697056139 1
0.0458712441531578 1
0.0470182891681336 1
-0.0614594859562753 1
0.0197964520661584 1
0.157986360136708 1
-0.0892926471536268 1
-0.134025469277631 1
0.199225511744783 1
0.304717697842873 0
-0.0620870679985319 1
0.0225981853526705 1
-0.10718248475702 1
-0.0526215589105112 1
-0.413190170191252 0
0.0399238278004562 1
0.183750193301436 1
0.0630645843453696 1
0.0584879051072048 1
-0.00581052762826488 1
0.0544142609490109 1
-0.00872656983673367 1
0.0808227805870448 1
-0.141179936655435 1
-0.0205671699629836 1
0.139983704405356 1
-0.0604632461204978 1
-0.0651767517877426 1
0.0244991971831772 1
-0.0768875895305198 1
-0.0317239594506359 1
-0.0889972340222348 1
0.19050508961074 1
-0.110223923812079 1
-0.0906822329020632 1
0.182652741561966 1
0.0797865510542433 1
-0.134489013173553 1
0.0807626877562303 1
-0.0210433748790855 1
-0.0514585881242614 1
-0.0736734666628144 1
-0.0225929828183683 1
-0.0330197977246299 1
-0.090145905203917 1
0.0252429747787482 1
-0.036143943551561 1
0.0661323266587446 1
-0.27124365242446 0
0.101420485614481 1
0.0810508101311688 1
0.0876487612082013 1
0.143717753184832 1
0.148716319523823 1
-0.087776309022194 1
-0.140426959775568 1
0.0595079727925223 1
-0.0665969555629396 1
-0.0822809770751386 1
-0.00313800962854971 1
0.00756706092346326 1
-0.110136550750145 1
-0.108477179961586 1
0.0763746931654523 1
-0.0693698478478563 1
0.207801807537275 1
0.220484366468521 0
-0.109310120517744 1
0.104308857720558 1
-0.100226194408277 1
0.0962594111557433 1
0.134138348111392 1
-0.0389443224655409 1
0.0718900704950011 1
0.11980137965145 1
-0.149988423479044 1
0.203026876959081 1
-0.0265012636704842 1
-0.105330430492747 1
-0.0822500764698241 1
0.0985603806679747 1
-0.0733078172204715 1
-0.0784776596500324 1
-0.00816196043346367 1
0.184550458492915 1
0.0347377254486056 1
0.0652720401077728 1
0.05089348606238 1
0.273359219775322 0
-0.160503356722798 1
0.295920620346333 0
-0.0597435475645121 1
-0.0576503651953877 1
-0.0542635014703198 1
0.156671946508361 1
-0.076474140505516 1
-0.308366699061008 0
0.187646830408505 1
-0.0581105941554573 1
0.0609474232042891 1
0.0504100771467202 1
-0.070581903499164 1
-0.251567599085574 0
-0.162402210529302 1
-0.0800307343651143 1
-0.00812316810734986 1
-0.0907210492840872 1
0.129568098743612 1
0.0989697026297243 1
-0.0384918730063332 1
0.166163704348866 1
-0.166807006847762 1
0.0403782244741501 1
-0.0115357200633328 1
0.0872979424480583 1
-0.227413572079726 0
-0.184115747299232 1
-0.0344623354156259 1
-0.109251999755271 1
0.145308428864895 1
-0.0233226763988553 1
-0.0777166071131933 1
-0.0335836522750544 1
-0.192279720444728 1
-0.236986998537783 1
-0.272648702312082 0
-0.0473953484843485 1
-0.0485852495786109 1
-0.160225378315554 1
-0.0283946426183889 1
-0.0531252217519254 1
0.00689054569645755 1
0.302882653210107 0
0.220435453428121 1
-0.0322933729383591 1
-0.0188268497696794 1
0.0600251529589989 1
-0.0829649047412724 1
0.0885199026572047 1
-0.12008012629095 1
-0.167341110541073 1
-0.067126385262936 1
0.109919668359671 1
0.0282353279852582 1
0.0759046159125885 1
-0.0290186408296684 1
-0.0918395916550869 1
-0.168933170210406 1
0.100620592159658 1
-0.0428840722537461 1
-0.147428255484924 1
-0.088278504661332 1
-0.0316399652960253 1
0.244467760059156 0
0.118069855884033 1
0.00347968785471115 1
0.0676403967364709 1
0.244586289135115 0
-0.127903239207256 1
-0.013564573876872 1
0.184967331446694 1
-0.0962312175203845 1
0.0303841535709988 1
0.0397026659192288 1
0.0989242545771893 1
0.0103852351317383 1
0.10858280571106 1
0.0590102634304764 1
-0.16065820029099 1
0.14963056615842 1
-0.163998411254627 1
0.15559291344881 1
-0.0237815820018354 1
-0.0528097886128534 1
-0.0310196461569313 1
-0.213380375627121 1
0.137942547785153 1
0.0376811685779373 1
-0.0341621195886523 1
-0.129568653417012 1
0.00492941338625401 1
0.0154639122260857 1
0.0507486768350116 1
0.133149785426034 1
-0.179613185860622 1
0.105641209926735 1
0.0750103487909309 1
0.0107763860398217 1
0.0157072123331067 1
-0.0677719099619348 1
-0.180715734129915 1
0.0892421994024696 1
0.154165048745537 1
-0.150999286414722 1
-0.0468293191988661 1
-0.203770435321908 1
0.00619834457914335 1
0.0388074798444148 1
-0.0265389852159849 1
-0.0680450867230431 1
0.019609210401879 1
-0.0353592824819781 1
0.102524672658023 1
0.0194603109109441 1
0.114246925634867 1
0.0197154788943518 1
-0.0013926143053452 1
-0.0456634113181037 1
-0.0235770012381934 1
0.00679649572445948 1
0.0137365972819948 1
-0.0941967988619837 1
0.0198244105120966 1
0.0242361156703257 1
-0.0241532990014667 1
0.110732786131286 1
0.174048544128591 1
0.109730507840675 1
-0.0975950531334317 1
-0.144793235670742 1
0.0973108915318026 1
-0.0695151157270496 1
-0.151339281816093 1
-0.0809587249249694 1
0.0925705549407503 1
-0.131113279823499 1
0.00995800424380204 1
-0.160842535696097 1
0.0250208352573266 1
-0.0160216862771499 1
0.144273080818774 1
-0.218580590148824 1
-0.0492446804935031 1
0.0338458866946579 1
-0.0218029479227713 1
0.0953840861617219 1
0.228919947007463 0
0.0961690343309666 1
0.0803878235024338 1
0.0280433390361382 1
-0.0471720025308039 1
-0.0806734277305195 1
-0.122363556670519 1
-0.150256635803891 1
0.0576644030122027 1
-0.136511042578312 1
0.10535723908929 1
0.0144221884791013 1
-0.110493341916498 1
0.18160765173546 1
0.0189333998435116 1
0.0292646199710751 1
-0.0892341205234418 1
0.15891951379974 1
-0.153797716327538 1
0.080591963763488 1
0.125761239298199 1
-0.0952977740173954 1
0.0432748780944544 1
0.0135285950533088 1
0.239794875865075 1
0.145781617998767 1
0.0680591198683859 1
0.118259507563291 1
-0.116881120610584 1
0.069736589526425 1
-0.0465020031710127 1
0.206573861814288 1
-0.0276429909975715 1
0.111781582156727 1
-0.137127878897826 1
0.0523575575584287 1
0.110675789453829 1
0.181632907064705 1
-0.0813182269670908 1
-0.0999666353927681 1
-0.224501513354056 1
0.185550967282505 1
-0.065264042817966 1
0.0994414529185531 1
0.164570700055257 1
-0.107760371668491 1
0.128268645984577 1
0.102124955777075 1
0.00483735082719725 1
0.0256291728540264 1
-0.0981409589636602 1
-0.00505433748457898 1
-0.0786229141470925 1
0.0342170542700166 1
-0.0886803533112795 1
-0.0210123872511452 1
-0.206016384245706 1
-0.0754416233419846 1
0.0735446675577436 1
-0.173136649243326 1
0.0143242700338312 1
0.00262471747998493 1
-0.0579445239384965 1
-0.022704610744295 1
0.0021748516528166 1
-0.0120549064253641 1
-0.0884759449475538 1
-0.0763263125622355 1
0.0354385535762536 1
-0.129084000339366 1
-0.131562782310336 1
-0.208004127851248 1
-0.00345177104750672 1
0.127171950108742 1
0.208589385182917 1
-0.175006044995281 1
0.0153040349683919 1
0.127556879790476 1
0.104331906356691 1
-0.0503165869310751 1
0.102802611343298 1
0.0759735723116694 1
0.150395170632311 1
0.0309310943608802 1
-0.146899574074584 1
0.156635018047257 1
-0.00766866855894496 1
-0.0295511562455434 1
0.0150639247760865 1
0.00585141752029902 1
-0.0659451928734253 1
-0.0505074390953519 1
0.0731333043980781 1
-0.0662964019417334 1
0.138545044631611 1
-0.0432380632287333 1
0.0576009915079551 1
-0.0304868825862048 1
0.0457170369162748 1
0.0890206232650574 1
-0.0755757868690016 1
0.0205385643231116 1
-0.0253329374010459 1
-0.0564583636842383 1
0.0824965391119195 1
0.126333592243042 1
0.0341686985339646 1
0.0439409144102873 1
-0.221643235668075 1
-0.0682905740360447 1
-0.00918707787922239 1
0.00605542208555912 1
-0.174769518991938 1
0.186371333393669 1
0.0602383978973956 1
-0.0846895859090389 1
0.00118418697730293 1
-0.0348995274985517 1
0.0289566761292197 1
-0.0537223341654182 1
-0.0303603062797314 1
0.105548871111724 1
0.102790712496332 1
0.0242463734906203 1
-0.160136941766187 1
0.0694110388458243 1
0.004461448161126 1
-0.10907494431223 1
-0.0363878463518077 1
0.12915840158559 1
-0.188712197565862 1
0.125222716751967 1
0.0771791102015866 1
-0.12966215569956 1
0.0970521798298806 1
-0.0175277739334826 1
-0.0251737051382567 1
0.081060204538355 1
-0.133085604883349 1
-0.141833663595391 1
0.195104214536091 1
-0.0542229090166402 1
0.115094782820935 1
-0.0574063418492439 1
0.129884806075829 1
0.0446493776309954 1
0.0751286899924695 1
0.0641605025726651 1
-0.103241790697926 1
0.0344092049100896 1
0.172520949106784 1
-0.20764125176284 1
-0.0923784239519282 1
0.231088539674331 0
-0.180340542616361 1
-0.0874990941799463 1
0.121272618189479 1
-0.182997495331456 1
0.150769044860957 1
-0.0644297178779786 1
-0.248076936817318 0
0.0360968547869537 1
-0.150848185849774 1
0.0293604240879459 1
0.136082915197824 1
0.0940285450404081 1
0.0321248204373213 1
0.0673311769806921 1
-0.0534471412042792 1
0.157386546343562 1
-0.037119874940746 1
-0.0943588605895415 1
0.133868059992393 1
-0.156614692300671 1
0.0879179706941168 1
-0.196938345038477 1
0.143889714205467 1
-0.0785187993130616 1
0.00656779197845481 1
-0.172200266927774 1
0.128504810372451 1
-0.321795874308491 0
-0.0622986894577813 1
0.240714057296463 0
0.101105923373221 1
-0.0789099255486747 1
-0.21397044038337 1
0.0025282834968585 1
-0.144609453590117 1
0.00144100458090142 1
-0.0770749268382433 1
0.0647124827848427 1
-0.152220986734098 1
0.0146885407062275 1
0.0903610381722827 1
0.159012823354988 1
0.210687923274746 1
-0.116126304112373 1
-0.0799452370213699 1
-0.0470910817815459 1
0.140838494295867 1
0.162548326964762 1
-0.166880306514981 1
0.0843283403521729 1
-0.0673463603999708 1
-0.122538698468375 1
0.00540285170838064 1
-0.123179565880873 1
-0.123062536365724 1
-0.0870270751716719 1
-0.105629898736962 1
0.0978479595018056 1
0.0771197908815034 1
0.0921130672705985 1
-0.156159290514769 1
0.185604490192413 1
0.175933869468641 1
0.0356990278599126 1
0.0522904270740532 1
-0.0488403136176462 1
0.0948130449045135 1
-0.0360822001951625 1
-0.0926151276402241 1
0.20152558858599 1
-0.00752757024234431 1
-0.0899554424315998 1
0.0275175419879827 1
0.205930768097657 1
-0.0778150912759268 1
-0.0975003821439352 1
-0.0937375561739914 1
0.0501514486713837 1
0.0163342098234166 1
0.133092636289694 1
0.0250311867339119 1
0.0764842082232288 1
-0.0121269357117154 1
0.180381854728302 1
0.0197886760178291 1
-0.128200207885341 1
-0.244495168448302 1
0.0666058509360384 1
0.195323223301889 1
-0.03888006983024 1
0.00161060742575726 1
-0.0103672207622141 1
0.00947080045692283 1
0.174775191826355 1
0.0329030582288765 1
0.0956852003296353 1
-0.183994943480011 1
0.0684414225187249 1
0.0377965355177452 1
0.216756219694866 0
-0.145831814543296 1
-0.0671629926628461 1
-0.0193165400975878 1
-0.10258896073186 1
0.177853354567266 1
-0.0217377362336469 1
0.0356878024320722 1
-0.0121199071321666 1
-0.0408282437972214 1
0.0530007254156018 1
0.0808804360828428 1
-0.0154936488979208 1
0.0682401806594844 1
0.0459649311213421 1
0.0610508097725721 1
0.0155673240560561 1
0.0987928839009467 1
0.173022035406516 1
-0.0308076541540124 1
-0.362113134214612 0
-0.044136741883286 1
0.23925073391655 1
-0.141661601965702 1
-0.190380485736015 1
-0.0221951424257013 1
-0.0915012052991142 1
-0.00424429870059607 1
-0.085949676216299 1
0.0786649423725914 1
0.079743507574974 1
-0.0635215688198911 1
0.00757433248505914 1
-0.0755093521666974 1
0.035174634121737 1
0.0952056297583669 1
0.0620057635667045 1
0.176949102403334 1
-0.00456754164514534 1
-0.133099562548857 1
-0.0472670183404056 1
-0.0290006917717209 1
0.00920872749648972 1
-0.0242042752626945 1
0.0359307087717111 1
0.142084136547397 1
0.103537552882348 1
-0.0840983659274143 1
-0.119950418323444 1
-0.137929292329724 1
-0.163260639653066 1
-0.140710426156918 1
0.142069563413606 1
0.309422375479221 0
-0.00210514797202335 1
0.0315888165182895 1
-0.109464163643864 1
-0.0909512650180575 1
-0.156370157273329 1
-0.0507438038631957 1
0.102612283949957 1
0.164848889052934 1
0.069480139145362 1
-0.0440482383452497 1
0.157518659500035 1
-0.135561930895479 1
-0.0732464557971845 1
0.0555281166098058 1
0.0546285108891876 1
-0.17102328264495 1
-0.0142059103850393 1
-0.0416517848165759 1
-0.00533777769087567 1
-0.077533805142059 1
-0.00534049967728829 1
-0.0311816265952037 1
0.021622895350212 1
0.10669631146356 1
0.0234663927399547 1
0.0716962497162972 1
0.0990989862591916 1
-0.031083396168724 1
-0.14400049151518 1
0.0674244025384143 1
-0.0965811051029852 1
-0.0840423881657114 1
-0.223582319525878 0
-0.0231484008522359 1
0.0291917565354202 1
0.0684842275169278 1
-0.105917286291077 1
-0.180874912735446 1
0.112182935372037 1
0.0445548568449963 1
0.00273940835333975 1
-0.120288141303085 1
-0.0864195214852458 1
0.0535503093851846 1
-0.00418882038607354 1
0.0468284599467996 1
0.0159858184317911 1
0.0171575391180935 1
0.229838143197553 1
0.183862345078272 1
-0.131608852620766 1
0.0532535950476507 1
0.109104562141761 1
0.0809453911025797 1
-0.0402696188544883 1
-0.133669225506095 1
0.155462892117674 1
-0.032853892488191 1
0.0415568548899352 1
-0.0679729822463625 1
-0.22023932658115 1
0.170322707426654 1
0.119016796559084 1
-0.055584668077902 1
-0.0189682889817464 1
-0.00257379338244768 1
-0.1055172503988 1
0.0910650433298894 1
-0.00906321171939898 1
0.2895267899449 0
-0.0327776288806693 1
-0.113473107269619 1
-0.119208002132821 1
0.0288675420827239 1
0.0617095313778596 1
0.0597383306955929 1
0.0288989552940911 1
0.033746416915388 1
0.281951151766688 0
0.083062800998745 1
0.00445124001596872 1
0.0226484180815929 1
-0.0294534382320666 1
0.0162476590475685 1
0.0388299883988255 1
-0.0228734509218583 1
0.100697095629467 1
-0.0235076264503435 1
0.0212192061972189 1
-0.0678289136031965 1
-0.134287374430395 1
-0.0380973220825768 1
-0.184156770064843 1
-0.343806196053161 0
-0.0816209325059352 1
0.112969435738602 1
0.070511814953622 1
0.0102704580990495 1
0.171061586977938 1
0.101968705909835 1
-0.255746758055489 0
-0.0220480383437129 1
0.185094477244826 1
-0.0669321125339467 1
-0.13237140414101 1
-0.175737574356172 1
0.0564848575180569 1
-0.0618050815225341 1
-0.19345998207227 1
-0.0673250716730226 1
-0.0903063497840532 1
0.11577001588323 1
0.0210112721748099 1
-0.153581288050608 1
0.00962245482399781 1
0.123448577945589 1
-0.23289916471403 1
-0.024719980987475 1
-0.107760573449723 1
0.199364928463161 1
0.163738407145999 1
-0.0715455651277093 1
0.0592461273471345 1
-0.114990288580803 1
-0.0514313764535443 1
0.0226937970989492 1
-0.102548697979613 1
0.06154047621372 1
-0.114959669327118 1
-0.114850628874272 1
-0.0276943872001811 1
-0.101310058455791 1
-0.0300663114879405 1
-0.0392612265118736 1
-0.0555070378818381 1
0.0780569880107931 1
-0.0520838483710201 1
0.0379937641121578 1
0.0402637526667612 1
-0.186803208613733 1
-0.00697011372715496 1
-0.264015606744327 0
-0.0644502116559344 1
0.177352185063273 1
-0.0860072520153665 1
0.249194052853862 0
-0.109647383993395 1
0.0110619590791065 1
-0.117645934962981 1
0.2414275102061 1
0.0931257138665662 1
-0.0829876591148541 1
0.138002485268682 1
0.0662388975466942 1
-0.0437297058955244 1
-0.0606688106231942 1
-0.184784662658309 1
-0.100221778860634 1
-0.201552858165109 1
-0.00483670588996385 1
-0.09533265213376 1
0.0946367531590683 1
0.0681744308601347 1
0.0870970844027537 1
-0.00711545299262465 1
0.0645141077825885 1
-0.278440822711943 1
0.130016010039213 1
0.0964763549089943 1
0.0464820255574813 1
0.114348553504268 1
0.0723269324508234 1
-0.0453997659523883 1
-0.0323264534525564 1
-0.0888402508910937 1
0.157538659703824 1
-0.0326535094028531 1
-0.124915250893326 1
0.0101184576642934 1
-0.0845405942751045 1
-0.0278227228570494 1
0.0928436541590422 1
0.0967950587755012 1
-0.0406862135698412 1
-0.00272584257977371 1
0.0283905033578014 1
-0.101542186921303 1
0.252839180530566 0
-0.0813775009904115 1
0.0354410723440637 1
0.082724311570632 1
-0.139136821631401 1
-0.0193239206785091 1
0.125375378448044 1
0.134084755510777 1
0.115553055317193 1
-0.00196103526792797 1
-0.0376535042261951 1
0.112186466411838 1
-0.13616528029787 1
0.154594927391329 1
0.106918268774443 1
-0.141155175519932 1
0.0916838663675988 1
0.0725619703121399 1
-0.188793504075926 1
-0.0571405199544842 1
-0.0689891474800074 1
-0.00893810057726393 1
0.174788801663465 1
-0.0535436159058539 1
0.0947463704536943 1
-0.0100330834049279 1
-0.0912046173721147 1
0.0391802883959192 1
0.173999845696064 1
0.0678052965022398 1
0.157575318626042 1
-0.0466776963428286 1
0.183196747907548 1
-0.11765582036313 1
-0.0449519285547612 1
0.0734293687399457 1
0.0966065022658542 1
-0.0855610624146264 1
0.13060577119755 1
-0.0383789856412876 1
-0.0874667669541012 1
-0.108815179118831 1
-0.0251905438099129 1
-0.235852185537422 1
0.161697317519166 1
-0.110685174296832 1
0.0566321217532935 1
0.00463130210569295 1
-0.0600563819119847 1
0.235107710135864 1
-0.119316647572542 1
0.11205925069767 1
0.0226750306243313 1
0.0972018901479226 1
0.126886280741376 1
-0.0379559870588571 1
-0.157768014912493 1
-0.0791980690409034 1
-0.197716957170401 1
-0.00956111998403359 1
-0.259565409793587 0
0.042087450908154 1
-0.0607241454836944 1
-0.102870883548512 1
-0.00503693609189576 1
-0.0847705814498369 1
0.15138674034484 1
0.0405891963343744 1
-0.0987242902868301 1
0.0593832086919141 1
-0.0298281011168949 1
0.0608377813537135 1
-0.0384276388628529 1
0.0479318402943777 1
0.0624945051092949 1
0.000520656147106374 1
-0.0355351626510508 1
-0.205645649204611 1
0.0356916991023959 1
0.0212849678760389 1
0.145099796259507 1
0.221709674727604 1
-0.0232518843928506 1
0.147042579035978 1
-0.200341723800977 1
0.0439735140222327 1
0.221639625314692 0
0.170031866167229 1
0.157910003294543 1
0.0666130454843262 1
0.108364623476876 1
0.0271743152542838 1
0.0979288574619471 1
-0.0457835709582259 1
0.0433060095131526 1
0.0599455750788208 1
-0.180280287198879 1
0.306692601144123 0
0.0881502228783542 1
-0.0816476278488456 1
-0.414621902454732 0
0.223888866670322 1
0.0576634382717186 1
-0.063371349676719 1
0.187802281774513 1
-0.149644205828224 1
-0.141840652229516 1
0.0258007895905486 1
-0.0535183350090222 1
0.162010379800004 1
-0.0943662668320874 1
0.17570506083662 1
-0.240037870127939 0
-0.0252888991582084 1
-0.145796974831797 1
0.0716974800067116 1
-0.167997478593314 1
0.120720229167944 1
-0.164412461740398 1
-0.0482443319279285 1
-0.108161610736852 1
-0.0964105788227549 1
0.220547842818278 0
0.0397998167126976 1
0.0100790097742128 1
0.123506214158618 1
0.103297170145362 1
-0.216223480798896 1
0.126049348123118 1
-0.0271981581989214 1
-0.309830850504435 0
-0.126886506980942 1
-0.182074734467885 1
0.105050306929722 1
0.174299891302387 1
0.179928757207378 1
-0.0987037912432157 1
0.030237672724688 1
0.170956506837449 1
0.167630460437947 1
-0.112606011151573 1
-0.0436236358643559 1
0.112608071456717 1
0.0962206448974115 1
-0.00286318070510721 1
0.0870942461531272 1
0.0861638292443492 1
0.0659415138884362 1
0.22425920722401 1
0.0975926742421731 1
-0.0139696949253523 1
0.0155005543181025 1
0.226340906674602 0
-0.0274339311129762 1
-0.0760222331651696 1
0.0487215194575052 1
0.137348831243648 1
-0.14628201289336 1
-0.0366379700849997 1
0.134486520887777 1
-0.118822842795634 1
0.103576909838987 1
-0.028679225741078 1
0.209771131945661 1
-0.0520693959785237 1
-0.0543209141959309 1
0.171900418019256 1
0.14572699985421 1
0.077589545072187 1
0.0150362105202823 1
0.00915980220683612 1
0.0995459420118441 1
0.077244459025547 1
0.0240838049181826 1
-0.0384885604471524 1
0.226492200072355 0
0.189659959884998 1
0.394627684165671 0
-0.050839586011271 1
-0.151613094791337 1
0.00132139208033537 1
0.0652779821478955 1
0.049715408074982 1
-0.0256391631791701 1
-0.0462183872992093 1
-0.0724789536834023 1
-0.0604886827654229 1
0.0212663660300161 1
0.0398057254854431 1
0.0189140501935633 1
0.132655073110201 1
0.0529518214421539 1
-0.011016319566954 1
-0.0474259872151948 1
-0.0741177861919429 1
0.0475413851635333 1
0.0670953481857763 1
0.030137322006947 1
0.295516836340026 0
-0.129365707186295 1
0.0801354453929591 1
-0.148903896857726 1
-0.0584719792966139 1
0.0590080312162982 1
-0.149471644776098 1
-0.0890698849664062 1
0.0282718610485449 1
0.186568722210147 1
0.10661140250903 1
-0.282317084608304 0
-0.118658551496965 1
-0.0374292896074431 1
-0.174496852749691 1
0.0292944216505607 1
-0.0694334803106694 1
0.0746075796867087 1
-0.0593631812729253 1
-0.127284968916391 1
0.020583383197871 1
-0.0801699196528642 1
0.0835734276857186 1
0.0151563523060533 1
0.288169534596325 0
-0.00453676058280926 1
-0.123099850417908 1
-0.180311912870068 1
-0.0505022435769649 1
0.0454564187944371 1
0.0286449061021517 1
-0.0318351257252753 1
-0.0139952682154924 1
-0.0559984028535207 1
0.0413091618873808 1
0.105622427449635 1
0.0770317115469627 1
0.186706719183096 1
0.00906537165093543 1
0.0126534089346343 1
0.0963676726284744 1
-0.0892958458813028 1
0.220579856956718 1
-0.0332502968938352 1
-0.105675969261767 1
0.117868840498405 1
-0.0871935998584335 1
-0.20754119838825 1
-0.0581168877148673 1
-0.0505680585128241 1
-0.0990705927676226 1
-0.0838478395773349 1
0.0153354775753559 1
-0.0100956289993115 1
-0.0199314894876449 1
-0.0953381080172888 1
-0.0379907516035199 1
-0.180799516625642 1
0.0123530862546902 1
0.0941916964230992 1
0.0320602761371566 1
-0.179314241839517 1
0.0663169393504169 1
0.187356620156381 1
-0.0498908177877152 1
-0.0144088203085173 1
0.113455528065076 1
-0.0550990563006695 1
-0.121787680588916 1
0.0959971640233871 1
-0.0471686907118767 1
-0.112581238886667 1
0.0534120761765631 1
0.000592723275047218 1
0.17282903195097 1
-0.104978915461633 1
-0.170106106851446 1
0.0032586011095956 1
-0.189414693513969 1
-0.179370739490368 1
-0.0853719207867953 1
-0.0562493337390056 1
-0.238401249183827 0
0.234313598060158 0
0.110385099295257 1
-0.0812750669509458 1
0.194518194314005 1
0.232593708588551 1
0.148671632160908 1
-0.296409833218587 0
-0.0562280699029495 1
0.0116283690893138 1
-0.0207356267457328 1
0.143443534059645 1
0.0603547152172473 1
-0.0513732624911091 1
0.140624310081872 1
-0.379503657411393 0
0.0703513822198319 1
0.103742372634681 1
-0.036058370872925 1
0.0663091925178542 1
0.195772984686896 1
0.0239652581026819 1
-0.05249629993096 1
0.0902781826050693 1
0.100648003372366 1
-0.106747862647247 1
0.123102804408101 1
-0.0586629138868297 1
0.0684336570900427 1
-0.251955978491698 1
0.0439023844364982 1
-0.0990971262901113 1
-0.0269165847785697 1
-0.0441024289278805 1
0.074704463530722 1
0.261823520582532 0
0.0755077926303885 1
-0.210843848808094 0
-0.0300169229395429 1
0.168635799527313 1
0.0895840481642573 1
-0.153412857951326 1
0.00512354929714338 1
-0.0778059796876736 1
0.0159562308539205 1
0.272191254009697 0
0.166338533596459 1
-0.194498920760611 1
0.0530166139871424 1
-0.122251260577366 1
0.0609167791038527 1
-0.00398656297810122 1
-0.0992953500793459 1
-0.0266114789385149 1
-0.0761938447476195 1
0.196356309565389 1
-0.16732202428731 1
-0.105262885728007 1
-0.000129126451267352 1
-0.118494753108296 1
-0.165767929618145 1
0.0729921237712218 1
-0.0378774910275041 1
-0.163437196347579 1
0.0942474476613825 1
-0.101882987355956 1
0.0170189311876384 1
0.00461442579432328 1
-0.118467170776844 1
-0.172245808501454 1
0.0683438901509244 1
-0.104323286120829 1
0.0334837774193124 1
0.112931880904162 1
0.00282308361306051 1
-0.172235196573983 1
-0.0171113593435187 1
-0.313152854961355 0
0.12720271817031 1
-0.0399285929778143 1
-0.146147826710612 1
0.00520296552418538 1
-0.157172044181517 1
-0.0682647426415666 1
-0.218156042299387 0
0.14341595428637 1
-0.120178355484344 1
-0.0461050251479686 1
0.0562370887580587 1
0.114840704851648 1
-0.00074087265607297 1
0.083906788685449 1
-0.0958591358489906 1
-0.235295553760361 1
-0.0399670450302722 1
-0.0819655779924738 1
-0.0549824169279537 1
-0.0191024835417059 1
-0.0876388775027049 1
0.082324048644387 1
-0.136137175992741 1
0.0454883192468834 1
-0.14490148123979 1
0.105138230248509 1
0.0999223731431946 1
0.10328127113584 1
0.196352690527476 1
0.152399036191465 1
-0.10304946254835 1
0.13715368444329 1
0.0884756578655035 1
0.139210390273281 1
-0.00117397486230295 1
0.155195468688708 1
0.0511788851992312 1
-0.044722902763181 1
0.148641939237737 1
0.135946735418504 1
-0.055573229281374 1
0.0753253370314563 1
0.0584882563406529 1
-0.139355218473873 1
0.171905780946337 1
0.0198844854062602 1
-0.151501855155736 1
0.0595958322439474 1
0.046763886522768 1
-0.0223837415955084 1
-0.193393139697886 1
0.120405107349159 1
-0.16246697584574 1
0.0959801452020184 1
-0.00441832095078313 1
0.0868468425534764 1
-0.0987952871466869 1
0.0825782401099051 1
0.055593165067948 1
0.00449208084209666 1
-0.0913258109478495 1
0.0617509735919244 1
-0.0893683198546424 1
-0.063807519386911 1
-0.160930299472581 1
-0.192133899385432 1
0.0706838186744047 1
0.0203910435508399 1
0.137642556800276 1
-0.139013900223678 1
-0.0240566927253228 1
0.00154971497202711 1
0.0542998595832424 1
-0.00559212426561913 1
0.0361473435374111 1
0.162719853608087 1
0.050008758560164 1
-0.0193113564450086 1
0.0664916646274407 1
0.139971877952182 1
-0.100011447330812 1
0.0912505418207913 1
0.259103765808961 0
0.0392835026686358 1
-0.0571265765375658 1
-0.000808444946447145 1
-0.0697020574405232 1
0.168009515384193 1
0.112377021724099 1
0.0723035325518071 1
0.0417915396286432 1
0.00620068157399547 1
-0.131552316948185 1
0.207857409996041 1
-0.205801561533402 1
-0.122000283980444 1
-0.242657080148308 1
-0.148009798708318 1
-0.012736755878108 1
-0.0903334461607417 1
-0.0660300916841668 1
0.133547442555591 1
-0.144236664404942 1
0.103294597128531 1
-0.0808644383601377 1
0.0143285002878488 1
-0.220983032354764 0
-0.244840426929692 0
0.124069015726315 1
0.125730549021055 1
-0.074772459953576 1
-0.1001748308568 1
0.127679472667858 1
0.0136191690523854 1
0.13945824796378 1
0.0633278883851771 1
-0.108372597830744 1
-0.0167531611316683 1
-0.13398680794404 1
-0.047546374698204 1
-0.179623920531302 1
-0.188974383822315 1
0.237574756592934 0
-0.0399439298923156 1
0.0304170003739645 1
-0.0779295989616168 1
-0.222009357420218 0
-0.0709141751988134 1
0.0307495094245226 1
0.0643875004469402 1
0.0602786696509543 1
0.105951585361782 1
-0.149994703728217 1
-0.0206773767420828 1
-0.161673545845987 1
-0.0371889324130477 1
0.00549034335741085 1
-0.0148088504482157 1
-0.101871121136127 1
-0.0852407611793498 1
0.0125355714799588 1
-0.0846967847693565 1
0.0816684295913819 1
-0.0166853331697111 1
-0.170010261619507 1
0.0662366642143611 1
-0.00571915359086046 1
-0.0987961274362127 1
0.0662554429488542 1
0.161525051909193 1
0.0409437086343538 1
0.227449303740044 0
0.00046321068568175 1
0.0502727599718928 1
0.0313345901197772 1
0.222084310513181 1
0.17328408763159 1
0.166071525176868 1
-0.185493028561263 1
-0.049025279279478 1
-0.0644397876201867 1
-0.214033677259328 1
0.0602862304644479 1
0.0176402569716677 1
0.0186742908618894 1
0.00182106973912795 1
0.117267045255583 1
0.089373876033108 1
-0.0570975216400071 1
0.0418781022849465 1
-0.0610353559491098 1
-0.0366592902016591 1
0.0346707402326701 1
0.100568520323755 1
0.0973754555442087 1
0.0847382101021862 1
-0.108356444289693 1
-0.0468009059733213 1
0.0741691708326636 1
-0.043780376499965 1
0.0419713977461462 1
0.068892343660173 1
-0.129316388335857 1
0.121075716315876 1
0.178157361420971 1
-0.0501653975471389 1
-0.0840975811712686 1
-0.0664272826379664 1
0.0940890882904674 1
-0.181308492832103 1
-0.110463748867763 1
-0.0385725479758509 1
-0.0730937890880415 1
-0.0893377366105023 1
-0.0457355109161737 1
0.16877492263601 1
0.0382233252572567 1
-0.0286189369035258 1
-0.220538097378613 1
-0.0272069321161987 1
0.123271420116041 1
-0.0684339158085234 1
-0.0216920698436863 1
-0.0621061759303101 1
-0.0328355404282199 1
0.178415421389328 1
-0.0219930815606642 1
0.0720270695013881 1
-0.162543185927797 1
0.0342876481478 1
-0.0965332445722731 1
-0.00451419581227043 1
0.215415620230615 1
0.051226052362329 1
-0.0212365937409023 1
0.0224563873975248 1
-0.0180794706638058 1
-0.213952721699435 1
-0.000527323641255718 1
0.0654822396724618 1
-0.0291154260979417 1
-0.107635738224788 1
-0.139122175774007 1
0.233675984094988 1
0.144419095607674 1
-0.301499368809924 0
0.0325438062976377 1
-0.087390953412698 1
0.0525315022729964 1
-0.0246305175653626 1
0.0258786113898189 1
-0.137330844584011 1
0.126160628834503 1
-0.145564816352328 1
-0.112240230328283 1
0.0985784249872496 1
0.0503723684507581 1
-0.114273419835373 1
0.0530808790731071 1
0.076427639763185 1
-0.123721795640314 1
0.239707552235994 0
0.121501078052217 1
-0.0398884960019537 1
-0.152363365037443 1
-0.143941409186869 1
0.176874610172425 1
-0.0422440675584932 1
0.0302670976088817 1
-0.0418199883703594 1
-0.0013524340850383 1
0.0531720435074195 1
-0.0526316949106092 1
0.112001826492431 1
0.226602852611142 1
-0.00293927296004265 1
-0.0784516583927995 1
-0.261013086545986 0
-0.00624778748712486 1
-0.0604315165564438 1
-0.12908058418041 1
0.126277175371584 1
-0.150999602844325 1
-0.132791877195371 1
-0.119091131935064 1
-0.0502040285573155 1
0.197328395107924 1
-0.0156249733550731 1
-0.0621302053320741 1
0.0581664982969777 1
-0.0750244211617852 1
0.169583326484217 1
-0.137484816220899 1
-0.391292536594467 0
-0.0759610695810464 1
-0.0206354788399732 1
0.0275948102077299 1
0.101411637046365 1
-0.0425010372755089 1
-0.140511604409481 1
-0.127076130233331 1
0.130753575249425 1
0.0993458612066333 1
-0.192466176501908 1
-0.074853502991596 1
0.158626864278121 1
0.145712583011197 1
0.0630146371077827 1
0.0295425626521242 1
0.129260089082863 1
0.0120607390543518 1
-0.0409504723285621 1
-0.0638707186044113 1
-0.0160756267115483 1
0.208815248806267 1
0.0280386325012337 1
-0.121101642045681 1
-0.000237724884101176 1
0.0617715887779816 1
-0.231123793957156 0
0.0388319258386176 1
-0.0584339788449514 1
-0.161361009647838 1
-0.0361373315146182 1
-0.0680019144697358 1
-0.0167952750450527 1
0.184647685483412 1
0.0611456731677259 1
0.212447403964785 1
0.250643999563227 0
0.0714702215505467 1
-0.0109470158120052 1
-0.0295369973344134 1
0.209791145847316 1
0.0458829375430987 1
0.202422810917117 1
0.154533586425497 1
0.147728790416735 1
0.104977246452317 1
0.010584196969996 1
0.127877957286749 1
-0.0544972170146484 1
0.108617225493687 1
-0.102536220601639 1
-0.0284388103494011 1
-0.0431663612834744 1
-0.00289446236118675 1
0.111214146310991 1
0.00697450435063754 1
0.0217628601628474 1
0.0166245551682843 1
-0.106824714832925 1
0.106340671296418 1
-0.00125678352579733 1
0.0833819288714547 1
-0.100597724970109 1
0.0269963952735988 1
0.028986148720479 1
-0.0773580750547771 1
-0.0280476703906538 1
0.20482804470012 1
-0.141246356499307 1
0.169218837099387 1
-0.0692793424812757 1
0.0940644781513474 1
0.132302122457995 1
0.151211441477041 1
-0.0700721287387755 1
-0.0804755067746329 1
0.0875687508510863 1
-0.03244007129844 1
0.105673037653909 1
0.0471946726408212 1
-0.040898960292594 1
0.147459023460895 1
-0.000606326763718995 1
-0.0191952859462309 1
-0.0839738391750017 1
-0.139129175351429 1
0.0554868538045184 1
0.055678920001445 1
0.133906906069047 1
-0.0282089453660194 1
-0.0532676384368743 1
0.0290577698697784 1
-0.0157426023073143 1
0.102517592960943 1
-0.193299066848019 1
-0.0413555074482483 1
0.0767335876296026 1
-0.0574587500467265 1
-0.138340115664717 1
-0.0326642426522709 1
-0.20178721370834 1
0.226007339240622 1
0.195074830096303 1
0.131387628917254 1
-0.0129758561956972 1
-0.125214793940441 1
0.0476966347631856 1
-0.277554825466986 0
-0.0508419669395787 1
-0.140774960033154 1
0.195931348962147 1
-0.0451580186211312 1
-0.149332592646206 1
0.0961672272340424 1
0.153158355340761 1
0.242089173493637 0
0.247744582483094 1
-0.091892078891104 1
-0.0518727068130403 1
-0.0892632454678556 1
-0.0874297134151065 1
-0.0260414844458264 1
0.127608224459865 1
-0.0797484099034191 1
0.0687190812994586 1
-0.00518126484127954 1
-0.020667257667367 1
-0.0684353705777357 1
0.0121228879310204 1
0.0729872912334754 1
-0.13066070475228 1
0.0781790688978707 1
0.0797401330360568 1
0.30269474861912 0
-0.182093949240161 1
0.131853740067977 1
0.0550535433226026 1
-0.156639243921283 1
0.154244361711627 1
-0.18997616089973 1
-0.229335751059538 0
0.264868943453638 0
-0.123839244336881 1
0.024260620093206 1
0.0216666618129589 1
-0.0876752110169545 1
-0.0432437014108763 1
0.254313912247888 0
0.0726786774967867 1
0.126819740761772 1
-0.0738194868323429 1
0.122329294227775 1
-0.206974235529752 1
-0.0853401026955609 1
0.00544205504205431 1
0.183357075499948 1
-0.0327044767219243 1
0.0232439921761374 1
0.033893522595436 1
-0.161626432750241 1
-0.0640120441387028 1
-0.00459725899674875 1
-0.0562406261619312 1
0.122847547468306 1
0.0307940410395274 1
0.03981792709423 1
-0.233623564351212 1
0.0671268099029957 1
0.124503549860991 1
-0.120946788250542 1
0.00208748897071157 1
0.205449970394462 1
0.073871230776991 1
-0.16860810455237 1
-0.0640949406302733 1
-0.059843017253764 1
0.0316290508526086 1
-0.278612567663006 0
0.297425681022455 0
-0.0191451239924146 1
0.088562725842986 1
0.0439193952408099 1
0.137429685188219 1
-0.170492222841588 1
-0.0819554602788316 1
-0.0168251090224729 1
-0.144599512500075 1
0.0123929378807439 1
0.1367576604003 1
0.089148931240749 1
0.005914103989551 1
0.18917572392685 1
0.00278575137495509 1
-0.107377600535925 1
0.249952084572688 1
-0.0905120579804728 1
0.176083928471525 1
-0.107716652168981 1
-0.0469088387823768 1
0.0809653875073419 1
-0.0235041890003609 1
-0.156979978072725 1
0.0995601648025494 1
0.0126438803457005 1
-0.0497824458698758 1
-0.0468647163535091 1
-0.157998776720393 1
-0.065969047252051 1
0.0415527549706431 1
-0.276259083560597 0
-0.102044699209735 1
0.0442799563855135 1
-0.0966242843754607 1
0.0533601191348295 1
0.0484843291735172 1
0.00582091182062346 1
0.0214160212948596 1
0.0538284416202764 1
-0.0330619571836078 1
-0.0638907856047061 1
0.255186857426062 0
0.0199755757383448 1
0.0849461303127757 1
0.00217997138315526 1
0.0807083802043041 1
-0.0629199401796126 1
0.169998899549565 1
-0.0357003403083929 1
0.0735625776610348 1
0.115685815308908 1
-0.0611063679535586 1
-0.0389701495289179 1
0.0666787091383415 1
0.0219624730900839 1
0.112743358653683 1
0.036121389776182 1
0.1014413915485 1
-0.195469720930006 1
-0.148230755949133 1
-0.0167670789343215 1
0.214171459559692 1
-0.0472687564845564 1
-0.00819850130357159 1
-0.113793625413404 1
-0.0798873086663291 1
0.0968284093899041 1
-0.0581129217673689 1
0.163641433105116 1
0.0739384513794641 1
-0.0158277677696462 1
0.109977768587714 1
-0.156887649417781 1
0.0565591166211827 1
-0.0209367455562802 1
0.0925958607891174 1
-0.19098350807949 1
-0.089301032336178 1
-0.132854400643497 1
-0.0859093908728806 1
-0.0755849181932989 1
0.0082776599077653 1
-0.163411310252472 1
0.0411204835002045 1
-0.00722607747016766 1
-0.0356608246940136 1
-0.06518262164762 1
-0.0546162295429322 1
-0.10419351502175 1
0.197452239202012 1
0.0679360387382482 1
0.0481639218266144 1
-0.0801668793258914 1
0.0248382069358136 1
-0.173834101428564 1
0.0457912185021371 1
0.256696987179568 0
0.059612569839266 1
-0.144853729353957 1
-0.129767705505027 1
0.0251225635114577 1
-0.186640421503985 1
0.156648170888541 1
0.0149670101249956 1
0.0892576886625147 1
-0.0829197479814366 1
0.225787505832399 0
-0.17206521578527 1
0.0103822127765435 1
-0.0148742131992612 1
0.0526602806226082 1
0.0335876491916247 1
-0.171853111867015 1
-0.0481208208093658 1
0.163519995334396 1
0.0755021785872279 1
0.120693943297109 1
-0.070373159134875 1
0.0626447049558495 1
-0.121165718060634 1
-0.0520236017331487 1
-0.221666297812244 1
-0.0207532306433607 1
-0.134948662659435 1
-0.135258044670619 1
0.199263893097657 1
0.00972127513739698 1
0.173873450314919 1
0.195005828536638 1
0.0518541459333101 1
-0.131161332715787 1
0.0486561031328796 1
0.201518110220023 1
0.0173238054426511 1
-0.0663439239834517 1
0.0729338219935231 1
-0.163479965975943 1
0.0850725069824342 1
-0.0519808244875662 1
0.0440990221184315 1
-0.0076125824557807 1
0.0545431653624539 1
-0.190939764981111 1
0.0233036775825077 1
-0.00111796725128491 1
0.0582297233201356 1
-0.144297382323525 1
0.144354601546369 1
-0.183552770747209 1
-0.126766476542421 1
0.0270454970161455 1
-0.0649395010238289 1
-0.0718283761349966 1
0.0625392238506874 1
0.126774381200924 1
0.106748075065009 1
0.0709811707682103 1
-0.0371581863808012 1
0.0925522311757397 1
0.0234987921132762 1
-0.0889363303023972 1
-0.110208016826622 1
-0.0374213235991405 1
0.0108390595480434 1
-0.135224391037558 1
0.191360174845259 1
0.188388243475294 1
0.0106505984159652 1
0.0709677547734746 1
0.0254190913310764 1
-0.017765537022265 1
-0.290323325438089 0
0.0104184526431646 1
-0.0568284158458531 1
-0.0292743830982446 1
-0.249969460820801 0
-0.0455657315520605 1
0.0260174789664611 1
0.111181559117042 1
-0.0373817190336478 1
-0.0367087119206775 1
-0.0496560666201391 1
-0.32407578844519 0
-0.0139905519361416 1
0.0740765403242562 1
-0.0598104965009374 1
-0.0527998148929297 1
-0.0032723055922562 1
0.0353906546872296 1
-0.0823010709911189 1
-0.03393009122942 1
-0.0787895985732694 1
0.101143433763346 1
-0.056037239744103 1
0.0265886956801288 1
0.0775161577012732 1
0.0693375163443867 1
-0.0447440782165864 1
0.0386931832907651 1
-0.103351321097191 1
-0.0671357187828149 1
-0.0336300608001373 1
-0.00260197642259782 1
0.111726623795338 1
0.00259238313943467 1
0.0724084593795059 1
-0.0751324811513776 1
0.0391924135089513 1
-0.0418500706431621 1
-0.1138796993625 1
-0.0068854423711197 1
0.00722399858308462 1
0.0953708290012611 1
-0.138432178823196 1
0.0933935887200013 1
-0.0516337278518898 1
0.0465292390667113 1
-0.0644124217396808 1
0.0361941353015849 1
0.253021319265708 1
-0.1570996420276 1
0.090403401750654 1
-0.080356709621911 1
-0.0901051727759235 1
-0.118299830470765 1
-0.173729263229018 1
-0.286906224939472 0
0.010809320506361 1
0.130517816362611 1
0.0529510731598849 1
-0.106393398953525 1
-0.0431379881006156 1
0.0162930523863439 1
-0.25790005636048 1
0.212434267924777 1
0.0688192240455378 1
0.0792675322156314 1
-0.0149264655081044 1
0.0970244555586471 1
0.453099318227063 0
0.144101367590142 1
0.0590416693391298 1
0.033626053491271 1
0.213108368467993 1
-0.0645874441396604 1
-0.126688341049469 1
0.022236123927961 1
0.0659974291815533 1
0.140174645949219 1
0.0191198781801416 1
0.122836759223326 1
0.071581189313306 1
0.0425503310168276 1
-0.0624657583980372 1
0.0605831620486144 1
0.188674264441519 1
0.10792622133541 1
0.0545878905559685 1
0.00536032093197834 1
0.18131437609858 1
-0.0323745662361901 1
-0.226125211918327 0
-0.151937411018622 1
-0.0295851773422395 1
0.0509340610282927 1
-0.112697675656211 1
0.259497249093509 1
-0.15689715600765 1
0.0867111987383015 1
0.0348703467204736 1
0.133826320872373 1
-0.00890537493460143 1
-0.110404662225515 1
0.229890170984135 1
-0.0527173826526943 1
-0.187006172716796 1
-0.0317410487279334 1
-0.208841933926172 1
0.0112840605836654 1
-0.0423545523453001 1
-0.0152819538298707 1
-0.01440871663919 1
0.149524068809439 1
-0.0305808709276758 1
0.103864138416419 1
0.0456522621981957 1
0.0968579199168441 1
-0.115826433073338 1
0.00228501071262929 1
-0.0258974895791123 1
0.0570515086599567 1
-0.0563806762658299 1
0.198161195039155 1
-0.0335502367337167 1
-0.109159196759753 1
0.35428286055302 0
0.0829216611460137 1
0.141855395959697 1
-0.107491586267056 1
-0.0847658261165514 1
0.0335100369421209 1
-0.0387859936013723 1
0.118263748435606 1
-0.0424100598750639 1
-0.035512663592807 1
0.0483564015673465 1
-0.0926610691058705 1
0.0550830464041584 1
0.0914000304204974 1
-0.0926927389469561 1
0.120397256627594 1
0.367999416357628 0
-0.0922979927578706 1
0.179843993379882 1
-0.105311391887774 1
-0.0404221219548332 1
0.16401086720015 1
-0.130140933263838 1
-0.0887030353943867 1
0.0116710792687714 1
0.310502752117959 0
0.0266738187950642 1
0.119313921296946 1
-0.0957838969437432 1
-0.0956404789582198 1
0.043718506961159 1
0.0397237430695698 1
0.144079548292048 1
0.090999560902402 1
0.205088023630787 1
-0.106100167951045 1
0.053698443322627 1
-0.108572232330735 1
0.0515105185048747 1
-0.0729440218611056 1
-0.0935478650461747 1
-0.123001621548352 1
-0.0354367757766106 1
0.0800622342914762 1
0.0300875579540581 1
-0.0515561216550625 1
0.0941542526274651 1
-0.26372308427915 0
0.157931575742694 1
0.30281358310593 0
0.0988618697276593 1
-0.177800197276794 1
0.101770564176678 1
0.0545442114439222 1
-0.144861763625389 1
0.0451352826885171 1
-0.0130569159462444 1
-0.0704785765488108 1
0.0183322740064078 1
0.00940011931685173 1
-0.0804786441954152 1
0.0133293518515298 1
0.11498965718282 1
-0.122973772907769 1
-0.277850338578655 0
-0.0964794769091797 1
0.159582102467901 1
0.104480200865881 1
0.113557765490563 1
0.106511074133988 1
0.0431146439554349 1
-0.050874790048134 1
-0.0942816643133605 1
-0.0651334904694659 1
-0.0578157328058396 1
0.0056853077695291 1
0.00689086816033329 1
-0.115587727500423 1
0.00757433273302618 1
-0.00874739520680722 1
-0.206911519093101 1
0.138251000442724 1
0.0787960869036255 1
0.143081967266118 1
0.0300184644911594 1
0.0591668849525974 1
-0.233119329621824 1
-0.13080054778977 1
-0.226699471155708 0
-0.115928571949281 1
-0.0226574120946078 1
0.0192225892216605 1
0.177507150307723 1
-0.0383286915779103 1
0.102285906250495 1
0.136437501240703 1
0.117501101719384 1
-0.0234374850092957 1
-0.0122568959295047 1
0.0240653269828043 1
0.382609733254752 0
0.0119677828211333 1
-0.0989052321045265 1
0.106019712758946 1
0.0768697889202815 1
-0.00292677143023311 1
0.137778930075065 1
0.00926112742954852 1
-0.105334719692936 1
-0.040269574061037 1
-0.100197043805851 1
-0.00170389771732393 1
0.00491815801585193 1
-0.0341949058849982 1
-0.142997923092644 1
-0.0945398863645949 1
0.055396431929223 1
-0.161178337321811 1
0.0730382612431731 1
0.107687547795066 1
0.0643594088801977 1
-0.164310695772527 1
-0.222095204278824 0
0.190452300274335 1
-0.166662154944899 1
-0.101008159507362 1
-0.116000310518602 1
0.224058969334347 0
0.288897590591069 0
-0.110799367902848 1
0.0750614829071187 1
-0.12006671029803 1
0.272592933473799 0
0.176719016059685 1
0.128398814809695 1
0.119082847281276 1
-0.0222141190879065 1
-0.0765889114152058 1
-0.118834471448879 1
0.138946908348438 1
-0.159711814985186 1
-0.201282394540574 1
0.119197563566577 1
-0.0440976208485358 1
0.0841808751431096 1
-0.183901506715632 1
0.0348148721115163 1
0.00627532460839919 1
0.111764922404011 1
0.172901383432975 1
-0.193012815120281 1
0.203896306511152 1
-0.025097668949089 1
0.255806520642933 0
-0.0506774000216516 1
-0.0444717611767565 1
0.147730920782149 1
0.0445795105112103 1
-0.00307619442540621 1
0.0287654568975913 1
0.062182516762715 1
-0.0872390917839709 1
0.146089135513801 1
0.104654123433619 1
0.0445052329942207 1
0.0393252587402103 1
-0.182016545018334 1
-0.0757740640680018 1
0.0990578577237417 1
-0.137644964217504 1
0.0212451841834209 1
0.039436719105454 1
0.0131886210278239 1
0.122276899574085 1
-0.0528925652550468 1
-0.16322856173827 1
0.0162260339796455 1
0.0107560592298673 1
-0.00352505347291697 1
-0.070067423325839 1
-0.0449557308517911 1
0.219942484155092 0
0.175755561313016 1
-0.0465908598822731 1
-0.0298583062871203 1
0.0280431243609308 1
0.0666109642072968 1
-0.0546508080799828 1
-0.0980242713144177 1
-0.0330370948821214 1
-0.11147668008021 1
0.0207572246100497 1
-0.0813582704773975 1
-0.150795212387898 1
0.129461757117071 1
0.0136554725980545 1
-0.099462845890957 1
0.0883660399321208 1
0.0838626844763639 1
-0.0964022243163437 1
0.0822286029934342 1
0.167745227721195 1
-0.112367293891629 1
0.0852511179253132 1
-0.0455376443097004 1
-0.0247644263090427 1
0.0144744525922741 1
0.0835734752406158 1
0.027761273158373 1
0.0630733168819951 1
0.0296184815906169 1
0.194901385217847 1
0.162910301439682 1
-0.117965708260593 1
-0.0347497871436326 1
0.0911358236609247 1
0.207388737150638 1
0.0205938918147691 1
0.152751933689897 1
-0.0698067711743062 1
0.147804015466258 1
-0.0366757533090109 1
0.0840159894569253 1
0.209734739279261 1
0.15195985964522 1
0.0928780730726712 1
0.0342405500810785 1
0.017537932400815 1
0.0703399453234523 1
-0.186403176005137 1
0.107749903259767 1
0.0654447509878426 1
0.185491535233657 1
-0.0144712091905321 1
0.136979136417829 1
0.0314157593751144 1
-0.0401086816582973 1
0.204982848465468 1
0.0905104320693902 1
0.0118159034988522 1
-0.0126459218814136 1
-0.104637503818421 1
-0.0684027060022226 1
-0.094761973166382 1
-0.238063028943175 0
0.0262834443091811 1
-0.096435386965399 1
-0.0150138658716341 1
-0.183662757675825 1
0.0396020567449012 1
0.14244555108556 1
0.151084494137026 1
-0.0806841109402321 1
0.0927336763102914 1
0.0888907067814436 1
0.111483097399971 1
-0.0942315351001486 1
0.0141829877091696 1
0.0291888318367652 1
-0.0199465729808958 1
0.0122716675185429 1
0.149718827965823 1
-0.0164637029171964 1
-0.326108167707848 0
-0.0835475028177641 1
-0.0938317554451026 1
0.0748046238367881 1
0.179163674386068 1
0.0215737944401133 1
-0.0807696506742113 1
0.00907980345259589 1
-0.00477535025242658 1
-0.14416344407847 1
0.0178776573786039 1
0.106268234065156 1
-0.0883869065442193 1
-0.0737056353228187 1
0.109393521934028 1
0.0573443064649549 1
0.00165637940666081 1
-0.112496039447513 1
0.076258883440304 1
-0.023287971239479 1
0.0491264557289482 1
-0.082273023023212 1
-0.0712931707780198 1
-0.125284604718448 1
-0.158570677948599 1
0.0848555419251269 1
0.0898262431205442 1
-0.16591821495537 1
0.0453043147836894 1
-0.0422135772397308 1
-0.0235530629598183 1
0.00671559989702064 1
0.0361405841144732 1
0.0119255152140727 1
-0.0240728384343102 1
0.143972587246568 1
-0.22929259500876 0
0.0328791708389436 1
-0.1016481146622 1
0.0335189055249007 1
0.114688682152857 1
0.117513317867088 1
0.0393530357566778 1
0.134801407744606 1
0.115100075363195 1
-0.225899680623442 0
0.0484303525611922 1
-0.103431647671841 1
0.00918654929362516 1
-0.0810863354705614 1
0.0170074943366926 1
-0.0277180279837121 1
0.0954673943581137 1
0.133579156236799 1
0.151239166778004 1
-0.21124474987599 1
-0.100729528060006 1
-0.0596978336464444 1
0.00540198147515513 1
0.010832988246103 1
0.125151252717565 1
-0.0433593849449053 1
0.178714446744197 1
-0.0338147641635017 1
0.07209687711939 1
0.212693536235391 1
0.0215421450847239 1
-0.0821479343725694 1
-0.115103934969033 1
0.0328513927946429 1
-0.118663048389193 1
-0.158688153489482 1
0.133042237802898 1
-0.020297420661027 1
0.020537738379235 1
-0.134781393943193 1
0.0583913823291608 1
-0.240805407048321 1
-0.278751230903754 0
-0.221076284341612 0
-0.0330617370696036 1
-0.0564724449367139 1
-0.192349730241887 1
0.129152432128375 1
0.192025708406121 1
0.00786892553762332 1
0.0408137343125266 1
0.122149015186883 1
0.121426957688688 1
-0.0323587192552516 1
0.0868019944413619 1
0.0132795038243594 1
-0.186522376395996 1
0.140434799303154 1
0.0171233189562449 1
0.143520680028431 1
-0.0817117042004371 1
0.0506397361064299 1
-0.0147789798396632 1
0.00276528247985581 1
-0.0978588911121571 1
-0.130154011976002 1
-0.00154014947562785 1
0.0532625037848694 1
0.0449003113007907 1
-0.0523876395575504 1
-0.14731576427308 1
0.0469480092648643 1
0.0208323060285234 1
-0.107753319923585 1
-0.108732040226315 1
0.00904567645758754 1
0.182013173008646 1
-0.192971876509738 1
-0.0258711796019271 1
-0.214832285361634 1
-0.0280399742809401 1
-0.0152200316175926 1
-0.0696510867849161 1
-0.0443299649173253 1
0.056059459830241 1
0.0146428571496607 1
0.224362780582048 0
0.127910222641098 1
-0.289450592126 0
0.147643154595593 1
0.0197191930323319 1
0.0341793973376075 1
-0.00767385573935636 1
-0.104362940462692 1
0.0491680039121963 1
-0.0838987170624799 1
0.0651858024533862 1
0.14866752041128 1
-0.19786509733845 1
0.0989013805799041 1
0.0970626400881815 1
0.091537688914801 1
0.163876612311256 1
0.0666186995259537 1
-0.0157373994020458 1
-0.106392987747142 1
0.128422458137057 1
0.0154037164096959 1
-0.0207748247247247 1
0.152859969589 1
0.0338262368162076 1
0.089186598774518 1
-0.0493765250333753 1
0.160935905715999 1
-0.0747591681738459 1
-0.0545653714729195 1
-0.0356755540413978 1
-0.0719343220358323 1
0.00953344527589259 1
-0.221510253086464 1
-0.00900598431104423 1
-0.121133358855347 1
-0.097072555069812 1
0.108615719956551 1
0.213219404450192 1
-0.116744104861561 1
-0.107439856904877 1
0.0427305168682981 1
0.072910760718405 1
-0.123248667440509 1
-0.0600914858477255 1
0.0218866528764418 1
0.308298377323719 0
-0.00746239493108303 1
-0.104273691981564 1
-0.151999061241991 1
-0.000314922139772114 1
0.177153060022479 1
-0.0422547509429469 1
0.063013678352321 1
-0.0407709191110938 1
-0.0739500666549447 1
-0.0285536843595513 1
0.106633881280432 1
-0.0506140323799475 1
-0.0525694965098569 1
-0.177422017800032 1
-0.0978206001576475 1
-0.0657790130745743 1
0.0889255659711066 1
-0.0919110935393639 1
0.124320062748422 1
-0.197979307421042 1
0.00116500852816459 1
-0.168739690694352 1
-0.140046037786056 1
-0.187322941690652 1
-0.1711931351401 1
-0.0144319458403752 1
-0.10700395310789 1
-0.0774160360192253 1
-0.0025592434194976 1
-0.0859573289628302 1
-0.139164046518882 1
-0.0189943055349632 1
0.18420115364435 1
0.049931143670986 1
-0.245404905386353 0
0.0195178123041459 1
0.165698594615419 1
0.0258239141454875 1
0.00282751057444382 1
0.0650895665307476 1
-0.0427890767233811 1
-0.0792139004191194 1
0.0714135517435774 1
0.129213443712998 1
0.103242454993421 1
-0.285260542522498 0
-0.111731050809998 1
-0.0522648469504469 1
0.149309967147735 1
-0.0399637269127079 1
-0.0270155069858667 1
-0.186608066771964 1
0.00574912805597202 1
0.152763228426138 1
0.029942758391469 1
-0.126806826562331 1
0.192770364401721 1
-0.131262027613277 1
-0.0239655294621916 1
-0.119971258223446 1
0.0504342956865563 1
0.0548382041711602 1
-0.175518799616928 1
-0.155131692101968 1
0.0233175022032845 1
-0.186120358644841 1
-0.13453471114064 1
0.137337999980275 1
0.154948651420429 1
0.163318488674586 1
-0.0391880249507055 1
-0.00503219217966977 1
0.0380050274685661 1
0.0035105975921355 1
-0.0627275627775338 1
0.0424492022280191 1
0.280195381655969 0
0.0331950862658188 1
-0.105015485078379 1
0.0778498656409948 1
0.0290017294879826 1
0.143225595431768 1
0.00532446310997383 1
-0.0400081983773517 1
-0.118094460987321 1
0.144700801821157 1
-0.128850352893526 1
-0.00315616865471681 1
-0.0175482416088324 1
-0.101617861689797 1
-0.114862649911266 1
-0.00919191894935989 1
0.0747455143780014 1
0.201547687492774 1
0.036051167804414 1
-0.228600243574817 1
-0.0572025746049413 1
0.00572133474440937 1
-0.0698390030827871 1
-0.16555802624809 1
0.132026742812192 1
-0.0381670515338837 1
-0.232952370941855 0
-0.209405316181132 0
-0.140569273682111 1
-0.0283541288537126 1
-0.0642470685584046 1
0.00115763052706462 1
-0.00490093138776681 1
-0.252565769023093 0
0.0100484005659287 1
-0.0897227817389301 1
0.00515666152637904 1
0.172224355153128 1
0.0388186413525118 1
-0.19476225661873 1
0.0508374280583838 1
0.137475186607271 1
0.05335991254737 1
-0.00222618260223136 1
0.0286707525697167 1
-0.0508244238833222 1
-0.0094802787439031 1
0.0918906773626147 1
0.0116624285365926 1
-0.0758369471425429 1
-0.0178517868435094 1
0.0588355081277742 1
-0.0564190150540026 1
-0.170425120954134 1
0.0676818577336667 1
-0.333452636562476 0
-0.184131721644955 1
-0.00565414326261746 1
0.109420970513531 1
0.0456506396288265 1
-0.24617140309277 0
0.107664607938739 1
0.247048701553403 0
-0.008548803026499 1
-0.0594833450988372 1
0.0364880398198257 1
-0.133816314027465 1
0.0392109096928876 1
-0.203589098207628 1
-0.00257804454221188 1
0.0772878677560982 1
-0.234663833571661 0
-0.00236650765298932 1
-0.0292330692394311 1
0.0949413361146846 1
-0.193701320959909 1
-0.120291014903669 1
-0.0431742963117955 1
0.122628149738201 1
0.101185293114147 1
-0.00726566654035792 1
0.0432074418595841 1
-0.126964240838552 1
0.126219212418679 1
0.0340821270202039 1
-0.152428918888907 1
0.0064988065745813 1
-0.0131096912009377 1
-0.046542250272735 1
-0.00899477324624686 1
0.175132686371078 1
0.109402025707511 1
0.044852599807855 1
0.00914730296144523 1
-0.104583322850154 1
0.0703692666285824 1
-0.108832531003893 1
-0.0941538559991994 1
0.0988652927354543 1
0.21608428139887 0
-0.0453940303257201 1
0.17016124762449 1
0.165943708237766 1
-0.0132397493118546 1
0.060654873918863 1
-0.0245345196904895 1
0.0527124025929982 1
0.150337079794189 1
0.0639159171874089 1
0.168875204154188 1
0.0804291373941426 1
-0.164722469172595 1
0.0216317503893986 1
0.298944238619677 0
-0.0255827806990569 1
0.0880900782400238 1
0.0525584707086989 1
-0.0403161460327146 1
0.0459478021009356 1
0.102720404710967 1
0.0575565823549697 1
0.0385089212127372 1
-0.168329623988629 1
-0.078497900126484 1
-0.111678795072982 1
-0.40257248179579 0
0.177922579739713 1
0.116446821338359 1
-0.152011347139711 1
-0.0413398459797916 1
-0.0711680362331226 1
0.0770439212207875 1
-0.0985675977247433 1
-0.0742017801826323 1
0.0375611777659409 1
0.0338752809644172 1
-0.0710367346559289 1
-0.0760070103255263 1
-0.13940122711391 1
-0.0493392703911092 1
-0.17173489107904 1
-0.00398353094568369 1
-0.108120519119134 1
0.116559367151563 1
0.103955757019727 1
-0.107393954015988 1
-0.139654697551704 1
0.0684193461783765 1
0.321350799733685 0
0.183286975960538 1
0.133040428760937 1
0.0249874337395253 1
-0.0716277549626967 1
-0.0565549577570802 1
0.118049109471256 1
-0.102386679368655 1
0.132046639441402 1
-0.0454760794288263 1
0.218334384980791 0
-0.00109493497378357 1
-0.0245212083134052 1
0.0532980208207041 1
-0.00460524558583363 1
-0.0348438466480304 1
0.0918232593810291 1
0.177244903333287 1
-0.116200552556743 1
0.0794650199706478 1
0.0197588416686801 1
-0.0437958029134024 1
0.0748272994813287 1
0.0381461573097445 1
0.104896168731393 1
-0.156485937560437 1
-0.112287912721305 1
-0.189464838550778 1
-0.000597336497651209 1
-0.121858951068188 1
0.10084237160679 1
-0.0381320402379795 1
-0.086229315767754 1
-0.00166886914644349 1
-0.0835361317638287 1
-0.0117479356959321 1
0.0686091467630519 1
-0.101053388233537 1
-0.0288836819889336 1
-0.00289012952121516 1
0.0350995439350372 1
-0.0509521392103112 1
0.157646579022695 1
-0.0495597522754023 1
-0.0212885275908923 1
0.0146016452923599 1
0.207342989274795 1
-0.125092960299112 1
0.0776753075045803 1
-0.00412965849161349 1
0.187390000096512 1
0.221120112345661 1
-0.00312957123379232 1
0.0123466489481229 1
-0.159215101919786 1
0.188435660358763 1
0.0955598970005908 1
-0.0268983894046971 1
-0.0322520205698784 1
0.0277216755094607 1
-0.0170984184225244 1
0.26217367008264 0
-0.277667992968578 0
-0.0452489198901046 1
0.210335613314559 1
-0.0697545494359697 1
0.0875101806581768 1
-0.0600414014181684 1
0.0289546058624311 1
0.0572048616195738 1
0.155664231614452 1
-0.118078163354642 1
0.0198066645978283 1
-0.162675400806645 1
0.0554164922652194 1
-0.154155536003919 1
-0.0822100432374614 1
-0.264654330526144 0
0.0530841379836749 1
0.277372132464258 0
-0.0545600905492821 1
-0.0594595517462506 1
0.0209960177237583 1
-0.167077775328186 1
0.136274531556698 1
-0.156726362884415 1
0.0890926280284014 1
0.0596886115758247 1
-0.286215460513935 0
-0.073076626803327 1
0.0870770958811127 1
0.184707906851528 1
0.046046299140132 1
0.0228910185462087 1
-0.272012573184347 0
0.10140876194832 1
0.212644043238037 1
-0.0130893501985645 1
-0.0708151345182483 1
0.104775068165122 1
-0.0141058635582308 1
-0.205326874716125 1
-0.0465332908666735 1
-0.0861083478264819 1
-0.0173816869511429 1
0.0186537688836297 1
-0.183789733765714 1
0.0435285089063945 1
-0.117839710181355 1
-0.0130751107364555 1
0.00287424540718546 1
0.136634024062676 1
0.0886226966860811 1
0.0648464142421923 1
-0.0358738146630206 1
-0.0411281645047424 1
0.103258625117438 1
-0.115799212555346 1
-0.033165315739701 1
0.121456072787125 1
0.0720323199992429 1
0.132845031724364 1
-0.047393517588594 1
0.0359302329665194 1
0.171326175781108 1
-0.0335401549520655 1
-0.109985323125858 1
-0.0916158052870693 1
0.0534458125238304 1
0.0222351213079295 1
-0.216096012858322 1
-0.0177764939311991 1
-0.0643552089836251 1
-0.0808583290721354 1
0.0879523829430139 1
0.0353316965363827 1
0.0825396933531631 1
0.181222024803939 1
-0.047442161394192 1
0.108563784775836 1
0.111846741897703 1
-0.00919141713467896 1
-0.171226584127188 1
0.0703155100810772 1
-0.246809752491716 0
0.0464109507756546 1
-0.201623724979744 1
0.0544878228154029 1
0.0682190988642928 1
0.0501923786803628 1
0.167772513469086 1
-0.0112307733293691 1
0.271991208869666 0
-0.118939528016122 1
-0.0291631575437278 1
-0.00277573261186824 1
-0.132322838864944 1
-0.0741258385445003 1
-0.0135324132258966 1
-0.00461261451620941 1
-0.158624870444174 1
0.115650609060409 1
0.0373383992263649 1
-0.0892565284669932 1
-0.0730547181168149 1
0.0238677369167166 1
-0.0181475171117922 1
0.0151925227174755 1
-0.0561415223285342 1
-0.0752065550656406 1
0.288808213392469 0
-0.230855931441119 0
-0.0288420532802262 1
-0.00815430211833734 1
0.0610570447896579 1
-0.0566522624511244 1
-0.08020173261664 1
-0.00588404516349355 1
-0.0015151738061007 1
0.000838671941347815 1
-0.0232744553053194 1
-0.0971863002326113 1
-0.0986160260318667 1
-0.0405646116519887 1
-0.206320249284017 1
0.144550025035493 1
0.0892925144194819 1
-0.043750635988982 1
-0.168423256783661 1
-0.0496908918968225 1
0.193591536451458 1
0.128737846146368 1
0.00898677698373187 1
-0.00363207395667222 1
-0.123328836515478 1
0.0428079709051807 1
-0.015581466070037 1
0.0615950112489711 1
0.03673384951867 1
-0.0467493688073762 1
0.186652879851197 1
0.189865469836854 1
0.100800281995741 1
-0.0052019012152376 1
-0.00317454038908063 1
0.0370986735877826 1
-0.0604417552459249 1
0.00924885617205629 1
0.107614051813298 1
0.171869432347177 1
-0.0702632987014383 1
-0.157059662213445 1
0.0858060566849627 1
-0.0765900041423443 1
0.0954126270565057 1
-0.025066529955229 1
0.153433106106937 1
0.077391387035755 1
-0.0110926682949998 1
0.143595190223553 1
-0.0481179755785802 1
-0.27782786752735 0
-0.0957690167303501 1
-0.140302815167532 1
-0.107758665295824 1
-0.0678357560944215 1
0.0320627322195516 1
6.54802906565411e-05 1
-0.0658363033758699 1
0.164322605940019 1
-0.160902465081757 1
-0.00285771347951384 1
-0.133160498332223 1
-0.0643667277747634 1
-0.013869111712247 1
-0.0141878823040046 1
-0.0300751505543926 1
-0.0424222397822819 1
-0.00198249295878591 1
0.00206062002937388 1
-0.0032157347301811 1
0.0443144951498613 1
-0.310548410637576 0
0.230524887311846 0
-0.206932405013598 1
-0.345714957398915 0
0.206484985330048 1
0.146531704569561 1
-0.0674275678866562 1
-0.0421794839350317 1
-0.030233662580618 1
0.0688454244947822 1
-0.0983055080698272 1
0.0591700217792735 1
0.0404707868920611 1
-0.108875116306725 1
-0.0439822171633414 1
0.249814101977713 0
0.0398654860455396 1
0.0657082196429112 1
-0.0177017674388063 1
-0.0254745101716521 1
-0.164236591175057 1
-0.0475749955331874 1
-0.26392363524258 0
-0.0919726697709934 1
-0.00773508398687514 1
0.210600065488429 0
-0.186696175763416 1
0.0882162452259728 1
-0.0749598367092955 1
0.14297289812168 1
-0.0361845064160997 1
0.0230093093221482 1
-0.063521057740112 1
-0.088315750422744 1
-0.0131974837268503 1
0.118246629205783 1
0.0148932362335539 1
-0.00820927259300416 1
-0.0416395281277875 1
0.0362734782919405 1
-0.00527217708402606 1
-0.0457652767776132 1
0.16372818505215 1
-0.180460842873937 1
0.075093138898257 1
0.177191937961687 1
-0.0250840200370174 1
0.229904664361807 1
-0.00175503304764035 1
0.201824812678978 1
-0.0994397541309872 1
0.110190417703653 1
-0.0966847430902866 1
-0.0609807758938877 1
-0.0935838940024252 1
0.17369827391544 1
-0.150294775858448 1
-0.0115408414292845 1
0.140202755859224 1
-0.0910814216023259 1
0.0506673983463639 1
-0.131369160707982 1
0.16296560492434 1
0.020576786679932 1
-0.0276737590804693 1
0.0973355447719049 1
-0.16339793001819 1
-0.238898373085473 1
-0.0165335866269876 1
-0.121604684501906 1
0.0688093901266914 1
-0.144015872277368 1
0.13257523684397 1
-0.0855526117367207 1
0.0241124321572283 1
0.0515337493116658 1
0.152220961013781 1
-0.11105556155421 1
-0.0974742504391575 1
0.143844594913496 1
-0.0135916801195563 1
0.0852410707863847 1
0.0470787481626093 1
0.228746470176937 0
-0.191129785161262 1
0.0762176741759005 1
0.142256693682309 1
-0.0981125202947744 1
0.241292080093859 1
-0.0245316890035629 1
0.191351903688949 1
-0.209200977938964 0
-0.050538381784269 1
0.0813186951438715 1
0.0707220349974379 1
-0.0626781430867121 1
0.125377774797824 1
0.0158675015370099 1
0.0109544933023457 1
-0.0481218012011103 1
-0.142138871474183 1
-0.167804381367488 1
-0.0935063359886249 1
0.161351098000271 1
-0.0405665165256197 1
-0.0412656624378512 1
0.109983788983012 1
-0.214359424074716 1
0.0683794918793556 1
0.146300158525152 1
0.0566348882311424 1
0.176387252327422 1
-0.135973698106019 1
-0.0653869734135815 1
0.0106681774688274 1
-0.155483554395375 1
-0.125088114697091 1
0.0517955522334284 1
0.0437239773795918 1
0.00603669974408141 1
0.0838834856815829 1
0.0662444229823428 1
-0.110640884042176 1
-0.0604478245256864 1
0.0940447856154681 1
0.00051171466864168 1
0.0260522576784497 1
0.0605022547736842 1
-0.0195414389093334 1
-0.175134499920007 1
0.0558755848401782 1
0.119727148767138 1
0.0430176084459396 1
0.0366130695538436 1
0.0204458050588114 1
-0.0439182066906992 1
0.157767616176155 1
-0.149934502859014 1
-0.0386927470143423 1
-0.0354037676850318 1
-0.0453559103144333 1
0.11869367711697 1
0.0345799355563328 1
-0.060881718499006 1
-0.180906350532197 1
-0.0240312529820433 1
-0.048596468416477 1
0.0289880826612408 1
0.0339278638584944 1
-0.0984423306679275 1
-0.15954233022798 1
-0.236270816165051 0
0.105254744076373 1
-0.0349538679037149 1
0.162110966060319 1
-0.0313587764273301 1
-0.0972643062241982 1
0.0335894534333006 1
0.0922914771748836 1
-0.000719595673449119 1
0.085743379810534 1
-0.0242340695418077 1
-0.201343562885224 1
0.0690600674078126 1
0.145110111967948 1
-0.0775139939189634 1
-0.144977279155284 1
-0.114329731319728 1
0.113340626012602 1
-0.0671888986512217 1
0.105845763761919 1
0.177564323634778 1
0.117298555462941 1
0.137366586152359 1
-0.106588145586124 1
-0.00499217998450585 1
0.166665186340923 1
0.121887934399153 1
-0.00846730078595819 1
-0.0327734848673499 1
-0.0508096106142569 1
-0.0349994109392932 1
0.00721204615929285 1
0.0906871101957087 1
-0.0662951245038008 1
0.146875998457676 1
-0.0992928982576714 1
0.137319693932285 1
0.0386616718519899 1
-0.119366049386149 1
0.0568855769737856 1
-0.185496013069786 1
-0.0449709438710897 1
-0.0474463405011583 1
-0.206301695655112 0
0.00786356108269417 1
-0.00553159927531052 1
0.0149664157156883 1
0.260393844674156 0
-0.101054643383945 1
0.221610505019073 1
-0.0101036118473055 1
0.032692005507322 1
-0.0133886758161148 1
-0.106608127729078 1
0.058286559023764 1
0.173998879283883 1
-0.00987156790060136 1
-0.000200572578105587 1
0.0564598913154084 1
0.0652568611886912 1
0.130453541547238 1
-0.103960412618701 1
0.0458481163219513 1
0.166588152724499 1
-0.137959505036407 1
0.127755344442631 1
0.0375446462624268 1
-0.190844174984803 1
0.18694310868977 1
-0.073354177763282 1
-0.169600386196795 1
-0.118562214943657 1
-0.0853506697279433 1
0.127333454683244 1
-0.0739248248486113 1
-0.0504539578371954 1
0.0126182995243823 1
-0.160825587709927 1
-0.0762036241678082 1
0.0723738092255917 1
0.0864164140561604 1
-0.14973389181872 1
-0.045710042643074 1
-0.218879729884406 1
-0.115767256824028 1
0.136918697584746 1
0.266762237860014 0
-0.0391550755112107 1
0.0610737724918045 1
-0.0558949418031959 1
0.115548212528431 1
-0.281839769172665 1
-0.118650490708115 1
0.253581017066631 0
-0.095223273775709 1
0.0702559611109911 1
-0.112081961413264 1
-0.225499118512927 1
-0.271536318110315 0
0.229671480703698 1
0.0558382687607828 1
-0.0680428196690073 1
-0.0808779376543411 1
0.0147116428811323 1
-0.0193463053117377 1
-0.185950527067558 1
0.176019114362451 1
-0.0254806404155041 1
-0.0689384605019243 1
0.0231146134975326 1
0.211672250478713 0
0.00671897453134561 1
-0.106152379491223 1
0.0254515866290252 1
-0.00400379601760966 1
0.0319628094833506 1
-0.0311408446463556 1
-0.0600643563856031 1
0.051404723678052 1
0.112994448161477 1
-0.0477099184745452 1
-0.0766166863973732 1
-0.0232601822803725 1
0.0817775282035059 1
-0.0023391194530856 1
-0.0865111128549314 1
0.274059357420549 0
-0.130263661288525 1
-0.0104216869385452 1
0.0857984358379563 1
0.0141993171260105 1
-0.08825428853055 1
-0.10757915778344 1
-0.119383584001922 1
0.0208360169712666 1
-0.168251924465239 1
0.110941347419405 1
0.196265101776835 1
-0.143825396291316 1
0.144831852260368 1
-0.022107967867387 1
0.178644876880174 1
-0.117951264449489 1
0.01491340810148 1
-0.126499502771571 1
0.0078627848604766 1
-0.0567534546882515 1
0.0132254625662982 1
-0.0817170129606147 1
0.0174729278187926 1
0.117645218680128 1
-0.0866235776159666 1
-0.0285258675291316 1
0.0756425686317613 1
-0.0336778242259018 1
0.0855874020169101 1
0.0563912748793862 1
-0.0966731248651232 1
0.08447864565294 1
-0.0808875146125623 1
0.070074345251942 1
-0.074502816256271 1
-0.121789533386782 1
0.102027231270204 1
0.113407881839939 1
0.069356378389847 1
0.137696149869378 1
-0.174410644540412 1
-0.115441166832097 1
0.138600649764675 1
-0.0106540596831779 1
-0.102168183936385 1
0.110149884650205 1
-0.236130582493799 0
0.241319648316784 0
0.150665364836872 1
-0.0542075252887401 1
0.287540780788288 0
0.103879124342778 1
-0.0348336913446709 1
-0.27501769639312 0
-0.0807338025596828 1
-0.044321706557975 1
0.0731727050820102 1
-0.158008178774194 1
0.0206235671064666 1
0.0497242623125901 1
-0.137816972465055 1
-0.0689702522244242 1
-0.0585603345426736 1
0.0543772108234186 1
0.0514367704950537 1
0.0633818916449744 1
0.103210205466407 1
-0.0168651843797992 1
0.052037766422034 1
0.0113505027083209 1
-0.023649412166722 1
0.0575556225799949 1
0.0896649001921574 1
-0.0633349143461691 1
-0.0847166374030754 1
0.133957264134454 1
-0.0473949936282547 1
-0.0516962239130648 1
-0.0514650527772708 1
-0.0224012014466677 1
-0.0291898656892759 1
-0.0758796592367485 1
-0.0295302885952079 1
-0.0270790354905274 1
-0.0390450370915956 1
-0.118216823158827 1
0.0122100844894327 1
0.0696965204970282 1
0.0428410290223205 1
0.0744796515093928 1
-0.161664443051673 1
0.0832824215218074 1
-0.0391515553283832 1
-0.0720980018727711 1
0.10673077681846 1
-0.1006442246987 1
0.0014245532895842 1
0.0406534147258422 1
0.0900659630525821 1
0.0221946431981436 1
-0.130223118728944 1
-0.0490634759998636 1
-0.00230121245451487 1
0.250314206054631 0
-0.216080519419448 1
0.0154874341685502 1
0.137909628535903 1
-0.00040428694364688 1
-0.0921630226394256 1
-0.0770737019232424 1
-0.0560029293871284 1
-0.114621206235491 1
0.030349840356762 1
0.156282968353591 1
0.102637020867479 1
0.0225401487367105 1
0.0400572552112013 1
-0.0840074886718678 1
0.364700072391409 0
0.0797734810152801 1
-0.171285254191808 1
0.11596467647512 1
-0.0872380650658291 1
0.0409609564981399 1
0.073347261383038 1
0.183350934801963 1
0.0644975744270898 1
-0.197482814731374 1
-0.256820423776231 0
0.128759200802217 1
0.000229177573297872 1
0.199338715998458 1
-0.012745457388984 1
0.119922706689724 1
0.0407857098753804 1
0.213825418020892 0
-0.0611422948691163 1
0.324712551365468 0
0.0600811002279428 1
0.0135207092507543 1
0.16914319870166 1
-0.0283118199027014 1
0.1000909272927 1
0.00652747374427094 1
0.149951410194779 1
-0.159743645196441 1
0.0279114707920378 1
0.0234780822260175 1
-0.0365416775144639 1
0.0618635379561871 1
-0.121646687916223 1
-0.0695105987725726 1
0.161210138713323 1
0.147105701215543 1
-0.0516994879544831 1
0.0632803572227225 1
0.187978549628425 1
0.00842733050116546 1
0.111069395985969 1
0.118276764785483 1
-0.0376404933946616 1
-0.0037196064359466 1
0.135793425942839 1
-0.064791778390762 1
-0.161773031887293 1
0.133737984292856 1
-0.191611552267678 1
0.0387652706331181 1
0.203663963164572 1
0.061710476947841 1
0.175973063819456 1
0.0723422302490292 1
-0.0395423636281783 1
-0.0888285520672149 1
-0.0910973838212977 1
1.44991329545791e-05 1
0.076005841932121 1
-0.0200150212175407 1
-0.0310905198359941 1
-0.164650292663885 1
-0.00401334676711056 1
-0.106871936339425 1
0.0879986863550129 1
-0.0515416736713616 1
0.22610474425234 1
0.15685939241087 1
0.157553673925088 1
0.0234429324973877 1
0.116662259840158 1
0.205616573265381 1
-0.0540290534264495 1
0.0312881909779339 1
-0.0761937744908656 1
0.0257587491916682 1
-0.121246605479609 1
0.0471227482984259 1
-0.0723005993049188 1
-0.0506989103349591 1
-0.119690534842844 1
-0.022963834982182 1
0.117178110135028 1
0.0222722857686306 1
0.161897232402707 1
0.13458663281824 1
-0.153278649700588 1
-0.0818968780759461 1
-0.0467983057843177 1
0.0405018562883509 1
-0.0458259581044125 1
-0.0438886814828955 1
-0.179030131091793 1
-0.0236595460702262 1
0.32141765621555 0
0.061987708497462 1
0.247679832691895 0
0.0438760875694984 1
0.199945019524072 1
0.0392326401339473 1
-0.187844794882826 1
0.247924936915903 0
0.00326034773902151 1
0.0144771617385737 1
-0.0754887069118223 1
-0.0599054258311558 1
0.00497084064011515 1
-0.102334439136043 1
-0.0421698049681024 1
-0.0518789756277588 1
-0.325216751475255 0
-0.327114104565207 0
0.101549208358311 1
0.0508329298227578 1
-0.134837714313329 1
-0.00372027574790706 1
0.02732805657549 1
-0.11826549870415 1
0.0634275856941634 1
0.100944235762687 1
-0.0900716769544975 1
0.0918885576146271 1
0.00649312389680527 1
0.0388471193927891 1
-0.0724428871729821 1
0.21721240267093 1
0.0244162667409776 1
-0.0544759381793144 1
-0.034790588677234 1
0.0676494335931845 1
0.0876592143439785 1
-0.0867803181860205 1
0.189465362067498 1
-0.145478578057041 1
0.0665586752194212 1
-0.178847644668159 1
-0.0205506414165759 1
-0.0184554419939345 1
0.0949608705929976 1
0.0892145469141725 1
0.0596177140657539 1
0.0162799131412803 1
0.117051094757222 1
-0.0996661435437377 1
-0.0283553713283694 1
-0.108154836221687 1
-0.102531451002964 1
-0.206312729978108 1
0.180114938524991 1
0.193648885520409 1
0.0400246040043434 1
-0.16097331651299 1
-0.00538314385798877 1
-0.0569389647503488 1
-0.0515037049748061 1
0.0692011953039272 1
-0.0786973515795009 1
-0.0383294278028547 1
0.0727234782497001 1
0.0301598399331386 1
-0.159023521885768 1
0.00310849340544257 1
0.00770251254619806 1
0.0747357205035635 1
-0.0402868323884967 1
-0.0621557456640653 1
-0.0361180565552165 1
0.01129517735242 1
0.175802824191825 1
0.0888092477348959 1
-0.122053487912351 1
0.0351114237349705 1
-0.0595619830350636 1
0.0540739000012814 1
0.0427132249302653 1
0.137167608536698 1
0.0170475267002294 1
0.128718467775834 1
0.0228561340842629 1
-0.0122218961533066 1
0.0302555932326525 1
-0.125292614428819 1
-0.183764736682924 1
0.0633146287208878 1
0.0871107351961711 1
0.0441314741445421 1
-0.0873451932761282 1
0.0555616464073491 1
0.0535934105129195 1
0.104032369796113 1
-0.0442372008114298 1
-0.0124193839460571 1
-0.0717312758952121 1
0.110962825504812 1
0.114640676860193 1
0.0926600265508171 1
0.00731206337251406 1
0.0547027295323089 1
0.135903668110623 1
0.0703898166712854 1
-0.0372683000718198 1
0.151021604348804 1
-0.124555057190407 1
0.0177178264219493 1
0.174777513806689 1
0.091156066596112 1
-0.000562449835478464 1
-0.0935266542885466 1
-0.0532706081695489 1
0.00061080623922332 1
0.209273563353117 1
0.0096432508080889 1
-0.151686723906225 1
-0.0730255945432126 1
0.187642381618312 1
-0.0549351445493261 1
-0.0511467167084209 1
0.0906922411404548 1
0.0236564532517563 1
-0.096609085129135 1
-0.0579017807342581 1
0.172695331604083 1
0.0413090412152319 1
-0.0659350235781348 1
-0.0380503648852059 1
0.210548250618363 1
0.116337455439161 1
0.0090535046395292 1
0.00311099787865152 1
0.0355494444355383 1
0.220114284613157 0
0.0310701994193887 1
-0.0728617611460445 1
0.098915633635781 1
-0.0355568193617472 1
0.161887370488489 1
-0.0867819163497959 1
-0.031201757113086 1
0.12996388554018 1
0.138252107740818 1
-0.174799895370491 1
0.201644499987525 1
0.0562125356243629 1
0.133792489169229 1
-0.0834435672748676 1
0.0461176559985538 1
0.157603937224337 1
0.0886337811654038 1
0.30006813708886 0
0.275384966796982 0
-0.145018535204114 1
0.0308411542439116 1
0.114263387941058 1
2.10287196231642e-05 1
0.22395250833716 1
0.0379599378202208 1
-0.00242280161348897 1
-0.0582618423108998 1
0.0391453612195714 1
-0.153360263752797 1
0.234563281481585 1
-0.0732574696644446 1
-0.0072870237662385 1
-0.225701421629568 1
-0.0144270478310272 1
-0.0183707702830493 1
-0.0704425570085303 1
0.24687004853788 0
-0.374875162512379 0
0.137371258690625 1
-0.307041044946561 0
0.00962397058272909 1
-0.0243308040892651 1
0.0323457823288089 1
-0.0887881391596595 1
-0.085183073511491 1
-0.151377982992735 1
-0.0229962327790205 1
-0.19761038751458 1
0.145415249482727 1
-0.103055544706865 1
-0.027080178382069 1
0.0998584983684962 1
0.0319386846053609 1
0.00126562042610659 1
0.160961750832544 1
0.0335614860065009 1
0.00654422378288415 1
0.0584564353143692 1
0.0157615649568141 1
0.115943132509633 1
-0.0997973490804296 1
0.00251561165257885 1
-0.194287383870728 1
0.00312887549239622 1
-0.0876229785588396 1
0.198451845641107 1
-0.101805518478896 1
0.198372793802833 1
0.084287311726672 1
-0.0196787567641699 1
-0.00415035351403723 1
0.0577545142218418 1
-0.0343576393854515 1
0.053949052003953 1
0.0782284513978395 1
-0.0528647722361245 1
-0.180738720371637 1
-0.00353056959770743 1
-0.0523450799831205 1
-0.0162972494149919 1
0.107967361246502 1
0.310356381971133 0
0.134765502473671 1
-0.129687124259858 1
-0.0103718132188466 1
0.167380823729087 1
-0.170889149613606 1
0.0939255531469395 1
0.0701372667130649 1
0.0364888108484185 1
0.0798208298282184 1
-0.161787578025979 1
-0.0636081762350876 1
-0.0577857583508763 1
0.0405948626784394 1
-0.140735649859115 1
0.300563828057495 0
-0.121928206664018 1
0.0470702603697691 1
0.182869271075457 1
0.0982613885570605 1
0.0506610740040262 1
-0.0298354091219373 1
0.149122152900574 1
-0.280456884380129 0
-0.0155647363213539 1
-0.185530336503189 1
0.0999497422579489 1
0.0984011529515376 1
0.0235138435014986 1
-0.108086370853801 1
0.0286302490418798 1
0.0422945645378099 1
0.217062955928017 0
0.229146763725646 0
-0.2536913581852 0
-0.151017228683816 1
-0.00492408150553454 1
0.0694962562744936 1
-0.0927136078891567 1
0.0994976570349325 1
-0.233910843491523 0
-0.0466520746372845 1
0.34457115698738 0
0.19322715556704 1
-0.169584020706227 1
0.0126818828351845 1
0.00533199081408377 1
0.0669118348739908 1
-0.0607740815564886 1
0.0683988786983413 1
-0.0413976551131432 1
-0.0867849028092828 1
-0.0522397550551547 1
-0.0685118036855691 1
0.0441108513597222 1
-0.110608635218736 1
0.00132176440598873 1
0.10128512485296 1
-0.0787778420496568 1
-0.153064779380882 1
0.00602715026092258 1
-0.130821574329342 1
-0.0208436016671994 1
-0.136417496829611 1
-0.0134836585764209 1
0.023051271046409 1
0.224765844232837 0
0.0569488504312427 1
-0.154935941412119 1
0.0939021685813959 1
0.115677059265321 1
0.0258202512063081 1
0.16412764554145 1
-0.0219694757310949 1
-0.144197482911244 1
-0.0429720092913361 1
-0.262576923125656 0
-0.0918728732857618 1
0.0863438393180559 1
0.0404676947532867 1
-0.145387983647721 1
0.198400287245887 1
0.020820676999546 1
0.1302224939368 1
0.143325671660817 1
0.00866461935468711 1
0.0417308130150104 1
-0.0747413762499279 1
-0.0606618397522519 1
0.180644456135114 1
-0.043007241220249 1
0.0245948104068804 1
0.0883290641696641 1
-0.000730905426690784 1
0.333221013615481 0
0.136099319467014 1
0.0106157639456436 1
-0.233916220473434 0
0.108686245265149 1
0.038103668697745 1
0.108655325098134 1
-0.18254074868101 1
0.0266002245750241 1
0.0449250086525608 1
-0.00425136695377419 1
0.0433961668852424 1
-0.143362305297946 1
-0.0232401104657784 1
0.0168308019908163 1
-0.135571870540666 1
0.0325550496624565 1
-0.0590244118008824 1
-0.0458757937614601 1
-0.105873769654936 1
0.00844929268743924 1
-0.0543875979155127 1
0.00486259890007706 1
-0.0514595362004966 1
0.00336832025591221 1
0.0644093793010495 1
0.22257470540921 1
0.138039082103777 1
-0.0436479779694396 1
0.0622024558500185 1
0.110879713729683 1
-0.120094258002425 1
0.0677550747792207 1
0.150299207459001 1
-0.0331293803180414 1
0.0176926113273667 1
0.273294404580905 0
0.0747410675634554 1
0.0044563882560072 1
0.0751918751036504 1
-0.0118200058987716 1
0.0754208037002155 1
0.250873408095851 1
0.0625884337895125 1
-0.215137324418597 1
-0.167041002402379 1
0.0668746551245343 1
0.0576422300058654 1
0.0512515619388302 1
0.149164479319033 1
-0.0384326867051293 1
0.0353099097598217 1
0.133711480042428 1
0.0184920141364004 1
0.160390562992216 1
-0.184304863674433 1
0.0103268776454561 1
-0.0277365441013725 1
0.0233414497185193 1
-0.00175832058244939 1
0.0935770226937264 1
-0.0334883183031886 1
0.018918814198703 1
0.227162383800371 0
-0.183958902094141 1
-0.174761843200822 1
-0.0818841032196317 1
0.0282301471538865 1
0.0595982204368513 1
0.147672926084596 1
0.095507769200385 1
0.189402107376877 1
-0.0326835234733762 1
-0.130115690390593 1
-0.0995268867224721 1
0.001034444723152 1
0.10540903609562 1
-0.0670960425989901 1
-0.0672993734584056 1
0.150567529026408 1
-0.118665732260387 1
0.10885512513677 1
0.150044390087176 1
0.0563480664594579 1
-0.01530624210423 1
-0.132620640497862 1
-0.0489998314314681 1
-0.256166520805358 0
-0.0684718166363111 1
-0.144263980939286 1
0.122717988251355 1
0.0789625137284969 1
-0.0227536842490482 1
-0.123817512078392 1
-0.0469307788467479 1
-0.0252647701774042 1
0.0415522240747418 1
0.119117895367395 1
-0.151305223517251 1
-0.0396593894974673 1
-0.0177437492004175 1
0.158720278738321 1
0.040336910021597 1
-0.153613643276534 1
-0.0200432543870374 1
-0.0569126203243667 1
0.123249457227691 1
0.205127439127221 1
-0.0853425634205723 1
-0.00192133435438011 1
0.0577171240289861 1
-0.0130499413971609 1
0.00853659194027708 1
0.26340984021465 0
-0.158393373235795 1
0.0741952479179002 1
-0.0713058742760546 1
0.0752674160889556 1
0.011995185306916 1
-0.100551380785015 1
0.214571888657441 0
0.045267264010048 1
0.0075295282784007 1
0.018836318537178 1
-0.0303674848075488 1
-0.0204869729835043 1
-0.0174304249137235 1
0.0172496281414183 1
0.117564224790265 1
0.121070723844661 1
0.039230194480481 1
0.139560160347338 1
-0.0817576962585585 1
-0.182396546388636 1
0.196518517325906 1
0.088101024240052 1
-0.0414894868855967 1
-0.177446917212167 1
-0.0448906814131166 1
-0.118587394570502 1
0.0779943912489758 1
-0.0486170542947138 1
-0.17185899886849 1
-0.0758907954242306 1
0.0306992619778763 1
0.0478127971369639 1
-0.171046852537557 1
-0.00283872582567526 1
-0.311481156331636 0
-0.173775440879067 1
0.377108550959468 0
-0.0349862214097219 1
0.0945792082951621 1
0.155037854830662 1
0.0933685657567406 1
-0.0763464295811237 1
-0.0357324120806467 1
0.186103773624779 1
0.0323176288434076 1
-0.0181235449384536 1
-0.0846256565560433 1
-0.0266400651842548 1
0.01335534684057 1
-0.13427938768053 1
0.244298875040225 0
0.195711501527626 1
-0.152132223756249 1
0.1236879234506 1
0.0156009547396781 1
-0.247727777267218 1
-0.104765808642399 1
0.124839645979008 1
-0.188621753000328 1
-0.199274354233676 1
0.105500288196643 1
0.0904510557566968 1
-0.0096050646615048 1
0.168578767209514 1
0.124708911290844 1
0.1795612463917 1
-0.0261095974626989 1
-0.23232402807399 0
0.229260560367087 0
0.0506635804646341 1
-0.0207924111662415 1
0.0797235556205254 1
-0.0690118577540232 1
0.00800100565733644 1
0.0370951858762946 1
-0.0431769160333199 1
-0.0175172752776803 1
0.0366176595892073 1
0.0973081047588757 1
-0.0842096716631405 1
0.157786699777079 1
0.0339813753758154 1
-0.0636514102543365 1
0.0162311841020545 1
0.069901496681702 1
0.156115132240548 1
-0.0033712890484977 1
0.0358100304578949 1
0.0477836331970817 1
0.0202249055934565 1
0.195771085907309 1
-0.0463964843196837 1
-0.0264800636662683 1
-0.101287803696599 1
0.0264135075871608 1
0.0372026762092504 1
0.070376145322323 1
-0.00711301644704853 1
0.18006478494967 1
-0.0553257200074008 1
0.0236459770944403 1
-0.132109651019905 1
-0.0837386573175185 1
-0.118166842256639 1
-0.0508558559280665 1
0.241950776073241 1
0.0310738128682594 1
0.0838279934652721 1
0.00743573485454335 1
0.209250474869448 0
0.215445736673325 1
-0.201546767180955 1
0.104048493910213 1
-0.0924876149402385 1
-0.10773134862942 1
-0.0163681267185817 1
-0.0743304815967741 1
0.0707101107924636 1
-0.0740337535477253 1
0.0246427430231044 1
0.174072921344472 1
0.0481125685266828 1
0.0554771065126215 1
0.0180001662123777 1
0.101565820315255 1
0.042699947731569 1
0.0884294486826055 1
-0.0260099892082845 1
0.0210384105768882 1
-0.186694198572904 1
0.0270745706525451 1
0.00597137639530323 1
-0.222096582934694 0
-0.0703860485764563 1
-0.0867376379756718 1
-0.000865135725662272 1
-0.0556900999576865 1
-0.0480861694898738 1
-0.167936716824441 1
-0.109445568026411 1
-0.134742226793052 1
-0.0722689503712236 1
0.0203191353366748 1
-0.0772520669690196 1
0.0993607949592735 1
0.147822780119052 1
-0.126852735133669 1
0.0658124269258916 1
-0.14659403070716 1
-0.00208267285026351 1
-0.269176507511546 0
0.191387678706778 1
-0.0271838282844664 1
-0.142867443973637 1
0.00778176527694059 1
-0.110823541716532 1
0.109871246740511 1
-0.101401220580621 1
-0.0781573194727548 1
-0.037882675736671 1
0.0905588210931473 1
0.107806454159016 1
0.148625408518331 1
-0.11392536535217 1
0.0985051874683776 1
0.0735402502954604 1
-0.0540387232929712 1
0.11914846484311 1
-0.105220698238362 1
0.01130515119302 1
-0.0488126749020866 1
0.156012540455321 1
-0.162243756176255 1
-0.0116872392429495 1
0.167000756084963 1
-0.00978421887418952 1
0.0644762307129089 1
0.0714530374131037 1
-0.0974525946454988 1
0.0410332947629049 1
-0.0457165537810311 1
0.00707912061510504 1
-0.0640875076149236 1
-0.0354813423275498 1
-0.0851095560401775 1
0.187629372064155 1
-0.0687330313503194 1
0.0213404266321892 1
-0.0379063693963872 1
0.00750594043406213 1
0.148609816473621 1
0.141216014544664 1
0.0455720437779414 1
0.128262388563452 1
0.0733098599239439 1
0.0100454045230723 1
0.0317191450986193 1
-0.0203637764038316 1
-0.139136356356679 1
0.0447369000777065 1
-0.146255123628691 1
-0.115269297370707 1
-0.000761987613722447 1
-0.0656318426228226 1
0.0124455541917938 1
0.0219809771011358 1
-0.112186199540068 1
-0.0845630223720903 1
0.00538860948351139 1
-0.159718914977997 1
-0.287730363088399 0
-0.0498930052549305 1
0.026953993037542 1
-0.0386527270251537 1
0.0351326734995846 1
0.115238705132861 1
0.104416050078595 1
0.0987835368866147 1
0.161033666351413 1
0.146149733006538 1
-0.153540278873377 1
0.0608501953333828 1
-0.0895724981480895 1
-0.0975067731907057 1
-0.192479818475923 1
0.251178638613115 0
-0.0857719783340125 1
-0.0549208179422693 1
0.0104991028055753 1
0.0605196183304961 1
-0.138733984738097 1
-0.114207321462529 1
0.0163606609283212 1
0.0199795402601775 1
0.0636842197695271 1
-0.0497679215378378 1
0.0420921171598977 1
-0.0391894808132486 1
-0.0773396227024869 1
-0.00145986333352272 1
-0.13674029321186 1
-0.163909126777698 1
0.0552889001718791 1
0.128167978896958 1
0.0424040141459995 1
0.0272681191414076 1
0.0304607112993894 1
0.114157732382444 1
-0.0503516034428274 1
-0.0737736387641746 1
-0.144521442111751 1
0.0133719034818564 1
-0.0431155991515668 1
0.136214896575449 1
0.000313472933721512 1
-0.00494164209609068 1
-0.0829255010436892 1
-0.122333355058311 1
0.0776692383939872 1
-0.0827183535160536 1
-0.0842417070150372 1
-0.00550048735250604 1
-0.0266819822407991 1
-0.0974333846285433 1
0.312143731677139 1
-0.253171848830808 0
-0.0733505437578314 1
-0.109012552373153 1
-0.0016606847932204 1
-0.145974600297559 1
0.183607908065297 1
-0.119740742224347 1
-0.0482698449154049 1
-0.0268030355021257 1
-0.0254652090950444 1
-0.114640506319077 1
0.211958419986781 0
0.0139451786585629 1
0.00590424474285211 1
-0.00868438441030584 1
-0.0139068423837915 1
-0.0251874104223613 1
-0.0432804816546127 1
0.0382171684174293 1
0.109193061452799 1
0.0948529490664807 1
-0.13565306849667 1
0.076697715269182 1
0.107772221405381 1
0.00483668215193265 1
-0.175772673141592 1
0.171197380640492 1
-0.145103739762182 1
0.0788897469366762 1
-0.166817297472701 1
0.0525469219026161 1
-0.0311181599200587 1
-0.0913182097995965 1
0.0833684313251692 1
0.0722236649460497 1
-0.0281136250198055 1
-0.000573956015779305 1
-0.092443636117484 1
-0.0611538664147975 1
-0.083707299376 1
0.205843585710139 1
0.0546940729484779 1
-0.074922297686606 1
0.0240927486352531 1
0.237162822294155 0
-0.100458155968986 1
0.0678262400647035 1
-0.0265672282783448 1
0.117828014343616 1
-0.0741864552561175 1
0.0673662960128897 1
-0.0323123826466167 1
0.00268898068790059 1
-0.0925570763098748 1
-0.0268328796107274 1
0.105159708958368 1
0.0900870685637291 1
0.142295416331496 1
-0.0838159702854062 1
-0.002855711266049 1
-0.0557614497464331 1
-0.0279451194755149 1
-0.126392032136469 1
0.0177912218232676 1
0.0195985589041519 1
0.0787920066039427 1
-0.336457342385857 0
0.0015409560823908 1
0.146473909064955 1
0.0335379953645795 1
0.124184669528268 1
0.0648747974601909 1
0.0741877781196281 1
0.0991949734955638 1
0.029448926306521 1
0.0279223730365617 1
0.102915493749204 1
0.0542466621515946 1
0.058678727277095 1
0.0535645059808892 1
-0.0945396205502395 1
0.0733387294447025 1
0.017807731114812 1
0.0822929250201109 1
0.0129978641216022 1
0.129035941585409 1
-0.00119835758729455 1
0.0609374174195033 1
0.126168445746821 1
-0.116978873375504 1
-0.00942586868090031 1
-0.0535727474690193 1
-0.173800012152837 1
-0.0258904488901616 1
0.126062697449295 1
0.0879335065536102 1
-0.130836915180702 1
-0.0261146737181815 1
-0.0374664895107255 1
-0.118881613916796 1
-0.0153368084095262 1
0.141796470997963 1
-0.00379786345242189 1
0.0318135413940357 1
0.0122946705714749 1
-0.0341224199936002 1
0.0452746748568935 1
0.0698714926494118 1
-0.0278221109500991 1
0.105111988448285 1
-0.19664460847601 1
0.0432535280406098 1
0.0030493725159257 1
-0.0396711808806282 1
0.0908957623685754 1
-0.0476961212062669 1
0.121643677465909 1
0.0437450606057159 1
0.170378512345025 1
-0.00173125631700244 1
-0.164588320773292 1
0.0582915157562984 1
0.170853384752647 1
0.168417966009596 1
0.0307528907252109 1
0.0635415854749385 1
0.226332277254491 1
0.134436835601917 1
-0.0902417850425042 1
0.00724583235051894 1
0.0351885533129522 1
-0.121361527003737 1
0.103797838439745 1
-0.0192321201740972 1
0.0696013590187507 1
-0.0479819009298997 1
-0.0500541164631809 1
-0.124608166648853 1
0.139560617316898 1
-0.0820413143390523 1
0.279467760022571 0
0.0695897885190419 1
0.0358248796495257 1
0.221615844379372 1
0.0473761176463677 1
-0.041572207622077 1
0.0254175833527004 1
0.054430281719481 1
0.0164916622612883 1
0.0603509387280772 1
-0.0587340866906817 1
0.0824253593299436 1
-0.180687897560076 1
0.0525748680145234 1
0.131432016836739 1
0.0664073795826407 1
-0.076957089264253 1
-0.143125671901471 1
-0.0122410962287856 1
-0.197491319064352 1
0.0868831503603172 1
0.140008937381728 1
-0.129884736515141 1
-0.00704522978115528 1
-0.0140674190680365 1
-0.0236719564264761 1
-0.0671293423215703 1
-0.0339749106472699 1
0.100764474067688 1
0.102569256984751 1
-0.0498061130315954 1
-0.133846373467598 1
0.173706087146743 1
0.0657746755205452 1
-0.155625861551769 1
-0.00172713472820204 1
0.0221910870037179 1
0.23395370938233 0
-0.0926857261138293 1
-0.0184568001045791 1
-0.124906751274328 1
0.193747445818502 1
0.115326151242216 1
0.131042221663666 1
0.0555716616403262 1
0.0522332230935408 1
-0.145726506767893 1
-0.0943546321090411 1
0.132372299698158 1
-0.157992024516637 1
-0.0244452149044667 1
-0.0726037002454884 1
-0.100653974803524 1
-0.0394831184814498 1
-0.088812250267207 1
0.0137977613802671 1
-0.273490534563874 0
-0.0757140430202638 1
-0.198744987851528 1
0.0228542972422763 1
-0.123017151181995 1
0.0104278211066286 1
-0.124954088451602 1
0.097277283864684 1
-0.114355268915366 1
0.0324065494530779 1
-0.272479981811943 0
0.0283904947898982 1
0.113868820422067 1
0.0715489607977017 1
0.0596410684502272 1
0.0233929116017691 1
0.132895158876399 1
0.0551106420445088 1
0.0209709674803587 1
-0.0949158293915121 1
-0.0741053052427079 1
0.0836403762714211 1
-0.00126289170312087 1
-0.0303845206888986 1
0.15808903166351 1
-0.0245070097672482 1
0.102694267053561 1
0.15797372001281 1
0.112960463423624 1
0.179817275322515 1
0.0454065063019038 1
-0.18783208893898 1
0.0610523227506447 1
-0.180174083729195 1
-0.0804993316084538 1
-0.0823131477516789 1
-0.0162141113102346 1
0.218950710622823 0
0.0781477677116903 1
0.0849909447712819 1
0.0884936773082864 1
0.0074599368877181 1
0.251761264629354 0
-0.219505824016311 1
0.035286822067088 1
0.0598502977997704 1
0.0313942002709835 1
-0.044862142881774 1
0.0251482575885498 1
0.134816507754809 1
0.115015286670852 1
0.173131455360038 1
0.0334887854836 1
0.0466156339597543 1
-0.121537588068456 1
-0.0102499576818825 1
-0.286586682084768 0
0.0729814100377392 1
0.0408872710228873 1
0.0513297971974012 1
-0.0116694303215051 1
0.0629964167349919 1
-0.0280708649872608 1
0.0734588509301681 1
-0.0888497587652956 1
-0.291353964928031 0
0.120243392835819 1
-0.0316581804541715 1
0.0842754400158742 1
-0.180296279729166 1
0.0403988339941033 1
0.185481777434274 1
-0.0186685620089318 1
-0.0919879875827399 1
-0.0244976544701128 1
0.208828219082068 1
0.156107231690352 1
0.0318574934156286 1
0.0845875355286738 1
-0.0303037367287274 1
-0.125916518294599 1
0.0133496249172536 1
-0.0751393051180555 1
-0.164481028700596 1
0.199991444499957 1
0.0135055529694459 1
-0.0290185367532251 1
0.0186512040495415 1
-0.113324320651087 1
0.125407812176994 1
-0.0903670880373703 1
0.104110843322556 1
-0.145768497475322 1
-0.220632043694946 1
0.268108849297594 0
-0.114295945810307 1
0.153450136041151 1
0.233176282506406 0
0.0107996427261409 1
0.209562967660901 1
0.0130356908866599 1
-0.257020560956009 0
-0.102951414157249 1
0.09938657969206 1
-0.0403695923968542 1
-0.208896025788016 1
-0.00129311983779868 1
-0.126193899564235 1
0.154830134085687 1
0.164881632496279 1
-0.00158076709530224 1
-0.183804190304871 1
0.0413401092286498 1
-0.0242220292980539 1
0.267093264520229 1
0.0907100535537425 1
0.0821606932773537 1
0.0521202592317765 1
0.0241433025337623 1
0.0881544813794484 1
-0.122800695593299 1
-0.0230903249018721 1
-0.158525859954288 1
0.206707088797429 1
0.134023381865554 1
-0.0120265730647872 1
0.147630955747855 1
-0.0509279826011709 1
-0.00733414039849147 1
-0.0925843985664782 1
0.0472501820937152 1
0.0463538566177952 1
0.179628148128204 1
0.0969949120306871 1
-0.209819464287181 1
-0.0342286232050515 1
-0.0264179184749302 1
0.0464672329663657 1
-0.00629423372551606 1
0.00187376807433191 1
0.0880592077046159 1
-0.0395860996187907 1
-0.129368660163993 1
-0.275478116131924 0
0.0409642065002243 1
0.0873146238524998 1
-0.0132161869172856 1
-0.0801504686178854 1
-0.0663582469562372 1
-0.0309881859684761 1
0.129232893361158 1
0.102767648104047 1
-0.121294461284463 1
-0.00211171900189685 1
-0.0162832763001681 1
-0.072454885811821 1
-0.0529050925508738 1
0.0463992216793624 1
0.167911547349683 1
-0.185512694638854 1
0.0736453407825032 1
-0.0911184243436485 1
0.059986756458094 1
-0.0615663183457399 1
-0.0662516957017047 1
-0.0781522799295649 1
-0.0609926539529673 1
0.0130370461593455 1
-0.00194506344399548 1
0.0765235664356698 1
-0.120751067437131 1
-0.156063619146493 1
-0.00615043125128409 1
0.18050079469185 1
-0.101685948766522 1
0.04321072317367 1
-0.0219686184911993 1
0.153036505806516 1
0.0272039319718815 1
0.0630286389698368 1
-0.0941449725431736 1
-0.0813641410512938 1
-0.150890691769675 1
0.179711781353601 1
-0.0690910694999174 1
-0.118493262351305 1
0.0496302746803255 1
0.067217908218913 1
-0.132668389996248 1
0.0334676746762817 1
-0.114255097214833 1
-0.0288797834056006 1
0.0635627001125615 1
-0.0587262374374718 1
0.228717293235549 1
-0.0779675313856622 1
-0.0642656617093021 1
0.000505003522385871 1
-0.038003050949981 1
-0.0774850467916895 1
0.402273990176858 0
-0.0505062717020407 1
-0.200467538684914 1
-0.195733250678793 1
0.143166510473441 1
-0.047685833060102 1
0.204151407936689 1
-0.031043694722196 1
-0.142269799551777 1
-0.108383755123311 1
-0.0469408317534039 1
-0.00938277592130756 1
0.189695142779255 1
-0.0245394920576538 1
0.117302514249592 1
0.0589684072175431 1
-0.0607738569870148 1
0.0761375631030311 1
-0.012138425934312 1
0.359853695581052 0
0.0142178164679228 1
0.0359040415414103 1
-0.0249251572091432 1
-0.0367986538127288 1
0.0688250402596696 1
-0.1747834095243 1
-0.0326489547376656 1
-0.265866212228438 0
0.129328418589086 1
0.140554260890362 1
0.127643512653846 1
-0.0500842082807102 1
-0.390431473771043 0
-0.0312047179513803 1
-0.0447846716244174 1
0.0179975808538915 1
-0.115820592113774 1
-0.158652577659157 1
0.132510740335712 1
-0.197021228397507 1
-0.150774793348038 1
0.0875898168990485 1
0.208037691479296 1
0.0133902758017978 1
0.0625740943205312 1
0.0867367418269282 1
0.0299290434244498 1
-0.216088108742832 0
0.0250225647767001 1
-0.0910001226582792 1
0.0596153825405001 1
-0.0500598399078337 1
0.147385392303022 1
-0.191606833020226 1
-0.0163237231567165 1
-0.0951358055851206 1
-0.22096785814103 1
-0.147742581423396 1
-0.0454881355812484 1
-0.0503893094353699 1
-0.0250405278201151 1
0.108285466889963 1
0.163785803599792 1
-0.0138689701580831 1
-0.03117128102257 1
-0.181581218753756 1
-0.00826585043817417 1
-0.0428229764599337 1
-0.0562297271193826 1
-0.0313535308579771 1
-0.125030617741524 1
0.0394071778977031 1
-0.0147734203985498 1
0.0862544041792508 1
-0.0687856452480926 1
0.0018649452229963 1
0.0015393255782427 1
-0.0585104699620879 1
0.134403176794365 1
0.0113060204609781 1
-0.149231878339818 1
-0.0525183840542505 1
-0.0759881575561142 1
0.00935677763806277 1
-0.258119527529524 0
-0.0427538398825233 1
-0.00130996956707076 1
-0.127929463114125 1
-0.144582371345761 1
-0.127979548101114 1
0.0298718744896128 1
0.122072879318707 1
-0.0756137042368316 1
0.0196022315223184 1
0.066957220693642 1
-0.028297045533282 1
-0.0206167195606931 1
-0.205958596590803 1
-0.0898831210986458 1
0.147765354816957 1
-0.0804802202682566 1
0.106545400568909 1
-0.17641940704287 1
0.167616987314423 1
-0.13101641967149 1
0.0247217503897586 1
-0.106813035909107 1
0.237994913451134 0
-0.306576699285563 0
0.0260448026111387 1
-0.179761917211384 1
0.029863093200448 1
0.0438072468938241 1
0.00749794393175218 1
0.0891766692839477 1
0.162710132865458 1
0.0969894026260556 1
-0.0124114448104095 1
0.0303086529010329 1
0.0902353390915417 1
0.144672772102551 1
-0.0611524246332078 1
-0.0703304583543373 1
-0.0813640499414688 1
0.0256134083729652 1
0.0634335742806194 1
-0.249294332228032 1
0.0678281973538672 1
0.0860193697297039 1
-0.171642017072683 1
0.261356939374133 1
0.0879127908315937 1
-0.0399086362800107 1
0.164713766722615 1
-0.0646214171945366 1
-0.00384083929202218 1
-0.120863896825707 1
0.0336580539101581 1
-0.0819683843356668 1
0.184643579584241 1
0.102291329949333 1
0.0508437543702891 1
-0.0838711816356957 1
0.0132003329208503 1
-0.201233470510502 1
0.122290732005183 1
0.0356817744191822 1
-0.0328861394501211 1
0.0781582637669508 1
0.0692895101290676 1
0.0943351104861426 1
0.0177112248752364 1
0.0784586400900063 1
0.0904968089668856 1
-0.141747911363693 1
-0.0206536776496682 1
-0.0845258633306722 1
0.117602833965321 1
0.231762531116923 0
0.00353288060731023 1
0.00183917518307364 1
0.118428494675293 1
-0.0778194579186137 1
0.109736147854244 1
0.0949452656705227 1
0.0385596504907613 1
-0.0811318964067452 1
0.121624282296023 1
-0.00562390541052785 1
0.149367868076881 1
0.11702554021639 1
-0.00989332536896343 1
0.0386292734797184 1
0.0727778254542898 1
0.0537993628909604 1
-0.138881012658322 1
0.128082183748715 1
-0.050789596385737 1
0.0281739876730419 1
0.147554053690735 1
-0.0587843154768267 1
-0.1628202311983 1
0.0146011520126317 1
-0.0590818096747942 1
-0.0184788054676165 1
-0.141878545050175 1
0.0424008753808966 1
-0.0520509419331678 1
-0.0890773528595713 1
-0.152615087288816 1
0.0545794124654862 1
0.0212841169378537 1
-0.0420559570377236 1
0.00821206405300833 1
-0.0916615342377994 1
0.118504122988775 1
-0.00877376069213684 1
-0.144558501552954 1
0.170681072919689 1
0.13275124095752 1
0.0181365100329252 1
0.0804638662474737 1
-0.0168465279541715 1
0.158144726633229 1
-0.0555370333616929 1
0.108412078422048 1
-0.116373241278718 1
0.112596517724843 1
-0.0870838842204894 1
0.0439961168330474 1
-0.0909111345988348 1
0.097962394418962 1
0.0586493550656942 1
0.0152793963818731 1
-0.0939850068191478 1
0.111903846312832 1
-0.129154418829498 1
-0.073831021945711 1
0.0107716456521159 1
-0.129337372436055 1
-0.163723174215554 1
-0.0686189992659049 1
0.0555871262126258 1
-0.0338657429193835 1
0.0394515396667793 1
0.0353601725444843 1
0.0430359890244139 1
0.262248426028874 0
0.114615443572866 1
-0.0281726643474453 1
0.0183801745427093 1
0.0423118858255939 1
0.0710333201711532 1
0.091616558891407 1
-0.0199255614176647 1
0.04447108128191 1
-0.0289419482502911 1
0.145467656679526 1
0.0297788839541102 1
0.0543417731601833 1
0.0175307563498702 1
-0.0916842422979804 1
-0.0838109445810997 1
-0.0309274832100797 1
0.211211706232558 1
-0.0524726829626783 1
0.00724767391430484 1
-0.119499144505661 1
-0.162149321058961 1
0.0206618146656168 1
0.10831440350291 1
0.00850138521636031 1
-0.00886720664066681 1
-0.142181367031158 1
0.0747453235729855 1
0.051119971596532 1
0.142589050262341 1
0.0539803804454801 1
0.273602140528571 0
0.0265798613075939 1
0.112462771511794 1
-0.213670605514977 1
0.00809583567653972 1
-0.0664124829707174 1
0.152771625005059 1
0.128065802893831 1
-0.0599966956011834 1
0.118165620304371 1
0.158200089213971 1
0.00642211127740568 1
0.0734540328476017 1
-0.178338904953421 1
-0.130656655807272 1
-0.168759241644083 1
-0.074074118885439 1
-0.0265921235872228 1
0.378704358534731 0
0.0804961973390217 1
-0.147118974499781 1
0.0329093978845813 1
0.157556969233707 1
-0.0685945368375552 1
-0.00123545396256253 1
0.098724985924297 1
0.118052446070696 1
-0.158995681478245 1
-0.0902987099904474 1
-0.160740458268731 1
-0.10332196928159 1
0.0374290043459309 1
0.00306981899326149 1
0.000543963303183834 1
0.197014847827325 1
-0.181882297374789 1
-0.0437647980349998 1
0.0146198293880617 1
0.0304562835332538 1
0.120966187206639 1
-0.0102888735653446 1
0.0984595056135647 1
-0.0165929037908356 1
-0.0400510477006661 1
-0.0705153969014763 1
-0.0244825438038268 1
0.138458153105742 1
-0.0637438709709196 1
-0.100647576059203 1
-0.222403375390152 1
-0.207242870982662 1
-0.26029259708018 0
0.0323159600624921 1
-0.136498162547332 1
-0.140842723170104 1
-0.129296498690376 1
0.0389965722500325 1
0.0650228997596969 1
0.147765902693001 1
0.020261579084006 1
-0.00893416346393746 1
0.0103471601963263 1
-0.162373583378619 1
-0.0106168973721654 1
0.07601705935217 1
-0.111475909886699 1
0.143986223988212 1
-0.222806658662919 0
0.179800169290028 1
-0.0408345196378821 1
0.0420147663017501 1
-0.022499574571129 1
0.0629186432764298 1
-0.314898704586287 0
-0.000204207512341762 1
0.108811574176371 1
0.118134319645476 1
0.0585692011268105 1
-0.184267818159793 1
0.0504467878681671 1
-0.191510510208666 1
0.0441838095174725 1
0.1714297810593 1
0.0740716503151599 1
-0.176949097210394 1
0.0131274593430061 1
-0.209135547506277 1
0.0143868172302845 1
0.064615694990924 1
0.00864493187661517 1
0.118357119439908 1
-0.187655379667287 1
-0.109452869828314 1
0.0857477780922867 1
0.0257981699565527 1
0.0694343620585827 1
-0.0520805377626842 1
-0.06720498689805 1
-0.0868900457333456 1
-0.0916794287643794 1
0.0104733161978297 1
-0.153993512846786 1
0.0499222327933724 1
0.176173852527393 1
0.287009110650912 0
0.091410845280467 1
0.128140906043737 1
-0.187503020742886 1
0.165099588600127 1
0.102145832165199 1
-0.00130316908720298 1
-0.0971876496629476 1
0.172460231167994 1
0.123496727737616 1
0.0473759164476648 1
-0.127993295668737 1
-0.0279503358008922 1
-0.102784640271665 1
0.0690874715833576 1
-0.0471723610680787 1
-0.0091154302967123 1
-0.0775877556271397 1
0.119049039235083 1
-0.115900622117936 1
0.0100373063542539 1
0.107204976426426 1
-0.0113721743720303 1
0.0330326465182972 1
0.159892308747964 1
-0.126178814332217 1
-0.0445981554139112 1
0.00265858286930696 1
0.0867937532684421 1
-0.083640622775226 1
-0.0421332162219994 1
-0.108558147843719 1
-0.0801436836315174 1
-0.0757129308696352 1
0.0654299340926728 1
-0.0869498420323247 1
-0.12748645883943 1
0.104661838721223 1
0.0570276788916785 1
-0.0421277075985589 1
0.0466172397671189 1
0.0248982525592267 1
0.0847163899159815 1
0.137493047861016 1
-0.0514950310461793 1
-0.0144944783474226 1
-0.0166947940578107 1
-0.00439052872750295 1
0.272048569275635 1
0.166312833223934 1
0.00531903366673996 1
-0.025969341575767 1
0.151743011960027 1
0.0585630482193853 1
-0.111502991960861 1
0.0836272303104667 1
0.272755229542227 0
-0.00236412731678043 1
0.132323614823715 1
-0.0166426292845167 1
0.0808989273101897 1
-0.00491952317807329 1
0.0217145016086316 1
-0.0595350806599458 1
-0.0528060852717828 1
-0.126160979243219 1
-0.159570101142552 1
0.0956403047072693 1
0.0832635149681328 1
0.0728812913630754 1
-0.277387959805797 0
-0.230037992532348 0
-0.026614694105383 1
0.0354230572572894 1
0.167401163236744 1
0.0755711959349507 1
-0.292604490133679 0
-0.241333935130771 0
-0.0873521823808165 1
0.0253777513835158 1
0.0229590592988769 1
-0.0588820448591601 1
0.0895919039903662 1
-0.195647089229105 1
0.131773860552604 1
0.137417427750439 1
-0.121046122539797 1
-0.0636101980782149 1
0.1937761517942 1
-0.154130218506381 1
-0.0281750134983346 1
-0.17344359724501 1
0.146136891407551 1
0.0280348514761944 1
0.0340354155845045 1
-0.0998043115152851 1
-0.0295298813144961 1
0.140145563441165 1
0.142596751946084 1
-0.0841019285739472 1
0.0525829350480057 1
0.205252126732062 1
0.0225056718975984 1
0.142484745104453 1
-0.0353936104324995 1
-0.194435390390359 1
0.195833594073429 1
-0.0507855328654945 1
0.0348191614735149 1
-0.0873904550703083 1
0.111605189296118 1
0.148112307523739 1
0.068281774303318 1
0.107104155865995 1
0.0366446233128835 1
0.114970066375511 1
-0.0725043659207781 1
0.0561240140778905 1
-0.254688816775566 1
0.0813771035161084 1
-0.00673731517125781 1
-0.0447787880219145 1
0.0875234118364648 1
-0.169899194980592 1
0.0757169270596081 1
0.0880238307465237 1
-0.00877012583192955 1
0.146337295849334 1
0.0582720614123069 1
-0.232322508968492 1
0.0313125232906968 1
-0.0551415783111649 1
-0.0202345156116095 1
-0.143851743600221 1
-0.120000571050784 1
0.248680536336362 0
0.022367106489313 1
0.10903280335112 1
-0.121503944337288 1
-0.0580777044318145 1
0.114446236135449 1
0.196972532502208 1
-0.0617393151677733 1
0.198815980000325 1
-0.0846805099850911 1
-0.00850777209686226 1
-0.224907735021341 1
0.0989077748706098 1
0.104960727396135 1
-0.0766658646927765 1
0.0152188245135501 1
-0.000305489675457075 1
-0.102798675770189 1
-0.0744343083316602 1
-0.110171597169712 1
0.266778134297379 0
0.0641296056751826 1
0.0151702160878813 1
0.0796559656996649 1
-0.244342403229364 0
-0.0222913372431278 1
-0.0304771564190536 1
-0.0365283153208725 1
0.0410498962865606 1
0.177948250246807 1
0.080791350119447 1
-0.0425145244105557 1
-0.234402497176366 1
-0.14032874845317 1
0.122149622805519 1
0.0489305838196556 1
0.0736470801444319 1
0.208967008996199 1
0.00233476156348573 1
-0.0423191808144616 1
0.0660803402402125 1
0.117786889797097 1
-0.0902334206015 1
0.0195014231942382 1
0.0718297937203831 1
-0.109452487606416 1
0.0701182522911885 1
-0.0636160289570078 1
0.0645929145525485 1
-0.0631533539564698 1
-0.0339323046840455 1
0.0490368779916367 1
-0.00207102142973217 1
0.0811100065982475 1
-0.0232229642441483 1
-0.01979193416832 1
0.110334466884347 1
0.0159243546376437 1
-0.172829584429756 1
0.183759672645869 1
-0.0993112485190684 1
0.0385595694246361 1
0.0331246326112732 1
0.0404538760046477 1
-0.270092627696151 0
-0.00106213227581474 1
0.13482738549829 1
0.0474226280476113 1
0.044687320740227 1
-0.0728252369621966 1
0.0905545761937051 1
-0.159258740047099 1
-0.0586442472211745 1
-0.0204820615417948 1
0.0900550686370576 1
0.0155092253083112 1
-0.0429371570968293 1
0.000974246909574948 1
0.0736931594438389 1
0.244395409581424 0
-0.00447481759361608 1
-0.0389291204063604 1
0.216897745774317 0
-0.0177349347237686 1
0.154220795438568 1
-0.190645546576214 1
0.208930842383987 0
0.0426961036664707 1
0.10845303953179 1
0.204416628315099 1
0.220794866349034 0
0.0865660706840262 1
0.0356246021611068 1
-0.302141437613503 0
0.112553072720007 1
0.016138816999471 1
0.114463361918043 1
0.25939143641442 0
0.273864239940846 0
-0.129271970702231 1
-0.049657440597482 1
0.066797306461547 1
0.0333487848668209 1
-0.117082654813246 1
-0.161136569137061 1
0.102903503722464 1
0.168152969966705 1
-0.193705804027635 1
-0.255229024177193 0
-0.0664653511333996 1
0.160869393810868 1
-0.225617394148568 1
0.0618312533232317 1
-0.0611231959184615 1
-0.18466674571849 1
0.0555355933828005 1
0.0864229792976965 1
-0.00923992514840468 1
0.012797335710893 1
0.0848292899000957 1
0.011384857445721 1
-0.00411820777120618 1
0.082833805949977 1
-0.0750429854079692 1
-0.0705999722654099 1
-0.0651644633494092 1
-0.22871576137128 1
0.00460281498264484 1
-0.00983987853147869 1
0.0739278652464654 1
0.0594819394594865 1
-0.0139684882286466 1
-0.236422575309731 0
0.0413701854671459 1
-0.00179912334087242 1
-0.06653347074966 1
-0.112815073259949 1
0.285731707374574 0
0.0781524209933099 1
0.0857714668654443 1
0.0874206148370571 1
-0.0458245886292382 1
-0.0992278515609854 1
-0.0288208915178191 1
0.166270116792053 1
-0.288182997348964 0
0.140481345259295 1
-0.0122872573922077 1
0.0356146676615839 1
-0.244942035231361 1
-0.176715610126852 1
0.149164703629608 1
-0.341035725707741 0
-0.170815520804197 1
0.162182101611204 1
0.0989981897749288 1
0.00350283404518835 1
0.132717979178083 1
0.0675181192500793 1
0.0230926919186524 1
-0.148075863335342 1
0.166195188018046 1
0.115300053931814 1
0.0407994305190589 1
0.187079628246167 1
-0.179522793714528 1
-0.127375360265922 1
-0.110850136511249 1
0.207978377959803 1
0.0512057577001899 1
-0.0509101573188646 1
-0.00287414065522494 1
0.0219816210638377 1
0.29930602973657 0
-0.263106540887757 0
0.0921884867920509 1
0.069407784082664 1
-0.125539098075168 1
-0.0708235678754037 1
0.124490042061419 1
-0.0570280904526898 1
-0.132245553427327 1
-0.092482474192184 1
0.203853177984372 1
-0.11003026051474 1
0.302189343353441 0
0.0731674839418482 1
0.0191203332432629 1
-0.0901089583793467 1
-0.325683697171642 0
0.154285017728686 1
-0.0513074459049554 1
-0.0110621943281868 1
0.216354280961329 0
-0.0600338080852834 1
-0.0719227783227068 1
-0.135674650806048 1
0.00791027000344428 1
0.109763449058206 1
-0.0935839598825568 1
0.0570298750973829 1
-0.130000611453579 1
0.0815474307269124 1
0.120724594201774 1
-0.0809181631328841 1
-0.084749541643486 1
0.0165299760995132 1
0.0800398420002809 1
0.00685444035196467 1
-0.263121190723843 0
-0.136475720495814 1
0.188225250737595 1
0.112836656910134 1
0.0105519188339699 1
-0.0199805121206847 1
-0.0471951954709913 1
-0.0314611486432149 1
0.0909130825971959 1
0.0413644758910436 1
0.072055389047782 1
-0.128139219046875 1
-0.0577890543880104 1
-0.124728594368312 1
-0.238080973763169 0
-0.279231448382316 0
0.104213356526678 1
0.161104598027181 1
-0.0283489356842716 1
0.0343950677905232 1
-0.0213942713080587 1
0.034399451258049 1
-0.126676897333339 1
-0.0872312399208247 1
-0.0363982308746793 1
-0.0314092801824711 1
-0.0564927710820171 1
-0.0492228620411511 1
0.0972211114325239 1
-0.201647371660875 1
-0.0971941301926414 1
0.119252423490466 1
0.0732902106039977 1
-0.228038686697405 1
0.0424372210159443 1
0.240506742500944 0
-0.0540173115343981 1
-0.0477808296239021 1
0.0462695631037988 1
0.181513798836824 1
0.15402878802339 1
-0.0843699095831695 1
0.0984067204522569 1
0.130064013581803 1
0.0205336479380071 1
0.149001502743008 1
-0.113783900543334 1
0.0814741667216475 1
0.0607668838160688 1
-0.0043588047353542 1
0.00103629781564863 1
-0.0135216834626352 1
-0.0473482114626999 1
-0.0714165912091472 1
-0.038408752775136 1
-0.173511515164727 1
-0.168698326025741 1
-0.163370248920299 1
0.0134591144155428 1
0.00314285978539739 1
0.0180198953889415 1
0.0128310205799641 1
0.113526077211464 1
0.13893563688052 1
-0.0516355375975123 1
0.0981941406422258 1
0.0532642710553163 1
0.0717538697574762 1
0.183018270595095 1
0.140922808682359 1
-0.0798429610915647 1
0.269676853170405 0
0.0965109171907337 1
0.00689903450801011 1
-0.00102926362888044 1
-0.0844229255273961 1
0.0349132050069685 1
-0.0778509841489535 1
-0.14948003111814 1
0.0523768783345561 1
-0.201037082489196 1
0.116530187909322 1
0.239130266097763 0
0.0930782369818111 1
0.0305426421225757 1
-0.0180481320815069 1
0.228397497699593 0
-0.228736681851376 0
0.0024133052752807 1
-0.0922803280026977 1
-0.15099370614463 1
-0.030334020847333 1
-0.145222584092573 1
0.12483569183881 1
-0.0056081450220599 1
-0.140739336523975 1
-0.0529669884329532 1
-0.0235286397508736 1
0.201599990169601 1
0.00425105083600398 1
0.253078338876311 1
0.0544476591534466 1
0.0305880692937604 1
0.0230043198045209 1
-0.108157823767903 1
-0.0411189513931682 1
-0.0495437065876881 1
-0.00788072943786522 1
-0.0140549934334647 1
0.0253543062241471 1
-0.0613287980633324 1
0.160259992419713 1
-0.0191089706958901 1
0.121188775875897 1
0.119924143355954 1
0.0778341002164353 1
0.0480116878463807 1
0.0281264982548317 1
-0.140021228658609 1
0.143533635342411 1
-0.149793163821121 1
0.037759022620782 1
-0.0730425903448099 1
-0.000810928787421658 1
-0.0461134656512362 1
-0.159165651655728 1
0.167111713179736 1
0.0178762138771743 1
0.132211045198999 1
-0.134363921567566 1
-0.00955635398941919 1
0.1594414096053 1
0.0764840517806224 1
0.078093163016355 1
-0.272045599215627 0
0.0332163419630944 1
-0.267183737420765 0
0.140325875092108 1
-0.124562105902334 1
0.0618626375827147 1
-0.126722232226421 1
-0.0842514024637825 1
0.172599381954122 1
0.185945402741535 1
0.271527045131727 0
-0.113042764594185 1
-0.175172033336764 1
0.08546921620818 1
-0.0583093882871305 1
-0.00495299559426243 1
0.133939915959223 1
0.115557735942567 1
0.0730899863329331 1
-0.00126612292523231 1
-0.249105589502645 1
0.0521564809237289 1
-0.0359835535944049 1
0.206660510944842 1
-0.104783921310366 1
0.184039546951907 1
-0.0296542577753795 1
0.0390663725679931 1
-0.139137002144517 1
-0.00238572941121278 1
0.0490353357089077 1
-0.210327410006616 1
-0.0168836036269009 1
-0.0526906295293889 1
-0.0110917104406663 1
0.00325751825203356 1
0.0578783827329292 1
0.102593151089755 1
0.0370140509481199 1
-0.00427118273203858 1
-0.0082139772219052 1
0.0600935479742946 1
0.0828539228593774 1
0.214679698324368 0
0.10490889856241 1
0.018147193432027 1
0.194864432305004 1
0.0838322086701669 1
-0.149518716537748 1
-0.137275798811669 1
-0.101320229542773 1
-0.147180093142402 1
-0.033158673306287 1
-0.00395131835448354 1
-0.0694893505348388 1
-0.0946194975827339 1
-0.289179869700774 0
0.00888004583239022 1
-0.0230310702522298 1
-0.0449175216771538 1
0.137260932237949 1
-0.178054975403156 1
-0.137848536477079 1
-0.13926171655279 1
0.258858586846305 0
0.0513069278498355 1
0.060649482188314 1
0.0594374920552481 1
-0.110921655150613 1
0.00159922809828161 1
0.0290126622559106 1
0.0191060887748523 1
0.0624284818624422 1
-0.205224832566025 1
-0.0538365390825126 1
0.0702242282156191 1
-0.247046294923006 0
-0.187269572638864 1
-0.0288733112658639 1
-0.212485051906511 1
0.190485002667781 1
0.0301271015573865 1
0.0521158261630633 1
0.142113895672905 1
0.114286154582072 1
-0.176594716366147 1
0.00133307995651544 1
0.212154819751426 1
0.0717106563313756 1
0.00085846125561165 1
-0.0173045895243503 1
-0.00102148491001403 1
-0.0478163094089898 1
0.00818628030360767 1
0.0124509384188024 1
-0.194352981295987 1
0.036045800932025 1
0.0900227272524835 1
-0.143598941296752 1
-0.0582793453898299 1
0.0182143131748016 1
0.0283028502591346 1
-0.0996335071162782 1
0.104638026161146 1
-0.267306231339885 0
-0.028090470992717 1
-0.0422359650679286 1
-0.0276015459680878 1
0.11642391074262 1
-0.0794179379266725 1
-0.0347469845612907 1
0.279032758357595 0
-0.309601535097433 0
-0.134139122196387 1
0.107833419710962 1
0.0280842578156909 1
0.156921428749093 1
0.132618052877962 1
-0.107707290983103 1
-0.011338875197785 1
0.0197207362109806 1
-0.133118902566935 1
0.0889963464796149 1
0.00567502690207957 1
0.000417873996449245 1
0.0747676189434456 1
0.0334573654698814 1
-0.0822088606131552 1
-0.0474497829521967 1
0.047659374885899 1
-0.0270823224310069 1
-0.020487122243405 1
-0.0524427446040575 1
0.0665689904377468 1
-0.170706533351766 1
-0.165701776244574 1
-0.090413645105941 1
0.102990763044502 1
0.110708321062289 1
0.0821709335993184 1
-0.0207486799879645 1
0.0824057265535903 1
0.116516717152826 1
0.0286029808131267 1
0.0622776458743354 1
0.0874060444584042 1
0.0733054021015618 1
-0.0815719312799857 1
0.0378151543779947 1
0.150439956092606 1
-0.158818957253104 1
0.0636340778427835 1
0.172374717545671 1
-0.0625114384214963 1
-0.0734626077365808 1
0.197254179120222 1
-0.0364427971654891 1
0.0958968944898554 1
0.0593189183320102 1
-0.135079980270794 1
0.00558049438016571 1
0.0997792912290409 1
-0.243916004848717 0
0.0667346348699636 1
0.0559886233890836 1
0.100430839276461 1
0.00448646235961714 1
0.026206113084618 1
-0.127204321714175 1
-0.0834730673307067 1
-0.0463442668836291 1
0.248619275519022 1
-0.217302037052373 1
0.165329777384057 1
0.20804096767705 1
-0.0230331268324427 1
0.109690686085858 1
-0.114622251174581 1
-0.0708207467098931 1
0.0517096862049732 1
-0.0222383954146587 1
-0.0791597376567767 1
0.0370301670821744 1
0.0253219777136554 1
-0.139679617777275 1
0.256110675135043 0
0.0608934443908358 1
0.0658434645477745 1
-0.202345277808687 1
0.0211899378538307 1
0.0499745979220706 1
-0.0224004881392827 1
0.0161819126601077 1
-0.260037131642307 0
0.0216879476408754 1
0.00265922653458902 1
-0.108533659062319 1
0.1200397157505 1
-0.00144959436063852 1
0.118038689816701 1
-0.00592776233776559 1
-0.099415646875364 1
-0.0566970375421967 1
0.0831004135856337 1
0.0840151291444019 1
0.221889763129464 0
0.0133014337896573 1
0.185239817686087 1
-0.415886113581154 0
-0.145398412938689 1
-0.0282695464888147 1
0.138478562815831 1
0.0236167423318251 1
-0.0644126638732782 1
0.0737807223517161 1
0.0829597980142096 1
0.0725289164990484 1
0.203594981494048 1
0.112774503923535 1
-0.00443370266748937 1
0.121730542907228 1
-0.117303364474664 1
-0.0759680855876594 1
-0.34231560688854 0
0.0224279238613028 1
0.145547167662649 1
-0.145969262784497 1
-0.0992848068427728 1
-0.206117290565897 1
-0.0419672596341935 1
0.138671139555529 1
-0.0022704854544242 1
-0.119828267046976 1
0.0223936436505161 1
-0.0454077783473662 1
-0.0297811273538399 1
-0.109304600253599 1
0.0780971317960891 1
0.193868022364579 1
-0.0788634784013348 1
-0.0620805195067875 1
-0.167408638333939 1
-0.0810849114806137 1
0.203309839978055 1
-0.0301369649141868 1
-0.0167962044318976 1
0.185919953920629 1
-0.0450924636498172 1
0.20753263899747 0
0.178650675835111 1
-0.114941679972796 1
-0.146229265183193 1
-0.0143802497411802 1
0.153331505253901 1
-0.0143984153266113 1
-0.0302277033203997 1
0.127806793438341 1
0.0445450422486895 1
-0.107758150185121 1
0.0392419253594405 1
-0.0371940245699288 1
-0.0930326372804898 1
0.068946193103724 1
0.00512826776972953 1
0.028557926845048 1
-0.0153792961700757 1
0.00974092337102508 1
0.0318995843466073 1
0.0787090288496647 1
-0.00314447879085234 1
-0.06514483136636 1
-0.00614966525293861 1
0.00724534263867886 1
-0.109689909046674 1
0.0150427105803352 1
-0.0271400460925323 1
0.200733401371315 1
-0.00189379257117571 1
0.048528950946813 1
0.0494739576470347 1
0.13957889950167 1
0.0820333743103264 1
-0.0960529601564843 1
-0.0651993250562591 1
-0.0575099436751501 1
-0.0304257368817909 1
-0.0344688650455357 1
-0.216103157357014 1
-0.0923702892444764 1
0.150981010437673 1
-0.205440358863529 0
0.114649226045113 1
-0.058602362401306 1
-0.0414468493538118 1
-0.0868417099553406 1
-0.067423879449028 1
-0.0791425450691014 1
0.099283482023595 1
9.83513807553613e-05 1
0.0703997904921164 1
0.0568096519064367 1
0.00590858843160655 1
0.1361131268096 1
-0.0178997655478922 1
0.0925866807446179 1
0.235553703901963 0
-0.174360124112069 1
-0.155932761540752 1
-0.129409109889253 1
0.0102441079157354 1
0.229383965747379 0
0.0606699642166593 1
0.00357822994292477 1
0.195297262279404 1
0.0582725801788009 1
0.113944966240726 1
0.0723357394583921 1
0.0549934982982405 1
-0.169916989290088 1
-0.115148341049396 1
-0.0812080560676221 1
-0.18809413349819 1
0.0261591710790063 1
0.11224685867954 1
0.0319465833955787 1
0.251817377471955 0
0.0827287407032248 1
0.0466345638850123 1
-0.0570323768987764 1
0.214816879009677 1
-0.0645903213889268 1
0.0418520050565771 1
-0.125180867571232 1
-0.274575636225 0
0.166097862422144 1
-0.155777189627695 1
0.0377856551581795 1
-0.0309319664711774 1
-0.156475628380042 1
0.161619703540819 1
0.0936216638215084 1
-0.070048124819053 1
-0.0604738295650948 1
0.0239636903057788 1
0.132293178256163 1
-0.0645638547910439 1
-0.0313911867390366 1
0.0822245513026161 1
0.0325760775135547 1
-0.0292207454277601 1
-0.056819424894779 1
0.0226737791954076 1
-0.0515615926798053 1
0.03091815377319 1
-0.0593997512145949 1
-0.110211772734512 1
-0.12148129755415 1
-0.0402749868294922 1
0.0548989165741847 1
0.0655217721473107 1
0.115260197828053 1
-0.0413123507107367 1
-0.106786110200899 1
-0.153760387851632 1
0.166325885707343 1
0.188147712482712 1
-0.0884918676305207 1
0.18265561584716 1
0.0944993447831074 1
0.173693717694121 1
0.0452919936158588 1
0.166104215404921 1
-0.10645075439902 1
-0.136744497270237 1
0.11811433441429 1
-0.10614120611182 1
0.0799089006818441 1
0.0182356775896164 1
0.173727813879627 1
0.047960111556993 1
-0.0677284080931266 1
-0.218034919089486 1
-0.136136298172981 1
-0.0916143811078572 1
-0.0348590482777375 1
-0.0406806491416077 1
-0.00885240546062173 1
-0.102441226791516 1
0.270053384522976 0
0.0515012595729986 1
-0.0677221085367565 1
-0.130308548797702 1
-0.0416111975206333 1
-0.22014087704818 0
-0.00803731186743602 1
0.179431629798945 1
0.00224779282536013 1
-0.0125135033871328 1
0.0027416721958194 1
-0.0808862201542633 1
-0.141187974195729 1
0.144416411927099 1
-0.187670773141149 1
0.158924986640387 1
0.0436989914777351 1
-0.0752165827460524 1
-0.0195468290902838 1
-0.10293125449597 1
-0.0407106716604952 1
0.00113222899138837 1
-0.0997580023282491 1
0.0457392925426916 1
0.03341277156559 1
0.219538276511549 1
0.0716836514768502 1
0.252565432165692 1
0.0301757758530711 1
-0.125543465265117 1
0.0206773960053355 1
0.0674655951274375 1
-0.2518323271965 0
-0.0332726436295255 1
0.299104772654328 0
0.0577292881449488 1
0.122840072843913 1
-0.0725306085670599 1
0.0608031766136923 1
-0.0872580125164275 1
-0.299591042168074 0
0.152895260216907 1
0.0364704792701239 1
0.156003402693557 1
-0.100064429278603 1
0.388263139686337 0
-0.118515608578419 1
-0.148396687815861 1
0.0568917445857915 1
-0.218756067910293 1
0.00696169608633295 1
0.00267413731385204 1
-0.118510500332104 1
0.0469675671014938 1
-0.0589689535732235 1
0.102410764843234 1
0.00934880898411346 1
-0.0171850742558749 1
-0.117371943970041 1
0.173306243390248 1
0.010755192261893 1
0.121027439868077 1
0.143884755122315 1
0.0113501329769688 1
-0.078263751395773 1
0.153974580388837 1
-0.0429660242788431 1
-0.0471857702425052 1
-0.132792590272174 1
0.0726342261550831 1
-0.0601941009370587 1
0.0857788523261417 1
-0.0386211337735758 1
0.0692867290708567 1
-0.164362745743473 1
0.0340620607190395 1
0.0113611397654658 1
0.0641912140677125 1
0.0735606942668221 1
0.0564960565004689 1
0.0745456476788354 1
-0.0748771551175605 1
-0.219750826191864 1
0.019078043447943 1
-0.0604508721031797 1
0.0472371568327214 1
0.159344459156614 1
-0.234179785549894 0
0.165553801851607 1
0.123684047028969 1
0.109677517095727 1
-0.0229273563846826 1
-0.0489581815316114 1
-0.119283975301386 1
0.130618055118695 1
-0.000953726077132004 1
-0.080346616943986 1
-0.0860598803074659 1
0.0892143369773597 1
-0.000598050157118701 1
0.0671681788745007 1
0.186333855032814 1
-0.0314491752193612 1
0.075406589252759 1
0.267616859492134 0
-0.0226141676182795 1
-0.0310486141328459 1
0.110524829455167 1
-0.157482386834238 1
0.0664261408439743 1
0.0672635026184757 1
0.00630871532514976 1
0.290701250680978 0
-0.1340894232938 1
0.117054305724616 1
0.00557754584592695 1
-0.141478664371924 1
0.092758837498898 1
0.0583167039525453 1
0.0195394808692283 1
-0.0908085803090617 1
0.104202389866436 1
-0.00772673072616519 1
0.02733014763296 1
0.159905724965435 1
-0.199194264956056 1
0.0441209614049393 1
0.127335131576522 1
0.125628058548629 1
0.2431934204281 0
-0.0197470365424217 1
-0.0244384958644543 1
-0.0337971926986353 1
0.00514710891974117 1
-0.0754404982575737 1
-0.19357872557432 1
-0.1183229393217 1
-0.0141977562833325 1
0.0143460153676383 1
-0.172483954780341 1
-0.138458800900065 1
0.0985906619450839 1
0.0808979191026473 1
0.0510738310804365 1
0.365666551527679 0
-0.145271101550051 1
-0.0100327548160477 1
0.0200299576505454 1
-0.0404778568773663 1
0.151033485856463 1
-0.045955269358604 1
0.207933910732264 1
0.0243054578379675 1
-0.0375382430794368 1
-0.0708650655390979 1
-0.244505253996205 0
-0.00136636510886477 1
-0.151163135231813 1
0.154045604187682 1
-0.0410862569264341 1
-0.0531845466577353 1
-0.0674995646973375 1
-0.123347737231209 1
-0.0388799519350927 1
0.0294372802015542 1
-0.107750235515609 1
-0.108184677121641 1
0.0597808855852967 1
0.0582646675273484 1
0.161691368256638 1
0.108061080984959 1
0.238778345039935 0
0.0894441910255302 1
0.063870531647223 1
0.0176046404068701 1
0.0824751325536092 1
-0.102344893672714 1
0.140323827118419 1
0.154060445857612 1
0.0680255609574155 1
-0.013419319744202 1
0.0428801348686054 1
0.0416447082376517 1
-0.187900338777452 1
0.0628304935022715 1
0.130011342734961 1
0.00111468084003021 1
-0.0633416647762647 1
0.0109853940678668 1
0.0808759896576005 1
-0.0714074065783616 1
-0.000600517386072363 1
0.0142022230345331 1
-0.0512162245232929 1
0.0342507989984525 1
-0.0935476314900277 1
0.0389798174329392 1
-0.0853858305652097 1
-0.105809910090912 1
-0.0676973333000116 1
-0.117129252022247 1
-0.00205201566011476 1
-0.0406727477199843 1
0.0402941053554852 1
-0.0144564069274622 1
-0.0821927250333714 1
-0.148387344380556 1
-0.150734389251021 1
0.0998691412681291 1
0.174912312776645 1
-0.169492303953787 1
-0.0774540916007608 1
-0.11700490273255 1
-0.0526782513844912 1
0.094133714163895 1
0.082385778570795 1
-0.0495521193916507 1
-0.0923534445424123 1
0.168820134814051 1
0.0756614538580053 1
0.00370642993671826 1
0.123015630721359 1
0.00319045491758678 1
-0.0417519965653486 1
-0.0226327716320841 1
-0.0189626332369071 1
-0.0234311324296576 1
0.0196078116878707 1
-0.0525152887821028 1
-0.0736864743362838 1
-0.117735540294073 1
0.0248457446001276 1
-0.247590006866884 0
-0.00766132990073253 1
0.0272169577441321 1
-0.140874383743103 1
-0.0868067725634393 1
-0.0335782866289238 1
0.0993808292918062 1
-0.00263645144174637 1
-0.191025270388591 1
-0.00682392241395552 1
-0.0669479977801764 1
-0.0898070890038736 1
-0.0715284157471595 1
-0.0145411946569889 1
0.0168889964168587 1
0.156118450263613 1
0.109104840538118 1
0.0506132961548035 1
0.303516401251757 0
0.110367622044661 1
-0.0174397632481255 1
-0.0563765377402283 1
0.121296345708878 1
0.0940645973859763 1
0.128688843103677 1
0.139557835686864 1
0.00924291803306879 1
-0.0147316000944205 1
0.089485482872224 1
0.075378209256761 1
0.126703653991784 1
0.134603774552091 1
0.00291053692331184 1
-0.0465448882830556 1
-0.120532491139481 1
0.111390621771906 1
0.0501665215190101 1
-0.187085579355359 1
-0.0252023318340743 1
0.0177120767529117 1
0.110876952163276 1
-0.0742682801086306 1
0.0354041058591192 1
0.0550196498852183 1
0.215755813825138 1
0.0508943533212581 1
-0.278304912144863 0
0.00221267855226006 1
0.148370237535088 1
0.204866796981207 1
-0.0567815244586317 1
0.100197057178007 1
0.0959843796719371 1
0.189698479287574 1
-0.128793053142242 1
-0.0181463681660966 1
0.222142461928255 1
-0.0573924020903605 1
0.0735446946586896 1
0.258929482229111 0
0.0609793119495874 1
0.130495058323503 1
0.114473676116362 1
0.0135996124416015 1
-0.208767656877732 1
-0.177679227385217 1
0.0994404716054903 1
-0.134407988337762 1
0.00116731266572429 1
-0.0349345802789459 1
0.0691445897453831 1
0.135706099775095 1
-0.105236318898636 1
0.054787179651392 1
-0.109014495583452 1
-0.0905847867049424 1
0.0532534876816154 1
-0.0705978100756675 1
0.038534921259803 1
-0.0930314324643795 1
-0.00752633867379116 1
0.197289709129825 1
0.171418364924361 1
0.0209336390747453 1
-0.116072750467659 1
0.218759451456466 1
0.00878481659525482 1
0.185701551884094 1
-0.097079955904129 1
-0.171497276451184 1
0.175984751775116 1
0.0575928200741967 1
-0.0687542707166283 1
-0.210364523636237 1
0.0266523122894087 1
-0.20638403468932 0
-0.200099096692074 1
-0.193710227283202 1
0.147121096435502 1
0.0276455280377457 1
0.121139173098839 1
-0.0371520758964314 1
0.0243971546004623 1
-0.0587795026078652 1
0.0982726991476301 1
0.10931549536847 1
-0.0876564622547981 1
0.135049188101833 1
-0.130170120795929 1
0.0477536799061534 1
0.262981644389003 0
-0.0723808230971741 1
0.12063270938922 1
-0.108446148789703 1
0.0964474729543842 1
-0.0377764255689825 1
0.0477587199966564 1
-0.009474626943243 1
0.0735807284101396 1
0.266641143884194 0
0.102988741804122 1
-0.0945339552665769 1
0.0103672142041607 1
0.0685698783586617 1
-0.0581120952638162 1
0.12913887888807 1
-0.0665017635389293 1
0.0309303270104542 1
-0.0319255259557126 1
-0.0861897547409836 1
0.0678532003426332 1
0.0773761720954377 1
-7.65618790155957e-05 1
-0.244859171645667 1
-0.0333150192978012 1
0.13526422520192 1
0.215452071641246 1
0.0462615282138355 1
-0.115614931097092 1
-0.129160598506985 1
0.0606514100961268 1
-0.0691042139823645 1
-0.140715014144031 1
-0.168331924373426 1
0.134483179181912 1
-0.0456081398919591 1
0.155636548407822 1
0.0529109641165511 1
0.101682072779295 1
-0.170630977416936 1
-0.0706131693706495 1
0.086024554938654 1
0.0665326317018946 1
-0.274220721691924 0
0.0175093817479543 1
0.147596299260937 1
0.205310851523701 1
0.010696155443858 1
-0.130861529828819 1
0.0842363622133757 1
0.321398415317135 0
0.174121324723311 1
0.0446686707462668 1
0.00738775203177792 1
0.00541419767221477 1
0.0655452750513525 1
0.143017371361739 1
0.0544563529259462 1
-0.181751635239392 1
-0.0108459074622816 1
-0.127987041099492 1
-0.121496898433399 1
-0.0118296924976347 1
0.0267733941010148 1
-0.223878533748711 0
0.063982605774339 1
0.116955083618382 1
0.0738846289042579 1
-0.210525683763355 1
0.0142840648874139 1
0.158317045589902 1
0.148282773814645 1
0.003395740839411 1
-0.165863214746529 1
-0.111223980300395 1
-0.103572960350129 1
-0.132439097712728 1
-0.00811845909161334 1
-0.0169495106977466 1
0.344545887766807 0
0.0658817448441911 1
-0.273417373157446 0
0.115030795209181 1
0.0301986314248279 1
0.0743067611144188 1
-0.0920469525710217 1
0.182118634101234 1
0.0353576095573018 1
0.102441435259966 1
-0.0759191576863614 1
-0.0629459166883728 1
-0.0206670519793481 1
0.21096623043733 0
0.0616925573863051 1
-0.0928574652946995 1
0.132561676638691 1
0.0132506088303985 1
-0.018358391279288 1
-0.0440071398319867 1
-0.0825945374673489 1
-0.134411606111937 1
-0.237235047315447 0
0.026699135860459 1
0.0289221959810708 1
-0.0459255004793048 1
-0.0856418165038419 1
0.0450284085365631 1
-0.114923970163701 1
-0.146164602473186 1
-0.0100098214527639 1
0.0599182932401392 1
-0.115305904996416 1
-0.0583010291954995 1
0.151790469828283 1
0.0705371014829719 1
0.131391546269687 1
0.0729154997571747 1
0.148830591242653 1
0.162977182036827 1
-0.209636966607988 1
-0.127223992227676 1
0.161828769261218 1
-0.0644506974826499 1
0.221483312823135 0
-0.143596346815432 1
0.085187474864559 1
-0.0504435985456717 1
-0.142537314971601 1
-0.122682010665167 1
0.101102976306659 1
0.0507089419376615 1
-0.0465956801403365 1
0.00739808368060943 1
-0.295122584126241 0
0.0361025992786179 1
-0.312855295421982 0
-0.0528199120285676 1
0.0282074669741743 1
0.081769316224905 1
-0.0102967672511268 1
-0.119043337512739 1
0.0784597881908951 1
-0.180615608891745 1
0.0270254278730599 1
-0.0347312919080222 1
0.113597695298324 1
-0.0247146469892405 1
-0.0773436867087811 1
-0.060524584411442 1
-0.00632823290865141 1
0.142029563461928 1
0.0177128714176058 1
0.0232433350391901 1
0.0912142874443262 1
0.0362096867097213 1
0.029776992713536 1
0.0548415652220863 1
0.0327564379840038 1
0.179465131199348 1
-0.213806448237676 0
0.0522120007437714 1
0.0358823402347971 1
-0.0374802141968761 1
-0.0407218076585776 1
-0.0182171547745975 1
0.0607688060198313 1
0.0776875314286537 1
0.275901882396085 0
0.0177321546411742 1
-0.0199795953183303 1
-0.314173649016849 0
-0.018291210938801 1
0.0018580896184373 1
-0.0468604588928902 1
0.136713865869669 1
-0.0504522194475319 1
-0.0589464837340893 1
0.0861683642130114 1
-0.00837506922597834 1
0.0952811702192401 1
-0.0303202390583138 1
-0.0833422123112244 1
-0.0968818940153287 1
-0.0162686129750462 1
-0.100788999173752 1
-0.12974383737461 1
0.0336282338013772 1
-0.0172193799729359 1
-0.0252071608436787 1
-0.0247066710127682 1
-0.0183066867730656 1
-0.110209214925721 1
0.0976209624268378 1
0.0350933143636008 1
0.0477410660534931 1
-0.0555934489923453 1
-0.269300934407959 0
0.150002396681195 1
-0.0333814965725803 1
-0.167923150335296 1
-0.14683815424558 1
0.145041475184633 1
0.175328311758799 1
-0.0514380818960193 1
0.0768629400962458 1
-0.172831860667248 1
0.0587604612285858 1
0.0917036402803037 1
-0.0621987707047031 1
0.130935072838984 1
0.153929615444735 1
-0.156059127176078 1
0.0191746411885015 1
0.0777677294201554 1
-0.00873982857508168 1
-0.0158851591289907 1
-0.160570818948274 1
-0.094847954567046 1
-0.0801744222244563 1
0.0899417107512537 1
-0.1793394193448 1
-0.078552688597311 1
-0.184563911191214 1
-0.0267241073940023 1
-0.18131999697999 1
-0.0126108124582642 1
0.0673733350787706 1
0.0412584016092544 1
0.0530567517113379 1
-0.144212488634413 1
-0.0578170852817467 1
-0.119652047910431 1
-0.00523441380445887 1
0.161752497232 1
-0.00292619960238956 1
0.1166004265654 1
-0.149048387952517 1
-0.0755393974396089 1
0.0808299311680688 1
-0.0790718041810735 1
0.0499153535785479 1
0.0292922805426673 1
-0.0949143564413451 1
0.0597109792695635 1
0.075475683420436 1
-0.028421554927231 1
-0.0290199739957958 1
-0.00390949192182468 1
0.0722943987859494 1
0.101289322537869 1
0.00347734099337022 1
-0.0370523300694248 1
-0.209802709221959 1
-0.107159880567269 1
-0.00765120191219795 1
0.045850787893438 1
-0.0107080678337049 1
0.0977336686977324 1
-0.159795861186835 1
-0.141796691566088 1
0.0521252295102746 1
-0.0293006892023319 1
0.0066014943200824 1
-0.19890651685121 1
-0.0711511879172876 1
-0.204769582472389 0
0.0669358609237604 1
0.0444282897035095 1
0.00139644708859021 1
0.231045900472886 0
-0.171239695451244 1
0.0857387679356702 1
0.180230640438719 1
0.0168968510885687 1
0.278675024990007 0
-0.0445384963848587 1
-0.224076185008652 1
-0.0150524911500973 1
0.00634767988953562 1
0.0126461065798749 1
0.26288852065943 1
-0.0151812915072666 1
-0.0341864775524795 1
-0.0234674474624164 1
0.255757902978344 0
0.144573751704631 1
-0.0720069103797855 1
-0.0556066318252932 1
0.111285886126282 1
-0.00324197905128674 1
0.00249798475289159 1
-0.108346563959363 1
-0.0231273801887077 1
-0.161196980862237 1
-0.0340336274279515 1
0.101302563598969 1
0.100806793183714 1
0.0575184223264723 1
-0.14382051704795 1
0.0389153765685321 1
0.236549870693368 0
-0.0367121250609561 1
0.0576787169306247 1
0.0561212269888638 1
0.0653237587747407 1
-0.175288913666711 1
0.118973453141185 1
-0.113856813970277 1
0.137932606661173 1
-0.176181384471981 1
-0.0315514201985137 1
0.119625589369947 1
0.0947060329673128 1
-0.0442130177083166 1
-0.03519247818081 1
0.054756257389274 1
0.221871521446537 0
0.0780223624810493 1
-0.114253017821669 1
0.336050044022436 0
0.00186746437595721 1
0.185803635227896 1
-0.110032809318067 1
-0.0552739058617841 1
0.157296498344917 1
-0.026613164323371 1
-0.00326494121161291 1
0.179418997200226 1
-0.00608916824109738 1
0.140517867135443 1
-0.0507512481017979 1
0.177821556721315 1
-0.0505294966503021 1
-0.0497215930258034 1
-0.127918074663222 1
-0.0234748285930727 1
0.0324262178922117 1
0.0970246138485809 1
-0.0680101981271829 1
-0.0716786695158939 1
-0.0670513447869869 1
-0.078943764121059 1
-0.0549412158752755 1
0.0515824853033614 1
-0.123899731394336 1
0.0934134022270252 1
0.0140088489925866 1
0.134752320125797 1
-0.0899341677963437 1
-0.0990404899681285 1
-0.0104034778855395 1
-0.0422818434096519 1
-0.349924755984717 0
0.0927122951179906 1
0.0493231679572313 1
0.0738497439955843 1
0.100172612968755 1
-0.171670988695347 1
0.0505543738421913 1
-0.0841284832386657 1
0.0404177517692802 1
0.243898058671205 0
0.0319451387061748 1
-0.0427254614786417 1
0.179381462852372 1
-0.194717037051141 1
-0.0132501669157031 1
-0.0807132267762939 1
0.0154673788082886 1
0.0847361609601457 1
-0.133464415998281 1
0.0980873395090466 1
0.0775361331288515 1
-0.0517367719428969 1
0.0865001828973033 1
0.013049214985513 1
0.057096907740352 1
-0.236897174816499 1
-0.00802066397102929 1
0.0734071795312399 1
0.172000606773846 1
0.236509221649474 0
0.0117471406632141 1
-0.0357317030581368 1
-0.115127751417963 1
-0.0789356204918437 1
-0.0230635753492425 1
-0.0852647695043737 1
0.175371810084984 1
0.101134157226457 1
0.0580873314811287 1
-0.0564946439277668 1
-0.088632378556078 1
-0.0701127005421284 1
0.106326922383501 1
0.136519329875457 1
0.080019595494905 1
0.0413613138441089 1
-0.0485368875815424 1
-0.0803085678408964 1
0.0791053383249218 1
-0.0212368294194216 1
-0.187673838897729 1
0.116070677129411 1
0.142936975801352 1
-0.106657499124135 1
-0.169825106733884 1
0.0182430971857995 1
0.0434735101237704 1
0.0259144769629015 1
-0.114207798353584 1
-0.0546865701971497 1
0.287503262826184 0
0.0765574307007119 1
-0.102916307775665 1
0.0945355759026376 1
0.008833112741041 1
-0.0560674260419545 1
0.2613333664832 0
0.148580907463848 1
-0.0213006438921706 1
-0.0172562044723769 1
-0.106009931496262 1
-0.0594833904359384 1
0.145420973868283 1
0.0211244484771077 1
0.0964619888406998 1
0.0616263105262188 1
-0.00992538828155021 1
0.195066854986138 1
-0.0848987683740623 1
-0.224325210770855 0
-0.0605305907741194 1
-0.218948951846906 0
0.105549761727662 1
-0.0443235894841001 1
-0.0241044630560222 1
0.00336038976954783 1
0.00209856138639446 1
-0.00686559417026444 1
-0.327946194005769 0
0.0446717390493068 1
0.00832054416620845 1
-0.0866387285548592 1
-0.168117419684474 1
-0.16563972881534 1
0.047373798386125 1
-0.203482856362061 1
-0.0685199293469549 1
0.00166548401170252 1
-0.136787446282792 1
0.0649881690375165 1
-0.119193325516012 1
-0.0775209998632618 1
-0.0795145184035796 1
0.133428343301298 1
-0.140855566243108 1
-0.167677726548583 1
0.000502695934270304 1
-0.040636391859065 1
0.0112793597167881 1
0.200304096051946 1
0.146146704519035 1
0.00976802115067767 1
0.131110326985843 1
0.0735410573847258 1
0.0778875609125258 1
-0.00917915077625273 1
-0.0369424542226687 1
0.00995698690428876 1
-0.0423090458977436 1
-0.135290847850843 1
-0.163025716165129 1
-0.153707808383193 1
0.153306874751722 1
0.0610739278623711 1
-0.00499397292363343 1
-0.118244281966947 1
0.0242360498273652 1
-0.0129789282033603 1
0.00416789996776367 1
0.122572398936196 1
0.129169502948132 1
-0.102359885416231 1
-0.27312436603449 0
-0.0975935824074965 1
-0.205521989822639 1
0.125640229434381 1
-0.0613082537337988 1
0.107157080270734 1
0.0531869423053606 1
0.191871598017007 1
-0.061877712012214 1
-0.331017793451858 0
0.0648804513909678 1
-0.0474949059072432 1
0.00238882594805716 1
-0.0707051663823975 1
0.0301359926311545 1
-0.182428746566951 1
-0.148514777280599 1
-0.00565875234438419 1
0.10390213413663 1
0.0684781802117871 1
-0.162448231849737 1
0.116426132507403 1
0.123950500612397 1
-0.0194408370186491 1
0.116030879419154 1
-0.0301202894059419 1
-0.151008943848182 1
0.0604369471818586 1
-0.0523999723919084 1
0.111393148174507 1
-0.11206110038143 1
0.170369849050478 1
-0.034244354845525 1
-0.14958477712406 1
-0.0567232894150158 1
0.106379696506559 1
0.0719570118814031 1
0.110735240288306 1
0.139246024747219 1
-0.0477586081118093 1
0.000671132907389287 1
-0.017191734783806 1
-0.065775688581679 1
0.0697685213666761 1
0.0990960640627264 1
0.0238602727199377 1
0.261334164780237 0
-0.111560888333999 1
-0.0997769414053474 1
-0.0580177838197629 1
0.0465878342369205 1
-0.0986177079492462 1
0.0344567426785332 1
-0.219539807456604 1
0.0276458232602635 1
-0.157260405270756 1
0.265315057152237 0
0.0637630031152606 1
0.110553522515982 1
0.0062760989278439 1
0.0308187880764913 1
-0.00243522244924317 1
-0.0367302283467232 1
0.0871605902337612 1
-0.130383076104235 1
-0.0454692372308534 1
0.00133423367675363 1
0.0536784872605155 1
-0.129915605003578 1
-0.0492701689895831 1
-0.0791934590919024 1
-0.0228807947555065 1
-0.116473056031513 1
0.0423338531820635 1
0.0166379486414064 1
-0.270489024613532 0
-0.0461659227507852 1
-0.350299201315151 0
0.0248296033928465 1
-0.00484646477215801 1
-0.0203425321328016 1
-0.175835281155198 1
-0.0244368029401274 1
0.0425206834209587 1
-0.0503488411872364 1
0.0551631422033067 1
0.0534488993570837 1
-0.0420803851532046 1
-0.0326658338173406 1
0.223100785788394 1
-0.0376977214710676 1
0.0596662349895405 1
-0.0468755867409409 1
-0.0482750597885618 1
0.00687280019622891 1
0.109435956208033 1
-0.127998401536594 1
-0.279360812103988 0
0.0918256624002322 1
-0.0146335073788117 1
-0.0885979930563824 1
-0.113449332898333 1
-0.22743460792401 0
-0.044725536624958 1
0.105545527288124 1
-0.0877382462355239 1
0.047047001732454 1
-0.124618833863681 1
0.081468130577001 1
0.0664911466374049 1
0.083516792391143 1
-0.138143731137878 1
0.00399285662381734 1
0.165601420656432 1
-0.00501679843148488 1
0.069233797228882 1
0.0015333289465438 1
0.140167872165394 1
0.204375183530849 1
0.0696997000320933 1
0.158530514117599 1
0.0207833068045885 1
-0.0643224331696027 1
0.0309213207459818 1
0.305451205521289 0
0.00628185239915295 1
0.124019675077037 1
-0.0879183052070439 1
-0.192726139089854 1
0.132516965120006 1
0.0410223691304171 1
0.0931046588753372 1
-0.147536981338474 1
0.0931123740883728 1
-0.106907467606084 1
0.00540203066205217 1
-0.213365616025815 0
-0.0440805640911501 1
0.0348968752168561 1
-0.00191298654734409 1
-0.0368546513440209 1
0.0677064539752469 1
-0.223477739325335 0
0.0210552984536898 1
0.166508146399646 1
0.0524610759250701 1
0.0414219549232605 1
0.00218009418314443 1
0.0374652654560585 1
0.211799308180283 1
0.00414352884690333 1
0.025832602380539 1
-0.127612297128785 1
-0.105221526337611 1
-0.174426141328874 1
-0.205516295020084 1
-0.0305029278168352 1
-0.0276539071160648 1
0.067642820980213 1
0.297201708183423 0
0.0201506655064302 1
-0.284709559570009 0
-0.0965070888829058 1
-0.143745861135995 1
0.05669746247922 1
-0.0379419985121133 1
0.0864298260119196 1
-0.0174329614127538 1
-0.0738060766658878 1
-0.119013032980451 1
-0.255590474467126 0
0.000783064720519583 1
-0.0603338264754457 1
0.0881766738414773 1
-0.0561067840422472 1
0.30761126843591 0
-0.0216117845190656 1
-0.168755609025701 1
-0.206365064585414 1
0.0961521881246415 1
-0.00313117937163301 1
0.00114779612750836 1
0.196352841031844 1
-0.0453402178716577 1
0.0474786327871807 1
0.0392756828557541 1
0.0779473838510844 1
0.224678963843235 0
0.00451796997484166 1
-0.127560603650726 1
-0.0865657676866253 1
-0.0578899883322403 1
-0.120053193521156 1
-0.207675292123739 1
-0.164711773871506 1
-0.11489481566454 1
0.143042666950727 1
-0.00466688620171626 1
0.0317272328112046 1
0.118157364270286 1
0.159229696603542 1
-0.0226747088331955 1
0.016596368743543 1
-0.145827502977448 1
0.180741826860824 1
0.0922900536868317 1
0.0215775824469623 1
-0.000668559087584871 1
-0.136817651427365 1
-0.132929263346554 1
-0.0280894998727856 1
-0.0730591122944352 1
0.0382593494671604 1
-0.0687482746882317 1
-0.145509330728507 1
-0.204886653161691 1
0.160943894496273 1
-0.0677071998638555 1
-0.139943704916338 1
-0.0130244165949552 1
-0.00796421006548182 1
0.110838388041654 1
-0.00111121338072483 1
-0.0390811952039147 1
-0.0553937827227996 1
-0.109351308004213 1
-0.00759900008630906 1
-0.0158166996397187 1
0.129517627827574 1
0.000521010630968486 1
0.0107204848637972 1
-0.142449288570436 1
0.125070067453218 1
0.0165861174728836 1
0.0885810879202196 1
-0.074450560870003 1
0.188934558783864 1
-0.00577073384627306 1
0.128466134191498 1
0.205207075050255 1
0.0594177661849989 1
-0.0729783292160686 1
0.136859705959589 1
0.0341961871444285 1
0.114178083393243 1
0.137848528369321 1
0.177200426637801 1
0.224876505767159 0
-0.110590156105547 1
-0.0186740443267806 1
0.00301477571106328 1
0.140409670669713 1
0.0229345341964499 1
0.238847758701175 0
-0.0925575054248567 1
-0.00954492306950176 1
-0.11469482337147 1
0.0635445245050467 1
-0.00901760675545959 1
-0.114289159033623 1
0.11226821047712 1
0.0360956611902918 1
-0.138224926690895 1
0.134599782417184 1
-0.104782663050233 1
-0.0715015151761902 1
0.425372163904139 0
0.0900841125790881 1
-0.0464243281511463 1
-0.0437429933438884 1
0.0422250875986627 1
0.00464501830223102 1
-0.174047164586822 1
0.00866218210713115 1
0.102843926031687 1
-0.0555314452212403 1
-0.167661640811138 1
-0.0595357709980854 1
-0.0331205324879603 1
0.0719128448184401 1
0.000298446744949759 1
-0.108979417334735 1
-0.0191639417642644 1
-0.0334568112279626 1
-0.0724342927850498 1
-0.133617608690325 1
0.0322418610936823 1
-0.219121157809761 1
0.18673266849688 1
-0.091892757174802 1
0.0174663103941185 1
0.071478066914988 1
-0.0501488775671544 1
0.00981310064512835 1
-0.0545889078070422 1
0.0624384558562673 1
-0.143019166100642 1
-0.0812734348701143 1
0.16621467096759 1
0.046704663715423 1
0.0394457832315332 1
0.0793210333769957 1
-0.170547285230502 1
-0.047520821808805 1
-0.0532266117359871 1
0.251011640188822 1
-0.083320068634409 1
0.00956281876762063 1
-0.0158618481714665 1
0.342441148652947 0
0.0311373349165586 1
-0.0939184060783256 1
-0.066677190488832 1
-0.15239227334091 1
0.114939008924392 1
-0.0938862352695292 1
-0.0686225889138925 1
-0.0262701869392771 1
0.199360292241609 1
-0.0176522201473996 1
-0.0199871258333073 1
-0.1970314295918 1
0.104216579670489 1
-0.040388409971511 1
-0.106921679867499 1
-0.071067455293151 1
0.242530911818697 0
-0.201630438034853 1
0.150238686464678 1
-0.155869430550015 1
0.0631083719754518 1
-0.0584483477651883 1
0.029670605948767 1
-0.204880285767518 1
-0.0253375958846914 1
0.111008449761942 1
0.0723270643099663 1
-0.0302543392785335 1
0.0711995261052562 1
0.0262262439382659 1
0.096501846739683 1
-0.0588945138471278 1
0.0697298243730731 1
0.186585584523438 1
-0.129912554346889 1
-0.0286638637919708 1
-0.155591087709248 1
0.0572742875784692 1
-0.0414982659118864 1
-0.097228139556963 1
-0.01442845816498 1
0.0760613519497748 1
-0.0387142943781825 1
0.052084765247701 1
0.053186540309826 1
-0.157651486738639 1
0.0791833590109652 1
0.0875281530563182 1
0.00948496030879304 1
0.123072479656191 1
-0.0287593520454903 1
-0.0119806277902839 1
0.307569317564176 0
0.114359549301191 1
0.0741066580130369 1
0.0624723916967301 1
-0.174177739064254 1
0.0549549720302945 1
0.0259310511367454 1
0.0210485554199396 1
-0.120042048914908 1
0.0248703311095353 1
0.0624973903106772 1
-0.187150974906126 1
0.0395238514053033 1
0.0171001995180407 1
0.170520952612664 1
0.163275195520733 1
-0.242662526362796 0
-0.0886309916521689 1
0.188178017684988 1
0.0101674298486689 1
-0.192263084026567 1
-0.015506435200528 1
0.210288673271006 1
0.0465846563962401 1
0.122456353185496 1
-0.0917935705663485 1
0.215691302433071 1
-0.0706471725084985 1
0.0629240581131519 1
0.0435922380303973 1
-0.0223628506008487 1
0.103250358116089 1
-0.0537412543921401 1
-0.0358552127185003 1
0.0605215835346633 1
0.0736560397616892 1
-0.0820099737158974 1
0.0480721178188981 1
-0.0658128541974236 1
0.169143695453887 1
-0.0671941710142358 1
-0.152043307620428 1
0.183901974806921 1
0.010059983520986 1
0.0878771302084706 1
-0.0565050610470725 1
0.148692382536463 1
0.0386595356557058 1
-0.0851980306972536 1
-0.0746945412059126 1
0.0299530637706568 1
-0.0788612536296904 1
-0.0540343476625709 1
-0.0772823116889362 1
0.108481440517252 1
-0.151489536407554 1
0.0614421006419909 1
0.143158036865406 1
-0.0409704796583308 1
-0.0116731949137701 1
0.167817883151783 1
-0.0594924706124522 1
0.143830317760503 1
-0.0432885052376452 1
-0.183035136277626 1
-0.0958800083576538 1
0.0372215002922854 1
-0.0864059889582338 1
-0.136138854481879 1
-0.148029917041221 1
-0.00398607619237597 1
0.0400839093434602 1
0.0758421936615125 1
-0.200310903945009 1
0.0507466430854415 1
-0.0262923666402327 1
-0.0357003865895532 1
0.0586312171047523 1
0.0713533106121224 1
0.145827925471315 1
-0.00848326679746809 1
-0.113195159817185 1
-0.0118515829205125 1
0.118907294557793 1
-0.00256772794643059 1
-0.192441879036737 1
-0.269491447711046 0
0.154896791203697 1
0.0451791739101383 1
0.0729636235775876 1
0.0361398128620231 1
-0.157419872530985 1
0.0715676916341771 1
-0.0715897207609859 1
0.160023001057674 1
-0.241122729524223 0
-0.0129888105148051 1
-0.125239114678769 1
-0.0360465648886139 1
-0.0266860074379002 1
-0.00728902242714877 1
0.165963889578999 1
0.106502381850156 1
0.0108065637680833 1
0.135349736636654 1
0.101844571900844 1
-0.0425505533741403 1
0.0219865534238998 1
0.257327718078513 1
0.106899336498177 1
-0.196461335225307 1
-0.0152255267868362 1
0.0440327489762497 1
0.159431119244497 1
0.116742223692066 1
-0.111881101160555 1
-0.108739296873602 1
-0.145253415355749 1
0.0120735665645256 1
-0.0106040365088452 1
0.209450257644765 1
-0.0380603416172239 1
0.118211524292833 1
-0.089047535411248 1
0.0292726678005599 1
0.27940767329977 0
0.160809834318785 1
-0.0326756740470952 1
0.225360128411952 0
0.110180863418119 1
0.282640937715582 0
-0.0584314141622093 1
0.151497664872215 1
-0.0766388565257771 1
0.0172428759041269 1
0.0298526586706529 1
0.153097421421842 1
-0.200281709214118 1
0.0866487947113963 1
-0.117382153382127 1
-0.000993282685001734 1
-0.158674129911778 1
0.0396726898372548 1
0.12816386195686 1
-0.0969438977292907 1
-0.117660904469813 1
-0.0480809764582718 1
-0.0542994931607807 1
-0.0930122440850652 1
0.252806253606627 0
-0.162979269097477 1
-0.0524278655261775 1
0.0564366407568604 1
0.252053827018895 0
0.151402606733614 1
-0.11954655637776 1
0.116755917730433 1
0.0198353305327805 1
0.1150661899613 1
0.0735718631351257 1
0.145130004445036 1
0.0957634189698373 1
-0.104181380819353 1
0.0690401148746386 1
-0.0588439719572231 1
-0.0315672185831971 1
-0.11317737034504 1
0.0876532937456026 1
-0.0686040576252417 1
-0.0950873633562678 1
0.0120380107025975 1
-0.0385736772712073 1
0.0520965713963564 1
0.168136630394771 1
-0.0628702554103397 1
0.0310242023034344 1
-0.0295964582711437 1
0.0680188969618756 1
0.249661956142029 0
-0.0102890113075883 1
0.084822912189353 1
-0.129754900545168 1
-0.01509407356363 1
-0.0552475470189595 1
-0.0343332765389747 1
0.0550273997406004 1
-0.242904444108491 0
0.0656356144389595 1
0.0592559719164065 1
0.0464214245874467 1
-0.00772315316824854 1
-0.0459027687023688 1
-0.0727003506660748 1
-0.1727830035836 1
0.248832597184547 0
0.180294571210325 1
0.0813261627461809 1
0.177718745302763 1
0.178204941248427 1
0.104251107436402 1
-0.233140196618781 0
0.079097197599565 1
-0.0223624933725617 1
0.149486970107041 1
-0.0661464483915792 1
-0.0262596788492139 1
0.0475644785753987 1
-0.00547182225563796 1
0.0465265250987167 1
0.0477192598896755 1
-0.195950220845765 1
-0.00751585349721612 1
0.127741805189879 1
-0.00567575500562061 1
0.0314335626441671 1
-0.076662727599048 1
-0.100971019223429 1
-0.0112028380395538 1
0.00357299798495176 1
-0.294521920121594 0
-0.238529939760026 1
-0.0971890031300244 1
0.0718695881252362 1
0.136360477759577 1
-0.171409909986203 1
-0.0116029618292996 1
0.054436236316786 1
0.0241261134257706 1
0.130006749586637 1
0.00664667575572021 1
-0.155796727309845 1
0.160330180646802 1
0.201545208276628 1
-0.0504186757211601 1
0.0143663744073123 1
0.0948159281301393 1
0.139987658415779 1
-0.138083107341454 1
-0.0021420975871668 1
-0.0592557057828395 1
0.0201038119909299 1
0.0609427280231851 1
-0.120023550721934 1
-0.0636490563383955 1
-0.0823721899099865 1
0.0214629489735265 1
0.0920545396259352 1
-0.112095434677598 1
-0.173005387335579 1
-0.052709464271095 1
0.228868759504799 1
-0.0387918796499008 1
0.0811696184455437 1
0.205718594799011 1
-0.0964689337988103 1
-0.100776406350149 1
0.00469161006079277 1
-0.155572680604244 1
0.0366718303406059 1
0.0769812225055153 1
0.27549747798939 0
0.244166017181425 0
0.0822552572059126 1
0.0424304248631068 1
-0.0559899739379017 1
-0.0223691511197834 1
-0.00854162570281077 1
-0.04799625946894 1
-0.00183097157979967 1
-0.0465782824895126 1
-0.180627631464905 1
-0.114682167942745 1
-0.0402060450010179 1
0.0356982257898722 1
0.0409743888996352 1
-0.00305921621321768 1
0.00574891720626097 1
0.0519333339907839 1
-0.165573381159375 1
0.155317444656047 1
-0.102750863424197 1
-0.0545662074742778 1
0.165102318176165 1
0.181212115234582 1
-0.0522392840787712 1
0.0975591999035141 1
0.209214996871005 1
-0.0473535007031531 1
0.0858867132348387 1
-0.0491968720853593 1
-0.0421523714514252 1
-0.145216500863724 1
0.269426146985802 0
-0.00990558463927245 1
0.216111751631949 1
0.00123522132988675 1
0.161026039573764 1
0.174703410425831 1
0.141151887514416 1
0.00204032925661296 1
0.177984065549958 1
0.0279006021051688 1
0.126269186617589 1
-0.1000472048647 1
0.28148693995282 1
0.0344488848861837 1
0.212187256241898 1
0.226600224280063 0
-0.0962656159627923 1
0.172124365406879 1
0.234686705144811 1
0.0496098536715483 1
-0.185331799001 1
-0.0339368678206665 1
-0.019887381138365 1
-0.0155751030290692 1
0.11673449176105 1
-0.186354792113023 1
-0.0340501936111672 1
-0.0995725413954082 1
0.0299115631719523 1
0.0831493082826376 1
0.0163617396925269 1
0.128421940373614 1
-0.0729779212795833 1
-0.0302360019956039 1
-0.0745694505762819 1
-0.0420536862438533 1
0.145127038649952 1
0.0187928273519348 1
-0.122908698664112 1
0.150617617199641 1
-0.180732715309025 1
-0.00803931713803507 1
-0.117373119424507 1
0.0128148428852371 1
-0.00512808026657941 1
-0.129561636183231 1
0.0322141656161954 1
0.113791140160314 1
-0.0515719884282687 1
-0.0614059352858454 1
-0.0813636958560415 1
0.0553252593491522 1
-0.0589480783390859 1
-0.00377452230625753 1
0.110313227893754 1
-0.0360479238897447 1
-0.0301963293948015 1
0.116529165696677 1
-0.175054480009251 1
0.0746432909378096 1
0.276515632487594 0
-0.100112094158061 1
-0.160452325322084 1
0.110534056768856 1
-0.11450764793883 1
-0.0103311022087875 1
0.179906295905768 1
0.0261929925205601 1
-0.104080587323476 1
-0.0846059417551268 1
0.0204447269681652 1
0.00606948214037133 1
0.161651839643433 1
0.192749337189566 1
-0.041596209861218 1
-0.0089336753458409 1
0.0916902242292859 1
-0.0611263925624357 1
-0.0172285984712119 1
0.0438791463022475 1
0.00377443533790457 1
0.0276591410396245 1
0.0656388539207838 1
-0.0916290396271714 1
-0.113003669294781 1
0.0177831223821966 1
0.0258331621582905 1
-0.24330475984837 1
-0.110209534799167 1
0.00398614637486427 1
0.038855003287126 1
0.121730327812686 1
-0.013889026459366 1
0.0942879483597699 1
-0.0899327946893852 1
-0.299637193249981 0
-0.0130930159506065 1
-0.00645195932545511 1
0.0607570590991748 1
0.228397118555945 1
-0.0764285676002264 1
-0.0481324843243562 1
0.0568320413699582 1
0.156311415545281 1
0.0204773073559032 1
-0.100429783209562 1
0.00629941045928481 1
-0.00224275524624508 1
0.0803399167944346 1
-0.0655952509703651 1
0.099560800947297 1
0.00943467158645616 1
-0.0749086965571201 1
-0.0303194145206854 1
-0.0746698867330308 1
-0.145367372078366 1
0.0532205841638346 1
-0.0577065536622498 1
-0.147251764828028 1
0.255914598089094 0
-0.213796866449628 1
-0.151539342330081 1
0.0612125532607943 1
0.151256495850311 1
0.0421516483201442 1
-0.0845552562287177 1
0.0609521347094614 1
-0.114482822196809 1
-0.102100393029011 1
-0.0464650188973046 1
-0.177053941255343 1
0.116520054178296 1
-0.209560396114931 1
-0.121161116038695 1
0.0510199903618855 1
0.0797731783602028 1
-0.15184389703834 1
0.00257778337272012 1
0.16401737418193 1
0.0776208467952082 1
0.184327244185098 1
0.00162930822654755 1
-0.0588497047166865 1
-0.21743146846718 1
-0.00666176647578545 1
0.118743087899739 1
-0.0273289514615869 1
0.16148211347994 1
-0.0708318005059757 1
0.0534787441828502 1
-0.176645141412859 1
-0.19047709685758 1
-0.0753491725050565 1
-0.02645075685598 1
0.12909743677043 1
-0.198292119256554 1
-0.0871095895620574 1
0.164493190228984 1
0.339179444674166 0
-0.127959484468783 1
-0.0305534651802672 1
-0.0192411032711512 1
0.190874530383768 1
-0.0367655505993993 1
-0.190431260002125 1
-0.117321867294632 1
0.0196478914918034 1
0.0107520772161816 1
-0.00448936053616485 1
0.187009585007387 1
0.00332540692960699 1
0.222645259097755 0
0.0448089606571462 1
-0.059173156466376 1
-0.0819181754318347 1
-0.00221394322828531 1
-0.00570405776580429 1
-0.0155617611694307 1
-0.0548906494328115 1
-0.0294925999533587 1
-0.206755998581179 1
0.0729610782938145 1
0.111391262837578 1
0.110399195699592 1
-0.164115923671041 1
-0.119664155549941 1
-0.0493624470281391 1
0.149335841539702 1
-0.155974398261035 1
-0.123416662365466 1
-0.0457606944918615 1
0.167706626503869 1
-0.0394146442890971 1
-0.0515939599593332 1
0.238296646972331 1
-0.213965815337335 1
0.0252575405175843 1
-0.0260865517040724 1
-0.160390456182364 1
-0.166992302266792 1
0.0396997728239028 1
0.0894466351073182 1
-0.12549820426845 1
0.0437209510342314 1
-0.223829317822266 1
-0.0185707227131397 1
-0.000701896192285049 1
-0.0396360198927713 1
0.0349876454009019 1
-0.0642426018993972 1
-0.0410360224667136 1
-0.07450655501604 1
-0.0148725345065115 1
-0.064606970071631 1
-0.263753110024648 1
0.208681935103399 1
0.120444017052571 1
-0.0348308121563475 1
-0.0357041837733007 1
-0.00988565254217898 1
-0.0926795057919436 1
-0.20065555476319 1
-0.0242171274534657 1
0.165880707300952 1
0.0577881165175854 1
-0.0475516761658574 1
-0.144554744931709 1
-0.0164366865840201 1
0.00244883769188301 1
0.175127011058318 1
-0.0199467224380949 1
-0.0404481741718278 1
-0.0933061391119999 1
-0.149616682815873 1
0.173665992021057 1
-0.0233533398723043 1
-0.320442364843958 0
-0.00609886365121036 1
0.0842055249217241 1
0.082820769041893 1
0.161257923136761 1
0.157302569177859 1
0.26582304910845 1
-0.172142237157487 1
-0.0532679402531686 1
0.0909255376942581 1
-0.159562933551792 1
0.0980322478748473 1
0.0827979079418868 1
0.0271731787711575 1
-0.119934973494018 1
-0.216906653916639 1
0.110623349371771 1
0.0686480797798824 1
-0.00376318819893813 1
0.26982429440062 0
0.0233820486159474 1
0.0384639711539322 1
0.0267203788300755 1
0.201476729975565 1
0.102353034530903 1
-0.0426039656324296 1
-0.237449857320116 0
-0.0425494387020521 1
0.0365597558771847 1
-0.202770037492955 1
-0.191671230653502 1
0.0648114310092877 1
0.0379103022915977 1
-0.164229866036057 1
-0.0785305029978057 1
-0.19155714265482 1
0.0896569179670497 1
-0.0972840534226797 1
