# Supplementary material for: Bias caused by sampling error in meta-analysis with small sample sizes
Source: PLoS One. 2018 Sep 13;13(9):e0204056. doi: 10.1371/journal.pone.0204056 (PMC6136825; doi:10.1371/journal.pone.0204056)
Supplement: S5 File — (ZIP) [file pone.0204056.s005.zip › results N = 20 theta = 0 tau = 0.2 sz = 500-1000.txt]

"dl.theta" "dl.cp"
0.0015201564971756 1
-0.00831724428665069 1
0.0308860852932221 1
0.0722970172886481 1
-0.0643571673506025 1
0.0365833401501121 1
-0.00586068952436084 1
-0.0931255112869421 1
-0.0342127579900683 1
0.0387983520856025 1
-0.0273023415906134 1
-0.0100995159240389 1
-0.0473923924082013 1
0.0368935254542444 1
0.0722648727175489 1
-0.0470701359024681 1
0.0086564568302301 1
0.0167931957368888 1
-0.0268143195696046 1
0.0190787743529879 1
0.0232218231658366 1
0.02652662573797 1
-0.0196453428878431 1
0.00496978881761371 1
-0.102128179678844 1
0.0213785863638305 1
0.0421000770157281 1
-0.0272283044661859 1
0.071712302057579 1
-0.0553618497629163 1
0.109610823013237 0
-0.0713650069748273 1
-0.0292283872170749 1
0.0882623005295185 1
0.112741284807349 0
-0.0362779282447828 1
-0.0198525616878753 1
0.0750117500317961 1
0.0179595596713961 1
0.0357855376506868 1
0.00302572644211369 1
-0.0930525073305401 0
0.0363155398510006 1
-0.0230778970649643 1
-0.0496691550914146 1
-0.0828808571998906 1
0.0831050818481161 1
-0.0205461437672172 1
-0.0278602222267935 1
0.0617701592255593 1
-0.0100573247749473 1
-0.0285530240516714 1
0.0144606018715646 1
0.102104560744264 0
-0.0153701721625684 1
0.0769868097936728 1
-0.0365446137144999 1
0.000883216279503615 1
0.00787528662811227 1
-0.0378525143143978 1
0.0630508179304431 1
-0.030401863000211 1
-0.053872703520384 1
-0.0189588407697525 1
-0.162978909210655 0
0.0522477808180881 1
0.00278710317824608 1
-0.038065757050261 1
0.0243843986268696 1
-0.135530357107327 0
-0.0430748992111849 1
0.034627484436695 1
-0.0175221254070398 1
-0.0319211628941482 1
-0.00999201035827435 1
-0.137554944374077 0
-0.0471250461367956 1
0.0114675092974223 1
-0.000449458107222485 1
-0.0611357914840626 1
0.0318189330426384 1
0.0146116344444499 1
0.0536599942440788 1
0.0518125367481151 1
0.00154833496497077 1
0.0215739700611946 1
0.0281784748410478 1
0.0526635625797849 1
-0.0150824184667373 1
0.015459537298444 1
-0.0158310622199573 1
-0.0172102624867525 1
0.0452735155736014 1
0.0761391585422886 1
-0.0530932851773968 1
-0.0582379589663577 1
-0.0233151831606233 1
-0.0185783269474026 1
0.0224471647231337 1
-0.0892653189441506 1
0.0476484755687979 1
0.0287270137584612 1
-0.0186129382755509 1
0.0155409713005855 1
-0.0528867708840805 1
0.00744152773403198 1
-0.0714253858242079 1
-0.00444183303360495 1
-0.0494618430046098 1
-0.0325538386298921 1
-0.0109624430177245 1
0.00724070076157889 1
0.0289371151106329 1
0.0957959177127111 1
0.0556067750854021 1
0.0533951795091066 1
0.0553992735853055 1
0.0232194962779586 1
0.0570492419028687 1
-0.0371574729999866 1
-0.0186295031822179 1
-0.00595981020279553 1
-0.0247213289385348 1
-0.0287410534807402 1
-0.0424525607598502 1
-0.0596906750337059 1
-0.0351960365600106 1
-0.0306578402787347 1
0.0112462163797552 1
0.0352271522323073 1
-0.0400268978325832 1
0.0560967017894213 1
0.00257096572667762 1
-0.0414061550033833 1
-0.0204477253238395 1
-0.11419615228214 0
0.025749330158008 1
0.0578953166786855 1
0.0812326585986596 1
-0.0179791869303716 1
0.0810691534582953 1
0.0872513628734603 1
0.0391787429295789 1
0.071693228382275 1
0.0910619445456601 1
-0.0572398577639627 1
-0.0263105626546994 1
0.0851775220279671 1
-0.00746830966011378 1
-0.107602366408719 0
-0.0238293888984369 1
0.0380326928632931 1
0.0956281704895467 1
0.00883124792943235 1
-0.0128681342703706 1
0.00745208054774007 1
-0.00049123569977919 1
0.0402089257281439 1
0.00902109204249852 1
-0.0362369022474088 1
0.0713394553666936 1
0.0486720515787524 1
-0.0311389554988978 1
0.0760891674088532 1
-0.0465677717577191 1
0.016918625272525 1
0.245024086670299 0
0.0543241487528987 1
-0.0144627507365526 1
-0.0532573276239054 1
-0.00693104485362494 1
-0.031638858811721 1
-0.0594246437302147 1
0.118418253207021 1
0.114468874692437 0
-0.0194286105566545 1
-0.0655630208319284 1
-0.0622077749828011 1
-0.0523738634842185 1
-0.10046280501162 1
-0.0539204656440114 1
-0.0549599091611977 1
0.111702589734306 0
-0.0199753316560256 1
-0.0120855097588237 1
0.020046054872127 1
0.0585443788063993 1
-0.00940264361955062 1
0.0541305780338984 1
-0.00392822582752881 1
0.0161279250443084 1
0.00349357929315874 1
-0.0590830326481925 1
0.136189629000916 0
0.0217650500483374 1
-0.0340954805047762 1
0.00225726462650128 1
-0.00811246703166443 1
0.0154883384961598 1
0.119091846129945 1
-0.0443525338171905 1
-0.108223534762659 1
0.0857969061960794 1
-0.0543992431914923 1
-0.0386359729915934 1
0.0825049923495576 1
-0.0123331960973612 1
0.112058419974995 0
-0.00566978423411723 1
-0.0515615098811738 1
0.0721856598900863 1
0.122154315983238 0
-0.0278079540300653 1
-0.108642781112668 0
-0.062084525465563 1
-0.0531253695548922 1
0.00931121686368493 1
0.00833124546612735 1
-0.108111653462499 0
0.0915881540503276 1
0.057006026154701 1
0.0547048606416416 1
-0.0676713647357592 1
0.0568095219392244 1
0.0906040861160917 1
0.040307653700989 1
-0.0251629762700119 1
-0.032852266455669 1
0.11425255067546 0
0.0270161090863759 1
0.0282782676334976 1
0.0327294252525198 1
0.0654823806838946 1
-0.0641120224236098 1
-0.0467393248949867 1
0.0238405417617343 1
0.0776669637979377 1
-0.0162173098987848 1
0.0288343630671037 1
0.0369687632900731 1
0.0664163449337873 1
-0.00562081911710973 1
0.0341534056706267 1
-0.0347923509604222 1
-0.0060761751440105 1
-0.0683579629773702 1
0.0290883628681016 1
0.0838456338073183 1
-0.00167982379865586 1
-0.0779852395897205 1
0.102614653576367 0
-0.0593409615875933 1
-0.0822373835105457 1
0.100288240754073 1
0.0542284267560951 1
0.043252706377571 1
0.00607245788393233 1
-0.0390590855459069 1
0.0109634107257878 1
0.0236728374960282 1
0.0529582146077274 1
-2.62358841817451e-05 1
0.000882160972276192 1
0.0764660675848921 1
0.0147059838039068 1
-0.0372384682881624 1
0.0614679169604024 1
-0.0439117741071723 1
-0.0840498334239924 1
-0.0423344421378795 1
-0.0757184558136773 1
0.106906117443796 0
0.0240354376952751 1
-0.000796537246420944 1
-0.0782786739948998 1
0.0635112474241457 1
-0.0182320733495841 1
0.0711138857447672 1
0.134171207473821 0
0.0197901944785054 1
-0.0723110723215342 1
0.0151915024734868 1
0.0924212749379325 1
0.0374755746814569 1
-0.0521748453916702 1
0.00351909973601501 1
0.0220073670941705 1
0.00818510268149531 1
-0.119071358127064 1
0.00668110585009785 1
-0.0720478144361435 1
0.0860215871290411 1
-0.0634522655474186 1
-0.0243507440811793 1
0.0431553010084951 1
-0.113123583197773 0
0.0586881162610901 1
-0.0564066620930252 1
0.0308804282215439 1
-0.0273497664758511 1
0.0985339997006569 1
-0.0434681298858472 1
0.000578434160406385 1
-0.018113415780622 1
-0.121902036960701 0
0.0370848493679751 1
-0.0677976715609538 1
0.102033765081855 1
-0.0375866046775742 1
0.0426385485034131 1
-0.0392316946670932 1
0.0744460702503519 1
0.0791088417287427 1
-0.0333462114936279 1
-0.0516266270143213 1
-0.0271332912210203 1
-0.023085180920613 1
0.00131951413948718 1
-0.0845798277827313 1
-0.00313524798342465 1
-0.0243336094846765 1
-0.0153917516162502 1
0.0429643965224625 1
0.0771229650483849 1
0.013268184606419 1
0.0812916805035871 1
0.0477969819816053 1
0.0146613923181914 1
0.0554081500596813 1
-0.00712703332478108 1
-0.0108054482582188 1
-0.0207887742113637 1
0.038166549667869 1
0.0927557480111283 1
-0.0563000110068569 1
-0.00911924222267138 1
-0.0272584147942748 1
-0.0119628149685139 1
0.059888234037785 1
0.0389650957099269 1
-0.0218194437161713 1
0.00749055234840037 1
-0.101434779282816 0
0.0462170179826292 1
-0.0636317178139896 1
0.0271303695240226 1
-0.0393365044970474 1
-0.15272426941317 0
-0.0684661194560054 1
0.0539069812712369 1
0.123647109589116 0
-0.0647995268405631 1
-0.036102236751264 1
-0.0804823800093076 1
-0.0710296803477143 1
0.0138582766246314 1
0.0810999086538932 1
-0.0878872126381427 1
-0.0418489237876456 1
-0.0229463009441805 1
0.00310604834599025 1
0.0297982669756523 1
0.0234951480334811 1
-0.0369565034356398 1
-0.019011379340937 1
-0.0117634345676893 1
-0.0162124053149105 1
-0.0303970569413524 1
-0.0225101212541087 1
-0.0764081140226844 0
-0.06865458386406 1
-0.0680617505074972 1
0.0257128907386521 1
0.0423644965190564 1
-0.0233487780101959 1
0.0500371533962604 1
-0.0104673041949896 1
-0.0530363979125125 1
0.0192362689290343 1
-0.0295030675970051 1
0.0196441730883315 1
-0.00130391866799265 1
0.0855799668913208 1
-0.0431710212323836 1
0.0450488967816075 1
0.0566718471428368 1
-0.0511177577076933 1
0.0816602110160893 1
-0.124175771356432 0
0.0151005427136399 1
0.0666286224356564 1
0.0782941461203464 1
0.0838497720605901 1
0.0593279548610676 1
-0.0235903341364034 1
-0.0382409183842852 1
-0.080696118659198 1
0.030165925008755 1
-0.0310125810669814 1
-0.0104039895500352 1
0.0523193451650342 1
-0.00198802037527582 1
0.132702352217082 0
-0.00201861823028683 1
0.0498335801392042 1
0.0268991856965902 1
-0.110389752519843 1
0.00276975958638669 1
-0.00598020928801613 1
0.127955094240649 0
0.0323372477749026 1
0.0802506082263633 1
-0.0316099195283053 1
-0.108024361556466 1
0.0638261496920189 1
0.0250857286178583 1
-0.0106978689550389 1
0.00695112632330849 1
-0.0235855714591156 1
-0.0381367691089376 1
-0.0501705724268925 1
0.0104407030628632 1
0.0376818373315714 1
-0.0241324594850075 1
-0.0128564804097804 1
-0.0548371458329817 1
0.0970128104806201 0
0.00476644583180628 1
0.0307846621512362 1
0.0824577197811023 1
-0.0690326864862412 1
-0.0866112575762997 1
0.0130700443985646 1
0.123856744336745 1
0.00796698201508085 1
-0.00507199915057295 1
-0.0428447437189834 1
-0.0445407252198133 1
-0.0540736924813629 1
-0.0789841732880101 1
0.0768327289589858 1
-0.0254299462267732 1
0.0548541557077567 1
0.0500592162256826 1
0.0212035474833717 1
-0.051519293877875 1
0.00969229465876317 1
0.0274773288166612 1
0.0386294344678975 1
-0.0487881682651738 1
0.0385613793797342 1
0.0106015363671848 1
0.0490204104164826 1
-0.0795408929478235 1
-0.0379234603159415 1
-0.0217416878700273 1
-0.088112723241562 1
-0.000354677727488793 1
0.0454964064629606 1
0.0362765223131516 1
0.0236069403384577 1
0.102865149371844 1
0.00604936331197692 1
0.0439174366918098 1
0.0133057514768537 1
0.0281495710742645 1
0.0270094755353313 1
-0.0241154344094144 1
-0.0635799031497366 1
-0.0748568051294936 1
-0.153482800303544 0
0.101239088213647 1
0.0383741164470867 1
0.091913081940023 1
-0.074897973510321 1
0.00737481878197832 1
-0.00479162678236679 1
-0.0509145236190318 1
-0.0641948297906156 1
0.0615412469283571 1
-0.0142823344534552 1
-0.0306419872801343 1
0.0179081369294108 1
-0.0622443554771261 1
-0.0505104618620502 1
-0.0701418837529667 1
-0.0136882916776842 1
0.00460041397491999 1
-0.0299712349697993 1
-0.0204300874313206 1
0.00881816017142393 1
0.0856287658613044 1
-0.0408579631495733 1
-0.0106814157582516 1
0.0931602124917159 1
0.037483430224424 1
0.0697826073707878 1
-0.0548172607908216 1
0.024214308653996 1
0.0224042251610152 1
-0.0836043320692439 1
-0.0481276140933633 1
-0.0341207527167804 1
-0.0601506614485024 1
-0.0372896498036205 1
0.0336934196841633 1
0.0358789015888488 1
0.0446271348307179 1
0.0262000818479654 1
-0.0195569378861537 1
0.00458095600955818 1
-0.0406261797416771 1
-0.104422109565285 1
0.055052979797217 1
-0.0786468490285661 1
0.0812075472683752 1
0.0213364007475972 1
0.0187864693935164 1
0.103286100504579 1
0.0629334730195088 1
0.0268433910442403 1
0.0222081248721204 1
-0.0131265063570754 1
-0.0450327499893361 1
-0.0467098826669372 1
-0.00763223018441441 1
-0.0315795749068457 1
-0.0243121890790036 1
0.00743422481057493 1
-0.0493598413879814 1
0.00953491065132847 1
0.0558675905285501 1
0.0800790768320337 1
0.0120265864627076 1
-0.0595892567459428 1
-0.070483390080004 1
0.156429610801453 0
-0.032280549837123 1
-0.0340684220436129 1
-0.0474185325924541 1
0.00150280274155134 1
-0.00321502660063702 1
0.0157128302567447 1
-0.00874351209337458 1
0.0144535758904183 1
0.0985367198469711 1
-0.0247152526915696 1
0.0345245743174839 1
-0.0899888586366533 1
0.0242183502192517 1
-0.0650641458807848 1
0.0512729601334879 1
0.0467248696287343 1
0.0998928160077478 1
-0.0620040121070496 1
0.00680514164278932 1
0.079089134934836 1
-0.0751502971365149 1
0.0805589383009453 1
-0.00510593103831994 1
0.0351137496643345 1
0.0136712517205573 1
0.0214054429422185 1
-0.0580736535624866 1
0.0808077371671356 1
0.0352815197468512 1
-0.0335174890481159 1
0.0661776943268188 1
0.067770753824699 1
-0.114124990523731 1
0.0258284278688852 1
-0.0742107387554072 1
0.119845313067263 0
0.0106319809251626 1
-0.00794950950393473 1
0.0110770724776657 1
0.00331643749600389 1
0.00243867102096664 1
-0.00373025915682616 1
0.109878343707063 1
-0.0342854727191485 1
-0.0565238728795238 1
0.0465551929148911 1
0.043641507256241 1
0.000898803198897995 1
-0.0593532803679914 1
-0.100074900709072 1
-0.150260098235474 0
0.0298790828361333 1
-0.0485209115137383 1
-0.0783044638709254 1
0.0736933008986992 1
-0.0723215035991766 1
0.0674423410411206 1
-0.0966812706014871 1
-0.0201971800207304 1
-0.0558875407312184 1
0.0114497315996613 1
0.0417280768543547 1
0.0460724886685095 1
-0.0158948867236897 1
-0.129030312587712 0
0.0433423665462764 1
0.00228226557031804 1
0.057045879036862 1
0.0795551177028947 1
0.00319785142064357 1
0.00796496390504996 1
0.0398645227902251 1
-0.0411026592644252 1
0.0586726225215734 1
-0.0306287082328413 1
0.0537212602610429 1
0.0330244400713162 1
-0.00333497949121528 1
0.0469354711904754 1
-0.165894602850665 0
0.0145985592468757 1
0.0557926861724172 1
-0.0154454931487737 1
0.0554652072226655 1
0.017781016610904 1
0.0914538768674668 1
-0.0365544953828726 1
0.0372349537384559 1
0.0355032110535395 1
0.0108746217569894 1
0.00124286399423741 1
0.0525532715620418 1
-0.0543374105083972 1
0.00764288436975235 1
0.0533269873204792 1
-0.0163460116500114 1
0.0186723815660671 1
0.0133026614020352 1
-0.112553255413286 0
0.0229642635639713 1
-0.0279241351075918 1
0.0173356287233283 1
0.0388476190522457 1
-0.0659446401515184 1
-0.0253327469203393 1
0.137887714038148 0
0.0018561197117946 1
-0.00711361435353174 1
-0.0481316217744202 1
-0.0976595272705726 0
0.0853085390991446 1
0.0460553078221137 1
-0.0585205806694779 1
0.0149230698154142 1
0.0518689370107351 1
-0.0119299976491776 1
0.00625908625650988 1
0.000240423563952426 1
0.0162529564354924 1
0.0509520857605029 1
-0.0447874347506955 1
-0.00646098957030524 1
0.0016336542842828 1
0.0297356938817475 1
-0.0228851421942075 1
0.0299230704290857 1
0.00488447482961985 1
0.0130091730598846 1
0.0108505866375408 1
-0.0299094585029713 1
-0.0247290253033431 1
0.0911906589042414 1
0.011518263184486 1
-0.0227202295159254 1
0.0256833915918415 1
-0.0399960986579263 1
0.0451844415479515 1
-0.0497756733989876 1
0.169060951407183 0
-0.067008886188749 1
0.0769012352564061 0
-0.0224132185920667 1
0.0586006567866735 1
-0.0272224681134986 1
0.0257124237970363 1
0.0629097573405044 1
-0.119524331191452 0
0.0651171393054256 1
0.00153991081810451 1
0.0205980136158298 1
-0.0580012687980231 1
-0.0363138149220283 1
-0.0518476971836887 1
-0.0469940071787832 1
0.0690681801828836 1
0.0496035926690148 1
-0.0608294200976296 1
0.0169678682503615 1
-0.0660845922566033 1
-0.117283272864017 0
0.0757851114019444 1
0.0683501393036458 1
-0.108660245164297 0
0.0205764901498716 1
0.00113247623605137 1
-0.0228982923102608 1
-0.0273803468756084 1
0.0603384205476594 1
0.0582190361064928 1
-0.00677859920340635 1
-0.0390425954379174 1
0.0791596824636763 1
0.0165127507227066 1
0.0132487304899137 1
-0.0894347174209604 1
-0.0499733258458331 1
0.0442944467747618 1
0.00430415255272219 1
-0.121177821217439 0
-0.0900858977014203 0
0.05269593650997 1
0.00699189202562342 1
-0.00992431482165383 1
0.0273706005828338 1
0.0156121692369476 1
-0.091163912015394 0
-0.0425185751964429 1
0.0304444944530109 1
0.0430541409761094 1
0.00598486141507519 1
0.0340870727432082 1
0.0610562672237835 1
-0.0283421478253807 1
-0.108785850473428 1
-0.0207013398080494 1
-0.0212051923892517 1
0.0103055730358702 1
0.0282289877887631 1
-0.0875816013014122 1
-0.0111312551531034 1
-0.00144792717473318 1
0.02853483282492 1
-0.0519018303548473 1
0.0384464790916416 1
-0.0130950345334565 1
-0.121513148252414 0
-0.000838544347798944 1
0.0298616113594086 1
0.0478728255757625 1
0.0258627963263949 1
0.0384712760005662 1
0.0259204687169824 1
-0.0328674745678706 1
0.015075555445127 1
0.0203750229605449 1
0.0359591861227205 1
0.0481851886103822 1
-0.0079601063760276 1
0.0227056150639147 1
0.0849387396961269 1
-0.119991883139976 0
-0.0573553786415964 1
0.0517356388804373 1
0.0808068870016814 1
0.0388233892081912 1
0.0314406718927506 1
0.00502137422731365 1
0.106558814094734 0
0.0397450542260992 1
-0.0925843613704484 1
0.0339097017412874 1
-0.0474959835359354 1
-0.0780464518499045 1
-0.0550867492758847 1
-0.0421814985984496 1
0.00800104822382367 1
0.0843033987744007 1
-0.0437224190724557 1
-0.0579729396259549 1
0.080964801111019 1
0.0465849700643384 1
-0.0340946424166246 1
0.0119135252289458 1
-0.00779275815829629 1
0.0183668242067497 1
0.0459089994592798 1
-0.0106747052690395 1
-0.017333049398377 1
-0.0551818582771153 1
0.0196487422901098 1
-0.0700189138938961 1
0.00681340423149364 1
0.080696481028397 1
-0.000988275858023052 1
0.0451946570887997 1
-0.057033393182762 1
0.163985990619314 0
0.091722458840506 1
0.00283146980919012 1
0.0324677222946556 1
-0.0915318112766628 1
-0.0657341534941934 1
-0.00327251734100419 1
0.0634783999769494 1
-0.0257515413530354 1
-0.0643597984718041 1
0.0176819165436187 1
0.0334053488427299 1
0.10224461931579 1
-0.0150421327699789 1
-0.035778865523298 1
0.082969978916543 1
0.0483401172952184 1
-0.0382734679897589 1
0.0916272969270659 1
0.0779392193097082 1
-0.000564901536218225 1
0.00710358203943908 1
-0.0213327149335157 1
-0.0534623835562716 1
0.00264963885708037 1
0.0477582160608058 1
-0.00324763294113109 1
-0.00698925132553886 1
-0.065008480866311 1
0.0468826896090548 1
-0.0312065473871614 1
0.03328683871564 1
-0.0735059291035509 1
-2.52114177563944e-05 1
0.0956955846041893 0
0.0849804678581599 1
0.0212039520501353 1
-0.0202082502804114 1
0.080880013231026 1
-0.0373004082222185 1
-0.160804839113969 0
-0.0368569327905998 1
0.128730740128558 0
0.105393245766654 1
0.0010000289007536 1
-0.0320243942742755 1
-0.0934887674756536 1
-0.0672099769513025 1
-0.0534615036642601 1
0.00597105203105716 1
-0.0345435101807449 1
-0.0679473074296868 1
-0.0301852811942227 1
-0.00529665519290468 1
0.0506353411630491 1
0.0635612860870505 1
-0.0746783039409066 1
0.107091386523365 1
-0.108880877818819 0
0.0983244051350813 0
0.0195587977635585 1
0.0886365479296059 1
0.0443920668231506 1
-0.138239042272847 0
-0.062434958550183 1
-0.0321205788102677 1
0.0710092748682236 1
0.0367025221121844 1
0.0777571200036095 1
-0.034655984249786 1
-0.0367446034687582 1
-0.121100457241017 0
-0.0502820047410956 1
0.0122519642116655 1
-0.00160605015645918 1
0.089326621357441 1
0.0334041802874754 1
-0.0229566345180977 1
-0.039317651011892 1
0.125686323078962 0
-0.027361798472749 1
0.0642635529928754 1
0.0718808345472868 1
0.00220857085001435 1
-0.00130143004601851 1
0.0222781936823758 1
0.100298014965499 0
-0.0913361955236021 1
-0.0441724508374472 1
0.0735804818007058 1
-0.023615288509908 1
-0.106320724215695 0
-0.0880093386018425 1
-0.0860382149825456 1
0.0130430021507149 1
0.00558572152448911 1
-0.0512169637022543 1
-0.00957319805681732 1
0.107242179676727 0
0.0295420835973372 1
-0.042637094282255 1
0.0691011988076233 1
0.0560955413218505 1
-0.0329108278300361 1
-0.00726566044745511 1
0.0548655852432545 1
-0.0426648727888667 1
-0.0117797792172687 1
-0.0508396233476232 1
0.0551909276843361 1
-0.0729061600721358 1
0.081133157164377 1
-0.000381766012661825 1
0.0114545663927477 1
0.0303053641628672 1
0.0590859506447501 1
0.00986810750334454 1
-0.0725742788960758 1
-0.00344036533496972 1
0.106121078451799 0
-0.0637024268321147 1
-0.0280048309441042 1
0.0509548686818854 1
-0.0514786416218685 1
0.00324451788912958 1
0.0200960170969621 1
0.0627507674148759 1
-0.0429839960550724 1
-0.00401134571295172 1
-0.00309697338372472 1
-0.0440219734353258 1
-0.00391663900014084 1
-0.0117790177741827 1
0.12087269187291 0
-0.0206277376050711 1
0.0197147381859863 1
-0.0277609007251613 1
-0.0177270586883234 1
0.0148717303804329 1
0.0433175556817717 1
-0.0488920658473032 1
-0.0564356741445161 1
0.00670155082184613 1
-0.0474614976643059 1
-0.0589238571946057 1
0.0425786731767983 1
-0.090908290655359 1
0.0319801610596091 1
-0.064413069846443 1
0.0203116119584031 1
0.0677494315666494 1
0.0510390599595736 1
0.108244370135861 1
0.00394236247562357 1
-0.00145636933270179 1
0.066355905552675 1
0.0412211945527484 1
0.0206566051234269 1
-0.0043203227146684 1
0.110669685661471 0
0.00154724966517276 1
-0.0401143615657379 1
0.0976310853854972 1
0.0684043991535965 1
-0.0147243978843392 1
0.0475181792986376 1
-0.0156956444892751 1
0.0255657654212204 1
-0.0435465465839167 1
-0.005777579790593 1
0.0521537217232466 1
0.0304525058792927 1
0.0899555133524021 1
-0.0171994722217977 1
-0.0108243764636134 1
-0.0130572053952867 1
-0.0479078824393264 1
0.0345286621820416 1
-0.00891097549547497 1
-0.116788601064109 0
0.163415971097925 0
-0.05032556292097 1
0.0085045040948421 1
0.0690157141506761 1
0.0352167864291234 1
0.0851067864598232 1
-0.00148019539315401 1
0.0394546796953864 1
0.0854313517322091 1
0.0212029326319514 1
0.00570373462192717 1
-0.000431380952810178 1
0.0594675513755184 1
-0.000849897758009013 1
-0.120583058114773 0
-0.0149060361377251 1
0.00828756297658264 1
0.0395472713422245 1
-0.00595478119125116 1
-0.0363845022609287 1
-0.0270564949727103 1
-0.0835154549416077 1
0.00813292304164473 1
0.00699688357976203 1
-0.0544493147658208 1
0.00461251404662938 1
-0.00072546209930004 1
-0.0190430057658844 1
0.0931027691345032 1
0.0748526812900237 1
-0.00361745240694622 1
0.0213551191736629 1
-0.013354809182081 1
-0.0402487560049844 1
0.0842521696502373 1
-0.0962679710218236 1
0.0231941632754298 1
-0.0391029574097054 1
0.0759977732695774 1
-0.0463950320834559 1
-0.0612906564480321 1
0.057420910226743 1
0.104198797597253 0
0.0469708634262698 1
0.117840076109988 1
-0.1179510006886 0
-0.0547828408544187 1
0.030527554035073 1
-0.0767823501059555 1
-0.0951814892054723 1
0.00742326300821868 1
-0.0267301357492187 1
0.028423808665124 1
0.00689332486608357 1
-0.0711161029192983 1
-0.00243663362309031 1
-0.0163016493642591 1
-0.088004080508495 1
0.161143528491016 0
-0.00527580637304981 1
-0.0136523955162571 1
-0.0469815775989397 1
0.0741991404564457 1
-0.0107090980061763 1
-0.0456489811962053 1
-0.0247522127578931 1
-0.0350570688261197 1
0.0544081220470551 1
-0.00592550933511416 1
-0.075084846303748 1
0.00748781098777593 1
-0.0020845284597668 1
0.0760973718151471 1
-0.0494633180195654 1
-0.00924263151886743 1
0.102226551869261 0
0.0318595242822435 1
0.0136335619861486 1
0.149710476165561 0
-0.0121068353092483 1
0.0105973323990755 1
0.0290359875260068 1
0.00527786150946388 1
0.0571292993250636 1
-0.00746930960205876 1
-0.037295919272347 1
0.00734293560552153 1
0.0427977339936818 1
-0.035945567043336 1
0.00926437090921116 1
0.0244933623168498 1
-0.0446453935618868 1
0.0597213334468744 1
0.0165363595916761 1
-0.0155957419114397 1
-0.111031206612962 0
0.0283596971421965 1
0.0181495661520999 1
0.0237667653560264 1
-0.00402737721902104 1
0.0197216638431901 1
-0.0265022960363926 1
-0.0746472613351832 1
0.0893836681475148 1
-0.0266790301270338 1
-0.1178618943736 0
0.0881700535641074 0
0.115907692386764 1
-0.0460996769106529 1
0.0317035630569089 1
-0.0147912278418292 1
0.0135275357599267 1
0.011938440375497 1
0.0342294002940616 1
0.0358003115945147 1
-0.00100334232977993 1
0.0214215507872305 1
-0.00823047006390233 1
0.0316372661312646 1
-0.0405111510548183 1
-0.083374067200255 1
-0.045776452137034 1
0.00377079512548421 1
-0.0529870263300877 1
-0.0104793117519424 1
-0.037461345945832 1
0.0202071650528392 1
0.0446781733843679 1
-0.110877192583596 1
0.0299637579421183 1
0.00833346950871455 1
-0.0223122626764527 1
0.00353051731158221 1
-0.0221910677047109 1
-0.02571285295053 1
0.0400621522428364 1
-0.0214539064638748 1
0.0296614723695777 1
-0.0481266004780406 1
-0.0397106901481883 1
-0.0321799996520931 1
0.040814905589433 1
-0.0671918982763156 1
-0.0205717195941654 1
-0.0494841633558613 1
0.00751052573253179 1
0.0150863604713311 1
-0.0297122344810451 1
-0.140959633241351 0
0.0358676386223494 1
0.0342463685666292 1
-0.0032676591721369 1
0.0421141362194799 1
-0.102585650663045 1
-0.0844793945274435 1
0.0600410539706123 1
-0.0403976906594748 1
0.00984863585901571 1
-0.0924003547477437 1
-0.0220391182431575 1
-0.0972140158090085 1
0.00512153865608083 1
0.00580122437425684 1
-0.0132347620424671 1
0.0274828193147537 1
-0.00400001469910795 1
-0.0302981412091668 1
-0.0497460442959382 1
0.0787129925302633 1
-0.019406596168885 1
0.0223637641071145 1
0.0188637853591059 1
-0.0195131570130644 1
-0.00617245276339779 1
0.126009947297231 0
0.00939788327327701 1
-0.0948926804768796 1
0.0265268339444171 1
0.0412585156183738 1
0.120685979657993 0
0.120789394624821 0
-0.00595458566594796 1
-0.0179330255770161 1
-0.0202914918358983 1
-0.0648685188721552 1
0.0742653166019748 1
-0.134157955116368 0
0.0419226588854713 1
-0.0342015146589816 1
-0.0757476097354765 1
-0.051813955672493 1
0.0240871509203273 1
0.0105223340668684 1
0.0298900264244269 1
-0.0134404544787313 1
-0.0417557943857496 1
0.0601329326907632 1
0.0762668391277879 1
-0.0269231476266083 1
-0.0545696779454895 1
-0.0269391945318579 1
-0.0618014859557812 1
-0.0848586133447089 1
0.0316971943539716 1
0.0170529120701973 1
0.0562859656294141 1
-0.0620518920877577 1
-0.0134418127640495 1
0.00954047205725402 1
0.0387338588330687 1
-0.00196028721054532 1
0.0210442868994229 1
-0.0558766105951395 1
-0.00750178113909388 1
0.14811759568172 0
0.108385016996628 1
-0.0379430944657629 1
-0.0259394215704534 1
-0.103403902407412 1
0.0342896693862571 1
0.104865420979428 1
0.00818735550134448 1
2.31737074098746e-05 1
0.0147961783553209 1
-0.063246934116552 1
-0.0075172628908017 1
-0.068700319285248 1
0.0376055446381543 1
-0.144733046025504 0
0.141256158897482 0
0.0530722020295394 1
-0.053914847487661 1
-0.0336454625267121 1
0.0531661181917907 1
-0.0108378174388485 1
-0.0448999589430536 1
-0.00242172683341653 1
-0.0694028057843005 1
0.106546995446542 1
0.056800700081732 1
-0.0302340734959042 1
0.0440279622431563 1
0.010055455791461 1
-0.0191757159166347 1
-0.0395019035032876 1
0.02252018576025 1
-0.0670099657752084 1
0.0508332335522582 1
0.132097936175649 0
0.000190984991712349 1
-0.0329149582353078 1
-0.00970687958581747 1
-0.0370251173504664 1
-0.0690492280681126 1
0.0372871001283578 1
-0.0822960650745967 0
0.000100365275153108 1
0.108464663890378 1
-0.0358236196841037 1
0.0264118188112877 1
-0.070687828422022 1
0.0143870276347081 1
0.0438771153520443 1
-0.0318388106645709 1
-0.0389685836243853 1
0.0609999143067359 1
-0.0531210644934163 1
0.0251857184628632 1
-0.00156405780395002 1
0.100667200835115 1
0.0312819552436049 1
-0.00812930713486311 1
-0.0366190158205662 1
0.00957073141223136 1
0.0136133719309694 1
-0.0612134034598367 1
-0.084119561928209 1
-0.00498414184783342 1
-0.0467366978460019 1
0.0456953125697363 1
-0.0392568210482992 1
0.0199723029997312 1
-0.0785359046314383 1
0.000330587145799737 1
0.0828372440593736 1
0.0115118045872901 1
-0.0610380550168581 1
-0.08059542232065 1
0.0285041432667236 1
0.0288653406635374 1
-0.0533574189708862 1
0.066092876417124 1
-0.00540630670733716 1
0.00361699545136736 1
0.0660758663758466 1
0.056749876082913 1
-0.100770641703152 1
0.0355897200231079 1
0.088242488881063 1
-0.0175831194205571 1
0.064771585547774 1
-0.00286869611236348 1
0.00776440484154509 1
-0.0144050388716024 1
-0.0367713686157762 1
0.0138796057623164 1
-0.0131450238778732 1
-0.0153182855115462 1
-0.0399158212234067 1
0.115510529431941 0
0.0697999327861261 1
-0.0195717391236061 1
0.0261827159235211 1
0.0508286092529614 1
0.0137785302843341 1
-0.13449608927011 0
0.00460974515535602 1
-0.112972177092876 0
-0.0513006975241673 1
-0.0227156123407868 1
-0.0528298917444592 1
-0.0664262674705627 1
-0.100834143408546 1
0.0239122535283604 1
-0.140895368331627 0
0.0447363224656598 1
0.0886953232638397 0
-0.0586326704876726 1
0.00357897310327128 1
-0.0658520078373752 1
-0.111513821263586 0
-0.0618054265835851 1
0.0723958979536788 1
-0.0169849428877987 1
-0.0245194505909279 1
0.0164971427682331 1
0.0349686292793649 1
-0.0912709331245288 1
0.0411601030760787 1
0.0969371181947597 0
0.0259598930983771 1
0.0322803403624292 1
-0.0311993536570285 1
0.0531840601626887 1
-0.0182553651165557 1
0.0169790437600735 1
0.0175165584732622 1
-0.0534390842629961 1
0.0786295941417743 1
-0.0220552432614947 1
-0.0258120368329232 1
0.0593219632272727 1
-0.00449202153746502 1
-0.0658775926758703 1
0.0917425480628265 1
0.0393782962854125 1
-0.101902898041975 0
-0.0627443767108135 1
0.0254976442636881 1
-0.00521462274579527 1
-0.0157140390219773 1
-0.0921927802113382 1
0.0180015461792937 1
-0.0310087079275757 1
-0.0698580354635004 1
0.00562444521130086 1
-0.0480236466778995 1
0.000566125185285911 1
-0.019104367568356 1
0.11566694511037 1
0.0135073561654526 1
-0.04665736637854 1
0.011386810751786 1
0.102069571450364 1
0.0901439426177982 1
0.0353213206965084 1
-0.00596882497073019 1
-0.0148000299378183 1
-0.027096410389116 1
0.0406737717962159 1
-0.0424948392455978 1
-0.00525596159466861 1
-0.0453427152681705 1
-0.01311231623191 1
-0.0963663810262384 1
-0.0374361532232294 1
-0.0635336488789091 1
-0.0689648472498235 1
-0.0199669542610858 1
-0.0252312418101108 1
0.0300536888506649 1
0.043072697896228 1
-0.0465391949456647 1
-0.0686057162504956 1
-0.0285400520817197 1
-0.000315579998169984 1
-0.00721574121919114 1
0.0503994422223349 1
0.142029441036792 0
-0.110847620666191 0
-0.0592284171625775 1
0.0493082670356013 1
-0.0549311880782783 1
0.0426802347523603 1
0.0117505823198784 1
-0.0362082831515021 1
-0.019694285178481 1
0.033971558080261 1
0.00115689193716627 1
0.165817955476782 0
0.086489151281832 1
-0.0851120157767058 0
0.0331985878806364 1
0.00716769305370742 1
0.0257548143742484 1
0.0230974466456065 1
0.12606099433831 0
0.00159970511014701 1
-0.00351515334896109 1
-0.0684577244909286 1
0.0494691496176975 1
0.018689596034885 1
-0.0255382115803947 1
-0.0356551158747984 1
0.0049836316766665 1
-0.0512004940715424 1
0.00606874140446982 1
0.0695818815758473 1
-0.0284375112531138 1
0.00150137886004165 1
0.0134547455570081 1
-0.0840960438106647 1
-0.00211404247980593 1
0.0592438912671197 1
-0.0156131802884352 1
0.0727202630059627 1
0.0330118288277638 1
-0.00844043758807234 1
-0.0101830250479229 1
0.0445363132550093 1
0.00539745401382218 1
-0.0544356745700688 1
0.150564855084575 0
-0.0391569220078337 1
-0.0396371925732535 1
-0.0584046382230948 1
0.0223827189532636 1
0.0727315527803983 1
-0.0243229995591845 1
-0.0426192870745782 1
0.0198489922477084 1
-0.106949629758257 1
0.0451959148047446 1
-0.081372355577518 1
-0.109470237614775 1
-0.0769039366856696 1
0.0563017116695499 1
-0.0328972020915646 1
0.0167970872137871 1
-0.117285475530754 0
0.0432699869809347 1
0.0649220359715124 1
-0.0274105658965456 1
0.00578589041381679 1
0.0277955629331264 1
0.0261543658984117 1
0.0580187329042145 1
-0.0291571677428075 1
-0.00154720037722169 1
-0.00227461609776668 1
-0.0483107561994921 1
-0.00767582592675105 1
-0.0351567612607681 1
-0.0915951854389004 1
0.0524567119394391 1
-0.03666844740534 1
-0.0238905599017764 1
-0.0267382845298645 1
0.0888783436952296 1
-0.123370221198586 0
0.12194326105948 0
-0.0130184606994131 1
-0.0201192949974218 1
0.110813012427927 1
-0.00729103620425824 1
0.0370381719966743 1
-0.0125805734029434 1
0.013695944469719 1
-0.118544837664489 0
0.0657952035449331 1
0.0225889991720329 1
-0.0993199899602309 0
0.00469649541425235 1
0.0610410985319147 1
-0.0617787004255657 1
-0.00620710985169634 1
0.0241663544407933 1
-0.0717830348215685 1
-0.0259422204234775 1
0.0102833271731132 1
-0.0679868343643774 1
0.0297087897337086 1
-0.0200516917662801 1
-0.018215108026037 1
0.037674756094606 1
0.041423194654695 1
-0.119160062719544 0
0.00240983292309023 1
0.041118780864773 1
0.0508213364566805 1
-0.026832945674848 1
-0.0362963708036801 1
-0.00609267999845705 1
-0.0524381054148442 1
0.0691300738827303 1
0.010073061031013 1
0.0499068455326346 1
-0.021997039253518 1
0.0656469209060373 1
-0.126420474246511 0
-0.026774757884871 1
0.102226012117933 1
-0.056266469980889 1
-0.0695759961149545 1
-0.0654933894809431 1
-0.00445835460677044 1
-0.0140197626336977 1
-0.00339680578647251 1
0.0383057972297623 1
0.00208698591405649 1
0.081170785481237 1
0.00631984366347843 1
0.0150057596106206 1
0.0214315518733359 1
-0.0476447435873358 1
-0.0423896487133224 1
0.017266457523048 1
-0.122931831256077 0
0.0268502654481456 1
-0.00832628629052778 1
0.0239794021587077 1
0.0369417840578923 1
0.0548689894867707 1
0.0213070370583734 1
0.0336664218231874 1
-0.0748593398287948 1
-0.0839277609543733 1
0.0263965502062044 1
-0.020717280457869 1
0.00450990773546653 1
0.0782219136877401 1
-0.0386824727977272 1
-0.102129921334004 1
0.0560331546115684 1
0.0506709224572506 1
-0.0452480255210266 1
0.0437685552519127 1
-0.00836337227515528 1
-0.00861502057854897 1
0.0121256227910261 1
-0.00723879537169106 1
0.103899915490528 0
-0.000378994400846894 1
-0.136069253959057 0
0.0596977831582984 1
0.0461745028024116 1
-0.0332862390236264 1
-0.0567261422005372 1
-0.158235785771963 0
-0.0785310733281753 1
0.0320975019123417 1
0.0325329697283842 1
0.0384233200431212 1
-0.017639255883209 1
-0.0155371817193929 1
0.0512272821425283 1
0.0179043785232591 1
0.198205499646668 0
0.029320556491501 1
-0.00394885059163047 1
-0.0589056069630258 1
0.00360869975865345 1
-0.00110293325573465 1
-0.0132388494729928 1
0.0324512456246851 1
-0.00703443901501923 1
-0.0286654557940614 1
0.0296914767742573 1
0.0244286547707495 1
0.0358612291003321 1
-0.0652513591487319 1
-0.0206018033524543 1
0.0177823089506803 1
-0.0022845068166909 1
0.0297539572499766 1
-0.00346876932954542 1
0.0312530189295811 1
0.0247150874172225 1
0.0119246978443728 1
-0.0476100061981574 1
-0.0258848658794878 1
0.0209721819660395 1
0.00687756200710732 1
0.0051292737832387 1
0.0413092451492722 1
-0.0202421520120111 1
-0.0230395597470959 1
0.00482550914479852 1
0.104733720379967 0
-0.00172567793903247 1
0.000220497395768097 1
0.0314369106487985 1
-0.0227031633453237 1
-0.0187656120556609 1
0.00802017344317125 1
0.0197838990497092 1
0.0202532884410793 1
-0.0374576576125343 1
-0.00260828680391047 1
0.107658745099772 0
-0.0615186524891206 1
-0.068601012527139 1
-0.00101074287128479 1
-0.0246778753944318 1
-0.0528291767636318 1
-0.095615717020291 0
-0.00888307374440856 1
0.0142071172859346 1
0.091126962690893 1
0.0591678597672077 1
0.118815622764144 0
0.0665784700893914 1
0.00896083615619621 1
-0.0561754565507059 1
-0.0181112231658793 1
-0.0209495872795177 1
-0.0435361605437383 1
0.00654712211157436 1
0.0707459342902129 1
-0.0327493491257193 1
0.113328230376494 1
0.0138849111995981 1
0.0426749666727684 1
0.0140839238920981 1
-0.0819747913941929 1
0.0579268937220912 1
-0.0780923001186125 1
-0.0394343597318259 1
-0.0510186977995681 1
-0.0723382201931508 1
0.0282537715984483 1
-0.016153870545826 1
0.0678100853861392 1
-0.0822349652269149 1
-0.0197653997348093 1
-0.0157348770886568 1
-0.0296659835268491 1
0.0298943258346207 1
-0.0319975178251712 1
-0.0745099532093243 1
0.00376752894718073 1
0.00769918101961535 1
-0.0250556161470258 1
0.0670680527867445 1
0.0157744980621502 1
0.0464921402305301 1
-0.119852458161349 0
0.010637230115974 1
0.000122612472831633 1
-0.00259611023902557 1
0.00246643953547292 1
0.030951223920576 1
0.0334748960514382 1
0.0206297122229413 1
-0.0365149631109807 1
0.0881329407132977 1
0.079096823276562 1
-0.0466165042998503 1
-0.0128318522578324 1
0.0100018674376985 1
0.0250141913620862 1
0.0336824660625562 1
0.0321873309054919 1
-0.0491092123433026 1
0.0798073006664055 1
-0.127551966317047 0
-0.040890131547109 1
-0.0737228587891374 1
-0.0479012335905522 1
-0.00898333917766645 1
0.00457883137092706 1
0.0509741130503133 1
0.0106723965399302 1
0.00830279535739428 1
0.122768578761506 0
0.0265816953660135 1
0.00676582914413932 1
-0.0191546350123273 1
-0.0291206389352508 1
0.02443510093898 1
-0.0356366284557181 1
0.0821354850654988 0
0.0513341662280794 1
-0.0661963990290813 1
0.0713671013083944 1
0.0774534038952736 1
0.0519327889915427 1
0.00179251372557729 1
-0.017290050965053 1
0.096578380690734 1
0.0226111986445947 1
0.0701838729665461 1
0.0197839290457698 1
0.0631082604694772 1
-0.042786265133989 1
-0.0537546158286849 1
-0.13204854343991 0
-0.0497868288855122 1
0.108125592059001 0
-0.0400822052494868 1
0.0527178898316879 1
0.0667255939947484 1
0.107575276939636 0
0.0400010555048074 1
-0.0381086647335767 1
-0.0752134734630536 1
-0.127597025203925 0
0.0253458606933406 1
0.068678703511483 1
-0.0375107586370341 1
-0.0172276132940082 1
0.00353714452250738 1
-0.046801449226147 1
0.0873466256647545 0
-0.086220754131556 1
-0.036870735055219 1
-0.0706775472905102 1
-0.06814040174204 1
0.0534769758740004 1
0.0238449566998712 1
-0.0372250910694169 1
-0.0871926807079681 1
0.0639966753117633 1
0.0203397719747305 1
-0.034680915431605 1
-0.0662160892770913 1
-0.0567979238217279 1
0.0422630700199236 1
-0.0546306989169068 1
0.0318531546723653 1
-0.144819763307261 0
0.0276814695517223 1
0.0100884715297204 1
-0.0562801971058918 1
0.00662227513948363 1
-0.0194410895850394 1
-0.0383290855538859 1
0.0954983545518598 1
0.0691164264249752 1
0.0166178526810978 1
0.00946859239261922 1
-0.0412055705984063 1
-0.051206038128997 1
0.0239522546387369 1
0.0974454055510367 0
0.0813808767433968 1
0.104928812835408 1
0.0941333288862009 0
-0.0158076921456629 1
0.0190684483054308 1
-0.0472153593815832 1
-0.102534591819077 0
-0.0616065588343817 1
-0.0395885151154135 1
-0.0665327256481856 1
-0.0556191065305873 1
0.0169442481398779 1
0.0056503343513974 1
-0.0178078703034348 1
-0.00529822782553737 1
0.135129243347932 0
-0.0632131653533019 1
0.0988573018847736 1
0.032369805430283 1
-0.0335630677090933 1
-0.0745401089941313 1
0.0845545219914964 1
0.00254213604813201 1
-0.0113729377315931 1
0.0246492055369703 1
-0.062195663928448 1
0.0288094485832962 1
-0.0231619151741552 1
-0.0234219216575437 1
0.000534583752393835 1
-0.0603063442458018 1
-0.0357944416202938 1
0.0477824057864887 1
0.0240983119102063 1
0.0128059359461522 1
-0.0347443375481097 1
0.016364285989259 1
-0.0133381463877922 1
0.0192544054128219 1
0.0117362912554921 1
-0.0170505019174511 1
-0.0647642073625898 1
-0.0371565918720652 1
0.055089474879339 1
-0.0202223022870646 1
0.0409534850621985 1
0.0228236071230718 1
0.071258687859335 1
0.0465278009640294 1
0.0628307955651643 1
-0.00777206033236745 1
-0.121591482517916 0
0.0177669154975488 1
0.076608195143817 1
0.0794306994444764 1
0.00700253880285964 1
-0.0479461759651023 1
0.0605751192325451 1
0.0363548545304373 1
0.0647118502668213 1
0.0425650199026195 1
0.0431204234779598 1
0.0493231891282268 1
-0.00018043291482514 1
0.0197662980599071 1
-0.00300150639376979 1
-0.0447582797200181 1
-0.00159613674003658 1
-0.00646816473368675 1
-0.109710754088193 0
0.0467287279278067 1
-0.0804483493163954 1
-0.0109437812968261 1
0.0450408507606949 1
-0.0504725482910721 1
0.0247301418201178 1
0.0233848367315449 1
-0.0805222977931717 1
-0.0630012030266358 1
-0.0272255246719065 1
-0.117353606358504 0
-0.0381252177872904 1
0.0415381211441807 1
-0.082174613649113 1
0.0156256348329477 1
0.0239938688189961 1
-0.0462144548247431 1
0.0153015957762393 1
-0.0244633987728239 1
-0.0250799824250825 1
-0.0179678098893488 1
-0.107285873558193 0
-0.0449828957672535 1
-0.123298444307404 0
-0.0969471379391488 0
0.00249066303186841 1
0.0480955109964893 1
0.0459969287288269 1
-0.083917063184195 1
0.00811125810235834 1
0.0393336735855778 1
0.0462302504694515 1
-0.0532532373349182 1
-0.120060849191249 1
0.0264490375851024 1
0.105598127363711 1
0.0356369901060894 1
0.0359113771415609 1
0.154545549168571 0
0.0205282235466868 1
0.00736585377140704 1
0.0427184830617699 1
0.0184208010594269 1
-0.075288336146522 1
-0.040971370206576 1
-0.0306173117349925 1
0.0248670251888415 1
0.0394683141219641 1
0.0142805328471821 1
0.0378163322762277 1
0.048057269390704 1
-0.00189840491779289 1
-0.00332861295566335 1
0.0250053800130269 1
-0.00726653203251574 1
-0.0671973736020046 1
-0.0667248192091402 1
-0.0477707816409233 1
0.0228652538942817 1
0.0190802807729224 1
-0.0203486508385192 1
-0.00202509388213465 1
0.048438273835769 1
0.015621772048142 1
0.104267962331306 0
0.0539747810638589 1
-0.0226566422241259 1
-0.0268963437604097 1
-0.01876592718641 1
-0.0203780743476613 1
0.029298221640334 1
0.00386880965872739 1
-0.0304871422552012 1
-0.0099588777284719 1
-0.0356429719767319 1
0.0111138183575788 1
-0.0585098425993235 1
-0.0741847156128072 1
-0.153722412658904 0
0.0188568840819052 1
-0.0686694217933241 1
0.024213014537437 1
-0.0523406171143561 1
-0.053566707387216 1
-0.0278086007194004 1
0.00742392266350666 1
0.0842410412092687 1
0.0503503760656063 1
-0.0451584560491915 1
-0.0558867963506182 1
-0.0669115971275013 1
0.047429388933089 1
0.0722015505666875 1
0.00984067335572154 1
-0.0596433995156852 1
-0.0862391553326781 1
-0.107358615855101 1
0.0328553604556002 1
-0.116440395013597 0
0.0157123257917233 1
-0.00281103018600259 1
-0.0252424236284004 1
0.0776587221830613 1
0.0171781293788448 1
-0.0203881609904773 1
0.0462491951958977 1
0.0114342007755286 1
-0.010468110054746 1
-0.0526643825827237 1
0.0437749178278349 1
-0.0798540207602042 1
0.0359079186955179 1
0.0680759017643136 1
0.1394700461096 0
-0.0355402556020305 1
0.0228284585625448 1
0.0155223351371382 1
-0.0207752351985204 1
0.0531639836441148 1
-0.024853090453303 1
-0.0873181506310135 1
0.04223223661272 1
-0.0131346629080052 1
-0.0866569492151026 1
0.0343822750715581 1
-0.110655263330394 0
0.0766160242130609 1
-0.0249553152537479 1
-0.0265210944911796 1
0.0347084577388901 1
0.0340982879920997 1
-0.0920989571898602 1
0.0346620190152406 1
-0.0928946892526644 1
0.01576195011851 1
0.029444329490474 1
0.00378787198041734 1
0.0149779876492096 1
-0.0753048457004294 1
-0.132436584810872 0
-0.0405927815642802 1
-0.0516000083557396 1
-0.0556265391153221 1
0.0638535989321679 1
0.0824519079578115 1
0.0618196685675507 1
-0.0235885180307418 1
0.0644870966482991 1
0.0151064616395162 1
-0.0899219007601021 1
0.00342522087390589 1
-0.122925566772354 0
-0.058034291013848 1
0.0567647335717067 1
-0.0798165589243693 1
0.0188816553169636 1
-0.156137981795554 0
-0.0114672152722429 1
0.0221094309776167 1
0.0491307856524078 1
0.0750411942396652 1
-0.0788679965302991 1
-0.0672369918314631 1
0.00813756873910327 1
-0.0295006852801267 1
0.0948236373211936 1
0.0477774021040804 1
-0.0634557292509701 1
0.053593838602699 1
0.0139022583098773 1
0.0374160518916222 1
-0.0246757277942593 1
-0.0775181871639314 1
-0.0264020117916273 1
-0.0201364755519687 1
0.0266250612781885 1
0.0942052726181825 1
-0.0726990674751144 1
0.0752960453650152 1
-0.0975147086854892 1
-0.068751188656987 1
0.0534577051236759 1
-0.0537576230721136 1
-0.0445877746933511 1
-0.0286771988832626 1
0.000173744077669287 1
-0.00525664510627591 1
0.0797007786591944 1
-0.0482342381899262 1
0.0240211580161185 1
0.0349606500322965 1
0.0154485268421435 1
-0.0354886554609355 1
0.0173173662546347 1
0.00407660961410445 1
-0.0851086673501266 1
0.0508207550412893 1
-0.0342453875977334 1
0.0161969758432072 1
0.192868465925827 0
-0.00118578899363729 1
-0.0468049491551382 1
-0.00577776181555274 1
-0.0802809385977008 1
0.0585971475215154 1
-0.0120519746414728 1
0.037412042049076 1
-0.0848330679840537 1
0.0723880057705353 1
0.0405162804328916 1
-0.0508955499224576 1
0.0106031505335942 1
-0.0331132016287165 1
-0.0122616936173095 1
0.0711580277407016 1
-0.0816528737682993 1
-0.0476175148786213 1
0.0301138067303516 1
0.0513954484074615 1
-2.75367613684447e-05 1
0.0009532751441892 1
-0.0057756075708497 1
0.0174661515561656 1
-0.0328506873456732 1
0.0788497712546115 1
0.0518513425715217 1
-0.0727141613310787 1
-0.0436120697233469 1
0.0734739532996367 1
-0.125346611691313 0
0.0587984727024124 1
0.0457898500963635 1
0.0487753332740962 1
0.0148839218208171 1
-0.057639297641459 1
0.0512763941198955 1
0.059405232046737 1
-0.00416337989682038 1
0.00701367471999409 1
-0.0267128706140676 1
-0.0217291588300436 1
-0.0259695669212394 1
-0.0517897887438545 1
-0.0138457282632753 1
-0.0576710850531027 1
0.000621736265822349 1
-0.0341538304674245 1
0.00635534106218293 1
-0.0332808839742046 1
-0.116069838232184 1
0.0783403720080993 1
0.00498460107360823 1
0.00979678316810622 1
0.057646858264749 1
-0.0210433219980823 1
-0.0279492427705332 1
0.115061733616678 0
0.0293658479037869 1
0.0248726637241152 1
0.0098171623895323 1
-0.0610003539829282 1
0.0693088203338533 1
0.0434313932180007 1
-0.128524014241885 0
-0.0187329935458699 1
-0.00066759193684739 1
-0.0281148565388918 1
0.0687053105916686 1
-0.0771734824148065 1
0.0688564080343842 1
0.0202912046653817 1
0.0824405199604334 1
-0.108634024989565 1
0.000667139799958775 1
-0.140724957729027 0
0.0597531573124806 1
0.0272273755565667 1
-0.0965945476562609 1
0.0385621423100556 1
-0.0556645213455852 1
0.0552109109537773 1
-0.000552803816588332 1
0.0209438279345615 1
0.00903739732805254 1
-0.00681314049125217 1
0.00641486239858765 1
-0.016974841010265 1
0.0200271301039595 1
-0.0208099482537027 1
0.0182560645846078 1
-0.0146006524476788 1
0.0560455798823956 1
-0.00630277016108144 1
0.000978649043452082 1
-0.00277495943548803 1
-0.0757551425496174 1
0.104270127380708 1
0.0620327255033735 1
0.0192258582202124 1
-0.0949760612173109 0
0.0327395865011627 1
0.0832303878796541 1
-0.0864733518381603 1
-0.00919414871611245 1
0.0412519242046994 1
-0.135273266032223 0
0.100989348992737 1
0.00295964410838776 1
0.0604698827806723 1
0.00721865276413777 1
-0.0495444047360268 1
0.0108698991464771 1
0.0233012831333745 1
-0.0499197233676338 1
0.105081015828267 1
0.0697421387834042 1
-0.0522295188515516 1
0.0171272294204453 1
0.0628313507544697 1
-0.0543791404489352 1
-0.0987454864322942 1
-0.00598205630689579 1
-0.0813625809943118 1
0.0792985839202441 1
-0.136749279994415 0
0.0151711906792113 1
0.0296508158051324 1
0.0159104820292642 1
0.0140599557760981 1
0.0269824449363939 1
0.0760550089008137 1
-0.0155268288358818 1
0.0324620996661675 1
0.0505211331850729 1
0.0750140265885688 1
0.0490338901355143 1
-0.000698520109330699 1
0.051973537206087 1
0.0105595919846565 1
-0.0285732153590041 1
0.0220321389637374 1
-0.0139686553352761 1
0.0538244132925914 1
0.0469744566882465 1
0.0040909884084877 1
0.010524383217124 1
0.0157574247098264 1
-0.0667316972715314 1
0.0652914728099528 1
0.00810497804349143 1
-0.0332512839886567 1
0.10803687386611 0
-0.00794331584984145 1
0.0975922453753758 1
0.0528704167766294 1
0.0887198354958495 1
0.0265167154537044 1
-0.0154461862589599 1
-0.0116732186111226 1
0.0393197788554999 1
0.00475570039373413 1
0.0991184807590946 1
-0.0311984467480354 1
0.0443348918435952 1
-0.036655221157474 1
-0.0231467069002165 1
-0.0204921102685686 1
0.00643020749217098 1
0.00848886361061976 1
-0.0485328699281771 1
-0.0313048091382208 1
-0.0126669585101603 1
-0.0110869712870424 1
0.0146242762132164 1
0.0562791098301217 1
0.00916350957634639 1
0.0246947396524093 1
0.025838067615232 1
-0.0141239030694367 1
0.0172539930637457 1
0.0635359537167355 1
-0.0110979449785687 1
-0.0869981609715514 1
0.0123397567516468 1
0.00263602197360197 1
-0.118686495492301 0
-0.0334102264368724 1
0.0245902103641292 1
-0.0313031139913107 1
-0.0156880953888374 1
-0.037186179364038 1
-0.0240665565186452 1
-0.133699707046752 0
0.0716342512330836 1
-0.0593554932024813 1
0.0301738547246783 1
-0.0580535056979251 1
0.0161416022409448 1
-0.150052240214868 0
-0.0336407075090833 1
0.0175295540995443 1
-0.0512357537649384 1
0.00465215406127675 1
0.0702038967204008 1
-0.0512428695573823 1
-0.0289994426643715 1
0.0155608744546294 1
-0.0280506429072337 1
0.00966848466836145 1
0.0209659115343999 1
0.0584253159360378 1
-0.00079623667222968 1
0.00377970044238771 1
0.00808357774569003 1
-0.0310518795324558 1
-0.0418029737697005 1
-0.0275165345648374 1
0.106259772268996 0
-0.0350136049556411 1
-0.00201820753210279 1
-0.0158286410690414 1
0.0514497393191414 1
-0.0235030732792004 1
-0.00613821376841244 1
-0.0874298200270143 1
-0.0125772136930405 1
-0.0427264464653344 1
-0.0340359671438224 1
0.0271082175407875 1
0.0113924905063365 1
-0.0366765926574665 1
-0.00809363958677617 1
0.0780076216220242 1
0.0474873715146359 1
-0.0637551412828155 1
-0.0115666165119233 1
-0.044705838852233 1
0.00497929516059518 1
-0.0139809467150406 1
-0.0350510406882258 1
-0.067781083354819 1
-0.00934431055088941 1
0.00553935853740666 1
-0.00492079104696043 1
-0.0103286115072279 1
0.0688349402501694 1
-0.0543081518863545 1
-0.0675602613836306 1
-0.0367081499315923 1
0.0308120137867758 1
0.0333675921734705 1
0.094414533020069 1
-0.00237594251372101 1
-0.0155658793305437 1
0.0144581077559528 1
0.0576065368498157 1
-0.12037913970613 1
-0.0852559518851008 0
-0.00362921564058295 1
-0.0123881152944095 1
-0.107126983872804 1
-0.0341843205274404 1
0.0429385037018522 1
0.0147010717148155 1
0.0335943763810568 1
0.00740482481574587 1
-0.00645954249584339 1
0.0620629089253017 1
-0.00613351130679332 1
-0.0314095398180127 1
-0.0159074697135458 1
-0.00930206228983405 1
-0.098578444974045 1
-0.0609389551812452 1
0.054923263556199 1
0.0584884276197989 1
0.0656493949014522 1
0.0559565156689343 1
-0.0368347362053819 1
-0.0435884638850405 1
0.00907910981758971 1
-0.0394802711946877 1
-0.019185132612497 1
-0.0610654465625368 1
0.0582533538799872 1
-0.0154123090606823 1
0.00905530431132035 1
0.0280986966617299 1
-0.0900999465516511 1
-0.0285747901831783 1
-0.0925107480230704 0
-0.073018403275891 1
0.0209167635993004 1
-0.0548031899767624 1
-0.0386542614675938 1
0.053669416885755 1
0.0834913421693385 1
-0.064462709745041 1
0.00941439295355121 1
0.0294147083126183 1
0.0345802218630432 1
-0.0605056146481003 1
-0.00862768254423544 1
-0.0301885689298413 1
0.0937123474419718 1
0.00842923395727812 1
0.0057786491645186 1
-0.0536644422455781 1
-0.0504445992927602 1
-0.0347096423457147 1
0.0637259586166565 1
-0.0364711151939186 1
0.0521263664487731 1
0.00790482310227468 1
-0.048492016467557 1
-0.0616446941295448 1
0.00781818250673632 1
0.0758833268567209 1
-0.000716248617913036 1
0.0689689853304052 1
-0.0798629536105785 1
0.0538399064366282 1
-0.00444392554024231 1
-0.0247498274590888 1
-0.0776939056232021 1
0.0294983342039051 1
-0.030436263090766 1
0.0461546427800907 1
0.0158348970644489 1
0.0206830889565701 1
0.00318283322096908 1
0.0508451217006741 1
-0.0105365236083014 1
0.112283364927656 0
-0.0247997041994086 1
0.0457026129862066 1
-0.0111237796805445 1
-0.0524219663087693 1
-0.0159407961570255 1
-0.012680363406746 1
-0.0207942860878771 1
-0.0345673524462581 1
0.0451070869228923 1
0.018028338295101 1
0.000478423326022259 1
-0.00269666214014515 1
0.0321123018283595 1
0.0113259523677492 1
-0.0346629384232864 1
-0.0251748219474495 1
0.016592931188184 1
0.0391148336081194 1
-0.0275995963359066 1
0.0671868541663194 1
0.0304781348616168 1
0.0964032987362092 1
0.0523496897500904 1
0.0291449486228038 1
0.066651656544987 1
0.0450620300006275 1
0.0125887832358642 1
-0.0534119506191017 1
0.000891074700686985 1
-0.0186271624433374 1
0.0347511744538385 1
-0.0385660252073457 1
-0.120565763569537 0
0.108584140533834 0
0.0400554474066343 1
-0.00747931884826188 1
0.0370784977852795 1
-0.0387917376481247 1
-0.010076226070527 1
-0.0206042916715525 1
0.00199337734820783 1
-0.0266222183161378 1
-0.0133849320004539 1
-0.0372318937250403 1
0.0666612199675351 1
-0.067015035260047 1
0.00256924174267728 1
0.035561681226535 1
0.0223571978158845 1
-0.0415620299544501 1
-0.0358129669089493 1
0.0264823455316746 1
0.0550703682285439 1
-0.0057476995697832 1
0.0926561937383112 1
-0.0174349622573119 1
0.00120335432742129 1
0.0670268999678271 1
-0.0956318990659558 0
-0.0475280933794834 1
0.0271592750695381 1
0.0221227524916428 1
-0.018335878373834 1
0.114013614053085 1
0.00035776877508794 1
0.00774280670644355 1
-0.0159603788976922 1
-0.0630459172423219 1
-0.00571695150550263 1
0.012804199360184 1
0.0425661398349285 1
-0.0499785967769803 1
-0.0440416291668865 1
0.00895063806359838 1
-0.00650910105959727 1
-0.000729241434769293 1
0.0447923083563942 1
0.0530576864268079 1
-0.0777948005652804 1
0.0663301216984543 1
-0.0545187160130332 1
0.0222676687782201 1
0.0245850077936149 1
-0.0415261355421703 1
-0.0844535841315461 1
-0.0687297287446481 1
-0.0148709772535223 1
-0.0413183596440892 1
-0.0286764108636452 1
-0.008475044833441 1
-0.00497835048332386 1
-0.00132402273003197 1
-0.0193845172830049 1
-0.0286720613740645 1
-0.0404617575005808 1
-0.00519811301609972 1
-0.056449079849576 1
0.00430177732334743 1
0.111430373499499 0
0.0271376600348503 1
-0.00503334145799265 1
-0.036146218163059 1
0.0707840415328774 1
0.00197596737330623 1
-0.00552846692008642 1
0.0631272179580332 1
0.0206598359580766 1
0.00876293044592428 1
-0.0116586056763901 1
0.0364924162492791 1
-0.0246925442904203 1
0.051735267194322 1
0.0357705971019612 1
0.00885510294779623 1
0.0508536653765533 1
-0.117229119759519 0
0.0795930939203022 1
0.120929266100572 0
-0.154042099148967 0
0.0569359357943283 1
0.0402314311182757 1
-0.0219601836962796 1
0.0682840141766224 1
0.0056684464443281 1
0.0338759014591395 1
-0.0125907467777826 1
0.00577303668006299 1
0.0964727831078835 1
-0.0300942398217105 1
0.013829526684822 1
0.067296940634678 1
0.0773540642838817 1
-0.00756705918712173 1
0.0541928596727363 1
-0.0331488210228124 1
0.0958792945875597 1
-0.0436977031432188 1
-0.0299251448815747 1
-0.0547068670811276 1
0.0298273544014519 1
0.0402357656596451 1
0.0260859687577146 1
-0.0331983778746071 1
0.00214352318802053 1
0.00666409203637144 1
0.0505687370571672 1
0.0128978111718923 1
-0.0287879045673231 1
0.0482022133983985 1
-0.0155254359236505 1
-0.0248404857427191 1
0.00811802464992909 1
-0.0498648393665031 1
0.100354228758873 0
0.00201886913882462 1
0.0388960250378663 1
-0.0411491327660129 1
-0.0836685496929221 1
0.0321763762532457 1
-0.122048615991218 0
0.0855469421525477 0
0.0445751191197147 1
-0.0338554266550681 1
0.0893646443178966 1
0.0663981923715684 1
-0.00736317678798163 1
-0.0349560085597774 1
-0.0705116459897243 1
-0.0216464522469567 1
0.0357864934812903 1
0.0689488126761457 1
0.0198534843438618 1
0.0951580516174192 1
-0.108269420385335 1
0.056365978972162 1
-0.0286325763954761 1
0.12101157397342 0
-0.0330490931095034 1
-0.0296969397751424 1
-0.0124149493964585 1
-0.00492190661571502 1
-0.0397162752707862 1
-0.0136790823294208 1
-0.0882724136599175 1
0.0455749598925145 1
0.0663751121317352 1
-0.00342142791219921 1
-0.00247597625487408 1
-0.0124551586886102 1
-0.0543113575727408 1
0.00562637209056886 1
0.0487198355193772 1
-0.00626698425550377 1
-0.0417815034581574 1
0.0081721945428747 1
0.0508508391761287 1
-0.0420957996016169 1
0.0967232566160248 1
-0.04775383613152 1
-0.0472409742569391 1
-0.030904173247757 1
0.00993948473416785 1
-0.0288955624684753 1
-0.0389247751269421 1
0.0191741776053511 1
0.00840870030524277 1
-0.0805703232120328 1
0.108507567910061 0
-0.123523236629429 1
0.0201041937830976 1
0.0470932382909174 1
0.00964002235752595 1
-0.00013821631570515 1
0.0184884273774771 1
-0.0772316906286446 1
-0.0316473662522072 1
0.0468972162459338 1
0.0353678117563162 1
-0.0162594653117112 1
0.0418567984992077 1
0.0562718483546575 1
-0.070063493541653 1
-0.0178151151560888 1
0.024594453678327 1
-0.0298733978658841 1
-0.0177414645261535 1
-0.00747776086727497 1
-0.119035346436755 0
-0.042812053271121 1
-0.111083294921505 1
0.0279125158525645 1
-0.0225123672988282 1
0.0407351888985632 1
0.122342050871111 0
0.0069406454724609 1
-0.0449306310650851 1
0.0281707343160728 1
0.00384661200911345 1
-0.00795748079165936 1
-0.0164702414546976 1
0.0675233975478434 1
-0.0306674247350299 1
-0.0245637139975634 1
-0.0156826419152806 1
-0.00231491451157976 1
0.0312270930049325 1
-0.00400509373076652 1
-0.0256901296941225 1
0.0299293242604471 1
-0.000154254635516299 1
-0.0523457683270157 1
-0.0137753619013914 1
-0.0667956182044792 1
0.0888110077612194 1
0.0220546915184336 1
-0.0249587168339785 1
-0.01490125083405 1
0.0485634455371537 1
0.0231001959909619 1
0.0365090381325452 1
-0.00472876058002139 1
0.0749058227752987 1
-0.020734431454189 1
0.0228961555554253 1
0.00774499280440063 1
0.00252227468945198 1
0.0135562679742603 1
0.0568519334545845 1
0.00787625170646561 1
-0.00575163907874309 1
-0.0302149379628009 1
0.0257405579800698 1
0.083529344530923 1
0.0310233795914436 1
0.0483004314547199 1
-0.065688385694867 1
0.0448803298486082 1
-0.00523909496607034 1
-0.0223798435237744 1
-0.000864092715316263 1
0.0161290003126024 1
0.0488364265402803 1
0.108512202916276 0
-0.0389900584552357 1
-0.125568799260548 0
-0.0810088798049352 1
0.0353442139630561 1
-0.0313200928426092 1
0.0116541367479086 1
0.0807723051102613 1
-0.0635725433540164 1
-0.0588587058647548 1
-0.0586755823869999 1
-0.0151938029885158 1
-0.0321067163766351 1
-0.0814154200861659 1
0.0393047392017741 1
-0.0444116313008683 1
0.0568518019767014 1
0.0166917100856091 1
0.0888517249844743 1
0.0383862885012424 1
0.0464177098286938 1
-0.0378562272111773 1
0.0334066647141525 1
0.0239354466977978 1
-0.0693221173942291 1
0.0264506853517274 1
0.00800087614518144 1
0.00758349502938604 1
-0.01716756811591 1
-0.0319391980777209 1
-0.0675422801578821 1
-0.0826554695575124 1
-0.0188933761575409 1
-0.0354631250714873 1
-0.0282765930271619 1
-0.0385640728581354 1
0.00525806344662079 1
0.0649739733262265 1
0.0108904965943712 1
-0.0947872929417682 0
0.0544789500785762 1
-0.0352993513429314 1
-0.0668169032111257 1
-0.00507578025993266 1
0.0588021753893076 1
0.0267297469176243 1
-0.0621326929677609 1
-0.00277726389563907 1
0.0488080078848058 1
-0.00944218551433761 1
0.027215711009186 1
-0.0414495937377843 1
0.010295530720674 1
-0.0631202275861153 1
0.0522710352855728 1
-0.0180205200269024 1
0.037414453111991 1
0.035154974683574 1
0.0121918575332936 1
0.0465212104355341 1
-0.0758911115907175 1
-0.00691788712643912 1
-0.0423552056087653 1
0.0534764987000897 1
0.00507209482752805 1
-0.023570492503799 1
0.0395164212497095 1
0.0493724635181113 1
-0.0643112270476007 1
0.0795075874039453 1
0.0377955084049063 1
-0.000791442943340748 1
0.0522609557046774 1
0.0746187532302651 1
0.0458262221162918 1
-0.021060799984158 1
0.0185525985343879 1
-0.0905579866774193 1
-0.00687469138869425 1
0.0206477293754854 1
-0.0854446663851561 0
-0.0151364445148595 1
0.0340483873340487 1
0.0306826562969856 1
0.0408539206144076 1
-0.0189690983061587 1
0.0561750534546628 1
0.0286959281308533 1
0.0617539815333383 1
0.00332637038892028 1
0.0201510864413605 1
-0.00764114687962554 1
0.0502737585402253 1
0.0165626004473369 1
0.0248462024459842 1
-0.0123758833794105 1
0.0410742572325308 1
-0.0706854186671946 1
-0.054411714054227 1
0.0713869671239513 1
0.0452614994530795 1
-0.0530415463695549 1
0.0201614545804917 1
-0.0494659099608992 1
0.0378673693275363 1
-0.032431603948772 1
-0.0514718644363295 1
-0.110373058391652 0
-0.0168365837640226 1
0.0613365833458284 1
0.043694138414147 1
-0.0634237144022975 1
0.0323437872172203 1
-0.0776129469831778 1
0.0908766239379916 1
-0.0857831083313857 0
0.0125376659600096 1
-0.00970639115540638 1
-0.0367124794608287 1
-0.00263965097894434 1
0.131180994757938 0
-0.0220234258348896 1
0.0513118927989392 1
-0.0344599045781458 1
0.0844646210714889 1
-0.0059953015744433 1
-0.0324095303173987 1
-0.0511651533679837 1
-0.0232264313273206 1
-0.00454270912469119 1
0.0527391587688151 1
0.0574797302423419 1
0.0365558588476594 1
0.0445400921575439 1
-0.0702157090479287 1
-0.00280479308318379 1
-0.0585445118815333 1
0.0435908951068738 1
-0.025710569570235 1
-0.05955481958103 1
0.0122592770372843 1
0.00269585025377255 1
0.0368241859436057 1
0.0210597271447068 1
-0.0482772012165898 1
-0.0476766504993011 1
0.00326341001445949 1
0.0238233366981709 1
-0.00804978203158343 1
-0.0105522661419889 1
0.0206424976456343 1
0.0425344213472256 1
0.101343246596254 0
0.0733607345473927 1
0.103585434571984 1
-0.0259573526855076 1
0.0496870996830787 1
-0.00630837856194113 1
0.0431138112296919 1
-0.029176855935463 1
0.042036374977395 1
0.0883279895812357 1
-0.0377282703392839 1
-0.105709951932796 1
-0.047541689148491 1
0.0600192252205437 1
-0.0183565601483237 1
0.0690840633014138 1
0.0650106223515577 1
0.0637788271484707 1
0.0567626647529126 1
-0.0184333458811613 1
0.00822618807870055 1
-0.000115773537933163 1
-0.0199737839446471 1
-0.0788511247034749 1
0.0699888795168646 1
-0.0689768474054223 1
-0.0353496200183823 1
0.0595090665418253 1
-0.053344272150383 1
0.0321719676780048 1
0.0582555791193968 1
0.0750843048392609 1
0.0426824245640308 1
-0.0119676413278498 1
-0.0817437464319869 1
0.0198539944440147 1
0.0385763454281588 1
-0.014953289204203 1
0.0802856145946167 1
-0.0297645032818807 1
0.000614968556950706 1
-0.0254596215203855 1
0.136699622473802 0
0.0142560185236226 1
-0.0536433130285516 1
0.0198180568053333 1
0.0336422402389039 1
0.0123461022805988 1
-0.0741890214650828 1
-0.0355338948369049 1
0.0240940442762731 1
0.0766412905977358 1
0.028235171830442 1
0.0264189898424886 1
0.0582648655477672 1
-0.0226838624527035 1
-0.0745229661878174 1
0.0673100552557457 1
-0.00756081504401918 1
0.13243161543682 0
-0.0727205051085893 1
-0.0516603064402954 1
-0.00925975605434856 1
0.0387223851388219 1
0.0123969562765489 1
0.127355050015308 1
-0.0679683378244611 1
0.0459227890596027 1
-0.0563855929818127 1
0.107634405122347 0
-0.072376899150167 1
0.0708167454173669 1
-0.0316169463542125 1
-0.0255785365676861 1
0.0631741579788086 1
0.0472922078680773 1
-0.0260324851212533 1
0.0166429557073711 1
0.0402961085606684 1
-0.114908931019473 1
0.0243618049156775 1
-0.0940005984611559 1
0.0335471907684543 1
0.0124793280325856 1
-0.0217417476938771 1
0.0309588623513697 1
0.00108868818494079 1
0.0320011573868015 1
-0.0193409857994925 1
0.109073078138471 0
-0.100600398093589 1
0.0525114286001916 1
-0.0259310971857837 1
-0.0287733598879336 1
0.035642977340127 1
-0.0162591228184093 1
-0.0440770796120946 1
0.109590234975988 1
0.0601821521086052 1
0.00398146559461049 1
-0.0646232287936501 1
0.0852146581529447 1
-0.0300355770902524 1
-0.0485931420878347 1
-0.0131646312167607 1
-0.0655269240497886 1
0.0546858269345029 1
-0.0328996970906334 1
0.0433036973648486 1
0.150193191289829 0
-0.0031818844279506 1
-0.064437601722202 1
-0.0402526270248844 1
-0.0634363108661712 1
0.011539462931642 1
0.0193419730629657 1
-0.0522497330912763 1
0.0902636083520031 1
-0.0474160553189598 1
-0.0775366040299074 1
0.0301371712073795 1
-0.0137269725658329 1
-0.0538996526911586 1
0.0086110715664248 1
0.111546056572463 0
-0.00510486203308024 1
0.0680662669601682 1
0.043094746159314 1
0.0839379285425813 1
0.0674594312403784 1
-0.048809583643196 1
0.00274556513227437 1
-0.00371479425114892 1
-0.0540588897248687 1
0.000611456453742863 1
0.0276467514593561 1
-0.10554777718049 0
0.0141477948999293 1
-0.0155224968797587 1
0.141480840107399 0
0.00228088819831629 1
0.0513039559085772 1
-0.0670559938242272 1
-0.0474062460711826 1
0.0361743828908936 1
-0.0479539630426477 1
0.00671776768947705 1
-0.0072658026563331 1
-0.0602703707807299 1
0.00479839786988011 1
-0.00458879611521848 1
-0.0588433381318966 1
-0.0100672075275696 1
0.0717874314126986 1
-0.108631474653584 1
-0.0353890385262946 1
0.0213373009505912 1
-0.0829376505863573 1
0.0632843833862822 1
-0.0224947143553619 1
0.0210701775277667 1
-0.0376216363740978 1
0.0176788044826124 1
-0.0765208662383887 1
-0.0201103911410702 1
-0.00989486274836907 1
-0.0102875404974695 1
-0.0181805888748974 1
-0.0365873691462928 1
-0.0280291067564143 1
0.029676928016541 1
-0.0564149840147456 1
0.0549670372622085 1
0.00854213565108965 1
-0.107353143004049 1
-0.0248738844483702 1
0.0494257086971311 1
-0.0937698898886695 0
-0.0116449050991827 1
-0.0312869653448833 1
-0.151884006266772 0
0.117281317455014 0
0.0348696960703825 1
0.00272338360164138 1
-0.0292043543918813 1
0.112614568137288 0
-0.000153516521205492 1
-0.0212704558602468 1
0.0530317309451582 1
0.0123157956308951 1
0.0473043885004795 1
-0.00326850497123058 1
-0.00748936602924545 1
-0.00400837349777952 1
-0.0513512110302126 1
0.0185088504661212 1
-0.0239482425788797 1
-0.0519381603177127 1
-0.00169226965081513 1
0.0613644302826258 1
-0.0948454785777251 1
0.0618626342909238 1
0.0142162132572275 1
0.00391503095242572 1
0.0352789371497998 1
-0.0168505890523891 1
-0.03917950460951 1
-0.0390865970558287 1
-0.0510772162161145 1
-0.0648736534689355 1
0.00141023941562025 1
-0.061195413081522 1
0.103065542703882 1
-0.00218880957767032 1
0.0820233898035645 0
0.00264254543378939 1
0.00531355688792316 1
0.0388343340727325 1
0.00114666523133717 1
0.00263017776739047 1
-0.0596581254819283 1
-0.0554580479975881 1
-0.0292463634154239 1
-0.00811084959850405 1
-0.0424653054343578 1
-0.0669228451784077 0
0.0537653043235098 1
0.0452653447549564 1
-0.0465307033911178 1
-0.0137223264735262 1
0.0170581131959072 1
0.0126780327849572 1
0.155247140775786 0
0.06252198228812 1
-0.102126546098461 0
0.0255633648819358 1
0.0222813453051403 1
-0.036258195248952 1
-0.0607743527398285 1
-0.0136087454802969 1
-0.0572860771952138 1
0.056071827686439 1
0.16063304000446 0
0.0480599309293012 1
-0.00409116672231562 1
0.0214165435510951 1
-0.0730855206610955 1
-0.047395010628784 1
0.103420879047609 1
0.0662170563398803 1
-0.0059901091606799 1
0.0159147105261148 1
-0.0912522025737814 1
0.0213937585402429 1
0.0309583694516709 1
0.0103766167911329 1
-0.0483861690365729 1
-0.0033029701783201 1
-0.0939294737652786 0
0.0357994334959035 1
-0.00213081953606995 1
0.15326048061677 0
-0.014662658296011 1
-0.0927428885044766 1
0.0491371018691862 1
-0.0232778861470211 1
0.117179364416345 0
-0.0370768655443087 1
0.00995822822065009 1
0.0292624748068098 1
-0.0694761161170682 1
-0.0179655037223983 1
0.0607836760251605 1
0.0544028004209839 1
0.104602844440059 1
0.0517908245449856 1
-0.122713721390358 0
0.0537081463266436 1
-0.0829661581595064 1
0.068915536421721 1
-0.0167545660566622 1
0.0631107871246359 1
0.154991518547391 0
-0.0268808982480832 1
-0.0737613390916349 1
-0.0622558716593775 1
0.0541864506257779 1
-0.152813050907304 0
-0.122910183865447 0
-0.00646347284685505 1
0.0601339083564888 1
0.0207741108571025 1
-0.00854312274078612 1
0.22383917338033 0
0.090910523651783 1
-0.025951459987097 1
-0.0825013655617192 1
0.0646556558372264 1
-0.00353576052014167 1
-0.0212008255687336 1
-0.0361087829654893 1
-0.0711317242513858 1
0.0251653452283069 1
-0.019137057853669 1
-0.0718399719943005 1
0.0263560781937922 1
-0.0646190669036225 1
-0.0129720946877004 1
0.079496681528142 1
-0.105430990628218 0
0.0474476806113119 1
0.00226809300806997 1
0.0664654691623383 1
0.011940089642096 1
0.0340615603705237 1
0.0934811173144338 1
-0.0524551582555319 1
0.00150718780417694 1
0.0273079220074486 1
-0.0464289921893127 1
-0.0325451385967328 1
-0.00592571346368302 1
-0.0938958758944254 1
-0.0660233669974532 1
0.0757844632091434 1
-0.111424870675045 0
0.0609251926261908 1
-0.0279408299299086 1
0.0668153631311228 1
0.0213809875153794 1
-0.0292246577969655 1
0.0425205015772657 1
0.0470264768272689 1
0.0666588213404066 1
0.0839022227322996 1
-0.0246096747766912 1
-0.0624141756092948 1
-0.0649795274393962 1
0.0353556652904243 1
0.015372123123803 1
0.0559580390954188 1
-0.107687930481192 0
-0.0607832144862392 1
0.0369554367974986 1
-0.00773475261468472 1
-0.0314551827571149 1
0.01193661366388 1
-0.0570056593367133 1
-0.0701081388776659 1
-0.0894759758906409 1
0.0414365487475747 1
0.0294870160756221 1
-0.000983822363192597 1
0.0624887004367664 1
-0.0552159846022567 1
0.0262407025288525 1
0.0191012990881118 1
0.0306300164166215 1
0.0774749633607034 1
-0.00204912771232832 1
-0.0577867521762169 1
-0.0523819324690293 1
0.0795686759701834 1
0.00427176375414044 1
0.0738667351472718 1
-0.109703950303622 0
0.0421033306150842 1
0.00914300684638013 1
0.027430904095597 1
-0.0595441007977707 1
-0.0526687332385155 1
0.02364151586563 1
-0.0641692604370153 1
0.0242387926180878 1
0.028835884827526 1
0.0270770635811027 1
-0.0790796069318223 1
0.0269103049263757 1
-0.153897091756974 0
0.0178586359638565 1
-0.0938882658657878 1
-0.0515224920752723 1
-0.0140523573967247 1
0.00933557446625021 1
0.0186625857097416 1
0.00792219264133654 1
0.0283523717218196 1
0.00775366356114364 1
-0.0345623121099842 1
0.0508636783957108 1
-0.00627628200786742 1
-0.0337330655895795 1
-0.0437210118549003 1
-0.127246489731209 0
0.0180320148094812 1
0.035987974818134 1
-0.0320693560385608 1
0.067323942227445 1
-0.00877821203363369 1
-0.0594618251139026 1
-0.0718975386196351 1
0.0891261477583203 1
0.0636961266434525 1
-0.0384639962908242 1
0.021726762234988 1
0.0272258778329368 1
0.00956940116808524 1
-0.0539945982561166 1
-0.0369004275367538 1
-0.0118363976375317 1
-0.0026930604067614 1
0.0111271662682175 1
0.000741813084086972 1
-0.0410557591948072 1
0.0847845329714247 1
0.0509345450650677 1
0.0321586320607785 1
-0.0242917828868366 1
-0.0414025892742865 1
0.0156012144270375 1
0.0193034121095912 1
-0.0482618423238945 1
-0.0292850805882674 1
-0.0996362716844534 1
-0.0559147058517883 1
0.00410962441676995 1
0.00720881071544211 1
0.0572766549128953 1
0.0113068115213081 1
-0.0180813568858884 1
-0.0577319855280494 1
0.156924221420359 0
0.000927383651108744 1
-0.0383101780864553 1
0.102579791094409 1
0.0303078084660325 1
-0.0385990049590045 1
0.00909897718284232 1
0.0388566085437726 1
0.139891529953268 0
-0.0375204261058416 1
-0.0554705245558957 1
-0.0670043363159249 1
-0.041811628264183 1
-0.082235244225443 1
-0.0602186940749673 1
0.0901175455472158 1
-0.0269053508342494 1
-0.0441153868790484 1
-0.0433721593273406 1
-0.0156344236790872 1
-0.0130452687608856 1
0.016165730905165 1
0.00615220990455617 1
-0.0736423448846095 1
-0.0595681096793699 1
0.0111081698342764 1
0.092722632415217 1
-0.0116830104409772 1
0.0511771076334303 1
-0.0606009283318877 1
-0.0112237255438607 1
-0.144070390417446 0
-0.0293801726186354 1
-0.0194836212656311 1
-0.101413235468292 0
0.075979193851688 1
0.0252730077686537 1
0.031172662678183 1
0.0212203744305596 1
0.0075155600436065 1
0.0532803897062677 1
0.0648667695318052 1
0.0902396522408941 1
0.00825222976156234 1
-0.0590734847247789 1
0.0112377377299017 1
-0.0814989267708595 1
-0.0274419067934367 1
-0.0118799726543268 1
0.0778089694665809 1
0.0611245292128048 1
0.0669353587259377 1
0.035518453594055 1
-0.0276489044159958 1
0.0258028704515206 1
-0.10316177604091 0
-0.0274963459609398 1
0.0885325978180682 1
-0.0024314910153692 1
-0.0310058315551804 1
0.0234336593833757 1
-0.00758720315048506 1
0.0102764972681873 1
-0.0318511328503998 1
-0.111666283962977 1
-0.0269054027196298 1
-0.0121699482675133 1
-0.0764984537659387 1
-0.0405622442967354 1
0.0266861752647757 1
-0.052627033198549 1
0.0464566988502197 1
-0.0271502291818172 1
0.100102819808165 1
-0.050654508189726 1
-0.0288864088977973 1
0.0267461298038257 1
-0.0296913541374382 1
0.0714790764526168 1
-0.0288727916402556 1
0.0168949418729438 1
-0.0388258899380759 1
0.0211260698045328 1
0.0230867873781705 1
0.110632774178064 1
-0.0373782158601483 1
-0.118113684025165 0
-0.0391166129685228 1
-0.0144437012960115 1
-0.00879814257087328 1
-0.00202905938228471 1
0.0482730474208484 1
0.0666076576824451 1
0.124779951375221 0
-0.0487185024993251 1
-0.00935249902036045 1
0.056165223898397 1
-0.0167824262056367 1
0.0612267838757358 1
-0.0128241735870011 1
0.0172693310385635 1
0.00779208636410548 1
0.059035399194097 1
-0.0105347507285892 1
-0.114211017695714 1
0.0429263408298015 1
0.038434039725356 1
0.0017444088812326 1
0.0102500574443845 1
-0.0766878595235124 1
0.000432520462616518 1
0.00808837469576233 1
0.0229902612465822 1
0.0546145745929804 1
0.0466830666726973 1
-0.0696533076426531 1
0.0141277662000462 1
0.055294383778376 1
0.0309851530393187 1
-0.00691535513730422 1
0.027565507120594 1
-0.000914432418013496 1
0.0358538585016436 1
-0.0229600570551861 1
-0.0679800611693038 1
-0.0125616165035397 1
0.0234466299800764 1
0.00998437216453993 1
0.0066210293295824 1
1.61379892476849e-05 1
0.0282037627255123 1
-0.0114923289481318 1
-0.000113512955975359 1
0.00743980409843293 1
0.0239784272718031 1
-0.0428162718962882 1
0.043776119918116 1
-0.0259494691989341 1
0.0254663045756899 1
-0.0720339874154978 1
0.104043151932764 0
0.0206306488686051 1
-0.0281213314758505 1
0.080602656950861 1
-0.0212845054173246 1
0.00324538300493772 1
0.114041947000922 1
-0.00873904836385482 1
-0.0278525383292255 1
0.0173038544830423 1
-0.105663416950668 1
0.0395996989779234 1
-0.0712484956127756 1
-0.0992520754304335 1
-0.0281052956062073 1
0.056233721561517 1
0.0575618407887238 1
-0.0391601499160728 1
0.0787429621132367 1
0.0605174330476754 1
-0.035536258962328 1
-0.0777844470686703 0
0.0127715759161007 1
0.0958757822750909 1
-0.0604894564443152 1
-0.0532876283967527 1
0.0574781008010245 1
-0.0181872322430626 1
-0.0252932662332212 1
-0.0490640553050872 1
-0.0825320602134336 1
-0.00261985683613353 1
-0.0235765431101297 1
-0.0522663683837485 1
0.0156015888205997 1
0.0360988872654037 1
-0.0360501307581248 1
0.116466321157445 0
0.0194796714812782 1
0.0787202784385965 1
-0.0470740402290374 1
0.00409763195456065 1
0.043292888666107 1
0.00420799549876823 1
-0.0308323941695614 1
-0.0478692631161474 1
-0.0295265543526702 1
-0.00371896783652124 1
-0.051735441603431 1
0.0807352714314243 1
0.0698782197297863 1
0.0511551642550214 1
-0.0222137569538966 1
0.164531794472734 0
0.0718101817956773 1
-0.0235292515904317 1
-0.0195232375115149 1
0.0615388572665814 1
0.0119968159550752 1
0.042682998070576 1
-0.0415232131311155 1
-0.0694411264695459 1
-0.0223159371789375 1
0.0678951166854281 1
-0.117969544357792 0
0.117996537110022 0
0.0341696435815513 1
0.00891116876870104 1
0.121324507603375 0
-0.023017631075407 1
0.00791673175509583 1
0.0302102766910568 1
0.0455327137869391 1
0.0422343530062218 1
-0.0481975062038277 1
0.0170368270566691 1
-0.0533515324583992 1
-0.0314502310984633 1
-0.00993997588969422 1
0.00568719183204921 1
-0.0265756712400995 1
0.0185041966892847 1
0.0568696444076086 1
0.0179663818960818 1
-0.0414026219637908 1
-0.0253195879449245 1
-0.0581880190669185 1
0.00373758720294875 1
-0.0393056545917216 1
0.00823844230523917 1
0.0535524050000573 1
0.0715806542777839 1
0.00759667008331759 1
0.0377539781616966 1
-0.0446891526033506 1
-0.0333495900840862 1
-0.0449732717544465 1
-0.059772164504094 1
-0.0080998797090631 1
-0.0179621543536907 1
0.0484458317705917 1
-0.0526503918304269 1
0.0175968945538433 1
-0.0424624339089726 1
-0.0091459596725638 1
0.00604464916237582 1
-0.0194522297063172 1
1.64910911758468e-05 1
-0.1156402944912 0
-0.0138304701509283 1
0.0479172063190064 1
-0.0760281326116769 1
-0.0101454148543151 1
0.0298375023585439 1
0.0506753798399556 1
-0.0349865497071853 1
0.00650744427754149 1
-0.0411550125068884 1
0.032754245009498 1
0.0279799552625203 1
0.0227193718569489 1
-0.0431652119619203 1
0.0171794981442015 1
0.0529104214165176 1
-0.0038853575450783 1
-0.101637830005162 0
0.0794426264824349 1
0.0132910141501342 1
0.059730698124201 1
-0.0572627214010948 1
-0.0168594878689312 1
0.034728907141583 1
-0.0349998547213114 1
0.000412619820933373 1
0.0766858676971628 1
-0.00113159918695476 1
-0.0475848376812375 1
0.0164832718607105 1
-0.0884275974807235 1
-0.123168057661525 1
0.0364984000717732 1
-0.0236731142232512 1
0.0839363824812713 1
-0.0309410613824384 1
-0.0303061723319138 1
0.0185731694748126 1
0.0259028184172043 1
-0.0722533497311025 1
0.000310342930200325 1
-0.0893088650995737 1
-0.0115971933660021 1
-0.0635608763881461 1
0.00453370165932306 1
0.00919091172112247 1
-0.0604282995799885 1
-0.0766127286665279 1
-0.0839029043329923 1
-0.00527981570450277 1
-0.0300489413062813 1
-0.0212037625572265 1
-0.00303553601376437 1
-0.0286325232211923 1
-0.131024189893386 0
0.0231181992358582 1
-0.0895134930047636 1
0.043474964211275 1
-0.127615054911842 0
-0.0708074903155192 1
0.0138419215721022 1
-0.00799897957488729 1
-0.0734377533276654 1
0.0345992157266361 1
-0.0368386489783165 1
-0.0943916657029991 1
-0.00295362366342997 1
-0.015058032532787 1
0.0493247295249171 1
0.0921428351416564 1
0.0623287748194208 1
0.00343147348595749 1
-0.0488678861454838 1
0.0011010376496126 1
-0.0882268949324621 1
0.0580733529598609 1
-0.0103849025922784 1
0.0995753341142184 1
0.00277973900164699 1
-0.0196962499060121 1
0.0813254306772133 1
0.0969246830754184 1
-0.000831395090893979 1
-0.0469846799781413 1
0.0568554423488793 1
0.00886549085388326 1
0.0219116638136975 1
0.0973014401982948 1
-0.0585840129251619 1
0.0190619421989179 1
-0.0239650781051089 1
-0.0840777242574939 1
0.00753325411656363 1
0.00676869526313334 1
0.0346375420181118 1
0.0415123137321693 1
-0.0798777078864209 1
-0.190188817656766 0
0.0498316611628553 1
-0.0364373028715696 1
0.0683452275007491 1
-0.0694481754101731 1
-0.0678615196902904 1
-0.0377742424480647 1
-0.0857471396373028 0
0.0600151430041016 1
0.0475892964145204 1
-0.00931582851845612 1
0.0624401956205942 1
0.0317563966733998 1
-0.0634720863132574 1
0.0575314456657853 1
-0.011350877556723 1
-0.0710110711340667 1
-0.0434875099713531 1
-0.0113096371313775 1
0.0607412640845644 1
0.066804451670629 1
-0.0369418272239747 1
-0.010720651426559 1
-0.0331829483589381 1
0.0451374791422236 1
-0.00747394231849319 1
-0.0236876720370251 1
-0.0160904150851725 1
-0.0568206653582757 1
-0.0131982492474295 1
0.0755415113456242 1
0.00681015598720671 1
-0.00667132704826898 1
0.022099969548685 1
-0.0271217857517915 1
0.0217336329113891 1
0.0521283693146082 1
0.140376957784998 0
0.00981094518425595 1
0.0118407912557823 1
-0.091456601374092 1
0.0443682808153935 1
0.0681728315165659 1
0.0168340826936555 1
0.0190547796496285 1
-0.0163315820111063 1
-0.133551808892356 0
0.0244329120031736 1
-0.0044123711965696 1
-0.0398310123168691 1
-0.0422638141810508 1
0.0294263891503189 1
0.0590543688746267 1
0.0205609534896305 1
0.118286614957869 1
-0.0242268795104799 1
-0.0639064952444088 1
0.0787593396507154 1
-0.0823134577075832 1
-0.0292670363081967 1
0.0667258324899319 1
0.0556339640213784 1
0.163086961055787 0
0.142330347780382 0
0.0665815069820908 1
-0.0527938551412669 1
0.0611601301330973 1
0.0331641431092918 1
0.0290630154473949 1
-0.0127136074743511 1
0.0335886101488218 1
0.0823907206927643 0
-0.00370531670616413 1
0.0290025206692559 1
-0.0372814852029663 1
-0.0985322663544423 1
0.0118962116990559 1
0.0665247644446647 1
-0.0182483633419807 1
0.00167259385510733 1
0.0358376141690855 1
-0.0418526183051599 1
-0.082787690642773 1
0.0161287136806644 1
-0.00661460123269747 1
0.083289958432484 1
0.0680057768853475 1
-0.066106394644626 1
0.00428162303693378 1
-0.0331192111242777 1
0.0209669637304793 1
0.0165529085705438 1
0.063438560627702 1
0.0085288570500795 1
0.0491459160049638 1
-0.171187563621517 0
-0.0710072273029631 1
-0.0273344271076384 1
-0.0276383129955081 1
0.0315281401101055 1
-0.0616809691234344 1
0.0183401771533119 1
-0.0965063356465379 1
-0.0854902602616429 1
0.028087166090056 1
0.0452557782324058 1
-0.00253069796777039 1
0.035890598676244 1
-0.00320873728826397 1
0.0776427793962053 1
-0.0626823647772722 1
-0.0106596085542105 1
0.0116092180720867 1
0.00717028779045169 1
0.0595752717427124 1
-0.0344395574758539 1
-0.00400541159380746 1
-0.0699899005491525 1
-0.0687674265814859 1
0.0479060652519644 1
-0.076342414085515 1
0.0913424814355898 1
-0.0561446738362066 1
0.0756953373220908 1
-0.059142890536049 1
-0.0335067414522399 1
0.0831121799693149 1
-0.0838867162826753 0
0.00103097238430875 1
-0.0634067727753394 1
0.0162565697752087 1
-0.0372001379836788 1
0.0627430689093317 1
-0.0126305126405429 1
-0.170631095220201 0
-0.0756439591030647 1
-0.0404048113384338 1
-0.00330567131307112 1
-0.0238875112162863 1
-0.0790985391088492 1
-0.0504738909886246 1
-0.0273772976492869 1
0.00225140332673763 1
0.0216019685437588 1
-0.0403685575704883 1
0.0136950040530271 1
0.0686547999991531 1
0.0206196483629827 1
-0.0393979037730015 1
0.0262423451220329 1
-0.0164317258928599 1
-0.0292398801067767 1
0.117038987080981 1
0.0224801571162805 1
0.0640128791044153 1
0.0757783730850483 1
0.0342950369632916 1
-0.0867244970417441 1
0.0670963431531267 1
0.0455228060172923 1
0.0817971697507732 1
0.043352702267683 1
-0.136571060313193 0
0.0316631935318698 1
0.0634391030119208 1
0.032496063769857 1
-0.103469062043287 0
0.00802438867987947 1
0.0133485847394323 1
0.0825813374083979 1
0.0276922044869089 1
0.138033723651544 0
-0.0114774553018691 1
-0.0578422928362502 1
0.0456603996168286 1
0.0540083027590113 1
0.0396624853043538 1
-0.0370013903692399 1
-0.0872890178947585 1
0.00195679329773487 1
-0.0142091359032661 1
-0.0518474721671607 1
0.0442685027190083 1
-0.0118557717311619 1
-0.076913535657602 1
0.0437071649812351 1
-0.0260855696676009 1
0.0608270225442483 1
-0.0483280150589672 1
0.0585186289564925 1
-0.0127858219538095 1
-0.0681372935697135 1
0.0100938657118984 1
-0.0735472290552338 1
0.0463176303557123 1
-0.0925163404545456 1
-0.0094197525126423 1
-0.0461036642783579 1
0.0148527842847852 1
-0.0979056344507927 0
-0.0997543338136552 0
0.0424027721287409 1
0.0916787928253998 1
0.0309088781198422 1
-0.0188362821107941 1
0.0445857574033767 1
0.00495114052270632 1
-0.124944158751405 0
-0.0268575664190314 1
-0.0896702654193085 1
-0.0377956945803393 1
0.00527014281104529 1
0.0110899742642846 1
0.03031482378603 1
0.0163196557723283 1
0.0258071775864489 1
0.0714524321043625 1
-0.0564832460775582 1
-0.0682108209894042 1
0.00278454229427787 1
-0.0496775518614992 1
0.0433400948239362 1
-0.0210493522917918 1
-0.0960943252033429 1
0.0878461990700335 1
0.00442055857282536 1
-0.0161351612720691 1
0.136189042068107 0
-0.0531473154518233 1
-0.0827447278482536 1
0.070549478302903 1
-0.0637289457288127 1
-0.0596114314039126 1
0.00818886324046145 1
-0.123397762432181 1
0.0348024509972989 1
0.149149598334096 0
-0.00465034767745524 1
0.0187303106437662 1
0.0506653603246938 1
-0.0151423211352756 1
-0.0578053779968997 1
-0.0472113017795086 1
0.0456163425484318 1
0.118496964338069 0
-0.0107700734161597 1
-0.0603829662766969 1
0.0290701467067498 1
0.0294599776857049 1
-0.0554572945917424 1
-0.0595737404822517 1
0.0326692158584564 1
0.0505426930358346 1
0.0550042113867377 1
0.0268787242129122 1
0.0203522514501609 1
0.0691929093610456 1
0.0570708076268425 1
0.0118732657204917 1
0.0382555898516464 1
0.00753413340605451 1
-0.0098652576777573 1
0.0587885226065972 1
0.0185992459803682 1
-0.0395175902345871 1
-0.00419113895942421 1
0.0214326224751711 1
0.0140702308821882 1
-0.0490348743017156 1
0.0542466014842416 1
-0.00994911014331679 1
-0.037055078425408 1
-0.0382463512959402 1
-0.0364365371828289 1
-0.0443676442348661 1
0.0668332281674409 1
-0.0470931449730855 1
0.0620471183164261 1
0.0149556376069182 1
0.110370249909678 0
-0.00786899720359818 1
0.0864404818620425 1
-0.0770865237030405 1
0.0138698374465721 1
0.0389569966821898 1
0.152590499683029 0
0.0100492841103652 1
0.0284396908603997 1
0.00684400305821038 1
0.10162102540407 1
0.00381668268645294 1
0.0482870127762199 1
-0.0721118037440578 1
0.0336944547258717 1
0.0246791673507274 1
0.016614501728071 1
-0.0971361902412971 0
0.0300229762752767 1
0.00209804869012395 1
0.0133957376687792 1
0.100563090142041 1
0.0774393350320547 1
0.0339606390710884 1
0.0124347639426445 1
0.0191257091900136 1
0.0718799317099692 1
-0.0802210829597063 1
-0.137340129090588 0
0.0148772460333268 1
0.0596729814769743 1
-0.055447397375021 1
-0.0799802344867879 1
0.0305392509349627 1
0.0768208620511135 1
-0.0451861175222995 1
-0.0450550286961388 1
-0.0413778530741921 1
-0.0598598262192956 1
-0.0281943695733839 1
0.0536759370469977 1
0.0245169282538863 1
0.026643251868297 1
-0.11018839150126 1
0.0244525855232331 1
0.00799172994283985 1
0.0308481778353077 1
0.0885418039209776 1
-0.00796320356450667 1
0.0429345576425471 1
0.0127068100876803 1
-0.0182296944082004 1
0.047189575938895 1
-0.0160273433209678 1
0.135557171956198 0
0.000978628351226316 1
-0.0726319750582768 1
-0.0229520382375159 1
-0.0475717140327929 1
-0.0806116544871283 1
-0.00169685021820786 1
-0.130054462901265 0
0.0362558015535473 1
0.101480919096005 1
-0.00833740463490933 1
0.0630499262523804 1
-0.0218420525365979 1
-0.00327272349808999 1
0.0316106815417191 1
0.122054984720709 1
0.0317499374928507 1
0.00743242358838115 1
-0.0477128808069521 1
-0.000760688253444535 1
0.0293490240803776 1
0.0338593160631382 1
-0.0572144879442922 1
0.0191240716209032 1
0.0584729129807333 1
-0.0501274014987742 1
-0.0215163770278447 1
-0.0133679896475641 1
0.0420288900996754 1
-0.0607240002846894 1
0.0698085254051057 1
-0.0110734465944805 1
0.0272961487477399 1
-0.0156865846868499 1
0.0555548140995717 1
0.0600204739701603 1
0.0482410531734035 1
0.00315174585201069 1
0.000140132300563957 1
-0.0454344537611088 1
-0.0131512235660494 1
0.106347999533577 1
-0.0788256610804677 1
-0.0227492483236384 1
0.0512887593486919 1
-0.0742858226631147 1
0.0161355802536733 1
0.0455610148596565 1
-0.00622560647416083 1
-0.1523709126518 0
-0.000770877989129597 1
0.0321444839684103 1
-0.0493526674931587 1
-0.0639369800786068 1
0.0163134552183566 1
-0.0104409347612262 1
0.0483423156606589 1
0.0266514497225271 1
-0.0166038264380184 1
-0.00328657613989729 1
0.0943798902438104 1
0.0444266132685251 1
0.0951070373869136 0
0.0489323286257349 1
-0.00497810956062378 1
0.0037915080398839 1
0.0939845438206056 1
0.00712520441111597 1
0.0536029750548961 1
0.00460475787078751 1
0.0373802462706241 1
-0.0809601473444116 1
-0.0816286526943325 1
0.00202511908313729 1
0.0693713143269927 1
-0.00497082056285967 1
0.0401204900716993 1
0.00719903024209427 1
-0.0185709413933722 1
-0.0108549766359988 1
-0.000777689032196442 1
0.0570525842408136 1
0.0062608993786424 1
-0.0322408302759917 1
-0.00840024448110998 1
0.0187207678869687 1
0.00735756629563879 1
-0.159503463841739 0
-0.0313063699338888 1
-0.000899356200570961 1
-0.115512860445586 1
0.0281938837301026 1
0.0539791579011094 1
0.00631091265509857 1
0.00802278247943582 1
0.0114331171001789 1
-0.0397689569163136 1
-0.100066507247885 0
0.0801410574149639 1
0.0209703414323758 1
0.0302207612165017 1
-0.00650931368719311 1
0.097900857137662 1
0.0372861663530056 1
0.00172788161097843 1
-0.0215327854712404 1
-0.0198726001591331 1
0.022283566464301 1
-0.034096136125834 1
-0.0216244291306373 1
-0.00247407470864532 1
-0.0955455578700342 1
-0.0340833098834449 1
-0.118035188915236 0
-0.0115848258222214 1
0.150502266472064 0
-0.0176140877677658 1
-0.00401976290107038 1
0.0193283534616787 1
-0.0017629293379744 1
0.0327377695115947 1
0.00799085172992742 1
-0.0424082092929441 1
0.0560924764200342 1
-0.00717189271580121 1
-0.0915022825742616 0
0.0056404568515778 1
-0.0227848332453126 1
0.0121687671627432 1
0.0119844858842256 1
0.0204994430997473 1
-0.0324419887756255 1
-0.0425490954588156 1
-0.0157953508934321 1
-0.0374200549737648 1
0.0991866763992579 1
0.00269210304435195 1
-0.00829443707911601 1
-0.00609032252720538 1
-0.00677959997405432 1
-0.0499764825304828 1
0.00473730277468993 1
0.0060240732398557 1
0.0871588425440751 1
-0.0381614391865629 1
-0.0057548797393175 1
0.0451196564743711 1
0.0156292039776711 1
-0.0505218635631868 1
-0.0494510516372238 1
0.0545735985356739 1
0.0226899281843693 1
0.136187211786812 0
-0.0543293599642564 1
-0.0674346679850881 1
-0.0599391579049675 1
-0.0757881613915161 1
0.108139922888378 0
0.00315735441298254 1
0.08510577910293 0
-0.0504028472005592 1
0.0648081980619525 1
0.0648115333289237 1
-0.0221503279500448 1
-0.022539074197419 1
0.0306746311119963 1
0.0936559594544092 1
-0.0459536247470438 1
-0.0107617164736445 1
-0.00182954936887947 1
-0.0381344837714552 1
0.0816715623810955 1
0.027753050010512 1
-0.0360689681567999 1
-0.0564498803614495 1
-0.0296699252434245 1
0.0106014039381027 1
0.0400653713252141 1
-0.035823738446435 1
-0.0578939318839164 1
0.0298533079514077 1
0.00948350532546527 1
0.0573973683870516 1
-0.0385443563802491 1
-0.0975900413783875 1
-0.057840035622058 1
-0.0837033338455068 1
-0.0240454315789512 1
0.0715275933269926 1
-0.0481107589933234 1
-0.0227731247712176 1
0.0280674365109301 1
0.0937378368791355 1
0.114676872788652 0
0.0514000534248776 1
-0.0639066296237019 1
0.0809939405289003 1
0.0606629018043927 1
-0.0533052763526073 1
0.0752438105333664 1
0.00476976818264484 1
0.00137431897555272 1
-0.0472896285728019 1
-0.0718749279926772 1
-0.0321676604142353 1
0.100607031884279 1
-0.0525838387248081 1
-0.0700670514962381 1
-0.0253237845231906 1
0.0659656269766357 1
-0.0740179987379193 1
-0.0496378739687595 1
-0.114840260657798 0
0.019706008275781 1
0.0895455144352705 1
-0.0257574936537557 1
0.0250394097010942 1
-0.121098961318167 0
0.0142569984849838 1
0.0855911966902514 1
0.117913512173037 1
-0.0252689290819595 1
0.0145764509707897 1
-0.0431083409650285 1
-0.0027654239521345 1
0.0749637807025027 1
0.00373537402123354 1
0.0543917850869037 1
0.0968811787085925 1
0.0375492358870502 1
-0.0746618421561016 1
0.0477433224036355 1
-0.00652956693153272 1
0.0457471748567037 1
-0.0166481185636978 1
0.00382174311990826 1
-0.0578528527947227 1
-0.0336370930731261 1
0.0369759975542575 1
0.0399023626377796 1
-0.0648530237846819 1
0.128879966647799 0
0.0549334933983658 1
0.0440546016273296 1
-0.0722764114661937 1
-0.0501003916794291 1
-0.0729590832086721 1
-0.091256225093718 0
-0.0604623467030714 1
-0.051902514731991 1
-0.0296718409504107 1
-0.0279474174681065 1
0.0340630274162468 1
-0.0189963420113569 1
-0.0470265566254881 1
-0.0199413254424746 1
-0.0299076436894311 1
-0.0764283567870641 1
-0.0679671468113543 1
0.0114866668793755 1
0.0603621286426443 1
0.00971355443325302 1
0.110519278753689 1
-0.00969924420231665 1
-0.0413710434852781 1
0.0643277154837121 1
-0.0668798373006453 1
0.0527483405514924 1
0.0215986171074296 1
-0.14429434382327 0
0.0723924751080316 1
-0.0379609689018558 1
-0.0442172693526133 1
0.052732127210474 1
0.0785651105765757 1
-0.00594845295322196 1
0.0747714236989774 1
-0.0316881839519843 1
0.003521786489446 1
-0.122652528384243 0
0.0877225646722256 1
-0.00967064263692607 1
0.0277851276361244 1
0.0242022873915982 1
-0.0432461713177644 1
-0.0491956087157323 1
0.0051039550932651 1
0.0326220568032576 1
-0.0433946813070679 1
0.00340133731605223 1
0.0116360085235508 1
-0.0942907554206661 1
0.00878039757040024 1
-0.0200023772596324 1
0.0802247549816723 1
-0.0204933046590425 1
0.0516482545723691 1
-0.0429769436336291 1
0.0292118844469445 1
0.0531263651797609 1
0.00837539266884975 1
0.0313275259894864 1
-0.123363680051264 0
-0.0117510708410348 1
0.0134484696924577 1
-0.0635954423016731 1
-0.0122635528662752 1
0.0393211421008462 1
0.0475500381809786 1
0.058080893570777 1
-0.00146211639242702 1
-0.0740403959444811 1
-0.036379775304125 1
0.062391504020349 1
0.0261120453710094 1
0.053311946344036 1
0.0584022004234253 1
0.051863338629265 1
0.0382776464109084 1
0.0458506811160027 1
0.0617523486529242 1
0.0332198892201153 1
0.0139169016746393 1
0.0100940845405725 1
-0.0506935826230745 1
0.0426759456790772 1
0.048601486383294 1
-0.0422594430699289 1
-0.026895437576974 1
-0.0222533680769128 1
-0.00309246434336335 1
0.0782985923642828 1
0.151517553547255 0
0.0290494189352787 1
0.0484677988771845 1
0.122674007243314 0
0.0862517947525431 1
0.00772735115777206 1
0.0423236001329239 1
0.0627194182656049 1
0.0755768014389224 1
0.00778341132169812 1
-0.0601380363018001 1
-0.0283649849635081 1
0.0254479392460264 1
0.060395344808397 1
-0.014529638541413 1
-0.00234256773257838 1
0.0480308720805686 1
0.0232542046882967 1
-0.101699001634922 0
-0.05949813113817 1
0.0218662305312773 1
-0.0471538421077202 1
-0.0484336132050843 1
0.013811422483161 1
0.00391703756854316 1
-0.118170764047796 0
-0.00512283119147327 1
-0.0156319538749008 1
0.0260190388084588 1
-0.0358040776062033 1
0.0241887476159382 1
-0.0727683548694369 1
0.0521054827113334 1
0.00982663147020721 1
-0.0115437622349798 1
-0.100500675253402 1
-0.0872801403981598 1
-0.00572411687549755 1
0.00072813601619078 1
-0.0929666469023247 1
-0.00967643859664721 1
0.055935377910487 1
-0.0233973495149917 1
0.0911841747936421 1
0.0673308611422011 1
0.0580461648221002 1
0.0723944533261214 1
0.03567467117142 1
-0.0227510719082222 1
0.0443184310671373 1
-0.0249991174289355 1
0.11373738312657 0
0.0103331126709902 1
-0.0978914703802482 1
0.068250548125811 1
0.0573863084429878 1
0.0304979603570995 1
-0.057858322993483 1
-0.110578852017871 1
0.0574290061341858 1
-0.068280448591702 1
-0.06216644611018 1
-0.0367428044541006 1
0.0137104412573289 1
0.0085562064615488 1
-0.000162277226986113 1
0.0399660555859804 1
-0.0558284148012777 1
0.0561199826728132 1
0.0891975244112645 1
0.00839595330058366 1
0.0301837551681864 1
0.0124303739379928 1
0.0222663264617303 1
-0.0701592673841347 1
0.00435668463847729 1
0.074477862775417 1
0.0406548771201127 1
0.0320001375347718 1
-0.0122574843681674 1
0.0624531636317571 1
-0.0457019315387194 1
-0.0295412971099083 1
0.104638525007665 1
-0.0033077454795347 1
0.124588762069026 0
0.0413066434925142 1
0.00809611395794616 1
0.000740254710908946 1
-0.0764217582610789 1
-0.0989320322137724 1
-0.0603226888207178 1
0.0096062148236831 1
0.0220052233257211 1
-0.012412750268222 1
-0.0224029666600909 1
0.032186719619496 1
0.053435473265082 1
-0.0300316296518355 1
-0.106824890417448 1
0.0553034896508667 1
0.0336726197597583 1
0.116786759797995 1
0.0166258183291425 1
-0.0129819525234537 1
0.00110561729199172 1
0.00795702230108982 1
-0.0474991671521242 1
-0.0434783298122363 1
-0.0301429396208934 1
0.00116655023900622 1
-0.0256376903808359 1
-0.0976358122635607 1
0.0104051345117053 1
0.0359721011699062 1
0.0524968433858963 1
-0.0467008719896015 1
-0.0147901396738635 1
-0.00162430180149557 1
-0.0124659476886551 1
0.0383336647974654 1
-0.00191927990849309 1
-0.0896129912748301 1
-0.048869496495051 1
0.0432025424146831 1
-0.041520700000591 1
-0.00811163113914262 1
0.0500596313380802 1
0.100167359019839 1
-0.0180666462340102 1
-0.0723679131866912 1
0.0124447867551469 1
-0.0465196899357587 1
0.0227833849747457 1
-0.0411957594390048 1
0.0878528055315679 1
0.0587000246982544 1
0.0447550679277795 1
-0.0496303515720225 1
0.017117562367069 1
-0.0267707116499834 1
0.112944933286114 0
0.0215584279053996 1
-0.0227223786595123 1
0.00855448590138773 1
0.123489007921215 0
0.0790472151745604 1
-0.0631152512419912 1
-0.0313717017802153 1
-0.147103538304309 0
0.0209068387025759 1
-0.0393109400530568 1
-0.0251053113725712 1
-0.0593599928963946 1
0.0438735634430604 1
-0.00253061525411677 1
0.0497943147462956 1
-0.0939470772493079 1
-0.0262005739972465 1
0.0567735111762586 1
-0.0943928336117732 1
-0.0421794526131408 1
-0.0597306399340741 1
0.0361591644064229 1
0.0408176686957475 1
0.073686944009659 1
0.0625291908941986 1
-0.0971594848684193 0
-0.0309347915955745 1
0.0176241575613437 1
-0.0876705265434335 1
0.0293773512543874 1
-0.0717661078434116 1
-0.0216498565865087 1
-0.0242960858563251 1
0.0252684250363873 1
0.053224229776519 1
-0.0896660076968658 1
0.00742938449162831 1
-0.0153674875620579 1
-0.0240098911905782 1
0.0123633124747525 1
0.0832541643518093 0
-0.0250451939176471 1
0.0628243316659333 1
-0.164107383443224 0
0.0349541285656499 1
0.0502591746273405 1
0.0227293881719529 1
0.039815742355325 1
0.0288521836284872 1
-0.0189358534370279 1
-0.0148227170202133 1
-0.0419451278326468 1
0.127036573342645 1
-0.0866000068633139 1
0.036465684668914 1
0.098655551738813 1
0.0357557265802467 1
0.00676291588451656 1
-0.000210869420452147 1
0.00818523500630879 1
0.0246778959262792 1
0.00652781365951365 1
0.0716804071471655 1
0.00201797046948792 1
-0.0592327347882753 1
-0.0297506082709355 1
0.0557882107447608 1
-0.0249542299583787 1
-0.0207885682236815 1
0.0327965321040497 1
0.113856668376889 0
-0.0282037902847377 1
0.00710600565183954 1
0.101116171422502 1
-0.0599771610688346 1
-0.00158640300777233 1
-0.0431202384530616 1
-0.000107545612384515 1
-0.0612214751922718 1
-0.058647636992056 1
0.0390225957857899 1
0.0235915967247304 1
-0.156864006626136 0
-0.00187637911348697 1
-0.00547183990010768 1
0.0129791831775753 1
0.00323844377853937 1
0.0280123508039707 1
0.0311532545399719 1
-0.00855307619476362 1
-0.00603618455798175 1
-0.0600212151766988 1
0.112239030505223 1
-0.0537482647594926 1
-0.00970341007668984 1
-0.0162105034765848 1
-0.0364788435052995 1
-0.00584816818303354 1
-0.0479716562521502 1
-0.0970221172384634 1
0.0200500872186578 1
-0.0568940161832354 1
-0.0787148918603445 1
0.0850484716066579 1
0.00537902807642671 1
-0.0444723187856273 1
-0.0265107033806874 1
-0.0111227330421281 1
0.0123912184834768 1
-0.0246696157992132 1
0.04622227022099 1
-0.057593031489476 1
0.00816506343797395 1
0.0119698785550976 1
-0.0470565869823851 1
-0.00114370691646718 1
-0.0236837734260542 1
0.0688201698602789 1
0.0243972579175538 1
-0.0968506206472356 0
-0.109589648502303 1
-0.0681150690205744 1
-0.0227545539914795 1
0.00904040354438202 1
-0.00441100728831224 1
-0.0116294149160439 1
0.00500784531425678 1
0.0492081733438023 1
0.00133200090699613 1
0.00989747158868198 1
0.0706337067586105 1
-0.0185016994701611 1
-0.0526308474367372 1
-0.0166866183722552 1
0.0184906283881653 1
-0.0467942572954435 1
0.0029577779248294 1
0.00232668214554319 1
0.0535254659662699 1
-9.47687109371445e-05 1
0.0525918664126793 1
0.0410189725328726 1
-0.0252495058505663 1
-0.0492348631012195 1
-0.0357557258341986 1
-0.0439824463764929 1
0.0219932152987497 1
0.0132416138808407 1
0.011753521409362 1
-0.0127720353972292 1
-0.113969883557476 1
-0.0211252106701496 1
0.0932906809570741 1
0.0747095463463044 1
-0.0399557509799532 1
0.00726847911869824 1
-0.0654886735887479 1
0.106618069300892 0
0.0277626616680659 1
0.076461969220621 1
-0.0949519901424792 1
-0.0148217858810748 1
0.151601313923645 0
0.0435519715663687 1
-0.0188159250316632 1
-0.0103992145867653 1
-0.016960477519249 1
-0.0144075502420178 1
-0.0227394282766948 1
-0.103824249254068 0
0.0360955601174546 1
0.0873863850472769 1
-0.0858627196878127 1
-0.0162081918534427 1
0.0217878923994659 1
0.0419951954683109 1
-0.0568289271342434 1
0.056202401401316 1
0.0161557684226431 1
0.0574787511563735 1
0.0181435892701258 1
0.0585427153241529 1
0.0587699523617184 1
-0.00277629502813695 1
0.0721143741357172 1
0.0114618885958865 1
0.109425968966214 1
0.00969816055716601 1
0.0732835945892937 1
-0.0566945938672059 1
-0.0188415353186853 1
-0.0300644666878682 1
-0.0620625011092028 1
-0.0636287829229245 1
0.0682578642476764 1
-0.0646717069056567 1
0.0203285105702867 1
-0.0106418748653182 1
0.00805217706390784 1
0.0959265088379385 1
0.0282872180439793 1
-0.0926559121006832 1
-0.00854511358376958 1
-0.085772585759395 1
-0.0157721598061283 1
0.0871288146803978 1
0.0383389643025988 1
-0.106751186840665 0
0.0424484723996396 1
0.0646134551633235 1
-0.0481068235704001 1
-0.112124371798265 1
-0.0620274364992824 1
0.0278758836907169 1
0.077179089604631 1
-0.0464177951141512 1
-0.0987920421350257 0
0.0180085392319919 1
0.0735680149088382 1
-0.0459193065660942 1
0.0543232952915911 1
-0.0122727536786992 1
-0.0219033051081652 1
0.029446621603431 1
-0.0136650446197222 1
-0.0064092742851081 1
0.0872167803239018 1
-0.0430823153908158 1
0.117131601502056 1
-0.0354366489558046 1
-0.134478919572741 0
-0.0253995508930667 1
-0.0273590894921947 1
0.038317767086105 1
-0.066002575753905 1
-0.051599522917648 1
-0.0113136303821589 1
0.000372201314678446 1
0.00378264104568261 1
0.0243873095345252 1
0.00350018397503516 1
0.0174285196313956 1
0.030447112930958 1
0.0730024261657598 1
-0.0540661323605645 1
0.0390633925882872 1
0.0798901300967543 1
0.00473752789633369 1
0.0234940767708627 1
-0.00587038222122309 1
0.0137867040429803 1
0.0882823674131092 1
-0.0493544579891002 1
0.0984713823104842 1
0.0264947095720389 1
-0.0705539952081764 1
-0.0328299240848859 1
-0.0298641659991919 1
-0.0421915256888981 1
-0.0467012123805279 1
-0.0547640029440868 1
0.00983555078499327 1
-0.0292878619850041 1
0.0147074626281424 1
-0.109354601847897 0
0.0501336918290246 1
0.0390019105505214 1
0.0673283605627649 1
0.0118057389086943 1
0.0496501328688587 1
0.0190944027289743 1
-0.0263195758357308 1
-0.0889360531503157 0
0.0353585563814068 1
0.0458278181584512 1
-0.115988037506695 0
-0.0956753730217418 1
-0.0352483918627294 1
-0.0972040001797453 1
0.0818036765161265 0
0.0204721860245284 1
-0.0272855587319414 1
0.0426999954507007 1
0.0449452818978895 1
0.00472181585376714 1
0.0509960099395841 1
0.0790147911378626 1
-0.0799832476693646 1
0.0148316084182089 1
-0.0989966930332118 0
0.112290443759747 0
0.0779706058704266 1
0.0340716822955783 1
0.0465407296683508 1
-0.000277618216658371 1
0.083098853170323 1
0.0293814684816219 1
0.0283905652951997 1
-0.103441378268067 0
0.00282023885999418 1
-0.0042323767878258 1
-0.0986445419225595 0
0.00122776688460374 1
0.000799835980891901 1
0.0318463450784277 1
-0.0568179054439503 1
0.00877422565702533 1
-0.028051456038033 1
-0.125278100985366 0
0.0749015181441438 1
0.0166629934053211 1
0.0112117149965377 1
0.0203741397110142 1
-0.0140268631036739 1
0.00347843303023959 1
-0.0718510246158183 1
0.0894875833360617 1
-0.0150174311614853 1
-0.014536100539517 1
0.0909214766754806 1
0.00101213968809797 1
-0.0496675327096355 1
0.0269063810535372 1
0.0129755951564138 1
0.0170871065825849 1
-0.0331798983131288 1
0.039225450706898 1
-0.0886960271933606 1
0.0103208735358668 1
-0.0718204554737802 0
0.0637747950437415 1
0.00131779390983164 1
-0.0460714733980738 1
-0.019206518329047 1
-0.0818440017965964 1
-0.0190896173915427 1
-0.0183194185463923 1
0.0212222695267837 1
-0.108229882328608 1
0.0225780500307388 1
0.0480655588750553 1
0.0963462278677131 1
0.00397884560807316 1
0.00824826209233448 1
0.0841080390424619 1
-0.0464345375155345 1
0.0355239778743829 1
0.074900215182322 1
-0.0856389308423657 1
0.0375391129864069 1
-0.0993380572620728 0
0.0803041307675711 1
0.047214142044408 1
-0.0787412796819375 1
0.00881487113251606 1
-0.0113009169367639 1
0.0439749016514723 1
-0.0432788337328155 1
0.0736694711865962 1
-0.0918084668509347 0
0.0975315172520125 1
-0.000551349647789728 1
-0.0198868941016135 1
-0.0483173348015479 1
-0.0733119667413682 1
0.0676434880816219 1
0.00311406809920132 1
-0.0314177919487589 1
0.0924985385697258 1
0.0180956524010868 1
-0.0370711114493932 1
-0.00472074160056046 1
0.000492664650374656 1
-0.0351240706465076 1
-0.00851320901035876 1
0.0199091654135684 1
-0.0704782634178189 1
0.00563307663291682 1
0.0171363090144662 1
-0.0156519529385161 1
-0.00753058172035378 1
0.0600716092941552 1
-0.00348885000963053 1
0.0401080321693626 1
-0.120239666062224 0
0.0033404952215511 1
0.113710798842201 0
0.0471659623203328 1
-0.013547390467932 1
0.0687664775007175 1
0.0131207446743249 1
0.0278541864217833 1
-0.0197915055476054 1
-0.0550984614704378 1
-0.00633962290038413 1
0.0309368023621739 1
-0.00330765727079875 1
-0.103920644407046 0
-0.029247299942342 1
-0.0662473437475813 1
0.00717769889953848 1
0.0714681543686966 1
0.0258056763701382 1
0.0352782100164009 1
-0.047620965514524 1
-0.0314412041858153 1
-0.0702192007168007 1
0.0529413387821945 1
0.00104150632007827 1
0.110830497518715 1
-0.0328242438946571 1
-0.0689189873798829 1
0.0169823754086606 1
-0.0304998402561748 1
0.032612280501982 1
-0.023684308878372 1
0.0895429598777854 1
-0.00240806298313742 1
0.0714480056628148 1
-0.0320880549688755 1
-0.010507705159835 1
-0.0377902168306984 1
0.0593450842616838 1
0.055135010508354 1
-0.0064774908189799 1
-0.00986294390776943 1
-0.013963063087343 1
-0.0448314794789227 1
-0.0543237014236945 1
0.0898674962429339 1
-0.05045023354915 1
-0.0894643988600387 1
-0.0584046963032138 1
0.0637714370674631 1
0.0101050615515662 1
-0.0658708446420759 1
-0.0314201233723765 1
0.00763903355228058 1
-0.0270245505762433 1
-0.00828800939674377 1
-0.0331719992969415 1
0.049382544721069 1
0.00276278629994546 1
-0.0730102598038906 1
0.017126677950615 1
0.0112831969806059 1
-0.0309192351567962 1
0.0386341771226116 1
-0.092143924097242 1
-0.0454441539380238 1
-0.0607375710041992 1
-0.0404768825329294 1
0.0118660128843048 1
-0.0579180443291555 1
0.0906914531870811 1
-0.00669172551249825 1
-0.0977980094850926 1
0.125618014038272 0
0.023831009083849 1
-0.016301792320539 1
-0.00495574133505753 1
0.0469912085546347 1
-0.0394849595293866 1
-0.0307094489457773 1
0.0307243173371232 1
-0.00424799983746317 1
0.0374014176062408 1
0.0655605615461246 1
-0.0366463166742204 1
-0.101456538869641 0
0.0666414516586053 1
0.0711108197920931 1
0.0771420849256947 1
-0.0158115115006413 1
0.0427935496680846 1
-0.125805305510341 0
-0.0857954057572146 1
-0.0501206526792693 1
-0.127500473059587 0
-0.0726570497775947 1
0.0568993988810851 1
0.0203693645740555 1
-0.038678911954998 1
-0.0514941366801756 1
0.043106603019593 1
-0.0886119206230569 1
0.0404474008185683 1
-0.0589981354651265 1
0.0353921815177083 1
-0.00983096417084685 1
-0.0954250433959915 1
-0.000699169640315446 1
0.0143394584742796 1
-0.0461987197232661 1
-0.0493839196922395 1
-0.0139549781099046 1
-0.0152316610681173 1
-0.0864113035681272 1
-0.0831095210378531 1
0.0247690849662302 1
-0.130421156651516 0
0.00713572799718187 1
-0.081325240116533 1
-0.125218405621287 0
-0.0402709440009033 1
0.0426653817741988 1
0.0477145237077189 1
0.0629084190125016 1
0.0223473595068983 1
-0.0137861090177554 1
-0.054932621841696 1
0.0916681766724765 1
-0.0284505547864627 1
0.147772526277564 0
-0.0815527685999889 1
-0.145766050146279 0
-0.00417100030732952 1
-0.00878877813515919 1
0.00213783668849887 1
0.0625530068348592 1
0.0530373961159961 1
0.0367432508111684 1
-0.0346170749396686 1
0.00838879923855707 1
0.072587533511132 1
-0.090837441594023 1
-0.0627730046022096 1
0.035249527399271 1
0.00863287347968368 1
0.0285713045112771 1
0.0166513575711684 1
0.0594271128357985 1
-0.043179145036791 1
-0.10401311344767 0
0.0159658494524929 1
0.0690407419097444 1
-0.048736980798401 1
-0.0191572804394431 1
0.0947172888461191 1
-0.0322594054232594 1
-0.0550396375288055 1
0.0661879134408993 1
-0.000237907426625231 1
0.0212465538086396 1
-0.0112455956866893 1
0.0430873196067232 1
0.0234164110693588 1
0.0536712853995082 1
0.0200509378566193 1
0.0438165245065033 1
0.0190835917638899 1
-0.0525838424667986 1
-0.0111755857300818 1
0.0801410389137514 1
-0.0100534052294675 1
-0.00530461605825485 1
0.0618326940683263 1
0.0663297458620558 1
-0.0117037029584128 1
-0.0172736355575835 1
0.0573398231195673 1
-0.0433171737955712 1
-0.0420515969438241 1
-0.156365929231893 0
0.0912301170703195 1
-0.018719527231173 1
0.0205992718071664 1
0.0623450853690195 1
0.0732622555697521 1
0.0862331099580234 1
-0.00391288940624402 1
-0.0860911500348958 1
0.107971401065094 0
-0.00796012736245888 1
-0.110481108831767 0
0.050563478610411 1
0.0793334960397828 1
-0.0421215282332808 1
0.0118193420098084 1
0.0152752895953847 1
-0.0217339013680972 1
-0.0971422189743056 1
-0.0651095685045016 1
0.0475290295060291 1
-0.0121233420395201 1
0.0427792432781542 1
0.0221845195163451 1
-0.0130324520898669 1
0.00477234769581096 1
0.0865616353433513 1
0.0228329732096163 1
0.0498795697266532 1
0.0871944452980571 1
-0.0481960598689837 1
0.0496452178147151 1
0.0447884693527604 1
0.00490471184093375 1
0.0521794510233806 1
-0.106207293991768 1
0.0175773820087857 1
-0.0569191003788826 1
0.0499580820904841 1
-0.0163342435080923 1
0.0860803765396538 1
0.122087268968036 0
0.104860417856486 1
0.143441545771319 0
0.0674251157097714 1
-0.114238913078729 1
0.00540472510057577 1
-0.00767245339133802 1
0.0378149622444784 1
0.0155746688383089 1
-0.0241317063272391 1
0.0541862950817572 1
0.0295975825645906 1
0.0221210407639353 1
-0.071632441364922 1
-0.118039962167377 0
0.0251855581776575 1
0.129244813490678 0
-0.0476570113741907 1
0.00823525830789679 1
0.0517724579055025 1
-0.00688336488085165 1
0.0638729271560098 1
-0.00406952419963878 1
0.0362677635959876 1
0.00371054611991355 1
-0.0232739319936027 1
-0.0251411270825367 1
-0.0616895980844097 1
0.0560650873865704 1
0.000367958903559902 1
-0.0284747460953813 1
-0.0845204191681346 1
0.0326701050258061 1
-0.0365297206641562 1
-0.00761870801595429 1
-0.0769684286468379 1
-0.0979532782119521 0
-0.0533757702536669 1
0.0680745449234974 1
0.0360716064785173 1
0.0171610754053981 1
-0.0341228207379156 1
-0.025668933109262 1
-0.0236589931164609 1
0.0355856812019958 1
-0.00120484634457392 1
-0.0252202556961748 1
0.0288695083964852 1
-0.0855266824610902 1
0.0692436463574202 1
0.00393941611026816 1
-0.00401095621623014 1
0.0291747552857043 1
-0.0513225719999712 1
-0.000764906782561584 1
-0.086199047781673 1
-0.0514807989973242 1
-0.0226459126486172 1
-0.00307545154392549 1
-0.0462000055757293 1
0.0361975678935235 1
-0.0369705814171686 1
0.0275023847463721 1
-0.101844904858978 1
0.011177396566284 1
0.020257322994984 1
0.0843073783598519 1
-0.0573906970995323 1
0.0380952255610112 1
-0.129793128784994 1
0.0166640102872378 1
-0.0922830753279446 0
0.0470809779271254 1
-0.016029841996506 1
-0.0728890318871103 1
-0.0740371074738803 1
-0.0385824768992851 1
0.0380430189717103 1
-0.0936282063167887 1
-0.00117470297533964 1
0.0645556507294378 1
0.033604774603281 1
-0.0506027631168826 1
-0.000710014165035123 1
0.127126492254499 1
-0.0143684310805473 1
0.0509985407646984 1
-0.0164123276278921 1
0.0221743289820256 1
-0.100429673550954 1
-0.00956503401222871 1
0.00795033283622233 1
-0.0555394560097671 1
0.0406378162923951 1
0.0235026354000092 1
-0.0127220437211789 1
-0.000590077361208672 1
0.0176972847017179 1
-0.0611726441405742 1
0.158433355981475 0
-0.0829923550756842 1
0.0184593571743035 1
-0.0686145724043877 1
-0.108348226593581 0
0.00633706714719872 1
0.0286716962568007 1
-0.057394417274883 1
-0.0701361062841012 1
-0.086551695396756 1
-0.0649128815994033 1
-0.0121413570947688 1
0.00828806346063279 1
-0.0625491647077197 1
-0.055054573765184 1
-0.0385150135027824 1
-0.0110054261323656 1
0.0814592427725324 1
0.000326767307811665 1
0.0107095617520374 1
-0.0455677759308116 1
-0.00559859970388329 1
-0.039472970053425 1
-0.0242218110982886 1
0.0126510674883515 1
-0.103450882936689 1
0.00516923576308946 1
0.00365870113986243 1
-0.0719515417433729 1
-0.00262956855020111 1
-0.0125173506962934 1
0.0478296246594192 1
-0.0547596400558064 1
-0.00797339887808991 1
0.0183578887346619 1
0.0741565423271729 1
0.0146351621751005 1
-0.0746620598155647 1
-0.0600509900333944 1
-0.0105022804060103 1
0.0287529378058817 1
0.0437859876045892 1
0.0678503773019699 1
0.00741051195676661 1
-0.00835620077191204 1
-0.011388286484273 1
-0.0326403345349396 1
0.0774087102982437 1
-0.0342471508579188 1
-0.0612195842569498 1
-0.0281771636031691 1
0.132069158730586 0
0.0152112467029818 1
0.0975037849317154 1
-0.0513176349790637 1
-0.0553688873673001 1
0.0296909561145833 1
0.0493265122989927 1
-0.052211338772688 1
0.0197553324202964 1
-0.107056556259737 1
0.063680263749965 1
-0.00834718241861716 1
0.0521913257812871 1
-0.0736351708583267 1
-0.0719293677701514 1
0.122340539762678 0
-0.0593429075739733 1
0.00901448400691957 1
-0.0326276613279522 1
0.0203016205714236 1
-0.092271704630293 1
0.017566499852683 1
-0.0977568863069627 0
0.0216158723552417 1
-0.0344062659262094 1
-0.0125536507575582 1
0.00128807019577536 1
-0.0951477515259471 1
-0.0018520894892976 1
0.0207852791540899 1
-0.029179498516916 1
-0.00362156017093943 1
-0.0122977135041717 1
-0.0305112193483966 1
0.00708324931252206 1
0.0267978988477259 1
-0.0414523347112923 1
0.0469110637032839 1
-0.0167093446764826 1
0.0582477451701417 1
0.0600671270815921 1
-0.0672783462345926 1
-0.020223822433626 1
-0.0174163647422768 1
0.0873899369402837 1
-0.0153103813319937 1
0.0501169504230327 1
0.0335746211509063 1
-0.0625146410073426 1
0.00928984641754412 1
-0.0119494448694749 1
0.0658840305342338 1
-0.00874435611512454 1
-0.0672970156818352 1
-0.0681868027451266 1
0.100485648961063 1
0.0318750867086405 1
-0.0379803629399972 1
0.09597105988524 1
-0.0417812056526351 1
0.0684326077889523 1
-0.0326474390165686 1
-0.0337168864016948 1
-0.0566714285232688 1
-0.0774880561809426 1
0.0551299260656939 1
-0.0638228736181935 1
-0.0354630924550404 1
-0.0511968508115391 1
-0.00208622469845822 1
-0.0677325446348089 1
0.0021508626731054 1
0.0844259281114374 1
0.00400371426691978 1
-0.0752321317251108 1
0.0142369112017961 1
0.0469335243919009 1
0.0407640968300842 1
-0.00609840643339571 1
0.0149525815876438 1
0.00677947970648373 1
-0.00377670408417504 1
0.0277643885471467 1
-0.0082405908769056 1
0.00368699237271748 1
-0.0483850019965436 1
0.0941685642031285 0
0.0348953121607281 1
0.0397320600806894 1
0.054351494856471 1
-0.0450441552196375 1
0.00804048327952135 1
-0.123815470328488 1
0.0556883886492134 1
0.109834954800858 0
-0.0506172256630118 1
-0.00863372567806191 1
-0.0125196818723945 1
-0.0157184957849343 1
0.0273544181849536 1
-0.0113804906775221 1
0.0487276013097935 1
0.0254113386291623 1
-0.0104592284412736 1
0.0195432014149072 1
0.0390993412879007 1
0.0335262956266126 1
0.0178489852864721 1
0.029628047128581 1
0.027808529761983 1
0.0192452751273021 1
-0.0525557775034436 1
-0.0500801761434371 1
0.0794647595998713 1
-0.0689652319388481 1
0.04408788909994 1
-0.0628294516175378 1
-0.0547827203754933 1
0.0642748208209444 1
0.0105564479946873 1
0.0314763290721885 1
0.03720678051137 1
0.0428444700108211 1
-0.0384111836274376 1
0.0634473104905868 1
0.0711856038839707 1
-0.0173397402027387 1
0.0411347996272897 1
0.00444885833226133 1
0.0741643369009388 1
-0.0332975556830024 1
0.039519371711147 1
0.0699613816099191 1
-0.0789094331354561 1
0.0364315944298257 1
0.0374453734177836 1
0.000962396155797822 1
0.0774080092592116 1
0.0428644913971155 1
-0.020462579843336 1
0.0792305827903339 1
0.0783345022330153 1
0.0276145509487615 1
-0.0697534847905652 1
-0.0441813191162784 1
0.0123455527046066 1
0.0145827120131728 1
0.0216985448767297 1
0.00691392172997316 1
-0.0267272981641923 1
0.0401249627610127 1
-0.0344260496635967 1
0.0382809878053988 1
0.0151020978030594 1
-0.00881253190630072 1
0.0318252522499427 1
0.0615092352695731 1
0.0249853439149556 1
0.0329929530524331 1
0.0412689821998301 1
-0.101130384667916 1
-0.00931065231265676 1
0.105337644686404 0
-0.0637439148714017 1
0.0401119872890778 1
0.033888892950935 1
0.0577369377688804 1
-0.0534076170262018 1
0.00457781346552581 1
-0.0250407096687315 1
0.0110407890584297 1
-0.0148114098937456 1
-0.0265223154788801 1
-0.0478723846580323 1
-0.0278063903123587 1
-0.0153083699482345 1
0.0616160551088098 1
0.0025436149608603 1
-0.0267034967185436 1
0.0803210052170445 1
-0.128251641283164 0
0.0270780919357534 1
0.0204405035748321 1
-0.0131463352086079 1
0.0436177885429469 1
0.051322880400227 1
0.0129820632769366 1
-0.0599199314557528 1
-0.0419622617780182 1
0.0263213589094519 1
0.0701951235024396 1
-0.0316868262158423 1
-0.0334004617418384 1
0.0263425982155782 1
0.105137712437346 1
0.131281506982829 1
-0.00201692655009311 1
0.0533942792111001 1
0.0598102787701572 1
-0.0122185724457715 1
0.00293309999688756 1
0.0141289958990511 1
0.107227008937403 1
-0.0775619432918903 1
-0.0139071919966385 1
0.0518612791347394 1
-0.0727995176287048 1
-0.00816262757732818 1
-0.115092378180612 0
0.0379749582012807 1
0.136646788101602 0
-0.0815033361467247 1
-0.0494972794991812 1
-0.0210438873062103 1
-0.110822133494557 0
-0.0210291728734792 1
0.0314665374466935 1
-0.0251160546793826 1
-0.0435916132272142 1
0.0115188962642694 1
0.0294139773464685 1
0.105987603647906 1
0.0617435660960377 1
0.0139611256408285 1
-0.0450542696220363 1
0.032955779376062 1
-0.0279755944278196 1
0.031609790415068 1
0.0131941474952729 1
-0.00731490183521859 1
-0.0186319502200835 1
0.0143302952474374 1
-0.089305412140697 0
0.0934284236887899 1
-0.00944332499407722 1
-0.0786633558622624 1
0.0666161780674792 1
-0.105625256205065 1
0.0532619983714436 1
-0.103318248659927 1
0.041895826530131 1
0.0226234050263513 1
-0.0103799973381243 1
0.00414140851412718 1
0.037608183743196 1
-0.00355967993428221 1
-0.0435251205007758 1
0.163026749604276 0
0.0110575127726817 1
-0.155604949111384 0
-0.0493763635825476 1
0.0466183423301839 1
0.0350648943463 1
-0.14989364219851 0
-0.0735979907616824 1
-0.0157881125571489 1
0.0516303941651071 1
-0.0844806946209247 1
-0.0576606705726577 1
-0.0838865877501996 1
0.0695372738908943 1
0.0118019383266548 1
-0.144022831669198 0
-0.0308113952912963 1
0.0100641506295197 1
-0.0631493610046911 1
-0.0448739846797201 1
-0.0471301605776704 1
-0.0898533648751873 1
-0.0774861430896548 1
-0.0123439566216842 1
0.0240706066058661 1
0.00739706631462359 1
-0.0152414115845689 1
-0.0234653816086167 1
-0.0261573908363173 1
0.0559483122925707 1
0.0371667250425501 1
-0.00122974213216107 1
-0.0234462769517411 1
0.0102575213210974 1
0.00418933373754347 1
-0.0403554054814794 1
0.0299330126300625 1
0.0408266866893685 1
0.0684356491943017 1
0.0101869090134729 1
-0.0715494643903318 1
0.0119513993043848 1
0.00237718877275903 1
0.0182585719619424 1
-0.0153292744427636 1
-0.1344158122227 0
0.0852898161470001 1
0.0692213856354844 1
0.0880528437661249 1
-0.0980465236441687 1
-0.00179679040990539 1
-0.0401116513194675 1
-0.0736383128156272 1
0.014959010877037 1
0.03403284230458 1
0.0843803839190487 1
-0.0140082811952579 1
0.0525953139253889 1
-0.00301005661583649 1
0.0129770144768781 1
-0.0512673299261839 1
0.0164057571048115 1
0.114061797752044 0
0.0197548467202599 1
0.0694467086717738 1
0.0052860549410611 1
-0.0645207310625888 1
0.025116795526949 1
0.0362665075268838 1
-0.0660679993547551 1
-0.0305331135051692 1
0.00449581439634358 1
0.0112535086827649 1
-0.0521449811602359 1
0.0091712773927758 1
-0.0817779819684038 1
0.0602335760971101 1
-0.00889536772385028 1
-0.0911405969224697 1
0.047460433837423 1
0.033643154711126 1
0.0407569468089165 1
0.0215473868902473 1
0.0189697161969487 1
-0.11982838729027 1
0.019689442063599 1
-0.0251235079395445 1
0.0446662143818688 1
-0.012867437154329 1
-0.00718940393488526 1
0.0807267072789784 1
-0.0373772894474199 1
-0.0471464936133894 1
-0.0694803132526991 1
-0.0156753969074842 1
-0.0484460150988262 1
-0.00407051721329571 1
-0.0686158168396586 1
-0.0857244675935699 1
-0.00344848100983184 1
-0.00613309308978279 1
-0.0408436762683487 1
-0.0676252282192011 1
-0.0221237045884222 1
-0.105521095402276 1
-0.0293829622554826 1
0.0564374253407277 1
-0.0611181419343154 1
-0.0158402021038756 1
-0.0479260051285182 1
-0.0544829738030903 1
0.00190947136099979 1
0.0548922218355919 1
0.0169960563343534 1
-0.080292886918586 1
0.138061677817268 0
-0.00104961726699124 1
0.0204767437694375 1
0.00539227949338542 1
0.0121087838502568 1
0.00241516118124215 1
0.0864445918834476 1
-0.0612357428287178 1
0.0843205060292805 1
-0.0133511724615172 1
0.011514209553568 1
0.0122117778376379 1
0.0252453242894691 1
0.0527395036543503 1
0.012199124543607 1
0.0408580234040069 1
-0.0749270229225134 1
0.037140628251157 1
0.0639542024831785 1
0.0273544351989464 1
-0.0860180872598728 1
0.0169571105106927 1
-0.00051857831225007 1
0.0308587316433762 1
0.0020970064147084 1
0.0213213468558935 1
0.0401450226147332 1
0.00642710499918297 1
0.00412631414045392 1
0.0260781387670359 1
0.0281480381037887 1
0.0164067807381311 1
-0.0592554766708259 1
-0.0941430445594584 0
0.0638421338929189 1
-0.0283580800521837 1
0.0707580819340111 1
0.0168910478878012 1
0.0222386833809845 1
-0.000305011058945071 1
0.0581332618635193 1
0.0655290158417808 1
0.0222040970194504 1
-0.0779432014925139 1
0.0439292464780341 1
0.0644089576290258 1
-0.0102581878123746 1
0.0739260558156718 1
-0.0146753023436754 1
0.118507341830533 1
-0.0745265392643899 1
0.0462102513530857 1
0.0572994310166513 1
-0.052707201683602 1
0.037108854479317 1
0.0133104919918459 1
-0.0561675602258234 1
0.0847610520512274 1
0.0504637974705693 1
0.0245318942210142 1
-0.0221182558840121 1
-0.0021867855133822 1
-0.00381783912333191 1
0.0452593285063626 1
0.0615325617859484 1
0.0185374406965628 1
0.0560522666431857 1
-0.00104443443686474 1
0.0210768948109644 1
0.0859016261949947 0
0.0233429638324954 1
-0.00266930085069776 1
0.100616226080978 1
-0.0525037497471584 1
-0.0586479728457676 1
-0.00197094469374754 1
-0.00191224167946986 1
0.0980533554557406 1
0.0416147639433801 1
0.0021909237904787 1
-0.0139786682833443 1
0.0436668758344967 1
0.00560178210572054 1
0.0850479681238341 1
0.0458245075656259 1
-0.0130234695062847 1
-0.00408494096119107 1
0.0748419392201096 1
-0.0510984503327126 1
-0.0254729721969874 1
0.0201919432711714 1
-0.0622015367785827 1
-0.0348863305984771 1
0.0234130362109425 1
-0.00301089577222694 1
-0.0941916672741513 1
-0.0570063602633766 1
-0.0585857159144455 1
0.0432629789936805 1
-0.00805186870379558 1
0.120429224394056 1
-0.0504608991308767 1
-0.0131119968334885 1
0.0544056765536583 1
-0.121074399990515 0
0.00232930179304099 1
0.0780961875855486 1
0.0371230287116629 1
-0.0773624820098033 1
0.00587666270418823 1
-0.104081798788472 0
0.0824951131883421 1
-0.00775528716170417 1
0.0166198879134181 1
0.0134605368205359 1
-0.117773803428924 1
-0.121101160002412 0
-0.0140467250855763 1
0.0822962300854671 1
-0.00255798982369652 1
0.10494317387057 0
0.0855018965952366 1
-0.0615982070240511 1
0.0747817992084023 1
-0.0213684136108015 1
-0.0613828267294088 1
0.00707882309503406 1
0.036746963077963 1
-0.0655189512253881 1
-0.103798357659674 1
-0.0722068582327101 1
0.0165655553565246 1
0.0301218364489923 1
0.0779261687244166 1
0.0435137682396131 1
0.0374619084133227 1
0.086451883846435 1
-0.0109573427611492 1
0.0203049693831089 1
0.00858697997390712 1
-0.0200699363395733 1
-0.0223829968024592 1
0.014690657795743 1
-0.01204869467431 1
-0.00587790588122109 1
-0.0274309328397356 1
0.039354966672448 1
-0.00960278719552768 1
0.0255401733983422 1
-0.00429701470421107 1
-0.0794745383237984 1
-0.0226898398179484 1
-0.0326139747883213 1
0.0133763967713845 1
-0.0519040792544673 1
0.00674369936511264 1
0.00632623629247334 1
-0.023645922926996 1
0.0564428698910378 1
-0.0128765732056762 1
0.00378430787802643 1
0.0530875665275591 1
-0.0201885705050462 1
-0.00391167869679793 1
-0.046202376344428 1
-0.0890291169252539 1
0.03587235600757 1
0.0131001832658987 1
0.0100837466374667 1
-0.031927890835305 1
-0.0535985283425205 1
-0.0657694361921043 1
0.117309314009497 0
-0.0730364299399937 1
0.0423895540580443 1
0.0091025336625615 1
0.0469664505833896 1
0.110557949908267 0
-0.0480456886651624 1
-0.0635065503759013 1
-0.0550791778517227 1
-0.0368708610291321 1
0.0257509118078475 1
-0.0149445110823214 1
-0.00789147256179207 1
-0.017610023999356 1
0.011659139887084 1
0.00532514103760348 1
0.0252863804046399 1
-0.00177158212260162 1
-0.118745182026461 0
-0.0271997457996785 1
-0.0644412824481421 1
0.0192689491147918 1
-0.0316276894785173 1
-0.0622773548021581 1
0.0121103835494629 1
0.0381116773712037 1
-0.124840690452612 0
0.0270156673368496 1
-0.0728850943466142 1
-0.000110447700542774 1
-0.0607875182820705 1
-0.011222928820735 1
-0.00447106687046641 1
-0.0056992888994294 1
-0.0289320061970664 1
0.00208829085792718 1
-0.0120668769682106 1
0.0245051708557377 1
0.0794646220239306 1
-0.00113931362810398 1
0.0397694558481611 1
0.0880777060831977 1
-0.0347983799085786 1
-0.00838569791095804 1
0.0509994268662492 1
-0.00711055835009818 1
-0.0447331146719799 1
0.0505182713740513 1
-0.0379758467774841 1
0.0576439232783638 1
-0.0433182635887092 1
0.0124711679806386 1
0.0437214688813779 1
-0.146609666229586 0
-0.0162913998388886 1
-0.0384573285304194 1
0.0397747961842573 1
0.011166663934235 1
0.0242332366959679 1
-0.00241854904689713 1
-0.0183392046959742 1
-0.0786873826132143 0
0.0250108616037721 1
-0.0102214236757541 1
-0.0242520220120253 1
-0.0498540845641429 1
0.0220849605375115 1
0.0303216463847989 1
-0.0535607155325014 1
-0.108788270337435 1
-0.0588343604511786 1
-0.0674140133884989 1
0.117377705725051 0
0.0825890497176167 1
0.103360526287198 1
0.0557242211334656 1
0.00984776232182201 1
-0.029534269260025 1
-0.0516188281748932 1
0.0717296871191785 1
0.0176999182795179 1
-0.00434166176254315 1
-0.0104953222138545 1
0.052989734602947 1
-0.0161642814769838 1
-0.0422898652986219 1
0.121999876959949 0
0.0211422808726072 1
-0.0453826386696515 1
-0.0720900207300346 1
0.0640668194521648 1
0.00708233810763744 1
0.0139695134867128 1
-0.063834365948696 1
0.101421248416969 1
0.0651472221571158 1
-0.019217210920307 1
0.00720669256935152 1
0.0421013369235537 1
-0.00996039979258222 1
0.0115800488990291 1
-0.0301980090732393 1
-0.0940105606753344 1
-0.0459608711845767 1
-0.0437073868439565 1
-0.0150190123254869 1
-0.0125088088469456 1
0.0213773102108261 1
-0.0826812294158751 1
0.061637726059611 1
-0.0416000886868489 1
0.0934469941801249 1
-0.0690013489799705 1
-0.0327943065523224 1
0.00733168035085538 1
-0.0676040940283266 1
-0.0246817838485069 1
0.0548776491409744 1
-0.0501713995640837 1
0.000591889207327192 1
0.0420716770182941 1
-0.0531923420601244 1
-0.0730577207212636 1
0.00354033517951779 1
0.0119213852023663 1
0.000837175872666922 1
-0.10895733712228 0
-0.0636023146366097 1
0.0357843197154328 1
-0.0309085083016115 1
0.0140258366669943 1
-0.0152136333562833 1
-0.0512811450892189 1
0.00490015334388997 1
-0.133928617776678 0
-0.0302020082413681 1
-0.015198783368075 1
0.0160287569635908 1
0.0775658444618026 1
-0.00927745949955196 1
0.0469795243531173 1
-0.0208647660494569 1
-0.0323709836173412 1
0.0402029831708113 1
0.0196031589499092 1
-0.115425858746572 1
0.0668026428300865 1
-0.0417283282741795 1
-0.0126028318579142 1
0.0248235797484957 1
-0.049205005218616 1
-0.0222870325830091 1
0.0193448881984744 1
-0.0764944703311335 1
0.0112628611362391 1
-0.0130515137173356 1
-0.00793439231496708 1
-0.0451540034074251 1
-0.0216557098007007 1
-0.092161604286941 1
-0.0727852715562633 1
-0.079043624296341 1
-0.0558994612466215 1
-0.00534372499704497 1
-0.0338277559597049 1
-0.0457618727763031 1
0.00121009238068161 1
0.00444050464723196 1
-0.0258593002424143 1
0.0276114161572817 1
0.034223997068888 1
-0.00234963147759332 1
0.0107503894680222 1
0.01360384775463 1
0.0214092665640995 1
-0.0104407862887676 1
-0.0568288476206053 1
-0.0890217261545386 1
0.0282949933765101 1
0.0323976594660239 1
0.0288567277254346 1
-0.0017384178028552 1
-0.00182514801673875 1
-0.0486109821141264 1
0.122134884269684 1
-0.0586819529504889 1
-0.0184037059597515 1
0.0903233930533927 1
-0.0263759617378606 1
0.00438044545675449 1
0.0473718509603667 1
-0.0120276828021128 1
-0.0301235493965101 1
0.0168995861728044 1
-0.0472938736599727 1
0.00356107314555805 1
-0.0132718593452325 1
0.0817010812530043 1
-0.067003553405182 1
0.0216126340588133 1
-0.015489547232453 1
0.136727060449594 0
0.0227634779558895 1
0.110409541152536 0
0.0702591641483801 1
0.0203742603184055 1
-0.085566129282594 1
-0.0649749235409191 1
-0.0557591342700151 1
-0.0250401870790966 1
-0.0538693479239244 1
-0.0128671122199135 1
-0.00317912514263679 1
0.0563147456501554 1
-0.0642136338011784 1
-0.0571586861429495 1
-0.0386318963939191 1
0.0573808810146562 1
-0.0347444413766454 1
-0.0323931833300639 1
0.0111311547258726 1
-0.0637788809046021 1
-0.0844516081028299 1
-0.0777488116270268 1
0.0157774059674181 1
-0.0871476680936821 1
-0.0635878192624998 1
0.0326888399153988 1
0.0197078478872907 1
0.0324646844119048 1
-0.00914058430313474 1
-0.0402260168114558 1
-0.00855262881691742 1
0.024912721317394 1
0.0417476387723439 1
0.0351013944140278 1
0.00214681882159183 1
0.0412178149750875 1
-0.0719887789549185 1
0.0356483290863917 1
0.00931321466822907 1
-0.0123360275369894 1
0.00762808177303132 1
0.0213302638683497 1
-0.0937689132476211 1
-0.00121918574602297 1
-0.0221026704450027 1
0.00771830837371681 1
-2.25958295434724e-06 1
0.0288861138628907 1
-0.0429476831842009 1
0.0639683320397766 1
0.00588057421726247 1
-0.0444115871501032 1
-0.0174093446214761 1
-0.0860971627503877 1
-0.00293539635107058 1
-0.0394995588748258 1
0.0621114035748587 1
-0.0102781405721799 1
-0.0386649249219213 1
0.110981078011946 0
-0.0858258053305888 1
0.0565631385436678 1
0.0316484020918942 1
0.00329582516768862 1
-0.00826488980225082 1
0.0718831227763697 1
0.0521419298145993 1
0.0598990093343371 1
0.0200693962843638 1
-0.0578798215783818 1
0.0542816435215051 1
0.056757569672313 1
0.0713524444334836 1
0.0312463289651918 1
0.108942416368628 1
-0.158303831375358 0
0.0169482908945245 1
0.0152986424990734 1
-0.0956349776267562 1
-0.0095460033579787 1
-0.0392346714901986 1
-0.0119347266134273 1
0.0781101939110009 1
-0.00184289947385563 1
-0.0129354575190263 1
0.0486664415682351 1
-0.0165457213968211 1
0.0442600355914959 1
0.0108531889659282 1
0.0681424324479524 1
-0.0337380374437027 1
-0.148475897295868 0
-0.0306894757307791 1
0.0481569936529572 1
-0.0458241122728028 1
-0.00947617029655092 1
-0.0868895398289783 1
0.00883631661931008 1
-0.0663318596223976 1
0.0457579184931308 1
-0.00600169155784102 1
-0.00518845189707704 1
0.0119016467742146 1
-0.0470001717164637 1
0.0993763001945505 0
-0.0743480032875682 1
0.0726071030332681 1
0.0348473048074754 1
0.0886769137433236 1
0.108938283692457 0
-0.0332519465765236 1
-0.0579956572379596 1
-0.00380367950278989 1
-0.0365078813345532 1
0.0474626433475824 1
-0.0739669179997543 1
0.0057323774089806 1
0.0281349540381281 1
0.00585295756253892 1
-0.0246767851106786 1
0.0763754503591176 1
-0.0262506871437503 1
-0.0326279758567995 1
-0.0552523217277095 1
-0.00995176632010596 1
-0.103950858756806 1
0.0226782293350167 1
-0.024884860193456 1
0.0773159503669827 1
0.0706842398794564 1
0.0376907227623315 1
-0.0381304655066558 1
-0.0431916421322897 1
-0.0603292115207092 1
0.0311837791620339 1
-0.0861287099420043 1
-0.0147083271552459 1
0.0462964266482247 1
0.00543075381626881 1
0.00732381627769116 1
-0.0918065975874875 1
-0.0328746246440488 1
0.0576337349652251 1
-0.0719033496537529 1
0.00375811962861561 1
0.00136252909978273 1
0.064775786108983 1
0.0347034429341944 1
0.0974084928043605 1
-0.085724274663805 1
-0.0151583180962978 1
0.0472093032150921 1
-0.0275676913293741 1
-0.0340560559949445 1
-0.0319813446766757 1
0.00574850574847845 1
0.0276727671608197 1
0.0601847431892149 1
-0.101126489374859 0
0.0416194777627108 1
0.0691369316499433 1
0.0651021194733816 1
-0.011548155629574 1
0.034036378381776 1
0.00586463012290618 1
-0.0250462064102371 1
0.126312350012882 0
-0.00172258024823393 1
0.0332370943674699 1
-0.00754790157770213 1
0.0863965206499879 1
0.056416407560452 1
-0.0673480533430521 1
0.0560111047297893 1
-0.0196169804367669 1
-0.00550493303312238 1
-0.0796959769809595 1
0.00841687344431718 1
-0.00140232547974011 1
-0.049993091849732 1
0.0197909864910951 1
0.0401104103656367 1
-0.0283587058126155 1
-0.0684850525612237 1
0.0420051705658435 1
-0.0247599157834823 1
0.0452637579900484 1
0.00712612692747222 1
-0.0142732004097333 1
0.00259106501483948 1
0.0341702512465886 1
0.00383672836444214 1
-0.0827471961012654 1
0.0623026058777848 1
0.0150149241981144 1
-0.0763237366583 1
0.0211592037185984 1
-0.0204689522888358 1
0.0651718755404251 1
0.0481439818353109 1
-0.0652612924837817 1
0.0172850450383476 1
0.102571048810927 1
0.0313204933541499 1
0.0659533346236523 1
-0.0350419075232376 1
-0.0149826785454056 1
0.0283310708307632 1
-0.0409813599694226 1
0.122532735199074 0
0.0210171574208485 1
-0.00702372294617925 1
0.00113715052049133 1
0.118237225695379 1
0.0396004388368585 1
-0.0394830614378689 1
-0.0442299638389179 1
0.00714124892709382 1
0.0134198774588969 1
0.0313594502229636 1
0.00264201897876385 1
0.0608224797836158 1
-0.0359059882955867 1
-0.0123948178001183 1
0.0699356265973775 1
0.0505538818671706 1
-0.0471961061031239 1
0.0417545056201885 1
0.0427041033558569 1
0.0563507082385313 1
0.0635430340031207 1
0.0048406094041684 1
0.0768254834748728 0
-0.0179275385897321 1
0.069390039074838 0
0.095219199274104 1
-0.0303174438739992 1
-0.0521662793386548 1
-0.0717387574569629 1
-0.000987409011649778 1
0.0357290567095269 1
-0.0158386667507706 1
-0.0754262886256587 1
0.0575314368768872 1
0.0228119737739757 1
0.0246072683425371 1
-0.0542376814196225 1
0.0184901088076005 1
0.00265080624749477 1
0.0124693790633921 1
-0.140263299176359 1
-0.0838351557221378 1
0.0228884087690147 1
0.048794056931336 1
-0.0282187432413523 1
0.0136245897044797 1
-0.0509514590954097 1
0.0963037344681025 1
0.0449550742645735 1
0.0294405692706067 1
0.0553316363816594 1
-0.00492890994807542 1
-0.0739941601846307 1
0.0292463965564851 1
0.0275536675660652 1
-0.0817551883684347 1
-0.080964459678779 1
0.0507810598388428 1
-0.0582015299556598 1
-0.00624552259882874 1
0.0932685557818038 0
-0.00460472349628192 1
-0.109360146171942 1
0.031266700373039 1
0.00721667937416791 1
0.0058858469233655 1
0.0521664079994624 1
-0.0344242449540491 1
0.0136462649600268 1
0.00461788405832742 1
-0.0178101672524199 1
0.0403537678040709 1
-0.142745335547717 0
-0.034123902330083 1
0.0219932981488142 1
0.0176393817144757 1
0.0715997253149562 1
0.132571695064954 0
-0.0678726795265915 1
-0.0193768621118224 1
0.0375291169985189 1
0.0493317915032773 1
-0.00352285601617479 1
-0.0193638364520929 1
-0.13547079729835 1
-0.09669651071853 1
0.0220779746001511 1
-0.0569744496827832 1
-0.0245413773814905 1
0.0593449841409483 1
0.187808127746106 0
0.0723624046703208 1
-0.0094996665859919 1
-0.016442434783386 1
-0.0367464760458959 1
-0.0344452657533923 1
0.0256418934092491 1
-0.103267674933037 1
0.0433578087200062 1
0.0610228584746595 1
-0.0674246620767576 1
-0.0302643339774685 1
0.0189815629079441 1
-0.0231633659675272 1
-0.0995204479214455 0
-0.016292922154109 1
0.0740660299078635 1
-0.00413771274262997 1
-0.0118803068521919 1
-0.0394111129608248 1
0.057296717479201 1
0.106734656541861 0
0.0281436480245278 1
0.0219699047530616 1
0.00489752289705925 1
-0.0801013105029404 1
-0.0155582444373712 1
-0.0557375270943656 1
-0.00306881030539262 1
-0.0564525050377419 1
0.00262384068707254 1
-0.0492867089158968 1
0.0572205791823057 1
0.0803189440963818 1
-0.00710940835454388 1
-0.0382330180730392 1
0.0512272580231534 1
-0.100647638565253 1
-0.0221739039518804 1
0.0397042817752853 1
-0.0199958578391351 1
-0.100032404464278 1
0.0957502626175586 1
0.0337141549994043 1
-0.0523548547247238 1
-0.0364462319571509 1
0.0542927466564206 1
0.0932678968499099 1
-0.0221941310674653 1
0.0796813666028376 1
-0.0207765258211333 1
0.0665076693217808 1
-0.134462347617118 0
0.0706825313091489 1
0.0401654273445765 1
-0.010310822970671 1
0.0175951733091415 1
-0.0154801711765952 1
0.0599380627747145 1
-0.0614571561703187 1
0.116993352145451 0
-0.0959134650558181 1
0.0390940147298793 1
0.131390262940067 0
0.0228456763329465 1
-0.00656965635513483 1
0.00743529351612081 1
0.0593960530191958 1
-0.00464712857049806 1
0.111913047968237 0
0.00871900584638551 1
0.0361464942763508 1
0.0405004375819937 1
-0.0300396290726726 1
0.0208906391877399 1
0.0130300884969979 1
-0.119291991930345 0
-0.118303195288566 0
0.00102886344555213 1
-0.0167543565171754 1
-0.0436858055557064 1
0.0332756766050619 1
0.000481085004273824 1
0.0109112647856909 1
-0.0489648561645421 1
-0.0254452978947762 1
0.130239930819876 1
-0.0828870354343453 1
0.00875155544779568 1
-0.01627430993678 1
0.0622320789297387 1
-0.0223815953047996 1
0.00983079306050641 1
-0.0367701942766523 1
0.0431790610685143 1
0.0464653003151501 1
0.0753881335771222 1
-0.0387368859848539 1
-0.0202131482283784 1
0.0352987534424326 1
0.00114585514366319 1
-0.0718683057808821 1
-0.037513082391681 1
0.0843179193807971 1
0.046462974333618 1
-0.0125811114862981 1
-0.0568963975953667 1
0.0787005624361368 1
0.0280585990152119 1
-0.0562403804100628 1
0.0410734445890171 1
-0.0465622249824568 1
-0.0927322770525056 1
-0.0834744802501801 1
-0.0416816260950567 1
-0.00574653092895172 1
-0.025263758897373 1
0.0286430714400299 1
-0.0471564593739489 1
0.0531396145942309 1
0.0484708337683173 1
0.0827830331401306 1
0.0417580169906861 1
-0.0302150527140968 1
-0.0749148783558839 1
-0.062253216894074 1
0.030678223801035 1
-0.00265955611552178 1
-0.0443784628124788 1
0.0494013298720328 1
0.00619387575084554 1
0.0699486011730779 1
-0.010960533092499 1
-0.0585443298996387 1
-0.0164967572040987 1
0.0663132890083418 1
-0.011255120358306 1
-0.0196649851204147 1
-0.117939309685899 0
-0.0984211081158357 1
0.0601765157907123 1
-0.13997221063822 0
-0.0888573998371078 1
0.120545042755025 0
0.0355252117919664 1
0.141741126970506 0
0.00865690347440209 1
0.0249281672392643 1
0.0263929396302545 1
-0.0710786487293227 1
0.0632815516635977 1
-0.0876158679110388 1
0.0701614869663104 1
-0.0365677006950877 1
0.0222311064042352 1
0.0155361026201677 1
-0.0179308487733251 1
0.0819142039761117 1
-0.0796345118431706 1
-0.0329329719766938 1
-0.0922723477383297 0
-0.155246147873943 0
-0.0123749265775325 1
-0.0380208852169434 1
-0.000652674160512215 1
0.184059271225126 0
0.0299477520442926 1
-0.0299698512751496 1
-0.0990286936632437 1
0.0825914599489132 1
0.014143578358996 1
0.0153211255852745 1
0.0223236912482076 1
0.0976170199353498 1
-0.0464650162657437 1
0.00725335616165695 1
0.0056905578711348 1
0.0537892827355523 1
-0.00680660393591418 1
0.0127259484197197 1
0.0561617604626677 1
-0.0500048704197984 1
-0.042400037548306 1
0.0632355892041886 1
0.11375653501363 0
0.0368980595546974 1
-0.035886332276484 1
-0.0546283256644518 1
0.00052357972163653 1
0.0975046257409118 1
0.054985840767461 1
-0.0363127151424714 1
-0.0757974106372934 1
-0.100185264539627 0
0.0595432085124245 1
-0.0503255361619861 1
-0.0317281403486863 1
0.0633755496920629 1
-0.110932782932566 0
-0.0663798062189503 1
0.051966982777553 1
0.0658140668623342 1
-0.108915028652844 0
0.108431746459498 0
0.00337780830603425 1
0.0449727688267795 1
0.00862097081205817 1
-0.00225880190967739 1
-0.0206034826548223 1
0.0503976452025045 1
-0.0375614961165412 1
-0.00144138766039573 1
0.00298440919280738 1
0.0340131423809039 1
0.0936346215659864 1
0.00646607092273084 1
-0.0411886345909144 1
0.109346119771069 0
0.0528135485423746 1
-0.116409341779635 0
0.017157530725491 1
0.0158732325021042 1
-0.0653635444725726 1
-0.0353157352353692 1
0.0386859337335641 1
-0.0322012766193076 1
-0.0181823211172263 1
-0.0254154689431914 1
-0.0687846054131796 1
0.0472561923092352 1
-0.0130390596173852 1
0.0733314114363956 1
-0.0375854733250198 1
0.0177518111307546 1
-0.0221227936499075 1
-0.101290002844888 0
-0.029512383924752 1
-0.00145062967371931 1
-0.0642405168007007 1
0.0250397495471105 1
-0.0317153585027036 1
-0.0195280799515167 1
-0.0831925132233905 1
-0.0870281319280048 1
-0.0357428637426394 1
-0.00815083214064302 1
-0.0666485110495259 1
0.0302085906190438 1
0.0111396073680423 1
-0.0326085863776694 1
-0.02165095373257 1
0.075417333880715 1
-0.0555236353597111 1
0.0245910116242048 1
0.0570041765388259 1
0.00805716571496728 1
-0.0617967782615688 1
-0.000751464338786579 1
-0.048061805316114 1
-0.129181657574133 0
-0.0563709068268575 1
-0.0189012163422315 1
-0.0338254320489335 1
-0.0356875486447449 1
-0.0439317242659604 1
-0.110308752615818 0
0.0164853393867915 1
0.012441304467182 1
0.0138977818783103 1
-0.0226392113218189 1
-0.0574772763176279 1
-0.013089487890988 1
-0.00773051182309701 1
0.120543507415836 0
-0.0278884544411312 1
-0.134245286224692 0
-0.0696743577584241 1
0.0253299843624751 1
-0.113158848904575 0
-0.00309534248666825 1
-0.0761800538580272 1
0.06275854344814 1
0.118671943962233 1
0.0679809022925531 1
-0.0172334127892268 1
-0.0372863971384218 1
0.136856605024593 0
0.0167287442548878 1
0.0491223627733463 1
-0.0112242688397046 1
0.0723578468809701 1
0.00309791931257681 1
0.092824569992743 1
-0.0256229182233558 1
-0.0253977960290418 1
0.025850923268779 1
0.0112780403746064 1
-0.0734858375378523 1
0.0355894012791334 1
0.0607828281313256 1
-0.0152004526786671 1
0.0107921383561894 1
-0.0185667920457682 1
0.0504687650227163 1
0.07136579818517 1
0.00295448327307911 1
0.01665951951208 1
-0.0514503265131928 1
-0.0407146727694799 1
0.0746790214539256 1
-0.0470652272351521 1
0.0939142442633975 1
0.0274180152123462 1
0.123079654145625 0
-0.0682321117974996 1
0.0202737487279324 1
-0.120292080551031 0
0.0483001402452535 1
0.0241577777989186 1
0.0611911724331648 1
0.0469197977575595 1
0.00409417042469568 1
0.00774701184278765 1
-0.0724208154592616 1
0.00894415531646893 1
-0.00484152183239542 1
0.011247272851277 1
0.000985119206131136 1
0.0405438252522349 1
-0.0121788594561166 1
0.0751768331680973 1
0.0344245116470152 1
-0.0587362577433738 1
0.00627311912242501 1
-0.0172921808293949 1
0.0647661985538307 1
-0.0595944252935557 1
0.00671782116675522 1
-0.0742525172141368 1
0.0397973869335083 1
-0.0698380714803352 1
0.0230527664585891 1
0.00668792066366626 1
-0.0268302689980073 1
-0.00904547366887563 1
0.027134806633941 1
0.0067335615897016 1
-0.0650212767621824 1
-0.0586175016575824 1
-0.0247363059096463 1
0.0489179182871472 1
-0.0232549196792777 1
-0.0213441854923544 1
0.0585496822770263 1
0.0481493957982018 1
0.0425629387509829 1
-0.0615963605069512 1
-0.0613775285696367 1
0.0903995411402822 1
0.114321395450111 1
0.0631312531540821 1
-0.0352714664064282 1
-0.0586535459377241 1
0.0114484767010025 1
-0.0802070913817169 1
-0.0631022047863857 1
-0.0355150201972633 1
-0.052285751949115 1
0.0252451997413776 1
0.033905316879922 1
0.0755002963734443 1
-0.108227692014386 0
0.153076142221089 0
-0.0497543642127357 1
0.00572488215860251 1
0.0970251268248229 1
-0.0295287982679856 1
0.0739122733633712 1
-0.0580718838168593 1
0.162922003268497 0
-0.0488001701479942 1
0.03208661957869 1
0.00987062316932624 1
0.0468548812650046 1
0.0445259491352411 1
0.0621076216419132 1
0.108673044449082 0
0.0561804251504811 1
0.010209191496781 1
0.0957310796410339 0
0.0796714208363817 1
-0.0331590079831372 1
-0.110609574446074 1
0.086930101385209 0
-0.091924545186965 1
0.0154788182800838 1
0.00157579472569044 1
0.076765566192172 1
-0.0139443649893699 1
-0.0406091604261674 1
0.0186272438960666 1
0.104939004517582 0
0.00350495784198392 1
-0.0404628709655828 1
-0.0462514684351956 1
-0.0708983459179318 1
0.0186334258280851 1
0.0670941568532814 1
0.0883925269467606 1
-0.0531219087471314 1
0.00416331965925105 1
0.0616906264364336 1
0.0239909050069375 1
-0.0629077155132034 1
0.0629988412368508 1
-0.0079409827122581 1
0.069004691488511 1
-0.0263318556081384 1
-0.0444999324442452 1
0.00166193421745139 1
0.0360840015122915 1
0.00393909260766321 1
0.0121545865583784 1
0.0241013421952456 1
-0.0241101925992749 1
0.0721626753423798 1
-0.0354878656940921 1
-0.00857726033343769 1
-0.00655540537920317 1
0.0227616774728968 1
-0.106457150935627 1
-0.00115761093481074 1
-0.111042582654784 0
-0.0289292667860474 1
-0.00603536084002963 1
0.0291850299445323 1
-0.0154278609956135 1
-0.0247304578084068 1
-0.00899205410437856 1
0.0434184988222397 1
-1.39926732083042e-05 1
0.0113726877783176 1
-0.0651781659535042 1
0.00782639502600309 1
0.0398345280985388 1
-0.0489122912609383 1
-0.0462130403377916 1
0.169420036461663 0
-0.0169048160658485 1
0.0594568681369582 1
0.0107026199116444 1
0.0504114385709167 1
0.0314863710125552 1
0.104366839870592 1
-0.0267318697361798 1
0.00990958429878427 1
0.0384721966581621 1
0.107092748170662 1
-0.0259451128512605 1
-0.00253615157595619 1
-0.0905002155337675 1
0.0463145367126221 1
0.0479316308840531 1
0.0516573800943085 1
-0.00111470000973189 1
0.0406130701139288 1
0.0294282443191515 1
-0.015537524698843 1
0.0625267716178576 1
-0.0358549710536934 1
-0.00415577328077621 1
-0.134773878146197 0
0.0202207513753612 1
-0.148793278051152 0
-0.0615738718096593 1
0.0163101216605189 1
-0.0543524138646624 1
-0.0249080966469015 1
0.00454759954186208 1
0.0137442444898908 1
-0.0476087124037939 1
0.0933420614044651 0
-0.0303718929990534 1
0.0387299008948436 1
0.0135067740193441 1
0.0201732004277736 1
0.0224474963687182 1
-0.0651271344179171 1
0.00174761927780895 1
0.00705286808918607 1
-0.0260865438785345 1
-0.0174052812434641 1
0.0381208427034963 1
-0.0726985146796496 1
-0.0377162080399874 1
0.0134016903376733 1
0.00113536126339676 1
-0.051049234637972 1
0.0310922535622999 1
0.0399337778846738 1
0.0816344480071318 1
-0.0174283728131509 1
-0.0210720205480614 1
0.00785442834773086 1
-0.0085166437236654 1
0.0068933450225964 1
0.0718827964894245 1
-0.120564801233762 1
-0.0680458854301275 1
0.0869439231824634 1
-0.00906596869959376 1
-0.0460394653683502 1
0.021516618943998 1
0.0650797518570715 1
0.023000462383318 1
-0.031747227502138 1
0.0397424226018785 1
0.138582569703717 0
0.021987920086861 1
-0.0681494130154998 1
0.0440201560515241 1
0.00829864000003248 1
0.0267571742466282 1
0.033471577677616 1
-0.0274752704197096 1
-0.0112774122044249 1
0.192363266832857 0
0.0326869902956702 1
-0.0135940401435506 1
-0.0248284055799353 1
0.12692908876219 0
-0.0805785045556162 1
-0.0429805445413414 1
-0.0232559753147856 1
-0.00774076786658423 1
-0.109533757571092 0
0.0909792645057046 1
0.061785909228836 1
0.167106544958264 0
-0.10049494119536 1
-0.0216005194678517 1
-0.0972233592644773 0
-0.0354958638741634 1
0.0429166584002239 1
0.113506117744699 1
-0.0135043937167449 1
0.0334858103432838 1
-0.00842554051707167 1
0.0492502546776913 1
0.0444972667632784 1
0.0779477785916272 1
-0.0365173391569542 1
-0.00809601896875048 1
-0.0216844811027053 1
-0.0202769323243614 1
-0.00863205684071125 1
0.0361587903105061 1
0.0686087596430188 1
0.000230058294422976 1
0.0692263958623896 1
0.0510724520769445 1
0.00855693405657312 1
-0.105873342137023 0
-0.0293625603101275 1
0.0995795405455505 1
-0.044935364644929 1
0.0565743737399421 1
-0.0401488814613177 1
0.0345994820452528 1
0.017759354164719 1
-0.0242064011008927 1
-0.0402846695243566 1
-0.0123271973440396 1
-0.0137885631071152 1
-0.0608175317961422 1
-0.076279648717834 1
-0.00834725557978404 1
0.0396361225800516 1
-0.0464014392170057 1
0.026250134152465 1
0.0405074549655979 1
0.0264983094245895 1
-0.0668217198302774 1
-0.038395353459934 1
-0.0639018328101199 1
0.0321913645544057 1
0.000308333555989062 1
0.0992248918866769 0
0.127449141409904 1
0.0685214064075536 1
-0.000769723739873697 1
0.0113537777143325 1
-0.0649737162651881 1
0.0342773598599992 1
0.0160715535321957 1
-0.00440541682724898 1
0.0814201965720202 1
0.096688247867251 1
0.0528850795254145 1
0.0571428611848531 1
0.019207792076042 1
0.0319144433073583 1
-0.000858395823096009 1
-0.0195750952466192 1
-0.101726508343299 1
0.0565681467597275 1
0.0235993670051733 1
0.0217919367821634 1
-0.00400241812657375 1
-0.0835059107701805 1
0.0462943942341767 1
-0.082742223147467 1
0.0318000109314218 1
0.0917722190575282 1
0.0240887224879205 1
-0.0514395523455244 1
0.0936680672432025 1
0.0190513837673426 1
0.0338397049980323 1
-0.0502810033340795 1
0.0869091135764885 1
0.122046238880625 1
-0.00145149771139098 1
-0.0616737132741892 1
-0.0103215038944738 1
-0.0579573111457474 1
0.0190654513541145 1
0.00774595805980968 1
-0.00737327228063659 1
-0.0382372904764553 1
0.0159815816858741 1
0.015872614266243 1
-0.00495750609682458 1
-0.00964178304249647 1
0.0248964412296854 1
-0.0335975622224481 1
-0.0481434134815284 1
0.00335952380850659 1
-0.0744915480982496 1
-0.0465326270358917 1
-0.0377046890818271 1
0.0870720711119516 1
-0.0204280680497551 1
-0.0425609785855096 1
-0.0406468460750876 1
0.0290350238875391 1
0.0343051670838586 1
0.00722701971307383 1
0.00877951600860841 1
-0.0215397623986067 1
-0.0781862754954889 1
-0.0214190372668344 1
0.0489440398233686 1
-0.126880906188577 0
0.0305979769973954 1
-0.0310829241167372 1
0.101345168568763 1
-0.0992471856180309 0
-0.0851817921879519 1
0.0191062452366326 1
-0.01195835266484 1
0.116755992707951 0
-0.0542264619805794 1
0.0699229302922613 1
-0.0376581380368704 1
-0.0802817127926373 1
0.0725569912720984 1
-0.0925113696261498 1
-0.0841301860593702 1
-0.0447459876509361 1
0.000972869639820556 1
0.0452575830331062 1
0.029790363343304 1
-0.0976148721278738 1
-0.0362497970716894 1
0.0670198722810489 1
0.00477138338090714 1
0.0379138822471089 1
0.0100355551471506 1
-0.0771425638008206 1
0.0199461652540309 1
0.00386721592799302 1
-0.028955232578658 1
-0.0217677658548157 1
0.0209699033014169 1
0.0027720787380101 1
0.0733305163836472 1
0.00700649458837293 1
-0.111517947552011 0
-0.13821577083343 0
0.0799581180548928 1
-0.0739710195183867 1
-0.098534050834018 0
0.0818732244024529 1
0.00132356094420275 1
-0.0152419017355923 1
0.00284311172573738 1
0.0431137096962359 1
-0.0561844250587742 1
-0.0405325143166673 1
-0.0142283550129223 1
0.0200857170602723 1
0.0488586777401403 1
-0.0165267823306174 1
0.0535488517530681 1
0.0222890103495481 1
-0.0630307883826765 1
0.157791453367914 0
-0.0230737553730938 1
0.0486522033805589 1
-0.0208041167275143 1
0.0807606658380741 1
-0.132199834534466 0
-0.0786055519829737 0
0.0352556807097489 1
0.0953174840958871 0
-0.00598488183463712 1
-0.111464061107341 1
0.0309836533888896 1
0.0583891339242352 1
-0.0615196661198042 1
-0.028745711684964 1
0.0356796511264484 1
-0.0372472100110826 1
-0.0681504988309732 1
-0.0323426053200502 1
-0.00563559811030332 1
0.0344780928079982 1
0.039666771879028 1
0.066515120688881 1
0.00629102319535802 1
0.0586193459008587 1
0.0291982923724764 1
-0.0235377910389649 1
-0.0695458830674212 1
0.0589589024258203 1
-0.00225670472865514 1
0.0612208595780309 1
-0.00887914559423597 1
-0.0112989186232209 1
0.0430004935149578 1
-0.0045168547640556 1
-0.000738810095659174 1
0.0139936971939239 1
0.000231192497993236 1
0.000785434042126245 1
0.0273833602063097 1
0.031770514561461 1
0.0698339770408603 1
-0.0406853616102524 1
-0.0449200268589746 1
0.0257608653400712 1
0.00539500260685376 1
0.0896919239058486 1
-0.0115095618418892 1
0.0269378126805858 1
0.0101272824107917 1
-0.123825393046559 0
-0.0630336864933668 1
0.00538835547432092 1
0.073032203366752 1
-0.0285145276797922 1
-0.00118841823361733 1
-0.0091566199113608 1
-0.00302807747082966 1
0.119289146062098 0
0.0260936865267323 1
-0.000937918415614566 1
0.0124242915768511 1
-0.0149973542730424 1
0.024647859559191 1
0.00927246440722252 1
-0.034951619623417 1
0.0191042045119971 1
-0.00941484778824332 1
0.00274319980913587 1
0.0275086010501279 1
-0.0457309665005954 1
-0.0189766309176227 1
0.0274867000172042 1
-0.0183812934076269 1
0.0522156306139765 1
-0.0247215808302083 1
0.0186406043532862 1
-0.0676376585179629 1
-0.00597908859675721 1
0.131130204678383 1
-0.0234554981683948 1
-0.0304074511915768 1
-0.0761054418439731 1
0.084515401377812 1
-0.0239814030645817 1
0.0371809561675882 1
-0.0119986187951777 1
-0.0333357090674776 1
0.0168663021350756 1
0.00788059198574936 1
0.0206731244646848 1
-0.0266319918365161 1
0.012714966187894 1
0.00343099519942915 1
-0.0711419115545193 1
-0.0244112335292687 1
0.0382975355243636 1
0.0048931965389373 1
-0.0808717462812852 1
0.0245167307218665 1
0.00319407276521418 1
-0.0686306801124948 1
-0.0722377676142892 1
0.0463956791590969 1
-0.105653323157262 1
-0.0585705948171297 1
0.0168099763172433 1
-0.0335075122528028 1
0.0867648106332846 0
-0.0336840431869399 1
0.00789899187870949 1
-0.043118168589991 1
0.0283050339708513 1
0.0108175815121418 1
-0.00703367889308177 1
-0.00508842310548488 1
0.0182483028939998 1
-0.0887528186165884 0
-0.0783028847530372 1
-0.0057138526057113 1
-0.0207081477092685 1
-0.0326104762817529 1
0.0442463338742653 1
0.0447457240642733 1
0.0514958059474715 1
0.0302660174291236 1
-0.045002050717568 1
-0.00533207087084363 1
-0.0166386726831498 1
0.0132228463299173 1
-0.00729329800530651 1
0.0230230588573348 1
-0.0988784750988708 0
-0.0390678635367377 1
0.0490645012658934 1
0.0484013620696439 1
-0.144142579433403 0
-0.0838872564676086 1
0.130318586496042 0
0.0136053503793375 1
0.0349254805837062 1
-0.000379878177961682 1
0.0170220556129787 1
-0.0222247978761324 1
-0.0569091972447608 1
-0.112553474668235 0
-0.11171233286395 0
-0.111981487305517 1
-0.0421246481360825 1
0.0451708405128209 1
-0.0340682691284756 1
0.00117306206204205 1
0.00451680977268027 1
-0.0417817260632029 1
-0.110810497440077 1
0.00656479084729823 1
-0.0578585806735414 1
0.0468240575492526 1
-0.0568873284129408 1
-0.0481576270400568 1
-0.065420970419817 1
-0.0573572235508053 1
0.0750389677791801 1
0.0982646005107376 1
0.0282654062546758 1
0.000792706684495784 1
-0.0795619135869101 1
0.000882955959508134 1
-0.0300265516770206 1
-0.0397348204722075 1
-0.0671951220735029 1
-0.0359755413634268 1
0.0174626282575888 1
0.044916642690542 1
-0.0379130133776627 1
-0.0325585384099766 1
0.0392123977450262 1
0.0116509461944493 1
-0.055982133117164 1
0.00403419992303939 1
0.0824378771517585 1
0.00401922686508631 1
0.0957953696228328 1
-0.0502203505788382 1
-0.0186597307872701 1
-0.0929723442206001 1
0.00659051906873248 1
-0.0331163669269129 1
0.0423353852228468 1
-0.0356288569963216 1
0.0263368552102065 1
-0.0709967678379527 1
0.0116273740392488 1
0.0535970818774163 1
-0.118595428017157 0
-0.0344048950978108 1
-0.0803989022677213 1
0.0701756184799694 1
-0.00702960368952365 1
-0.0142073042814248 1
0.0281350948929666 1
-0.0553590979919839 1
-0.0359754616098611 1
-0.0216639117326147 1
0.0156809318587993 1
-0.0416529314614531 1
0.0309706983871573 1
-0.0198264947430266 1
-0.0670837315920825 1
-0.0765110946365169 1
-0.0199413565142996 1
0.030807068676689 1
0.170953037460023 0
0.0775331381267463 1
-0.0835519398750279 1
-0.0968658281992116 1
-0.0158725905600596 1
0.00894061297720266 1
-0.0405535890958069 1
0.0438774824653424 1
0.0668361969123099 1
0.0106139606073917 1
-0.00274905328458515 1
0.0424777903118093 1
0.00355335506433154 1
0.0474223267790976 1
0.0504455073032377 1
-0.0314432537630405 1
0.0790799382524161 1
-0.00314471757664635 1
0.0142908809742277 1
0.0353504006635074 1
-0.11722584970282 1
-0.00331814729289747 1
-0.0664366921550636 1
0.138053573275709 0
-0.0695800876971559 1
0.0636452288403661 1
0.00383689103035869 1
0.00169240706357639 1
-0.0283696431809527 1
0.0121929965897729 1
-0.0616449125909281 1
-0.065756507254059 1
-0.0550160641828065 1
0.0551718231550295 1
0.083349091020664 1
0.00219946858090667 1
-0.0201962059013568 1
-0.0683769046517058 1
-0.012276600396618 1
-0.0438529894271357 1
-0.125307926809234 0
0.0497563814321059 1
0.0410908441704055 1
-0.0983079148383503 1
0.0215140324118351 1
0.0188859255143679 1
-0.0467451200533464 1
-0.0640519134278575 1
0.0979909533821249 1
-0.021502040239672 1
0.0058938504891618 1
0.0128452282485241 1
0.0608178425157123 1
0.103290012255739 0
-0.0251223504920146 1
-0.0663784479848593 1
-0.0908200679866361 1
-0.00173227369849655 1
0.00679767928459169 1
0.0787269189881229 1
0.0363447961148637 1
0.0380917106435777 1
-0.0697315432598734 1
-0.0201312922907749 1
-0.0060293715681083 1
0.128228485663272 0
-0.0310365003624406 1
0.0420633217546571 1
0.0436003218440515 1
0.03516706763309 1
-0.104620618077538 0
0.0606895579500689 1
-0.0924555078308896 1
-0.0388598770904267 1
-0.0424511389009643 1
-0.0358031583085399 1
-0.0547907186444981 1
0.0256071090848579 1
0.00387353486329912 1
-0.126524954976853 0
-0.0289047469163283 1
0.0805793770950257 0
-0.0104928457264602 1
0.0956837862746142 0
0.074363801456637 1
-0.000581565208416549 1
0.0332527634865233 1
0.0914391956252034 0
-0.0633886609179252 1
0.0224727475178405 1
-0.170504409180169 0
0.0446977132535365 1
0.0451907773914313 1
-0.113384507557098 0
-0.0661454094983375 1
0.0352058026710996 1
0.0572958640488773 1
-0.0101619569424114 1
0.0914896522214936 0
0.000272098464789159 1
0.080423102239912 1
-0.0974906884833838 1
0.0906951069669731 1
0.027857023880822 1
-0.0590971314049406 1
0.060579299751262 1
-0.0768070109912473 1
0.0783967167351362 1
-0.0360447797140734 1
-0.00988213398325802 1
-0.00884161470321449 1
-0.024848824435224 1
-0.010368650435341 1
0.107682360524241 0
0.0387357715343359 1
-0.0492175037768548 1
0.0554398949102269 1
0.0470682462308894 1
-0.103942466105097 0
-0.0331763792727244 1
0.0249853223101219 1
0.0778617174341349 1
-0.0232579556975715 1
0.0311677121598387 1
-0.0481181305430767 1
0.0416423483522857 1
0.0567788780695115 1
0.0386424758185137 1
-0.0554511162195602 1
-0.0644016987451826 1
0.0568716911005651 1
-0.0392890066755355 1
0.0687762316674005 1
0.0561009815706534 1
0.00624119867850455 1
-0.0815602496063955 1
0.0209113217361835 1
-0.0329719424445465 1
0.0188141190125336 1
-0.0279164019820322 1
0.0215398062980272 1
0.0155115152433295 1
-0.0478109804469355 1
-0.0169055913871301 1
-0.0801635889030615 1
-0.0416763099439365 1
0.0293113845343233 1
0.058148592546288 1
0.062397428184351 1
0.0111383132924559 1
0.0802334818705046 1
0.0255148063945101 1
-0.0859023515513034 1
0.0341635514903558 1
0.0673094990970556 1
0.00253508886471476 1
-0.0160935223354702 1
0.0514178511256256 1
-0.0155936441266123 1
-0.0862502953889032 1
-0.074821575679119 1
-0.0305593674304962 1
0.078423535429229 1
-0.0274147684715576 1
-0.0133606387891298 1
0.0543007509353895 1
-0.00294141327499744 1
-0.109396075348935 1
0.0445194170589691 1
0.0148785419858943 1
-0.140688021083712 0
-0.0523784219087811 1
-0.00564641219642825 1
0.0193823295405738 1
-0.00948876534576283 1
-0.0643772968710394 1
0.00107820204074478 1
0.150552938370787 0
-0.024730270595912 1
-0.0736467842195054 1
0.0940424818678983 0
-0.00879359726801332 1
-0.0597543844267871 1
0.00174407720264231 1
-0.00848041292547572 1
0.0232375818381356 1
0.0589964813604842 1
-0.0151229091544236 1
-0.0428481660481174 1
-0.0306758187791409 1
-0.0293630133299304 1
-0.0633557800868459 1
-0.00155995796464578 1
0.0647702618614054 1
-0.0224509349432974 1
0.024526487673416 1
0.0646138838637988 1
0.065406243582715 1
-0.033471401539561 1
-0.0870662202492036 1
-0.0195407877144726 1
-0.0754515898029128 1
-0.0853730822451501 1
-0.0670467945485549 1
0.0197347058902712 1
-0.014427183108187 1
0.132998689032689 0
-0.0259755246484197 1
-0.046310050311328 1
-0.0368584299079552 1
0.010792124906461 1
-0.0819953421135293 1
-0.00205019535589347 1
-0.0387481061417887 1
0.013884063822878 1
0.0290939813233499 1
-0.0612058877443478 1
-0.0455251344468468 1
0.0898688096107475 1
-0.0169439007099038 1
0.0501571986587601 1
-0.0335889942508065 1
0.00265015734389449 1
-0.0438053036246042 1
0.0532430225887536 1
0.0411294010240676 1
0.0901420915228678 1
-0.015835493777968 1
-0.112612613195649 1
0.016781562233669 1
0.0579038746024659 1
0.0181111407453259 1
-0.0604501766202791 1
0.0967050385399691 1
-0.00563440223865679 1
0.0433995428853968 1
-0.046241206832426 1
0.011018970975287 1
-0.119362356481325 1
0.0727943613889014 1
0.0694292849780967 1
-0.0617657549605136 1
0.0196991344556992 1
0.0257311937805722 1
-0.0517477083962452 1
0.0331932640495293 1
0.022526326764951 1
0.0569389978877166 1
0.0636885765821478 1
0.0437278624357347 1
0.0416934903566113 1
-0.00303114303778318 1
-0.0585999606710548 1
0.0125117510590385 1
-0.0745205434407662 1
-0.00508027605443504 1
-0.0441994069052636 1
0.00393212677449682 1
-0.0386707675040092 1
-0.0210362848212031 1
-0.0372504145160233 1
0.0203339761877036 1
-0.0503518740312044 1
-0.0528402174567394 1
-0.0170596680390904 1
-0.0211297675481541 1
0.100048608637025 1
-0.0119672285753622 1
0.0416496319045482 1
0.0335998844346234 1
-0.000569981994618579 1
-0.022990454566701 1
0.00734039046150921 1
0.0322183610129551 1
0.0627351309945576 1
0.112309794824183 0
0.0874874643572408 1
0.0498969428271187 1
-0.0764900697017599 1
0.112073352925669 0
0.0135910949427536 1
-0.0219279155827146 1
-0.0579425745413005 1
0.029475667067363 1
-0.0337704029807279 1
0.0760536446148833 1
-0.0840005161848171 1
0.066758520710555 1
0.0819775449282318 1
0.0567684744843459 1
0.0894068676023206 0
0.0634384308482433 1
-0.0235266723854792 1
0.0138941953118717 1
-0.0670079105870524 1
-0.0273105836740294 1
0.0378908832193724 1
-0.0297357294385925 1
0.0304131594397296 1
-0.0777165611816572 1
-8.21761254992445e-05 1
0.0178460826317837 1
0.0345126795705407 1
-0.00830416063044254 1
-0.0411321192769408 1
0.0204036512165065 1
-0.139658969513865 0
-0.038943351431484 1
-0.0780156343943341 1
0.0199143484660265 1
-0.0189350775521908 1
0.0574540932854054 1
0.0239595204830322 1
0.00517209675779619 1
-0.0522339272880444 1
-0.0466377379050283 1
0.0356305504119465 1
-0.0949323312013788 1
-0.0293216998758949 1
-0.0914348273396009 1
0.0330479500916152 1
-0.00604846953818116 1
-0.0672112551470418 1
0.019320717247881 1
0.0363266201373483 1
-0.0261005013701269 1
-0.0260105054892246 1
-0.0708509375868638 1
0.0746218106527422 1
-0.0288067303609432 1
-0.00491971422038816 1
-0.0687011006063385 1
-0.0496513196655125 1
0.0286927646372261 1
0.027451424224807 1
-0.125186993575939 1
0.0565523775982961 1
0.081435124378661 1
-0.0738109262834535 1
-0.0885515075690349 1
0.00825529548355396 1
-0.0668034218277284 1
-0.00810984809186896 1
-0.0235772997081329 1
0.00301695419741323 1
-0.053280644458276 1
0.0249038080112436 1
0.0105631628604873 1
-0.0634656053600691 1
-0.0362457167719242 1
0.0120601990916749 1
-0.0526453053626608 1
0.0357256936609124 1
0.0061263717057748 1
0.0509125001281637 1
-0.0292890067870418 1
-0.0606103640619822 1
-0.05872067579552 1
0.0121816597425421 1
0.0435755600785116 1
0.0661286027466699 1
0.110970272670634 0
0.0400878525298713 1
0.0149509662887341 1
0.0558770147772067 1
0.101778165179696 1
-0.0637152201600764 1
0.0262456255351383 1
0.121521423563668 0
0.0166589270709777 1
0.061666384840667 1
-0.0502494530495236 1
-0.0140091417829413 1
-0.0392222469271906 1
-0.0442923433890304 1
-0.00655938920663901 1
0.066666354434657 1
-0.00862283392889658 1
-0.0230427754936946 1
0.0353374037318144 1
-0.0869185806580936 1
0.0392058413650993 1
-0.132581628785889 0
-0.0973074223087225 1
-0.0417302729539823 1
0.0393257565068227 1
-0.0436628079386421 1
-0.0262121191404042 1
-0.0494723896131665 1
-0.0414697518969345 1
-0.0278436917231863 1
-0.0262769958609338 1
0.0198610797630058 1
0.0669987329452992 1
0.0366860996282839 1
0.0242835799961157 1
-0.00343561971442882 1
-0.0514063272681589 1
-0.0532516528979335 1
0.0511190090312593 1
0.0204936139652682 1
-0.04421823888472 1
-0.104414644028411 0
0.00592545468764022 1
0.0301669695164116 1
-0.0333321019715135 1
-0.0227991819051085 1
0.0309228973039085 1
-0.0468056100258283 1
-0.0246900740770864 1
-0.000818328775093422 1
0.00421743112312251 1
0.125961495013086 0
0.0737836335032965 1
-0.0111813986291093 1
0.0453782677643231 1
-0.000239823671577176 1
0.0611228293518215 1
0.0232019244622782 1
0.058463614003417 1
0.0248806766720863 1
0.0115777407967273 1
0.000536689334976657 1
0.0777600453856316 1
-0.0115041066938283 1
0.0227788538993077 1
0.0933987317463007 1
0.00567707086455866 1
-0.060262394918727 1
-0.0356176773283189 1
-0.0368546705569749 1
-0.0655602755828485 1
-0.00347773711548331 1
0.0167395196696942 1
0.0294606769725609 1
0.0686508780964975 1
0.0923867703368631 1
0.113212500200422 1
-0.0559030444533518 1
0.0227363378964504 1
-0.033747374057148 1
-0.0728942991945015 1
0.0723422702219707 1
0.018978660820097 1
-0.0507487664989185 1
-0.0547226707507097 1
0.0405650784857939 1
0.0707886925005426 1
-0.0161439253242904 1
0.0149104460399871 1
-0.010027410890288 1
-0.0273897990258929 1
-0.025800471735354 1
0.00224571320707086 1
-0.0283828560806503 1
0.0410390605951479 1
-0.0157664068078938 1
-0.0235651411380221 1
-0.038582459979241 1
0.048997136007071 1
0.0561551021907768 1
-0.0296248104883919 1
0.101648738923887 0
-0.0209627819995708 1
-0.0438557785613046 1
-0.0180568193112181 1
0.0764454430175407 1
0.0848994073401602 1
-0.0246648756249228 1
0.0214904237988468 1
0.00881440373733734 1
0.0197201689164819 1
-0.0185718767776987 1
0.0102326576928539 1
0.150269131166157 0
0.0959934109567543 1
0.109840741838324 0
0.0369371006569961 1
-0.0187065216773573 1
-0.0151773735978098 1
-0.04680173161106 1
-0.040144735264149 1
-0.0679734868808255 1
0.0469836246685384 1
0.0150081215226175 1
-0.117589029240546 1
-0.00859879173847363 1
0.0137046423906591 1
0.0380402177333242 1
0.00935337259143339 1
0.0152323826155096 1
0.0882894475844781 1
0.0752753495541681 1
0.0083101072840865 1
-0.0280983205024932 1
0.0253765697937578 1
-0.00394557160640615 1
-0.0626906714953889 1
-0.0432207793348571 1
0.0157595006702318 1
-0.00406465899368913 1
-0.0794042004053596 0
0.0896265582817336 0
0.0356304500281181 1
-0.0302092672352191 1
-0.0271122502778713 1
0.0180948249946535 1
-0.11839509760302 0
-0.0164068894628423 1
0.0529296765249153 1
-0.120302341505824 0
-0.0411338071269782 1
0.025157378467177 1
0.00028243815315869 1
-0.0526411374177428 1
0.0239608288198651 1
0.0730297210399297 1
-0.0153693911392832 1
0.00613248479962432 1
0.0798832371803463 1
-0.0701051830086252 1
-0.061025459864563 1
-0.0854469599940734 1
0.0920392657373468 1
0.09324758968836 0
-0.0156634713558949 1
0.0548481435684359 1
0.031675605361773 1
-0.0966981220561592 1
0.000201040406610091 1
-0.0145702900527094 1
0.132529781192268 0
-0.0172000780038755 1
0.0232865086122375 1
-0.110772612829585 0
-0.0118110026112702 1
0.045526344619935 1
0.0318658831987876 1
-0.0838592622497592 1
0.0729410986755451 1
-0.0374362545219915 1
0.0498114398975623 1
0.0306578185194133 1
0.064840494262512 1
-0.0369318479551776 1
0.0875851520825943 1
-0.0359735036495358 1
0.0314874520262752 1
0.0231933596968179 1
-0.00720169692327639 1
0.0601930572933917 1
-0.0388756013073555 1
0.0406981999630822 1
0.00832681226292138 1
-0.0275614810491801 1
-0.00498195440634302 1
-0.0392472059365914 1
0.0470254419526678 1
0.0378792967821177 1
0.0466244365388334 1
0.0239543205666724 1
0.00345656192715516 1
0.0134842268744857 1
-0.0481490003112529 1
-0.0242833527715983 1
-0.0244866601395646 1
-0.0118891570337256 1
0.0708421596352768 1
-0.0253988489380134 1
0.011086077911644 1
-0.127411182941326 0
-0.0658410313313268 1
-0.0605864244374781 1
-0.0166856416742984 1
-0.0970507908190666 1
0.100202499848167 0
0.00883316572714624 1
0.00853430293239001 1
-0.0205859953320783 1
-0.0553476863081103 1
0.058548084079497 1
-0.0773032243766608 1
-0.0758081248709251 1
-0.0352019237710752 1
0.0349146494035713 1
0.00209729552469703 1
0.0239171405558513 1
0.0363505375180677 1
0.014521484944903 1
-0.0104267632164259 1
0.0615759554945942 1
-0.000644135155420809 1
0.0104624053664812 1
-0.000822448863193655 1
0.00863452668819595 1
0.0364762114503622 1
-0.0387051975327948 1
-0.00680171293731608 1
0.100965362758541 1
-0.0661617806109914 1
-0.0576103996749525 1
0.0549483448730005 1
0.0193908516692886 1
0.00139638540708535 1
0.0928793880770449 0
0.107283137285499 0
0.04305837297625 1
-0.0138809063199466 1
-0.049075982188773 1
0.00977950559642007 1
0.0899294066511607 1
-0.00829843309687854 1
-0.047202365180727 1
-0.0386488371012495 1
-0.0315353557139052 1
0.0320115299433585 1
-0.0459366127891777 1
-0.0250700052073558 1
-0.0272620988129367 1
-0.110392420185252 0
0.0400787578568717 1
-0.129607279021337 0
-0.0357160421147546 1
0.0308468110284615 1
-0.0790932949214218 1
-0.0151212339935412 1
0.0654387971775235 1
0.0373701446989071 1
-0.0899151453318184 1
0.0894883609813449 1
0.0986584083149294 1
0.116906775492359 1
0.0410413207783837 1
0.031095902361733 1
0.0195329238410249 1
0.00821485051231101 1
-0.00370743918376261 1
0.0792963202428627 1
0.0215446260374018 1
-0.00668022761503678 1
-0.0268274239663809 1
-0.0154673101985547 1
-0.0256078276654435 1
-0.0189528964005029 1
0.0708765673704213 1
0.0408468075406604 1
-0.0354036775456196 1
-0.0635285699459767 1
-0.0279783341408638 1
-0.0225549390329327 1
0.0408286610847185 1
0.0185773949051141 1
-0.0470763085373634 1
0.0418073973988909 1
-0.00534084081470163 1
-0.0355007058777923 1
-0.00136696242931329 1
-0.0259919231260637 1
0.0205897157566664 1
0.0468655693303723 1
-0.0460623145983685 1
-0.0556525032814034 1
0.022975300160861 1
-0.0347124796456404 1
0.0780355545079396 1
0.0156078305422864 1
0.0823763927318855 1
0.0456316116601106 1
-0.0151256784845014 1
0.0355106409752482 1
-0.0383392511199069 1
-0.0816153747303533 1
-0.0538653137037995 1
0.00203878856034178 1
-0.115681418456562 0
-0.0425856462822746 1
0.00763022896433784 1
0.0994336284528133 1
-0.0758653626583965 1
-0.0826065158918193 0
-0.0474308184534704 1
0.0907718471084187 1
0.020608341284645 1
0.0417796987424318 1
0.0162521999667566 1
-0.090088361739852 0
-0.0731411403470393 1
0.0076292431899107 1
0.00613272308882644 1
0.0482135944035619 1
0.0438410484299584 1
0.0769570071933001 1
0.0186834751587277 1
-0.086902666469998 1
0.0486386628247939 1
-0.0101608763704194 1
-0.0670131891860082 1
0.0147218232202669 1
0.0853409707004212 1
-0.0154544181100035 1
0.0267705672249441 1
0.0453023000664125 1
-0.0440447404062377 1
0.10566340227223 0
0.00668124341151623 1
0.039118593595431 1
0.0193911837356624 1
0.0136025106340179 1
0.106103993866286 0
-0.0953439759189475 1
-0.0402862308502917 1
-0.06835669558338 1
0.0209383859063629 1
0.0753770950934541 1
0.0729693147970584 1
-0.00157917638169218 1
-0.0409407597143902 1
0.0689201481707329 1
-0.0162052845631893 1
0.0329680014993197 1
0.0368508860992945 1
-0.0474232120932899 1
0.0294191252930906 1
0.0527032353519426 1
0.0136821575102736 1
0.0864688070972419 1
-0.145121845423723 0
-0.0542748727801646 1
0.0102848872021977 1
0.00427300777361737 1
0.0598547653382356 1
0.0447490252166465 1
0.0657697604788789 1
-0.0563048424422724 1
0.00393410803078799 1
0.132174921509612 0
-0.0619373895123914 1
0.00150795780691886 1
0.02605872800002 1
0.051576490780878 1
0.00482002536002033 1
-0.0112138142323674 1
0.00323123599421 1
-0.0583460260432912 1
0.00778677110248425 1
-0.0335177573641586 1
-0.188915356847437 0
0.0367033420158319 1
-0.0704047290987318 1
-0.0215338330856754 1
-0.0352805415648337 1
0.0165211388304142 1
-0.0454226566140146 1
-0.0231693370180235 1
0.0647046445428253 1
-0.0161119801213407 1
-0.0093864662435897 1
0.0691524490007777 1
-0.045652270129608 1
0.127903967584578 0
-0.0253546078875223 1
0.072087653961979 1
0.0332408040016604 1
0.0332304009729681 1
0.0901751867800496 1
0.0330754343167837 1
-0.0538909342590502 1
0.0616923226226131 1
-0.0432399410464579 1
0.0802804924309475 1
0.0294416934571797 1
0.0692462806733334 1
0.0451737290916535 1
0.0385100741644037 1
0.124780740303882 0
0.0372275040637019 1
0.0351616553870057 1
-0.0237041114888322 1
0.0580815168140014 1
-0.0050223353271074 1
0.0508481729265713 1
-0.00815181246601977 1
0.0617320555225557 1
0.097504438120079 1
0.0786980549944441 1
0.00813416595193498 1
0.0111075831311382 1
-0.0137316442097138 1
0.0276798345105751 1
0.0345047069757347 1
-0.0722409346110392 1
0.0733045181187918 1
-0.032547043210526 1
-0.0875817486503089 1
0.0548241263574388 1
-0.0648936631518321 1
-0.0414763044730995 1
-0.0226188269097628 1
0.000929815259227013 1
0.0585308154808687 1
0.0387777719830492 1
-0.0527948877320259 1
-0.0569479373700155 1
0.108946268801817 1
0.0856970622536254 1
0.0563130015393497 1
-0.00765663258237084 1
-0.0576368121043341 1
0.014982762378579 1
-0.000358307775960666 1
0.0217229106462147 1
-0.00689510309200701 1
-0.0390590296845505 1
0.0606235400964394 1
0.0319176926961749 1
-0.0344219126038461 1
-0.0389945101110761 1
-0.0356921684742404 1
-0.00672333096668745 1
0.0212330334323815 1
0.0230996305706009 1
-0.0073827473033605 1
-0.146579477951273 0
0.0313907336315792 1
0.0246003063304165 1
-0.0713725555016493 1
-0.118939719311524 0
-0.0215972242556652 1
-0.00284969039363246 1
-0.090927802481707 0
0.0538639954742147 1
-0.00747214300051189 1
0.0154579397172699 1
0.0169522296893773 1
0.0109701520095761 1
-0.0614901789761791 1
0.0143040928917837 1
0.00662773424178572 1
-0.0511936982572108 1
-0.0559314763524315 1
0.00811524775295099 1
-0.0839556371875744 1
-0.0103293397885548 1
0.037901945411239 1
-0.0581450892257545 1
0.0218408729390764 1
-0.080821146626833 0
0.0526553945296758 1
0.0998781734557792 1
-0.0341587226573893 1
0.0860003528562984 1
-0.0360974482727827 1
0.0287722960599755 1
0.115457403398119 0
0.0539397665397611 1
0.0331781453356642 1
-0.116319022617068 0
-0.0652482183009399 1
-0.00371221588416657 1
-0.0444866214245172 1
-0.00891957071225378 1
-0.00519478184677355 1
0.0579867762678879 1
-0.0574407577425057 1
-0.0313565159410872 1
-0.0894631082603589 1
0.000507929570511462 1
-0.0442155435021612 1
-0.0611231719769519 1
0.00979085777207302 1
-0.104760908727042 0
-0.0390683270814421 1
0.0873129719253272 1
0.0270491774979063 1
0.0555778629757374 1
-0.0806883260769164 1
-0.0135494853848641 1
0.0837791502781082 1
-0.0258430638204662 1
0.00971204312734482 1
0.0724991829971809 1
-0.0911088012998709 1
0.0130067645682909 1
-0.0609449228911344 1
0.0569414724887979 1
-0.00182444571025809 1
0.0222378868284976 1
0.00527324846245366 1
-0.0624533135930963 1
-0.0206869401019527 1
0.109106149052661 0
0.00179872449074225 1
-0.00237021746307339 1
0.15186785870129 0
-0.0893202940865759 1
0.0786780088500548 1
-0.0258138767257786 1
0.00751221956357909 1
0.0998346846358341 1
0.000480817589954151 1
-0.00224905635901947 1
-0.0695853603876759 1
0.0393984489949589 1
-0.0357820834306877 1
0.0836195853545639 1
0.108100034484058 0
0.0250270726124857 1
0.125236395546957 1
-0.0404947537686348 1
0.0554408192620449 1
0.102244380317436 1
0.0279045452976528 1
0.0162159329164569 1
-0.0138040564273641 1
-0.04431895875006 1
0.00692128746441143 1
-0.0147680274264208 1
-0.0022900008622601 1
-0.0444682570383593 1
-0.0318236539048336 1
-0.0506970467440697 1
-0.0723274947552438 1
0.0539255029082631 1
-0.00910080666023955 1
-0.00339387023245608 1
-0.0904609343883215 1
0.00897605301823323 1
0.0167616667978676 1
-0.0568366395318881 1
-0.0194434867053991 1
0.0317122336325388 1
0.0412971476922805 1
0.0128749011077239 1
0.0134168410637978 1
0.130646461525198 0
0.0799944280516671 1
0.0843487512470344 0
0.0273767965804491 1
0.038874789774608 1
0.0230671919624482 1
-0.0576958365335527 1
-0.03079236310057 1
0.0054714309858918 1
-0.0371345734488542 1
0.0285432386986142 1
-0.0357929834521107 1
0.164140184448879 0
-0.043096730065969 1
-0.0425009763556336 1
-0.16384469509272 0
-0.0914881014818907 1
0.0679841831665323 1
-0.094550781421872 1
0.00953173519022457 1
0.0503074047047258 1
-0.0153855208916704 1
0.0421732366685173 1
-0.0459370925396984 1
0.0305422686383058 1
-0.0101833636064344 1
0.0320112016689423 1
0.07905255468842 0
-0.0654087944723011 1
-0.0294342265409774 1
0.020122628508902 1
-0.0289625043806097 1
-0.0212732699260886 1
0.0105574779278138 1
-0.0349342906076364 1
-0.0315785609465607 1
-0.0134731732232458 1
-0.0353885203438683 1
0.115408716185822 1
-0.069305952673355 1
-0.0281956284865767 1
0.0724756811469775 1
0.091658094891164 1
-0.0527540037660812 1
0.012497725476248 1
0.0389942680243677 1
-0.0447482842451856 1
-0.0506977368736434 1
0.0175867872874772 1
-0.002040844789641 1
0.0443662961834992 1
0.000243150669928282 1
0.00918294725354777 1
0.0245278824972502 1
0.0233465748567189 1
0.012636384180561 1
-0.028491016262728 1
0.00900054343290801 1
-0.0502916170087703 1
-0.0252815092941245 1
0.154358999254443 0
0.108494703968428 0
-0.0451316771140657 1
0.103677162803306 1
-0.0341217997724806 1
-0.0940277304829939 1
-0.0950766009462849 0
0.0722615907818112 1
0.00467488933760613 1
-0.035202350878098 1
-0.0196796910204344 1
0.127038336079393 0
-0.0142974329057279 1
0.177160727278945 0
0.0283120085953738 1
0.0523400949108278 1
-0.0421454734695581 1
0.0515843688290803 1
-0.0986347605148258 1
-0.0731780610053223 1
0.0276701296481392 1
-0.0562815002299275 1
0.0372477129144767 1
-0.0396513260564104 1
0.0545413549343478 1
0.00136595947435777 1
-0.0320500599961441 1
0.0557807478501451 1
-0.029650698945167 1
-0.0775730252582366 1
0.0572043596926889 1
-0.109908993816112 0
-0.0349937935360782 1
-0.00452383195606735 1
0.0688365789724356 1
-0.0662023526885589 1
-0.0477533331672518 1
0.0954870320311243 1
-0.0895011603571596 1
0.0184286721995845 1
0.0708739734040371 1
-0.0544168607385501 1
-0.00455813843241474 1
0.0686153106741179 1
0.101506374280582 0
0.00857001397723123 1
-0.0873277161522986 1
-0.0673935594606384 1
0.0315088887847374 1
-0.0247545293788293 1
0.0336726461823025 1
0.131965740471885 0
0.00212249729169206 1
0.0377526475800384 1
0.0657388291019746 1
-0.0084519043946895 1
0.0222872115898152 1
-0.0208454939737094 1
-0.105504200423415 0
-0.0121318107863349 1
0.015415079330762 1
-0.0669015324663871 1
0.0443246210498815 1
-0.0393965676041487 1
0.00159518198850621 1
0.0533792821516802 1
-0.0201504793293937 1
-0.0418648775209129 1
-0.063657617398211 1
-0.0217185930289642 1
0.0194715700865795 1
-0.0360158370540879 1
-0.0343414639785042 1
0.0180414779905457 1
0.0394412851073603 1
-0.00508360870897238 1
0.0631431099157872 1
-0.0475948877220824 1
0.0658987935647332 1
-0.023792544707552 1
-0.0459351422755971 1
-0.0692664339081643 1
-0.038369868947448 1
-0.0315640553865085 1
-0.00884808568796439 1
-0.00825424284362222 1
0.0656525090294946 1
-0.0796809851542232 1
-0.0252109925100592 1
0.0115677635018243 1
-0.00948645603650187 1
0.0694881328162326 1
0.00343468661172949 1
0.0161628583245005 1
0.00579044075814278 1
-0.0635147588048076 1
0.111445882586807 1
-0.00962140233675438 1
-0.0266505406512178 1
0.0869885743658176 1
0.0349265235229527 1
-0.0137971613568612 1
0.0112975544227118 1
-0.00505352201484715 1
0.020607090138087 1
-0.082631135980352 1
0.103550916343202 1
-0.0267865892772759 1
0.0585050813660284 1
0.0323767079478489 1
0.0276005389483049 1
-0.00356618691980572 1
0.0174544884263301 1
0.0787243630388206 1
-0.0458201749202007 1
-0.0114767750451052 1
-0.0449237894888606 1
0.0385585234974521 1
0.017610948547261 1
-0.00418595309363927 1
-0.0697175232267184 1
0.0346933064974287 1
0.00851031515827239 1
0.0682869409928882 1
-0.00813347569263898 1
0.0322476081459818 1
-0.0740825627083577 1
0.0125507755350589 1
-0.0705068170092983 1
-0.0552429071209555 1
0.0297652908849505 1
0.0257792995777181 1
0.0867992149161647 1
0.00504519198320168 1
-0.0160073808608249 1
0.0539649069535526 1
-0.0297453383164068 1
0.0196561040811239 1
0.011236917310429 1
-0.050986729321266 1
0.0421426058916053 1
0.0231794163769232 1
-0.0948789146537893 1
0.0696643822957617 1
0.0922037145912911 1
-0.0240617409706795 1
-0.0360581252389926 1
0.0657939960269928 1
0.0821863514824666 1
0.0346428636947068 1
0.122770221243874 0
0.00344785680020378 1
-0.0699826188041796 1
0.0348332303614617 1
0.120514522172457 0
-0.0233341337032165 1
-0.0290401117278877 1
0.00882022793328106 1
0.00513176458331677 1
0.0246399993194063 1
-0.00733922438585958 1
0.0627535301809006 1
0.0193023519321328 1
0.0478028022953843 1
-0.0119505365447802 1
0.0293589771103759 1
0.0333335121451308 1
0.0660791994410834 1
0.0271658812711393 1
-0.0592363499145476 1
-0.0202178547574306 1
-0.0219401482588952 1
0.0810482917861615 1
0.033992830050849 1
0.158186381702436 0
-0.000989274231423946 1
-0.0280568898239514 1
-0.0171927228282442 1
0.025308452359866 1
0.021296147649284 1
-0.172960668145173 0
-0.0736295899128136 1
-0.035880438275412 1
-0.0233682263536412 1
-0.040896645205306 1
-0.0153705123159913 1
0.0933280561742452 0
-0.0109394728561863 1
0.0283962833337224 1
0.0288539545732014 1
-0.00717234579388685 1
0.0408145974847349 1
-0.0192952599470996 1
0.0530242738059308 1
-0.0116853201430224 1
-0.0305642136703441 1
0.0771975015869883 1
0.00409598368665024 1
-0.0132606222760379 1
0.0395173539429914 1
0.052248645753393 1
0.0142314264977355 1
-0.102178367263667 0
0.00353130230214691 1
-0.00346780173475764 1
-0.0518074990688359 1
-0.0682154686022128 1
-0.0863064724648169 1
0.0314692733818391 1
0.0288006453294432 1
-0.0645571847841282 1
0.0575755593593748 1
0.0245410756845483 1
-0.0498226321910617 1
0.0489081611835461 1
0.0123009319279301 1
-0.117902347558478 0
0.0227046650687169 1
0.0130661696565911 1
-0.0362498663803552 1
0.0642447870112789 1
0.0159480719579397 1
0.0738928355297164 1
0.0844306250572906 1
-0.0329704295009526 1
-0.0948672116313533 0
-0.0205632217479725 1
0.0499609158841078 1
-0.0572702665276917 1
0.0931874269496304 1
0.0376307914608994 1
-0.0304916482721481 1
0.0894177093820515 1
0.0393878166015154 1
-0.0588908838935272 1
-0.0160856243736617 1
-0.0145222355547943 1
-0.0208958381724206 1
0.0745404825068749 1
0.0228158652077362 1
0.0486883591020044 1
0.0481916869049096 1
-0.0112099075157074 1
0.0353552428336627 1
0.0691390346044783 1
0.0088294745972426 1
0.149169142312199 0
-0.0600342385578959 1
0.0718068195818825 1
0.09569233881221 1
-0.0811619789346747 1
0.0995173325257804 1
-0.021775536288036 1
0.0377824894463397 1
0.0132805403664006 1
-0.0570053141344846 1
-0.0385989624540077 1
0.00923081316224792 1
-0.0230241340460438 1
0.0434952144156179 1
-0.0246889453508556 1
-0.0372508190617494 1
0.0957857819712061 1
-0.0324270771566828 1
-0.0405491129957768 1
0.051626940031842 1
-0.116460910320781 0
0.0414516974216312 1
0.0266467090410349 1
0.0308922779732742 1
0.045347024981466 1
-0.0697272828111407 1
0.0695256291602555 1
0.104805728263263 0
0.0381017332806857 1
0.00674332432381379 1
-0.0590889645721923 1
0.0372908291779335 1
0.0581054266310104 1
-0.0347884311463943 1
0.0809730743961286 1
-0.0450507257532535 1
0.0247767962302624 1
-0.0514467650300916 1
-0.0181289959647118 1
0.0141416800612988 1
0.0218862286040339 1
-0.0219408493295533 1
0.0577534377058396 1
-0.0481827958820545 1
0.00265350380455959 1
-0.0645480214001486 1
0.0417535243530971 1
0.0383591640690692 1
-0.0146624002128282 1
0.028064997675186 1
0.0304679310796 1
0.0102995734349311 1
-0.0908489967584526 1
0.0531340720959085 1
-0.0387847639309563 1
0.0889926955610388 1
0.021088964597779 1
-0.128147299090941 0
-0.00409107268646394 1
0.114392924449568 0
-0.0167282523913406 1
0.0218472584834092 1
-0.000199356277539172 1
-0.0115091791320319 1
-0.00328255799130038 1
-0.138533063657561 0
-0.0345162173996132 1
0.0663662319062215 1
0.0889170937847277 1
0.0775314089376746 1
-0.0570600219303646 1
0.0392258354113375 1
-0.024831341337279 1
-0.0319768283217968 1
-0.102890293910743 1
-0.0619555229444987 1
0.0844029782164347 1
-0.0936156195024974 1
-0.0593760588318239 1
-0.0213221229914645 1
-0.066927340312387 1
-0.0192355487289802 1
0.115931072602051 1
-0.0202985586794307 1
0.0470058176876237 1
0.0159916306188408 1
0.118383154764287 0
0.0619366061857036 1
-0.0429798355563796 1
-0.0482558048257261 1
-0.022537366979601 1
0.0957479445061666 0
-0.120689339090383 0
-0.0240886950415455 1
0.0145209122495666 1
-0.000905828393574969 1
0.0357535461378039 1
0.00673633465163698 1
-0.0528748444470152 1
0.0148095872129076 1
-0.0150522646120616 1
-0.031659547837024 1
-0.00294249632076135 1
-0.021874997212766 1
-0.0484983216790378 1
-0.0211407525398753 1
-0.00317842680484326 1
-0.0672045904123028 1
0.0213103010904633 1
0.0101750763791938 1
-0.02733500433201 1
0.0295470811543705 1
-0.0958566784502766 0
-0.0400272713308925 1
0.0414760177841283 1
0.00869998366197739 1
0.0595581043706264 1
0.04039428749545 1
0.00431054450667056 1
-0.026848510604042 1
0.0106809593661098 1
0.0334192789590807 1
0.0304708597174235 1
0.0309190904527167 1
0.0880426646896063 1
-0.0127034569471623 1
0.0171616815211026 1
0.0457198182224898 1
-0.120007548880435 1
-0.0179818813226469 1
0.0559703922317282 1
0.0075361858577617 1
0.0580639283006682 1
-0.0464324706666528 1
0.0171207345363254 1
0.0192704274024322 1
0.0481446528730949 1
-0.0219041733739153 1
-0.106129477380216 0
-0.055286564342408 1
0.0840809953699422 1
0.0489375693438484 1
-0.000469532435533255 1
-0.00807098176241243 1
-0.0102218806969839 1
-0.0595397419714325 1
-0.0171848585221582 1
0.0204554221085266 1
0.0316734125792249 1
0.0367821275432493 1
0.015865150274014 1
-0.109000840419399 0
0.095109143478442 1
-0.0198055422549293 1
-0.137136105025947 0
-0.00537034683326505 1
-0.0052486464490141 1
0.105058779880237 0
-0.0448344383931414 1
-0.0368735622899274 1
-0.0278772970570557 1
0.0401323128463191 1
-0.0155551186137582 1
0.0169480199068405 1
-0.0156539964856553 1
0.00236286765019432 1
0.0362653520191934 1
0.02632844958783 1
0.0670399677907699 1
-0.0468271131804777 1
0.0393927268048522 1
0.0110275742439165 1
-0.0535563634024802 1
-0.0116064828205875 1
-0.0461915510463883 1
0.0625278236541781 1
0.0904098649774442 1
-0.0134609324524354 1
-0.125561835531718 1
-0.116177983141614 1
0.0586039704106592 1
-0.0544395596230467 1
0.0283112521075501 1
0.0274308005713307 1
0.0646355725641182 1
-0.0879134380814279 1
-0.0894622761009177 1
0.016722668950357 1
0.105957459376704 0
0.0694664768828324 1
-0.00446919534921863 1
0.0794397380234028 1
-0.0182522116959808 1
-0.0711285402819446 1
0.0722474600320431 1
0.14064771449425 0
0.0790199024636562 1
-0.00880356429120494 1
0.00673290776183616 1
-0.118936108353356 0
0.00248426216006169 1
-0.0361616566196835 1
-0.0133539353979874 1
-0.00735830219338983 1
0.00925169811934512 1
0.023045695175546 1
-0.0467737145065026 1
-0.0416676602575893 1
0.0849735444047586 1
-0.0393979908720994 1
0.0714582941736629 1
0.038656043712733 1
-0.0433370770247602 1
-0.0736330413263675 1
0.0268089714936136 1
-0.100160460360263 0
-0.0212978441039546 1
0.042314149587579 1
0.0610473615249337 1
0.0704824962866417 1
-0.063203633212424 1
-0.00664404952235414 1
0.0640343153911249 1
0.0154490911113957 1
-0.111832710879181 1
-0.0117199339671681 1
-0.00385467554115943 1
-0.0256100358678336 1
0.00165910923860008 1
0.0727209136290491 1
0.0862604606220301 1
0.0482692886121868 1
0.0202490822138262 1
0.0658494734892514 1
-0.073000374370482 1
-0.0316082428382421 1
-0.0507381754665377 1
0.0305844625033863 1
0.0172604824045482 1
-0.050937495516949 1
0.0407583040427685 1
0.038380608285712 1
-0.0231601100079919 1
-0.0459671475783201 1
0.0305717794294216 1
0.0581393230036071 1
-0.0231392814969942 1
0.0232009327414976 1
-0.0617210374316685 1
0.0544032536938936 1
0.0707525373774901 1
0.0108559095792266 1
0.0118168574801175 1
0.0339925388953248 1
0.00907201039819192 1
-0.038377306481928 1
-0.00908854556122992 1
0.0549427504683798 1
-0.0252219711241339 1
-0.0612755013970736 1
0.143835340974388 0
-0.0524918158334453 1
0.121017624128869 0
0.0154884837020597 1
0.0176255479192763 1
-0.150207758663484 0
0.0930178638251144 1
0.00429914928807689 1
0.0616297783448701 1
-0.0634813233008753 1
-0.0256180653556913 1
0.0309551751437522 1
0.00374271959585646 1
-0.0287575542570808 1
-0.0120753934023691 1
0.0574761772339867 1
-0.0427546938095115 1
-0.0692575325243278 1
0.0343827135682268 1
0.0932553232174849 1
0.0403112585992907 1
-0.0105684219915965 1
-0.0101381663836529 1
0.0521618871790826 1
0.0307808792898824 1
0.00809396641849673 1
-0.0287501453245983 1
-0.0148903743337171 1
0.0439058501952066 1
0.0466388376021526 1
0.0419932819330046 1
-0.027931723756387 1
-0.0416630538854725 1
-0.0457117309136692 1
0.073731034956446 1
-0.0140891766077275 1
0.0377836779795335 1
0.0112759249490427 1
0.0317439569572663 1
0.0494384280113432 1
0.060995110850437 1
-0.0406477962459044 1
-0.00128790141504578 1
-0.0349142560251732 1
0.00839511087653536 1
0.0217463812899654 1
0.0550322880740853 1
0.058532012317302 1
0.0393153592299709 1
-0.0320167537407523 1
-0.127279435768819 0
0.0163696483802495 1
-0.0550469761730443 1
-0.0946373422660982 1
0.0321864923828738 1
0.0284314924110853 1
-0.00646547698773574 1
0.0210122650710486 1
0.0409484256051262 1
-0.0942251452686146 1
0.0243134773681527 1
-0.0200268498116385 1
0.0525590944220459 1
0.088577006599331 1
0.0773660021507481 1
0.0539241896607623 1
0.0217264819239896 1
0.0317126511801179 1
-0.00998822282196155 1
-0.0227453228228977 1
0.0229493072860437 1
0.0209975851988925 1
-0.0270576572012027 1
-0.0155682076822718 1
-0.0591376165950519 1
0.038067738761823 1
0.00996931043527973 1
-0.0111294323699736 1
-0.0506426313022146 1
-0.0566165548177197 1
0.000884833358764182 1
-2.26842319640628e-05 1
0.0309581956273673 1
0.00629262138570505 1
-0.0157540133984404 1
0.0160139299059704 1
0.0224653677730412 1
0.0118752506276902 1
-0.0650589574057327 1
0.00636220277581847 1
0.040377301859348 1
-0.0627321745533764 1
0.0672222316056439 1
-0.111646858896491 0
-0.0199370630986914 1
-0.0121911085695296 1
0.0426496935935065 1
-0.025129114229588 1
-0.0168639254857689 1
0.107651637907474 1
-0.00653220240290443 1
-0.0333285242546746 1
-0.0116505441285296 1
-0.00391541747053107 1
0.0110236360643301 1
-0.0863499008389886 1
0.125163440464181 0
-0.0234488277528016 1
0.044886464060716 1
-0.0623306533893338 1
0.0474276880414592 1
-0.0500058055921065 1
-0.0239504120856402 1
-0.0155764611345335 1
-0.0394679719707588 1
-0.0470231222100494 1
-0.0244925126472422 1
0.0333097828285209 1
0.165057635436108 0
0.112042631694999 0
0.0493557505170213 1
-0.0552040002665155 1
-0.0551316622865855 1
0.0348880487433681 1
-0.0308813878582482 1
-0.0561831834686257 1
0.00119326409053998 1
-0.03373275195907 1
0.0242531437956861 1
0.0235530180537484 1
-0.0110013428466756 1
-0.0378872552438528 1
-0.0259817251346551 1
0.13479234809329 0
-0.0274622942712945 1
0.0235700747761783 1
0.0148870293106689 1
-0.0332669167621567 1
-0.133854200095218 0
-0.124740897951056 1
-0.0979297159656525 1
-0.0159151543792021 1
-0.00257374566206945 1
0.0024502879051765 1
0.0399185519265445 1
-0.0158283605225816 1
0.0405089875087395 1
-0.0138143437649099 1
-0.0842685828322223 0
-0.0853886514376502 1
0.0230668649481441 1
-0.0196210969573125 1
0.0177572416505862 1
-0.00484685531501511 1
0.0535942155882625 1
-0.024025777200613 1
0.0465276809889954 1
-0.0853986674511474 1
0.00578005997255305 1
-0.103738099959668 1
-0.0127781126178789 1
-0.0333806070392185 1
0.0779129360714779 1
-0.141272417871336 0
-0.0488845438109946 1
-0.00194128197402296 1
-0.114849510178161 0
-0.056423300215457 1
-0.00587850121360355 1
0.0235385259454689 1
-0.0732752011896829 1
0.0387297264472647 1
0.0264050173526418 1
0.0994700602780227 1
-0.0154310452679652 1
-0.0136583682075316 1
0.0191283081360736 1
0.0468191478345539 1
-0.0132457184848117 1
-0.174448839378363 0
-0.0282374907555981 1
-0.0299765544899457 1
0.0171643774422779 1
-0.0396111489789327 1
0.0242509819685949 1
-0.00867863539175876 1
0.061634474891391 1
0.0866692321480022 1
0.00851185738084355 1
-0.0138462786899143 1
0.0786047385228358 1
0.0386144334457326 1
0.0236148446836981 1
-0.0779152057020552 1
-0.0370131806984553 1
-0.0111304306928343 1
-0.0176927557371039 1
-0.0184697066444784 1
-0.0329799901413808 1
0.0952163655475795 0
-0.0421711273817396 1
0.0107849744970705 1
-0.00706882076102278 1
-0.0445531574323299 1
-0.0717011794240923 0
-0.0535952310018468 1
-0.0352306184373719 1
-0.0445106761906332 1
-0.0256901449099128 1
-0.0601351911614075 1
-0.00651283300462921 1
-0.12859664333716 1
0.00679558824649434 1
0.112315216220352 0
0.128416029649755 0
-0.0208023262314241 1
-0.193572554447132 0
0.0691581137700813 1
0.0934942089111547 1
-0.0737201223123915 1
-0.0231406246279474 1
0.0129769972356009 1
-0.0339394421494121 1
0.00218932189218376 1
-0.0272267199328729 1
0.021319361755675 1
-0.0088543515596377 1
-0.0463417566632365 1
-0.0729383038824161 1
-0.00452300942783423 1
-0.0502663597444028 1
-0.0615222821552001 1
0.0176055178884779 1
0.0209290029306991 1
0.0137709474024497 1
0.0290223343275031 1
-0.0207215325441413 1
-0.0554444671767741 1
-0.0630706216985512 1
-0.0369231689110231 1
-0.0399739587651989 1
-0.000943012347620717 1
-0.0403672615301648 1
0.00769123173156451 1
0.00823930180198343 1
0.0983284798623691 1
0.00740878313149145 1
0.0110807527491369 1
-0.0633867986154167 1
-0.0899198330501742 1
-0.00859026187777613 1
0.0928079787834243 0
0.153814494719645 0
0.0697711654505268 1
-0.0161011379146345 1
-0.00974418499621407 1
0.0244933193629827 1
0.0226458660023848 1
-0.0191598583502153 1
-0.0964390199579902 1
-0.0343959923065364 1
-0.0524691952837088 1
-0.0352027776723877 1
-0.066216825465522 1
-0.017362329379528 1
-0.0192806903223654 1
-0.00085254921301398 1
0.0968846295909257 1
0.0151590730858072 1
0.0546456518965738 1
0.0241377227541824 1
0.0480802397239572 1
-0.0828900072857593 1
0.0334399733416073 1
-0.0326187460661314 1
0.030383625572738 1
0.0752007154483745 1
0.070829416748601 1
-0.0490898093129171 1
-0.00209974261709803 1
-0.0951524762755475 1
-0.0091388257661835 1
0.0290230169659243 1
-0.0550185280513406 1
-0.134272933032382 0
-0.176659170072257 0
-0.135681154111822 0
-0.143301021353606 0
0.0248934898562911 1
0.0164780722054252 1
-0.00624539299478429 1
0.0202571117201388 1
0.0605406691828259 1
0.00826408769992978 1
0.0144092454424546 1
0.0122944445007597 1
-0.0318976629798658 1
0.0746093224550527 1
0.0181877073409836 1
0.0161851811428408 1
0.139840894569414 0
-0.0734127380494696 1
-0.000774298047633212 1
-0.0461262938428201 1
0.0629863165820413 1
0.0330794255003119 1
0.0257688782250226 1
0.056378474206411 1
0.0118952157441662 1
0.0374712455951649 1
-0.0525080120642039 1
0.0401883154486199 1
-0.00778342586792666 1
-0.0794948663830772 1
0.0254411014854134 1
0.082177238309605 1
-0.0391623448798628 1
-0.0326682013087 1
-0.0850934556415212 1
-0.00968764697772227 1
0.121415241162699 0
0.0131494862271046 1
0.069612897944131 1
0.00887318903489242 1
-0.0894474009454506 0
-0.0960329300961274 1
0.0712982670805306 1
-0.0709622868751651 1
0.111837934256574 1
-0.128946660133461 0
-0.0552216578080724 1
-0.0257083242404295 1
0.00561227927741603 1
-0.0414310896673263 1
0.151335536649115 0
0.0133023772385042 1
0.109065737031035 0
0.0464761428416642 1
-0.011461281305944 1
-0.019749924067679 1
0.0795151960780062 1
0.104182406891808 1
-0.000371049084501431 1
-0.0178898234013192 1
0.0941702097170914 1
-0.0234299086113143 1
-0.0410968206189202 1
-0.00328342486909989 1
0.0464649390411644 1
0.0615826197410597 1
0.0373132014733468 1
0.0578686371424619 1
-0.0258541438752002 1
0.0199415768871714 1
-0.0906339443210565 1
0.0235752814591129 1
-0.0162824279564485 1
0.0592855419449332 1
0.0306474669213849 1
-0.0722512571157072 1
-0.0501306378660614 1
-0.0542055722231201 1
-0.0643493469345048 1
-0.00277055597643955 1
-0.0466742476833448 1
-0.0143943389550404 1
0.122722320824194 0
0.066872720132027 1
-0.123741451660399 0
-0.0230627313080185 1
-0.0690656885311698 1
-0.0728182299335551 1
-0.0846223606463024 1
0.0299253495753919 1
0.0308244205109911 1
0.0199131313561603 1
-0.0675871292160148 1
-0.0469152263000878 1
-0.0665334966603241 1
-0.0466630969414645 1
-0.0116081769177483 1
0.0902174063206847 1
0.0246156871961617 1
-0.0138010602464582 1
-0.0177016016510118 1
-0.0857692978546247 1
-0.00386249965530156 1
-0.0139246716956026 1
-0.0653991057867219 1
0.0239191212904212 1
-0.0727478548950238 1
0.0469648134019619 1
-0.0396961317117631 1
-0.00231578904233981 1
-0.0103407190395099 1
0.00098514786554135 1
0.0302683758251593 1
-0.109144369840342 1
0.00771318260134466 1
-0.0244731742630967 1
-0.0226242653940894 1
0.00657935021250059 1
-0.0829964946769291 1
-0.0445103997705145 1
-0.0260568059390367 1
-0.0201710500356368 1
-0.0277332725299263 1
-0.0622619524857851 1
0.147187380614337 0
0.0208007643850118 1
-0.0225244764978539 1
-0.0291353775303783 1
-0.0557032295315613 1
-0.000362943449386271 1
0.050869647224959 1
0.0950409293126975 1
0.0794323855432276 1
0.0111640458318435 1
0.0822221801565428 1
-0.044967683722249 1
0.10511916693851 0
0.043549044211133 1
0.0405155922341038 1
0.0872609444928236 1
0.0356491432366359 1
0.0113495961738249 1
-0.0363505645397285 1
0.0443493383230831 1
-0.0135809070891921 1
-0.0145321313661851 1
0.0207848224028424 1
-0.0234815335093304 1
0.076421871427583 1
-0.138193721696713 0
0.0873092090390483 1
-0.00788861267131815 1
0.0456500479503492 1
0.118041937275762 1
-0.0256875105385937 1
0.0152305162569729 1
0.0377993655556728 1
-0.00368793214239541 1
-0.0180135252366375 1
0.0249840128328403 1
0.0719886938789314 1
-0.0697467829057838 1
-0.0322933851833304 1
0.0462188892489715 1
-0.0617235647933871 1
0.0375967838080397 1
0.00882150856466702 1
-0.0643087448541282 1
-0.0165766037564011 1
-0.0280010618062637 1
0.121681261146845 0
0.0220187786452734 1
-0.0545194897727731 1
-0.107272763801816 1
-0.107596016385825 0
-0.0960408026967458 1
0.0206559128817561 1
0.053230663503886 1
-0.106063149475256 1
-0.0104907112853844 1
0.0392385196912784 1
0.00429081697876366 1
-0.0675225485607267 1
-0.08676436446524 1
0.012015723367083 1
-0.0462703422186799 1
-0.0649797870621132 1
-0.00917768320071147 1
0.14391950361667 0
-0.0400300107673175 1
0.088191427153016 1
0.0857831587910938 1
-0.0588077221626989 1
-0.0725296388282604 1
0.0156436603909255 1
-0.0501089723605562 1
0.12977922398249 0
-0.0321523227822547 1
-0.0455659198874992 1
-0.000379827386357678 1
0.0209449128727344 1
-0.0114829993134775 1
0.0727513531363913 1
0.0466401370951705 1
-0.0654800998564721 1
-0.0315963989401431 1
0.0554730439911552 1
0.0700138081826995 1
-0.00789248403297557 1
-0.0434476674956041 1
0.000516174215142686 1
0.0515213557520455 1
-0.0348399189738355 1
0.05570497767394 1
0.0360317030547647 1
-0.0537504202970638 1
-0.0411469603963359 1
0.0441719370021637 1
-0.0359738084781643 1
-0.00354463407811175 1
0.00514038699860071 1
0.0421287039432675 1
-0.0223215568386357 1
-0.00689184078723005 1
-0.0808260868016706 1
0.0212732739390595 1
0.0018404254331311 1
0.055111177205801 1
0.0862096021399059 1
0.0160824777524518 1
0.0152945049333437 1
0.0292954207110734 1
0.0226415831431002 1
-0.083463006809285 1
0.00576705653467501 1
-0.0401335600645913 1
-0.0806978446039799 1
0.0723017141758582 1
0.0880102127517437 1
-0.0376855432486987 1
0.0262270332189919 1
-0.00151729136649187 1
0.0519893928505057 1
-0.070923370623174 1
0.039559602660094 1
0.0229435780998707 1
0.00891347233816172 1
0.0792662515571092 1
-0.0317884459025013 1
-0.0857267227823877 1
0.0114770762909931 1
-0.0336104481919467 1
0.044370802883645 1
-0.0799947327712053 1
-0.0447512251266223 1
0.0640019061228972 1
-0.0632604737341327 1
-0.0430465486617179 1
0.044696529659811 1
0.0463408323255082 1
-0.0689288158432673 1
-0.0457754780828374 1
0.0333270040283839 1
-0.0309258540124738 1
-0.0761219790189496 1
0.0317056495855143 1
0.120697344756592 0
-0.0402403362306113 1
-0.00528993281222873 1
0.0325992697710373 1
-0.00179349183667196 1
0.0589334742750799 1
0.0804904403737538 1
-0.0295878062436331 1
0.0320609605824979 1
-0.0116079055268377 1
0.0669811617287593 1
0.0769055234525037 1
-0.0241918216987857 1
0.0899126207870563 1
-0.0151810026021711 1
0.0260303453925771 1
-0.0189186333163324 1
0.107493274479948 1
-0.0692678155933764 1
-0.0165732587462031 1
0.0280761277831917 1
-0.0548016919084949 1
0.0234356075027719 1
0.0153166871736139 1
0.0919945797437039 0
0.0352321294441452 1
-0.0367631503375389 1
0.0722170587146664 1
-0.00873932564636534 1
-0.0889262410266414 0
-0.0340583045811017 1
0.00600551052948378 1
0.0427599377201836 1
0.0509937983996409 1
0.0183183348137527 1
-0.00649192483915002 1
0.0147508767102271 1
0.0334053146423814 1
-0.135094207636877 0
0.0711544521681893 1
-0.033338905233707 1
-0.0177677944850602 1
0.0376611250598257 1
0.0414327715708373 1
0.0243749355684656 1
-0.0491040071630613 1
-0.0508436786328645 1
-0.0126570069683943 1
0.0924294937488123 1
0.0878942667590386 1
0.0190957417882897 1
-0.0324944367869128 1
-0.059380981624652 1
0.0285097260877764 1
-0.0284108352556102 1
0.0164207672749644 1
0.0771756291336485 1
-0.0186203151428791 1
0.00174287760607907 1
-0.0534831044199262 1
0.00774657002774893 1
-0.0591251355947697 1
0.0375768807692879 1
-0.120541899381672 0
0.0937119789901639 1
-0.134367259741557 0
-0.106468483293893 1
0.138766495718881 0
-0.0296567875889936 1
0.0115227118324943 1
0.0437970063444513 1
-0.000295762082831604 1
-0.00851167347285881 1
0.0381855174897964 1
-0.0168149098745437 1
-0.0444733846852373 1
-0.14215311011705 0
0.00288860670187283 1
0.179301146520481 0
-0.00618491936239627 1
0.00114638169242452 1
0.101679925144575 1
-0.00539484332025799 1
-0.0950536136959354 1
0.0032034631268762 1
0.0303846534318632 1
-0.0432102927937853 1
-0.00879761496692275 1
-0.00883615255290625 1
0.000537901175480699 1
-0.0434265569782772 1
0.0195000301164471 1
-0.0555250536740967 1
0.0299289980218148 1
-0.055345857384311 1
0.00507707098077207 1
-0.0369508408021205 1
-0.0127634909711384 1
0.0773735387914484 1
-0.00903665431238528 1
-0.0102611162922343 1
0.0480141656599002 1
0.0673843915600885 1
0.0498505518285919 1
0.020947853893713 1
-0.0375378930201498 1
-0.0050759134490813 1
-0.0129060469900625 1
0.0993201403821472 1
-0.0496377623600466 1
0.0353838338606891 1
-0.0239879717247532 1
-0.0592827866317598 1
0.0839369138448421 1
0.119006924829649 1
-0.0357688001851733 1
-0.0672221323126145 1
0.0707187713148033 1
0.0250306111323041 1
-0.0527817277343144 1
0.0180562976911151 1
0.0430701100896361 1
-0.00662639295958673 1
0.0377681333535321 1
-0.00775720489947201 1
0.0152710857589373 1
0.000697922974259113 1
-0.104011670886474 1
-0.00858809891789412 1
0.0545286552587333 1
0.00236048875514163 1
-0.0673503009274115 1
0.148715863093996 0
-0.0392566059011225 1
0.0802141816641544 1
-0.0128400685377294 1
-0.0458859395478894 1
0.0576640884763004 1
-0.000496348663017423 1
0.045236907064682 1
0.0926717399576723 1
0.0458230887898998 1
-0.0339139769605184 1
0.00175635396101286 1
-0.0310958089972851 1
-0.00661589076771586 1
0.176431379593366 0
-0.0249411639660455 1
-0.0371979146288823 1
-0.0460030542305777 1
0.0951959862747245 0
0.0355393921682449 1
-0.0215330037135058 1
-0.0517076745464516 1
0.000683864853153627 1
0.0958635076465681 1
0.152324488966014 0
-0.047580492269574 1
0.00715987886098844 1
-0.0478306188820339 1
0.0246416476075064 1
-0.0917870893645001 1
-0.0177812407726344 1
0.0177461877144824 1
-0.00304228835878858 1
0.026413523928823 1
-0.00842357326070913 1
-0.038393481536186 1
-0.0235135289941218 1
0.0499629748941807 1
-0.0322700872300381 1
-0.0320868876930466 1
-0.061333696027586 1
-0.00255510220227254 1
-0.0502128935690023 1
-0.0510532291664012 1
0.0175466823094511 1
0.00190606424109497 1
0.00623665405288741 1
0.0217367709882536 1
0.00378950262144679 1
0.0352047730121082 1
0.0132380697428521 1
-0.0184415662007444 1
-0.0483716530407082 1
-0.00499511323343415 1
0.0316385945790114 1
-0.0294234638813139 1
0.0403192665840701 1
0.0355544887042353 1
0.0982123205931398 0
-0.0119424991177914 1
0.0614481739856414 1
-0.0497607645778519 1
0.0155955474995188 1
-0.0577963654672695 1
0.022523019008939 1
-0.0241070689889262 1
0.00284753392534391 1
-0.00806657605389701 1
0.0916309181768419 0
0.0554959792328165 1
-0.0644391322316665 1
-0.0144724138974243 1
0.0983890637396303 1
0.0423263796616326 1
0.0594464503520082 1
0.0347748588711909 1
0.0149709989247923 1
0.00757811810387529 1
-0.0422503450234211 1
0.0609222761031527 1
-0.0581468535343632 1
0.0260143747116376 1
0.0514193860056681 1
0.0257160237126643 1
0.0882238390544182 1
-0.0309731791567955 1
-0.0794334375689074 1
0.00445337924214015 1
-0.0112087790354387 1
0.00346111209085752 1
-0.0712117346818702 1
0.060741088699806 1
0.0916196996323655 0
0.0639941623715701 1
-0.0388949741957631 1
-0.00356113024631989 1
-0.00622646400661141 1
0.00122006726739669 1
0.0869877859107914 1
-0.030948244628009 1
0.021993359914728 1
0.0308770290728506 1
0.0613247684030496 1
0.0470766318945853 1
0.0198285270711777 1
-0.0274012308647649 1
-0.0408696906526543 1
-0.0709938836427046 1
-0.0814295228346542 1
0.018161783091494 1
0.037685546250471 1
-0.0387632812146376 1
0.148853098352937 0
0.0841052303870749 0
-0.0462713749772149 1
-0.00931472865924044 1
-0.00829542211930756 1
-0.0306340439706333 1
-0.0582069556258765 1
-0.0662802232489922 1
0.0428277086677608 1
0.0791234245131708 1
0.00463554755374 1
-0.0283933198209681 1
0.0107603906487537 1
-0.0283503157394116 1
-0.0222981934193834 1
0.0364918537734864 1
-0.0167106758667151 1
0.00344717081100067 1
-0.0620286780401335 1
0.127075080059502 0
-0.0890463447081828 1
0.00907677781796145 1
-0.00422946878408529 1
-0.0344914852209395 1
-0.0332951644048188 1
0.0464324516000207 1
-0.0118234195283032 1
0.0326718526528755 1
0.0291360653105171 1
0.0359078003102603 1
0.103265955383426 0
-0.0779220973077309 1
-0.0692762921919621 1
-0.0359154693121923 1
0.000897117575145227 1
-0.0168992696957542 1
0.0143269352335798 1
-0.0825013584193786 1
-0.0043741276443117 1
-0.124614206904752 0
0.0934167946040746 1
0.0828593540828624 1
0.0202189354085448 1
-0.0943043328979634 1
0.00524668808451211 1
0.0347266417989712 1
0.0348906137791272 1
0.000752484907584311 1
0.0757366123046444 1
-0.0110236070953191 1
-0.00548204761776113 1
-0.0282897242955541 1
-0.0223015749458621 1
-0.0237485425048202 1
-0.0233837132390483 1
-0.052129561716994 1
-0.125277954118474 0
-0.0650868470351024 1
-0.0293823082228906 1
-0.00576691586072101 1
0.0442813889788274 1
0.0731609505854422 1
-0.0600182542025671 1
0.0926306715529345 1
0.0259211654056295 1
-0.0279307087102709 1
-0.00888253146345474 1
-0.0140527874492285 1
0.0331339074125615 1
0.071254505605318 1
-0.011001600193255 1
-0.0364136688593307 1
0.134393664186043 0
0.023469376037212 1
-0.028894906697491 1
0.0311513912352795 1
-0.0596052445754878 1
0.0211889403881447 1
0.0294648932291142 1
-0.0368020795940785 1
-0.0579608900222752 1
-0.0118238712078932 1
0.139235750944592 1
-0.0837612689568241 1
-0.00508188933240921 1
0.0279615626966195 1
0.0802922883990525 1
0.11662421586078 1
-0.0709357070284247 1
-0.0673236129758183 1
0.0260610547283578 1
-0.088436351346454 1
-0.0756809234842923 1
0.0201155699687453 1
0.041304223233055 1
-0.0805130991122223 1
-0.0982786080006194 1
-0.024736758566448 1
-0.0479090182367596 1
0.0893693629296401 0
-0.0190722445995965 1
0.123778940870554 0
-0.0597442178192457 1
0.100085177464892 1
-0.0512117171984675 1
0.0369617039272463 1
0.0587405164625074 1
0.0311177934304959 1
-0.0441410854355467 1
-0.068591315012509 1
-0.0477474172379418 1
0.0142726565687074 1
-0.0484111930665345 1
-0.0523006745746743 1
-0.0316199763489049 1
0.0507289861441847 1
-0.0209355808435617 1
-0.0271141417805889 1
-0.00973077965782947 1
0.0174444170191359 1
0.00432154357925903 1
-0.0594234305472752 1
0.0717744976427176 1
-0.0774567807503374 1
0.0619950260469238 1
-0.0601050983780328 1
-0.0577124666076423 1
0.0780388703772109 1
0.00332273536150916 1
0.0968300300918968 1
-0.112484324735559 0
-0.039169101249069 1
0.0256590971882985 1
-0.106965763079465 1
-0.052677508747777 1
0.0639408639824473 1
-0.151299000388767 0
-0.0232216417162285 1
-0.0493373039713971 1
-0.110147190670909 0
0.00768790628252238 1
-0.00287629803443533 1
-0.0264027226453551 1
-0.116197384300508 0
-0.0687968644675492 1
-0.0230682423109027 1
-0.032324276438562 1
0.0118620338188764 1
0.0424302253829598 1
-6.44097581262975e-05 1
-0.0687004783022778 1
0.0802744064726202 1
-0.0563559368876763 1
-0.0175176946407534 1
0.0344812872880353 1
0.029698456515611 1
0.047819411061288 1
-0.0932576790340795 1
-0.0250011750047049 1
-0.0286475662469073 1
-0.119784333334169 1
0.0201440267087145 1
0.116467206223217 0
-0.00241682933217207 1
-0.0296424345533494 1
-0.0437550774464223 1
0.109555560351361 0
-0.0675095564437944 1
-0.0462100959439991 1
-0.138146948550559 0
-0.0400367793974587 1
-0.00626343594107642 1
0.0235022431304765 1
-0.069502685265963 1
-0.00113052333776378 1
0.0217628631663569 1
-0.0294316123363941 1
0.15685983267433 0
0.0933143457913369 1
0.0599933639945117 1
0.155344622183549 0
0.0092312845531893 1
-0.0890604666251813 1
0.0568496410857105 1
-0.0401500022880389 1
0.0354798583182111 1
-0.00426798578941722 1
-0.0248171520332684 1
0.0367157491680453 1
-0.183259206702337 0
-0.0729178799448306 1
0.0258043791564281 1
0.0583446293930642 1
-0.0726263419666946 1
0.0346591207880203 1
-0.0167565063144088 1
-0.026622258867558 1
-0.0488652394759778 1
-0.0158415160182836 1
-0.0578801225886413 1
0.0251773076747955 1
-0.0203391124223801 1
0.0101993981161754 1
-0.0486168045000493 1
0.0536111394944523 1
0.0829290270565025 1
-0.0306328652605837 1
0.0832138089343606 1
0.0440730341687015 1
0.00797817081564893 1
0.0205994215634172 1
-0.0487685224523582 1
-0.028126058333181 1
0.107304032798679 1
0.0128189717462509 1
0.0416128943442155 1
-0.0946726151376128 0
-0.028958972442908 1
0.0347239622283386 1
0.0232626321709176 1
-0.0564370288399396 1
0.123077766458959 0
-0.0275174921135038 1
-0.0676989185727274 1
0.0322884419626137 1
0.0740320012269335 1
-0.0757823335661474 1
0.00792974673193462 1
-0.0664011597007305 1
-0.0222611068040259 1
0.0917769491799972 1
0.0689929792657281 1
-0.00437659516827614 1
0.0438903961322394 1
-0.034075377454641 1
0.0181236846329338 1
-0.0161995222455234 1
-0.0135879690916721 1
0.0389626082810662 1
0.0841287223981896 1
-0.0313816650514552 1
-0.013645983369942 1
0.00849037704379129 1
-0.0165312191593235 1
-0.0784854320863493 0
-0.0205323653511685 1
-0.0369025836817391 1
0.0301667123052311 1
-0.0776299336106427 1
-0.0250394254265208 1
-0.0208725149783145 1
-0.0901180280154891 1
0.00699576393191455 1
-0.00129909091419296 1
-0.016208243150416 1
0.0221919663528562 1
0.0376890541471045 1
0.0565065983907548 1
-0.111709024301243 0
-5.38701790137736e-07 1
0.0278342992557394 1
-0.0936820437225415 1
-0.0980599764694932 1
0.0740202104792005 1
-0.0429565929196361 1
-0.0995885938280543 1
-0.00794017142732399 1
-0.00450794259392209 1
-0.0650678141628611 1
0.148766854364318 0
0.034699494781058 1
0.0278388201999452 1
-0.0555054595909024 1
-0.0669249254109702 1
-0.0154226998379235 1
-0.0130100726314544 1
-0.00436067917703987 1
0.0457328535393281 1
0.122362264362362 1
0.0245841456362625 1
0.0715863029505177 1
0.0346472901204545 1
-0.014115265335543 1
-0.0246649241692103 1
-0.0263125298531464 1
0.0103013058624444 1
0.0164599259634798 1
-0.0127811577025601 1
-0.032992637430133 1
0.0204536536059763 1
0.0634776133572818 1
-0.128200513419966 0
0.0364537204598529 1
-0.0243719640020689 1
-0.0479194099603451 1
0.043234476155157 1
-0.0135357557591431 1
-0.0281402330279338 1
0.0836256162700393 1
0.0252008726220796 1
0.0565496860113349 1
-0.0235187963658733 1
-0.000591004462707492 1
-0.00111487263667597 1
-0.0220006875877214 1
-0.0165917477278191 1
0.0644385072877293 1
-0.0824479335621547 1
0.0101950155647953 1
0.0377223087389395 1
-0.0248221064727292 1
0.0705958973559399 1
0.0349831304539676 1
-0.0616438634368852 1
0.0260387716279341 1
0.0460016376446674 1
0.0264100561077841 1
-0.0690887425231298 1
-0.131058462025596 0
-0.0181810057409305 1
-0.000305821700486447 1
-0.0227612375931887 1
0.11047439345236 0
-0.0116776862447119 1
0.0714869748065029 1
0.0252584401119102 1
0.0373689419995707 1
-0.00763603571788333 1
-0.0700810880001163 1
0.0683015384923871 1
-0.00022529139116002 1
-0.0365163346374284 1
0.0504337976411473 1
0.0296817807124249 1
-0.0270679883442794 1
-0.0246956575032102 1
0.051334630040971 1
-0.0574399360326735 1
-0.0551939427601512 1
-0.0508230815325468 1
-0.0533490337553613 1
-0.0599020849194459 1
0.0260294758928019 1
-0.00248338347947521 1
0.00863122399874606 1
0.0203591921711698 1
0.00921277215274345 1
0.0184210212517876 1
-0.0698892626407939 1
0.0975224332706713 0
0.0434711289281563 1
-0.0743368316552288 1
0.0249197769596569 1
0.0176110584546483 1
-0.0150220136326683 1
0.0343918210388667 1
-0.101966193700638 0
0.0595757541415491 1
-0.0622188568726147 1
0.0704718984969429 1
0.0107879709890794 1
-0.0291844721206156 1
0.0420914813261815 1
-0.0644488783859004 1
0.0720804229695388 0
0.0125722653941726 1
0.139759231999177 0
-0.0447521821556637 1
-0.0655303886016082 1
-0.0736266459404237 1
0.0750446831192064 1
-0.0172135041948382 1
0.100922993149146 0
0.0166140403890205 1
-0.0278663929073706 1
-0.0915637348482439 1
0.0613073445162633 1
0.0700389469459087 1
0.0361365044664225 1
0.0692074640869763 1
-0.0551767732375497 1
0.0605713166903719 1
0.0959903701938399 1
-0.063504737173373 1
0.0273875998543432 1
-0.0218810058413472 1
0.0758354076892942 1
-0.0709215725466435 1
0.0501415679937273 1
-0.0443788097600731 1
0.0646401372979512 1
-0.0460097850050429 1
-0.0253414033065081 1
-0.0766863690793274 1
-0.0258669396786298 1
0.0795897890871582 1
0.0123587119851866 1
0.0047904591966179 1
0.0371547284112568 1
-0.0560711470862519 1
0.0208915369772558 1
-0.0544766879936124 1
0.0752256577449236 1
0.0246657276498189 1
0.00183170413392225 1
-0.050489894470396 1
-0.126689397938845 0
-0.0666790002756466 1
-0.0743474108231956 1
0.080944048775794 1
0.0637156208404029 1
-0.00212548535568044 1
0.0288531698981005 1
-0.0464201068038701 1
0.0328746235177284 1
0.00433599588212226 1
-0.103845401146175 0
0.0148811583105211 1
-0.0361862952086948 1
-0.0362666285517099 1
-0.0898586482259861 1
0.0289847729824445 1
0.0112555224809469 1
0.0319357150250127 1
-0.0176176434032634 1
-0.0415908631042801 1
0.0522251795084938 1
0.0489609807124043 1
0.0328352126865593 1
0.115228002097185 1
0.0874189679404794 1
-0.11617787860065 0
-0.0602650007082945 1
-0.0673853437500939 1
-0.0392899608613501 1
0.0658963286872111 1
-0.0299557737977845 1
0.0652591690548266 1
0.0195021508201765 1
-0.00801920346959917 1
0.0531976532350574 1
0.0142269403887966 1
-0.0619987624724679 1
-0.0140446707566184 1
0.0115289823186629 1
0.010059499505068 1
0.0630284137058061 1
0.0118425975189851 1
-0.107990730329791 1
0.0744951489450474 1
-0.00376930883336877 1
-0.0289240766159462 1
0.00031366265521697 1
0.107154205266367 1
-0.03618915687488 1
0.0724939522018772 1
-0.0175089603330667 1
0.0348033215550537 1
0.0344565486750111 1
-0.0948242809396839 1
-0.0435991924473063 1
-0.0533172661619022 1
0.000235002419772545 1
-0.00692478394727734 1
0.044185386369461 1
-0.0627437316544456 1
-0.0653424295790107 1
-0.0369744057777054 1
0.0453034743920975 1
-0.0303691967124123 1
-0.147332601656632 0
0.0136451993298844 1
-0.0367568967277925 1
0.10352196270564 1
0.031925755313443 1
-0.0072731410599556 1
-0.000514110820243982 1
-0.00068917213784286 1
0.0615763504468022 1
0.0254983138808001 1
-0.0124753727498974 1
-0.0736985616326024 1
-0.0598438796534849 1
0.0443570042186093 1
-0.0297269478949449 1
-0.0172316271542358 1
0.0256355259739864 1
0.0119187685529501 1
0.0692332290869424 1
-0.0656650225957244 1
0.0347968481236281 1
-0.0217028545095845 1
0.0378320567794116 1
-0.0265260644683557 1
-0.0231911460847858 1
0.0207500692614366 1
-0.112626006372535 0
-0.033320275710804 1
-0.0140375290095844 1
0.0013873297431572 1
-0.0695931359928896 1
0.0237456400540447 1
0.0214351153648784 1
-0.0459044298674832 1
0.188639259087157 0
-0.0373216261803589 1
-0.0499549545352036 1
-0.0977857961458208 0
0.11263145621152 0
0.0221159605200469 1
0.0178312342196771 1
-0.0142580464823922 1
0.0147140854467302 1
0.0142094155637779 1
-0.0609081954673926 1
-0.0686283999012602 1
-0.0201298251942197 1
0.000119723054622925 1
0.0596915025804989 1
-0.0274721641585811 1
0.00959124457138924 1
0.0695263629026777 1
-0.00140923247171244 1
-0.0306698358562153 1
0.0775529443009614 1
-0.034857574750253 1
0.0484163340807291 1
0.0420559713388513 1
-0.0161359840928926 1
0.000536298337846994 1
0.0799407625570229 1
0.0258556708100522 1
0.0821002771872225 1
0.101291476802285 0
0.0242635629212828 1
-0.0275631033355096 1
-0.0158550087044601 1
-0.0117631852820468 1
-0.0143307889431026 1
0.0318798171119372 1
0.00399693887023612 1
0.0495399648273553 1
0.0138955044565134 1
-0.0407541827129181 1
-0.0564274496378429 1
0.0604421149744749 1
0.00764164783938899 1
-0.00890508799127603 1
0.0126488656183649 1
-0.0282718128524852 1
0.0157272387761211 1
0.0269740416500887 1
0.0744497633565034 1
0.0750167830761473 1
0.109319976450062 0
0.060043497886039 1
0.0282062188641249 1
0.0782182245501606 1
-0.0418635434207637 1
-0.124568095715017 0
-0.0012316380454937 1
-0.0676750346599772 1
-0.0949572138685031 0
-0.0698610242962453 1
-0.0358718400089634 1
0.0777474826089407 1
-0.0174541962600588 1
-0.0724372078468183 1
-0.0966568326349099 1
-0.0870901074574864 1
-0.0404218327076384 1
-0.0438078849685314 1
0.017718067863037 1
-0.0387030999004391 1
-0.000659609402477667 1
0.0198734067410836 1
-0.000286496699710156 1
0.0147582652225005 1
-0.00699332917512186 1
0.014159759417936 1
-0.0811925660489436 1
-0.00645949996684927 1
-0.0995559982298081 1
-0.0382390566852197 1
-0.0749953280438553 1
-0.0196951538549667 1
-0.0253059764650579 1
-0.0281153110414756 1
0.0259936365236279 1
0.0859509750471752 1
-0.076657022308964 1
-0.0544960355324173 1
-0.0353377648667978 1
0.0418973620674041 1
0.0380776859638768 1
-0.00771718084077791 1
-0.0027840601916529 1
0.0316293630470799 1
0.0444731514190202 1
0.0786423004118399 1
-0.0710942368228873 1
-0.0392753532758199 1
0.0255612997016988 1
-0.01900421611973 1
0.0142431552782459 1
0.0541520413843801 1
0.0310248103882056 1
-0.0911270704375262 1
-0.0886636108627665 1
0.0970306313476536 0
-0.0256204346299412 1
0.0105907613417459 1
0.0426471845338367 1
0.0519878617805959 1
-0.0770575406856402 1
-0.0474466993861686 1
0.0158888431457849 1
0.00134270799096028 1
0.00114005649875472 1
0.11029032716072 1
0.0435525199811945 1
0.0309738061991651 1
0.0673456998652829 1
0.141072915122925 0
-0.00713962561708393 1
-0.0420777534604905 1
-0.00156230875778358 1
-0.00121301956545957 1
0.0921612701918149 0
0.00961093112002925 1
-0.110200986942228 1
-0.0493702561381357 1
0.0370457496305592 1
0.0740382311343112 1
0.00166036844723568 1
0.0167771190529835 1
-0.0708771287616034 1
0.015852525186109 1
