# Supplementary material for: Bias caused by sampling error in meta-analysis with small sample sizes
Source: PLoS One. 2018 Sep 13;13(9):e0204056. doi: 10.1371/journal.pone.0204056 (PMC6136825; doi:10.1371/journal.pone.0204056)
Supplement: S5 File — (ZIP) [file pone.0204056.s005.zip › results N = 20 theta = 0 tau = 0.5 sz = 10-20.txt]

"dl.theta" "dl.cp"
-0.152208227382079 1
0.0471973382862971 1
-0.287216316023652 1
-0.357711622634959 1
-0.244486706278676 1
-0.0672097776547069 1
-0.494608533843149 1
-0.252266338222816 1
-0.452339487093298 1
0.477119893279134 1
0.101266653590633 1
-0.129803125381248 1
0.165896845043227 1
0.300233646462803 1
-0.221941192986858 1
0.000294711809418006 1
0.424254135327093 1
0.141211573993853 1
0.0566766009970863 1
-0.298761467878627 1
0.142553704902415 1
0.218473828639516 1
0.216932167362159 1
0.0631819210206779 1
0.00412357798909394 1
0.415090500051754 1
-0.244716090335195 1
-0.20896119557605 1
0.0103320004612522 1
-0.169744335353897 1
0.309320002707775 1
0.056946698497058 1
0.171753504805669 1
-0.0321650814121433 1
-0.161436432902426 1
-0.222813844300482 1
-0.450569342460601 1
0.0224544231500716 1
-0.18734044037911 1
-0.0421154834501124 1
0.310159309553599 1
-0.280188679268447 1
-0.0912922874905948 1
0.0720878586036848 1
0.0673676311761245 1
-0.295364389088521 1
0.220656250120562 1
0.0240962977727977 1
0.25798792738775 1
0.0808554596741761 1
-0.239950770666506 1
0.221657520290099 1
0.165969452436217 1
0.270991740764319 1
0.114707763393374 1
-0.187788959930278 1
0.0987202132481347 1
-0.0239022024293416 1
-0.32729348555887 1
0.182717669882953 1
0.076198538683836 1
0.320003330017947 1
-0.0549328312473938 1
-0.213177540454802 1
-0.39782479958555 1
-0.0973191839906722 1
-0.0589990866774484 1
-0.331107887721132 1
0.0921883897158405 1
0.194267702960122 1
0.00762314958152276 1
0.176965676022358 1
-0.205771923440818 1
-0.365968621430829 1
-0.00365808430856817 1
-0.0648258318312805 1
0.165403889052073 1
0.0193894565366451 1
-0.348377963507017 1
-0.105955260096951 1
-0.43694523607786 1
0.535290784283413 0
0.00546066508829866 1
0.0628971883545207 1
-0.348486170536799 1
-0.0144113033275109 1
0.211000835764026 1
0.0731103701644629 1
0.448593790392837 1
-0.311987990846349 1
-0.266895723280569 1
-0.219601393014315 1
-0.19216783530071 1
0.295132198538756 1
-0.167954395111125 1
0.299932021614894 1
0.0692966066093857 1
-0.118529329273013 1
0.048517515688855 1
-0.267555065930883 1
0.386713450002609 1
-0.21242379004999 1
0.288305355758049 1
-0.0788119315255365 1
0.265130322421555 1
-0.366675846443755 1
-0.417855327094938 1
0.251101473815361 1
0.220059416732602 1
-0.128879955863356 1
0.0854240268993177 1
0.335989844480849 1
-0.0631255326811987 1
0.204123358916552 1
0.0937994432926339 1
0.166129085313438 1
0.623280270834058 0
0.265085902419276 1
-0.269413365214711 1
-0.316158560538138 1
0.0664488101061646 1
-0.262876937224062 1
-0.348042962665391 1
-0.323618740045586 1
-0.189204383891713 1
-0.139230980215441 1
0.0739765574785488 1
-0.43852886262805 1
-0.083407404925146 1
-0.111157677696649 1
-0.416768982647368 1
0.263918062100446 1
0.174412471882145 1
0.117668050763437 1
-0.341736737827931 1
-0.0543733491277369 1
0.0470531800166386 1
0.035898615559139 1
-0.284734124687097 1
0.157787013538713 1
-0.0609429725421772 1
0.290495886708266 1
0.226207198170616 1
0.402927495838047 1
-0.00480176590626769 1
0.220131217666606 1
-0.0724430490629057 1
0.199762104645042 1
0.0480801694892183 1
-0.150423691816412 1
-0.156397245283261 1
0.28735193509177 1
-0.132357316447484 1
-0.101197885859006 1
0.328573241344918 1
0.299550780708019 1
-0.229815577163057 1
-0.0928550715366041 1
0.233477283753992 1
0.0566796470878922 1
-0.272992812446283 1
0.107332359092027 1
-0.0475830110163469 1
0.115787419794338 1
-0.0227072452883815 1
-0.0788848533762767 1
0.615869876587597 1
-0.0697584415189153 1
0.368539973729352 1
0.296330977674834 1
0.155706861052751 1
-0.35147072289854 1
0.373521933706506 1
0.592906087043019 0
0.0138416549799839 1
-0.0987047315089549 1
0.0278215903913868 1
-0.333202629366049 1
0.357634528722687 1
0.37292871838745 1
-0.283236305120736 1
-0.0744962992264753 1
0.248436085052514 1
0.184352762591382 1
-0.294171767265063 1
-0.259863736077928 1
-0.367663953548896 1
0.0482133763427911 1
-0.0364966780451225 1
-0.01217129148217 1
-0.173482745401477 1
0.318557228973761 1
-0.486383561468792 1
0.351495012571504 1
0.247204783303117 1
-0.0312675838689396 1
0.392249856409008 1
-0.108233581281764 1
0.125570398072698 1
0.416793219892475 1
-0.0347436537856668 1
-0.0594656117369809 1
0.23691891838995 1
-0.076965595721952 1
-0.556819301594404 0
0.298635886811709 1
-0.0744030874415742 1
-0.065872556170015 1
0.00889594735737936 1
-0.296728425381053 1
0.486592274592673 1
0.216098969889739 1
0.135492490103629 1
0.200517770467337 1
-0.196230038785458 1
0.130468263486337 1
-0.109864662478942 1
-0.253348163374242 1
0.0967396744795571 1
-0.15429341879291 1
0.0989841354052197 1
0.101595187868595 1
0.104729261614372 1
-0.0104614038547454 1
0.0184900667171774 1
-0.198104334669344 1
0.0123976656236848 1
-0.0552487591293481 1
0.109867166613295 1
-0.0312374478261947 1
-0.444454655988277 1
0.209169889521762 1
-0.130484984180364 1
-0.277318694341541 1
0.0850020997529507 1
0.138767519138559 1
-0.0785294600600604 1
-0.729793245488704 0
0.252877606281906 1
0.268539121961239 1
-0.217100091394862 1
-0.185866545295804 1
0.32948807709509 1
0.39851613683482 1
-0.10809945544816 1
0.36691225384688 1
-0.0220638466818821 1
0.272820695934963 1
-0.159226700404231 1
-0.149062254553802 1
0.232712561360319 1
0.157153812576924 1
-0.361427000027161 1
0.144894165650545 1
0.511565863529593 1
0.00404613676063957 1
0.15390097924571 1
0.0200946006591106 1
0.214173296405304 1
-0.0781810804783811 1
-0.149749918169822 1
-0.294221138919922 1
-0.0806688809528631 1
-0.0819038662611374 1
-0.000242066141762315 1
0.330314538417289 1
-0.0697023748408401 1
0.0895961091018536 1
-0.488855688786934 1
-0.00617438627480239 1
0.0939655242875422 1
0.198300877089066 1
-0.0502841757114728 1
-0.159692895529903 1
-0.00935013491418499 1
0.502454113314469 0
-0.18600910368409 1
-0.330407388394632 1
-0.123340204773016 1
-0.375122815909536 1
-0.195869235759952 1
-0.0284502026044935 1
-0.168271714642324 1
0.191443562805222 1
0.194014517728191 1
-0.162840336468828 1
0.323084667902156 1
-0.142207732603366 1
-0.388166745472984 1
-0.141127509768075 1
0.00919369759045008 1
0.288482814014615 1
0.286137504286007 1
-0.0525010788801941 1
0.07339251990932 1
-0.770332511965446 0
0.160058503907467 1
0.0811906112930532 1
0.110105317767225 1
0.100348512694323 1
0.34358088765223 1
-0.233927817667705 1
0.307456642769686 1
-0.0487941076690184 1
-0.0600591383979229 1
0.177356335648609 1
-0.331566136770972 1
-0.17233745750809 1
-0.195418761052926 1
-0.185709716364365 1
-0.0311664364919064 1
0.0833363832682587 1
-0.139406857259937 1
-0.233816556840345 1
-0.21942503435687 1
-0.0995770605388109 1
-0.338498660252362 1
-0.180577443716482 1
0.143121117464325 1
-0.248963322309933 1
0.0506648334941651 1
-0.0648695580980155 1
-0.135191408298383 1
0.347621107375252 1
-0.246366258302145 1
0.239755048261271 1
-0.00934017644013666 1
0.240191395566738 1
0.369408151439865 1
0.0405859061721901 1
0.245655680295578 1
0.141409481833722 1
0.0171336788649962 1
0.247736327960635 1
-0.221027108201841 1
-0.342566996353575 1
0.108808123630894 1
-0.118582803872838 1
0.364031091038194 1
-0.156306511550662 1
0.165909612265186 1
-0.611152179376763 0
-0.26490617510157 1
0.60107319469873 1
-0.142180465276622 1
0.105360840399976 1
-0.328506022662662 1
-0.147466260199522 1
-0.342531350741242 1
0.106833920084559 1
0.282649487119405 1
-0.475061466687319 1
-0.285841324645337 1
-0.101042224712328 1
-0.401021160284964 1
-0.0391896628459301 1
0.511170038948576 0
0.216527111768908 1
0.0672924826648366 1
0.188817755750152 1
-0.237634208969989 1
0.0319087282643019 1
0.246865067420651 1
-0.326738374636361 1
-0.00295835000405018 1
-0.345984144321318 1
0.19364361006406 1
-0.0113755206937199 1
0.573997293753124 1
0.148252667957412 1
-0.0286052773260867 1
-0.0442085969927477 1
0.133622628181268 1
0.292506504842261 1
-0.491859934145194 1
0.200363984796807 1
0.054680331487321 1
-0.0368118332457245 1
0.41323601549557 1
-0.350633886457409 1
0.462678929000905 1
0.250598108227562 1
-0.40108625025619 1
-0.0215414379065721 1
0.270031597966983 1
-0.315812045025964 1
-0.0834645737966301 1
0.199521114934146 1
-0.117527008000492 1
0.0103702567146595 1
0.38579838196159 1
-0.00994187906759902 1
-0.308233115421145 1
-0.258504198924754 1
-0.0176879445969613 1
0.257817971087255 1
-0.251351256010332 1
-0.0357932731306738 1
0.226594252999125 1
0.0425810337318031 1
-0.0225497542436183 1
-0.448674894992228 1
0.240065698614887 1
-0.09155614075931 1
-0.315895786372083 1
0.0574131589542746 1
-0.16014698411014 1
0.157876548202548 1
-0.437540741145507 1
-0.141519971491907 1
0.222670809818503 1
-0.231007003371965 1
-0.0588248691016052 1
-0.652083734356771 0
-0.115570342206523 1
0.0527149047660243 1
0.258849632786822 1
0.0283719164533411 1
0.0620606386446526 1
-0.382909545634472 1
0.036356231576408 1
0.285742101929598 1
0.0882019226357472 1
0.0300805694247345 1
-0.200505022932099 1
0.141037346723753 1
0.514190974045543 1
0.227146113406607 1
0.341909259980862 1
0.360380399306248 1
-0.194705985275938 1
-0.439788526471048 1
-0.250466372107648 1
-0.347379385139568 1
0.0843905071120399 1
-0.154729693952727 1
-0.518447770727468 0
0.268915350952342 1
-0.051172709351643 1
-0.183456577123374 1
-0.0910881442412425 1
-0.134568573963845 1
0.198180346133009 1
-0.128125040782907 1
-0.128640295877876 1
-0.0535978243225771 1
0.213448504648101 1
0.238734292072579 1
0.201783722494607 1
0.0162603027867252 1
-0.0886726838477547 1
-0.0236128946804845 1
0.412786542033582 1
-0.215968876620833 1
-0.168578251160649 1
-0.815298492327392 0
0.0962289636569578 1
0.0841288494149003 1
-0.363971861285566 1
-0.157080454249288 1
-0.119340760889108 1
0.264326303261015 1
0.0264417616710588 1
0.0629765487242338 1
0.291355219740191 1
-0.0102007757091736 1
0.0655220063386441 1
0.0104170457187947 1
-0.115770519058532 1
0.173732054060535 1
-0.0930944404642828 1
0.182864111338845 1
-0.0831907202558829 1
-0.0592393993962391 1
-0.234594651224461 1
0.264650604041802 1
-0.093531581143843 1
-0.0593723562950579 1
0.0919863614473892 1
0.505106552526411 1
-0.477615482451345 1
-0.055772297082265 1
0.648188069508749 1
-0.251386849411381 1
0.315807265184339 1
-0.356734115122236 1
0.0933001789631022 1
0.23405537888765 1
-0.187849193706905 1
0.0476127023195666 1
0.353052894015072 1
0.176108942663632 1
-0.259238349145143 1
0.281252027280852 1
0.158828898311215 1
0.205388344640959 1
-0.402950083683718 1
-0.0884089666779103 1
-0.281771045896709 1
-0.377231928143189 1
0.0931149586517995 1
-0.249465088932934 1
0.039551234363705 1
0.0325525076370722 1
-0.399033313230789 1
0.11715419537268 1
0.0558795937234925 1
0.340008709185514 1
0.179784385782231 1
0.166410429549037 1
-0.173307157216008 1
0.0850487860458921 1
-0.333370454304751 1
0.252243923793288 1
-0.108496027002182 1
0.0788409376581466 1
0.214407535586498 1
-0.0662295032090789 1
0.123437303606052 1
0.139747974839436 1
-0.185184890994039 1
0.333167154091387 1
0.314970086479973 1
-0.245140202120996 1
-0.201880793470497 1
-0.177037415664529 1
-0.603009369724328 1
0.0798413061588085 1
0.252734457145796 1
-0.116247741508435 1
-0.13771014215008 1
0.0345252714374401 1
-0.160153729163109 1
0.421744932155884 1
-0.346049425418705 1
0.0968769101758732 1
0.58266869366246 0
-0.00789572754193796 1
-0.462527509543414 1
0.224332730213494 1
0.437300416407952 1
0.164871026045365 1
0.280975270693986 1
0.16174606068528 1
-0.00829231777997643 1
0.314119550735454 1
-0.0256626242058683 1
0.310908540220067 1
-0.0127133196595429 1
0.343288918054363 1
0.0289750414003682 1
-0.157686984350614 1
-0.183429289349393 1
0.0620476504932631 1
-0.447287869278623 1
-0.0994348144394315 1
-0.236066449251505 1
-0.288461768225917 1
0.064058252406146 1
-0.486324670157239 1
-0.174405018924254 1
-0.177159999696864 1
-0.475789510161254 1
0.439909154383529 1
0.369541674822867 1
-0.134773210850285 1
-0.131096329250849 1
0.158907052413349 1
0.326359711405414 1
-0.186436149629074 1
0.202291527674964 1
0.144593038300189 1
0.0717104368673001 1
-0.0809233562215571 1
-0.0209303586544192 1
-0.00676415746804797 1
-0.133582055495046 1
-0.23661266979928 1
-0.208245020531056 1
0.0514974618410511 1
0.0697680733348986 1
-0.484697054531176 1
0.338189820283143 1
-0.220473344456929 1
-0.131165328693037 1
-0.74468074863163 0
0.0372735948547127 1
-0.515005609384112 0
0.0493885465603808 1
0.0681433384641222 1
0.0639628018444907 1
0.198535874962671 1
-0.0707676217383241 1
0.19383049135555 1
-0.0452143777905564 1
-0.0655193053952369 1
0.0638454128352588 1
-0.379013778658414 1
0.529571322809559 1
0.368135433429782 1
-0.0058807124691014 1
-0.0365797586685939 1
0.522702792433999 0
-0.122245465160251 1
0.0154828827400724 1
0.0936432395445658 1
0.0792299795292085 1
-0.26026717908629 1
0.230709979058077 1
-0.109546453128645 1
-0.309544988364886 1
-0.125200355744108 1
0.351400954017078 1
0.0747673220418931 1
0.281201924616829 1
0.281114984284783 1
-0.250410646819327 1
0.0535619309122241 1
0.249038137495187 1
-0.377384101867071 1
-0.431632141424715 1
0.280744085903191 1
-0.191409884030399 1
-0.373387321724394 1
-0.204921743614733 1
0.293564706335999 1
-0.0423240432739025 1
0.170998667068297 1
-0.100137294117197 1
-0.298445424038935 1
-0.067245056882058 1
0.221837476396896 1
0.0169899289121857 1
0.102943875347501 1
0.341673400878249 1
0.308927165701038 1
-0.105264879936044 1
0.342840411014595 1
0.0196317253076736 1
-0.177371868041297 1
-0.022866047660724 1
-0.120184358015788 1
0.677983844288847 0
0.0073942534722178 1
0.0595204678563198 1
-0.399660969367492 1
-0.247928899342345 1
-0.0968976870059258 1
0.19254472342922 1
-0.183337298647818 1
-0.128652144405301 1
-0.141168685956356 1
-0.102795350195178 1
-0.243768675576046 1
-0.462612997617329 1
-0.25807867700033 1
0.0485828195101538 1
-0.0856317386544524 1
0.157413717498809 1
-0.13764168140561 1
-0.240276602519657 1
-0.255241747390624 1
-0.273089955130659 1
0.171566846523971 1
0.0365968327482004 1
0.340461656469763 1
0.0471938211032051 1
0.179820215616751 1
0.351660395082176 1
0.17779550331063 1
0.23921356063577 1
0.204045374632007 1
-0.297064936262948 1
0.0532214664466017 1
0.134971890670208 1
0.610927672802287 0
0.214597382731013 1
0.507081941912061 1
-0.0746919658426226 1
0.362190765255117 1
-0.0125878356535516 1
-0.103280863717955 1
-0.147261070304245 1
-0.353252175183537 1
-0.0167982100560918 1
-0.0427511252895491 1
-0.0554413352062979 1
-0.502961908021683 1
-0.553723034881631 0
-0.209610813787472 1
-0.00944769481432973 1
0.288315626962392 1
0.237215329242635 1
-0.514386092990138 1
-0.103944292350183 1
-0.0219376784846585 1
0.00169815378726302 1
0.433021329461996 1
-0.0171930900245125 1
-0.483287151134875 1
-0.203567511996886 1
0.125947267343928 1
0.321298597932902 1
0.244855585862508 1
0.0391461699972922 1
0.195232640463863 1
0.212984573892274 1
-0.43850835158578 1
0.0329967692675184 1
-0.0452430768875791 1
0.32399261676142 1
-0.310269502628711 1
0.606398092526552 0
0.143779395754623 1
-0.292898829809021 1
-0.294330105023372 1
-0.190770656615026 1
0.12748139792121 1
-0.0651587207094656 1
0.0993368214698622 1
-0.107848343789104 1
0.147427260340831 1
-0.488207491261401 1
0.103658389017064 1
-0.224108370511054 1
-0.295089244743564 1
0.271194348681781 1
0.233788159609317 1
-0.302234053834887 1
0.504803371390829 1
-0.339518700154917 1
0.328108855496171 1
-0.357156156633574 1
-0.490816810317229 1
-0.207965389843343 1
-0.0200819959916349 1
-0.444578462761607 1
0.105095350002641 1
-0.0483511300500532 1
-0.257175507434665 1
0.0755105963604009 1
0.159666753596894 1
-0.194275741394998 1
0.353857703243249 1
0.18230930541636 1
-0.170547226244783 1
0.020358144576915 1
0.55211334127863 1
0.280479253829881 1
0.234513403696153 1
-0.197624179779983 1
0.0346100346452109 1
0.146297884384329 1
-0.000160668635062054 1
0.0283134582691825 1
0.346381002686035 1
0.244765812264361 1
-0.660806529197894 0
0.625785476698525 0
-0.153891303564203 1
0.346954211072571 1
0.0242061852769212 1
-0.0598897440142496 1
0.0362067121461341 1
0.331112807396572 1
-0.0176508043788313 1
0.010703385330646 1
0.460280488061386 1
-0.213770513365102 1
0.0195068630117136 1
-0.164337410401932 1
-0.253189243512662 1
0.324596140757418 1
0.465777339450255 1
-0.504059438345554 1
-0.189836200229769 1
-0.41064567599986 1
-0.0372942544096374 1
0.000647311804326742 1
-0.0690116480655096 1
-0.27217776401587 1
0.13650324055618 1
0.0159191073584917 1
0.0682066717916889 1
-0.135934811002372 1
-0.466800657440068 1
0.23517334968434 1
-0.315527396229907 1
-0.158427140277337 1
0.208889604794659 1
0.0485474723706803 1
-0.239306471569567 1
0.10319170307682 1
0.36011212093304 1
0.41347635120308 1
0.0275943266351274 1
0.413573854674666 1
-0.147233292798193 1
-0.332111225653708 1
0.333111375779746 1
-0.06996144693568 1
0.125101050225318 1
-0.272845320369962 1
0.0763958911179182 1
0.141502609668007 1
-0.0494303665018613 1
-0.347422609587013 1
-0.149396358838375 1
0.303655065567787 1
-0.177526971049921 1
-0.153505023653557 1
0.13888236389266 1
-0.606861195939996 0
-0.0151553299943938 1
-0.0623046370218754 1
-0.00496079120104247 1
0.200157119096474 1
-0.0160384250657034 1
-0.0996782309526228 1
0.0755376797671529 1
0.138790343345082 1
0.038200711952656 1
0.145168856084545 1
0.500929214611079 1
0.0652533308652069 1
0.334913213219643 1
-0.161909561722976 1
-0.0767988114072309 1
0.619491080352009 1
-0.0860987448735081 1
-0.0265074932546509 1
0.554526666253951 1
0.0421424730495208 1
0.0501135848784471 1
0.175952183689006 1
0.156814919711385 1
0.185280651016748 1
-0.05882525156049 1
0.211698529494838 1
-0.31132290096673 1
-0.169618642459529 1
-0.657670182451048 0
0.0967022075093773 1
-0.254063245985712 1
0.104447863243068 1
0.278216121692096 1
-0.10275123613574 1
-0.273109972334774 1
-0.0175241151219445 1
-0.324501140939778 1
0.0465291950108838 1
0.171538095955933 1
-0.147276003790007 1
0.0144328370507683 1
0.00122394127945668 1
0.100610521708245 1
0.0397788583379726 1
-0.188461049173001 1
-0.000566809636196278 1
0.34952129682963 1
0.322532606939381 1
0.55654501141078 1
-0.10416568782005 1
-0.0716625913773973 1
-0.332961739900879 1
-0.328774338428007 1
0.102015651366015 1
0.206949188577906 1
0.215607125188929 1
0.337800662442319 1
0.186481448877537 1
0.302029532196638 1
-0.210724604756628 1
-0.298029351072881 1
0.0400858664978738 1
0.27567213581899 1
-0.0103634619680277 1
0.0488043908212187 1
0.373107573756537 1
0.232878926895592 1
0.0670396764440116 1
-0.22086663910298 1
-0.140950880978323 1
0.0586485937569298 1
-0.351108902274594 1
-0.365947600691593 1
0.145491606746285 1
-0.180203582807376 1
-0.140237801381358 1
0.135082196199145 1
-0.0594033568381885 1
0.26322530821888 1
0.346376597075971 1
-0.0908644615108747 1
0.32488998244815 1
0.0428325816038145 1
-0.229290151214152 1
0.211040538236607 1
0.224892325474998 1
-0.241798482781123 1
0.125192046882769 1
-0.353337113912374 1
-0.0868556385037099 1
-0.686544829680708 0
0.351025581480239 1
0.0344389062467174 1
-0.327465369746873 1
0.0388843565238856 1
-0.16623339287092 1
0.0594694982678076 1
-0.283763665753081 1
-0.189790230240829 1
0.220683232156615 1
-0.0783875949445961 1
-0.169632565193032 1
0.543533891141138 0
0.248246358417849 1
-0.351103893706093 1
0.218894994549182 1
0.159371600203969 1
-0.576803063264224 0
-0.056009611690147 1
-0.301936177044627 1
-0.385451942212522 1
0.0339466844166275 1
-0.296498995963844 1
0.0284990919006771 1
-0.304974807160902 1
0.0189292472514316 1
-0.0603688253471992 1
0.10122698870128 1
-0.0460518906145787 1
0.374368154588317 1
-0.265524726992689 1
-0.102438636150114 1
-0.143415380398134 1
-0.179187913026034 1
-0.716711842651063 0
-0.119325931135663 1
0.146749089517284 1
0.284479403848923 1
0.107389359318152 1
-0.069795743654773 1
0.198101230481519 1
-0.107592139553649 1
0.186799012252224 1
0.0857191149192565 1
0.162159041427444 1
-0.11213505848436 1
-0.162949506177465 1
0.14586495089693 1
-0.116412685138562 1
-0.324083920934858 1
0.184477956352121 1
0.146035204484502 1
0.154950419095481 1
0.418588677608831 1
0.0480111629641405 1
-0.277690706054023 1
-0.0353968825311863 1
-0.104655103111781 1
0.249868172800952 1
0.243260219971696 1
0.262363934957122 1
-0.102433082568395 1
0.121291975454768 1
-0.145846547909076 1
-0.097156870128807 1
0.169584401057029 1
0.129763219509666 1
0.0199361629812599 1
-0.178190455442845 1
0.183562215804062 1
-0.0185193811677725 1
-0.0588996152938938 1
0.0655372661848139 1
0.116976573975181 1
-0.421211125474142 1
0.573616021942889 0
-0.326037306165622 1
-0.275372876948718 1
0.123028954970819 1
0.224463129981416 1
-0.60455001345864 1
-0.0676435353254758 1
0.0216953616657995 1
0.160892660840712 1
-0.116422578506164 1
-0.163943977365769 1
0.204498018102763 1
0.117912542645613 1
0.536741657154804 1
-0.033139072159108 1
-0.112770502848032 1
-0.319990734689084 1
0.259725575486626 1
-0.200550375714078 1
-0.499531067479136 1
0.323931731088665 1
0.0229286687612565 1
-0.176687610812411 1
0.0850178263913854 1
-0.569152754191484 0
-0.144141197230884 1
0.120088590689551 1
-0.36104873769815 1
0.0891311663651642 1
0.510572762463037 1
-0.309483777449332 1
0.248041430393829 1
-0.524620785165396 1
0.340150256736618 1
-0.196813636172671 1
-0.125390329098634 1
0.0491456185004677 1
-0.000547501682194133 1
-0.274123371714691 1
0.592121251528004 0
-0.686321636561272 0
0.137270182564323 1
0.162583548807224 1
-0.366097022707547 1
-0.552862188827449 1
0.0193148865392664 1
-0.578920868341788 0
0.165086821102756 1
-0.111835398342257 1
-0.253252703855802 1
-0.260844159028287 1
-0.177512861524501 1
-0.267477695332007 1
-0.0637717235475933 1
-0.26795296800222 1
0.201261345774363 1
-0.164631388915948 1
0.394695828626007 1
-0.0218052166934817 1
0.0596232336427728 1
-0.185313732656596 1
-0.304571534584901 1
0.288047648974319 1
0.0430743313959502 1
0.00603656054812562 1
-0.169762342392609 1
-0.347814128210897 1
0.241980100020927 1
-0.139969210211206 1
0.0931123555152152 1
0.0107614436454642 1
-0.102320531682036 1
0.848984565215612 0
0.522217740742434 1
-0.389987838710128 1
0.295700054036166 1
0.0247947056317293 1
-0.283320875911526 1
-0.00455641969117117 1
-0.452781131570388 1
0.187247313247117 1
0.209712725759906 1
-0.138200590598587 1
-0.0759051571953406 1
-0.185194393111643 1
-0.513191892855392 0
0.108450938284759 1
0.121350259200348 1
-0.0167779888895283 1
-0.435908900077243 1
-0.638696010486984 0
0.287705125676452 1
0.225524836543895 1
0.0699017566182996 1
0.0654068294820488 1
-0.268377737754578 1
0.14782896335 1
-0.505122065118883 1
0.437192174559223 1
-0.322943190389457 1
0.00782430353315004 1
0.492011903339357 1
-0.38069966776925 1
-0.540064602728821 0
-0.319226224474509 1
0.183421090537818 1
-0.604792303403238 0
0.0627226815148416 1
0.0768037540423065 1
0.510804014465366 1
0.371536197652207 1
-0.17307059489023 1
0.353421384092274 1
-0.109088944372614 1
-0.159317953413147 1
0.028462811940945 1
0.138833312308487 1
-0.218308983104094 1
-0.0418955507758615 1
0.190208958236215 1
-0.225728397877594 1
0.0615774384842174 1
0.00610888690635105 1
-0.171220422289546 1
0.243442611195414 1
-0.191045186901811 1
-0.256908438284515 1
-0.179053215701073 1
0.0960173712569571 1
-0.000171587166237927 1
0.428094350187118 1
0.234431744012683 1
0.179508352796793 1
-0.157013535754734 1
-0.147037995939948 1
-0.00232236935587274 1
-0.079717070627639 1
-0.305565626011426 1
-0.129405247902764 1
-0.132930193165432 1
-0.328103191201065 1
-0.0208730692755116 1
-0.213959888743339 1
-0.0503077859892399 1
0.0769290458772626 1
-0.0957209119973337 1
0.262199122531273 1
-0.0890051075412198 1
0.0400655767349902 1
-0.12754747833084 1
-0.137472877355785 1
-0.00868366399837603 1
-0.180046831066824 1
0.128342958969689 1
-0.110845599623334 1
-0.875291325121954 0
-0.249170376044262 1
0.0656467459795091 1
-0.236395245244752 1
-0.300753614129664 1
0.145065679146336 1
-0.226572470730929 1
-0.0607180090288595 1
-0.0944401032564006 1
-0.0334749527657847 1
0.212471136850144 1
0.04612409723931 1
-0.132975333172087 1
0.13319834919623 1
0.158314185090344 1
-0.0630587725390278 1
-0.117609112247837 1
0.0909455968691555 1
-0.160629793109096 1
-0.0569646883695811 1
-0.259534159663798 1
-0.412528382863674 1
-0.482369940433396 1
-0.0634685228399109 1
-0.245638363868716 1
-0.0547284946235031 1
-0.422306386518869 1
0.114712572452592 1
-0.0526442753402258 1
-0.0805168929974312 1
-0.233754855762635 1
-0.1750880649345 1
0.467619836166456 1
0.260494632661693 1
-0.276561127713863 1
-0.245914310823588 1
0.32543469591243 1
-0.613595898471862 0
0.294996956010688 1
-0.178329855484352 1
0.0371593915261375 1
-0.330961931577849 1
0.0222645269579691 1
-0.0799274060912271 1
0.366691044666235 1
0.00617897942836328 1
-0.128800380380362 1
0.36030665859243 1
0.382134779284689 1
0.237864958247997 1
0.236065052984209 1
-0.0151577729717418 1
-0.222888513486263 1
-0.0213304569857495 1
0.481467709511079 1
0.330614570174775 1
0.053267611055086 1
0.136747466443028 1
-0.523580677272868 1
0.495040168222283 1
0.660457945893766 0
0.186861092728747 1
-0.173535841395309 1
-0.787897729392452 0
0.00365328895628021 1
-0.0717222809005178 1
0.146641315875225 1
0.0704690523566524 1
-0.171405602235726 1
0.2620031347817 1
0.038792967295369 1
0.0774722383375214 1
0.0877920579943693 1
0.17070821947967 1
-0.285366563384548 1
-0.405641652381503 1
0.185854108718069 1
-0.236147904354018 1
0.00232378641313265 1
0.24932000262026 1
-0.174131323479408 1
-0.0267404226166972 1
-0.090652706967022 1
-0.154698923973389 1
0.382170033976327 1
0.0542051848693476 1
-0.0415287407998152 1
-0.0285593970595583 1
0.0475553281369002 1
-0.303467791150803 1
0.0579643543905841 1
-0.115175440315059 1
0.276828421318812 1
-0.118831122347239 1
0.344086792034294 1
0.214240288590243 1
0.0300978083279104 1
0.230136130896029 1
0.0544069976822243 1
0.137411291951864 1
0.0168786877545635 1
-0.377356827350987 1
-0.082316472231603 1
-0.0268583003930388 1
-0.437045046305643 1
0.215826845287806 1
0.477932565679658 1
0.0180989330599193 1
0.23363249842293 1
0.0953269242157909 1
0.309206718552176 1
0.508160253307908 1
0.297598428224586 1
0.00113322980425521 1
0.0658747821667912 1
-0.192308445990472 1
-0.524020865188903 1
0.0440589578444214 1
-0.0811313280346083 1
0.433615865074063 1
0.197159249817072 1
0.220738515102415 1
0.382472265691022 1
-0.000290091481915181 1
-0.0942206851086974 1
0.108523951766994 1
-0.326594602540834 1
-0.125279685000604 1
0.259074804170835 1
-0.366694014967399 1
-0.521036560361599 1
-0.165847317622469 1
-0.178532130877532 1
0.343730080494981 1
-0.0794395433225403 1
-0.232168089412302 1
-0.208943517273791 1
0.614101156403821 0
-0.220317603474296 1
-0.252775757937511 1
0.193346359858881 1
0.100035401584869 1
0.227303286500014 1
-0.392468694224408 1
0.0497564388573885 1
0.148978988475828 1
-0.0634794677429446 1
-0.100006041788994 1
-0.262853896517019 1
0.217782774237971 1
0.0890571133864337 1
0.246896695850869 1
0.0970669789343756 1
0.380792551527347 1
0.114370487127216 1
-0.460085835701922 1
-0.238476530356401 1
-0.136060825707217 1
-0.0758611244338969 1
-0.0176188063751979 1
-0.28285960519346 1
-0.355337557199841 1
-0.0363507061619238 1
0.285177913262504 1
-0.389073232663812 1
-0.240943717613718 1
0.189170176219355 1
-0.14952569837413 1
0.821859587574737 0
0.331723566888567 1
-0.302176014729744 1
0.00441541868463223 1
0.466043667673396 1
-0.203011122098121 1
-0.0301118724416349 1
0.251132534228485 1
0.159414146543693 1
-0.372288847421893 1
0.0448342070524909 1
-0.0896242505139608 1
0.485484710607498 1
0.0591173571557045 1
0.237787752507965 1
0.204045003594051 1
-0.317815725683737 1
0.0784325391830529 1
0.28882650214612 1
-0.104345730876618 1
-0.0196818343242676 1
0.0427525282144808 1
-0.0522139414740623 1
0.189863173322283 1
0.351892239143205 1
0.255480353441558 1
0.0944549288973016 1
-0.149449656638243 1
0.223393562844411 1
-0.37982878931457 1
-0.208341682670553 1
0.245851207254436 1
0.661621297587931 0
-0.247153964164634 1
0.0728866843289219 1
0.0516299417303941 1
-0.268380214903931 1
-0.44844185697219 1
0.197109208079971 1
-0.109122002925131 1
0.392603374231439 1
0.319069274286549 1
0.109760002579559 1
0.117334388039274 1
0.112305528250906 1
0.0217319139161102 1
-0.298183165127614 1
0.376565666295439 1
-0.0963158877452387 1
0.20374929926668 1
0.0690213456603504 1
0.314920917467397 1
-0.38779034925499 1
0.406593158086794 1
0.114778298388075 1
-0.136889774510223 1
0.0732746534987335 1
-0.39034985149123 1
-0.145058053380123 1
-0.0645196163944415 1
-0.136880150976572 1
-0.390916500304264 1
0.397927507282776 1
0.204666690489835 1
0.129795577739515 1
-0.262294007324231 1
-0.343343405266024 1
0.306538182449095 1
-0.415868608787706 1
0.328542484062232 1
0.509108739182059 0
-0.261873869595936 1
-0.0609375340076925 1
-0.72822483369617 0
-0.577047662742641 0
-0.126179410100015 1
0.0938569884449922 1
0.346977945063782 1
0.255089870747069 1
0.310233501534977 1
0.298743758499946 1
0.422361661608698 1
0.41547418571192 1
-0.414519681157313 1
-0.112065122681652 1
0.295798641626165 1
-0.576747637626901 0
-0.0341212084101992 1
0.0372438678155095 1
0.383798055642617 1
-0.0317188529284536 1
-0.0437713923623299 1
-0.220028822671572 1
0.00321191494724514 1
-0.158000029599684 1
0.124536853897209 1
-0.236061129954041 1
-0.366478570417552 1
0.0383142270614926 1
-0.093682192188447 1
-0.295093515122557 1
0.278321477068353 1
-0.195838493812745 1
0.101372760731722 1
-0.427392924692791 1
-0.0169942867022067 1
0.139085246014724 1
-0.0600175618788597 1
-0.0523651377534895 1
0.190665859503955 1
-0.357484743144459 1
0.0462493523489755 1
0.182247132591892 1
-0.493833685982335 1
-0.0186301066597423 1
0.112997947685118 1
-0.398693333378193 1
-0.358735760053818 1
0.0622434428259079 1
0.381112083588466 1
0.199896915088988 1
0.212216895724836 1
0.0534551847010878 1
-0.0437118241581593 1
-0.191926866192361 1
0.0730522336185485 1
-0.512297675779602 1
-0.10965602639933 1
0.227064403855357 1
0.337433179228666 1
-0.0469536416573529 1
-0.282197319540876 1
0.180613348589272 1
0.188928271291749 1
-0.126399288191532 1
-0.282388855488919 1
0.080326443077187 1
0.153010489677813 1
0.206526892745563 1
-0.127086963603994 1
0.0717944875676268 1
0.141256921017948 1
0.261133504656735 1
-0.515899488845834 0
0.0123876507920775 1
-0.173205071333628 1
0.217202493669551 1
-0.640556526475851 1
-0.39070541733514 1
-0.157689450283916 1
0.120646811262497 1
-0.0695213981024224 1
0.0580400581712359 1
-0.0552906840075539 1
-0.269518048174357 1
0.406962358466597 1
-0.0126459417146303 1
-0.043369578608424 1
-0.117585310856208 1
0.0146151575817317 1
0.122970203711633 1
-0.245813218091733 1
0.348433193604088 1
-0.297596782548962 1
-0.0352257551192485 1
-0.113111012116334 1
0.114641647647658 1
0.0710004589595379 1
-0.25791220003984 1
0.281481616784827 1
-0.0818758257951324 1
-0.0638834768751618 1
0.302848366710098 1
-0.197663519398328 1
-0.649560217580073 0
-0.0822620829199203 1
0.0889773813755453 1
0.122496552386532 1
-0.263375327740409 1
-0.0324067875437428 1
0.152485394864451 1
0.0229306959872881 1
-0.202243072599302 1
0.239630855258372 1
-0.0243066704826761 1
-0.302795543935533 1
0.322147185992625 1
-0.296201751159836 1
0.0737555484316547 1
0.0980357765426883 1
0.317219727795856 1
-0.322392992857006 1
0.369195914953854 1
-0.0106581188566762 1
-0.487626022530309 1
-0.0956389518399944 1
0.257696723033822 1
0.0638391670198153 1
0.0598122261294269 1
0.0695002190036522 1
0.0805799808666357 1
-0.0455085507958735 1
0.238997988524171 1
0.0616177953281202 1
-0.145954150503168 1
0.0287313168841325 1
0.532841557482292 1
-0.122846829444855 1
0.0620472479799633 1
-0.262553694489115 1
0.0929191459447866 1
0.134161218399089 1
0.111593472065507 1
-0.28924000137763 1
0.583182032701752 0
0.392835679740765 1
-0.0511946777769358 1
0.674143301203581 0
-0.0981623268823661 1
0.347882268409688 1
0.182113602295433 1
0.0613762723122836 1
-0.0307938227782529 1
-0.0494487149276131 1
0.359734602580718 1
0.431277310930714 1
0.0375585580379807 1
-0.172582374542366 1
0.0928839035066393 1
0.0345679012425709 1
0.235381859541129 1
-0.214752956827656 1
0.0975940167646357 1
0.0622437251257144 1
-0.183476125776005 1
-0.0920163841717393 1
-0.036842229386825 1
0.123334967464887 1
-0.461995793909959 1
-0.394250259759512 1
0.469709406933444 1
-0.115277444984493 1
0.118141320693781 1
0.159979145843389 1
0.35379139696249 1
0.0941622344935674 1
0.263127174383657 1
0.283815131136387 1
-0.00483082900513136 1
0.270970873969796 1
0.456768500154109 1
0.155099133477708 1
-0.224762330733603 1
0.235061997830646 1
-0.283337118301202 1
0.0882894459584807 1
-0.0805437948098147 1
0.0187439204967334 1
-0.303417987687637 1
-0.2248906592004 1
0.178513651070874 1
0.230337079540188 1
-0.0263965854708984 1
-0.181754260484823 1
0.536992431747972 0
-0.0405683136440083 1
0.00471658704866715 1
0.0862182427307429 1
0.342405823736448 1
0.0736663014733259 1
-0.209618308268973 1
-0.279058701602247 1
0.143398281490248 1
-0.120085456784625 1
0.334504369439461 1
0.30542411865561 1
-0.0819607827971359 1
-0.33748399594758 1
-0.147049019656686 1
0.409505847278662 1
0.521410040753764 1
-0.202557805009734 1
-0.0138538789628959 1
0.203499735664198 1
0.0559688843012832 1
0.0880109341770823 1
0.0971901354360166 1
-0.0799989694860557 1
-0.026265020005927 1
-0.246342377110226 1
-0.352723673852255 1
-0.316452070974423 1
0.0292613651975823 1
-0.0839644264700731 1
0.102156937050231 1
0.141922009953673 1
-0.413339702677842 1
-0.131867929304014 1
-0.0600283026975987 1
-0.490477746348799 1
-0.37008515729376 1
0.103979468818692 1
0.78360850222539 0
0.0384691382562186 1
-0.0294707763410623 1
-0.0160692743540821 1
-0.276151055464086 1
0.157835025753162 1
-0.140117883538629 1
0.148934757425661 1
0.138108374362485 1
-0.500766392003295 1
0.441298714135808 1
0.32982484433136 1
0.226064284072615 1
0.0776441450034311 1
0.295089012323018 1
-0.159256319595464 1
-0.333829296662282 1
0.236694359851688 1
-0.142418156708778 1
-0.183252978430577 1
0.172148359965229 1
0.349208109920299 1
0.113100394261591 1
-0.139810100407606 1
-0.249463270330012 1
-0.411969875635276 1
-0.283920546143476 1
0.0966273439045059 1
0.151551894220623 1
0.239882334237721 1
0.12155942118601 1
0.223300888411557 1
-0.132254507148445 1
-0.0315624446726522 1
-0.346182241312172 1
0.119708019470882 1
0.124853017625508 1
0.324438298799629 1
0.178665108779755 1
0.43752396332319 1
-0.0291897327078307 1
0.0519283322615733 1
-0.208327842793076 1
0.184206666248793 1
0.0856146634344843 1
0.0951272501201351 1
0.269983281174654 1
0.393852877676094 1
0.129818398221086 1
0.261540744826393 1
0.425852888882519 1
-0.109078609938756 1
-0.341887588756541 1
-0.17866160470493 1
0.107668570604313 1
0.106754364785597 1
-0.284461472885002 1
-0.234663031319154 1
0.147867262029531 1
-0.122761152094095 1
0.290872254060389 1
0.0304052934846882 1
-0.0625898717103748 1
-0.167646783867071 1
-0.0648993020260004 1
0.239004400791069 1
-0.280430525870039 1
-0.470652050391269 1
0.240059175473258 1
0.280136097588652 1
0.140631620093722 1
0.271556087768814 1
-0.13970005776326 1
-0.0614325159132286 1
0.486796861889008 1
0.527302763543363 0
0.288909286610072 1
0.0147777546932418 1
-0.130896632195219 1
0.0530204658106967 1
0.195056430757652 1
0.378341043634563 1
0.0991082194428887 1
0.0181720210075618 1
0.230427758401081 1
-0.268708850916727 1
0.133070881121841 1
-0.0678049165977945 1
0.141885864519515 1
-0.120942830019377 1
0.118048690007001 1
0.34396268716087 1
0.0430973021461411 1
0.545016606814464 0
-0.277654561302289 1
-0.0809240332104084 1
-0.427410836180549 1
-0.243064329498724 1
-0.0508135839245494 1
-0.172103979658995 1
0.143908194650121 1
-0.00777794826575251 1
-0.39070533461125 1
0.142326300866548 1
0.0685660435618396 1
0.153765481174428 1
-0.163915967210313 1
-0.161146259611717 1
0.434397658378698 1
-0.0445435429863264 1
-0.0298295464109194 1
-0.460270117033813 1
-0.0668773304235022 1
0.3938877638788 1
-0.279822432991036 1
0.138406035717261 1
-0.0336288858674051 1
0.0906055511143508 1
-0.120534873861066 1
0.374352421897741 1
-0.286256678758064 1
0.323049135506537 1
-0.365405506377998 1
0.117426998639354 1
-0.279691750230241 1
0.269227691511329 1
-0.126834174263721 1
0.493219488456852 1
0.07685084252711 1
-0.137736386233048 1
0.0557324331072379 1
0.061231933817631 1
-0.285344616601024 1
0.382155302058665 1
0.0770931438155261 1
0.102090801060637 1
0.364868072227388 1
0.1267555279376 1
-0.178502092614792 1
0.124767974490199 1
0.149511449579142 1
-0.335563541558008 1
0.0431586083061235 1
-0.380649355467011 1
-0.0779005909198488 1
0.280113210365505 1
0.251208684587414 1
-0.183193438556524 1
0.124951341472978 1
0.214056849531093 1
0.197712496665766 1
0.146277059098904 1
-0.164993578773217 1
-0.152446647606914 1
0.102250621726111 1
0.174198834996985 1
0.0610358712466941 1
0.156953776053768 1
0.122438412363175 1
0.133813261493259 1
-0.339317382384959 1
-0.262395706711758 1
-0.0457309911033392 1
0.331637853444505 1
-0.148968626407501 1
-0.0974086080321372 1
-0.20555881640266 1
-0.0355392963767962 1
0.721671017166506 0
0.123452416588474 1
0.26041404553818 1
0.163368667599905 1
0.278166200537631 1
0.00812759552631201 1
-0.311033737390063 1
0.152917524701203 1
-0.227517471423385 1
0.614058607542638 1
-0.249212096448642 1
-0.162311979999134 1
-0.135458663559754 1
0.0551318387020515 1
0.321586645382848 1
0.43307057548534 1
0.267795385149764 1
0.0516903705652536 1
-0.0780682557513857 1
-0.3361165314985 1
0.111884329141084 1
0.0716206083563132 1
0.106125000937252 1
-0.0788440185658881 1
-0.287401083314824 1
-0.101125911833478 1
0.376121362048357 1
-0.107450149925746 1
0.363837921243874 1
-0.130171355228211 1
0.350407053600578 1
0.0889898151436751 1
0.620478848062747 0
0.170938811260332 1
-0.352216427578813 1
0.225700264494345 1
0.0514827373382286 1
-0.24517613499831 1
-0.312832304372016 1
-0.303491623058781 1
0.210461859564151 1
-0.0167041869903842 1
0.0677885508651966 1
0.027115691118971 1
-0.422716452909556 1
-0.546394943764229 1
0.200175812943203 1
-0.645232455255331 0
-0.0948796445619065 1
-0.119143503892751 1
-0.614910046311817 0
0.590525230913334 0
-0.31738126820266 1
-0.364516742908261 1
0.01599174461423 1
-0.0444066975218953 1
-0.142060546058946 1
0.000940362573702995 1
-0.162571439928717 1
-0.103987615000219 1
-0.256742576501769 1
0.0914379740436269 1
-0.0140399105635702 1
0.223948767488784 1
0.183486580412691 1
-0.190240743823237 1
-0.258995250417448 1
0.134774872130193 1
0.0281465330364623 1
-0.131394351219907 1
-0.236710107734024 1
-0.128211025968019 1
0.0608300275962281 1
0.200864640654372 1
0.0986803698701936 1
0.203606769011443 1
0.168058713674496 1
0.36480250661872 1
-0.056697297375281 1
0.260347709879342 1
0.0899722233373489 1
0.139522131353957 1
-0.279507605447518 1
0.177640454673908 1
-0.0752917222640801 1
0.145844779933604 1
-0.385011413959181 1
0.094628441278836 1
-0.193145286387668 1
-0.0890940440304546 1
0.14887131490612 1
-0.0263596664052725 1
-0.210458780401872 1
-0.11405761517352 1
0.175064395174942 1
-0.0404375575323855 1
-0.0288577322352558 1
-0.162530569832737 1
-0.0271902409499599 1
-0.0751911482861397 1
0.145312282968557 1
-0.113893559186851 1
0.24991789583211 1
0.106527557654427 1
-0.166008055392343 1
-0.178792408494685 1
0.00259501388626185 1
0.192337783080243 1
-0.259775362746498 1
-0.112872887938793 1
0.467962873329468 1
0.0834031312234276 1
-0.19990665296511 1
-0.167403408326765 1
-0.260832337216952 1
-0.0765056973732001 1
0.0837196609108042 1
-0.273385762848769 1
-0.191754054369642 1
-0.257076296507751 1
-0.061843206383091 1
-0.111679890102694 1
-0.143237874815972 1
-0.196298727002898 1
-0.0867915607698518 1
-0.193981317977134 1
0.296337087084684 1
-0.48078696641517 1
-0.175840093724478 1
0.00946387856116598 1
0.362451718080442 1
-0.127573683920302 1
-0.332398497188293 1
0.0105714135329273 1
-0.182223226905952 1
-0.352956198446984 1
0.554260113218677 0
0.117183708270573 1
-0.0747683610997509 1
0.537189016235461 0
-0.0876489921811279 1
0.245155311767288 1
0.00250471080715297 1
0.0970833057024446 1
0.291535385206046 1
-0.230272026128727 1
-0.268556423416858 1
-0.414530360324243 1
0.177445669156209 1
0.191247728593115 1
0.148494070933314 1
0.262998699728741 1
0.424138120534195 1
0.192194232135895 1
0.00840919835270729 1
-0.118227585271536 1
0.10715086265741 1
-0.14812472340915 1
-0.199935456799011 1
0.148726194302306 1
-0.0886901018992003 1
0.0445468808406974 1
-0.204834790263567 1
0.589063392450674 0
-0.102685061624172 1
0.261997431334198 1
0.0112905212872139 1
-0.356095956650732 1
-0.432728975578586 1
0.199623653736657 1
-0.453413728082254 1
0.45912929030354 1
0.319482307351217 1
0.564546916614869 0
-0.245412422068647 1
-0.199417597254952 1
0.231666105249895 1
-0.183928589158242 1
-0.328814032873807 1
-0.190871666882576 1
0.485078216071475 1
0.0416312818678612 1
-0.0781183504927569 1
-0.19725780498127 1
0.350483460775258 1
0.271906004960918 1
-0.149991355052489 1
-0.0592046992616643 1
0.113522293996233 1
0.12134229173091 1
0.39899012012246 1
0.138257142700597 1
0.106827162193568 1
-0.192338097816265 1
-0.406363560511849 1
0.309015131247822 1
0.381276348304903 1
0.297627482375826 1
0.3354244407076 1
-0.259995726184242 1
0.337335920715994 1
-0.317319564247629 1
0.286532532680569 1
0.380037447676788 1
-0.0172476323419015 1
0.211611575119063 1
-0.526499187220733 1
-0.31270175973246 1
-0.146741608824179 1
0.0960390676128947 1
0.155440974324107 1
0.0237255318832445 1
0.0847001512391797 1
0.169478400609722 1
-0.275942682852504 1
-0.303092844841716 1
0.18533671988774 1
-0.143751016117968 1
-0.439451792606858 1
0.115567792996096 1
0.181444502177646 1
0.0926823642684536 1
-0.0127726786722413 1
-0.0661924077672539 1
-0.0701648162496497 1
0.273088262838225 1
0.17186804157009 1
-0.182865282008195 1
-0.0819810308415598 1
-0.471888310994731 1
0.335813333159664 1
-0.232760070872709 1
-0.165134356707007 1
-0.360698613242554 1
0.293214484970121 1
-0.117990962928763 1
0.40765914053953 1
-0.0474810425962849 1
0.00962049108664539 1
-0.421024340939509 1
0.138491996595287 1
0.364372704787016 1
-0.0261299841126533 1
-0.131018083904118 1
-0.406460889917912 1
0.198514969468619 1
-0.0142709659799338 1
-0.351166361840709 1
-0.0431063967415819 1
0.0228648225024688 1
-0.642202999024956 0
0.20834879727701 1
0.101570709423232 1
-0.384754216717561 1
0.1661879999703 1
-0.0594557899014892 1
-0.0158336639302805 1
-0.194382853984396 1
0.403859520666452 1
-0.00658308484097581 1
0.215537768370389 1
0.0199303331412412 1
-0.274703103056167 1
-0.260648832132575 1
-0.343179204870032 1
0.356172106609976 1
-0.513458953784324 1
-0.155681652216604 1
-0.107877507448238 1
-0.18847465382184 1
0.0171646156702162 1
-0.0896252110145768 1
0.049230797476992 1
-0.263079165386961 1
0.400924293838282 1
0.362862596304145 1
0.23827673010521 1
-0.0736092644114738 1
0.0362122561560092 1
-0.100421112016725 1
-0.306018745728325 1
-0.0386775135967413 1
-0.229704294140322 1
0.208090006227464 1
0.0594330347223475 1
-0.140415982087218 1
-0.17856734303779 1
0.433685587138642 1
0.2172186322872 1
0.425994039637229 1
0.0642253528317932 1
-0.203675378472123 1
0.158072481997098 1
0.268770366475449 1
0.0292173300447337 1
-0.308792012534228 1
-0.0530489310838823 1
-0.0126350307406073 1
0.505121823531283 1
0.0748485085938176 1
-0.52919061421954 0
0.322283238245647 1
-0.560081909772275 1
0.224237727870472 1
-0.0472033751862539 1
-0.142939920162634 1
-0.158777840732367 1
0.126855880478023 1
-0.0093605463366868 1
-0.293841583055984 1
0.149312523199292 1
-0.445819825149441 1
0.0997154168230396 1
0.240825936708927 1
0.125679681471053 1
0.0360581662938728 1
-0.0603118773000201 1
0.351333324205439 1
0.166407576517653 1
-0.198570214742045 1
-0.119778579798819 1
-0.0786764561233922 1
0.302035404694038 1
-0.00148279177487129 1
-0.370372838980413 1
-0.143717530005939 1
0.398822816022495 1
0.126760125285815 1
-0.182256033479651 1
0.217328168912047 1
-0.108977769273499 1
-0.122097794495919 1
0.100898966341718 1
0.029015462192695 1
-0.021147124740697 1
0.154238458998323 1
-0.0283991597268003 1
-0.139458297200928 1
-0.0897572041375703 1
-0.404567307136841 1
-0.285326032362503 1
0.395658006082127 1
-0.0126737469466109 1
0.270192278054163 1
-0.029225144625819 1
-0.323034543388286 1
-0.124424109701547 1
0.176129362578584 1
0.346944054209341 1
0.256168403803971 1
-0.053495561498222 1
0.144181904561961 1
0.0885805826804608 1
0.00863793224015049 1
-0.147069631846565 1
-0.12622150171718 1
0.242197331478091 1
-0.283568336890534 1
-0.290394740703226 1
-0.0756881041470684 1
0.0990045885845857 1
0.0126204006481395 1
0.629424470629412 0
0.372750523540075 1
0.458521414669705 1
-0.0293779641380042 1
0.271639287316784 1
0.247670073552207 1
0.192475078271373 1
0.117882353337245 1
0.036887517750814 1
0.294214920016749 1
-0.111273542360944 1
-0.445287055186524 1
-0.00590457980803458 1
0.156935311499484 1
-0.267917449128256 1
0.0769032043715871 1
-0.203263282079992 1
0.333669700903691 1
-0.00598245038709956 1
0.372575751046575 1
0.209533179984508 1
0.098353014301275 1
-0.160655291763307 1
-0.00585864727726445 1
-0.142423409010619 1
-0.261462229890195 1
0.256905172865183 1
0.254166659878133 1
-0.0877764530214469 1
-0.265168885982826 1
0.454756030529674 1
0.26471631658153 1
0.0188203193419195 1
0.0856400516943475 1
0.187268663721153 1
-0.177216746083772 1
-0.246963071292407 1
-0.149640504335965 1
0.207450454882857 1
-0.369605776804189 1
-0.0627668904471583 1
-0.35620872498526 1
0.242831610569877 1
0.211330992887082 1
0.155523268207641 1
0.246588233571649 1
-0.366712982863175 1
-0.365323158872419 1
-0.158391734353407 1
-0.257757812940034 1
0.161829676239425 1
0.0107880427868178 1
0.217121821129408 1
0.168236022911802 1
0.0335315968036004 1
0.184237224970668 1
-0.150955113937658 1
0.0880279917093866 1
0.0319157136665296 1
-0.24764133972044 1
-0.483124900876046 1
-0.0842765042394282 1
0.244342103739738 1
-0.399259562366757 1
0.641868483293263 0
-0.195510055490196 1
-0.0190506295192037 1
-0.0873477850674127 1
0.129172671133657 1
-0.230410693713617 1
-0.0737796823854473 1
-0.0970244667555771 1
-0.427593305382317 1
-0.18512480586541 1
-0.13503057840871 1
-0.0375153380717635 1
0.148300231978483 1
-0.19981036014408 1
-0.089658312675609 1
-0.294476776065928 1
-0.0759266236893943 1
-0.274158068791863 1
-0.0573830512938773 1
-0.00214018214931194 1
-0.161166694162728 1
0.082720299577723 1
0.339214565442505 1
0.0907521144070966 1
-0.420834067687606 1
-0.480003482042193 1
0.0228609423186582 1
0.15678233776679 1
0.127659348760881 1
-0.428783900890896 1
0.127428621020544 1
-0.00201784511982148 1
-0.0613036339335135 1
-0.349385012958078 1
-0.0910065807061871 1
0.0960483404736058 1
0.124539528166401 1
0.0434565955361898 1
0.289787568147541 1
0.0367701269131334 1
-0.266542482636577 1
0.0140596990157968 1
0.0238766023415687 1
0.0260460764608644 1
-0.228096859138768 1
-0.280568022539675 1
0.0984982115444319 1
0.0911663224893344 1
-0.32384746437975 1
0.0418162701356612 1
-0.304914793982469 1
-0.0668631613753003 1
-0.0323049104234107 1
0.353092005661888 1
0.164990314895327 1
0.111252387063052 1
-0.30376529530857 1
-0.0819264494636527 1
-0.0276371194865771 1
-0.222389623913772 1
0.0347456230492848 1
-0.0117441066453486 1
-0.143487228059242 1
0.0299854694732241 1
-0.276746400882068 1
0.449903292295329 1
0.16527450240974 1
-0.54669369272757 0
0.419225577221181 1
-0.468810495438594 1
-0.491444425605858 1
0.147309290953646 1
-0.414700305777537 1
-0.264563640077241 1
-0.0324442417727815 1
0.161166932314935 1
0.0339353427487342 1
0.00715851806356204 1
0.369335720581848 1
0.0726200880927786 1
0.18308247885278 1
-0.360170924608892 1
0.547996804975581 0
-0.159469014993997 1
0.195055299880841 1
-0.155096319411843 1
0.377440559730849 1
0.105356692094484 1
0.290287677893653 1
-0.0288033207923224 1
-0.259498042920861 1
0.0857584424442816 1
0.0205958390045856 1
-0.184413533379165 1
-0.0327141012924738 1
0.01793415820931 1
-0.353605420758337 1
-0.395852605608166 1
-0.0862316159941977 1
-0.909637805911747 0
-0.0966393644645304 1
0.0779501873713974 1
0.000768185138479177 1
0.354911848384303 1
-0.508706481145448 0
-0.19075404688916 1
0.303957355669923 1
-0.0105604159479054 1
-0.172958053747677 1
0.355739080312349 1
0.0479813261860962 1
0.181948503663492 1
-0.226936346937219 1
-0.276232585327112 1
-0.039154678118603 1
0.414824584081853 1
-0.313375910837001 1
0.481006259093315 1
0.0289031079077679 1
0.252581855332185 1
-0.347356022642503 1
0.324987921469265 1
-0.289964615919452 1
-0.103797063203007 1
0.2603363682824 1
-0.0225527367839642 1
0.162279251362154 1
-0.0357419410850859 1
0.11158212875982 1
-0.189710540744201 1
0.0346911512765025 1
-0.0397637556369189 1
-0.00741981491558998 1
0.2210648109361 1
0.0459187052439675 1
-0.144139309027306 1
0.311466784887708 1
0.311922073089627 1
-0.0140375642041324 1
-0.453862412846452 1
0.236877976744104 1
0.0589526759755244 1
0.0309138202016437 1
0.0776003914248009 1
0.171691519581266 1
-0.0325052983922163 1
0.131362604400315 1
-0.157678413366887 1
-0.263043242049156 1
-0.388806758659845 1
-0.136738506439337 1
-0.140166730413271 1
-0.194165663710067 1
-0.525977211296609 1
0.0118133189885065 1
-0.34408181470133 1
0.00603242812740352 1
0.232795613720252 1
0.266118426908437 1
-0.122784779118327 1
0.0842920570765589 1
0.300272941233019 1
0.206010728146682 1
-0.447744981697645 1
-0.0363960494891559 1
0.0287943847790985 1
0.157334664950122 1
0.0382093118214442 1
0.02451270909746 1
-0.212519230110535 1
0.0141404826779796 1
-0.0928009977438723 1
-0.0564271095186322 1
0.0170957185708898 1
0.0970880832657149 1
-0.109072036460484 1
-0.140255685631071 1
-0.407353289163501 1
0.1881366131529 1
0.139642873841966 1
-0.0708476300125918 1
0.128187816730174 1
0.080519240680234 1
0.404450108732708 1
-0.155080713262003 1
-0.122239070370641 1
-0.0234635533046691 1
0.334050867652796 1
-0.14539752109557 1
0.57273068887321 0
0.400168805293105 1
-0.23078322634751 1
0.0995463295568189 1
-0.402964643540728 1
-0.111865853653717 1
-0.0821924284069276 1
0.0796508346277551 1
0.118177388227837 1
0.0761566619609586 1
0.266329452061431 1
0.102697360156618 1
0.0173735266621254 1
0.0320544634275981 1
-0.286253053923702 1
0.575195040313792 0
0.440424321517444 1
-0.203012745544321 1
0.0572818582555971 1
0.45303687732068 1
0.0874297702555606 1
0.173061894164997 1
0.25577380395757 1
-0.0212297147341792 1
0.0378533711154438 1
-0.304593129739478 1
0.136119595782791 1
0.390321230649564 1
0.215439191244498 1
0.141576797891098 1
-0.000927919886533128 1
0.297577377006264 1
-0.0818201315993964 1
-0.103153747238084 1
-0.148166483542924 1
0.101867356023575 1
-0.31099859759061 1
0.0203446543053404 1
-0.0707519260491324 1
0.235360192749407 1
0.262316789899897 1
0.100742204855268 1
-0.0878721587500998 1
0.033596322688059 1
0.0251443090246004 1
0.16485036747495 1
0.181576171249678 1
0.121503765591092 1
-0.194464498187351 1
-0.31156525965146 1
0.276489090030259 1
0.0103084669472448 1
-0.282926817617363 1
-0.267216835754662 1
-0.0934296794442383 1
0.411153007516692 1
-0.231767853913245 1
0.257124341612211 1
-0.0108348476074602 1
-0.38598718933505 1
-0.0341016722822655 1
0.383797376654954 1
-0.264530720078904 1
0.205227088969579 1
-0.183571613168996 1
0.426568735788308 1
-0.0251942107504778 1
-0.181058414026071 1
0.0444537722460238 1
-0.49795774741223 1
0.0604499343685397 1
-0.189125236831257 1
0.277924238412027 1
0.361690092897017 1
-0.512420347474916 0
-0.170358271167373 1
-0.0978011854412166 1
-0.289468935237399 1
-0.175493695782558 1
0.205093644017676 1
0.127427565510136 1
-0.320445699322186 1
-0.0476906241698127 1
0.263472721467658 1
-0.0834331492471674 1
0.266113382628119 1
0.176076847591042 1
0.199939329271766 1
0.0534070976543413 1
0.562426482006301 0
0.0489050331978299 1
0.393083330812748 1
-0.462161540001124 1
-0.176422337478355 1
0.0690388912852073 1
0.342704609732318 1
-0.0980855227468181 1
0.403755294388944 1
0.0898252619618543 1
0.356413231934244 1
-0.0355170050371595 1
0.278930724365848 1
0.309701877794413 1
0.335184832712149 1
-0.0916858682465207 1
0.131588152122634 1
-0.0684003599437104 1
0.17263683310207 1
0.1063120014055 1
0.229851292621773 1
0.308525891691783 1
0.324533153524743 1
0.00886692020990749 1
-0.180984279114137 1
0.159327067950402 1
0.0862666877798092 1
0.362825801646267 1
0.00757793521300956 1
-0.0380933242162607 1
-0.0184694282069993 1
0.0795129494943973 1
-0.228261526567631 1
0.0964016354794993 1
0.0406977931674811 1
0.126634153477573 1
-0.306937856570426 1
-0.185827743214422 1
0.306862324223961 1
0.37589544270258 1
-0.552488568228712 0
0.127846065722698 1
-0.0556917222894736 1
0.22125174932256 1
-0.364112143110382 1
-0.0968063999740017 1
-0.212142584699057 1
0.138616092915635 1
-0.0251286896662243 1
0.244899573868634 1
-0.160654280294265 1
0.15629142239676 1
0.255223110677282 1
0.090061333568606 1
0.443195388874612 1
-0.0080329739528382 1
-0.0250079237004949 1
0.333271698660707 1
0.529968507027417 1
0.0963698874222133 1
0.39590299776879 1
-0.473409615709156 1
-0.185433826544892 1
-0.340473808614697 1
0.0156061976549655 1
0.204439375443006 1
0.370006132785874 1
0.283157155370163 1
0.0170443880983012 1
-0.183897810139069 1
0.135557602381766 1
-0.0235125287113259 1
0.267721217975063 1
0.294620901483526 1
-0.0849840233510076 1
-0.15601650360411 1
-0.0827529398244912 1
0.0638241993035027 1
0.383466925163002 1
0.229491706355417 1
0.0528639311865985 1
0.371403417228837 1
0.175394776482355 1
-0.312156038207549 1
0.248652646630102 1
0.156709144522672 1
0.13976276916839 1
-0.282255027006148 1
-0.0690682244624288 1
-0.33762050296193 1
0.305100715795339 1
-0.197231112350939 1
0.226658122139292 1
-0.388827326681874 1
0.0572010200090376 1
-0.188319817871009 1
-0.0318481928587694 1
-0.0640087345651702 1
-0.195631654725576 1
-0.0675666866145707 1
0.242433962467226 1
-0.0684178083550212 1
-0.151897082920683 1
0.0886342377768183 1
-0.0857226020375536 1
-0.289818432747042 1
0.355906632744349 1
0.259845206300929 1
0.127779711891781 1
-0.161302874928783 1
-0.497932116882285 1
-0.0756496935172258 1
0.0119309486623646 1
0.0173293827655334 1
-0.0450111046993071 1
0.147247761708772 1
-0.215878228562761 1
-0.06410012207338 1
-0.0435009313144962 1
-0.0980357167898771 1
0.288160521520607 1
-0.0141706746125652 1
-0.0155847033405525 1
0.0193687323707418 1
0.200190801552156 1
-0.182909809506345 1
-0.43255056881651 1
-0.397499142654705 1
0.204210926039298 1
-0.287499774228397 1
0.00522759491235686 1
-0.12627079052615 1
0.178235484728729 1
0.249719237787766 1
-0.475471461495093 1
0.353000424042082 1
0.235351701695191 1
-0.0144453267675423 1
-0.110899246335505 1
0.273272141804986 1
0.085166558230375 1
-0.424511491599383 1
0.0296338862224816 1
0.356122538647541 1
0.30037538704145 1
0.129870678434335 1
0.487639808767963 1
0.462378416639632 1
-0.313339423705976 1
0.0447982182224867 1
0.0954420488817326 1
0.219327245730942 1
-0.421585849724905 1
-0.225611970420407 1
0.24129364508205 1
-0.0939031402697301 1
0.279905814602307 1
-0.287767648502726 1
0.157450498520108 1
0.685873988437601 0
-0.118740602060214 1
-0.239250304782537 1
-0.0740630947509038 1
-0.108992408468571 1
0.223288236582097 1
-0.174195816167223 1
0.487573783181726 1
-0.12657031281808 1
0.404014404815829 1
0.689405238758855 0
-0.217089473102534 1
0.0837286795705051 1
0.104756630597199 1
-0.201321908881669 1
0.131139209508979 1
-0.164747789229432 1
0.162682227906211 1
0.0157091752466094 1
-0.043925405251984 1
-0.0649299536427018 1
-0.343448325556369 1
0.014897767995935 1
-0.172777154852752 1
-0.0390765370564473 1
-0.279535468843763 1
0.165051036356923 1
0.582003534444052 0
0.110477898417595 1
-0.0853335228437428 1
-0.197454680624009 1
-0.121705131463011 1
-0.0308565304094518 1
-0.285520803377624 1
0.26066224576721 1
0.12484322066917 1
0.213143549567404 1
0.125744061257345 1
-0.0244771970761699 1
-0.359112511398134 1
-0.239928866534148 1
-0.302855271704793 1
0.287675310052515 1
-0.136868596110387 1
-0.035140703102127 1
-0.258512171512802 1
0.355293401585567 1
0.0538163933958846 1
-0.00895478720576216 1
-0.360564612694593 1
-0.522488384634047 1
-0.232320443912594 1
-0.185699294148109 1
0.473365321995202 1
0.24929735959165 1
0.062575754337099 1
0.148135217339993 1
-0.105492076195593 1
-0.145527426278716 1
0.852651528520317 0
0.22680870105804 1
0.0434602393243774 1
-0.175952748749264 1
0.30312154934791 1
0.109192603219612 1
-0.0325136582480528 1
-0.0737522053734617 1
-0.377328231724248 1
-0.475967518895371 1
-0.00500859745032738 1
-0.370702923145631 1
0.378305844321304 1
-0.000374458027768934 1
-0.00982414555437129 1
0.414298144496385 1
0.10538188106036 1
0.138736559943457 1
-0.18181679882878 1
0.125485371419621 1
0.30833999606933 1
-0.0900404345581638 1
-0.437182217638855 1
0.542726010879269 1
0.679219235175987 0
-0.113675466532085 1
-0.0406969474041687 1
-0.13984857516498 1
-0.413422679827672 1
-0.7064799573293 0
0.265890596080431 1
0.261594636554502 1
0.10083611006165 1
0.093152589331846 1
0.11783004261181 1
0.116280991095288 1
-0.0400662445859619 1
0.0212862002626675 1
-0.181237524854379 1
-0.0858183957200543 1
0.252193243972237 1
0.00223453187091874 1
-0.156899881226002 1
-0.0374199136057353 1
-0.167690483765218 1
-0.0156819346583145 1
-0.283551624435668 1
0.451704614818023 1
-0.227463255794689 1
0.0907850469303426 1
-0.0135655136027336 1
0.296332865165627 1
-0.348499041781125 1
0.145574277208949 1
0.0114588081317564 1
-0.0283176815760773 1
-0.424560117888979 1
-0.0161666557263573 1
0.113054819456822 1
-0.284126607709714 1
-0.317451341295531 1
-0.157485496220739 1
0.183229124558635 1
-0.433019447340002 1
0.102685912131816 1
0.0783923603379271 1
0.0645705480385976 1
0.333016496569776 1
0.0799428315287158 1
0.0120956169830137 1
-0.330708825550337 1
0.197538131355527 1
-0.226190196697741 1
-0.241420692595472 1
-0.00430154237688199 1
-0.268055652683497 1
-0.27488383266754 1
-0.272045309113791 1
0.0769996418161226 1
0.0543777198653392 1
0.483382709742728 1
0.316015831560061 1
-0.289697750507665 1
0.241041511828778 1
-0.315697956089654 1
0.302844414894171 1
0.284899410733013 1
0.0442462760444572 1
0.359085162620143 1
0.118041175470202 1
-0.460977737312372 1
0.608421704306687 0
-0.0838792397976179 1
-0.313475113895364 1
-0.0446742015995775 1
0.436821271673503 1
0.271875602331339 1
-0.300605701850776 1
-0.0695512961121697 1
0.357106749794526 1
0.253289566026137 1
-0.106906339814579 1
-0.128021098593091 1
0.601715604734879 0
0.0469022549944458 1
0.500023917865384 1
-0.350654526930418 1
-0.0175885707553559 1
-0.236436508456657 1
0.377565044057774 1
-0.154398886010452 1
-0.393259786571326 1
0.672437528944308 0
-0.0367262252565706 1
0.144449647414536 1
0.178692107222812 1
-0.316462257850932 1
-0.622134058996371 0
-0.0968307015590312 1
-0.279197603610288 1
-0.0807649909384608 1
-0.0270929207070016 1
0.319233518839834 1
0.303138149643879 1
-0.171587673468765 1
0.514592991274914 0
-0.374072129647332 1
-0.210612733571187 1
-0.319323985926675 1
0.280157299003733 1
-0.367410961784195 1
-0.171214349412292 1
0.0821791879453986 1
-0.176547372229671 1
0.324307271699252 1
-0.0338691202727392 1
-0.0745793099979213 1
-0.238686957095829 1
-0.425091072071538 1
-0.488505002043002 1
-0.564675275974547 1
0.279503214335593 1
-0.033380233418471 1
-0.334352581081853 1
-0.158787459020794 1
-0.0853482007952684 1
0.187261654813585 1
0.523334033206734 1
0.51651065178172 1
-0.157208140376847 1
0.0667864785249426 1
0.11369788467399 1
-0.121415667262619 1
0.283126375013211 1
-0.396836158661114 1
-0.296615750530448 1
-0.260588313399953 1
0.118983073323516 1
-0.0319959039084846 1
0.0156564852445812 1
-0.121008137017103 1
-0.0729409806589626 1
-0.00138565287210643 1
0.1225479561406 1
-0.214270591318028 1
-0.0579683491043036 1
-0.0866471392694801 1
-0.000649612566112149 1
0.469559001432084 1
0.208761662271755 1
0.149417867592651 1
0.192745695882535 1
0.621288637278196 0
-0.252259040837184 1
0.0349407249268963 1
0.408760151263984 1
-0.193076946478235 1
-0.00930011544731883 1
0.156503025496021 1
0.161667026724321 1
-0.0435658719364746 1
0.267266448408396 1
0.23114526257578 1
-0.303248575534493 1
0.174183855642792 1
-0.520498046995082 1
0.219119038797099 1
-0.284157112770387 1
-0.196349007803312 1
-0.0270818854954813 1
-0.431493703620702 1
0.158712804877435 1
0.151397320842309 1
-0.259908257997119 1
-0.459311606975815 1
0.032916305894713 1
-0.0234461266349726 1
0.0425041215769831 1
0.668263263606067 0
-0.146469176183488 1
0.37107312746343 1
0.00228385423287684 1
0.0209805528550968 1
-0.104370172887974 1
-0.0669028243912682 1
-0.426311719378826 1
0.218173126015284 1
0.385565077869031 1
0.067004640742387 1
-0.0402144558796382 1
-0.396463708007124 1
0.0361582221697859 1
0.00855723102905258 1
-0.113651238493671 1
0.189004871588174 1
0.250234287482695 1
-0.0650359863008003 1
0.0524422799698105 1
0.104518351703776 1
0.100340542484426 1
-0.0907343890677819 1
0.173985026528662 1
0.0706453192130551 1
0.38168136385892 1
0.114062957955257 1
-0.173892505803084 1
-0.126133669833528 1
0.00473320588115717 1
-0.103700895288484 1
0.0128330864812995 1
0.183160919273669 1
0.358478532309444 1
0.261771384378659 1
-0.145040322764735 1
-0.119470748333563 1
0.184945184456227 1
-0.156023477161682 1
-0.300635555380121 1
-0.170949701469262 1
0.056302362151836 1
-0.261908901518086 1
0.388310972743946 1
-0.376096957974511 1
0.0849152921924725 1
-0.136368418176099 1
0.500024445634687 1
-0.580645164916138 0
-0.180150262196588 1
0.0871478530890294 1
-0.131516278614652 1
0.0449793270764608 1
0.430582344991451 1
0.221911430983559 1
0.219559637767646 1
0.0450708441224759 1
-0.404521989332498 1
-0.0894832137747172 1
-0.357052719104867 1
-0.44716204570698 1
0.091106231967563 1
-0.260335298690323 1
0.095099476172248 1
0.19538567379819 1
-0.0428308936131982 1
0.438178481538165 1
0.340111129486918 1
-0.0668087313037725 1
-0.293502030748295 1
0.472709849603327 1
-0.395550132794516 1
0.185646817861952 1
0.119264722929511 1
-0.237949902625541 1
-0.0764669465547209 1
-0.0276459708909069 1
0.436086022779013 1
0.0484959490875181 1
0.267634259120465 1
0.414791398945618 1
-0.209444742140618 1
0.141651079169362 1
-0.0557007119206366 1
0.247856869898939 1
0.00146553125438934 1
0.18716241516634 1
-0.348020594082466 1
-0.115620782739273 1
0.214356348047361 1
0.19623222231602 1
-0.183746422244473 1
-0.423530854592008 1
-0.336258758517071 1
0.264748324998359 1
0.0231920369732426 1
-0.0072144793795292 1
0.445570249521665 1
0.0887223392531502 1
0.480015521799552 1
0.211659548684477 1
-0.0345163963523159 1
0.236159630435584 1
-0.136339468786943 1
0.0574761360249834 1
-0.148022046879991 1
0.0218262231741112 1
-0.210976373430821 1
-0.0743851556243982 1
-0.280082528591358 1
-0.356789661198471 1
0.0673561517479229 1
-0.38503504211459 1
0.0596296988936728 1
-0.0397004566142136 1
0.0171616068292407 1
0.196870961788421 1
0.111408712611565 1
0.0143787889423052 1
-0.457406871309618 1
-0.0790415222946789 1
0.539215206807284 1
-0.230197522717989 1
-0.414960477924126 1
-0.400594211217086 1
0.115940001883895 1
0.177107284098358 1
0.467612814880028 1
-0.161354256545152 1
0.109468603142438 1
0.245760137893674 1
0.228410285545021 1
0.065244013970458 1
-0.0355959187088058 1
0.17713915380585 1
0.369281843734751 1
-0.087580557507823 1
-0.0231294613300442 1
0.557090250448583 0
-0.0737188091521142 1
0.0432775828222597 1
0.0379588787799667 1
-0.0139673386525332 1
-0.203132592182264 1
-0.0882257089643281 1
0.11932379370473 1
-0.282788117273504 1
0.184998310762203 1
-0.352364009738806 1
0.346017232116022 1
-0.041380676851203 1
0.061230618096288 1
0.137300705014413 1
0.0602106842085237 1
0.0709452733993833 1
0.0898722002424489 1
0.103652698107021 1
-0.00303109873204312 1
0.312850889939959 1
0.00298585127116851 1
0.150573201874667 1
-0.268588378885309 1
-0.290256542635907 1
0.0740997527441951 1
0.0770637499338678 1
-0.39606543667032 1
0.421991766638818 1
0.204414421422772 1
-0.0818044314307341 1
-0.122465513859686 1
0.04356277454766 1
-0.00937543903641385 1
-0.285232935921293 1
-0.140905311386148 1
0.390042558356513 1
0.138161353383145 1
-0.307112682514818 1
-0.284559775180993 1
0.162714445337291 1
-0.0452825818570955 1
-0.316218947278772 1
-0.183401439190051 1
-0.00971572362529376 1
-0.342398360876126 1
0.150284486126833 1
-0.0470137934915096 1
-0.234090253191669 1
0.270353049634549 1
-0.0405842285391205 1
-0.0829650414087024 1
0.243189513101879 1
-0.518275058095218 0
-0.116224725870283 1
0.376196107789635 1
-0.0678958592058768 1
-0.0599135308673073 1
-0.114453368832431 1
0.287185820371729 1
-0.105083492555613 1
0.239959462887163 1
0.016282135652421 1
-0.433462416721289 1
0.168489332088637 1
0.29436791958401 1
-0.41702098901878 1
-0.274953563283112 1
0.333535442236971 1
-0.245656090809655 1
-0.106206031044862 1
0.478785463214547 1
-0.500146649898969 1
0.186390377012825 1
-0.109256451246783 1
-0.225050318287533 1
0.0840918485358894 1
-0.145305749738837 1
0.0648124394935878 1
0.144330279399713 1
0.359591602236975 1
0.0812186225354201 1
0.255628278599556 1
-0.152928469204558 1
0.262002579072683 1
-0.0162108741386432 1
-0.140010351509852 1
0.320648381478879 1
-0.412864612709083 1
0.257563590285846 1
-0.292582499000607 1
0.174178345814114 1
-0.235348773196651 1
0.217910377527763 1
-0.161281586703201 1
0.31603562990689 1
-0.792066598002169 0
-0.0843738534971428 1
0.595473036432429 0
-0.0119751117513091 1
0.201307315556935 1
-0.48153993569413 1
0.145770600981633 1
-0.317884467998649 1
0.051647838317082 1
-0.157012051135299 1
0.1269547316075 1
0.235194499962054 1
0.222444191352844 1
0.0248788038683846 1
0.479529487653643 1
0.513101648228709 1
-0.150947261442757 1
0.0477074722716305 1
0.0748254776873488 1
0.592455589420844 0
0.348202215077348 1
-0.374926740612728 1
0.191129980322755 1
-0.311017633097362 1
-0.367759828230977 1
0.111980581345532 1
-0.165960713260542 1
-0.0916399066822514 1
-0.138078944257547 1
-0.250732377646183 1
0.212632809520881 1
0.350817673410259 1
0.122630731803763 1
-0.342407861533007 1
0.313028368773978 1
0.122179570774893 1
-0.0447819256974416 1
0.350113189350868 1
-0.0470183979342675 1
0.152340889042779 1
-0.121629199716453 1
-0.121470017888169 1
0.40226601196988 1
0.226327013683305 1
-0.560763747812842 0
0.110931258924104 1
0.367899762516633 1
-0.604373608893573 0
-0.038603920360383 1
-0.0274785098533439 1
-0.0433825447302217 1
0.0202675641275618 1
0.437733612444113 1
0.307212366042731 1
0.225843284835583 1
-0.0704127810453999 1
0.492893503765495 1
-0.0294986086563096 1
-0.212762743114076 1
-0.395434442345997 1
0.19207522110093 1
0.526608242761788 1
-0.0241388668190803 1
-0.00417663305957586 1
0.00972305738518997 1
0.274424791146923 1
0.633418075060896 0
0.0559883654220643 1
0.268669867923242 1
-0.397624706773126 1
0.238423761153519 1
-0.0678240710892445 1
0.547650097561236 0
-0.0667811310315234 1
0.0717257494082675 1
0.329427783457735 1
-0.345195815047354 1
0.0908914050616518 1
-0.0110977770056983 1
0.0530400163099017 1
-0.0599222403996172 1
0.010706302287749 1
0.0664247454844626 1
0.278706070439644 1
0.254553476234471 1
0.0827182129147202 1
0.214353405800395 1
-0.0295461726447506 1
0.276024524445739 1
0.203363063540056 1
0.561404623522841 1
0.198708221495052 1
-0.701078011110857 0
-0.0557768270792574 1
0.447112464865835 1
-0.0848229795935287 1
-0.28435300600984 1
-0.304593331085397 1
-0.0889540209955487 1
0.34698347901259 1
-0.123473329580363 1
0.153679046362476 1
0.115928450098179 1
-0.226354222700298 1
0.105880391066587 1
-0.0921739114001724 1
-0.0325358121403224 1
-0.0360018487577556 1
0.260979583083825 1
0.538831652595747 0
0.0709746084481505 1
-0.346608068927798 1
-0.165465423878967 1
-0.26872111270047 1
0.0494097008767353 1
0.186977458458365 1
-0.0918371610567576 1
0.35001135071126 1
-0.0996356231752663 1
-0.295291277193146 1
-0.190678336359894 1
-0.0796682591523311 1
-0.0233024001097633 1
-0.172326647259045 1
0.372292606980288 1
0.422928518770365 1
-0.0141104759444809 1
0.0374629782745241 1
-0.304638296371001 1
-0.170913416215752 1
-0.36905431878769 1
0.16938447215599 1
0.185675260058378 1
0.195839326560001 1
0.040873891438014 1
0.159149792199663 1
-0.0810994172069339 1
-0.267584586204599 1
-0.0311313767244506 1
0.080206270937109 1
-0.00664048115921962 1
-0.452785824904256 1
-0.00712506865845698 1
-0.106992973638928 1
-0.150271260081706 1
-0.0212903459210226 1
-0.0892023576407648 1
0.126606206414438 1
-0.00914179976883838 1
0.202007817829466 1
0.103711830343463 1
0.0356319390285045 1
0.105426085577746 1
-0.040345901488064 1
-0.078844826442104 1
0.234161270880502 1
-0.167572079961861 1
-0.170575639661527 1
-0.409631967940008 1
-0.212202899096758 1
0.0365361801276582 1
0.0536193228769936 1
-0.353307312370064 1
-0.400966145189875 1
0.356691140136838 1
0.0626882879874834 1
0.0729886873848263 1
-0.362008088607323 1
-0.054073779319455 1
0.18683313661333 1
-0.0474351243752401 1
0.164972883636842 1
-0.00291252322425441 1
0.196637155947918 1
0.444916770625711 1
0.286450970901619 1
-0.410120907512174 1
0.282023030465566 1
0.357797607482751 1
0.176641274518832 1
-0.207223653162544 1
-0.133446265189049 1
0.226788089695143 1
-0.00389751930524571 1
0.119417718778582 1
-0.028879882149653 1
-0.357294163868396 1
0.174517666012764 1
0.300128360041127 1
-0.358047975897192 1
-0.0888293691670067 1
-0.225296047757772 1
-0.184744104682255 1
0.367994742506892 1
-0.0417070386273684 1
0.548519049066263 0
-0.151453894854627 1
-0.39243955651505 1
-0.154864827856696 1
0.0242072080344984 1
0.149444127354978 1
0.0454843949824471 1
0.10029949979448 1
0.445605056510433 1
0.435425078814296 1
0.119831432650819 1
-0.12343285264949 1
0.0976308475945665 1
-0.0985174567217412 1
0.0915126916543533 1
0.109089381354575 1
-0.0669907545729373 1
0.0500626305094382 1
-0.137910892663594 1
0.199697750170672 1
-0.117250330387835 1
-0.290664245666055 1
-0.0718074316293436 1
-0.27298580011131 1
-0.533949393735935 0
-0.211562955156629 1
0.144854352024321 1
0.0977619958944423 1
0.137308656641447 1
0.315852883468997 1
0.637137791423046 0
-0.55023747048726 0
-0.0679793253928493 1
0.290664746348061 1
-0.153868932497293 1
-0.192186472979038 1
-0.525913429763584 0
0.153790509308416 1
0.0416365301792091 1
-0.391830920466341 1
-0.0795045980178988 1
-0.271088748764585 1
0.134795602417045 1
-0.00103102532594057 1
-0.146992805559833 1
0.0235987908451082 1
0.235100439559604 1
-0.227145592818843 1
-0.127689825370239 1
-0.274377612111534 1
0.737477640182197 0
0.269151023009037 1
-0.129352689166184 1
0.209301887452903 1
-0.404855964459504 1
-0.0609376555947704 1
0.0792033760850362 1
-0.227151370209403 1
0.00458868168890163 1
-0.267686838890227 1
-0.0416742976286396 1
0.107718360544874 1
-0.25920520846508 1
-0.0720000121871263 1
-0.0143617532015582 1
-0.0670342783714035 1
0.146546974542728 1
-0.157289223686939 1
0.286202844327346 1
0.0210614275507364 1
-0.0871498225076008 1
0.108610930820074 1
-0.273782309858856 1
-0.0556337515913119 1
0.266452763418563 1
-0.0737223254276011 1
0.647810260950555 0
0.0828854495013034 1
0.010713937944569 1
-0.347587387562327 1
0.617228072789765 0
0.275045057181752 1
-0.25497423225561 1
0.153192035849307 1
0.171286295950908 1
-0.179036783837147 1
-0.117692615509849 1
-0.458825033377802 1
-0.256405806177432 1
-0.261646097914819 1
-0.0278785215453196 1
-0.308902476076904 1
0.267854757371917 1
0.0586485668270939 1
-0.0367317892711464 1
0.154019416108529 1
0.231479500019213 1
-0.414203860335867 1
0.377590785283497 1
0.020174019421389 1
0.221002474946543 1
0.0162204772464789 1
0.206792121437898 1
-0.120014740902416 1
-0.036977630122047 1
-0.198229667679727 1
0.0916969796776324 1
0.0139280309126074 1
-0.220108415406054 1
0.133865611563131 1
-0.120052079806182 1
-0.00706329932493991 1
0.230086075185675 1
-0.143873019695828 1
0.0709832515419537 1
0.0950268062968663 1
0.137144109607555 1
-0.296501546602409 1
0.357169621691976 1
-0.142377734719367 1
0.132215252215764 1
-0.17828319273471 1
-0.290313444603807 1
-0.0583436932384073 1
0.277581796795094 1
0.142888894983707 1
0.393101749289315 1
-0.0566440807598848 1
-0.00911759728682955 1
0.269384346686271 1
-0.0404558887390758 1
0.345630087141469 1
0.256623836530513 1
-0.05529549467062 1
0.0257223740056489 1
0.0296941024936865 1
-0.340602540105404 1
-0.204614925421209 1
-0.0103701565292116 1
-0.0307623413638013 1
0.351474203074252 1
-0.11161178978486 1
0.0874287768553868 1
0.164342562146049 1
-0.278346469642628 1
-0.112062870476261 1
0.295488522674525 1
0.200064930444288 1
0.298419742818353 1
-0.234873766474644 1
0.178067694074058 1
-0.147140995411469 1
-0.160548127910832 1
-0.244496611914585 1
0.214885813009141 1
-0.0732168174497572 1
0.251407196615474 1
-0.229126773530322 1
-0.255464363066075 1
-0.150888905759376 1
-0.136258313092719 1
-0.397558139312287 1
0.19335509667228 1
0.0419594467873873 1
0.296138067797698 1
0.0183670053234602 1
-0.135520715544831 1
0.50714698211687 1
-0.332701409042745 1
0.196870371046213 1
-0.0296144903174505 1
0.033843063346191 1
0.354699227625988 1
-0.332414134029504 1
-0.169770415252362 1
-0.296746676916649 1
-0.366519826744014 1
0.130959123839465 1
-0.842986098800644 0
0.146123737781088 1
-0.0941234939263713 1
-0.359531690903437 1
0.117609049430606 1
-0.251536425512177 1
0.208172095023726 1
0.143185963604988 1
-0.26699705771962 1
0.146285124486276 1
-0.101460670631342 1
-0.0523119414056727 1
0.224614213614413 1
0.191878287698843 1
0.27265997679155 1
-0.249383613298679 1
-0.126595292411829 1
-0.461608225526412 1
-0.0666859139778146 1
0.208646634511048 1
0.484852511705517 1
0.151978700587329 1
-0.177579411448942 1
-0.0273858208700422 1
-0.552298257942267 1
-0.0802894718574607 1
0.338622637934091 1
0.409717484815873 1
0.423957122821353 1
0.00202570398688698 1
0.27274688026178 1
0.0597046597689244 1
0.264526471864191 1
-0.151326426693405 1
-0.0980175751993784 1
0.206247617478925 1
-0.30290132931104 1
0.627623652894776 0
0.115069965200237 1
-0.0119272699693431 1
-0.890176030752449 0
0.288865415761679 1
0.18861440195178 1
0.020915746367118 1
0.448406879439742 1
-0.109743678436086 1
-0.383635855627273 1
0.112044939345835 1
-0.179699509780282 1
0.325561454797153 1
-0.20483231090515 1
0.426222621404408 1
-0.575990345851553 0
0.0114450983915829 1
-0.348875140114821 1
0.0929548070562051 1
-0.429683976385985 1
0.169405311118851 1
-0.16065805469785 1
-0.107176434165108 1
-0.27225578028031 1
-0.20254107466132 1
0.545142472588062 1
0.0479632538302292 1
-0.133325277122749 1
0.222875934885548 1
0.193493986912756 1
-0.2253943306546 1
0.105025785164526 1
0.213989442429909 1
-0.609837052543386 0
-0.218536118959508 1
-0.22468817269381 1
0.384893071255697 1
0.49965445818325 1
0.19771989459763 1
-0.238338932703428 1
-0.0305401235524004 1
0.355487285718739 1
0.207299405778549 1
-0.395458930552847 1
-0.035228163281674 1
0.0942657829565455 1
0.565292869582668 0
0.0115153405522967 1
0.191125825124274 1
0.119706724089901 1
0.187458680512315 1
0.482669685724284 1
0.156119765070498 1
-0.0347615511293463 1
0.148696140524307 1
0.452196979768979 1
-0.00613522974424922 1
-0.271296898282131 1
0.140114138986021 1
0.1797382088888 1
-0.230447133086688 1
-0.0272291286010453 1
0.224573474289327 1
-0.380496723620848 1
0.161046322688911 1
-0.0172167528164636 1
0.266175538464292 1
-0.18677591896826 1
-0.201664566986839 1
0.498743102124212 1
0.276117839148051 1
0.0662724450548014 1
0.149054318267653 1
0.136333544875101 1
0.283641081705057 1
0.0723770916807209 1
0.00645136939050899 1
0.0635824186451156 1
0.522454502365931 0
0.123621004241725 1
0.981141955984103 0
-0.171592354937917 1
-0.346002213606954 1
-0.0391685651813461 1
0.0370989928906335 1
0.113228146988915 1
0.103271005208525 1
0.0855620566282151 1
-0.0810200918907729 1
-0.123395143029979 1
-0.0888723083392819 1
0.0345396737117188 1
0.12717017004257 1
0.399473860880689 1
-0.0167975664438224 1
-0.210908370055338 1
-0.268929471799827 1
-0.348257294239921 1
0.0040531067447499 1
0.2777197047615 1
-0.0502024993979391 1
0.534968010881551 0
-0.169994186151324 1
0.0834271925259971 1
-0.350190224695849 1
0.151157611322333 1
0.0552995943049871 1
-0.220732827086515 1
-0.251818588045894 1
0.015009254208053 1
0.366169719753449 1
0.361949168418786 1
-0.53432589828918 0
-0.224861233866807 1
-0.101659522981942 1
-0.379559722757919 1
0.149242730158775 1
-0.154861541179435 1
0.261403221115747 1
0.0276454313005771 1
-0.28257951549954 1
-0.0345364542020614 1
0.105858923118032 1
0.145193327292616 1
0.00150833292479383 1
0.669497840299275 0
-0.0246769450604641 1
-0.192376498083142 1
-0.373034820921223 1
-0.0430942671473784 1
-0.0260435623735772 1
0.288364702784614 1
-0.19085766280801 1
0.104112607580111 1
-0.16526429546846 1
-0.147814305479805 1
0.0489498520076692 1
-0.0923562771548754 1
0.375415022640695 1
-0.0762379462721587 1
0.0294758346763161 1
0.165140156749703 1
0.0922586768211784 1
0.292089466830368 1
-0.128259494979747 1
-0.314822049848801 1
0.275885234085572 1
-0.128960715659436 1
-0.561223838846352 0
-0.242693963863537 1
-0.295354480768883 1
-0.289570599563057 1
-0.164483545170924 1
0.158305216347217 1
-0.149018160496551 1
0.00890366750050862 1
-0.186441944291208 1
-0.100578476228804 1
-0.442326414288428 1
-0.287504881471059 1
0.0364524262848963 1
0.0356989414335099 1
-0.324518420105724 1
0.313096969814008 1
0.26772753453951 1
-0.247475934259895 1
0.30010550659113 1
0.369995458790983 1
-0.14848567892005 1
-0.261898367934344 1
0.259007604329548 1
-0.166096006607923 1
-0.224222730358052 1
0.0932447890372492 1
-0.00343573842174721 1
0.553313012972438 1
-0.395154797785993 1
-0.253904776613876 1
0.185177898848686 1
-0.478626715505768 1
-0.395146622901264 1
-0.153859425351516 1
-0.227282648901494 1
-0.638808237079508 0
0.214397237129743 1
0.241371421196606 1
-0.0711306783016034 1
0.451063831088397 1
0.474841373862943 1
0.135192223380723 1
-0.371043411184866 1
-0.206667911219805 1
-0.0722439987998737 1
-0.378844441452014 1
0.329362184692028 1
0.00249716826404505 1
-0.161788079268584 1
0.274711816271272 1
-0.681847359314577 0
0.1295554360426 1
0.256681810559968 1
-0.388851769623662 1
0.239207313567935 1
0.441592662070399 1
0.0167195712940781 1
-0.0541093472627839 1
0.275900009509856 1
-0.00327027717053663 1
-0.175530839634898 1
0.214197970740999 1
0.0181930653672901 1
0.0945720989818646 1
-0.461463223743334 1
0.179096350202038 1
-0.222211230210168 1
0.122072377555178 1
-0.1791521941717 1
0.15249010106362 1
0.543014005471289 0
0.0295518067554243 1
-0.429143964739586 1
-0.0859620166615133 1
0.387842419395227 1
0.516218640828754 1
-0.405710326964224 1
0.104156060525834 1
-0.0581292331878909 1
0.173259349100255 1
0.455829347263029 1
0.36610469430265 1
-0.191298250705296 1
0.0104860188230395 1
-0.085566563076386 1
0.0409023003615258 1
-0.070923618909413 1
-0.42291080869043 1
-0.0236341540687795 1
-0.21378077450405 1
0.335148956935597 1
-0.641152209761556 0
-0.302561626651999 1
-0.158945634817947 1
0.16022282560261 1
-0.300832627635363 1
0.17475409589706 1
-0.134332429664181 1
-0.257859004354178 1
0.228425303043163 1
-0.247751530456244 1
-0.0111857062870543 1
0.00260011429115489 1
-0.36379373169786 1
-0.269469818794866 1
0.0999729363102713 1
-0.127038497860357 1
0.018834223173089 1
0.387896367962331 1
-0.0993960756366406 1
-0.381539698606907 1
-0.216769196534612 1
-0.265288596126462 1
0.304557418250197 1
-0.0810131211818775 1
-0.1431399717555 1
-0.00885301526354287 1
-0.412054974182855 1
-0.190922455664058 1
-0.046210734124742 1
0.446176238842825 1
-0.329678006566401 1
0.00813209779691454 1
0.0308752623580644 1
0.21034555133784 1
-0.140553831305488 1
0.107241445774252 1
-0.269340170936322 1
-0.423838488336627 1
-0.0806069201289797 1
-0.0287157098192021 1
-0.082607432067347 1
-0.244849913126905 1
0.0299499930478241 1
0.225073829307719 1
-0.282564518212795 1
0.262629255029504 1
-0.119639822759555 1
0.173653428972617 1
0.0862659998813171 1
0.389378022107621 1
0.459248698432168 1
0.244120447729414 1
-0.0537509189130496 1
0.308092038918227 1
0.100466206297013 1
0.394323354507406 1
-0.00670197220724338 1
0.166650710416102 1
0.173707971929917 1
0.138310133476872 1
0.185811192807874 1
0.329204588991416 1
0.0348604476616493 1
0.133982558794547 1
0.0575346301829602 1
-0.331490077037588 1
0.403206445892814 1
0.0792730679301818 1
0.0562719027494929 1
0.0680078074861572 1
0.234601227617395 1
-0.254222331681101 1
-0.346977406117524 1
0.0159720656968449 1
-0.279024798171109 1
0.174374121572838 1
0.00497935402088127 1
0.564570575030505 0
-0.112908360225828 1
0.00986772062374695 1
-0.265502910570052 1
-0.124834413017272 1
-0.174602567044017 1
0.267294969040386 1
-0.347064861498742 1
-0.0701109301260595 1
-0.356367591045427 1
-0.215514434531002 1
0.188452688233319 1
-0.0559925087434766 1
0.0996701868254539 1
0.081704209848256 1
0.0179367730926078 1
0.0977859752751807 1
-0.156326860760454 1
-0.0986795266230308 1
0.204857618389508 1
0.166026136095251 1
0.12767789477274 1
0.050242260081962 1
0.225643273804315 1
0.152800832208614 1
-0.257065942910093 1
0.255677487292871 1
0.563521816295488 0
0.0295550722569932 1
-0.312271491531239 1
0.114492320957857 1
-0.302851139459524 1
0.344768981459804 1
0.356919257136036 1
0.0955869964853297 1
0.113595817655566 1
0.0503882548717679 1
-0.234242696576164 1
0.361549464297981 1
-0.322149684170368 1
-0.395101387096859 1
-0.630338814358344 0
-0.480026395671372 1
-0.192146105153287 1
-0.130549671023937 1
-0.0818984846119612 1
0.271256730415881 1
-0.336943932878914 1
0.250248524251387 1
-0.0973941438254645 1
0.0332013808803305 1
-0.238548261577863 1
-0.54458015358121 1
0.220927442010847 1
0.261906687960446 1
-0.0164489338568783 1
-0.185181203603898 1
0.217549391705131 1
0.17535160099063 1
0.251276415024718 1
0.10423969866543 1
-0.271997711429365 1
0.160205052071073 1
-0.411835924077923 1
-0.221369361218998 1
-0.481259435036171 1
-0.255082737498946 1
0.723098328886419 0
-0.071961810768988 1
0.250406325283584 1
0.14181397238368 1
-0.43342276939561 1
-0.0522397655101834 1
0.050907779968617 1
0.176092033602995 1
0.351459575496134 1
0.374328661427383 1
-0.36349928157425 1
-0.131169979464297 1
-0.163466359351949 1
0.0470867750537188 1
0.262609709165215 1
0.0967424447289747 1
-0.4109186967947 1
-0.0386382688333872 1
0.138578521071741 1
-0.428463482654126 1
0.170788734159977 1
-0.0594112392167921 1
-0.321256820177569 1
-0.0299004157732686 1
-0.105357587513761 1
-0.242193559436276 1
0.149000927009547 1
0.424158052792532 1
0.0196288989968812 1
0.396607624523406 1
0.0793212906545666 1
-0.0420482448095403 1
0.0942470804533042 1
0.478124244102824 1
0.383546958251993 1
0.233609604151596 1
-0.160970948904769 1
0.0592367631183193 1
-0.314412305677157 1
-0.261763705257004 1
0.18006769000717 1
-0.0411564629130969 1
0.108514480269689 1
-0.0678191020045825 1
0.373966586502368 1
0.0909655293610813 1
-0.289858941298666 1
0.169061894696803 1
0.0662796885775727 1
-0.125035538485791 1
0.170031178279796 1
0.260007578305563 1
0.0116383384231698 1
-0.140883744081109 1
-0.0279247530622532 1
0.074140627418805 1
0.415504787024838 1
-0.0556130421481256 1
0.150390003814375 1
0.109343594525841 1
-0.0140336337744472 1
0.0120153736241755 1
0.429910981453429 1
-0.145650389591164 1
-0.155559926453759 1
-0.0714085239235955 1
0.368668428132265 1
-0.515833385066173 1
-0.3386631815698 1
-0.234728895833661 1
-0.186234045219572 1
-0.168902264272965 1
-0.0931110667864847 1
0.374265417497308 1
-0.108626159464393 1
-0.222094498103111 1
-0.366703716198151 1
-0.328689250809159 1
0.363720148516107 1
-0.221609142414964 1
-0.149568918430092 1
0.0554486212446177 1
-0.00752784715116207 1
0.158050057754798 1
-0.0265329319446394 1
-0.0724313710446013 1
-0.205108066772831 1
0.0308340874470805 1
-0.194888205665742 1
0.0684745223325472 1
0.524472262710496 0
0.094684718092488 1
-0.15026544441418 1
-0.136807571167817 1
0.0149653491346452 1
-0.214864482386914 1
0.0271908728435333 1
0.0162245640078475 1
-0.289020925196343 1
-0.418085516433596 1
-0.251467700093679 1
0.185115470477717 1
0.43863686036448 1
-0.542024154475073 0
0.298229841721211 1
0.00126048928727152 1
-0.162690735525326 1
-0.0910702285243755 1
-0.133705933539266 1
-0.334920480695825 1
0.438090847261342 1
-0.096715342894488 1
-0.273718854795448 1
0.0946683200766782 1
0.189199210507302 1
-0.166652499382211 1
0.0182442722599176 1
0.0991804068541121 1
0.0250151844543035 1
0.556219610596174 0
0.396388303989158 1
-0.174554400172465 1
-0.348220209243945 1
-0.112747737073308 1
0.330447095198683 1
-0.0243492858971453 1
0.0210994159908297 1
-0.26409410948053 1
0.0623864235404687 1
0.456467185695851 1
-0.0737243972016408 1
0.237649422918955 1
0.394979700716227 1
0.0489484172692136 1
-0.1917005999493 1
-0.411468763853122 1
-0.052165573524468 1
0.0564695713135652 1
0.0148200343550967 1
0.322057452357249 1
-0.455404201491533 1
0.191557689370328 1
-0.157228942946876 1
-0.206445588664005 1
0.48607926411567 1
-0.133199935368771 1
0.108200033133333 1
0.185668978774691 1
-0.237379226245445 1
0.101488803791915 1
-0.242271432753363 1
-0.860211511832934 0
-0.264334127760457 1
-0.103717001074534 1
0.0989811107241307 1
0.0866570733629826 1
-0.00127379732279297 1
-0.0700950695504411 1
-0.286643961666326 1
0.281597136847644 1
0.511291701524765 1
-0.289108312681144 1
-0.280154383516523 1
0.279754922754442 1
0.305894841584395 1
0.017000301751822 1
0.0664092489140142 1
0.283388881468795 1
0.013028477296855 1
0.104998060060302 1
-0.266658620993846 1
0.114990980714628 1
0.562829685860083 0
0.131450909366303 1
-0.144174117263399 1
-0.105934252102204 1
0.131104792141523 1
-0.538027978220475 1
0.0122734913381346 1
-0.206057513234451 1
-0.257496331015496 1
-0.154470156996454 1
0.112493462803703 1
0.0454300110293256 1
0.284793278816335 1
-0.0246992250840756 1
0.41832320457605 1
0.375617087197272 1
0.123755772518435 1
-0.0219254765721055 1
-0.196652305163123 1
0.439810533743419 1
0.109341611942733 1
0.338268036764896 1
0.268705010073481 1
0.350465511228111 1
0.112817933790841 1
-0.235083458517751 1
0.0958873088864598 1
0.0667935209451904 1
0.0339181474437968 1
-0.287079426032866 1
-0.0268639059434621 1
0.0213148921362745 1
0.063023848117373 1
0.269244353968876 1
0.124170223853262 1
0.0405918762210158 1
-0.0731211917423014 1
-0.104498122527013 1
0.226050457567309 1
-0.23163941006046 1
0.20198873913747 1
-0.154372788239593 1
0.250712360058908 1
0.0286623965638447 1
-0.11390591441651 1
-0.00248207817461154 1
0.479946584573185 1
-0.094768502525377 1
0.215880657517065 1
-0.188597862687278 1
-0.0344117774409901 1
0.255447602710693 1
0.336299974131141 1
-0.349517647839784 1
-0.0558918436966206 1
0.191035901150049 1
0.16490819257928 1
0.0773461006245781 1
0.153216961815823 1
-0.0642063617962559 1
0.468965891747754 1
0.041919181569915 1
-0.107901304494445 1
-0.33330666841657 1
-0.301702371881325 1
0.168366513375771 1
-0.115788929653793 1
-0.0346770598652022 1
-0.353710567423776 1
0.105919672101154 1
-0.00939612619395954 1
0.323933142343507 1
0.345763977562412 1
-0.168363191066119 1
-0.0454632625249034 1
-0.0173654138173867 1
-0.401425994523064 1
-0.0782563160445178 1
-0.181688988700635 1
-0.132462137448033 1
0.36099320276957 1
0.221236753826153 1
0.192740969316721 1
0.0219259941213543 1
-0.0296400314664321 1
0.0866892037806066 1
-0.716609170905736 0
0.0621309093963695 1
-0.336101333611797 1
0.510852423808314 1
-0.0827331292409669 1
-0.341747932443595 1
0.167870069640944 1
0.31554421306445 1
0.710749248677343 0
0.548180258028301 1
-0.245974439122027 1
-0.0856938106084918 1
0.0377440131611497 1
-0.124781945480048 1
-0.177181035727919 1
0.0821991917973999 1
-0.283770094242905 1
0.128095981450233 1
0.0496829068332938 1
0.0311957833329296 1
-0.28795095192448 1
0.254301309385617 1
0.0590754273769016 1
-0.31450864431723 1
0.0793211347132896 1
0.297992291803729 1
0.704964459552339 0
-0.251908057219902 1
0.309096462671598 1
0.108150348179968 1
-0.313818074021135 1
0.0719278783369575 1
-0.376515002460006 1
-0.263456761460111 1
0.282239112413323 1
-0.194546291214673 1
0.37129124812836 1
-0.122441366345237 1
-0.237656613430369 1
0.10341927665084 1
0.630914738374567 0
0.316066271756779 1
0.346105152169297 1
-0.142672423829384 1
0.412156171032628 1
-0.0253100585622097 1
-0.266216504106478 1
0.187045368591709 1
0.395220747235725 1
-0.151714238412644 1
-0.0705552970494752 1
0.0643733388831308 1
-0.257897895619449 1
-0.140771136994208 1
-0.143791089845436 1
0.0599732816978169 1
0.277680932583615 1
-0.111445946069282 1
0.422239311794521 1
-0.415893556898325 1
0.00383672704592364 1
-0.0223600060187139 1
-0.179515153968758 1
-0.0620892125871304 1
0.352291765566525 1
0.076386744017038 1
-0.278336744860196 1
-0.107076768547619 1
-0.130568828458332 1
0.204816489337601 1
-0.505436947259818 0
0.45136648227408 1
-0.111217267226503 1
0.191532619710741 1
0.0660507840089712 1
0.358661964129452 1
-0.244966955223037 1
-0.272832423981751 1
-0.0214776736423975 1
-0.0594991388568902 1
-0.0127315600715343 1
0.431381724504646 1
0.198717739846441 1
-0.233822552242385 1
0.273113577707869 1
0.122809485373492 1
-0.273184937813092 1
0.483121250211598 1
-0.158293319163783 1
0.252383297829101 1
-0.30788627930112 1
-0.060752301202197 1
0.084985941647786 1
0.0553127678359718 1
-0.321699672050184 1
0.464802111907413 1
0.253437492522986 1
0.299713152301061 1
-0.00735515018734861 1
-0.303149353528541 1
-0.139670535823825 1
0.00249590503639222 1
-0.420834673645338 1
-0.200108791585817 1
0.117587636385962 1
-0.166532969958435 1
0.123626497540246 1
-0.0127262685126963 1
0.0599459536411606 1
0.0322752511238113 1
0.000305866834226051 1
-0.283901804474202 1
-0.0143031160313414 1
0.650784242409481 0
0.170335350563211 1
0.157558977983767 1
0.034821515187992 1
-0.0942837604093626 1
-0.119135360132575 1
0.366938500749869 1
0.0887369975401749 1
0.0753702515430456 1
0.0987618478902329 1
0.0171264676644736 1
0.0053192251784516 1
0.145210160841203 1
-0.0429752001659048 1
0.342825623640939 1
0.173775369643681 1
0.249207591352553 1
-0.403607717773584 1
-0.518377606560055 1
-0.116419014416491 1
0.371385878681617 1
-0.287830197934777 1
-0.120313508472169 1
-0.247642594114914 1
-0.161852841626488 1
0.362975563972926 1
0.114185829619066 1
0.449163844657139 1
-0.0907696230689523 1
0.0371910992212341 1
0.111730048958738 1
-0.421554866581702 1
0.249583640565703 1
-0.0829261452961717 1
0.177658201003119 1
-0.474588935952892 0
-0.0920976922943332 1
-0.283616294921606 1
-0.0507428545418778 1
-0.127828395084062 1
-0.0737541605644217 1
-0.210639543771551 1
0.0133173228403056 1
0.0214408519489778 1
-0.116258399948096 1
-0.295971235186784 1
-0.00632401530449357 1
-0.22339768554453 1
0.287373726423686 1
-0.165830718693796 1
-0.00133023800498806 1
-0.0885475424690125 1
0.237126941253767 1
0.0420657782863815 1
0.0402566799267876 1
0.627142496953181 0
0.433039095794874 1
-0.230778706915307 1
-0.263850626863405 1
-0.0986692386958435 1
-0.408759896882498 1
0.221084672802844 1
0.165645535073982 1
0.180238310149421 1
0.0418383790401327 1
0.311558686654348 1
-0.385215004728722 1
-0.0330616719759377 1
-0.178123271734798 1
0.0754073506964266 1
0.0693878857272441 1
-0.25654668679306 1
-0.224669623635058 1
0.572561543570337 0
0.198327078149861 1
0.257442285402813 1
-0.216506909967681 1
0.0346315711468934 1
-0.267886572599583 1
-0.0217884837267442 1
-0.416860623952096 1
0.101315642384486 1
-0.0940768155598667 1
-0.135036855614484 1
0.32343114607073 1
0.00319405650369783 1
0.268409900054855 1
0.398731511132526 1
0.117991063863065 1
-0.149761304429377 1
0.246366982444452 1
0.431176122564818 1
0.406582946856359 1
-0.0231278425001089 1
0.268276881468943 1
-0.342860767117917 1
0.178885092608756 1
0.00567003540812924 1
0.0225431072786046 1
-0.0417484089133397 1
0.15727180011793 1
-0.152823429743812 1
0.0188600497279071 1
0.0935101508465812 1
0.287745763542961 1
-0.205603610425874 1
0.258749877263778 1
-0.32859682068723 1
-0.304123065646508 1
0.213695359514991 1
0.00364466850304174 1
-0.16526959876828 1
0.247409409471384 1
0.0956921917370507 1
0.160070809300445 1
0.151740627547167 1
-0.07863939675986 1
0.0804234521493387 1
-0.0377194312938309 1
-0.150558587692735 1
0.0309201826701316 1
-0.244168294514464 1
-0.0189737983321852 1
-0.158993746269026 1
0.465027128703676 1
0.459350389917693 1
0.401308555829645 1
0.0684712754864715 1
-0.0673116740959084 1
0.0994013486672669 1
-0.423996573991789 1
-0.0885376785459522 1
0.00600700564918853 1
-0.055623399260816 1
-0.67419439213368 0
0.0661519491808735 1
0.0426360373016036 1
-0.0099815434193569 1
-0.137403466992649 1
0.000730751846583881 1
-0.0117780734796873 1
-0.571162005439541 0
-0.208531853809765 1
0.0473521154912388 1
-0.140434179230559 1
0.0358049532650904 1
0.0822000669312897 1
0.228867266859936 1
-0.120801969695915 1
-0.0184714735313724 1
0.0269226902176238 1
0.102445099002532 1
-0.160049019320005 1
0.0960756246632706 1
-0.0345062332751716 1
-0.279230386298333 1
-0.126170591063489 1
0.0397602107699155 1
-0.264732963016357 1
-0.195294644510522 1
0.0241363699768783 1
-0.118464801648039 1
0.13866183900332 1
-0.114958630537307 1
0.0878932859899906 1
0.196049587198813 1
0.199103104368577 1
-0.0689979037142988 1
-0.139954569149962 1
-0.00749602007207117 1
-0.111433041239276 1
0.0264374754711598 1
-0.226966321841587 1
0.147682169794836 1
-0.0236995752346216 1
-0.0917436591852026 1
-0.0232447244664615 1
0.091834150385427 1
0.503340457343519 1
-0.335450461106343 1
0.0850065073369237 1
-0.267161345662111 1
-0.235072557490385 1
-0.35635649069822 1
-0.409713425577259 1
-0.576264694006682 0
-0.066343506693512 1
0.243364807939498 1
0.153664606239028 1
-0.281919652859031 1
-0.141384046811471 1
-0.0133978098920306 1
-0.313319260832346 1
0.397561741632533 1
0.211088626239128 1
0.322522643278592 1
-0.11278653502099 1
0.319039064471705 1
0.93329750851978 0
0.029960869857545 1
0.245246418915428 1
-0.286407129406221 1
0.337790291708359 1
-0.038601718452424 1
-0.876160537767502 0
0.14479686478609 1
0.133426785971097 1
0.615498599763785 0
0.215240865772287 1
0.276454733608654 1
-0.0580943941478573 1
-0.03134563477222 1
-0.0772017876398584 1
-0.0199113181388903 1
0.48437075135507 1
0.397807827042826 1
-0.0521760095329908 1
-0.113407089655929 1
0.372572160581942 1
-0.0445217299898967 1
-0.114089684353528 1
-0.444182684636602 1
0.184987597627959 1
0.0294922524900604 1
-0.134876120700389 1
0.515405238596359 1
-0.30880449952551 1
0.0401753038430368 1
0.22764116663898 1
0.145988524245129 1
-0.120448499565769 1
-0.0417981906108389 1
0.488855608635166 1
-0.187572504170292 1
-0.429847051154404 1
0.0651682826977951 1
-0.508684868667457 1
0.02194880214665 1
0.123629412251629 1
-0.0424170261403115 1
-0.194313958163363 1
0.26137934289011 1
-0.0381187644279388 1
0.092487999831718 1
0.186419744152847 1
0.148513911108189 1
-0.435411179617912 1
-0.0102729679986746 1
-0.0411086659954931 1
0.196706457455284 1
-0.109726976284406 1
0.56549220225302 1
0.135496927603844 1
-0.176059528960617 1
0.904206967893487 0
0.165652015845803 1
0.594391279410891 1
-0.264826606250032 1
-0.0926825237106341 1
0.311100375138811 1
-0.278738717865665 1
0.175056274273246 1
-0.0395877834763897 1
-0.317593555786667 1
0.182350432492117 1
-0.0102577145714527 1
0.278242251465172 1
0.059264913993732 1
-0.115569012816378 1
0.19424366302418 1
0.561980900347062 0
0.0280122601373904 1
0.477607200383382 1
-0.436801920015 1
-0.0701097027544201 1
0.364552614497142 1
-0.438684654666523 1
-0.26731115896514 1
0.176787427274451 1
0.677356894827581 0
-0.0750500725919916 1
0.16106262635909 1
-0.157392892609495 1
-0.182591972320816 1
0.155845773404257 1
0.0837855385633214 1
0.321015420829463 1
0.0877472662563259 1
0.373627119026639 1
-0.217811442769551 1
0.198223089691363 1
-0.222655131336215 1
-0.17683367055873 1
-0.20207044531441 1
-0.135620837976391 1
-0.232807007356317 1
0.0896538547347573 1
0.190564491849117 1
-0.010018618828538 1
-0.314201683769839 1
0.424358044559765 1
-0.599844838583234 0
0.303926480310861 1
0.538935372936177 0
-0.266059820189916 1
-0.16843422541918 1
-0.0856920300607418 1
0.2996752022687 1
-0.216612844397087 1
0.14181086449845 1
-0.0110705050029612 1
0.0186052699381327 1
0.0324599071814172 1
0.0131977539229651 1
-0.243113832511077 1
0.107763347221581 1
0.139223914523332 1
-0.209339736732974 1
-0.53081368245888 0
-0.00261567659323209 1
0.409784909308526 1
0.126378673260282 1
0.00448074743428366 1
-0.0162298282457464 1
0.11806219418216 1
-0.287049291831957 1
-0.416683090775943 1
-0.0875284831116725 1
-0.0280331085040463 1
-0.249279800996779 1
-0.268921999490102 1
-0.147995641876218 1
-0.248805874741317 1
0.024513827176869 1
-0.456051851040699 1
0.277032409191622 1
0.366434016459021 1
0.334703637627799 1
-0.0206973977016956 1
0.00315149771264887 1
-0.38663198198436 1
-0.0751018279753516 1
-0.390069452639324 1
-0.207075101207152 1
0.0226953204562647 1
0.050175831084685 1
0.298079863873566 1
-0.205195094864657 1
0.165634199817377 1
0.316662557840032 1
0.316366739806832 1
-0.0913525845381429 1
-0.0019005298339218 1
0.123934463102689 1
0.612436259348735 0
0.207059383800133 1
-0.0453773546635421 1
0.352134873712967 1
0.122727810454355 1
-0.0807515227161031 1
0.414842672841713 1
-0.052353907542863 1
-0.151250822252913 1
-0.122196270482572 1
0.00593702026071358 1
0.164015630146981 1
0.0953459131061965 1
-0.221733419084842 1
-0.423248936513565 1
-0.196087365486728 1
0.147912877763596 1
-0.27776023327934 1
-0.0111630274235167 1
0.23469016980839 1
0.0940169215142268 1
-0.365522944465196 1
-0.367816214383539 1
0.378419632041189 1
-0.268698703517595 1
-0.0197645757957292 1
-0.199467884337369 1
0.511150263634382 1
0.328491647058143 1
-0.0774462794320377 1
0.207846359925043 1
-0.308569005563491 1
0.21223495484349 1
0.244195753056789 1
0.0925953798430353 1
0.520504547034874 1
0.252973113589314 1
-0.410164713999635 1
-0.279496493700182 1
0.0697951900076666 1
-0.139083814407174 1
-0.364294875257639 1
0.163412369779515 1
-0.143752429021937 1
0.188876649432743 1
-0.339491573743912 1
0.287333242867983 1
0.0220862159365308 1
0.0919283322345154 1
0.451390247258505 1
-0.458507942130915 1
0.316310036009444 1
-0.12515224390897 1
0.608010862353098 0
-0.233449312900061 1
0.098052635699992 1
0.08845025311063 1
0.153115285007543 1
-0.00842296895538609 1
0.118100333441521 1
0.0988984530845873 1
-0.16964186712882 1
0.363387753656428 1
0.193969335413954 1
0.0345553275040099 1
0.143524558134918 1
-0.340370331953116 1
-0.0986154674707214 1
-0.0192401238451254 1
-0.249771694937772 1
-0.00222943331404935 1
0.139425492908422 1
0.112218532111859 1
0.309766529963877 1
0.0206945894229702 1
-0.428927309450769 1
-0.0936652618053854 1
-0.00331797922753585 1
-0.0629776302192508 1
-0.22447014049705 1
-0.0768154068673018 1
0.211940780516153 1
0.488867399749704 1
-0.225291471622429 1
-0.201294222912852 1
-0.027988532366016 1
0.148926889510536 1
-0.225274225230968 1
-0.377347021470461 1
-0.057738063029442 1
-0.139814411252571 1
0.129031586041144 1
-0.0291773612311211 1
-0.253124483967308 1
0.236119011938151 1
0.171458984414851 1
-0.313487445016453 1
-0.028412299640908 1
0.10625610026534 1
-0.0694247438827753 1
0.210892786097285 1
0.257862542308156 1
-0.183544295597269 1
0.388566016032066 1
0.0250628082964634 1
-0.210930023801443 1
0.0752470796657375 1
0.299255472427659 1
0.0235067996005712 1
0.00070065478695093 1
0.041468451819982 1
0.283839797060274 1
0.383700154297407 1
-0.0820530797619434 1
-0.106317505516795 1
0.324863341198282 1
0.566475868392201 0
0.0913609403985486 1
0.248022067825172 1
-0.148958281908543 1
0.0777290729919327 1
0.13938328913903 1
0.00512083275548846 1
0.45237217490839 1
0.136581676609207 1
0.191154956759131 1
-0.0334421964284165 1
-0.103831626249239 1
0.060751742916615 1
-0.423629228161942 1
0.207856765820408 1
0.155980783233409 1
0.445924893989822 1
-0.00454501905128513 1
0.224923709435662 1
0.0419294746107981 1
0.230255796468462 1
0.208456535570733 1
0.384544754951901 1
0.106789896464564 1
0.0126903596910193 1
-0.385269886538814 1
-0.23907789977328 1
-0.227230610148946 1
-0.506912315200832 1
-0.223784075559669 1
-0.168791601355844 1
-0.207547438625762 1
-0.382800644769381 1
0.0906079794399231 1
0.281338534007726 1
0.359825712434081 1
-0.115105139656751 1
0.0493464414532142 1
0.269403810368949 1
0.279081492238322 1
-0.194249321236944 1
0.0922895926657973 1
-0.305063682692686 1
0.0734141360918274 1
0.0859364984485925 1
0.358854730448427 1
-0.0575377619249024 1
-0.667181015732946 0
-0.077281170931767 1
-0.261633332045253 1
-0.0764964048903179 1
0.170648277109527 1
-0.0661857392248459 1
-0.0486335863176189 1
0.147704053693521 1
-0.0167233022103616 1
-0.335771629825596 1
0.197036231403991 1
0.179288706411555 1
-0.273309848628547 1
-0.121359305604158 1
0.0546936507796025 1
0.000524504251542338 1
-0.106877161089583 1
-0.175524062175688 1
0.178500884667811 1
-0.0895726445634619 1
0.18327071630841 1
-0.077239547201242 1
-0.155647794166495 1
-0.333934736290263 1
-0.350353010717239 1
0.167488551387212 1
0.280098719473467 1
-0.157230202045684 1
0.0200030569152021 1
0.0759403323082935 1
0.351007099354934 1
-0.068427596718789 1
0.246042474078504 1
-0.0677534212791824 1
-0.0496696826524018 1
0.251677888520213 1
-0.370163851442583 1
0.0321544077506696 1
-0.287561561690987 1
0.0535376736076443 1
0.0549338110004296 1
0.193990908028344 1
0.109386884615922 1
0.238497819548662 1
-0.0712512562803173 1
-0.533844418467218 0
0.0217045271843485 1
-0.334364429943124 1
0.0307912590646119 1
0.0514880668626862 1
-0.229347238078629 1
-0.0219740268757124 1
0.143007362732881 1
0.224339823867917 1
0.358461411359064 1
-0.0627830026696464 1
-0.293120945168815 1
-0.034678729928906 1
0.206891995943129 1
0.0733702027151927 1
0.299568145225445 1
0.0504585110318705 1
0.17547519105228 1
-0.144378283240984 1
0.186363258262572 1
0.584428624797708 0
0.267512387776283 1
-0.191339656944832 1
-0.23973616722833 1
0.0410422069839046 1
-0.0709451346547431 1
-0.406151099073933 1
0.366071805884809 1
0.00670539996016974 1
-0.0283388427277447 1
-0.220040412408851 1
0.0362483491507544 1
-0.435520684335274 1
-0.581607447499686 0
-0.465270496581487 1
-0.112601556894741 1
-0.345565924606195 1
-0.375298350048694 1
0.250369568238842 1
0.455163321353178 1
0.369256692716113 1
0.0752191843875584 1
0.284219556185219 1
0.313205533601476 1
-0.000846104952310703 1
0.384006483897533 1
0.138485948765027 1
-0.376718871583304 1
0.32348119617252 1
0.0172933953771522 1
0.375827993932617 1
-0.271317251224856 1
0.142274537962691 1
-0.0840552517131271 1
-0.0492637247387516 1
-0.125111770949105 1
-0.239588910763659 1
-0.00293658881529493 1
-0.0493182012337508 1
0.0735668914853559 1
-0.118367798333678 1
-0.257283629413976 1
0.214479885082074 1
0.179937659309573 1
-0.282891311102028 1
-0.132230405906545 1
-0.0582600308269262 1
0.510649150078908 0
-0.497515555672143 1
0.0212045231722203 1
-0.309320588999553 1
-0.0722456973218107 1
0.188480403944834 1
-0.142218465259547 1
-0.0225846731650801 1
-0.0110933260872315 1
-0.037483444253308 1
0.459590936789541 1
-0.0751885778128469 1
-0.672409018468276 0
0.220702341393806 1
0.306683269477824 1
0.00677814088376363 1
0.0739186161367111 1
-0.200397690836377 1
0.0323760314721207 1
-0.232729832381937 1
0.115547570978797 1
0.305789092144913 1
-0.455064446030534 1
0.234057625791191 1
0.189787081446092 1
0.0654390001722511 1
0.35277015887688 1
0.145715648779187 1
-0.121654837677837 1
-0.256923681615609 1
0.368378585978893 1
0.0102988163185946 1
0.0138307390050386 1
0.512775151666832 1
0.0883747498696045 1
0.16053164354144 1
0.00915718506608908 1
0.119720097511016 1
0.132776313060835 1
-0.0691626300631923 1
0.151619564912094 1
-0.233306895126374 1
-0.13203090098726 1
-0.451711765665032 1
0.0213761152135646 1
-0.254540462526438 1
-0.157081318640219 1
0.238765749663403 1
0.335651550230372 1
-0.253379767085404 1
-0.150648714379022 1
0.189382440399719 1
0.193626842320711 1
-0.24066890362964 1
-0.116953441583487 1
0.151122617209381 1
0.298722898956831 1
0.271764650557784 1
-0.272468734539033 1
-0.327567750671395 1
-0.173311470724628 1
0.516962091582787 1
-0.262402251709802 1
-0.0470845025144823 1
-0.101999195611021 1
0.0154303480743202 1
0.0569613308062153 1
0.122185945824829 1
0.0424233811683245 1
-0.0909068768609937 1
-0.195145961927713 1
-0.278387515865735 1
-0.0991543545288371 1
0.154238256047263 1
-0.175073316940109 1
0.00784452105681972 1
-0.2239601914007 1
0.257768339500334 1
-0.419420487467161 1
-0.334112240105313 1
-0.364309158602796 1
-0.291727174395001 1
0.322913510061092 1
-0.194420766728576 1
-0.152343167499696 1
0.297998428185197 1
-0.18053017908306 1
-0.285948488984475 1
-0.0863818028438945 1
0.424401436731394 1
0.092636939558855 1
-0.319119905839658 1
0.160427361893026 1
0.0638346144219922 1
0.0629395245793411 1
0.247156105607531 1
0.199760246480496 1
-0.0402932615450042 1
-0.0123537170896294 1
0.216511415854525 1
-0.0560759817409833 1
-0.0441669099907766 1
-0.808676704752921 0
-0.143050284212152 1
0.0497655377357817 1
0.463500360152815 1
-0.271444276549976 1
0.0189409308808303 1
-0.515289170526675 1
-0.0648331310846962 1
0.0964660846578842 1
0.140132405315912 1
-0.0776679456877438 1
0.300632265912383 1
-0.294582738984204 1
-0.0534752837827958 1
-0.344198103572254 1
0.106864947471614 1
-0.0472858911081967 1
-0.067247410584904 1
-0.149916518266864 1
-0.149461374655155 1
-0.391017532477191 1
-0.377318652762069 1
0.16427397157722 1
0.333891630657819 1
0.354067781925595 1
-0.030429998479591 1
-0.0709497088213684 1
0.196214348085871 1
0.061898116598471 1
-0.0846742089067644 1
-0.0369022777698136 1
0.479894530019766 1
-0.0203889489811049 1
-0.312478491655303 1
0.163626714724093 1
0.0235408240560475 1
0.0388493093728773 1
-0.276059178007193 1
-0.0919452314220278 1
-0.189396599942181 1
0.276751624391358 1
-0.344123185325968 1
0.0186156901491975 1
0.323738413609076 1
-0.188455694960225 1
0.0316343540041689 1
-0.0832226535149353 1
0.211984311351459 1
0.171904529955655 1
0.0231449665898497 1
-0.467833486478214 1
-0.109873345732545 1
0.0638301944280625 1
-0.0331941841627175 1
-0.091081115570643 1
0.41958720149269 1
0.289061795370086 1
-0.432640044289738 1
-0.455997099813112 1
0.00982958082136148 1
0.109725710155026 1
-0.241029385534958 1
-0.0765736019503026 1
-0.31412302393967 1
-0.302764875736191 1
0.525045894782984 0
-0.205084321825682 1
-0.0552145482596394 1
0.270739712532117 1
0.0606562700853465 1
-0.277150725192149 1
0.164395604805803 1
0.0811703838044126 1
0.368947843291671 1
0.0279182557139985 1
0.0997725728762261 1
-0.0486874159769225 1
-0.143734578402848 1
0.0457067068138032 1
-0.0547622519924115 1
0.0236934037599385 1
-0.125284149662671 1
-0.104820161391731 1
-0.155965778137987 1
-0.263960555385325 1
0.115904204293103 1
-0.580177469305197 1
-0.315206607422453 1
0.0986201721853624 1
0.192355729655473 1
-0.265509258361492 1
-0.609592173777354 0
0.560233966543986 0
0.486408971001359 1
-0.161409203479651 1
-0.0432767344893696 1
-0.0274603361819617 1
-0.212404293547361 1
0.137859420669227 1
-0.391130455839216 1
0.114263939679903 1
0.0459621108211623 1
-0.375299072784729 1
-0.235612958604692 1
-0.0525163520649208 1
0.219958414187422 1
-0.405770971457992 1
-0.410948088014313 1
-0.103991180348971 1
0.380864642581387 1
0.153111743293903 1
-0.0542491202913122 1
0.118062824607507 1
-0.37714187932161 1
0.246499508288454 1
-0.0723289044874048 1
-0.278526047920986 1
-0.0409591410217607 1
0.027736719866757 1
-0.0038362497239212 1
0.0580414172147471 1
0.34879707797395 1
0.0833483696539294 1
0.00242311828175588 1
-0.0319906907863071 1
-0.171452824868864 1
0.0909091952270559 1
-0.118443884005618 1
-0.0440975927679909 1
0.17760130199556 1
0.524103955607165 0
-0.207481993551903 1
0.534698104063402 0
0.636934351129133 0
-0.0878879194168726 1
-0.0272670166378512 1
0.0189211646992761 1
0.176369599805858 1
0.336814297331012 1
0.226140197198671 1
0.353979773932328 1
0.259316592858659 1
-0.123981544147329 1
0.0754402428342424 1
0.350900902366083 1
-0.0342718466391809 1
0.105379561185942 1
0.0829644223477221 1
-0.02798936512155 1
0.0975219776637604 1
0.10164324216805 1
-0.103099598586752 1
0.0698815412850913 1
-0.224269756491671 1
-0.335297186855531 1
-0.273608229891171 1
-0.45433487545757 1
0.25572743764395 1
0.113791987606307 1
-0.387786004267382 1
0.0890369975241097 1
-0.221212973092787 1
0.0267577181023972 1
-0.235846963829078 1
-0.0289492413419401 1
0.0191056526647757 1
0.0219986456665746 1
-0.0254086100727262 1
-0.295773732838031 1
-0.16476875269682 1
-0.366356472116377 1
-0.55409434713639 0
0.0655534843704615 1
-0.220574729179889 1
0.0197174797380643 1
0.0866111626448343 1
-0.189553552934517 1
-0.191899337508304 1
0.252979388370231 1
0.700861142516827 0
0.345222975211789 1
0.287705372890658 1
-0.0795908909680541 1
-0.268729579797474 1
-0.0297725656567283 1
0.224907862152402 1
-0.15696269509242 1
0.302901381074914 1
-0.0552674120134845 1
0.481784815707942 1
0.0223079027741278 1
-0.394045900729767 1
-0.228616904584057 1
0.0293892871339046 1
-0.214918160816864 1
0.211231513759378 1
0.361322012091887 1
-0.00562471649169782 1
0.0829536412911921 1
0.175223573656129 1
-0.108849498083359 1
0.381248091166097 1
0.115000171184053 1
0.351380545843615 1
-0.229057288925709 1
-0.418389702954615 1
-0.356994374869285 1
0.261592456833685 1
-0.228435240604576 1
0.0942314575833606 1
-0.183257491457129 1
-0.113199569609868 1
-0.246181689599159 1
-0.267551097412642 1
-0.110409818792192 1
0.33015035896803 1
-0.244690696484606 1
-0.0367187317813767 1
0.155514662358276 1
0.000804740771184503 1
-0.0958003586909412 1
0.331582092548687 1
-0.151363391371593 1
-0.0657834360310123 1
-0.208363965360244 1
0.350642436948751 1
-0.299958407444914 1
0.158916844169172 1
0.193217673912582 1
0.319261652918876 1
0.486213655222026 1
0.140846725704362 1
-0.0891123864477982 1
-0.44687714411169 1
0.348447544877024 1
0.185851537189969 1
-0.044753021893413 1
-0.129983418529359 1
0.124337008710441 1
-0.139370673322304 1
0.702786372854708 0
-0.58878601158091 0
0.257804794615555 1
0.45991868040527 1
-0.29788682854603 1
0.167313712047289 1
-0.139075840843486 1
0.0756968412395096 1
0.20109157466218 1
0.186006584457916 1
-0.173782649443073 1
0.097158813755112 1
-0.199704060545865 1
0.154587394764142 1
0.0201352257207361 1
0.0465157616089407 1
-0.343963861943965 1
0.113276752459576 1
0.628472966219586 0
0.169890719186307 1
0.0803897782016978 1
-0.00704156996644109 1
-0.203792762918404 1
0.347455864606778 1
-0.304796825060699 1
0.257140298530445 1
0.04034400350614 1
-0.524724786255369 0
-0.196977971751198 1
0.411875776891405 1
0.164676093930421 1
0.154060999860177 1
0.206176591660242 1
-0.681951413376527 0
0.185217774194919 1
0.368236883064116 1
0.0521783715464484 1
-0.0604863584941417 1
0.348613136357459 1
0.00835537996891006 1
-0.539163442350245 0
0.0302756415396515 1
-0.0827469687169805 1
-0.25321473392294 1
-0.0311178195506105 1
-0.582563643682295 0
0.0547657167434956 1
-0.31951486193022 1
-0.0758281138215032 1
0.195927431026363 1
0.370109052268609 1
0.147358558577051 1
0.0740877299106112 1
0.0895129220516442 1
-0.152974949134044 1
0.391500719587773 1
-0.427929303961988 1
-0.251187900120381 1
0.21375104015025 1
0.118126747888978 1
0.398151632223619 1
-0.132113168975803 1
-0.115028340957493 1
0.36534788258733 1
-0.0420542172562127 1
-0.0707946871901588 1
-0.215218872639739 1
0.156963631313547 1
-0.241361569506438 1
-0.24752826916321 1
-0.00997726239796607 1
-0.151965630091279 1
-0.250753400300523 1
0.204885129352255 1
0.0380738133403707 1
0.0931988723395765 1
0.303128714510776 1
-0.106557001812962 1
0.187958036129834 1
0.170647061136065 1
-0.23767071589816 1
-0.355213868804444 1
0.225708538855999 1
-0.646518936851344 0
0.143526398958259 1
-0.312043073132535 1
0.216832495684177 1
0.0888095704834562 1
0.155455174940487 1
0.566567727724389 0
0.0179379452871762 1
0.632195571834502 0
-0.272640559908473 1
-0.165761560378585 1
0.194894534644705 1
-0.449013130913861 1
-0.129312559836644 1
0.0347213019587783 1
-0.160844300385223 1
-0.234737370372025 1
0.217856326088559 1
0.176521417534789 1
-0.194520234851344 1
-0.364462916608323 1
-0.106335268230102 1
0.10682447088786 1
0.257270966935847 1
-0.323393291413862 1
-0.172169446620974 1
0.654068921457799 0
-0.336244582420689 1
-0.0336223370528053 1
-0.141812952473515 1
0.283353510713749 1
-0.0698447616537087 1
-0.158665465306081 1
-0.113558133846532 1
0.170737336939922 1
0.133345338156413 1
0.130422791475696 1
-0.0569592542553294 1
-0.204997481887732 1
-0.209469993336086 1
-0.468835793447735 1
0.167957631292165 1
0.184701573674026 1
-0.0644027635908731 1
-0.404372662356966 1
-0.0825915480133534 1
0.179956839665426 1
0.344251790447951 1
0.0975950672686338 1
-0.164872614087011 1
-0.145583498673614 1
0.0757686475907203 1
-0.182282997105608 1
0.0838259144971192 1
0.182155782972694 1
-0.0112291318003968 1
0.0797475508019034 1
0.409557733439603 1
0.200875985730605 1
-0.0392985260567244 1
0.301995959263059 1
-0.00925555725578447 1
-0.258931129997623 1
-0.238697599642855 1
0.0685977636082302 1
-0.0137832496234679 1
-0.41948657381635 1
-0.377974379518377 1
0.475678311174332 1
-0.325796559012813 1
-0.0277792517231004 1
0.260444007422887 1
0.429704230540502 1
0.0952220132345107 1
-0.0284784135487704 1
0.362725187869123 1
-0.0417204748356841 1
-0.742299398819726 0
-0.168022734583544 1
-0.298203830392694 1
-0.174649526092299 1
-0.231726262659728 1
0.472240384969895 1
-0.101379867131035 1
-0.241875356658148 1
0.386023095498069 1
-0.562346677701909 0
-0.058999587302559 1
-0.308983538768482 1
-0.129568936894756 1
-0.0190222721242448 1
-0.185866079494224 1
0.0514370780002881 1
-0.150308454115725 1
0.156679340833494 1
-0.184134590919307 1
0.192691393227352 1
-0.0781997804883889 1
-0.737390216738807 0
0.850009097076377 0
0.0262998444460373 1
-0.852811612531409 0
0.243271294818778 1
0.257914315581411 1
-0.104505802659727 1
-0.0276949702536287 1
0.00896390132809194 1
0.138257103220818 1
-0.277792803220385 1
0.0276749053179792 1
0.175299633143568 1
0.0188110820412824 1
0.0850864855441918 1
0.454893750195671 1
0.0805117371952752 1
-0.152164684765476 1
-0.289354735742927 1
0.0704489827098027 1
-0.320701195179975 1
-0.007623766924846 1
-0.364484149372375 1
-0.223856725985573 1
0.242357992275635 1
0.418238699528584 1
-0.472924595692885 1
0.0742700916701348 1
0.134280906755016 1
0.384877320101063 1
0.100666348711418 1
-0.0320174442570596 1
0.0495781258393518 1
-0.28978243261228 1
0.0326942546751412 1
0.277171982766576 1
0.0186603657879051 1
-0.121233609747651 1
-0.0913836440735724 1
-0.00261317215769995 1
0.0265323114568706 1
-0.01614230472401 1
0.349515062789414 1
-0.545377708517622 0
0.113394356724784 1
0.395544618770001 1
-0.0496315640960092 1
0.620050873539888 0
0.138657266031318 1
0.516354001738753 1
-0.276367327327638 1
-0.0597158684416066 1
-0.0466463434051835 1
-0.133657685588572 1
-0.455419918282593 1
0.42044783013051 1
-0.461226958178804 1
0.0652983103551819 1
0.388265359315028 1
-0.169566626858592 1
0.251237437205445 1
-0.485648845858377 1
0.444934661257287 1
-0.00023489070129501 1
0.0146480074183173 1
0.154651682783471 1
-0.0545877481075457 1
-0.385392148135899 1
-0.131077573055813 1
-0.0936524708703749 1
0.162541493585262 1
-0.355649951445148 1
0.0336748989877029 1
-0.193164612319651 1
-0.0231257038731335 1
-0.143547510198526 1
0.338326451231255 1
-0.0649326291399512 1
0.0823014205164159 1
0.211176596907891 1
0.208376574238648 1
0.236099199145608 1
-0.128539324207337 1
0.449749024805245 1
-0.552863949110515 0
0.0783579054241443 1
0.16887188634787 1
-0.153366554276392 1
0.256798719424905 1
0.187426993838585 1
0.302087977762265 1
-0.354681424814969 1
-0.236518931632306 1
-0.147726727607929 1
0.319773916897119 1
0.0061070116058294 1
0.225566023497217 1
-0.221697434888283 1
0.0915291214461804 1
-0.281346564364404 1
-0.0665910444127093 1
-0.306936839748918 1
-0.303596443358314 1
0.313003714426914 1
-0.188220050287995 1
0.0554649064987849 1
0.222630068815685 1
-0.557165198870176 0
0.298203814790698 1
-0.0249168638036061 1
0.0618487756467987 1
0.272856583242624 1
-0.225056256064409 1
-0.147829887764974 1
-0.102554379335901 1
-0.0527306206007744 1
-0.226312072189445 1
0.069389904820953 1
-0.0144266877900067 1
-0.218312299775004 1
0.277264817233598 1
0.097651692885844 1
-0.210244005491541 1
-0.105240121694045 1
0.220954460019285 1
0.0966418197478588 1
-0.103434722302227 1
0.117496058191477 1
-0.0535729374403539 1
-0.360045783052319 1
0.0530094647407353 1
0.080976183724225 1
0.0661519060608919 1
-0.0296629145437576 1
0.370210012481907 1
-0.115356206615935 1
0.176428407843459 1
-0.104524249451688 1
-0.0887486655992023 1
0.0530388764908382 1
-0.0909867937601618 1
0.0758564982303884 1
-0.0982748514149558 1
-0.0943371324865719 1
-0.266221386259976 1
-0.166152370898456 1
0.169682273583916 1
0.253795168858517 1
-0.0264023492953496 1
-0.0184930043708544 1
-0.362957651357469 1
-0.347211114144655 1
0.213053377148182 1
0.140457038296986 1
0.411116952155724 1
0.159085718247941 1
-0.158536226519351 1
-0.0215920107706879 1
0.0294374176200338 1
-0.127042419129166 1
0.386041307349048 1
0.191433027788239 1
-0.258523949827702 1
0.0607665306044547 1
0.452537139007928 1
-0.164272321999071 1
-0.281122107596678 1
-0.0608721871369312 1
0.284627503163217 1
-0.056649243743181 1
0.151134215546152 1
0.113925397234635 1
0.076366516182906 1
0.351682765822341 1
-0.00923201356950137 1
-0.315660202623535 1
0.353665481109487 1
0.176921826227983 1
0.0252724178339766 1
0.00805412144311796 1
-0.00838804210477255 1
-0.0502023691705379 1
0.0493456979391711 1
0.225727491522568 1
-0.469585209167367 1
0.25961801374325 1
-0.191749975396044 1
0.202810788149037 1
-0.0196067232630369 1
-0.219759906481173 1
0.0875366693430045 1
-0.326412162988533 1
-0.137564087224741 1
-0.297592480718512 1
-0.45380130749369 1
-0.0397394684470208 1
-0.0972623213274956 1
0.0872669172729185 1
0.160401662824617 1
0.0595032354370244 1
0.733256451576094 0
0.0479469785902733 1
0.049972758503287 1
-0.0059131575625701 1
0.0191310453440345 1
0.149662545425651 1
0.323447106000845 1
0.0133098927747704 1
-0.0334055285362302 1
0.2723463497728 1
0.0126500525580576 1
0.108247074553091 1
-0.159404730415575 1
-0.0525246702155808 1
0.204219923982464 1
-0.423958301068961 1
0.197224296103204 1
-0.219876004316977 1
-0.350375529026989 1
0.12531255361224 1
-0.0383822888602265 1
-0.378627171387944 1
-0.180633153656749 1
0.00369713466933312 1
0.257439129554472 1
0.0241156550499244 1
0.0427789893108657 1
0.00114328085427853 1
-0.105206728748159 1
-0.0704889274457984 1
0.26437648465653 1
0.231070267100517 1
-0.26255567531467 1
-0.177656161377067 1
-0.654665531092276 1
-0.30548300339804 1
0.44860322922234 1
0.406742816529733 1
0.0219130449420769 1
-0.140139470632597 1
-0.254913424501302 1
0.256278471033032 1
-0.708407757579178 1
-0.236773027940646 1
0.167179810685275 1
-0.169164246070204 1
0.201661783129869 1
-0.28491452135636 1
-0.572625342242603 1
-0.476157761398484 1
0.418443698531566 1
-0.0316781363084111 1
-0.304041099193873 1
-0.17382803066332 1
0.0626180290321832 1
-0.0870357640120152 1
-0.465736967674171 1
0.30026812174764 1
0.0922942183859317 1
0.0768150696758703 1
-0.220213137712903 1
0.335583000948489 1
0.0642641076216945 1
-0.390838815802181 1
0.0561430099019433 1
-0.0411170548955867 1
0.0201677854321014 1
-0.185734731329228 1
0.0912279243320425 1
0.0438630134324412 1
-0.0775412599332729 1
-0.119932689224572 1
0.0720485212391537 1
0.0199501769281254 1
0.00386977663107441 1
0.0413055077328695 1
-0.481519936699342 1
0.263035823203727 1
-0.252539056197364 1
0.130843181120128 1
0.14927105382202 1
-0.189405686484196 1
-0.132301199281222 1
-0.501193271489622 1
-0.24027151220198 1
-0.0528062043739501 1
-0.347039190848157 1
0.0962302609226972 1
0.37210901809226 1
-0.269248680171154 1
0.345232651783841 1
-0.107481858244138 1
0.526757425832336 1
-0.263818435082391 1
-0.120657361931612 1
-0.236534083760944 1
-0.00548787874383951 1
0.213274025134663 1
-0.0139446090364979 1
0.0863364698782302 1
0.085538159465923 1
0.175546851660491 1
-0.345727705137724 1
0.010825939712055 1
-0.0290231200782067 1
-0.454569563512568 1
0.305244462457063 1
-0.00516658856918893 1
-0.124370183385026 1
0.0859636811700087 1
-0.124257585756243 1
0.19871339794658 1
0.13876648156379 1
-0.209720102275349 1
0.168245817381072 1
0.185432832448789 1
0.123569014083933 1
0.257281641608374 1
-0.578596386803976 0
-0.257509232030325 1
0.147843080988821 1
0.00724383656333928 1
0.00333827624364027 1
0.0345521635259209 1
-0.468036239741304 1
0.277278151415462 1
0.388679757810295 1
-0.00449095517227596 1
0.515706469203657 1
0.0251775152251891 1
0.131745658010903 1
-0.632338822997047 0
-0.480283827304309 1
-0.181524847535919 1
0.203040941140448 1
-0.278591490651641 1
0.0177279120948779 1
-0.069122732577818 1
-0.29413825614381 1
-0.214292808678173 1
-0.0381535225342783 1
0.193999042464623 1
0.0177834540455338 1
0.229219824581472 1
0.277154723491793 1
-0.166905833660262 1
0.208572655905923 1
-0.275428123140307 1
0.0322342455357453 1
0.338103035930092 1
0.141556215102656 1
0.0521452138832835 1
0.149508578009724 1
0.220905165412818 1
-0.073136096181755 1
-0.107611075740694 1
-0.115022182892622 1
0.064506566048946 1
-0.0522502828957633 1
-0.0486470921071029 1
0.0636057067822325 1
0.0233297077745822 1
0.00585465787074802 1
-0.21630746368365 1
-0.145450670668386 1
0.209404260556998 1
-0.0177702304764954 1
0.0532285525235043 1
-0.318159981296038 1
0.102351007006695 1
-0.163764803934732 1
-0.236129707697391 1
0.238539116083688 1
0.0917945760922902 1
0.0829877108341178 1
-0.0297545011535928 1
0.00803318711656148 1
0.0381521386581605 1
-0.437884737967126 1
0.164157991434758 1
-0.141100223339654 1
0.27245028004324 1
-0.447853304652664 1
0.207122494058682 1
0.179680913319016 1
-0.0754507501994768 1
-0.0773853087396609 1
-0.146181584482419 1
-0.20209599927972 1
-0.226982576824661 1
0.186703836630042 1
0.286154705687543 1
0.294805380810997 1
0.14077880496978 1
0.0112503046650731 1
-0.0978135150221073 1
0.668987987369249 0
-0.0311009871311311 1
-0.0271469620769501 1
0.0631063514992012 1
-0.25392167813733 1
-0.135265396648004 1
0.131455303442588 1
0.403015311303852 1
0.0593725747054285 1
-0.206378512068356 1
-0.460207533889377 1
0.264717241471425 1
-0.242309201790337 1
0.377132717976198 1
0.303958831980374 1
-0.0307566758040688 1
0.125488742182669 1
0.185999415208291 1
-0.101203929700318 1
0.438921558817105 1
0.184949022851148 1
-0.06015189823928 1
0.485831499052741 1
0.0338864751620945 1
-0.0727575873833851 1
-0.00254588787648197 1
0.215652677278664 1
-0.0560277780931265 1
0.22879638967175 1
-0.114961720290783 1
-0.0222825647491065 1
-0.0360145230255539 1
-0.172992085732002 1
-0.0538609528995957 1
0.32089997326662 1
0.265526136321576 1
-0.306490825519385 1
0.152627964422711 1
0.197778104968143 1
0.144669101228467 1
0.188469583603811 1
0.167590894508752 1
-0.0685605549849215 1
-0.158280762121031 1
0.360379278290604 1
-0.16574090724716 1
-0.197633037721109 1
0.12188761787082 1
-0.225034766279156 1
-0.0983529317488092 1
0.406927223582097 1
0.293660459045242 1
0.134208215016795 1
0.0850343835172339 1
-0.155992363009641 1
-0.0543371094010038 1
-0.291330243460698 1
0.106476187052756 1
0.182322749247485 1
-0.0511374981339691 1
-0.0740092359298244 1
-0.255958840784894 1
0.184037974472218 1
-0.429379420861469 1
0.117598198047278 1
-0.140818479071601 1
0.489490723086225 1
0.41196179315529 1
0.175625539888855 1
-0.0572151023218741 1
0.367362158103481 1
0.633855636826519 0
-0.43482320841336 1
0.0504163549742602 1
-0.329966520040392 1
0.115123471725581 1
-0.266585768979245 1
0.228571507932141 1
-0.165851456999612 1
0.0791546372325825 1
-0.122551612533746 1
-0.119588436688927 1
0.195523845927874 1
0.0970759054869229 1
0.270143209849121 1
0.450325080496143 1
-0.347101034871489 1
-0.201283475035421 1
-0.0394134538996938 1
0.168143896446831 1
-0.322491508107471 1
0.0897006626095783 1
-0.160859686556903 1
0.051635818103258 1
0.277393010651825 1
-0.157690532389143 1
0.388302981217044 1
0.232178019159281 1
0.37709761979284 1
0.209428322397229 1
-0.383338892956083 1
0.401583113581771 1
0.151410453556482 1
-0.0221125677046915 1
-0.339184127999058 1
0.0449061206725513 1
-0.0583650834133112 1
-0.179338299173645 1
0.100339150928009 1
-0.243652494458591 1
-0.622232378154442 0
-0.509298730557039 1
0.00246958740066744 1
0.0461804873375342 1
-0.0430108567833798 1
-0.100671429879843 1
-0.0728393835341391 1
-0.288664833095778 1
0.231419903609384 1
0.180331019424734 1
0.0225893633850438 1
0.197358389124778 1
-0.143299488429971 1
-0.16500339075531 1
-0.341349928394797 1
0.512141610995161 0
0.0116084433688166 1
-0.115249383122268 1
-0.196734985679478 1
0.180010232536623 1
0.0273435103140968 1
-0.158321596390078 1
0.440876596091388 1
-0.57923880595057 0
0.283336476930515 1
-0.390382265465095 1
-0.0557288617000921 1
0.180976452355287 1
0.201517850302637 1
0.10897364051766 1
0.208722024449913 1
-0.0386497582939195 1
0.341527721801138 1
-0.349994550435811 1
-0.236842461231171 1
-0.116949744201532 1
-0.196923697259517 1
-0.439896220595017 1
0.280520654528644 1
0.270021567963849 1
0.198352270371202 1
-0.239025005371081 1
-0.23595870291446 1
-0.175669030723552 1
-0.0479550444939351 1
0.215063748497892 1
-0.118465496964914 1
0.0992022028797211 1
0.140897139877262 1
0.122492450757029 1
-0.388612647948992 1
-0.199589186889383 1
0.0790440075358006 1
0.34946585182773 1
-0.110506733557125 1
-0.305010480085024 1
0.176910076729816 1
0.0429485442633171 1
0.247501333072774 1
0.199725364932377 1
-0.386589596116672 1
0.0916330607577759 1
-0.240888203540227 1
0.12381375096302 1
0.239732859183168 1
0.278096267373309 1
0.259478582319315 1
0.215332446765115 1
-0.00866398449744878 1
0.0132427059427052 1
0.0552299955365536 1
-0.367848690203183 1
-0.329713316888114 1
0.168817098495541 1
0.13616419617158 1
0.0566607309169346 1
-0.165698178297607 1
0.0844922469848203 1
0.149821518990168 1
0.434710559498997 1
-0.0590991085026057 1
-0.294680181172564 1
-0.280113182715647 1
0.00385825550729729 1
0.431441221445245 1
-0.220866418134284 1
0.100569101296163 1
0.0878378565077973 1
0.176121808537913 1
0.13151793589424 1
-0.0542982066834832 1
0.214162325299683 1
-0.311413107008046 1
0.135829147554719 1
0.387549792845342 1
0.104288666997595 1
-0.0236958191893308 1
-0.0309937962828787 1
0.0193496243542634 1
-0.203296928080617 1
0.335760047115799 1
-0.0728415400440868 1
-0.298488634889507 1
-0.214843522310636 1
0.175075746485348 1
-0.143664563655516 1
-0.178280874908526 1
0.286429034076864 1
-0.162295365444064 1
-0.188945616660422 1
-0.399019023006827 1
0.0650451619293228 1
0.0542912435203863 1
-0.270433494921211 1
-0.0277380348907391 1
0.319954656628863 1
0.135815894367451 1
-0.281879152141817 1
0.0806113927857306 1
-0.069629429295636 1
0.282011119969502 1
0.210260499443376 1
-0.0869158422260264 1
0.171986663960674 1
-0.218099419150054 1
0.430942785369157 1
-0.0775434202469851 1
0.053910815365032 1
0.243634193576745 1
0.0945544311754743 1
-0.34696519919612 1
0.265977521645785 1
0.18406367937329 1
0.192179913585714 1
-0.041329608462262 1
-0.0434899614305551 1
0.291669424108725 1
0.189508815916586 1
0.416406533929207 1
0.712182997293532 0
-0.512678615073215 1
0.211654853917222 1
0.199660497499883 1
-0.0190312363474126 1
0.247413618490257 1
0.0793073052432961 1
0.184242008400352 1
0.0448972481462262 1
0.124274869145889 1
-0.277619763628831 1
0.174110061827454 1
-0.105226964267063 1
-0.112755340655409 1
-0.15224752234079 1
0.221273237752616 1
0.0541053891215921 1
-0.293738734858254 1
0.397636840351701 1
-0.812947074040302 0
0.405237955715177 1
-0.695154605996332 0
0.0850972224406827 1
-0.119813213413441 1
-0.178868947252597 1
-0.23106262455847 1
-0.150433402745049 1
-0.0396228774933162 1
-0.210863868702822 1
-0.296496602480181 1
0.323964255883482 1
-0.187747813149216 1
-0.285685722673314 1
0.187849898255642 1
-0.0865354956370842 1
0.124608353094784 1
0.0888505209181029 1
-0.0856196199759185 1
0.0882991061519851 1
0.0963609689725572 1
-0.294507718038603 1
-0.0573180619275859 1
-0.262746662908204 1
0.0255751733354296 1
-0.273106932749936 1
-0.0339113082860076 1
-0.145870233620669 1
0.231799480006088 1
-0.090616312319714 1
0.245383121318241 1
0.141401713387257 1
0.181157667792673 1
0.00944985550484825 1
0.000455829914832256 1
-0.170567476936061 1
-0.164053989471854 1
0.017481639182531 1
-0.316845541154896 1
-0.301989424935605 1
-0.127086325730196 1
-0.258708073869248 1
-0.00287274598016185 1
0.31694503224446 1
0.773595658374884 0
0.542366240014965 0
-0.326985617448788 1
-0.115328246932326 1
0.403978357096114 1
-0.21980339407497 1
0.0242354210902027 1
0.139955039264554 1
0.369421820332155 1
0.234550432777475 1
0.0663615209241109 1
-0.0125705895934534 1
0.00992379011249665 1
0.0300863493832089 1
-0.436237507333831 1
0.69716290793989 0
-0.295201967514367 1
0.104725099211565 1
0.131840854013942 1
0.287709287012084 1
0.190091639697488 1
0.0129287927833467 1
0.453142515746456 1
-0.498676923541454 1
-0.0429865823768879 1
-0.290041383139421 1
0.012907650711919 1
0.0113204260694033 1
0.11170648214173 1
-0.254157446867353 1
0.0515717501184683 1
-0.36252991214002 1
0.391396066148275 1
0.536886798310027 0
-0.500405612835724 1
-0.246222473249692 1
0.117041752694479 1
-0.060311729431791 1
-0.178104235906244 1
0.389107844522407 1
-0.400075260978312 1
-0.113481781471939 1
0.59027742812545 0
0.274456582632489 1
-0.304943678368325 1
0.104632328499247 1
0.0707302634867777 1
-0.161648408760772 1
-0.26349798523454 1
-0.11304903310571 1
0.258456988199785 1
-0.229999168171714 1
-0.147601529061754 1
-0.171497134252194 1
0.173894341966039 1
-0.39961393885724 1
0.0293765775671915 1
0.448118827617333 1
-0.0900194163330289 1
-0.201042763882802 1
-0.0678514135718246 1
-0.0287916495984531 1
0.0134768699986358 1
-0.448787266302137 1
-0.135264432749614 1
-0.0128767625221526 1
0.285150524198932 1
0.281504468275893 1
-0.253725927231855 1
0.569080429554623 0
0.366645220591104 1
0.169785862594902 1
0.314747014024636 1
0.128810022677763 1
-0.347972251513209 1
-0.293293454787728 1
-0.822570566941553 0
-0.296787379163453 1
-0.0108898112118939 1
0.180435959379422 1
-0.0980389575092308 1
0.405537374612292 1
0.140946116609187 1
0.381011879936793 1
0.158511591050884 1
0.0163786157650187 1
0.085907459288889 1
-0.266375793695293 1
-0.134814715667034 1
0.321421539756091 1
-0.110145005812766 1
-0.224034775307307 1
0.044552483465284 1
-0.0227206561575637 1
0.568307740087838 0
0.333758138721824 1
-0.063903112490439 1
-0.498467400853859 1
0.178068598046071 1
0.159121457493534 1
0.253548454487687 1
-0.407216994592859 1
-0.0221818839324513 1
0.111149138002221 1
-0.0732347248628099 1
0.0471264380848289 1
-0.183661954734341 1
-0.0429785762027236 1
-0.0518443148475769 1
-0.285579398582776 1
0.144925383454891 1
-0.18861586930956 1
-0.10704434001077 1
0.0539904864367532 1
0.188239044500331 1
-0.195161147455271 1
0.0218166938486872 1
0.0900265698270467 1
-0.0320187809724922 1
-0.000756408690747017 1
0.218256933003166 1
0.145661180668629 1
0.0158734501382627 1
-0.0924027191135111 1
0.0885157203376929 1
-0.339900362307781 1
0.414603029146024 1
0.261400080359268 1
-0.221217326569245 1
0.284351598493167 1
0.578830648039412 1
0.372445906623266 1
-0.212067711617548 1
0.224254540764925 1
0.12395376593631 1
0.0910799263940921 1
0.324715394371854 1
0.229306484279071 1
-0.643792614163107 0
-0.299948930889532 1
0.041664414275002 1
0.113854284784843 1
-0.035769931764229 1
0.430046890878881 1
-0.137881760467659 1
0.0526152492818116 1
0.278369739867447 1
0.053990471999863 1
0.298573012911404 1
-0.331889177253109 1
0.220520786001764 1
-0.0779707856492576 1
0.121188103614012 1
0.175434497111067 1
0.113158799036079 1
0.0437752011500037 1
0.123802975381523 1
0.537995460654987 0
-0.244329015321949 1
-0.5055836479892 1
-0.257778483617544 1
0.0272560073687387 1
-0.16959429444035 1
0.139143310215705 1
0.494187789693956 1
0.150961610625483 1
-0.0804208651239566 1
-0.373137253445679 1
-0.536117914451604 0
-0.118371801952828 1
0.0423609753161207 1
0.0498189779830806 1
-0.041522417957151 1
-0.0947166456029079 1
-0.301659792120435 1
0.438635097958831 1
0.262522361095064 1
0.231435887381569 1
-0.118552800801119 1
-0.147050488552041 1
-0.0685353009454994 1
-0.477592027935324 1
-0.000526431947525302 1
-0.47548866552796 1
0.368301474332287 1
0.00977490863076712 1
0.169065795634057 1
-0.209056122279326 1
-0.215756854777507 1
0.116655654010929 1
0.0793053168005385 1
0.471708289225863 1
-0.185354497636046 1
-0.0941956080692563 1
-0.182162877136461 1
0.508385954760937 0
-0.0220276604841158 1
-0.0752380410083626 1
0.500458545937653 1
-0.245354520596171 1
0.126664276404678 1
0.647947808678927 1
-0.119123355677315 1
0.0306665834712256 1
0.00265482544826852 1
0.0219447209574333 1
-0.0608441646701304 1
0.544569274671925 0
-0.350064799955457 1
0.218445009110228 1
0.0191467369538269 1
-0.0110359345497857 1
-0.0763375764354535 1
-0.271010241782822 1
0.504959134329049 0
0.397411235777575 1
0.0362422091240279 1
-0.00642686833003134 1
-0.0627915110341079 1
-0.45654822626498 1
0.145935936293044 1
0.035002079829494 1
0.297159289748131 1
0.00958893823504607 1
0.226976744455903 1
0.160891928866227 1
-0.0609588070457901 1
-0.29431331662129 1
0.21069016452252 1
0.0963884323546242 1
-0.0121578522725561 1
-0.478266989306179 1
-0.368060760555104 1
-0.295845485083657 1
0.323326542049813 1
-0.176182005672288 1
-0.396735762827671 1
0.0421746019425175 1
-0.0708975977957171 1
0.278244959326382 1
-0.123230410982594 1
0.0518018282293286 1
-0.773007991997819 0
-0.466725031457103 1
0.54773523653372 1
-0.168007291569483 1
0.128924762217005 1
0.37748362546449 1
0.171257577486919 1
-0.459610376703378 1
-0.18475766951596 1
0.329069777976767 1
0.0524327882546689 1
0.100925462813181 1
-0.168667122034705 1
0.00247539461915325 1
0.0720819532552528 1
-0.440713935448019 1
0.53040147097546 0
0.266312835489407 1
-0.450025689344634 1
0.131249299088795 1
-0.252882102120069 1
-0.34813165451338 1
-0.267817412240851 1
0.306836046380575 1
-0.456942204097595 1
-0.289065810877827 1
0.207008151091966 1
0.159842715745771 1
0.19755963273495 1
0.24256947740479 1
0.236569790894562 1
0.438903324663205 1
-0.125552202297492 1
-0.400461920934802 1
0.274358798068937 1
-0.07449488034403 1
-0.168828192600737 1
0.226113301231986 1
-0.184743800955948 1
0.196108625625998 1
0.0711502740272681 1
-0.312885863142742 1
-0.120061540958878 1
0.130012228020234 1
0.0755578820676485 1
-0.351902061018308 1
0.370865740254607 1
0.0978703267268492 1
0.0789466567035925 1
0.135824863933281 1
0.140979795816855 1
0.184997972952073 1
-0.179470823671874 1
0.0328125565342559 1
0.0883580220246056 1
0.269780733984471 1
0.580117303224667 0
0.0749975144964576 1
-0.0930477515166917 1
-0.0839736156339687 1
0.138666707587779 1
0.0225074596168733 1
0.180551743285723 1
-0.0532852120727863 1
0.467929890384437 1
-0.162633279224319 1
0.0832425501307482 1
-0.189228938389517 1
0.101615990440419 1
-0.217573168831173 1
-0.0972415596136477 1
0.500416630845174 1
0.106299936290387 1
0.0309610949419643 1
0.164166666526547 1
0.772178818578066 0
0.443516642510272 1
-0.434706883014641 1
0.269338879352405 1
-0.272151867428523 1
-0.248721419091492 1
-0.0247501936870178 1
-0.0827728372933121 1
0.1839167095129 1
-0.158469472521988 1
0.0823874217380733 1
0.172539086363357 1
0.263182108802397 1
0.0476120863171016 1
-0.0358321588737433 1
0.14587970112465 1
-0.0886684410481022 1
0.227116068157723 1
0.00893286990489402 1
0.0224140710682919 1
-0.345954086042825 1
-0.111604738870007 1
-0.113189457466925 1
-0.495028686678352 0
-0.195857176727629 1
-0.249000551821476 1
0.0613761842945613 1
0.00169212068257292 1
0.066025467917744 1
-0.0493042730819431 1
-0.197840565618809 1
-0.163155853712931 1
0.0160099397547522 1
0.0742263151122119 1
-0.183456007929881 1
0.0570973405578454 1
0.193198123832588 1
-0.434702070887518 1
0.108770878663285 1
-0.238054890730172 1
0.138404509801753 1
-0.604298688747945 0
0.19371446278417 1
0.217805717999452 1
-0.250307650464426 1
-0.102916498986735 1
-0.449312023770812 1
0.117371539886497 1
-0.309488698355965 1
-0.117862006119347 1
-0.078714434583472 1
0.0888979377113403 1
0.178040219770323 1
0.206965689543881 1
-0.240184941619017 1
0.378213570477948 1
0.335973370677862 1
-0.236632827424155 1
0.0701167257795345 1
0.0132137126189522 1
0.047392748135435 1
-0.127348525488068 1
0.472435180184892 1
-0.36062447269343 1
0.0260953010405899 1
0.360986861209021 1
-0.0573818950407824 1
0.0549680355265732 1
0.0442474738733867 1
-0.316819175374434 1
0.0054089337325551 1
-0.184155808945537 1
0.28752839735831 1
0.0862238184420259 1
-0.198963868242231 1
-0.194710666529956 1
0.429967779669408 1
-0.234989430840198 1
0.0507996436204491 1
-0.238566468811322 1
0.0120048686892662 1
0.179631252227762 1
0.276810412321808 1
-0.108952333779422 1
0.477379114675626 1
0.164717357681321 1
0.22620994215027 1
0.363480129435139 1
-0.0294585317252868 1
-0.217923180915884 1
0.19544406694438 1
-0.321897637560047 1
-0.14496361594779 1
-0.316978672043872 1
-0.064926216289257 1
0.0314162784042137 1
-0.274833078833883 1
-0.197444670895256 1
-0.287388959983722 1
0.0605693676775829 1
-0.318795418232001 1
-0.599057761255806 0
-0.252615571579356 1
0.356928267168804 1
0.115601189005832 1
0.220001508577384 1
0.398454928265808 1
0.0761008181244823 1
0.105708266876436 1
0.0409006360738444 1
0.141908577382171 1
-0.282649152815144 1
0.13205433877575 1
-0.254620424421365 1
-0.0970820082209458 1
-0.765747700165443 0
0.460610149544077 1
-0.468412495075971 1
-0.061679607164214 1
0.000231475522056296 1
0.182719541272967 1
-0.230102379573529 1
-0.130356699768894 1
0.0675373941631395 1
-0.00536547100316982 1
-0.0793127430039917 1
0.0725577434773943 1
0.181921985085925 1
-0.0566870766744007 1
-0.0513098449095734 1
0.113925835596196 1
-0.209637201646505 1
-0.183965374543964 1
0.112870638750338 1
0.426167460315969 1
-0.0127997783904904 1
0.239277049959714 1
0.198469555144553 1
0.248824020308062 1
-0.222627223749603 1
-0.262654876732433 1
-0.072938513421094 1
-0.0711627383575524 1
-0.00705357972734666 1
0.40437603623064 1
-0.032008979644141 1
0.201434331356169 1
-0.0708095310816556 1
-0.32039225322526 1
-0.0628410006231351 1
-0.0765031127708541 1
-0.100394893991379 1
0.333762859469676 1
0.0143266222649183 1
-0.27065663716484 1
0.524406245579961 1
-0.685104521956921 0
0.0907033492596842 1
-0.0551710642215301 1
-0.105389808371849 1
-0.191145286512906 1
0.462612178969602 1
-0.207956161131316 1
-0.101517625071259 1
-0.119717450260783 1
-0.0735486577300671 1
-0.143355327131918 1
0.42695131175437 1
-0.107250813952133 1
0.299722794556203 1
0.142548922281751 1
-0.0264880289721191 1
-0.087681890516605 1
-0.253985066254357 1
0.126190656769015 1
0.00951737807977986 1
0.307806195382701 1
-0.311438880114129 1
0.0783052176423452 1
0.147365238778863 1
-0.224453786624913 1
-0.0924979020120229 1
0.149175590702146 1
-0.0538008364205748 1
-0.0825222975470909 1
-0.348253341329502 1
-0.0402724937863667 1
-0.185294785278303 1
-0.359060421048253 1
-0.119201358384013 1
0.133600501026412 1
-0.25850418129671 1
0.218206854514207 1
-0.0754251069747099 1
-0.134067683489899 1
-0.148878243350244 1
0.52082043033544 0
0.105628346087617 1
-0.321113424767685 1
0.308423942790112 1
0.482910368836768 1
0.0194579482710456 1
0.279066791132408 1
0.269882255287775 1
0.199396731063214 1
-0.101592637631836 1
0.184548280726699 1
-0.277346721293404 1
0.136791971387118 1
-0.176501235341191 1
-0.210201735261444 1
0.0880378005761718 1
0.283708875579507 1
0.358946605317528 1
-0.0884046984063267 1
0.0271565314888783 1
-0.209302537924232 1
-0.144020096666762 1
-0.414560432925786 1
-0.095249485373104 1
-0.0703088704356212 1
0.286598879785123 1
-0.664977126577847 0
0.117687057791342 1
0.310198386074734 1
0.0716817983146214 1
0.177807689109153 1
0.326163691952874 1
0.055350591854475 1
0.279391822635774 1
0.271067119267125 1
-0.248180487312361 1
0.0934080883837653 1
0.212351476201963 1
-0.258991673147686 1
-0.110756773036906 1
-0.115712604524375 1
0.234849929978364 1
-0.144970156718242 1
0.116676151206485 1
-0.240200970721237 1
0.186430137423786 1
-0.113920536607804 1
0.203338153599178 1
0.329705426913871 1
-0.330541746788426 1
0.192113660602485 1
0.134571450414647 1
-0.337325307599974 1
0.0699621927977342 1
0.266647722835236 1
0.186385615347124 1
-0.245276639845672 1
-0.243132342004178 1
-0.139940967929368 1
-0.181081173169093 1
0.201200508409359 1
0.104073935633237 1
-0.156709170596516 1
0.03663296292451 1
0.258749040923562 1
-0.243714123881972 1
0.128844031594178 1
0.358544650318129 1
0.0394621034564558 1
0.0400962264699451 1
-0.284877035655957 1
0.0884627500771873 1
0.0178607717969166 1
-0.207024807438812 1
0.190274671601376 1
0.0601159886338241 1
0.0954075279596426 1
-0.0149886438828066 1
0.380268835632587 1
-0.0731339422627436 1
-0.318670036425985 1
0.190233762914799 1
0.619112057172079 0
0.221396884588495 1
0.221250260534479 1
0.0630159213573102 1
0.314700829037454 1
0.363119142018942 1
-0.084156899039285 1
-0.188273981610986 1
0.29358420947045 1
-0.342549712704274 1
0.3713126597884 1
0.0840027208033244 1
-0.0293538434551629 1
0.219007083128068 1
-0.00774207915940843 1
-0.132550193209398 1
0.390621898669967 1
-0.0328589777543909 1
0.376194947554574 1
0.153636535905151 1
0.144249800115804 1
0.402634649599318 1
0.176302212091741 1
-0.0204089349590459 1
0.278462897664397 1
0.111084771451825 1
0.0838080289976829 1
0.186213898858324 1
-0.146182875765342 1
0.247370291032695 1
-0.16458522974703 1
-0.0826563116365097 1
0.187397801361113 1
0.125902937753143 1
-0.0900222675407891 1
-0.40362314053252 1
0.11964256345509 1
-0.177125692786987 1
0.0811261326664744 1
0.0691673724035798 1
-0.214777852456991 1
0.219371919758567 1
-0.0908865929312482 1
-0.0122324881014581 1
-0.242158009818356 1
-0.0384995822056699 1
-0.0176322432437643 1
-0.00915575975675917 1
-0.119438074744376 1
-0.533731149340031 0
0.311082330874204 1
0.427743575186191 1
-0.343392631303507 1
0.18189256578443 1
-0.0459032935129945 1
0.581051093700678 0
-0.354851782587673 1
-0.187914309016104 1
-0.292212878159074 1
0.312007765484295 1
0.0873920404328371 1
0.0847343377931157 1
0.191203403427966 1
0.278418653690757 1
-0.26826744347822 1
-0.142570641346315 1
0.22111913416357 1
-0.453959646181084 1
0.00857261865904625 1
0.165063224445896 1
-0.111154627639115 1
-0.0873935093016167 1
-0.123460718475331 1
0.0404548345314931 1
-0.509735186451438 0
-0.166247044585769 1
-0.485785578794594 1
0.14598634386472 1
-0.317002078486115 1
-0.332090401981169 1
-0.118646836954189 1
0.230924602876701 1
-0.265314401338021 1
-0.0261866717273657 1
-0.552267604435366 0
0.0752479042956836 1
0.138341022890695 1
0.240406048189627 1
0.165905666683338 1
0.0626160296647368 1
0.329598101437011 1
0.178402369907814 1
-0.0517351194060543 1
-0.226119644865431 1
-0.203225092222502 1
0.293391920408556 1
-0.0565643995596848 1
-0.112114746019354 1
0.27044746895113 1
-0.141202728309839 1
0.306960009659243 1
0.470879184304885 1
0.224108456201417 1
0.41940304334328 1
0.0813441870755133 1
-0.583782086877603 0
0.0655937250446068 1
-0.31523323312463 1
-0.148210050858261 1
-0.0886114405627194 1
0.192774319349276 1
0.302726992026527 1
0.484798285220055 1
0.339114363677904 1
0.218744705734771 1
-0.106963755639838 1
0.213181984783306 1
-0.511509552879733 1
-0.239840455041899 1
0.0288745794989886 1
0.445272400478009 1
0.12552961810156 1
-0.109694504468623 1
0.293569996537423 1
0.0760316575328061 1
0.409256809713154 1
0.0120985425176717 1
0.172698545388081 1
-0.288048196370302 1
0.0732161370074239 1
-0.447057614769738 1
0.335513161702393 1
0.352688216042195 1
-0.0869025048575556 1
0.0140534007061269 1
0.254838081796311 1
-0.0158603350305914 1
0.0903727148539854 1
-0.181020452663633 1
-0.693025205882114 0
0.38802101677293 1
0.00511412042400276 1
0.325168361201392 1
-0.202276733101016 1
0.262361944298985 1
0.421977668927817 1
0.00220026449312431 1
-0.159084163874947 1
-0.0859838789633639 1
0.214318641934874 1
0.4088097034273 1
0.00681953279665289 1
0.230636937944976 1
0.0210769730685937 1
-0.157181550549407 1
0.040849423688398 1
-0.368085074072888 1
-0.403910556675882 1
0.397977542931781 1
0.124049446213201 1
-0.20738751463137 1
-0.121411449044796 1
-0.271597750548701 1
0.195689468253885 1
-0.253132235699042 1
0.463340498073152 1
-0.272263834880447 1
-0.533031127141924 1
0.32812462291151 1
-0.203012347423169 1
0.296830254028986 1
0.604775764068375 0
-0.0433266169237427 1
0.524925264235311 1
-0.100104330484482 1
-0.430841693440231 1
-0.322477264758359 1
0.130003672261178 1
0.00560255511602179 1
-0.602571836486463 1
0.106021329207643 1
-0.211416200251219 1
0.222225810384546 1
0.214443609372012 1
-0.0881784278103103 1
-0.301972385503043 1
0.443946200397882 1
-0.120459096794184 1
0.647828455029218 0
0.258362419194533 1
0.248012272642525 1
0.0835461931685271 1
0.0293937613522833 1
-0.0714253644814506 1
-0.355765074436885 1
-0.15851455143774 1
-0.250510254157223 1
0.233121251391535 1
0.102476473377701 1
-0.224239363224197 1
0.42624248560037 1
0.159158109374797 1
-0.195586248907252 1
-0.121154467263335 1
-0.024116578985067 1
-0.0171883818287988 1
0.299961127019043 1
0.205020042501772 1
-0.628941849237147 1
-0.0519393767797406 1
0.0885974170630903 1
-0.106823577106876 1
0.0954461379504321 1
0.0258863630547103 1
0.265034142806091 1
0.264310116350251 1
-0.440100881154219 1
-0.618123605034047 0
-0.088997231414752 1
0.125125272351918 1
-0.0324667746543091 1
-0.0386364391559561 1
0.0423733271957752 1
-0.0479812895695884 1
0.0576306195551917 1
0.230024074002571 1
-0.340739747846491 1
-0.23246492901729 1
-0.132032375078631 1
-0.397659741466253 1
-0.335323800824411 1
-0.183280501326493 1
0.318768071463372 1
-0.439109821922549 1
0.259881328547563 1
-0.0663537517198527 1
0.169689991583374 1
-0.0891334521137004 1
-0.351960778825032 1
-0.023289496824422 1
-0.121128926834997 1
0.0969751831120556 1
-0.225780259621967 1
0.0932232638702839 1
-0.256528319297948 1
-0.266797958778178 1
-0.122156264599349 1
0.107755882788833 1
-0.297809219401568 1
0.0694519744047837 1
-0.0422852188058419 1
0.344844367000962 1
0.0660027491870536 1
-0.0699661298651957 1
-0.0487647120521044 1
-0.171836717251294 1
0.0320252196996542 1
0.25348258792595 1
-0.156687734204077 1
-0.248486717928435 1
0.193187679266451 1
0.0428688017291872 1
-0.286278144646706 1
-0.00962448324239323 1
-0.211386650663331 1
-0.0933211814786644 1
0.0398585762822705 1
0.0103250005248076 1
0.318546697938138 1
-0.312655250707342 1
-0.0861560136083432 1
0.07355384868356 1
-0.0958729225192558 1
-0.120636304160097 1
0.819026796436947 0
-0.00919171945206783 1
-0.397459307472635 1
-0.0835863912852245 1
0.0547354485563098 1
0.0841584332447318 1
0.0339576328241311 1
-0.00998998685582077 1
-0.422260188143509 1
-0.385872198479335 1
-0.116512877065734 1
0.2196333540599 1
0.527529225251792 1
-0.113903457492835 1
0.438534081307096 1
-0.0436230563629838 1
-0.0369470058873974 1
0.0790766129385859 1
-0.0886248692943574 1
0.611598055795623 0
0.104142342245774 1
0.0208512923819737 1
-0.0803007381643343 1
0.0389159048412931 1
0.344511200762009 1
-0.329512267876219 1
-0.107319090042963 1
-0.65613148827036 0
0.294489527033658 1
0.263957711663451 1
0.283392149050132 1
-0.174768850373679 1
-0.895030038737249 0
-0.23115098372895 1
-0.0257882997323491 1
0.00148791774262531 1
-0.361747593019973 1
-0.295263428076156 1
0.00309683579667007 1
-0.25511705289899 1
-0.0909227209843713 1
0.230595124584904 1
0.355941926505523 1
0.240733901907027 1
0.201361026226076 1
0.023950953208733 1
0.0152523832892732 1
-0.485016301706649 1
-0.190300398597497 1
-0.255887392151946 1
0.0358573287201937 1
-0.077402297702809 1
0.126015763272268 1
-0.445861077113586 1
-0.0467447387820363 1
-0.258288538709531 1
-0.414672214698403 1
-0.370623925346802 1
-0.224781384972558 1
-0.0960116986666827 1
-0.131950602192807 1
0.294285957752236 1
0.0546390528171882 1
-0.0730995200740903 1
0.0221999137168541 1
-0.385940654888919 1
0.124342590584513 1
0.156701902783101 1
-0.0596593126310629 1
-0.18375756555238 1
-0.381988134025964 1
0.192820370720343 1
0.195322598608671 1
0.394885462660777 1
-0.183823605989418 1
-0.16167059986411 1
-0.0257627906382489 1
-0.115059649362057 1
0.17202232392121 1
-0.224552707394417 1
-0.224912976095635 1
-0.0942177718367468 1
-0.17712572688407 1
0.066685783875591 1
-0.311861179856768 1
0.0332822509091572 1
-0.0456088651617237 1
-0.239775189350235 1
-0.385172506730925 1
-0.576850170237112 0
-0.0128313770651166 1
0.224725214272106 1
-0.0753452629991542 1
-0.000177185100571284 1
0.209534848742487 1
-0.0503556807142244 1
-0.0642039016308546 1
-0.593745699429371 1
-0.177719243276663 1
0.313440935405723 1
0.0478320070606238 1
0.112326264952766 1
-0.501898044847428 1
0.256418086957047 1
-0.325683064560505 1
0.0961446155958731 1
0.155034112770429 1
0.28565067308546 1
-0.617940778969089 0
0.164700587051947 1
-0.307998554621094 1
0.338632192534795 1
-0.0750750352042173 1
-0.00395522410033131 1
0.112434958765379 1
0.421454712821769 1
0.162958264863276 1
-0.072312430008868 1
0.0916156834207374 1
0.217140253614732 1
0.234277187496924 1
-0.311827893517174 1
0.0524451953634204 1
-0.205348616503013 1
0.38424539595309 1
-0.0485940291825157 1
-0.237123474842639 1
0.05968800058014 1
0.157288365069985 1
-0.476639090790244 1
0.568473939394336 1
0.10622446388218 1
-0.0813836516849909 1
0.254687118729019 1
-0.116634601478766 1
0.0704764875745809 1
-0.371875072977625 1
0.154051740798503 1
-0.114590098471352 1
0.307141729610458 1
0.0736954292702638 1
0.140819891755592 1
-0.06017909799988 1
0.103588122313533 1
-0.355422281408615 1
0.311471365669987 1
-0.0173361819234063 1
-0.121452713098229 1
0.333994942928363 1
-0.166682520946612 1
0.423781126854815 1
-0.167559410952123 1
0.0131553276306337 1
0.137813391826186 1
-0.372096500783139 1
0.204476247518232 1
-0.380882599503912 1
0.295181104458993 1
0.271700575934858 1
-0.0519814089630596 1
-0.106136327811346 1
0.0610001082438001 1
-0.257636174429922 1
0.190352223552801 1
0.233805441061903 1
0.051676760965077 1
-0.0949664861881425 1
0.39921873584421 1
-0.289144128874469 1
0.0852614178220994 1
0.130716624888571 1
-0.195723367197784 1
0.0824690502844442 1
0.310137543151257 1
0.125164024536076 1
-0.104036394133664 1
0.00272173625674055 1
-0.412229589565628 1
-0.103518480853978 1
0.252854670583242 1
-0.393192908995554 1
-0.377815264897066 1
0.0422336712729011 1
0.121227711206734 1
0.129091222211795 1
-0.333137385036868 1
0.137332502236932 1
-0.0586581215834296 1
-0.148779218490359 1
-0.352795499004193 1
-0.275336034751391 1
0.167176659681681 1
0.128004882657254 1
0.138722242984328 1
-0.168056073916819 1
0.253239351033726 1
0.097200298542043 1
-0.188926870138917 1
0.560422913587147 0
0.276778522693278 1
0.0545216936631093 1
0.15301177310593 1
0.0452504454747426 1
0.480396821680287 1
-0.0885703770366445 1
0.136778283301817 1
0.0129429280569684 1
0.152464317185495 1
-0.0943309152527649 1
-0.00914360075130418 1
-0.162537937082565 1
-0.197272721150846 1
0.150444096126404 1
-0.27996237517184 1
-0.127999713798288 1
0.158321104563779 1
-0.290674816391538 1
-0.230196592594299 1
0.161323942188687 1
-0.48144809243916 1
-0.502666957143457 1
0.0291450984517411 1
-0.0910891763598512 1
-0.189550313561026 1
0.129487176792084 1
0.105544287923554 1
0.0891493272977236 1
0.365101762021252 1
0.205013762973547 1
-0.596169299114959 0
0.0867963758660905 1
0.0575525637419518 1
0.16030969461256 1
0.324107050004292 1
0.084854754605951 1
-0.0573121029401163 1
-0.0522057954599123 1
0.055615816640342 1
-0.189883322461308 1
-0.198232632061414 1
-0.0167747634802266 1
-0.395923346663316 1
-0.0980466884331806 1
-0.0598518044761196 1
0.290661570014483 1
-0.15533501129216 1
-0.00146782425115216 1
-0.0355376216948495 1
-0.34675265379323 1
-0.0836597436751967 1
0.335527453511873 1
0.0219354708844552 1
-0.321741135555413 1
-0.358308978676758 1
0.107572250775622 1
0.0441692196693896 1
0.146409376395451 1
-0.179911934699188 1
0.274622120787168 1
-0.0683139457354318 1
0.0741850979442589 1
-0.411280654198162 1
0.0059054923535615 1
-0.170804118536124 1
0.0234274306127515 1
0.410403527691623 1
-0.00490906189310614 1
0.223522193878509 1
0.507156988653833 1
0.0315374912667765 1
0.0185773913345601 1
-0.18793687865956 1
-0.259184620105021 1
-0.125521408046604 1
-0.101462666009725 1
0.164747432635933 1
0.893691177461571 0
0.0639680763350144 1
-0.338551651127301 1
0.259772959665604 1
-0.0473022904807642 1
0.100631195789391 1
-0.0985746686714871 1
0.36385302024392 1
0.163522817226268 1
-0.168924494910768 1
-0.151634759549878 1
-0.371943357244593 1
-0.0147181061172658 1
0.0122007040468503 1
0.242180778453763 1
-0.0638644862737943 1
0.390402786542824 1
-0.250333158344545 1
-0.0657331466605836 1
-0.255086020097992 1
0.44403701583299 1
0.150695909848243 1
-0.0945954927041903 1
0.145340984333938 1
0.0632995367507113 1
-0.0843789579090411 1
-0.16556955381054 1
-0.0099376350796326 1
0.0898442980345188 1
-0.144709020702608 1
-0.119445277906145 1
-0.410198670770771 1
-0.555587832565642 0
-0.362018012710923 1
-0.0561202965010761 1
-0.260353584473112 1
-0.124605961170069 1
-0.251302718388965 1
0.131631707254606 1
-0.0453625134880146 1
0.265951563915189 1
-0.0147003025388032 1
-0.0757957948227913 1
-0.118767755960828 1
-0.396308451258168 1
-0.0271682465157977 1
0.136312153316642 1
-0.302263369498933 1
0.263900282929751 1
-0.446635901529248 1
0.281482661555444 1
-0.0800592500461116 1
0.117168448236618 1
-0.0245522915343735 1
-0.0671590460715983 1
-0.409486565322207 1
0.0511455788393404 1
0.261636275916136 1
0.0396496613151109 1
0.0831694233423977 1
-0.549697475294477 0
-0.198256474971057 1
-0.352383604586971 1
0.21301990872885 1
0.140694793586163 1
-0.0764364343166968 1
-0.332321334925793 1
0.0632538428716262 1
-0.229432119671876 1
-0.107506244853528 1
0.241936711585571 1
-0.101436663483818 1
0.563789122451806 0
-0.350192610719236 1
-0.209085771716697 1
-0.058991578141189 1
0.0831255509946394 1
0.0689345081775616 1
0.0400143919375203 1
-0.0632296413792333 1
-0.323646748555544 1
-0.360019375791315 1
-0.0381284303854908 1
-0.367124061774617 1
0.123845810022499 1
0.318926774412792 1
0.491768096884868 1
0.0865194250677927 1
0.0957470200581637 1
-0.44366958790363 1
0.343082189196494 1
0.292395007102646 1
0.0310410295461845 1
-0.164502473048034 1
0.25063198304982 1
0.159593057009091 1
0.0381562571459947 1
-0.237587673451685 1
-0.0571521306721161 1
-0.266139295377536 1
-0.0338063808227114 1
-0.258908709325879 1
-0.00446922854225708 1
-0.0371050693425642 1
0.0979828254315665 1
-0.385189709986621 1
-0.13408497711343 1
0.200745273602527 1
-0.0731980146409922 1
-0.145400279309995 1
0.209946316632125 1
-0.199242615632848 1
-0.267039776221857 1
-0.21677162892274 1
0.34293547850006 1
0.0260926051290563 1
-0.14642328960328 1
-0.457799577306284 1
-0.051064970695139 1
-0.299781702669171 1
-0.0293302477717014 1
-0.272279040330785 1
-0.18408979382371 1
0.307071585270026 1
-0.00184634512720515 1
-0.173472504256434 1
0.104164671116576 1
-0.0581891714715473 1
0.248382170046087 1
0.312181850023512 1
-0.281590589821478 1
-0.317800214049966 1
-0.210671854242303 1
0.0490768862694567 1
0.342535645545716 1
0.266152661732409 1
0.0666541840189352 1
0.0516115176248019 1
0.0530999969382451 1
0.0913274872409542 1
-0.442633776882351 1
0.22795536597341 1
0.603277496815459 0
0.140707380999689 1
0.339870191621893 1
-0.0663273844206764 1
0.222122735466629 1
-0.0584044992966345 1
0.022278923180629 1
-0.135575198524216 1
-0.161285718408333 1
-0.423257034674072 1
-0.642564696459258 0
0.189350947354003 1
0.128195487529312 1
0.188497192969649 1
-0.509437819097942 0
-0.514684121394115 1
-0.146534723202565 1
0.0124436211199609 1
0.275306515938228 1
0.384014129369016 1
-0.125211318722667 1
-0.576340613655655 0
-0.0274662617247545 1
-0.278204865135493 1
0.0496921303858102 1
0.165491805748152 1
0.479847135848639 1
-0.367047431551185 1
0.168621725548184 1
0.173020764827255 1
-0.317851951368002 1
-0.0644583575769349 1
0.389587389883426 1
-0.206121457756725 1
-0.233092387186417 1
-0.128249230252986 1
0.197788142141131 1
0.0586510739575199 1
-0.00153164398301404 1
-0.244517702634404 1
-0.0264491734366781 1
0.332928598804415 1
0.22145823277827 1
-0.0903926481260149 1
-0.0460393195543341 1
0.55127881951649 1
0.11403406089163 1
0.070262692311974 1
-0.0241834026264957 1
-0.329156115032867 1
0.408836599204277 1
-0.0916244466703691 1
0.00803580986772639 1
-0.159100539756782 1
-0.0384158717743643 1
0.404053568053985 1
0.403915850821577 1
0.281037075100837 1
-0.031070862084517 1
0.187549082637882 1
-0.0151230483722918 1
-0.0199864787103142 1
-0.568204491541438 1
0.00924546082429147 1
-0.166426665943985 1
0.0072723673078665 1
0.196013544672455 1
-0.540515466953171 1
0.2547042504627 1
0.550910041329967 1
0.0817194627129553 1
0.27558785916586 1
0.0359098168111596 1
-0.324081253185627 1
0.0981644513826339 1
-0.212984551032126 1
-0.132380455050033 1
-0.43143623138948 1
-0.0167336240762966 1
0.76375252447011 0
0.0763704649853216 1
0.225790044050624 1
-0.169071230513024 1
-0.17882395482982 1
0.318397729686104 1
0.260923965164008 1
-0.156180339392032 1
0.505805790433191 1
-0.13525788437825 1
0.0642177119751625 1
-0.363674310567998 1
0.214159666621494 1
0.226910162458003 1
-0.247386996061574 1
-0.225581459855051 1
0.053151901332504 1
-0.214445289422588 1
-0.192867889572647 1
-0.22241981522182 1
0.512858369348676 1
-0.201572939345038 1
-0.0298282299402836 1
0.0560280031431426 1
-0.524253593162747 1
-0.304842092521692 1
0.0698098336034264 1
0.228477509105581 1
0.0494658523239099 1
0.180097742505339 1
0.195630655468188 1
0.269872693891586 1
-0.190007377042106 1
-0.320699336153297 1
0.050665067732612 1
0.047513909716177 1
0.157045277137543 1
0.434090448573285 1
-0.0897747125223935 1
-0.132249354879516 1
0.00455085670436572 1
0.287742351797003 1
-0.143143889242108 1
0.297754693377786 1
0.223247671670736 1
-0.0945449342649661 1
0.241491394955134 1
-0.0534748910949067 1
-0.0581324807592232 1
-0.141048047026113 1
-0.203422927366047 1
0.173640834088707 1
-0.148733476461168 1
0.133850205565169 1
0.127829505748477 1
-0.0398981423586506 1
0.181040164699409 1
0.0352366789803157 1
-0.203195671633505 1
0.224036286741967 1
-0.446532648804284 1
0.0705654843037309 1
0.0462721737427365 1
0.238721554226423 1
-0.475231822754662 1
0.144767119198629 1
0.262039243467154 1
0.323216222048182 1
0.0581844412051091 1
-0.0760250679200468 1
0.216032418248156 1
-0.367728931568388 1
0.177117508006552 1
-0.154352537912436 1
0.264516329254124 1
-0.118048700551651 1
-0.042881373461485 1
0.141365228997811 1
0.0552516627640083 1
0.568846184467067 0
-0.119803039207635 1
0.130750919924882 1
0.382901946810831 1
0.102888923844719 1
0.415238044681241 1
-0.37331058053385 1
0.384126203131779 1
0.00821415381361779 1
0.252229112735485 1
0.256005358530143 1
0.368416123338195 1
0.0340471750897891 1
0.26679852320602 1
-0.542909913319873 1
0.244969987547094 1
0.212226471727157 1
0.295138111145492 1
0.396326661766685 1
0.512469115428155 0
-0.213152587865552 1
-0.367009521795262 1
0.00562831109016909 1
-0.110303777381939 1
-0.205060906923907 1
-0.254078899856318 1
0.0405014370810676 1
0.492046237315984 1
-0.423604005295555 1
-0.643447123705073 0
-0.165621659986495 1
0.512238590926438 1
-0.282693768098213 1
0.0564146857325657 1
-0.154699959662216 1
-0.3667575412628 1
0.1910608063162 1
0.180511172078033 1
-0.0550409862820233 1
0.216215763904887 1
-0.281350049046582 1
0.0560314707959239 1
-0.0561306469191171 1
0.0495723971467663 1
-0.120513743636051 1
0.0453599475957523 1
0.0422525753574704 1
-0.743197963279613 0
0.20684407458785 1
-0.0657414056003826 1
0.10183485033629 1
0.0347186405048688 1
0.104913774639321 1
-0.438503464032128 1
0.267069058040862 1
-0.157611154952261 1
-0.0497459867215181 1
-0.232395129893217 1
0.283981399245914 1
0.177841149006915 1
0.275246728570236 1
0.363692823546101 1
0.226424711745973 1
-0.120811815604776 1
-0.127819239410142 1
0.178643621467694 1
-0.596234403987126 0
0.418421485315781 1
-0.0917726068691507 1
0.0753928986461579 1
-0.427128103060117 1
-0.0791660342366832 1
0.449406567414091 1
-0.731553290896534 0
-0.363051616508447 1
0.332534382810196 1
0.139713366827346 1
-0.223152836204977 1
0.178103360298339 1
0.376965396989469 1
-0.0552797380348556 1
-0.343481318932186 1
0.342612927693946 1
0.0948175604982805 1
0.109339003608832 1
0.401434902255783 1
-0.52900177418253 0
-0.467937613524521 1
-0.238719530749173 1
0.460258616318259 1
0.0574658275556521 1
-0.222443711595934 1
-0.112137579305878 1
-0.212455628632596 1
-0.200377354216702 1
-0.562386371330635 0
-0.0820987075738591 1
0.213810364374624 1
-0.351812658835927 1
0.0340919188385553 1
0.28962076877886 1
-0.0917047289065688 1
-0.106431310630457 1
-0.164075759345582 1
0.359683803421465 1
-0.223538914271638 1
0.693957053146197 0
0.151304376661679 1
-0.0918521920766163 1
-0.0628184357013624 1
-0.681784995152007 0
0.220991661120793 1
0.211709623378016 1
-0.141299348336822 1
0.353064685403452 1
-0.0828716336298658 1
-0.00604430327498416 1
-0.238782320434233 1
-0.0349960361201621 1
0.296850798801107 1
-0.200124303077235 1
-0.153289464563748 1
-0.297842607779238 1
0.165544157471052 1
0.115709506689308 1
-0.173326098682417 1
-0.0648460423081691 1
-0.0120711830284951 1
0.143453244130551 1
0.031159689742423 1
-0.565191807322846 0
0.110142684389803 1
0.263556413176214 1
-0.0547332373467151 1
-0.104826886821504 1
0.000880110746288201 1
-0.0107509459020582 1
-0.0845602576154301 1
0.388441476039797 1
0.156187894240608 1
0.4084353518659 1
-0.0664443631296509 1
0.0380953319703817 1
-0.210051947382641 1
-0.699422516576593 0
-0.468979349891211 1
0.250062827079195 1
0.351473262608572 1
-0.147375681222732 1
0.0743552991054155 1
0.12971812979324 1
0.0574822355865531 1
-0.340611565718252 1
-0.164237364471354 1
-0.350745460110757 1
-0.0325384492618297 1
-0.377178572383967 1
-0.112262070722178 1
0.0167549639853728 1
-0.439437827353549 1
-0.103913373244208 1
0.27778074467941 1
-0.0318911213493314 1
-0.433666168599324 1
0.088125386146905 1
0.420837296497309 1
-0.101914083145797 1
-0.219546119769559 1
0.0715473068788022 1
0.391125316566622 1
0.234693251168716 1
-0.306295656948746 1
0.10978024797872 1
0.277944076406985 1
0.145571699669667 1
-0.117286277297357 1
-0.300450204190858 1
0.128947530076645 1
0.196986723080158 1
-0.0125540925756512 1
0.12342135523993 1
-0.335056278005727 1
-0.102425326971149 1
-0.188077961229815 1
0.0493562227722532 1
-0.579756060257766 1
-0.345015404504161 1
-0.358766614539328 1
0.0160679095461142 1
-0.169594743735147 1
0.0775291410751762 1
0.0748559801279383 1
0.220585073862234 1
0.404323337671049 1
0.0355491884629676 1
0.178287874245984 1
0.192220369812422 1
0.291681194853336 1
0.311972099175877 1
0.0518117585495127 1
-0.190867119029465 1
0.516058687704461 1
0.146079410097976 1
-0.123964342843836 1
-0.0442001057586266 1
-0.282356451160723 1
0.0344947233631874 1
-0.260686522148114 1
-0.375651316392998 1
0.0286721348473309 1
-0.341452169731617 1
0.267482426784319 1
0.776468869526222 0
0.248049429971397 1
0.133935164733259 1
-0.17743856588824 1
0.499762834600112 1
-0.506824505569775 1
-0.0273680892212303 1
-0.493588384216207 1
-0.333286945537665 1
0.0304089750111834 1
-0.195420009763833 1
0.332584522944978 1
-0.0823546868739054 1
-0.281500013187432 1
-0.0516784518243305 1
0.0208050366786213 1
0.452073542333065 1
0.137668880399092 1
0.553973303542652 0
0.112902481005214 1
-0.18319493197864 1
-0.0163318504908594 1
-0.168545346343503 1
-0.175892809809572 1
-0.124141121876488 1
-0.112119772418533 1
-0.0578825543437125 1
0.0390501385646957 1
0.0338838251854554 1
0.625943538106023 1
-0.00832962711724212 1
0.205810720456274 1
0.394870291252257 1
0.160904435513082 1
0.167444351703301 1
-0.266864773202115 1
-0.261846957371596 1
0.484839202404378 1
-0.380796536774251 1
0.0825144992928121 1
-0.0474337826233739 1
0.0908966477398475 1
-0.140176290567428 1
-0.174528894023699 1
0.145839880165592 1
0.118644355776793 1
0.302928569642249 1
-0.316738890424269 1
-0.0735658391028592 1
0.425962928970877 1
0.0782198883177326 1
0.067332021976319 1
-0.477425166233245 1
-0.087677066891841 1
-0.409150076411308 1
0.408771064817251 1
-0.143956652369705 1
0.0637818704941405 1
-0.0482677011394764 1
-0.110252763035692 1
0.231995913595519 1
0.237294498415101 1
0.678978753840612 0
-0.345352923901299 1
-0.492499729606308 1
0.0351261338222258 1
-0.00686930584361056 1
-0.144591945754701 1
0.316916342105256 1
0.0687864772993655 1
0.164469516033003 1
0.122788389587398 1
-0.4083566343769 1
0.227053004477515 1
0.0614445867496281 1
0.480895497977705 1
-0.146284211466465 1
0.140143733823016 1
0.0633098983773102 1
-0.021428508476775 1
-0.173527527625033 1
-0.106642429883806 1
-0.173510627093316 1
-0.440465052690602 1
0.0174854650646616 1
-0.106291049196788 1
-0.0394707204259375 1
0.036967556088119 1
0.0705710865167258 1
-0.00221038871198392 1
0.173416907048378 1
0.135065178667745 1
0.0111627319863765 1
-0.02252601988639 1
0.15723967727963 1
0.51058332287227 1
0.221398682128698 1
0.00904517957878791 1
0.345965841643781 1
0.265265197321728 1
-0.336244181921783 1
-0.164728672736839 1
0.0901266909699484 1
-0.314019428409643 1
0.08189725748639 1
0.211798716472114 1
-0.100370981484985 1
-0.21072735336102 1
-0.435339991231155 1
0.0287007156046245 1
-0.186565941284594 1
0.157064711770847 1
0.273967734647657 1
-0.571576780777244 1
-0.392647385383138 1
-0.22509114932901 1
0.557871337795939 1
0.303460339003479 1
0.0672481833620644 1
0.00505515258801323 1
-0.268371256318399 1
-0.0507100030156339 1
0.159102272010069 1
0.132604702341525 1
0.125866675896076 1
-0.184912104443383 1
-0.0801933069126671 1
-0.00940039588322488 1
-0.262882778835182 1
-0.413476636709835 1
0.0258638028044844 1
-0.555336196822111 0
0.269387345102112 1
0.00325231658003496 1
0.10471566775577 1
0.245813890679406 1
0.168310497310743 1
-0.253445524647842 1
0.128711162767899 1
0.444530420817285 1
-0.0828776368528028 1
-0.0545951483786855 1
-0.101740110400447 1
-0.12943138985373 1
-0.039862363025635 1
0.0941522785017245 1
0.0661653317116843 1
-0.640773685709916 0
-0.115244791028428 1
-0.0283760050920435 1
-0.0829049929180688 1
-0.278824410647886 1
-0.0247244018038602 1
-0.066224977215007 1
-0.0964257010285572 1
0.202091244227028 1
-0.624862423063216 0
0.13266309803505 1
-0.00443358851617808 1
0.0522009506727758 1
0.211685208029751 1
-0.0670726846863726 1
-0.312980308935574 1
0.429827806514132 1
-0.506446676995281 1
-0.24326316402083 1
0.376581540696391 1
-0.0276786518613686 1
0.365114164233181 1
0.170210780243467 1
-0.335483480395752 1
0.066759604153275 1
0.116239848008304 1
-0.0240861129347654 1
0.135787251942477 1
-0.0457080342328101 1
-0.0753890536692922 1
0.108725227828352 1
0.0573196362132316 1
-0.362142804045699 1
-0.0953218570675752 1
0.130915618063737 1
-0.0909364690851534 1
-0.0159609438977313 1
-0.00685006076707853 1
0.31861603138375 1
-0.341122688379115 1
-0.287110536817306 1
-0.207999753294114 1
0.309386825721263 1
0.357177647586874 1
0.224593770480198 1
0.137189116070142 1
0.224249140674944 1
0.196739729997637 1
-0.00030647196315059 1
0.0882086482370204 1
-0.0432272579297613 1
0.0610024937699362 1
-0.157043991771683 1
-0.0291219624811672 1
0.311018838307402 1
-0.182566636667768 1
0.161761458069246 1
0.157538360392906 1
-0.0314845581903517 1
-0.305374756954739 1
0.161542268622379 1
-0.0542935120417936 1
0.0518846990853799 1
0.160157597966653 1
-0.201166379973809 1
0.052318213881111 1
0.319479777816324 1
-0.412330633419817 1
0.22056593693675 1
0.100599714998558 1
-0.0119970212347446 1
0.331689584578424 1
0.0766160068106295 1
-0.255048418978527 1
0.0817602114797382 1
-0.071901019299723 1
0.21964739051983 1
-0.480671027270115 1
0.107766339309332 1
0.566548834777639 0
-0.165994340218353 1
0.0859963084456006 1
-0.223574270255228 1
-0.109578461912491 1
0.147894359877701 1
-0.090982157513793 1
-0.310396714695235 1
0.0521978205246387 1
0.0419966014816858 1
-0.263124466687374 1
0.325081426014961 1
-0.0478800937568215 1
0.0512012979072773 1
-0.319712439548367 1
0.245304018484963 1
0.108263213110682 1
-0.162114723084495 1
0.251934372777301 1
-0.482560329731037 1
-0.178814739274107 1
0.178680599981011 1
-0.184047642588462 1
0.399810288938268 1
0.177619741849153 1
0.243223932669562 1
0.0869482910779253 1
-0.315576998252426 1
-0.26499938171811 1
0.11188662410894 1
-0.0352049088746007 1
0.502053659253941 1
0.170482288598923 1
0.483873502781933 1
-0.751385235551759 0
-0.425228893239061 1
0.05123610276614 1
-0.0214581236819105 1
-0.0240071342404117 1
-0.0225897273285413 1
0.120194656413371 1
0.292528075685461 1
0.163506880340306 1
0.290928669048345 1
0.103408058799768 1
0.121082594663422 1
0.0374667687580756 1
-0.127094254658563 1
-0.203599373451732 1
-0.88338952251796 0
-0.0878832580764019 1
0.423693222825145 1
-0.440373624985682 1
-0.346327314223263 1
-0.387259957292738 1
-0.0803920327115343 1
0.260471284574754 1
0.148937913837867 1
-0.31387004333495 1
0.0766660729323194 1
-0.431058762736769 1
-0.180508295021039 1
-0.152984784223795 1
0.105563403698481 1
0.114406324492384 1
-0.163604686394622 1
-0.170898178923939 1
-0.269531534505271 1
-0.172743374952077 1
0.0173948610767261 1
0.0146152174314331 1
0.132789443678462 1
0.31948501404499 1
-0.202336213754459 1
0.366671724337017 1
0.439753316363889 1
-0.194090454307035 1
-0.338083799417876 1
-0.188550051104382 1
0.292100402314662 1
-0.030572151074308 1
-0.0995565179549371 1
0.420446270929876 1
0.0751957262253451 1
-0.195517130173783 1
0.0556992004611838 1
-0.167046304137782 1
-0.204985012378204 1
-0.0123093496340208 1
-0.0284803461134368 1
0.284581796116095 1
-0.0130355142899456 1
-0.153013384376931 1
-0.182043218648394 1
0.36146410962161 1
0.147867120033527 1
-0.207841246103572 1
-0.0432216061782682 1
0.0349339109713969 1
-0.180767266494566 1
0.166672062433432 1
-0.161539524029294 1
0.290578014233656 1
-0.133071639208393 1
0.0379806144659524 1
-0.0479058298107662 1
0.381751802410054 1
0.128282108971356 1
-0.223366309342232 1
-0.115608905861637 1
0.0176415649548484 1
-0.0458343926352263 1
-0.155594736204862 1
-0.376372728049181 1
-0.345521405348468 1
0.226388277531203 1
-0.418635240355285 1
0.225426574034779 1
-0.0776542461167577 1
0.0130039592387884 1
0.00225776570290345 1
0.137342806902601 1
0.0434062173318481 1
0.214701920228657 1
-0.0194944448815727 1
0.0911880186813742 1
-0.0931458260946187 1
0.200809520185681 1
0.257477746041998 1
-0.0450305318519782 1
0.069355301441081 1
0.35871265220368 1
-0.368719142622828 1
-0.348324928654606 1
-0.171970176053661 1
-0.0678318042230915 1
0.516932603077168 0
0.0204663378731113 1
-0.245256465082829 1
0.422296716668149 1
-0.0210134544829261 1
0.25852630673976 1
0.329664998594983 1
0.0100812844412394 1
-0.214454982642697 1
0.0723608061735422 1
-0.0830628059898406 1
-0.278345178412187 1
0.0803313717844213 1
0.272916726619173 1
0.138577768867584 1
0.671535569030057 0
0.0710613717042443 1
0.203709644758058 1
-0.129762580170041 1
0.475346284868061 1
-0.137757010463446 1
0.0890235841321272 1
-0.133040433154906 1
-0.480229916151719 1
0.536954681003896 0
-0.372995513967108 1
0.109071531647245 1
-0.251984247420862 1
-0.41919996495788 1
0.186441352422262 1
0.371604089592944 1
-0.0261609705421194 1
-0.0613479683973641 1
0.079120369227164 1
0.428039576508487 1
-0.0950422637819062 1
0.149519136172274 1
0.0799844165544346 1
0.0741673775322274 1
-0.224894697373533 1
-0.287240584404266 1
-0.00561699399995724 1
-0.0887376415033762 1
0.307282817886081 1
-0.142789101932239 1
-0.193743355583436 1
-0.274166741207555 1
-0.183060418906579 1
0.208623876798455 1
0.324211285698647 1
0.0522980643773764 1
0.244551642340339 1
-0.281507814009334 1
-0.324290715527678 1
0.195785548369133 1
0.383238084259742 1
-0.321541042904584 1
0.450150545591844 1
-0.0602165227759024 1
0.522556404378139 1
0.124916251177025 1
0.306540881304036 1
-0.168414924496034 1
-0.293385101470512 1
0.380515708665886 1
-0.278954811866427 1
0.162909963840631 1
-0.0615417725063598 1
0.274961577572527 1
0.0897831774035733 1
-0.288794718003612 1
-0.285601961368362 1
-0.416815474584481 1
0.102658890700511 1
-0.0540944837272873 1
0.204254758295303 1
-0.0362973378121412 1
-0.13015050271657 1
0.56477665188607 0
0.141373098452589 1
-0.0900217377012946 1
-0.166556779682864 1
-0.115468706050157 1
-0.415702391640786 1
-0.0423742450351877 1
0.243692715549529 1
0.129704777330453 1
0.151044062711956 1
0.0727534007844811 1
-0.28993319527388 1
-0.0996680156361361 1
0.248116393297035 1
-0.339250572270688 1
0.124047072669627 1
0.222734447711414 1
-0.223472095594735 1
0.0345835569043967 1
-0.230388969182835 1
0.0520265657725947 1
-0.0195490881754843 1
-0.16182139641217 1
0.150493944623431 1
0.0702932557924423 1
0.423406852212977 1
0.250814084314605 1
0.33346840347559 1
0.0121198802789401 1
-0.314739164905818 1
-0.0162948082574452 1
0.0400515138250285 1
-0.614809717555008 0
-0.0678154191236823 1
0.505950523910912 1
-0.0435449098208814 1
0.276333765996682 1
-0.0707765323421299 1
0.235321535035404 1
0.0047540760193712 1
-0.592871051466057 0
0.31197281408638 1
0.0819445637691442 1
0.383934422188484 1
-0.41127436993445 1
0.800012953634423 0
-0.188005530520143 1
-0.330375666106278 1
0.463013989162935 1
-0.565135446251956 0
0.0995926572945248 1
-0.129023293366598 1
-0.332913581422506 1
0.132820556270341 1
-0.000461403314513859 1
0.198322303089675 1
-0.100909634871299 1
-0.112178392913679 1
-0.13053177141951 1
0.332043156038617 1
-0.055798041686744 1
0.220150714208206 1
0.17694724183218 1
0.0196462941726952 1
-0.163667485281356 1
0.287460098542881 1
0.147804536664868 1
0.139330462597406 1
-0.135533952173515 1
-0.0170035258729678 1
-0.0485434115794482 1
0.193000253768148 1
-0.111220823762055 1
0.345112011222045 1
-0.493083385707698 1
0.0133907829808874 1
-0.0518728692201223 1
0.0209901158527549 1
0.517694507893241 0
0.0492728277681876 1
-0.0717484518994305 1
-0.122452426421529 1
-0.422792200132731 1
0.066379021713882 1
-0.0721105782160924 1
0.0208534517890799 1
0.149500327222215 1
-0.387564260206846 1
0.211123364758594 1
0.454903036546071 1
0.124966585147064 1
0.143202128542112 1
-0.0965107327796249 1
-0.253500310960476 1
0.332702448502411 1
-0.106238637826116 1
-0.0801695688021206 1
-0.394712562997875 1
0.123619151540509 1
-0.325766745795484 1
0.110222403499982 1
0.531610662423115 0
-0.00688907977887958 1
0.106914872210342 1
0.568270243710288 0
-0.245629629691175 1
-0.129936152277098 1
0.0818893746696323 1
-0.401392964488952 1
0.281910767492776 1
0.062289447523535 1
-0.066076738823836 1
0.403452289155718 1
-0.458957844638548 1
-0.0131338146386847 1
-0.136700392254109 1
-0.257010377908509 1
0.527608101251425 1
0.315730989768445 1
-0.00977908754728661 1
0.0351161254952353 1
0.318890978857254 1
0.0356133853849519 1
0.10617645221762 1
0.343605351285465 1
-0.458725565484895 1
-0.0181715449736339 1
0.130436092350107 1
-0.0768021758430766 1
0.3519454074929 1
-0.153030957426994 1
-0.232328839660751 1
0.0558042809282842 1
0.0133235153825005 1
0.0326710891960789 1
-0.291983918137869 1
-0.280859452471765 1
-0.260095756043888 1
-0.0260039147428001 1
-0.279400670117497 1
-0.159391283763924 1
0.301527394980294 1
0.0719286489784417 1
-0.180548655387986 1
0.644780915612071 1
-0.270031003434731 1
0.126157871350271 1
-0.0573717141421657 1
0.256290407300036 1
0.326914431429802 1
-0.205391206372696 1
0.381363222007645 1
-0.0564889552064355 1
-0.0830921182677002 1
-0.209680321616579 1
-0.417868872778696 1
0.123845640983864 1
-0.00272812381240609 1
0.400963942935012 1
-0.172402079785946 1
0.0354571251857891 1
-0.174287058479307 1
-0.282756051304617 1
-0.166058764604054 1
0.367217134591279 1
-0.167010374112601 1
0.131651813742054 1
-0.0676388769194054 1
0.226132492305274 1
0.586685720473531 0
0.255548032626457 1
0.489204975631858 1
0.0710636069584829 1
0.230139574388458 1
0.0350576444426662 1
0.596825351228048 0
-0.0307734957817769 1
0.226922996433327 1
0.291043426291142 1
0.288775504530484 1
0.0662950906763194 1
0.219555104930111 1
0.0547783650778984 1
-0.303205272087433 1
0.0857359088709788 1
0.110098097108764 1
0.161397663144502 1
-0.0297815222341941 1
0.0388897009302629 1
0.0850227060373971 1
-0.0867222568772718 1
-0.115766684968228 1
-0.116729796864843 1
-0.00889643122034439 1
-0.180747617942822 1
-0.0165769244644155 1
0.157321783839575 1
-0.339402347388753 1
-0.203728600829166 1
-0.130808254004979 1
-0.448150307640392 1
-0.168069139050622 1
0.137872216064743 1
0.155022991095814 1
-0.200106121488666 1
-0.154128399343242 1
-0.198714042059765 1
-0.153207016476408 1
0.324607664406582 1
0.442317559453219 1
-0.285600777729284 1
-0.122709007586781 1
-0.24734380530548 1
-0.155738187821646 1
0.282703951854417 1
0.193465839668598 1
-0.161515796659179 1
-0.250094791200632 1
0.448967953319716 1
0.17064389268787 1
0.03593476550868 1
0.229920796502405 1
-0.144532072254691 1
-0.00794877582277211 1
0.0198116733284264 1
-0.124343799579098 1
-0.0879692952741674 1
0.122724814563246 1
-0.262534861976846 1
-0.163503220713522 1
-0.277919934500673 1
-0.045630825357024 1
-0.233793236433482 1
0.0109534247311139 1
-0.173379068327457 1
-0.317890868779112 1
-0.0184074781858113 1
-0.124318219361427 1
0.264550784774359 1
0.0452085132275133 1
-0.209075675186865 1
-0.0784322841706259 1
-0.249425550806801 1
-0.242687970192209 1
0.160764717136567 1
0.0720211804627102 1
0.159443090332613 1
0.257235827815842 1
0.0768278689494824 1
0.189797622092058 1
0.500644199883127 0
0.247511183534852 1
0.0238777951152531 1
0.0338237676840338 1
0.158026739452911 1
0.205837582355076 1
0.330388441935072 1
0.270214333307607 1
-0.112839710366925 1
-0.21851658460998 1
0.210925984559279 1
0.0721200417799837 1
0.0323783439169524 1
0.108466717466051 1
-0.219252843158879 1
0.119458532657134 1
-0.182180658439053 1
0.282129380098837 1
-0.0364969987306511 1
-0.38281484324146 1
-0.145597498105567 1
-0.228149793925724 1
0.224029030437727 1
-0.163015374068619 1
0.252313038589379 1
0.194700241151382 1
0.378951094996229 1
-0.0332874662459724 1
-0.577939294331182 0
0.200301342000398 1
0.432874583144658 1
0.522078398799553 1
-0.253216204358363 1
0.289132697061465 1
0.342213644948993 1
0.455672097139523 1
-0.293157997128258 1
-0.217229623453566 1
0.246831384144301 1
-0.423316886322853 1
0.1706064950914 1
0.553520707047675 0
0.116167408878744 1
0.242848822775079 1
0.528533514867558 0
0.311738256934099 1
-0.347134485603254 1
-0.201380758693472 1
-0.063218068115219 1
-0.036601667230567 1
0.186768310681748 1
-0.212132877192735 1
0.0435026745290642 1
0.198374753230806 1
-0.358057351133509 1
0.281937559681326 1
-0.299714264321235 1
-0.126159073563826 1
0.0139630395959281 1
-0.197163297433857 1
0.175082582971084 1
-0.138399084071191 1
-0.083234547048356 1
0.383136795731908 1
0.124420555026634 1
-0.038887522980754 1
-0.256839079762375 1
0.456053348323598 1
-0.0290089070924949 1
0.44362951218496 1
0.0381913968443106 1
-0.38385270241018 1
0.360189162124256 1
-0.061101789604624 1
-0.243865964272715 1
-0.591337022644115 0
0.108593294010587 1
-0.445282828991411 1
-0.531348866206666 0
-0.127235273766216 1
0.237646435729137 1
0.137282668134591 1
-0.0563763830067872 1
-0.168538268116495 1
0.319445750200752 1
0.111366258345085 1
0.175844035513245 1
0.155674561057719 1
0.0131850259055739 1
0.296668259549729 1
0.0282680231762785 1
0.23379561265745 1
0.329335609513229 1
-0.00481688746786758 1
-0.111831167016637 1
0.00676216598125851 1
0.442471696856104 1
-0.113158773894272 1
0.129990311226879 1
-0.0336566995375641 1
0.185698397577315 1
0.602445309494269 0
0.36631544729812 1
-0.104535428125989 1
0.0720929904638057 1
0.163422674705972 1
0.139551078531114 1
0.301689655317484 1
-0.148825493718253 1
0.231259932067855 1
-0.0718011675696224 1
-0.222342266949235 1
-0.087284652401152 1
0.055336387871345 1
0.0363301955215025 1
-0.644364623203847 0
0.0596201661135313 1
0.331431549822695 1
0.298629507623696 1
0.163967122136766 1
-0.158160313768622 1
-0.296892259960399 1
0.0628147872744682 1
-0.224146991076 1
-0.39497582319559 1
-0.656566487512659 0
0.221699595400404 1
-0.267394221663264 1
0.540159474709355 0
0.0968250990205773 1
0.286746003469702 1
-0.397622846563576 1
-0.00184140913887094 1
0.00693066498484336 1
0.112296977164556 1
-0.545779498963598 1
-0.0285592710436016 1
0.34284693905931 1
0.0603022967195474 1
0.0578708413904527 1
-0.349772222343975 1
-0.119613793214126 1
0.833677195731281 0
0.337912947012323 1
0.0336555192974616 1
0.168908810433888 1
0.0428143546992274 1
0.0955131866489743 1
0.182848296346609 1
0.109739677354984 1
-0.189764781505781 1
0.0721009996414052 1
-0.18697253517017 1
-0.0269546063040998 1
0.038327611132841 1
-0.0358404086655716 1
-0.303142007155277 1
-0.041722851760827 1
0.227978000445344 1
0.118965032886381 1
-0.390463242208227 1
-0.0260596100652717 1
0.309083477064426 1
0.27644707174979 1
-0.0124640040488567 1
-0.404981879927804 1
-0.223796863903756 1
-0.125722269334621 1
-0.186973990196842 1
-0.310336458668075 1
-0.0308669545539805 1
0.840105196116879 0
0.0975097222589712 1
-0.537591850562738 0
0.234590002352434 1
0.015377715695309 1
0.171881705513779 1
-0.456551482318414 1
0.342516886885266 1
0.107016994419822 1
0.138688751405694 1
-0.356668413333648 1
-0.185807272172041 1
-0.123403259911513 1
0.288123523418786 1
0.0580225776222586 1
-0.157057659391143 1
0.477253456261901 1
0.0538905419175368 1
8.05504095140186e-05 1
0.0438623676434285 1
-0.174821922671123 1
-0.287175231973505 1
-0.56870742460706 1
0.0281058234627069 1
-0.151847325477727 1
0.232979142519438 1
-0.132411948847247 1
0.129212449658175 1
-0.333161437331803 1
-0.32933821332992 1
0.078311699198606 1
0.107242091798521 1
-0.211589594940673 1
-0.200988520700448 1
0.170065598944616 1
0.049478036134146 1
0.216820021263465 1
0.139005523605624 1
0.47655616813128 1
0.326352670092871 1
-0.444607175230857 1
-0.294062525569924 1
0.313616968713616 1
0.0572377864673091 1
0.481180940047542 1
-0.108637781344587 1
0.242531256324086 1
-0.148253181192052 1
-0.287087978860721 1
-0.377900651852953 1
0.152755939161359 1
0.135219359259444 1
-0.15126426091885 1
-0.100418982956997 1
-0.462622846277616 1
0.187147265839602 1
-0.670770651309925 0
-0.177297425573735 1
0.112821787427029 1
0.21235607228648 1
-0.0350686689405878 1
-0.472376800641312 1
0.467409489224881 1
-0.324838761540842 1
-0.0550898846803808 1
0.131287796067549 1
0.34649543166376 1
-0.115819218650176 1
-0.396192161777135 1
-0.211383521752134 1
-0.427046068238702 1
0.207857196251053 1
0.045944663775545 1
0.141068783496262 1
0.23502734471924 1
0.331113748940787 1
-0.149759589406662 1
0.0872270656293594 1
0.159308591860633 1
0.247371615446949 1
-0.516747920609522 0
0.0782000647589714 1
0.0552292198479624 1
-0.104586709633616 1
0.0550522231116646 1
0.130844955743194 1
0.0546733877500468 1
-0.081532570628244 1
0.565096702567931 0
0.06037640984463 1
-0.187206786670361 1
-0.641396014324565 0
-0.0693593954101762 1
0.299771349230976 1
0.0209822325171677 1
0.318407854726462 1
0.228358011853864 1
-0.305685511420698 1
0.130200015742017 1
0.269259196614796 1
0.323963554880163 1
-0.168982749257219 1
-0.211927922627797 1
-0.203590056425544 1
-0.0194830803614577 1
-0.276253249337068 1
-0.112414507602012 1
0.0294178183777399 1
-0.0385552957961064 1
0.0261734736481614 1
0.0401536177838039 1
-0.128789538644459 1
-0.297477351277298 1
0.372883607071773 1
-0.118204868805935 1
0.0818062412778558 1
-0.0191083851348519 1
-0.391260046671908 1
0.340632654008503 1
0.0981181750764354 1
-0.252868056799025 1
-0.506669186408477 1
0.29507588436076 1
0.242658968058236 1
0.0693728049792017 1
0.123995366173874 1
-0.530487141493079 1
0.173903001682117 1
0.172157135895393 1
0.149186627439075 1
0.0997861278616773 1
0.538966567315761 0
-0.32461801624403 1
-0.00103096203600336 1
0.234085189398879 1
-0.0781076379357541 1
-0.167406100681018 1
-0.164936751969964 1
-0.203812611631823 1
-0.190534476448123 1
0.130917385927567 1
-0.505900081365565 0
-0.223173224066386 1
-0.112505165285586 1
-0.163556202425105 1
-0.365584575179982 1
-0.0602553990132203 1
0.160511996068866 1
0.203727871853867 1
0.127882237806607 1
-0.362928123099097 1
-0.0518384310025834 1
-0.246834528569057 1
0.0144574266163295 1
0.393521921556203 1
0.0542974419686581 1
0.445891728896268 1
-0.326654057023148 1
-0.38934731412439 1
0.0800803167654182 1
-0.272509279733048 1
0.102297494807831 1
0.00255818352896602 1
0.013475082619769 1
0.15898015031579 1
0.00628977472371489 1
-0.403477676928081 1
-0.121960782527876 1
-0.0760126603705201 1
0.0935317029807022 1
-0.0372178369723886 1
0.162910900176669 1
-0.150937068918619 1
-0.155501755350506 1
0.0481779101036954 1
0.0596500227101257 1
0.193890276726724 1
0.0300737897211792 1
0.0965830352148927 1
-0.30714918297594 1
-0.330238431879566 1
0.240939673301976 1
-0.122177100475604 1
0.181792246291449 1
-0.455766402896512 1
-0.167921755066181 1
-0.303465550808727 1
-0.0400617725957578 1
-0.0891465912464218 1
0.0359435428888808 1
0.631947306155144 0
-0.292395798537434 1
0.0951683429364384 1
0.328266565857585 1
0.0748894649952621 1
0.485846200684974 1
-0.138698536502068 1
-0.167133351392149 1
-0.0558033638519804 1
-0.0103138261376528 1
0.145141213831436 1
0.450434216128209 1
-0.103646294166724 1
-0.0427959585383433 1
-0.00145155934446629 1
0.517515478466244 1
0.317895934616714 1
-0.211327974219385 1
-0.45167239750468 1
0.0460467194628739 1
-0.167477218977523 1
0.0654475015724715 1
0.011893304918579 1
-0.0300457249769781 1
-0.460770012253962 1
0.0798791846647728 1
-0.0222237940879653 1
-0.0285698353685291 1
0.183405440448391 1
-0.0804060107804335 1
-0.187289847268347 1
0.453014989792913 1
-0.0913607469179213 1
0.145337568046694 1
-0.0914063858904511 1
0.122106636244273 1
-0.40028279691743 1
0.0272491526522293 1
-0.415989981738002 1
0.518785386992083 1
-0.236005230087739 1
0.010515345223288 1
-0.0601517236278419 1
0.0725603233577222 1
-0.0110587961259132 1
0.0199423077329366 1
0.196275417335735 1
0.485918730983637 1
0.232621856135899 1
-0.218938244479522 1
0.291463897181481 1
-0.177107716296701 1
0.105568414456117 1
-0.196109466266889 1
-0.0635296107838806 1
0.35254177200491 1
-0.0230873403400352 1
0.0412024763111241 1
0.250882870676439 1
0.056724811842479 1
0.132714691565828 1
-0.0760288636400592 1
0.297158086009485 1
0.144237499206846 1
-0.178137830408725 1
-0.113327461656517 1
-0.33605472662287 1
0.109202254639568 1
0.214363574153285 1
-0.123339358333979 1
-0.228875153681044 1
-0.370196376262213 1
-0.0707146626918237 1
-0.168502462296187 1
0.0600919610732629 1
-0.112764007568654 1
0.00562410136709222 1
0.107288360616816 1
0.208410739774864 1
-0.0807990523693632 1
-0.139740699468506 1
0.0337275765584183 1
-0.27295628996987 1
-0.632876504323293 0
0.105578008759259 1
-0.0451283779214003 1
0.00181911325995916 1
0.223564800848056 1
-0.140188337900322 1
-0.0104150952993953 1
-0.275061288176859 1
0.0687035510151379 1
0.544277236066309 0
0.274958702909422 1
0.0131354877198963 1
0.161039044534282 1
-0.27618097523019 1
-0.102069763825084 1
-0.196481626938676 1
0.0845419941990799 1
0.149762272846539 1
-0.172494081019897 1
0.107925637838539 1
-0.398298503223928 1
-0.153610083553538 1
0.110772793188926 1
-0.167174016928623 1
0.271060994350566 1
-0.214683914223451 1
0.006716811734559 1
0.115616583925318 1
0.124484293126961 1
0.247656082493485 1
0.21674017444386 1
-0.220269870154029 1
-0.157166174905631 1
-0.227869491234541 1
0.0539902063749309 1
-0.200196678832462 1
0.256199442149954 1
0.00451533866795485 1
-0.259215939435152 1
-0.233821559801375 1
-0.0920771963847615 1
-0.372701770465985 1
0.490723058075628 1
0.411550796805425 1
0.27009808055674 1
-0.0207345982811284 1
0.130445355606177 1
-0.219576074548406 1
0.280785927306634 1
-0.250888093437003 1
-0.0445742716761594 1
0.364437361079357 1
0.308777472762301 1
-0.0712178857854647 1
-0.420983899549543 1
0.0609955886064444 1
0.215073391604591 1
0.0709531059797113 1
-0.138860058936723 1
-0.267899306190987 1
0.332696953867202 1
0.124960266910931 1
-0.269856058890859 1
0.166592348581439 1
-0.0667840438762317 1
-0.161326938370428 1
0.478126088610646 1
0.218436147839009 1
0.289122294045137 1
-0.117704569095135 1
-0.216647728216992 1
-0.0393606764138619 1
0.450185695823607 1
0.0158773517183791 1
0.167128949995268 1
0.0312586094124167 1
-0.0800523462800166 1
0.096035473419485 1
-0.250607749275187 1
-0.46164027278166 1
-0.167253483046512 1
-0.238406124549627 1
0.35025334187715 1
-0.0947231352308763 1
-0.273642980960733 1
-0.130867069645516 1
0.0585504336727845 1
0.00948269358457735 1
-0.438869335501643 1
0.0575267644964793 1
-0.0870899692849178 1
-0.0408240830798345 1
-0.319722995283016 1
-0.377476152856999 1
0.151547381214429 1
-0.478811133892459 1
-0.182781388209592 1
-0.0587147881236971 1
-0.190021491424061 1
0.0328696698447818 1
-0.0409549888261632 1
-0.0123748167014648 1
-0.0829030640002167 1
0.402740390385211 1
-0.379584885932563 1
-0.395855985676293 1
-0.0966558289824246 1
-0.10088766487533 1
0.0509742057304824 1
0.118905458225406 1
0.335967789799937 1
0.120682816968218 1
0.344231592516623 1
0.14379909196466 1
0.125875454178938 1
0.054199573914958 1
-0.210609747426078 1
0.0374881111325947 1
0.0220639455821336 1
-0.701916880329505 0
-0.170523201337893 1
-0.383941965165005 1
0.263474684327119 1
0.180538887368513 1
-0.208892818446301 1
-0.11021638764967 1
0.0484742041748805 1
-0.0172300331307024 1
0.115047568249931 1
0.554467590888517 1
0.127435940821386 1
0.142110721748616 1
-0.477636446292499 1
-0.0849330630290986 1
-0.513745907985512 1
-0.0267574735343658 1
-0.295987199961666 1
0.230572528943121 1
0.150922933026706 1
0.751612336940753 0
-0.0968418369411876 1
-0.615966756044493 0
0.293638435547518 1
-0.389973294749995 1
-0.134835401847524 1
-0.234649068221902 1
0.0970210862367251 1
-0.389893742532007 1
-0.102728970265393 1
0.167189177090622 1
0.169578652777282 1
0.376538887278634 1
-0.323600665495987 1
0.145872375501839 1
0.278058543299454 1
-0.00818645068343368 1
0.261810964759517 1
-0.0472171559439491 1
-0.185325743980305 1
0.166923426468692 1
0.151928357498946 1
0.389936322865547 1
-0.212796777468245 1
0.295335080029628 1
-0.15044319647474 1
-0.466365162069821 1
-0.0263326580082648 1
0.18148170549404 1
0.179392419874773 1
-0.0688870431135349 1
0.3110238972825 1
0.0013308479652907 1
-0.0521363861109431 1
-0.247356173183595 1
0.10761336149197 1
-0.0939854144114689 1
0.218706322903669 1
0.256892222642202 1
0.422217797602569 1
-0.155403974683766 1
-0.212466200599145 1
0.206584536764547 1
0.25030997776095 1
-0.142577305276237 1
0.102733249064822 1
-0.439927502384887 1
0.0952973624922543 1
0.0826215582055473 1
0.506645747596791 0
0.190521564019902 1
0.128782065252129 1
-0.0351967104706783 1
-0.128140332939247 1
0.187096909880972 1
0.19487124358772 1
0.219028052792743 1
-0.242116702509393 1
-0.210669980463642 1
0.0222499480666905 1
0.22089999355519 1
-0.271192103024333 1
-0.0204353130884716 1
-0.235744146873981 1
-0.0983174172205187 1
-0.265937317814909 1
0.149183331308074 1
-0.0633613936456167 1
-0.63517659107127 0
-0.0562392035353801 1
-0.740570384652675 0
-0.147015230967178 1
-0.12712105123345 1
0.00955682691022426 1
-0.285436377356133 1
-0.0328261951175553 1
0.0841119652633866 1
0.036948547359508 1
0.0106332078417825 1
-0.127394342094044 1
-0.0653555450307057 1
0.103178289620898 1
0.510959642309339 1
0.0965655779222889 1
0.0745678194289383 1
-0.0764382054850101 1
0.0301716998679357 1
6.29417147959416e-05 1
0.164246187758248 1
-0.310097494876649 1
-0.500857932622426 1
0.152795949211934 1
-0.0700892797308416 1
-0.0618214070143138 1
0.0421371920226081 1
-0.454246955132078 1
-0.113258108750198 1
-0.0255700254987176 1
-0.262016721918424 1
0.0763754345820445 1
-0.0542374359712954 1
0.286571494468497 1
-0.107434716323739 1
0.224260779576005 1
-0.468854982911124 1
0.028104656894509 1
0.616400216997308 0
-0.0703378053132128 1
0.0787703098484168 1
0.00679841566281329 1
0.0149877568855022 1
0.636828560548393 0
0.0346115138935964 1
0.199122795070788 1
0.132738942425599 1
-0.284407195665036 1
0.0101292364546684 1
0.675280610934521 0
-0.186600478900639 1
-0.0148463304127588 1
0.0533115942116956 1
-0.295930237590401 1
0.10948727244811 1
0.0182528786124643 1
0.0618814202906421 1
-0.408772294701657 1
0.143090571415108 1
-0.237747951716471 1
0.0942957426156945 1
-0.559182060777118 0
0.247279644750425 1
0.0439607924462331 1
-0.169994172304839 1
-0.150760281290962 1
0.00989514138783707 1
-0.775533648793256 0
-0.15822329062791 1
0.227028157881927 1
0.0646689603422147 1
0.191691820099401 1
0.0745325010831684 1
-0.0277675535475293 1
0.312556874307739 1
-0.231593321746045 1
-0.0801058835750728 1
-0.155667103619885 1
0.0412838467351336 1
-0.405662377368253 1
-0.344036353352472 1
-0.225415625770296 1
-0.0636923639460329 1
0.0771817480489101 1
0.616656876050711 0
0.175235596286315 1
-0.528712455353903 1
-0.38994077800783 1
-0.111974122606947 1
0.0386244924230055 1
-0.10898763075138 1
0.276555381358202 1
-0.0944656268073668 1
-0.0537786460092668 1
-0.146393826536421 1
-0.182126100760533 1
-0.00957901836729181 1
-0.0041438380751536 1
0.166140527557692 1
-0.464315413967074 1
0.540257626231961 1
0.175652514052155 1
-0.389901905010521 1
-0.545142273218808 1
0.16391204192865 1
0.0755431714742611 1
0.104288245867982 1
0.337378907125145 1
-0.0958140341355209 1
0.108108748888855 1
0.234577224344392 1
0.0716897400719844 1
0.51383775408054 1
-0.103722948201984 1
-0.365346581402716 1
-0.0473970131886236 1
-0.0306971214316787 1
-0.301958826976689 1
-0.47568294074708 1
-0.18601112767841 1
-0.0530842954782168 1
0.318992360569206 1
0.138325170442815 1
-0.0254578320258225 1
0.235845443646619 1
0.214990016087685 1
0.0486712770173221 1
0.117164529208043 1
-0.285850356599495 1
0.444319911394898 1
0.51564805461622 0
0.0221166005543721 1
0.153459956870773 1
-0.069483109024185 1
-0.218811590953504 1
-0.0275999952280808 1
0.00860103590476576 1
0.186172484852184 1
-0.041144991555297 1
-0.163104884121837 1
-0.483428558055553 1
0.363725544223906 1
-0.0974594265421267 1
-0.264159581726585 1
-0.0361520412979707 1
-0.187296488246157 1
0.341657211502733 1
0.0582107107905179 1
0.10739115590695 1
-0.016262553990648 1
-0.258787003127667 1
-0.157752279201381 1
0.185618591271448 1
0.273889336953066 1
0.0468810187316138 1
0.0643181227263891 1
-0.0430272591812279 1
0.289723454871268 1
0.124768390454405 1
0.147802015042971 1
0.00799846498745199 1
0.382511561234303 1
0.0144668458659103 1
0.236805628151725 1
0.158465163245677 1
0.492257552186116 1
0.0399610116701865 1
0.201282993019978 1
-0.063905423156445 1
0.455484591487011 1
0.558518732712812 1
0.412327042354648 1
0.552268315745409 0
-0.372360451549672 1
-0.121053411222573 1
0.118983780758671 1
0.241940401383955 1
0.039458645322316 1
0.361881900355797 1
0.0111881868407877 1
-0.0177126570267521 1
0.061136982528603 1
0.255911693673214 1
-0.0886329045019293 1
-0.253732612646635 1
0.302178534533027 1
0.149438613519251 1
-0.131678934585294 1
0.304959467884518 1
-0.121843452117146 1
-0.185534026449486 1
0.809051287095995 0
0.0269660299674701 1
0.130874814141264 1
0.0929604180129947 1
0.306576293179625 1
0.00158189453500754 1
-0.00419197028526776 1
-0.277777854581359 1
0.19462881609562 1
0.0916446615847125 1
-0.131274255146329 1
-0.194149878340662 1
0.121368346468963 1
0.304373384230458 1
0.134521904765687 1
-0.285179184125494 1
-0.0503625394695694 1
0.0726808567471119 1
-0.038847047658708 1
-0.475831927961533 1
0.0544144164109594 1
-0.183262543158289 1
0.388247873204368 1
0.0834397532710181 1
0.13631753963329 1
0.0411871343605719 1
-0.0709549551171361 1
-0.0320599287737152 1
-0.194464716281952 1
0.0210643223015662 1
-0.304510489181062 1
-0.312553692729407 1
0.295292928798415 1
-0.0163309252407994 1
0.0447843861715984 1
0.0502203542694427 1
-0.215054799786443 1
-0.226390708144613 1
-0.250378872880658 1
0.42186334268292 1
-0.0557865995277864 1
0.0232220715606637 1
-0.153058095519843 1
0.709251429029575 0
0.0306845377661864 1
-0.272854894020557 1
-0.296601514731667 1
-0.0388507041390908 1
0.0306738422291984 1
-0.108029233804305 1
-0.203201841595623 1
0.158799049761078 1
0.522707947313629 0
0.0523240810344112 1
0.243744570102704 1
-0.368679820481475 1
0.116432314674495 1
-0.0454462242005021 1
-0.221551840360674 1
-0.170689086806334 1
0.416278555787508 1
-0.396180071974215 1
0.179659950908835 1
-0.365633321937875 1
0.34610520686927 1
-0.0186561837323619 1
0.0254955651659479 1
-0.334064584412529 1
0.00823512609227686 1
0.428939663208262 1
0.297051911460803 1
-0.0137663437882016 1
0.0149706211375862 1
0.0736917266894678 1
0.12877859933862 1
-0.280898988648748 1
0.161505333631414 1
0.390881134071285 1
-0.501898343769289 1
-0.112831443233184 1
-0.542049030155771 0
0.356409862434072 1
-0.151456349779331 1
-0.116206780249807 1
-0.0514529906601993 1
0.166069267785539 1
-0.109586127958832 1
0.0729922482351456 1
0.180302637654903 1
-0.259836761481168 1
0.117697123749931 1
0.217796815448293 1
0.0144955110961731 1
0.16549233926958 1
-0.0293444699833167 1
-0.0900258576667731 1
0.401826087109487 1
0.191018336238837 1
-0.0839676345736079 1
0.216123559936087 1
-0.362135262536408 1
0.0822084215302373 1
-0.0474439873478698 1
0.185360606904767 1
-0.329764552270391 1
-0.207571806080048 1
0.196990251501673 1
-0.537239365353726 0
0.105298692465087 1
0.0901331792572609 1
0.337756558032354 1
0.194507706262131 1
-0.523596843445097 0
-0.0977051345910236 1
0.31004878091896 1
-0.0528421901769055 1
-0.276009887668479 1
-0.0419880607080536 1
0.408342016758744 1
0.212442337028329 1
0.023377301053957 1
-0.0229134865999567 1
0.253227814668858 1
-0.0712284973589751 1
0.122158441079883 1
0.121749238609458 1
-0.294848062234988 1
0.259421336415034 1
-0.155619013378806 1
-0.176614406711949 1
0.0108955799656367 1
0.0168847439671602 1
-0.145141120842332 1
0.0245337891016391 1
-0.0724089182962453 1
0.197973087632335 1
0.0389077771095368 1
-0.449232210379693 1
0.155627890979328 1
0.0848571293861348 1
-0.0956649459000288 1
-0.200495252305098 1
0.410529331754977 1
0.0236138551981845 1
-0.12639296238227 1
0.117052743358416 1
0.00529404216807015 1
-0.180770156500724 1
-0.240272590540019 1
-0.0381486260273415 1
0.179818448456513 1
-0.534114013076937 0
0.043500508836285 1
0.46544568424702 1
0.0227530652950841 1
0.223578407312145 1
0.248426218277632 1
-0.237191015743666 1
0.254475095948676 1
0.0546757751563081 1
0.136380192869457 1
-0.0557354203464447 1
-0.0139641888835494 1
-0.340983701764713 1
-0.14391662469802 1
-0.185899008484174 1
0.0235352429419065 1
0.258404191338312 1
0.0658114616179108 1
-0.619001378926303 0
0.543111147482695 0
-0.16576574324557 1
-0.0611277330683709 1
0.0703300246633047 1
-0.0222514023513689 1
0.198133128126921 1
-0.00746032352001185 1
-0.154555977637353 1
0.0968708428633083 1
0.0428782902682094 1
0.0325501577371135 1
-0.411155887503696 1
-0.477565722411444 1
0.259240133749615 1
-0.0556087611612349 1
0.11290008739702 1
-0.0296113776358753 1
-0.228127161241729 1
-0.0494155277088119 1
-0.0292008415021322 1
0.199094843157168 1
-0.37457939230622 1
0.0517808003489841 1
-0.840190164907678 0
-0.081688792403138 1
-0.00242212603004288 1
-0.116725660450912 1
0.396880924482063 1
0.198361282251545 1
0.102263951475568 1
0.311676172830094 1
0.475561291191324 1
-0.288955332805437 1
-0.161746545686273 1
0.462488921516507 1
0.210387361026409 1
-0.396348681590716 1
-0.126897552749336 1
-0.0194384033585191 1
0.316777827791444 1
0.0831203538830208 1
0.0427052440029072 1
-0.278112243888614 1
-0.144683769424922 1
0.0295245601605744 1
-0.00866029148605078 1
0.633516492632451 0
-0.0678050574211839 1
0.256481817613369 1
0.0729468902232588 1
0.0723800277093012 1
0.618319340625777 0
0.372432262300422 1
-0.171372038828715 1
0.366772757394405 1
0.152658714142401 1
0.449820884580623 1
-0.00998627226411706 1
0.557421514519611 0
-0.218801381433308 1
0.181424710281798 1
0.162938435101257 1
0.356322733387093 1
-0.324477467044014 1
-0.0506275860996878 1
-0.245370569647393 1
-0.17873830437007 1
-0.379865903341052 1
-0.0331851249404795 1
0.366901303720953 1
-0.270771149674592 1
-0.433228681650346 1
0.12259294630818 1
-0.270027037481054 1
-0.113350890448269 1
0.592668172147311 0
-0.431265548593622 1
-0.294424716371183 1
0.160237588414234 1
0.418884191835203 1
0.401938505686481 1
-0.181038440792173 1
0.304087160715764 1
-0.120534656175466 1
0.306029096906225 1
-0.0291932078235394 1
0.113022617786182 1
0.0266630196589081 1
-0.191780371084623 1
0.312555827964578 1
-0.338976860679269 1
0.0287407326255669 1
-0.2723146923495 1
0.231422453005693 1
-0.117738960781583 1
-0.338750833436021 1
0.243855756138855 1
-0.0293203491375559 1
0.0627917247166928 1
0.324688683662699 1
-0.124691538279441 1
0.313555059474057 1
-0.234960518184149 1
0.180191653526678 1
0.513983309574372 1
0.0203340129771688 1
0.190122063254294 1
-0.285288649449567 1
0.152120721547297 1
-0.320484278700792 1
0.033304257938863 1
0.118131718847807 1
-0.482141562448 0
0.106755201507509 1
0.229951623880553 1
0.0776927588226624 1
-0.017928888303946 1
-0.0795538461428578 1
-0.0114468366835536 1
-0.335587211376739 1
0.550448121936993 0
0.209412017720608 1
0.233502050869592 1
0.215043542478434 1
0.326453876499042 1
0.378524867638728 1
-0.334227620694261 1
0.0290802722530407 1
-0.0642506357159032 1
0.250123052748168 1
0.198167659133968 1
0.00937636012038605 1
0.158685710247115 1
-0.170042230057846 1
0.149514677477914 1
0.271296056103427 1
-0.26020997846011 1
0.00394551977801622 1
0.101366804490302 1
0.0775399397799496 1
0.167629550411218 1
-0.144949805899452 1
-0.237622187648291 1
-0.057358302570798 1
0.0766277463587135 1
-0.418400154417088 1
-0.42368208949569 1
-0.350967787415506 1
0.155753476592606 1
0.286536396162524 1
-0.26414681958506 1
-0.139335796968344 1
0.248312033578119 1
-0.0735402134334472 1
0.329772944813028 1
0.00588449739039055 1
-0.312720916685032 1
-0.0902683319892489 1
0.296722087477155 1
0.0728476605988335 1
0.0679614525259733 1
0.13344236471403 1
0.269364385356573 1
-0.21031594147302 1
0.0571056298993544 1
-0.2611311444222 1
0.128479182554526 1
-0.0108892676829465 1
-0.201982894769067 1
-0.213935595386758 1
-0.15181922231776 1
-0.125350835865981 1
0.178612290394354 1
-0.0595476295219135 1
-0.360222641482387 1
-0.291021741045068 1
0.192040112485463 1
0.186441997036509 1
0.449425468980161 1
0.51258984154075 1
0.158909356420817 1
-0.129376623999935 1
-0.0662351830097782 1
-0.177902738805749 1
0.1656826846422 1
0.1512336621654 1
0.565674656937107 0
0.480869259528582 1
0.0509840058493378 1
0.152547764698699 1
0.0478740131970582 1
-0.109937273347585 1
0.116030056164602 1
-0.173009798957733 1
0.0643981444285688 1
-0.176091687630726 1
-0.493306011142237 1
-0.30551917458577 1
-0.0873891402167496 1
0.048681202231795 1
0.133345776618489 1
-0.106531923663304 1
-0.126310475890995 1
0.114484868033912 1
-0.461369420489484 1
0.241823883949249 1
-0.109593858941858 1
-0.136970912162556 1
0.259151458727705 1
0.307003556877646 1
-0.179864459646075 1
0.182931701980754 1
0.512131184952737 1
-0.127792622961795 1
-0.00927261171529306 1
-0.179855130815765 1
-0.0752373572725773 1
-0.149212353247464 1
0.609933654055674 0
-0.154461323531494 1
0.45166809717517 1
-0.0587208708166633 1
0.208605202906016 1
0.348203846046502 1
0.0346652491463228 1
0.0393767703006661 1
0.541892161192446 0
0.193005537729623 1
0.442713820092564 1
-0.550667980421438 1
0.543185282856664 1
0.0413870504050331 1
0.550708426078524 0
0.376741315478764 1
-0.134551737431772 1
0.0516363243736121 1
0.70190429799874 0
0.0778739067587961 1
-0.331952051037178 1
-0.167586982262088 1
-0.120871153042117 1
0.0464287400423576 1
0.298873000612345 1
-0.332931662465326 1
0.0153526988311409 1
-0.125164499026979 1
0.0293403709445134 1
0.143186271376084 1
-0.0572714518882644 1
0.312287848482281 1
-0.0704954574782212 1
-0.171936118882704 1
-0.207812757164223 1
-0.300558918797077 1
0.397796154615014 1
-0.192507482633588 1
-0.109435361139027 1
0.560189063494265 0
-0.16059133636516 1
0.0478923800379879 1
-0.473277813555095 1
0.145812892305211 1
0.0875810274290464 1
0.0448927687330626 1
-0.0229084506305324 1
0.11915815502627 1
-0.385096352295431 1
-0.145480832648649 1
-0.184716770419738 1
0.112705909679998 1
-0.0638429736992984 1
-0.166833838067632 1
0.0358264811293662 1
-0.0788656449414719 1
-0.0900349990786205 1
0.0231612847197296 1
-0.274126239812237 1
0.263491203413516 1
0.505862572692828 1
-0.201471737494757 1
-0.357996978099175 1
0.278876039098437 1
-0.203848154650722 1
-0.103439158880965 1
0.478661657870495 1
0.301724903203786 1
-0.126899979506333 1
-0.0447016172899389 1
0.111330468271355 1
-0.11457958147344 1
0.0828904867917108 1
0.452838996913241 1
-0.316497136963884 1
-0.0578458461277014 1
0.237521375829831 1
-0.320869403327553 1
-0.0942281763789559 1
0.158259829760355 1
0.0790229302875599 1
0.078834952169832 1
0.135183409878413 1
-0.198147112122775 1
-0.119077407501627 1
0.133223171672761 1
0.181835294651618 1
-0.395688871669789 1
-0.043109624498372 1
-0.04148663225263 1
0.266819083769764 1
0.310922549736519 1
-0.12816709718624 1
-0.0342153441853877 1
-0.256105751798035 1
-0.405807268827687 1
0.0320502381881266 1
0.05570931927881 1
0.155859047007413 1
0.385572215281161 1
-0.0367215145695552 1
-0.280124251108047 1
0.122031798852715 1
0.411821165411228 1
-0.171723671415012 1
0.0338463121781242 1
-0.029342664197906 1
-0.0693920772030557 1
0.0370507997860715 1
0.227552134262201 1
0.326055273312114 1
-0.122673818544363 1
0.0174246345204436 1
-0.106285483227937 1
-0.0911641588354277 1
-0.394007562793304 1
0.232349892715349 1
-0.230629775028545 1
-0.574051909841111 0
0.367625560186902 1
-0.460964716949108 1
-0.0952872538349072 1
0.154304432464731 1
0.314970604741292 1
0.169390898493433 1
-0.242102083379096 1
-0.123226350168351 1
-0.160331253151474 1
-0.0209648152557044 1
-0.33217011218762 1
-0.257104615788218 1
0.135674073397255 1
-0.310947281994583 1
-0.364711712668372 1
-0.0459627283341082 1
0.22415628343404 1
-0.607424778537441 1
-0.0688280352663909 1
0.389251979246598 1
0.407831899431328 1
0.406014241048004 1
-0.00396639295321499 1
-0.182213173461272 1
-0.509338136308494 1
-0.077460402597355 1
0.0746072238299007 1
-0.00504952248793395 1
0.279428685144192 1
-0.0849753590323476 1
0.0731738903739385 1
-0.279027288838811 1
-0.466137566352384 1
-0.448815151220169 1
-0.00860751819757347 1
0.14101678061326 1
-0.286250573370084 1
-0.185509369895035 1
0.202146801165079 1
0.703360401832095 0
-0.209385412785076 1
0.0862385284842731 1
-0.0240781898891301 1
0.32485385987433 1
-0.370071884518937 1
-0.18831333743858 1
-0.185337966371516 1
0.136773889555986 1
-0.0826707867694613 1
0.0883442999183059 1
0.385207573608432 1
0.125422274115983 1
0.20290271077478 1
0.00180762566238908 1
-0.277823973448552 1
0.00834796697756938 1
0.033997524795205 1
-0.158606453613932 1
-0.050678059942996 1
-0.255340643373686 1
0.121567960462546 1
-0.517723964059459 1
0.316499895725869 1
0.493112092202355 1
0.099232577657301 1
-0.257617222415659 1
-0.294356509917698 1
-0.149812363427569 1
0.233063788548859 1
-0.328454663997442 1
-0.191667490880386 1
-0.0751129528445196 1
0.50870540828569 1
-0.111888269025297 1
-0.0459911739424887 1
0.190547248931798 1
-0.39224301468048 1
0.00709039648239761 1
0.0130209314597569 1
-0.298099851554687 1
-0.193537959826454 1
0.135609306348761 1
0.237397535173755 1
-0.105534421791505 1
0.214180476190203 1
-0.596087412177518 1
-0.0648174453752314 1
0.0781559890206277 1
0.0218539298687414 1
0.109707156228201 1
-0.0229123146440825 1
-0.0711415515859119 1
-0.152931523695121 1
0.0447690756691138 1
0.0507695135063673 1
-0.800647675345491 0
0.612156175500559 0
0.200245426568181 1
-0.190525288837988 1
-0.0530429220339243 1
-0.213694865824015 1
-0.136659384482633 1
-0.36742066919311 1
-0.342585262732593 1
0.399822938843391 1
0.0294552251093002 1
-0.14554284089661 1
-0.322752695980732 1
-0.0901403708692771 1
0.0936841496114532 1
0.366752669453296 1
-0.111650205084955 1
-0.075438538704291 1
-0.210103070499603 1
-0.392347733146075 1
0.136411939544136 1
-0.139485138348896 1
-0.723779737137138 0
-0.248517350113482 1
-0.123015638041285 1
0.197894968602327 1
0.427650679663397 1
0.308049863475739 1
0.477361453062651 1
-0.32065367574962 1
-0.131526590811337 1
0.306329884632507 1
-0.367091173748815 1
0.0735860262907882 1
-0.0155788624523052 1
0.257947996899803 1
-0.032611065907894 1
-0.577129856566852 1
0.255966049441856 1
0.066668231578861 1
0.0877470861388723 1
0.313794720367402 1
0.0575267291945012 1
0.159187681460513 1
-0.0388175287635002 1
0.368608639803199 1
-0.0145809791140734 1
-0.230653125967653 1
-0.495544419294287 1
-0.218743126297783 1
0.103046697186297 1
-0.299377134477064 1
-0.372356406318558 1
0.0369639879872913 1
-0.177623033579653 1
-0.177393782276623 1
-0.0557380707908022 1
-0.134831948883227 1
0.501737076153508 1
0.0236735667331543 1
