# Supplementary material for: Bias caused by sampling error in meta-analysis with small sample sizes
Source: PLoS One. 2018 Sep 13;13(9):e0204056. doi: 10.1371/journal.pone.0204056 (PMC6136825; doi:10.1371/journal.pone.0204056)
Supplement: S5 File — (ZIP) [file pone.0204056.s005.zip › results N = 20 theta = 0 tau = 0.5 sz = 100-500.txt]

"dl.theta" "dl.cp"
-0.0531175187886593 1
-0.11774738890555 1
-0.0896118180053294 1
0.0859187041265549 1
0.000134064876011759 1
0.206429512589637 1
-0.0896442827919106 1
-0.151864301649361 1
-0.146460193667915 1
0.206343838039509 0
-0.00584334189436742 1
0.105828887434142 1
-0.065588268175091 1
0.0158874071467697 1
0.222563778501029 1
-0.134577778062518 1
0.0616132141530817 1
-0.0349644156894617 1
-0.0848422266726684 1
-0.153598752434194 1
0.154931583335961 1
-0.125624602313303 1
0.228307885348675 1
0.0014999097421441 1
-0.130858495542284 1
-0.0256405189649454 1
0.133241973835821 1
-0.21929515658268 0
0.151340585321438 1
-0.0736768065855256 1
0.19542730512813 1
0.0332854812376898 1
-0.0825050452173103 1
0.141926459301328 1
0.163526895475664 1
-0.171245535778894 1
-0.00203694206246706 1
0.296192244696472 0
0.122160596673546 1
0.0909181227792145 1
0.116395155139603 1
-0.257749551334517 0
-0.0071762020884606 1
0.127516688936981 1
-0.0900124211876352 1
-0.176154588272416 1
0.0302827054864548 1
0.0709717691729521 1
-0.0776192400156441 1
-0.00821533679170473 1
-0.0506514959818361 1
-0.062160630769328 1
0.131969408031645 1
0.336387082500246 0
-0.0365735995551272 1
0.277624990045902 1
0.0653226706261347 1
0.0937511287867687 1
-0.0807894843380306 1
-0.0678576459200618 1
0.0689230146563513 1
-0.0224146314908506 1
-0.153969955891163 1
0.0478209441196671 1
-0.197156981868616 1
0.0820737966065481 1
0.128712270682786 1
0.163794476359557 1
-0.0415930565393896 1
-0.199451040064823 1
-0.259154251195807 0
0.13364413484409 1
-0.076260535964833 1
-0.106612819744138 1
-0.0597968460167037 1
-0.137531102612999 1
0.00808260492900313 1
0.197953599998811 1
0.0458600223719515 1
-0.139893495127202 1
0.09588035403654 1
-0.11968414122009 1
0.0370414849843498 1
0.165208263207037 1
0.0319082255134098 1
0.0723888148813531 1
0.130698601331907 1
0.239575828271206 0
-0.109346854035582 1
-0.00533369835784685 1
0.0161365672796932 1
0.0409664626406151 1
-0.0382735985918228 1
0.122284183378067 1
-0.120426006020315 1
-0.0661558155603639 1
-0.185772017706289 1
0.140821619841123 1
0.113679870813208 1
-0.222167058251785 1
0.0594411366337122 1
0.113877885535548 1
-0.0267668214438227 1
0.0046015351707733 1
-0.0104436264239082 1
0.0340262376505222 1
-0.246659545617571 0
0.0159589608669312 1
-0.27366814572482 1
-0.0871953392479128 1
0.110893932108847 1
0.0486109573734438 1
0.00407942838336087 1
0.124010954837808 1
0.156621410946006 1
0.141196727830478 1
0.172712951118761 1
0.0310286471004923 1
0.0977093158568073 1
-0.0614906256354505 1
0.000381927043063019 1
-0.0520230266524295 1
-0.0451578422664755 1
-0.0151848432489579 1
-0.135962663236753 1
0.0293833147855254 1
0.114554376351434 1
-0.199976021867764 1
0.0281784081425326 1
0.043800226945248 1
-0.00910762732994887 1
0.154625446558497 1
0.0489016113676144 1
-0.1029291061546 1
0.0293766645702778 1
-0.150684213568672 1
0.118597706868818 1
-0.00791820067775293 1
0.0650725669818723 1
0.120900775760647 1
-0.020939993036523 1
0.359175036809562 0
0.0552522924480783 1
0.189678538429825 1
0.206856689894822 0
-0.0796530728481441 1
0.06669201306895 1
0.195117902642898 1
-0.0660514764696352 1
-0.317597180815662 0
-0.0987450387072258 1
0.0581861082880408 1
0.0921874688643426 1
-0.0228743410995527 1
-0.00740135268634696 1
0.0221178736288166 1
0.0270415250785617 1
0.0738767620555212 1
0.0738127608904713 1
-0.0572892317781983 1
0.122822837094525 1
0.124372406888891 1
0.0280609493026455 1
0.228525397201356 1
-0.0502893870004462 1
-0.0567435560141805 1
0.429328484211669 0
0.203741489493669 1
0.000104429686742132 1
-0.0764005965875529 1
0.00749445967032548 1
-0.174295125109457 1
0.0215889443852207 1
0.299733806730715 0
0.140802261507349 1
0.0331520157926125 1
-0.101056138457013 1
-0.175861072513054 1
-0.111273249215671 1
-0.242850681434453 1
-0.0997649374934229 1
-0.20814448805692 1
0.158476737013066 1
0.0716843295373353 1
0.0298494603025211 1
0.130788339321478 1
0.107660459556723 1
-0.0369624600590106 1
0.137203059679719 1
0.0556268247562531 1
-0.0949244800952699 1
0.153403373561094 1
-0.104461043960323 1
0.296039096361888 0
0.0825750843525222 1
-0.119807697537509 1
-0.023237298071411 1
0.00802892599154224 1
0.048052042667872 1
0.267951212742122 1
-0.134590912657493 1
-0.201972653707993 1
0.073134193237277 1
-0.0523946982178017 1
-0.0935278818688865 1
0.0238714730968562 1
-0.190205175604779 0
0.0705911223269428 1
-0.0662868424930092 1
-0.150820377663296 1
0.113705918772132 1
0.248268458423361 0
-0.120537967223042 1
0.0360351658090617 1
-0.00660580933069431 1
-0.165129402083071 1
-0.0160693670220383 1
0.091394356365908 1
-0.20143531688678 0
0.263358564290422 0
0.0540399164103609 1
0.0334934046253103 1
-0.0939041700010209 1
0.0617112922906084 1
0.0437183156272023 1
-0.0136997214241403 1
0.125244259408173 1
-0.201655569890468 0
0.185104306577552 1
0.0600220680013236 1
0.19721905923742 0
0.0386740700909778 1
0.174397907235953 1
-0.0706717088516379 1
-0.0390294890931463 1
0.0381309721769219 1
0.108106101694687 1
-0.0446753278552968 1
0.200571037820681 1
0.0447913440268596 1
-0.00883418512567988 1
0.112670514476465 1
0.0403017559359439 1
-0.178220189128657 1
-0.0146341979721733 1
-0.132611195465528 1
0.0930123333362322 1
0.095282574669768 1
-0.0394898606374919 1
-0.0282835323490248 1
0.162116590341151 1
-0.0612865082206614 1
-0.191596484928891 0
0.437646932202035 0
0.291542746456493 0
0.18135680785317 1
0.0930596808207974 1
-0.0251247907497111 1
0.0875354524051517 1
-0.0620203759916713 1
0.0999956081303269 1
0.225456534282683 1
0.0750685736671364 1
0.153605820214542 1
0.0493272106073321 1
0.0229259980278371 1
0.00215155625081501 1
-0.0164507932021609 1
-0.151580381007993 1
-0.0570718444250494 1
-0.0265501612585614 1
0.18056285025525 1
-0.077868978241592 1
-0.0489506397856691 1
-0.140272179133614 1
0.0995339148881481 1
-0.114663076353934 1
0.0507033730605779 1
0.254782225649377 1
0.0179428613312343 1
-0.145003891617989 1
0.0277144459440878 1
0.0959442508567615 1
0.167848362913884 1
-0.176210052536287 0
0.144536388956718 1
0.0345223501764134 1
0.010095696652254 1
-0.0575099014740579 1
0.00606474812092153 1
-0.218151722747926 0
0.159982129571656 1
-0.17009956849367 1
0.112066719144062 1
0.0257744038599795 1
-0.229920748717427 1
0.182087875716763 1
-0.0962099085495282 1
-0.0162190861125001 1
0.0531117875218133 1
0.0941063761309522 1
-0.127445245697263 1
0.229008334983588 1
-0.0540694878293609 1
-0.154348944903705 1
0.177994714024275 1
0.0576488647254753 1
0.141479081450922 1
-0.134851195649691 1
0.062311857511902 1
-0.00580701324120283 1
0.0509202814576504 1
0.23187592707754 1
-0.010641510001384 1
-0.0534587967463797 1
-0.0543250854424864 1
-0.0868741498748904 1
-0.163704708291346 1
-0.158985645668166 1
0.000960888854772621 1
-0.0200838604989182 1
-0.0599130348346537 1
0.106190804519391 1
0.148765259692959 1
0.0127377974615669 1
0.126517644362734 1
-0.0473927813909607 1
0.0627951403881337 1
0.104172343624357 1
-0.0661925735742984 1
0.0435194762612479 1
0.0631462508806974 1
-0.0180528611616648 1
0.0423803129759368 1
-0.0913597023498825 1
0.0996972698322889 1
0.179429719230564 1
-0.0991202185162034 1
0.14309029199402 1
0.0778580040277057 1
-0.0322258967325424 1
0.144216112553364 1
-0.188536258899057 1
0.160613817353428 1
0.0824171226746916 1
0.00465288359741298 1
0.043141752276701 1
-0.250079780185931 0
-0.0642131390791806 1
0.0694199755495245 1
0.0374731479595429 1
-0.222068528617067 1
-0.165582331832821 1
-0.156329192777348 1
-0.29819171971625 0
-0.0267173144060574 1
0.0693237189884278 1
0.00520133834527794 1
-0.179019953842568 1
-0.00932933172444582 1
-0.144415175743865 1
0.112359312736093 1
-0.0345351878421666 1
0.0449514127575102 1
0.0729340782823509 1
0.00358062987018922 1
-0.00416620316099939 1
-0.0231700890196871 1
0.157926152438935 1
-0.105193328124863 1
-0.0510159160409739 1
-0.00662926804503393 1
0.184808342752762 1
0.174708158280702 1
-0.00144335410004686 1
0.0912417529667513 1
0.0677745660589957 1
0.0485720191807398 1
-0.0220264574035317 1
0.015944752241976 1
-0.04358779697338 1
0.0666307011901642 1
0.130661946417703 1
-0.081646340213677 1
0.128109380549726 1
0.114833983494424 1
-0.190990131417479 1
0.0390298696117874 1
-0.1902883704181 1
0.0732411890244315 1
0.00250236434481171 1
0.156546752044103 1
0.098846894618138 1
0.0618300487840659 1
0.062941597789621 1
-0.129206702932018 1
-0.0522504373796372 1
0.0535672478999303 1
0.076884675591172 1
0.136133592235996 1
0.0237052484350996 1
-0.0763474898489084 1
0.190272739558922 1
0.0321451040965883 1
-0.0148500022703992 1
0.138788412901247 1
-0.324666157081748 0
0.175508759727567 1
-0.0245825965621269 1
0.185541398922617 1
0.100554499620117 1
0.0855455675186989 1
0.0142857798130478 1
-0.29503252178234 0
0.0920075252697896 1
0.0190023053394716 1
0.118601517377939 1
0.00877963016576298 1
-0.0212611682452976 1
0.00403196643405451 1
0.0617052902961249 1
0.060994519041138 1
0.0347989769883726 1
-0.0621763421632291 1
-0.00994719079702441 1
0.0531702345451469 1
0.115748831623049 1
-0.151097751471588 1
0.159067663910913 1
0.215955142056569 1
-0.0404331897320389 1
-0.332574882885545 0
6.03896189471514e-05 1
0.0268426378756253 1
-0.0593314619058513 1
0.128557159409607 1
-0.187213904125175 1
-0.156949631963162 1
-0.033416802241875 1
-0.130150043155158 1
0.0543012112097224 1
-0.16442624623334 1
0.0849558069264003 1
0.188933025949465 1
-0.0163077466238109 1
0.000579617587045986 1
0.0235386260654442 1
0.0873890977723413 1
0.0415806163886285 1
-0.142420757388554 1
-0.0825411376000655 1
-0.0855622795095248 1
0.119531272205271 1
-0.113650760501524 1
0.00278899539253667 1
-0.092210455000636 1
-0.266903663867782 0
-0.0374631286239764 1
0.0578168208439217 1
0.123850164774598 1
0.108041878086534 1
0.222450280794163 1
0.151527846425928 1
0.113681497429233 1
0.262455558721529 0
0.0812932525132233 1
-0.0451904353428884 1
-0.146536011194923 1
-0.19519067871362 1
-0.335379608140544 0
-0.39428662432843 0
0.134006620011258 1
0.0895828937682691 1
0.145580322480186 1
-0.0778619960709427 1
-0.078585383501456 1
-0.0819014532720016 1
-0.115863576053093 1
0.0432450749258135 1
0.167136815245585 1
-0.098633146597271 1
-0.0675139265326676 1
-0.125727719007901 1
-0.0906726569780174 1
-0.130269963876955 1
-0.198537157572092 1
-0.0717242535362855 1
0.011871096158337 1
-0.103680607486204 1
-0.187500216730261 1
0.139694022821327 1
0.146344497802614 1
-0.0964663356477063 1
-0.0448105482680115 1
0.0746765560161904 1
0.104030766475816 1
0.135198060437933 1
0.0885751771642465 1
-0.0242815880213983 1
0.0211847222634823 1
-0.175771955971672 1
-0.128796274100703 1
-0.0567778986698371 1
-0.0817978611872175 1
-0.0659212885498763 1
0.0860727407061911 1
0.0521439887425368 1
0.12884637304415 1
-0.0975712740252354 1
0.0811581123220726 1
0.121133193902623 1
-0.0833012477045702 1
-0.0922586118556429 1
0.130206527928721 1
-0.0381823100638281 1
0.106931918768567 1
0.0189070505543277 1
-0.0143397263721925 1
0.0237530833379569 1
0.212865020906961 0
-0.029796269700306 1
0.102874262055122 1
-0.0681472316017183 1
-0.094094118451198 1
-0.232829364705711 0
0.174190076293872 1
-0.0796822492381813 1
0.051179650007273 1
0.0675306099554108 1
-0.0692164113238219 1
-0.0358108869010724 1
0.176674994600871 1
0.00830358915911001 1
0.132759339322369 1
-0.136198487237641 1
-0.202599583430611 1
0.278293924564815 0
-0.255558642598089 1
-0.22973191651718 1
-0.129480255999559 1
0.163833313922705 1
0.230843247230615 0
0.00766193998144227 1
-0.006366017283592 1
0.0499285381428388 1
0.0171721782906895 1
-0.193831607375748 1
0.03640194748785 1
-0.106425956427053 1
-0.104299563722136 1
-0.0103492060412637 1
0.223898644572684 1
0.129995132176754 1
0.374500265174834 0
-0.13104761037247 1
-0.131942342843547 1
0.0329623851256495 1
-0.216684002801657 1
0.197582168646545 1
0.0567387279745333 1
0.113925365472582 1
-0.034043654914503 1
0.126957063701427 1
-0.132665104450763 1
0.168343077061116 1
-0.0061345784085207 1
-0.0963844230605924 1
0.156083141560717 1
0.202697821039174 1
-0.13732746085601 1
0.0193007157059252 1
-0.15089130168102 1
0.0416531550079114 1
-0.0558858812964508 1
-0.0392466881986982 1
-0.00284289459509388 1
0.106619473523947 1
-0.0849253878038667 1
0.00535934397781158 1
0.142600674019929 1
-0.100397859010634 1
-0.182250929147224 1
0.0998164770008663 1
0.139727382400475 1
-0.0515223596477093 1
-0.107376059264478 1
-0.137214694507993 1
-0.189849690392961 1
0.126245869079558 1
-0.10411006460352 1
0.0814145012098511 1
0.0117223671078868 1
-0.165306079205695 1
0.202617570424415 1
-0.0582303504699137 1
-0.0559756952976816 1
0.0738264758331814 1
0.0174365425419697 1
0.0572225434911329 1
-0.190664501026827 1
0.00292777713362127 1
-0.0697527953670593 1
0.0961035183357779 1
-0.187505878072454 1
0.0815257692264952 1
0.0735435146464496 1
-0.0509929799449808 1
0.0159821310952071 1
0.0597030470821087 1
-0.117034315193132 1
0.103485056396565 1
-0.0224138606836794 1
0.132977074570996 1
0.0619086426218817 1
0.055795862151919 1
0.114961776959965 1
-0.244158480274407 0
0.0038051812673539 1
0.0207746907052638 1
-0.160038947135911 1
0.0687187159274831 1
0.12575076335606 1
-0.00209183904734251 1
-0.00488984364397708 1
0.14411490540244 1
0.0776477900644285 1
0.0284205534759345 1
0.0810319616693403 1
0.165575531349367 1
-0.135309865142205 1
0.0380273536665978 1
0.190315334878796 0
0.113530152429551 1
-0.0181598119411121 1
0.0914996240595909 1
0.0513211764225436 1
0.0593493384083495 1
-0.12374511586454 1
-0.0399029652513357 1
0.0285284528925475 1
-0.267178921438683 0
0.0399513707678031 1
0.344676055946358 0
0.0431185311692638 1
-0.114422068399509 1
-0.108581585941222 1
-0.226030271543279 0
0.291033514693976 0
-0.0228274034319789 1
-0.101558005573342 1
0.0949211542288579 1
-0.0402248840399348 1
0.0355674398384179 1
0.0228512044086133 1
0.0452630162368125 1
-0.118579504942687 1
-0.151625075757922 1
-0.034693851227821 1
0.111963513332947 1
0.0658461175031446 1
-0.0457603779130278 1
-0.0636935454304794 1
0.00174437504416268 1
0.0494772804732964 1
0.0649870525711114 1
0.0667158591618092 1
-0.0310131141875605 1
0.0336625087082608 1
0.187064913601994 1
0.0535661214036803 1
0.00864208739495206 1
-0.10012514307564 1
-0.155485242460958 1
0.0672276953770673 1
-0.195232608697875 0
0.274406820238516 1
-0.116864751807125 1
0.125800060216957 1
-0.11901088713733 1
0.0339023901907467 1
-0.210974741211894 1
-0.0331173893216823 1
-0.00238632406579825 1
-0.211238954865267 1
0.109939723012902 1
0.0760184688656617 1
-0.0306226744840686 1
-0.23205606247416 0
-0.150793137985669 1
-0.17546120047197 1
-0.18870920038 0
0.0866782563528944 1
0.187099190668564 1
-0.214949549160775 1
0.204233225835267 1
-0.053431783146045 1
-0.0405912275438867 1
0.014602853590941 1
0.0451935118501432 1
-0.306161916179587 0
-0.0506362356372926 1
0.00330372578226372 1
0.205297717673891 1
0.138935040761203 1
0.0910671293271502 1
0.0711050194872063 1
0.075127041518991 1
-0.0501660068594766 1
0.161003036430227 1
-0.00340702148589883 1
-0.0945482226774519 1
-0.11548132630564 1
-0.20955939424853 1
-0.0613353882337433 1
-0.0836631613106956 1
-0.195213134404052 0
-0.073543696939716 1
0.0647561675792388 1
-0.0557560459182909 1
-0.0161489570342009 1
0.128026392521719 1
-0.0449129599696727 1
-0.0972039824915755 1
-0.119939778353502 1
0.103642241427223 1
0.0639980897383588 1
-0.0621034849053705 1
0.0523814012062569 1
0.224508341636136 1
-0.109126726440789 1
-0.194059824955189 1
0.165226995371368 1
0.036290787040464 1
-0.0481169366626287 1
0.10587749493715 1
-0.162595484682465 1
-0.0225142645066779 1
-0.0889095968295705 1
0.0933179069646571 1
-0.0192445642716614 1
-0.0175586031688968 1
-0.106882535026541 1
-0.252755120323006 0
0.0209188465352505 1
0.0825066349601752 1
0.120026930934122 1
-0.00635317941075284 1
0.0589044493986501 1
-0.0468267949100944 1
-0.0710786638189202 1
0.040754678931775 1
0.0739837141342584 1
0.0717428212444601 1
0.167992156642348 1
0.100011488071227 1
-0.0457846874139809 1
0.127037004413032 1
-0.242464694375386 0
-0.196733786519084 1
-0.0243186677791065 1
-0.0324125666525841 1
-0.147139011992957 1
-0.0647141013140669 1
0.0302280659172575 1
0.245945629548125 1
-0.0162257269637245 1
-0.0989548591086731 1
-0.0506937046383588 1
-0.114797585284 1
-0.0926918502113967 1
-0.145300316542557 1
-0.00352206301145 1
0.117890292716987 1
0.154764752846192 1
-0.31204046884061 0
-0.197451330450838 1
0.144997070632569 1
0.0501723687737806 1
-0.00153422450500916 1
0.0232148004142507 1
-0.0247705922720155 1
-0.0273131147454759 1
0.206750979144851 1
0.0424735745402473 1
-0.114605523601243 1
-0.188381695063079 1
0.146617248553943 1
-0.0368804283699831 1
-0.000223621188547955 1
0.0697401123160327 1
-0.0886179670813016 1
-0.0137124409800032 1
-0.00155765090446316 1
0.296762143524296 0
0.251371671619917 0
0.0940837672976184 1
0.180269953685907 1
-0.103791606864199 1
-0.19235760652058 1
-0.0107417192716991 1
0.139459638145374 1
-0.0249550795510037 1
-0.194999019402338 1
0.033088618263271 1
0.0120399051569207 1
0.0810125776981742 1
-0.337202001530516 0
-0.0136126051989735 1
0.194714866703296 1
0.00843781221980709 1
0.0126198660089605 1
0.194132864699238 1
0.10864446030724 1
-0.0606847037760007 1
-0.0298601163633005 1
-0.0451937880929296 1
-0.0183033807689648 1
-0.127795217867604 1
0.146802429603495 1
-0.0233860811451977 1
0.00916992074274446 1
-0.0925271074004852 1
0.0551683135876874 1
-0.0696147291764877 1
0.0103734116470402 1
-0.00251673493552822 1
-0.145164155613077 1
0.182707476934161 1
0.121581640978124 1
0.0426295573967876 1
0.110177813237764 1
0.259615086343559 0
-0.146894882218152 1
-0.318435097488724 0
-0.151377370252582 1
0.298925726979365 0
0.209535300737632 1
-0.0735281357476429 1
-0.0154709175933591 1
-0.323685562235126 0
-0.109504904083796 1
-0.114211391443161 1
0.225771855745194 1
-0.0790430376362331 1
-0.168381654203838 1
-0.010758588017417 1
0.053784089389289 1
0.052310710643806 1
0.100258077134926 1
-0.0940980979379951 1
0.160044968598794 1
-0.136663557761249 1
0.0607263228299618 1
0.0492087524930316 1
0.195415338270574 1
0.121442000009223 1
-0.248105940151111 0
-0.0745407326543806 1
0.0906377952098376 1
0.188250909239386 1
-0.0385986541298401 1
0.222727526650798 0
-0.17898677459198 1
-0.0278001490608458 1
-0.0836340377672461 1
-0.25120417968907 1
-0.062889363334441 1
-0.0713063743735188 1
0.0331991044808577 1
-0.0132878357202646 1
-0.0232074154005108 1
-0.0355346257329037 1
0.115591594133107 1
-0.159064054466264 1
0.0420904704714849 1
0.107659257045061 1
-0.0241172083119218 1
0.0434096962033129 1
0.0589858697797915 1
0.116586114013206 1
-0.0391712214962374 1
-0.210269981928519 0
0.137668774941485 1
-0.0428275041574904 1
-0.224956511547749 1
-0.213361940744071 1
-0.270899130707583 0
-0.00654108396982131 1
-0.106657291669933 1
-0.0359518674743053 1
-0.0134363382785209 1
0.192405300845775 1
0.0564975402583031 1
-0.00858443579771171 1
0.152323169653501 1
0.132849679260629 1
-0.120784494812969 1
0.162214344213163 1
0.143769867084415 1
-0.0364802429756102 1
-0.0166578135791848 1
-0.126206073982313 1
0.140332537882734 1
-0.150965496281433 1
0.202550626384436 0
0.080720419978951 1
0.0100371189458089 1
-0.108323941387006 1
0.0352990847116143 1
-0.0604697990089044 1
-0.100144428435209 1
0.0147714985670308 1
0.218504811855179 0
-0.167704633766095 1
-0.151224621106781 1
0.168290164685049 1
-0.0694255785199381 1
0.0769536082776101 1
0.050560479300205 1
0.135097168950596 1
-0.102196982506664 1
-0.00515217659385662 1
0.0385240932071029 1
-0.14059737398241 1
0.0428277028521211 1
0.0807585320834759 1
0.161573734850456 1
-0.0505800275383546 1
-0.0584363216134592 1
0.0288539155534569 1
0.00626885041441977 1
0.0296800019195113 1
0.147128100667158 1
-0.143918585143541 1
-0.0578125127432273 1
0.0133098481496679 1
-0.037255369911186 1
-0.1245395583165 1
0.0561601543018569 1
-0.194304803090637 0
0.21712703562797 1
-0.0508552434136708 1
0.0435262614146502 1
0.257100222241303 1
0.137004341840839 1
0.272050280388478 0
-0.0722264064546759 1
-0.155061234709588 1
0.0860847658637936 1
-0.116701415187541 1
0.0892857978985217 1
-0.0233190382180518 1
0.241036706392077 0
0.0649432371805169 1
-0.128558001013314 1
0.215680259089989 1
0.199976607273344 1
0.0302422353528721 1
0.106535693492519 1
-0.0206171948284021 1
-0.0514426063517626 1
-0.058028605309505 1
-0.111685155723358 1
0.115646312052451 1
0.033604922457613 1
0.11961510306158 1
0.171349351369463 1
-0.0824150306639782 1
-0.00472943260047213 1
0.115502287848043 1
-0.0594936011835103 1
-0.0297049467176755 1
-0.0646662545860945 1
0.126469268346167 1
0.0458697046482629 1
-0.278522176778095 1
-0.0255443630753246 1
-0.0194857031561045 1
0.310579129715569 1
0.0963477077235534 1
0.0724584676026924 1
0.214229668851565 1
0.0477947391746337 1
-0.0433165359283724 1
-0.119931146685569 1
0.133038358310146 1
0.0590937002271888 1
-0.124817103987669 1
-0.0294552779686184 1
0.0852967013817655 1
0.0983943252724689 1
-0.0858096502727911 1
-0.101722840593676 1
0.0547666274918609 1
-0.00349135053864332 1
0.0926685171712689 1
0.00426642881537979 1
-0.0484804575153175 1
-0.00668275119999417 1
-0.00394974642212752 1
-0.232517875567848 0
0.134306614729918 1
-0.0349258219425175 1
0.0144159221889099 1
0.0741554949232281 1
-0.062215790385245 1
-0.0758619223751733 1
0.230051214261942 1
-0.211483782706609 1
0.0728340990237052 1
0.078769399059844 1
0.236366149057517 0
-0.164265040660438 1
-0.0086661054902701 1
0.154184266228011 1
0.191396060443438 1
0.0737367783652295 1
0.258342300185562 1
-0.165079281390688 1
-0.0745552106479858 1
0.168232475495402 1
-0.167279055086489 1
-0.116652429218608 1
-0.114431710640699 1
-0.0707638068112525 1
0.163967051758015 1
0.0664914404092233 1
-0.0242788634895904 1
0.0517512367550776 1
-0.0247717685955606 1
-0.0188696301219065 1
0.267678863265483 1
-0.013228900079634 1
0.211578239390659 1
-0.0709855325737883 1
0.159719921479923 1
0.048993735159967 1
-0.177982856209916 1
-0.00927526506181644 1
-0.138813008870895 1
0.219623528385196 1
-0.0279166745660936 1
-0.0124489877195511 1
-0.206370717534839 1
0.0484147169659926 1
0.0757350263947012 1
-0.0146152232798199 1
-0.0976691367620607 1
0.105976198795677 1
0.0989719692244328 1
0.0192413576084866 1
0.430896418839692 0
-0.0296993260691127 1
-0.0301168493001958 1
-0.0762150402651689 1
0.0529585627161072 1
0.140320755965048 1
0.0162664596810973 1
-0.10626512297794 1
-0.0182275717774314 1
-0.0273035800029024 1
0.028058827588206 1
-0.0758903764787353 1
-0.0138605472093717 1
0.0732216731724971 1
0.0487730584910728 1
0.139737775325036 1
0.0133306643323154 1
-0.132454463638576 1
0.0470791288788073 1
0.0434742102475904 1
0.0183148408151824 1
0.119528053052551 1
-0.113462155734104 1
0.00415756476689139 1
-0.207660818575484 0
0.189205517760746 1
0.0150860421981991 1
-0.256353830280849 1
0.139847031654772 1
0.163776893207485 1
-0.00366235484090115 1
-0.0272206209012379 1
0.0852973805083116 1
-0.0367047236968899 1
0.106501607819129 1
0.214006690364269 1
0.0918296431387494 1
0.0804176670605723 1
-0.0319818422731675 1
0.0246392521976292 1
0.110715882759871 1
0.0698523652886123 1
-0.0591551272043942 1
-0.077045159265666 1
0.154222853453475 1
-0.0725938228775278 1
0.068139489796187 1
-0.0215653052085866 1
0.0557119505683231 1
0.0905877485594798 1
-0.215379889059125 1
0.172949405327697 1
-0.034420869581885 1
-0.12248705366538 1
0.0825313793503333 1
-0.0821198579224928 1
-0.068074879322546 1
0.238541329677904 0
0.0268465435459887 1
0.107745082202453 1
-0.0352228878690563 1
-0.0933752857837937 1
-0.0496236151086923 1
-0.138761931564275 1
-0.0607617533602321 1
-0.0234865509447617 1
-0.0643223111685366 1
-0.095112601246072 1
-0.0890159196763002 1
-0.0543512260469626 1
-0.159027263963465 1
0.0331564764259686 1
0.0293089634973865 1
0.077005714885587 1
0.136103751393743 1
-0.0654086509511067 1
-0.0971283610100354 1
-0.091396480943945 1
0.128036217558638 1
-0.00941621927033692 1
-0.200965815662442 1
-0.107830877672869 1
-0.141452945008391 1
-0.154129185303849 1
0.141350383613206 1
-0.000842629276974847 1
0.0338782743345541 1
0.0115040257527358 1
0.0243798575563734 1
-0.0250190943913751 1
0.162251842926381 1
0.0861969124067415 1
0.0916644566523104 1
0.173490775617049 1
-0.116846446933428 1
0.107021905758254 1
0.201046733772847 1
0.0590194795977436 1
-0.047315930854811 1
0.113468191334379 1
-0.0752205457481729 1
0.0629352328081399 1
0.242282748089697 0
0.0260741417991622 1
-0.281806895290333 0
0.0468541281111092 1
0.00813539808909551 1
0.154103461402683 1
-0.349174763131974 0
0.00566575790044669 1
-0.0542369085592443 1
-0.0360210362785424 1
-0.0339042837369265 1
0.086071216174769 1
0.125913942400396 1
-0.0444444610620096 1
-0.00299832750670624 1
0.00869267412856169 1
0.157927093985107 1
0.00189567532814568 1
-0.0754396353659914 1
-0.0163613567785873 1
0.0725258941925691 1
-0.19766128646314 1
-0.125303112851293 1
-0.109184184430529 1
-0.0627715345896027 1
-0.105014941190372 1
0.0316206795685037 1
-0.0675572937527682 1
0.134815084334866 1
-0.196564358991394 0
0.00329203922969835 1
0.0375860218952331 1
-0.0649017431918318 1
-0.0164712416159364 1
0.30264192535794 0
0.150080309185342 1
-0.124619224982655 1
-0.0436184253242192 1
-0.129684647744889 1
0.239834197210777 0
0.177980512169714 0
0.0590570682778407 1
0.0136194215094242 1
0.0887086030519687 1
-0.0260967201376836 1
0.0592052299633912 1
-0.123791927325499 1
0.0274546333386065 1
-0.350658901455759 0
0.157080000545889 1
0.118108386215612 1
0.0666372229710747 1
-0.218268342222364 1
0.0282787849510228 1
0.00843127542173191 1
-0.0107801300950941 1
-0.0865338131887189 1
-0.0943372829723155 1
0.0575826904387657 1
-0.000693043460609936 1
-0.0843210629903032 1
0.0617976756821688 1
-0.0718464654241028 1
-0.0708223115214504 1
-0.0204327849517966 1
0.0203836584357405 1
0.00531310775538878 1
0.0845935915931905 1
0.209139670291601 1
-0.0302265693780699 1
0.207271930067207 1
0.279429531439252 0
-0.0443061829631207 1
-0.0598179297770797 1
0.10001467378956 1
-0.197466371484071 1
0.0201147346930141 1
0.161929611406543 1
0.134408310170609 1
-0.0466303847431176 1
-0.1707524160274 1
-0.0521021076270233 1
0.10900452785542 1
-0.123578106535265 1
0.109958548258574 1
0.0755831740760545 1
-0.160463791349733 1
0.0272697503399096 1
0.0893590530868422 1
0.172852442160974 1
0.101410793905553 1
0.0464193507839058 1
-0.157343140034968 1
-0.101123371001046 1
-0.0596245060026924 1
-0.139333357412363 1
-0.175188843318431 1
-0.0561603151544821 1
-0.0945913449822885 1
0.0934081120614878 1
0.0664894279728187 1
0.0993306465177782 1
-0.0444598521647475 1
-0.0191946970199308 1
0.102747278689717 1
0.0243954483716916 1
-0.247243732703964 1
-0.12118019246051 1
0.0220506717767125 1
-0.0656999308295216 1
-0.0287013340629305 1
0.0729549303584395 1
-0.0077055840446187 1
-0.0678134922744528 1
0.0602417643729184 1
0.0231933533189746 1
-0.0876915124970884 1
0.244878645665487 1
0.10227841578376 1
-0.0465915467542405 1
0.181498882497643 1
-0.0831844380139711 1
0.0531051585133742 1
0.0227897419429165 1
-0.0335901206737804 1
0.0425853504515299 1
-0.139557868812546 1
-0.0540358598193208 1
-0.213474973309982 1
0.236753032150884 0
0.098757316576079 1
0.122897018389099 1
0.185625222718934 1
0.0405654932713288 1
-0.0481069069029943 1
-0.272458876653218 0
-0.0294539525154964 1
-0.221891151786621 1
-0.0277373625794329 1
0.0393804316781703 1
-0.177037754507894 1
-0.076827176672009 1
-0.0684534485089999 1
0.0680992813239011 1
-0.271109063783911 0
0.12299699765882 1
0.157151327489988 1
-0.172360633362789 1
-0.0840723326220605 1
-0.0823987481831515 1
0.014712702021209 1
-0.308857087542495 0
0.245382392611693 0
-0.0612704201520948 1
-0.149553612078163 1
0.0299021856949354 1
0.17429358567922 1
-0.255891123752695 0
0.143222025077316 1
0.17489314673891 1
0.0702657227087185 1
-0.00828761646822152 1
-0.11149811102523 1
0.071156529488968 1
0.00644304836784848 1
0.0622710425026955 1
0.0809125878032222 1
0.070168913113811 1
0.26328372671296 0
-0.106299032236693 1
-0.022635003170601 1
-0.0677992945903136 1
-0.0805107501407793 1
-0.0744144212609998 1
0.0785123144965954 1
-0.0102938955231255 1
-0.0754032242988702 1
-0.045177814599316 1
-0.00856589174399161 1
-0.0288640247242816 1
0.0966247347283438 1
-0.277345999165911 0
-0.0838942022783796 1
-0.0539241447762361 1
-0.113152142313479 1
-0.0850369995600908 1
0.0899842509990916 1
-0.0334216529822357 1
0.0324961706279227 1
0.153772148402061 1
-0.0835727173539148 1
-0.11390467166175 1
0.0815014284997913 1
0.142340351104165 1
0.12340635353396 1
-0.0234165224012104 1
0.0416477334620311 1
-0.0387657310093527 1
0.104871540878249 1
0.125973848793593 1
-0.145691882068787 1
0.0460567892900525 1
-0.0472325471218295 1
0.086691935946075 1
-0.1052001728205 1
-0.123098137829493 1
0.0192825297677292 1
-0.0150790293084287 1
-0.0603822424203341 1
0.128961731360238 1
0.0625337054916759 1
0.00152686815855449 1
-0.0870354687179741 1
-0.13724191011893 1
-0.217629740685565 0
-0.0266191896605542 1
-0.0260507371121356 1
0.141660270114322 1
0.391821404132789 0
-0.138840015338727 1
-0.0412097883197455 1
0.0910493006753288 1
-0.0946090308824814 1
0.0331438954767643 1
0.130676750804959 1
-0.0605387429967412 1
0.0155792759039827 1
0.163586155798396 1
-0.0398139922741762 1
0.359546660491239 0
0.0540330889312213 1
-0.129319189372102 1
0.224312453255856 1
0.081816732404486 1
-0.0703947042817538 1
-0.00666750498432255 1
0.142330242905084 1
0.0878308525441728 1
-0.0228715647742432 1
-0.0989301051556773 1
0.0726713381880234 1
0.0289057303151437 1
-0.0570229032896247 1
-0.0832482195376975 1
-0.106998119105241 1
-0.110475399862388 1
0.0852600536935853 1
0.164098947523317 1
-0.0682979955128615 1
-0.0825498704238912 1
-0.0223166642900587 1
-0.222828426118673 1
0.018888310090216 1
0.0615481102412835 1
-0.199948834654099 0
0.0958817833002112 1
0.0940847110724102 1
-0.0835997408745508 1
-0.210304767142199 1
0.0309684462927718 1
0.214580435103314 1
-0.067365530305823 1
0.288624544359544 0
0.0521202256140382 1
-0.0810915041104843 1
-0.10124298183384 1
-0.005366472178332 1
0.203017616164695 0
-0.00744760359524371 1
0.0384300469241525 1
0.001018200127142 1
-0.243404716003768 0
0.0358704882910096 1
-0.212113761313295 1
-0.0984367371161766 1
-0.255244120926034 1
0.196202014794446 1
-0.0532749782232093 1
0.1124513313398 1
-0.197017847700792 1
0.000627744424050877 1
0.0735296868470067 1
-0.0123940291188688 1
0.0437438177329859 1
0.0331094147614717 1
0.1835497604973 1
0.129162301793406 1
-0.0230096637561724 1
0.0543797880763264 1
0.0428482132442697 1
0.0535473296234428 1
-0.0741305430767367 1
-0.0697245367316408 1
-0.0688769663150693 1
0.204647589396011 1
-0.0750955957095761 1
-0.00263086676258152 1
-0.0750087382653461 1
0.224215500127876 0
-0.283435161812226 0
0.194814025604197 1
-0.0268514015896523 1
0.064007091604324 1
0.190837700401776 1
0.094919756322711 1
0.145422592418962 1
-0.0662609700084772 1
0.0799622249004348 1
-0.230116099979047 1
0.153151733652755 1
0.0976717296495537 1
-0.182881383386548 1
0.142168030017007 1
0.0805608902994068 1
-0.0444169770181597 1
-0.150410108954663 1
0.00332641185886755 1
0.110321475879752 1
-0.0273858842410793 1
-0.108856199578281 1
-0.012497643954548 1
-0.0108604444799124 1
-0.141497091334163 1
-0.128311551730294 1
0.14212570364207 1
0.0598457519058608 1
-0.0903983796200984 1
0.00157742538612116 1
0.0505557162256511 1
-0.082201304679602 1
0.0708871109075052 1
0.130098225330103 1
-0.23232785086118 1
-0.107519449595485 1
0.0120957890166119 1
-0.0623637476568087 1
0.110370588323693 1
0.0766610522885164 1
0.0972651030495752 1
-0.298546314699626 0
0.0478343496629651 1
0.129809202831184 1
-0.146183034702924 1
-0.191764896073191 1
-0.323698124951141 0
0.0394635758674414 1
-0.00124499082058761 1
-0.0486551102085303 1
0.0676153023823548 1
0.107626806441819 1
0.146716023748965 1
0.164762692649998 1
0.0937000662246898 1
-0.096927986320067 1
-0.0444337310904311 1
0.135861216620436 1
0.0894298938272252 1
-0.105643457614398 1
-0.0629526625111703 1
-0.0224637380461019 1
0.109590327346628 1
-0.0423690703650281 1
0.0791527321665003 1
0.0846041000945151 1
0.0229805025376225 1
-0.116084311998742 1
-0.178871298496238 1
0.0245025248697772 1
0.0716037957577286 1
0.103400696027346 1
0.147183747134643 1
0.0236581769670435 1
-0.137650511404599 1
0.155305881674304 1
0.0848634541748771 1
-0.108646073948218 1
0.065156001564524 1
0.0410204560178211 1
0.0194738382829502 1
-0.133025743375973 1
0.0101492917930741 1
0.121896864913625 1
0.0652605416374616 1
-0.264093527675047 0
0.126105782037605 1
-0.0434500870318097 1
-0.141234851945341 1
-0.257600224158967 1
-0.211527225145445 1
-0.0368099078618415 1
0.209524667786399 0
0.00092081247768947 1
-0.102100159051573 1
-0.00352064249100647 1
-0.0637275224996234 1
0.0585210924944105 1
0.213083983525187 1
0.351477158652144 0
0.0493677109667298 1
0.013674443696885 1
-0.0408412328442608 1
0.03575699716002 1
0.107521575963124 1
0.00760189374728129 1
0.0815818841260967 1
-0.00542572480353829 1
-0.0750562869260728 1
-0.00355116942419032 1
0.065817791423758 1
0.0580418149255078 1
-0.118522329922606 1
0.0113549479488976 1
0.00860228046450643 1
0.0185037491284264 1
0.0925515304957491 1
-0.011597719853141 1
0.0629520152236973 1
-0.0766713457905626 1
0.0142306413900429 1
-0.0783798507927962 1
0.0488829051836634 1
0.0426798216185825 1
0.0790535716928742 1
-0.00953934882261278 1
0.00787621076583398 1
-0.0691169656316375 1
0.0564767470724538 1
-0.0663447885319291 1
0.114515475088484 1
0.0383886850060347 1
-0.163365870776895 1
0.0759511027969657 1
0.145858837656304 1
-0.0810486751203971 1
-0.0784024163866541 1
-0.0063129676494972 1
0.0156337566793306 1
-0.044499181232858 1
-0.0603068945537108 1
0.171314565135721 1
-0.0989219651922064 1
-0.11593884283199 1
-0.0628067123841946 1
0.0492308753496559 1
-0.176580409701538 1
-0.34562365179642 0
0.0388747845966399 1
0.0902834101085733 1
-0.0318005064789459 1
0.203376501451831 0
0.310050544695701 0
0.17017218568566 1
-0.135676895666292 1
-0.0737112954179173 1
0.136690059043295 1
-0.0349823908751343 1
-0.15828326295612 1
0.0177704025419596 1
0.143288833602753 1
-0.103527909596709 1
0.121576763751226 1
0.182438299963073 1
0.0501378822534896 1
0.119160810119066 1
-0.169915014149959 1
0.125182035330203 1
-0.194408325056137 1
0.0688602475807479 1
-0.110182763983603 1
-0.156600264762515 1
0.116688230371129 1
0.120438405613178 1
0.0427274443161294 1
-0.112499171755948 1
-0.141820112892547 1
-0.0524150941428655 1
-0.0125016743423048 1
-0.0530102386887204 1
0.0099401907124964 1
-0.125603790781502 1
0.0391898266097189 1
0.136812665467848 1
-0.0789441479237453 1
0.228487664793482 1
0.101734546327764 1
0.0758804760063544 1
-0.246136283096419 1
-0.00152240330515964 1
-0.0156465499581397 1
0.0613964982369226 1
-0.0618152489642047 1
0.161870662817409 1
0.0192085264946068 1
0.127680034986442 1
-0.018273435785758 1
0.0647375310452331 1
0.20217615308493 1
-0.0149946408715306 1
-0.0659728487272601 1
-0.000364422228456264 1
0.109447687738325 1
-0.0430518894859467 1
-0.093756394121799 1
-0.134935363475105 1
0.249703300523611 0
-0.0877298911447886 1
0.0654011310579577 1
-0.201424019124423 1
-0.0511715962755574 1
0.110945927102585 1
0.111562152667934 1
0.13099488222393 1
-0.0480109041724544 1
-0.0301976197797536 1
0.15925565108797 1
0.133567362807297 1
-0.051779031972883 1
0.13568959427053 1
0.110187059143706 1
-0.102915227341364 1
0.0332577297333231 1
0.13154523213957 1
0.207755547891578 1
-0.0555418782046182 1
0.373360077532564 0
0.268539116385079 0
0.254917593612834 0
0.0378139053779571 1
-0.0525860033132087 1
0.165990716664529 1
0.163607747168235 1
0.180724711590815 1
-0.062018477841632 1
0.0865530535559182 1
0.220282283807601 1
-0.169146407053772 1
-0.137904238104176 1
-0.0153203034137463 1
0.204405574078652 1
-0.0737546083341787 1
0.201818444643957 1
0.192294371285134 0
0.0426560406292304 1
0.143904704956948 1
0.132879481643952 1
-0.216514998877188 0
-0.286959325647596 0
0.0590775933054461 1
0.058241317797191 1
-0.00376596845070596 1
-0.132644311705348 1
-0.00629149106024215 1
-0.091291702181775 1
0.125049634964205 1
-0.125318616946556 1
-0.0942546014815562 1
-0.0350495614514376 1
-0.0845281288349764 1
0.063387743431338 1
-0.0937858974631293 1
0.00598932960968498 1
-0.279598881961195 0
0.151959728913014 1
0.0705381006707407 1
-0.0885248907055538 1
0.039515605743355 1
-0.112324300857139 1
-0.0405858539658377 1
0.0209900584688402 1
0.325375747992016 0
-0.155185460257353 1
0.0103844915049665 1
-0.135925109540189 1
-0.0205246383284285 1
-0.182240435407254 1
0.00788065974227431 1
0.132425091917164 1
0.283219342851387 0
0.0865719069781302 1
0.0833955906525713 1
0.11712777686899 1
-0.0446127573741177 1
-0.0148065242758025 1
0.105477860880924 1
0.141041530262741 1
0.0971281457172326 1
0.191740393258517 1
0.14054497075959 1
-0.0888039771972562 1
-0.0754927935439267 1
0.0277570901433427 1
-0.263169096244311 0
0.111058231285046 1
-0.0877436500089258 1
0.0186035181032348 1
-0.184346598998151 1
0.0570042796964285 1
-0.0080734644481184 1
0.0131499431441117 1
-0.0525833614134345 1
0.181739695349952 1
-0.147805357553109 1
0.133460936398311 1
0.0663455432020058 1
-0.0812720824269525 1
0.120394762999782 1
0.240725587572332 0
0.137399694824657 1
-0.0678316896147181 1
0.159301892778313 1
-0.256213130400568 0
0.0171402824296597 1
-0.0702319256286344 1
0.0912447727192593 1
-0.0772248980733812 1
-0.0721661385948155 1
-0.144609034466284 1
0.172678045891244 1
0.128195179655994 1
0.113986967253378 1
-0.058765595695748 1
-0.00932766651278978 1
0.191115967124406 1
0.186655820582198 1
0.0445045519448911 1
-0.0793003902628872 1
-0.227660121055996 0
0.0215763029190844 1
-0.00182753058655553 1
-0.0766119214744057 1
0.100007468781514 1
0.0240219465485802 1
0.151713785689708 1
0.122682903233196 1
0.318297343037759 0
0.0816222126192245 1
-0.360019818971091 0
-0.10286072855828 1
0.044680463416744 1
0.142725149252743 1
-0.019713507919803 1
-0.178073785138668 1
-0.063078004674525 1
0.130226254190252 1
0.0677313441795303 1
0.0952436343453286 1
0.00552645416592022 1
0.0819707209009019 1
0.0863827739693884 1
-0.0819188680438655 1
0.0379958266025742 1
0.0380321181255732 1
-0.0565156338394019 1
-0.138312187930885 1
-0.178449317257469 1
-0.104028469446679 1
-0.230302175830506 1
-0.181994800810851 1
0.0993443332902333 1
-0.0924226122113464 1
0.0458681366001115 1
0.0124373148260343 1
-0.0831826655265336 1
-0.165598037982034 1
-0.12214962529524 1
-0.305770741224225 0
-0.0335716195839128 1
0.0936299707384958 1
-0.252865744533438 1
0.0690324601687253 1
0.0580879754173107 1
-0.120356553742273 1
-0.0142678526292809 1
-0.147646826271889 1
0.0207393386918887 1
-0.0950121433949543 1
-0.140822741585426 1
-0.044445029177439 1
-0.07163728594724 1
-0.0695235087047693 1
0.0402957872105296 1
0.130432618828194 1
-0.0672812211705351 1
-0.241057536792468 1
0.0146993804077067 1
-0.121405373464573 1
0.0601413612500858 1
-0.203424042937065 1
-0.336488439285319 0
0.045576065956728 1
-0.0167062444045856 1
0.0324867962142735 1
0.168548770446984 1
0.295515594607557 0
0.0167851179847788 1
0.0242590923043469 1
0.0898912663116963 1
0.200513340827022 1
-0.10595725418837 1
-0.149586245562271 0
-0.018858292211948 1
-0.00185886220260363 1
-0.108465874215616 1
0.0466580286764423 1
-0.0287130854509038 1
0.0413640782293973 1
-0.0892870368888295 1
0.136090637432107 1
0.0174060683285017 1
0.0254451873635677 1
-0.133556805390292 1
-0.0135775777689748 1
-0.064364865363026 1
0.0432866065615671 1
-0.0320278312837164 1
-0.0189023055650328 1
0.133622810364983 1
0.0537788434594687 1
0.0109196878549834 1
0.176153263691419 1
0.0947298508522909 1
-0.00248401943128912 1
-0.13896810833359 1
-0.157032243725979 1
-0.0136267224376449 1
0.0145022757842316 1
-0.214557576907289 0
-0.139735891688625 1
0.0180663481513231 1
-0.139274146662033 1
-0.137508078501044 1
-0.273354902438728 0
-0.0632337089900941 1
-0.438233081103889 0
0.0407866712754799 1
-0.205695618425235 0
0.134380008926097 1
-0.229847217588053 1
-0.27238480587168 1
-0.0277739854048335 1
0.0830142571297334 1
0.119410579135127 1
0.0601113640746233 1
-0.0486898741845436 1
-0.0454192521447604 1
-0.135864667707185 1
-0.0578537043178185 1
0.0708184050458844 1
0.164150797768008 1
-0.319689766010887 0
-0.258480048963664 0
-0.141684642637517 1
0.105243582161089 1
-0.229551317627255 1
0.164186869098657 1
-0.039904999068213 1
-0.00104937795880644 1
0.126907104842542 1
0.107783606108665 1
0.172887604180997 1
0.0431294479340156 1
-0.0216272488264007 1
0.0926481226525616 1
-0.178139024200529 1
0.075300984631543 1
-0.167737890977418 1
-0.0752736302143365 1
0.097936506478002 1
0.0994616508563087 1
-0.043338320022958 1
0.0778550412892516 1
0.0252260659021462 1
0.0709614441024784 1
0.00250503136936458 1
-0.0332453660585147 1
-0.179474501008782 1
-0.095388516988873 1
-0.071783963920076 1
-0.205223040442547 1
0.108663392801099 1
-0.152810528116037 1
0.221357264942152 1
-0.144436985961302 1
-0.0959416149313571 1
-0.133782415687557 1
-0.139488338071148 1
-0.216910229223477 1
0.00441369373474197 1
-0.239741331334309 0
0.027847794606927 1
-0.0975340744024963 1
0.0926543960717791 1
0.146442849261627 1
-0.0767829045811275 1
-0.0183381285283924 1
0.062475254721866 1
-0.140001612805919 1
-0.0415438452192209 1
0.209085880538115 1
-0.0389017074709151 1
-0.0135635949924646 1
-0.046581449506487 1
0.144067936620946 1
-0.00152962279345146 1
-0.0550457378449016 1
-0.0255225491238503 1
-0.264979632660898 0
-0.15089523783443 1
0.159056062627619 1
-0.19564698094579 1
-0.0289581129570504 1
-0.264874070190294 0
-0.0330153548631138 1
-0.0837087890635372 1
0.0770782331261741 1
0.0240333253583118 1
-0.144380849117407 1
-0.238049857409173 1
0.119401927608365 1
-0.118360750180026 1
0.115157121034168 1
-0.0842508481054554 1
-0.210121780829845 1
0.235034326747796 0
0.0322354127826349 1
0.00642072750081985 1
-0.146056772362775 1
-0.197807074121344 1
0.0275374239156255 1
-0.145433622523152 1
-0.0620969829330286 1
0.204355494274866 0
-0.15937538428879 1
0.104318672762285 1
-0.192452424344214 1
-0.0648690168395436 1
0.0778356349298976 1
-0.0914184501617855 1
-0.217242398066664 1
0.0513960360533989 1
0.021123901090493 1
0.0721557281478804 1
-0.0256880764937112 1
-0.0541369131864814 1
0.108969246889058 1
0.0246703830580424 1
0.100438310251965 1
-0.0273038753615602 1
0.0358106736555254 1
-0.0837014408742176 1
-0.27211030550956 1
-0.00620828902400937 1
-0.152078019120924 1
0.0277843916217959 1
0.345115211285542 0
-0.00578491712421519 1
-0.0639420865819842 1
0.0370913432352885 1
-0.0307422660000612 1
0.0741272097335627 1
-0.153317436240253 1
-0.0913405790395374 1
-0.11547032622744 1
0.189704501210184 1
0.161100394561558 1
-0.18583210076448 1
0.0398793756310399 1
-0.086974682519839 1
-0.0653566544518459 1
0.134432139856604 1
-0.0732990262651842 1
-0.0489406465188613 1
0.0506388080542911 1
0.101597863938914 1
-0.0308374377682538 1
0.0965514836047132 1
-0.0216759292808694 1
0.0959713589217997 1
-0.0714279843705798 1
0.137927895281861 1
0.0390867181382313 1
-0.199605800653871 1
-0.1209243504598 1
0.194724870491676 1
-0.0763354304564844 1
0.145162675707646 1
-0.0350427887842187 1
0.180960706720323 1
0.0636636145560683 1
-0.144514920105274 1
-0.0552784687080636 1
-0.0163119361071501 1
-0.0215244750904336 1
0.00276563942321398 1
-0.0670628995724378 1
0.0709737357919476 1
-0.150174396572759 1
-0.148533397101755 1
-0.15103292506538 1
0.00379751135944663 1
-0.0237534957385049 1
-0.00895871543827535 1
-0.19786500177818 1
-0.0837638110258254 1
-0.301088732144401 0
0.205847486482711 1
0.047539111892531 1
-0.0982259949905453 1
0.169164485372924 1
-0.309409843980125 0
-0.000119337685016634 1
0.261637368889957 0
0.00406364346816871 1
0.0879308361277606 1
-0.023895097447208 1
-0.0674408458322278 1
0.161532949561206 1
0.0669191519722635 1
-0.294984473021262 0
-0.0786812911902601 1
0.0578239521845097 1
-0.0851593824060088 1
0.00585780808525615 1
-0.138178533490578 1
0.120248277559978 1
0.10131791629771 1
0.113728892421008 1
-0.215131655821545 1
-0.160112239762397 0
-0.128007653860354 1
0.125942082991605 1
0.127764418017514 1
-0.0955761230568698 1
0.0933899980245312 1
-0.0466990312519919 1
0.0607517272117425 1
-0.0153735995513882 1
0.116479235842287 1
-0.0105506608730459 1
-0.0181549222885035 1
0.182062403117342 1
0.0173834330083188 1
0.0398034205905302 1
-0.0626274810810285 1
0.139481769369278 1
-0.114428559703436 1
0.143719782684521 1
-0.155345762906584 1
-0.0700000147982602 1
-0.0213077654885817 1
-0.138071097170467 1
0.22968383085549 0
0.121099251462496 1
0.101748587233786 1
-0.126371304692196 1
0.105836711119187 1
0.0837328998423786 1
-0.133080139716347 1
-0.00480333229664807 1
-0.00437784103595344 1
-0.168482209807276 1
0.364763159881333 0
0.0355930425630528 1
0.0671704362458352 1
-0.127941214598183 1
0.0185153388164611 1
0.00424612454485091 1
0.0195674794621826 1
-0.18213792811039 1
0.320349368848188 0
0.109522727261454 1
-0.258402092774755 0
-0.00408934425582016 1
0.122400077898861 1
0.00179932608784171 1
-0.106332092810478 1
-0.0689921837991472 1
-0.132273641564194 1
0.146563636026682 1
-0.192136262848752 1
0.0644108980264062 1
0.0181899368874283 1
0.0731592089381839 1
-0.239488208911686 1
0.0888100801855152 1
-0.0119152170322491 1
0.0349400456066924 1
0.0288703527705994 1
0.0769888564627812 1
0.106606582387521 1
0.202732533195147 1
-0.0789706842353926 1
0.125381993318491 1
0.0253434812094498 1
-0.171319030515514 1
0.112711039742277 1
-0.00926197968211371 1
0.0530457195479905 1
0.0311891761738497 1
0.0138490306386092 1
0.273417002916599 1
-0.0346765647673344 1
-0.127813096508285 1
-0.0229389675122416 1
-0.0191008740777342 1
-0.186720937139327 1
0.244502559165211 0
-0.0899482348433304 1
0.244265877249736 1
-0.0142521625173446 1
0.167619774115119 1
0.210678857434968 1
0.0774887100045195 1
-0.0719461871440889 1
0.240939273693563 0
0.0270972444049618 1
0.300238302088891 0
-0.0571436341339955 1
-0.0175124767210901 1
-0.132745549312466 1
-0.0479715481272881 1
-0.137141411668268 1
-0.0442550841022446 1
0.066016987760716 1
-0.156100894495811 1
-0.0829680455908802 1
0.111196245738301 1
-0.00733383438473522 1
-0.0788093857784766 1
0.286216337727249 0
-0.007997063958401 1
-0.0516822333249182 1
0.0413702005113175 1
0.0384957071882422 1
0.0368052484559002 1
0.141849714793443 1
0.0435751428385142 1
-0.0451166749116043 1
0.0628738382822259 1
-0.0114534136316578 1
-0.277312661286793 0
-0.0705167925849832 1
-0.116886097139691 1
-0.189730432715241 1
0.00538145283099875 1
0.0053903339645442 1
-0.0722941888751322 1
-0.233043543709076 0
0.168016854421537 1
-0.0450425271945344 1
-0.100394157752267 1
-0.0048211441146612 1
-0.0366077351068698 1
-0.290032706161797 1
-0.151324060252571 1
0.120438370417552 1
0.0553046802636027 1
0.0473183186339746 1
0.209685236097151 1
-0.0355922817952614 1
-0.147628779982203 1
-0.0256017292537277 1
0.0636210802676152 1
0.0857814573441314 1
-0.0258469785006267 1
-0.11526215805935 1
-0.0181017722781402 1
-0.101167976110764 1
0.0300276153956261 1
-0.15374671829917 1
0.0153224574141129 1
0.083157367610643 1
0.229402546795021 1
0.00446168997773403 1
0.11960066603553 1
-0.0562424034930331 1
-0.0651633852333231 1
-0.165303643903 1
0.0876261627836635 1
-0.113562108692525 1
0.105569956684193 1
-0.171754674028914 1
0.0352196962218038 1
0.027504413164402 1
-0.03800471367578 1
-0.140425888653893 1
0.0670185374643143 1
0.0969336734996738 1
-0.170886385646828 1
0.000783899808846127 1
-0.0259331936152664 1
0.0321453198250186 1
-0.133191674361128 1
-0.072043610839347 1
-0.0356565017885145 1
-0.139561275125851 1
0.0972773941601939 1
0.0699213444823203 1
-0.0829419416678187 1
-0.0915299280349694 1
0.122542496449433 1
-0.0624038975470574 1
-0.0207372223408321 1
0.0246846962076894 1
-0.0742201718298424 1
-0.049262907527553 1
0.120263850244445 1
-0.0612732290803213 1
-0.137789225729592 1
-0.0360102373533703 1
0.0152373450885492 1
-0.412788244088793 0
-0.16758131418023 1
0.02819367069753 1
-0.0179860845698188 1
-0.134492600504305 1
-0.0133961507668043 1
-0.108564145525526 1
-0.00672196525550541 1
0.122880655388077 1
0.0726902019534928 1
-0.0449155194668625 1
-0.0230696518355739 1
0.152738841545687 1
-0.0179180391953479 1
-0.0273446071817437 1
0.0499791381406643 1
-0.168051481949308 1
-0.283798582348443 0
0.0867896425074973 1
0.103581104350706 1
0.158180085110153 1
0.0872507628824127 1
0.024611440660164 1
-0.0828165181406735 1
0.0120479375472792 1
-0.030577230720148 1
0.0392777026928857 1
-0.127491040000937 1
0.0858000486443286 1
-0.210033373882008 1
0.027205656303783 1
0.0334664382551223 1
-0.140388602990919 1
-0.0781553221415293 1
-0.047677261281552 1
-0.155396604337982 1
-0.0901644541181138 1
-0.0634256341321716 1
-0.112492791190186 1
0.103618834714866 1
0.0190401568123404 1
-0.11410192944541 1
0.0888605176437342 1
0.119576513583213 1
0.152559294858654 1
-0.0992741615171159 1
-0.0839524738760742 1
-0.174338679397997 1
0.0973225695108927 1
-0.0248222059176962 1
-0.0462393330008177 1
-0.319201160146571 0
-0.177379872933303 1
-0.137073938951643 1
0.167628233562461 1
-0.0843613019946379 1
0.0988087823439042 1
-0.106490443881662 1
0.0141256627149469 1
-0.0143329253724407 1
-0.0582037771460587 1
0.134044481307501 1
-0.0407403120517452 1
0.222074039068011 1
0.0146559543525336 1
0.0347950148665651 1
0.0273632558035248 1
-0.137119631796305 1
-0.130916839629412 1
-0.0793308814827818 1
-0.112398517887895 1
0.0589126553865405 1
-0.0853478762643532 1
0.159342443393691 1
-0.0367047854151222 1
0.0663143212916139 1
0.00923861187922343 1
0.150525380342077 1
-0.150542948783984 1
0.0507165953872547 1
0.0843000509647787 1
-0.140276611204439 1
-0.183084915327839 1
-0.133702448554352 1
-0.0442921508566324 1
-0.158059892902096 1
-0.0819452282355074 1
0.0627423215151035 1
-0.132176954288038 1
0.0664509816834359 1
0.193445600466565 1
-0.0934093381672887 1
0.0523366482043981 1
-0.163854934345872 1
0.0351411642416313 1
0.215626466145666 1
-0.151722955741975 0
0.117333098415937 1
-0.0261280663117273 1
0.0828124745599515 1
0.145141338024293 1
0.038746027043835 1
-0.00950240819748087 1
0.110879911475735 1
-0.0197599310660791 1
0.0174403880350761 1
0.0624119801413181 1
0.0548549323956223 1
0.171923513724238 1
-0.10155142562951 1
-0.194104688938391 1
0.0142074551125924 1
0.0404046680709795 1
-0.0626922893516376 1
-0.0182848797208256 1
0.0456121476358699 1
0.0559054199440016 1
-0.137783627579782 1
0.0185525685465735 1
-0.0241465521833265 1
0.0761156952598182 1
0.00906572330467629 1
0.16135604123683 1
-0.0805204940127987 1
-0.0076952776855699 1
0.0424729703245975 1
-0.0877719316415615 1
-0.00716336592788327 1
-0.0553857761321487 1
0.0473300127131588 1
0.051534672521156 1
-0.129211722074825 1
0.0795951109087048 1
0.0751301567331427 1
-0.0687668261071929 1
0.128148791773597 1
-0.289544136808614 0
0.039724885264638 1
-0.00381147952705543 1
-0.0366933083886714 1
-0.172594405899365 1
0.0227877779178261 1
-0.0809267852491033 1
-0.00768078735013081 1
-0.0912234364629702 1
-0.00532652154702003 1
-0.0549290962802669 1
-0.0772036595799966 1
0.271197509525304 0
0.092406426899739 1
0.0429770557035441 1
-0.236574202993564 0
-0.126660969715611 1
0.12583638530241 1
-0.00131045775216052 1
0.0659499084819254 1
-0.206624974390872 1
0.0586144985578708 1
-0.113264522223979 1
-0.0562896362440523 1
-0.0184768451425362 1
0.0180463476081942 1
-0.306348341021759 0
-0.084376614817007 1
0.00701219794907258 1
0.0472402537287101 1
0.0807713898249671 1
0.154650244251166 1
0.0571320903933903 1
0.0925624203867904 1
-0.00165042018262786 1
-0.143783333518399 1
0.0262752768401462 1
-0.0814546841091376 1
-0.0615604154588318 1
0.0541511966446718 1
0.265934931714915 0
0.0641887583874836 1
-0.00401893118649829 1
-0.0498397585046516 1
0.115991472970353 1
-0.0139845271131872 1
-0.211583776393473 1
0.148823448938083 1
0.0487762872549517 1
0.0734888791459931 1
-0.0230957544886944 1
0.0201487557297161 1
0.114821455596177 1
0.00715962978937646 1
-0.0171139630260481 1
0.0205962175531663 1
0.142466050933866 1
-0.319162257134368 0
0.1531262782939 1
0.126286480275156 1
-0.205654695417006 1
-0.0876815287527464 1
0.0491746015796268 1
-0.176997213166384 1
0.138008562677251 1
0.0275919116290356 1
-0.112608331850444 1
-0.0460494200323156 1
-0.01526191630752 1
0.299692758640786 0
0.0809610139796782 1
0.120231605021846 1
0.164427935428291 1
0.245541810436949 1
0.0890477988727444 1
0.22987240256486 1
-0.239476548924636 1
0.231729287212641 1
-0.0833562859150485 1
0.0280119005878442 1
-0.0661382489980048 1
0.112987214790488 1
-0.0767308120814079 1
0.00812370501612777 1
-0.0599818301128488 1
0.0555398100723068 1
0.034324527481213 1
-0.0181883837254136 1
0.0593145286714023 1
0.00111714054346767 1
-0.0507141323909206 1
0.0323908582909084 1
-0.165179325539311 1
-0.0672302878584434 1
-0.185692819282038 1
0.194977071820532 1
0.0939792489926072 1
0.0596649078183823 1
-0.147644051745449 1
-0.0480289675958176 1
0.149090938781973 1
-0.00737045757825164 1
0.169549822170773 1
-0.0880680118969048 1
-0.125612151103069 1
0.0913148913885367 1
0.0664021315228389 1
0.0850830822983542 1
-0.226778311736061 1
-0.139595083558699 1
-0.103529024204767 1
0.00875252310456078 1
0.0442487510168377 1
0.15422124239046 1
0.202033743310093 1
-0.124396327050611 1
0.0613353301632909 1
0.00116030703213015 1
0.201692648628516 1
-0.114515277164271 1
-0.0907357583525015 1
-0.102052056447425 1
0.021560550212171 1
-0.0546335221857628 1
0.0112386796762818 1
-0.202690260239781 1
-0.0079395275078668 1
0.0900170264151168 1
-0.141929272519207 1
0.00999339159742576 1
0.0400095021284648 1
-0.125538652765564 1
-0.00174926389956403 1
0.0988037284989784 1
0.0546696775380806 1
-0.0739197652340958 1
0.0164770939470994 1
0.00157514129102048 1
-0.0751918757854303 1
0.172169132849929 1
-0.180012570259963 1
-0.013031504537855 1
-0.205572349450422 1
-0.0472319396929268 1
-0.0678291977030318 1
0.0505130886328343 1
0.0183179488305801 1
0.0574333257889423 1
-0.140103693048919 1
0.338989805664793 0
-0.0974813026362664 1
-0.0138608286925152 1
-0.0425652736566978 1
0.0199759867796341 1
-0.0512480529777398 1
0.204373807388542 1
0.0804069466771439 1
0.100880125118676 1
0.182160757048272 1
0.00775149463582329 1
0.1502928041059 1
0.145252671493095 1
0.0192201185000424 1
0.00162688443912284 1
-0.115936708148686 1
0.178381430301281 1
-0.196220696196773 0
-0.0658386909369967 1
0.106997784545571 1
-0.242647151849808 0
-0.32996437061835 0
-0.164868223891101 1
-0.0359156051149764 1
-0.111392818198461 1
0.0030740822736182 1
0.287253172997314 0
0.192400752890098 1
-0.00622006474941204 1
0.0920911025933782 1
-0.153136471249264 1
-0.0134544771068238 1
-0.121187270712937 1
0.0124026843620592 1
-0.00223058422324842 1
0.037192970757929 1
0.0357798437742259 1
-0.0591380948075075 1
0.0393965399084119 1
0.00973526207033477 1
-0.121738132505169 1
0.11305248953412 1
0.0159824175962492 1
-0.1448279196593 1
0.0442980023368556 1
-0.182784784484513 1
0.170144259588884 1
0.0256725828326019 1
-0.147074762508992 1
-0.103522650868266 1
0.12447585115284 1
0.0776246898963259 1
-0.0282972431496335 1
0.0118030811574646 1
0.0983218236545356 1
-0.174300128760425 1
-0.0467714297034601 1
-0.0514122950278556 1
-0.0843841976772733 1
0.0395843223058309 1
-0.0356603459099839 1
0.0521834083232081 1
-0.0682653507278102 1
-0.240250448540616 0
0.0556387901124366 1
0.138777619154637 1
0.144288762652218 1
-0.000513622251718844 1
0.0475109093925799 1
0.11804342426186 1
0.031493848215782 1
0.0987764076141335 1
0.142226256147773 1
0.206483699998053 1
0.0546461498027244 1
0.256469106167222 1
0.0511176719101949 1
-0.332646976478685 0
-0.155153013152086 1
0.044475814321655 1
-0.0577206991227563 1
-0.0500355548070308 1
0.0716042597353095 1
-0.233393521938964 1
-0.123592588493858 1
-0.109398376369159 1
-0.0707085071812429 1
-0.0335615769700026 1
-0.175953640411746 1
-0.0689216680451853 1
-0.0566015013324187 1
0.114056193845299 1
0.0132542287528082 1
0.242633921560805 1
0.0378258173299051 1
0.227220876515522 1
-0.0498312515868569 1
0.183155060194123 1
-0.163909770608848 1
-0.167473837004923 1
0.0253929250019281 1
0.00393677622267621 1
0.0201220425056815 1
-0.1296574204456 1
-0.0331793066655221 1
0.0516731850536554 1
-0.151243401594797 1
-0.0945874148825928 1
0.0365120057676821 1
-0.106658546351788 1
-0.0558949057307137 1
0.13838560737754 1
0.186463812296729 1
0.0646908604773425 1
-0.0581583701220605 1
0.16118808563028 1
-0.125859069458065 1
-0.0337853688723195 1
0.00177354821182854 1
0.197765501492069 1
0.0432790485136951 1
0.0534440576772213 1
0.0902993209280098 1
0.112959033622344 1
-0.0582795215603153 1
-0.0417083093275308 1
-0.136745690694144 1
0.0496006647731708 1
-0.126782120017206 1
-0.0077191220128568 1
-0.0718600760629838 1
0.113601300917495 1
0.0493809582165512 1
0.136931906138763 1
-0.00557839837744335 1
-0.0150287431357906 1
-0.110918431665142 1
-0.204617284885637 1
0.25799720361903 0
0.0192606360406624 1
0.00102719504432106 1
0.141886292115811 1
-0.0106067091781957 1
-0.0559819137543469 1
0.227640719092601 1
-0.0787103441587503 1
0.0263035001625252 1
0.0547337862054605 1
0.100489000298548 1
0.100508261871239 1
-0.100803554110035 1
-0.0981989698066183 1
-0.123439196586853 1
-0.0542060362894328 1
-0.00408233834487234 1
-0.0783841502064358 1
-0.0355061231820618 1
0.0859739490368619 1
0.134183802631766 1
0.103877700317059 1
-0.119389974583853 1
0.0478842473417846 1
0.0939638081049747 1
-0.0765545644992976 1
0.0410840067434957 1
0.12427072531866 1
-0.205128792062938 1
0.0439361671117711 1
0.138280259511269 1
0.00853404467666153 1
-0.0639227411933762 1
-0.0957767977846545 1
0.0110321648841366 1
-0.229657994807989 1
0.121659602602495 1
0.0431081322786478 1
-0.0445516564419505 1
-0.0265264777824449 1
0.132503612182575 1
-0.0186183111909544 1
0.0299649657665055 1
-0.164994689799494 1
-0.159454724377642 1
-0.0721204314993358 1
0.0993237858141172 1
0.139388013217057 1
-0.218024065412064 1
-0.00474588927213389 1
-0.0884130610664764 1
0.112277309086257 1
-0.101255294624963 1
-0.0102089859507127 1
-0.039348249799618 1
-0.00603044404320007 1
-0.247453679776681 0
0.300079412847349 1
-0.162000276821925 1
0.177853989575601 1
-0.0798481763320665 1
0.0226246344814592 1
-0.0636840225035054 1
0.0248860211356432 1
-0.157353705714534 1
-0.109618210580465 1
-0.0881177606125884 1
0.119565555215623 1
0.120406623914706 1
0.109873807260462 1
-0.00812388272303881 1
-0.0800836133927675 1
0.086214659280507 1
-0.0273938992656381 1
-0.00930764929183019 1
-0.144823214065923 1
-0.0985417431335131 1
-0.0285736780230038 1
0.18596136664959 1
0.0592848209062764 1
-0.0154015610611384 1
-0.234189057998869 1
-0.178877519763707 1
0.0610635965137016 1
0.0576468774688951 1
0.0995837027240002 1
-0.120105064766868 1
0.0830048472877534 1
-0.0108417883489707 1
0.195805282865975 0
0.00653006271497041 1
0.0777869472267898 1
-0.05082914536566 1
0.124210293490103 1
0.00508013525101672 1
0.062613617682745 1
-0.0758495126946008 1
0.149070391810316 1
0.109027122431364 1
-0.0673275673171489 1
-0.238249774198418 0
-0.131106269664315 1
0.144257021073473 1
-0.0772407431499404 1
0.273603016187452 1
0.202194098001137 1
0.135019509055533 1
0.148670322326526 1
-0.0302762753727656 1
-0.0656620327985463 1
0.00349618452883838 1
0.017369178234042 1
-0.150700910771074 1
0.181443217573467 1
-0.298506668597007 0
-0.004633294524453 1
0.0697221048541201 1
-0.0434509608671788 1
0.257027283770223 1
0.0848804078906767 1
0.187927618443059 1
0.0565508377648503 1
0.00226750022854643 1
-0.250120180849773 0
-0.0081254081492831 1
-0.0610676968744614 1
0.0286771327366121 1
0.0804925421626936 1
-0.0483676481291616 1
-0.0686348337783363 1
-0.127834252278822 1
0.172783948755137 1
0.00721127742868479 1
-0.0988466675350987 1
0.115103367261848 1
0.119835596062345 1
-0.0447963205154749 1
-0.0314671754006762 1
-0.0559642479253639 1
0.0991055455659126 1
-0.0632338677854046 1
0.0866483873145109 1
0.164617096448208 1
0.135474551663689 1
-0.049876039931859 1
-0.0371223847177229 1
0.0546937910872925 1
0.0735525730108883 1
0.215722552347473 1
-0.0760299404061947 1
0.0670855392415761 1
0.0775758530523529 1
0.120175677468093 1
0.0466149224534386 1
0.198236914621188 1
-0.100176676722833 1
0.0523872619429255 1
-0.0280438409494234 1
0.160941576435682 1
-0.108842975816396 1
0.244533650539238 1
-0.0104198505078286 1
-0.0346500320006907 1
0.183490895316754 1
0.0417285596708845 1
-0.0032180827633863 1
-0.0221733786862329 1
0.00279026900194274 1
-0.136417448977932 1
0.0907765051645244 1
-0.211395328876881 1
0.0626423413735162 1
-0.162988413380769 1
0.0148236633096657 1
-0.0198466418405454 1
0.161764378273257 1
0.0480744747492543 1
-0.0818697920491848 1
0.434301174825025 0
-0.198888506459874 1
0.229378765224722 1
-0.151073636237826 1
-0.0971171370295555 1
0.0530865500631173 1
0.105952909400581 1
-0.102617078048976 1
0.117231891985697 1
0.138057172848717 1
0.135005316723703 1
-0.150955482870575 1
0.115725577584385 1
-0.0732734756816935 1
-0.0884781368754725 1
-0.103086485140396 1
-0.225327402336121 1
0.0571922616600192 1
-0.021422519024107 1
0.0215927678256714 1
0.215269061755263 0
0.111424453990581 1
-0.0935117903073512 1
-0.0782388929669361 1
0.0974479513455595 1
0.0501471166767456 1
-0.0243173757937314 1
-0.00608976355987281 1
0.0745294316920465 1
-0.129495045889499 1
-0.0968383594311625 1
0.127671242976679 1
0.0209783886457776 1
-0.0154154041550694 1
-0.0400684074620451 1
0.11953521590499 1
-0.0345077212019125 1
0.105532043764287 1
0.206433879839148 1
0.0182913152656788 1
-0.0916305472242346 1
-0.110998998465496 1
-0.0572204013612364 1
-0.0726375767692732 1
-0.0584164498178451 1
0.00255835669093486 1
0.108373587408311 1
-0.114036577402489 1
0.028629152508237 1
-0.134753616781062 1
0.107656975564286 1
0.0806934821140149 1
0.0775976122713766 1
-0.0903332734280066 1
-0.0504581263080039 1
0.0734457161428561 1
-0.105343004902312 1
0.00204102149747803 1
-0.0750360784087849 1
-0.128948439495245 1
0.0384345717565777 1
-0.019490064688063 1
0.0595857308655705 1
0.18671404079359 1
0.0786629636990233 1
-0.0295298520145083 1
-0.117190508410475 1
0.00506803950563666 1
-0.0280089035639556 1
0.167148977138334 1
0.00501509923378243 1
-0.06084183739145 1
-0.12835254459087 1
0.101279162245532 1
-0.141694887682535 1
-0.145053389465886 1
0.0509147369240472 1
-0.0894801472069915 1
-0.0946533156555096 1
-0.134743025750466 1
0.0768394006054327 1
0.10897915049371 1
-0.0152398649649575 1
0.052296667901933 1
0.0666546892948141 1
0.0296898941650045 1
-0.155603828859008 1
0.11257612759866 1
-0.156738712610664 1
0.0221825026536109 1
0.0999513528521966 1
-0.258172365322289 0
0.263485744371245 0
0.159470128568937 1
-0.00468377808611264 1
0.0667537857390908 1
0.10785231941394 1
0.101539154226742 1
0.0613283573039597 1
0.227104008603941 0
-0.0444916418497183 1
-0.0753725751038758 1
-0.0164317459288684 1
0.00939806922487712 1
-0.168429144406326 1
-0.047275940389047 1
0.209711182142069 1
-0.0687676390490251 1
-0.0188419369644956 1
-0.0774037556321941 1
0.168298393223392 1
-0.220009901908248 0
0.149387492937041 1
-0.250002754904735 0
-0.0305527554383783 1
-0.0329627347136865 1
-0.0061592687812508 1
-0.154991564591527 1
-0.247273316726027 1
-0.13278426333498 1
-0.049354053100624 1
0.0516047969303751 1
-0.188445688095613 1
0.261712469955466 0
0.0266063573798393 1
0.0391514639727205 1
0.00225141862771119 1
0.137534108615512 1
-0.0221961465544461 1
0.0423360230952929 1
0.110395668284597 1
-0.111769289481039 1
-0.022896149951952 1
-0.107520562199737 1
0.0524189520868772 1
0.00637993529615626 1
-0.261934183259323 0
0.136239659238922 1
0.145089935307079 1
0.0113639398935163 1
0.0460509077842971 1
0.0256877771664893 1
0.17594073366489 1
0.184977961249921 1
-0.0168695127965415 1
-0.275342668844154 0
0.150255066782086 1
0.052968368572566 1
0.141528289210345 1
-0.141962214678882 1
-0.0432962767524492 1
0.0417913980141861 1
0.0710129723116386 1
0.32558885390233 0
0.0962245449533077 1
0.150808068664561 1
0.0652761675243227 1
-0.115320507143341 1
-0.12363308947938 1
0.0953668392537286 1
0.0796596110037064 1
-0.13935637300124 1
-0.0564849595848184 1
-0.172556383103923 1
0.0273928535825846 1
-0.0449602997625119 1
-0.00808132162567094 1
-0.103094090688598 1
0.130879272625426 1
-0.0718485327104985 1
0.0301307691704497 1
-0.0976392863788431 1
0.195092578357254 1
0.0613515831268855 1
-0.344302200273082 0
0.0448036630088735 1
-0.103314397703744 1
0.313078218666584 0
-0.0899844743965394 1
0.133044093518955 1
0.117268356454383 1
-0.0723404028937746 1
-0.0813304913947472 1
-0.0675321046494254 1
0.0418518100047647 1
0.0392703922408577 1
0.149490136998474 1
-0.183891315460293 1
-0.100904786907754 1
-0.103877962710397 1
-0.0318891441498002 1
-0.100543616088977 1
0.0359922822995956 1
0.181631905152663 1
-0.0206677805423632 1
-0.133978613235724 1
-0.0699982409205143 1
0.140107539917975 1
-0.253886426615453 0
-0.099394187510778 1
-0.0938573344243915 1
0.0642038919068574 1
0.0311468920330066 1
-0.0209547217597561 1
0.445640053642294 0
0.232862815717341 1
-0.0431317827038282 1
-0.0833386940019391 1
0.0289232843238781 1
0.0335936380516023 1
-0.0613518054445935 1
-0.15813573196301 1
-0.210179727380053 1
-0.0423247214493189 1
-0.115495872875816 1
-0.246640446279444 1
-0.12025094586662 1
-0.0606783494213225 1
0.00915825524860762 1
0.0681191675807669 1
-0.2648542130322 1
0.190680178970376 1
-0.0164885451692488 1
0.0200010712988839 1
0.0487781893526788 1
-0.0315097475716009 1
0.148346051394594 1
-0.246484919373129 0
-0.0238253644466138 1
0.137032341701271 1
-0.162521862933006 1
-0.0210486755510478 1
0.142033712800703 1
-0.143580920901091 1
-0.168759963938256 1
0.0897788501652778 1
-0.312297637994371 0
0.10593253448804 1
-0.0440604199702406 1
0.0627245963578381 1
0.00425351708885064 1
-0.152614797361718 1
0.00600080654049435 1
0.0563798935751863 1
0.257821884890345 0
0.184815444519764 1
0.113753349486489 1
0.00548865514699671 1
-0.136356313831315 1
0.0275205860918399 1
-0.0274382787406056 1
0.196564459235979 1
-0.176489670200762 1
-0.0545708430818356 1
0.153611781840296 1
0.0347894747517458 1
-0.0426304527857444 1
0.0662491963560451 1
-0.194163000135621 1
0.00859734771192747 1
-0.190905788823837 1
0.00138837774048139 1
0.133666693808132 1
-0.0227679457970728 1
0.117689727990715 1
-0.0399520431441623 1
0.0821164237659453 1
-0.0950125998070935 1
0.117334334648431 1
0.069833735334597 1
-0.0678683699380612 1
-0.0796568000720708 1
-0.0896715093682571 1
0.15896455247878 1
-0.0876825352068013 1
0.108337047818519 1
-0.243759437263582 1
0.0892509379136596 1
-0.0314287810629246 1
0.0537359156135812 1
-0.0987291947761988 1
-0.0528619215382496 1
0.0207278081664168 1
-0.121305575967715 1
0.0284744482776925 1
0.0551872425905114 1
0.108097965533055 1
-0.176859110628912 1
-0.0785444306107517 1
-0.184056528227126 1
-0.108010813387732 1
-0.142360640222018 1
-0.0379202926106182 1
0.0114433839421151 1
0.0331708583044134 1
-0.0998893312019424 1
-0.152299123250444 1
-0.0620939460470118 1
-0.0702320047620145 1
-0.0425686345628143 1
0.145525024547541 1
0.00785628497499718 1
-0.0153485320575992 1
0.0474128309446225 1
-0.103883392612445 1
0.141170028966704 1
-0.0531604250409698 1
-0.0577344914375123 1
0.221621632977426 0
-0.0693108792684629 1
-0.102218590007207 1
0.185867065508158 1
0.0920678856845084 1
0.142590188066043 1
-0.0288812872537381 1
0.0737940179110269 1
-0.0995747548316087 1
0.0174615167097144 1
-0.00865820121624452 1
0.0501975152352646 1
-0.0622969035929354 1
0.112569496019301 1
0.0462182993397883 1
0.0643663466790328 1
0.0512927409632283 1
0.206339447819257 1
-0.0674746874261036 1
-0.065026931858464 1
-0.0320128716799899 1
-0.239014375436107 1
0.0397903170336621 1
0.124574027235836 1
-0.0447535057009828 1
-0.0407184451109683 1
-0.124523218804348 1
-0.0812426685761145 1
0.0339477426468045 1
-0.0277403177367989 1
0.0091302239221577 1
0.0879207226407242 1
-0.128354603328586 1
-0.185249388808755 1
0.187200543364126 1
0.216110765825946 1
0.0129615762972856 1
0.248925892418941 1
-0.0774595096174297 1
-0.0678952067535505 1
0.0414868969882879 1
0.0846300151634635 1
0.189273342783727 1
0.0973826936785671 1
-0.119038212693979 1
-0.210872256252232 1
-0.0820939060025523 1
-0.156480382780635 1
-0.16333146059214 1
0.2753144454499 0
-0.0185081377306686 1
0.0710853109300359 1
-0.095570137168812 1
0.0632956670420829 1
-0.112644266810785 1
0.00131072037535129 1
-0.063187073859114 1
-0.173580612555451 1
-0.154088081687764 1
-0.0151935876499562 1
0.164089320503617 1
-0.0377360269008408 1
0.155484275575826 1
-0.108466528685304 1
0.0145680015530586 1
-0.19603433602357 1
-0.0803294639959793 1
-0.00996529588236628 1
-0.140712512585083 1
0.0947231123164557 1
0.0923498281309153 1
0.0412254452337415 1
0.0196693176997091 1
-0.0228870951249263 1
0.0676978948754236 1
-0.026634590429963 1
0.0017008731728206 1
0.0895747195272913 1
-0.160712821102139 1
-0.0662749649425761 1
-0.166159990639785 1
-0.0853095413379088 1
-0.139728381931043 1
0.190982363173467 1
0.125104863660525 1
0.0678236930202811 1
0.0880050949975794 1
0.0506619909171288 1
-0.013186803692217 1
-0.212085521053471 1
0.0327863791148906 1
0.109708632371274 1
0.00923192775654765 1
-0.0602697166650244 1
0.123788194470952 1
-0.0147679402256182 1
-0.110272814156051 1
0.00778233519932552 1
-0.164313012779462 1
-0.0207481579481257 1
-0.0709244695407521 1
-0.144310357056369 1
-0.0137907669020961 1
0.0686789268828095 1
-0.0811889155664758 1
0.0851638430589496 1
-0.0394087947175045 1
0.224183238032967 1
-0.09910399508964 1
0.0583845212818785 1
0.100367804111472 1
-0.118378113781299 1
0.296565432156251 0
-0.14620621331055 1
0.130974769031681 1
-0.0916235089744578 1
0.210455369514249 1
0.189506940305525 1
0.0831920684617228 1
-0.0236579082076256 1
-0.211548473501596 0
-0.141921536427237 1
-0.0482886954168182 1
0.0607502573078568 1
-0.0328416998161409 1
0.250681613228333 1
0.252298296218647 0
0.0789354159877294 1
-0.174585455196956 1
0.0758246724359444 1
0.182288355006881 1
-0.0218432166723633 1
-0.00583929561929229 1
0.135168743525551 1
0.0818345164357834 1
0.00159130333174571 1
0.116479474467905 1
-0.1076356978081 1
-0.315647998720134 0
0.117378605085999 1
-0.0447191143745589 1
-0.121862046778766 1
0.0668845590574579 1
-0.24543151502546 1
-0.110699933286395 1
0.0825407661430697 1
0.0957622151647456 1
0.186436746777025 1
0.0404365770302444 1
-0.0922687329751687 1
0.0774579578117091 1
0.121297743460032 1
0.112672886282809 1
0.04454780842371 1
-0.0396979056695854 1
0.00360179928095052 1
0.162728209737446 1
0.0358974138343635 1
-0.111027646248129 1
-0.179815991889394 1
-0.0830053120998952 1
-0.110864015496388 1
0.168092689326055 1
0.137804700681747 1
0.00790253188825496 1
-0.109120262500672 1
0.112251068824647 1
-0.00697444922940832 1
-0.0230575262236438 1
-0.183546776197189 1
0.113134233573762 1
-0.0632900906908248 1
-0.101738930071023 1
-0.159088498751695 1
0.138765196192209 1
0.0441773232379252 1
-0.163324457257953 1
0.097529956587834 1
-0.108186942098377 1
0.13286580925242 1
0.219021360810218 1
-0.144805435906659 1
-0.128347398961145 1
-0.0584894843286046 1
0.0301382121856501 1
0.145328519120244 1
-0.178468576092921 1
-0.0941414137432312 1
-0.0548313819033856 1
-0.0493315864405358 1
0.0604554467328161 1
-0.100697095950094 1
0.182797016924337 0
0.103304421902601 1
-0.168847898736796 1
-0.0637210583170608 1
0.041697635735143 1
0.189480870115219 1
-0.0140075488974146 1
-0.21600343777511 1
0.10533714043673 1
0.0206084025008596 1
0.0164990578463229 1
-0.163357327643242 1
-0.124032788051276 1
0.0207798275266635 1
-0.0298650073235416 1
-0.0472088041949282 1
0.0388748307381201 1
0.0386532098127429 1
0.00247971436019814 1
-0.0171789932378591 1
0.0231003652416245 1
0.141230174479016 1
-0.0394150633524929 1
-0.0786352818455532 1
0.0712628097462539 1
0.0704304967445329 1
-0.143484760362527 1
-0.011813302641507 1
-0.174249685781892 1
0.0317516409082047 1
-0.127843697484286 1
0.042934402830932 1
-0.0493518085548628 1
0.00731992617580385 1
0.0071338167535739 1
0.277015238779103 1
0.212290299678544 1
-0.0478970182341956 1
0.0328980436220741 1
0.150782517687902 1
-0.0609351742665383 1
0.14332778229389 1
0.15570163641636 1
-0.180411214020357 1
-0.0482598509430167 1
0.194684401567269 1
-0.101963112550207 1
0.191465442454731 1
-0.0231150277817014 1
-0.0165475385544243 1
0.224635668842083 1
-0.0863421245725478 1
-0.0571525991103438 1
0.0970591739577346 1
0.0102277926278747 1
-0.0649374298848657 1
-0.247063609629075 1
0.052494848042751 1
-0.0429077266995707 1
-0.132162115393539 1
-0.084854969804119 1
-0.0237533331474339 1
0.136638259291861 1
0.0473382418018354 1
0.187997732318233 1
-0.172191250693126 1
-0.213084572883394 0
-0.0201058851188276 1
-0.0384397884275099 1
0.0495009817644097 1
-0.182509263194673 1
-0.0274152038148919 1
-0.145146830227978 1
0.270170313552487 0
0.0101465988052992 1
0.0328541699251435 1
-0.0601569531616553 1
0.0906133187570193 1
-0.0291332260393998 1
-0.0780514299842028 1
-0.121520784362537 1
-0.0227532728536701 1
0.290065770979733 1
-0.0273459815208455 1
0.103735207431914 1
-0.00307462444178284 1
0.0417591363203523 1
-0.0530071034369468 1
0.0463226572297878 1
0.118264221873854 1
-0.148373842235765 1
-0.0935472391284973 1
0.109243455452534 1
-0.128160577843322 1
0.000882497785331657 1
-0.0150431045180411 1
0.0682086456860343 1
-0.0950889357615155 1
0.0986951951827173 1
-0.0434872716663254 1
0.0993165791317693 1
0.0527307191018877 1
0.117790098424712 1
-0.0745865816165647 1
-0.138695107000746 1
0.053701232669534 1
0.0411763978175535 1
-0.317167772513195 0
-0.0183994550074343 1
-0.125148268560421 1
0.0582429830949637 1
-0.0980766219739209 1
0.0392181258868536 1
0.0148083299751179 1
0.0364554121644009 1
0.0714813032840233 1
-0.0619196846554568 1
-0.0238990557238956 1
-0.199581342451465 1
-0.0369513727175232 1
-0.149186482388097 1
-0.161072319038974 1
-0.00166669387916085 1
0.0357991256560011 1
0.145448864742227 1
0.0300264718087181 1
-0.18814533856942 1
-0.0757718879767977 1
0.0175812161923078 1
-0.211452439984285 1
-0.150439082062504 1
-0.103528441507772 1
0.0490102251871851 1
-0.194481865047882 1
0.0740615730084582 1
-0.0835493622802471 1
-0.1299962315589 1
-0.0507665213871595 1
-0.0592710891120938 1
-0.0660390821806579 1
-0.144753778342603 1
0.103299501725577 1
-0.0410929053482389 1
-0.126339030286949 1
-0.185420926542261 1
0.076909119388074 1
-0.221414833233546 0
0.257280825074431 0
-0.21263860712527 1
-0.158370126087704 1
0.0598033326018063 1
0.00383971876987923 1
-0.0480433434607704 1
0.115681554493435 1
0.0467960154023486 1
-0.18784089344981 1
-0.015096031892408 1
-0.120794106317768 1
0.13337517696726 1
0.0543701451482523 1
0.0844177646869711 1
0.0437669434222908 1
-0.10082480706896 1
0.0316507314910156 1
-0.0400325828740078 1
0.11833359190031 1
0.042220746463827 1
0.237322098646574 1
0.0281981115907575 1
-0.0401483598937625 1
0.0762862087363239 1
0.192390507369953 1
-0.0102677270858563 1
-0.113332624668707 1
0.243165905719858 0
-0.0146763891428195 1
0.231280857014687 1
0.241627575108377 1
-0.106440105654181 1
0.0553681376927039 1
-0.0742433483678716 1
-0.234110575999619 1
0.0977102385605204 1
0.125655331085551 1
0.148913871335017 1
-0.122726347008786 1
-0.264629276136833 0
-0.3333608416757 0
0.111800034484313 1
-0.141477429360012 1
0.202516959913954 1
-0.0372476351641734 1
-0.0692811403931221 1
-0.0566920284160619 1
-0.216513794867098 0
0.179256285184644 1
0.134816688804013 1
-0.14294176781603 1
0.119963847037465 1
0.0688091277175116 1
-0.268859557495093 0
0.106661476527249 1
0.0472754280899853 1
-0.149550784260568 1
-0.054979341441738 1
-0.142082085857817 1
-0.0359516565695175 1
0.0945258286276072 1
-0.00738508967566371 1
-0.0863655909977351 1
0.024122150356234 1
0.00548998022978463 1
0.0949886930320938 1
-0.105955354841525 1
0.000815505613914871 1
0.0713051592021257 1
0.0829422418768816 1
-0.0843544613731116 1
0.204437628699547 1
0.0364248912060205 1
0.0193851685917609 1
-0.095833254597338 1
0.149683279566371 1
-0.0915985809371031 1
0.124575866061758 1
0.169024437491824 1
0.0255440523449818 1
-0.162909901237099 1
-0.0614002334515453 1
0.0649100867923955 1
0.0488841096400062 1
-0.0843947079965854 1
0.179093047875486 1
-0.298465980907094 0
0.00128060515009355 1
0.153669810148292 1
0.00544886078131945 1
-0.084765022721947 1
0.0831206386043575 1
-0.00477910781136851 1
0.0618362492064849 1
0.226853851712104 1
-0.0638028048049223 1
-0.0998554642044333 1
-0.0575950729941249 1
-0.157356560879742 1
-0.134227830821459 1
0.12879097587236 1
0.167700487111992 1
0.265258481956969 0
0.201603713738258 1
0.1859544808673 1
-0.124955260946832 1
0.0262104320954032 1
0.127001835276342 1
0.0263588243896699 1
-0.197380693353067 1
-0.0579158825279431 1
0.113259273931536 1
-0.166984420199258 1
-0.0658777690029605 1
-0.0372585849951717 1
-0.173810474166877 1
-0.0144445314702998 1
0.103028918391866 1
-0.0249708274026313 1
-0.167561491033738 1
0.0118654333024239 1
-0.0566705003732762 1
0.0101814266841479 1
0.0647964516310542 1
-0.00956504162559722 1
0.146401082994666 1
0.169115167303186 0
-0.110656931171685 1
-0.0933021405265029 1
-0.0155785132736301 1
0.126796540734702 1
0.0243700794219589 1
0.103809023431326 1
-0.0464810362211573 1
0.0932219228617052 1
-0.253252254627901 1
-0.0886269237649213 1
0.0837686048094165 1
-0.0379711470175554 1
0.0138787840260075 1
-0.0390380653674762 1
0.138103967756861 1
-0.225132028158336 1
-0.154016082856238 1
-0.0748447242590638 1
0.0559027964559177 1
0.00841887815005962 1
-0.0258925273011289 1
0.0558347114296401 1
0.085283982050928 1
-0.137074399226777 1
-0.0938691814461185 1
0.182408117017484 1
0.113965259747237 1
0.0383222827634386 1
-0.116660346589259 1
-0.0322248724077651 1
0.0601504619286156 1
-0.136967733986134 1
-0.0194175051894756 1
-0.09673406789399 1
0.181341433408933 0
-0.1440140573384 1
0.0587587863201583 1
-0.128098602874108 1
-0.227777544658503 1
0.1212035645126 1
-0.0884137632906925 1
-0.132134079877975 1
0.0647353897327065 1
0.146231745922842 1
-0.159476606010126 1
0.113876779726365 1
0.0336556538599726 1
-0.299220120987821 0
-0.188806213095728 1
-0.100909594491109 1
0.0540456996708883 1
0.0637083804710788 1
0.0168635276999979 1
0.0461153466330075 1
-0.102984491023467 1
-0.0253438523616459 1
-0.0078178213425879 1
-0.114177660732734 1
0.0661008131588007 1
0.110901703289443 1
0.198557960594617 1
0.0152092720259903 1
0.0506012010219283 1
0.00280633109790388 1
0.0444647418597788 1
0.1626019030735 1
0.0958672137245025 1
0.298188378918969 0
0.130446682506334 1
-0.0492636312306425 1
-0.140419414199862 1
0.186052874296708 1
-0.0227761303833825 1
0.114318086689435 1
0.120153544106276 1
-0.154505059758232 1
-0.0449409321334761 1
0.0876050672256676 1
-0.15609903130789 1
-0.113091051854965 1
0.227389003014979 1
0.0757748008868456 1
0.104068397888412 1
0.00625004628499035 1
0.289689909736294 0
0.0315276314455571 1
-0.161304580961407 1
-0.0590589419194714 1
0.124144620454434 1
0.0270642359221152 1
0.0522620718414178 1
-0.0637777739844203 1
0.0514438218354321 1
0.0899789443738525 1
-0.145149792851447 1
-0.0418114692095869 1
0.0296799626588227 1
-0.252183009240011 0
0.0534066839847535 1
-0.053564742231962 1
0.0901515120659177 1
-0.0342452321997081 1
0.222285192666792 0
-0.0254248512208594 1
-0.0726916377492382 1
-0.0279385032325159 1
0.0690036408417666 1
0.106892590151293 1
-0.244935475606613 0
-0.0856281179333097 1
-0.166827184707899 1
0.0911866926714104 1
-0.130491030617133 1
0.00913121114542129 1
0.031593898848916 1
0.0170375377339951 1
-0.115117205536044 1
-0.128748925343523 1
0.224983695265749 1
0.0686537342269399 1
-0.287799943369359 0
-0.0551912410573772 1
-0.018220083791992 1
0.144961391650242 1
0.192325210729751 1
0.11708344603385 1
-0.0295505829094278 1
0.015456596906965 1
0.0417720138023649 1
0.150748976694357 1
-0.130506962440023 1
-0.0987290246938782 1
0.0071140193012672 1
-0.131551264955054 1
0.105857910878335 1
-0.104078976274002 1
-0.233823246280202 1
0.0226515950081659 1
0.040622948874396 1
0.0556675968471248 1
0.304779248704411 0
-0.160919088625527 1
-0.137055824775415 1
0.199826096689092 0
-0.193637033922017 1
0.0574676908037416 1
0.037979688170275 1
-0.051471067322842 1
-0.0638035516130278 1
0.422922340014051 0
-0.0264535927336111 1
-0.156737293905845 1
0.0118897442205178 1
-0.067048082427094 1
-0.128538325987205 1
-0.0901197319696782 1
-0.0453765175791296 1
0.298643325855522 0
0.0361136855971571 1
-0.24722396265818 0
0.181602466532608 1
0.0687959695529772 1
-0.090945341680743 1
0.0246078000758987 1
0.0567975027328774 1
0.0152700805273878 1
0.207971542483693 1
0.0910786324316591 1
-0.0114412241846676 1
0.266114735780683 0
0.0486061781760641 1
0.0719760832902001 1
0.0381872240479129 1
0.0212706726245516 1
0.0946488757352718 1
0.122488111955911 1
0.0689060761268329 1
-0.150682919552686 1
0.0124149682538392 1
0.00503507723421053 1
0.0930522636976277 1
-0.0858432215424408 1
0.129009889260004 1
-0.0902568586794245 1
-0.0658259347819328 1
-0.0911791991136834 1
-0.0508700569279507 1
0.0707102896055332 1
0.204282641623349 1
-0.147287240093351 1
0.0908726044864462 1
0.0428613855945499 1
0.279016143278521 0
0.0351558358308302 1
0.00459063179845811 1
0.0463183211137795 1
0.112078101950575 1
-0.00940194808343376 1
0.26662331653433 0
-0.0127120558934741 1
0.00300721968981774 1
0.108623137386195 1
0.340229172027541 0
-0.0623116003298846 1
0.181944988062664 1
-0.027502969570806 1
-0.0526388843741227 1
-0.00739316067561092 1
0.073565739034383 1
-0.153542315544142 1
0.0402218510590185 1
0.0820645005822868 1
0.164940169076914 1
0.193958315006578 1
0.0700352214920279 1
0.0219591846860956 1
0.0481149877852932 1
0.0321303931591162 1
0.177656951816102 1
-0.307591309373041 0
-0.218247776752877 0
-0.0869678924610181 1
-0.0748255183640444 1
-0.0211757621607762 1
-0.0958408306737129 1
0.0031562113063676 1
0.238856753031438 1
-0.0769298810014054 1
-0.0283400875941279 1
-0.184926223139026 1
-0.040476361739166 1
0.00787096545421237 1
-0.0116943002010639 1
0.0231344833895665 1
0.0413585159298063 1
-0.087091662358311 1
-0.0282580877104205 1
0.00131853778641974 1
0.21227602337167 1
0.199866718520396 1
0.0703709194139603 1
0.123883314246208 1
0.0927968974389019 1
0.00712883982651133 1
0.221484922777561 1
-0.0191934564167019 1
0.344644636260858 0
0.129486194610796 1
-0.0887473000009976 1
0.000281399059821594 1
0.0329125002141527 1
-0.0709699711347786 1
0.0957374889402687 1
-0.28836931862879 0
0.106526359827009 1
0.219169264633849 0
0.059217563725036 1
0.0941328736106284 1
0.0333580747941783 1
0.027637724037288 1
0.165549217696737 1
0.256811105472295 1
0.105661884410685 1
-0.104743819801603 1
-0.0963125821866617 1
0.0986716149163042 1
0.14981451935167 1
-0.00950767158165574 1
-0.118948729099118 1
-0.0220900427449552 1
0.346209241281542 0
0.0563364777383208 1
-0.0873891498375219 1
-0.165210272248179 1
0.0563607217158114 1
-0.0867942703435134 1
-0.0495737658157569 1
-0.0603114653857091 1
0.0227715608559382 1
0.0450221186321379 1
0.10484232872496 1
-0.0743287033222509 1
0.190096119344175 1
-0.0901374158052479 1
-0.0372460055941989 1
-0.0612631484636462 1
0.0515811125997441 1
0.0835532606911805 1
0.0866021774349799 1
0.134197760271435 1
0.148487277427879 1
-0.205822656069834 1
0.0430456397754621 1
-0.0257617096506456 1
0.056312698465323 1
-0.248227093394881 0
-0.0208924396839899 1
-0.0142388630001184 1
-0.153402200591441 1
-0.252069545465665 0
0.106230916293232 1
-0.0400542678315025 1
0.151427334204277 1
0.104828090486264 1
-0.022886517150296 1
-0.0412561847972584 1
0.238956771603333 0
0.0729552400360387 1
0.183239733484674 1
0.135535146617584 1
0.0332488867425136 1
0.0270302294827405 1
0.338246325102268 0
-0.0311020145860665 1
0.320682398764654 0
-0.00793637369932303 1
-0.026255615099749 1
-0.12140643379044 1
-0.121375342451252 1
-0.0424527692590841 1
0.160892232939006 1
0.119695138083081 1
0.149232567331684 1
0.0972165469338703 1
-0.01865153311967 1
0.00444025964655804 1
0.081713130877863 1
0.0892894511476983 1
-0.0512818921219931 1
-0.0348726780397132 1
-0.132277555854492 1
0.170639188376974 1
-0.10366636564744 1
-0.241972158505554 1
-0.0389327627333609 1
-0.0577408216839477 1
-0.24240766179836 1
0.120558796979706 1
-0.00213468042154685 1
0.131605917784183 1
-0.0806086134075162 1
0.0953735509862013 1
0.011401939539674 1
-0.104723717241462 1
0.0135728220800095 1
-0.0696677390180831 1
0.0167080280150014 1
-0.0449665632111423 1
0.148031641729342 1
0.0689690390773574 1
-0.0824114912214531 1
-0.0764140123835131 1
-0.0438199273460623 1
-0.0608903112713814 1
-0.106535107091646 1
-0.0688899155891372 1
-0.00676913589495909 1
-0.172907293003873 1
-0.114080060468699 1
-0.162598280569856 1
0.0228652629167236 1
0.216318219263444 1
-0.0319604344790583 1
-0.0229093330016596 1
0.0202627576338863 1
-0.0995167732594715 1
0.0907709213769757 1
-0.0554511101820204 1
-0.10879618165384 1
0.185306651901878 1
0.00345990460598287 1
-0.204726589764351 1
-0.00769300487908359 1
0.181225840633683 1
-0.00835716508071622 1
-0.0685327537092916 1
0.0575217819745343 1
-0.123769190002804 1
-0.0409966349752956 1
-0.164919492649308 1
-0.0274619065920737 1
0.344597968728185 0
0.0075585913517186 1
0.0319095012733534 1
-0.0321643599732361 1
-0.00256835431841449 1
-0.00381655566009629 1
0.0374073911307113 1
-0.0426680203677955 1
0.175867423239762 1
0.011108343942169 1
-0.072032866876093 1
0.149009897759946 1
0.131485519541313 1
-0.0445996483117031 1
-0.0578340519018496 1
0.0398955024187824 1
-0.114124786611054 1
0.160240983923127 1
0.0772644010999683 1
-0.184752898539157 1
-0.0401666106954731 1
-0.00247675707554645 1
0.171167890793354 1
-0.0477715536787977 1
0.152068566362687 1
-0.00590420340036511 1
0.250070668179574 0
0.305739580585899 0
0.0453639380657165 1
0.0246013996001576 1
-0.13493189347098 1
0.0922975362837737 1
-0.096471406754479 1
-0.0528249567688592 1
0.127317732465212 1
-0.107627618276608 1
0.0525551019683969 1
0.0493415106419887 1
-0.139558832457007 1
0.0346450572985717 1
0.128675072301306 1
0.0360507510832011 1
0.176359133641009 1
-0.00757522670540132 1
-0.0901965737727281 1
0.0370468373060823 1
0.137201288498935 1
-0.0169214615623077 1
-0.140282637521976 1
-0.13561652869899 1
-0.0800222178859225 1
-0.21120186031633 1
-0.142901410935084 1
0.0151981239510525 1
0.0502845569694609 1
-0.112882156271217 1
0.274758334338281 0
0.171456761718699 1
0.175454686899221 1
0.0538508062248817 1
-0.276374066030198 0
0.1801603483492 1
0.118363911178248 1
-0.216744965814868 1
0.15612341986811 1
0.038645657595089 1
-0.0062824764273263 1
-0.0293931410842357 1
-0.165170429710892 1
-0.15405405457496 1
0.192228711006206 1
0.0570445214697119 1
-0.03515245054898 1
0.109926651598895 1
0.154786544292943 1
-0.109697449499192 1
-0.108724197431514 1
-0.0520264942574865 1
0.0327501291729026 1
0.0556607374454169 1
-0.0155814388762857 1
0.0640226845565348 1
-0.173485742924548 1
0.00231775423117808 1
0.129299280229291 1
0.117806485516763 1
0.0114463687491158 1
0.218411154096228 0
-0.0812506561371052 1
0.132925338245635 1
-0.0182030017879876 1
0.0280868603297908 1
0.0732976270376947 1
0.206285491752752 1
0.203065374274445 1
-0.121748464623051 1
-0.0272204097427386 1
-0.0363261782692279 1
0.13875311189762 1
-0.0484427571718446 1
-0.0791985866809861 1
-0.19464680454536 1
-0.0530145696496566 1
-0.105195479792416 1
0.0293964477631944 1
-0.193129409451651 1
-0.00382163354197361 1
0.23235662714604 1
0.15190734351409 1
-0.189318022442938 0
0.0625084795131295 1
-0.220488017740493 0
-0.203574979324221 0
-0.136458138229555 1
-0.175827213058637 1
-0.174457076774691 1
0.0490523086100167 1
0.142476247888682 1
0.0874745588883859 1
-0.239489479692391 0
-0.000407236337022547 1
-0.136651167130665 1
-0.000166979429305165 1
0.00974990147894847 1
0.0881127430008029 1
0.049206003395755 1
0.0155755057249018 1
0.164539255424852 1
-0.127126241118245 1
-0.0998247338298957 1
0.0425837446493044 1
-0.0542987332876255 1
0.0885233965576303 1
-0.00644597868530612 1
-0.193101622618734 1
0.136501033752589 1
-0.0821659672169823 1
0.0448195370357098 1
0.0278326661321405 1
0.0279597522819946 1
-0.0650424701438805 1
0.167113554489701 1
0.0886951308796392 1
0.070332506013845 1
-0.210801986854341 0
0.219542147447338 1
-0.117929552164384 1
-0.211955389183224 0
0.0909160133541331 1
-0.0741495317850134 1
-0.112272228147584 1
-0.0163266108424738 1
0.146675470091748 1
0.00412123132222362 1
-0.206999890291109 1
-0.0325252101882787 1
-0.156625949148404 1
-0.00480118928916625 1
-0.0736527809063328 1
0.196362856871812 1
-0.136930147278987 1
0.0353687681324371 1
-0.0509414984493849 1
0.0711119449984066 1
-0.0497889894804217 1
-0.108461939828965 1
-0.155130712189142 1
-0.111462429354497 1
-0.0326871203731251 1
-0.0828175131542728 1
-0.148812161703316 1
-0.000825094370053646 1
0.0623225266285107 1
0.146219042288876 1
0.218435636399554 1
-0.0233830330211551 1
-0.13678848906116 1
-0.0439078287517774 1
-0.0269106089179695 1
0.130168031011352 1
0.0828947847218016 1
-0.066802656261705 1
0.21614289445994 0
0.0976643196001834 1
-0.0127207129189225 1
0.0809423233336821 1
-0.0308987582894761 1
0.17961027186289 1
0.144631252078545 1
-0.0639833298536136 1
0.133143737966903 1
-0.0353924601017862 1
-0.0422364810644778 1
-0.0371271774684009 1
-0.0721653051996504 1
0.0286049920443583 1
0.0286922703586718 1
0.131436679790487 1
0.116735722538187 1
0.0307985661574342 1
0.211383965926393 1
0.0886606561984266 1
-0.0757470976354573 1
0.0895482659278534 1
0.051617561264846 1
0.0600414021367708 1
0.0367908033946084 1
0.0330780725213231 1
-0.187425990728921 1
-0.0582737843236036 1
0.119296757332841 1
-0.191417383186893 1
-0.152816300973302 1
0.160092759428057 1
0.0899316167638598 1
-0.221160751616597 0
0.0703188962793586 1
0.0269196619316345 1
-0.124420773036382 1
-0.153640226157265 1
-0.00093683576045719 1
-0.081054646335984 1
-0.187360158209502 1
0.10293305934617 1
-0.0807274507246239 1
0.214021392254449 1
-0.218274728480553 1
0.133325725096426 1
-0.152422101778992 1
-0.00979039923559023 1
0.0974661087971701 1
0.0364440116340949 1
-0.265202580260451 0
-0.207670334179657 1
-0.156794155282247 1
0.0511179517081455 1
-0.10955638351136 1
-0.084782225911104 1
0.179160774906946 1
-0.000792802852192168 1
0.170954581928134 1
-0.0150308783005161 1
0.0460457099036597 1
0.127629279370964 1
0.148082274404788 0
-0.090523893934633 1
0.0697378247654156 1
-0.00255302288603372 1
0.196014178736772 1
-0.036607628618484 1
-0.200320263843946 1
0.158415351306637 1
0.0656853450053507 1
0.0109915706416235 1
-0.13760594153771 1
-0.119202034517147 1
-0.0649721667904633 1
-0.261881508919414 0
-0.251738164544933 0
-0.0408135993845387 1
-0.0162502229049428 1
0.113326618624854 1
-0.0218114944867398 1
0.0405274406701198 1
0.00274600074447316 1
0.0933892377089475 1
0.177803616748689 1
-0.0665250656974452 1
0.0803491784638044 1
0.204209092807144 1
0.0776688194575862 1
-0.0458850991341336 1
0.0141634541049369 1
0.0808403843560698 1
0.109199894366081 1
0.104648461328026 1
0.0795133084310981 1
0.186408508803308 1
-0.0932020097173441 1
-0.00388851958562879 1
0.0474730299872995 1
0.158170473155356 1
0.147662048995737 1
-0.0626873779036426 1
0.0751077265664018 1
-0.0638434553779348 1
-0.271535614084291 0
-0.330842781876625 0
-0.137220337860498 1
0.0303527095850112 1
0.0113544304507154 1
-0.131703273345393 1
-0.199815519404857 1
0.109940756116497 1
0.0726887742895264 1
-0.0971274028618248 1
-0.238795464514127 0
0.111492174988633 1
0.173644647185023 1
0.235542636406244 1
0.0447784586722729 1
-0.0364645958540194 1
0.00642928838964649 1
-0.0278272484562088 1
-0.140614575324395 1
-0.0207891703493783 1
-0.191564768991612 0
0.0219124747515367 1
-0.0453137677626006 1
-0.0216064904776384 1
0.0728593769268481 1
0.0283274425532822 1
-0.0154367130104088 1
-0.0777496237247011 1
0.0264854332996636 1
-0.203209859584467 1
0.0843380436898729 1
0.0548809171348841 1
0.00491063705781612 1
-0.151373455509895 1
0.0486752826494911 1
0.104426484776474 1
-0.202926845792674 1
-0.0682350787544666 1
0.203447110260004 1
0.268208424665319 1
0.0917306776500663 1
-0.205431879123223 1
0.0145160814253576 1
0.0338906754868989 1
0.0579265267310835 1
-0.050141323597481 1
0.236404736586701 1
0.15031525249034 1
0.129850502874846 1
-0.093825263889269 1
0.0573633550362822 1
0.103611278677835 1
0.201939986356827 0
0.0806900951195585 1
-0.104229435703429 1
-0.103524028852475 1
0.276663993915805 0
0.145794962267294 1
-0.0820239810640801 1
-0.161852582397613 1
-0.12001579679747 1
-0.022232014796832 1
-0.17907644958502 1
-0.220568433703552 1
0.0647550756084685 1
0.178218878885891 1
-0.0404113725283047 1
0.119335190072602 1
-0.0726264703244791 1
0.0426212472387069 1
0.116529123994212 1
-0.0307990734307219 1
-0.141152734733276 1
-0.0707649606080365 1
0.288658385760681 0
0.0839665995239033 1
0.294835395858846 0
0.133889872156112 1
-0.232334402329939 0
-0.0057166555780291 1
-0.165660157707393 1
-0.162347385794968 1
0.000451011610578801 1
-0.00967373501128218 1
-0.0787768834646527 1
0.0362887050867536 1
-0.0196785911279989 1
0.0102081435184537 1
-0.225238634658603 0
0.173328981726814 1
-0.0451845383536083 1
-0.0173688887179149 1
0.0772484228579318 1
0.123690855490654 1
-0.0676293339490117 1
0.0156518303769605 1
-0.263906748324024 0
0.107596297862023 1
0.186088730193074 1
-0.000521093915618952 1
0.044637782913364 1
-0.0629908799496735 1
-0.193184558786062 1
0.01999353396866 1
-0.0131485721427911 1
0.232175936207574 1
-0.00904576631427875 1
0.025822488509319 1
0.281881476396934 0
0.0910533647770243 1
0.0650540060804106 1
0.10523160672699 1
0.0411459259022997 1
-0.0479738910792209 1
0.0876337881639849 1
0.171103617911528 1
0.0758498997094059 1
-0.123375690877241 1
0.149001265370639 1
0.0837224834328903 1
-0.191252633698246 1
0.0748267486000308 1
0.0176773880294227 1
0.197060170630257 1
-0.130264693223609 1
0.0335739459412076 1
0.0626387625757154 1
-0.049939960955779 1
-0.0707821553406418 1
-0.136339615624757 1
-0.0819316120233028 1
-0.141840720101578 1
-0.262253007207162 0
0.185504993515168 1
0.203975601390671 1
-0.259034473348575 0
0.053345976217641 1
-0.146566391206664 1
0.173062209733776 1
0.0012859438901622 1
0.0222043742711023 1
0.00208807153179066 1
-0.119026259780014 1
-0.0951777938211201 1
0.00865312854968317 1
0.161209745231053 1
-0.221003943446537 0
0.050692595177699 1
0.120342650106342 1
-0.121176077337806 1
-0.0678104150772198 1
-0.17800025270234 1
-0.126541401221955 1
-0.119966279884243 1
-0.0712223830842026 1
-0.086862991152101 1
0.352836663513173 0
-0.156364871976499 1
-0.0551907157818082 1
0.0201039181640975 1
0.0228225936261172 1
-0.0992071572825081 1
-0.0792702482899631 1
0.161607231822367 1
-0.189236592473327 1
0.0184390761927921 1
0.00638941731250854 1
-0.139793592898687 1
-0.0363826946276727 1
0.0135037087725963 1
0.123811914690887 1
0.00684008832931187 1
-0.217347607687968 0
-0.120116263343202 1
-0.0897073586057268 1
0.0354973487975652 1
0.120658830723431 1
0.0422012624676345 1
-0.0670116388132734 1
0.0239696683914759 1
0.347453478434787 0
0.0500838408239958 1
0.118071708552857 1
0.0784676894783421 1
0.0325364158637561 1
-0.153260904975442 1
0.0600202066933599 1
-0.118352171004457 1
-0.128698236313726 1
-0.158401430687838 1
-0.00279569167432174 1
-0.0308233624709174 1
0.110530306672491 1
0.0609361171268213 1
0.0733708372192679 1
-0.112263089637616 1
0.0646012466325213 1
-0.145246543574948 1
-0.0483815643651015 1
-0.0466400553231034 1
0.121761316773829 1
0.010783052708559 1
-0.150365228851039 1
-0.251434789369413 1
-0.126926655082903 1
0.17045039556461 1
0.20237367454695 1
0.0216641511780576 1
0.145400034780823 1
-0.0147309829570887 1
0.11131398894709 1
0.106016945182642 1
0.144893180125515 1
-0.207563399854302 1
-0.0857730037890145 1
0.258763932607022 0
-0.0477955499423132 1
-0.157674176096897 1
-0.119198769106633 1
0.112930851885426 1
-0.0280551066703421 1
0.013867387158552 1
0.000651803071067336 1
0.00796196831618504 1
0.113167592446755 1
-0.0571765118589177 1
0.0194821672089947 1
0.0904282713937483 1
0.0321655892125251 1
-0.0879667122680259 1
0.0698180223381467 1
-0.0113994105309415 1
0.0414301524252813 1
0.0325428641848898 1
-0.0379747277337851 1
0.18953798377986 1
-0.0196893757824805 1
0.279423532044314 0
0.0750726171811148 1
0.1876355282119 1
0.150092637401593 1
-0.0087142101808249 1
-0.0295943591111914 1
-0.0987462392286665 1
0.0593401321337082 1
-0.196166093712516 1
-0.137115856688612 1
0.12777599215783 1
-0.0316071371894841 1
0.105116984610719 1
-0.155058532028954 1
-0.0620797184050919 1
0.23860040490027 0
0.0581939980209359 1
-0.178170896608712 1
-0.0179615771243118 1
-0.197697627545086 1
-0.0488030261904589 1
0.106042859300767 1
-0.0254179039243843 1
-0.360430602571554 0
0.121916313583128 1
0.147000535866628 1
-0.0263542561930307 1
-0.300350566282507 0
-0.126455412299618 1
-0.0795059833091852 1
0.127509497418612 1
-0.100652855154171 1
-0.18604822998612 1
0.0873247440372807 1
0.136187520188198 1
0.00403544122190904 1
0.193657825914974 1
-0.117423453023949 1
0.0657321847460135 1
0.109726234874134 1
-0.027264667980261 1
0.119285142231462 1
0.127885293067168 1
0.0485222624109064 1
0.372822523202406 0
-0.185632166372052 1
-0.115836778907014 1
-0.0475839970025106 1
-0.0773191671692929 1
0.104994005361853 1
-0.144893898142109 1
-0.0404199200686058 1
0.053497244269868 1
-0.00179747645747475 1
0.0284369049424983 1
-0.0457808270273578 1
-0.0546569902158168 1
0.0814954533367192 1
0.200104108109794 1
0.099094129544988 1
-0.112941314955457 1
0.197573618138895 1
0.135523762509822 1
0.0529405994155631 1
0.0515097069103677 1
0.0207313748342657 1
-0.070342245363646 1
0.146299852941937 1
-0.0744571299401789 1
0.0501741075090283 1
0.113931525488874 1
-0.000985198973089973 1
-0.00926617275000443 1
-0.0149815714708883 1
-0.115200643586443 1
-0.124041269572749 1
-1.46560178533942e-06 1
-0.0970471642478579 1
0.0194507898661527 1
0.0356477358076473 1
-0.0282597961285413 1
-0.0200737984189879 1
-0.0757403843945411 1
0.0645642078007038 1
-0.0847814999319073 1
0.126376192229039 1
0.14248732339631 1
-0.0284994351168288 1
-0.177386511318534 0
0.0141302522162456 1
0.0984797373999134 1
-0.183307012482396 1
-0.128630170640038 1
-0.0134973524014387 1
-0.283940984610722 0
-0.0165769227730463 1
0.0134475817120597 1
0.00810081139830364 1
0.130202041374879 1
0.0070095084867747 1
-0.0246383172503955 1
0.121913690479197 1
0.123128860153124 1
-0.0857402846310982 1
0.0134032060890138 1
-0.128231173784148 1
0.00857579411969812 1
0.121813168773879 1
0.0114887297759327 1
0.125694463823424 1
0.0376567394680509 1
-0.0367010166002344 1
-0.0154411409914712 1
-0.078536115017214 1
-0.302797571551111 0
-0.0954814669875297 1
-0.00324168029112441 1
-0.206089929399861 0
0.0251455526210558 1
-0.021297531203467 1
0.0775175055870887 1
-0.215879264720974 0
0.0584234936124293 1
-0.0323217766895889 1
-0.0662329650420297 1
0.0905324938498751 1
-0.040664117144549 1
0.0915841415806595 1
0.193126318567194 1
0.0558794696153586 1
-0.149127245089781 1
-0.114209237961394 1
0.150669494796943 1
-0.0785012520544119 1
0.0760927093543518 1
0.209434904440309 1
-0.0270914444052931 1
-0.176075953300969 1
0.0252022948273411 1
-0.106376800779098 1
-0.00676956083292213 1
-0.0582698672056478 1
0.076099118046089 1
-0.13612661169342 1
0.0185337231985721 1
-0.101034415785017 1
0.0517704054890252 1
-0.00111999947430871 1
-0.0815155393218272 1
0.00652649478342441 1
-0.0556617476736792 1
-0.0449859958395968 1
-0.087869974075278 1
0.0853578104762031 1
-0.232809012021928 0
0.0393338841259128 1
-0.109610713332811 1
0.13582848692328 1
-0.109260618071833 1
0.0150254286894413 1
0.220353114973213 1
-0.142665397455095 1
0.0432227122639691 1
0.029939743692197 1
-0.0786489237705802 1
0.0188281857649654 1
-0.226886842969228 0
0.0392530975047018 1
0.0669513135256659 1
-0.138112354095487 1
0.0896473302453782 1
-0.0903162108425824 1
0.224021096693262 0
0.128403671644037 1
0.0233535514680301 1
-0.222923195087556 0
0.0454403745668731 1
-0.201706015130112 1
-0.0549465508804136 1
-0.156002525738541 1
-0.108280926069142 1
0.0504484147456853 1
0.0593495023386712 1
-0.311845585540756 0
0.0942895282902274 1
0.0415097907756709 1
-0.208796178575727 1
-0.028521981245849 1
-0.0945253656444654 1
-0.028237387329807 1
-0.094713373876813 1
0.0612653770704672 1
-0.200569293993999 1
0.00850660429023184 1
0.0853480388174165 1
0.12424312776578 1
0.0270644385642763 1
0.12347886906662 1
0.0357491653536902 1
-0.0507332724372655 1
-0.279907897428406 0
0.156735858299919 1
0.359669067476397 0
0.176690395561823 1
-0.0397830750743699 1
0.153805493056828 1
0.156848365481735 1
0.034926830715287 1
-0.000387068657186292 1
-0.0925229884155303 1
-0.0642535474747477 1
0.215278086568504 0
0.100353633049453 1
-0.118619410118976 1
-0.0409119172892932 1
0.0247503027854909 1
-0.0245628890067575 1
0.0685074512169105 1
0.118571822678845 1
-0.0747165676155908 1
0.0755913753834206 1
-0.0478206785402788 1
-0.00555529827280217 1
0.00417412641486977 1
-0.0538914458818896 1
0.397776501358825 0
-0.10171743721097 1
-0.0799580276669685 1
-0.0197840090771471 1
-0.133612062195401 1
0.177358124681132 1
0.122494226526171 1
0.167136554308896 1
-0.0579784885344189 1
0.179481239143259 1
0.017557554086665 1
-0.0454601917684131 1
-0.0195538198642657 1
0.0862955142732026 1
0.0052104803019401 1
-0.0592701060955537 1
0.0171759641955874 1
0.059505478827876 1
-0.226924607584377 1
-0.0230745969725835 1
-0.0550121459158687 1
-0.0714778980496389 1
-0.215978985967139 0
-0.152383286090694 1
0.150643712712758 0
-0.0760990694764842 1
-0.122350279944823 1
-0.0382742546001016 1
0.0743912611588366 1
0.121648126216667 1
0.143465146818505 1
-0.1113894992018 1
0.0594217717400767 1
0.101994303379294 1
-0.0646790387174169 1
0.0275389391844061 1
-0.0291526973870309 1
-0.184283729958759 1
0.150301065933804 1
-0.177872860314479 1
0.0180364070510925 1
-0.148138308970518 1
-0.0739863834249527 1
-0.0725448915874852 1
0.163439530217612 1
0.104961981477706 1
-0.204635384264772 1
-0.29990638474788 0
0.304482063370042 0
0.342684886105344 0
-0.0227693329010228 1
-0.0114411408239711 1
0.0446217440826535 1
-0.162837111379836 1
0.0383010509937307 1
0.0249874515230259 1
-0.0939779529400592 1
-0.0176978153110004 1
0.0586387381672744 1
-0.190663217713903 1
-0.20399704572014 1
0.0988303327812016 1
-0.0622225804670043 1
0.15557623954406 1
-0.0628060241789724 1
0.00667624379136933 1
-0.197881419819791 1
-0.139087393014532 1
-0.0134244189292747 1
-0.0790447876212827 1
-0.0751377967573654 1
0.0447925089583801 1
-0.179952658576592 1
0.081784937314416 1
-0.174918670652009 1
0.126235469299522 1
-0.158321517729817 1
0.0299213477958279 1
0.035939663579496 1
0.0569838169656768 1
-0.189122333234889 1
0.00134106422851423 1
-0.067921803986775 1
0.0287139212757793 1
-0.0689769362469843 1
-0.0494643620894165 1
0.0487284963384144 1
-0.0664943434217303 1
-0.084089990239761 1
-0.0833937291330348 1
0.113497847875142 1
-0.27263846045539 1
-0.0515374820926135 1
-0.0351118151039659 1
-0.0284481266917487 1
-0.0924272460847859 1
0.0678479211374203 1
0.141027773162161 1
-0.0292622399394705 1
0.0801902752037614 1
-0.00761688622049528 1
0.12749385397331 1
0.0783748852989987 1
-0.00960127282586513 1
0.174376210909679 1
-0.101681262940448 1
-0.340578430903608 0
-0.117617313914847 1
-0.0619004818746589 1
-0.0840814456724743 1
-0.050995154899934 1
0.0302948561384275 1
-0.0143759255838568 1
0.0828357313614684 1
0.0654116779267722 1
-0.128135455289512 1
-0.150303392697672 1
0.0804810843958748 1
0.0916695955746566 1
-0.0866766601110828 1
-0.0395578067352576 1
0.0742909797022884 1
0.206543448379567 1
-0.0109090089801886 1
-0.139081948982501 1
0.00794770406139986 1
0.047084900985614 1
-0.0766476963174475 1
-0.145154675356387 1
0.0762310119142041 1
-0.119692312777172 1
-0.0414153844438571 1
0.139983163311264 1
-0.0403434823940333 1
-0.100172489459136 1
0.0795087853522452 1
0.157511752902871 1
0.115212623235208 1
-0.0164329620960024 1
0.0145173431725977 1
-0.0495865961396253 1
0.117079358009352 1
-0.260102308578964 1
0.0368285263016568 1
0.0470458851797663 1
0.046067473176314 1
0.156817636400868 1
-0.0630765620623117 1
0.041753720561807 1
-0.0267152710715663 1
0.0382372520597179 1
0.233448903288941 1
-0.0312274705790341 1
-0.152607545825838 1
-0.0580008280363173 1
0.0238679508028104 1
-0.0579049033523057 1
0.0200237129499041 1
0.0472885360625673 1
-0.0836986540527213 1
0.347699159554703 0
-0.013281538860915 1
-0.262045159137731 0
0.0618808075326601 1
-0.0424747963853202 1
-0.242462680461834 0
0.125410943822126 1
0.0386232852459056 1
-0.0117551171117768 1
0.00401346688601999 1
0.0423173884219162 1
0.0651844961013198 1
-0.20841964254257 1
-0.0717822543749061 1
0.147071753991563 1
0.0313694808796105 1
0.0422455828176141 1
0.0441986911240243 1
0.0394075772712202 1
-0.0560729430734637 1
0.173500519069727 1
-0.0296187729819879 1
0.0292896781879042 1
0.10265347406822 1
-0.158842320160593 1
0.190630735501807 1
-0.00123376127089611 1
-0.0105965545995465 1
0.209727748935672 1
-0.233382497709201 1
0.0444155995071733 1
-0.177238792753118 1
-0.0640298732729267 1
-0.0824587884966395 1
0.0996356761307301 1
0.0880214313651713 1
0.111861730909028 1
0.198819112570667 1
0.206944159900421 0
-0.196557326490053 1
-0.116592432607613 1
0.0617398089472721 1
-0.0459022308397259 1
-0.0512582914474358 1
0.0552729542631294 1
0.00783867217309002 1
0.0878538363905689 1
-0.0523470236855226 1
-0.144840255063275 1
-0.184035559104273 1
-0.000365393399484222 1
0.131172663588254 1
-0.129876104953735 1
-0.010870032460528 1
-0.0413381264997699 1
-0.00580209095891405 1
0.0452491545552156 1
0.105767394868269 1
0.20441784800084 1
0.219135052537004 1
0.00477372514080453 1
-0.145428755641099 1
-0.11463779422362 1
0.1999541558154 0
-0.0716883301912455 1
0.0404076407460879 1
-0.0500610819676044 1
0.0935200884386011 1
-0.0811136510328771 1
-0.00768511208364496 1
-0.122505811691773 1
-0.165763669966067 1
-0.165121054065539 1
0.102199901498505 1
0.0675400566248097 1
-0.0670120252392737 1
0.074807784489933 1
-0.0860824489118034 1
-0.0495746059692158 1
0.144732051247545 1
-0.257196937120651 1
-0.119377239047709 1
0.258466780805817 1
-0.226792108000005 0
0.175254808529055 1
-0.00111640651282206 1
0.148569489544024 1
-0.187024071080804 1
-0.141580362043638 1
-0.051416373827975 1
-0.198272486823001 1
-0.241223921731728 1
-0.0115841708967755 1
0.0365557440318445 1
-0.0755676903043088 1
0.00560885435282161 1
-0.061385715580275 1
-0.0284444187915439 1
-0.195744898394019 1
0.0673538924700387 1
0.255239350710018 0
0.149594952335286 1
-0.0203551709914245 1
0.138894099972599 1
-0.132040559284802 1
0.0153796174605921 1
-0.0841633739125029 1
0.0421931208056572 1
-0.0714978958615486 1
-0.12011294959458 1
-0.103088206316963 1
-0.109314788298356 1
0.155687181520345 1
0.0203133819367215 1
-0.0225133574637789 1
-0.0296861985446979 1
0.00291469829742667 1
-0.0828585796722801 1
-0.0440833593949825 1
0.339358134077877 0
0.0290415924473456 1
0.189937934616051 1
-0.0113228523494489 1
0.152874916985518 1
0.0592571863154816 1
0.142892256851851 1
-0.0558644696136815 1
-0.239777885632393 0
0.0703868453250641 1
0.0588894150022454 1
0.0414794580763719 1
0.0441485387570102 1
0.236989727706008 1
-0.173006874776479 1
0.260438001896051 1
-0.122524071502995 1
-0.0629137418238658 1
-0.134871074948403 1
-0.234308449553058 1
-0.0139836607179159 1
-0.145562289068894 1
-0.108191573382071 1
-0.162408915975168 1
-0.2112286952843 1
-0.154073114308384 1
0.00727093417963702 1
-0.052108777245149 1
-0.100930981211444 1
0.0391634954585496 1
-0.0882489514532675 1
-0.00180195633402289 1
0.205082638945999 1
0.0277981225666187 1
0.0747686738123814 1
-0.0288298055572296 1
0.0369759865593236 1
-0.214523012830737 1
-0.0319353535692733 1
-0.041437373787288 1
-0.132642175110827 1
0.112690681089841 1
0.164229271571732 0
-0.262170427917376 1
0.0620179458010689 1
-0.0833702715305109 1
0.173483438440449 1
-0.0499046961500285 1
0.00504960324058941 1
0.0233990992859241 1
0.141511890915992 1
0.118011930999861 1
-0.252461774131841 0
-0.064006200250556 1
-0.11983681171083 1
0.17515113069903 1
0.0797393300350912 1
0.154827152478888 1
-0.0988410470265108 1
-0.121410908747364 1
-0.0748892597163652 1
-0.013206686168499 1
0.160588162464176 1
0.104064170032891 1
-0.163062475402333 1
-0.043124650275815 1
0.0546031994090355 1
0.00970019943270002 1
0.278814029167865 0
-0.000960645765383357 1
-0.245972130795552 0
0.129726268114896 1
0.0615925836154732 1
-0.0876075496030684 1
-0.0186892527911962 1
0.059009929787483 1
0.0558734375582963 1
-0.0888524477722922 1
0.0183861663754885 1
-0.193378660301587 1
-0.175204451576046 1
0.286489300371014 0
0.0225617871616228 1
-0.117000068003068 1
0.0834966745978023 1
0.130697429116405 1
-0.305088365288662 0
-0.0182079423191303 1
-0.299254646878284 0
0.0147823453249203 1
-0.00952962447863181 1
-0.0394088188113731 1
-0.131159390728899 1
-0.124061854498863 1
-0.0382708511200825 1
-0.0558835774443732 1
-0.0414345765120388 1
0.0611055328926539 1
-0.126517734757175 1
0.105352727924064 1
0.158504690147182 1
-0.0308174797586429 1
-0.0696133478109855 1
0.214182244189599 1
-0.0119002125371605 1
0.176949940739538 1
0.232659955935987 1
-0.104492417137484 1
-0.0583909110173182 1
0.094196135553908 1
0.189121214284363 1
0.122526286548866 1
0.0126847947047703 1
0.0486645029955236 1
-0.11671639836835 1
0.0684354382307242 1
-0.0991507380564192 1
0.175375656128679 1
0.049685040833529 1
-0.103103929513003 1
-0.0951290159788144 1
0.0375785041100888 1
0.123833510145248 1
-0.099122127677836 1
0.0308790815767221 1
-0.120640266766218 1
0.0396188764899243 1
-0.178639447605085 1
-0.0317627940066956 1
-0.143668955895368 1
0.0744945560578636 1
0.14846584009905 1
-0.0957281877997494 1
0.0753872358519304 1
-0.0516764383819443 1
-0.0365556386232763 1
-0.249916762354121 0
0.0338199276403962 1
0.14562262563433 1
0.0432372099333389 1
-0.181121363631641 1
-0.103600341638058 1
-0.0740277067451992 1
-0.0743906180444761 1
-0.0827634593012363 1
0.0787020829243067 1
-0.0740789254439684 1
-0.0237971995466399 1
0.0251703691233101 1
-0.0371775764385887 1
0.0291282117192487 1
0.0236220266905698 1
0.229019954647522 0
0.0673504312576821 1
0.0122500804315218 1
0.0240681090715006 1
-0.124955293504114 1
-0.0698846463687167 1
-0.317905729018944 0
0.00720817414097765 1
0.228140235361195 0
-0.0721345779896624 1
-0.0855266673889477 1
0.056631682116093 1
0.0717705236723445 1
0.101024444583554 1
0.0174996771042993 1
0.0134647024502874 1
-0.0757418222377939 1
0.0452382368592578 1
0.146638587391426 1
0.1706668948631 0
0.0460746627347847 1
0.15657007927418 1
0.0529527891164525 1
0.130934971191674 1
0.0819624968435956 1
-0.0964210797654522 1
-0.0181720301480921 1
0.0562700953648088 1
0.047465868418845 1
0.147961126654251 1
-0.0958695697954674 1
-0.109017648094481 1
0.0937867625898872 1
-0.0876672620050227 1
0.0656804056591317 1
0.083317169764305 1
-0.11625551728127 1
0.00539242661875819 1
0.104386532986438 1
0.15035112269971 1
-0.135558610745429 1
0.0327980212441655 1
0.0456763941579708 1
0.0965213656952292 1
-0.0775183621752581 1
0.000850019684597775 1
0.155252557361767 1
-0.0684182127564872 1
-0.0256072506964902 1
0.051484748519971 1
-0.0239717775935314 1
0.0678506051594751 1
0.101620836791001 1
-0.0260035519455297 1
-0.0722650275210255 1
0.148168481305748 1
-0.00477515091334275 1
0.00782717612728643 1
-0.0459644182038063 1
0.0575193356077381 1
-0.0284239283258056 1
0.00227456964364764 1
-0.0445900425236911 1
-0.0802613572725729 1
-0.0440770502078242 1
-0.0328077712132724 1
-0.0178940921788879 1
0.00617203826735725 1
-0.0303951758504489 1
0.109239943914009 1
0.201486672445734 1
-0.14613455984424 1
-0.0403625438656868 1
0.157577838130421 1
-0.138396556278953 1
-0.0146411104048916 1
0.257519129568572 0
-0.32059344037207 0
0.0374585891088051 1
0.0345579248591355 1
0.31222427498506 0
-0.0887011050434663 1
0.05291818904786 1
-0.0839606155617198 1
-0.0862561599663056 1
0.0457400256235997 1
0.0884974458746423 1
0.0446932113386287 1
-0.136783689966846 1
-0.144284510260419 1
0.0858827433235929 1
0.0435317227095093 1
0.0416333843692544 1
0.00284355946756518 1
-0.203719381097667 1
-0.0529764833735772 1
-0.0162656313039675 1
-0.024384598724202 1
0.100117469888586 1
0.0879508582774584 1
-0.137326136956461 1
-0.208919475630609 0
-0.0411994931657027 1
-0.00545130366232872 1
0.135100520927717 1
-0.133283259616525 1
-0.0273478015850096 1
0.113418207623366 1
0.0404827459921971 1
0.146516778872331 1
-0.0577492295900586 1
0.245159960361011 0
0.0663960334560594 1
-0.0608756726346631 1
0.0843402285179962 1
-0.135815856033509 1
0.223070145625962 1
-0.0262752071189126 1
-0.0412600978893844 1
0.142765273883252 1
-0.0439784379873204 1
0.0559010977594096 1
-0.165800730527143 1
-0.010248151344875 1
0.186961583061214 1
-0.257371148425694 0
-0.221795469023132 1
0.0401820037655875 1
-0.229283537802763 0
-0.0419419111975304 1
0.149876401996943 1
-0.0358405488563218 1
-0.168210901671891 1
-0.133761020875734 1
0.190991412939756 1
0.172659729615753 1
0.0357486920738448 1
-0.00866218627729444 1
-0.0151978615892094 1
-0.0241345711651495 1
-0.124300206053191 1
0.0388142240871473 1
-0.0619528489460315 1
0.0321639117441044 1
-0.133429594598814 1
0.0244422217502348 1
-0.145890106846073 1
0.121375067395437 1
0.00693194097843079 1
-0.0653148559541156 1
0.103878002737517 1
-0.196879166426827 1
0.217972837766494 1
-0.232414537845484 1
-0.0389171763137101 1
-0.0126778745335759 1
0.0485512685671557 1
-0.0416641042233458 1
0.0571419590060646 1
0.0199635283307602 1
-0.074082283788261 1
0.349885338477895 0
0.0729921156797405 1
-0.271292500275704 1
-0.0126726532581864 1
0.0238821769522017 1
0.0394160846374243 1
-0.111724069017465 1
-0.15759746029626 1
0.0646334930808987 1
0.0819540535037882 1
-0.0930237015104456 1
-0.142874732522452 1
-0.130085303548822 1
-0.0105475896706532 1
-0.0502205831699931 1
-0.066426837594878 1
-0.152468848741108 1
-0.0289893112523769 1
-0.142397008970255 1
-0.0772984698145573 1
-0.170639566120232 1
-0.00529007335196834 1
-0.0281129481860187 1
-0.0440978556305884 1
0.0915237527314777 1
0.0252002068783826 1
0.0696618519785571 1
-0.00773808542873223 1
-0.0903265500314933 1
0.0290126811203617 1
0.034213770100289 1
0.162898802590673 1
0.0267760615091731 1
0.101251135622674 1
-0.0352169789128596 1
-0.0307854325795648 1
-0.0834639561417154 1
0.0548718127754956 1
0.0414247078137155 1
-0.0223475299761919 1
0.140527806107578 1
0.130683331726044 1
-0.00822683896661084 1
0.0932874992637386 1
0.0807467722694753 1
-0.264420715769243 0
0.271448922948938 0
0.0874333313483683 1
0.0687338954795308 1
-0.11280325532021 1
-0.0172260691134651 1
-0.0610477608237609 1
-0.12173599788705 1
0.0172515804193704 1
0.126201017978877 0
0.12904388395336 1
-0.0726899953105587 1
-0.0459750704889768 1
0.116969597669153 1
-0.0146898378500098 1
-0.198845150109188 1
0.0854614874809343 1
0.0190952549278273 1
-0.105423350262788 1
0.0382379124279529 1
0.0634418048092902 1
-0.21479421232435 1
0.173900603525497 1
0.0642833672645015 1
-0.224852682087948 0
-0.0165915774253934 1
-0.0848644745130994 1
0.0722441734593386 1
0.0480372539493822 1
0.065464170404216 1
-0.170178949420314 1
0.109395391107585 1
-0.0157780743577211 1
-0.108434134133345 1
-0.0448310489005155 1
0.0708491137470327 1
-0.0709512463456963 1
0.0402481777914205 1
0.0700040716885279 1
-0.267500271731146 0
-0.0199096544327598 1
-0.154640046468133 1
0.135358050059524 1
0.0874887346216227 1
0.0653735680495089 1
0.296038699289449 0
-0.126751427433543 1
0.00716693272773358 1
-0.110316592228435 1
0.0738467114486329 1
-0.195983231768406 1
-0.0476722977235708 1
-0.0086456414305949 1
-0.245746239341276 0
-0.0119220239563149 1
-0.0684825284122871 1
-0.0067638024433479 1
0.0349438168701434 1
-0.00855836251043672 1
-0.159156431506007 1
0.133233357730952 1
0.194214631840662 0
-0.176913184987823 1
-0.030753803815712 1
0.00253075883407805 1
-0.0420370892743441 1
0.0210684482289504 1
0.0217084556025701 1
-0.0394000347269199 1
-0.12830604605658 1
0.324881509164312 0
0.0208479621261099 1
0.0209970225268379 1
-0.0976892460505446 1
-0.0220164549774917 1
0.113105528122738 1
0.181246991131353 0
0.0960994745015216 1
0.204877801263824 1
-0.0834952953162126 1
0.0753989562367987 1
0.0691648125456845 1
0.0940063742297595 1
0.210382028755959 1
0.00728464227002505 1
-0.00134070780707216 1
-0.122750053519158 1
-0.00662680528066457 1
-0.0307973506676801 1
0.165754355301581 1
-0.25803255193997 1
0.041884047387425 1
-0.00472961380298165 1
-0.04062542657752 1
-0.0723693269859608 1
0.0372211788802118 1
-0.0232973215474623 1
0.00131712469772961 1
0.00696583875151506 1
0.0484244053617243 1
0.0661601068273373 1
0.11814570868065 1
-0.0583889061537378 1
-0.18484350679733 1
0.108543511379298 1
-0.206756244639717 1
0.100994912726134 1
-0.0686855010942913 1
-0.0228524228099989 1
-0.0613619898820576 1
0.0484969295955613 1
0.046311180063256 1
-0.0299958207416645 1
-0.266920086389545 1
0.0493715457796169 1
0.225802397577687 1
-0.12211161368762 1
0.162575080070654 1
0.10688084065555 1
0.260046459576409 0
-0.206959364852716 1
0.0740672720908026 1
0.0387515726122505 1
-0.183205324640836 1
0.120309380890455 1
-0.0191447957013397 1
0.0392311907788749 1
0.23311550498005 1
0.0225353392559173 1
-0.00115464862779347 1
-0.0327838689984049 1
-0.076299821685666 1
0.019374037361782 1
-0.0108684790609441 1
0.144627859638337 1
0.0633489546507138 1
0.0263717870765759 1
0.125041027569731 1
-0.00219988693830479 1
0.192525534117058 0
-0.0254287724513981 1
0.172396506657746 1
0.113929687786541 1
-0.276132596203809 0
-0.103104744569067 1
0.0622972852739106 1
-0.0352957035431934 1
0.352482688188283 0
0.0701928279279131 1
-0.175043746016296 1
0.0529110745932003 1
-0.109165198808296 1
0.0201087472600481 1
-0.00678856425096574 1
-0.085115111959582 1
-0.0158882011183761 1
0.0200226417941865 1
0.272593573772107 0
0.187580486177556 1
-0.122581930157962 1
-0.0410085627366432 1
-0.0491740794336664 1
-0.0476597845196168 1
0.00960349614878792 1
0.0811030216578149 1
-0.163870339579479 1
-0.19426344658911 1
-0.125282412615709 1
-0.093391796393211 1
-0.00810176293246606 1
0.295396310518381 0
-0.0908313017331601 1
-0.0344808786790375 1
-0.0728374675808788 1
-0.261936263944087 0
0.0167526250986112 1
-0.0487320625624459 1
0.0722804693517509 1
-0.108548316729471 1
-0.00326879772907365 1
-0.135565075366283 1
0.0282185569140274 1
-0.0117123138064744 1
-0.0344297911361644 1
-0.0402054643459393 1
-0.111209242442926 1
-0.264003236378543 0
0.0112506109015841 1
0.146545948608348 1
-0.0612763460943214 1
0.154074237343428 1
0.15697403417747 1
-0.0342323475610915 1
0.300413766297484 0
0.0724793051214243 1
-0.20053731140652 1
0.0266759577734874 1
0.0242896030933104 1
-0.235548075729745 0
-0.0980550839383176 1
0.00913428340843753 1
0.0882458705871481 1
0.0633213943147602 1
0.229455325482129 1
0.156493986941275 1
-0.0822718759774406 1
0.0414237542845786 1
0.131391469842347 1
-0.0429559901128155 1
0.272565701502191 0
-0.0685548492359668 1
-0.0621817634416601 1
-0.0992469737942837 1
-0.0926734930693138 1
-0.126010619876853 1
-0.114824234569023 1
0.0123702721178654 1
0.00253904714862977 1
-0.0350698987438433 1
-0.0081562166780666 1
-0.177754768800332 1
-0.0574119749097513 1
-0.0484164334949696 1
0.00907322564354095 1
-0.0813939793764132 1
-0.0346898321236234 1
-0.0421340396188211 1
-0.11559614062674 1
-0.0116668734211184 1
0.0573202810752127 1
0.0213606785543177 1
0.0631481238118891 1
0.0842152257975051 1
0.0505514401279639 1
-0.0182138722747102 1
-0.089616466796041 1
0.0488472166074983 1
0.188070507620757 1
-0.0457726550413479 1
0.0400041219573804 1
-0.035887837492771 1
-0.258516597445316 1
0.220820525827927 1
-0.15384610718472 1
0.0751807560127841 1
0.00462099656073977 1
0.210807677351667 1
0.00895587577211858 1
-0.158391219684665 1
-0.144448282747148 1
0.0130965250276522 1
-0.0825383822197657 1
0.0141295424872335 1
-0.0084910458644837 1
-0.059623164304261 1
0.113943660644387 1
-0.0777968251139232 1
-0.132474961569321 1
0.134142796931607 1
-0.093651518217848 1
-0.0635369633752517 1
0.0100333318863125 1
-0.0451306606663702 1
-0.0355852029765139 1
0.0380034318146284 1
-0.161291245685485 1
0.0641011149217599 1
0.0976086576305312 1
-0.101163689820873 1
-0.113396632791286 1
0.042687113078837 1
-0.01718127088994 1
0.101485459968902 1
-0.0868282167308717 1
-0.059321292169136 1
-0.0319200780292459 1
-0.120148730890654 1
-0.0805601894556916 1
-0.172859971003591 1
0.118447511583772 1
0.167291632538503 1
-0.149325589024418 1
0.112617858141915 1
0.158599696743334 1
-0.220025672056251 1
-0.139201805618953 1
-0.13474732253195 1
-0.0897140293105721 1
-0.0691522361354841 1
0.1322139038031 1
-0.0704949896194167 1
-0.0211619142620093 1
-0.0608768171173831 1
-0.0325089820660211 1
0.122677615564444 1
-0.28828337872576 0
-0.0857866608150193 1
-0.137324749078714 1
0.113494176732412 1
0.0225705401076523 1
-0.0457100370948765 1
-0.0384423843171703 1
0.0699311916418211 1
-0.0856378240433747 1
0.121896283181028 1
-0.0692190166774808 1
0.0548527407334438 1
-0.115257964467443 1
-0.0205462187563453 1
0.0353763079502727 1
0.0678854067221753 1
-0.182783602658863 1
-0.383388108374379 0
0.0323993370281826 1
0.177169710546039 1
0.0982345186129479 1
0.166350818732666 1
0.118703511323835 1
-0.0503596206523586 1
0.159666810138047 1
-0.00978785151229603 1
0.151038766271416 1
-0.0486032149853531 1
-0.144382806449182 1
-0.0563918210254539 1
0.0985993010054375 1
0.0546621227246332 1
0.140967602557138 1
0.283228470037701 0
0.159164947451498 1
-0.0216696126008502 1
-0.0462757859393149 1
0.112132024747208 1
0.0599674648820986 1
0.0744731147279927 1
-0.184250876970305 1
0.246586299704379 1
-0.0317961537518097 1
-0.0828324729216776 1
-0.0815990011300229 1
0.112064293441115 1
-0.0976138676694159 1
0.0397607693297541 1
-0.0439259471821759 1
-0.0866662972188083 1
-0.12627574368368 1
-0.157840250662493 1
-0.00531925404309846 1
0.081416567455627 1
-0.128916694086389 1
-0.119854336955959 1
0.203403390433884 1
0.0137794800779523 1
0.166569775344162 1
-0.202214302230264 1
-0.0618874735571217 1
0.12370101443237 1
-0.178019660542281 1
0.0364853092232926 1
0.139383142670941 1
-0.0502145420897597 1
0.0819792592024748 1
0.104585482454 1
0.0150847624297198 1
-0.0742837516575934 1
0.1087339656291 1
0.201488805602581 1
0.00958243287826355 1
-0.255495041085728 0
-0.131947209465369 1
-0.0340033799170294 1
0.0146329795624228 1
0.149663208179973 1
-0.0123006355601949 1
0.0407091330960323 1
-0.137380550194066 1
-0.158027619981462 1
-0.0896660662269624 1
0.125074698268519 1
0.0255263436950995 1
0.151286673090101 1
-0.0496649596114247 1
0.199385560157175 1
-0.153472191420714 1
-0.0793502260820254 1
0.135549255137729 1
0.0125459866927586 1
-0.108944527944718 1
0.141821225145511 1
-0.0897889022513176 1
-0.00947379169260469 1
0.0125363432824526 1
0.0527657920007918 1
0.0197012791069771 1
-0.00669650545371229 1
-0.163949221623196 1
-0.0417123320669993 1
-0.0194403418828646 1
-0.044720036498051 1
-0.140380181756096 1
-0.0175804062313384 1
-0.186170345521527 1
-0.0454279015944714 1
-0.0232281586616898 1
-0.20100705213564 1
-0.0122415873836086 1
-1.73486065159385e-05 1
-0.0597617091392102 1
-0.0550937003840655 1
0.0101763402584818 1
-0.0564310418909709 1
-0.113262202032993 1
0.108058345739184 1
0.0455264515415108 1
-0.121685821296338 1
-0.0933843991068211 1
0.167409395434416 1
0.00407149266992984 1
-0.137408472529198 1
-0.265804565425153 0
0.131757956984705 1
-0.0836259107364084 1
0.234499481646134 0
-0.0218033604234174 1
0.0626498971353566 1
0.00917015444849081 1
0.241320148843882 1
0.0356842734870682 1
0.10119146215193 1
0.0670266648144823 1
0.123853029832359 1
0.0291461671500762 1
0.251340015123397 1
-0.00298320173114352 1
-0.0145730614708809 1
0.0335219557589755 1
-0.193298721103902 1
0.037871418394191 1
-0.137443964684841 1
0.089877026431025 1
-0.0710692528808698 1
0.0580771558568747 1
-0.146505148608865 1
0.225611518126054 1
-0.0753294042303903 1
0.107283519752485 1
0.139075856130964 1
0.156230722521412 1
-0.10769568816384 1
0.0149179122460409 1
-0.0555610139018827 1
0.0727713994359701 1
-0.00212380421434342 1
0.154143715390033 1
0.0530237594282701 1
0.111599382801003 1
-0.0840804664857216 1
-0.138043040597229 1
-0.0179301189099833 1
0.0208675442329112 1
0.00631728756479348 1
0.0396849169955291 1
-0.136655208535131 1
-0.160786157806131 1
-0.248794720743377 0
-0.145227334447738 1
0.155207848609856 1
-0.177243238081711 0
-0.100804885330849 1
-0.11765195877356 1
0.0336343833547319 1
0.0534274058888344 1
0.0699230663610357 1
-0.178618400958078 1
-0.121712709720072 1
-0.0414728385194546 1
0.103035929629699 1
0.0288588028988182 1
0.116390666075753 1
0.177596770058898 1
-0.236647601536991 0
0.114611546198044 1
0.129180587960687 1
0.152269023786747 1
-0.000207521368911251 1
0.0194597002180441 1
-0.218857584427429 1
0.0729192094678318 1
-0.150138126212954 1
-0.0500850104119724 1
0.0431989576886043 1
0.22338020088823 1
-0.0322624661892515 1
0.0537760335921526 1
0.123263964535885 1
-0.0661938688576469 1
0.0256575506369855 1
-0.096539641131371 1
-0.0606356758254875 1
-0.164574457815475 1
0.168104420830786 1
-0.0985461013543425 1
-0.0730736390770076 1
0.212409109581251 1
-0.130378613757705 1
0.0873194733988465 1
0.12801936776046 1
0.0397475913251508 1
0.00344846099230091 1
0.156249120582095 1
0.0713484570028156 1
0.108618870019433 1
0.106678604211654 1
0.0232793306597426 1
0.126594267717301 1
-0.0936050743646697 1
0.213029797026758 1
0.154945727907698 1
0.0659803598516507 1
-0.248982106702416 0
0.0450447987603769 1
-0.0916845149894457 1
-0.172025037973351 1
0.041746805503673 1
-0.175252053674249 1
0.100761750818255 1
0.111844789576449 1
-0.0865502511517273 1
-0.109115658151024 1
-0.0401510742258919 1
0.109736142778947 1
0.0541129507186311 1
0.0328571022251815 1
0.267150470545882 0
0.0563594527172712 1
-0.195826153043462 1
-0.0321722476092734 1
0.11586821822152 1
-0.077821976829601 1
-0.0589869396247687 1
-0.187183337133148 1
0.0102012687168383 1
-0.247660658987941 0
0.000404647927286235 1
-0.0677174325149618 1
0.0501682127730077 1
0.0272842031872633 1
0.0502557277193522 1
0.0831806164622615 1
-0.170771230850795 1
0.141342674045168 1
0.243869367012164 1
0.112675963801014 1
0.162366919355516 1
-0.171926798903815 1
-0.154354581022832 1
0.16522907330828 1
0.0601886967684293 1
0.0877992296419165 1
-0.0994148429220482 1
-0.117009742357447 1
-0.00469292106314447 1
0.129892449904898 1
-0.0658539938655734 1
0.207142279312308 0
-0.169481353369918 1
-0.0656657672586452 1
-0.19761770092159 1
-0.137607745927035 1
-0.207327006196124 1
-0.101298083901738 1
0.136121522906502 1
0.177477110005406 1
0.0618922118362957 1
-0.118627932947588 1
0.0229170024975586 1
-0.122023984919839 1
-0.324237444705253 0
-0.193473261381765 1
-0.150965766865158 1
-0.0374281418092509 1
0.0671795795613878 1
-0.136896472360588 1
0.0368950903213179 1
-0.061057790336776 1
0.00465680766931118 1
0.0333695140886918 1
0.094647698680008 1
-0.0853283128756563 1
-0.0134555098585862 1
-0.0749924400934327 1
0.112871108188392 1
0.180949056237427 1
-0.107821757976697 1
0.0655182530544391 1
0.00682112849700333 1
-0.114798692248266 1
-0.0823109930996939 1
-0.0588472055389903 1
-0.0246947606790671 1
-0.0461659151319958 1
0.226522783702252 0
-0.0894903053395515 1
-0.0666885091674403 1
0.18734284884579 1
0.102396260621105 1
-0.10335748282627 1
0.0426334627763436 1
0.0396889261424862 1
-0.01438292129038 1
0.0428068950587458 1
-0.140555473983414 1
0.156962586820185 1
-0.0916320015665292 1
0.130567402125641 1
0.288902723786997 0
-0.0468337422045684 1
0.0917693398889602 1
-0.0457410076607715 1
0.0383072384370173 1
-0.200914987565032 1
-0.0314191162281998 1
-0.0114300463249905 1
-0.426408873661241 0
-0.0749912839821603 1
0.0460424634310244 1
0.0451494274825317 1
-0.361884687943851 0
-0.0832848518405886 1
0.0534924241277206 1
0.120586181233951 1
-0.0595637517633548 1
0.00130353700077114 1
-0.015408040858849 1
0.02712324343883 1
-0.0821606061106271 1
-0.146102460359335 1
0.0835610141836332 1
0.0603224741602902 1
-0.135725997126823 1
0.0913662140463707 1
-0.131447835459711 1
0.240279252715855 0
0.026361338696564 1
-0.136136709806047 1
-0.0465044574906064 1
0.00725099966574222 1
-0.0428612933042668 1
-0.0379795779541051 1
0.0243758858093064 1
0.0917287671347423 1
-0.000623739336700369 1
0.0109855545972844 1
0.0463362389623727 1
-0.0666133685517603 1
0.0119347044570936 1
0.0129634666500402 1
0.227963724709512 0
0.0633989067337766 1
0.0352396761045528 1
-0.0924818361779392 1
0.0889899383941146 1
0.184569587395461 1
0.13982325661749 1
0.0232551093318873 1
0.0220265104264268 1
-0.342955469255733 0
0.110859577578783 1
0.0673462339046695 1
0.0916423356262816 1
-0.16257259210828 1
0.0598933115525614 1
0.131873982029201 1
0.310990502983583 0
0.00974497978209106 1
-0.103865366383114 1
0.0143144603547355 1
0.158295321171624 1
0.100526955038428 1
0.0496214597808094 1
0.0916799205425776 1
-0.129348153761895 1
-0.0191659890306287 1
-0.00233784956176761 1
-0.106563067611178 1
0.00367297522604174 1
-0.0971862630708777 1
0.0693427841476373 1
0.0248046967690018 1
0.0922246457466272 1
-0.155162297208253 1
0.0624272474769534 1
-0.0239355263576893 1
0.0548182967068448 1
-0.273275930458333 1
-0.115926643230402 1
0.166668797778031 1
0.134620048139924 1
-0.105111582461182 1
0.0709483393861516 1
-0.142556441217283 1
0.227665777484619 1
0.0621637106278031 1
0.0606959778285196 1
0.0682796977221935 1
-0.0541417829930755 1
-0.111156193037062 1
-0.0832891615483796 1
-0.0912895345824586 1
-0.0451863688195063 1
-0.166134304939737 1
0.182937121993592 1
-0.0177140385256596 1
-0.0285981539223487 1
0.255142288893419 0
-0.108248103132346 1
-0.208570666928192 1
0.119721898017015 1
-0.0724128333494144 1
-0.084911039153156 1
-0.0179376872780754 1
-0.166194288626229 1
0.0254253158212719 1
-0.0494205834362303 1
0.123207111501119 1
0.0773563243732472 1
-0.297873345034102 0
0.0183150409350127 1
0.164423986946176 1
-0.092454678993009 1
0.145105804121922 1
0.247185274669662 0
-0.249414613029064 0
-0.141399154914544 1
-0.0337600044384299 1
0.0671398279879875 1
0.0447552457480946 1
-0.0287578893260722 1
-0.268866230958599 0
-0.150565851334719 1
-0.0382186234975152 1
-0.151158032344968 1
-0.103398515195557 1
0.185720392645474 1
0.147290138589138 1
0.140992227110679 1
0.0742233886424587 1
-0.0778233216341839 1
-0.10711151028546 1
-0.10025608524729 1
-0.0631232659090696 1
-0.127561800330163 1
0.215195308462995 0
0.0620596408753799 1
-0.234881422821058 1
-0.0320182770450328 1
-0.0583114736674311 1
-0.0696995060625747 1
-0.279495492729535 0
-0.0672593808894664 1
0.0571221180756705 1
-0.0244070430100397 1
-0.0476298284617995 1
-0.0519602755378095 1
-0.0684980752983685 1
0.0910118072637578 1
0.266868279746656 0
-0.0362510808625227 1
0.0455073353651934 1
-0.116354355589342 1
-0.0307346249572967 1
-0.0852133698033109 1
0.0263656625234634 1
0.13832021783801 1
-0.0385872271363482 1
-0.0933270918057986 1
0.234226038335124 0
0.180789572134771 1
-0.0248600753451934 1
-0.0576579110732157 1
0.00157446201646647 1
-0.103450841556705 1
0.0158874317462142 1
0.0409791551628643 1
-0.124411110235855 1
-0.150246355166156 0
0.0756949376520436 1
0.151159368364177 1
-0.151204783324758 1
-0.0212852049465963 1
0.15499015178505 1
0.129917740494956 1
-0.1560087020852 1
0.239362012733245 1
0.0543483455765048 1
0.109072528877916 1
-0.243453914982575 0
0.142187568359846 1
0.00085586067513997 1
-0.144792620578289 1
0.157316279384576 1
-0.181743558535135 1
0.0491827435836253 1
-0.0893399879780773 1
0.138068730153612 1
-0.0519278882391378 1
-0.0172725196811763 1
0.224549881121453 1
0.0465357366838451 1
0.146280817464085 1
0.0667130080241496 1
0.200765041359186 1
-0.212066847488304 0
0.228710979115575 0
-0.000184307561292691 1
0.168758040465867 1
0.112179756005671 1
0.0290405678222505 1
-0.00228711807158956 1
-0.0434384264527931 1
-0.283121085607115 0
-0.271782805305694 0
0.0817702627735588 1
0.0012151748760563 1
-0.0826435088613783 1
-0.0502778812838026 1
0.0797265444449095 1
0.0961698394653806 1
-0.00880427795472941 1
-0.0247241432903207 1
0.127897541090598 1
-0.142141979775576 1
0.0741685828896217 1
0.0187851195155194 1
0.276967274377368 0
-0.110147617086776 1
0.0250028120271032 1
-0.122360932591538 1
0.109740015396557 1
0.0938956409679632 1
0.117744666063295 1
-0.301488116639798 0
0.104132578350088 1
0.183966852294009 1
-0.066176763466692 1
-0.202905455243279 1
-0.0529215719054146 1
0.157833775364811 1
0.0877028063649326 1
-0.141312636133547 1
-0.0974729666746007 1
0.115330621257071 1
0.0784701910007716 1
-0.169208064402053 1
0.18546119292315 1
-0.170533999607513 1
0.0481230834659765 1
-0.0629842043085568 1
-0.053395520753068 1
-0.0787837620363139 1
-0.0434235146334492 1
0.0262655423453398 1
-0.0991959492076039 1
0.0885875096815753 1
0.000448741985233165 1
-0.0565143863590799 1
0.0451937613328032 1
-0.0660216121287736 1
-0.014106469865293 1
-0.21471287782597 1
-0.0505676275993856 1
-0.00824370864397415 1
-0.151708130413564 1
0.0783220758046119 1
0.0934667619454814 1
0.0849635555794584 1
0.0429468811295448 1
-0.115935681523211 1
0.0273841487570166 1
0.181334274102611 1
0.0633056838173989 1
-0.14844555769617 1
-0.318087840222329 0
-0.19622621432305 1
-0.0271434609468221 1
-0.246916607202341 0
-0.0835414613326528 1
0.187675664844839 1
0.0057223572224251 1
0.344553365774527 0
-0.015498414913544 1
0.111817257887381 1
0.0492669103186129 1
-0.207192304170897 1
0.210485580903618 0
-0.0611343463737731 1
-0.0200770583197093 1
-0.0921374343078758 1
-0.100616643509622 1
0.0550979488065931 1
-0.0979949756245626 1
0.288604654829375 0
-0.0492696533852119 1
-0.132378836807426 1
-0.0486753905566684 1
-0.285295497317404 0
0.0107002496646508 1
0.0724660146031559 1
0.040002842687922 1
0.252946231749674 0
0.0341815542543357 1
-0.0470302256969123 1
-0.152082461799525 1
0.0360161728904324 1
0.183895649540252 1
-0.0501885102047914 1
-0.121608627324129 1
0.0583324817292764 1
-0.156886476239153 1
0.0199974777184672 1
0.0419097705971528 1
0.0692318611980336 1
-0.00141616949656024 1
0.103284380339692 1
0.320434193683313 0
-0.126318241704846 1
0.0879613050968149 1
0.0562093600213405 1
0.176431157764164 1
-0.0352664726119664 1
-0.122907614502301 1
-0.20630027643975 1
-0.0941028852274139 1
0.123755655158467 1
0.0577532989799776 1
0.02329860420883 1
-0.140102467090163 1
-0.106087740476641 1
0.0737843476155916 1
-0.197622133495961 1
-0.121929083022221 1
0.200209345379736 1
-0.245361380844793 0
-0.00427036893646586 1
0.157119905861645 1
0.0711720469304293 1
-0.2822891712915 1
0.107769614651565 1
-0.0114458816396846 1
0.0326551294173676 1
-0.00899267887366228 1
0.0377462804172055 1
0.10246248303091 1
0.0458027777915223 1
0.105566061217201 1
0.0500544773346858 1
-0.00791652093908645 1
0.08822767276629 1
-0.0405951437084846 1
-0.0145214250587679 1
-0.133059984327938 1
0.202850015184607 1
0.172878724430753 1
-0.360032410531926 0
-0.00284820218536655 1
0.0339023410476178 1
0.0243301092936793 1
0.0773790695606229 1
-0.0342940752759406 1
-0.0328955803200675 1
-0.0271143169100718 1
-0.0375208955267412 1
0.0390686011181243 1
0.00939828407045409 1
-0.0920776017417378 1
-0.0220009544630277 1
-0.0757399372229035 1
0.162020577755357 1
-0.0232959066803196 1
-0.199566978862746 1
-0.170921041740103 1
0.137908083474092 1
-0.190643621990669 1
0.0240641609690206 1
-0.0701905257233457 1
-0.133149117435004 1
-0.295768364242278 0
-0.199604970969328 1
0.0451443420988931 1
-0.133727470141824 1
-0.074103455551309 1
-0.0488858390344714 1
0.0367813286856644 1
0.0599453636959237 1
0.00611623922310574 1
0.15457530806929 1
-0.154713494015343 1
0.0902078911490663 1
0.190198609284922 1
0.00546687045285019 1
-0.10263446793001 1
-0.0309237153584337 1
-0.0101783891133087 1
-0.0870013962301827 1
-0.323799741899551 0
0.0490310707791153 1
-0.153010823555834 1
-0.00218951696312107 1
-0.130303096048381 1
-0.197227853229781 1
-0.0407658611115992 1
0.0125762814760473 1
0.0889720602098598 1
0.00247797895288317 1
-0.0366211960498364 1
0.259052555303183 0
0.0124619060150426 1
0.214606017475196 0
-0.131269963056642 1
-0.238954173026806 1
0.0282607845595578 1
0.12970952957568 1
-0.142821818286253 1
-0.14011126459981 1
-0.279734319063874 1
0.108388680601123 1
0.299542628511328 1
-0.0105604752783822 1
-0.0376673596008407 1
-0.0878451117653114 1
0.11695679452725 1
-0.00101556117986514 1
0.109989304066216 1
0.0613318503904897 1
0.289775118404447 0
-0.0662962622049171 1
0.153345704690351 1
0.00234041964245021 1
-0.124983133689463 1
-0.0695840907265245 1
0.0110008694030337 1
-0.268748103978419 0
0.156727472269735 1
0.178398458628304 1
-0.00680764690825087 1
0.177432936252209 1
-0.113614724227514 1
0.188376309448362 1
0.142600013776695 1
0.147374152613931 1
-0.0216898581553156 1
-0.116589288763084 1
-0.107789640711008 1
0.119118458986792 1
0.0281528649825464 1
0.097376970352487 1
-0.147404577198452 1
0.294498200834467 0
-0.148494059651842 1
-0.0756539686916794 1
-0.288810191635098 0
0.0651972645979565 1
0.087856024150211 1
0.0720855290599924 1
0.0180091397716718 1
-0.0942961612246292 1
-0.043440264874886 1
-0.0947654300287951 1
-0.0117205529234926 1
0.137772383667746 1
0.000692532279842496 1
0.101852881544197 1
-0.0588303046077047 1
-0.00534222184580711 1
0.0700900424146415 1
0.0656265154226334 1
-0.0759909449562497 1
-0.0983435452929006 1
-0.062270924130573 1
0.0508062866338971 1
-0.0162946902737702 1
-0.141069314563003 1
-0.175037100833396 1
0.0266015485205644 1
-0.21524912728052 1
-0.00383158019943375 1
0.103010005152518 1
-0.232647230844046 1
-0.191793607118546 0
0.00747328895969648 1
-0.0311142595497403 1
-0.0162332477489328 1
-0.116279526387079 1
-0.127634533730475 1
-0.0881383746135786 1
-0.058278713968784 1
0.109686206813127 1
0.105807416398963 1
-0.0756214923510951 1
0.0370162626421423 1
-0.119275235125989 1
0.00660733277923807 1
0.180538759141453 1
0.283597095037439 0
0.215173775055326 0
-0.135651556845984 1
-0.0561710586766271 1
-0.0248919029985164 1
-0.196205150069287 1
-0.154788076716703 1
0.0607682116809977 1
0.0794099940213014 1
0.173198231098332 1
0.152513059300097 1
0.138608976298236 1
-0.258904338638883 0
0.169408028785943 1
-0.20443426039596 1
-0.0250881589135579 1
0.095187352233658 1
-0.0362357312198714 1
0.0774072897334957 1
-0.0655443266064838 1
0.198573030632805 1
-0.0959974596533893 1
0.04229783166241 1
0.124317388230384 1
-0.0104032818600126 1
-0.0348357177873385 1
0.050720330868709 1
0.14288608342214 1
-0.0109690489975837 1
-0.0666470024335263 1
0.209872709283358 0
0.0821474964416592 1
-0.0513699072932823 1
-0.31573304764029 0
0.12116584925981 1
-0.0793084746064988 1
-0.0517342177817932 1
-0.0266229577194864 1
0.0122709421093231 1
0.103943159301114 1
0.00568624640242409 1
0.0352841471855836 1
0.0492505834249251 1
0.0566194636990453 1
-0.0844077170035775 1
-0.128792578482625 1
-0.0300666650185182 1
0.0143084974798664 1
0.0298225475241967 1
0.0505536493296639 1
-0.0541310550846317 1
0.0730649420181691 1
0.0349636995853753 1
0.0286154598160579 1
-0.268722994508262 0
0.179038564431713 1
-0.108339153744127 1
0.0128848297660592 1
-0.0151280283824413 1
0.0234355776117339 1
0.00794549352296159 1
0.0613244818524908 1
0.00165153002655083 1
-0.0351184708076353 1
0.0387091556015163 1
0.0257816433908048 1
0.0569084017265229 1
-0.0388507258097131 1
-0.0385431821375944 1
-0.0418211531215232 1
-0.0445484650414621 1
-0.192024819034222 0
0.012352030319406 1
-0.222825466173109 0
-0.00675953359629123 1
-0.0817180756713868 1
0.0752472952111379 1
-0.148376382146865 1
-0.0327834884437171 1
-0.113315312404399 1
0.0434346473928351 1
0.0147898853589658 1
0.155106229362949 1
0.0404549409695607 1
-0.0941854426524928 1
0.126127188695886 1
-0.0909224261102837 1
-0.044527591017397 1
0.110340843165605 1
-0.147104194073045 1
0.00121324693155883 1
0.0268309783096551 1
0.0934697835742244 1
0.10200047051238 1
0.29016592344844 1
-0.135185930737074 1
0.0794874335268752 1
0.040157506453803 1
0.151600285810875 1
-0.0578632729296651 1
-0.0713559962476608 1
-0.000402294442239947 1
0.13192282528904 1
0.0988659662971472 1
0.123811861075321 1
0.0708977503012541 1
-0.151261356257445 1
-0.0437371736092366 1
-0.114701066341903 1
-0.0623735232882939 1
-0.0248865801350942 1
-0.0133775993513512 1
-0.348088008388568 0
0.0150842441489623 1
-0.142002882358686 1
-0.00318846076492181 1
0.0215522531302435 1
-0.0261061026641036 1
-0.0445089714186351 1
0.0706734010361879 1
-0.0434688735684079 1
0.0274787248155652 1
0.112234602430693 1
-0.00630210088420182 1
0.22012017512796 1
0.0155705291062917 1
0.154435883625229 1
-0.0183319241486503 1
-0.181913250211572 1
-0.15455563616812 1
0.0136609054906367 1
0.0289716229288898 1
-0.0140725146048448 1
0.000298018157154051 1
0.0591677530878416 1
-0.158973922449134 1
0.0730533890321935 1
-0.0417376803351231 1
-0.0755790333725604 1
0.0438932881999582 1
-0.062930268130857 1
0.13630411996059 1
-0.120614677292022 1
-0.0504044738448401 1
-0.1215009690604 1
0.0561222567275469 1
-0.0217168527684315 1
0.115554211835467 1
-0.344551494905258 0
-0.186771931079908 1
0.194116700977548 1
-0.0516246784928549 1
-0.0291494795862829 1
-0.0443923591467835 1
0.0780187319655705 1
0.0802349756342922 1
-0.0239218179929166 1
0.0622185231452935 1
0.432525452989201 0
0.0562683496212791 1
-0.136017531402352 1
-0.0214270239551114 1
0.169649225262078 1
0.144954213958697 1
0.150382573521334 1
-0.0112929803031044 1
-0.00635831400747661 1
0.17019394723011 1
0.114233679938068 1
-0.0449196409393173 1
-0.0388101810795679 1
0.230699836322316 1
-0.115144990293969 1
-0.164050422684886 1
-0.0664698250134576 1
-0.109364192095001 1
-0.0305571101645271 1
0.200667767619821 0
0.052267467428385 1
0.273317894967592 0
-0.1649587433111 1
0.0685685243886158 1
-0.116588624386184 1
-0.119110211433702 1
0.140073673804289 1
0.204879237688579 1
-0.11760101099212 1
0.209576695671514 0
0.175437388573676 1
0.0556782072068751 1
0.180926309813817 1
-0.046439274405323 1
-0.0050076799175587 1
-0.032633250402427 1
-0.0216226116411642 1
-0.110394612990327 1
-0.0733670624498115 1
0.0837991396559628 1
0.101382504248086 1
-0.0685414875233811 1
0.0711647654961654 1
0.073125012781038 1
0.0415043950918731 1
-0.314412735074901 0
-0.0330100633434666 1
0.281437361942723 0
-0.183109034270375 1
-0.0843822764150165 1
-0.0494173063734575 1
0.106424739737349 1
0.102686902409216 1
0.0682144804733199 1
-0.173355952722961 1
-0.108584393560343 1
0.100449102869326 1
0.0524195409520471 1
-0.0697764424504741 1
-0.0624464000830795 1
0.134354410990777 1
-0.0702713601777577 1
0.114027408519349 1
0.02809248327051 1
0.0105691733913437 1
-0.0371938152375066 1
-0.0909186471546854 1
-0.114152467902322 1
-0.00243786552132445 1
-0.0356502199105598 1
0.0751782306592439 1
0.220944529766946 1
0.170832719914037 1
-0.00750155022827716 1
-0.0468072676188931 1
-0.0980380802912517 1
0.0239453192252519 1
0.114514302780192 1
0.120745988670713 1
0.169091120088852 1
0.0765925160623814 1
-0.0332884500803872 1
0.0936846507539917 1
0.00921456247352603 1
0.0799188387145511 1
0.11883246658716 1
-0.134483845686171 1
-0.120999080875633 1
0.203011527482302 1
-0.0127408618836722 1
-0.0691578038104955 1
0.0027068929659404 1
-0.0392210495606879 1
-0.00631697387881651 1
-0.113406618024229 1
0.132429754431766 1
0.2464537166339 0
0.00186673927141967 1
0.0349811174148932 1
0.149528874198026 1
0.0371029535505414 1
-0.0947789903980956 1
0.0404974670724072 1
0.0557885758626543 1
0.159762414770406 1
-0.00375600335280454 1
-0.0217632974718938 1
-0.0740626113617934 1
0.11510634731386 1
0.0931417303187194 1
-0.0208405635943965 1
-0.0420752471428294 1
0.00430593877460043 1
-0.0299760983723352 1
0.0227635363034352 1
-0.0521658804342146 1
0.170724259597071 1
0.110724408440653 1
0.00143718938598925 1
-0.176906791257051 1
0.0378237097791336 1
-0.223814867887884 0
-0.252479688488115 0
-0.123031394576855 1
-0.0970606112071319 1
-0.103640710722909 1
-0.0712079241476494 1
-0.125198639706951 1
0.169018386875584 1
0.316549344506847 0
-0.0374726555740598 1
-0.00300058945502114 1
0.0709515132339275 1
-0.158322447349205 1
-0.1267636500198 1
-0.0269368802878252 1
-0.297671585890565 0
-0.0582786485177798 1
0.0404757251475075 1
0.136942217416588 1
-0.205611961724259 1
-0.211318668679791 1
0.121054920305193 1
0.0388707918638008 1
0.206341033206484 1
-0.0949507572514329 1
0.0386581263381561 1
-0.102739548791815 1
-0.305549793081541 0
0.198073178468224 1
-0.266336409366353 1
-0.161091671822317 1
-0.0829998294152266 1
0.0943507417061581 1
0.0143549203220096 1
0.0513494082464624 1
-0.284585417848576 0
-0.0761080592675028 1
0.12295299389409 1
-0.0526210126059886 1
-0.0195965746662759 1
0.0546397052242818 1
-0.172448709690215 1
-0.0300313259244116 1
0.140331480515198 1
0.000819666731711313 1
0.133858313156373 1
0.162613980315605 1
0.0415474125413221 1
0.192518481652357 0
-0.0378719572749316 1
-0.232877025930276 1
-0.324498285407756 0
0.165520426716319 1
-0.224889926417968 1
-0.0736678785845284 1
0.170579662899622 1
0.124350226269154 1
0.031091349137399 1
-0.0253965437263134 1
0.00381183567931705 1
0.0403076540458166 1
-0.168282455543541 1
-0.080031939207602 1
-0.0161360089334841 1
-0.0648686488941996 1
0.155612370143434 1
0.0770230320727156 1
0.0330484906086291 1
-0.00363333622925869 1
0.200689806220384 1
0.188436571389169 1
0.0492895272902945 1
-0.0178372701069486 1
-0.0216523630744854 1
-0.321475395043932 0
-0.104911989033157 1
0.186259390973669 0
0.178929072954613 0
0.0342841644549584 1
-0.232065296669215 1
-0.0590765847915374 1
0.0791777070056162 1
-0.12105824176943 1
-0.0298326671830254 1
0.145945342857459 1
-0.157584918400405 1
-0.127879629846022 1
0.0368931568748735 1
-0.102578180971601 1
0.0115292356892935 1
0.216589355795288 0
0.0842605387582221 1
-0.0813153065027518 1
0.112346282527687 1
0.135036670860069 1
-0.0684787012087122 1
-0.227524828956384 1
0.220380062862289 0
-0.0677321797617218 1
0.28502208580425 0
-0.0977215391682532 1
-0.152499207984156 1
0.0525768648128115 1
0.0954392212399024 1
-0.0924195357962981 1
-0.0545705784709571 1
0.0612994531591854 1
0.017061549955622 1
0.0703821974093326 1
-0.173223817122592 1
0.158304967224779 1
0.0963957001530172 1
0.039577117115089 1
0.0235318640236148 1
0.164092842485424 1
0.176015300619738 1
0.039994802862548 1
0.0043035983218957 1
0.0105884619802725 1
-0.197605535236336 1
-0.144716784418096 1
-0.158082105112616 1
0.0246402606732483 1
-0.231468077066531 1
0.0475814441395616 1
0.0660027823852099 1
0.0818022050185725 1
0.180519394499328 1
0.0889299334887056 1
-0.0265655860732221 1
0.0218592305869263 1
-0.0133815706353912 1
0.0595723609610517 1
-0.000158094204484226 1
-0.0748225448817293 1
-0.101290424342305 1
0.0617048906727342 1
-0.0695499621801473 1
-0.064533691581711 1
0.0424878322346053 1
-0.0400430646195781 1
0.0138486195445082 1
0.0861933397877822 1
0.106179605710561 1
-0.156695914247252 1
0.129396963105837 1
-0.102399134692184 1
0.173617556231361 1
0.122323848567426 1
-0.00801705801679118 1
-0.0284074999156349 1
-0.199312536168006 1
0.0744108391404715 1
-0.016508369796929 1
0.0503207536560739 1
0.0814038910658213 1
-0.0422551479129063 1
0.111479128402189 1
0.00473334156306443 1
0.063529068265655 1
7.05346304868907e-05 1
-0.0166566648798132 1
0.0890917675747685 1
0.0276379235825894 1
-0.0704451790403864 1
-0.088321401353764 1
0.0461493693361369 1
-0.0548463835293308 1
0.104021140695579 1
-0.159727150076228 1
-0.106438315140151 1
0.00318589267361829 1
0.0611395636803679 1
-0.161601752983692 1
-0.0837495371434858 1
-0.0314557851383351 1
-0.0419151396107362 1
0.190773713185 1
-0.0626692395807791 1
0.120123631215026 1
-0.0628467031458601 1
0.146527854248546 1
-0.0475919753632602 1
-0.00936271427876248 1
-0.137536573780533 1
-0.0661951501591137 1
-0.121699813111418 1
-0.0176043866041338 1
-0.114024724697614 1
-0.0325543289897659 1
0.10739579877213 1
-0.00912441280523257 1
-0.0114034959990792 1
0.0529785734856398 1
-0.0731150960020924 1
-0.205183500867277 1
0.00183810607778587 1
0.272945454719642 1
-0.0570059521167225 1
-0.0932528442099847 1
0.00986998337539836 1
-0.191652168897149 0
-0.109879903494497 1
0.0954541804601507 1
0.127097987335437 1
-0.208601700445347 1
-0.0864375125284622 1
0.195633582366868 1
0.0505122155069214 1
0.196643580148147 1
-0.0266478368524237 1
0.0237485700770577 1
-0.0417924836409604 1
-0.0683842222615204 1
-0.115563913692499 1
-0.266041157604694 0
-0.152393400914136 1
0.00434659055556095 1
0.0871551683411116 1
-0.0904413444247754 1
0.119817917494773 1
-0.0704678773054373 1
-0.179588380420495 1
-0.167667301249044 1
0.0930688396316629 1
-0.196794886806849 1
0.192114722457259 1
-0.0951918158251184 1
0.124277799827114 1
-0.122669552787636 1
-0.00195806224112201 1
0.174391693613177 1
0.162415507218797 1
-0.0544832339988036 1
-0.015219242741763 1
-0.243233962651822 0
0.0610888385999792 1
-0.00143812627005894 1
-0.124780744519863 1
-0.125935583968069 1
-0.0450331732619063 1
-0.0883928425881597 1
0.0376419749679953 1
-0.0301105753956553 1
-0.0390778080275023 1
0.229070562716272 0
0.0117591299703035 1
-0.0500721205282265 1
0.0829243289430931 1
0.0774969462683974 1
0.135783310313482 1
0.179508924940708 1
-0.0489353205329303 1
-0.108085543399027 1
-0.0137291894359096 1
0.102471626961005 1
-0.0430470365651936 1
0.106401324158939 1
-0.132173380297937 1
0.106520329568965 1
-0.00195485486466886 1
-0.00731358497533027 1
0.108391640808913 1
-0.0167398155010757 1
0.0737006863701742 1
-0.257590788858521 0
-0.00116669236712618 1
0.0400724844669998 1
-0.0239781664407193 1
0.0332110968055872 1
-0.146191033176878 1
-0.0665383556560044 1
-0.0241039648254023 1
-0.00785071421026716 1
-0.0620228242457176 1
0.173854399168524 1
0.055231000869829 1
0.0130281899956969 1
-0.06815169444479 1
-0.195083248880065 1
0.0923223387744337 1
0.353036902968714 0
0.0202992895192418 1
-0.192824039734079 1
-0.327011413364636 0
-0.113666198850972 1
-0.102901681160552 1
-0.0044012707017507 1
0.00144744815685622 1
-0.00332280635839361 1
0.0635399449549079 1
-0.159115199453255 1
0.0385224506347536 1
-0.000682557116273842 1
0.122565690877831 1
0.0339992512119419 1
0.0760890758589941 1
0.130177223272832 1
-0.0385415246432901 1
0.00503497894134884 1
0.0893180875953273 1
-0.202976056996472 1
0.0920877458809868 1
-0.0330783731127449 1
0.11485759413488 1
-0.235233655596421 1
0.0633244319059697 1
0.117987114518837 1
0.0552684667102724 1
-0.0212297006123954 1
0.121784831222005 1
-0.0413133983811377 1
-0.129054508433913 1
-0.146116593356388 1
0.135246071786105 1
0.0550927130702196 1
-0.0474689091108133 1
0.00847850002048023 1
-0.15187809419509 1
-0.228278587547385 0
-0.187305248759436 1
-0.144448601729468 1
0.0978682846065844 1
0.0593667119458272 1
-0.217787669785708 1
0.0174200841110785 1
0.0278354697139702 1
-0.115556036296437 1
-0.233250070879076 1
0.0497532629859526 1
-0.136664959188327 1
-0.0784995049576325 1
0.0284669461218379 1
0.177294000679404 1
0.245048920541247 0
-0.0426407032228437 1
-0.124634803790044 1
-0.0978332163768472 1
0.177903932529335 1
0.0628968955494209 1
0.155421458890924 1
0.147112734379539 1
-0.0732300828038516 1
-0.0553062089398602 1
-0.0217289136903003 1
0.161762176646779 1
0.138595865387252 1
-0.0118991932667473 1
-0.107825730155356 1
0.098287615771287 1
0.148529456745721 1
-0.128787294664369 1
0.118370233574693 1
-0.0948530574800178 1
-0.0236293345708524 1
0.0165936525922888 1
-0.0297542207299275 1
-0.174720020566338 1
-0.0442128182745828 1
0.0205711256496018 1
-0.156027076869637 1
0.209159872479192 1
-0.0604232559538489 1
-0.0675654439969074 1
0.0851431044110355 1
0.126227901147685 1
0.10480854316639 1
0.0397642652283401 1
0.192201589326853 0
-0.140539561685891 1
0.178013831878669 1
-0.154591716678642 1
0.105159684276788 1
0.0330078083417317 1
-0.190340591430989 0
-0.176795956181636 1
0.135370802244502 1
0.0719692549371266 1
-0.0761583138309079 1
0.302240591918047 0
-0.022857229002936 1
0.140724345654073 1
-0.240136424117046 1
0.142620791149514 1
-0.0102789059792118 1
-0.0638157786414575 1
0.0828227446852474 1
-0.10609798635908 1
0.225455231170071 1
-0.12631620971991 1
0.147286491569824 1
-0.0905503126182392 1
-0.0231433314329954 1
-0.0666733941645705 1
0.249443777486493 0
0.10309678930761 1
0.0415130493093485 1
-0.0710895591055188 1
0.0149608405096522 1
-0.217904185839462 1
0.0544753772996885 1
0.219435550598635 0
0.109977538129831 1
-0.110967289596871 1
0.163939284713605 1
0.00783570755039626 1
-0.00943158542314707 1
0.237802532181991 1
0.130176297526092 1
0.0489706885797608 1
-0.046299962285838 1
0.0800009792412347 1
-0.0448611653764241 1
0.17157495227007 1
0.0264763491146243 1
0.0587502738318314 1
-0.102999547931563 1
-0.0340554299416704 1
0.125827088461417 1
0.0491014757722021 1
-0.0275206078405125 1
0.12975065594306 1
-0.0693999272146026 1
0.0844719870559047 1
-0.115027736364822 1
-0.117852528612371 1
-0.0641300497661244 1
0.150603271072444 1
0.0403237097812574 1
-0.0132201777068964 1
0.0639480778677984 1
0.126792210634278 1
0.0312635104333141 1
-0.138496517825733 1
0.0550004740526488 1
-0.0136554377887767 1
-0.0213709380198458 1
-0.0663787740914004 1
0.180904394717318 1
-0.139895074291165 1
-0.0629597670529571 1
-0.0730586126050979 1
-0.0432800075225165 1
-0.0297380428800555 1
0.00329923827561619 1
-0.0414412792884579 1
0.0738096179622824 1
-0.141244006725648 1
-0.167505564461908 1
0.152647653175691 1
-0.0326319552647265 1
-0.31272398708415 0
-0.03696002588036 1
0.0185268510751766 1
0.0987068583219953 1
-0.0159112745181949 1
-0.146416575280124 1
-0.0595703503323392 1
0.368096769241443 0
0.0746964586360042 1
-0.26419566607511 1
0.251510994508435 0
-0.155972836926563 1
-0.0902391272993183 1
0.0961206179182044 1
0.0507618224913378 1
0.172598359065062 1
0.034366650773988 1
-0.0243836355814301 1
-0.0636414425298553 1
0.0135208135929972 1
-0.0591572006388741 1
-0.166204709402283 1
0.0341534609965454 1
0.0418576481724455 1
0.0456662688708154 1
-0.0665569301027329 1
0.126156246639468 1
0.0455371809953036 1
-0.160536761449146 0
-0.157516464192241 1
0.100217730379481 1
0.0655908340588302 1
-0.196639276620772 1
-0.114838716039558 1
-0.137331778564783 1
0.0545485390813046 1
0.22951043657904 1
0.0403538045565316 1
-0.0258590723005639 1
-0.0866199915652875 1
0.0445098377813617 1
-0.120048459884163 1
0.00198647826693646 1
0.0308486813514248 1
-0.0873469897462459 1
0.0907759352740724 1
0.0977363014959178 1
0.100986737996084 1
0.224842585194311 1
-0.0766648468403032 1
0.0293535243695643 1
-0.0913441686744749 1
-0.0476739882314292 1
-0.0307624722366115 1
0.0310792963472153 1
0.129424777560342 1
0.180162829576006 1
-0.0829882611829097 1
-0.169753746122402 1
0.0738397773223492 1
0.184986880914813 1
-0.00396019339789382 1
-0.00719573547175067 1
0.170795955814593 1
0.000402317293130252 1
0.112783791935653 1
-0.181172461613991 0
0.0247481965880496 1
-0.0255371417675598 1
0.187950865154846 1
-0.00847789706278826 1
-0.211734506564044 1
0.129621990898633 1
0.00406115695777057 1
-0.149310666601708 1
-0.0286128735859029 1
0.19315209235073 1
0.0479876148560045 1
-0.0270313064339079 1
0.0187817685821846 1
0.133276486931057 1
-0.0845546406426607 1
-0.168670676772202 1
0.0572869970218453 1
-0.0810438350573992 1
-0.0115127247427403 1
-0.0730973784026038 1
0.0710808820532335 1
-0.00555341656643515 1
-0.111507403382721 1
-0.202694871690409 1
0.0544196103910471 1
0.0956270460999595 1
-0.127865452769812 1
-0.0591320464967247 1
0.0706096522383184 1
0.133580699540834 1
0.0834583444261568 1
0.0344186674443459 1
0.0851489403826072 1
0.017038100899555 1
0.0460765107121539 1
0.0757131003604613 1
-0.137441821210807 1
0.282936802967799 1
0.0872575189613141 1
0.214112323003658 1
0.156262826025765 1
-0.0179672660895946 1
0.115957219793888 1
-0.0726341827781432 1
0.00414228251980896 1
-0.176078681757004 1
0.0183713154002049 1
0.0381801102681305 1
0.0600407169180799 1
-0.137560857830555 1
0.17444316892167 0
0.0431495281120518 1
0.0843254251421618 1
0.265476801438458 0
0.0872416929745115 1
-0.0887239131557688 1
0.145030404270422 1
-0.0201998993665552 1
-0.142689967587847 1
0.0417923512247836 1
-0.0103564142862822 1
0.0464005573253555 1
0.00834040393930772 1
0.088293100606198 1
-0.0381318806187536 1
0.137462933356844 1
0.0554408454261061 1
-0.0269664704191739 1
0.139283958435967 1
-0.265274262891436 0
-0.0357949537107825 1
-0.220931437778387 1
-0.0602739162455813 1
-0.0099334111429105 1
0.0146939863183223 1
0.118886793201302 1
-0.0128700508067125 1
-0.0273227732696768 1
-0.00776862800142573 1
-0.0178148014766126 1
0.153551178645393 1
0.0287258262132242 1
-0.173176889411592 1
-0.0206622319935055 1
-0.108549846597258 1
-0.113691174942198 1
0.0909563983849598 1
0.11903432768895 1
0.171061482404989 1
0.086073604270336 1
-0.257039666532313 0
0.0862252460307289 1
-0.0565806663101653 1
0.110870309790107 1
-0.178803405799577 1
-0.304466345000888 0
0.00181393934397229 1
0.0779804454427371 1
-0.297246704598129 0
0.0970884581177831 1
0.11272058192437 1
-0.158846439212114 1
-0.152899499745188 1
0.125516274322197 1
0.0426491706529151 1
-0.0288161594474475 1
-0.062012714204887 1
-0.0508989413959238 1
-0.118019762423283 1
-0.00918334826438728 1
-0.0855893214186971 1
-0.115700651003542 1
-0.156279258297187 1
0.136279008346791 1
0.000855797543797562 1
-0.130052140507356 1
-0.00842270654432709 1
0.117492595885789 1
-0.0749095028037904 1
-0.175922346198389 1
0.0456997456360929 1
0.0132491965294579 1
0.0247755626414505 1
0.0758148604049712 1
0.230232022542772 1
0.170893875619311 1
0.136565533392574 1
0.0845493162713503 1
0.0179428058700877 1
-0.135477650142207 1
-0.0330588309776237 1
0.22566986867604 0
-0.0170975469839033 1
0.196811037706003 1
0.00541598588693656 1
0.0328569773577761 1
-0.0266571569291829 1
-0.0371447597884666 1
0.0522862128924029 1
0.0274410381482994 1
0.0120260972152822 1
-0.145530638121666 1
-0.001325165694822 1
-0.270271269269735 0
0.135112350616869 1
-0.282871142990882 0
-0.150198067250671 1
-0.0946038790687107 1
0.0552255657286951 1
-0.0914069196496083 1
-0.0312731460234595 1
0.00201748384729244 1
-0.127012137786859 1
-0.150078043963726 1
-0.0799902720841589 1
-0.0172109452846751 1
0.0682420877972885 1
0.0431560957794017 1
-0.0698684746160732 1
-0.0285717294216147 1
-0.00114711377610022 1
-0.0737084853868034 1
0.0072984165342861 1
0.0991750479452328 1
-0.165948073542803 1
-0.121529174618752 1
-0.133011284400359 1
0.0840187878993948 1
-0.0826674823182449 1
-0.117878931924088 1
0.101071392744227 1
-0.166385765434358 1
-0.054679775940392 1
0.142602576033419 1
-0.0361686295067253 1
0.0978565325697336 1
0.0525978348097042 1
0.00113901327796862 1
-0.0610762614591463 1
-0.0842242690588616 1
-0.00831753711201711 1
0.096349083399418 1
0.0250235424240594 1
0.097870839717656 1
-0.140474705446573 1
0.00223849514125953 1
0.254821479662983 1
-0.0059683249515237 1
-0.0323534183409845 1
0.0269473357178883 1
0.0804438516364424 1
-0.0752248187049018 1
0.0535798674076831 1
-0.0754317029403609 1
-0.0368554692537676 1
-0.118803790718539 1
-0.127979816666266 1
0.0468174726381373 1
-0.0906844730746562 1
0.230262883375891 0
0.0188519957248035 1
-0.0370237675931639 1
-0.0669379539769367 1
0.101556171760279 1
-0.235204323629682 0
0.142026881783102 1
0.0762768822551021 1
0.0430707953868099 1
-0.0248974388706879 1
0.0515878785136274 1
-0.0519780152933242 1
0.0293086190639117 1
-0.10400293150306 1
0.084203366723697 1
-0.0559914873644007 1
0.0600808507150194 1
0.0408791934200784 1
-0.0336573691042397 1
0.180811608675118 1
-0.138730726361508 1
-0.10247167502048 1
0.00398456977634835 1
0.0628635967427817 1
0.0109658005182346 1
-0.0303800007318477 1
0.135954178827973 1
0.07540964526397 1
-0.0526794524205641 1
-0.0616965114772427 1
0.160824021270205 1
0.267904052573096 0
-0.0679215350986277 1
0.192508396245917 1
0.0957532110272928 1
-0.0980003997167596 1
-0.0186664103126261 1
-0.0364361774208272 1
0.462876775241298 0
0.209281122218055 0
0.285743128003152 0
0.0192260175778139 1
-0.00790707064935754 1
-0.0144814779570794 1
-0.181443646885903 1
0.0629509347472361 1
-0.224069217233934 1
0.0549005927342504 1
0.173926982372171 1
-0.21029806695016 1
-0.0617258178629838 1
0.0636754854281508 1
0.0813126101405098 1
-0.0482114730733836 1
0.0937018255278461 1
0.148067548935685 1
0.0803833194696104 1
-0.159104584973049 1
-0.0717636322739436 1
0.176010579154005 0
0.00679903069349783 1
-0.0269637590279016 1
0.0410591079821673 1
-0.0251757537561208 1
0.0880936162510531 1
-0.0423012122485863 1
0.163762313296136 1
-0.00298998695034858 1
-0.0630575127234957 1
-0.16326641796818 1
-0.0421117858480742 1
-0.124087586344665 1
0.0306336219261023 1
0.206671450472804 1
-0.146403322235114 1
0.0259708507690326 1
-0.0522745076459751 1
0.274732181620525 0
0.162572652168941 1
0.240207957632732 1
0.0966397677365724 1
-0.0550078887661101 1
0.081027236382089 1
0.186537695785076 1
-0.139622484074409 1
-0.0197512869785101 1
-0.210216926731665 1
0.103816188350181 1
0.0158303907205917 1
0.0059745783772305 1
0.115188655849399 1
0.144174393478505 1
-0.187025853693412 1
-0.0345110696768474 1
0.0414696908476874 1
0.329689064786235 0
-0.119702527408289 1
0.0212542673189245 1
-0.215908922632169 1
-0.0276355627149552 1
0.108708891804315 1
0.099204038076368 1
-0.261882134690882 0
0.06880928133027 1
-0.0477104014283442 1
0.108215945615734 1
0.0466278448713351 1
0.068287305283289 1
-0.00434185033235901 1
0.196614298016111 1
-0.0751745759869134 1
0.126489600867155 1
-0.0501023145077005 1
-0.00617441012231571 1
-0.0656498303807687 1
-0.0860408858465389 1
0.120931674161016 1
0.227784027691962 1
0.0404683972704018 1
-0.0711011304512951 1
-0.274190601858105 0
0.185026080468869 1
0.0113900617371476 1
0.0426692134532498 1
-0.07632293484928 1
0.125610463803305 1
-0.18349115952227 1
-0.00623396297030439 1
0.0648375436429727 1
0.00570848856054999 1
-0.0290063495980691 1
0.204810000215358 1
-0.00728660723891705 1
0.0854558400391109 1
-0.228393520881146 0
-0.109585323824028 1
-0.0228200778548913 1
-0.0600379487473483 1
-0.0860239341466887 1
0.203526355980407 1
-0.00853888204544207 1
0.0252622854928898 1
-0.296401349073677 0
-0.164908019323043 1
0.069153267300653 1
-0.221771854918371 0
-0.0866613523714377 1
-0.112030831234181 1
0.196616044660366 1
0.189562859123249 1
0.013921411087351 1
0.0836609881964539 1
-0.0334808845943328 1
0.0227409158697599 1
0.00710005519162949 1
-0.0796576575724168 1
-0.0790857896138083 1
0.0536323925352743 1
-0.163858862626935 1
-0.045152503430124 1
-0.109970480385584 1
-0.221721643095069 0
0.25141209981395 0
-0.100695455177371 1
-0.222900542552782 1
0.0779625400929524 1
0.032706278212633 1
0.0587527393482966 1
0.0249431369253549 1
0.177099785696744 1
0.0995121811205695 1
-0.0311938688722274 1
-0.0764169283168141 1
0.119936033470954 1
0.0576117249332096 1
-0.136779462947101 1
-0.0387655678053958 1
-0.190542428383466 1
0.0114380285299141 1
0.103534051420103 1
0.111337804758626 1
0.0565493306934747 1
0.0118458852895597 1
-0.0743520311967168 1
0.160643778090528 1
-0.307441495574393 1
-0.0505858698651036 1
-0.0942957170595635 1
-0.153735263493656 1
-0.0821450827856442 1
0.247193666905281 0
-0.0460855546644488 1
-0.0143614677019701 1
0.0286684981756681 1
0.331809478764579 0
0.22245633716121 0
0.133839567011153 1
0.0836808649972317 1
-0.0252105496129746 1
-0.00758472791152785 1
-0.0166944406565397 1
0.0156681691632965 1
0.080026328915729 1
0.0514176810209024 1
0.11629971870798 1
0.0278703667065865 1
-0.236187026470864 1
0.0374345293665612 1
0.0641805514282932 1
0.126497802125243 1
-0.0663381002126311 1
-0.12016507991684 1
0.013873997820992 1
-0.119914594547473 1
-0.00522678628026825 1
-0.172149549875219 1
-0.125443084086031 1
0.00363902358635709 1
0.0941114296242577 1
-0.106794520229252 1
-0.0968684126964528 1
-0.0596271533651505 1
0.0560344714926948 1
-0.0990539222091047 1
-0.130931394157121 1
-0.107174848335106 1
0.108325541175669 1
-0.0602471278543862 1
0.034162456040336 1
-0.0385090049526028 1
0.235050552237957 1
0.0663761082111067 1
-0.0594657769246768 1
0.0362115058761631 1
0.0462284588036882 1
-0.0797928996105101 1
-0.105781046350868 1
0.169106580889846 1
-0.143193267208459 1
-0.0673018485534003 1
0.00672820101324344 1
-0.0243366453067456 1
-0.264172660833655 0
-0.148027840016376 1
-0.0707906092358659 1
-0.00126783352598536 1
-0.00911239675518141 1
0.146178587301293 1
0.0220518238476169 1
-0.168804664191903 1
-0.172592060440181 1
-0.0501399462475712 1
0.0919616695519456 1
0.124691655289403 1
0.0916619051753378 1
0.0243797020110035 1
0.163198162346598 1
-0.135091644030066 1
0.128118078642523 1
-0.0188898062130471 1
-0.167330498494307 1
0.0320400535078885 1
0.0419984883110984 1
-0.0471017885317216 1
0.0465803149805623 1
0.163506659020045 1
-0.17245972987955 1
0.206692480824852 0
0.131264068813552 1
0.122147003550331 1
-0.0067724349886891 1
-0.0211144481048377 1
0.149729112812346 1
-0.101974763858826 1
0.073969666659277 1
-0.189976148979073 1
-0.0951430999661816 1
0.0919936407100655 1
0.189297464204383 1
-0.00512594060823507 1
0.0197781166036939 1
0.0523507819748808 1
-0.079364727997345 1
-0.0268365946823325 1
0.0495304464746099 1
-0.260217677596251 0
-0.0499473581628486 1
0.0164674098114227 1
0.0815535950598195 1
0.0714939032768492 1
-0.115046586376398 1
-0.0791030544192992 1
0.0231100512320884 1
-0.0375991192041217 1
-0.00949856292412033 1
0.126898550147765 1
0.05161608556495 1
0.0694447345544004 1
-0.0333649857817386 1
0.31469083879211 0
-0.262775143228507 0
-0.134719755474554 1
0.200628205004479 0
0.0732259305259084 1
0.126094540256355 1
0.0113784847760182 1
0.118117335900637 1
-0.128896786809718 1
-0.0330064606377187 1
-0.110893411641106 1
-0.17821877397438 1
0.286940836959479 0
-0.120701488937294 1
0.110644442398896 1
-0.113154381936226 1
0.0532035064522129 1
-0.0887118282785296 1
0.0412440966579794 1
0.113106652625937 1
0.0983433217465143 1
0.0690912468428089 1
0.0839232861647768 1
0.0370086132107716 1
0.1915191375909 1
-0.0498566583715999 1
0.0802674314402866 1
0.103185486118159 1
-0.0211622106970206 1
-0.0533872397330064 1
-0.0740503886323181 1
-0.0213345557610725 1
0.150544998348174 1
-0.0937943695513701 1
0.218887044797461 0
0.100888351049719 1
0.187487086938537 1
0.0948540450984898 1
0.114917775233764 1
0.145274557106856 1
0.0676723655115726 1
-0.000161369838179957 1
0.206335834882161 1
0.14318789264794 1
0.084272980578189 1
0.142386261164993 1
0.0664263982056861 1
-0.019720334028332 1
0.151651479070035 1
0.210217046207662 1
-0.0672476163482373 1
-0.00746852584868835 1
0.00729906443507822 1
0.0576295442235246 1
0.0927762525451556 1
-0.10191930238193 1
0.19874365398759 1
-0.0762649942314104 1
-0.170313003294086 1
4.87725080444146e-05 1
-0.0898492004778057 1
-0.116568705110828 1
-0.0534920887093366 1
0.231298461260907 1
0.26244482440616 0
0.0272119856221333 1
-0.270401413724015 0
0.019833897365419 1
0.155113969266684 1
0.101853608649525 1
0.0332345755567506 1
0.00123227386620569 1
-0.157271090302112 1
-0.00521101120466506 1
-0.141769004379819 1
-0.138516921070935 1
0.0353380423989502 1
-0.196466890076225 1
0.248214125080379 0
-0.061508949539368 1
-0.0162505891397863 1
-0.0954390609436551 1
0.0890684380943018 1
-0.116525722064623 1
0.110287587420706 1
-0.0756180464845804 1
-0.157236000162956 1
-0.20446081773892 1
0.163595716906101 1
0.0525808055156358 1
-0.0601658716246667 1
-0.0683571362527012 1
-0.148580808660951 1
0.150491712034126 1
-0.0618590913218198 1
0.0398178923045072 1
0.181885255211968 1
0.0843096152947225 1
0.0835898131970541 1
-0.110288212592157 1
0.0432000423698705 1
-0.0760324086184014 1
0.0523916160537089 1
-0.170084796202196 1
-0.10153582758352 1
0.0860692515371877 1
-0.169656355270681 1
0.0183220935609851 1
-0.0385655338768449 1
-0.02021530775246 1
-0.0235371392452355 1
-0.194089299632493 0
0.0406778535317259 1
0.0897049035175747 1
0.0281974578576403 1
0.222444611132284 1
-0.148059592692674 1
-0.0534753589304869 1
0.108857702264517 1
0.0978004466881897 1
0.231556574939201 0
-0.227865342682917 1
-0.0451798549478195 1
-0.07159285963054 1
-0.118827707486753 1
-0.113205912629854 1
-0.0769619913707006 1
0.0603361492953349 1
-0.101763347199463 1
-0.0486024637416504 1
-0.131663960594076 1
-0.0283127353549031 1
-0.11597439499803 1
-0.126883381383199 1
-0.0653307578666461 1
-0.192894574268249 1
-0.0478322147927779 1
0.252415159965883 0
0.0819002607137967 1
0.0294714667186395 1
-0.198023989838495 1
0.0825955172331033 1
0.180614062002262 1
-0.18261396175827 1
0.0644780711882781 1
0.0387215459215909 1
-0.341626651647398 0
0.0152495661358336 1
0.0175434142445197 1
0.176988034795117 1
-0.0185531556707676 1
-0.0747088967055463 1
-0.188629855048941 1
-0.000321014292778051 1
-0.123202681702093 1
0.167184067680257 1
0.122781962734223 1
0.1279387190754 1
0.288694400054117 0
-0.210711904825448 1
0.159564576475104 1
-0.00149412615570453 1
-0.125815686101349 1
0.173999888345799 1
-0.148159563294149 1
-0.0693970615969935 1
0.0153310242604011 1
0.132550075900786 1
-0.099913800518449 1
0.212169251861836 1
0.19284125728046 1
0.129443239308114 1
0.296467789904079 0
-0.208346849812701 1
0.0300463464113916 1
3.13570626035969e-05 1
-0.0580984662580292 1
0.0342396392130945 1
0.00286209765854471 1
-0.193808134615667 1
0.0700931937920427 1
-0.0252469393120635 1
0.0376839471431297 1
0.0676198483233243 1
-0.0320941193871292 1
0.00317258362050316 1
-0.0694512864122752 1
0.0710406528121193 1
0.0754338027150924 1
-0.208838299416148 1
-0.236948105037268 1
-0.0606235457004524 1
0.0703958735841779 1
-0.0324481655772305 1
-0.13086111352305 1
0.0292734822561303 1
0.162809721172933 1
0.340902845540326 0
-0.0487789130803545 1
0.344686524795598 0
0.123473358176947 1
0.0208742243848165 1
-0.152626745476682 1
0.125500557134738 1
0.118946207962653 1
-0.172564952460978 1
0.00156786931799546 1
-0.0765285775617494 1
-0.0903100950086998 1
-0.000771552480964006 1
-0.0682177559499891 1
0.200563942149934 0
-0.0603973659255604 1
-0.0803814388218996 1
-0.311969694868938 0
-0.210069883437467 0
0.247483250296329 0
-0.200905899669126 1
0.0558277577022938 1
0.180197826196518 0
-0.0119305129695648 1
0.0182560218151887 1
-0.0229949940614845 1
0.160428173991609 1
-0.126682309082389 1
-0.0221873201372776 1
0.314551075150009 0
-0.121953640190871 1
-0.119545052676949 1
0.1886780344842 0
-0.107525784849203 1
0.135580110336351 1
0.14128638856824 1
0.0299331382316972 1
-0.0240404521998479 1
-0.00193229868740521 1
-0.102216591511328 1
0.19999108494978 1
-0.106000828392786 1
-0.232594762125877 1
0.0942217626879027 1
0.202487420695695 1
-0.156729008014544 1
-0.0856952580975384 1
0.151642929703901 1
-0.113359835918237 1
-0.109602498838936 1
0.0256432004653705 1
0.0654119418816948 1
0.191987434154216 1
0.0123698936427192 1
-0.0192195302969412 1
0.126210242868616 1
0.0127997070883095 1
0.130489870250307 1
0.0653358017087773 1
0.0601958771869799 1
-0.185210159776708 0
0.0742596466038777 1
0.2032404765197 1
0.0803454761657497 1
-0.161250286327724 0
0.168462366756353 1
-0.323625102929133 0
-0.241629601240994 1
-0.134114237123765 1
-0.107663019035425 1
0.0180927583124047 1
-0.000595083595730218 1
-0.0342568713104032 1
0.157222593968975 1
0.0680234964972318 1
0.181533994143268 1
0.0662989802753798 1
0.0672160822136072 1
-0.00269852102143273 1
0.000230168744552071 1
-0.264825762152135 0
-0.258780955300204 1
0.0814400461078236 1
0.0172617109463065 1
0.0351934914415611 1
-0.243821635003563 0
0.025058957005266 1
0.150851649613157 1
-0.0402457052597689 1
0.0786358346279634 1
-0.00868993643422165 1
0.0310912138521053 1
0.224865125183822 0
-0.17415488381534 1
-0.0845025060591578 1
-0.132345438854802 1
-0.0466047173528345 1
-0.157280462500332 1
-0.0576559801878259 1
0.318269118876993 0
-0.225673062895892 1
0.076937682064195 1
0.12403090191677 1
-0.0303229910981351 1
0.00849410685580888 1
0.146082507468097 1
0.11488556629371 1
0.0179448896694065 1
-0.0693445904097257 1
-0.270416122828828 0
0.12808492818329 1
-0.0898690783313317 1
0.110667983248749 1
0.204825879665179 1
-0.0158483932565326 1
0.110404810198817 1
-0.00705663513238011 1
0.0839494568691069 1
-0.0736830534871876 1
0.0172763805965323 1
-0.117741733045392 1
-0.0900346827944283 1
0.189278575956666 1
-0.16049363563717 1
0.214652034114572 1
-0.149936568839494 1
0.0991687033547678 1
0.113311483819638 1
-0.00922505560114411 1
-0.0468932382110828 1
-0.190732235408542 1
0.133798265244181 1
0.0113441476051084 1
-0.23553746546671 1
0.0329117487114517 1
-0.0357889367189997 1
0.0651889666649795 1
-0.143829681080113 1
0.152389191707437 1
-0.0732785133663323 1
0.0294679387945836 1
-0.0797382948466657 1
-0.019526518466307 1
-0.214175303438712 1
-0.0608289309838958 1
-0.241734849302792 1
0.0572475952598699 1
-0.0285880290546312 1
0.0118157552346843 1
-0.0886442117067713 1
-0.00388861694866041 1
-0.0597566900996574 1
-0.00350279687590216 1
0.0619925625139573 1
-0.05632148252828 1
0.0831926850957446 1
-0.14894591684607 1
0.0323043987126046 1
0.105594397244917 1
-0.0528096211209988 1
-0.00529938585208558 1
0.141202419081512 1
0.12645880030574 1
0.031647700851422 1
-0.0424442173832134 1
-0.0718817658432543 1
-0.173098917622081 1
-0.211803290059411 1
0.185441637258534 1
-0.0369969494822973 1
0.0520780969184242 1
0.0146956939311849 1
-0.081358892269119 1
-0.210550068290619 1
0.0907785482031412 1
0.136885412433528 1
-0.166397119829484 1
0.0620442000697362 1
-0.0139619120149988 1
0.130616692642568 1
0.0394234698787118 1
-0.0280557296950976 1
-0.191903499242599 1
0.0412436555044875 1
-0.0562755236831707 1
0.195269908315914 1
-0.0809346430204228 1
0.138518101435026 1
0.00244352292249096 1
-0.0209270043490024 1
-0.290570038828743 0
-0.175123357553854 0
0.152715987134555 1
0.0583815676619921 1
0.274765615363802 0
0.0590504044436281 1
0.0138126664643575 1
0.0678168500236701 1
-0.00138023364642115 1
-0.0484091773491474 1
-0.0362465723726112 1
-0.0339251629951427 1
-0.0171818509762619 1
-0.113148174046983 1
-0.208018403553372 0
0.11859965226511 1
0.159438603857115 1
-0.00636280351132909 1
-0.070232207946752 1
-0.0111360324255365 1
0.207478237223125 1
-0.0262021322748911 1
0.333658611811702 0
-0.123663254420357 1
-0.122227736564555 1
0.231037251660026 1
0.320038252314497 0
-0.0197087843558149 1
-0.0917139890122474 1
0.00385602727854042 1
-0.1005892098023 1
0.0118979409355667 1
-0.124985797518563 1
-0.0391857932410905 1
0.161561755618023 1
-0.000383883808170307 1
-0.213506767513042 1
0.223666735463886 1
0.0402372564270759 1
0.0725149460430247 1
-0.105504831823682 1
-0.164077386584184 1
0.0756583899380334 1
-0.0658448665346858 1
0.326008280219872 0
-0.0819133763891406 1
0.192738070531598 1
-0.0441902552950798 1
0.027448252688523 1
0.00459989866274591 1
0.0543843441577602 1
-0.0543900356647871 1
-0.134542312953522 1
-0.0588385530762172 1
-0.0658988781941035 1
-0.0514233860315944 1
-0.00749932858514744 1
-0.0199967126240007 1
0.158473086477574 1
-0.130580566820384 1
0.244029172216219 0
-0.031558272231932 1
-0.0516924303313308 1
0.204682480325727 1
0.0284733623232123 1
-0.000260276471299913 1
0.0494391291013596 1
0.082814543250621 1
0.220571826760339 1
0.0829824390774265 1
0.00280402125880731 1
0.160342411382243 1
0.0497370997436819 1
0.00286508484342108 1
-0.208159968743547 0
-0.103633609036818 1
0.0582798398288625 1
0.00534268661916294 1
-0.200040777040517 1
-0.127237807703335 1
0.0606153320607942 1
0.134903414426525 1
-0.0255787726761787 1
0.0550012514249235 1
-0.0439421410005862 1
-0.0968684989073984 1
0.151112407449217 1
0.0221848850088238 1
-0.258609910235261 0
0.0262099542619475 1
0.109959270493069 1
-0.131645303960265 1
0.118194415984944 1
0.0944538359636254 1
0.122412840364195 1
0.0871657376822411 1
0.0802740389597979 1
-0.0837496546100306 1
-0.0270532373729419 1
0.0881637445464885 1
-0.264227763012458 0
0.220784549123331 0
0.0298790713153694 1
0.00637032927170944 1
0.152987376197968 1
-0.01233436067646 1
-0.104822514060085 1
0.0719702077748401 1
-0.055170863978124 1
-0.000400009282129521 1
0.163563431673348 1
0.0201671513912578 1
0.151160380430271 1
0.0972949852323055 1
-0.0876589508240035 1
-0.0212501209574641 1
0.141271668381935 1
-0.115694263610323 1
0.0992708804248252 1
-0.0118499847223556 1
0.186776672056318 1
0.164369458806828 1
-0.0428913619391824 1
0.0617315649587136 1
0.0212338957058915 1
0.0301680528415459 1
0.109767582265548 1
-0.145724400896785 1
-0.0354400679714012 1
-0.0469405964398643 1
-0.0476594143931101 1
0.0424502323857908 1
-0.0215756037135082 1
-0.00771183277610789 1
0.143123273617819 1
0.107820168587024 1
0.00685292349249549 1
0.0506920090354838 1
-0.200352576827632 1
0.141758725894436 1
0.195327573496299 1
0.0830145792291331 1
0.0989593713112767 1
-0.135463890547816 1
0.128618977493246 1
0.182266829764235 0
0.110291880829538 1
-0.0326376483014881 1
-0.194453999228903 1
0.0726396539614505 1
0.1605389382009 1
-0.132801637826857 1
0.0763634725164932 1
-0.142697661284011 1
-0.0156896620951215 1
-0.166523421142525 1
0.068914447122759 1
0.0625212870155457 1
0.22317027647275 1
-0.0179401583938738 1
0.206484397492393 0
0.0200983885723548 1
0.0801410117573635 1
-0.120754378491192 1
0.108043153005998 1
0.0355167118757519 1
-0.0959655799013995 1
-0.0187678926247868 1
0.00487559319192206 1
-0.0375703216734891 1
0.0358791113800643 1
0.190652729658572 1
-0.211398675759774 1
0.324336528572972 0
0.0893022940031218 1
0.0533521615455576 1
-0.0296938208067167 1
0.281792231362976 0
0.00433012506783639 1
0.194493842457276 1
0.0315737943517051 1
-0.097321568570814 1
-0.143144214205394 1
-0.176573203956196 1
-0.123694137284347 1
0.0694201464828905 1
0.11929361816307 1
-0.0246945806913697 1
-0.0124706891253626 1
0.061348121682008 1
0.0134348217786244 1
0.0199076508064118 1
-0.202247105618323 1
-0.276180308609071 0
-0.0450034832837142 1
-0.0198272123115442 1
-0.0273879407864654 1
-0.237213685438996 1
0.116313703163388 1
0.00974472151402372 1
0.33001397716031 0
-0.181299179634118 1
0.104539990426166 1
-0.0329578235920899 1
0.129339694609169 1
0.130280843728061 1
-0.229111582737943 0
0.0149567464827759 1
0.00636081871931485 1
0.116264989793351 1
-0.158065328829331 1
0.152469198967601 1
0.127317106594493 1
-0.0810106703747413 1
-0.00912688430269723 1
-0.154091858070665 1
0.0647590063366107 1
-0.154093672021851 1
0.0188805989162292 1
-0.0591161346304495 1
0.0481854889785667 1
-0.112646137118529 1
0.0369451056145763 1
-0.0782558597941777 1
0.0288230125261341 1
0.0065208197852659 1
0.0328517363430825 1
0.0500142162149508 1
-0.0393529786340259 1
-0.0477199614748417 1
0.117120544734591 1
-0.118280345425568 1
0.14210051299836 1
0.164510669861445 1
-0.0150493267676583 1
0.107997669253035 1
-0.00319499826187537 1
-0.0566255610593283 1
0.049008517796226 1
-0.119076555763897 1
0.0118502727214085 1
0.0654946282835612 1
0.131330611915849 1
-0.209353069307361 1
0.11838045273572 1
0.113108040608171 1
-0.203237125467583 1
0.0920306502161887 1
0.0135421816457531 1
-0.0101705388736533 1
0.0815906770236613 1
-0.0204650002199342 1
0.00415185073478075 1
0.0834891577332638 1
-0.0344285565207176 1
0.0559438138832935 1
-0.138570621202194 0
-0.169001350284131 1
0.0941389270223756 1
0.0476575894498134 1
0.0179979654584428 1
-0.0197746607585737 1
0.0418227769322464 1
-0.0943391963329388 1
-0.00968103309017516 1
-0.0318260842459211 1
-0.00360342970964843 1
-0.0257948742892337 1
0.171386277223448 0
-0.177528953679677 1
0.140811625832436 1
0.00150616140982582 1
-0.202579617793569 1
-0.038428213842268 1
0.138889157108859 1
0.201066683140439 1
-0.106791271810663 1
0.0760308939246762 1
-0.0997053754984888 1
0.0156073633162741 1
-0.0329818629726278 1
-0.0772065263795946 1
-0.047766942561683 1
0.0168389720044674 1
0.158659415972462 1
0.0156848998111328 1
0.153637813737261 1
-0.0247345002146941 1
0.029060348803653 1
0.140859937240423 1
0.0138465094417914 1
-0.0405034457792771 1
-0.117098844820237 1
0.110737054803449 1
0.13842367972068 1
-0.133208712099755 1
-0.209287003372821 1
-0.163936518706454 1
0.0764629164297609 1
-0.0432212010818788 1
-0.0080373009849285 1
0.131006367533163 1
0.0855614698479753 1
-0.0884868229725715 1
0.0631948224324996 1
0.00559209022900981 1
0.0633963419252597 1
0.158311431118769 1
-0.0422900781344905 1
-0.109660424113843 1
-0.0885673928317678 1
-0.0204797588940151 1
0.078518872869655 1
0.254372430268621 0
0.15816170321646 1
0.000922132989042198 1
0.0697193717902824 1
-0.150140243694938 1
-0.236113852297296 0
0.0333665744086915 1
0.121143882077556 1
-0.197626536506069 1
-0.121412789162798 1
0.0121905017989409 1
-0.0157058236031033 1
-0.21309822187787 1
0.129193541320031 1
-0.0822949144744777 1
0.259707243885689 0
0.00549266500080635 1
-0.0275352325731621 1
-0.101931726209959 1
0.0496788367941768 1
-0.166454765451763 1
0.0359400624974655 1
0.120889859492659 1
0.162631270559633 0
0.160346965347429 1
-0.245065186073557 0
0.0250507649547446 1
0.226508564838612 0
0.0593453422429855 1
-0.139509642350617 1
-0.116701946465306 1
-0.117640876571156 1
-0.0301475271021377 1
-0.0287945676028737 1
0.037443309911805 1
0.160534049039938 1
0.110000740359618 1
0.189049817944524 1
0.125615859831221 1
-0.186715961578152 1
0.0135012899659422 1
-0.109888436348981 1
0.084907125733088 1
-0.134089994416284 1
-0.23243018232894 0
0.207599514670796 1
0.156170251669708 1
-0.257488552152974 0
-0.19708967709811 1
0.0795096630554781 1
0.07607594946266 1
0.0667011029758046 1
-0.117329039208088 1
-0.158547870225829 1
0.142366969826051 1
-0.070379261463508 1
0.0401072310349672 1
-0.0727589864236752 1
-0.0216320561947266 1
-0.0957887849412177 1
0.0404397341639519 1
0.0553889246301501 1
0.166368255635053 1
0.0298930610018958 1
-0.0520820133959418 1
0.121076947263264 1
0.0550373559678853 1
0.164164616245716 1
-0.231218479742383 1
-0.0915178719709511 1
-0.401188975931328 0
0.00978272143529202 1
0.0489905405230887 1
0.0897344826337388 1
-0.0544423388703717 1
-0.133040194179494 1
-0.000646113072451444 1
0.109140501018884 1
-0.0639059049522595 1
-0.0647795193408038 1
0.0573026325517516 1
-0.074081152235909 1
-0.224402791295991 1
-0.00571844346932273 1
0.160243078432313 1
0.147681271243973 1
0.0263894860115283 1
0.0171731543636798 1
0.066565005742181 1
0.0679869879031923 1
0.110084245850804 1
-0.0400838034930529 1
-0.093230225192412 1
0.0504297668326089 1
0.137277301392596 1
0.267694639659757 0
0.104061235650144 1
-0.16748003593416 1
-0.0104556878340085 1
0.0828309856154157 1
0.00288707383485426 1
0.109005450128958 1
0.0831037447932885 1
0.292833641219387 0
0.0321041398281293 1
-0.00602348900990462 1
-0.0176715553168688 1
0.0312315997016383 1
-0.192625688958921 1
0.0380052622681677 1
0.145839232086782 1
0.179138109689021 1
0.140227232145593 1
0.00768385712387301 1
-0.138628419779816 1
-0.205683165605175 1
-0.0355309379415538 1
-0.0522994270482623 1
-0.172964780309063 1
0.0184531537034805 1
0.0817770211349118 1
0.14586811363503 1
0.0625159421618791 1
0.185432583084367 0
-0.117333983135768 1
0.170134958698575 1
0.0276722146761486 1
-0.00236879074264726 1
0.13401096591228 1
0.170003837713849 1
0.135061504738281 1
0.0378082688931185 1
0.00670929948077649 1
-0.00403654673745224 1
-0.0456939700632728 1
0.314214217181949 0
0.138544815164664 1
-0.123267819934781 1
0.051649114461455 1
0.0462542898214819 1
0.00434822841557589 1
-0.0290619839112014 1
-0.0130192830211908 1
0.091261564692151 1
-0.125443086657189 1
-0.14406764632842 1
-0.171551030783677 1
0.175203326489694 1
0.185415062863327 1
-0.0204276358308734 1
0.0255625661387022 1
0.0450389398024 1
-0.0730725555811827 1
-0.155117927407087 1
0.0297730531245596 1
0.0782733751477775 1
-0.0440741866326175 1
0.0376325579449169 1
-0.142355102758386 1
0.0632940626159928 1
-0.057269796780288 1
0.169698044130274 1
0.0616189494082056 1
0.0734861426370291 1
0.343340517009339 0
-0.0669112092086925 1
-0.120932400187027 1
-0.0892546799177672 1
0.189092549616245 1
-0.0675729342057107 1
-0.262703091945587 0
0.197516483925996 1
-0.0668499007818615 1
-0.0113100568003752 1
-0.210447005657477 0
0.0109397901345477 1
-0.00892072674507547 1
0.0999949521818666 1
0.114766486271271 1
-0.163454039625215 1
-0.0868117816742617 1
-0.0272783676488374 1
0.0874893990667823 1
0.332268044078778 0
0.36735916837013 0
0.0555343202286086 1
-0.166211149208283 1
-0.0719528450202656 1
0.141420086266973 1
-0.0429384347258147 1
0.0152133199893009 1
0.066542331191466 1
-0.000793944863891454 1
-0.0249316599385386 1
0.0550726106316984 1
-0.0192787613417812 1
-0.118944775245262 1
-0.133250243887737 1
0.291762914717643 0
-0.0610637863101395 1
0.0473627234675229 1
0.114438376428374 1
-0.0365001273598103 1
-0.203127959982827 0
-0.0169732740468779 1
-0.0872728417235169 1
-0.0469202085403164 1
0.0156860732555321 1
-0.00028328940857363 1
-0.010873203210046 1
-0.102842390056781 1
-0.0237420296018807 1
-0.0387440037508744 1
-0.178617983707357 1
-0.0744340670900371 1
0.0844898186241702 1
-0.0842119045075698 1
-0.0180506986020669 1
0.112365447644119 1
0.113303288835654 1
-0.0836622719615022 1
0.110894208933705 1
-0.0129215718770576 1
0.0368585935087886 1
-0.250410667214808 0
0.100985229167815 1
0.0269788973642616 1
0.0187369119423246 1
-0.218929031813298 1
-0.115475224304411 1
0.0393045892531954 1
-0.250440312757664 0
-0.153220370326249 1
-0.0340648905880651 1
0.0574099872666695 1
-0.108235314986161 1
0.0380073724281227 1
0.110552742148446 1
0.0357227950883609 1
0.0765985944387426 1
0.0439666081813556 1
0.220222900109997 1
0.0033313793319601 1
-0.0357558728651026 1
-0.212640786635016 0
0.104015038978511 1
-0.139216616113509 1
0.218250815674394 1
-0.263727240074844 1
0.0125998733430701 1
0.0278964656276424 1
-0.170852476704737 0
0.249233895171608 1
0.0102830079239285 1
-0.084288715661751 1
-0.0630712130517444 1
0.109381038122482 1
0.0801619939074813 1
-0.0211936474005076 1
-0.0221737035565402 1
0.120721939780099 1
-0.00892064811975066 1
-0.00359330800715085 1
-0.1082794213901 1
0.0846074618199593 1
0.0136706420680669 1
0.101752973440527 1
0.0451466544650501 1
-0.045537776068905 1
-0.0948647671936894 1
-0.120404068902899 1
-0.107548717712594 1
-0.12053149793136 1
-0.01510116048958 1
-0.0379494469953312 1
0.219808607012527 1
-0.0644847940358897 1
-0.135160580027744 1
0.14113850576748 1
0.398683152549738 0
0.0972788684668875 1
-0.206118330987387 0
0.0934017520703949 1
0.163248848899104 1
-0.0612981799844665 1
-0.216947036357319 1
0.0869853521276411 1
0.0186202323474634 1
0.0636035406216071 1
-0.0176877751598806 1
-0.168727785792951 1
0.0723649878850655 1
0.0404591850298513 1
-0.245188282280892 1
-0.0425060838689867 1
-0.0382349888832157 1
-0.157502715195151 1
0.00119612537493894 1
0.0969480808805794 1
0.0185298924621646 1
0.16405393768036 1
0.0998686355376117 1
-0.148031517188819 1
-0.0925659492077623 1
-0.0738161086680591 1
-0.138114604742589 1
0.0747790927339085 1
-0.0878411737375698 1
0.0552263247577545 1
0.0420576739733207 1
0.111469856020981 1
0.0316352857507855 1
-0.0455761817859727 1
-0.116697672244511 1
-0.214159410540313 0
0.136673769652227 1
0.129755155454185 1
0.124576098176635 1
0.160457576724264 1
0.0244492121087364 1
0.147002895706336 1
-0.0723960038798026 1
-0.0251495398893481 1
0.0469604042642369 1
-0.293962501246377 0
-0.10832167594428 1
-0.0326870207463189 1
-0.207855470461401 1
-0.0663020728388438 1
-0.0125323876155778 1
-0.0183923594910983 1
0.0424090463459499 1
0.168994753385386 1
0.0909520868069825 1
0.117021693791157 1
-0.0281334785757711 1
0.00137921818929045 1
-0.269849951685383 0
0.20727022006127 1
-0.0257256504887175 1
-0.0996361804785275 1
0.00170046661634179 1
0.205859271626837 1
-0.179044865459925 1
-0.138379814530976 1
-0.263365322533128 1
-0.0208077919102004 1
0.285994122792214 0
-0.210827736697517 0
-0.255274894920743 0
-0.284973878065862 0
-0.297620182448065 0
-0.276650077697276 0
0.179694679427757 1
-0.0261900455646507 1
-0.117136659900874 1
0.0383750365772817 1
0.0563581237657731 1
0.0562071895270386 1
0.22974791330841 1
0.0347635233594132 1
-0.151944782261277 1
0.199136870366206 1
0.0105671160273858 1
-0.0347195882025405 1
0.388144486079525 0
-0.242659736487443 1
-0.112627889917231 1
-0.0982988789140634 1
0.0145552064622038 1
0.203896746311514 1
0.0631739829577539 1
0.119777508341153 1
0.0321668771021447 1
-0.069249191349901 1
-0.0383494967682856 1
0.133128401892479 1
-0.0598193605463886 1
-0.106402539853498 1
-0.0884977293172618 1
0.100228895444627 1
-0.0360941028518288 1
0.0557486827019809 1
-0.0741868098998119 1
-0.0289734988640627 1
0.236181193137472 0
0.017744537568737 1
0.259376935243429 0
0.0672654747973476 1
-0.0874033046516233 1
-0.116022711380401 1
0.22834229326712 0
-0.150278637411928 1
0.0147326240392314 1
-0.197430435269932 1
-0.215270375743536 1
-0.033852874304362 1
0.0527045382827401 1
-0.120884813692429 1
0.200501170058036 1
0.0511630475167956 1
0.174422995377659 1
0.00864355228987056 1
-0.0850844424872083 1
-0.0368592683965198 1
0.0572695072149663 1
0.219524808749426 1
0.0223856675850002 1
-0.143407725350896 1
0.194768205549115 1
-0.163649109655373 1
-0.118209588190806 1
-0.00597084908169906 1
0.0571063942594194 1
-0.00710585212317731 1
0.126451457307599 1
0.132223833327686 1
-0.215086938756466 0
-0.0616737181958832 1
-0.105893339453407 1
0.0400569206449138 1
-0.0298688120420122 1
0.164960295824736 1
-0.00170563474954051 1
-0.0390829738921402 1
-0.119574549712568 1
0.0175199637468425 1
-0.0735754029256927 1
0.0351330993619786 1
-0.0659106401437384 1
0.141338894736894 1
0.250161713369783 1
0.166226422930047 1
-0.155983573587249 1
0.0255572377672742 1
-0.0899958823848361 1
-0.116997523439836 1
-0.114573143587256 1
0.143206748007974 1
0.0778365278007295 1
0.092321769331502 1
-0.154242469572521 1
-0.0901018102240998 1
-0.0631503066788825 1
-0.00702497332557986 1
0.0411768589167663 1
0.0473698871315555 1
0.0231846770486926 1
-0.0856411881462338 1
-0.0227846958021038 1
-0.0774867093790477 1
-0.0246011481388908 1
-0.0319868416377323 1
0.000306031917464943 1
0.164677120687064 1
-0.139661801095013 1
0.122206136347714 1
-0.0371070719942574 1
-0.11136312489611 1
0.078314918212181 1
0.0887924341841517 1
-0.113711766839005 1
-0.0524154954760415 1
-0.0546752998947386 1
-0.0424286463630463 1
0.0706696823484107 1
0.120328886485994 1
-0.100623273899641 1
-0.0499628537273183 1
-0.052347753692677 1
-0.0807773445975487 1
-0.0458401312118254 1
-0.0922784646554182 1
0.116169937852512 1
0.0115980842423902 1
0.00929894771400912 1
0.104809374154056 1
-0.094665208197154 1
-0.0843527990909509 1
0.181715316462779 1
0.135998752107098 1
0.328587316168204 0
-0.059912362866991 1
0.128489525779718 1
-0.15131924864382 1
0.164131480982966 1
0.0762471148957001 1
0.0454251811018784 1
0.118536160660109 1
0.0400077267701745 1
0.0596737185486135 1
0.00118551393131582 1
0.0777179987192803 1
0.0802788844477524 1
-0.128236514030307 1
-0.0304095363159052 1
0.0120610180687765 1
0.25783742601242 0
-0.254107194210774 1
0.128628471289038 1
0.151746927592037 1
0.0642115628814718 1
0.365738871738393 0
0.0733245464992199 1
-0.125023335136603 1
0.0139762064017284 1
-0.095079379290479 1
0.00663801530955922 1
0.11451551915855 1
0.0991331639454327 1
-0.186782547084303 1
-0.00792152271944252 1
0.14524338695774 1
-0.159580922465073 1
0.0055535134609699 1
0.00630016856091108 1
-0.224461328111025 0
-0.119041875977355 1
-0.143388841117586 1
0.375886935649681 0
0.107524586023249 1
0.0299170092633139 1
-0.148132834204637 1
-0.175633087777953 1
-0.0571046024712019 1
0.0491354349429018 1
0.0030577861894439 1
-0.222646966393947 1
0.112976155755962 1
-0.0473268508604806 1
0.0773656756025954 1
-0.151377796688552 1
0.0137869863451544 1
-0.142974763635857 1
-0.10852319114739 1
-0.0149702560621544 1
-0.0880674105966788 1
0.150992351877631 1
0.102328379802708 1
0.11163861559574 1
0.11786871495604 1
-0.203676183040292 1
-0.132372879690563 1
0.121741221577372 1
-0.282195451478754 1
0.235245049814011 0
-0.0353054085724284 1
0.0551022723210848 1
-0.0706961562123129 1
0.0278214020052674 1
-0.0420184442224369 1
-0.00524927739021946 1
0.056542847260413 1
0.185574482357802 1
-0.0308680939867644 1
-0.0476376105577947 1
0.131670862593555 1
-0.186471086565618 1
-0.0545772803980038 1
0.105393460975717 1
0.15680935512057 0
-0.224685926918295 1
-0.103975797769748 1
0.103009149168487 1
-0.106172312666076 1
0.0391009039825765 1
0.126479518020879 1
0.100359334934689 1
0.112148333875416 1
0.0472946768960162 1
0.0649430668322604 1
0.0117433050359258 1
0.120177508777483 1
-0.275709507937475 1
-0.00365250645038413 1
0.0411296328596425 1
0.275658997514512 0
0.305431506611154 0
0.0162453981147855 1
-0.0540109621466861 1
-0.0038932766372505 1
0.00217310563358042 1
-0.0625877427068073 1
-0.0429738617020369 1
-0.249836654525533 0
-0.173425901413563 1
0.0682839289767656 1
0.0489144658798675 1
-0.0285247454094207 1
0.0583904103709404 1
0.143153013914471 1
0.00315320305291263 1
-0.136566632810532 1
0.139480203744544 1
-0.0491900872277538 1
-0.0302871236858258 1
0.254540833869087 0
0.0438746155937536 1
-0.0603573644921 1
-0.0508578135341107 1
0.0462861372288516 1
0.0595042303253131 1
-0.0155601184041951 1
-0.0707372312294712 1
0.160623936307342 1
-0.0624461314324544 1
-0.135603672920575 1
0.0148943687895986 1
0.107551820327319 1
-0.218272395018916 0
-0.157870039650789 1
-0.0706561901562106 1
-0.0515446360888291 1
-0.0439148197131593 1
0.074940104308637 1
0.195306774693644 1
-0.152156845321547 1
0.0784084042507996 1
0.0710725493382059 1
0.11169186857338 1
0.0169000641211113 1
0.085369552169297 1
-0.127659000042809 1
0.0839875193092399 1
-0.126565281316221 1
0.0427429954314855 1
0.13759161779786 1
-0.0990498540981302 1
0.0472082644654781 1
0.0146836141686636 1
0.0884395050715741 1
0.0309170098781335 1
0.0254366883924495 1
-0.118267182920922 1
-0.0446790235250284 1
0.0915409371504451 1
-0.0449804085348888 1
0.13011962934527 1
-0.0102645367310149 1
0.211478059252967 0
-0.0121913325966095 1
0.00439266640203574 1
0.142358052356083 1
0.0759825333036587 1
-0.0775457140101091 1
-0.127969105656085 1
-0.00150154966070325 1
0.109622646045926 1
0.0333710705350943 1
0.0541712190487231 1
-0.098198117064057 1
-0.0743729415107788 1
0.137411656812613 1
-0.1071628946027 1
0.0396725221493487 1
-0.15309271272092 1
-0.0225927278822179 1
-0.0348070867958006 1
0.20798179341695 0
-0.00845531000753097 1
0.0033056446903093 1
-0.186857960058234 1
-0.121758942780729 1
0.138617100694077 1
0.119573381600276 1
0.00570589159495905 1
0.0309682323595248 1
-0.0121839813031294 1
-0.158036037725529 1
0.0806195252123129 1
0.0295758729649339 1
0.0844300869459191 1
-0.182969774417186 1
0.0136350286984115 1
-0.148477169169959 1
0.0646013951118627 1
-0.0497785991075594 1
-0.0329286120316715 1
-0.193821986657972 1
0.0685883724572959 1
-0.326145746940488 0
-0.182259195269184 1
0.281430842992667 0
-0.0937118720901416 1
-0.117520730705912 1
-0.0297535624580904 1
-0.0376470871898725 1
0.109466524030578 1
0.230344068119863 0
-0.00560979254722938 1
-0.0127021918295294 1
-0.327285957511845 0
0.113708479873231 1
0.135186692688778 1
-0.115042528639222 1
-0.0593729413029585 1
0.15472347929932 1
-0.0899297472346723 1
-0.0878282019117567 1
0.0488839621864324 1
-0.00693243918065224 1
0.171491539017951 1
-0.088171760652784 1
-0.0426472448549604 1
-0.038904761898618 1
-0.0545170331956222 1
-0.0146387682773135 1
-0.0594028282764405 1
0.0486185530008954 1
-0.126362322031329 1
-0.0685736549901315 1
-0.249064715237946 0
-0.0600715335007152 1
0.115141468409889 1
0.0885630049201495 1
-0.0936819456380855 1
0.217095851030102 1
0.0371598385795127 1
0.244721644198706 1
0.0268426742017016 1
-0.0821319691722807 1
-0.187050776966225 1
-0.236869769722901 0
0.150969590572345 1
-0.172869588424748 1
0.0503440712432227 1
0.0216115821493906 1
0.0271970385341552 1
0.190462442335128 1
0.250940046769189 1
-0.117844985225615 1
-0.380361695353642 0
0.0873578563671903 1
0.0860748074887621 1
0.0383609457725684 1
-0.102543410594281 1
0.105121701080156 1
0.038275991481931 1
0.0110424689706928 1
0.107572320980904 1
0.000566769420398266 1
-0.142625303087175 1
-0.239313394978023 0
-0.0225609007226241 1
0.0352947082179 1
0.01755404410309 1
-0.250502803487647 0
0.133702613029022 1
-0.123038425319478 1
0.0813239258961332 1
0.0514347271775743 1
-0.132148966408002 1
0.116793280337961 1
-0.0345430790983474 1
0.0859039363477855 1
0.261025124981715 1
0.14088981951614 1
-0.0234385909320305 1
0.0884114904161309 1
-0.148009740185763 1
-0.148599565881039 1
0.19029799889903 1
-0.0134025712183522 1
-0.0510005753120193 1
-0.11966897506552 1
0.0644295970512946 1
-0.042710968032365 1
0.00746976847047442 1
-0.123127325753895 1
0.128200834374769 1
-0.0332112282960556 1
0.274343755647759 0
-0.111678958850991 1
0.0155091987651933 1
0.0776910671489326 1
0.051202948533712 1
-0.0767088675537384 1
0.0714436897162388 1
-0.0637048920200555 1
0.0906195557197497 1
-0.0116007693626354 1
-0.0279263144212098 1
-0.133902794561292 1
-0.106776495163546 1
0.222177508092705 0
-0.0436456058596163 1
-0.136521920747084 1
-0.161876048838251 1
-0.0555666722586039 1
-0.150219335484355 1
-0.0441933692919816 1
0.0473935328776385 1
-0.0119879063712225 1
0.0957642811765076 1
-0.0714371635047487 1
0.0568669039955015 1
0.161407169112824 1
0.241284142001879 1
-0.017707239596668 1
-0.0502765076167831 1
0.123897681221762 1
0.0795558965985024 1
-0.0988319453031912 1
0.104656344282797 1
0.138079094482461 1
0.214364064283022 1
-0.033876867864128 1
0.129528577908988 1
-0.102559586049839 1
-0.00711147475737086 1
-0.0655646829890869 1
0.0708097397240251 1
-0.0753525693794753 1
-0.0479805289899052 1
0.0679260364293417 1
0.0026008398572741 1
0.169384689493102 1
-0.101796687569627 1
0.0846539572155013 1
0.0789866129252521 1
0.156326079835346 1
0.197479480612034 1
0.0042404443125936 1
-0.0334802213028775 1
0.0185273241358507 1
-0.177652087231417 1
0.141940936851048 1
0.0151785602743806 1
0.0929661195349234 1
0.0557189368196227 1
-0.0109953864904462 1
0.0433515574880464 1
-0.108375226529577 1
-0.0671403633975735 1
0.0263131068114084 1
0.00943054654848805 1
0.110642880030623 1
-0.0381290397373306 1
0.0711773812030527 1
0.168118083342602 1
0.206138238169736 1
-0.0683966305167365 1
-0.0695737832891168 1
-0.0486969657535454 1
-0.0936104950046192 1
0.190368394683952 1
-0.0876930792496072 1
-0.0105400274748703 1
-0.00518762945027104 1
0.0763591804231234 1
-0.142319630918472 1
0.00408365028264248 1
-0.0795281085301347 1
-0.0557638513001625 1
-0.160754672395924 1
-0.0424650160723682 1
-0.0169548316722704 1
0.00983698568656037 1
-0.0691543537104688 1
0.223176002290041 0
0.137295312574348 1
-0.101380090368417 1
-0.0893838552552433 1
-0.0260078997866331 1
-0.0293967419025647 1
-0.189445250284682 1
-0.0933807138259804 1
0.132614625114054 1
0.122212089219634 1
0.0954987070324193 1
0.0233598391737651 1
0.0196575417802678 1
0.0995216328738487 1
0.0668370860316738 1
0.147648039337616 1
-0.0207301316176829 1
-0.0282517891052346 1
-0.0997958343015122 1
0.231795328954498 1
-0.114792322634673 1
0.100731965581698 1
-0.0567733140137926 1
-0.0803277546891941 1
-0.0431068201759322 1
0.0469657076270058 1
0.0989217244712251 1
0.161332554134559 1
0.157510435190491 1
0.0691786698396399 1
0.278482319250654 0
-0.308574993875693 0
-0.123216185395638 1
-0.154379991885999 1
0.0433844167081355 1
-0.0395710656642866 1
0.0086435563792945 1
-0.103341236006558 1
0.0168030908220029 1
-0.136818629769029 1
0.242219985525666 0
0.0214001092512659 1
0.0496665825419266 1
-0.281550930094164 0
-0.0568913084969133 1
0.126158397736789 1
0.11157261597487 1
0.107365149432648 1
0.0937540760453161 1
-0.122428216612998 1
-0.00725066075383087 1
-0.0192634846748257 1
-0.0859312461933208 1
-0.000225355765839305 1
-0.104869824345473 1
-0.0939046991105653 1
-0.207896345793997 0
-0.254088714131097 0
-0.048735464227836 1
0.0321646154515156 1
0.0169570667638331 1
0.0786916741929408 1
-0.0779588427232265 1
0.156350864511186 1
0.0835468723353969 1
-0.163205583871915 1
-0.0280645319521332 1
0.0307342680540377 1
0.0872639599680333 1
0.15771345768612 1
0.0248086328699485 1
-0.126029412298978 1
0.290644318858745 0
0.159202392245366 1
0.072969631473614 1
0.167563774139511 1
-0.112298083785327 1
0.255100443859139 1
0.126545236874357 1
0.01395669188548 1
-0.0801426548847046 1
-0.0212657217435691 1
0.175929107658378 1
-0.161669556836392 1
0.0636761174880085 1
-0.0362809992393815 1
0.230770741266462 1
0.0288898821642536 1
-0.216437996497813 1
0.0334844518525488 1
0.0466068441924666 1
-0.107636634744349 1
-0.0502957041593199 1
-0.105483231381408 1
0.118140886942832 1
0.0102452962129662 1
-0.300759028381779 0
-0.132569218765607 1
-0.119276601171073 1
0.0717357478735833 1
0.101187189245215 1
0.369379318823135 0
0.0536390176000086 1
0.107344801134211 1
-0.046569707187352 1
0.0592255711956176 1
0.00747390286319676 1
0.0284272440156733 1
-0.0113967366371138 1
0.0273543481780411 1
-0.1088832403594 1
0.0161669407202528 1
0.0108796432726752 1
-0.286169558149481 0
0.0348281789647895 1
0.0492553808164698 1
-0.0807072855119247 1
-0.0375813626339762 1
0.026320758465574 1
0.0874210399692747 1
0.0198537306923078 1
-0.106557116184109 1
0.118757709486666 1
-0.146561415202355 1
0.211377206028847 1
-0.0190674018123617 1
-0.175290276958819 1
0.133150037262481 1
0.0938855479007617 1
0.364197719443946 0
-0.23106101819411 0
-0.122177029562551 1
0.104382360321563 1
-0.197446943997082 0
-0.0215622628611308 1
0.0479721827814978 1
-0.134314739200451 1
0.0358832852408229 1
-0.254316296546555 0
-0.0654704909905279 1
-0.0175227692318091 1
0.0617868354878106 1
-0.0578623911571111 1
-0.197267357200466 1
-0.184824362171914 1
-0.10246782240148 1
0.0622177824954915 1
-0.047203552446964 1
0.183590244837936 1
-0.0553980278632526 1
-0.101427244294404 1
0.21551375705272 1
-0.0355161013940304 1
-0.0857430680673088 1
-0.0688920641395772 1
-0.135491148293612 1
0.0775084092108726 1
-0.0869225828170749 1
-0.142481107732649 1
-0.129922799721417 1
-0.221690391898668 1
-0.10361863340781 1
0.190476853465977 1
0.021334245950032 1
0.0699704901982539 1
0.0167485453088101 1
0.223236547919544 0
-0.172997146957269 1
-0.0786571489898824 1
-0.203368120118155 1
-0.0674882478528615 1
-0.155546398862398 1
-0.00934124906284411 1
0.0497978234950157 1
-0.0126670091357454 1
-0.0224582192537506 1
-0.0327876635674135 1
0.306201905771057 0
0.130841816976705 1
0.0976366745534487 1
0.369356681181345 0
-0.149477172244844 1
-0.0514547576253168 1
-0.0498780214304395 1
-0.183830872908642 1
-0.0575409604021666 1
-0.0469492128410393 1
-0.10485035757928 1
0.0435160120833751 1
-0.153300297663305 1
-0.161533599849614 1
-0.133778164778388 1
0.0975848250039915 1
-0.0414031037629011 1
-0.111312333983054 1
-0.111168399595119 1
0.177578416220032 1
-0.0618902101597412 1
0.0375457395706195 1
-0.231865269140841 0
0.0779500754515905 1
0.0954002725243216 1
-0.00098094538974362 1
-0.170299126122807 1
0.133166176877395 1
0.073808661753432 1
-0.170433602963274 1
0.231093359075844 1
0.0181872148230315 1
0.0687200154665637 1
0.00744051638760766 1
-0.270304860871661 0
-0.0657182746861489 1
0.0865475863387696 1
-0.0179787118056416 1
0.149662714167963 1
-0.242059655380736 0
0.0351958334281197 1
-0.040094652987385 1
-0.0116540175028086 1
0.000232496758594661 1
0.298619880906171 0
0.140188817178533 1
0.0958564861316931 1
0.14015432169787 1
0.222874904402104 1
-0.217405551340707 1
-0.049751377801221 1
-0.024023750577721 1
-0.00277449914747604 1
0.35124071710537 0
0.0222414668108943 1
0.00291667053083435 1
0.126604699621296 1
-0.14824908070144 1
-0.0374800642488833 1
0.0360853281196533 1
-0.0200321192586809 1
0.169859150812221 1
0.27288480434542 0
-0.0897379500751049 1
-0.000403761077141705 1
0.134529836878167 1
-0.0102807203718197 1
-0.234974335924309 1
0.0494223203538691 1
-0.0369557357048072 1
0.175622835852081 1
-0.273224559119621 1
-0.0230493859996875 1
0.00294373995650172 1
-0.0307640408156035 1
0.101252792298146 1
-0.046558558266085 1
-0.0874201097145021 1
-0.000780700665282054 1
0.00411536126324421 1
0.160167083615767 1
-0.183428048371764 1
0.0920175528953492 1
0.220606990121634 0
-0.0831137678795819 1
-0.262120878202171 0
0.0790470274016922 1
0.138344347558301 1
-0.175496328423605 1
0.074605890892901 1
0.040534636763583 1
-0.0307419233728769 1
0.286417638680769 1
0.122612892723056 1
0.0668193856874516 1
-0.0839915118789281 1
-0.0364069811394401 1
-0.0689573654117824 1
0.0309188914821331 1
-0.197585797335922 1
0.178917256310473 1
0.183321522993687 1
0.231879953255331 1
0.1812896842027 1
0.141742556009289 1
-0.0369928426760265 1
0.0278696089427469 1
-0.000802962090726614 1
-0.0456373274473116 1
0.0600367395501698 1
-0.00539073916482689 1
-0.202067449309506 1
0.134046193724718 1
0.0636920737976381 1
-0.274760385269556 0
0.0209430674922058 1
-0.23254291616759 0
-0.168009759377801 1
-0.107328707570998 1
0.0622468639734418 1
0.0116013450802451 1
-0.0209068727138523 1
0.0116378563315614 1
0.153614709097353 1
-0.0508154738800515 1
0.0263928391911095 1
0.0106085017996743 1
-0.0137229169433454 1
-0.122255082264554 1
0.0299648825223774 1
-0.0415099079059362 1
0.102026213267589 1
-0.0276877946844851 1
-0.02585917857139 1
0.110802261761573 1
-0.081031967453108 1
-0.156433696028193 1
0.0344860396361566 1
0.0766184858073201 1
-0.205577053692628 1
-0.0492751772888964 1
-0.191544087360309 1
0.0188658372359105 1
-0.00239599644505231 1
-0.0915675507326183 1
0.193914708920022 1
-0.0632614060927789 1
0.0313097879038567 1
0.108417050230079 1
0.137277539607383 1
-0.086962956387922 1
-0.187800737043316 1
-0.0341169472241709 1
0.0330358965946395 1
-0.203411365306675 1
0.181775648277963 1
0.104511628728128 1
-0.00721796912319445 1
-0.0341663591358649 1
-0.0375662290945731 1
-0.146229891316434 1
-0.0615908840066762 1
-0.0409731000811679 1
-0.0734494302852327 1
-0.191537210308544 1
0.237696774116162 1
0.12002813475063 1
-0.00360176077491377 1
0.106129955288297 1
-0.0972744195158813 1
0.0874598787369364 1
-0.127670638976596 1
0.117997921518482 1
-0.0478284884485365 1
0.153362968847354 1
0.0255443884425811 1
-0.102901490109202 1
0.00593712354256803 1
0.232357995485758 1
-0.0358041273369108 1
0.310469591557994 0
-0.0547692711919813 1
0.0367319986915248 1
-0.0685723420894156 1
-0.215626749260439 1
0.25574523073814 0
-0.199345691796126 1
0.20763456545689 0
-0.102223939128126 1
0.138295539413286 1
-0.0902821486588797 1
-0.141675490052271 1
-0.0404448703154596 1
0.212077069695762 1
-0.0569407780192819 1
0.183687236732496 1
0.149531922824011 1
-0.0240293837932824 1
-0.412568341016977 0
0.131390717970946 1
0.141379884652274 1
0.0517212889155359 1
0.136859455466965 1
-0.0614456535397218 1
0.0612882991953346 1
0.224393401496791 1
-0.0600022340080057 1
-0.071232174187691 1
0.0196276216097092 1
0.277596634154019 0
-0.150283813055902 1
0.294374709092742 0
-0.152057978389827 0
0.123815697894306 1
-0.0279837117156784 1
0.0557354404508806 1
-0.133903779786659 1
0.0836190107997341 1
0.221034957422903 0
0.0205606975636604 1
0.0997102354726936 1
-0.0411294973428236 1
-0.122602147261592 1
-0.0286680082304907 1
-0.160412337443467 1
0.098540192825356 1
0.0669938827112188 1
-0.0953483926250349 1
-0.0483388531387217 1
-0.292604230074613 0
-0.0803322351338733 1
-0.0144681309194001 1
0.0223498588812736 1
-0.0557886133613192 1
0.0588896234948868 1
-0.0214780972292022 1
-0.0951967037026918 1
0.121571022832372 1
0.0447671855786596 1
-0.108946436547422 1
-0.00444415533936837 1
-0.0138475085511867 1
0.015743343213933 1
0.0371524255702437 1
0.154601950711747 1
0.132052709732799 1
0.195778791975904 1
0.134080378394282 1
-0.0990696648787474 1
0.0700891095256418 1
0.028762276618079 1
0.0631046504778143 1
0.0771129525892171 1
0.074147408782498 1
-0.0602718305541469 1
-0.115825942201174 1
-0.156347716570004 1
-0.0537565192254744 1
0.168569495034256 1
-0.0745031255038638 1
-0.0260245708015872 1
-0.0984525270890803 1
-0.0623306196497023 1
0.143345927405063 1
0.00609792406146886 1
-0.119518792588424 1
0.00392343922556981 1
0.191929806444495 1
-0.0746070871318804 1
-0.036807774583709 1
0.00629337832369721 1
-0.222396216261468 1
0.12036956878023 1
0.0543981387895549 1
-0.00141820733276653 1
0.0712332396726744 1
0.128139346138152 1
-0.0513790609270825 1
0.168910518333501 1
-0.0876282569640265 1
0.0152419077708882 1
0.111993868208234 1
-0.241128589064498 1
0.0286124623001061 1
-0.156949182268195 1
-0.00823560016361123 1
0.086788523709227 1
0.102123722851038 1
-0.0864968584111064 1
0.0955933660747346 1
-0.0747543548057099 1
0.0280460579941512 1
0.105228547178208 1
-0.195231489795878 1
0.0673566476223857 1
-0.163613364794477 1
0.0253250193655762 1
0.207406934138356 0
0.00261005753183527 1
-0.0662213306375919 1
-0.0557924603104583 1
0.00483929044217548 1
0.165970876121787 1
0.0700406273359345 1
-0.00812194002077882 1
-0.07680878423051 1
0.149353015873215 1
-0.0637373166129543 1
-0.0382395047297623 1
-0.0441570888461775 1
0.141249194952266 1
0.121729164624625 1
-0.394946106173091 0
-0.0432383253709774 1
-0.0167204256399765 1
0.180106424140842 1
-0.0346951366254542 1
0.176296585914764 1
0.153906705033275 1
-0.199876123995256 1
-0.0563154104857604 1
0.0667549253285125 1
0.164116724237964 1
-0.240069683256342 1
-0.0465631877410177 1
0.0856186698528697 1
0.0170794970813733 1
0.567361368738157 0
0.0451948082272948 1
-0.0994635046346351 1
-0.282093524315779 0
0.0652969496358195 1
0.0162480396259557 1
-0.0328046948701848 1
0.121961438525363 1
0.0441156485214361 1
-0.102532423312114 1
-0.213038755650296 0
-0.342391497915354 0
-0.0790945763823168 1
-0.0502196947953468 1
0.169583782710807 1
-0.070365124732055 1
-0.162388765981473 1
0.161457552597498 1
0.00136157072131907 1
-0.0280840516126 1
0.181535044213392 1
-0.069049598222682 1
0.101885684434652 1
0.0137642960514383 1
-0.051995905392699 1
-0.0385276011579701 1
0.138593556710906 1
0.166988876612112 1
0.237402490193704 1
0.0595688632243369 1
0.137602218444431 1
0.103568784360633 1
0.0471549273407143 1
0.018765530354533 1
0.125199137616692 1
-0.0584600828785008 1
0.146654217610314 1
0.0373591824707329 1
-0.000825986296282201 1
-0.0534119983605454 1
0.00171289564611546 1
0.182257871150325 1
0.0680312702898057 1
0.0132339665879761 1
0.0253383682140716 1
-0.164274365396919 1
-0.0897560007429113 1
0.0276505385218241 1
0.0425566293072318 1
0.154824259909974 1
0.209478679939499 1
0.0577387381385191 1
-0.00732241828941223 1
0.133725348446853 1
-0.112507234349795 1
-0.271504167410825 1
0.013701126001756 1
-0.113567693902037 1
-0.0607421206496445 1
-0.0412705174469107 1
-0.0265786059684429 1
0.133764798314636 1
-0.0745808700469972 1
-0.107924249917068 1
-0.329575305977533 0
-0.0778205611650274 1
-0.174879950010205 1
-0.0454292245924678 1
-0.0182163657572672 1
-0.0357030909691373 1
0.0161092235999981 1
0.0321555375275368 1
-0.0630935485803238 1
-0.119510263448812 1
-0.109464365215902 1
0.144272288316188 1
-0.21342507704567 1
-0.182932976301865 1
-0.237640932247827 0
-0.21402952914651 0
-0.0249295480769285 1
-0.0300766221246395 1
-0.20160180603408 1
-0.0248539945217172 1
0.15031462002945 1
0.0185760684397479 1
-0.219212822828441 0
-0.261885431260292 0
-0.037644519024927 1
-0.02522143421011 1
0.146756719165673 1
-0.0852054151942702 1
-0.104811554793706 1
-0.0474005510012231 1
0.0998750863858294 1
0.215880408825986 1
-0.134107640772745 1
0.0213643021251443 1
-0.0324121170571696 1
0.00554554471322014 1
-0.0361347561592198 1
0.218484909496794 1
0.0819306447621378 1
0.0379070537918773 1
-0.126613384180095 1
0.103703112722887 1
-0.206923951084692 1
-0.121386740671132 1
0.0922022654893868 1
0.0791302842564249 1
0.0349587444071205 1
-0.109268250333198 1
0.0594974742194137 1
-0.010211053015147 1
0.0055293238415963 1
0.325988894649178 0
0.300272633234933 0
0.0970247446201345 1
-0.000430537989211062 1
0.266246409790951 0
-0.15734590471303 1
0.0273242409867635 1
0.0255763520672764 1
-0.0823565613332399 1
0.114325349410979 1
0.0207329791020864 1
-0.280631254039268 1
-0.0421203236060004 1
0.0968746307683496 1
0.215223840456728 1
-0.0221568710804117 1
-0.0397185644100313 1
-0.104414456635324 1
0.168202862608386 1
