# Supplementary material for: Bias caused by sampling error in meta-analysis with small sample sizes
Source: PLoS One. 2018 Sep 13;13(9):e0204056. doi: 10.1371/journal.pone.0204056 (PMC6136825; doi:10.1371/journal.pone.0204056)
Supplement: S5 File — (ZIP) [file pone.0204056.s005.zip › results N = 20 theta = 0 tau = 0.5 sz = 20-30.txt]

"dl.theta" "dl.cp"
-0.175628080570383 1
-0.0370869536929447 1
-0.264900863726895 1
-0.196442001688999 1
-0.264360446953718 1
0.0122388217898052 1
-0.308138237128146 1
-0.21389604068073 1
-0.410755221067576 1
0.31374121385642 1
0.0892001647406764 1
-0.0223251133420156 1
0.100123449586953 1
0.259389647666807 1
-0.116380578083678 1
0.0297499279815885 1
0.419655327598795 0
0.0834645321006658 1
-0.0162178528636048 1
-0.145566968407266 1
0.0779222837911112 1
0.0817656291226877 1
0.137132843564608 1
0.0424620949250802 1
0.0222763223114581 1
0.322400308062661 1
-0.136510430437525 1
-0.21892844179082 1
0.0999154470383566 1
-0.232878953473427 1
0.210571865287191 1
0.167814719599224 1
0.0574053043084946 1
0.0599144356617179 1
-0.0772382358819427 1
-0.173734756899087 1
-0.304519319570383 1
0.0844923509093814 1
-0.08305015236869 1
-0.00164173877757862 1
0.334338918810304 1
-0.200817023303201 1
-0.0305780301574485 1
-0.00613852761151473 1
-0.0148864702755921 1
-0.318681892579429 1
0.214473925865961 1
0.060151573343018 1
0.181278281979752 1
0.0842648994504366 1
-0.136466458224798 1
0.124845530304217 1
0.180432864735341 1
0.287051449321122 1
0.159943781711926 1
-0.120720339056594 1
0.111536327870199 1
-0.0412500959575522 1
-0.299028744768202 1
0.124717068362918 1
0.130452759434056 1
0.239744632350314 1
-0.0572379791985963 1
-0.162625192774348 1
-0.299827614294036 1
0.0527923045643365 1
-0.0560075040853317 1
-0.202168863483677 1
0.056379350822426 1
0.0945309366510624 1
-0.0742663874588366 1
0.279659431426035 1
-0.208109501907747 1
-0.348950640286699 1
-0.0500929999687429 1
-0.0350121056157793 1
0.0895275808369167 1
0.0525641423970375 1
-0.178532814106222 1
-0.0345749895828577 1
-0.256494144980208 1
0.36957770565567 1
0.0756352512640449 1
0.112806824702269 1
-0.199201062703149 1
0.0463119321929245 1
0.214768643285253 1
0.210723758803343 1
0.329852052838983 1
-0.178918950057067 1
-0.163677858315546 1
-0.154143646426477 1
-0.141353903903138 1
0.357207621400298 1
-0.126256925334382 1
0.129701801394261 1
-0.00166003105646826 1
0.0125699706153959 1
0.0817937535680639 1
-0.252996539077938 1
0.280582021622827 1
-0.0852237009058104 1
0.122537468946385 1
-0.0726811926370801 1
0.297993206665775 1
-0.295035639171228 1
-0.435814814536258 0
0.28102706236425 1
0.151150189554742 1
-0.150088108055228 1
0.0333688554548102 1
0.26209371186521 1
-0.0636901256097319 1
0.18534832358628 1
0.137765053446683 1
0.162419607015221 1
0.571733493129957 0
0.204949714716809 1
-0.158522072496008 1
-0.227456412061823 1
0.0246797447630832 1
-0.189332748367446 1
-0.182565138962756 1
-0.209657214064411 1
-0.0899499021043361 1
-0.135628110100568 1
0.152756529912722 1
-0.360494712955277 1
-0.0355945613763764 1
-0.0721362705519763 1
-0.215322142817164 1
0.178049695146036 1
0.196967001227903 1
0.0894522112460963 1
-0.236429480926123 1
-0.0230013719609451 1
0.122266190756546 1
0.0676392356801923 1
-0.258462303980007 1
0.193961574131144 1
0.0192837989125293 1
0.278637698782263 1
0.046798925864803 1
0.458825723226705 1
0.0563267896368396 1
0.0750497475738699 1
-0.123640229193323 1
0.169225230156998 1
0.0451457879446254 1
-0.178205104585654 1
-0.0723652271975102 1
0.304652546415247 1
-0.134097228812208 1
-0.180932016785888 1
0.20578148262075 1
0.135658066784455 1
-0.183640984929396 1
-0.0442756967462192 1
0.154289462869288 1
0.0333098181733347 1
-0.148086799619862 1
0.140229104574317 1
-0.0363909076831191 1
0.146187759090173 1
-0.0114003573372975 1
-0.00961732058708667 1
0.651188572183143 0
-0.0770828081261296 1
0.167634676860524 1
0.148403227348271 1
0.1769488870325 1
-0.32507602511615 1
0.143306493240301 1
0.578049675400948 0
-0.0493935825467646 1
-0.0141717992859874 1
-0.00598845492574679 1
-0.245852559250507 1
0.283284941065374 1
0.254814413766962 1
-0.230946567583275 1
-0.105379219981827 1
0.272511324123224 1
0.135657589662466 1
-0.2793305084546 1
-0.175540405002833 1
-0.236145506202372 1
0.0621048694874201 1
0.00146649697082543 1
0.0388744565551582 1
-0.169848492598775 1
0.269306682462757 1
-0.364722206022721 1
0.33091136343147 1
0.223428080676928 1
-0.00686755918998175 1
0.226416625371665 1
-0.107214097599886 1
0.150858842312879 1
0.358895893275078 1
-0.0283497520787409 1
-0.088448672805739 1
0.18194974084731 1
-0.128244423422118 1
-0.388300873748712 1
0.240728616861706 1
-0.204775498928256 1
0.0369171079446558 1
0.0464292897546971 1
-0.26894639642601 1
0.521848531145661 0
0.151437628811266 1
0.185904263224812 1
0.186011809993638 1
-0.141419166447641 1
0.0100993434521839 1
-0.0906111039698337 1
-0.265310448632393 1
0.027244406616691 1
-0.0431183980790135 1
0.0058961733632265 1
0.0925182528646676 1
0.0953550398486624 1
0.0963373821232155 1
0.0575520246514226 1
-0.178884268483249 1
-0.0280121005390564 1
-0.177100139037845 1
0.189093754660073 1
-0.00363045613676587 1
-0.403602718072479 1
0.144701863428175 1
-0.100642353780712 1
-0.230135643950982 1
0.0960633732040969 1
0.0924272763554429 1
0.0872936528561823 1
-0.516099766430354 0
0.258229542945866 1
0.209549881739165 1
-0.113496681421784 1
-0.124360010328977 1
0.337667450158464 1
0.21808648500846 1
-0.0883928961083089 1
0.270651802460414 1
-0.0187708415976042 1
0.254164967165711 1
-0.0723698802050773 1
-0.11918926901195 1
0.183010111810087 1
0.00969481458038479 1
-0.263361751475011 1
0.220233323611962 1
0.395119254860595 0
-0.0101831670481757 1
0.129188461771599 1
-0.127663404205171 1
0.140836637855726 1
-0.169571565413542 1
-0.107002581771458 1
-0.105113165689318 1
-0.181854926122013 1
-0.021174470870116 1
0.0632025025402286 1
0.29729510047726 1
-0.0427087715111341 1
0.0800433721230232 1
-0.364227899571349 1
-0.00656311117312439 1
-0.00733810018399404 1
0.254336867477439 1
-0.0425718721887876 1
-0.0441211738185009 1
-0.00623997068577285 1
0.420020022700072 1
-0.0637239945101987 1
-0.310004407093631 1
-0.0622323143624831 1
-0.254325544985434 1
-0.157961678073062 1
-0.0225272780609679 1
-0.156571906956334 1
0.135301119892243 1
0.0933817781304685 1
-0.041814151562166 1
0.233849084395807 1
0.0150509580273723 1
-0.388656889645658 1
-0.127588970506913 1
-0.0315007545567314 1
0.187279434290091 1
0.144897253375094 1
-0.0388067253799923 1
0.0534093555308349 1
-0.708770384145201 0
-0.0248007857226604 1
0.0153861934984579 1
0.183397217478399 1
0.00420582617653063 1
0.28162789013076 1
-0.212395871537204 1
0.24272617865086 1
-0.124616159361643 1
-0.0318392729003483 1
0.0615054429422387 1
-0.236436384618843 1
-0.0302674053594258 1
-0.233402114220293 1
-0.164521511948588 1
-0.0857227198115484 1
0.104422682354993 1
-0.0545789530815762 1
-0.215185489877159 1
-0.144195919654941 1
0.0299151517134294 1
-0.233228658924691 1
-0.134657248950854 1
0.135274533429442 1
-0.171375764598505 1
0.0220592921201965 1
-0.0728013260983958 1
-0.0536253919929887 1
0.326416663014862 1
-0.179361311953578 1
0.312523305473111 1
0.0319997325609934 1
0.267013100957723 1
0.332362108702392 1
0.107995231766452 1
0.29926575221874 1
0.0323281799924656 1
0.0886600279879364 1
0.322635451464112 1
-0.212885937767844 1
-0.217595992956635 1
0.0131127146538671 1
-0.123040151983837 1
0.304726974865044 1
-0.0463614864376189 1
0.182884746118431 1
-0.399045808302083 1
-0.274575839784285 1
0.459431061876457 1
-0.148135526055378 1
0.0956024873683692 1
-0.229150243615629 1
-0.199251039195426 1
-0.283391006781106 1
0.139460623358148 1
0.26234791048358 1
-0.425682792190058 0
-0.257071987265976 1
-0.11442120639747 1
-0.36326108837524 1
0.0279843910199041 1
0.476079219942874 0
0.125962119366354 1
-0.00183884928154393 1
0.170133335383517 1
-0.150967904061793 1
0.140844739179213 1
0.221853394075628 1
-0.239060978602465 1
0.0507872454414283 1
-0.185452490138873 1
0.203772138876247 1
0.00922111040448996 1
0.44360440761817 1
-0.0132193161837387 1
0.0856769560045748 1
-0.0773870893197301 1
0.067319314711699 1
0.367502503333108 1
-0.376991589595084 1
0.133562468131126 1
-0.00453204250559009 1
-0.0753121463368521 1
0.268018265157986 1
-0.295464163749458 1
0.34684589330039 1
0.277925330267992 1
-0.221157508317206 1
-0.0229004225958053 1
0.15777874191698 1
-0.22198269842541 1
-0.0674074327118992 1
0.2190949844435 1
-0.106185112660479 1
-0.00214647882757499 1
0.329707551430317 1
-0.0345482500617797 1
-0.0761197276151741 1
-0.257756025299362 1
0.0702096829833998 1
0.221634510890673 1
-0.239183607776544 1
-0.0171208542697137 1
0.284125465932213 1
0.0190534390502992 1
-0.0591802726035371 1
-0.447961621310261 0
0.320488179613299 1
-0.0908916892979037 1
-0.15223269620428 1
-0.0020926327817701 1
-0.180963623981968 1
0.139948670076404 1
-0.398983364035697 0
-0.00950080766748855 1
0.302468168832188 1
-0.182063416039491 1
-0.125221589640004 1
-0.489776529273294 0
-0.0609369124180614 1
0.0729658260837315 1
0.252648647780962 1
0.08386638231734 1
0.0403034460289341 1
-0.385314094681446 1
0.0478935112618143 1
0.247452091900509 1
0.0684785070180884 1
0.0924527047822063 1
-0.172473540967493 1
0.167943740732847 1
0.374793092487932 1
0.132054794450755 1
0.284848533390342 1
0.357927175475744 1
-0.0714838428646489 1
-0.428573534551728 0
-0.215326884870321 1
-0.305560429178643 1
0.0810568454137542 1
-0.0488309254656646 1
-0.333904786495097 1
0.0760116317103464 1
-0.0662401985866274 1
-0.16767427652212 1
-0.0562716454549241 1
-0.240842577734551 1
0.171736479531766 1
-0.0806036889078016 1
-0.156728363490331 1
0.0138131508136292 1
0.131804676750615 1
0.236805795959326 1
0.136289608694905 1
-0.148513615387351 1
-0.0656604361180494 1
0.0234616740767812 1
0.329346346776391 1
-0.149930775119531 1
-0.119970285857244 1
-0.558519732472658 0
-0.0251691482668865 1
-0.00794591398601577 1
-0.335646729861237 1
-0.0778699582981622 1
-0.0523104815181293 1
0.180961694044289 1
-0.0230814360189239 1
0.0968802753128881 1
0.278734329994749 1
0.0478816664414945 1
0.0559999578649561 1
0.0767209730882097 1
-0.0514560827487138 1
0.0671912301022176 1
-0.123598451552986 1
0.240786058315722 1
-0.111824268103776 1
-0.0968299297144534 1
-0.222861014683339 1
0.192932895863991 1
-0.0227139582530212 1
-0.0921225283411106 1
0.0631230754502168 1
0.385261764019356 1
-0.467554718501644 0
-0.100572006164662 1
0.400181678473152 1
-0.265484277707001 1
0.163318213976865 1
-0.349450718767881 1
0.0830444571185224 1
0.174112066067656 1
-0.199865564130848 1
-0.0564646937741973 1
0.244067863551803 1
0.188387715874019 1
-0.29149042749133 1
0.123783425638402 1
0.162566121479965 1
0.170103547882256 1
-0.336709388163325 1
-0.137401752090331 1
-0.155191521079309 1
-0.31684310346971 1
0.0815579746104876 1
-0.233323812912477 1
0.0103369115255059 1
0.014492144277621 1
-0.349894706844242 1
0.157570893636295 1
0.064812710621122 1
0.248550322468499 1
0.168510552154126 1
0.194332973364595 1
-0.137689491532219 1
0.0180132903360932 1
-0.187315368581327 1
0.219985597380446 1
-0.144964035979719 1
0.0431682195909053 1
0.152214471340664 1
-0.0264726158094223 1
0.143392872237658 1
0.135188873831832 1
-0.121809911369892 1
0.251090784199736 1
0.294473347806369 1
-0.237940979335552 1
-0.184425831608616 1
-0.163288176725394 1
-0.475094153855379 1
0.0321876434541339 1
0.166551261792782 1
-0.112994576150811 1
-0.134457686440832 1
0.0161989561977075 1
0.00575837533668696 1
0.399473644851687 0
-0.181290324416004 1
0.169524951466087 1
0.59272065235731 0
-0.0647284239601208 1
-0.422474858223169 1
0.165277724780226 1
0.253619609247002 1
0.164632794790551 1
0.187794302016549 1
0.207050404192355 1
0.0782208062541431 1
0.235853046636451 1
0.0524845150097905 1
0.203844698510196 1
-0.0311542432543669 1
0.147068895863313 1
0.10552057098652 1
-0.104070798454136 1
-0.167758274301494 1
0.148665211876868 1
-0.415762178165354 1
-0.0206268456194852 1
-0.167076737633514 1
-0.316927452745881 1
0.163853827060061 1
-0.395261050256463 1
-0.107661382356185 1
-0.109830877919497 1
-0.534404594650093 0
0.274276683974994 1
0.290287217678066 1
-0.16378776187381 1
-0.151693458243162 1
0.189724836614807 1
0.327292181531681 1
-0.196595171759627 1
0.145665304266016 1
0.0937971491492382 1
0.0932451443211284 1
-0.125644193599176 1
0.0600851713440456 1
-0.011841772271163 1
-0.0600701529827493 1
-0.298933076769004 1
-0.205033199649152 1
0.172839372876091 1
0.0308746211762902 1
-0.311852148175405 1
0.375499080783322 1
-0.20712898358529 1
-0.105744437101082 1
-0.608604523545925 0
-0.0668953933488497 1
-0.502562429883896 0
-0.103383101762358 1
0.0813590502486152 1
0.15460041763191 1
0.278897276336794 1
-0.130070680927495 1
0.209533634458483 1
-0.00781751746195591 1
-0.0752196271183196 1
0.109630280590219 1
-0.360784469281077 1
0.449165479832694 1
0.30236053611008 1
-0.00373133189820718 1
-0.102674244289144 1
0.47971175224447 0
-0.165211421187224 1
0.0233325214170693 1
0.139392126849764 1
0.182328710997242 1
-0.128952456540064 1
0.232557653239225 1
-0.0826313355653026 1
-0.20700101537897 1
-0.0886111752264273 1
0.229751236775878 1
0.0536753049872862 1
0.10039506013351 1
0.191360265008305 1
-0.223499163924903 1
0.00888434610823644 1
0.157683317658693 1
-0.32840093437194 1
-0.255406925988041 1
0.216459382901325 1
-0.230960218456347 1
-0.255111405480245 1
-0.0581512421176655 1
0.270219760706498 1
-0.0154612203150548 1
0.150021000562575 1
-0.054256750293036 1
-0.295030211530028 1
-0.0680258287459631 1
0.213650142094203 1
0.00852554907209105 1
0.0811303785949521 1
0.19954148632286 1
0.212183812122649 1
0.0200419060489951 1
0.260728980232458 1
0.00642631504744581 1
-0.0709392879876344 1
-0.0411275404329122 1
-0.109554290549652 1
0.611731406071254 0
0.025826547221621 1
0.102111295835818 1
-0.390809483108422 0
-0.243707591675561 1
0.0391446130552217 1
0.22363088278128 1
-0.165301022502377 1
-0.0389569382488569 1
-0.0891722739233063 1
-0.126727931003083 1
-0.20053741491451 1
-0.318275277850289 1
-0.26103737522013 1
0.00628440693260919 1
-0.0647250574456988 1
0.203196548192033 1
-0.0880285094624716 1
-0.158506747228984 1
-0.301883796277921 1
-0.158109954035223 1
0.0891682757207691 1
0.0188647659022423 1
0.283103198672648 1
0.00897772002425729 1
0.14541945001132 1
0.282645080862844 1
0.108680714606063 1
0.149418400175492 1
0.160515361148535 1
-0.311643768608245 1
0.119876991285517 1
0.0767807442668948 1
0.5919864863907 0
0.133545746872785 1
0.366029532257157 1
-0.192719669432793 1
0.35909033273406 1
-0.0996300075964071 1
-0.134345312716958 1
-0.157169591385286 1
-0.255122658260469 1
-0.0302955123588211 1
0.0258383937219576 1
0.0710494090733218 1
-0.480872541775151 0
-0.405124607924111 0
-0.250709008724075 1
0.0530745677677172 1
0.202252043024429 1
0.23719903137155 1
-0.507147824741448 0
-0.0786898045649584 1
0.0267676436069368 1
-0.0629466105664871 1
0.367494810557289 1
0.0475366217086794 1
-0.39568429833619 0
-0.152682644438261 1
0.0861127967201098 1
0.388154090704572 0
0.238067654091947 1
0.0757607495905143 1
0.250256869664764 1
0.162346181893298 1
-0.253619966407747 1
0.0154533735874813 1
-0.079455722814139 1
0.346682067936559 1
-0.29651075489801 1
0.444699378438139 0
0.0851964092788949 1
-0.330979834182472 1
-0.334195651370349 1
-0.128017310225822 1
0.0881646800430745 1
-0.0930184337836067 1
-0.0154260534790648 1
-0.0785310577292009 1
0.0806591859342196 1
-0.491518599819405 0
0.0592090338477178 1
-0.167923660796275 1
-0.236809432159457 1
0.164965141447613 1
0.150330697339148 1
-0.0700207814872301 1
0.368620924502068 1
-0.293218713499102 1
0.286089093075981 1
-0.187786902210735 1
-0.279588553802587 1
-0.260974171012032 1
-0.0674027079918084 1
-0.393189903398475 1
0.0864349046903108 1
0.0911252713469444 1
-0.197751812838398 1
0.0864369493913351 1
0.049668302373545 1
-0.133941270351499 1
0.217190423030695 1
0.244245907097916 1
-0.0720136291925763 1
0.0382561169250321 1
0.493393801982979 1
0.218919042743399 1
0.140543261190994 1
-0.175204217232764 1
-0.0058538712364877 1
0.0989528605273508 1
0.0855953763034439 1
0.0993840315618875 1
0.17553875902217 1
0.143735584457638 1
-0.630705924645323 0
0.509538737702507 0
-0.0786853588876331 1
0.193267768724893 1
0.116544945934352 1
0.0231906794754183 1
-0.0802627328488976 1
0.243721172717565 1
-0.00359719309120819 1
-0.0551171651057374 1
0.216897346314499 1
-0.217701022931283 1
-0.0352804836568226 1
-0.19257218590177 1
-0.123453848331511 1
0.339153636120939 1
0.339069897224145 1
-0.41817071332075 0
-0.113924372697512 1
-0.224956534542128 1
0.00131542502869542 1
-0.0993095626660992 1
-0.0396912170273147 1
-0.179582278132306 1
0.0506341931449271 1
0.0030890482495785 1
0.111141034000528 1
-0.124179997575421 1
-0.434066760686981 1
0.180418166197172 1
-0.350909169208428 1
-0.181564850239878 1
0.268689236176846 1
-0.0208646754830975 1
-0.0960033048330409 1
-0.050040657282505 1
0.393477817028974 0
0.362185711087254 1
0.0570204946564268 1
0.343110726588524 1
-0.131200905787153 1
-0.300173855547054 1
0.305459377596273 1
-0.0887201706285215 1
0.127162871334478 1
-0.182959623571806 1
0.0699086332811205 1
0.152188514668999 1
-0.0522772174673211 1
-0.284430654508277 1
-0.144464124185493 1
0.196052687332705 1
-0.102788782956093 1
-0.229160850490441 1
0.154277944900987 1
-0.338984002862041 1
-0.0125587473461647 1
-0.038144426365103 1
-0.0464106433188631 1
0.190825897542923 1
-0.119562415869299 1
-0.0827320790127687 1
0.0984084075240325 1
0.0714356370847063 1
0.0257021251200816 1
0.131725490229004 1
0.389210828593518 1
-0.00373941179498861 1
0.214928473377071 1
-0.161326548544429 1
-0.0939846676262708 1
0.471836253621231 1
-0.0139778361773866 1
0.0900835070668652 1
0.451161165693892 1
-0.0348290793065377 1
0.0568160019871399 1
0.172301167635814 1
0.289077560403403 1
0.34355250880472 1
0.0399781230838083 1
0.127253210183317 1
-0.260888901193783 1
-0.252110816345174 1
-0.519619499371042 0
0.0943096668182109 1
-0.219682531314201 1
0.0429885961103945 1
0.12508959736652 1
-0.053821365606617 1
-0.211602315487651 1
-0.00938756211868145 1
-0.33649118723268 1
0.120595634217288 1
0.174539812753778 1
-0.129590001226277 1
0.0657819852932478 1
0.0224056886065646 1
0.132777639234642 1
-0.137044908537117 1
-0.194567014085848 1
-0.048913151959982 1
0.385312207242297 1
0.243313739321092 1
0.569491027165634 0
-0.0742210261031402 1
-0.0584487644412483 1
-0.281883867752288 1
-0.315860615203111 1
-0.00868733602989487 1
0.184842408089365 1
0.162903010220503 1
0.215307742206284 1
0.191655859746313 1
0.237495768628046 1
-0.166403608819058 1
-0.348091879102628 1
0.0672022343123863 1
0.0823199444670915 1
0.0285048114770639 1
-0.115424270700726 1
0.268226625300964 1
0.274578511771035 1
0.034094646920603 1
-0.220488619178401 1
0.0351794313874917 1
0.0801845608753996 1
-0.401842886625605 1
-0.353062643318029 1
0.0882525274244114 1
-0.128882424396943 1
-0.106591370152477 1
0.100462885219528 1
-0.127183330078917 1
0.247601472399915 1
0.295125016431079 1
-0.0703325257944816 1
0.244384614834076 1
0.0389308029690571 1
-0.154346002692411 1
0.189952279292931 1
0.198811981803823 1
-0.216411831040918 1
0.00434455878892921 1
-0.303544493988504 1
-0.0404933993432891 1
-0.439844690693204 1
0.265829091678871 1
-0.0334011218051761 1
-0.182829911652054 1
0.0298344915762617 1
-0.0943808702071007 1
-0.078235380250036 1
-0.3033499434969 1
-0.0886032254689854 1
0.176496735353884 1
-0.0645071327906461 1
-0.140244731820386 1
0.389706603620288 1
-0.00978541537342386 1
-0.26538790234011 1
0.1073618144094 1
0.151840345842045 1
-0.431659229607944 0
-0.0715796141980828 1
-0.198593868095892 1
-0.325038335104947 1
0.00549720575761023 1
-0.150222598255383 1
0.120997775948657 1
-0.248822560658342 1
0.0248515479009594 1
-0.0019954943446667 1
0.15509281015298 1
-0.0507898804064262 1
0.285200582953447 1
-0.307124988461841 1
-0.0206887137695747 1
-0.112591247479613 1
-0.215614702094181 1
-0.53554346905767 0
-0.049346116417006 1
-0.00500380388653808 1
0.311242102398605 1
0.0584562735465649 1
-0.0666727259014671 1
0.173803654106119 1
-0.0599374991240095 1
0.187159233871177 1
0.0521967487201323 1
0.0806634652522823 1
-0.0598252937576134 1
-0.185605775997198 1
0.114910637425177 1
-0.121319969848867 1
-0.191374992736461 1
0.258891770085046 1
0.0376200285383353 1
0.0610163141810147 1
0.359063467955685 1
0.13327283759508 1
-0.204409236560132 1
-0.0295448881694641 1
-0.111820103529163 1
0.15466670888829 1
0.119954543848587 1
0.188428797008014 1
-0.0166701429844163 1
0.115526793906687 1
-0.136362384527014 1
-0.0965233924517052 1
0.0360055606051149 1
0.102437219646296 1
0.0386546613866277 1
-0.127845262775678 1
0.104907380700735 1
0.152296099324791 1
-0.0996128158235242 1
-0.0152514082633359 1
0.118178154102606 1
-0.392204034369002 1
0.592392097145553 0
-0.220074561346907 1
-0.163661218743637 1
0.196364663500236 1
0.128003022164651 1
-0.587741002094318 0
-0.0878045448243473 1
0.0959281454471624 1
0.175767999425051 1
-0.177397349045367 1
-0.0746990718730977 1
0.192300055274653 1
0.15947418663617 1
0.393608628875879 1
-0.0437119480307263 1
-0.0453823492627348 1
-0.247535301360822 1
0.305664036278316 1
-0.106057839211854 1
-0.411050808951967 1
0.267656398511509 1
0.010518743374692 1
-0.133890292932699 1
0.105902593383328 1
-0.358377290122907 1
-0.0341336553439609 1
0.12613304576767 1
-0.291146244355833 1
0.0340481394777078 1
0.342392330842366 1
-0.296775741218947 1
0.231401611888799 1
-0.38338771356882 1
0.219981159927915 1
-0.196708776126863 1
-0.113929101536476 1
0.177441043247848 1
0.0112460328980094 1
-0.296145336992607 1
0.48145686435184 0
-0.63292237661287 0
0.0791680312557345 1
0.207494294375783 1
-0.345574639876683 1
-0.46104880345468 1
-0.0767404439654801 1
-0.475814849706628 0
0.225401386206473 1
-0.119451703611299 1
-0.17471083375062 1
-0.22820237403064 1
-0.193357541853374 1
-0.260523820128934 1
0.0630671808316709 1
-0.235110522580467 1
0.141927694879975 1
-0.0627936957096104 1
0.342763418462775 1
0.0718085261150484 1
-0.0772484087132999 1
-0.243636295093595 1
-0.251250546876618 1
0.293295555471141 1
0.0638520583949816 1
-0.0309577613222176 1
-0.211009231865265 1
-0.211977119373083 1
0.186139845373978 1
-0.126833605306324 1
-0.00644031154776244 1
-0.0335578514560767 1
0.0306834820968519 1
0.689059765225915 0
0.558959977652817 1
-0.288905475188447 1
0.229447716402721 1
0.0351587518461013 1
-0.269705828401367 1
-0.0116898210934248 1
-0.278033947033394 1
0.160157618904035 1
0.257907756345267 1
-0.115926672251356 1
-0.103654015020063 1
-0.165937236983761 1
-0.429307209138556 0
0.0939359811125799 1
0.137343326679203 1
-0.0167680880440609 1
-0.264342574367983 1
-0.55585907047846 0
0.266826872176778 1
0.174118113910243 1
0.137071603540889 1
-0.0429605952638106 1
-0.307549594050585 1
0.206389472777844 1
-0.472629043017025 0
0.430375475127516 1
-0.347919616539323 1
0.00511434270747971 1
0.425408372901233 0
-0.298773708546982 1
-0.449390932557365 0
-0.228234261606699 1
0.125414299793837 1
-0.488033455148329 0
0.0983756449265396 1
0.0648424634327584 1
0.44295325970316 0
0.325402396126846 1
-0.128020428312664 1
0.23378998510144 1
-0.134859098765213 1
-0.0384354713547226 1
0.00524154141297399 1
0.0196357359878388 1
-0.146477801814538 1
-0.0139117432873988 1
0.113821450893992 1
-0.149936200812736 1
-0.0754356557746895 1
-0.0310077945793848 1
-0.202509848396862 1
0.227649272873342 1
-0.187473409369733 1
-0.197031435602761 1
-0.109910375005546 1
-0.0046042602505798 1
0.018489313053217 1
0.388559990366048 1
0.203243881655993 1
0.201904192346054 1
-0.159615265068232 1
-0.0399268873173454 1
0.0173296515331639 1
-0.0830294396088474 1
-0.192221096962209 1
-0.121127670184381 1
-0.107814869530526 1
-0.187098149385165 1
-0.0573583187801788 1
-0.127386756561723 1
-0.0495256398352743 1
0.2419981240948 1
0.00401500126380282 1
0.282992698862451 1
-0.0368442380476008 1
0.09398333420884 1
-0.0661563713752662 1
-0.0641061695063819 1
0.0631537745484941 1
-0.0866911630504976 1
-0.00678424062019437 1
-0.0413600912193644 1
-0.738473450496543 0
-0.175525930110274 1
0.040095191856605 1
-0.257859362304437 1
-0.124473418284552 1
0.170265566252544 1
-0.233750719992862 1
-0.0530834153641448 1
-0.113040788286376 1
-0.0110271025496586 1
0.0779471949581936 1
0.0743783982936192 1
-0.0781556050743722 1
0.196210130599372 1
0.18735226520358 1
-0.110673286015644 1
-0.10308565974141 1
0.155726729023524 1
-0.0866035705597862 1
-0.0110858025466359 1
-0.20687137063608 1
-0.311711426949631 1
-0.476449499943363 1
-0.165750594716804 1
-0.132689585773275 1
0.014672113576052 1
-0.348254621230673 1
0.0638702020553179 1
-0.0676775821362822 1
-0.0839118906543036 1
-0.19475307540355 1
-0.0580940260959334 1
0.370494934170912 1
0.1837336759282 1
-0.278797633401601 1
-0.190395213185964 1
0.325847939951418 1
-0.525498486130244 0
0.312484363173877 1
-0.0747091396511364 1
0.0958408038665629 1
-0.288041960478789 1
0.0527578641305832 1
-0.236843012076212 1
0.21040193684337 1
-0.0368677418926154 1
-0.161587555623892 1
0.252759999392206 1
0.381641364044012 1
0.187388422960924 1
0.253179855837501 1
0.10992038409383 1
-0.146091285763907 1
0.0715986631008819 1
0.455793322913643 0
0.282358975715125 1
-0.0641936947129741 1
0.123476369397306 1
-0.46195504745053 0
0.430695954122786 1
0.623107675129615 0
0.0671348470140486 1
-0.195102126838574 1
-0.550062072870652 0
0.0428717682177886 1
-0.0597094491774364 1
0.0831788303081699 1
-0.00606542325277251 1
-0.243134319965864 1
0.300618214223588 1
0.0200929935919999 1
0.114359929426015 1
-0.0457954746968506 1
0.10133317384443 1
-0.210820004036359 1
-0.365424427377269 1
0.178603641138762 1
-0.204783093271041 1
0.0467960958792075 1
0.257833745773865 1
-0.165118737182412 1
0.0183430051786371 1
-0.078991341171081 1
-0.0613955816929818 1
0.278083829872062 1
0.0242245277527347 1
-0.0796676699214088 1
0.158891228432612 1
0.0666970574304514 1
-0.22042230181427 1
-0.0198635539260976 1
-0.0215712994300631 1
0.127828844268618 1
-0.103784169761972 1
0.279487990440329 1
0.0809048185339645 1
0.0229033497162673 1
0.167784877500822 1
0.0628350622018629 1
0.0798218418292551 1
-0.0135609284551916 1
-0.358701583819088 1
-0.023571774965069 1
-0.0442687278342401 1
-0.316108475019967 1
0.13776994514812 1
0.328770497488742 1
0.0401636553656351 1
0.152115791988328 1
0.0891035811754317 1
0.260382692639491 1
0.408800043479814 1
0.288153604351949 1
0.0638944940821401 1
0.0771348173418638 1
-0.274786049672115 1
-0.444984376191087 1
-0.152248840841856 1
-0.104499756310068 1
0.273888251545695 1
0.0589032789806795 1
0.209657740825848 1
0.241170778740681 1
-0.0116287201899658 1
-0.0775286511876201 1
0.125431727077658 1
-0.352726106426557 1
-0.108408777946663 1
0.245962596238828 1
-0.197435344049701 1
-0.318997692316687 1
-0.103648278129321 1
-0.235965778435785 1
0.173261441907768 1
-0.075664156557657 1
-0.142498099662819 1
-0.170195854149819 1
0.550058733616526 0
-0.0911716895097588 1
-0.267735011804082 1
0.182490060323695 1
-0.0399475619858835 1
0.142765744922076 1
-0.350487341072304 1
0.0572053113915132 1
0.0191589985835833 1
-0.207598583275159 1
-0.120316093326812 1
-0.270907816023013 1
0.169169205553226 1
0.203488972518021 1
0.253668636112561 1
0.118243390579694 1
0.242036736875802 1
0.0755202174429394 1
-0.29164304656637 1
-0.185518321157101 1
-0.0923017271957933 1
-0.0114615606364335 1
-0.0546999332347428 1
-0.22353583700895 1
-0.224561178609308 1
-0.096687451019203 1
0.171458172393277 1
-0.34369465216671 1
-0.175452409291416 1
0.109071035043971 1
-0.285029862186887 1
0.693651945953461 0
0.165334150671906 1
-0.220441542582936 1
-0.0641279974341726 1
0.530093772429563 0
-0.0906588360906348 1
-0.052485207195236 1
0.240516503084296 1
0.150163196854259 1
-0.233516549901571 1
0.0446878339083951 1
-0.0172935887014902 1
0.398339070899293 1
0.0872089336551551 1
0.108704638631426 1
0.183638848633089 1
-0.280627921914071 1
-0.0140300113090551 1
0.285252823128442 1
0.00657942834727742 1
0.0877044679584148 1
-0.0526906094731074 1
-0.125092880019553 1
0.206284645483739 1
0.276489444031695 1
0.115219189495883 1
0.215520155092347 1
-0.0504540552647105 1
0.220647697280619 1
-0.412205054844822 0
-0.204986073388081 1
0.197599454653571 1
0.515547213232808 0
-0.247582908546398 1
-0.0381597281932834 1
-0.0430295528031148 1
-0.24793023516438 1
-0.325852925959808 1
0.0934102785907616 1
-0.10317147637412 1
0.249123034795707 1
0.18603473948049 1
0.0683660437110794 1
0.074662510683736 1
0.0513562461758635 1
-0.00942557046379287 1
-0.219928447277401 1
0.2897458141295 1
-0.122683471268011 1
0.200871437507259 1
0.0724875693543703 1
0.318506184541999 1
-0.389273635136988 1
0.413085323422689 1
-0.0169924337067077 1
-0.088573310682502 1
0.0335909969233993 1
-0.305782105785362 1
-0.185142780732957 1
-0.124357641448224 1
-0.216819047920058 1
-0.221564248735511 1
0.383492378453968 0
0.165154041577258 1
0.105422872057908 1
-0.12455384262026 1
-0.233970809328529 1
0.173978277491135 1
-0.316738770437633 1
0.311177636642301 1
0.464715285081811 0
-0.320211327640025 1
-0.0525317251571135 1
-0.562732074554589 0
-0.571108562277243 0
-0.0249419338196529 1
0.190331485188493 1
0.194781181946016 1
0.172464289543429 1
0.197272808026462 1
0.296123319094898 1
0.358191430286489 1
0.315226403083255 1
-0.384979972096777 1
-0.0478591559151448 1
0.283462668663134 1
-0.383662821579934 1
0.0352464348542537 1
0.100867835725889 1
0.338367346049809 1
0.0265811823391215 1
-0.0609404079176539 1
-0.229470890082926 1
0.00208541521092291 1
-0.0913545034363012 1
0.0954903393870638 1
-0.188976348488002 1
-0.328388212385401 1
0.0353482857599559 1
-0.0582851573767555 1
-0.312945048967633 1
0.155600199613409 1
-0.204383212582897 1
0.0545402460700652 1
-0.253294542576614 1
-0.0128762521242875 1
-0.0122573236602729 1
-0.0353742151816182 1
-0.115969403028364 1
0.135475799469486 1
-0.198299104048675 1
0.0731778307162809 1
0.204488926142854 1
-0.311277184357661 1
0.0609110579459508 1
0.0405808860365331 1
-0.296018894874914 1
-0.290921726568933 1
0.0850102414390293 1
0.363545676070465 1
0.116492235705001 1
0.187996888632803 1
0.0149609169298883 1
-0.0455104138440519 1
-0.0932341995018107 1
-0.130367807130931 1
-0.369495758956023 1
-0.184119948684044 1
0.158574353698509 1
0.291676255600305 1
0.0374949985373585 1
-0.244416349520636 1
0.0947059793365115 1
0.0740999709954132 1
-0.0496715544606261 1
-0.206946542676874 1
0.0572640277282262 1
0.154917626668999 1
0.159274894345414 1
-0.0591299665044713 1
0.0414324791944469 1
0.142944925313703 1
0.1132854600719 1
-0.39505331981555 0
-0.00134146531804476 1
-0.143491656161225 1
0.176731259126834 1
-0.542447108180917 1
-0.310604768914441 1
-0.2577215536323 1
0.151278086441057 1
-0.178375602667546 1
0.11106905224915 1
-0.116805404308727 1
-0.238300627100907 1
0.28079999246298 1
-0.0409362107199696 1
0.0714904792821137 1
-0.118698725857584 1
0.108220998672999 1
0.0898411744453596 1
-0.247999383477811 1
0.177256824366896 1
-0.301727629966856 1
-0.0539448877548131 1
-0.116806649817195 1
0.126212551863788 1
0.0912485664860006 1
-0.118051142796747 1
0.237185534227813 1
-0.0604830388053268 1
-0.0612797383198631 1
0.198956448431161 1
-0.129728532220761 1
-0.624058431240697 0
-0.214617963657037 1
0.157881026943942 1
0.119967240331989 1
-0.17141450566958 1
0.0161298779321898 1
0.119742702274386 1
-0.000325397072724401 1
-0.0946792326494234 1
0.093430270310939 1
-0.0354801590141411 1
-0.275476354903568 1
0.278293579325837 1
-0.232829388107401 1
0.0157043542235382 1
0.14357432484626 1
0.164123099337433 1
-0.29271033078562 1
0.215173460984898 1
-0.0427591370594959 1
-0.422722786007265 0
-0.131069819094464 1
0.0877739956146067 1
0.0168951147889629 1
0.0932137736440912 1
-0.0725415855474364 1
0.109158026905149 1
-0.123490733045656 1
0.199937226291716 1
0.0766166760600309 1
-0.129788151983104 1
0.0168855260438901 1
0.369003917691285 1
-0.0284879625913273 1
-0.108708932569602 1
-0.221982605586806 1
0.0808924973447911 1
0.0848150632272751 1
0.149487636749169 1
-0.202013264107854 1
0.43664782957243 1
0.364823442012443 1
-0.0279741377334366 1
0.509077652378024 0
-0.182733360971371 1
0.233440011424008 1
0.282893486921864 1
-0.0341426625166278 1
0.0869886805979456 1
-0.0125563024278518 1
0.241957430679484 1
0.328322772365659 1
0.0744383165752065 1
-0.165640953820598 1
0.0896530965842776 1
-0.0381821066178892 1
0.158071114537197 1
-0.132633495658577 1
0.0639766543212015 1
0.0509745866552041 1
-0.155191648421924 1
-0.142483516704938 1
0.0220185019325901 1
0.0430611168951477 1
-0.353847068430242 1
-0.317243988366518 1
0.252175705648924 1
-0.126995322978106 1
0.118149787742422 1
0.14171986234842 1
0.214685596459567 1
0.13157023459375 1
0.293623931511488 1
0.146950292082887 1
0.0145526435908616 1
0.284010024289381 1
0.320263964102792 1
0.156790460893066 1
-0.232757025839946 1
0.227301183245952 1
-0.18946381345704 1
0.0531142385382587 1
-0.11757145702207 1
-0.0876603234758045 1
-0.261582992325518 1
-0.186782776253466 1
0.244467301664345 1
0.146718657012214 1
-0.0236600588773889 1
-0.162725957208519 1
0.378613766095376 1
0.0312920557498254 1
0.0522319654743671 1
0.0180601479067583 1
0.281064515034962 1
0.13074556484727 1
-0.135930705005547 1
-0.236004896057865 1
0.111866057022393 1
-0.0605222524453839 1
0.308079942943827 1
0.235163888103702 1
-0.0758645478327819 1
-0.291978105296563 1
-0.0938901616214488 1
0.247179406143541 1
0.482476828605804 0
-0.178502575493119 1
0.00264828253512105 1
0.219155369192389 1
0.0740777941205937 1
0.10174912285143 1
0.0232239104613236 1
-0.0564039918394434 1
-0.0310554881400489 1
-0.146402890142595 1
-0.261747775853055 1
-0.201043300775183 1
-0.0424183975214473 1
-0.0684343873855816 1
0.0426535210154957 1
0.124843168786376 1
-0.316535938959302 1
-0.1507738299471 1
-0.0159707224096326 1
-0.383564868506206 1
-0.287531423224194 1
0.069508791625517 1
0.579159453945346 0
0.0380490009777005 1
-0.0697818688004949 1
-0.0268177929019203 1
-0.0401829684800418 1
0.203882915689933 1
-0.167548628553693 1
0.0828329425913664 1
0.0747129997751675 1
-0.458783506704935 0
0.450497173987183 0
0.343608527904834 1
0.224806049404589 1
0.159612086900635 1
0.208828175264572 1
-0.153785152773904 1
-0.26727478006976 1
0.254742994708182 1
-0.0702906995487333 1
-0.235484688744163 1
0.242814805328739 1
0.227326131087116 1
0.0724121192041449 1
-0.162171482936599 1
-0.263037894919434 1
-0.318823724163651 1
-0.279239420389477 1
0.139379200293096 1
0.0999004204579229 1
0.0540595750073664 1
0.12683872257993 1
0.146278014321832 1
-0.207251494781222 1
0.109545439639793 1
-0.264985552099303 1
0.157902209162085 1
-0.139298514516047 1
0.224018948514148 1
0.0323531499415568 1
0.32580758624699 1
-0.0111720129727499 1
0.0130412821986109 1
-0.163916059718042 1
0.207312966322425 1
0.166195531790769 1
0.0544830569842371 1
0.228836556957022 1
0.363867141564194 1
0.0833467437593646 1
0.241377939521902 1
0.376367469786491 1
0.0755752289656814 1
-0.256271134197416 1
-0.282578190396699 1
0.0891225117689873 1
0.00949250447392844 1
-0.105922572707531 1
-0.277334246188829 1
0.190115242090907 1
-0.159246023090864 1
0.192230721260596 1
0.1377569077188 1
-0.151017028674784 1
-0.117617539087632 1
-0.00967862938473042 1
0.178979650823218 1
-0.189337209672265 1
-0.275130412578894 1
0.120672417710211 1
0.301526333372294 1
0.0789840193999746 1
0.258885167662227 1
-0.00867794484387573 1
-0.181187602436228 1
0.500576546104283 0
0.510548722946875 0
0.290264540764998 1
0.00898572065846598 1
-0.049058096289607 1
0.0362700513391589 1
0.114003312722426 1
0.321358794994063 1
0.0422103003115233 1
0.0102830424748998 1
0.164413085214633 1
-0.198617647540487 1
0.0348037459648088 1
-0.0670528872106933 1
0.0710322290288412 1
-0.04032774430515 1
0.0579098117605842 1
0.239964634057289 1
0.0724251795092785 1
0.429800533428144 1
-0.101819354682036 1
-0.153195645119283 1
-0.426054974496615 1
-0.147652614509434 1
-0.0875506056371702 1
-0.0397711978889507 1
0.0852096130355266 1
-0.0925710977718727 1
-0.292199902544186 1
0.133801769275295 1
-0.0226740850856177 1
0.0733583264124289 1
-0.156201116221547 1
-0.113439210114398 1
0.451516933141909 0
-0.0351427257696694 1
-0.0515499548349133 1
-0.411534012270838 1
-0.0192363317888061 1
0.38046656685451 1
-0.209246714203158 1
0.0558103258415705 1
0.000853992103862167 1
0.0736352864947108 1
-0.205705740019055 1
0.386639682338632 1
-0.283845925905586 1
0.385432342757632 1
-0.236913591630246 1
0.138931304935462 1
-0.209509099392358 1
0.263879296267083 1
-0.123105715842862 1
0.437303037638818 1
0.149954271924804 1
-0.0532108387965323 1
0.0641357428249833 1
0.104950800032609 1
-0.169840779832156 1
0.361081696373922 1
0.115458220398893 1
0.0409288756429851 1
0.229677125742945 1
0.20713788006695 1
-0.209036458428776 1
-0.00105970717921025 1
0.162349068672732 1
-0.37438214520556 1
-0.00515329455967258 1
-0.309557167569202 1
-0.135651794906251 1
0.137946831378131 1
0.172073885352555 1
-0.175888193313232 1
0.147266020830327 1
0.18559761404848 1
0.234072634194808 1
0.145652023133555 1
-0.127298551876508 1
-0.143213054560245 1
0.0770344087288555 1
0.182362288441851 1
0.162701192680266 1
0.0151109139643357 1
0.0565008343213259 1
0.146185832791371 1
-0.228184256681439 1
-0.214177360382346 1
-0.0674358749819813 1
0.265628498167293 1
-0.13719317950552 1
-0.0819312589562058 1
-0.219026241141652 1
-0.0502610560012223 1
0.62323349693839 0
0.0993225932161388 1
0.266884667740943 1
0.0570280035164393 1
0.212287760544852 1
0.0647901710690945 1
-0.145267072485575 1
-0.0461533771649573 1
-0.208044762442208 1
0.420382086859089 1
-0.206257200664782 1
-0.111310964183677 1
-0.153453807543411 1
-0.00946296916373927 1
0.169718744889322 1
0.402534173491356 1
0.363067578484613 1
0.00565027958661999 1
-0.138208790661993 1
-0.280694706380348 1
0.0754809113972217 1
0.0321752406420688 1
0.00188099581830187 1
0.00386852170587299 1
-0.223926814614144 1
0.0499555389679337 1
0.301603234841448 1
-0.131258894105223 1
0.315662278648583 1
-0.0888276043097145 1
0.196033557801253 1
-0.0341471041016896 1
0.54637415561233 0
0.132486577606775 1
-0.242666069811138 1
0.113452500685203 1
0.0225377386177144 1
-0.25478119613277 1
-0.269515579619653 1
-0.28157636038712 1
0.196425413634013 1
-0.0561006922068249 1
0.0973421388592695 1
0.035826105077697 1
-0.327071310698259 1
-0.451472186961966 1
0.0301662393893423 1
-0.499122509317058 0
-0.0534246081799994 1
-0.0673274841709804 1
-0.55256944312667 0
0.366383895778049 1
-0.204196138758234 1
-0.268923081661067 1
0.0242683667189877 1
-0.0752143939852115 1
-0.0634632517282802 1
-0.0141788520607404 1
-0.0790158615720689 1
-0.00403426157313521 1
-0.159460201336889 1
0.0151069798276231 1
-0.0167399835498817 1
0.225598218733103 1
0.137238163723331 1
-0.136887411585529 1
-0.190497280669396 1
0.122188512368938 1
0.100618809942328 1
-0.0808413417235041 1
-0.19466633028679 1
-0.159376035734392 1
0.107348598480066 1
0.219088805972184 1
-0.0535400759696903 1
0.247866166742411 1
0.196748706924846 1
0.256031605340022 1
-0.0909304829675123 1
0.141529442963789 1
-0.0311134838552477 1
0.0600161391796055 1
-0.24556251578696 1
0.0622587415318675 1
-0.0359652688538371 1
0.110505444647204 1
-0.333168994118979 1
0.102917488196356 1
-0.233947378937589 1
-0.0370971320274404 1
0.21300251948125 1
-0.0340112219128721 1
-0.22939488882265 1
-0.214495486386319 1
0.0991747007831568 1
-0.104592503609071 1
-0.116743784692651 1
-0.136519292969813 1
-0.00695718013025333 1
-0.0154504456040012 1
0.0594740054969633 1
-0.0938642256145973 1
0.220170185652366 1
0.0851688673455994 1
-0.167366294038754 1
-0.198274363982633 1
-0.0426095219502787 1
0.117929038432072 1
-0.206240276581805 1
-0.198757901783821 1
0.397257335650675 1
0.00709464616849232 1
-0.146321464370188 1
-0.235129599554709 1
-0.243701272044542 1
-0.102035200562429 1
0.18210708286558 1
-0.283112999439291 1
-0.065951290537641 1
-0.266172983802789 1
-0.0438670222501414 1
-0.206976474542085 1
-0.128726646261219 1
-0.104014127063198 1
-0.087873296962882 1
-0.201824585105345 1
0.199407970180593 1
-0.287973047517233 1
-0.138200452287762 1
-0.11492350579374 1
0.2604707318298 1
-0.256766013754276 1
-0.362956391787385 1
-0.0289750385995661 1
-0.083513423427926 1
-0.327252595393777 1
0.51302077745729 0
0.069425479331925 1
-0.0745801570205369 1
0.541279783128787 0
-0.15517530413544 1
0.207956002889844 1
0.0500615784833416 1
0.00877432077111516 1
0.203314582813019 1
-0.218005799077079 1
-0.15134682422193 1
-0.402344871656609 1
0.169012384909348 1
0.195929309333357 1
0.264084475605218 1
0.195059617192331 1
0.376289926800599 1
0.260949757821151 1
-0.0920976689310292 1
-0.0338094530843776 1
0.0040207925246179 1
-0.0761833253318711 1
-0.215111384644697 1
0.11565194104355 1
-0.120929430261973 1
0.0181854180025705 1
-0.235223197771366 1
0.370457322329027 1
-0.0697301132469319 1
0.250603804595907 1
-0.0642141227575242 1
-0.277841956731984 1
-0.363060995492044 1
0.0997367312920744 1
-0.38701495237708 1
0.366368490981096 1
0.186036629504588 1
0.440372819092448 1
-0.196797324659749 1
-0.0943530863540446 1
0.107435728805252 1
-0.142427513262365 1
-0.263493275984673 1
-0.107927315813605 1
0.40467802793745 1
-0.0182635455346959 1
-0.114686993843857 1
-0.154815280137441 1
0.242341791286698 1
0.283350193177666 1
-0.0636655638882013 1
-0.000388446659555494 1
-0.0134842820963944 1
0.0746087991044797 1
0.43527810862733 1
0.0611889226145912 1
0.00400801936630661 1
-0.154417476683398 1
-0.315193650576858 1
0.152919124627337 1
0.423657358856241 0
0.166546404420439 1
0.307762794838838 1
-0.358619839700826 1
0.260214378171328 1
-0.285989793438364 1
0.246326090657814 1
0.289216337607486 1
-0.0463472208070611 1
0.246631072037828 1
-0.293997111884576 1
-0.218040887029186 1
-0.111520256289996 1
0.0966728529709345 1
0.130665191514037 1
0.0425978202300371 1
0.0846518891790765 1
0.0821139103332209 1
-0.30936063280851 1
-0.191473058596937 1
0.162737431237262 1
-0.112323403504105 1
-0.205161765785001 1
0.117225841544812 1
0.137750804831621 1
0.067446064009456 1
-0.0129272670224788 1
-0.0897073065234439 1
-0.107364894454824 1
0.26782902312562 1
0.187623522715748 1
-0.157436673368167 1
-0.00170648715029244 1
-0.439787762094249 1
0.220291951913409 1
-0.205897058402093 1
-0.192718690148946 1
-0.218480983599759 1
0.112082553647111 1
-0.146790322493371 1
0.347474680783609 1
-0.0561349188442245 1
-0.00674508857004158 1
-0.278293626622983 1
0.0738637868283694 1
0.387297737403692 1
-0.0889528402479457 1
-0.100137789389964 1
-0.331717725147048 1
0.228519454651034 1
-0.0104624950832975 1
-0.337562090898033 1
0.00139289656984753 1
-0.0208387961601841 1
-0.558785348312501 0
0.251322464878425 1
0.0872491051719449 1
-0.222962681770158 1
0.159608292571255 1
-0.0374214626086441 1
-0.0356891654433478 1
0.00866919022373909 1
0.249652037921233 1
0.00699122730469646 1
0.142399225908055 1
0.0786879197537533 1
-0.175863889897288 1
-0.25714603118849 1
-0.264420608546078 1
0.347909276693462 1
-0.324980241125598 1
0.0314163374085761 1
-0.134741896261849 1
-0.119761707064991 1
0.0369349071038772 1
-0.104493505807974 1
0.054478336345114 1
-0.26114968476244 1
0.386978092816975 1
0.436398931203764 1
0.126556239086902 1
-0.0830049474135332 1
0.0273908352474047 1
-0.0686791496137871 1
-0.317593061839092 1
0.00395483720547449 1
-0.143005909451348 1
-0.0101576100813812 1
-0.00157376104075839 1
-0.151866815696647 1
-0.190484312081929 1
0.453207492329325 0
0.161684711742319 1
0.301048524143418 1
0.0134221307482071 1
-0.215370308016399 1
0.104278798740348 1
0.266301951824298 1
0.0520889032539406 1
-0.154189575923151 1
-0.00774752898829219 1
-0.021692101836804 1
0.467506816557188 0
0.0710017857413617 1
-0.472784385166097 0
0.287064318857779 1
-0.407280299826716 1
0.186837556304152 1
-0.036953888186155 1
-0.132456770716426 1
-0.126675720243066 1
0.258041282642734 1
0.0549584606975509 1
-0.19379315419315 1
-0.0606128844070693 1
-0.321058989240561 1
0.06024961233072 1
0.141925072679948 1
0.102099089646391 1
0.0175059871908064 1
-0.026959819545952 1
0.325994780693898 1
0.132165379865423 1
-0.166556392686764 1
-0.024942128156032 1
0.0321399355755883 1
0.180559752006888 1
-0.0854268263873044 1
-0.297756180562985 1
-0.120889584634953 1
0.372584589886949 1
0.118420531045987 1
-0.103839899819657 1
0.105466849467109 1
-0.0545856572277371 1
-0.0998328998881476 1
0.155774887927143 1
0.0210449776826666 1
0.0378675993587843 1
0.103383081806367 1
-0.0398086169426202 1
-0.105885772051041 1
-0.102385521285578 1
-0.294576821799422 1
-0.116314437254916 1
0.416049085962042 0
-0.0845610935381785 1
0.264132729869127 1
-0.0683391542397582 1
-0.26538065018792 1
-0.136557375613274 1
0.172677608887732 1
0.311977819446963 1
0.182573277802218 1
-0.0527736736135172 1
0.157737222569615 1
0.117098633221125 1
-0.100706678469451 1
-0.179177698757614 1
-0.100989981338948 1
0.116154362701978 1
-0.266469357450829 1
-0.337685207621692 1
-0.0851252487560262 1
0.156210634706294 1
0.0198038772465243 1
0.476374888757723 0
0.250853520499065 1
0.353815702340581 1
-0.0244333223681113 1
0.228790335451909 1
0.188615966264279 1
0.21247626727197 1
0.0676278028367726 1
0.00612022271923014 1
0.290839982866039 1
-0.00592924136838066 1
-0.284800456780007 1
-0.0363482651673821 1
0.0478363200833089 1
-0.335202035376976 1
0.092838928060653 1
-0.162685487335298 1
0.266833342068171 1
0.048352696876338 1
0.303490751791304 1
0.260914066744951 1
0.0318170076483341 1
-0.141627400606158 1
-0.0820160812101039 1
-0.12469984661935 1
-0.307100920541366 1
0.248098703900011 1
0.159798580296609 1
-0.0601566044593025 1
-0.178022763797583 1
0.404261831856453 1
0.254237955358354 1
0.0381310951410954 1
0.059944925974291 1
0.194493763051492 1
-0.0927751763345605 1
-0.228176058334434 1
-0.0924719888566028 1
0.125501279495042 1
-0.300312031066962 1
-0.0558363695412291 1
-0.292890984455329 1
0.176991962348967 1
0.169373513143966 1
0.0426315571009973 1
0.159140033089572 1
-0.152045341599636 1
-0.292377411644991 1
-0.0758980893239134 1
-0.0790816213990772 1
0.108694825173725 1
-0.0414504159248887 1
0.130420518809667 1
0.0256725895329569 1
0.0412948606211475 1
0.0841504151427389 1
-0.111747332260402 1
0.176327203175735 1
0.0530814914032576 1
-0.15254728653845 1
-0.458014347194553 0
-0.00849424117471716 1
0.129204454718999 1
-0.410707290300775 1
0.542629389189513 0
-0.218670684249491 1
0.0430084801496843 1
-0.101069924627884 1
0.139680509194329 1
-0.178617427721686 1
-0.0696751031517208 1
-0.190496215244588 1
-0.348066817403593 1
-0.209890881962611 1
-0.0439524979154586 1
0.00440897985754606 1
0.19070917391162 1
-0.155447866895176 1
0.0661561933814898 1
-0.212114602286757 1
-0.0914775727179125 1
-0.201387226721631 1
-0.00770330105074974 1
-0.0532155487237715 1
-0.215123468557245 1
0.0889505372450699 1
0.346739583255839 1
-0.0470460184339146 1
-0.347347413526806 1
-0.376749319208244 1
0.00412227278012034 1
0.19125552583504 1
0.162137117251206 1
-0.353727054600583 1
0.0856103360974586 1
0.0340843955190114 1
-0.021933468620307 1
-0.32869337767154 1
-0.171406014080562 1
0.0429174842184683 1
0.145134779604946 1
0.0572038932834479 1
0.161212420553953 1
0.119559222832951 1
-0.196562113709474 1
0.0632209569260683 1
0.0320723764041643 1
0.0697488795354206 1
-0.208134373249708 1
-0.122266784059073 1
0.0722872650288894 1
0.0215613002298719 1
-0.320186705782787 1
0.04366363550277 1
-0.236719722073193 1
-0.0289520017808773 1
0.0475032003763432 1
0.25376871839146 1
0.104997742719277 1
0.0642771343983491 1
-0.278338773092268 1
-0.0691167882941529 1
-0.0405301642030013 1
-0.188113529047564 1
0.0814654897318193 1
-0.00616021377164831 1
-0.0708469457117558 1
-0.0151957538867418 1
-0.278175844559445 1
0.261006999879727 1
0.177537175796495 1
-0.508877971854109 0
0.251779331967759 1
-0.417065684856187 1
-0.355761608021935 1
0.0811707154128949 1
-0.437687222928611 1
-0.271453323747262 1
0.0360186110567121 1
0.130183174251944 1
-0.0091782138623936 1
0.00327178560351598 1
0.303211946138906 1
0.122763631017505 1
0.138510663759715 1
-0.321072981194414 1
0.396282077989199 0
-0.0824994383249978 1
0.149972141691801 1
-0.0880198063257752 1
0.267793384321058 1
0.123578087352187 1
0.273690862132336 1
0.0102738378359832 1
-0.247594653481542 1
0.102639391581154 1
0.0168354387235554 1
-0.113336154528612 1
-0.0976841390923082 1
0.0355143415218175 1
-0.23003757749244 1
-0.241530388037079 1
-0.00797748871006685 1
-0.71645817514417 0
-0.158571556501365 1
0.00808985183416207 1
-0.0799325712369484 1
0.35670668327116 1
-0.474817244821671 0
-0.222668142120937 1
0.380385669541478 1
-0.00174700122139974 1
-0.122141631923008 1
0.247346741282932 1
0.00588728097596143 1
0.18354107871146 1
-0.206957406256991 1
-0.201607393456447 1
-0.0897453872302485 1
0.348698973339974 1
-0.228552232884421 1
0.326490885668466 1
-0.0406797764846557 1
0.0396767609857091 1
-0.347315477570553 1
0.281098824405577 1
-0.195400183671623 1
-0.0470072131987528 1
0.209104763295396 1
-0.0768202989633205 1
0.0612250217181251 1
-0.108843187168979 1
0.0594013649872186 1
-0.152081417094574 1
0.161896481957653 1
-0.0449236066090154 1
0.0703424966161327 1
0.134095090822552 1
-0.0544083369115505 1
-0.103676204773918 1
0.209989659945119 1
0.23729442575395 1
0.00945799698440706 1
-0.4465491390835 1
0.253164744010152 1
0.160801648803498 1
0.0964344152268724 1
-0.00315538660611685 1
0.176523344563447 1
-0.0790141821878806 1
0.0295567368626807 1
-0.106235315853386 1
-0.191211326622972 1
-0.316989393885054 1
-0.0544873624946407 1
-0.036170046923544 1
-0.265921881600754 1
-0.36089378949189 1
-0.0277437102417551 1
-0.287056903970579 1
0.0506850403519177 1
0.223300060849747 1
0.25486371171121 1
-0.0749836701430013 1
0.106800457832505 1
0.217229755202563 1
0.109868294650633 1
-0.477764855990955 1
0.0515901687532364 1
0.0461056148933462 1
0.129933660733668 1
-0.00279675573383233 1
0.0651465387877593 1
-0.157597064911781 1
0.0764934304813583 1
0.0477687837997137 1
0.070537078323797 1
0.0484914156744909 1
-0.0275779052236277 1
-0.0262077609015071 1
-0.127844393612058 1
-0.504815249232443 0
0.17957532314548 1
0.165425657244452 1
-0.193818175322236 1
-0.0483857441480744 1
0.0516127511259902 1
0.347075546846544 1
-0.195322797235646 1
-0.135627049744071 1
-0.0532619814366043 1
0.171534097464707 1
-0.129484044410072 1
0.424718550962874 0
0.30101962538222 1
-0.165415534000106 1
0.0761147838404982 1
-0.270521989875638 1
-0.003191433515803 1
0.00368934486404592 1
0.194428010086936 1
0.0435517656381368 1
0.0282412220819052 1
0.0342531927162049 1
0.0378427749378722 1
0.102171536865981 1
0.0705629313614606 1
-0.312230867294072 1
0.450667491111814 1
0.319091288456724 1
-0.144824696542302 1
0.0350053440808173 1
0.40327534153828 1
0.113289709254406 1
0.225241621593472 1
0.14874310672434 1
-0.0364097749657354 1
0.016940815053969 1
-0.106476255420095 1
0.128840467151003 1
0.436310909948864 1
0.0985569502915234 1
0.0802781856385866 1
0.0099783438985777 1
0.214214408522466 1
-0.109410183315551 1
-0.0444226377505108 1
-0.131822966676023 1
0.0823684371888159 1
-0.200929641180817 1
0.0154333927962527 1
-0.0578479409312468 1
0.101849283143255 1
0.163254263114249 1
0.05290208868402 1
-0.0525399991337937 1
0.104748403131501 1
-0.00686912204948938 1
0.23042574063837 1
0.0222579290629591 1
0.130228525023943 1
-0.117472505659643 1
-0.252633876153768 1
0.191604461801063 1
-0.0363968620953365 1
-0.242002313558452 1
-0.248856904379837 1
-0.0509114237328202 1
0.347937187698142 1
-0.15283859917322 1
0.126245754324819 1
-0.00031349025223271 1
-0.29077761343307 1
-0.0159878069435186 1
0.288966781444111 1
-0.106021769700023 1
0.161347645079498 1
-0.151234084502885 1
0.279417844302252 1
-0.0275648150663072 1
-0.0917873569140838 1
0.0260647504488353 1
-0.41932331700667 1
0.172070205926347 1
-0.208372075780994 1
0.261650204390282 1
0.332496080680979 1
-0.520016836216906 0
-0.199974124608732 1
-0.134806190855739 1
-0.247730898027791 1
-0.155644216551286 1
0.164881674254768 1
0.11245874087495 1
-0.158027572640386 1
0.0370236814865376 1
0.214216844513749 1
-0.0890193193007374 1
0.258392370562271 1
0.0994626560813763 1
0.238668034116751 1
-0.0386141435206446 1
0.440442853148869 1
0.134664932890503 1
0.261141416239258 1
-0.312952993662091 1
-0.167527538534321 1
0.0194746510503549 1
0.273501460771211 1
-0.106371246209041 1
0.294670119739275 1
0.0919105994761299 1
0.353753836124743 1
-0.0845960541685665 1
0.121266421472613 1
0.232331211994362 1
0.248291842309516 1
-0.0483606676103458 1
0.0479524908064785 1
0.0157883083061924 1
0.0580573320755446 1
-0.0257905632528813 1
0.21187798184317 1
0.208601716659918 1
0.235023701152582 1
0.0245524123618879 1
-0.156855958745124 1
0.152629079695011 1
0.0704491128664369 1
0.271296318459198 1
-0.0582954942188894 1
-0.0454511035534805 1
-0.0504740903697421 1
0.083885852037467 1
-0.189067986078957 1
0.105992136695603 1
0.012133267995782 1
0.0867439972901538 1
-0.15531077391409 1
-0.223588957473618 1
0.208795127080964 1
0.382779953191492 1
-0.490309983549105 0
0.242357893345673 1
-0.0630852784961072 1
0.227240072638029 1
-0.367163149454246 0
-0.14831688104057 1
-0.13571317116685 1
0.0546872759781405 1
-0.0157651239582564 1
0.249747868397938 1
-0.0677827315912259 1
0.0576291850907533 1
0.216436226394284 1
-0.0391210513854547 1
0.420194914810109 1
0.0159655588398931 1
-0.0145211862350429 1
0.177432610748166 1
0.501038456818226 1
0.0749458676581369 1
0.229623653664412 1
-0.413439304670679 0
-0.0711787863216332 1
-0.2823235388802 1
0.144143420732168 1
0.067388173614988 1
0.266378063525748 1
0.255095967456127 1
-0.00877011001938271 1
-0.0980651233030844 1
0.0961013680090025 1
0.0447946164665933 1
0.27055342413297 1
0.251485651263141 1
-0.109937919653269 1
-0.123913436545427 1
-0.0403391479818893 1
0.0575280237810906 1
0.271275310066648 1
0.140546560656619 1
0.0480538219658375 1
0.389203298900843 1
0.174507059460635 1
-0.292288830505483 1
0.0847719590262435 1
0.0648470452918375 1
0.241050098057139 1
-0.192811316919789 1
-0.0494382453940604 1
-0.230529982768574 1
0.237935542862671 1
-0.257396418939013 1
0.10527094929701 1
-0.24435123072661 1
0.00937123482392303 1
-0.238040530407514 1
0.0347249349281704 1
0.04959992556612 1
-0.214189245904825 1
-0.0709192112554461 1
0.267517827242417 1
-0.0149127586644164 1
-0.130143920734036 1
0.162689729760461 1
-0.0824746142081384 1
-0.16815990160098 1
0.149530108769963 1
0.152047320832766 1
0.0338939995900915 1
-0.128426802943328 1
-0.247337240619911 1
-0.0301662097944025 1
5.39739049663741e-05 1
-0.0670463412325402 1
-0.0729236386654221 1
0.111994389679054 1
-0.129505565165607 1
-0.136410494593294 1
0.0552506016966136 1
-0.181317594082541 1
0.195798846706953 1
0.0148579256195586 1
0.00238480250126527 1
-0.00654263654618764 1
0.143614187432012 1
-0.0887406717194094 1
-0.325490924151488 1
-0.34392555996097 1
0.281004592962894 1
-0.249203258465429 1
0.0700000210375719 1
-0.0203736192594988 1
0.125997754472213 1
0.291714235346382 1
-0.408473326437804 1
0.353783048874474 1
0.223256395498168 1
-0.0115690254060866 1
-0.0914874626058673 1
0.255973446896217 1
0.100813928652381 1
-0.428165724349164 1
-0.0408094336513316 1
0.279763798753046 1
0.241657444240495 1
0.110853228159417 1
0.471942579439661 1
0.311985680144128 1
-0.227904573031217 1
0.0364849072982904 1
0.0903058678362302 1
0.0669821278537406 1
-0.344051864752699 1
-0.258303972441081 1
0.144888663757637 1
-0.0531283592472519 1
0.269389253730995 1
-0.252393525463995 1
0.0230744567626187 1
0.510031456819464 0
-0.138797009050753 1
-0.219028671306491 1
-0.151906086062973 1
-0.100976839992506 1
0.153126134581399 1
-0.0636160467757092 1
0.357728606647096 1
-0.171115708684178 1
0.332579448362981 1
0.482696400669804 0
-0.183674515667819 1
0.0044582421818235 1
0.108656485603213 1
-0.169358557015537 1
0.096385998820941 1
-0.17508380595893 1
0.1124954769104 1
-0.014540649597907 1
-0.0828589276943103 1
-0.0890539637709286 1
-0.158985621920798 1
-0.113097971226698 1
-0.137558036686001 1
-0.0563357819859368 1
-0.253940402189635 1
0.175169654938022 1
0.48221494580173 0
0.0899169467002931 1
-0.043745538161989 1
-0.0244606231447892 1
-0.166306365050436 1
-0.00866895139642664 1
-0.279512716756009 1
0.215595265642563 1
0.0581289384831726 1
0.195608301789923 1
0.211225286821857 1
0.0130330246074573 1
-0.273595246222502 1
-0.195276304192995 1
-0.177361094095533 1
0.230571876760371 1
-0.145828585374434 1
-0.0365115581445013 1
-0.234039872863693 1
0.320899864965311 1
0.0814618914193709 1
-0.0492179096244728 1
-0.179367660946604 1
-0.353027485353707 1
-0.215548766879829 1
-0.226540482698558 1
0.447960261736617 0
0.300841516918116 1
0.00389032414828615 1
0.114587015202694 1
-0.0920339060362147 1
-0.209051480715214 1
0.685239875772884 0
0.167480510773526 1
-0.000555255871631868 1
-0.177602803140639 1
0.270385673612524 1
0.0528581116110021 1
-0.0917484650396303 1
-0.0642990115109779 1
-0.368554898652437 1
-0.423942745535705 0
-0.0125807326222587 1
-0.338654557313858 1
0.333976002444065 1
0.0715728943869185 1
0.0637070225877206 1
0.278768557556849 1
0.0929424614506847 1
0.137423733789766 1
-0.196253754100778 1
0.0683775777792907 1
0.226332679485576 1
-0.105727729085421 1
-0.283046929536074 1
0.335416134650865 1
0.562968516497767 0
-0.187557280459562 1
-0.0525816766956847 1
-0.234668389302964 1
-0.318420792123779 1
-0.700998619141929 0
0.279045196349675 1
0.262003178316962 1
-0.0408430194633402 1
0.0670134321758655 1
-0.0478065798059716 1
0.13880777041196 1
-0.0471676903015706 1
-0.0164448959610688 1
-0.173366286831267 1
-0.0130233157163368 1
0.251558035964101 1
-0.00500963830060733 1
-0.229749738140355 1
0.0569889869463033 1
-0.201894534910458 1
0.121522072365238 1
-0.228484748427181 1
0.318019817751842 1
-0.223717304394839 1
0.0273435294638196 1
-0.052909210710207 1
0.284434084110083 1
-0.34145981192986 1
0.149509417957563 1
0.0110144748869184 1
-0.0721982703785793 1
-0.259192724517086 1
-0.00447378750449887 1
-0.0761677927306827 1
-0.287737862326681 1
-0.165477143563504 1
-0.121466814708464 1
0.0846246603044239 1
-0.31965080005439 1
0.163948337392044 1
0.0661836419791835 1
0.0911316316611833 1
0.241505162777498 1
0.092453904421876 1
-0.0178258677312694 1
-0.276151352005519 1
0.238655720826621 1
-0.135197839735354 1
-0.163060182824351 1
0.00687020096852332 1
-0.262213141496917 1
-0.263085868540687 1
-0.121833661330848 1
0.1113724349724 1
0.0416418449883237 1
0.396119924872673 1
0.33621707819247 1
-0.151828946695914 1
0.231630747235697 1
-0.241947619609172 1
0.27320406695434 1
0.250188307115251 1
0.000438241527665764 1
0.283315082554347 1
0.113921713402508 1
-0.343397495772634 1
0.444849050211706 0
-0.0539109967377742 1
-0.24311994801275 1
0.00250903533443467 1
0.218237242680609 1
0.20757015221115 1
-0.227253296215185 1
-0.0200340315374532 1
0.396400661664888 1
0.268001263680927 1
-0.00594812457338265 1
-0.0794352373418054 1
0.495219389765224 0
-0.0450835219518191 1
0.406917935710918 1
-0.277531670021572 1
0.0081912164174809 1
-0.266988143351658 1
0.272545397683774 1
-0.107473469972227 1
-0.460775427301193 0
0.528873123603921 0
-0.035636559776164 1
0.160578015163672 1
0.115212071236184 1
-0.309905535183185 1
-0.461372628394463 0
-0.143900095443982 1
-0.274231240439677 1
-0.0462511203782526 1
-0.0807607114961442 1
0.265415060923189 1
0.237165414893863 1
-0.16449847295517 1
0.484881180921643 0
-0.343718679676638 1
-0.139950777499403 1
-0.16123168253751 1
0.264598232688963 1
-0.234755997937789 1
-0.133703794891695 1
-0.0292167296986165 1
-0.1200803488828 1
0.220311775297103 1
-0.0824588868553364 1
-0.00534678299750748 1
-0.189624203268229 1
-0.237529282342849 1
-0.425575529500575 1
-0.548198659939729 1
0.268822892586988 1
0.00978060673242812 1
-0.202669209772204 1
-0.0390044971133769 1
-0.00309656476481666 1
0.160341241379834 1
0.470380576029055 1
0.505157812243657 0
-0.135008714625798 1
0.0520875077365221 1
0.116547231218205 1
0.0844824436455478 1
0.139980126534929 1
-0.272818683057947 1
-0.33943113398422 1
-0.222836884929135 1
0.0989953498966648 1
0.0484189591186387 1
-0.0445229947899988 1
-0.126589779143071 1
-0.0490584498386011 1
-0.172738507103608 1
0.110214075303577 1
-0.23542087688974 1
-0.13061571131658 1
-0.255966663863537 1
-0.0479557482485153 1
0.387502619792938 0
0.194034379799847 1
0.0597400918731095 1
0.070087905274902 1
0.587042441486833 0
-0.257635822721368 1
0.0889527078712647 1
0.317726273260929 1
-0.170590414765773 1
0.0536228668959395 1
0.150766256735933 1
0.130460974656279 1
0.0222570040165563 1
0.239122735151662 1
0.134761554705133 1
-0.228155275412124 1
0.151739157279988 1
-0.503592262852515 0
0.209092931634233 1
-0.162945565378792 1
-0.136209154734457 1
-0.0633413646338945 1
-0.457328926366686 1
0.0975215589907637 1
0.195800586833359 1
-0.202578791337793 1
-0.38360792329805 1
-0.0298917576082106 1
0.00931527836297622 1
-0.0287226629524896 1
0.547777072715164 0
-0.146859689907483 1
0.394963580903503 1
0.0769672198619416 1
-0.0183535193971789 1
-0.0185683554944286 1
-0.0449951562642051 1
-0.359288059165535 1
0.195368475022752 1
0.434464606577967 0
0.0542992719156797 1
-0.0205750677299833 1
-0.344304851176444 1
0.0285366664852731 1
0.0196078754536847 1
-0.120407376098837 1
0.140243150337903 1
0.0909651599815199 1
-0.0975113605198452 1
0.0174318407918193 1
0.172491735900533 1
0.0643364748755998 1
-0.0324005241711254 1
0.150745132765473 1
0.0145851733791468 1
0.259117235726873 1
-0.00811510365444833 1
-0.240391058913342 1
-0.152491783238973 1
0.0615349939111399 1
-0.0587118766113503 1
0.0788215993418452 1
0.102767131052446 1
0.309251810573161 1
0.177762030994049 1
-0.260588620221088 1
-0.036972278320524 1
0.251951008039441 1
-0.125765956260348 1
-0.212046651145461 1
-0.261627912682625 1
0.0415976641436297 1
-0.167518756667446 1
0.212473487037738 1
-0.356592881553954 1
0.131427585954646 1
-0.166344327705471 1
0.422660648179501 0
-0.454556390874592 0
-0.165025486927006 1
0.0176823403901017 1
-0.0652242562039793 1
0.0313097893992392 1
0.330534872778966 1
0.160542716645318 1
0.149462067107267 1
-0.0239917725274203 1
-0.163134416023672 1
-0.10951537761313 1
-0.269884417740129 1
-0.311285405128243 1
0.126625751608533 1
-0.194970276962697 1
0.160914861468476 1
0.138680340451165 1
-0.014230030910046 1
0.362010010995171 1
0.151848021914077 1
-0.0605158716098732 1
-0.176253244415076 1
0.394067383737143 0
-0.268991172766523 1
0.0448068999338878 1
0.0420043868638536 1
-0.150348986656259 1
-0.0635800788202077 1
-0.0706844545871927 1
0.246954646928884 1
0.0686986777842425 1
0.187392127515013 1
0.246980168957228 1
-0.125319177906827 1
0.178079575584494 1
-0.102115227039326 1
0.292530826857219 1
-0.0682232740575604 1
0.0351787078577511 1
-0.322157901426322 1
0.0513732591921671 1
0.147478705621041 1
0.184900745176871 1
-0.239476488511451 1
-0.368281985433878 1
-0.290678559972684 1
0.141985091583636 1
-0.0619980209718671 1
0.0276470599427289 1
0.419789657132278 1
0.0577561280754825 1
0.355058377106981 1
0.194739792520863 1
0.00107110104469863 1
0.198226666781981 1
-0.149276364268137 1
0.037436768141584 1
-0.173005453369495 1
-0.0258599197950495 1
-0.145563561743866 1
-0.0125889385420199 1
-0.258007957479383 1
-0.242365400757656 1
0.0733326584253254 1
-0.270471248104581 1
-0.052240002914279 1
-0.0233343574697065 1
0.0380666364262818 1
0.0293144494068999 1
0.104270072191008 1
0.129403126754745 1
-0.357160675279518 1
-0.0439478006923691 1
0.358238468768171 1
-0.185657022502615 1
-0.276300686276586 1
-0.324256970495152 1
0.0434319769210411 1
0.197721720186385 1
0.341375686592329 1
-0.160075069482669 1
0.0425439625333012 1
0.22520721279847 1
0.201563921509565 1
0.0295162282590378 1
0.097067238298796 1
0.0879457887899862 1
0.247661035834455 1
-0.0367993172735795 1
-0.0990717670300106 1
0.425784642671084 1
-0.0207467810938508 1
0.120381811333571 1
0.0866400501644681 1
0.0627551604431552 1
-0.178746997391761 1
0.00904804764777986 1
0.123082301368215 1
-0.162043966725133 1
0.162163451733656 1
-0.290788770645891 1
0.262186029674095 1
-0.0784955865791306 1
0.0945396423636979 1
0.0998670071591603 1
0.0450170528287082 1
0.0400251507494761 1
0.0792946088560422 1
0.103632274373887 1
-0.0452997922964577 1
0.231432551562369 1
0.0829703567512514 1
0.132076889833326 1
-0.333367257942317 1
-0.133485677415516 1
0.117409015693763 1
0.117492115950084 1
-0.257628385722843 1
0.344189795340688 1
0.214278088989487 1
-0.0473336731810329 1
-0.0644586337966215 1
0.0278716197172122 1
0.0387673060366843 1
-0.293844984462737 1
-0.077406241110259 1
0.199660828411974 1
0.0718562612161948 1
-0.290326840004924 1
-0.286681765764827 1
0.191942322922144 1
0.0237925241322862 1
-0.391096861026689 1
-0.0387720657077916 1
0.0656181182325532 1
-0.322350884299563 1
0.123580508498728 1
-0.0258048294242846 1
-0.234847191487653 1
0.276121534800853 1
-0.0197205732313815 1
-0.112412257321619 1
0.0783311038459317 1
-0.34658341608538 1
-0.0664418657598483 1
0.289043624283493 1
-0.130955618697565 1
0.0212993671957834 1
-0.1546857527814 1
0.236164116409667 1
-0.0195972603680466 1
0.237177745680178 1
0.11405317422538 1
-0.314631859832463 1
0.0864420507982804 1
0.313883471715567 1
-0.437613921528638 1
-0.185458740357469 1
0.188914575399939 1
-0.320492135962188 1
-0.190328460973112 1
0.40558967324041 1
-0.508629547705517 0
0.207496432013598 1
-0.0694780477640571 1
-0.132056530559499 1
0.0865440110006245 1
-0.0329142569233576 1
0.0816909287172648 1
0.133209223258363 1
0.371148818434067 1
0.0675026682772471 1
0.184446387815826 1
-0.0814040985794156 1
0.170400998624545 1
-0.0564446518274985 1
-0.144101563753952 1
0.272615335889184 1
-0.465982871536487 1
0.126309838424101 1
-0.207340752188307 1
0.206764542089394 1
-0.182668981200301 1
0.195204731472913 1
-0.16719926113245 1
0.261153663647345 1
-0.595498729352865 0
0.0178046843298235 1
0.451685959171173 0
-0.0376024738036575 1
0.134714641030251 1
-0.292852524041057 1
0.0568078441210305 1
-0.202191459117794 1
0.00990187481228879 1
-0.0950195514400536 1
0.127767860288723 1
0.178821540377917 1
0.145696707238803 1
-0.0184757424262859 1
0.433171963549917 1
0.410629704081068 1
-0.178871804879446 1
0.012293976380872 1
0.0627052376993142 1
0.411459401121738 1
0.364711277010536 1
-0.24605040300805 1
0.190531270898386 1
-0.236540008944142 1
-0.199777052442614 1
0.0522912398533885 1
-0.076791850114603 1
-0.194007261527507 1
-0.12102219353145 1
-0.200921417094502 1
0.112097858046518 1
0.255883401588154 1
0.0325120081101224 1
-0.325180667869992 1
0.320265800819448 1
0.0703556197368083 1
-0.0673625888886311 1
0.256386328720616 1
-0.0175511818434865 1
0.115351166182828 1
-0.0983251857435767 1
-0.123917315738892 1
0.236997540436291 1
0.231289726194552 1
-0.513067875766556 0
0.0698098862426912 1
0.29155562351852 1
-0.448134028555154 0
-0.042643739143585 1
-0.0636607982102192 1
0.0208306576169954 1
0.102779683471237 1
0.341126701281083 1
0.268209811157568 1
0.213023522305732 1
-0.00565557457098736 1
0.386986044888041 1
-0.0958413554421666 1
-0.168193839450579 1
-0.291133498313251 1
0.0867963784335642 1
0.358178948424892 1
-0.0511016919707471 1
0.0429121122335571 1
-0.0188390210974725 1
0.215869731993477 1
0.450538217088381 1
0.0871120479536224 1
0.218455459576639 1
-0.381046958484938 1
0.079597645396589 1
-0.0217840553917457 1
0.503995837027997 0
-0.208091012626962 1
-0.0843815272535883 1
0.223119771302127 1
-0.239919460382457 1
0.135162720492561 1
0.00589283585985022 1
0.0121254213855703 1
-0.089604921937505 1
-0.0500079984164392 1
0.130264644876284 1
0.19265182813199 1
0.211885089083979 1
0.150641249039264 1
0.0624462117188731 1
-0.0759904374189316 1
0.196366148174313 1
0.228349114693392 1
0.45329546122607 1
0.033855534561985 1
-0.64912870390072 0
-0.0678287158084871 1
0.389876758764543 1
-0.0604443536972097 1
-0.212615679203843 1
-0.0918642095501145 1
-0.130024084130923 1
0.18334931810877 1
-0.144455892920241 1
0.115849353669823 1
0.0371402555158417 1
-0.236819241303934 1
0.0220283063468158 1
-0.202152556372779 1
-0.0345274700286161 1
0.0374326847103242 1
0.229870103108007 1
0.387053606652145 1
0.100865731391412 1
-0.270780314183718 1
-0.173101480243376 1
-0.234545031019834 1
-0.0166215105867361 1
0.0430656312429353 1
-0.128377460649774 1
0.201251473218603 1
0.0313330425819439 1
-0.233519250239553 1
-0.119969614387819 1
-0.183860966122807 1
-0.0775443083598939 1
-0.188510589404704 1
0.320444367347903 1
0.40789341001453 0
-0.00373878453208138 1
0.0943968422933063 1
-0.258042959733635 1
-0.132205142306106 1
-0.280939740604222 1
0.116310448622933 1
0.170604630621489 1
0.24379050042744 1
0.0429208188028013 1
0.243551318092663 1
-0.010152881862417 1
-0.202560385419775 1
-0.0186395402825159 1
0.179626261364664 1
0.0469818072903527 1
-0.236698810795725 1
0.0180289178102918 1
-0.0877508504004433 1
-0.176475957370319 1
-0.015191023533677 1
-0.143268129392911 1
-0.0345160206702137 1
-0.0694981671716803 1
0.130065647285616 1
0.169746371669739 1
0.0575262856394301 1
0.0549810072167043 1
-0.0317178824119302 1
-0.102248698262522 1
0.153468964577092 1
-0.0517941082487715 1
-0.0474209529521902 1
-0.299124882554989 1
-0.150240424839453 1
0.0627310243036928 1
0.0270590722374646 1
-0.207934225487769 1
-0.226253406479818 1
0.29925278215851 1
0.107185970457995 1
0.0888071275975442 1
-0.214526428336966 1
-0.123518809838515 1
0.114930213765185 1
0.0325058758522095 1
0.119162321821726 1
-0.0375776863508517 1
0.0604765123171672 1
0.502789008539445 1
0.306471151559797 1
-0.396925665433438 1
0.16156187367136 1
0.194996238960433 1
0.18637507216294 1
-0.0378356675615885 1
-0.0681610817125451 1
0.191292231546612 1
-0.0389138231392674 1
0.0728480630179782 1
-0.122856732492753 1
-0.230956230526975 1
0.215437966845225 1
0.288662845066093 1
-0.25472940661484 1
-0.0456247467302403 1
-0.250525564463556 1
-0.160054621845455 1
0.345179941195703 1
-0.0440089224317472 1
0.463018413315546 0
-0.136326763491778 1
-0.327170019182472 1
-0.11068428221603 1
0.103919596466789 1
0.160784734599723 1
0.0697727988253636 1
0.0707456693965902 1
0.227556280910471 1
0.452122211592237 0
0.16466494559916 1
-0.16468010323538 1
0.0285236342708737 1
-0.0202344710278138 1
-0.050305257447177 1
0.14961119414416 1
-0.039351465585899 1
0.0644088025678036 1
-0.0753578228033993 1
0.069356099518406 1
-0.068046590036822 1
-0.246877451309261 1
-0.0882337245772785 1
-0.153875413494983 1
-0.450977564689687 0
-0.238232396059627 1
0.13515639891124 1
0.109159330838006 1
0.0728210258018035 1
0.322829025754836 1
0.442128102665952 0
-0.571380311183594 0
0.0259119107829619 1
0.248003121900294 1
-0.163264073718046 1
-0.186271782614091 1
-0.400103473895187 0
0.143234802638567 1
0.054249817293145 1
-0.315575347556088 1
0.0427109066557465 1
-0.201545904768738 1
0.127213855774883 1
-0.0722825369782026 1
-0.107180135216845 1
0.0803183602116643 1
0.159912429945568 1
-0.218722737346902 1
-0.142806133566574 1
-0.116330355017413 1
0.652149507459635 0
0.0978053557982288 1
-0.0681364010569725 1
0.158754855659103 1
-0.237601393547481 1
-0.101350025034584 1
0.0352808311860209 1
-0.179322810694797 1
0.081631114219907 1
-0.166768564789373 1
-0.0777941797120563 1
0.00395923317870998 1
-0.158804131570011 1
-0.0539764636337061 1
-0.045615917778381 1
0.0232589553875637 1
0.128876190446781 1
-0.0627140628803399 1
0.30582461782161 1
-0.000856769950092432 1
-0.159940338911241 1
0.0992012751539913 1
-0.313585856357227 1
-0.0634025555469115 1
0.137163771677001 1
-0.164299270493892 1
0.440192222661774 0
0.0895067538144712 1
0.0561478935588569 1
-0.312003340448294 1
0.465220725571343 0
0.16589091834238 1
-0.165802706674856 1
0.150606579699104 1
0.212370504248305 1
-0.0833308250779324 1
-0.0929594917615645 1
-0.413662158379864 0
-0.225871523844782 1
-0.214995710091785 1
0.0755817023109907 1
-0.291020089095567 1
0.166013356017246 1
0.123507730813999 1
-0.00615483010846114 1
0.14870045632899 1
0.187000489398651 1
-0.383362945487771 1
0.27357672130922 1
0.0406757214579446 1
0.122628404280923 1
0.0711411476614052 1
0.109553961277387 1
-0.191817752018781 1
0.0241496242272027 1
-0.0956318682972039 1
0.0808692970570321 1
0.0477137364964519 1
-0.209066842954421 1
0.0852727177677538 1
-0.059448410569671 1
-0.070422353278566 1
0.11760962823456 1
-0.135720694877767 1
0.0241650131705541 1
0.0585228561275924 1
0.0868704819996042 1
-0.202894082683934 1
0.347270319261382 1
-0.020341102857648 1
0.11070865160927 1
-0.161974719366167 1
-0.270692132979818 1
-0.0377923495851272 1
0.185496435377683 1
0.128532500525615 1
0.279351196844259 1
-0.0615721925713091 1
-0.00410475998288845 1
0.17708888649886 1
0.0576709540844149 1
0.203576732886417 1
0.237932527945615 1
-0.113831186646305 1
0.0768000520383998 1
0.000928739211623217 1
-0.34063570027134 1
-0.140156259828711 1
-0.0629112081311674 1
-0.0383329026340944 1
0.250862822582206 1
-0.0524707553133341 1
0.0222807670543557 1
0.10642611166838 1
-0.214721308934237 1
-0.00265866599471769 1
0.264831238564851 1
0.201181242775927 1
0.175385765339705 1
-0.181861903136929 1
0.209638703986578 1
-0.175968377715431 1
-0.230961175476883 1
0.00342379571724248 1
0.15972546019298 1
-0.0734040962902788 1
0.111837530682231 1
-0.102661666068449 1
-0.128717960171799 1
-0.0514634793668468 1
-0.0546659907689635 1
-0.228989495382316 1
0.154723357764403 1
-0.0274534948568321 1
0.186798170912014 1
-0.0303665072876929 1
-0.204494625562912 1
0.430693900330806 1
-0.283188638860807 1
0.145817742207653 1
0.0339228065650043 1
0.112430538847265 1
0.254655034487007 1
-0.262033748802772 1
-0.217120903164935 1
-0.240959083987418 1
-0.317622482131609 1
-0.0578293757112061 1
-0.577891662491135 0
0.154371421244715 1
0.0524755184886294 1
-0.275495508455119 1
0.0114468895584457 1
-0.20605311641386 1
0.232609608573502 1
0.0364541174845526 1
-0.178037179577944 1
0.118294798345436 1
-0.202236872812466 1
-0.135794830204181 1
0.0646077076684658 1
0.0960167771887471 1
0.279442229836725 1
-0.166450311330371 1
-0.0807529116475232 1
-0.424471021602924 0
-0.122205366830425 1
0.109710177901776 1
0.273516111214192 1
0.10231224813605 1
-0.164708787214099 1
0.00522942424108068 1
-0.315332228474493 1
0.0803970602529843 1
0.286367694499691 1
0.269475148723363 1
0.347323715178166 1
-0.0419638505416904 1
0.194605395320189 1
0.0318502219177746 1
0.258570462557854 1
-0.158452820424391 1
-0.0728875311334917 1
0.0830462852246541 1
-0.247544954470175 1
0.461218679930275 0
0.0521061066821286 1
0.0106905316020699 1
-0.785770799914326 0
0.346577782996843 1
0.156550980170402 1
0.00845679772728366 1
0.340478782804723 1
-0.126556418888989 1
-0.339075798101601 1
0.0982134047731613 1
-0.181677690668084 1
0.383816088672032 1
-0.15219645087007 1
0.399207238433187 1
-0.394584880192832 1
-0.0162803021794133 1
-0.259552510538009 1
0.0309596413913642 1
-0.378350485351028 1
0.137544185338648 1
-0.115590587026473 1
-0.154239967559199 1
-0.250397897674451 1
-0.256535161829079 1
0.366921512514759 1
0.0596736522042829 1
-0.085952362877224 1
0.226704985524391 1
0.138817516571264 1
-0.314722052459664 1
0.14852677661441 1
0.0524740461170814 1
-0.444469910312573 1
-0.160178227889187 1
-0.142996037597148 1
0.362666427001708 1
0.56444046255203 0
0.182400977218816 1
-0.175118969945584 1
-0.0488854423888262 1
0.242082394411446 1
0.159098044063882 1
-0.286771127712408 1
0.0161990004374771 1
0.101350087850362 1
0.353292141791643 1
-0.0424833041164805 1
0.0992162561865146 1
0.120538907002736 1
0.138336717435926 1
0.447334851793046 1
0.132358751185422 1
0.0081645471796476 1
0.227539212116737 1
0.428416486396239 0
0.0581083969934589 1
-0.225390167011777 1
0.0714804619468308 1
0.154587800054415 1
-0.200300561916 1
0.0663609313962266 1
0.280188119988295 1
-0.364846120816316 1
0.187549295587936 1
0.0277485245309314 1
0.191457180172698 1
-0.136442513370565 1
-0.186818167299677 1
0.419798542374265 1
0.264094868401043 1
0.147975509996733 1
0.0257916113722617 1
-0.0176615904692571 1
0.0363322531325087 1
0.0532985485898769 1
0.0632777088623937 1
-0.0259613545453756 1
0.375275520095645 1
0.17442962420883 1
0.815477776352095 0
-0.0538640094383397 1
-0.250903785554912 1
-0.0634096830048603 1
0.221034364766326 1
-0.0256947610767185 1
0.0275378881735521 1
0.0428415292246549 1
-0.158427176905539 1
-0.0085878599000964 1
-0.00537423570155861 1
-0.00618048031066103 1
0.0449443627838888 1
0.336320710121354 1
0.0724755809981444 1
-0.123628074095927 1
-0.20001534692711 1
-0.288730115050286 1
0.00525091152781437 1
0.18420391131613 1
0.0210490311501437 1
0.444837098299251 0
-0.18834076917242 1
0.0483525485429694 1
-0.294436690883019 1
0.0767253843433149 1
0.0617693802823461 1
-0.156049754183795 1
-0.192715376340335 1
0.108924038834098 1
0.295459400049654 1
0.312137346157516 1
-0.468350826772774 0
-0.25258978375421 1
-0.122384312572664 1
-0.406704926615543 1
0.134475857555758 1
-0.111583958120386 1
0.19269944868529 1
-0.0456591444284525 1
-0.283817622488103 1
-0.0177322287874121 1
-0.00652886117083762 1
0.160428439130001 1
0.0288493764525268 1
0.494204959816923 1
-0.0163483274851979 1
-0.15506124629766 1
-0.336648054550456 1
-0.0234698222723909 1
0.0200415260339938 1
0.17535654008381 1
-0.111387534903234 1
0.0448389970551619 1
-0.0997367158013381 1
-0.113751493767432 1
-0.00750080871301808 1
-0.00191895391971965 1
0.330769824840517 1
-0.0865865304842676 1
0.120448838594878 1
0.108229568538555 1
0.0389724288159615 1
0.33445408483336 1
-0.015410015040083 1
-0.190502424943941 1
0.252749377109108 1
-0.0271789407510086 1
-0.490058690444772 0
-0.102385228167084 1
-0.297885227952177 1
-0.347557805390498 1
-0.1876855340773 1
0.145521211746044 1
-0.0799945425825568 1
-0.0721864273250772 1
-0.201943096040275 1
-0.0680641945327309 1
-0.336072946413218 1
-0.239304469885597 1
0.0999785172530465 1
-0.0263743594054404 1
-0.282032989344975 1
0.25445896804031 1
0.343285960088116 1
-0.214553729454599 1
0.260952970508479 1
0.29082197490072 1
-0.178497115946308 1
-0.053813659546226 1
0.192971113923842 1
-0.139090784957198 1
-0.129890800562025 1
0.141017003161022 1
-0.0418433305022735 1
0.464119054741716 1
-0.208571354821797 1
-0.183525315120231 1
0.159556970627049 1
-0.45642378072735 0
-0.416649919343296 0
-0.0462732456318987 1
-0.262911939733449 1
-0.383580028064641 1
0.188593940102751 1
0.209469895027873 1
-0.0561203695159771 1
0.312761424793441 1
0.42394892561153 1
0.100045824795236 1
-0.233974936604858 1
-0.221485026821326 1
0.0383644668047954 1
-0.224122642919924 1
0.240156040220056 1
0.0658749835919526 1
-0.0961714874022394 1
0.23169027642955 1
-0.619420640240814 0
0.1214011637255 1
0.15488924138392 1
-0.325485718671125 1
0.0149969441852889 1
0.34704039632264 1
0.0743091231892809 1
-0.0991268754374249 1
0.128893790165999 1
0.0270270710826081 1
-0.188421537083797 1
0.142525119128816 1
0.00546048551837484 1
0.0533794715651562 1
-0.411569652092913 1
0.130532052834318 1
-0.18804152991141 1
0.108852213823734 1
-0.151161383561984 1
0.121438049048771 1
0.433310853039194 0
0.12308218995707 1
-0.364181367515322 1
-0.116547168517694 1
0.340806325778228 1
0.557509292684332 0
-0.367828201973008 1
0.123116615442541 1
-0.121930131625662 1
0.249989626889082 1
0.507104336342454 0
0.29532978939299 1
-0.172983189976702 1
-0.102439732482552 1
-0.201873613661071 1
0.0704840068713609 1
0.00354607532152489 1
-0.352609570238214 1
0.0158212395448001 1
-0.251343872010191 1
0.296570530364376 1
-0.421528823520162 1
-0.286646565816484 1
-0.0951515310220907 1
0.153638983145605 1
-0.285428892114808 1
0.0905486150390307 1
-0.122400059583763 1
-0.230431938476371 1
0.186575640218824 1
-0.262684849750258 1
0.153083385181558 1
-0.0441623264340735 1
-0.305811085824236 1
-0.26078483276965 1
0.185196360412241 1
-0.101518137317493 1
0.0169356399879862 1
0.29928608077002 1
-0.0467416925169401 1
-0.306844038965515 1
-0.151022656217677 1
-0.216492418298496 1
0.336096821881214 1
-0.0344799455678064 1
-0.245491221467485 1
0.0647165608948524 1
-0.261663159721501 1
-0.106657070162991 1
-0.0216536328431344 1
0.434110505559039 1
-0.317643599111933 1
0.0129682709654539 1
0.0851259530812824 1
0.125776662344617 1
-0.0814616934740084 1
0.121677569468813 1
-0.201067168965925 1
-0.286434551221407 1
-0.104829019198523 1
-0.052712600978751 1
-0.0449292614285184 1
-0.147244988512175 1
0.0440324157111101 1
0.149945954776325 1
-0.24669655538138 1
0.291228810315742 1
-0.128192715901071 1
0.211295619510562 1
0.0215562950728746 1
0.315235528614687 1
0.289397028280568 1
0.128962097645894 1
-0.0771515026233643 1
0.279824618121925 1
0.140182125908499 1
0.329994453868867 1
0.0472392605299051 1
0.133428082767483 1
0.181535375946568 1
0.100439260859284 1
0.139329407900449 1
0.217064541787555 1
0.0709118474198269 1
0.112782750043085 1
0.0396192226320154 1
-0.219878446063148 1
0.295272629452656 1
0.100069650718102 1
0.00129797737475466 1
0.110271244035512 1
0.0920550192534185 1
-0.130492618310961 1
-0.350715430747496 1
0.0775670303847986 1
-0.325424289325438 1
0.196988329024763 1
0.0202497031270241 1
0.387747881808443 1
-0.108126760885358 1
0.0432390995392282 1
-0.125164755220935 1
-0.0389170985279265 1
-0.106687734337723 1
0.209744515450245 1
-0.309313469359261 1
-0.247573232143341 1
-0.285175746355495 1
-0.230092814833409 1
0.0440509946089617 1
-0.0555998415244228 1
0.134211459874149 1
0.0878051328621146 1
-0.0695045205280482 1
0.0189907273662503 1
-0.168121374942071 1
-0.0349111134778102 1
0.00964005465317786 1
0.117567215452354 1
0.137479586069242 1
0.0658054038542699 1
0.0831535385992677 1
0.178675948551303 1
-0.138910227810519 1
0.279137113657978 1
0.508683523588023 0
0.0272233518934344 1
-0.181949429439828 1
0.144571413460565 1
-0.133166982987801 1
0.330726958952896 1
0.289972535987843 1
0.257048645642408 1
0.062808041176064 1
0.00214284279396525 1
-0.125295921893706 1
0.367021690498747 1
-0.329585254792954 1
-0.276093893916518 1
-0.555443805431049 0
-0.327058875341231 1
-0.194563668304315 1
-0.0369414804242468 1
-0.0833681528624516 1
0.277903119800695 1
-0.288830619606266 1
0.228823931814338 1
0.0527903363833544 1
0.0651854601767412 1
-0.275402637944943 1
-0.445216739242813 1
0.127175861611159 1
0.261464768913005 1
-0.0607088990801937 1
-0.124126825061641 1
0.132864636698708 1
0.124875615300668 1
0.292314115363394 1
0.125173807304031 1
-0.277254363075958 1
0.0694463391061839 1
-0.252435213321345 1
-0.0852366897716431 1
-0.346848226640462 1
-0.274010321790568 1
0.458459322047972 0
-0.018127677732163 1
0.158335681841536 1
0.189302853573568 1
-0.39080686757911 0
-0.0320906313341286 1
0.0118447852297719 1
0.157465190336436 1
0.343519994869602 1
0.202525479364791 1
-0.22333752530418 1
-0.110887559389233 1
-0.317654624844608 1
0.058372680201339 1
0.148206074014286 1
0.052369515533952 1
-0.360955976093717 1
-0.0959679933608237 1
0.00889647749302678 1
-0.336590061652186 1
0.0866945628648245 1
-0.055895745534775 1
-0.250429668719012 1
0.0183801136205095 1
-0.0520814221275756 1
-0.184350455737898 1
0.136218613387639 1
0.255219871984459 1
0.0483866330012694 1
0.392619633229607 1
0.0606090891495069 1
0.136184182834938 1
-0.00663077253541645 1
0.554934212198591 1
0.410307845969789 1
0.141198591418287 1
-0.0833052754924389 1
0.119693701099685 1
-0.291316262742061 1
-0.275945241489869 1
0.150775011895421 1
-0.0239945328352793 1
0.040649005400737 1
0.0167700963887987 1
0.229480952532273 1
0.0555081735551165 1
-0.231169944485057 1
0.0918098389639903 1
0.114825121022953 1
-0.128138224067559 1
0.128657876305016 1
0.119001378314601 1
0.0863951591175723 1
-0.091113959104683 1
-0.0958360597528671 1
-0.00237430758828924 1
0.279845879695623 1
-0.0475009777389603 1
0.0809746775047645 1
0.16309746339564 1
-0.0777606172227006 1
0.028678930037314 1
0.33704334413211 1
-0.151815089290027 1
-0.247849311476491 1
-0.00541504081273719 1
0.330752394967901 1
-0.368619335798817 1
-0.213744445174945 1
-0.1268667496592 1
-0.0774634899531872 1
-0.101850099260946 1
-0.00282578573110842 1
0.298533071987295 1
-0.131265408085798 1
-0.141858298652893 1
-0.384087751251952 1
-0.290938402174257 1
0.325021868193149 1
-0.173355967683771 1
-0.0871465179811389 1
-0.00255945812843111 1
0.0747928269782187 1
0.165955984174269 1
-0.0274678628321382 1
-0.00860571385918216 1
-0.26112943126242 1
0.100015799664313 1
-0.197087740025992 1
-0.0194582514888454 1
0.415118429981084 0
0.219451526523041 1
-0.137872083927086 1
-0.0868703837750755 1
0.0220359475511221 1
-0.183300087442974 1
0.0455851258724922 1
0.00566559025610561 1
-0.224446851674886 1
-0.268820838289935 1
-0.177357026167555 1
0.23954578223549 1
0.325424275734095 1
-0.450852268040487 0
0.193904660870222 1
-0.0511883035732486 1
-0.0619758987290454 1
-0.184096804424882 1
-0.0576002845478696 1
-0.351665183950389 1
0.364748377177893 1
-0.105492927302284 1
-0.213291398127314 1
0.104902835750953 1
0.060035058053035 1
-0.23154799550116 1
-0.041212360602352 1
0.127994100789531 1
-0.0452374310304022 1
0.48382749911312 0
0.21240116834973 1
-0.193996080634636 1
-0.222018776522939 1
-0.0412981804572858 1
0.262732909188391 1
-0.0354505535466816 1
0.0946211196825077 1
-0.228248987282778 1
0.0787560051687046 1
0.298526505625334 1
-0.152128415572453 1
0.190030366144051 1
0.348182086849354 1
0.0220007862876882 1
-0.147522146888811 1
-0.337106675158485 1
0.0764170596409745 1
0.0508835790208502 1
0.00347931795311337 1
0.164773653160207 1
-0.281879309424388 1
0.056297649248836 1
-0.218779856857482 1
-0.148197809660678 1
0.368407717572847 1
-0.0834444442567772 1
0.0618830253940743 1
0.0650619618892029 1
-0.12644325177429 1
0.154046983264059 1
-0.232844637374915 1
-0.79544903882246 0
-0.258005817130288 1
-0.0896460264650395 1
-0.00315912860846017 1
0.121556964696612 1
0.0524155973308075 1
-0.142451805315927 1
-0.169919805973176 1
0.203165504201932 1
0.368759395954757 1
-0.224964000684648 1
-0.290594735427447 1
0.171173347142477 1
0.174653885281322 1
0.0523430388138971 1
0.0779515364692025 1
0.212143712832733 1
-0.00103228725961976 1
0.00499434675422231 1
-0.294002454632258 1
0.0544669933125492 1
0.424585801203501 0
0.141230740723045 1
-0.0920445562921 1
-0.104287538564883 1
0.180244839967447 1
-0.430234239832961 1
-0.0233149111259152 1
-0.20631800978999 1
-0.200426670988037 1
-0.0798292653858951 1
0.066248864984216 1
0.0262728915211703 1
0.139117985654814 1
0.0788132003568799 1
0.397648457299591 1
0.365093494504307 1
-0.0214121672740645 1
-0.0807365390288043 1
-0.160391222642812 1
0.367539304153684 1
0.0711033921991197 1
0.265442819238929 1
0.142660304871087 1
0.412993911382589 1
0.139074389350589 1
-0.11637093818188 1
0.177376907501057 1
0.0296218497474403 1
0.0291400220845862 1
-0.190309432294235 1
-0.0276074076292792 1
-0.0157720973673998 1
0.0270007851306671 1
0.143768934105443 1
0.0473002613560089 1
-0.0808148885654007 1
-0.0334630950244465 1
-0.0532820165227679 1
0.190027021220088 1
-0.145649925912518 1
0.201891040260632 1
-0.252805588680842 1
0.0680240514737786 1
0.0676905613966182 1
-0.104424580121604 1
0.00538618745306537 1
0.273388747571678 1
-0.0407957575506523 1
0.287616031132605 1
-0.18643417404569 1
0.000866074616953157 1
0.201142717648291 1
0.231698752361534 1
-0.170279064723211 1
-0.0651974156824589 1
0.220525381367436 1
0.127494482766548 1
0.133909159378695 1
0.0784972586003054 1
-0.0471153753352527 1
0.408899299179323 1
0.102639401670066 1
-0.0585512804317941 1
-0.166289443367718 1
-0.22749554700043 1
0.235211618959434 1
-0.0459213129363917 1
-0.0543910665564784 1
-0.197101334592921 1
0.0111465050929972 1
0.0422458860631191 1
0.198090005679123 1
0.342332168876583 1
-0.17044751499063 1
-0.0209183322339856 1
0.152977125083384 1
-0.215515143282256 1
-0.0402075489091034 1
-0.160300676236927 1
-0.150973624828706 1
0.338436096294946 1
0.188662992081038 1
0.155278452745198 1
-0.0107399512242753 1
-0.100654879910903 1
0.0720374515100065 1
-0.592588239042399 0
-0.0385911598546066 1
-0.252771184333278 1
0.509267423033203 0
-0.133583052334728 1
-0.179830720470364 1
0.134365147980468 1
0.266153894614978 1
0.527733481719575 0
0.421185213177964 1
-0.18000196340196 1
-0.134503519598787 1
0.028359113282527 1
-0.094239675039615 1
-0.169182955008659 1
0.0743288129371431 1
-0.200983282917241 1
0.175149265367516 1
0.12503675638728 1
-0.0495870249556356 1
-0.297713178620498 1
0.177387512149027 1
0.152138940064339 1
-0.179985509326392 1
-0.0365837920370891 1
0.213049987736591 1
0.587540488405906 0
-0.273645616091791 1
0.266574477738896 1
0.0624249817237698 1
-0.199504866862769 1
0.132697267089699 1
-0.225938105032224 1
-0.212464115660694 1
0.23126058589406 1
-0.12982574073304 1
0.1956872060776 1
-0.0948456860164884 1
-0.231000401846582 1
0.143009922756847 1
0.469164032794592 0
0.207949168510999 1
0.302458094234354 1
-0.105423761057496 1
0.411521035301553 1
-0.0485271142678369 1
-0.245752727552579 1
0.0989997438916928 1
0.379292565386796 1
-0.0644803818341892 1
-0.0302096518417305 1
0.0444770750399459 1
-0.301392151965309 1
-0.084715586654506 1
0.0211681098589644 1
0.0203200096337089 1
0.173767270949464 1
-0.0891881856547557 1
0.206152830220242 1
-0.473330961792033 0
0.0241864680416356 1
0.0543888630345392 1
-0.264343686916203 1
0.0326360414829563 1
0.371495914698086 1
0.145259804733502 1
-0.246611066886661 1
-0.0212006839123415 1
-0.163008327763153 1
0.268903664276149 1
-0.444970550494086 0
0.338832802831997 1
-0.177856022922403 1
0.226816194576763 1
0.1037164431308 1
0.26321615384231 1
-0.276580256812873 1
-0.243720216862741 1
-0.025616036353282 1
-0.0587182559613494 1
0.0560208324518493 1
0.303065646052701 1
0.238362436707213 1
-0.082346621155216 1
0.276522540431779 1
0.154432138868818 1
-0.146380404222756 1
0.321057081053386 1
-0.104998495808771 1
0.236590394008889 1
-0.252683860696458 1
0.00879069517965283 1
0.141680242157012 1
0.0780810795725738 1
-0.346828262856299 1
0.308903398662405 1
0.204649107814705 1
0.219360527364466 1
-0.0302893028389414 1
-0.231832474748622 1
-0.0840852239064154 1
0.0804006369544517 1
-0.444549312985741 0
-0.209627792897342 1
0.139868348707323 1
-0.0831754538272221 1
0.163087031064736 1
-0.0985393331928322 1
0.0485149794619362 1
0.0462611477623862 1
0.0361662210957087 1
-0.230309512957787 1
-0.100897890704689 1
0.557684278229025 0
0.153394399375977 1
0.176287035275518 1
0.0361027751052855 1
-0.0370082212370581 1
-0.0377951824514282 1
0.317758459216934 1
0.103382894522098 1
0.0582447674556312 1
0.0396491366176958 1
-0.0560445833255299 1
-0.0946121552311533 1
0.138165540640136 1
0.0729451156019174 1
0.243548221198256 1
0.107301883063123 1
0.219905257559301 1
-0.361911534412992 1
-0.374323810968886 1
-0.0789693296670708 1
0.341377967424402 1
-0.227833466622816 1
-0.0895621856925877 1
-0.15853913890221 1
-0.0698416490644051 1
0.287588459121527 1
-0.0118092893175099 1
0.260646305985083 1
-0.0275231238924472 1
0.0406784855899856 1
0.103363029893407 1
-0.273107730689399 1
0.224300096707682 1
-0.0582298994657747 1
0.0258090067023322 1
-0.41998854347923 0
-0.116820385559128 1
-0.208062383971317 1
0.05050071554452 1
-0.185846808397232 1
-0.0647497899484942 1
-0.110796284430366 1
0.000795080418030579 1
-0.0111766854292432 1
-0.035735131019763 1
-0.1194449143553 1
-0.0672059134572303 1
-0.219186641054717 1
0.195322608638865 1
-0.0959157745177005 1
0.0328863115758109 1
-0.0689063071610635 1
0.107008817231155 1
-0.108943686781746 1
0.0336010089497158 1
0.440916802244595 0
0.357213507767277 1
-0.180176812022456 1
-0.247558980794824 1
-0.0682329339059501 1
-0.218253739791041 1
0.078734472100878 1
0.0510165840264788 1
0.16593781166613 1
0.0458685539259271 1
0.350248392910672 1
-0.322908936304788 1
0.00464220637445061 1
-0.00107251481476379 1
0.143998787548104 1
0.104745278025213 1
-0.394030646854529 1
-0.164511823425256 1
0.568578929997573 0
0.127458158142321 1
0.150318830904298 1
-0.185812264315254 1
-0.120019294445052 1
-0.279941582927552 1
0.017194868799386 1
-0.35697811545995 1
0.038756890146421 1
-0.0764272038610939 1
-0.13742120104418 1
0.272926405645241 1
-0.00261769939070492 1
0.267993536395635 1
0.366765052271773 1
0.14315839402447 1
-0.172876499774914 1
0.113593791608268 1
0.398748486297399 0
0.350179777643973 1
0.0732047006483579 1
0.219190940067413 1
-0.2649303875098 1
0.135268345152098 1
0.0100172822470188 1
-0.0178794563759814 1
-0.0268098742456734 1
0.144198358166886 1
-0.194012074792404 1
0.031193111083931 1
0.0794672914237851 1
0.236881756951854 1
-0.1952608620699 1
0.17859761433193 1
-0.27889244010164 1
-0.26750369262891 1
0.0863125887492913 1
0.0481102647248009 1
-0.18295733413996 1
0.189329651270615 1
0.0248398758444061 1
0.185444839657757 1
0.125413712122659 1
0.0256426120193143 1
0.0637706095178675 1
0.0221794933622752 1
-0.0644211944605292 1
-0.0639645055541315 1
-0.15970742054939 1
0.0776425382977395 1
-0.178653163846447 1
0.359893790077966 1
0.490372869936861 0
0.260531618247648 1
0.0957856633854247 1
-0.0442630269395543 1
0.045223771564215 1
-0.43272676070221 1
-0.076396678281265 1
0.0322193330842129 1
-0.0437034494841476 1
-0.558444243572607 0
0.116405400579589 1
0.044896128417154 1
0.116448231632899 1
-0.105365119446321 1
0.0701776313026097 1
-0.0223220134240487 1
-0.487787733769536 0
-0.212672980041664 1
0.0877626655233956 1
-0.106237317895914 1
-0.00703511802542206 1
0.00837498709429721 1
0.200692796598639 1
-0.16905411968301 1
-0.110670464378969 1
0.0503228247706017 1
0.177818404664665 1
-0.111938404394564 1
0.0221166348138571 1
-0.0810755530457611 1
-0.0421632909656694 1
-0.0332309514065452 1
0.0373094564926977 1
-0.30812224272533 1
-0.234025993944505 1
-0.0327569163508564 1
-0.114456751537305 1
0.198641164441537 1
-0.00371234857462561 1
-0.00397592861768256 1
0.159385429380828 1
0.101277141759873 1
-0.144055364525482 1
-0.19759123558259 1
-0.061385700886802 1
-0.105659596003357 1
0.0946598224391039 1
-0.247869234598875 1
0.165028381053857 1
-0.103078640385287 1
-0.162041661099758 1
-0.0325295685180569 1
0.0472677577520149 1
0.372930305935484 1
-0.29809622935732 1
0.185952397139586 1
-0.204036914407284 1
-0.212641510844542 1
-0.214510495108167 1
-0.285077659591928 1
-0.549979070575272 0
-0.111031061299052 1
0.214091441240433 1
0.160095059581607 1
-0.351343568696447 1
-0.170622055363167 1
-0.0875689289532338 1
-0.251276495244209 1
0.314759276517326 1
0.178323969248972 1
0.193858337080777 1
-0.123449353154927 1
0.245923912954046 1
0.690669113628885 0
0.148393705036333 1
0.157290107434534 1
-0.236422353492462 1
0.16966165580583 1
0.00591531537202379 1
-0.637548485477414 0
0.0719363113021846 1
0.0516590869858478 1
0.401291250419735 0
0.300944348925245 1
0.159157109447183 1
-0.020194895236992 1
0.0336272453492362 1
-0.143439525852638 1
0.0306585452181198 1
0.338088298495072 1
0.200346169143516 1
0.0719065248263269 1
-0.0185186798100448 1
0.244881875881187 1
-0.0284415262487779 1
-0.25079061826519 1
-0.300971609558843 1
0.263757231029098 1
0.152475768686098 1
-0.124162690948386 1
0.428424461139708 1
-0.254121617655637 1
0.141829026819876 1
0.164268262331429 1
0.10452490208191 1
-0.168778505521894 1
-0.0295492477442102 1
0.456045883036613 0
-0.101247620450068 1
-0.414322266419846 0
-0.0203267588114261 1
-0.37091593053233 1
0.0585032088849245 1
0.030077883834954 1
-0.0651952666264161 1
-0.139395708043599 1
0.276060332604692 1
-0.0173065863438292 1
0.138644553219462 1
0.110089529926258 1
0.204430828725639 1
-0.381158158210609 1
-0.0478217831709872 1
-0.076027566383005 1
0.131980258993213 1
-0.128147222646204 1
0.40475467375898 1
0.145836661070275 1
-0.1467568020937 1
0.749083520012854 0
0.0982730790122473 1
0.414158096914139 1
-0.209432694106553 1
-0.0113362571843436 1
0.191509798881825 1
-0.220574727668904 1
0.175529806733887 1
-0.122392963972099 1
-0.150327362112627 1
0.186257505725916 1
-0.018053358013466 1
0.24845275720975 1
-0.0318489320328144 1
-0.196497718711728 1
0.1734323260467 1
0.43662739924875 0
-0.0845829458875024 1
0.399675120289863 1
-0.234279075451076 1
-0.0319856713266877 1
0.28758923545534 1
-0.295816080527043 1
-0.203432905185433 1
0.0304897755486366 1
0.566623370339572 0
-0.0860380527575853 1
0.0927603405123752 1
-0.193838549690592 1
-0.185000620092557 1
0.152215900104429 1
0.100456860888984 1
0.296552235366358 1
0.162079553547199 1
0.340491256983698 1
-0.109495111267516 1
0.1275269340633 1
-0.217994535432159 1
-0.130822302655694 1
-0.0684877997121354 1
-0.0968697842380509 1
-0.184719702717713 1
0.0362462006664719 1
0.121174779009205 1
0.0829088737392224 1
-0.290125113647615 1
0.30124548995205 1
-0.443726015565767 0
0.342804629585142 1
0.466702776867608 0
-0.199633245211115 1
-0.105621610922654 1
-0.145113341375937 1
0.274214384815308 1
-0.211974904229159 1
0.0495363254843206 1
-0.034071632160384 1
-0.000396010989242648 1
0.0489175249385904 1
0.0930628211584817 1
-0.145767552909509 1
0.152049615881418 1
0.112459005362844 1
-0.119835830254963 1
-0.380619928698947 1
0.0259002175660403 1
0.321754187413855 1
0.261159801052077 1
-0.00119383488405553 1
0.105515704334578 1
0.0781566642737139 1
-0.10791794550282 1
-0.338093712142294 1
-0.143772363411818 1
-0.0825493150239176 1
-0.113943759833192 1
-0.226856312817419 1
-0.119030148721456 1
-0.233606457608946 1
-0.0655897400446939 1
-0.42316477080556 1
0.224822300113911 1
0.319213883496785 1
0.265931418533328 1
-0.0786686763321791 1
0.0115765224220806 1
-0.32185487407055 1
0.0286166049715569 1
-0.306999278905586 1
-0.186706454328492 1
-0.0177016975827469 1
-0.00108905794854995 1
0.211443636643134 1
-0.191906303404985 1
0.0831440035925884 1
0.140335580059373 1
0.293202222185608 1
-0.00390989887993716 1
-0.101805595817864 1
0.0615980746394695 1
0.541342114686169 0
0.100563923569483 1
-0.0312644412739749 1
0.338057109119678 1
0.0824302119768731 1
-0.124555017144796 1
0.253312476638613 1
-0.00558324941257499 1
-0.23223608739368 1
-0.0714565666906937 1
-0.0334294709265734 1
0.0725007596756924 1
0.0928804049573961 1
-0.174070803390886 1
-0.354296339943261 1
-0.190931082920135 1
0.249240990948538 1
-0.29707723738615 1
0.0461252773164419 1
0.165056593191064 1
0.0788211055111559 1
-0.239451829640986 1
-0.324510942570574 1
0.303190867327211 1
-0.204565705393696 1
-8.29546060143772e-05 1
-0.183196188125929 1
0.427046732643752 1
0.303126765453454 1
-0.0221067491715167 1
0.14978328721119 1
-0.208772607046007 1
0.177918878609008 1
0.0572774589681257 1
0.106929090760241 1
0.391081068329828 1
0.147582770475456 1
-0.291502754570952 1
-0.181333327421853 1
0.0498241389236864 1
-0.0678506974687132 1
-0.347719193942196 1
0.115880467598067 1
-0.0842318436065203 1
0.113652534618034 1
-0.293322895354588 1
0.221074049214129 1
0.0804668524409059 1
-0.0119690145068062 1
0.384778807239809 1
-0.502704958283125 0
0.283350403820878 1
-0.18085418681539 1
0.493346595396881 0
-0.207689471246875 1
0.131838488090038 1
0.145761963736526 1
0.181870546853423 1
0.0395402634023233 1
0.06640060526556 1
0.110107242739152 1
-0.33425638248151 1
0.284507313621646 1
0.201584477554327 1
-0.0115588968068218 1
0.045077983180407 1
-0.338350313501985 1
-0.0309857026416317 1
0.0299852285025086 1
-0.11804281210811 1
-0.0401130765315231 1
0.0804579506392059 1
0.10264574209167 1
0.272328831502018 1
0.120925204638171 1
-0.348607473361024 1
-0.0829656204256816 1
-0.0156815867665213 1
-0.041738316175897 1
-0.196893545843106 1
-0.0791337892071586 1
0.145825267430393 1
0.38709374905977 0
-0.177536342808974 1
-0.075300591395375 1
-0.0046962425926331 1
0.121830728980656 1
-0.208897501371366 1
-0.336898511465939 1
-0.052450279990813 1
-0.051291962084072 1
0.0837257500125068 1
-0.0268546907510314 1
-0.216327490272802 1
0.222820001654123 1
0.0566495583198617 1
-0.34114225857323 1
0.0334397666575219 1
0.083782058278279 1
-0.111279668336002 1
0.0717828947317639 1
0.20393164658262 1
-0.133671793879451 1
0.249459038321653 1
0.108553035146275 1
-0.138797670581128 1
0.0538582301586407 1
0.177388307973414 1
0.0234267390857097 1
-0.0306989888195623 1
0.0921805502379131 1
0.266066662550375 1
0.33581264122164 1
-0.0543962435778569 1
-0.113010873845855 1
0.258529297376989 1
0.479400738046025 0
0.000902643746789465 1
0.161640501204202 1
-0.0964518016156539 1
0.165121342365431 1
0.0862061733396792 1
0.0208115041272396 1
0.285666017679127 1
0.112628267254637 1
0.277897219152795 1
-0.160183924187115 1
-0.0903530110198984 1
0.0107364836315768 1
-0.403180306106619 1
0.205435950513796 1
0.189296009851229 1
0.372369661635259 1
-0.0238281301530739 1
0.19540711416529 1
-0.0130795489492511 1
0.0915875441212111 1
0.245162534812397 1
0.330998854101428 1
0.0278313561215618 1
-0.0398511890223746 1
-0.201699389043178 1
-0.200867239803641 1
-0.21876568277334 1
-0.43821488574886 0
-0.113176988799789 1
-0.146483402325186 1
-0.111091076755427 1
-0.381821366770638 1
0.0589667032853801 1
0.33328196025582 1
0.287087539494294 1
-0.149508244065828 1
0.101189991580617 1
0.103074931175019 1
0.272627413509809 1
-0.171372477831042 1
0.0430377643409677 1
-0.20272502622894 1
0.0889988145794835 1
0.12250388824369 1
0.232934067401845 1
-0.0515366910486744 1
-0.453479500774838 1
-0.11293321576485 1
-0.253593819995775 1
-0.0994970272435202 1
0.19497976426713 1
-0.0887592420067629 1
-0.0884741231627023 1
0.0651632785788102 1
-2.01861517323543e-05 1
-0.369238902999593 1
0.159053908670928 1
0.177721210271997 1
-0.114360494231529 1
-0.137822722537575 1
0.0454433041395208 1
0.00921350802700199 1
-0.0899118369514912 1
-0.168047502465685 1
0.113258315878918 1
-0.106453426617186 1
0.101759425080838 1
-0.142212137001617 1
-0.152137487697716 1
-0.289475289086037 1
-0.264717578974746 1
0.198447329396524 1
0.173542760533635 1
-0.219058411915457 1
-0.0500119574349154 1
0.00199716143679619 1
0.314145010174686 1
-0.0182276498832847 1
0.232677938463144 1
-0.144523110979999 1
0.0148206214214894 1
0.22547488606633 1
-0.321364814438707 1
0.103030017791615 1
-0.145472749239123 1
0.108979285796169 1
0.0652294046499196 1
0.170557289552492 1
0.0772908777709874 1
0.165050574381635 1
-0.00136371453333076 1
-0.419400739851075 0
-0.0347416306108543 1
-0.225023827220428 1
-0.00759148163944659 1
0.0169423040532445 1
-0.161375241991184 1
-0.0442372623840071 1
0.151175979534416 1
0.186877701638597 1
0.234217219482971 1
-0.0947181326820783 1
-0.426853184509234 0
-0.00956481106062703 1
0.0916015891049413 1
0.0126180028644814 1
0.121764353942875 1
-0.00354582984889061 1
0.168856758629862 1
-0.154089151940351 1
0.174702783936711 1
0.413226247422364 0
0.271485038736342 1
-0.190768613269889 1
-0.263319422828051 1
-0.0491411094770218 1
-0.0627079449033006 1
-0.343279652674474 1
0.315274023225297 1
0.00484753488522546 1
0.046238026052328 1
-0.170902275563977 1
0.00231117122548249 1
-0.369674400610537 1
-0.469255734580592 0
-0.299614794727284 1
-0.0375394570197539 1
-0.285652261399083 1
-0.303835453228318 1
0.16845107007733 1
0.415210190716643 1
0.201363681763185 1
0.00580027089640216 1
0.231444701349916 1
0.274404483834555 1
0.0715706654102112 1
0.222140502318718 1
0.131638620787293 1
-0.328638717069112 1
0.197362507127356 1
0.174855253962191 1
0.308418241315477 1
-0.216841070569673 1
0.132628583058501 1
-0.02021558693666 1
-0.0210748030521748 1
-0.177111307827605 1
-0.191818405803251 1
-0.0763295471906535 1
-0.0265261937219725 1
-0.075510017721023 1
-0.043468189581871 1
-0.127654630713255 1
0.183309720063126 1
0.171024054994906 1
-0.18257006762914 1
-0.089902093124722 1
-0.0566106099712606 1
0.406308856933531 1
-0.284553134738224 1
0.00403564688796392 1
-0.263379440533748 1
-0.10389951558291 1
0.0876541158082829 1
-0.163453385842351 1
0.0125266805568249 1
0.0168591742774687 1
-0.00818695538741839 1
0.5479586592318 0
-0.0895364229486176 1
-0.549747767174498 0
0.302903358273625 1
0.303373719572845 1
0.0140538242503564 1
0.0863296994370081 1
-0.199278742631301 1
-0.027925245972364 1
-0.221763134103029 1
0.108697748213489 1
0.342338256824952 1
-0.351317226692832 1
0.273886092641995 1
0.25902391699415 1
0.0702666154719807 1
0.287241952084822 1
0.140866374871031 1
-0.0259992370774526 1
-0.160490423951188 1
0.224414921385112 1
0.0224255097371728 1
-0.0534022218982636 1
0.437032693309187 1
0.0603518253185942 1
0.232343785681675 1
-0.0141619088652713 1
0.113907074024811 1
0.164942409672839 1
-0.0912299643524908 1
0.145460128103083 1
-0.207271195197015 1
-0.1432491447368 1
-0.432863546694534 1
0.0460132113411928 1
-0.236117584633031 1
-0.158947731294353 1
0.300241520477429 1
0.329408379577426 1
-0.340621504344212 1
-0.154821456467775 1
0.161713405012608 1
0.272789173454078 1
-0.172818423788033 1
-0.100707139842339 1
0.124285078968108 1
0.202142862851983 1
0.178946864097246 1
-0.268895700761777 1
-0.325145658203817 1
-0.152584308470844 1
0.449087659934078 0
-0.166075257791102 1
-0.00864655919744929 1
-0.121489864321185 1
-0.0162885037696147 1
0.0623330936936231 1
-0.0339294468419059 1
0.0057796206220163 1
-0.00958093075470785 1
-0.118195443108674 1
-0.185360926896703 1
-0.0954928987476275 1
0.104841858349973 1
-0.179302352238706 1
0.103007743938731 1
-0.214927578786112 1
0.134511356508188 1
-0.326845732102891 1
-0.294128081067125 1
-0.356367718715125 1
-0.203695933061203 1
0.189282088999775 1
-0.17435457205812 1
-0.0361587031611028 1
0.282916195620348 1
-0.218515905848429 1
-0.242148746700655 1
-0.0654032471407093 1
0.358678133860938 1
0.0626063747512171 1
-0.288310102954667 1
0.126961348445144 1
0.0404739852146044 1
0.082890049506073 1
0.0860399890455507 1
0.101058056843604 1
-0.05588455216492 1
0.00237981623839362 1
0.266254710190703 1
-0.167441090264571 1
-0.0765531452423834 1
-0.531399122731815 0
-0.112202847991501 1
-0.0371917328939984 1
0.373386935223957 1
-0.100301468310497 1
-0.0724368227029136 1
-0.440277644344866 0
-0.134546139368507 1
0.166474899966981 1
0.0873587973780713 1
-0.173649222225579 1
0.279967731885592 1
-0.212401403351315 1
-0.0365906642223216 1
-0.221387093194467 1
0.0874636278655509 1
-0.073534512160984 1
-0.0572934375128196 1
-0.162993958939642 1
-0.0888683455265959 1
-0.283920652543055 1
-0.248784339951579 1
0.13779764845272 1
0.262273718942575 1
0.322654394629114 1
-0.137521086109293 1
-0.0673402845691964 1
0.197248649919415 1
0.153862597358093 1
-0.131889333101026 1
-0.0609207967238975 1
0.448730276856266 0
-0.0398911845704947 1
-0.156356002525539 1
0.170282925299744 1
-0.0321626357054326 1
0.00937146219229258 1
-0.199430580127992 1
-0.0970178424743339 1
-0.153109740517271 1
0.286049536686153 1
-0.236327205849256 1
0.0129544215460796 1
0.139519016782824 1
-0.122363553867584 1
-0.0138755871386352 1
-0.0899867372825281 1
0.191890036139423 1
0.128338141458841 1
0.00810924176333969 1
-0.388574394237111 1
-0.127372905615935 1
-0.0732140805235125 1
-0.0238388810296622 1
-0.120803556644786 1
0.301187610288915 1
0.334201060150337 1
-0.437379998624243 0
-0.396238904440511 0
-0.0309868932872562 1
0.129471368028761 1
-0.117262916873582 1
-0.128199796360872 1
-0.150199875501438 1
-0.385414416863481 1
0.348818554546684 1
-0.190123301002369 1
-0.0393822158007222 1
0.218865557142803 1
0.0382332186581239 1
-0.330021780570926 1
0.101657857297932 1
0.0340386173526588 1
0.301141593059301 1
0.0517621862037129 1
0.0228220728058092 1
-0.0594780264046396 1
-0.0601359187125044 1
0.113349660980696 1
-0.0630762484156142 1
-0.00787396945233196 1
-0.113889422701876 1
-0.0456336900814932 1
-0.150305619789113 1
-0.187230109254143 1
0.0845702930872224 1
-0.512631517663432 1
-0.264564964083323 1
0.0317026481277657 1
0.154942482004026 1
-0.16413144400229 1
-0.439946497977388 0
0.334971978880402 1
0.48117727364079 0
-0.130422626623322 1
0.00716362178666192 1
-0.065889285714687 1
-0.220022246986296 1
0.16643922334559 1
-0.359829720833421 1
0.0564235265623239 1
-0.0388636991305069 1
-0.279184201282842 1
-0.13882067514959 1
-0.00222529580372053 1
0.161915022469766 1
-0.377364793509126 1
-0.295957619410075 1
-0.0815138322931228 1
0.227601767267666 1
0.196937734303467 1
-0.067341366719324 1
0.164531698851236 1
-0.398372356083054 0
0.189720180337948 1
-0.0447019181761165 1
-0.270203391145514 1
-0.0161057149826708 1
-0.0115792915988419 1
-0.0317613802421458 1
-0.0784854316063793 1
0.296261230880182 1
0.0647710711662604 1
-0.0152208025430501 1
-0.0433600388867973 1
-0.119567506197047 1
0.104513256586709 1
-0.105566115131514 1
-0.00140814402862925 1
0.119738564312312 1
0.466494213592167 0
-0.157397170115791 1
0.455985317231554 0
0.49758982047443 0
-0.104392081911632 1
-0.0634138861322594 1
-0.0311357306483356 1
0.17336348820798 1
0.254981818287682 1
0.162470348639728 1
0.269614861908725 1
0.120870356934738 1
-0.131735008926729 1
0.0176211561811798 1
0.342906129888006 1
-0.102199067928836 1
0.0885820310081256 1
0.122663424508114 1
-0.0635671877196319 1
0.107818735942511 1
0.17929413300374 1
-0.0870155653180252 1
0.00333066744383741 1
-0.127641268072662 1
-0.230138671947042 1
-0.174810440795192 1
-0.429469710701842 1
0.372821368286149 1
0.131012743551313 1
-0.327869126949617 1
0.0353308371962778 1
-0.165110380882855 1
-0.054460894136527 1
-0.0934461078948444 1
0.0338644481142946 1
0.0882232498410591 1
0.0159032063608252 1
-0.017298913437842 1
-0.170322707795757 1
-0.190051500929836 1
-0.310145414683068 1
-0.333150842007431 1
0.0645291047226461 1
-0.186146744070352 1
0.0908729654325968 1
0.121678266791955 1
-0.181771242921087 1
-0.0742979856154412 1
0.16858309976363 1
0.515474772185457 0
0.354908204796329 1
0.2952288973925 1
-0.00575142640615371 1
-0.261908757953997 1
-0.0821625573374412 1
0.101905751625882 1
-0.124396030042463 1
0.297038582054935 1
-0.0131803213957627 1
0.287915994480935 1
0.0567578824864164 1
-0.367513111590869 1
-0.165465193840279 1
-0.0170799072874812 1
-0.116689974270446 1
0.106367251684837 1
0.303816066743481 1
-0.100954069312877 1
0.167610948092633 1
0.0932458923876177 1
-0.0984685978262802 1
0.249833481321826 1
0.132800367190742 1
0.270913297865815 1
-0.279252282983124 1
-0.35972664688856 1
-0.294955647081415 1
0.13815576402495 1
-0.170435431626064 1
0.0262708980713228 1
-0.171320346176653 1
-0.0756538499860963 1
-0.125061062900076 1
-0.114094104015637 1
-0.0153267398517863 1
0.141922676766234 1
-0.0894985558080648 1
-0.0258923470577626 1
0.151394401301052 1
-0.0170459140314565 1
-0.153561273040018 1
0.272709513254612 1
-0.0610149882486804 1
0.0119245200001664 1
-0.0766088968185872 1
0.347570178111843 1
-0.268511215700254 1
0.104022797623669 1
0.217377508181198 1
0.30599002469769 1
0.385871984271861 1
0.0909338373812076 1
-0.0731296713626271 1
-0.344539341114955 1
0.32265087207943 1
0.0654490201211574 1
-0.015406603136325 1
-0.10333334066311 1
0.0888512537778737 1
-0.127919699717114 1
0.494584898923354 1
-0.427094458694619 1
0.17799264915933 1
0.356482503203937 1
-0.288247699382717 1
0.200374280718844 1
-0.074672220494852 1
0.0227529970105357 1
0.232816149481738 1
0.137925368409094 1
-0.151279475463153 1
0.0786201305118687 1
-0.150220891191281 1
0.105826747478133 1
-0.0289324583378067 1
0.108280593565762 1
-0.404204346894804 1
0.120466805142243 1
0.442553133274342 0
0.0952486229072611 1
-0.000627455677914494 1
-0.0571993147529407 1
-0.111575283392028 1
0.258853955187665 1
-0.227526517231139 1
0.222365191453038 1
0.0745057837858202 1
-0.531051804136295 0
-0.170104238346911 1
0.306544616987539 1
0.203656990470627 1
0.15258492782091 1
0.191118392813302 1
-0.718850100497919 0
0.191206244759242 1
0.350213510116071 1
0.064142980025568 1
0.0358389951923405 1
0.259748229421361 1
-0.0283028205263574 1
-0.444211512460859 0
0.0766935894329288 1
-0.0766657296994038 1
-0.182286075005844 1
0.00376122755619539 1
-0.415266306437757 0
0.0408139592743953 1
-0.179669455440438 1
-0.0614262569705812 1
0.131653248623272 1
0.319329899239878 1
0.0997830021006106 1
-0.00976419793736283 1
0.0693997892490003 1
-0.102101242480922 1
0.320461942873052 1
-0.356196172333216 1
-0.0938512277050121 1
0.154275538723174 1
0.0490209852430484 1
0.301119229616223 1
-0.140884602485687 1
-0.0122273512106277 1
0.334426762665467 1
-0.0163901205394375 1
-0.110733402792086 1
-0.115742542743896 1
0.0183750180225881 1
-0.226162423019453 1
-0.218981003186856 1
-0.0401541657277608 1
-0.101971025076426 1
-0.308649937023596 1
0.255155252280016 1
0.151691153384051 1
0.120073117010879 1
0.189987751137177 1
-0.108788833185815 1
0.238614335655182 1
0.143688048736336 1
-0.223223403650846 1
-0.294096141195577 1
0.268466795188836 1
-0.50713162169367 0
0.209471024016995 1
-0.272398234871063 1
0.147606755498589 1
-0.0132114623053549 1
0.0793745419139565 1
0.461941383612747 0
-0.115363319269843 1
0.546833566421257 0
-0.258016419388831 1
-0.0605491925214918 1
0.0451345087995498 1
-0.380596940414852 1
-0.170533574157364 1
0.0193300048635483 1
-0.0962233707899583 1
-0.191346937037595 1
0.101570749402932 1
0.0763335017124732 1
-0.274745130682745 1
-0.296639551678915 1
-0.0824304048939434 1
0.057554170460498 1
0.158105280337561 1
-0.177039706865085 1
-0.104035607809741 1
0.591501675633259 0
-0.283354105243196 1
-0.00281781818530025 1
-0.182216814781358 1
0.204473056325039 1
-0.101805459865002 1
-0.16371604997645 1
-0.118359833716881 1
0.105368577262744 1
0.124687295153379 1
0.113859684430108 1
-0.10615626911593 1
-0.241053668428691 1
-0.0983829434159334 1
-0.336197621129572 1
0.160583641437896 1
0.13727614623438 1
-0.0777387373055963 1
-0.224578201394148 1
-0.144321269085975 1
0.0750844628252865 1
0.263880295942932 1
0.0830302227167379 1
-0.0209916442697813 1
-0.160325632652984 1
0.0101962176262242 1
-0.0701271183379192 1
0.0852286216270415 1
0.0717128242636812 1
-0.0671725068719017 1
-0.0121209778281175 1
0.352681931976759 1
0.129739782138185 1
0.0571814958210901 1
0.21435727749369 1
0.0404381827142896 1
-0.19665036037653 1
0.00302898566912373 1
0.192828855545685 1
0.0380289538821229 1
-0.33367785383044 1
-0.253983225183407 1
0.338991211634591 1
-0.254572581477143 1
0.129846214149386 1
0.109183974550598 1
0.432178946001366 0
0.130207465050362 1
0.0102537938683887 1
0.308907120359325 1
-0.0794298666415074 1
-0.715012683779147 0
-0.14693564686066 1
-0.284795175471437 1
-0.116497243435275 1
-0.101269865815605 1
0.41097200959182 1
-0.134102588593896 1
-0.188353828801755 1
0.371963696447905 1
-0.526290711548675 0
0.0611311994349042 1
-0.212772582273948 1
-0.12145352754901 1
-0.0738165665410327 1
-0.161622408463343 1
-0.00928070191808839 1
-0.111917075668368 1
0.0781732793250426 1
-0.23319187200673 1
0.156068269521839 1
0.0420264645278576 1
-0.523619018948382 0
0.650715729757848 0
0.0549598743937676 1
-0.695624518109056 0
0.124050036907071 1
0.150939100841604 1
-0.0666343225959945 1
-0.0449438966462889 1
-0.00771970087140869 1
0.216528084227813 1
-0.146843447580639 1
0.0370567629971397 1
0.121738093632876 1
0.0418933573250187 1
-0.0325189366298586 1
0.353531728795302 1
0.0933401512830892 1
-0.140249890519679 1
-0.153004835355885 1
0.0440542459735629 1
-0.26174200382748 1
-0.0687475453477695 1
-0.273005255812479 1
-0.327352272043954 1
0.183416499451003 1
0.422594813859593 0
-0.396036741821842 1
0.0550078778968405 1
0.0966575707116394 1
0.268428912324439 1
0.0751695603713322 1
-0.00441854792583085 1
0.0753333956121759 1
-0.2483115759281 1
0.126471925731985 1
0.264354156471432 1
0.0802559346804562 1
-0.142316571311092 1
-0.0301227114010992 1
-0.0377699784758597 1
0.0568000440256994 1
0.0568311032135034 1
0.327967985446768 1
-0.385251905672854 1
0.111105824557779 1
0.285191024024225 1
0.0278417807109908 1
0.465344547456413 0
0.150009049958268 1
0.420095626794936 1
-0.309459045045071 1
0.0292647290008195 1
0.125962370236805 1
-0.027719556261267 1
-0.389504015906534 0
0.381828194983891 1
-0.380431633305855 1
0.04639692235876 1
0.34498038758857 1
-0.0851413841648007 1
0.174520955642622 1
-0.363597367799916 1
0.336162492230963 1
-0.0506060632624235 1
-0.0148415605103535 1
0.158071588571308 1
-0.105458322322872 1
-0.312108420115592 1
-0.0355207445097229 1
-0.16010910871572 1
0.141472238703507 1
-0.318004682088787 1
0.0974010271502213 1
-0.203093536590351 1
-0.0667479896542395 1
-0.000521933083616477 1
0.278622173769448 1
-0.140899501380268 1
0.0234001056001284 1
0.233261917411271 1
0.185106931328896 1
0.112984840093298 1
0.0984409030075087 1
0.548572771393619 0
-0.485186064332723 0
0.0683197177619798 1
0.163355114407796 1
-0.111490943982504 1
0.273995107234175 1
0.0789216033677348 1
0.295774494990762 1
-0.319943618349734 1
-0.124134374832424 1
-0.00186328937497129 1
0.26960701983358 1
-0.0191949465023874 1
0.192710571668729 1
-0.0578552798557203 1
0.124668472929178 1
-0.154756845118952 1
-0.0982684487871874 1
-0.264477700893453 1
-0.239853090234739 1
0.394633058639167 1
-0.0484744023055744 1
0.00544043955858836 1
0.18823711377553 1
-0.431071599894329 0
0.147560042904643 1
0.0638315775348957 1
-0.0592208226735567 1
0.312253945879418 1
-0.100799316097375 1
-0.117171767401342 1
-0.0864862723706155 1
-0.0406726435869844 1
-0.134768881962957 1
0.0814273603893764 1
-0.0420630762524246 1
-0.125271519382286 1
0.284891743503808 1
0.0761310446412757 1
-0.181468346578505 1
-0.0980323202022922 1
0.267808306235948 1
-0.084622862649155 1
-0.0106226286974024 1
0.110758018181561 1
-0.0782246226403323 1
-0.238675589151064 1
0.00718231702642966 1
0.00955279313176494 1
0.0620966849418721 1
-0.0372948450674859 1
0.357122857801644 1
-0.054418583304142 1
0.184809459972516 1
-0.0572563178517769 1
-0.161119596272496 1
0.0144805773381456 1
-0.116458420575917 1
0.127505673675763 1
-0.164622585974979 1
-0.0975753888360238 1
-0.183303158965742 1
0.00710897968317246 1
-0.0158965768653674 1
0.322084976995742 1
-0.0066973968520928 1
-0.0996577065468313 1
-0.31142688794408 1
-0.182781526890536 1
0.206511451336797 1
0.0869546244734945 1
0.296688959953494 1
0.110506106735789 1
-0.132240621990979 1
0.108072168594813 1
0.143905037572101 1
-0.107530589359136 1
0.346673580174956 1
0.140971331740564 1
-0.130236486787669 1
0.0572210756120613 1
0.249695468928168 1
-0.148120011272306 1
-0.178741584988717 1
0.0476957045242587 1
0.349698268461465 1
0.0440724234118262 1
0.173307375943531 1
0.120550681233145 1
0.0800519832592029 1
0.234661895679869 1
-0.0207401497596894 1
-0.218575262111323 1
0.244574902906379 1
0.124820248910696 1
-0.00309294078734022 1
-0.0684586854479977 1
0.0142267097632248 1
-0.111032769012738 1
0.0408284431553812 1
0.166789419880699 1
-0.272133128493189 1
0.243466752529701 1
-0.188932642732783 1
0.204725576137009 1
0.046177677296571 1
-0.240416163515415 1
0.0908616483602509 1
-0.266517257553704 1
-0.0590246371907399 1
-0.228891992346465 1
-0.386203511769798 0
-0.0573231887298817 1
-0.0794578808391226 1
0.0488426075294582 1
0.0893784893540862 1
0.0110126652225537 1
0.637587540811604 0
0.0792157733391092 1
0.0776305091591033 1
0.0622572287749641 1
-0.032226091395454 1
0.13852521474802 1
0.271598754262442 1
-0.00217302350255474 1
0.0297900287100084 1
0.193265225210521 1
0.0536673118988653 1
0.153834121186566 1
-0.200104895870053 1
-0.0198443921808663 1
0.0924409521592987 1
-0.282705348540028 1
0.189394239561748 1
-0.149602325960301 1
-0.316323912008941 1
0.152462058552966 1
-0.0402047932315159 1
-0.282493659205842 1
-0.18300313818822 1
0.0533422664549686 1
0.12659973674024 1
0.035526463732498 1
-0.00969452437479616 1
0.018778016064643 1
-0.0179035332033019 1
-0.0147865941288087 1
0.215226862099702 1
0.213927645946872 1
-0.223710790725206 1
-0.198236206165242 1
-0.473403297540649 1
-0.20327972213165 1
0.24593878509334 1
0.41733475278508 1
-0.0532567891079618 1
-0.114308986463522 1
-0.289080393164331 1
0.220883980688337 1
-0.540150034550174 1
-0.142931690434965 1
0.19728549619416 1
-0.20270658266248 1
0.137728996584101 1
-0.225060229172711 1
-0.504199434358129 1
-0.334531021743578 1
0.313088376623246 1
0.0709059739258231 1
-0.192284794379134 1
-0.146077842720551 1
0.0466404643874292 1
-0.0658762830079742 1
-0.447709687421775 0
0.227439134500969 1
-0.0142579564335581 1
-0.0465504428366899 1
-0.184204059157662 1
0.29603576953936 1
0.0989156194631871 1
-0.292718372326489 1
0.0142748805594135 1
-0.0501791077633385 1
0.0403815151774063 1
-0.101144337982839 1
0.0192881190044239 1
0.0178576542293643 1
0.0767846681439195 1
-0.137081452575082 1
0.0271905730056781 1
-0.0374690963616254 1
-0.0514739180416911 1
-0.0199370253634038 1
-0.444981707252261 0
0.242157516133219 1
-0.178981607708587 1
0.149394006230195 1
0.173780620938928 1
-0.0486524806914476 1
-0.17405871640318 1
-0.394796547507125 1
-0.155509826544434 1
0.0804403325348109 1
-0.284035908430084 1
0.133144844875308 1
0.318296881021039 1
-0.149832948801849 1
0.222504124872839 1
-0.0190407792935497 1
0.460736367981088 0
-0.160527887285641 1
-0.110898964110854 1
-0.153543174745168 1
-0.0452748584897816 1
0.185955898509188 1
0.0255119742755457 1
0.0581769451240396 1
0.0987452795184909 1
0.0667746742023303 1
-0.260704179913138 1
-0.0961446147212779 1
0.08845969560136 1
-0.266317700947283 1
0.183181383652623 1
-0.051000736862561 1
-0.246623836714076 1
0.0247678053987829 1
-0.150962135821158 1
0.190669062585598 1
-0.015468963898735 1
-0.161882544514034 1
0.0084181413395891 1
0.223481840132953 1
0.0596148505979317 1
0.338728787838118 1
-0.486335707594776 0
-0.183633474330563 1
0.21640580537904 1
-0.0448069809948748 1
-0.0572340271959753 1
-0.0383528251714917 1
-0.332724770106366 1
0.196347331951326 1
0.306096660927383 1
0.0302259579807706 1
0.366121672014975 1
0.134548074295501 1
0.0730619174418376 1
-0.501363517267316 0
-0.526954911814212 1
-0.155801464674165 1
0.189394754913415 1
-0.238511062898338 1
0.017994277699118 1
-0.0259271584421526 1
-0.273635526258802 1
-0.102969933533899 1
-0.0686084928454503 1
0.126893191668916 1
0.0615474470658414 1
0.209081483022542 1
0.280061161779492 1
-0.082244751289543 1
0.315929204222493 1
-0.154212915786067 1
-0.084590809914174 1
0.26852514777163 1
0.127021399418814 1
-0.0242322906541995 1
0.0989254805018342 1
0.13541146676564 1
-0.00520606957210992 1
-0.0261197382228577 1
-0.0344463130915577 1
-0.0261519773011217 1
-0.0412645657226078 1
0.0182384375427228 1
0.0045076710571756 1
0.084307858991445 1
-0.172613576449702 1
-0.169137700800296 1
-0.136954874489476 1
0.191882224069791 1
-0.0444244452916053 1
0.0279085212470387 1
-0.322110124481497 1
0.0281683534954549 1
-0.0516202827499942 1
-0.189779229257149 1
0.177383701369721 1
0.0723221934473384 1
-0.0135642451446553 1
-0.0178648195049157 1
0.0606173541799101 1
0.0349344889568943 1
-0.29897643222338 1
-0.0360933665353587 1
-0.125196477729691 1
0.365380749757036 1
-0.382881966275512 1
0.0228868713631187 1
0.124314208950294 1
-0.0665092957439619 1
-0.0202206289606272 1
-0.0841322261328299 1
-0.10668664276693 1
-0.165619966361074 1
0.186715221387175 1
0.272237317381888 1
0.137828767240964 1
0.0454906161445328 1
0.0624855254038316 1
0.0295551184097899 1
0.664596287800345 0
-0.0957923592500879 1
-0.121537868226329 1
0.0744900041844029 1
-0.259116090366484 1
-0.0739126063448475 1
0.0962607576661618 1
0.330179071642608 1
-0.0145754528150792 1
-0.207850835247378 1
-0.416273205672056 0
0.22395129976577 1
-0.074471454235793 1
0.388683055366121 1
0.198882159413119 1
-0.0340243461804852 1
0.00993608077648506 1
0.140214505187878 1
-0.167576687330983 1
0.383022666698324 1
0.147013052733619 1
0.0622630712810263 1
0.453008467682899 0
0.0980310012641442 1
-0.103625832798618 1
-0.0521238874893542 1
0.118154611589775 1
-0.102283452911119 1
0.199715392741789 1
-0.05787427154689 1
0.000285856801862827 1
-0.122208977287743 1
-0.269343430345653 1
-0.114472172236178 1
0.250406239480944 1
0.237425581952258 1
-0.211529998367845 1
0.0494715776238023 1
0.232847326311049 1
0.109753748157355 1
0.0459164984396424 1
0.160833676638677 1
-0.0283072261917683 1
-0.11702960398395 1
0.304236699894655 1
-0.0929066135821895 1
-0.165331924567976 1
0.154778863380072 1
-0.304543856195393 1
0.0938644524360877 1
0.287227097577662 1
0.171806815320685 1
0.136100243265245 1
0.116712065329136 1
-0.169354361910285 1
0.0252112607399144 1
-0.28460813193078 1
0.0256873817894933 1
0.0834403775281365 1
-0.0173902607410503 1
-0.10952613116439 1
-0.267122959015605 1
0.073234731790039 1
-0.418125934998493 0
0.0978724695960834 1
-0.102220808173725 1
0.431611605279263 1
0.229242917183404 1
0.162469763565831 1
0.0114549409008719 1
0.286027220729746 1
0.565009218959579 0
-0.36935406978748 1
0.0499883715706534 1
-0.229588405974831 1
0.0778242641745929 1
-0.197540721649943 1
0.223601716711427 1
-0.178394750759723 1
0.00735238669037742 1
-0.131110433858602 1
-0.136448837051259 1
0.253604880194795 1
0.0894358832230259 1
0.282895833496448 1
0.279164464787617 1
-0.242858427130853 1
-0.204477279063029 1
-0.0530176220376478 1
0.108970355561087 1
-0.249947898645437 1
0.114860371730678 1
-0.17837919814957 1
0.0754073686528111 1
0.300931883587549 1
-0.0408127964215425 1
0.295902249098967 1
0.0833030916334761 1
0.307808895769965 1
0.0808533643743461 1
-0.273622720219052 1
0.385209707669368 1
0.125494700426257 1
-0.0432688780184955 1
-0.286460512469204 1
0.0726514368382761 1
-0.132764312924472 1
-0.184280906268969 1
0.0834032050463333 1
-0.153493611673786 1
-0.504160374139647 0
-0.40405161546943 1
0.0661794966582433 1
0.00546086740109339 1
-0.0577096555284399 1
-0.0609393945156025 1
0.0819755643055664 1
-0.336010590614533 1
0.25822245750452 1
0.144558878247915 1
-0.00997457856213664 1
0.20845659632 1
-0.10413176707529 1
-0.0682888287363678 1
-0.273942390462797 1
0.380341535899494 1
0.00366661757839256 1
-0.117774676005424 1
-0.224997444696701 1
0.0802118073015336 1
0.03076609848757 1
-0.133455139234373 1
0.34910753493791 1
-0.401959871745676 1
0.122128218559809 1
-0.395435946424014 1
0.00853316575232285 1
0.0739896999707268 1
0.167493441035405 1
0.130087713971189 1
0.183987886732941 1
-0.00503047992961762 1
0.177004118473095 1
-0.261592882076484 1
-0.310921902987453 1
-0.17980700405237 1
-0.162880447167823 1
-0.414598304119232 0
0.0903387421003145 1
0.295701656907468 1
0.18197426796155 1
-0.208054809437475 1
-0.198323675781427 1
-0.137656788702997 1
0.0411847309056431 1
0.11704129140214 1
-0.13177126919921 1
0.0381293702898961 1
0.15402402584699 1
0.146156473134484 1
-0.306310490074342 1
-0.209352269261204 1
-0.0476669392203267 1
0.352013690907448 1
-0.0661612873297992 1
-0.275815000209801 1
0.0482379879718483 1
-0.0162777696087077 1
0.233251130383022 1
0.205219351778771 1
-0.31932187754553 1
0.0944657981850235 1
-0.0512246365586382 1
0.11600061980871 1
0.0827409615145387 1
0.239245189171492 1
0.0981736936008336 1
0.18923887872201 1
0.0799388472914032 1
-0.0167367006474787 1
0.181779980639536 1
-0.282696119693476 1
-0.197043094634489 1
0.226035504240709 1
0.170661345959529 1
-0.0148248851998362 1
0.0106980292578691 1
0.0750094586275158 1
0.0824390100215843 1
0.277292840643881 1
-0.00392923442526931 1
-0.3840898026949 1
-0.126645548067694 1
0.0280419828237196 1
0.324592084080564 1
-0.0950668045534 1
0.116150792224808 1
0.0279888483913328 1
0.230771467352518 1
0.120391022895751 1
-0.0345883215622343 1
0.206217486198231 1
-0.168869009301616 1
0.100827799708326 1
0.254148163805951 1
0.142516600387059 1
-0.0167092982734462 1
-0.0694065343885239 1
-0.0421068202831681 1
-0.12158186403097 1
0.196890700912441 1
-0.0673329102854072 1
-0.201412314531338 1
-0.111336647095077 1
0.16529141359237 1
0.0129316826476551 1
-0.139137250304587 1
0.224955767201622 1
-0.0124903681599183 1
-0.133822628730979 1
-0.328572359756637 1
0.215233651389409 1
0.000692168829641529 1
-0.177183813304422 1
-0.0524148704875017 1
0.298320405553033 1
0.11520108632851 1
-0.165441582450765 1
0.0732177802967088 1
-0.0512656645999654 1
0.380100474899429 1
0.131164958970998 1
-0.0648293749312625 1
0.0859490521358251 1
-0.147387831913621 1
0.329211458830221 1
-0.0897521590922184 1
0.0714317042434406 1
0.11527424335627 1
0.0348932012620678 1
-0.133801924044027 1
0.280658370209213 1
0.16161675388729 1
0.141902217183312 1
0.00945446526403126 1
-0.0849575803224025 1
0.298930062803669 1
0.108815960646445 1
0.385083445000586 1
0.457064058182854 1
-0.31670101847368 1
0.196218933253577 1
0.159163691927083 1
0.0238282821259035 1
0.175679586052507 1
0.134077621457307 1
0.0624157167283415 1
-0.105931124523926 1
0.0085763835877382 1
-0.246632927957402 1
0.239183142085486 1
0.0389986743021343 1
-0.175278398311743 1
-0.0944971750049001 1
0.187701201916264 1
-0.0174002904972185 1
-0.270070917742746 1
0.331635596028616 1
-0.697600869760445 0
0.402440636562268 1
-0.440781436386741 0
0.0756445856615244 1
-0.0454809495497181 1
-0.176248186368806 1
-0.138377951280315 1
-0.171261355315066 1
-0.0851234715708808 1
-0.108579460225329 1
-0.305524306305581 1
0.157078237309915 1
-0.111536059329854 1
-0.210111609705 1
0.113949816696239 1
0.017774224261284 1
0.00837776699417164 1
0.0524147805944675 1
-0.0512358971802175 1
0.0643338249349174 1
0.141047999141672 1
-0.229916196532796 1
-0.10100972460597 1
-0.111169038059298 1
-0.0852033073502538 1
-0.290581665472398 1
-0.102956954848543 1
-0.0674038386335465 1
0.152368700722751 1
-0.107246858486503 1
0.161035438102108 1
0.145838366490926 1
-0.00489916659117164 1
0.0491170278541902 1
0.0597979430718592 1
-0.0935976377305829 1
-0.0905733388463719 1
-0.055696304625513 1
-0.31363664167935 1
-0.246035535751218 1
-0.126827323912872 1
-0.24265580841357 1
0.03408126640702 1
0.287210331202459 1
0.630674144546932 0
0.412893652435903 0
-0.195661591632871 1
-0.00918129938617153 1
0.185586516831631 1
-0.221080905522501 1
-0.00258526717872368 1
0.136565735248894 1
0.358447903034774 1
0.182545902016851 1
0.0315024732718857 1
-0.00301703655541571 1
-0.0473560518889375 1
0.0988977976819419 1
-0.439399595762914 1
0.544137621118869 0
-0.143331511098767 1
0.0741269003762808 1
0.184183101723586 1
0.216381522328803 1
0.205500928301938 1
0.0378301192548437 1
0.286062880416344 1
-0.508153751004682 0
-0.0338444278277126 1
-0.270411382964963 1
-0.0150606106959379 1
0.11745793420235 1
0.0861019241400696 1
-0.215744547177454 1
0.0996699794185907 1
-0.226388184626775 1
0.359964750411855 1
0.428104709448935 0
-0.487736596916162 0
-0.273958534111168 1
0.100788249762232 1
0.00893723112797998 1
-0.071946999761231 1
0.413609146847501 0
-0.371864960353548 1
-0.183654566096516 1
0.490406874108941 0
0.275363613615558 1
-0.27369386312104 1
0.0235186244903799 1
0.0527584454056217 1
-0.0866154012132981 1
-0.237859571091446 1
0.0348181781698381 1
0.186623321828652 1
-0.153676771236048 1
-0.229577071398441 1
-0.101260016428183 1
0.0908837754954214 1
-0.376006586898474 1
0.0759156234146672 1
0.264199165225435 1
-0.0849298901045666 1
-0.195027021735299 1
0.0439549095574589 1
-0.152537288718133 1
-0.00174722709320664 1
-0.348512102204439 1
-0.0983290519034977 1
0.0202292032695393 1
0.221891378713495 1
0.334230064601022 1
-0.155005559172013 1
0.473917699393836 0
0.260242811118968 1
0.0793779922758259 1
0.232683572167685 1
0.0333911587314383 1
-0.326839946979351 1
-0.200338314541272 1
-0.723754135080581 0
-0.204887384360591 1
-0.0255606492733415 1
0.188749449556458 1
-0.100217523058907 1
0.206569046077133 1
0.151674454435278 1
0.306678669819786 1
0.111027221910852 1
0.00488609553745743 1
-0.0130175270708043 1
-0.167651298626296 1
-0.143831036583507 1
0.338417656800368 1
0.025603046336341 1
-0.179097148536227 1
-0.00760415459741468 1
-0.0171590490947413 1
0.540718358107469 0
0.356503980630023 1
-0.114748335935488 1
-0.488632305259936 0
0.203388138663498 1
0.217654319570017 1
0.147803580857256 1
-0.379033652797686 1
-0.150784797858945 1
0.103294559148828 1
-0.063405337511032 1
0.0054330027619332 1
-0.152471736674064 1
-0.0574512652986002 1
-0.0479446987420381 1
-0.283121401125874 1
0.18728203719602 1
-0.0423272934622611 1
-0.0968663701058786 1
-0.0977091724085055 1
0.046596325234747 1
-0.132708286135662 1
-0.0684668514860144 1
0.0096346026760923 1
0.0195441157946933 1
-0.022179569585795 1
0.196939993276602 1
0.101250443001406 1
0.0485907300373049 1
-0.00352039119907134 1
0.112578033563945 1
-0.249743324421526 1
0.258579116996248 1
0.192010230988808 1
-0.203307819938901 1
0.152506976450273 1
0.448000095265723 1
0.250257539485331 1
-0.221912900445983 1
0.142921962203412 1
0.0462951362105531 1
0.157744535825261 1
0.374766267062355 1
0.100286726524956 1
-0.587352965238194 0
-0.266320168314943 1
0.104203031241212 1
0.0874536943018454 1
-0.105267240213268 1
0.438071484765672 0
-0.0299182628871738 1
0.0933723358457446 1
0.271932939878015 1
0.0543457147049983 1
0.288155854601717 1
-0.301550692985475 1
0.262093795016168 1
0.0112026429381909 1
0.16545009185017 1
0.0883625156278247 1
0.183285362332466 1
0.0533013702318439 1
0.0588842425732477 1
0.493686403220025 0
-0.275240925772224 1
-0.400731441926383 0
-0.195868946303606 1
0.0198216397980065 1
-0.0826802905238017 1
0.221581536173361 1
0.382285341570899 0
0.189021961595883 1
-0.156102903332711 1
-0.347954061642324 1
-0.436599352719059 1
-0.0193718511783621 1
0.0894394986667418 1
0.0569116946623284 1
-0.0516266116501124 1
-0.146782604530667 1
-0.270616974166777 1
0.230753589764548 1
0.236305645539908 1
0.187074703786776 1
-0.0840367672774384 1
-0.136101828413353 1
0.0719810801875893 1
-0.365117173525455 1
-0.0254797476232948 1
-0.418691771897117 0
0.362743466923696 1
0.095415109976393 1
0.0488992261032988 1
-0.227835370266326 1
-0.256609234903233 1
0.114131989243802 1
0.0288776145444967 1
0.360003426683995 1
-0.265124232426231 1
-0.128175804390023 1
-0.116963405400485 1
0.310516792611094 1
0.0145869608236311 1
-0.00239874118213854 1
0.287746468818908 1
-0.131865047291366 1
0.133913896425394 1
0.525358517623444 1
-0.149141303907577 1
-0.0509858362142733 1
-0.0173535966036854 1
-0.020632872302414 1
-0.108657003193028 1
0.442750216285878 0
-0.248900148125796 1
0.17097959522481 1
-0.119273740085783 1
0.0414314645665233 1
-0.020586646700772 1
-0.137186992263058 1
0.441212725750803 0
0.361245742684212 1
0.0276035334792461 1
0.0698234876511466 1
0.051565563054116 1
-0.439029650630911 0
0.0256568959349843 1
0.0025923871918036 1
0.213620326899496 1
0.0299830377155902 1
0.117019983741725 1
0.222175288488464 1
-0.110333313419501 1
-0.251886377535507 1
0.120861747412572 1
0.0837662858668348 1
-0.0227352261902459 1
-0.401412436828101 0
-0.246751831112358 1
-0.189184372661653 1
0.174363266148428 1
-0.141301462219208 1
-0.312092264236268 1
0.0384129847406127 1
-0.0136312825449975 1
0.184187131909451 1
-0.228289324734882 1
-0.0768296457627165 1
-0.579661282446542 0
-0.430895722617104 1
0.531305868706589 0
-0.122121513931042 1
-0.0173350201554387 1
0.205537975365849 1
0.000998251251273183 1
-0.320873709854971 1
-0.0917170488115744 1
0.254201297571779 1
0.0142931876682136 1
0.0422095709624507 1
-0.102209595342517 1
0.00808227795051843 1
0.0214798126242931 1
-0.382236838294748 1
0.458989652917628 0
0.177626615653729 1
-0.361707772961239 1
0.170922520933609 1
-0.323843615573022 1
-0.252960632173657 1
-0.272317871471078 1
0.213116799499098 1
-0.335847677617097 1
-0.168241963564675 1
0.177981856153167 1
0.0734992474878462 1
0.147344975110595 1
0.234632145717378 1
0.242516937855853 1
0.357001849969961 1
-0.113981253704977 1
-0.447421697070194 1
0.254704090974561 1
0.0259484307553302 1
-0.130336075563152 1
0.115681082278318 1
-0.18494722558875 1
0.104930114492505 1
0.104851513292539 1
-0.207546870724648 1
-0.0760575479545391 1
-0.00319875937158376 1
0.0929591667047902 1
-0.315117378444969 1
0.333342542745431 1
0.0636686419448305 1
0.101556684203473 1
0.141164578453955 1
0.149091214231983 1
0.166302620665686 1
-0.155316246271052 1
0.0478911816844716 1
0.118318313621339 1
0.102654220788669 1
0.41250164246371 0
0.104685077640344 1
-0.0700401148398449 1
-0.0543661333784636 1
0.0619905723936486 1
0.0334692053811516 1
0.229088947521386 1
-0.0649665832535683 1
0.21652680342964 1
-0.206002493109379 1
0.00352789331240916 1
-0.0697414173895275 1
0.0654317517321499 1
-0.144093723402192 1
-0.0348797298822436 1
0.373956587481908 1
0.0485843489315058 1
0.106466309693183 1
0.148208038300099 1
0.58815304481935 0
0.203788478637805 1
-0.405594923051596 0
0.144409529436502 1
-0.275249831743604 1
-0.106877580439529 1
-0.0697886226109719 1
-0.128541065639997 1
0.185444702338255 1
-0.162200037426861 1
0.0940176082514017 1
0.183644475779343 1
0.161566969445453 1
0.0638844717583002 1
-0.0492605464897774 1
0.0671524215189069 1
-0.119522254353817 1
0.234125694469902 1
0.00815804796473587 1
-0.0578750718731327 1
-0.238795463309715 1
-0.0873419634073196 1
-0.0534535106174439 1
-0.395295676833147 0
-0.170777494577957 1
-0.145595670047141 1
-0.118188501097613 1
-0.0860192202199787 1
0.0712183484647647 1
-0.00174170243847572 1
-0.2238911230706 1
-0.12243610696765 1
-0.0441749355329355 1
0.0223912535329961 1
-0.195003440107974 1
0.0727635092457246 1
0.231285667198577 1
-0.362881583147734 1
0.0713026427544138 1
-0.240609006095433 1
-0.0585694751086562 1
-0.31401696535315 1
0.16367399795872 1
0.192278188101772 1
-0.228151282648581 1
-0.111168207036072 1
-0.323653291805086 1
0.0342303539171533 1
-0.290907266599857 1
-0.132343314625267 1
-0.168664060112163 1
0.126942057034552 1
0.18753164541276 1
0.221016943620205 1
-0.217694023112227 1
0.230894094586388 1
0.22362490219808 1
-0.132284849211967 1
0.188324962591683 1
-0.0730279741888807 1
-0.00866258482447572 1
-0.108117864294532 1
0.347077363671487 1
-0.402846419449754 1
-0.036551426844335 1
0.330414033113806 1
0.00779139010991275 1
0.106363866660023 1
0.140922287838951 1
-0.17511948662219 1
0.0350498321793897 1
-0.229127736970887 1
0.248102355227369 1
0.188375766262064 1
-0.100082828098338 1
-0.277128458713236 1
0.41876239569575 0
-0.189946753309038 1
0.105703463247952 1
-0.20891481720487 1
0.0331386111586893 1
0.101771110989398 1
0.12357379218186 1
-0.00184912183721225 1
0.377555380157479 1
0.0707028133403761 1
0.161437464099963 1
0.251002153491632 1
0.0856493481880863 1
-0.177154650958614 1
0.178291631518557 1
-0.169352457526236 1
-0.0765549291548991 1
-0.210898033974721 1
-0.0762632267929403 1
0.0886241704067098 1
-0.21596057705925 1
-0.0882808253243091 1
-0.277438952022454 1
0.033486040456556 1
-0.265517048964969 1
-0.450355819520415 0
-0.186265138755687 1
0.214529458931679 1
0.0345669266527314 1
0.092543654329899 1
0.322066158052682 1
0.0745661854265034 1
0.137511011352539 1
0.0563911712918486 1
0.106586901399873 1
-0.293379413613725 1
0.0356242111052472 1
-0.275375631891675 1
-0.120764698875346 1
-0.556928538009417 0
0.351126808862325 1
-0.352919275767242 1
-0.0983005941975152 1
0.0322133877049019 1
0.166462828721425 1
-0.240217907188509 1
-0.169989166391226 1
0.0697710135639555 1
-0.0497601537509239 1
-0.0438233500432301 1
-0.00758789100727909 1
0.110267239079835 1
0.0646158256704914 1
-0.0521103373865078 1
0.119662481053293 1
-0.298905176217909 1
-0.118565693430392 1
0.142727578576485 1
0.286936334874076 1
0.0252497906941208 1
0.248926560488927 1
0.0216108544070276 1
0.182610950022089 1
-0.141182187485572 1
-0.166997114447749 1
-0.0390976167455429 1
0.00408151898228223 1
-0.014993958385534 1
0.337353766827507 1
0.101273171715441 1
0.186241405969934 1
-0.129927373934359 1
-0.285810591233091 1
0.0722098502001466 1
-0.0348165511437646 1
-0.124196153220919 1
0.225084617076032 1
0.126962801301279 1
-0.290259674643634 1
0.521306302113014 1
-0.559852339046058 0
0.0217823628334142 1
-0.0202118729819874 1
-0.0391230966079961 1
-0.208353630986364 1
0.356351766274983 1
-0.139022540129501 1
-0.0247870162618234 1
0.018515114520028 1
-0.0314583994685604 1
-0.12419639260484 1
0.406622144020137 0
-0.0163040503008937 1
0.273206001310019 1
0.0566228241770063 1
-0.155233686442907 1
0.0145270092439047 1
-0.0746252897857596 1
0.0342246401700759 1
0.0484101603651697 1
0.148413089276454 1
-0.183039753106807 1
0.202149461192091 1
0.117847655796297 1
-0.177555953821929 1
-0.165764490950357 1
0.0423833846593989 1
-0.0197410844083665 1
-0.0925378871947229 1
-0.236504788331622 1
-0.0157654737186916 1
-0.0318957948934097 1
-0.246350862473634 1
-0.140518998891345 1
-0.0257720596753963 1
-0.293066515339866 1
0.199681074488276 1
-0.170380356374465 1
-0.194652137512993 1
-0.0493739990125547 1
0.481769323720783 0
0.119900420442757 1
-0.268828763870637 1
0.152971875818553 1
0.473946674299135 0
-0.0750670730001629 1
0.176081121968403 1
0.149182482360542 1
0.102462251547961 1
-0.0813770250509353 1
0.250582760654609 1
-0.140834496647378 1
0.0364183105306645 1
-0.121439510397737 1
-0.195736170240941 1
0.128482194830898 1
0.235382235663128 1
0.280449596662471 1
-0.105792014499648 1
-0.0343798026971252 1
-0.161031156490731 1
-0.137890045323072 1
-0.330020788816897 1
-0.00617367993423802 1
0.0606741051345467 1
0.318286889066596 1
-0.603378730034709 0
0.177086598372606 1
0.298349404514107 1
-0.117728569344132 1
0.27007132647524 1
0.198890571436506 1
0.0590622227531019 1
0.246062611396961 1
0.24435119061694 1
-0.085609421966047 1
0.168589994687745 1
0.0891326293388888 1
-0.200368931064864 1
-0.0759502770781519 1
-0.128534055586118 1
0.0342985028040755 1
-0.0918970057307061 1
0.0214472057505243 1
-0.178804580311007 1
0.19974960545523 1
-0.011954429832067 1
0.137059539047453 1
0.188071170695273 1
-0.27592214018522 1
0.11874025822299 1
0.0745998332924376 1
-0.26929774199822 1
0.0215495434718328 1
0.209979566972318 1
0.106670007196965 1
-0.106616319278176 1
-0.0803831111971257 1
-0.155118219706925 1
-0.126594317404951 1
0.206127153067071 1
0.145152689306303 1
-0.150726359833625 1
0.0292708450418086 1
0.103950298411434 1
-0.192349450088992 1
0.13659288342006 1
0.287559515213596 1
-0.0544028602914985 1
-0.0228811078455548 1
-0.301584534102357 1
0.0953953114381707 1
-0.0122881036595896 1
-0.149309749109478 1
0.217085173813025 1
0.0638442564821621 1
0.197865699769197 1
0.00841640407800295 1
0.2253453217686 1
-0.00153285562136328 1
-0.176118341793538 1
0.088981902007182 1
0.455494675327328 0
0.323991338454011 1
0.211614938331105 1
0.0161994424834482 1
0.339582200712015 1
0.272221362657555 1
-0.0164580345332971 1
-0.125966449061094 1
0.238238349896911 1
-0.218680880024876 1
0.326198953581664 1
0.14321094161698 1
0.015985577301479 1
0.1495067531083 1
0.0313103427419355 1
-0.141879996340961 1
0.213895076307864 1
-0.0849176316809535 1
0.444566265237631 0
0.15141023126203 1
0.0435011010092438 1
0.316637245987109 1
0.168566231333595 1
-0.0888233662327444 1
0.194404660466493 1
0.161912032653256 1
0.0810272507741075 1
0.00599346674076227 1
-0.179282194091488 1
0.0686022167068859 1
-0.213910819498862 1
-0.0284331797718502 1
0.0938784739413617 1
0.093165219695694 1
-0.0553608523139157 1
-0.299656081691324 1
0.0732779238264829 1
-0.164067239792623 1
0.0721100324820555 1
0.0647334451986992 1
-0.198218809962523 1
0.248860990748189 1
-0.0865828881540834 1
-0.0794033285051029 1
-0.173635684045506 1
-0.0215385010071125 1
-0.0406472543321248 1
0.015827272643104 1
-0.139560721695297 1
-0.485353782593062 0
0.383005226447795 1
0.377862770857421 1
-0.245158421849577 1
0.118488550921609 1
0.0729366986330112 1
0.417661165181016 0
-0.374798972686956 1
-0.11171687231311 1
-0.344897245857247 1
0.263652902036968 1
0.153586187393619 1
0.0886440894928456 1
0.0776372428131986 1
0.120098249745641 1
-0.20124096899583 1
-0.187865299071719 1
0.327763706694737 1
-0.287866796971846 1
0.000412382373630629 1
-0.0200471688719287 1
-0.114869532137944 1
-0.077093157474634 1
-0.189246461013621 1
-0.0284598662938466 1
-0.362154515340963 1
-0.0826116044730096 1
-0.411072425342272 0
0.0680934382761052 1
-0.243332396006479 1
-0.242655844052561 1
-0.10245927196328 1
0.174037130331134 1
-0.162760193764803 1
-0.0667466915055399 1
-0.461652939070028 0
0.077079383333258 1
0.142910541339777 1
0.0626405162451474 1
0.0885921936217203 1
0.0562665101792265 1
0.256053420664293 1
0.0748884779074423 1
-0.0352457978704291 1
-0.170764081498053 1
-0.214813883807342 1
0.280368737994569 1
-0.0760088392504111 1
-0.0707020732489947 1
0.3451657807906 1
-0.0335784854191942 1
0.219635481872707 1
0.33961448897876 1
0.0733183025484474 1
0.261474206816709 1
0.0854822707723991 1
-0.439468197883299 0
0.0396993009843901 1
-0.244308548340365 1
-0.0697849754134388 1
-0.0978141276587234 1
0.239204731829219 1
0.231344934640332 1
0.45506428993734 0
0.234459169046912 1
0.269554132088456 1
-0.164899029026364 1
0.256971618391481 1
-0.441398708697566 1
-0.115081225247076 1
0.0416680880337134 1
0.314402069250291 1
0.0575183818916967 1
-0.0182822060200058 1
0.23181703723931 1
0.130515245904084 1
0.27796033674489 1
0.0786530971465321 1
0.140649825569713 1
-0.186397905652621 1
-0.0562438545716479 1
-0.344087433908215 1
0.184244313393496 1
0.219806050883018 1
-0.0619587051459294 1
0.0582074308837898 1
0.329309441876733 1
0.0286892457951623 1
0.0997806944684144 1
-0.165272270357253 1
-0.557795310862978 0
0.366700770914503 1
0.00112317639825286 1
0.263641817348799 1
-0.318324810248292 1
0.0919730197043116 1
0.299878228025926 1
0.0819356105677951 1
-0.121055254832551 1
-0.175211944520582 1
0.265280343110221 1
0.291039145110284 1
-0.0649532141604036 1
0.266598212862746 1
-0.0886271747821978 1
-0.123534830344869 1
0.0236023091530357 1
-0.295265006934734 1
-0.273485967281682 1
0.293676289528241 1
0.0676961586378976 1
-0.150208378602978 1
-0.0575639709023634 1
-0.312405768442097 1
0.0991490316255646 1
-0.225767485159576 1
0.362149166126677 1
-0.168610665169014 1
-0.357491764394245 1
0.225107656739993 1
-0.130754957948344 1
0.231827348068678 1
0.46547927650769 0
-0.030806681742056 1
0.340622334458735 1
0.00233220953810687 1
-0.371896446125887 1
-0.28765841237517 1
0.15516424868551 1
0.0224621512937966 1
-0.45032004840515 1
0.0899520283799366 1
-0.141477914779798 1
0.152917377949078 1
0.223058902368296 1
0.0322251960587388 1
-0.294874487303867 1
0.343434352347603 1
-0.0686203912706637 1
0.511828153276298 0
0.180558616585092 1
0.235847867484063 1
0.118162062101258 1
0.0161941229127806 1
-0.050192104402843 1
-0.361806204354204 1
-0.0895129453738981 1
-0.259621503821598 1
0.203345815934489 1
0.134963794098659 1
-0.136518256620476 1
0.411815983361027 1
0.213025209973465 1
-0.0805515462427978 1
-0.131810598021474 1
0.0451851346725569 1
0.0806147338809768 1
0.238430816948768 1
0.111338007525413 1
-0.516922603378912 1
0.00294369522438474 1
0.0602889778485527 1
-0.0292729779502407 1
0.111189983696491 1
0.0584665704935284 1
0.202729446592696 1
0.190704543946538 1
-0.299721971808674 1
-0.557981988639809 0
-0.0424709634323144 1
0.164241630432913 1
0.0196040478180591 1
0.0181468999615266 1
-0.0227036527059553 1
0.0550530289300627 1
0.0971683696432452 1
0.186066695583152 1
-0.269933869994604 1
-0.170582160695113 1
-0.155810073772086 1
-0.308164675350114 1
-0.284789224871596 1
-0.236906901826874 1
0.266752014229223 1
-0.316185182750602 1
0.186420271394826 1
0.00772300872534546 1
0.167561001594452 1
-0.113842705508627 1
-0.281211401170634 1
-0.0711277436205692 1
-0.127116943175651 1
0.0445150504545233 1
-0.251557850200424 1
0.16266885003936 1
-0.281373174807868 1
-0.231355439243085 1
-0.105860195940785 1
0.16820513678782 1
-0.247438584958888 1
0.0541635248105611 1
-0.0456303981345481 1
0.278279594151382 1
-0.0434166741537755 1
-0.142003658106541 1
-0.0507855176343251 1
-0.127339156454742 1
0.0145831503759205 1
0.189733483931613 1
-0.16311951469904 1
-0.236399780818164 1
0.113777032389235 1
-0.0579282043918415 1
-0.29593038092447 1
0.101705955044125 1
-0.185877016023132 1
-0.083127447590654 1
-0.04889047816602 1
0.0356390849615315 1
0.198746279688718 1
-0.295378149134282 1
-0.0500311943428625 1
0.00701397354787638 1
-0.0308630243182559 1
-0.124982040099899 1
0.587780589828102 0
-0.042471743404107 1
-0.280073774018285 1
-0.199852440440603 1
0.10211013914349 1
0.0914013977137193 1
0.0663971726998284 1
-0.0802536790270676 1
-0.340714108944746 1
-0.33417966519845 1
-0.23647969979179 1
0.0627256447331623 1
0.409045689640287 0
-0.0987808870812174 1
0.33182404396298 1
0.047498556255603 1
-0.139592869380146 1
0.0785958008481565 1
-0.0437219938996522 1
0.487966788678957 0
0.121776603245442 1
0.0520323863976076 1
-0.0449783987756289 1
0.0246993407499048 1
0.329354597859876 1
-0.281419728376982 1
-0.0912380723350337 1
-0.482835208129036 1
0.269158233963549 1
0.103581642966173 1
0.160745711241847 1
-0.118129418423627 1
-0.697713634750392 0
-0.197354747634006 1
-0.0954247770041195 1
0.0120362553470198 1
-0.271558293824545 1
-0.331069106743074 1
-0.00998943657404085 1
-0.218730107078829 1
-0.0083288812066804 1
0.226455182544072 1
0.399217089285766 0
0.200504566920212 1
0.192623563847816 1
0.0907759835522284 1
-0.0913998460876775 1
-0.33046446108259 1
-0.236752111273087 1
-0.166627102560127 1
0.101314143291057 1
-0.00180359389377704 1
0.0627788215635939 1
-0.425426471430474 0
-0.0476478215644921 1
-0.223345160019198 1
-0.357535537707034 1
-0.225709735222647 1
-0.11243323284032 1
-0.0693921517952061 1
-0.134532086921049 1
0.231728497881557 1
0.0483846133019644 1
-0.0664511005330493 1
0.00198477010709914 1
-0.20964895515175 1
0.0741728227249834 1
0.052098936941465 1
-0.00157189552057642 1
-0.114606273701819 1
-0.326680954579621 1
0.161639128041005 1
0.091841860066575 1
0.308615038804388 1
-0.2032219243555 1
-0.0805028135794923 1
-0.00364695888628337 1
-0.15657024481033 1
0.250864836100293 1
-0.162912549773964 1
-0.256230765850724 1
-0.100600650243838 1
-0.0301763696264329 1
0.0378118440308737 1
-0.346218176344424 1
0.0465533018124282 1
-0.0406018750148451 1
-0.244947295547738 1
-0.328163905131329 1
-0.50426671892519 0
0.0124210731743182 1
0.211594941116932 1
-0.0628311553239886 1
-0.0802751382001618 1
0.205628085791861 1
-0.0877129402797469 1
-0.107072839930296 1
-0.482070793333544 1
-0.150127188381615 1
0.134026122601889 1
0.0309243610304828 1
0.154852732241059 1
-0.205744007589747 1
0.253466784625457 1
-0.21591545825404 1
0.0329538608529662 1
0.112727987011154 1
0.260291014532057 1
-0.430101873714826 1
0.207512944287355 1
-0.194828105136426 1
0.263571162351901 1
-0.00897961694411907 1
0.0527036168660574 1
0.156470797495446 1
0.354518983400358 1
0.0739440899388381 1
-0.170248438024094 1
0.00443105380722705 1
0.235031612834006 1
0.0939800305278184 1
-0.233712117168898 1
0.014347778490791 1
-0.144340122894042 1
0.202520885985137 1
-0.0316599571071584 1
-0.235497314396641 1
0.126528439938058 1
0.124190581560618 1
-0.453939912293401 0
0.415175781356522 1
0.112073297652663 1
-0.0288852165250458 1
0.305875477592766 1
-0.061417844470148 1
0.0075453425624548 1
-0.129785932790712 1
0.152319454130384 1
-0.159248357630338 1
0.223817344622721 1
0.0515985738001528 1
0.145058879313301 1
0.00586022914097065 1
-0.0819584457516173 1
-0.321918021408183 1
0.29992745931557 1
-0.018726430789457 1
-0.125697197166938 1
0.380047293607314 0
-0.115378257373937 1
0.312621096573441 1
-0.0590013862927927 1
0.0558328163805497 1
0.128170748941516 1
-0.326776128364593 1
0.126833229507249 1
-0.313616135460023 1
0.13696173653509 1
0.238257860805937 1
-0.00961091744650026 1
-0.102450189596954 1
0.0928019870881686 1
-0.192585271897621 1
0.145400661260904 1
0.182063459572949 1
0.0184030954966322 1
-0.0216833054197108 1
0.363518643280492 1
-0.196394841786066 1
0.109298686499266 1
0.126167223294443 1
-0.0887181568527864 1
0.0571031389125933 1
0.305789000570376 1
0.00109100347516315 1
-0.0325812584974755 1
0.104857187838423 1
-0.247730622020227 1
-0.0759829194989786 1
0.0917342579487758 1
-0.211136379217883 1
-0.305217125219084 1
0.00457466614333368 1
0.0766247888490391 1
0.158131642854918 1
-0.263053208892955 1
0.104863993548789 1
-0.0663470048423224 1
-0.156791966845568 1
-0.29905576806081 1
-0.165486417900933 1
0.114754882992897 1
0.11598046588966 1
0.110911041210491 1
-0.164053802654813 1
0.217066299136383 1
0.0331528886878538 1
-0.142695329603027 1
0.304474250696613 1
0.232761851012454 1
-0.0179619547398484 1
0.156925805722443 1
-0.0811784926818344 1
0.439596593904636 0
-0.0477492012685828 1
0.113528043191244 1
-0.0702688494111096 1
0.224055981670174 1
-0.0667178652332848 1
-0.0404067962400951 1
-0.172876557243916 1
-0.107685727721119 1
0.0306024826012639 1
-0.239953218144103 1
-0.115065562024615 1
0.117801512877708 1
-0.216166601139927 1
-0.0912979473055222 1
0.162179361944804 1
-0.233706033814476 1
-0.45928506384633 0
-0.0391742238876547 1
0.0088522157407679 1
-0.125095863734356 1
0.136045857138727 1
0.0723697978171211 1
0.0933712821278913 1
0.389147253884109 0
0.115267667159786 1
-0.50436843511425 0
0.0302269625377706 1
-0.020289757901701 1
0.0794911317389028 1
0.268557492059423 1
0.0774328224347961 1
0.120673864209652 1
0.0011362177521202 1
0.0783250763774423 1
-0.0712610433215842 1
-0.064022964634156 1
-0.0764111817223333 1
-0.338159559323584 1
-0.0359554025839511 1
-0.119819131859576 1
0.284387453077853 1
-0.0728441518231902 1
-0.00288585450247849 1
0.00886468395654725 1
-0.382247289002362 1
-0.0680103098329876 1
0.167215094436827 1
-0.0404799216562731 1
-0.282597465664035 1
-0.289619327009442 1
0.0606325354239367 1
0.0305325686334133 1
0.190421588450335 1
-0.137517913630281 1
0.227439308499832 1
-0.0756025359312088 1
0.0915658752189809 1
-0.288327917809092 1
0.0207729398107068 1
-0.0584262567962162 1
-0.00192776961419371 1
0.280744151156098 1
-0.0651762104328387 1
0.23332671592599 1
0.44854948175532 0
-0.0594038949262848 1
-0.0443032322001206 1
-0.223737591945413 1
-0.131162911651608 1
-0.0830102932658743 1
-0.117450955036284 1
0.0674857361066569 1
0.684199807496662 0
-0.00103105119875669 1
-0.293313261556309 1
0.111772310742695 1
0.0696381996969297 1
0.117036807510416 1
-0.0110890739651616 1
0.280777141011666 1
0.196316989296622 1
-0.176769682337675 1
-0.238135763543288 1
-0.322462823118323 1
-0.104830769530196 1
0.0480475984346527 1
0.188394133101664 1
-0.0624868002741698 1
0.424529870830317 0
-0.207873446912293 1
-0.0929764143386825 1
-0.16921162551596 1
0.401055953630809 1
0.148603499459277 1
-0.102396911324918 1
0.113217233834846 1
0.0455755050640332 1
-0.0571793150191218 1
-0.149472521892474 1
-0.0156668212218568 1
0.052541731033808 1
-0.129603789917125 1
-0.139094447108122 1
-0.365449051279549 1
-0.405662608017363 1
-0.370254520052066 1
-0.139228581415146 1
-0.21182990456849 1
-0.127837441833407 1
-0.154864567974855 1
0.0215521043447345 1
0.119582749147086 1
0.311293636393053 1
0.00567738917930582 1
-0.0228982945175213 1
-0.0560040932868493 1
-0.419539610717894 0
-0.0215231285809502 1
0.182101854481569 1
-0.262296904847828 1
0.192391970255991 1
-0.309867878274894 1
0.249053674839029 1
0.0468171896503947 1
0.0307305223864214 1
-0.0201164631985886 1
-0.109017176602572 1
-0.491006719416416 0
-0.0466407302164212 1
0.204322714164399 1
0.0110520080335799 1
0.100867413321037 1
-0.463886203187638 0
-0.128447412512811 1
-0.280911416394339 1
0.211638348226981 1
0.167418032552546 1
-0.00415382168586233 1
-0.255151559863773 1
0.131102225541922 1
-0.199072581022749 1
-0.0448192877777775 1
0.198014554835223 1
-0.144466277585322 1
0.390066468989542 0
-0.34152055566645 1
-0.202952926552924 1
-0.0782832722935968 1
0.0138043924331194 1
0.0683455222745829 1
0.00813915870469435 1
-0.042144573517054 1
-0.229975508624599 1
-0.181889665288268 1
-0.100503600595915 1
-0.305098327447546 1
0.0796122992466517 1
0.261595617750919 1
0.438351197380219 1
0.116327009387919 1
0.0975997761093006 1
-0.276063265726826 1
0.269494886206978 1
0.22657438127231 1
-0.0279914717357208 1
-0.131728305053859 1
0.242222285529766 1
0.091497670009022 1
0.0380512549744604 1
-0.227637662044815 1
-0.0477616874307269 1
-0.246583466875457 1
0.0511629202532632 1
-0.190670971374937 1
0.086778353955938 1
-0.0744569548452187 1
0.207874378489345 1
-0.335777473357376 1
-0.238392404092358 1
0.227046475363312 1
-0.049908584770882 1
-0.258937758206934 1
0.295198670381071 1
-0.134488110656156 1
-0.111312766559087 1
-0.164161594727652 1
0.23368202502448 1
0.00561391035533581 1
-0.232355343614649 1
-0.428889420664294 1
-0.0616173742042721 1
-0.298305834598861 1
-0.0124199958721427 1
-0.147317237148448 1
-0.121130836883643 1
0.227412208481698 1
0.0837556697525901 1
-0.117577351127687 1
-0.0212361918885972 1
-0.0498418407583648 1
0.156597152229333 1
0.0982459319917048 1
-0.240556181248012 1
-0.266649551893464 1
-0.0873835502962483 1
0.112752781869651 1
0.252314473301173 1
0.264067888520419 1
0.203900648687702 1
0.0133437840808908 1
0.170743073882452 1
0.106553024262671 1
-0.431142171973282 0
0.0990256644214823 1
0.526096734527178 0
0.120873675625349 1
0.196871659659861 1
-0.0377203346929523 1
0.218761898209116 1
-0.0241278623724034 1
-0.0492917908277466 1
-0.0342873040593279 1
-0.137609111253749 1
-0.370154228561627 1
-0.451154058259345 0
0.26060290180895 1
0.11646483836724 1
0.122993177329989 1
-0.516798543153112 0
-0.343650317936141 1
-0.0920373776934401 1
0.0194486922871814 1
0.147962997779655 1
0.272448311001123 1
-0.172259934270645 1
-0.436391726425556 1
0.0241948914460446 1
-0.220714382373586 1
0.0188960257968745 1
0.0976515101990237 1
0.415005229481235 1
-0.34010278541656 1
0.177316077425192 1
0.128946797924762 1
-0.23346252191685 1
-0.12042059550833 1
0.276131441106938 1
-0.167750661562568 1
-0.243204218621319 1
-0.0921910347406584 1
0.240265649565393 1
-0.0802521687935949 1
0.0136491000403188 1
-0.175187052023799 1
-0.0662624555585026 1
0.185493795772005 1
0.193693822471755 1
-0.0406403620126852 1
0.00169660041082915 1
0.434884593994599 1
0.116872041449671 1
0.0537296619442426 1
-0.0982302061776675 1
-0.225457399033685 1
0.512984241288513 0
-0.0410710383025173 1
0.0232935803562309 1
-0.143335965728021 1
0.146802294459022 1
0.359905424030508 1
0.363778167047627 1
0.259077488833768 1
-0.0450397656997019 1
0.13898593818904 1
-0.0370229990344071 1
-0.0530057630780558 1
-0.546988177606481 0
-0.0422213886330734 1
-0.0804971804714524 1
0.0160852753288975 1
0.136688090175967 1
-0.38217521505965 1
0.226449033907406 1
0.382390191102184 1
0.0176455133210138 1
0.161256710283938 1
0.0781892300006473 1
-0.311381627501095 1
0.140933590345431 1
-0.166228323178214 1
-0.035352499342776 1
-0.458281667303622 1
0.0390331083738318 1
0.622719305193056 0
0.123280889328709 1
0.171215481191078 1
-0.0501462226987324 1
-0.06650325724652 1
0.236655076194038 1
0.165994303785312 1
-0.229710033445575 1
0.56401369888988 0
-0.168243254720567 1
-0.0174493658874103 1
-0.361474232132257 1
0.24203294625863 1
0.232058675238727 1
-0.166379665476313 1
-0.112617522470511 1
0.0488545550771832 1
-0.233212986263486 1
-0.0723119802687385 1
-0.17646602008617 1
0.460195420088233 0
-0.0471237456122393 1
-0.0275657802461466 1
0.15969966639677 1
-0.400367819671772 1
-0.22906223463419 1
-0.0478515049279584 1
0.193386223980801 1
0.0996955587420795 1
0.139869731725666 1
0.206193266355558 1
0.144236064346413 1
-0.181744874758202 1
-0.328716009255633 1
0.068775286946304 1
0.0259600261800692 1
0.125427645759273 1
0.35061480984641 1
-0.0847566064711713 1
-0.117820484523977 1
0.00987911748923361 1
0.202844613710151 1
-0.176539509676757 1
0.232299224505333 1
0.18735226064247 1
-0.0582473416069291 1
0.0906227563020846 1
0.0370415317435334 1
0.0867663827386842 1
-0.091824597374823 1
-0.112053590056923 1
0.228704917764278 1
-0.11685271494964 1
0.0563260813943404 1
0.0722068359081971 1
0.00131774395684543 1
0.13589904537173 1
-0.0948887573236442 1
-0.226692857254858 1
0.226238635143137 1
-0.339928333812413 1
0.14599351996173 1
0.055356614396527 1
0.254778318733057 1
-0.468997323778766 1
0.106539269441352 1
0.253494155690602 1
0.296631889737852 1
0.0930279218125569 1
-0.0455257598336666 1
0.141777750809692 1
-0.232540956297481 1
0.106381089310983 1
-0.20021667115997 1
0.153256865511332 1
-0.0812779946927872 1
-0.0283384910655282 1
0.1762543172016 1
-0.0195603075073495 1
0.485546455321873 0
-0.177564089403282 1
0.046652048464902 1
0.24180303972046 1
0.0036116324940902 1
0.403320185317402 1
-0.259618879916236 1
0.371394386732258 0
-0.0679016541423874 1
0.221998791715573 1
0.255521907711994 1
0.380347538279642 1
0.0284293506127197 1
0.280187398534944 1
-0.456470359081666 0
0.249774037071454 1
0.0735152596615577 1
0.258108998626291 1
0.318016845402749 1
0.502740463815242 0
-0.214373210473124 1
-0.19397127653748 1
0.0328890740627242 1
-0.0868645677018889 1
-0.109483524694361 1
-0.209673190595551 1
0.0457500749480382 1
0.334956211085121 1
-0.241057117515185 1
-0.399048511654352 0
-0.225081560230269 1
0.411882621338715 0
-0.268461037183145 1
0.0817294734171447 1
-0.0814372562366829 1
-0.235014792864741 1
0.181966615983216 1
0.0890242862683187 1
0.0193803843102842 1
0.0839627892306917 1
-0.174321595434227 1
-0.030750184913146 1
-0.0418262686756093 1
-0.00688360684824908 1
-0.102225454470771 1
-0.0341185765001592 1
-0.0543148919265075 1
-0.659011394355421 0
0.105394285857248 1
0.0953415187331985 1
0.0789806416915546 1
0.169558173273956 1
-0.0028111755207486 1
-0.350964272558479 1
0.31223502869485 1
-0.113014143783711 1
-0.0575588599925903 1
-0.180875021864157 1
0.25180187295878 1
0.133698050586994 1
0.156174029314588 1
0.255414065873935 1
0.0509763945640092 1
-0.142569189477819 1
-0.0757467461832758 1
0.170134228396099 1
-0.495768092910844 0
0.2665563057175 1
-0.0289667177598024 1
0.0487709427558214 1
-0.325218932728145 1
-0.134322525997671 1
0.401960627669326 1
-0.593955813866789 0
-0.248649607823425 1
0.260669228798269 1
0.116932450883339 1
-0.188772953829747 1
0.195336294664903 1
0.317382961141041 1
-0.0438209999816629 1
-0.33359503352272 1
0.195694745872806 1
0.135875559263004 1
0.0240619001689563 1
0.294898001413146 1
-0.384668745650734 1
-0.433703699597471 0
-0.278276195704067 1
0.377605527630045 1
0.075817535825722 1
-0.137446259678065 1
-0.0754327357837123 1
-0.0896555520472431 1
-0.0949815852496317 1
-0.513656757300975 0
-0.107203840658988 1
0.111578129609802 1
-0.210957245935181 1
-0.111229958647954 1
0.25671316550546 1
-0.090373518659268 1
-0.0862875247016337 1
-0.0747196966353227 1
0.318905196721698 1
-0.175874702307128 1
0.596162212344428 0
0.124096237365695 1
-0.0442369136325438 1
-0.0325446872909949 1
-0.568848850104365 0
0.116428477120132 1
0.0626798976350674 1
-0.0372118970230347 1
0.257117641903366 1
-0.0680915151123773 1
-0.0121268440013942 1
-0.192971016442162 1
0.00215378048934464 1
0.211819627565998 1
-0.224824238078922 1
-0.0494527133246865 1
-0.258264602324992 1
0.136674082119416 1
0.0908503423832392 1
-0.103875832312927 1
-0.114144298401579 1
0.0426502849496542 1
0.0804102552865889 1
0.0515652053298548 1
-0.367431701297391 1
-0.0148507162378791 1
0.198266990485809 1
0.0329774138617965 1
0.0260898415977797 1
-0.0687402101082458 1
-0.0213685360913113 1
-0.0538834503633463 1
0.273734203178427 1
0.0795167301324117 1
0.280466120313986 1
-0.101079755317857 1
0.0284977323838754 1
-0.201731928414059 1
-0.581375413068819 0
-0.29371448356912 1
0.214023789617721 1
0.285034558293061 1
-0.133765094420269 1
0.0808004304444949 1
0.154324892298573 1
0.0255439670410977 1
-0.368643367647405 1
-0.0812436516581321 1
-0.312717585079082 1
0.0577892284481738 1
-0.249531141677502 1
-0.0972023926765266 1
0.071869598835207 1
-0.483021590231337 0
-0.0487364728889994 1
0.119801370405934 1
-0.0306098093596147 1
-0.350225440541843 1
0.100725205447967 1
0.356191567727796 1
-0.0444541441891039 1
-0.0776381554065801 1
0.183966075412871 1
0.358451502748344 1
0.103251095741366 1
-0.233069079468924 1
0.086661163320649 1
0.230244968154666 1
0.0677544737945699 1
-0.115603796814809 1
-0.259219956359562 1
0.145958474440512 1
0.116532396099329 1
0.0592222362019895 1
0.0129220027843829 1
-0.179865668928911 1
-0.0286802441316017 1
-0.147027972559809 1
0.00200559828364601 1
-0.580153970404864 0
-0.279652698678484 1
-0.24528881174076 1
0.0151696132231523 1
-0.214538784948589 1
0.0806156778864228 1
0.0438945977808404 1
0.275046925773161 1
0.39948235477067 1
0.0425694427897732 1
0.153578776277547 1
0.210169416813391 1
0.119347985000589 1
0.255802017558274 1
0.169421402385807 1
-0.160071204438829 1
0.449695978086885 0
0.149868852880697 1
-0.079115309180878 1
-0.0265841635880555 1
-0.221377777649429 1
0.0536221712842081 1
-0.30384657651509 1
-0.295244217567064 1
0.0752678315475728 1
-0.306798342833314 1
0.204787683723491 1
0.571230618234482 0
0.2614854667807 1
0.134059080589737 1
-0.0917028793233111 1
0.360654866489787 1
-0.36497460601917 1
-0.0709126088155983 1
-0.416851208807248 1
-0.283612652500134 1
0.00283685687372547 1
-0.171758287033322 1
0.247950009201975 1
-0.110899731758524 1
-0.262823124336969 1
-0.0990254501301971 1
0.00562438265801558 1
0.418677188404594 1
0.16102764400013 1
0.383370690986754 1
0.146048768392377 1
-0.104770154152048 1
0.0546773804814975 1
-0.148271641036294 1
-0.0836414904145496 1
0.0350741971025071 1
-0.203164306349508 1
-0.0421024872274205 1
0.110523556995669 1
0.0552788457304469 1
0.45074912675452 1
0.0782920741383914 1
0.281282659654814 1
0.390882756890091 0
0.116643812615253 1
0.236773861210831 1
-0.154554023124061 1
-0.166835009699629 1
0.36456548978834 1
-0.352247132945258 1
0.108045229804759 1
0.00544819120624792 1
0.0974213097005712 1
-0.0419342878301058 1
-0.177450295345385 1
0.14478308635251 1
0.0485387775129799 1
0.296068231796901 1
-0.12286859105069 1
-0.000256051188463169 1
0.315222653667241 1
0.07512065666701 1
-0.00151247366900682 1
-0.414682322209633 1
0.0178470562418119 1
-0.27659560733468 1
0.223565191887069 1
-0.0900546527332652 1
-0.0478875209666713 1
-0.0625070370679367 1
-0.0606192060982361 1
0.26347417294491 1
0.284453800825678 1
0.497366243552433 0
-0.253054411694556 1
-0.416181559254761 1
0.0607647336935626 1
-0.0762720014625928 1
-0.173052984191817 1
0.217750686932077 1
-0.012608754146099 1
0.183893776608008 1
-0.0164581879690895 1
-0.422062508715747 1
0.0942032498773711 1
-0.0412250096636477 1
0.32368157365156 1
-0.0979973802243011 1
0.141640630606161 1
0.0199495249086053 1
0.0567590234323122 1
-0.221636092864615 1
-0.0250774988664253 1
-0.230423013537387 1
-0.412521351338487 0
-0.0520621983600343 1
-0.0559187590267356 1
-0.0898668351714024 1
-0.0548694556674219 1
0.0104575889283662 1
0.0595897296449462 1
0.154245388180308 1
0.00332255365761462 1
0.0255373742267866 1
-0.0780158771498542 1
0.148353964983105 1
0.3764924544809 1
0.124176576833311 1
0.0807698863469284 1
0.265884286636842 1
0.102877618866327 1
-0.213726233189469 1
-0.153645052390519 1
0.0168493469218137 1
-0.238493016765571 1
0.173671260966566 1
0.202360270895733 1
-0.0765111530876636 1
-0.171229574745413 1
-0.427347422485567 0
0.123845171706475 1
-0.11985339900906 1
0.0186446163613884 1
0.256905118458129 1
-0.389785180600683 1
-0.339881014972092 1
-0.107420006170201 1
0.480690294664206 1
0.212450422576266 1
0.00511448923967376 1
0.0253565314330885 1
-0.224685376436357 1
-0.0762231646887132 1
0.113644178402734 1
0.0787592301553624 1
0.108370871052717 1
-0.21450690908268 1
-0.105441973296121 1
-0.0164878751691005 1
-0.194328997772257 1
-0.330508607668332 1
0.0579122961724749 1
-0.362479395387534 1
0.189458562995188 1
-0.00249222017182388 1
0.176704279538009 1
0.279547712294081 1
0.106991611171229 1
-0.256929496855858 1
0.0581159396960688 1
0.354778325188621 1
-0.100925609628115 1
-0.0880335282684478 1
-0.0373134621724353 1
-0.19974229685952 1
-0.0116504832741455 1
0.0920715125058282 1
0.0348068285443212 1
-0.415629204747965 1
-0.0580168074799211 1
-0.012579754731363 1
-0.146378642129782 1
-0.161323021961333 1
0.0468541606619079 1
0.00980222378812085 1
-0.10482009973195 1
0.299522507065717 1
-0.488655761719891 0
0.110841795160201 1
-0.0364439659127126 1
-0.003379588271061 1
0.246268446246908 1
-0.0409890269687459 1
-0.21030962839806 1
0.323132226760863 1
-0.389259630627712 0
-0.225049663597711 1
0.385472591762258 1
0.0473911808825409 1
0.254310826059564 1
0.253403388404306 1
-0.29736726879593 1
0.0728085979480312 1
0.258977280933636 1
-0.102420505758139 1
0.10385182394202 1
-0.159874145254555 1
-0.111817151753341 1
0.0905034175365251 1
0.0244923566063686 1
-0.21050183646602 1
0.0586103769517983 1
0.113368537813416 1
-0.118135258704629 1
-0.120086775583314 1
0.128473471938139 1
0.268188773254635 1
-0.265159681376089 1
-0.249106517976041 1
-0.0898084248152448 1
0.314721137315712 1
0.185736653279773 1
0.0959425407659882 1
0.112785835802053 1
0.185520916202955 1
0.122658153394903 1
0.0164447092904295 1
0.217434589325745 1
0.0418274048823348 1
0.0355421172697252 1
-0.174914844148739 1
0.0318780627879476 1
0.28647938698963 1
-0.178121956793558 1
0.22997399523539 1
0.0877139140533175 1
0.0365935537125883 1
-0.286118958859675 1
0.0768457373406239 1
0.00917547449508321 1
-0.0104732921315338 1
0.0656860542649759 1
-0.198974920772573 1
0.00618663829985372 1
0.176088882394316 1
-0.43950704776455 1
0.150628172349101 1
0.0699430871120027 1
-0.0873680264082724 1
0.207685976969828 1
0.164602122866493 1
-0.185287137409624 1
0.00744660884092505 1
-0.0811201421475654 1
0.169273076166238 1
-0.371590668783403 1
0.037123990296709 1
0.452908284930614 0
-0.147396955259609 1
0.0477847898169269 1
-0.182625799757963 1
-0.0528878135290713 1
0.140625792897975 1
-0.044032473859755 1
-0.304673145277322 1
0.111736383499445 1
-0.0976491626112674 1
-0.354949343911433 1
0.346360976996266 1
0.00459148613261392 1
-0.00610202975833779 1
-0.348006697125352 1
0.10329594926912 1
0.116885107579075 1
-0.122608969124248 1
0.137128238444591 1
-0.458633623783432 0
-0.0139177865062632 1
0.109301089446415 1
-0.125093011344693 1
0.273331820100281 1
0.218696770738153 1
0.223630841398884 1
0.0927480929418351 1
-0.247790718649936 1
-0.25587097000233 1
0.100813842403815 1
0.189848529007557 1
0.356096550602868 1
0.0606082578470439 1
0.453877609395091 0
-0.679692809271358 0
-0.398592748620188 1
-0.0284959477140442 1
-0.0612963757148585 1
0.0262875479128859 1
0.00345171526635654 1
0.0918701842613981 1
0.228219318227542 1
0.151054896243225 1
0.362315769348869 1
0.219233287090712 1
-0.0397687985100209 1
0.0692561378775862 1
-0.0535067994903201 1
-0.194896555519261 1
-0.74701433143931 0
-0.103937759693922 1
0.196756445249211 1
-0.279776186568372 1
-0.326346351584428 1
-0.238057696759927 1
-0.0722351819754383 1
0.194380417656308 1
0.165096404556974 1
-0.26765318564229 1
0.0388650497455447 1
-0.367204784444543 1
-0.103512025838261 1
-0.16172662453012 1
0.0700005202261743 1
0.0831276474781626 1
-0.165821095040982 1
-0.167295571484896 1
-0.167773417396757 1
-0.190938381253356 1
0.0596360260439801 1
0.0404791042737797 1
0.11249969808579 1
0.225472006346873 1
-0.147145696719024 1
0.410135770069622 0
0.258893082928812 1
-0.269977876905466 1
-0.288787321507737 1
-0.172821652801144 1
0.263620819535026 1
-0.0306826372657762 1
-0.126567814077496 1
0.34859074513153 1
0.0522031241899974 1
-0.136227812105728 1
0.155302324142365 1
-0.0688670741959056 1
-0.158435843271681 1
0.059711091126761 1
-0.0730133977904409 1
0.138148794592337 1
0.0252495770810678 1
-0.0664640986801746 1
-0.149541070291418 1
0.160233234238477 1
0.119983517317981 1
-0.14607006072083 1
0.0292744656613351 1
-0.0833471227441327 1
-0.191405462316746 1
0.090966585483027 1
-0.0712510599352155 1
0.110587602100725 1
-0.176448907104587 1
0.0755336363131207 1
-0.0761107640580186 1
0.24501858862422 1
0.0601951738740822 1
-0.169400669410753 1
-0.0705615510537641 1
0.0192559464139949 1
-0.0815462639707783 1
-0.123912615392503 1
-0.388872433500331 1
-0.232605481921448 1
0.19849607157894 1
-0.342840205342397 1
0.209341731491132 1
-0.0712824265519129 1
-0.0249231383412064 1
0.00704524962623338 1
0.0885682705888612 1
0.0415731921375597 1
0.135221104862067 1
0.0121720873601944 1
0.11907256748899 1
0.0410295515463721 1
0.12783354334018 1
0.278747853325832 1
-0.0180582006531827 1
0.105350635206238 1
0.304137326107146 1
-0.37804893587821 1
-0.293085064836542 1
-0.240488092283791 1
-0.0362647855061452 1
0.488623746825024 0
0.0454769810522351 1
-0.260834410938592 1
0.281629936691061 1
-0.112671282610539 1
0.207591486201838 1
0.162276682952142 1
0.072358428637414 1
-0.274881318961504 1
-0.0254090377009966 1
-0.098080329575598 1
-0.226833198970832 1
0.0973099665956052 1
0.137783636892106 1
-0.00123726481299602 1
0.428958122041853 0
0.103379085994095 1
0.107854247066943 1
-0.144342797106811 1
0.374779734427697 1
-0.0724021945651475 1
0.0766060939634378 1
-0.288035486670666 1
-0.30704172020359 1
0.421756136926747 0
-0.229519336973049 1
0.0831598206773402 1
-0.230709643469133 1
-0.325053519281116 1
0.186287430093676 1
0.236831325038443 1
0.00917780434084485 1
-0.0159210797234317 1
0.0842827743870902 1
0.391519091265885 0
-0.112163412523657 1
0.00279920547331267 1
0.178147995939322 1
0.104027134436908 1
-0.140965536033303 1
-0.249443121130999 1
0.0247757400590818 1
0.0358863148208722 1
0.214279574990052 1
-0.0688957521688481 1
-0.167766365375622 1
-0.241955765841989 1
-0.0932440010623269 1
0.173831887399427 1
0.253170063862565 1
-0.0130532484117952 1
0.170568759381209 1
-0.162655544114529 1
-0.273887635310765 1
0.215561841076982 1
0.350640630019733 1
-0.179583635450236 1
0.344592496023793 1
-0.0199330031621159 1
0.441564409707479 1
0.057190899583142 1
0.341737040110669 1
-0.154643218671312 1
-0.26691936361626 1
0.298989936157454 1
-0.227090505516205 1
0.204675664995518 1
-0.0520682068768717 1
0.220928759114517 1
0.0799910259995647 1
-0.228801446694298 1
-0.165745199598238 1
-0.312699561671412 1
0.0621900650901607 1
-0.0309517909946396 1
0.139773614059073 1
0.0608809998414211 1
-0.191136100842659 1
0.495050872938863 0
0.0568557311200764 1
-0.0959614304100067 1
-0.215811116746094 1
-0.112083827414748 1
-0.349763003374807 1
0.0240809712768785 1
0.150496852542179 1
0.026780464056578 1
0.0842886667901795 1
0.0626729788712497 1
-0.255763845940381 1
-0.169804753111141 1
0.121902307171579 1
-0.30848112883027 1
0.207404641356339 1
0.259159683912299 1
-0.205312209060116 1
-0.0615605792955752 1
-0.140373865818369 1
-0.0322086763014701 1
-0.010055033756298 1
-0.234823028817074 1
0.128085831377454 1
0.0845247426894916 1
0.326122875574112 1
0.247792625398556 1
0.270635727328906 1
-0.0270566047473899 1
-0.220283995915832 1
0.0888529595665054 1
0.0101116998198543 1
-0.565996961389882 0
-0.0137454161290366 1
0.343443239254756 1
-0.0876562577958076 1
0.181989812344479 1
-0.0547156837442637 1
0.150015511733894 1
-0.0266712784849032 1
-0.500632561197623 0
0.237219718775838 1
0.106698942444325 1
0.337970290970128 1
-0.410093159117694 0
0.652235699210445 0
-0.0698076346262587 1
-0.212155096113773 1
0.349202771711453 1
-0.412007815879359 1
0.0724570906273843 1
-0.0948752909793547 1
-0.337316745820123 1
0.143166575057227 1
-0.0224928050477592 1
0.213516669754199 1
-0.112181021784611 1
-0.130436688582211 1
-0.105600372328679 1
0.228776275259876 1
0.0498292040178766 1
0.229370054983847 1
0.175530021953559 1
-0.0153342377555676 1
-0.0762143798882337 1
0.270375049159284 1
0.0435365132816538 1
0.0883885783453451 1
0.0176831805465053 1
0.0544988025995343 1
-0.101625144331157 1
0.120188740224313 1
-0.0352111570127243 1
0.283544199638861 1
-0.424158543120673 0
0.0429632300171036 1
-0.0426477989025608 1
0.0421555182652794 1
0.355230673084813 1
0.0199120208070485 1
-0.0272219304935436 1
-0.0151931474412283 1
-0.434600422424571 1
0.148034899664757 1
-0.0562730144432013 1
0.0164195171404834 1
0.0739009684843078 1
-0.37295407404886 1
0.228351488430658 1
0.332500807174194 1
0.0730981337558154 1
0.0520173631500727 1
-0.17244616646312 1
-0.205481584410529 1
0.38958588726029 1
-0.0292120410475577 1
0.0857599258442048 1
-0.288349938832872 1
0.109340614894151 1
-0.254745859751642 1
0.101513648535455 1
0.417530483785368 0
0.131311535798922 1
0.0589144451678458 1
0.503153415445326 0
-0.0865584652917974 1
-0.10008648877815 1
0.0423578044396677 1
-0.307212901187095 1
0.182069624970807 1
0.0628649887161363 1
-0.0938492597506346 1
0.308595050287222 1
-0.376361839738811 0
0.0941213861332432 1
-0.0380740950012917 1
-0.223213380633715 1
0.405007586072854 1
0.242453966862049 1
-0.00344335293553087 1
-0.0268197595636153 1
0.181028625242146 1
-0.0840427193162466 1
0.0740681165403018 1
0.310660469735202 1
-0.400396747140249 1
-0.0147925008543718 1
0.095636415523423 1
-0.0729095234201074 1
0.327343709498833 1
0.0676439738570202 1
-0.24608965980203 1
0.0483286270832277 1
0.0315239982139073 1
-0.0851140285671028 1
-0.221474361884007 1
-0.272390404453941 1
-0.21525521165921 1
-0.0182276985343708 1
-0.30145554378531 1
-0.0857714810621017 1
0.268535731089702 1
0.126170081293438 1
-0.104557901723067 1
0.570290062456002 0
-0.263105227028286 1
0.0799844044186478 1
0.0519688620047071 1
0.188423316427841 1
0.353720717941072 1
-0.159122245330299 1
0.351382755888583 1
-0.0593473228718602 1
-0.0196454396041949 1
-0.190667849089002 1
-0.371214384447089 1
0.111208044690715 1
0.0289448908989903 1
0.258332481706692 1
-0.0734739818750846 1
0.0464699839126367 1
-0.155762633735017 1
-0.253676166911964 1
-0.166694600490209 1
0.249504132930915 1
-0.123889963824179 1
0.155427888547446 1
-0.0247719040306391 1
0.113254330373928 1
0.385289211527256 0
0.113805445742411 1
0.438287369058634 0
-0.0138768921420679 1
0.126146820818481 1
-0.0987428766681949 1
0.36040944522173 1
-0.0782543012081365 1
0.354598124957026 1
0.289164450243634 1
0.171181112156713 1
-0.0774557897008361 1
0.110601313248974 1
0.121639171849832 1
-0.292279048025011 1
0.11807881252768 1
0.099552648793082 1
0.155613743445944 1
-0.0689742079744216 1
0.120351835639835 1
0.138811777638534 1
-0.192809641421813 1
-0.0324942428307358 1
-0.107761233028694 1
-0.0470719649543864 1
-0.139954317007604 1
0.0590670198947773 1
0.106487321508361 1
-0.139603499409586 1
-0.163264516125894 1
-0.13994682320327 1
-0.337996698489937 1
-0.210241494662877 1
0.17131302068805 1
0.135742489819891 1
-0.146171005832734 1
-0.157328335164885 1
-0.234674755704369 1
-0.177576964634045 1
0.203022976941425 1
0.336308795156386 1
-0.201999565184819 1
-0.106928505700621 1
-0.170133983744032 1
-0.14970623411193 1
0.29609238665372 1
0.171733254198613 1
-0.0862112636347268 1
-0.126491693950614 1
0.401404321176557 0
0.244456861334085 1
0.111843042311647 1
0.214562393951826 1
-0.0899143497512329 1
0.0661482480984409 1
-0.00563391222666312 1
-0.147124936242071 1
-0.0947987959517249 1
0.0687532289945728 1
-0.173163070549618 1
-0.130723387126258 1
-0.0817537612967565 1
-0.102554090145361 1
-0.208416963570877 1
0.00771368188594041 1
-0.0690969156381014 1
-0.258932181032263 1
-0.0546395717318889 1
-0.0529244117272178 1
0.296995512795329 1
0.0291325258312614 1
-0.200735076816406 1
-0.0951171342461508 1
-0.202710488549115 1
-0.214543234299384 1
0.119659543354266 1
0.137293101106196 1
0.166596390446366 1
0.226097396813746 1
0.0448794107129925 1
0.142635579759958 1
0.436101730241725 0
0.23266268571709 1
-0.00981853660396986 1
-0.0258487977803712 1
0.179439336893323 1
0.160691413804915 1
0.241803781256084 1
0.236901753633882 1
-0.0603319155645213 1
-0.155131850496784 1
0.125050537725091 1
-0.0189234710273932 1
0.0232581951058886 1
0.0239907968124081 1
-0.240727742690278 1
0.0430562633486769 1
-0.126716452824985 1
0.228685407573278 1
-0.104313403810174 1
-0.353681940302264 1
-0.120039533334072 1
-0.128055658124983 1
0.214671436859555 1
-0.0441975952946945 1
0.153232689044028 1
0.203316914972144 1
0.187408189954936 1
-0.0635730385146367 1
-0.551432020008162 0
0.234915687240081 1
0.389047886164413 1
0.43063304946242 1
-0.141193847361316 1
0.259214586007158 1
0.228718378172769 1
0.431698062726921 0
-0.241123364783114 1
-0.234192127722228 1
0.227388623351713 1
-0.350876066108182 1
0.126054286028485 1
0.583196674747423 0
-0.0196344989378666 1
0.238503578441279 1
0.47603385341155 0
0.207123965754567 1
-0.346455012113652 1
-0.180654450869845 1
-0.0454877878487107 1
-0.0549124735346181 1
0.144073294986181 1
-0.176915973729094 1
0.127317948270904 1
0.142403847642414 1
-0.268781460773931 1
0.183120861918356 1
-0.240883026553182 1
-0.0914974112706183 1
0.0200006758489928 1
-0.252456013664999 1
0.124803644025945 1
-0.0587785511436496 1
-0.107569686149721 1
0.210594780079441 1
0.00518326998134963 1
0.00440900200363484 1
-0.233529582198189 1
0.289085754073728 1
0.073522187527561 1
0.347611682651696 1
0.0246880655953163 1
-0.33263232030885 1
0.371724740873309 1
-0.0637941970786556 1
-0.0244302823443899 1
-0.518707023609021 0
0.135658433361451 1
-0.435476697204019 0
-0.387027293514038 1
-0.169683085858384 1
0.137834834661152 1
0.121534124971512 1
-0.0336475142124606 1
-0.0120554914050458 1
0.230524397014328 1
0.0345103463579076 1
0.0228300749722629 1
0.0597728534108953 1
0.0232100462745661 1
0.253440111504357 1
-0.0190805753533689 1
0.218794134355371 1
0.408611173789941 0
-0.0407587575665348 1
-0.0128068256803081 1
-0.034365652631961 1
0.297612758717147 1
-0.0747222112508422 1
0.0956403524901902 1
-0.0947123781501414 1
0.196038585469788 1
0.476631913099191 0
0.273237387677461 1
-0.0120139045425306 1
0.105937682645109 1
0.0702478096402069 1
0.105999469583418 1
0.347450338789145 1
-0.116455532870911 1
0.194819798045752 1
-0.0696978266974153 1
-0.178399110684584 1
0.000940896609561707 1
-0.00819302267304149 1
0.121098766504567 1
-0.485917398343004 0
0.004916987518206 1
0.167975899481163 1
0.318928857866758 1
0.0962017489123393 1
-0.10889366484936 1
-0.217116869643589 1
-0.0520024322053896 1
-0.0649695711881395 1
-0.322493952928207 1
-0.499239945727138 0
0.251205804446134 1
-0.164165728991541 1
0.396089681856416 0
0.0224346611146562 1
0.303023682598509 1
-0.411026522686081 1
0.00754154430981649 1
0.0257061615789042 1
0.0344718075382391 1
-0.388357219000693 1
-0.0141153465433639 1
0.311723426773082 1
0.0176006647541711 1
-0.0149537639559265 1
-0.190098299041593 1
-0.0821572909991945 1
0.625416534142901 0
0.269242514720572 1
0.00632361616704329 1
0.033060901806415 1
0.0744171094500681 1
0.115598754261557 1
0.19213679208946 1
0.05206622775441 1
-0.182002148533223 1
-0.0688155372913088 1
-0.150423326472879 1
0.070272130072873 1
-0.0557986643979458 1
0.0507874648894203 1
-0.271239214417219 1
-0.089196961249953 1
0.177357693397299 1
0.129397842254335 1
-0.400677452714047 1
0.0742037958552491 1
0.293589055745427 1
0.203867751269268 1
0.049254755548912 1
-0.362348744021806 1
-0.190407722864975 1
-0.174238507848778 1
-0.026007127255492 1
-0.293391260655202 1
-0.00497682428203466 1
0.68050598754647 0
-0.0338606766944704 1
-0.392633653317044 1
0.173272853298865 1
0.0669757514089331 1
0.0292033952362632 1
-0.33848862327669 1
0.401424718056937 1
0.0548611915360206 1
0.144593005487382 1
-0.146698181680258 1
-0.202552717521536 1
-0.103439115225145 1
0.304020732012828 1
-0.00426410747424485 1
-0.165568536769765 1
0.365349840887287 1
0.107052926604788 1
0.0440912338396225 1
0.0425026778747513 1
-0.00836678606472893 1
-0.183495112477551 1
-0.486514470917047 1
0.0151187733086021 1
-0.042366785717675 1
0.129793135097605 1
-0.204542992211443 1
0.0992602036674506 1
-0.24007443682934 1
-0.318352092139304 1
0.0605617345962903 1
0.169440381403614 1
-0.282677210703242 1
-0.212619021476777 1
0.270159127727754 1
-0.0041821190945572 1
0.104836416698988 1
0.132822588618821 1
0.184400391827952 1
0.23156875745108 1
-0.400840516704348 1
-0.147497785760055 1
0.187180517603893 1
-0.012121525374601 1
0.326421687273923 1
-0.0781513476443295 1
0.147633043642142 1
-0.084403877063633 1
-0.264162252536551 1
-0.337978451833086 1
0.0480469126298149 1
0.137981140227898 1
-0.158342114798501 1
-0.172214855266285 1
-0.333393883006676 1
0.162638478270981 1
-0.534780161966816 0
-0.142105481973612 1
0.0961713840267877 1
0.223403747566204 1
-0.056383439167446 1
-0.327048230311076 1
0.357263519984129 1
-0.262946752836707 1
-0.110303544417442 1
0.0594479737720586 1
0.264334574482131 1
-0.130683166306361 1
-0.328260532020537 1
-0.0773258851216132 1
-0.252619538420052 1
0.17723453837496 1
0.00667372376176417 1
0.0308043360895598 1
0.173145410130307 1
0.245978590394319 1
-0.10917178501993 1
0.106538908288858 1
0.113488336849439 1
0.177603242899991 1
-0.480050439400657 0
0.0507110248558604 1
0.00108113782937889 1
-0.0295711473447342 1
-0.119201552918052 1
0.0648192280459897 1
0.0387378779183955 1
-0.0727971827324608 1
0.496387458101874 0
-0.0554984326540362 1
-0.130002121427247 1
-0.558242926666085 0
-0.0718306619645152 1
0.15042684094627 1
0.056661734911449 1
0.19209415213158 1
0.102341101860528 1
-0.156896953611109 1
0.0816104662584458 1
0.18025714515496 1
0.219586980844392 1
-0.0792826843387345 1
-0.169465662076344 1
-0.120584619769333 1
0.0575825054529054 1
-0.236215195181309 1
-0.124814469457757 1
-0.0981826604599709 1
0.00480685916584399 1
0.0599344799405944 1
-0.0136590629136242 1
-0.0334086616293064 1
-0.289215687264468 1
0.262494187430472 1
-0.02773301444145 1
0.110341024009435 1
-0.056247284830375 1
-0.328358931450831 1
0.295522339170526 1
0.132211409200753 1
-0.258826635070446 1
-0.472857976307204 1
0.266077810862999 1
0.134532141607634 1
0.056629178026081 1
0.150762718728896 1
-0.419080901446412 1
0.14606639417355 1
0.187354787550923 1
0.0530862855397869 1
0.105114793950338 1
0.421323815210936 0
-0.339906480207332 1
-0.0894264661775081 1
0.213773265903314 1
-0.0354880429272671 1
-0.117410437585587 1
-0.0718610789298965 1
-0.152179806495236 1
-0.118031885680017 1
0.122599949426568 1
-0.471322931630138 0
-0.232068842579365 1
-0.101752766901076 1
-0.0387870585885795 1
-0.289918762288524 1
0.0279027735198868 1
0.120366489701841 1
0.172177001743136 1
0.0327068111108636 1
-0.322181939962624 1
0.071592643779052 1
-0.258347204882936 1
0.0806546576701259 1
0.35776400369897 1
-0.0245113597024692 1
0.35353339730963 1
-0.19366044309383 1
-0.289778206811748 1
0.147263539184043 1
-0.246745806918282 1
0.115256226206268 1
-0.0225283936821959 1
-0.057873580801996 1
-0.00677218731849268 1
0.000923302189857061 1
-0.181067260931593 1
-0.100757601414506 1
0.00382826813912654 1
-0.0281307124075406 1
-0.00899856660191512 1
0.111046826295455 1
-0.0956518589403311 1
-0.239207617478423 1
0.0509576742385816 1
0.0139677584766005 1
0.0944280675344531 1
0.101401481287808 1
0.111292329356135 1
-0.259593290221273 1
-0.32070566576872 1
0.0496782544284429 1
-0.143880687448779 1
0.2233735516687 1
-0.350500105832732 1
-0.164265802922612 1
-0.35368505656912 1
-0.0668769646910652 1
-0.120419301324015 1
0.0944585840392807 1
0.550293504329419 0
-0.215978776479648 1
0.124137228760361 1
0.261107796140199 1
0.19403985493841 1
0.461347151935216 1
-0.0704348629345593 1
-0.100620172772093 1
0.000933930737187491 1
0.0124976284190497 1
0.120440112061566 1
0.434818971671674 1
-0.0500926392121643 1
0.0174462309375816 1
0.0254369851174699 1
0.375168466457629 1
0.233651748243383 1
-0.194835846989968 1
-0.392208597326624 1
0.009765486689596 1
-0.102562532486109 1
0.0313826595031834 1
0.0914881937516803 1
-0.12314916854115 1
-0.366944368125597 1
0.0414201245681451 1
-0.000135990398767771 1
-0.0375698875508162 1
0.265981595211358 1
-0.105710888460614 1
-0.0409376075748984 1
0.423909835771184 0
-0.0119417543449023 1
0.157021559580699 1
-0.049654465020831 1
0.110330890893997 1
-0.242411759344989 1
-0.0198584219418212 1
-0.391658692320446 1
0.461226533942396 1
-0.177004059822058 1
-0.0187488099797517 1
-0.0247914175686169 1
0.0652387694121301 1
-0.022255616962658 1
0.131672471352235 1
0.119704094902436 1
0.421928415393006 1
0.185951240266461 1
-0.173942449559428 1
0.283743857471759 1
-0.159797785915476 1
0.159756442967624 1
-0.125554760534055 1
-0.136138142633097 1
0.29436874423019 1
-0.0566199983186066 1
-0.0208613429595632 1
0.186646751851009 1
0.0576585508481757 1
0.165380382042695 1
0.00265704867136834 1
0.225906367161958 1
-0.000104185447632542 1
-0.107377766372013 1
-0.140100587697995 1
-0.219662203517749 1
0.149358192720649 1
0.311333945553302 1
-0.0409602000571732 1
-0.126639247243539 1
-0.28784521771585 1
-0.095747815722935 1
-0.0946310649180997 1
0.109294867186873 1
-0.128232450780157 1
0.119819222869507 1
0.170257951042982 1
0.201658324002408 1
-0.209714001079964 1
-0.0684418607045186 1
0.0200807121548533 1
-0.255596880046637 1
-0.577049839138071 0
0.0736051965834193 1
0.0831216602224168 1
0.0292116164938 1
0.119947542853773 1
-0.135241350046535 1
-0.0507372114193271 1
-0.254996372002147 1
0.0826441527499426 1
0.436966463255317 0
0.0772208519560307 1
-0.0200266000153987 1
0.114676645114667 1
-0.367688855245956 1
-0.106464907845552 1
-0.136058328008005 1
0.0572206262401809 1
0.10366690065462 1
-0.206141345840235 1
0.145466175029475 1
-0.282519126455391 1
-0.181841898597158 1
0.218559946368143 1
-0.035363885402248 1
0.074690470794034 1
-0.194313996122796 1
-0.0155744569164714 1
0.107907409717693 1
0.197590588754963 1
0.360447601648005 1
0.0897123031859361 1
-0.141966394581956 1
-0.141530915185827 1
-0.262307000900299 1
7.1182770611293e-05 1
-0.14495797907727 1
0.188884895796006 1
0.0636799641166295 1
-0.153332191530134 1
-0.152834260107635 1
-0.155591615571025 1
-0.371193193796931 1
0.43263278463905 1
0.29062620040037 1
0.208391316400045 1
0.0227618332751325 1
0.101817560347076 1
-0.220873095544484 1
0.249507005404181 1
-0.182641784590488 1
-0.0620093768636356 1
0.246315663268893 1
0.268460128131423 1
-0.131643199323762 1
-0.330395287759754 1
0.116068526802666 1
0.207646223990528 1
0.00472015998718844 1
-0.0129854946724159 1
-0.187034079441659 1
0.315514434616509 1
0.0679864553492423 1
-0.13907537716394 1
0.138367805021021 1
-0.0670441382902132 1
0.0301257811012877 1
0.448154127260534 0
0.178883355502236 1
0.165834213640027 1
-0.0720693592098509 1
-0.195269505119815 1
-0.0360219053206422 1
0.432614526781764 1
-0.0291087723965431 1
0.0695060905128008 1
0.118737409873186 1
-0.121376475167265 1
0.207157639477717 1
-0.189293785555766 1
-0.391536422747764 0
-0.134930434235471 1
-0.228722336084157 1
0.502655359628997 0
-0.0265163540670364 1
-0.179842959983539 1
-0.170598307828937 1
-0.00148210934188749 1
-0.0154546300433268 1
-0.334303066228838 1
0.0547850024191024 1
-0.0753907679272188 1
-0.0244394975916722 1
-0.292777131702864 1
-0.26108051366238 1
0.110898901903728 1
-0.277738313210985 1
-0.0767077085385842 1
0.0121702106469988 1
-0.123559915657099 1
-0.027977187259377 1
-0.0398300100123087 1
0.00587936654341625 1
-0.12200429265575 1
0.28145982179255 1
-0.359241060009658 1
-0.272710904633321 1
-0.0406208227864636 1
-0.135434015068941 1
0.0802613621839222 1
0.256396084374603 1
0.340620862208337 1
-0.0372531266588047 1
0.219270790573203 1
0.0898251135971906 1
0.0748711646346873 1
0.1335919143765 1
-0.135560221214732 1
0.0669931651121728 1
0.0589429162078471 1
-0.482861778864229 0
-0.208286197873058 1
-0.303636314981484 1
0.242421441743864 1
0.0751294044525463 1
-0.146717528141371 1
-0.0804453966286277 1
0.0101832922137405 1
-0.0904192128842621 1
0.138724817273058 1
0.377734223167914 1
0.130159851323971 1
0.153067440316744 1
-0.344412372658268 1
-0.0644961847338291 1
-0.385118355003307 1
-0.0607001528503657 1
-0.243714848868508 1
0.220673747696661 1
0.0182789583114411 1
0.586901648313956 0
-0.0774160388137909 1
-0.540384026537714 0
0.15612655380932 1
-0.26182931338927 1
-0.143029904173166 1
-0.0867333133965324 1
0.106751454217146 1
-0.337677301109254 1
-0.150289175732301 1
0.200144236910451 1
0.135883086157925 1
0.168813078106321 1
-0.162759586968429 1
0.158582525987251 1
0.142152676681281 1
-0.0413946578600623 1
0.224772833051251 1
-0.0477453524550965 1
-0.193520814209939 1
0.134611516372814 1
0.0932334650103967 1
0.251718190524243 1
-0.102750177882999 1
0.195964930165446 1
-0.0413411690175451 1
-0.401064212407731 1
-0.0935619305184301 1
0.265922163049532 1
0.0681688960113416 1
-0.0593235336427353 1
0.254516060175544 1
0.00287914329318877 1
-0.132823990995691 1
-0.121916613860421 1
0.0488429667356446 1
-0.0495476153226915 1
0.115753240021213 1
0.248451336713991 1
0.317290034752791 1
-0.158501241185578 1
-0.0592761830425518 1
0.149464196139065 1
0.233072366617201 1
-0.044749822982415 1
0.0131725739720329 1
-0.30972237556628 1
0.0834785005054301 1
0.0273532573443169 1
0.364067152225902 1
0.185292912387753 1
0.100886207974018 1
-0.037433386633436 1
-0.0674756026307519 1
0.248500957508232 1
0.112053263900967 1
0.174245816779784 1
-0.161749462384848 1
-0.158656001655418 1
0.0650929164089163 1
0.123166253118127 1
-0.19593099663576 1
0.000492205291983391 1
-0.184282081560233 1
-0.0793370947606318 1
-0.253291338164406 1
0.162338145052111 1
0.0425762676974401 1
-0.50294556555422 0
0.0162580633527808 1
-0.521407325742346 0
-0.0698666500922159 1
0.0310227659838921 1
-0.0324224043771466 1
-0.188913092240603 1
-0.0538649310484824 1
0.107825646093914 1
-0.0948552848704791 1
0.0499127909494028 1
-0.131834960879094 1
-0.00907522177630911 1
-0.0249455582383391 1
0.344881388415896 1
0.0588850159109107 1
0.00468449214604841 1
-0.134779546696747 1
-0.0366346767181798 1
0.0493881533495885 1
0.109570898123773 1
-0.198048349332413 1
-0.430866945001698 1
0.156685086849573 1
0.0309482343607438 1
-0.0413343511505126 1
0.000895730679016046 1
-0.331909773687995 1
-0.105668325633803 1
0.0324042813628497 1
-0.291340477627775 1
0.135922924022638 1
-0.123038833134519 1
0.193689685135611 1
-0.0498369557910195 1
0.131125074448352 1
-0.322757495333791 1
-0.093613823726151 1
0.469531982202181 0
-0.0544307880009244 1
0.0248751599147316 1
-0.0313348608719191 1
0.114521457939022 1
0.45844053223574 0
0.0468656807554708 1
0.202240106400012 1
0.0949112738066356 1
-0.18999319671695 1
-0.00604479420842003 1
0.577215907811642 0
-0.0260046881001216 1
-0.0271716782035342 1
0.102333561281534 1
-0.276357299982723 1
0.0743661676367711 1
0.0676924166107447 1
0.0769294915380639 1
-0.38756242242907 1
0.00904753163594433 1
-0.199220971597349 1
0.0703596965740752 1
-0.461417688391451 0
0.0100562294058319 1
0.0473072264905687 1
-0.12230136054678 1
-0.122518598985228 1
0.0634573976858454 1
-0.665056080407257 0
-0.133757943314404 1
0.189206669454204 1
0.0729773180962443 1
0.159382463697987 1
0.123821190895498 1
-0.0194659504084195 1
0.313523898329142 1
-0.191447978786885 1
-0.108877583883225 1
-0.160682577504648 1
-0.0857030559927383 1
-0.197096904153014 1
-0.333542281719077 1
-0.137884253548057 1
-0.0931263049915966 1
-0.0224308032184727 1
0.471737875780963 0
0.13633793305046 1
-0.455509350266443 1
-0.360933242526905 1
-0.0957029132275612 1
0.0404270166568519 1
-0.117208779968563 1
0.248337752039276 1
-0.0553005216468756 1
-0.0417367696797858 1
-0.0911843396066696 1
-0.0542328666904074 1
0.0173014080088507 1
-0.00849422473281039 1
0.129128277973731 1
-0.322522082317444 1
0.506965414547894 0
0.196301399067968 1
-0.308230352488458 1
-0.342606178704676 1
0.0782427580733748 1
0.0226589615349829 1
0.0981949824164994 1
0.29903369760678 1
-0.173744968525903 1
0.0639333505839339 1
0.205592872826885 1
0.0600048889153524 1
0.366684726819312 1
-0.114637872274747 1
-0.302797534875507 1
-0.0740387314020457 1
-0.0286369689038079 1
-0.15525197147104 1
-0.337938496463812 1
-0.12378980018829 1
-0.0978863094341027 1
0.321836795070446 1
0.165130731335408 1
-0.00478413654735369 1
0.155219664133855 1
0.169575981396883 1
-0.0277499204246365 1
0.183632327084129 1
-0.217044151318754 1
0.239135550343098 1
0.403255125037393 0
0.0555090433754483 1
0.155066466911924 1
-0.0262945972619774 1
-0.240200301464258 1
0.0148341243407738 1
-0.0313375305741597 1
0.106508831844861 1
0.0132561629819387 1
-0.139587582367717 1
-0.4244641183901 0
0.273312112151518 1
-0.121344541654478 1
-0.298160433979494 1
-0.0390302546264676 1
-0.0947057955129167 1
0.309176350505817 1
0.0965303899572982 1
0.0335081666612298 1
-0.0136096466227888 1
-0.197594611394265 1
-0.136452505750922 1
0.239134897835011 1
0.234578318747887 1
0.0705695390285107 1
0.0672686137382332 1
-0.138931095230987 1
0.242951895054254 1
-0.0197611891194548 1
0.130882920437126 1
0.0899944819630965 1
0.325989560218469 1
-0.0500147721790572 1
0.149868421139596 1
0.053343965356315 1
0.298144266518018 1
0.0714588110981373 1
0.220554873368717 1
-0.0857340766810902 1
0.313033883843564 1
0.466447204197546 1
0.336365491840578 1
0.44093227628134 0
-0.314801344374615 1
-0.141294051490887 1
0.102767904581926 1
0.280446226916398 1
0.106366720105069 1
0.260892463235661 1
-0.035954555205747 1
-0.0774846945212101 1
0.108688710799333 1
0.161055074816658 1
-0.153262476770627 1
-0.161462348552812 1
0.194078463688187 1
0.156177893456544 1
-0.149469509486766 1
0.147091585630789 1
-0.0626066756273833 1
-0.142615061415339 1
0.638761458051104 0
0.108933133342926 1
0.0445291588526283 1
0.0706941299429605 1
0.179788500047361 1
-0.0368251769926784 1
-0.130406982714265 1
-0.217158129673056 1
0.166451584581566 1
0.01995592566291 1
-0.00711158414384732 1
-0.253268184647807 1
0.115458621299277 1
0.260769209380624 1
0.0979830300274822 1
-0.232857740713387 1
-0.0444367383979327 1
0.0343194714834663 1
-0.0633261240634826 1
-0.390272391033017 1
0.0819641645005485 1
-0.186765187617578 1
0.32432497843233 1
0.00996051063338235 1
0.089725926370893 1
-0.00255200920155355 1
-0.0862388993936328 1
0.0377501297580423 1
-0.0836912227135266 1
0.0549479056958328 1
-0.25816557479427 1
-0.246591085524407 1
0.143587747528373 1
0.0157656513171968 1
0.0319787368507919 1
0.0198802623432658 1
-0.159135182904713 1
-0.161579907089251 1
-0.191107209109611 1
0.442694247913149 1
-0.0281674100131205 1
0.046578612422505 1
-0.0851428975733134 1
0.678583338036538 0
0.00588825310272761 1
-0.230208589664047 1
-0.152032480085352 1
-0.0209341681762862 1
0.014585635232544 1
-0.0538426951136195 1
-0.190161797010818 1
0.139336611924536 1
0.446704710931208 0
0.00257602111797388 1
0.177141514532185 1
-0.410205612894628 0
0.0594105188603223 1
-0.0628394901976282 1
-0.158591692730715 1
-0.10882620608188 1
0.350096858843531 1
-0.301842869682681 1
0.124463471987166 1
-0.388432983825686 0
0.241238572864982 1
-0.0940719920770494 1
0.00809064165242578 1
-0.284371710014348 1
-0.0524107753639923 1
0.291096068911528 1
0.336540573417769 1
-0.0314224341820545 1
0.0744402125509817 1
0.0946484902279972 1
0.130432522548759 1
-0.224451946441397 1
0.142404463170127 1
0.324999018506972 1
-0.284328811005055 1
-0.042532907745488 1
-0.425545053868376 0
0.167094120324933 1
-0.0878544295041203 1
-0.157658577338751 1
0.011965643476298 1
0.173045787544846 1
-0.131972091306177 1
0.186450907041037 1
0.171297638597049 1
-0.179734128298537 1
0.0912984548307925 1
0.19333040172265 1
0.105880192133868 1
0.157191855734462 1
-0.0471391627621195 1
-0.0784553052132781 1
0.415382957930102 1
0.238679970122509 1
-0.129953090782939 1
0.226443743293172 1
-0.294323198038346 1
0.188238361137366 1
0.0276417423748907 1
0.0326679121738646 1
-0.0982534262185477 1
-0.140402017678723 1
0.129052339833765 1
-0.457463436232116 0
0.0188031667345625 1
0.00904763744507161 1
0.27929822732728 1
0.130006660713537 1
-0.391090288938002 1
-0.080811468615732 1
0.296681699220801 1
-0.111573563775374 1
-0.3019742387849 1
0.0701626519494456 1
0.359386577670061 1
0.0206458452694433 1
-0.0438540736022455 1
-0.0634385992351219 1
0.182255658044392 1
-0.126248608546671 1
0.0699150507768054 1
0.131104484588386 1
-0.238367309830321 1
0.195877794463603 1
-0.0903639085990741 1
-0.0389323171043743 1
0.0288922273820257 1
-0.0322290731994124 1
-0.0874550972452834 1
-0.0195991620580827 1
-0.0997881697627316 1
0.105094038601384 1
0.0174977832911246 1
-0.478718637894683 1
0.0845630085076842 1
0.171176393105176 1
-0.0901266798112445 1
-0.251633427388186 1
0.340047305645441 1
0.0592815121953072 1
-0.0988211010242319 1
-0.0302951360747765 1
0.111163233475746 1
-0.221181423608777 1
-0.0826839694755206 1
-0.107776848652341 1
0.23879459419064 1
-0.350301679165483 1
0.0208377999037805 1
0.370569271353998 1
-0.109496587557258 1
0.163622703906482 1
0.217973594937999 1
-0.230761803499125 1
0.198602995134066 1
-0.0438685795853098 1
0.0411789182194405 1
-0.050988126627043 1
-0.141784697710937 1
-0.322654737391078 1
-0.128050513511683 1
-0.133849668495774 1
-0.00686770916762949 1
0.135462525487987 1
0.0361789017079957 1
-0.552783563989459 0
0.486974845017355 0
-0.0919754941966201 1
0.014460835842034 1
0.0812428604027087 1
-0.0421794949812868 1
0.255949663096557 1
-0.0137417924178594 1
-0.121718622242015 1
0.0568997995346312 1
0.0560170673117164 1
0.0605537728865279 1
-0.327705915109584 1
-0.580705159142268 0
0.147967841233919 1
-0.036328789440943 1
0.0805193691516101 1
-0.0235586272748119 1
-0.155623696277136 1
0.000709785172422601 1
-0.101285016824568 1
0.316642129558364 1
-0.356011442170436 1
0.0796591281187855 1
-0.666299406265027 0
0.0401900514416179 1
-0.0427706724217601 1
-0.138043517912971 1
0.270505336485352 1
0.271477099647248 1
0.0839610105966008 1
0.186873153724875 1
0.522382188988207 1
-0.147000527429271 1
-0.0386000093625847 1
0.470583670501785 1
0.131579974362467 1
-0.251732047648027 1
-0.0548574096226248 1
-0.00183235116434707 1
0.238829545312802 1
0.0098836219532757 1
-0.0448089356632451 1
-0.225812110771197 1
-0.192026957510146 1
-0.0247670492337042 1
-0.0149404917829912 1
0.437070751987645 1
-0.189889847429199 1
0.12075438208022 1
0.064391696100866 1
0.0510915355866801 1
0.508249755157685 0
0.342876765169579 1
-0.0574947537615925 1
0.300965142755708 1
0.0619098347046137 1
0.429790504760331 1
-0.0129049534176127 1
0.493568564157286 0
-0.195781016325326 1
0.0645366616343383 1
0.150612123060043 1
0.338752773697464 1
-0.297539075664798 1
-0.0368738598483597 1
-0.206575358506627 1
-0.0577001646798142 1
-0.215335500451435 1
0.0576516917177323 1
0.362093365924283 1
-0.204572670697468 1
-0.378455313174131 1
0.0451048690461367 1
-0.204516255415608 1
-0.0654123491337346 1
0.425456791666644 0
-0.279813081437946 1
-0.223214797581455 1
0.168879114008938 1
0.375192000340051 1
0.224344601107424 1
-0.1872522671564 1
0.202376345914925 1
-0.0770876611334944 1
0.202292911526687 1
0.0109124914964499 1
0.168436528779371 1
0.0623360428267454 1
-0.162548899801864 1
0.177566677040978 1
-0.139524124571048 1
-0.174034632453072 1
-0.251922490309278 1
0.250380475291457 1
-0.117223021947436 1
-0.216840163369273 1
0.2161650238896 1
-0.113499865177614 1
-0.038406120280126 1
0.227832176863633 1
-0.0739958721289599 1
0.252498361116535 1
-0.209073924744563 1
0.0135230976784561 1
0.378882245355931 1
-0.0180516004033474 1
0.201890958407157 1
-0.201433695683465 1
0.124183702281055 1
-0.238517821549548 1
-0.0328909177936738 1
0.185102372539127 1
-0.495684547459831 0
0.0893534304102023 1
0.185984393910391 1
0.0444464155548299 1
-0.0238509206121278 1
0.0759647724686665 1
0.0226730377120194 1
-0.291236377574553 1
0.37079916934782 1
0.189810871256144 1
0.135264995377098 1
0.175762707912378 1
0.266791575840605 1
0.358546690372369 1
-0.303998078370745 1
-0.0435796660595609 1
-0.0716509375070131 1
0.258715204579868 1
0.0907143405109539 1
0.0723565283095203 1
0.16183581512483 1
-0.0483385272342974 1
0.0833663775888591 1
0.201449009541304 1
-0.27131513845811 1
0.0765583279898854 1
0.0897055021127122 1
0.0641683721353179 1
0.139301573851059 1
-0.102456573742176 1
-0.294260693845944 1
-0.00367969699737998 1
0.0765320505640461 1
-0.54142261219411 0
-0.43108839638355 1
-0.352501711127688 1
-0.0221803640016931 1
0.182156566655711 1
-0.210792724761127 1
-0.0947368698172424 1
0.161008983469287 1
-0.0450293259779668 1
0.251080200463955 1
-0.0681507481102082 1
-0.162992482296999 1
-0.0125445387754651 1
0.262666618664541 1
0.0387984302350024 1
0.10454415591706 1
0.0330156320148154 1
0.209586480877717 1
-0.187758996636917 1
-0.0927844997475096 1
-0.132441866222143 1
0.0531291090037106 1
-0.016325264783398 1
-0.243990379604812 1
-0.135906133864562 1
-0.203239448569489 1
-0.0694335992304228 1
0.0534772155772085 1
-0.0105741940589247 1
-0.257760682984139 1
-0.219748627827654 1
0.201073995508059 1
0.0993650776728329 1
0.31227644382137 1
0.540674124402555 1
0.0675377683297069 1
-0.12451183112042 1
-0.0246163716696054 1
-0.260690510857542 1
0.0363878534411881 1
0.237866305618629 1
0.436659026029361 1
0.411454573254122 0
-0.0399127797308166 1
0.0870905479680156 1
-0.0815404343451048 1
-0.094230940148194 1
0.045612720671202 1
-0.145288447151508 1
0.0141660661358779 1
-0.171424369901175 1
-0.3729519314491 1
-0.20036768059301 1
-0.0465812189556076 1
0.103713266500637 1
0.0776535078469304 1
0.098178453642193 1
-0.0953314511042585 1
0.0698396800285092 1
-0.379401041880585 1
0.263069315006189 1
-0.0566274249123509 1
-0.0879370268983123 1
0.209420939502493 1
0.200645938241505 1
-0.151521987223236 1
0.206815290148153 1
0.408570102836113 1
-0.0436781162520053 1
0.00125116635920546 1
-0.119873154602017 1
-0.0480248130328308 1
-0.0972396448621663 1
0.433089842092196 0
-0.199244223006454 1
0.38506208245267 1
-0.0926628193059058 1
0.0718910806031332 1
0.187588813824931 1
0.133445752248614 1
0.0437872317415145 1
0.431180886371779 0
0.251708486318349 1
0.226908623319994 1
-0.394317765503053 1
0.407762418748869 1
0.0818935118478963 1
0.420868524558044 0
0.498212816069748 0
-0.23024451508989 1
0.0942465107872062 1
0.552970123163188 0
0.0314490139433971 1
-0.270639718002266 1
-0.141878408977126 1
-0.125336015032536 1
0.00837571272081805 1
0.227659683845984 1
-0.346098876223181 1
0.0129738346533617 1
-0.0626583737249374 1
-0.0390321941674991 1
0.0203690031845145 1
0.0434220660629726 1
0.241316447106572 1
-0.0767934959275984 1
-0.0561388087934651 1
-0.0298743900106309 1
-0.243589624014735 1
0.245269624095245 1
-0.197360373440502 1
-0.154965071488393 1
0.462643256518316 0
-0.16089774013918 1
-0.104481256799961 1
-0.424161771939213 1
0.0477378427057473 1
0.0285061897588617 1
-0.0250548250143803 1
-0.00115300610130011 1
0.0712782609984899 1
-0.326043822825318 1
-0.140037697175003 1
-0.0824303073621918 1
0.0511603036743973 1
-0.0238808963034077 1
0.00947545510328383 1
0.00467148944917426 1
-0.00972332606785836 1
0.0309985544466183 1
0.0887708466092515 1
-0.208289938965926 1
0.242598566519225 1
0.323873550706409 1
-0.158911805511828 1
-0.210980394220162 1
0.206382474531732 1
-0.110152994889359 1
-0.0146698858308983 1
0.407710054463084 0
0.154013734174707 1
-0.165695546244189 1
-0.123231818441021 1
0.0552116840539696 1
-0.0566301186240889 1
0.00601806314859671 1
0.184375656569698 1
-0.181465814351921 1
-0.0278955663984484 1
0.165977489024953 1
-0.253187587750147 1
-0.136662307597702 1
0.123697134044941 1
0.13174196836966 1
0.0689288860341862 1
0.0666027262789913 1
-0.169196723451919 1
-0.17506891846853 1
0.0894667074543013 1
0.262826601305406 1
-0.322748088526478 1
-0.0633709423741458 1
0.00775688740368742 1
0.210614429466871 1
0.215754244264032 1
-0.111345278074396 1
-0.0386396023748691 1
-0.213169182557756 1
-0.411936560534416 0
0.0624555296805134 1
-0.043908802590306 1
0.0245515467585715 1
0.410263283078869 1
-0.0352441577397197 1
-0.22042404661089 1
0.107282821638985 1
0.324632708742923 1
-0.0984022005698826 1
0.0324850078741229 1
-0.188384491209933 1
-0.0605211437139729 1
0.113188947749755 1
0.123734845547396 1
0.291927185407733 1
-0.00490270465034592 1
0.0565033294933011 1
-0.0931682224877172 1
-0.0617669247087848 1
-0.319160902124699 1
0.250475598015343 1
-0.0851817817978545 1
-0.404410095750021 0
0.273116339812612 1
-0.404288790804198 1
-0.0957735942836036 1
0.11656998361728 1
0.352568929558472 1
0.131137952687914 1
-0.233462322193964 1
-0.0941201958864382 1
-0.16691701516867 1
0.0990353022990327 1
-0.371767114239287 1
-0.143305129341458 1
0.16738522458489 1
-0.349798993715885 1
-0.234004754667014 1
0.00310261010414922 1
0.227619682354201 1
-0.329464059599684 1
0.0260610287352876 1
0.278797010876552 1
0.305467264287445 1
0.402822856672921 1
-0.0522872644603099 1
-0.141908545564151 1
-0.426178160680952 1
-0.120651450948154 1
0.0342527634136832 1
0.0707682281676519 1
0.310320538687481 1
-0.00249535549569712 1
-0.0615702766094798 1
-0.21408752415843 1
-0.394070033746988 1
-0.403020599684338 1
-0.0641513211495699 1
0.225478832905535 1
-0.273819739662823 1
-0.153853542676547 1
0.207109769736333 1
0.645037105206805 0
-0.142233361443668 1
0.0443474549359837 1
0.0736943170065192 1
0.372908594603696 1
-0.257750332122599 1
-0.208895155802213 1
-0.131105217827016 1
0.168528676641655 1
-0.0316586215074291 1
0.0752833899027064 1
0.39548367145561 1
0.0904478616471875 1
0.183940754502874 1
0.0512422235612058 1
-0.280792820501308 1
0.0523689537243624 1
-0.0405267331696707 1
-0.138368884371496 1
-0.00315889709888144 1
-0.263588935347182 1
0.109093813295289 1
-0.334746803357464 1
0.314105673622553 1
0.334601268812853 1
0.0801775875508218 1
-0.203092961904568 1
-0.171308657574772 1
-0.187592461142874 1
0.173050782221962 1
-0.262563769734492 1
-0.101416643153457 1
-0.0580853775372457 1
0.351230095021326 1
-0.13571634347436 1
0.0699870692878457 1
0.236163626903179 1
-0.296104628062621 1
-0.00354983224204411 1
0.00963073231186572 1
-0.209808002774095 1
-0.146824677373549 1
0.12601222918096 1
0.144070006692223 1
-0.133631937264161 1
0.14125022173631 1
-0.485884631794738 1
0.00885347878351085 1
0.0112398993210697 1
0.0120636672601151 1
0.068674486744681 1
0.023412872287051 1
-0.0742003576758674 1
-0.142815227901977 1
-0.0862934235834672 1
0.0271076087326998 1
-0.626512315083838 0
0.483354968396307 1
0.0827201654755305 1
-0.163373957580549 1
-0.00511993939542145 1
-0.121461254074799 1
-0.162284896647025 1
-0.237320594228102 1
-0.257792279823854 1
0.265255676582244 1
0.118020339707199 1
-0.174593533496132 1
-0.283534462147585 1
0.00399215280184664 1
0.0782136105715777 1
0.20248529084056 1
-0.0191638228830459 1
-0.0671534507768786 1
-0.108916617027512 1
-0.222662230303081 1
0.23587887284578 1
-0.0192293580050713 1
-0.587915155436467 0
-0.177947923290147 1
-0.0355237914332028 1
0.0647992575033804 1
0.378559577787941 1
0.316390561912706 1
0.485780056271965 0
-0.299276830019313 1
-0.114163875435019 1
0.299737278724972 1
-0.286376511973751 1
0.0598558004000431 1
0.0583957502740685 1
0.200671544498784 1
-0.0618197764300004 1
-0.501017952591952 1
0.266574057129945 1
0.0386549030715985 1
0.0279905784102948 1
0.322642245254431 1
0.17894918920623 1
0.112104867574572 1
-0.00700842939019043 1
0.445284444129161 0
-0.000110463715914 1
-0.229578633793489 1
-0.378502171545082 1
-0.124307611037044 1
0.0721955357372675 1
-0.32403977128527 1
-0.419043717804601 1
0.0308319360772231 1
-0.132782153983843 1
-0.0749740894122662 1
-0.0662186436044604 1
-0.107853528868515 1
0.343843081103766 1
0.00210565761103859 1
