# Supplementary material for: Bias caused by sampling error in meta-analysis with small sample sizes
Source: PLoS One. 2018 Sep 13;13(9):e0204056. doi: 10.1371/journal.pone.0204056 (PMC6136825; doi:10.1371/journal.pone.0204056)
Supplement: S5 File — (ZIP) [file pone.0204056.s005.zip › results N = 20 theta = 0 tau = 0.5 sz = 30-50.txt]

"dl.theta" "dl.cp"
-0.154298849951348 1
-0.00681750143637855 1
-0.193170635176264 1
-0.203713916649249 1
-0.177989004383824 1
0.0192598507561941 1
-0.326701341694782 1
-0.230834689189393 1
-0.345989022386986 1
0.244994382709071 1
0.0678939175676559 1
-0.0317611615516655 1
0.0118434530509494 1
0.19166830831197 1
-0.0273571553471154 1
-0.00262714445838003 1
0.391525773159179 0
0.0653416552076636 1
-0.0310054635789286 1
-0.151731449286783 1
0.0884361134675883 1
0.0127689168716238 1
0.0760431793890553 1
0.0423463987802218 1
-0.0127656189510269 1
0.232871607075884 1
-0.0779579909885337 1
-0.101855630896849 1
0.116791644227289 1
-0.149245821873896 1
0.19724167002214 1
0.0615302924236617 1
0.118694787338197 1
0.0766353627852937 1
-0.0161948969135105 1
-0.158136187519528 1
-0.220545332043679 1
0.0860578088167769 1
0.0108732447942087 1
0.00909592781777947 1
0.210866087753646 1
-0.189354432569019 1
0.0168784486727953 1
0.0347579708085921 1
-0.0468674504780565 1
-0.259109526395349 1
0.240993228541783 1
0.0454968699228685 1
0.15045316419257 1
0.0784264014928093 1
-0.10840392754947 1
0.0886205658362453 1
0.150429706120313 1
0.269886797296786 1
0.0575239046161391 1
-0.0113752319895014 1
-0.00283492120543712 1
0.00804043441772071 1
-0.167472260749294 1
0.0459806145044111 1
0.0832493267016284 1
0.182139336932397 1
-0.105673952769695 1
-0.0969210781811175 1
-0.275544889973984 1
0.0393357991891239 1
-0.0511001775369753 1
-0.199590459986882 1
0.0437973141979237 1
0.0601663802956647 1
-0.0328532023806761 1
0.220266620963467 1
-0.124016178123524 1
-0.32302693936017 1
0.0115152019715988 1
0.0116757549601907 1
0.105749720912107 1
0.0944653300595995 1
-0.18127209685292 1
-0.103449639740485 1
-0.19604530006276 1
0.231376942070241 1
0.0575940255976401 1
0.135256095602116 1
-0.17570241060481 1
0.0661299366939546 1
0.217809707594936 1
0.18764484908742 1
0.262143590686586 1
-0.170090954600406 1
-0.139806340810156 1
-0.197460655374484 1
-0.1401967923828 1
0.302138741535411 1
-0.145213734692586 1
0.0852408986883152 1
-0.038527838376079 1
-0.02508772473332 1
0.0133923599681061 1
-0.270342720551596 1
0.234751233610612 1
-0.0385757657713531 1
0.108996526558174 1
-0.0687606616775836 1
0.212379276926069 1
-0.249843799336297 1
-0.346411233002144 0
0.240301421239483 1
0.0587602121410067 1
-0.0953451009500279 1
0.0858177482733493 1
0.155019816298933 1
-0.0668933632571523 1
0.163359827928572 1
0.144884204382659 1
0.167525225472922 1
0.520282280268811 0
0.183962373281704 1
-0.124608257169971 1
-0.192315042521284 1
0.0273054933548544 1
-0.163517425496611 1
-0.145908833025023 1
-0.18621575016518 1
-0.0637399201652303 1
-0.0765144175293671 1
0.0467458837746378 1
-0.270058085453529 1
-0.0393817821601409 1
0.0154163730258399 1
-0.185504992322157 1
0.235090802989162 1
0.207572620066652 1
0.069357843296483 1
-0.220621750186099 1
-0.105650586388775 1
0.100797958131411 1
0.0142259198363273 1
-0.156128159379018 1
0.161891911551127 1
0.0625218068977121 1
0.273096918379493 1
0.0941743755910335 1
0.402143386791596 1
0.0816087833345568 1
0.0346942664730827 1
-0.0905603276658254 1
0.094032992241185 1
0.0425586827469596 1
-0.167077391642903 1
-0.0576478601267517 1
0.22165934882573 1
-0.10069962265011 1
-0.181146102650829 1
0.151757411846143 1
0.0941753538264664 1
-0.175211106312877 1
-0.0455569840763451 1
0.15601894831272 1
0.0534487062853555 1
-0.110584677907782 1
0.117775973374802 1
-0.0550180732703102 1
0.15660328005096 1
-0.0433470616088913 1
-0.0037807729013609 1
0.573596135670903 0
-0.023232044766461 1
0.188321714406229 1
0.11636714376759 1
0.0700650412022474 1
-0.266383957455538 1
0.0920226539904925 1
0.545532835922351 0
0.0549827073552556 1
-0.0272936448107534 1
0.0143092717710525 1
-0.239135787314355 1
0.16861249516966 1
0.176338278547464 1
-0.226339680397035 1
-0.144082363317887 1
0.269653710947442 1
0.0894935542767566 1
-0.244769498989386 1
-0.131595754455053 1
-0.140531650403613 1
0.0185200801975689 1
0.082224073335796 1
0.0204052920818069 1
-0.142923582153935 1
0.28242710062563 1
-0.363986960105035 0
0.300267889299099 1
0.195792514832353 1
-0.0810188860918509 1
0.114195879775189 1
-0.177129320550303 1
0.121622859834905 1
0.337499399165856 0
-0.0733978614652976 1
-0.108303415513712 1
0.130536407061768 1
-0.129578141462477 1
-0.395293581149928 0
0.11236162151876 1
-0.160875348292937 1
0.0124238203704412 1
-0.00444616700719597 1
-0.287602658793946 1
0.406939338409081 0
0.182914398254485 1
0.0751013849368888 1
0.12771427326883 1
-0.119454283249795 1
-0.0115101060092577 1
-0.0282130303305851 1
-0.178243479648436 1
-0.00673757714494676 1
0.0668254824012405 1
-0.0156587392741723 1
0.138392640414933 1
0.0188363577606505 1
0.0597813246725277 1
0.113625091228672 1
-0.13779958927783 1
0.0186111360190847 1
-0.123182958679073 1
0.189023540562315 1
-0.00299278570231278 1
-0.259352617137039 1
0.142266293710378 1
-0.0526970937508264 1
-0.210562958317693 1
0.0777443019906855 1
0.109170241117826 1
0.0757961881466394 1
-0.456523186640268 0
0.273424854645835 1
0.218346230080536 1
-0.136535545571899 1
-0.0337924528758105 1
0.26240571614287 1
0.159154375657223 1
-0.0385579659041762 1
0.197369658177283 1
0.00992113862003019 1
0.230074058198797 1
-0.00747768016907194 1
-0.185500858194432 1
0.180575379266114 1
-0.00247901298174625 1
-0.330593772879839 0
0.223869197536798 1
0.343135123112212 0
0.0223281887176176 1
0.126180276939763 1
-0.0743861944271548 1
0.144565374104213 1
-0.131890490754259 1
-0.0584658084842316 1
-0.0518468210513987 1
-0.104485993382303 1
9.14067209066716e-05 1
0.0666379453256266 1
0.20338551695591 1
-0.0858167102959042 1
0.0991302284320161 1
-0.247617549695092 1
-0.0110493323613707 1
0.0313930210960314 1
0.240392197158406 1
-0.0690523055488337 1
-0.0398482155506792 1
0.015094382618239 1
0.385224543595963 0
-0.0334252443338018 1
-0.273130628483191 1
0.0488196697744334 1
-0.241431800768502 1
-0.197703093167225 1
-0.0561502449563242 1
-0.0622461814240264 1
0.182925573032361 1
0.029376538884469 1
-0.0558485309832349 1
0.191288825642346 1
-0.00967367394203136 1
-0.290586677744162 1
-0.133545825289553 1
-0.0571216146947644 1
0.193524251861566 1
0.087349393349958 1
-0.07863649893131 1
0.0434890292824105 1
-0.565679269724672 0
0.00808966629245 1
-0.022735726035963 1
0.0933144119569848 1
0.00782755661567582 1
0.259607340406768 1
-0.196711637206084 1
0.247367852856933 1
-0.101512269303855 1
-0.0880702154336221 1
0.127005959850076 1
-0.276666011563852 1
0.0287713389386228 1
-0.199637629724775 1
-0.0832428166626817 1
7.09197883733657e-05 1
0.0987551226481615 1
-0.0444897350495519 1
-0.187290941612337 1
-0.12337278122514 1
0.00344001207084953 1
-0.188871263425104 1
-0.103473220475595 1
0.0349935079388052 1
-0.0623432210007248 1
0.030502867574542 1
-0.0576929738124957 1
-0.0276901417125866 1
0.295492827374943 1
-0.165285212448082 1
0.25447647436141 1
0.0534097141132279 1
0.221765979993271 1
0.271948550250128 1
0.0727623404078674 1
0.202986338525675 1
0.0670456536202663 1
0.0372130737482142 1
0.270819469567572 1
-0.173274945838242 1
-0.141787950885632 1
0.0885956105855338 1
-0.131981851817054 1
0.300124846563076 1
-0.114665272052755 1
0.0493238924634005 1
-0.285815840191029 1
-0.272203525419331 1
0.370114797218917 1
-0.165758906139929 1
0.0970705719504569 1
-0.182004614681869 1
-0.255890604692547 1
-0.212647578742303 1
0.116090904584123 1
0.228731533235596 1
-0.375096193634243 0
-0.20846769476494 1
-0.0605938366663417 1
-0.338827663304144 1
0.0069529212795002 1
0.415578482670927 0
0.065035345797531 1
0.0200490644896575 1
0.140845668275041 1
-0.162493512844148 1
0.0739286500571404 1
0.123937377618834 1
-0.169070690439865 1
0.0105673181447039 1
-0.141093372472234 1
0.0905245666782181 1
0.000554051434205585 1
0.382307703171833 0
0.00543463401154673 1
-0.00434778222240211 1
-0.0521448314154416 1
0.114147347840932 1
0.356961804191835 1
-0.314421995854337 1
0.143413460739028 1
-0.0306050208468819 1
-0.0495426600052222 1
0.218006282568866 1
-0.262227145178239 1
0.291696377629908 1
0.240819833895287 1
-0.148297732997374 1
-0.0561745839700175 1
0.201389734612211 1
-0.159755741848387 1
-0.0682374643339776 1
0.186454577265826 1
-0.113692385421189 1
0.0609724686995329 1
0.307872175852658 1
0.00881763948644026 1
-0.111739046881794 1
-0.152187775406825 1
0.0508573115090264 1
0.170835769554457 1
-0.233778728974833 1
-0.0223314575572153 1
0.195742220478591 1
0.0473607502764915 1
-0.026134379844521 1
-0.358745328671292 0
0.263391532155554 1
-0.0626581307419789 1
-0.145389335400175 1
0.0494289726339092 1
-0.220984136414412 1
0.140097030076437 1
-0.304161262780361 1
-0.0088058951984649 1
0.222225850262358 1
-0.15700267938103 1
-0.0955500817299779 1
-0.46591281962569 0
-0.0180902856607631 1
0.00548141355572475 1
0.250349957560976 1
0.0902085573789875 1
-0.00453119963041168 1
-0.285163276691964 1
0.0382675929000325 1
0.248436989310857 1
0.059809982335618 1
0.0474301188340275 1
-0.181403305760571 1
0.178171879826545 1
0.310484518022728 1
0.0808294286674207 1
0.26767024205345 1
0.317912259101007 1
-0.0438232108566849 1
-0.38667018040892 0
-0.137132643694448 1
-0.231107587545868 1
0.00613035300829582 1
-0.101783998721678 1
-0.356525414873106 0
0.0137255798779928 1
-0.0575017076291803 1
-0.145374732515726 1
-0.066239539643427 1
-0.168315254119845 1
0.0772120930321605 1
-0.0310319143086921 1
-0.127229849063839 1
0.0152789022483474 1
0.0927153018323644 1
0.188148177421629 1
0.151199338601242 1
-0.100620922502325 1
-0.00744599037138813 1
0.00740191318683816 1
0.31495647970465 1
-0.171658394123548 1
-0.15211953486676 1
-0.461199417366912 0
-0.00791058766801708 1
-0.00749307356166142 1
-0.214322357760367 1
-0.0852625391779983 1
-0.0538063294223365 1
0.193624813970282 1
-0.000341111414853795 1
0.0886191475508131 1
0.2668267698593 1
0.0301400179479401 1
0.0179471987315359 1
0.0439869763071157 1
-0.146202935046203 1
-0.052206632673416 1
-0.128432043637428 1
0.223378365953788 1
-0.0100586940250459 1
-0.0383771079672429 1
-0.163454794791885 1
0.16060030522436 1
-0.0398336289128153 1
-0.127906735167114 1
0.0499096018669239 1
0.388572961415091 0
-0.261624678745188 1
-0.0954513287478606 1
0.253957618254827 1
-0.165315454705384 1
0.124842063823128 1
-0.312419284801101 1
0.0474844567632526 1
0.160837347208937 1
-0.132114703204607 1
-0.118813465616077 1
0.24362877409874 1
0.218984882576429 1
-0.241171547742794 1
0.085477867551842 1
0.192525406501624 1
0.187409295929412 1
-0.263677802744929 1
-0.135931534881462 1
-0.193957701504112 1
-0.254496476105605 1
0.0584752030105464 1
-0.19405281441431 1
-0.0521902176552805 1
-0.024888925409295 1
-0.221411859637653 1
0.0900258419339329 1
0.0707902691049356 1
0.211094685866314 1
0.132477207325206 1
0.155050934265762 1
-0.126760346177044 1
0.0321671703393149 1
-0.205663362320609 1
0.211329393343093 1
-0.120909855113498 1
0.108137854926023 1
0.144934294692809 1
-0.0702383477030102 1
0.105197613967275 1
0.164856487174925 1
-0.108616396816613 1
0.223414349777257 1
0.225418579573591 1
-0.205199673850016 1
-0.134644968289241 1
-0.139294100863965 1
-0.404234108771386 1
0.0258607204285467 1
0.106570852845311 1
-0.0557879180357076 1
-0.145308586621713 1
0.0550180783727857 1
-0.000491622795564207 1
0.376976097850887 0
-0.186577639669373 1
0.0499540240165077 1
0.514908812465627 0
-0.0558031974356782 1
-0.352508645096116 1
0.0884977671879061 1
0.242772258027701 1
0.144348708650211 1
0.170880201094677 1
0.0900700435953233 1
0.0713273588774116 1
0.235297868641465 1
0.00784100989293019 1
0.250271328450195 1
-0.0618772443090614 1
0.0981206829090403 1
0.0261044870106546 1
-0.1043347515965 1
-0.0998626350925007 1
0.160973403671102 1
-0.299801751835309 1
-0.0280346407280039 1
-0.159792525389441 1
-0.228141236851541 1
0.212592913928712 1
-0.303961856014641 1
-0.0364874263680697 1
-0.0453301868155432 1
-0.383683675900468 1
0.218160459952011 1
0.263587062490522 1
-0.0605467422452981 1
-0.113849597939643 1
0.184291601786834 1
0.26559713849343 1
-0.201039323135208 1
0.137558136523648 1
0.0295832462062224 1
0.0908105801496994 1
-0.144715401255071 1
0.0402831925410769 1
0.027031444710728 1
-0.0652069690963566 1
-0.21872804528037 1
-0.187175483730447 1
0.176552819789589 1
0.00651401466912257 1
-0.342231691171773 1
0.298248917117521 1
-0.179124200538459 1
-0.060968258839574 1
-0.452570965752933 0
-0.0331945142383862 1
-0.430656618664348 0
-0.0605210141498849 1
0.127762656547641 1
0.0858108339689041 1
0.175585107519582 1
-0.0875176717457934 1
0.196966871041618 1
-0.0403703883244971 1
-0.047795909967207 1
0.078375270920012 1
-0.344185072342841 1
0.348229650737107 1
0.249794081680179 1
0.0869262406184569 1
-0.0931326394458487 1
0.339935244618797 0
-0.158351201883828 1
0.0742673086947778 1
0.101237321553407 1
0.135628245152017 1
-0.153156106777032 1
0.19537914369195 1
-0.0980059809445913 1
-0.0777575146624755 1
-0.0721975757998647 1
0.213594566502276 1
0.0449548752751972 1
0.112671451142181 1
0.140229264078834 1
-0.245643138012165 1
0.0218084744135408 1
0.129922101291838 1
-0.255548713123645 1
-0.203834594970566 1
0.247854430945159 1
-0.171928873306068 1
-0.206001007882272 1
-0.0089069087383202 1
0.235700307701886 1
0.0199846524714685 1
0.103144592109555 1
-0.00468373527825734 1
-0.240803440774866 1
-0.0120105619173096 1
0.200224717980561 1
0.0116720832082266 1
0.0830364946232338 1
0.246572967842624 1
0.166429834532445 1
0.0990125357440494 1
0.16471796380924 1
0.0798613166655616 1
-0.106145308214554 1
-0.00130343199476271 1
-0.0710559894046706 1
0.522917505116476 0
0.00939494473846903 1
0.101525992301221 1
-0.274699949246338 1
-0.244496746203133 1
0.0168112253879634 1
0.164529782985579 1
-0.130649434274209 1
0.00964497955827027 1
-0.0537675929230822 1
-0.0783730342808341 1
-0.135520207955366 1
-0.193036358755591 1
-0.209033258378908 1
-0.0305364943597684 1
-0.0426102007755489 1
0.147663573665632 1
-0.0380616079368278 1
-0.102279116670868 1
-0.20764034569143 1
-0.176647272711218 1
0.0455405757265677 1
0.000971291551184507 1
0.199216925244667 1
0.00506052709277802 1
0.093586834890718 1
0.257296777571697 1
0.122085670705814 1
0.145335138938288 1
0.117514318401952 1
-0.267382560408531 1
0.0862652471442185 1
0.00754536832192948 1
0.497130155037843 0
0.0788539051520645 1
0.342284082807567 1
-0.141130437733964 1
0.227736347059528 1
-0.0542598384941101 1
-0.101664818040134 1
-0.135844561782416 1
-0.28703243598441 1
0.0301831038301058 1
0.0421170829512085 1
0.0407245999454911 1
-0.389106195218269 0
-0.398241479540489 0
-0.259635201046633 1
0.000260305437316682 1
0.212766038059687 1
0.197463076675797 1
-0.41400893113429 0
-0.00016013319581374 1
-0.0465493469659887 1
-0.0948680429594751 1
0.328520281149045 1
0.0698912710979877 1
-0.421454942174929 0
-0.127113792784376 1
0.0813196395661512 1
0.297049753982249 0
0.222383557294271 1
0.0302398301920049 1
0.139923715568628 1
0.14247361653513 1
-0.247847557895288 1
0.0814254358332497 1
-0.0828528936770168 1
0.295134148880097 1
-0.214658650166441 1
0.290662963044725 1
0.0690515448065463 1
-0.219263935950173 1
-0.249067077171429 1
-0.172372255058607 1
0.121116858666885 1
-0.0333327701472721 1
0.040114317797722 1
-0.0633753631093538 1
0.0586419612761857 1
-0.396200736132591 0
0.0386847769058672 1
-0.128730501316637 1
-0.106344095220122 1
0.116763073375663 1
0.0733775911581166 1
-0.0592144974056628 1
0.282171409413512 1
-0.274340392444865 1
0.203986742381026 1
-0.134100971077749 1
-0.272856851647666 1
-0.11411693386433 1
-0.103729147095301 1
-0.281864379856629 1
0.077492698040193 1
0.0425765927902281 1
-0.187780206109795 1
0.120218250750514 1
0.0382628980486916 1
-0.160988313065808 1
0.151448837860526 1
0.197783768525208 1
-0.0455871961567434 1
0.041447881364162 1
0.459298403574489 0
0.181525944539543 1
0.129509726250674 1
-0.163324188928411 1
0.0188027264016909 1
0.141914527488577 1
0.121227661719521 1
0.0703138441382864 1
0.139265870338206 1
0.168812481931785 1
-0.533762692616888 0
0.376145609937482 0
-0.110951385580034 1
0.22610770135185 1
0.0999197937498333 1
0.0252340488766534 1
-0.070974654946064 1
0.276261811081157 1
-0.0320171362257982 1
-0.0121661107680494 1
0.157708662265122 1
-0.193017970265096 1
-0.036379739662623 1
-0.212978453280981 1
-0.0972082055067924 1
0.277042057597706 1
0.355149486093983 0
-0.398572538283411 0
-0.186064542011658 1
-0.223740202039524 1
-0.0102512857585582 1
-0.0508957152880607 1
0.00388366521136325 1
-0.180853396338101 1
0.0798376285999316 1
0.102400011713402 1
0.0700751357951303 1
-0.129208031976867 1
-0.387337287599931 1
0.248053389528015 1
-0.303710257075538 1
-0.158867618086938 1
0.197319801129992 1
-0.0973305533060358 1
-0.084755883014564 1
-0.0711346998250958 1
0.314348521154885 1
0.322740173967275 1
0.0848986760107083 1
0.279237711865471 1
-0.0947313382527292 1
-0.287677079255588 1
0.218171994851789 1
-0.0815492150074746 1
0.0826194927545906 1
-0.180987306805676 1
0.0577919291569556 1
0.125269229850584 1
-0.0386824571391045 1
-0.292125882071769 1
-0.0896041374814833 1
0.184408584521384 1
-0.0489783971933231 1
-0.141928487414993 1
0.175839165870851 1
-0.222365383406837 1
-0.0612086085016758 1
-0.0138591809074525 1
-0.0732628993599214 1
0.155912150231997 1
-0.0564326428522568 1
-0.0889192247005224 1
0.0672231065313061 1
0.083386163961772 1
-0.0557410009559856 1
0.0651348985971962 1
0.31330733109202 1
0.0185615683631796 1
0.210389013893336 1
-0.115105295856703 1
-0.0410777821700606 1
0.44838389019446 1
-0.0224143313494605 1
0.0665230892605194 1
0.426276521055974 1
-0.0538765335906074 1
-0.0736074156753253 1
0.138052976356313 1
0.304809138912289 0
0.293364217877925 1
-0.00258633544429056 1
0.112405265204944 1
-0.248348410262341 1
-0.22606720611863 1
-0.393227460423773 0
0.0915817388334716 1
-0.224212637342499 1
0.0229174219629246 1
0.0843043967910388 1
-0.0480898262963255 1
-0.112725357806838 1
-0.00824129672368053 1
-0.242992279294661 1
0.141579008896683 1
0.0274333079631503 1
-0.0901435760965907 1
0.0430056040234292 1
0.0860867164864539 1
0.0584646580948966 1
-0.11227760434028 1
-0.188684342094279 1
-0.0690962668141995 1
0.349546222010246 1
0.130327689359491 1
0.398340563316776 1
-0.0534140556089121 1
-0.0578253392120886 1
-0.204890870292135 1
-0.285716746178887 1
-0.0511690676424139 1
0.115507564260763 1
0.183701170471986 1
0.215037881725742 1
0.12981513787037 1
0.145193264645516 1
-0.126278403062285 1
-0.29282883739014 1
0.11709418133827 1
0.109005260533448 1
0.0365383840156624 1
-0.0444444620450466 1
0.247010980802441 1
0.239810961929204 1
0.0150829524296421 1
-0.132437048055859 1
0.072638461443996 1
0.0271196271782187 1
-0.368838454603981 1
-0.278583787480455 1
0.0537845406867448 1
-0.14340435553453 1
-0.148084532928447 1
0.0840752938580143 1
-0.0969673573508368 1
0.305954545815489 1
0.241423752935688 1
-0.0179032100688074 1
0.235144605780436 1
0.0870834532388962 1
-0.162802720547673 1
0.172330448337562 1
0.197779776193233 1
-0.1431962833267 1
0.0530118610497417 1
-0.218180558509889 1
-0.0489034940528165 1
-0.46090166820151 0
0.257895745941407 1
0.0225634444568775 1
-0.173169584165404 1
0.0304362184511123 1
-0.0930536550599935 1
-0.0675449870470053 1
-0.250998156810679 1
-0.112728117823927 1
0.186814340310431 1
-0.124012226110898 1
-0.140986488062761 1
0.346708709913542 1
-0.0202927573124544 1
-0.185043834382112 1
0.0898676445668748 1
0.140280204256695 1
-0.427255571814357 0
-0.0782637321280082 1
-0.185553681425727 1
-0.297513027933992 1
0.0333151564073034 1
-0.130812707963916 1
0.119181227052818 1
-0.190777006111424 1
-0.00914294007214948 1
-0.0674041101470803 1
0.0914192817039038 1
-0.096667429559644 1
0.283801533467384 1
-0.264409563623622 1
-0.0694140830402623 1
-0.163582615850929 1
-0.166584986997864 1
-0.457371346749068 0
-0.057995890944402 1
0.0159229873648703 1
0.276621733742005 1
0.0136920902444238 1
-0.0816159599233076 1
0.133726026916343 1
-0.023292037868849 1
0.149991568841424 1
-0.00079637187653845 1
0.0292627255714128 1
0.0221170986933244 1
-0.137339441757072 1
0.112049198309189 1
-0.0673382673268517 1
-0.127401435473906 1
0.204357619614506 1
0.000263672120696348 1
0.109401646258047 1
0.348915925501485 1
0.0421595357899793 1
-0.157246766429522 1
-0.0313670100120517 1
-0.113880513078835 1
0.0783385277544518 1
0.137644264663529 1
0.161123675901899 1
-0.082423944700635 1
0.165220616737887 1
-0.130445054510288 1
-0.191528130947251 1
0.0560348560375185 1
0.0358903126667181 1
0.031563914687507 1
-0.080652025306229 1
0.0563552262843402 1
0.0889179151482962 1
-0.099800167924923 1
-0.047144934403589 1
0.126691470886174 1
-0.31787295253491 1
0.507668817967769 0
-0.147544997990389 1
-0.14220808020025 1
0.139925739124501 1
0.134616256324898 1
-0.436588961254675 1
-0.0688103006884075 1
0.0567200277601124 1
0.0984365352314308 1
-0.137883494680572 1
-0.0686144652932359 1
0.180264146172457 1
0.11214006301458 1
0.354499839936153 1
-0.0693792053868862 1
-0.0564036596706789 1
-0.194876630251804 1
0.236993984909083 1
-0.0890100456177984 1
-0.302138293651245 1
0.182167276221215 1
-0.00241500204391731 1
-0.0915119985863444 1
0.204562592649855 1
-0.304422811484203 0
-0.0635564864558397 1
0.0992981673347492 1
-0.216102019664964 1
0.0100213806994571 1
0.272311626539712 1
-0.26386427714258 1
0.236037230846184 1
-0.301704135771164 1
0.215089611228895 1
-0.186445710606613 1
-0.081582535977077 1
0.136070254369744 1
0.0132996189392278 1
-0.233527913809535 1
0.419446048340635 0
-0.584292639254444 0
0.150981056836075 1
0.144878281715859 1
-0.333052187008261 0
-0.335887315654256 1
-0.0458818298166331 1
-0.437883993569256 0
0.217869027168378 1
-0.0413576084240148 1
-0.101979881746027 1
-0.164830352212232 1
-0.173168691117482 1
-0.220483924160264 1
0.0935044417795153 1
-0.274845986546652 1
0.115681862200528 1
-0.0602296859580097 1
0.321458564877376 1
0.0383748327526845 1
-0.0526906899392509 1
-0.194804442641748 1
-0.247710557154139 1
0.261472322613675 1
0.101616714447519 1
-0.0720674385071255 1
-0.210249492916578 1
-0.12947287582435 1
0.147393501624709 1
-0.0990375762352096 1
-0.0222110824699018 1
0.0313677422748768 1
0.0285553304481729 1
0.584336053467503 0
0.495310253785858 0
-0.236897424044395 1
0.222083953137856 1
0.0414703732070306 1
-0.174488401173815 1
-0.0324969271247692 1
-0.225774396951223 1
0.0381090795088795 1
0.262536489234777 1
-0.142323423681802 1
-0.0553361792692054 1
-0.125215061410052 1
-0.327792291045288 0
0.0316777328116276 1
0.12703062798183 1
0.0179905302900946 1
-0.300967262788125 1
-0.461177973512163 0
0.206357988056075 1
0.147302876471048 1
0.0884941161348235 1
-0.0269608271008604 1
-0.248482737200539 1
0.166331113790223 1
-0.469508934849776 0
0.392578422568648 0
-0.264404945509759 1
0.00589821007392659 1
0.329138737421669 0
-0.237038605115213 1
-0.346572250764678 0
-0.1576977768834 1
0.104182019660155 1
-0.375515273417328 0
0.0783464284629047 1
0.116859065912033 1
0.351457423908711 1
0.230403079071605 1
-0.117854067390381 1
0.227817768852926 1
-0.0925086266527686 1
0.00244313227486328 1
0.0337935438419795 1
0.0298992031869408 1
-0.0507074090136863 1
-0.0643060615868779 1
0.148116686414548 1
-0.102609039738935 1
-0.0327553226358187 1
-0.0479543352027495 1
-0.197973835200534 1
0.161803089423306 1
-0.138016395736318 1
-0.201181495618206 1
-0.0565516339596553 1
-0.0169689332763121 1
0.0108459708931502 1
0.329678038457659 0
0.15059504120875 1
0.176640768895291 1
-0.111214553131176 1
-0.0794022344481721 1
0.0135702654657661 1
-0.0598288668089124 1
-0.147961091758274 1
-0.148761583119996 1
-0.0724341272121094 1
-0.0971282366198714 1
-0.131779129936956 1
-0.138678673359333 1
-0.0780579001051438 1
0.157600667229948 1
-0.0569130575910161 1
0.185726780506537 1
-0.00199483074652342 1
0.0207415831056069 1
-0.0867140950756569 1
-0.0399694950185413 1
0.0258838740142903 1
-0.140620432949148 1
-0.0532352749850356 1
-0.0167437842227346 1
-0.597277699404046 0
-0.15213032712043 1
0.092592796313014 1
-0.17263637434269 1
-0.0883457439207168 1
0.128540889695453 1
-0.163554852757183 1
0.00460448330538403 1
-0.0321325545129147 1
-0.000149413295641627 1
0.133301052613641 1
0.0626441364735135 1
-0.0573684839847804 1
0.0538082145805631 1
0.210444463417611 1
-0.0823282256006843 1
-0.101096667661651 1
0.11431447456577 1
-0.0992086198124778 1
0.00497111241146828 1
-0.125978725597201 1
-0.201168013974551 1
-0.371164647345289 1
-0.0472791530435979 1
-0.108896551270958 1
0.102934045167112 1
-0.313347126798665 0
0.0398674963657375 1
-0.0850225397153243 1
-0.0579824436011426 1
-0.194868955107754 1
-0.0285884320088099 1
0.345648444404412 1
0.145631352264991 1
-0.157620610024085 1
-0.10425333490301 1
0.317331769489364 1
-0.435917291783508 0
0.209832199816605 1
-0.0602436897302015 1
0.0618844324288713 1
-0.287568997493991 1
0.00761592481675658 1
-0.245687404933805 1
0.171157739101842 1
-0.00246937035242313 1
-0.0992946859365651 1
0.218711731600822 1
0.308778244002427 1
0.135754168544742 1
0.137886591412674 1
0.0183829403705476 1
-0.123088830307045 1
0.0219426104539681 1
0.385168864962266 0
0.250399995716434 1
-0.0484476690912137 1
0.120487548069013 1
-0.340945279895124 0
0.321559874024059 1
0.486565437337149 0
0.130410361891905 1
-0.222932888892361 1
-0.46157694539304 0
0.0259588442800931 1
-0.0724482443616214 1
0.0202968064978935 1
-0.0146167021754262 1
-0.303697120611701 1
0.332495032083504 1
0.0124148327241985 1
0.0397974894006599 1
-0.103941750023142 1
0.112375130669533 1
-0.182671850170707 1
-0.36579560355867 1
0.127444231579508 1
-0.186542374762597 1
0.076036199558351 1
0.202007562297189 1
-0.201437889739735 1
0.0143529612337416 1
-0.103852720686283 1
-0.158523614203928 1
0.169615286183417 1
0.0355440594346228 1
-0.0742231075371095 1
0.181464006561068 1
0.102615245070288 1
-0.216994172558782 1
0.0640227064806163 1
-0.0750852192458275 1
0.153933078384578 1
-0.0995399533044403 1
0.230058965566979 1
0.0974358638859786 1
0.0753226227136709 1
0.218944530846232 1
0.0831055738656714 1
0.0543804945155312 1
-0.0382714759966262 1
-0.286653301188865 1
0.0129480275751819 1
-0.0385589153798545 1
-0.153645866358537 1
0.0936084780247365 1
0.225932513586771 1
0.105370178283132 1
0.128080321263425 1
0.0897821190298866 1
0.203583147684538 1
0.326260046782156 1
0.183760151892487 1
0.0402863663203279 1
0.0793584331022551 1
-0.190630611608425 1
-0.395308360869873 0
-0.0891518947947392 1
-0.113475091323707 1
0.210121608553152 1
0.0962168531878739 1
0.149941208144456 1
0.186043783888127 1
-0.0305328306903637 1
-0.0264966273786391 1
0.121884440375083 1
-0.286749089630414 1
-0.105651431025514 1
0.238696484895043 1
-0.201991834051378 1
-0.272378893308791 1
-0.0414218944826586 1
-0.184253095683982 1
0.140412982816073 1
-0.0253919338596368 1
-0.120753338956083 1
-0.112998636664776 1
0.414012118507665 0
-0.0932556815672662 1
-0.217535292005883 1
0.216310761989605 1
-0.0354322093961605 1
0.0669353477149581 1
-0.233541055853974 1
0.0484279951585175 1
-0.0223760934530687 1
-0.177051368479371 1
-0.119410605302357 1
-0.264226809214438 1
0.229949712910625 1
0.196631601620654 1
0.25247946144837 1
0.12735387278367 1
0.261272420022005 1
0.0613290643777971 1
-0.294570578365135 1
-0.173248292865552 1
-0.163447500859946 1
-0.0510089115342541 1
0.00692608740946918 1
-0.174543691823256 1
-0.192851659278077 1
0.0218613651415245 1
0.181531581386615 1
-0.299261695570391 0
-0.10818189497871 1
0.112239118880227 1
-0.276360166068171 1
0.566312555930202 0
0.107292840350476 1
-0.169543507592301 1
-0.0564332452236824 1
0.464860301833855 0
-0.0939827892166655 1
-0.0401574000944484 1
0.195770224423296 1
0.17136179907998 1
-0.299533670448289 1
0.118887335541985 1
0.0116687124415258 1
0.291838080257329 1
0.111710466639392 1
0.0673062383387932 1
0.181188817809263 1
-0.250411563021269 1
0.0328455625868441 1
0.217052827015109 1
-0.0309560438528595 1
0.0745923938495784 1
0.0098691917116315 1
-0.0547008288178732 1
0.110460691088257 1
0.244848319980526 1
0.0947457096947403 1
0.239851903029189 1
-0.0939754385439936 1
0.126624097740579 1
-0.340251331210369 0
-0.173416719900067 1
0.196721189268809 1
0.385197542438909 1
-0.303518294780002 1
-0.000183992067401013 1
-0.0343587835686563 1
-0.254011823913719 1
-0.271408666936978 1
0.10784776696964 1
-0.0414495332957562 1
0.166750292218193 1
0.21477881698041 1
0.0440436037479084 1
0.0478944936293233 1
0.0823102732739639 1
0.0497264935738144 1
-0.0925241069563734 1
0.279813606005941 1
-0.0544422897015441 1
0.111489180494167 1
0.0424242835956989 1
0.248154498830084 1
-0.41283362007504 1
0.332051784586195 1
-0.02830592342294 1
-0.0552994482386395 1
0.0588450158697446 1
-0.28964030758983 1
-0.131952590010353 1
-0.067020685619402 1
-0.179710278771228 1
-0.173932037978805 1
0.250684894795683 1
0.147314566985071 1
0.0724660170490032 1
-0.133233102574862 1
-0.222695209670683 1
0.0966576709725481 1
-0.290560082590477 1
0.19235989575064 1
0.432392909775678 0
-0.28625768332266 1
-0.0943341941917745 1
-0.467532508899531 0
-0.45920319103877 0
-0.0152050392437547 1
0.241460102106101 1
0.188833550079691 1
0.150666769002031 1
0.225194144686411 1
0.265165617502109 1
0.385230674703987 1
0.280224330296448 1
-0.315170011581215 1
-0.00358909782337639 1
0.238940367730596 1
-0.380233379510413 0
0.0266418026174537 1
0.113885004448098 1
0.229144182905208 1
0.0612486131685803 1
-0.0832683428312911 1
-0.141588270890989 1
0.0151849835162118 1
-0.114555340817482 1
0.0366975146028652 1
-0.142125592548525 1
-0.297580431893731 1
0.0361314134750065 1
-0.0191372107185746 1
-0.249017769311514 1
0.10738183810232 1
-0.0998142491544517 1
-0.0121547179565173 1
-0.227361645870732 1
0.0170394448115451 1
0.00652448303507228 1
-0.0307285424108184 1
-0.0844999223544207 1
0.133404884091436 1
-0.182009794190926 1
0.0503589556844916 1
0.150545042707688 1
-0.223261622280903 1
0.0837242175276844 1
0.0529048906681004 1
-0.272348717737617 1
-0.249365422949583 1
0.103463268694832 1
0.328074810235008 0
0.128341929529171 1
0.136116234701759 1
0.0867782546643846 1
-0.0920052078123251 1
-0.107541102925259 1
-0.14246514655187 1
-0.312917929479433 1
-0.23616833167143 1
0.137891324008356 1
0.185148829772305 1
0.0160019722473004 1
-0.179904575009847 1
0.128723606213561 1
0.0763010379744368 1
-0.0291483106722804 1
-0.207689777268215 1
0.0673123645013278 1
0.17745390893263 1
0.143098020428084 1
-0.0914876686499081 1
0.0851284152112673 1
0.12433302904455 1
0.126313414090129 1
-0.33612424014648 0
0.0126290923699327 1
-0.120050619789527 1
0.128162700461014 1
-0.456228434874412 1
-0.22041430913407 1
-0.198120657320255 1
0.22035758403212 1
-0.177221232573509 1
0.114788109823313 1
-0.105002369908945 1
-0.122070764720395 1
0.244454766950477 1
0.0521625225609941 1
0.0894650666929078 1
-0.0948540512304544 1
0.0624028651271954 1
0.0100405882899134 1
-0.16097325995337 1
0.212437713328158 1
-0.303051543739916 1
-0.00668129659518949 1
-0.0272978626069156 1
0.0422020423172559 1
0.0791439842622428 1
-0.0507676034181981 1
0.19088475625671 1
-0.0177997620656206 1
-0.0710135057507112 1
0.13237555211294 1
-0.154237142804849 1
-0.541001853642977 0
-0.181791619745343 1
0.169810620876423 1
0.0856363708434706 1
-0.206816691125686 1
-0.0435303796349233 1
0.108683296614772 1
0.031196799499409 1
-0.110483588580297 1
0.0707341763061132 1
-0.0345442851123836 1
-0.193134415069859 1
0.221548032861645 1
-0.13822244952164 1
0.0187163784901378 1
0.1152619989656 1
0.140122375602314 1
-0.220830518750654 1
0.178390645136274 1
0.0195828773635536 1
-0.327631877202941 1
-0.145081199488334 1
0.0342112698532163 1
0.0316129416906976 1
0.0505326596725717 1
-0.0501467816801364 1
0.142327728863326 1
-0.0767592516373649 1
0.182149315966804 1
0.0755731831486628 1
-0.116663310603937 1
-0.0542292289505896 1
0.31660886259527 1
-0.0239835080617045 1
-0.0744049737486887 1
-0.191042144265105 1
0.00196865130208646 1
0.0347479265976449 1
0.139090190652478 1
-0.166919384393319 1
0.377040534606177 1
0.277506330083182 1
-0.0408450148124907 1
0.37271528080767 0
-0.151091686322931 1
0.173925606573183 1
0.26648888790644 1
0.0177418782668299 1
0.072855323469601 1
0.0227810696371352 1
0.142390178059549 1
0.290136063649712 1
0.103159738820339 1
-0.0987379004116594 1
0.006805414887174 1
-0.0131098024630294 1
0.16307039058901 1
-0.134625804709729 1
0.0361278364235507 1
0.0108433729489795 1
-0.128859583886177 1
-0.143394381219571 1
0.0179213013566843 1
0.0275824285476397 1
-0.376612941666823 0
-0.283779212209812 1
0.151079178613792 1
-0.136087998039436 1
0.0964460327201524 1
0.105914595461376 1
0.136864463289512 1
0.0369139970788493 1
0.191934517781053 1
0.156602707654274 1
-0.0118718620251153 1
0.289027805540036 1
0.297847890793542 1
0.131914158489763 1
-0.194082952577291 1
0.147296446239675 1
-0.174633507981852 1
0.0168145261054382 1
-0.0715933466779588 1
-0.0780078755226306 1
-0.245969033037446 1
-0.138182482495487 1
0.227535807180269 1
0.187066146728106 1
-0.110731465599738 1
-0.100300854143858 1
0.334658554825589 0
0.0325917605830307 1
0.00158192644537136 1
0.0155858984404931 1
0.246413839356467 1
0.0769912858325988 1
-0.0777091517644535 1
-0.197017333293739 1
0.0867760771639176 1
-0.0513224184657446 1
0.244285090522194 1
0.174879644151229 1
-0.0178375119412676 1
-0.269989807079102 1
-0.0823699919463102 1
0.222803457551045 1
0.360128175252215 0
-0.161869897275557 1
0.00156519890479166 1
0.14212711845532 1
0.0802905162993788 1
0.0811393381170043 1
0.00570325753698471 1
-0.00987388490476612 1
-0.0188191801864735 1
-0.10218661553982 1
-0.166590643066046 1
-0.147109615456106 1
-0.0465573532889109 1
-0.0942302629214975 1
0.0268797887938492 1
0.111696710653773 1
-0.296639472431951 1
-0.18038051997222 1
-0.0425397160447856 1
-0.251137906580691 1
-0.23522829592026 1
0.0896032659288157 1
0.552023974341351 0
0.0875472195362794 1
-0.0706698353641439 1
-0.0746981626323563 1
-0.0202394974442841 1
0.133302200485762 1
-0.147286885961352 1
0.0629619729486966 1
0.133320863673026 1
-0.372422675401071 0
0.347212826262556 0
0.237613410553934 1
0.0987833438671402 1
0.145661938318989 1
0.10268516158509 1
-0.136665646569475 1
-0.216791779860277 1
0.126545437290024 1
-0.109550510141627 1
-0.213249109574988 1
0.208019063469747 1
0.204701250721932 1
0.092210770308729 1
-0.223326081597417 1
-0.173159100734112 1
-0.287315743399236 1
-0.235719845891603 1
0.110139593136503 1
0.022377355230954 1
0.0330447314143034 1
0.13695473224535 1
0.168602905402134 1
-0.116555178450439 1
0.0693056661192943 1
-0.172796003087933 1
0.16125038235143 1
-0.13058146175113 1
0.221583451135125 1
0.0690500512574113 1
0.317321699825371 1
0.0702785834523796 1
0.0453966168564951 1
-0.0925000560910935 1
0.133464547149627 1
0.104748148447228 1
0.0936847496225938 1
0.191143976639272 1
0.301807524165551 1
0.060457369086136 1
0.221296994739022 1
0.269190338922662 1
0.0121773553104864 1
-0.201788725962769 1
-0.230456695072998 1
0.188645773833942 1
-0.0312192042092299 1
-0.139232237216564 1
-0.251352750014727 1
0.151712648763944 1
-0.136504999569832 1
0.198963904669461 1
0.0982677798795544 1
-0.090846039105532 1
-0.152511989492455 1
0.0831758682487764 1
0.108394096194233 1
-0.140304094829192 1
-0.177706482933019 1
0.153696248896088 1
0.243412712977076 1
0.106953410522025 1
0.212442610307099 1
-0.00215236708094952 1
-0.179965053123042 1
0.430599162571608 0
0.418258405270642 0
0.276885203265995 1
0.00157750824231656 1
0.00377438014048699 1
-0.00117465169771669 1
0.201642810694184 1
0.244085844269419 1
0.0784721023912089 1
0.0393433327349376 1
0.13683248985712 1
-0.245134713797118 1
0.0454052428173543 1
-0.0487567059383501 1
0.109460242437684 1
-0.0721157488860497 1
0.051858754719777 1
0.281054165478174 1
0.0506451686990551 1
0.339009839313209 1
-0.0844403855067861 1
-0.156113675810001 1
-0.406929932742166 0
-0.0699306725207464 1
-0.0539795106980542 1
-0.0720072424387223 1
0.0429959995632664 1
0.0225814711374923 1
-0.282088580988947 1
0.162674295765649 1
0.00403026436358744 1
0.0311401714627505 1
-0.138191823204981 1
-0.148645684662093 1
0.353254529861173 0
0.00905790828463218 1
-0.116755644053539 1
-0.407539702008473 0
0.0325341109867341 1
0.27642533540782 1
-0.225817605810813 1
0.059262593109841 1
-0.00661279717445106 1
0.0823026367761903 1
-0.129595202252928 1
0.34948038182048 1
-0.302662186813932 1
0.30814466848872 1
-0.228156907016632 1
0.0929978399394451 1
-0.178366021240918 1
0.219117794056296 1
-0.0794840565183744 1
0.447733210228261 0
0.0991851989579202 1
-0.0574168524317285 1
0.0668155222834119 1
0.062133209765439 1
-0.185820410464499 1
0.283341543222103 1
0.116284268554146 1
0.0757811483037987 1
0.258105099796937 1
0.269285852510135 1
-0.158806535314804 1
-0.0249593760787343 1
0.0257961082082967 1
-0.359324876094463 0
0.00203382358431765 1
-0.229608763073406 1
-0.0856409628435029 1
0.0795722446030842 1
0.172441504200383 1
-0.130445323458693 1
0.19145132414248 1
0.119135156285556 1
0.205633252659648 1
0.150203927972801 1
-0.0318357566033387 1
-0.091902376549098 1
0.078887184591776 1
0.141166858709043 1
0.156660267548451 1
0.0405260018552994 1
0.00473728768906279 1
0.146791530564782 1
-0.221369204941865 1
-0.141377540210948 1
-0.0460768783067438 1
0.18674455775989 1
-0.130763558868046 1
-0.097660849770957 1
-0.206026222785831 1
-0.0787298890623816 1
0.493767159917602 0
0.0783394688177871 1
0.186682329891585 1
0.0276189372608703 1
0.151335801484189 1
0.079519930790616 1
-0.176443008037827 1
-0.0452858466767568 1
-0.204916935826506 1
0.386053311367105 1
-0.142729280227655 1
-0.0946000005847938 1
-0.0981299403865293 1
-0.00674519325393699 1
0.171759385585096 1
0.299527846888252 1
0.346688030486942 1
0.0350262655410412 1
-0.168864699993578 1
-0.222498570219893 1
0.0895233496215169 1
0.0636377726786556 1
0.00646259420132987 1
-0.06898033059696 1
-0.117763181244948 1
0.0778942998838528 1
0.271345989917111 1
-0.0854479033593686 1
0.286562321004973 1
-0.0362292735715303 1
0.221010299429863 1
0.0324070032894168 1
0.413443653613028 0
0.128782623272504 1
-0.208072288497582 1
0.0799896472733818 1
-0.0515095923087736 1
-0.210274234536744 1
-0.277297309327472 1
-0.244267738134797 1
0.180270048171451 1
-0.0648804117390767 1
0.100812218116754 1
0.0357153108275173 1
-0.339951254105253 1
-0.406063881309709 1
0.0785638325313381 1
-0.393516783694326 0
-0.0302352518845387 1
-0.0496712337568979 1
-0.380420147683113 1
0.319182886681821 0
-0.145891665037877 1
-0.216714935765792 1
0.00146257199312597 1
-0.0634292388842817 1
-0.110822604220184 1
-0.0188969451801025 1
-0.0842859320519782 1
-0.119582300283374 1
-0.213706438877497 1
-0.04619728925899 1
-0.0209031572563687 1
0.172724508468046 1
0.0638397659794836 1
-0.203582311564215 1
-0.151482435702768 1
0.0311610915624796 1
0.0975525981599723 1
-0.143498126731874 1
-0.251717757440974 1
-0.0752894377867748 1
0.132867220919536 1
0.17819753143971 1
-0.030568610336293 1
0.227774654037393 1
0.0887359105189883 1
0.26011774257101 1
-0.0478898350425971 1
0.132195052342935 1
-0.015965278942542 1
0.0661462713514455 1
-0.247801052420977 1
0.075704737471844 1
-0.0643465101021143 1
0.09422524282486 1
-0.238458577176849 1
0.12752281327355 1
-0.135346359084338 1
0.0125331828904204 1
0.0730856873565685 1
-0.0175312532948488 1
-0.297043910672691 1
-0.158702772583732 1
0.0560542814840848 1
-0.045864419472821 1
-0.0784725327172045 1
-0.072264296682157 1
0.0811035965801863 1
0.0120781281388773 1
0.0527579290223536 1
-0.108419739355346 1
0.176449156125295 1
0.0375366185464255 1
-0.124451281030259 1
-0.103158213068505 1
-0.0760064112592599 1
0.132524321419544 1
-0.175955829686778 1
-0.165826050692058 1
0.310902133643685 1
0.00721373372373408 1
-0.14729499562321 1
-0.21331570816627 1
-0.19998798640024 1
-0.121541272180811 1
0.16137071852062 1
-0.25246523451095 1
0.000821940293057433 1
-0.260970393907731 1
-0.124048589417263 1
-0.145271710039881 1
-0.123008698520435 1
-0.0944519994159725 1
-0.0599768788751695 1
-0.191593914727434 1
0.136767607482748 1
-0.29444926726257 1
-0.102071766754311 1
-0.0292069009330618 1
0.243349128560514 1
-0.241641481370058 1
-0.311288048668616 1
-0.0541102164367247 1
-0.0253279146445689 1
-0.264652397394617 1
0.383641585658751 0
0.00101831687135801 1
-0.0372076186305635 1
0.450040604422577 0
-0.105006924608761 1
0.161707696648028 1
0.0838947601927256 1
0.00299466654658163 1
0.20400599781435 1
-0.163547598960869 1
-0.153847232397301 1
-0.408379097009635 1
0.102946037759753 1
0.125653993426215 1
0.229804709409628 1
0.200697521706919 1
0.313882330519781 1
0.186144353129178 1
-0.0771753221726256 1
-0.00956158286863019 1
0.0245276238557937 1
-0.0705977180115119 1
-0.168042547559934 1
0.0950400185184748 1
-0.123687117637908 1
0.063047802350547 1
-0.196327194430701 1
0.346017068884292 1
-0.0829661545036518 1
0.129234877305308 1
-0.114625624584242 1
-0.256592153586852 1
-0.368672821258771 0
0.11972879709833 1
-0.333012222958631 1
0.339174149858818 0
0.191321745994307 1
0.463557515629234 0
-0.095643870506824 1
-0.112543002181723 1
0.0752540119393744 1
-0.148727751479943 1
-0.235628075477314 1
-0.167142147864259 1
0.318814740062416 1
-0.0182189765880101 1
-0.0840018695695357 1
-0.179547639314502 1
0.299018627281611 1
0.209829485798627 1
-0.086165352443269 1
-0.0228726802408543 1
-0.119839532946814 1
0.10207458047146 1
0.38709515835959 1
-0.00227592218912613 1
-0.0350483546974052 1
-0.230145322169288 1
-0.279730066952445 1
0.114426318006283 1
0.306915962993359 1
0.227086663973328 1
0.206377444256479 1
-0.357046192362553 1
0.260385013119202 1
-0.21577713015152 1
0.190698667484118 1
0.248467796603434 1
-0.106387762098361 1
0.178356009203276 1
-0.257658433096713 1
-0.0847843683572335 1
-0.149250515963737 1
0.118821531117027 1
0.127802020231612 1
-0.0282947993172839 1
0.0180980022185482 1
0.0831531674922964 1
-0.293662256060159 1
-0.123808954345823 1
0.0901438094175759 1
-0.0914302794587653 1
-0.154737906468725 1
0.0178206271747008 1
0.0678401851697402 1
0.0145343830218076 1
0.0452426986233614 1
-0.0877178152571586 1
-0.0794230348141741 1
0.162405962786482 1
0.103053974017583 1
-0.177889302087049 1
0.0246735248282426 1
-0.376374846926568 1
0.211687866357275 1
-0.214934523121105 1
-0.251792946181715 1
-0.18762492159745 1
0.0787217755855276 1
-0.100531774200628 1
0.352342392894153 1
-0.0148712417115543 1
-0.0135494597984055 1
-0.232528423298852 1
0.0603373181734268 1
0.392042167393073 1
-0.116627524272455 1
-0.0909506595513527 1
-0.300152471891022 1
0.181132669634046 1
0.0758867358124775 1
-0.306721883722745 1
-0.0154006734457946 1
-0.0307712698779641 1
-0.370787034028638 0
0.291768163780051 0
0.0183309458774042 1
-0.201736915245892 1
0.154128176317776 1
-0.0127361000963616 1
0.00650213298918247 1
0.0294951827430828 1
0.167646538923766 1
0.063139778789148 1
0.103844559292288 1
0.0998887651274325 1
-0.104114813328985 1
-0.260615698287606 1
-0.303288760516764 1
0.316224473944192 1
-0.340671489608876 1
0.00661554392548692 1
-0.0948312816814478 1
0.00363391535327002 1
0.0344158564941877 1
-0.126948626953883 1
0.0597569181778313 1
-0.197804448176135 1
0.301143502262328 1
0.406159579187036 0
0.117099686325447 1
-0.0916630695761623 1
0.00425600109901009 1
-0.0823936415507237 1
-0.236541621659294 1
0.0107078957311369 1
-0.0760187232241894 1
0.0194437860820566 1
0.00887345347719194 1
-0.122722541954803 1
-0.169521451725764 1
0.443969413762684 0
0.140377337304927 1
0.244036358822164 1
0.0611378202929874 1
-0.281164883196836 1
0.087827721405246 1
0.28523945102738 1
0.0432492616148227 1
-0.125192705614418 1
-0.0133593875989993 1
-0.0438121111608 1
0.376910340058242 0
0.106443246786951 1
-0.381359157857357 0
0.201335019923022 1
-0.323069758834931 1
0.140383829555325 1
0.0450879270431758 1
-0.0909924363100489 1
-0.118289198157695 1
0.17874227770279 1
0.0768703151256142 1
-0.248241242391187 1
-0.0332663011107284 1
-0.326019933826772 1
0.0569481512227394 1
0.177547614970813 1
0.0396230608007783 1
0.0290974027025805 1
-0.013056315747576 1
0.279694637727431 1
0.0651494658796253 1
-0.113576651946991 1
0.00198483802521095 1
0.0394438934441599 1
0.134394903588059 1
-0.0678480930385318 1
-0.227630104039452 1
-0.147765936560688 1
0.380885476380177 0
0.114762265229061 1
-0.112630575282984 1
0.10541290427762 1
-0.0823823556153909 1
-0.129332115110255 1
0.116055847238763 1
0.0594711198389624 1
0.0131378995780908 1
0.0604749976693629 1
-0.0051660316818088 1
-0.00535862494388296 1
-0.0788736456038426 1
-0.282484307973868 1
-0.0983805971047061 1
0.319395965985811 1
-0.0830952679372592 1
0.307801675060103 1
-0.0345308609679038 1
-0.188534391237161 1
-0.113188399350002 1
0.107872521799656 1
0.274786054343604 1
0.0980213230284494 1
-0.0659839580752054 1
0.18036561887453 1
0.0866621372734636 1
-0.101782771255439 1
-0.142032065771839 1
-0.037285110664071 1
0.143495848263297 1
-0.211916383700824 1
-0.275981660248281 1
-0.0869671368895414 1
0.167130787806475 1
-0.00890191325368353 1
0.397091513140575 0
0.186185911982936 1
0.279864052571137 1
-0.0297308574762987 1
0.277120036842774 1
0.230583518692142 1
0.159899552042296 1
0.106383855149268 1
0.00129523082258123 1
0.205760813978809 1
-0.0100767656811793 1
-0.263181851382354 1
0.015504072497947 1
0.072252684065979 1
-0.290088227211719 1
0.0578252243094064 1
-0.111996939941374 1
0.326398319985437 1
0.0797101989916591 1
0.243616786619779 1
0.198335530727524 1
0.04266595320589 1
-0.105785274157093 1
-0.109030990100466 1
-0.0410829421620345 1
-0.193374500024297 1
0.218498291947935 1
0.123940244195376 1
-0.000709715317670837 1
-0.135379090798152 1
0.390210834296745 0
0.248058309162612 1
0.0140559288906624 1
0.0244690639902643 1
0.151608772045311 1
-0.0804227173157961 1
-0.135697441691179 1
-0.0778283726402072 1
0.099491303993656 1
-0.256300399908394 1
-0.0355376055067366 1
-0.264215059099349 1
0.155592837698243 1
0.120161634388836 1
-0.0210764162346716 1
0.153070975662641 1
-0.11437125070433 1
-0.225754592536753 1
-0.0829632986840888 1
-0.0471267389740893 1
0.149228874574396 1
0.0168093112981802 1
0.124457857864956 1
0.0172847805951348 1
-0.00634257902461424 1
0.169654519082436 1
-0.0798886088329878 1
0.0884599665133542 1
0.0552108611380967 1
-0.148309275747906 1
-0.415378949360853 0
-0.0233794644931276 1
0.0657206826466818 1
-0.28354407449457 1
0.387150118189585 1
-0.17314629060082 1
-0.0453004571900725 1
-0.141900702667661 1
0.169298408183402 1
-0.129198942954568 1
-0.0274803506314673 1
-0.199337147423534 1
-0.311584447660342 1
-0.244152055628878 1
-0.0822396758782801 1
0.0356762687792495 1
0.140680435488714 1
-0.154356257850893 1
0.0644864519828926 1
-0.165896835546297 1
-0.121053513684411 1
-0.155439618459669 1
-0.0161056080332439 1
-0.0385412714558896 1
-0.137536706562746 1
0.0654498424610665 1
0.24225065139749 1
-0.00307867843095991 1
-0.243512659948281 1
-0.313469598962336 0
-0.000350279145105853 1
0.201228820206899 1
0.143898070293641 1
-0.243688293540492 1
0.0427721702708966 1
-0.0189317584325673 1
-0.0431512279532333 1
-0.369345007144496 0
-0.109749767477219 1
0.0374054557028078 1
0.154862803344994 1
0.0213754014592486 1
0.0799075905481052 1
0.0924459897205199 1
-0.204868563113007 1
0.0236238471061157 1
-0.00264223179641442 1
0.0487028222270225 1
-0.176509856212073 1
-0.0686263403840692 1
0.100420364175403 1
-0.0198653239647159 1
-0.265917991880555 1
0.00084534640461183 1
-0.237982766403645 1
-0.0433995256456287 1
0.0510947572998838 1
0.161723404122789 1
0.114454385664371 1
0.0342244692348936 1
-0.18339424071334 1
-0.0535833652431655 1
-0.0842332307963285 1
-0.0855554551865791 1
0.0291429004360288 1
-0.0179843400960779 1
-0.00628158373834224 1
0.0190795480874862 1
-0.16019023008101 1
0.211698348139677 1
0.153394514826659 1
-0.415237113458604 1
0.152583787794828 1
-0.346689156411839 1
-0.249455399892547 1
0.0311822410801692 1
-0.253158124283698 1
-0.249976965171727 1
0.00155011223854404 1
0.111318966451638 1
-0.0211568118107096 1
-0.00572376845972515 1
0.215442557598047 1
0.0454854784816525 1
0.0468197654056682 1
-0.225784529330957 1
0.313749624958824 1
-0.0995510270117989 1
0.0570276798802469 1
-0.0741597929053896 1
0.232689340969792 1
0.14643408703291 1
0.184846844340018 1
-0.00826205658545329 1
-0.18839483094953 1
-0.0380772473897151 1
0.0103738588486436 1
-0.0700528700712367 1
-0.0990994201924659 1
0.0370918076323964 1
-0.234126474439645 1
-0.146511636088827 1
0.00636132058113881 1
-0.553371370050706 0
-0.15631501726128 1
-0.0135391519278114 1
-0.0836093799937834 1
0.270726807656139 1
-0.33826138875836 0
-0.192136117264129 1
0.311737705558823 1
0.0124827225018879 1
-0.183652054592681 1
0.210314420836301 1
0.0490092752536768 1
0.157312131484312 1
-0.154005344354482 1
-0.164977069528471 1
-0.120150667318985 1
0.302258361439169 1
-0.183652685479422 1
0.305278350891048 1
-0.115698678520218 1
0.0511436872168664 1
-0.30224906337804 0
0.265760708142522 1
-0.184143669354168 1
0.0148485921364327 1
0.212934948324238 1
-0.0626901359142264 1
0.0920659195843717 1
-0.0952914724211499 1
0.075073528285152 1
-0.0889807429345846 1
0.167336069555168 1
-0.0331999136784099 1
0.0830022613146389 1
0.155711817716786 1
-0.0217156165868171 1
-0.101456237417531 1
0.153912574179666 1
0.202424954722369 1
0.0465822181728639 1
-0.372315783461738 1
0.197996740093852 1
0.126017352104673 1
0.134867061196534 1
-0.0190133952749108 1
0.216892644456156 1
-0.0650770481470572 1
0.0522497378537089 1
-0.0687593515734292 1
-0.16278831078096 1
-0.307432663423213 1
-0.0903265063641393 1
-0.0505460799269511 1
-0.314797528328112 1
-0.350915528475203 1
0.0202791988642027 1
-0.272562056988154 1
-0.0142003365283606 1
0.235123933985686 1
0.192220802556985 1
-0.0456102387437074 1
0.064126975990831 1
0.20280821957811 1
0.182464989060879 1
-0.327971880339244 1
0.0469830088647744 1
0.0753367779569834 1
0.154617157249963 1
0.0842817904487021 1
0.0483651077371412 1
-0.145331279638956 1
0.0389523916628429 1
-0.044822357704571 1
0.0313969846776671 1
0.0351380586146156 1
-0.0133988861313925 1
0.052497641323521 1
-0.0947077381795913 1
-0.408176426741309 0
0.179751794015012 1
0.152552329722964 1
-0.145510438240674 1
-0.0359013186496188 1
0.0122733883747406 1
0.374333249446137 0
-0.166626934018239 1
-0.111325614434466 1
-0.0547496680552149 1
0.208948938639045 1
-0.0587292323897436 1
0.307653005052692 1
0.239025127629826 1
-0.100023076890183 1
0.046467957615463 1
-0.230339449288412 1
-0.0215642028692422 1
-0.0636362865008028 1
0.155810533494733 1
0.104277568179419 1
0.0751031067908149 1
0.118003413574586 1
0.0558287766472887 1
0.0397429975692095 1
0.0208242370920058 1
-0.313643381530027 1
0.379795489173438 1
0.280652696568851 1
-0.129024646616876 1
-0.0243473614969884 1
0.362943830425489 0
0.09399944491367 1
0.115899849097042 1
0.06236901626748 1
0.0191887342027972 1
0.00110534331498898 1
-0.13657813733277 1
0.16423321547599 1
0.287463939708127 1
0.0894340945729787 1
0.0403076109594714 1
-0.0460060309985026 1
0.265458498919397 1
-0.102541624035761 1
-0.0218582851411627 1
-0.166747950988095 1
0.0866946411712278 1
-0.192721268214146 1
-0.00712541592710329 1
-0.0832098793474035 1
0.0576280333047908 1
0.124012053091255 1
0.0161278868941706 1
-0.0625175160560538 1
0.0701628787987801 1
-0.0381726046015448 1
0.176211904623033 1
0.0525709909263954 1
0.065046764529231 1
-0.0780444941602181 1
-0.238537831723899 1
0.150376558520359 1
-0.0299894202331368 1
-0.222228257168736 1
-0.17926176207456 1
0.0336648907531482 1
0.275060099451939 1
-0.116914904667149 1
0.171311738235545 1
0.0293007386185018 1
-0.21202564971765 1
-0.10241845043242 1
0.324235598668589 1
-0.0845024410402767 1
0.144126495071567 1
-0.178794349735017 1
0.224287259413839 1
-0.00669294973357743 1
-0.0193986859539401 1
0.00775363865577551 1
-0.343124456278428 1
0.10071263692848 1
-0.294403605053683 1
0.22119389927296 1
0.286488377065577 1
-0.458358782149428 0
-0.181238477692731 1
-0.0673552945783616 1
-0.235244938092788 1
-0.0872882301166864 1
0.179466484672602 1
0.0700395418555438 1
-0.0607049736311013 1
0.0384556067663639 1
0.241805700540567 1
-0.0837036755836728 1
0.244563298815158 1
0.127399106088998 1
0.217442091478656 1
0.0242052043667028 1
0.438505811755472 0
0.0617302804148274 1
0.279898775704908 1
-0.237945773193804 1
-0.0842933318398683 1
-0.0545529945284822 1
0.289162277770638 1
-0.062272149884969 1
0.225960335543399 1
0.0860597684080661 1
0.3019652431729 1
-0.0349400073216031 1
0.149444037350145 1
0.195126326627538 1
0.182854145455186 1
-0.0367536497611909 1
0.0516302053383349 1
-0.0336882347911951 1
-0.00181803265656846 1
0.0125869624015182 1
0.144467232240753 1
0.232950046814698 1
0.201569591308483 1
0.0202325694097441 1
-0.106557095055602 1
0.140551152523979 1
0.0311226491926519 1
0.293868079600744 1
-0.065898672207731 1
-0.0618270273553992 1
0.0288232373970572 1
0.0591796612546329 1
-0.103921816129004 1
0.0115554960332487 1
-0.022846068664552 1
0.106819306409384 1
-0.142378064636231 1
-0.137243842111994 1
0.168752776857565 1
0.270669279652114 1
-0.421629833676378 0
0.19272231670227 1
-0.00563065461888816 1
0.288862760895082 0
-0.29075293630331 0
-0.110072205729118 1
-0.185471475237191 1
0.0270419649477521 1
-0.0241664940488237 1
0.167874550475929 1
-0.150490773908047 1
0.12222105223474 1
0.211329570598793 1
-0.0153871484216862 1
0.377892143015 0
0.00997630668692884 1
-0.0170287338182342 1
0.114577439439889 1
0.44148050905589 1
0.125695228688545 1
0.204331035599227 1
-0.327217686507746 0
-0.0744013446578942 1
-0.24996659339153 1
0.107127439720071 1
0.054161966655708 1
0.208409541858525 1
0.181857508417351 1
0.0155697305864986 1
-0.0846741470145091 1
0.080924398044264 1
0.0657713103909099 1
0.287285942751903 1
0.196429506149311 1
-0.0310466273569508 1
-0.146239132613211 1
-0.0203675642842544 1
0.002596506831813 1
0.213808161260101 1
0.163169035249298 1
0.0932025553593149 1
0.265038822919231 1
0.180322029088468 1
-0.20332578408107 1
0.0905486167914481 1
0.0503932958608217 1
0.220216530403042 1
-0.197608129190988 1
-0.0158381994054214 1
-0.184095066583665 1
0.257387409587249 1
-0.214928787397821 1
0.109185954394925 1
-0.158406114777938 1
-0.0112673302188322 1
-0.189969027768646 1
-0.0315553789795946 1
0.0598501286760577 1
-0.129870517750587 1
-0.0714299870713347 1
0.184840131303079 1
0.0155351095656752 1
-0.0428583284749882 1
0.174184185242726 1
-0.0584024597185191 1
-0.139129036450531 1
0.0905137701291542 1
0.173603285117363 1
0.130652816192319 1
-0.0657519701639563 1
-0.199020495781775 1
-0.0839482007223799 1
0.0275535182892121 1
-0.0358186411683033 1
-0.0925042473225246 1
0.0887428766705304 1
-0.077838280878322 1
-0.10700232948653 1
0.0369379695730941 1
-0.135268428728365 1
0.175302411437318 1
-0.0104875554496518 1
-0.00473889188282686 1
-0.00847417412958735 1
0.113412078010642 1
-0.0726671358490743 1
-0.271263833932172 1
-0.318204145329279 0
0.169743312630481 1
-0.206598457478358 1
0.0097943354898624 1
0.00210100903802211 1
0.127677457539547 1
0.280424450140711 1
-0.318551746985032 1
0.302578316230592 1
0.194584513026595 1
-0.0878206949646566 1
-0.0763742972419063 1
0.290237465374701 1
0.09750820505778 1
-0.365747353418503 1
0.0100327767317896 1
0.280284691665905 1
0.201828251097556 1
0.0972494420025412 1
0.416293727776837 1
0.294110572180448 1
-0.134678676200256 1
0.0756621487042368 1
0.0260042103572855 1
0.032374459365556 1
-0.364443030431201 1
-0.114556214872769 1
0.0616838295117088 1
-0.038280527309819 1
0.251602685754413 1
-0.19706547029602 1
-0.0213099137424068 1
0.350056657833813 0
-0.0781416158618464 1
-0.186721506259424 1
-0.169226884671313 1
-0.171598355928513 1
0.0949182710095452 1
-0.0525880846361823 1
0.258536199735224 1
-0.0479692395286708 1
0.265075625517991 1
0.431951926742066 0
-0.171783581162622 1
0.00787759523543348 1
-0.00259263966303536 1
-0.11454054098286 1
0.135140762191105 1
-0.155062615623125 1
0.0560133395550073 1
-0.0340688935375136 1
-0.0626381615587006 1
-0.03459722392845 1
-0.20493785142662 1
-0.0756345243679402 1
-0.1084654838615 1
-0.0953931189224424 1
-0.224254201247339 1
0.116152385988201 1
0.426053366258877 0
0.109202155150457 1
0.0164488315378088 1
-0.0698980730804404 1
-0.109805405198573 1
-0.116720649094486 1
-0.246845241356367 1
0.208793453372979 1
0.0938694276965785 1
0.159556494595351 1
0.153516383331716 1
0.0336094649574727 1
-0.217478388760004 1
-0.18421928459706 1
-0.200130829976266 1
0.196524926815981 1
-0.16757587597644 1
-0.055444734669746 1
-0.177360604071685 1
0.277582369712922 1
0.0458536102909911 1
0.0333423358362847 1
-0.176748850045035 1
-0.272105177271257 1
-0.18706216103155 1
-0.204102227521496 1
0.40613912515022 0
0.209838264424528 1
0.00452165277332697 1
0.164560778513833 1
-0.0497547425670159 1
-0.160916899192486 1
0.599913161329878 0
0.173204571048953 1
0.00909882697943185 1
-0.162864685958848 1
0.247108448693546 1
0.0357119908845632 1
-0.0849924174568276 1
-0.0895983396635247 1
-0.342306289937544 0
-0.306860091561574 1
-0.00674884763438052 1
-0.330826937540727 1
0.249163972199421 1
0.0730110841560722 1
0.0470455672897265 1
0.235129403684499 1
0.030297518973844 1
0.166773332420932 1
-0.0949431798690112 1
0.0375958643380308 1
0.268065067468602 1
-0.057070097113524 1
-0.322794450244515 1
0.320001183961726 1
0.438030196856113 0
-0.0608106300838337 1
-0.0264941845410946 1
-0.188434335637494 1
-0.307254991191718 1
-0.545522568723485 0
0.214574621065127 1
0.230000340334113 1
-0.0389106550135732 1
0.0597169696016705 1
-0.0141076440800002 1
0.106984187112885 1
-0.0459973137254729 1
-0.0213799239747408 1
-0.180202046505262 1
0.0226037765162405 1
0.151994743426154 1
0.0391728202744862 1
-0.200590140222756 1
0.0832101954376417 1
-0.126108239532094 1
0.076727189180004 1
-0.219922539848131 1
0.297746761479592 1
-0.195290934092935 1
0.00394506812367079 1
-0.0249075718390867 1
0.25043352759693 1
-0.260081563991511 1
0.22090294804502 1
0.028905373603859 1
-0.0510946210223798 1
-0.225741625868318 1
-0.0196351068599178 1
-0.0555781698835753 1
-0.24496530274063 1
-0.188870763206326 1
-0.104012123194644 1
0.122609861144766 1
-0.21769704348844 1
0.127497477324059 1
0.0958266450743433 1
0.128823930813558 1
0.186558081207278 1
0.0455236033396445 1
-0.0915798522929959 1
-0.255616700774225 1
0.151796610740621 1
-0.0986789799681067 1
-0.104757324319648 1
0.0397089059892732 1
-0.192560245366529 1
-0.287708029460936 1
-0.11725959480648 1
0.0842809819977767 1
0.0197207776604661 1
0.315795416728017 1
0.263837688081148 1
-0.116708052562503 1
0.156612206047083 1
-0.16708634996425 1
0.257860112532923 1
0.24775763657556 1
0.066205224562548 1
0.206289224660538 1
0.129807020592064 1
-0.308091472365722 0
0.356363471251956 0
0.01573154823332 1
-0.259162805535161 1
-0.0875830411052767 1
0.155055005781588 1
0.242080252887158 1
-0.200830110208066 1
-0.0360482332297375 1
0.3129416268761 1
0.203359924057946 1
0.0278689590932573 1
-0.0824938620563184 1
0.350866309986224 1
-0.0337693976085841 1
0.332284916262418 1
-0.219190093185228 1
0.0603407135021471 1
-0.247850654094168 1
0.246359403151929 1
-0.105146248290828 1
-0.346969865086348 0
0.479039649716887 0
0.0339675960101784 1
0.136755387133225 1
0.158808842200425 1
-0.17462082669786 1
-0.420705008249465 0
-0.11442877366357 1
-0.183940333260139 1
0.0328781568703094 1
-0.0225467289990901 1
0.176195657400377 1
0.230118923473548 1
-0.123012241541029 1
0.433051020931872 0
-0.229241630919248 1
-0.116827930876893 1
-0.136712085388602 1
0.207642093511985 1
-0.247686766612667 1
-0.144216667178024 1
-0.0346533370310077 1
-0.0559408931112309 1
0.187071709930921 1
-0.0368033512501711 1
0.00884168463371407 1
-0.088698461341489 1
-0.257267090954562 1
-0.389939338418217 0
-0.394191156286627 1
0.190636544702707 1
0.0735968305128392 1
-0.254134547048026 1
-0.0245136960115755 1
-0.0466653386072433 1
0.164025168218592 1
0.423790992875404 1
0.421269012695761 0
-0.131969802735839 1
0.0618230098477515 1
0.127917235003729 1
0.0369115035397035 1
0.0809988751299867 1
-0.208432057960526 1
-0.287158478499286 1
-0.171087540983194 1
0.148762941192796 1
-0.0376682560095131 1
-0.0597782166213171 1
-0.0576238303922154 1
-0.0385880852431385 1
-0.160003014532333 1
0.0648870382628451 1
-0.183915906967981 1
-0.106586660660134 1
-0.158978558319822 1
-0.0569876877339818 1
0.290796008144734 1
0.14893606193194 1
0.0939556014470727 1
0.088423532117151 1
0.485640787746948 0
-0.21966495150295 1
0.108846165463343 1
0.243745074843824 1
-0.143331557786348 1
0.0388224829894148 1
0.148085851150888 1
0.0921065909320942 1
0.00178950337617606 1
0.267772223342463 1
0.123673397959486 1
-0.283752231031333 1
0.173459638249177 1
-0.425816577996133 0
0.100767457330108 1
-0.123568133867026 1
-0.14373246952586 1
-0.0682164724872236 1
-0.39911263486524 1
0.0796936283527241 1
0.183384679042189 1
-0.115295911870623 1
-0.325018304561237 1
-0.0298988537943539 1
0.0324244740869396 1
-0.0793226558649704 1
0.459285889007275 0
-0.136937721163608 1
0.267231929726739 1
0.0286213126962776 1
-0.0471183155478816 1
-0.0534564037057421 1
-0.0360409404792288 1
-0.311326343652743 0
0.149436555907311 1
0.352562636154209 0
0.0542415503268682 1
0.0429332471769432 1
-0.197542472344231 1
-0.0304679093327803 1
-0.0045731984145651 1
-0.137642752552986 1
0.100708114151819 1
0.0276847933823867 1
-0.0250211272304684 1
0.0349028228800642 1
0.171160605186368 1
-0.00622257375285608 1
0.0168167838043342 1
0.106176671514657 1
0.0306903653112905 1
0.143337716082014 1
0.0566965579862128 1
-0.212845142005717 1
-0.0937976272532929 1
0.0329439026616504 1
-0.0300942207906217 1
0.0632636421428544 1
0.0862739109760604 1
0.184818509698041 1
0.172235130668483 1
-0.183751017096333 1
-0.0843587237349713 1
0.201342717542752 1
-0.0163713038832863 1
-0.185761563141313 1
-0.218327833117738 1
0.0321888555609747 1
-0.198224966040956 1
0.260826961928135 1
-0.254079873119071 1
0.108331297899738 1
-0.167599014054731 1
0.354600995968613 0
-0.392831772995611 0
-0.186837216238915 1
0.0497621820961553 1
-0.0722076168821774 1
0.00319681309830089 1
0.241494819991699 1
0.0893963738276152 1
0.169768777072295 1
0.0258976546467379 1
-0.169077367148669 1
-0.0424443506665517 1
-0.195475876523033 1
-0.281301531403717 1
0.131550902649094 1
-0.19615938832424 1
0.072281034198605 1
0.0684364318830573 1
-0.106602311027488 1
0.355997497419036 0
0.12354074952648 1
0.0113435133110383 1
-0.123974465410223 1
0.31544599830633 0
-0.16381365084133 1
0.0821711911950199 1
0.110787645946362 1
-0.160164460064153 1
-0.0378637636113419 1
-0.103206187401663 1
0.27524109213997 1
0.0432885387530816 1
0.112135535924358 1
0.268265778060374 1
-0.096719202150061 1
0.107977923060626 1
-0.068164388327501 1
0.239094651249774 1
-0.0976667475377448 1
0.118730595053735 1
-0.209347160000147 1
0.0105791054261382 1
0.103980105053189 1
0.117788856003216 1
-0.225697072625628 1
-0.316384339305225 1
-0.231900401813539 1
0.122698307546696 1
-0.0708453065547038 1
-0.0443877207704266 1
0.477129389683094 0
0.0754428577063148 1
0.263321364993174 1
0.155077691286295 1
0.0177203405892764 1
0.13396477163928 1
-0.0977520091901266 1
-0.00564618314349696 1
-0.165578577524495 1
-0.0317184709596943 1
-0.211891505615758 1
-0.0135830348688359 1
-0.196369847270176 1
-0.245270980950928 1
0.094074618171258 1
-0.245309200675656 1
0.0128455181787461 1
-0.0210336914939483 1
0.0113355186151247 1
0.0606887719919726 1
0.100165769423539 1
0.0503256150880419 1
-0.345324735447815 0
-0.082267326831425 1
0.333381743692874 0
-0.117508355905172 1
-0.308063541885149 1
-0.252311825106165 1
0.0323656676597576 1
0.137876455698628 1
0.373274976150759 0
-0.0878657643806049 1
0.109171866347467 1
0.200720770037216 1
0.0556923072880559 1
-0.0790318888234978 1
0.0722330640634914 1
0.0904144061221182 1
0.173104983200473 1
-0.016895176043915 1
-0.12217601241518 1
0.295814633745289 1
-0.0657464181611824 1
0.0770777691812222 1
0.0427516580237597 1
0.0261350566825336 1
-0.155694144675948 1
0.0142827064415833 1
0.103799137466644 1
-0.125783947415109 1
0.0855481168282865 1
-0.24566449478798 1
0.263365553397459 1
-0.0584867286177856 1
0.0876083757790428 1
0.0070207424492823 1
0.0653394255851151 1
0.0397686084449594 1
0.0453893937633691 1
0.0413699021869217 1
-0.0526273989494771 1
0.201244187860513 1
0.0813637597063912 1
0.15479369979857 1
-0.351687474498412 1
-0.053418672121465 1
0.0242532626165154 1
0.13496189519155 1
-0.255216882846769 1
0.246199011744999 1
0.134880521518787 1
-0.00962836067141679 1
-0.0815544966276972 1
0.0116982189136877 1
0.0943908078124044 1
-0.24582231660185 1
-0.0676151396114912 1
0.15912462371472 1
0.121191475043672 1
-0.242919558855775 1
-0.228250280133818 1
0.206520069449159 1
0.0277559258190425 1
-0.369485594937144 1
-0.0397870802074326 1
-0.0169533057310802 1
-0.223077849374916 1
0.0951760934468423 1
-0.0806443446182086 1
-0.263448238038673 1
0.246566103005026 1
-0.0414473488559454 1
-0.168723976282061 1
0.081827972471168 1
-0.283626097966919 1
-0.0641072736994273 1
0.30685365383266 1
-0.140291001227799 1
0.0417654432228035 1
-0.0757157054088827 1
0.163771227277584 1
-0.0100852995380211 1
0.154612272957542 1
0.151020757223655 1
-0.301913873893662 1
0.0802535707437738 1
0.272820875591308 1
-0.352771965238193 1
-0.165186349650831 1
0.216406584920629 1
-0.308097324265618 1
-0.259393730352572 1
0.296216887385761 1
-0.460408425206442 0
0.265730308332859 1
-0.108264014270639 1
-0.0695590481468481 1
0.0771374108829773 1
-0.0785732393578513 1
0.0399625023657818 1
0.11277928533753 1
0.349318931817794 0
0.0639190768295384 1
0.1753048208693 1
-0.0501382797934239 1
0.0918791886714657 1
-0.00967580224915201 1
-0.0632355565427368 1
0.270389077890864 1
-0.406960707134216 1
0.100906960462146 1
-0.187975351019174 1
0.205187153871367 1
-0.206813385373926 1
0.152399728582376 1
-0.230235503118945 1
0.177892319605994 1
-0.503392463184251 0
-0.00598852948908318 1
0.424500546063337 0
0.0183775465859651 1
0.121335484510332 1
-0.284481466115457 1
0.0416149203546613 1
-0.176445154068942 1
0.0498873247014086 1
-0.09955506781624 1
0.0806609927310718 1
0.127579330118371 1
0.0906909603432165 1
0.0118903027077994 1
0.385483550833971 1
0.342597222257619 1
-0.166415166115834 1
0.021111296130015 1
0.037973154953036 1
0.356092022881476 1
0.282317668333022 1
-0.228943864575781 1
0.136527532545809 1
-0.185641695354381 1
-0.179502326308907 1
0.0811246609351624 1
-0.0527689212606838 1
-0.2124319844209 1
-0.099724073167237 1
-0.163377148815948 1
0.0758372209875964 1
0.205967368561407 1
0.0530853519633206 1
-0.256380029608084 1
0.236111419383757 1
0.0296315959474047 1
-0.0375387325139244 1
0.214867283083811 1
-0.0900650430412776 1
0.121624818470656 1
-0.082295641471492 1
-0.0579960437189976 1
0.205623764708032 1
0.159097251516056 1
-0.412460708621502 0
0.0220910134004656 1
0.207921842685732 1
-0.390104996462402 0
-0.0182607939264525 1
-0.144929177146794 1
-0.00686680239844777 1
0.0804720661204382 1
0.238727241996652 1
0.180801986301923 1
0.120173282514472 1
-0.0617722326314539 1
0.300041811662598 1
-0.0193697844488335 1
-0.149651337585092 1
-0.261406388298344 1
0.00258758043900738 1
0.333663132693794 1
0.0377107192042513 1
0.00601544660637544 1
-0.0389003560969814 1
0.173358117063927 1
0.376883172893388 1
0.0769750565309388 1
0.180662972919664 1
-0.321745749369375 1
0.1212725076987 1
-0.0218123998441123 1
0.343321342058283 0
-0.11377472107502 1
-0.0560830490998979 1
0.141214541790012 1
-0.169114682851936 1
0.157787754676455 1
-0.00770689069317555 1
0.00249952701709878 1
-0.0952122283888576 1
-0.0890710411040064 1
0.135032118966927 1
0.188496129935462 1
0.0726870201577849 1
0.134894621410927 1
0.0511188179549173 1
-0.0301803018781405 1
0.151940908105794 1
0.151633792355713 1
0.406223910166439 1
0.0293324009210412 1
-0.57479087636315 0
-0.0924084125690221 1
0.280408346550944 1
-0.163919985184167 1
-0.157590698450946 1
-0.0741601608346976 1
-0.160278907952103 1
0.214970406517054 1
-0.119763565703033 1
0.143410094206656 1
0.0298685352800664 1
-0.129717760447813 1
0.0165863752402297 1
-0.176652502603709 1
-0.0862766230851622 1
0.037124520530344 1
0.247046030536867 1
0.28852856918361 1
0.0498949919146757 1
-0.211868936192564 1
-0.0801994857670443 1
-0.266063463326185 1
-0.0400972089742604 1
0.0963084368615656 1
-0.128675071220748 1
0.20696977360206 1
-0.0478704902626999 1
-0.112982086163801 1
-0.0722614647801959 1
-0.159191977356286 1
-0.0243844979728561 1
-0.163148431304324 1
0.23676425802641 1
0.359333289912206 0
-0.0333766020378831 1
0.0598351249105479 1
-0.282887854105742 1
-0.0881682544271036 1
-0.233261850964017 1
0.0893598990801557 1
0.123337293484714 1
0.174093825938648 1
0.0726961794977135 1
0.197103469055101 1
0.00830276974629333 1
-0.219498253497029 1
-0.0695257128098245 1
0.155945520627437 1
0.0515957911843297 1
-0.287278867062105 1
0.0784808438306172 1
-0.0557837943793586 1
-0.170930363079214 1
-0.0257834489455975 1
-0.0821624458086894 1
-0.0260913926378004 1
-0.0588320900983556 1
0.0342939557687456 1
0.0953731964433453 1
0.112224758487583 1
-0.00649313676482022 1
0.022384390786341 1
-0.125348095935683 1
0.181791288155693 1
-0.125698112792661 1
-0.0161737090200161 1
-0.219223880703702 1
-0.167056252746919 1
0.0931852830191229 1
0.0568974258862094 1
-0.138189679444673 1
-0.243982878054514 1
0.21769365450104 1
0.0477025173757753 1
0.0846553184429261 1
-0.148014777710165 1
-0.20922459010944 1
0.0460492480162732 1
-0.0172085424192398 1
0.0609128745135558 1
-0.0145867834130101 1
0.13009908958928 1
0.418990395449438 1
0.268934446708516 1
-0.265848113253436 1
0.15774656654521 1
0.232758349501411 1
0.166954881129289 1
-0.0300506545522168 1
0.000309185160790364 1
0.109865118518288 1
0.0356946347125679 1
0.0516936524651806 1
-0.137704532966929 1
-0.300861127317818 1
0.17405421567411 1
0.150819786667179 1
-0.219680671876332 1
-0.0956653654980873 1
-0.155486251430607 1
-0.152761857558448 1
0.263637455707727 1
-0.0168548902868764 1
0.401522445968843 0
-0.0417311406835659 1
-0.279076444413904 1
-0.132760777534971 1
0.110212911324475 1
0.156771059523709 1
0.0635581483391578 1
0.111256411947238 1
0.158894120894745 1
0.406607091019457 0
0.0847124724560089 1
-0.138176215318359 1
-0.0147906854509209 1
0.0129262217879771 1
-0.0266949831733676 1
0.107534388621076 1
0.0600416029141545 1
0.0405108596572929 1
-0.0943808571202968 1
0.0913049597369478 1
-0.0385384200462793 1
-0.152780160358062 1
-0.111287230288032 1
-0.124364428247786 1
-0.38995114649139 0
-0.130677389862796 1
0.0342578287244571 1
0.137685629922576 1
0.0353562289625378 1
0.196400454074417 1
0.412863861257623 0
-0.43498695780551 0
0.00460914892846807 1
0.235424732072537 1
-0.171702747099604 1
-0.245659474857388 1
-0.281638722352979 1
0.100277212141946 1
0.123415667555275 1
-0.273638564959625 1
-0.0335228774988411 1
-0.147878697053593 1
0.103598990723403 1
-0.0206319456835868 1
-0.131312009813923 1
0.118138670833084 1
0.182314688296388 1
-0.201824313735469 1
-0.181157237093347 1
-0.0799790242217766 1
0.470100077877667 0
0.130149277644853 1
-0.088666956070527 1
0.166262050496128 1
-0.195681141408296 1
-0.0913849758425902 1
-0.00457243315637623 1
-0.269356388638 1
0.000162572681958829 1
-0.146633188191601 1
-0.0658233200432528 1
0.010280614222109 1
-0.147407847400049 1
-0.0775855129541319 1
-0.0696365641748122 1
0.00557410510258112 1
0.170014418591882 1
-0.0467201442002683 1
0.180450893581425 1
0.0331542254611128 1
-0.117071492552105 1
-0.00223780750596375 1
-0.300292339271912 1
-0.0509951300706218 1
0.151042172456891 1
-0.171088522143882 1
0.353781797565872 0
0.102083689948937 1
0.0140439133055329 1
-0.236887816948124 1
0.443567003132325 0
0.181708720654913 1
-0.124669468105865 1
0.127714530384019 1
0.212632319698042 1
-0.0922204561008 1
-0.00735380105970392 1
-0.305247569483714 1
-0.251407141841851 1
-0.195253264765195 1
0.120466407720838 1
-0.265200122706586 1
0.232661604512995 1
0.136909400703636 1
0.0360591166528543 1
0.137926112060104 1
0.10708418659539 1
-0.270701211312024 1
0.214636646898591 1
-0.00204175461470693 1
0.105064340057114 1
0.030911066153669 1
0.10632120024184 1
-0.143256525704593 1
-0.0391578343759279 1
-0.190209115866846 1
0.0778370547972582 1
0.0425885104764076 1
-0.131619559405534 1
0.119444055173104 1
-0.0566919848436485 1
-0.0380850453328324 1
0.0805102987482962 1
-0.0820152724333943 1
0.0467302387579465 1
0.0266320195298908 1
0.0704155018485029 1
-0.190874142300827 1
0.313748925868473 1
-0.0204464242450425 1
0.106913160522875 1
-0.0924088185853916 1
-0.155255905777035 1
-0.0594571459686942 1
0.17246896337566 1
0.0915474217099052 1
0.217365399698924 1
-0.0528099416837447 1
-0.083426126425034 1
0.134263016958959 1
0.0546731715929068 1
0.23737392105888 1
0.135720608047239 1
-0.0774191721475983 1
0.131971483523897 1
-0.0640828378006632 1
-0.296804670044006 1
-0.114671554895934 1
-0.116652039569717 1
-0.0196775736921673 1
0.185212901445532 1
-0.0487430120165557 1
0.0103634344285445 1
0.0927394154169278 1
-0.164422783714099 1
-0.0109069031697775 1
0.263851751769526 1
0.0952307468139055 1
0.167345879548747 1
-0.180193277899309 1
0.175556339396152 1
-0.120217121310791 1
-0.223977886654304 1
0.0155274185958169 1
0.128679112930024 1
-0.0473089026249498 1
0.131850093383996 1
-0.0531839635486513 1
-0.116111288621665 1
-0.0738775328434541 1
-0.0532334039355822 1
-0.203539078181393 1
0.086480028446545 1
-0.0729535439786319 1
0.131046153941534 1
-0.0202715336736176 1
-0.209053942509319 1
0.388712810270095 0
-0.240256021555849 1
0.184011531778465 1
0.0359821119281087 1
0.0693168702424726 1
0.183009765282142 1
-0.180762080081089 1
-0.236246301454221 1
-0.201459017029522 1
-0.270743446454147 1
0.0796841974957407 1
-0.466086752631848 0
0.158964142548836 1
0.0860893369839534 1
-0.285386032073087 1
-0.0441222878970352 1
-0.224435659148675 1
0.0839589839133746 1
0.0562987849479736 1
-0.140309842345128 1
0.0998497456011026 1
-0.199619221592838 1
-0.146549882479093 1
0.0807003095916454 1
-0.0163198412355698 1
0.259094450140044 1
-0.202877950287918 1
-0.101196863999445 1
-0.309335086257075 1
-0.00771398366889055 1
0.130292808208519 1
0.277633228059832 1
0.0673630634774817 1
-0.196785033533798 1
-0.00406568589616867 1
-0.258881044009161 1
0.0896313094241176 1
0.246166605103508 1
0.234773371961111 1
0.236507760541402 1
-0.0343576133226518 1
0.158434756817424 1
0.0587766296691694 1
0.260299846654542 1
-0.0755466898531395 1
0.0140810549679934 1
0.12931719070654 1
-0.231610542566736 1
0.435925497966999 0
0.0885404797953868 1
0.00111354424859157 1
-0.608788395800168 0
0.372554878012881 1
0.122935959031476 1
0.039158526968428 1
0.317713920304371 1
-0.149464204607177 1
-0.235106615460608 1
0.065189122500211 1
-0.168553946987276 1
0.350711854664076 1
-0.148852129651866 1
0.287395115037729 1
-0.362329245010802 0
-0.0261149419693845 1
-0.305559874387576 1
0.129230158136737 1
-0.308009303259029 1
0.183886931624026 1
-0.137079135827625 1
-0.0768928001860768 1
-0.196895124031269 1
-0.220956602217229 1
0.297965320765207 1
0.104755767454708 1
-0.0653972697913011 1
0.20089985979831 1
0.101833867405389 1
-0.279992938086839 1
0.146134108823789 1
0.0498669788573847 1
-0.406834979902778 0
-0.147699331986303 1
-0.170009931667484 1
0.283432255175498 1
0.44654907298782 0
0.0958048153730911 1
-0.18457110364972 1
-0.0456115358237146 1
0.209378262239947 1
0.126909324092272 1
-0.286628342074364 1
0.0148019653294454 1
0.0787809805803146 1
0.328131944522027 0
-0.0568615695548269 1
0.161585673275755 1
0.0503737252402117 1
0.0783593305413696 1
0.322847180199661 1
0.135305075369059 1
0.0439349048495315 1
0.254641454724616 1
0.37299546719569 0
-0.0184472535750577 1
-0.260658029692047 1
0.0745355313042239 1
0.216396956481048 1
-0.0713806466786655 1
0.0206445518127922 1
0.249261678670597 1
-0.339949155627066 1
0.139844128086978 1
0.0753093258710883 1
0.145225850136976 1
-0.197902698042971 1
-0.155536870538705 1
0.305058167565829 1
0.23214713689649 1
0.163986355145618 1
-0.0358203938311972 1
-0.0214908745479297 1
0.112314949371733 1
0.0282366387864742 1
0.0405690082469357 1
0.00261629683964524 1
0.419502780600088 0
0.235461704757049 1
0.678221217979755 0
-0.0390354303124942 1
-0.230508388266759 1
-0.0137950267710691 1
0.185488964534019 1
0.0275990657302234 1
0.014542662432458 1
0.0586089330375527 1
-0.04157761561518 1
-0.0569929422400968 1
-0.0698486049501139 1
0.0158665486721183 1
-0.0138463057590784 1
0.329995645097614 1
0.102597343269337 1
-0.111445913943153 1
-0.138028416842134 1
-0.277868180487861 1
0.0286144214176928 1
0.105538232332765 1
0.0296831878608379 1
0.358882935254797 0
-0.0920896512695394 1
0.0598051430946417 1
-0.252525652138256 1
0.0688854389475658 1
0.0480392159268989 1
-0.121999668993362 1
-0.169875737995035 1
0.0592857005739908 1
0.300959026613471 1
0.257942795715144 1
-0.455842471337761 0
-0.192221745668291 1
-0.106150846051065 1
-0.296902905929818 1
0.1240739321704 1
-0.144487276142565 1
0.126415310248977 1
-0.116251914574114 1
-0.274921341319851 1
-0.0139859729272969 1
0.0675216536994469 1
0.177170624439198 1
0.0572821015791548 1
0.440633905679019 0
-0.0502677203293817 1
-0.214563794616345 1
-0.296862736712031 1
-0.0239518089339688 1
0.0659889326615103 1
0.150090349430418 1
-0.135295207688645 1
0.0684739377418082 1
-0.0926994308703409 1
-0.102037035908774 1
0.00478345350292933 1
-0.0332312838061855 1
0.306975048730405 0
-0.156854249067278 1
0.103416799993646 1
0.117148438917942 1
-0.017358568560532 1
0.270891592258472 1
-0.0733615662138379 1
-0.146112993038597 1
0.214932192354102 1
-0.00657111580488661 1
-0.37841205834181 1
-0.0374645674359823 1
-0.231363443236862 1
-0.308393217808543 1
-0.167001409519513 1
0.0427960968052567 1
-0.0419523602469314 1
-0.0976455256465309 1
-0.132464324644344 1
-0.0695024858691162 1
-0.277502128474828 1
-0.195643944961553 1
0.0210812222029707 1
-0.0921562355508634 1
-0.183470977481514 1
0.27246054968086 1
0.33793460523218 1
-0.139819662892687 1
0.193880223518125 1
0.215368520519658 1
-0.156374794791629 1
-0.0111676040889361 1
0.154228742071423 1
-0.0696649296420011 1
-0.0663975496049046 1
0.13131002410988 1
-0.0567225382639361 1
0.364886533867935 1
-0.149025760206907 1
-0.152867574836099 1
0.0929333069305499 1
-0.424933941077652 0
-0.287721594691193 1
-0.0736392348440154 1
-0.228658145068037 1
-0.394895957195826 0
0.188139362402969 1
0.179932041891624 1
-0.0766332415883189 1
0.295938856271472 0
0.417998441458915 0
0.0562732347175944 1
-0.207761220750037 1
-0.106362875190954 1
0.0409197947185397 1
-0.122577901280669 1
0.167674684804207 1
0.023416262737272 1
-0.0238438024076881 1
0.122763282489258 1
-0.564862730681193 0
0.15264594632243 1
0.147061949723421 1
-0.260044367801655 1
0.12292850737296 1
0.272268369864746 1
0.102558159697504 1
-0.0729773368774625 1
0.130201805546514 1
0.0185524416877404 1
-0.121813482393173 1
0.132105729416546 1
0.0309841721300716 1
0.0870200471705839 1
-0.440317445028235 0
0.127649088094897 1
-0.212739168042463 1
0.135171373435675 1
-0.127586675650555 1
0.1048349612871 1
0.426112982554089 0
0.112002401399057 1
-0.30727300129064 0
-0.0939600515784644 1
0.302037988628187 1
0.417198098064356 1
-0.347359176067821 0
0.0342225229992544 1
-0.12420583525421 1
0.168450961859844 1
0.39859056797978 1
0.223282448385261 1
-0.132869749640887 1
-0.0935741311347067 1
-0.105508320253491 1
0.0647017160511702 1
-0.0340454608955599 1
-0.340393250388771 1
0.0147895356649708 1
-0.168251632577591 1
0.265027606915836 1
-0.278773518139479 1
-0.322183056478159 1
-0.0280072999737653 1
0.161681712326277 1
-0.226290549876774 1
0.148586835883777 1
-0.1609860641219 1
-0.199896590822452 1
0.173824212706005 1
-0.280613940043226 1
0.102678415262342 1
-0.0217578529819395 1
-0.240408713749304 1
-0.2242784581891 1
0.207072509587506 1
-0.0691883267291541 1
0.010654740661954 1
0.222514835188137 1
-0.0407903959900512 1
-0.314883000116508 1
-0.114595524737671 1
-0.233029694383566 1
0.304329016795187 1
-0.0147086242413112 1
-0.236814512519175 1
0.0887470886306863 1
-0.166767096774921 1
-0.110308452826393 1
-0.0630940173481758 1
0.375361606274616 1
-0.22350217343936 1
0.0397184737766999 1
0.125082564603376 1
0.137473147342348 1
-0.0217873429066274 1
0.042705044927503 1
-0.13777939173441 1
-0.264011472436448 1
-0.0732246990450736 1
-0.0443185508814215 1
-0.0100178750261136 1
-0.12143122810664 1
-0.0501373961771843 1
0.127809026609528 1
-0.175753747966226 1
0.208266683261346 1
-0.157508119355643 1
0.206474413412749 1
0.036891909305444 1
0.211179715403785 1
0.221058442403949 1
0.14521730032501 1
-0.125853780186692 1
0.277075026330218 1
0.00640379725891423 1
0.339379132629594 0
-0.0223259399934926 1
0.139477140831715 1
0.164851237298904 1
0.0805495261913085 1
0.134950970459997 1
0.211441571386129 1
0.021911762707103 1
0.159660036387408 1
0.0952026085648052 1
-0.121655298412284 1
0.287295263824692 1
0.168394456895804 1
-0.0256477852789781 1
0.141481305602706 1
0.100472934761425 1
-0.0868860786000822 1
-0.350223090747219 1
0.0461443111626458 1
-0.285456766672612 1
0.194012501903531 1
-0.027441798004224 1
0.30878404447074 1
-0.0440480819228377 1
0.106406797307658 1
-0.113873964277389 1
0.00398511297120079 1
-0.149762354407044 1
0.234722847063948 1
-0.285514047376651 1
-0.179045590012478 1
-0.27051779549185 1
-0.179515232937891 1
0.0351603056654971 1
-0.0195716757333076 1
0.11890503443553 1
0.119905450916501 1
-0.0153555794115556 1
0.016742449844242 1
-0.126489780555576 1
-0.0317862460909367 1
0.0406366370990628 1
0.110200974146135 1
0.144797732332171 1
0.0664433633483959 1
0.0410611463557883 1
0.107362847984349 1
-0.144746715413234 1
0.251637398910694 1
0.426106759437351 0
0.0892708413933285 1
-0.173578865639842 1
0.118082267447656 1
-0.174252514257011 1
0.345964925460898 1
0.185826483872107 1
0.282458512077579 1
0.0909371192033478 1
-0.00519177794141518 1
-0.188377084400315 1
0.255051648816693 1
-0.281441745886218 1
-0.209516373256111 1
-0.477309757396341 0
-0.247103504736156 1
-0.108076340023796 1
-0.059862423189476 1
-0.0116791342004555 1
0.204122279587124 1
-0.181421311615682 1
0.229389638521222 1
-0.0268930981018681 1
0.0790106808183631 1
-0.196714022781639 1
-0.332698654295967 1
0.133168977069224 1
0.239607830051758 1
-0.0847856928456265 1
-0.166277899744478 1
0.148679718037137 1
0.191823485532754 1
0.239927634214351 1
0.0738733775870041 1
-0.211040726385633 1
0.0819859466448944 1
-0.217147495960711 1
-0.062129808843187 1
-0.316122144718448 1
-0.156162575667292 1
0.420104190607478 0
-0.0290018272762682 1
0.135258656820375 1
0.142138516416229 1
-0.314155555564714 1
-0.0425565824078121 1
-0.0588657076223816 1
0.149596097562562 1
0.26493369160876 1
0.155156509233049 1
-0.188767221427905 1
-0.0764762830969632 1
-0.305267781582226 1
0.109618398102124 1
0.145946702067086 1
0.0338076976360027 1
-0.352835834272261 0
-0.0905190279239497 1
0.00436145941487214 1
-0.258204695619104 1
0.0346784369790587 1
-0.0390834912956836 1
-0.206117653202936 1
0.0202060838115895 1
-0.0610744260641597 1
-0.167844001138591 1
0.0443393335526085 1
0.229429147436805 1
0.00364980205035845 1
0.282316935854449 1
0.0570610776780226 1
0.0397126143816512 1
0.0257817004678758 1
0.475727711973543 0
0.321623977004199 1
0.211133194630178 1
0.0202652327922634 1
0.0768179618111784 1
-0.21438672509191 1
-0.291137822952101 1
0.0680641393363349 1
0.00050448237335686 1
0.0913488094067131 1
0.0295370202965195 1
0.230619197253824 1
0.0490338554157836 1
-0.199880971640126 1
0.0679996609519847 1
0.0864959779143011 1
-0.147131098124252 1
0.0425072154549003 1
0.082364294042293 1
0.132698536370747 1
-0.0847475422136477 1
-0.121031139051407 1
0.00463985580899662 1
0.236193434833298 1
-0.139232412359412 1
0.133154089830337 1
0.16735281527093 1
-0.0985104182366392 1
-0.023063979171947 1
0.289516990268047 1
-0.117793366413538 1
-0.177164873168376 1
0.0464208170986802 1
0.145276729622706 1
-0.34777690846121 1
-0.204050622519898 1
-0.0529461959371104 1
-0.0891810124709335 1
-0.0765535676477682 1
-0.0283705902860795 1
0.207670675320785 1
-0.13899333322144 1
-0.170088352689978 1
-0.255964593890446 1
-0.216508626253234 1
0.213593158235733 1
-0.13312285822699 1
-0.150434327007047 1
-0.000440137230192823 1
0.153877803967614 1
0.15554464189923 1
0.00999309335797078 1
-0.0089400022393979 1
-0.15283590949918 1
0.0839891879397432 1
-0.140898848417401 1
0.0272910834286954 1
0.382666641134063 0
0.151072326898043 1
-0.196367993686003 1
-0.057390752590079 1
0.0510617467804506 1
-0.187251987524534 1
-0.0308735792931295 1
-0.0193111264815209 1
-0.168593311596599 1
-0.212908531005396 1
-0.168960385342955 1
0.225656881038344 1
0.335330095762914 0
-0.357884854817272 1
0.163567279001887 1
-0.0180465843678779 1
-0.0469801263498663 1
-0.138795114058902 1
-0.0212057500491364 1
-0.227494933634681 1
0.296189316782387 0
-0.140586308038266 1
-0.204257863563038 1
0.114677769745377 1
0.0543030667559096 1
-0.152138743251345 1
-0.0548891257149918 1
0.079927885419824 1
-0.0427377097637927 1
0.442014125363928 0
0.142718245163701 1
-0.178828282289924 1
-0.200723474316606 1
-0.0278634441850529 1
0.293526392016216 1
0.0101188626080619 1
0.118893907558009 1
-0.216811953949526 1
0.0816245520036274 1
0.2917065962515 1
-0.0800999713752556 1
0.138725916805748 1
0.308723700396831 1
0.0207995030556248 1
-0.130746436094118 1
-0.256082814701649 1
0.058478734401131 1
-0.00725317631341211 1
0.0111942804754629 1
0.218062514803557 1
-0.276494688274366 1
-0.0272030665744255 1
-0.16156542879595 1
-0.108495140938026 1
0.338680999443119 1
-0.0312129993784651 1
0.0137590422635274 1
0.0897294944936236 1
-0.0793554376413983 1
0.0999806541730549 1
-0.188828173806299 1
-0.65997808133714 0
-0.231126914255478 1
-0.141597826116084 1
0.0148939901640009 1
0.0719714254528773 1
-0.0266917667978532 1
-0.165978906990449 1
-0.130600609896078 1
0.263007308414243 1
0.357259338996604 1
-0.173033512775401 1
-0.292873545083887 1
0.175858192741655 1
0.237391980814927 1
0.0758566042008639 1
0.100093174716609 1
0.131179724360053 1
0.0267501265579431 1
0.0114535652876883 1
-0.214200085432004 1
-0.0222313084179154 1
0.27313425311903 1
0.120965320816758 1
-0.0697279631823458 1
-0.0830429267326451 1
0.158776313920076 1
-0.390425656019002 1
0.025806954840342 1
-0.178685492837712 1
-0.137846772518388 1
-0.00342082432194909 1
0.0880561109457988 1
0.0178446339295463 1
0.156046260774377 1
0.0204927980655202 1
0.404011846084627 0
0.306885840285321 1
-0.00284842717437721 1
0.0200344046236843 1
-0.181125281928103 1
0.300578802673342 1
0.0439050441619977 1
0.240218429157015 1
0.105557786566461 1
0.33761041394659 1
0.11775842109242 1
-0.149557775488145 1
0.126782760734406 1
-0.0383386318013754 1
0.0776362316499854 1
-0.20934357793836 1
-0.0936416051795512 1
-0.0153005261802604 1
0.0295818312610273 1
0.0819181542108754 1
0.0205717073456978 1
-0.00341450681767979 1
0.0471750711594968 1
0.00202430794277331 1
0.202595305910999 1
-0.15843811726452 1
0.151683967406604 1
-0.179324879871768 1
0.0218337593021022 1
-0.00277152535809955 1
-0.102849153617019 1
-0.0420437632280291 1
0.23369699137797 1
-0.0329922226015702 1
0.245996416903795 1
-0.227483454962442 1
-0.0108743061903351 1
0.111998521739889 1
0.128079091723682 1
-0.0994184702979454 1
0.0429877920466227 1
0.14179938846783 1
0.0832478409786178 1
0.175454081431649 1
0.083123157616066 1
-0.0687015152597934 1
0.304077977794927 1
0.000517643882915836 1
0.0237894233150543 1
-0.174862899442821 1
-0.244889010379881 1
0.128219000301045 1
-0.0789518803946226 1
-0.0390710519585779 1
-0.163735723810773 1
-0.0187252701113107 1
0.0940354753772252 1
0.166484525679424 1
0.245986190846782 1
-0.189063056090214 1
-0.102881765300382 1
0.126968346557658 1
-0.310727843392058 1
-0.0378648006079367 1
-0.144414399134339 1
-0.143999984206184 1
0.264410489812789 1
0.125861810608223 1
0.131997866598841 1
0.027639760268318 1
-0.0634862335019765 1
0.122102719674275 1
-0.519451831570772 0
-0.000850115753226566 1
-0.245184444771247 1
0.421971244673026 0
-0.107156378637181 1
-0.146071580066448 1
0.137211664450619 1
0.270388559473648 1
0.441347532899642 0
0.310953778709367 1
-0.165127351576042 1
-0.120135762292864 1
-0.0130252221586214 1
-0.0844101692611928 1
-0.153793214109218 1
0.0331527155976116 1
-0.179552936059628 1
0.0981845983573908 1
0.0849516005845066 1
0.0140880224658523 1
-0.264767490933003 1
0.114879701441378 1
0.128393364901943 1
-0.128239543146392 1
0.00441121382688939 1
0.178697045722346 1
0.475288273312932 0
-0.193657585375032 1
0.21822213564165 1
0.033622787610138 1
-0.160842221319149 1
0.096862654282868 1
-0.198416790944428 1
-0.221476320874576 1
0.222617146695757 1
-0.129485983008218 1
0.205793763551519 1
-0.117273318074132 1
-0.185961811647257 1
0.086785607487669 1
0.407008293413233 0
0.241007123594114 1
0.24540146875433 1
-0.138483363821172 1
0.361308839283999 1
-0.0468480285221508 1
-0.196810539154247 1
0.0836244363336875 1
0.274829252570979 1
-0.0227318269037057 1
-0.054574567974535 1
0.0267154627636227 1
-0.240767576455336 1
-0.0827627824049272 1
0.0333488274578705 1
-0.0513273810398026 1
0.154801972955644 1
-0.0246161581114549 1
0.205092834084682 1
-0.425191025142076 0
-0.0351168617950217 1
0.00716123874939601 1
-0.200678893765918 1
-0.00619204118543825 1
0.266260138071364 1
0.13253342429101 1
-0.286265530681061 1
-0.0173897557869916 1
-0.154374044320443 1
0.214861490513074 1
-0.400000788053219 0
0.296927722902164 1
-0.133460315499918 1
0.136457480102832 1
0.0758484037529924 1
0.240667638911345 1
-0.291685272941217 1
-0.249366042757808 1
-0.07429185225996 1
-0.0780847327417046 1
0.0214130274208832 1
0.255989358729662 1
0.219344581884377 1
-0.0863334375395303 1
0.234370249117895 1
0.0831975431072962 1
-0.131023974797311 1
0.275581093994234 1
-0.110280902166123 1
0.149909262518372 1
-0.141553209613304 1
0.000511938110732822 1
0.202342226488392 1
0.095353862143363 1
-0.264501823174347 1
0.260925457095108 1
0.185241164026634 1
0.188481903150829 1
-0.0757242285216136 1
-0.153561328759953 1
-0.110826267528346 1
0.00779429846483688 1
-0.411726005125483 0
-0.218844198837211 1
0.0784153694509973 1
-0.111267073534313 1
0.117474644133032 1
-0.020709819194934 1
0.0368461426878532 1
0.0700636407791833 1
0.0848074706682071 1
-0.150226132942347 1
0.00815773571541081 1
0.456922645263291 0
0.0497138542270261 1
0.0576750197107023 1
-0.0343068461563971 1
0.0295379011592119 1
-0.017212600073167 1
0.214458623604546 1
0.0967142320772481 1
0.0769624939535144 1
0.00309540506884621 1
-0.0546798129838152 1
-0.0633409154744839 1
0.170424675442901 1
0.0937525988508318 1
0.231454637977029 1
0.097173247066984 1
0.136586533053705 1
-0.315842014432225 0
-0.30531014085591 1
-0.052666765177913 1
0.287961226077451 1
-0.164914906197443 1
-0.105710280677471 1
-0.240954784649943 1
-0.00199444051645731 1
0.310390239344762 1
-0.000115453622482151 1
0.184241688994398 1
-0.0281632917362131 1
0.00784231520463638 1
0.127222422966615 1
-0.227499290133 1
0.162357751992516 1
-0.0293123979853766 1
0.10609338641618 1
-0.295321772896302 0
-0.0765948655682008 1
-0.162518708861221 1
-0.0296254289880375 1
-0.138280230869901 1
-0.0834634264614568 1
-0.156921006751162 1
0.0999468847621299 1
-0.0259103884604567 1
-0.0516359544657467 1
-0.14031858934536 1
-0.0932301668788397 1
-0.187194305172512 1
0.195142373712027 1
-0.0890124207637233 1
0.0260298420167591 1
-0.0570862001377915 1
0.208788251249924 1
-0.0978881625096591 1
0.0266263461463398 1
0.395911156478947 0
0.308192601597331 1
-0.127632989003294 1
-0.262167896249742 1
-0.0827427937334895 1
-0.185010947562649 1
0.0827111961121138 1
0.0382473355885298 1
0.205475549195943 1
0.0666152489751873 1
0.287376611136607 1
-0.260675879311815 1
0.0233002601953762 1
-0.0408876625820495 1
0.143451115698688 1
0.103108921356402 1
-0.299030269689773 1
-0.141244635912986 1
0.555706102646897 0
0.136579140683646 1
0.170521892559594 1
-0.15617280880378 1
-0.114703788717265 1
-0.229239970020234 1
-0.0260840579544961 1
-0.320105335852907 1
0.0462115221701281 1
0.00186205433137805 1
-0.0663907574159699 1
0.241938300739216 1
-0.036923822173014 1
0.228222401818385 1
0.27533035385173 1
0.0893785908685057 1
-0.188119005068462 1
0.126366779581057 1
0.400177459738967 0
0.247316920510071 1
0.122087228813276 1
0.234346571349857 1
-0.246296813181872 1
0.066466700494414 1
-0.0293259819159129 1
-0.0105817989096931 1
-0.0158674426429513 1
0.112222030138422 1
-0.1244189549022 1
0.0358808766456917 1
0.0537802444121866 1
0.240097181484976 1
-0.247758924731805 1
0.158624723948098 1
-0.258456667744734 1
-0.237093758630137 1
0.0463874562198415 1
0.0358715891121596 1
-0.199041932029701 1
0.166425735204843 1
-0.0732885057073375 1
0.204762320891019 1
0.149840432412755 1
0.0288893005741729 1
0.0739595371806844 1
0.044732164693479 1
-0.0891089155015236 1
-0.00218760894140779 1
-0.122667667754954 1
0.064281690185886 1
-0.127566584113394 1
0.33582497825922 0
0.401158720300747 0
0.27012333045157 1
0.0633190362737634 1
0.0204633069869558 1
0.0238955753831252 1
-0.316979031503004 1
-0.0147137637612036 1
0.0481694707360679 1
-0.0460351465134666 1
-0.465815290654321 0
0.102028818229261 1
0.0200060956952717 1
0.055042969211082 1
-0.032787178060115 1
0.0620899810132766 1
0.02617571794372 1
-0.417590705371296 0
-0.162775186525091 1
0.141541085341413 1
-0.165752088906302 1
-0.0070354262706491 1
0.000780218051311093 1
0.132426499018094 1
-0.155243913037424 1
-0.109523204231023 1
0.0744334227222788 1
0.181196630313553 1
-0.17094835852812 1
0.0164422589504326 1
-0.120463970785215 1
-0.0465701465807094 1
-0.0330118641465567 1
0.0422099321064198 1
-0.220464723041278 1
-0.14508462046463 1
0.00795189401691963 1
-0.0930017245413633 1
0.199595808920466 1
-0.0704949827687088 1
0.03146023538561 1
0.096387968297369 1
0.0215890407470167 1
-0.0804114518540155 1
-0.154600891359507 1
-0.0182182252222868 1
-0.111160263160485 1
0.0460243215684952 1
-0.248945942141079 1
0.227913773121187 1
-0.0938285936703408 1
-0.101851369417165 1
0.0134347771764952 1
0.0326947368254237 1
0.362242586012335 1
-0.262728960547092 1
0.136609517469782 1
-0.282069746984019 1
-0.177842450602998 1
-0.164908799858239 1
-0.321802808687942 0
-0.454416459395311 0
-0.0889028500771663 1
0.191837815164723 1
0.112183682579753 1
-0.324155780600452 1
-0.194295073156133 1
-0.101458481799955 1
-0.120759164195902 1
0.279686969254432 1
0.115243010958605 1
0.132872123645188 1
-0.0848174732398538 1
0.268470910039479 1
0.57972293164957 0
0.121118600015401 1
0.19025132791776 1
-0.168728933605865 1
0.185503380059116 1
-0.046686879301805 1
-0.523584740803845 0
0.0482119866066535 1
0.0411110589099277 1
0.32564577064962 0
0.161087196552231 1
0.158772937988085 1
-0.0309297904964209 1
-0.00302869576537361 1
-0.13016416727807 1
0.0194370333962988 1
0.268839153833693 1
0.160962991892623 1
0.0528794053038794 1
-0.0359581048937311 1
0.263594377959203 1
-0.0765265934074085 1
-0.27121531572955 1
-0.259950273759238 1
0.251097104754095 1
0.109097626828257 1
-0.0353808772867909 1
0.349135534505977 1
-0.221358511926247 1
0.0996072403357772 1
0.149828269787631 1
0.10393890387018 1
-0.169346367674766 1
-0.0836485825990106 1
0.373543644286701 0
-0.103838855855204 1
-0.325606519748527 0
-0.0431665670656105 1
-0.279830380182913 1
0.071559021373527 1
0.0319803957842705 1
-0.0314767588967208 1
-0.136494210667682 1
0.272102055008457 1
-0.0754100214856489 1
0.139918053318668 1
0.124746299616438 1
0.162208832763 1
-0.369476399118371 1
0.0456327190576149 1
-0.0767611786977202 1
0.156992047633833 1
-0.122989361202742 1
0.390181859337648 1
0.12792825840333 1
-0.112341024570685 1
0.695485835656036 0
0.12536063307727 1
0.356969261476319 1
-0.177555363439817 1
0.0205094753206789 1
0.129780535084886 1
-0.176650113535215 1
0.180595141459682 1
-0.107811071346051 1
-0.175394297075815 1
0.108543192212786 1
-0.0357855363320192 1
0.188643598204558 1
-0.0143041542634899 1
-0.11557373322136 1
0.136748933979762 1
0.373415857157275 0
-0.084918109269403 1
0.294150162696167 1
-0.243221287992314 1
-0.104926753847242 1
0.29747146458063 1
-0.232964646213243 1
-0.228856806963413 1
0.0513711495535695 1
0.542275933505466 0
-0.140960505307048 1
-0.00279803916556337 1
-0.144610944109158 1
-0.119959039781787 1
0.156124136084982 1
0.0627185847943376 1
0.141643733571552 1
0.097567444031794 1
0.238881484253 1
-0.0824156306499175 1
0.138744212722627 1
-0.19396438951078 1
-0.00425582445044522 1
-0.0950796341202563 1
-0.104478850732354 1
-0.0922584008977069 1
0.030230951062536 1
0.126152774232697 1
0.10910847618138 1
-0.297605665273136 1
0.200196955033059 1
-0.368990028536697 0
0.241970118635015 1
0.443628025221771 0
-0.151337860852479 1
-0.0760666926868832 1
-0.131751449794504 1
0.23572173547105 1
-0.193217959588284 1
0.0339150783413786 1
-0.0220526782615455 1
0.0267387294840079 1
0.033578432827809 1
0.0713727412694326 1
-0.173048844021153 1
0.105006941460753 1
0.0999033550858303 1
-0.0982331567474623 1
-0.331330027347393 1
0.0492505071831351 1
0.303715913879538 1
0.255224267218535 1
0.0361900423926188 1
0.0448702724058764 1
0.0655586474142977 1
-0.126568865213738 1
-0.252726305927405 1
-0.0822548529041051 1
-0.0872080482724649 1
-0.181369365861455 1
-0.184363154359996 1
-0.107452858404855 1
-0.176357330276924 1
-0.0179978833205208 1
-0.307974732330977 1
0.197383310158567 1
0.313493831393867 1
0.219386585285732 1
-0.0421337793630233 1
0.0719956758271535 1
-0.204220645940686 1
0.00660981464832908 1
-0.290178056800868 1
-0.190439094790659 1
0.0187399797638923 1
-0.0506769177490926 1
0.153669975429588 1
-0.148860316060465 1
-0.0383586969762639 1
0.173664603266602 1
0.207994869043049 1
-0.0681472382197652 1
0.00141795423889162 1
0.0720859742425758 1
0.443141257844929 0
0.111047581746334 1
0.0155305238584899 1
0.250247375425314 1
0.0617000668899465 1
-0.099640774255753 1
0.272929683385759 1
0.0254004446341923 1
-0.119154879482148 1
-0.0547517882735056 1
0.0226216972704414 1
0.0772423973048843 1
0.0895805269965551 1
-0.153248426510948 1
-0.287681018007672 1
-0.204163030619957 1
0.172300047279717 1
-0.268742521627053 1
0.00385215401075451 1
0.143674216598362 1
0.149401821782669 1
-0.295775649171713 0
-0.27001547630227 1
0.205309436402163 1
-0.21586059617894 1
0.00878602832321379 1
-0.175319225249719 1
0.398623823360407 0
0.296141216499268 1
-0.0304204572016987 1
0.0576876758014744 1
-0.209928635237058 1
0.251929806786238 1
0.101800388643164 1
0.121389633035858 1
0.330527889786624 1
0.138427630683324 1
-0.323443960792973 0
-0.115138089141964 1
0.0276947215107798 1
-0.0525066924567412 1
-0.264634560214261 1
0.212112263872213 1
-0.0473575393864732 1
0.0912011731452808 1
-0.309728771961338 1
0.178281564604828 1
0.0625731608246659 1
-0.0570578200269346 1
0.276422537751078 1
-0.375875961658681 0
0.191462709646218 1
-0.13157882565107 1
0.38073893997113 0
-0.189434711466582 1
0.0932575042969331 1
0.0578844247282005 1
0.125558652131701 1
-0.0362746008757392 1
0.0766788929842069 1
0.111302901540296 1
-0.243304887427526 1
0.252500989272772 1
0.184109401222801 1
-0.027724223626495 1
0.00457197361807635 1
-0.3452894474324 1
-0.011040268254874 1
0.0710781289551519 1
-0.192555243856784 1
0.00580243181822122 1
0.0674771999521813 1
0.142668066623756 1
0.176243068675408 1
0.0841634708906151 1
-0.312651498233281 1
-0.0432400213595721 1
-0.039916253745138 1
-0.0262680152786418 1
-0.188506488212907 1
-0.128775895412109 1
0.143138046390451 1
0.35132063778605 0
-0.228362465901631 1
0.00313349964630819 1
0.00451185787769422 1
0.088873656276097 1
-0.163068286686566 1
-0.296985365515671 1
-0.0724608171848348 1
-0.0255230087095939 1
0.0653462908692742 1
-0.0906263116885248 1
-0.151888876617424 1
0.177995163905723 1
0.0544778578998775 1
-0.311053238800359 0
0.0337957553317114 1
0.0603032660358975 1
-0.0668107995123193 1
0.0511963268908389 1
0.15150798983841 1
-0.0291739500442701 1
0.235244519549131 1
0.0670090514486884 1
-0.114039528373963 1
0.00782158808347607 1
0.126422125727422 1
-0.034644884576138 1
-0.0450228123216255 1
0.0738416358903028 1
0.342997482599792 0
0.31475203695512 0
-0.114345091833742 1
-0.0796695850846041 1
0.157335467764475 1
0.343562055684421 0
0.062381607399551 1
0.16995037532943 1
-0.0726762298572503 1
0.13152769161359 1
0.069109314456275 1
0.0188526243301668 1
0.238690414020102 1
0.119085478182131 1
0.225033245221206 1
-0.138694989525116 1
-0.0900159747836841 1
-0.0253726210180175 1
-0.305344276571316 1
0.223709782745725 1
0.183279214060824 1
0.29912701130665 1
-0.029065199385592 1
0.190654627358935 1
-0.0230034783750057 1
0.0354349092645629 1
0.162998020762869 1
0.247622161965281 1
0.08216952568248 1
-0.134498666759727 1
-0.154423026654155 1
-0.139777621335694 1
-0.293127725941934 1
-0.345608792527604 0
-0.118428580882606 1
-0.155062186068324 1
-0.142228374159933 1
-0.343509113016458 1
0.0859305896743893 1
0.21912530251877 1
0.200421272962922 1
-0.123398655849909 1
0.10458706869962 1
0.160932086726726 1
0.246245801841997 1
-0.149041257816181 1
0.0155080293419288 1
-0.149079598181051 1
0.0271732332774333 1
0.0907532280310642 1
0.158876965623425 1
-0.0588066352893015 1
-0.423250326770782 0
-0.148284834878972 1
-0.228238204672806 1
-0.0849750757806928 1
0.148538609061785 1
-0.012061438506357 1
-0.0693372122603745 1
0.088743187512135 1
-0.0284694293966446 1
-0.298835433515837 1
0.206673984705556 1
0.204664971286256 1
-0.116373296856737 1
-0.0476910559624925 1
0.0385266952546878 1
0.00410308418775941 1
-0.207434325980861 1
-0.0578015545162169 1
0.0823738289884492 1
-0.0381891715423015 1
0.128123276612599 1
-0.147766738631492 1
-0.176765333031246 1
-0.198554310003772 1
-0.160834746473706 1
0.205620471142786 1
0.142630246930513 1
-0.156927255363996 1
-0.0355597596990101 1
0.0258071971905413 1
0.218777703320883 1
-0.0282061963757847 1
0.154502803949209 1
-0.0741805274869063 1
-0.0131826705032951 1
0.176061939088802 1
-0.274936013471369 1
0.0800883424703782 1
-0.162054705970046 1
0.0840814667101918 1
0.0539987950645626 1
0.141200898265341 1
0.0108406472669491 1
0.0713519295604731 1
0.0360659701605736 1
-0.296555443846037 1
0.00596743500351675 1
-0.138492554995469 1
-0.0125952557371519 1
-0.0180219343966098 1
-0.179638186897298 1
-0.0381119425652033 1
0.123912646718136 1
0.0297793478367007 1
0.158315508408178 1
-0.0728635753145405 1
-0.322633649028335 1
-0.0268876260490939 1
0.0914240069273513 1
0.0701003684911046 1
0.130728260820169 1
0.0253263144355342 1
0.145473978055475 1
-0.124354199293963 1
0.184133041680497 1
0.334322552421222 1
0.262888266326826 1
-0.168735922316061 1
-0.310671283207983 1
0.00541613168062703 1
-0.0425418350260922 1
-0.317602722598726 0
0.24729026887926 1
-0.0345540890206257 1
0.011381277722294 1
-0.0831745695067602 1
0.065160171038353 1
-0.295811071738574 1
-0.380454583914197 0
-0.27747293881422 1
-0.0241929778846498 1
-0.184730716146786 1
-0.27155125157035 1
0.117657152579628 1
0.41554639353623 1
0.123499404706207 1
-0.0833130427025276 1
0.154731056945684 1
0.249019151853659 1
0.14806353909111 1
0.118648815131108 1
0.0954664368381159 1
-0.332429116020662 0
0.128942667149683 1
0.147920491093142 1
0.284414614948979 1
-0.159808668748624 1
0.108356934960718 1
0.0526079386826149 1
-0.0250141001193658 1
-0.102682233214726 1
-0.182780680089943 1
-0.0538055501441325 1
0.0513155162949324 1
-0.052474703210232 1
-0.0158498418555398 1
-0.167781795538002 1
0.139440116166345 1
0.112091901049283 1
-0.147396006549718 1
-0.0643869224189752 1
-0.0420622726765175 1
0.298888899311853 1
-0.226051463014966 1
0.0182273685040619 1
-0.255556074109586 1
-0.100479907925075 1
0.0579950087383783 1
-0.139347744485946 1
0.0312245321604257 1
-0.000390382821707821 1
-0.0410085357486867 1
0.468805833118533 0
-0.0361044998697759 1
-0.437563936027176 0
0.301395796938865 0
0.225528585133253 1
-0.0559234046417664 1
0.077628761291521 1
-0.146926642156352 1
-0.0756691350928304 1
-0.160441694948627 1
0.0500934995744098 1
0.272435578428441 1
-0.260411001541687 1
0.222057136547482 1
0.198699512910519 1
0.0529556335786891 1
0.306999388400623 1
0.110094937055672 1
-0.0805524928666396 1
-0.144426842650496 1
0.198674581553869 1
0.0321110035711375 1
-0.0539471068424824 1
0.43169307813914 0
0.0412199171833951 1
0.171661674509224 1
-0.0202967570021232 1
0.194404556693416 1
0.166367144575111 1
-0.0715624533228695 1
0.113981257422909 1
-0.245733453175557 1
-0.0982289278437945 1
-0.370614001014624 1
0.103455554607673 1
-0.140110086456477 1
-0.0639561140929392 1
0.251098400719219 1
0.315824582058091 1
-0.280000191346238 1
-0.0800744470427504 1
0.147667237837664 1
0.188684677311337 1
-0.182982738425583 1
-0.108801315872421 1
0.0937384873250035 1
0.218745760637387 1
0.167136501328256 1
-0.206218942357335 1
-0.361256826970267 1
-0.0784386388472559 1
0.396184492606765 0
-0.113488747965275 1
-0.00930969578197442 1
-0.0872511379756297 1
-0.0234258167268712 1
0.0995762178509296 1
0.0499211360363101 1
0.0203723144694583 1
0.00419344444149373 1
-0.0738063441615947 1
-0.133611866371523 1
-0.0584282600100207 1
0.0883574465346764 1
-0.109877189651647 1
0.071792500427588 1
-0.188559891252014 1
0.123625922849359 1
-0.292209187630212 1
-0.258768256111702 1
-0.301677009686813 1
-0.22686481943517 1
0.106964560270102 1
-0.0789797902517138 1
-0.0508565384952637 1
0.248887045483278 1
-0.131114999725773 1
-0.187356832196294 1
-0.120072920618206 1
0.259924122570129 1
-0.0350895686530486 1
-0.284622989368994 1
0.140188495640047 1
-0.03706404228672 1
0.0997232985082826 1
0.122238312497738 1
0.156913983826548 1
-0.0137868716773439 1
-0.0514471593481407 1
0.204319320181872 1
-0.120136085624985 1
-0.006828956994509 1
-0.461506448769208 0
-0.096914661024774 1
0.0057407115706538 1
0.257002839288994 1
-0.0958855171283582 1
-0.0362981787080548 1
-0.346600476452904 0
-0.112295348305004 1
0.242650464349249 1
0.0967940406904727 1
-0.0711242992555574 1
0.245673703880562 1
-0.223349778119381 1
0.0443099728549945 1
-0.215562594912531 1
0.101927004141858 1
-0.0511749423958046 1
-0.0717845652922389 1
-0.206887431105255 1
-0.0854714022072868 1
-0.24590646497475 1
-0.199010251362912 1
0.127393973929022 1
0.235174037603685 1
0.285116388824791 1
-0.0846850372680376 1
-0.0206653018363179 1
0.231394761373447 1
0.0817730034256674 1
-0.123691930937229 1
-0.0277936361629714 1
0.372724585943307 0
-0.0379052467997188 1
-0.082662511303562 1
0.111786385892212 1
-0.0883792727473001 1
0.017195090131956 1
-0.132463740962602 1
-0.0554951577858627 1
-0.177652404038874 1
0.256146675561161 1
-0.233963109722963 1
0.0944212980310591 1
0.0946719972321623 1
-0.12692721507211 1
0.00944399067301276 1
-0.103218853722307 1
0.156518563985345 1
0.106067430323825 1
-0.0153674014953307 1
-0.344377420447114 1
-0.118326543771449 1
0.00150497927574921 1
-0.0169455741342377 1
-0.136894261151144 1
0.223680662011461 1
0.292466648412251 1
-0.367139890886923 1
-0.31522922165006 0
-0.0219773513026711 1
0.0936180947424132 1
-0.13781224822949 1
-0.020862265631683 1
-0.122959496416549 1
-0.318841346703575 1
0.271786484453238 1
-0.157228139197347 1
-0.0662055077768476 1
0.226104037076036 1
0.0587187390976439 1
-0.245861450053495 1
0.0792379215833657 1
0.0264417111298051 1
0.346591039603816 1
0.0103317885973647 1
0.0865215805175229 1
-0.10338570226882 1
-0.00530503667144017 1
0.0969328298846441 1
-0.0929292193087652 1
-0.00590129953265593 1
-0.0733846750128759 1
0.0238593957390486 1
-0.0881754823863415 1
-0.126466848202857 1
0.0164705381355767 1
-0.377858162395592 1
-0.202382440940696 1
0.0137604106812399 1
0.132764778200346 1
-0.0689391926910652 1
-0.401262826722032 0
0.202648909265037 1
0.39965489623581 0
-0.155598655338879 1
0.0429888206512433 1
-0.0418473107090227 1
-0.213660697839911 1
0.168734436175953 1
-0.232638308927212 1
0.047836802534203 1
-0.0199864417513618 1
-0.302734439519511 1
-0.0974994359055645 1
-0.0328177674215352 1
0.178412074572644 1
-0.354239059308815 1
-0.27173463208768 1
0.0618741939055744 1
0.234852208095465 1
0.0973693923029674 1
-0.029144556034993 1
0.163059925418044 1
-0.301289017688616 1
0.145079773923293 1
-0.0822960925185372 1
-0.260731088415595 1
-0.0264910218200878 1
-0.0239225219919433 1
-0.0952605179482274 1
-0.0975380430107214 1
0.190758187403576 1
0.0562276471783024 1
0.0199946945232873 1
-0.0333297524028061 1
-0.131898517695579 1
0.111629012356283 1
-0.0238165351445044 1
0.0730883301006072 1
0.0419194781455604 1
0.408395284804602 0
-0.175385058437186 1
0.413195279242844 0
0.455703471340993 0
-0.113414092046384 1
-0.00899451490792747 1
0.0323932691361085 1
0.154614705988398 1
0.231933444457521 1
0.109541680577803 1
0.292616772454556 1
0.133744677448261 1
-0.0469372342802042 1
-0.0234942652056558 1
0.349853959546671 1
-0.0230959389010274 1
0.074384961157317 1
-0.00396708989006632 1
-0.060972143726896 1
0.0820486049791893 1
0.134909539248853 1
-0.0582670452175709 1
0.0340776833506983 1
-0.0824357513402774 1
-0.246171533841641 1
-0.198284136879591 1
-0.420136252030712 1
0.292008196220499 1
0.157502818559467 1
-0.276448951029794 1
0.0449458244019239 1
-0.138955587354886 1
-0.0111093025605084 1
-0.131857322032346 1
0.0247788585166513 1
0.0745482305532562 1
0.0585824218853246 1
-0.0205081837283834 1
-0.163778609078741 1
-0.189865331975963 1
-0.253603818430166 1
-0.283024233454357 1
0.0796085752935797 1
-0.151399051800318 1
0.118868931301431 1
0.04871101217285 1
-0.137729144069528 1
-0.133597031958182 1
0.10934785025134 1
0.462863255659542 0
0.282914525337227 1
0.217867090692788 1
-3.9017667300364e-05 1
-0.188219580664937 1
-0.103422315821145 1
0.0360803038255623 1
-0.144078671823085 1
0.231761942464223 1
-0.0445333020475785 1
0.262277762781152 1
0.0538764396892626 1
-0.267294358915368 1
-0.053000485250088 1
0.0135540448038065 1
-0.0921176739769548 1
0.105081215933524 1
0.213982481125927 1
-0.0653330101040294 1
0.144451523685247 1
0.0369214091727964 1
-0.0761358496324194 1
0.228965536126726 1
0.0972863854618311 1
0.266760707005475 1
-0.210307489664286 1
-0.312045983270626 1
-0.232374128962562 1
0.0464532380498094 1
-0.0787794140466178 1
-0.000672739712585101 1
-0.175352079431372 1
-0.053308859678761 1
-0.134747993620636 1
-0.107312069052001 1
0.00718022459748011 1
0.147886826933227 1
-0.111850902118713 1
0.0444012743500267 1
0.215551679330907 1
-0.0222958739514177 1
-0.0855503336818904 1
0.204238616450172 1
-0.0449624833927471 1
-0.0382591875622347 1
-0.0736156965101361 1
0.33479007800331 1
-0.233076966343716 1
0.0781642250474091 1
0.141722512485143 1
0.312842533032487 1
0.306968258743288 1
0.172047025502796 1
-0.0066407131062213 1
-0.308922910096119 0
0.267890370908717 1
0.0917797451122431 1
-0.0106291422495268 1
-0.0606441938499904 1
0.0838749504055085 1
-0.0618258550979992 1
0.398231276957018 1
-0.384607502772716 0
0.0975600038494997 1
0.304696923210696 0
-0.221111460347433 1
0.184664780880688 1
-0.132940490383371 1
0.0132279076606834 1
0.214402074094079 1
0.181504628401639 1
-0.0948798965885149 1
0.035942309211377 1
-0.108345122776596 1
0.0708077087459572 1
-0.0928366530206628 1
0.0404156035095491 1
-0.396898187832102 0
0.100147891392825 1
0.35053122801855 0
0.167200474936604 1
0.00451984090346904 1
-0.00330025305999555 1
-0.078758085037283 1
0.148595415828529 1
-0.18981162558191 1
0.181547061169073 1
0.0423336349580031 1
-0.402256872549035 0
-0.179295453597907 1
0.247565099501315 1
0.158262589804813 1
0.149312814037352 1
0.17177076162385 1
-0.564519407052869 0
0.153317177850458 1
0.280397433287827 1
-0.00592124570852018 1
0.0409647120828969 1
0.205664498049755 1
-0.0433866878298323 1
-0.33981959566042 0
0.0246492250454934 1
-0.0718521025873128 1
-0.0970542033765127 1
-0.0329124422580934 1
-0.296478171530213 1
0.0930678309807203 1
-0.142086765888936 1
-0.0107032954005163 1
0.109489976590889 1
0.330437099398405 0
0.0907799512704064 1
0.0267309063822973 1
0.0678058423737717 1
-0.110889236304593 1
0.309273132595248 1
-0.301569182948247 1
-0.125120255183319 1
0.163472006401907 1
0.0240693751947896 1
0.220828146288568 1
-0.153561749909006 1
0.000819842965189055 1
0.381253001351373 0
-0.100557012999504 1
-0.137739438322897 1
-0.126657839976296 1
-0.0357002956338542 1
-0.191151406848953 1
-0.107541038253161 1
-0.0401093886836012 1
-0.16353895023921 1
-0.292251122801001 1
0.16026834377548 1
0.131258293931662 1
0.109057544936005 1
0.229435862830551 1
-0.102936790681709 1
0.149318846958049 1
0.124197433069216 1
-0.120608955433125 1
-0.265572564078212 1
0.211739329274336 1
-0.424652664977913 0
0.19521330454877 1
-0.229896334312063 1
0.137742536764121 1
-0.00331729237506209 1
0.0605335924981771 1
0.420302986087868 0
-0.145688847419347 1
0.445542318387938 0
-0.269002519199887 1
-0.0733097318130906 1
0.0487703552512023 1
-0.286999440700606 1
-0.133000281268517 1
0.0275356060384289 1
-0.10061502556606 1
-0.147834519031655 1
0.173096843633596 1
0.132366615291025 1
-0.276007408530556 1
-0.200757617917873 1
-0.034579708314934 1
0.00726027314427768 1
0.0603353959255007 1
-0.193055755667058 1
-0.114507584196862 1
0.493220893066011 0
-0.246379497664798 1
-0.0606737018582266 1
-0.181127535281674 1
0.125691532179214 1
-0.043508790335662 1
-0.197985839791125 1
-0.131430996520409 1
0.081779983063735 1
0.100107110486513 1
-0.00507250452089081 1
-0.121054665649601 1
-0.229155077374934 1
-0.129973061676489 1
-0.219819218088398 1
0.149676416602615 1
0.125595952596212 1
-0.033030697519861 1
-0.182135821156491 1
-0.123802139904049 1
0.104243271861211 1
0.211726549904437 1
0.0738219883693426 1
-0.0429706669611738 1
-0.0750444267189733 1
0.0654749947945078 1
-0.0799298896814826 1
0.0727246584330479 1
0.153493475865273 1
-0.0367225380338036 1
0.0640111343339583 1
0.298822950444558 1
0.161377413965005 1
0.0823511909246666 1
0.147846051816778 1
0.0450333515728962 1
-0.252012050614185 1
0.0514238823991175 1
0.130089752166542 1
0.120218887797635 1
-0.327739717668519 0
-0.152639620257334 1
0.220883625881735 1
-0.305974027793856 1
0.0314273127905681 1
0.120056566141576 1
0.345866522844944 1
0.139046090530276 1
0.0136391157118934 1
0.213851188664449 1
-0.0911031763174703 1
-0.614936114197447 0
-0.0743345211316116 1
-0.180615838711715 1
-0.0740954824321746 1
-0.110677095707292 1
0.339709914042799 1
-0.126866194093938 1
-0.0888530572721558 1
0.282728981120488 1
-0.426820127797276 0
0.039053807045623 1
-0.228496181216356 1
-0.0575145912197395 1
-0.0487577995957082 1
-0.104857861520843 1
-0.0404965234928534 1
-0.0448743503212673 1
0.0527886655570374 1
-0.177591832671061 1
0.107049874415751 1
0.021985021371807 1
-0.40507623395993 0
0.488034691025748 0
0.0509827467270268 1
-0.631412195470532 0
0.0808390663179991 1
0.134138970357118 1
-0.0283497010845582 1
-0.022816850834777 1
-0.00475372439338593 1
0.223822144897304 1
-0.143016999719566 1
0.0791382235333427 1
0.111764905913629 1
0.026901350783012 1
-0.132628198461579 1
0.367829904895104 1
0.0935289818590282 1
-0.135016613562679 1
-0.128523839944938 1
-0.0394600785918481 1
-0.219759323330827 1
-0.100601454404622 1
-0.227543791881085 1
-0.2224929879879 1
0.175798949664018 1
0.35745091147021 0
-0.329896604324634 1
0.104609387878131 1
0.0933757230031724 1
0.210405731865379 1
0.0659953375830014 1
0.0110295980786229 1
0.0517104309447175 1
-0.21004645360173 1
0.206123646822415 1
0.205040101962083 1
0.0594242914553596 1
-0.0505887474996327 1
-0.0594854214354917 1
0.0811844339725198 1
0.0926664533495204 1
0.147856019276332 1
0.303285209420088 1
-0.288250185471988 1
0.0723081867051041 1
0.2060915959465 1
0.0243549831442303 1
0.403918694371935 0
0.155961946692759 1
0.358576277134924 1
-0.284339186252312 1
0.0665204062143355 1
0.0762426349093173 1
0.00044487525386841 1
-0.328338620437931 0
0.327725112317676 1
-0.270482641457569 1
0.0472916005252657 1
0.285176370630073 1
-0.0728918303572881 1
0.133765669319323 1
-0.303676175256655 1
0.265928835416546 1
0.0639877182650136 1
0.0104344456123661 1
0.122736571373426 1
-0.0932402760693346 1
-0.330680591863396 1
-0.0204997209097153 1
-0.152706361566269 1
0.147904374741444 1
-0.240849373628358 1
0.112498648895359 1
-0.189246927873272 1
-0.00345795787763684 1
0.0243690342408705 1
0.242835295246794 1
-0.13694195520182 1
0.0179244304670653 1
0.121161727563586 1
0.161551496621343 1
0.151290809336524 1
0.0741060991394472 1
0.489745557772624 0
-0.386091443876555 1
0.0480624532962341 1
0.10666957658705 1
-0.179158852673225 1
0.203728205893412 1
0.0266490804490699 1
0.287652819846963 1
-0.221236641555707 1
-0.112391323334253 1
0.0199565356393832 1
0.246484417871885 1
0.0336145132930771 1
0.114091390850721 1
0.0262413252151474 1
0.171900010115733 1
-0.106494478606034 1
-0.0744788144598447 1
-0.199540018165409 1
-0.212478134737124 1
0.330894644272892 1
-0.0305850573942335 1
0.056508417303291 1
0.164517952315687 1
-0.358715264997667 1
0.0656356812359278 1
0.0924890267869454 1
-0.0378820254576884 1
0.323717323251392 0
-0.154930828109146 1
-0.148271498855961 1
-0.101132111242873 1
-0.0231359901083745 1
-0.165513795435136 1
0.155463871876319 1
-0.0439460242789044 1
-0.0946531984709261 1
0.18695141608656 1
0.146498863450274 1
-0.184078683794811 1
-0.0585679892550097 1
0.205022848645241 1
-0.0580687681503727 1
-0.0481442893961981 1
0.0416677700506401 1
-0.094025419909145 1
-0.267860742796226 1
-0.0438674019993182 1
0.00709927371275692 1
-0.0069374440900545 1
0.0230516843376682 1
0.307341265347751 1
-0.12277126220106 1
0.154445406006888 1
-0.0561172653912176 1
-0.140618510946002 1
0.0138253018860115 1
-0.0791063414949297 1
0.0554043928083053 1
-0.101870142985988 1
-0.0789597417729639 1
-0.156993272092309 1
0.0214739072222153 1
0.0361491307086977 1
0.234524692624427 1
-0.0418310185295021 1
-0.14485485817462 1
-0.284317979914292 1
-0.133641943309367 1
0.136553520390138 1
0.0230698301381602 1
0.264599579498476 1
0.145564510128306 1
-0.0991924762555427 1
0.0979772185883761 1
0.0881512389659645 1
-0.169733892089491 1
0.277866845102818 1
0.144385950863493 1
-0.242033663506537 1
0.0201346500055977 1
0.211214681369872 1
-0.138194234403161 1
-0.15095999239345 1
0.031599788351508 1
0.285334627803998 1
-0.0500667546643844 1
0.107738114053733 1
0.104341047452538 1
0.0838637971562231 1
0.262180216943106 1
-0.0572393127814521 1
-0.20379616758774 1
0.238908024370408 1
0.108010159596386 1
-0.04867338705147 1
-0.061531582935577 1
0.00920369396875493 1
-0.0310502970779298 1
0.000263892828343795 1
0.13657470050637 1
-0.234414278963324 1
0.14289754215149 1
-0.180596393687427 1
0.203680002113274 1
0.061235920255038 1
-0.20105424246339 1
0.0826691551523838 1
-0.268001296097416 1
-0.0240195259754588 1
-0.148315232053674 1
-0.307071747446855 0
-0.0213863258086723 1
-0.0633736236719222 1
0.130324367136941 1
0.0642399041155956 1
-0.019412645065163 1
0.48178201528607 0
0.126697052057458 1
0.033482644069349 1
-0.00450526589295029 1
-0.0551367864454717 1
0.0345737180357338 1
0.229915632138177 1
-0.00820273844108242 1
0.0354806482601756 1
0.15816433875686 1
0.107248433696523 1
0.151943454838259 1
-0.198669656686193 1
0.000144612339517319 1
0.13183190225645 1
-0.240642200182789 1
0.132726537437943 1
-0.13579884004486 1
-0.283083740471312 1
0.161459822028347 1
-0.084067126495251 1
-0.244140486801631 1
-0.160801923834132 1
-0.0382525174500484 1
0.0766932137378624 1
0.0499814798488526 1
-0.0325128107623644 1
-0.00897133338919574 1
-0.0164368662078048 1
-0.0752901768024457 1
0.1724740545202 1
0.191698330319351 1
-0.103301979135505 1
-0.182992682638164 1
-0.413281154090935 0
-0.208888153533998 1
0.226228049796555 1
0.304257149384698 1
-0.0781306808041225 1
-0.037454757640634 1
-0.212025547579278 1
0.188605225871419 1
-0.553392169899852 0
-0.0879961997425963 1
0.207975662205642 1
-0.164712562569238 1
0.107811167115921 1
-0.104219984103083 1
-0.424352900468051 1
-0.26587457838626 1
0.27305462233093 1
0.0426985810072916 1
-0.146087714138694 1
-0.103849120045531 1
0.0432031224698611 1
-0.0408314538737221 1
-0.386759609393017 0
0.182658711291173 1
0.0138483851666562 1
-0.132646959760194 1
-0.182908070303768 1
0.21471921591791 1
0.108756781344958 1
-0.249885999035047 1
0.00164174011158743 1
-0.0694047975775388 1
0.0229087428884421 1
-0.117591371493114 1
0.0239113200220066 1
-0.00178697597339295 1
0.0802342039839773 1
-0.175086188130225 1
-0.0172683377799091 1
0.0215283375420293 1
-0.0572140294801115 1
-0.100572290009758 1
-0.394220069527089 0
0.217383708810009 1
-0.0365285986997314 1
0.0986570159470044 1
0.158590368510443 1
-0.0621530390314328 1
-0.129389027941552 1
-0.331274103976125 1
-0.158477945387613 1
0.0520740707356992 1
-0.24320967240738 1
0.0234999938480797 1
0.209577138463641 1
-0.127937992254457 1
0.195081032595806 1
-0.0195084698494474 1
0.434281291990703 0
-0.169522018520704 1
-0.0641215637756744 1
-0.186886967489464 1
0.00599335703669989 1
0.0899687732360573 1
-0.00252709990303047 1
0.0309077026481615 1
0.0843907731836763 1
0.113323371000268 1
-0.271066976748536 1
-0.0726618990054189 1
0.0833698276550669 1
-0.238928444889147 1
0.134671106807562 1
0.018538332208457 1
-0.184835193493676 1
-0.046906786057051 1
-0.158667967265459 1
0.125836519312773 1
0.0141680794680472 1
-0.119421958524578 1
0.0196422091782314 1
0.253516568737491 1
0.0933218289499848 1
0.297968046878071 1
-0.358973198366828 1
-0.178624510747393 1
0.274936683954248 1
-0.081752569930341 1
-0.0226572849246951 1
0.0291008236245553 1
-0.241852194247918 1
0.17648680324499 1
0.259921619209222 1
0.000169928667058748 1
0.289826796648189 1
0.123196258557386 1
0.0347085657554557 1
-0.416833032329308 0
-0.478733859316962 1
-0.159224109184466 1
0.163698827699667 1
-0.202053121654585 1
0.00748244836978495 1
-0.0200259265723408 1
-0.177876680324591 1
-0.170960018154527 1
0.0117902005187711 1
0.0940417750398314 1
0.0756679876242738 1
0.151118256754911 1
0.311070460875162 1
-0.0497177014369923 1
0.256274162448767 1
-0.16535805895818 1
-0.124458585855095 1
0.239695751225147 1
0.117174988038233 1
-0.0514625264603997 1
0.115298480133531 1
0.0517490594574166 1
-0.0541061316792468 1
-0.000655063214332488 1
-0.0338086697134531 1
0.0155521720950451 1
-0.0673338942585977 1
0.00331004391667056 1
0.00874250218916214 1
0.0368898552497294 1
-0.135685529758887 1
-0.166646959629632 1
-0.0901877857382006 1
0.0547347585232389 1
-0.0596133294157765 1
-0.0497958931025026 1
-0.311524987807141 1
0.0581925518354895 1
-0.0975948306404047 1
-0.165465370744722 1
0.15243867325506 1
0.0719407218635841 1
-0.000647694028899359 1
-0.0623573447382101 1
0.111894735040108 1
0.0530682403985339 1
-0.234240497110112 1
-0.0680634764231872 1
-0.0446128070755574 1
0.233576830942769 1
-0.347843764190448 1
-0.0412641504143034 1
0.124338590763477 1
-0.047715193037018 1
0.0264547673226352 1
-0.108258082507154 1
-0.0327180697536448 1
-0.15659077242527 1
0.155330082411504 1
0.258746659107576 1
0.160286327627212 1
0.028900307935098 1
0.0416743458089504 1
0.0432195998765878 1
0.586775783806266 0
-0.0428681220453647 1
-0.0984547596405008 1
0.100245230348922 1
-0.23614192540178 1
-0.0880274812797002 1
0.0655774571023017 1
0.254048556854638 1
-0.0669576398086039 1
-0.113822621133403 1
-0.364927251951654 0
0.236532412465903 1
-0.129289450344962 1
0.34676223786565 0
0.154114725499658 1
0.0391290894119092 1
0.00780096552810037 1
0.16044595229011 1
-0.0914302927756938 1
0.337700927034505 0
0.0808188366141291 1
0.0374710125684221 1
0.343517959427971 0
0.0354364255692908 1
-0.0989892546956113 1
-0.113748443146354 1
0.0845341724185528 1
-0.166594955403399 1
0.142528512832428 1
0.00260768609423664 1
-0.0690994311689496 1
-0.12410038859964 1
-0.26613589972386 1
-0.109203394287221 1
0.25832868103382 1
0.176490507922524 1
-0.224725745223756 1
0.0187068578473942 1
0.157581745363153 1
0.16226327770447 1
0.0609049544140819 1
0.0601112086425729 1
-0.0248872555743707 1
-0.118817921129621 1
0.250830934506602 1
-0.0816359227579292 1
-0.124053883992656 1
0.15025374324683 1
-0.303921405721096 1
0.0871608790928545 1
0.247748463563077 1
0.133829712201425 1
0.0973786883167855 1
0.0417092183937116 1
-0.224649689782374 1
-0.0266376282661174 1
-0.260591625625893 1
0.0376196114046684 1
0.144263546012051 1
0.0666972976060833 1
-0.0821208575398027 1
-0.203438176563931 1
0.0638433803279199 1
-0.335383423994691 1
0.0604105636605353 1
-0.0892780634724999 1
0.32916489791536 1
0.247886633657844 1
0.215799554481907 1
-0.0190542851805052 1
0.176993210885232 1
0.472766761294476 0
-0.261954399478972 1
0.0595671289059298 1
-0.16128536618128 1
0.019409105330083 1
-0.150670889687018 1
0.212429820103107 1
-0.182752506444636 1
0.0659029084783977 1
-0.122636524759115 1
-0.0968865681286567 1
0.216511320481779 1
0.0369283195897734 1
0.23405217667757 1
0.242640350867631 1
-0.120016920987163 1
-0.165505657325337 1
-0.0659807017870638 1
0.108785038242024 1
-0.210349461291936 1
0.061162992229627 1
-0.175259095923777 1
0.0903097273097593 1
0.303626387113745 1
-0.0107039515590064 1
0.242238218228612 1
0.0553620095012416 1
0.216298905908346 1
0.0895571292111891 1
-0.219872485406993 1
0.34050015545504 1
0.0675954822569392 1
-0.113783246925621 1
-0.187852581162944 1
0.0227854395214457 1
-0.0779808655309495 1
-0.0906219598771157 1
0.0495701008299336 1
-0.117353353038379 1
-0.455290354126126 0
-0.345933936873891 1
0.0752645943830273 1
-0.040032189202048 1
0.0520721841433224 1
-0.0522215767194895 1
0.0705696113875757 1
-0.286004943280119 1
0.187029434508041 1
0.172024121413089 1
0.0590190331457835 1
0.184687820695395 1
-0.0740759029380444 1
-0.0651191091362438 1
-0.215600623351104 1
0.2842839026549 1
0.00358245345720153 1
-0.0653780134632259 1
-0.197348495083755 1
0.133774736751786 1
0.0770794055288203 1
-0.10037121534458 1
0.373137603653077 1
-0.335180625829982 1
0.145634297358541 1
-0.375589864639012 1
0.0124457016653911 1
0.0534204598450112 1
0.0611068768861328 1
0.0944519201953463 1
0.166865529873124 1
0.00521026790333084 1
0.171742418132524 1
-0.178613797916117 1
-0.310262995901196 1
-0.123035937174894 1
-0.137584783048092 1
-0.344209675820543 0
0.105182678096704 1
0.321096933074903 1
0.0867812325919075 1
-0.135854679528708 1
-0.157833016533826 1
-0.111218430885672 1
0.0518918624647959 1
0.0770735144117844 1
-0.0926235554868851 1
0.0606330006653018 1
0.0980406951086278 1
0.110447123112668 1
-0.162384266070159 1
-0.220801658235329 1
-0.0135028685733502 1
0.276069011145371 1
-0.106224860673374 1
-0.247839495855112 1
0.0394090795727509 1
0.0428733964755241 1
0.218516227170434 1
0.168240347941613 1
-0.238382413679665 1
0.115284388067776 1
-0.0212771367702828 1
0.0772626384082534 1
0.0946046291306638 1
0.237563092858086 1
0.106720438048933 1
0.146789383009952 1
0.0840295019511801 1
-0.0135475263689466 1
0.136550001246584 1
-0.301848274987063 1
-0.138174506594912 1
0.212483915175204 1
0.0788664913379008 1
0.0517152606450901 1
-0.0274920037808672 1
0.113404934488213 1
0.027313936678485 1
0.218702346515157 1
-0.017838980397531 1
-0.38088218332129 0
-0.146316452713889 1
0.0313576241702914 1
0.238095276115029 1
-0.154092647325566 1
0.133660605073 1
0.0582691015169743 1
0.235814157270323 1
0.0900310141526943 1
-0.0549287877902994 1
0.133601831653682 1
-0.144111353408479 1
0.0763952299707922 1
0.177932673111986 1
0.0885480318298534 1
0.0290646026643895 1
-0.117293025567993 1
0.0247698891307781 1
-0.117606756463833 1
0.254458076403852 1
-0.048794123253745 1
-0.157959145334182 1
-0.0797566281245534 1
0.146433057144088 1
0.0163065886959124 1
-0.0975056619102317 1
0.221003774620314 1
-0.0665514594471386 1
-0.0962814877543755 1
-0.304956038486011 1
0.208636932879048 1
0.0124259484652856 1
-0.129822975414112 1
-0.0384651914305989 1
0.242192924338004 1
0.132874298534813 1
-0.175210113134683 1
-0.00673511860599794 1
0.0438077031084618 1
0.332119578532144 1
0.120601469194612 1
-0.0590929310951943 1
0.105313942136043 1
-0.150673809717874 1
0.304007978154083 1
-0.0914721913833564 1
0.0730417562364087 1
0.0348649228623521 1
0.116362622198287 1
-0.0683843916685166 1
0.32134707461903 1
0.149225869805403 1
0.0772864736808603 1
0.0707765058234114 1
-0.0807539896949545 1
0.302060786746104 1
0.0883039563238605 1
0.280255347709363 1
0.339025944571141 1
-0.327169432481489 1
0.161362378702316 1
0.0733970912727801 1
-0.0415058220492845 1
0.1084220849591 1
0.153501936981344 1
0.153514112313525 1
-0.00497352100390591 1
0.0371471053868237 1
-0.146523073512462 1
0.192892121435596 1
0.0169807871748691 1
-0.181972246092074 1
-0.126523448325617 1
0.150001848778078 1
0.0447889726112629 1
-0.195480790528062 1
0.269520661361993 1
-0.597289306422784 0
0.362509628134528 0
-0.340428295256538 0
0.0658883033764185 1
-0.0404874082595884 1
-0.108907327515961 1
-0.0756551102083682 1
-0.162726069254287 1
-0.0852274683664811 1
-0.0788830417871523 1
-0.242319692936344 1
0.179739752167293 1
-0.0589707293969178 1
-0.225321227449596 1
0.156838647384111 1
-0.0130418235998301 1
0.00172516597021367 1
0.0876239656056467 1
-0.0719729748929165 1
0.0777625509681304 1
0.190088425956771 1
-0.240821164863327 1
0.000108508099999446 1
-0.130701252400653 1
0.01236849130406 1
-0.204886546130744 1
-0.128842176673917 1
-0.10436495639169 1
0.12968487590153 1
-0.111395664296748 1
0.183198034833629 1
0.183559847215181 1
-0.0249582356773311 1
0.0737290829780639 1
-0.0031772764062597 1
-0.0696682783658163 1
-0.0177165744505573 1
0.00347366187237543 1
-0.278333255723829 1
-0.211242176826324 1
-0.091352005087908 1
-0.146830716643317 1
-0.0695426847329204 1
0.235214508985439 1
0.516933336683412 0
0.364763393228243 0
-0.18672982500094 1
-0.0457390056737869 1
0.157013957527287 1
-0.289900386308855 1
-0.00903283447355465 1
0.076938058453636 1
0.29290464149283 1
0.115352960324296 1
-0.00165467029221914 1
-0.0221040502127701 1
-0.0561802615676189 1
0.0199876773519742 1
-0.368321658153388 1
0.430995252907049 0
-0.132520322965781 1
0.0172732610100137 1
0.0967487632589323 1
0.120626070552826 1
0.183716371692554 1
0.0921224932679584 1
0.265886123050988 1
-0.386201248023557 0
0.00643826869104058 1
-0.237931518766378 1
0.0301331953869834 1
0.0495601517178025 1
-0.00823728067812515 1
-0.126275909995504 1
0.126759800401256 1
-0.255489219361606 1
0.299443960477159 1
0.391226704585423 0
-0.321108665096409 0
-0.229095907549888 1
0.0987697504604593 1
-0.0317379735265609 1
-0.0851269728984256 1
0.315339059958504 1
-0.310270465109293 1
-0.180053812990337 1
0.410877666300388 0
0.233768446697687 1
-0.257143428917977 1
0.00506390810645194 1
0.0737401282602866 1
-0.0639652514650415 1
-0.188312896259071 1
0.120864132307598 1
0.0796296584909434 1
-0.0817888003208238 1
-0.244954819276955 1
-0.0868135091727823 1
0.00335200515577994 1
-0.34130142346055 0
0.0792029221772426 1
0.239613914771854 1
-0.0489193947850987 1
-0.215551086841574 1
0.120360796825641 1
-0.104201845287211 1
0.0511866425013697 1
-0.260020982829234 1
-0.0268194199036335 1
0.0255554213562061 1
0.201514590088349 1
0.269382805551662 1
-0.195073349749386 1
0.437017615317333 0
0.218993065992236 1
0.116686340810669 1
0.3083577139241 1
0.00388310541063916 1
-0.344738937883793 1
-0.202397378923201 1
-0.564791170877573 0
-0.164647830023721 1
-0.0042431061721601 1
0.15619612409342 1
-0.0922826506474202 1
0.186199701986572 1
0.122388992905941 1
0.253143891832053 1
0.094812878122038 1
-0.0184879909032742 1
0.0335701449766445 1
-0.0690262968912625 1
-0.0573419366731021 1
0.240355742622424 1
0.0465370425200251 1
-0.15636330819872 1
0.0309209207708698 1
-0.0556600427520987 1
0.464868182659723 0
0.227272099891239 1
-0.0789490606957484 1
-0.403057345004096 0
0.103392506124523 1
0.174081058924818 1
0.079510287353702 1
-0.35193116363229 1
-0.0650697342047659 1
0.169252085127482 1
-0.10923179787657 1
-0.0529013078491757 1
-0.183868100290013 1
0.0396890857434775 1
-0.0011822380394633 1
-0.224084063606794 1
0.153075081142605 1
-0.0842812817443851 1
-0.076812962597689 1
-0.0935886408120029 1
0.00592597938731438 1
-0.0830545540421046 1
-0.0692676462029898 1
-0.0315150788899743 1
0.0142914441702902 1
0.0331667924984755 1
0.146997612755106 1
0.0718058631022161 1
-0.00568247183870314 1
-0.0764212026633045 1
0.135176899264764 1
-0.271784039057176 1
0.147700804663475 1
0.161889579560997 1
-0.154328730034266 1
0.12821007842829 1
0.389800658882153 1
0.219917257338631 1
-0.161624129111825 1
0.064844066585129 1
0.0522394051288625 1
0.0904591006371411 1
0.276027904521992 1
0.0895986426099296 1
-0.473367786557032 0
-0.302453936370267 1
0.114402292463173 1
-0.0113481878638015 1
-0.0547855640899267 1
0.319213205845456 0
-0.0422164051104855 1
0.183297417717798 1
0.24288932340549 1
0.0801248394114135 1
0.266725046845595 1
-0.324971734299696 1
0.208506816017385 1
-0.0862465275735398 1
0.156919354619362 1
-0.0381700176613755 1
0.153377233648353 1
-0.000677271932946498 1
0.0323105236193349 1
0.444934345251395 0
-0.256765448437371 1
-0.315863214535032 0
-0.202383202148801 1
-0.0771208034677863 1
-0.0735732772690498 1
0.148370884530028 1
0.274433167113607 1
0.258942984953192 1
-0.111811344508778 1
-0.257204144065251 1
-0.392487395962322 0
0.0371028946494137 1
0.0719910923652708 1
-0.0241921523382236 1
-0.0248349005116268 1
-0.0735067592694129 1
-0.227810214464099 1
0.228384091936132 1
0.232843790254269 1
0.133906361582949 1
-0.1076721200775 1
-0.123359733295724 1
0.161575605272783 1
-0.320183738981909 1
0.00695998904757071 1
-0.287983429711017 1
0.325206477882897 1
0.0930476633301617 1
0.0849682017463188 1
-0.192746616377835 1
-0.192753204766006 1
0.173576873318687 1
0.0073849874898344 1
0.305472004036111 1
-0.242637664712853 1
-0.135329587344738 1
-0.0444189778265302 1
0.27074204567566 1
-0.0293879368127801 1
0.0128363246471915 1
0.153916543085445 1
-0.138636221549099 1
0.144565996040138 1
0.437068088922213 1
-0.120433386917349 1
-0.0166117872618327 1
0.0576211160479605 1
-0.0268637377833025 1
-0.0862572106158537 1
0.378257104253985 0
-0.232850897823549 1
0.18931198755272 1
-0.0420065889012986 1
0.0164370222729945 1
-0.0312553171151079 1
-0.111767264461918 1
0.38612381037746 1
0.166485736769836 1
-0.010000281210557 1
0.0897519486749314 1
0.0525714735993411 1
-0.382667121852415 0
0.0381793822646262 1
-0.0103877753171177 1
0.186162116503571 1
0.0631850043498215 1
0.135220703696452 1
0.167513725356274 1
-0.136361090669042 1
-0.178876702747842 1
0.135434215234381 1
0.0710776384925183 1
-0.0494013763839369 1
-0.277370286348792 1
-0.221767038913222 1
-0.156659861881955 1
0.0988932741956844 1
-0.174169420482891 1
-0.311870104735988 1
0.0825350040355512 1
-0.048802950036683 1
0.148123553904066 1
-0.211809280844979 1
-0.0852789597941772 1
-0.468344199274773 0
-0.323506488616687 1
0.460661931794423 0
-0.083679076094895 1
0.0409245324527678 1
0.206034889009795 1
0.05177579820504 1
-0.236529323220264 1
-0.145527077736222 1
0.243116033090679 1
-0.0297191122000741 1
-0.019920471837304 1
-0.0674167193025322 1
0.0190197016117448 1
-0.0115036676738353 1
-0.342428625766598 1
0.34047312074022 0
0.151812555099757 1
-0.346504706307385 1
0.10312874972951 1
-0.248201656629095 1
-0.181639536785748 1
-0.292390076261482 1
0.113204804898928 1
-0.323599599898652 0
-0.139661791402309 1
0.162963526605451 1
0.039873447101004 1
0.103742478108167 1
0.19189983765143 1
0.18189026132067 1
0.304101713065389 0
-0.137154182649812 1
-0.390507895496789 1
0.15333401396807 1
0.00622666117779194 1
-0.15312476374705 1
0.0599379403244827 1
-0.150964882426132 1
0.135150301713912 1
0.123569290253516 1
-0.136182543096202 1
-0.0855778592626743 1
-0.00584968686918607 1
0.0684696858878314 1
-0.25886694000819 1
0.223958488945381 1
0.0271445531589265 1
0.119746407532355 1
0.0503035495711955 1
0.125409134088498 1
0.0698461193328091 1
-0.105217730955797 1
0.0302168743994122 1
0.117274640328096 1
0.0196597261228452 1
0.376465938217483 0
0.126969124176084 1
-0.0674065056838673 1
-0.0507439291352363 1
0.0510635950215552 1
0.0940780547704494 1
0.215007104035879 1
-0.0462922226004147 1
0.186101233573468 1
-0.155506175058361 1
0.0227992309612454 1
-0.0475379623803004 1
0.00360469563173544 1
-0.10296148375933 1
-0.0781470318149778 1
0.395244522242226 1
0.0171536690078882 1
0.0708928202307324 1
0.0609618025529543 1
0.550479922894892 0
0.236862441186248 1
-0.270771195501437 1
0.0904889644024873 1
-0.202577911770967 1
-0.132072094573074 1
-0.0800949100849852 1
-0.0851365481864955 1
0.135849795365278 1
-0.112440994043997 1
0.0643387073390724 1
0.116084881408363 1
0.100835216136302 1
0.102899345379785 1
-0.0131317125153558 1
0.0916868475073827 1
-0.0581453316238993 1
0.145728174478206 1
0.00749319093313172 1
-0.0298017628099705 1
-0.233469172682255 1
-0.0875562600692677 1
-0.0445494627317874 1
-0.342970520568368 0
-0.111825112212502 1
-0.0949928667580784 1
-0.0937937232065915 1
-0.103362903191655 1
0.0401449772032467 1
-0.00172543395751395 1
-0.203788540051714 1
-0.146377184976969 1
-0.0812736743968946 1
0.0126830870014807 1
-0.130290507716263 1
0.0547424268772594 1
0.250267205396759 1
-0.266977495164899 1
0.0852380839977669 1
-0.261730717237418 1
-0.0149850628795433 1
-0.218073688189194 1
0.134964506826843 1
0.219410476273803 1
-0.197883816006825 1
-0.0943845391551963 1
-0.282060180732405 1
0.0468700451366535 1
-0.285667421288947 1
-0.139867439203199 1
-0.173836013331126 1
0.128114154957773 1
0.221308559843167 1
0.202473233767641 1
-0.273296421959625 1
0.283411475827381 1
0.147428959953171 1
-0.143601244601818 1
0.118403507533055 1
-0.0434973316124786 1
0.0197318375193727 1
-0.145048800929066 1
0.395922731970282 0
-0.312204402685571 1
-0.0391839539313823 1
0.242602162775145 1
-0.0401582340663342 1
0.060677278739436 1
0.0937676832023499 1
-0.17844991902697 1
0.0719299001349758 1
-0.148723161295528 1
0.209930717242721 1
0.132484159338669 1
-0.0782254418215817 1
-0.265473738047937 1
0.330506095293727 0
-0.241532166249605 1
0.071476892360786 1
-0.154188465586579 1
-0.00762744582711191 1
0.113200830747448 1
0.14038825412071 1
0.0238785809550739 1
0.292522813869752 1
0.0509125066857747 1
0.132892773650896 1
0.183951621000059 1
0.0327622170845239 1
-0.164669018128042 1
0.130159681403855 1
-0.151495963451032 1
-0.0908386917694166 1
-0.143742582552096 1
-0.0525069613097303 1
0.0833460093653225 1
-0.202596488219802 1
0.0108475452867922 1
-0.226884389315666 1
0.0540423623657348 1
-0.233028904012641 1
-0.305465319532771 0
-0.164726303120234 1
0.22494298329173 1
-0.0115587268963726 1
0.0641155075673715 1
0.247623934812144 1
0.0404866479089576 1
0.148916456091262 1
0.00949837663301145 1
0.0787909972552182 1
-0.198864863941194 1
0.0147008408411841 1
-0.294885852493931 1
-0.107140435929365 1
-0.445076178437295 0
0.310402982354513 1
-0.258579052832834 1
-0.0248109595134778 1
-0.0335685165273032 1
0.118690143939482 1
-0.130764639476326 1
-0.078993664940215 1
0.024744602322463 1
-0.00721607106203469 1
-0.0508181258627112 1
-0.0607384482815986 1
0.134933981308687 1
0.106956770407031 1
-0.0706108621514759 1
0.161075533828926 1
-0.17509851521679 1
-0.13129127965817 1
0.150481452328927 1
0.232894394417199 1
0.0684185795323468 1
0.232862450053609 1
0.0288748101495977 1
0.11881326566365 1
-0.0781463429022913 1
-0.116652116630837 1
-0.0915676086064873 1
-0.04519911517557 1
-0.0307255928617284 1
0.277141217728783 1
0.0903272150557588 1
0.116135855497785 1
-0.0378557872893522 1
-0.225781356316772 1
0.0807245413615593 1
-0.0995078085743852 1
-0.119403247565006 1
0.127617057497394 1
-0.0209636224801473 1
-0.289600214736203 1
0.396837023736872 1
-0.472774343750184 0
0.0468109864727413 1
-0.0809876444441575 1
-0.0173058364950309 1
-0.127118932129681 1
0.320859591966157 1
-0.0721192803748418 1
-0.0972504169792503 1
0.00748072079561762 1
-0.0486696925361708 1
-0.0734779649817971 1
0.328867621725991 0
-0.0315613084187544 1
0.192948680721518 1
0.0345425661587539 1
-0.0659283335538203 1
0.00585869158307727 1
-0.0768210957790413 1
0.0378749940957961 1
0.0549070428138992 1
0.1054825041477 1
-0.207962206354993 1
0.149342926831167 1
0.0211077467046794 1
-0.150264674392113 1
-0.101053613590223 1
-0.013052625405066 1
0.0538863285992536 1
-0.0219260693387861 1
-0.221347973141723 1
-0.0176519231345932 1
-0.0729384559477152 1
-0.216126375242686 1
-0.0926363603848219 1
-0.0773927889962837 1
-0.216274769839027 1
0.183880492712718 1
-0.132735798996885 1
-0.107500765154344 1
-0.068560751790213 1
0.352002576575183 0
0.0634094609021033 1
-0.236633337971854 1
0.132891746368418 1
0.416968444991619 0
-0.0267185018439754 1
0.141151942918123 1
0.118596410723554 1
0.162788990733566 1
-0.0650019337078767 1
0.208389935440465 1
-0.142469323595506 1
0.0296400290440265 1
-0.0282981907172793 1
-0.130860401650819 1
0.159299432308111 1
0.205531854787347 1
0.276021836193343 1
-0.0987511920548229 1
-0.0871970126896748 1
-0.132180341459354 1
-0.0786968322612285 1
-0.272955747992521 1
0.0304952090903542 1
0.0417451254884001 1
0.249920205736502 1
-0.505878986000666 0
0.121823310991446 1
0.154456212158362 1
-0.0619809126634515 1
0.260459135668757 1
0.282426467620332 1
0.0306389630207717 1
0.193013573998815 1
0.258066373891133 1
-0.0647085480313294 1
0.110069799466599 1
0.107863830695725 1
-0.23887614030528 1
-0.0373584540053647 1
-0.103641671701803 1
0.0167552985657498 1
-0.0727444022736963 1
0.0642495002423746 1
-0.119830052401469 1
0.177242566547459 1
0.00776553092835492 1
0.151342230869531 1
0.122090769599613 1
-0.267334164844743 1
0.0398442789234762 1
0.115588090688035 1
-0.265668606092462 1
0.0539113535330979 1
0.147688362717301 1
0.107351353617142 1
-0.0764683529423816 1
-0.117167730408699 1
-0.185813274812113 1
-0.145231717006205 1
0.156043716376998 1
0.148741245397477 1
-0.123575051996853 1
0.0218468998811168 1
0.115453390210596 1
-0.125262932249947 1
0.114994706335886 1
0.230032578907084 1
-0.00382069127369824 1
-0.059558354121081 1
-0.26767137175433 1
0.0597554708345657 1
0.0143345297566623 1
-0.106305955648098 1
0.171685728941226 1
0.0948133673927566 1
0.155578334440967 1
0.0382113186570628 1
0.249057386606399 1
0.0126554802659245 1
-0.196578453960624 1
0.0789771853851416 1
0.343433761631882 0
0.217855235490961 1
0.213450204634472 1
0.0569572218533139 1
0.220539931006662 1
0.247768845044147 1
0.0625498224578856 1
-0.0929519172498282 1
0.174110500363994 1
-0.256157961208304 1
0.310334977735371 1
0.0824189463516762 1
0.017763815690788 1
0.0475058158018505 1
-0.001980116915372 1
-0.105554302012415 1
0.129990863653013 1
-0.0791646586741506 1
0.323621067007754 1
0.152288458329245 1
0.0731889541956137 1
0.279769162272432 1
0.0969856129199648 1
-0.058344622715359 1
0.152325908890486 1
0.177772717932238 1
0.0836294894737366 1
0.0582094786554661 1
-0.0889595292012314 1
0.0754927028089091 1
-0.16774011922727 1
0.000168474861159888 1
0.0870648597940766 1
0.0335019733004587 1
-0.0473312332728409 1
-0.234732742051244 1
0.0571362629919403 1
-0.129848832353775 1
0.0805076191634961 1
0.0815867015257006 1
-0.118469537081559 1
0.126981486473719 1
-0.0504822087373283 1
-0.0829763264856921 1
-0.161238203260981 1
-0.00139894394490964 1
0.0158815319686345 1
0.0177505557842677 1
-0.0952183570810775 1
-0.398866340187094 0
0.268868460713441 1
0.39066965520783 0
-0.232701238941276 1
0.115699963199906 1
0.0317722981831399 1
0.340029530525387 1
-0.296228326367354 1
-0.0866607575699396 1
-0.351925056654848 1
0.215697070515228 1
0.0826007967222347 1
0.136705272654584 1
0.0300408985472856 1
0.121557531186136 1
-0.0830037766410863 1
-0.122162093788701 1
0.200913135634361 1
-0.261646485968439 1
0.0212748519281604 1
-0.0473272347063808 1
-0.212737786976173 1
0.00516380380218236 1
-0.223882196857934 1
-0.0735560298246942 1
-0.31483836136873 1
-0.085692059021984 1
-0.288534182290721 1
0.0710135416722517 1
-0.239122884234348 1
-0.160467115198353 1
-0.0548051260759265 1
0.157995652944515 1
-0.0725136654378147 1
-0.0121134995872366 1
-0.412013524921967 0
0.066325143689387 1
0.113409920539935 1
0.101918831666931 1
0.0775635931501553 1
0.0267729173726374 1
0.186479460250525 1
0.111714677400914 1
-0.0102696207993199 1
-0.225351143680497 1
-0.252107779442302 1
0.251345418450756 1
-0.122752405017138 1
-0.0734479844821865 1
0.320977893055461 1
-0.0366449670121632 1
0.228578628901868 1
0.311409356563927 1
0.0656624160220814 1
0.240355980502237 1
0.0100228289956349 1
-0.394700506236752 0
0.0752892221793769 1
-0.156836032865605 1
-0.0572563894171853 1
-0.0454393141396933 1
0.168376129656675 1
0.207565436911826 1
0.39241719047036 0
0.228838670069713 1
0.225053654604404 1
-0.128872465947084 1
0.186426888544265 1
-0.390433631511742 1
-0.0552416848844754 1
0.0456273600008465 1
0.257968478122125 1
0.0306412032540737 1
-0.0174409453067875 1
0.185285895190688 1
0.0844667360461369 1
0.240728460165648 1
0.0174171076581865 1
0.171119648677641 1
-0.177590656543629 1
-0.0139413248236158 1
-0.210172582221272 1
0.185236150601435 1
0.244413478053811 1
-0.0358618089583986 1
0.0724324757167232 1
0.265559643967971 1
0.00904901997691655 1
0.11855856077389 1
-0.15421514028198 1
-0.502405494445606 0
0.323338607244175 0
-0.0160481212035961 1
0.261425798143249 1
-0.217876459793283 1
0.105181946687267 1
0.284533536600631 1
0.0344933879215414 1
-0.109979528352706 1
-0.056737265078191 1
0.144560098526627 1
0.242521775416273 1
-0.0600106045886724 1
0.139627412727249 1
-0.00937127482728155 1
-0.0442113334233048 1
0.0514509579564512 1
-0.207703219451313 1
-0.144976979720076 1
0.400027677297758 0
0.0291845445667793 1
-0.10409744800999 1
-0.108979934675146 1
-0.233327163789073 1
0.122490588038973 1
-0.144039079806466 1
0.304683593339597 0
-0.178235030266931 1
-0.288144665693646 1
0.18585340850189 1
-0.113076686174906 1
0.211474086039045 1
0.353367079730177 1
-0.042308024768918 1
0.302213638172284 1
-0.0101326927139147 1
-0.229838531856351 1
-0.221130229949006 1
0.0914366336787937 1
-0.0252166585429056 1
-0.378670345387035 1
0.00494865857893778 1
-0.1803262077291 1
0.110420941796092 1
0.151100320922149 1
0.0146550520268782 1
-0.242638074838288 1
0.254027317358992 1
-0.104989902815874 1
0.437042747968216 0
0.117727079805986 1
0.268551464806289 1
0.170030218147215 1
0.00755161831665246 1
-0.0232233658390547 1
-0.356428227115426 0
-0.123008897606054 1
-0.140458216250948 1
0.198901768182825 1
0.152195748326147 1
-0.11634014034899 1
0.373582656817469 0
0.146985295564539 1
-0.00334066156052386 1
-0.17327178376716 1
0.0158450600517302 1
0.0501367284738416 1
0.183802632060312 1
0.0661717969695615 1
-0.391858895229961 1
0.0362380845173665 1
0.0493858321506612 1
-0.0370158273782881 1
0.0389032825937851 1
0.0303877450424963 1
0.16230260150897 1
0.201060748643444 1
-0.310888305830329 0
-0.451684472130765 0
-0.0689674811833268 1
0.151090768341705 1
0.00826511334199444 1
-0.00491496284361349 1
-0.0313199173525419 1
0.0932831739667908 1
0.111717489474959 1
0.135079313436726 1
-0.191704051695532 1
-0.125154772897797 1
-0.114750195960987 1
-0.190815938484154 1
-0.227945800129424 1
-0.11473628033366 1
0.221438341339368 1
-0.253136000116842 1
0.169972884428561 1
0.021045532070811 1
0.157895811345018 1
-0.11307841824713 1
-0.283938471606835 1
-0.0165575313484402 1
-0.000976455108041171 1
0.0198514661459971 1
-0.146543816536381 1
0.137494420625064 1
-0.298902958155719 0
-0.221903902607441 1
-0.0403935078359946 1
0.151753827648872 1
-0.233140940680723 1
0.00804787682505735 1
-0.0315850263426332 1
0.256521062440942 1
0.0139819657969052 1
-0.159839972494047 1
0.00277645670352304 1
-0.126571010566689 1
-0.0291699466469793 1
0.0608301444360203 1
-0.244733801710121 1
-0.221815492287136 1
0.0752649729357768 1
0.0681870233337835 1
-0.247279097409101 1
0.0997764054121723 1
-0.124440632239649 1
-0.0807989369593488 1
-0.101783054000749 1
0.0223958561970999 1
0.216117349896172 1
-0.137449147540466 1
-0.130057326923273 1
-0.00775742885398217 1
-0.0352321639736095 1
-0.0622337881856888 1
0.511753727292472 0
0.0178432345396701 1
-0.218909379384874 1
-0.110864038006849 1
0.0746608495924782 1
0.0750999710404277 1
0.0745009363064484 1
-0.0993971839952933 1
-0.319296071402742 0
-0.29625206071854 1
-0.149455895164213 1
0.116417175194671 1
0.311615066507259 0
-0.0681458530460169 1
0.313467498777665 0
0.0683618993954665 1
-0.120240040347307 1
0.0766662618988396 1
-0.0650844352291508 1
0.406602796842769 0
0.172787396939113 1
0.0279657590562746 1
-0.0711799906755076 1
-0.00537904306775056 1
0.238507217046264 1
-0.282924545732872 1
-0.0843718916937182 1
-0.431434691415726 0
0.257960968424998 1
0.0257313537762623 1
0.129660729719209 1
-0.0677435944361059 1
-0.605877296868184 0
-0.139382351076036 1
-0.144124636137134 1
0.0202632704652428 1
-0.227574864647985 1
-0.287868104803529 1
0.0402166853818466 1
-0.266479951730674 1
-0.104789866626427 1
0.122909092145979 1
0.293004321724436 1
0.116534463916298 1
0.16247621236175 1
0.0103071953485684 1
-0.0203109220616226 1
-0.324500754741293 0
-0.195374210058435 1
-0.14635367254052 1
0.139506145814755 1
-0.0602523077125144 1
-0.0487931513699774 1
-0.347488462527827 1
-0.0588238355164015 1
-0.171962263211332 1
-0.265759177295346 1
-0.233926439721589 1
-0.0633269847648975 1
-0.0329644920073105 1
-0.102081819204579 1
0.20854856355322 1
0.00422848106253866 1
-0.0245561828590086 1
-0.00400313067350518 1
-0.218508472188832 1
0.127645893188064 1
0.0506780106617323 1
0.0120189546297305 1
-0.0743727542197549 1
-0.330432702957555 0
0.149589040382204 1
0.0456371431615624 1
0.311795714380157 1
-0.234765556705623 1
-0.0292503814599171 1
0.018281914642087 1
-0.0792364188250759 1
0.15455382019354 1
-0.166148586662339 1
-0.199317780861852 1
-0.078145027828421 1
-0.124338419760277 1
0.0442529468062171 1
-0.251300131437739 1
0.029267762764528 1
-0.0948579439683209 1
-0.171585033969222 1
-0.226736723592083 1
-0.446522905539948 0
-0.00737380582963765 1
0.174982655319702 1
-0.0213141891822667 1
-0.104880390836369 1
0.111471114912996 1
-0.0789508723521848 1
-0.0324908086223057 1
-0.4734185102448 0
-0.0327607311901512 1
0.0656134510143419 1
0.0153394355044935 1
0.119862379644837 1
-0.0561339499124913 1
0.234689208015991 1
-0.13705560571971 1
-0.0080470946737327 1
0.111771590034856 1
0.229527366742171 1
-0.367409438384909 0
0.185055784268736 1
-0.159003246456625 1
0.218229371608103 1
0.0136833637745235 1
-0.0134315231467977 1
0.15974390556128 1
0.35979046607859 0
0.123970276848011 1
-0.0752280848298935 1
0.0593984937712249 1
0.206906966577439 1
0.0765619707228844 1
-0.156522418249721 1
0.0012489512857952 1
-0.187599746877677 1
0.162831671302717 1
-0.0347545858028094 1
-0.277662351447047 1
0.0599805236913289 1
0.146762414813721 1
-0.425191301793477 0
0.404620965547025 1
0.129178275146398 1
-0.0449587228597156 1
0.221052894181262 1
-0.029156305347092 1
-0.000334869382873025 1
-0.115456124583492 1
0.157174210812372 1
-0.0927229343359539 1
0.196713752240411 1
-0.0519623019982283 1
0.180586233212808 1
-0.0145402644732968 1
-0.0759576568023088 1
-0.310421482756482 1
0.243100089558293 1
0.0204530367185348 1
-0.116622854712234 1
0.3336909045012 0
-0.103430866189746 1
0.235475147535849 1
-0.0510755949951046 1
0.163169307809484 1
0.0723405150605071 1
-0.26359642660691 1
0.131554073418765 1
-0.305972503276706 1
0.214599945549411 1
0.233099763151246 1
0.0277559686549277 1
-0.103328625418232 1
0.0290804690352564 1
-0.156441333408475 1
0.188575197855464 1
0.129936116570072 1
-0.00635165379926461 1
-0.0196951368243045 1
0.291393174494146 1
-0.212716143004766 1
0.0759987704055825 1
0.157369047920329 1
0.00890166625590362 1
0.0385507620217041 1
0.269203691916028 1
0.0370809535299786 1
-0.0193884682027597 1
0.16134649728585 1
-0.154280761173045 1
-0.0410042005332712 1
0.0525151363035219 1
-0.157809531746697 1
-0.259864566451274 1
0.00734182497433778 1
0.0557319525369663 1
0.122158374471877 1
-0.272675641989954 1
0.122440471857124 1
-0.0502603058972292 1
-0.138151374040355 1
-0.232025128748159 1
-0.0972879840209417 1
0.109600265000262 1
0.0886282435487956 1
0.0172772207582707 1
-0.142275455631273 1
0.162250624848372 1
0.0542775564726438 1
-0.129437127670966 1
0.242855982878698 1
0.19423290653656 1
-0.01668259300537 1
0.135899226110626 1
-0.0302025447519015 1
0.315646348194596 1
-0.0910405213788815 1
0.0843321108599456 1
-0.0526100167360339 1
0.175326423287912 1
-0.0744100626683674 1
-0.00927740662326793 1
-0.165839652189411 1
-0.0761785124707122 1
0.0488770212029369 1
-0.124857392227304 1
-0.150367236800192 1
0.140173918964852 1
-0.200534766112337 1
-0.106064703441268 1
0.130265909631589 1
-0.167130266912559 1
-0.381163155543368 0
-0.0635882558018726 1
0.00461684359131775 1
-0.0738129956067831 1
0.0615742688207767 1
0.0382664774633516 1
0.0393618897467884 1
0.380713982526262 0
0.110907611737137 1
-0.38337016701328 0
0.111906654560909 1
-0.0605196443718821 1
0.0389296378976066 1
0.188828175750027 1
0.0535685698540786 1
0.0719202912263538 1
-0.0158627874918769 1
0.0628534918569144 1
-0.129615463728375 1
-0.0595402193266776 1
-0.0971084838699469 1
-0.296812199837491 0
-0.00999105184352875 1
-0.123250547198501 1
0.227666127377454 1
-0.0449848486209941 1
0.00102764426814145 1
-0.0373456405809701 1
-0.317789711710897 1
-0.0751638333864386 1
0.167358843809194 1
-0.0089561137925635 1
-0.274220525992102 1
-0.244881989232296 1
-0.00380604654678595 1
0.0503561485098094 1
0.170996058086665 1
-0.0451347656118963 1
0.173661639842668 1
-0.113539048704904 1
0.0507814567216014 1
-0.299669252214059 1
0.0388380322237474 1
-0.0868083718914392 1
-0.0719599601345967 1
0.193994544999862 1
0.036605821163361 1
0.19855209974982 1
0.337727813123838 1
0.0140686894671311 1
-0.0194734664327585 1
-0.177842545948371 1
-0.161781570766113 1
-0.104950780075931 1
-0.0723335853587245 1
0.0589074543077292 1
0.553615672881629 0
-0.0372167146412544 1
-0.262969503528932 1
0.109393508072428 1
0.0691537234714398 1
0.116326932035297 1
-0.0698899069101484 1
0.257174052772183 1
0.122238908285294 1
-0.133572132812458 1
-0.256698439652584 1
-0.244102846079321 1
-0.134536850772504 1
0.0670005282015482 1
0.131620833654378 1
-0.0771098586829742 1
0.353251598337667 1
-0.20222765766374 1
-0.104562005906579 1
-0.121990115167763 1
0.279700419408052 1
0.154167671034669 1
-0.0339128152863976 1
0.102490376008337 1
0.0505177062950105 1
-0.0447659769352955 1
-0.148975184072787 1
0.0308436282139339 1
0.082019691866091 1
-0.0300250662234651 1
-0.12718570055657 1
-0.299987079848851 1
-0.358500958669682 1
-0.351080377171786 0
-0.0977036801550507 1
-0.173557589393745 1
-0.129595824673217 1
-0.206392689546136 1
0.00790177376795028 1
0.0910020203624141 1
0.248224385526317 1
0.00412429839778096 1
-0.0569761670871671 1
-0.0515470996822826 1
-0.309635522068114 0
0.017712833346549 1
0.142304603604218 1
-0.240311403719706 1
0.216075502923333 1
-0.232663282395531 1
0.272371650584207 1
-0.00010814632951142 1
0.0742363807336973 1
-0.0036159759785042 1
-0.0377541928272584 1
-0.395278406857803 1
-0.116657377236408 1
0.18324906437932 1
-0.0316720653479422 1
0.10188553758502 1
-0.439732318886241 0
-0.0725018213173043 1
-0.143166710956957 1
0.140017735022562 1
0.168790713358394 1
-0.0143843419647645 1
-0.263632868839185 1
0.113298027977102 1
-0.206621778889659 1
0.00470328126677001 1
0.125883581922651 1
-0.118514059022096 1
0.293896754021297 1
-0.282608138423161 1
-0.178115155119713 1
-0.0312340236107964 1
0.0897226512245064 1
0.0892300760461467 1
-0.00221002528207314 1
-0.0946818654040984 1
-0.251232918514274 1
-0.202265567687433 1
-0.120459746458744 1
-0.235214661103281 1
0.0471666539284088 1
0.146583003962991 1
0.357682695608727 1
0.0284451648755519 1
0.0266266847295881 1
-0.250861254113744 1
0.214962841293349 1
0.187655346465424 1
-0.0127540806372546 1
-0.203409963551608 1
0.215977424596587 1
0.0547658683488944 1
0.060169924286236 1
-0.153182797235884 1
-0.00794291403896892 1
-0.148814702090676 1
0.0662951395721628 1
-0.159454462265783 1
0.0748405789495757 1
-0.0491968751256613 1
0.182171620888173 1
-0.271191294353942 1
-0.192125577248617 1
0.120165719127905 1
0.0209963238217066 1
-0.237805785849748 1
0.190985742468517 1
-0.127462542158257 1
-0.115268233824663 1
-0.192402188929981 1
0.177158469970353 1
-0.0385553102185054 1
-0.18998723514218 1
-0.398965442421989 1
-0.0544567909134782 1
-0.24189143251525 1
0.0160746469405321 1
-0.196035182868238 1
-0.22309761338689 1
0.186114350898125 1
0.0290342877354506 1
-0.0664651395615397 1
-0.00886225999957031 1
-0.00565113619448729 1
0.140870758411304 1
0.120135983101193 1
-0.22954111175125 1
-0.245731652364333 1
-0.0729638049801992 1
0.0399607447245943 1
0.299434577655465 1
0.233852445050611 1
0.137311661667025 1
0.103942714613198 1
0.151189163289336 1
0.141965775670925 1
-0.373495926721962 0
0.119076962244558 1
0.467849410356309 0
0.0534656481391977 1
0.160265348628297 1
0.00931625702537042 1
0.12172940660492 1
0.00992545411503316 1
-0.0616971336235326 1
-0.0418769731073751 1
-0.0210874255778975 1
-0.333448837754379 1
-0.331866205758104 0
0.197685628341286 1
0.00160338651232259 1
0.107528739021245 1
-0.427208100623005 0
-0.330948807641487 0
-0.0641964321552739 1
0.01500036923238 1
0.0655407610731765 1
0.203034665342157 1
-0.182650143427157 1
-0.385432896364162 0
-0.015462560566702 1
-0.162444815133524 1
0.0952466988519954 1
0.119896574104974 1
0.36030875435099 1
-0.296065733609209 1
0.096724221934532 1
0.0983533375723885 1
-0.18187288207145 1
-0.051115527929501 1
0.244464295707264 1
-0.137902591877172 1
-0.204991765817698 1
-0.128801630215771 1
0.18852807462799 1
-0.0258443215319704 1
0.0248182860962137 1
-0.087396617587838 1
-0.107265554765227 1
0.138792156874403 1
0.15523968153262 1
-0.0674129783738965 1
0.0894732046516773 1
0.31609085529094 1
0.102073504262697 1
0.0734701836986721 1
-0.091736197424892 1
-0.179165515383505 1
0.400573759408252 0
-0.0209821038506449 1
0.018050682103417 1
-0.19309270831217 1
0.124089807575039 1
0.270203505381398 1
0.284447590954091 1
0.215121706169599 1
-0.0334696379743492 1
0.0654075648702972 1
-0.0497422039860363 1
0.016119896099923 1
-0.40683126311467 0
0.00170798216735197 1
-0.069125565772058 1
0.0455547676418663 1
0.145138138095356 1
-0.315935775622672 1
0.24832419648408 1
0.233426219429287 1
0.0433345181797391 1
0.176485864873423 1
0.0722832596918888 1
-0.293918032610137 1
0.166777471371115 1
-0.119878082921924 1
0.00533954628913827 1
-0.2921981207148 1
0.0276251090164315 1
0.44034042317642 0
0.106629761117498 1
0.0800839507418703 1
-0.0773190942115651 1
-0.0980762668251891 1
0.221541890094149 1
0.138465969690427 1
-0.229816481965272 1
0.46088457131856 1
-0.185520905474724 1
0.0531279271158399 1
-0.274669517048193 1
0.196764342977502 1
0.180608958468375 1
-0.159921955912838 1
-0.0936356194766928 1
-0.0274816787744388 1
-0.228696964717399 1
-0.078794062568989 1
-0.0915316614122467 1
0.494254914018493 0
-0.00179519987355611 1
-0.0146558141862085 1
0.0912634770537257 1
-0.355875566277622 1
-0.146170713003647 1
-0.0651579263498007 1
0.245261950678145 1
0.123350905019287 1
0.180001726232443 1
0.142535760522149 1
0.11107983563195 1
-0.112085005213033 1
-0.294036501445397 1
0.0483371764626231 1
-0.0275745457371549 1
0.120454712928376 1
0.327596997833849 1
-0.0912495402288233 1
-0.0926628389712394 1
-0.00679774069684582 1
0.163054414399409 1
-0.177836089282715 1
0.202898318683639 1
0.181811153377446 1
0.0525729601261044 1
0.0581451313246417 1
-0.0013762235001943 1
0.0631676486042925 1
-0.0318094862922772 1
-0.092634437700324 1
0.166544756649001 1
-0.112008791629962 1
0.0544428262838854 1
0.0114219078728031 1
0.0193624496049074 1
0.0733502948658384 1
-0.0691731520358392 1
-0.172917320598318 1
0.189259285480277 1
-0.321229321243945 1
0.0873637931844826 1
0.0632675438332642 1
0.161980586343051 1
-0.371651817525584 1
0.0575248435061224 1
0.203495215660177 1
0.24112986938628 1
0.110059279168671 1
-0.000605304844818438 1
0.0311018782137502 1
-0.188696128277884 1
0.121466918134679 1
-0.16113296169879 1
0.103116705407562 1
-0.114834115432893 1
-0.0269005212270484 1
0.159069308031635 1
-0.0477013260521951 1
0.404006446954224 0
-0.0788734537789001 1
0.0119639125682772 1
0.205707900553187 1
-0.0209304167191734 1
0.420959146643976 0
-0.172989841658701 1
0.271583805290621 1
-0.0598650033497366 1
0.162648049058318 1
0.253244087316138 1
0.368814535354293 0
-0.00436524014514017 1
0.25171998894132 1
-0.345548108205041 1
0.205077344182653 1
0.0786873384634971 1
0.258669841073094 1
0.218797810619666 1
0.4216882183079 0
-0.235947766438838 1
-0.103024814472361 1
0.0431907022151564 1
-0.103639906321197 1
-0.151445226837917 1
-0.172993927737925 1
0.0524761188052115 1
0.225103700891388 1
-0.264893958352712 1
-0.405580932070982 0
-0.181480372991945 1
0.386331994504238 0
-0.232815393052338 1
0.0647658019906072 1
-0.0189454191790404 1
-0.222804302714624 1
0.0706212959202747 1
0.0638605851044968 1
0.0789267941415013 1
0.0994711298160855 1
-0.157834523661901 1
0.0934499456972 1
0.0361431380045588 1
0.0308396057779088 1
-0.158352630937396 1
-0.0569483388262056 1
-0.100236858553465 1
-0.499221627110835 0
-0.0106491612624656 1
0.0525485366763464 1
0.1315828479141 1
0.0927261487237286 1
-0.0232853773344711 1
-0.339713188202484 0
0.22613744919241 1
-0.119295220192783 1
-0.10424557367439 1
-0.169299237117717 1
0.168401321360848 1
0.134817129209749 1
0.116379207680701 1
0.284066773438831 1
0.10130096913121 1
-0.0618774134718648 1
-0.0667561607442903 1
0.107058838197477 1
-0.404284913527574 0
0.261179078421356 1
-0.0795682854628518 1
0.0278609264388652 1
-0.289423572166965 1
-0.135558644269657 1
0.285846942298778 1
-0.573711216650946 0
-0.239665855813106 1
0.224622909663013 1
0.139723915439709 1
-0.105736851552459 1
0.160714091037656 1
0.309090096227597 1
-0.00404656201377569 1
-0.281103859319165 1
0.121114126529219 1
0.143582684583558 1
0.0885716923834269 1
0.209678758372728 1
-0.288023552370908 1
-0.369522062930527 0
-0.232049129860712 1
0.332178181658229 1
0.137524796874104 1
-0.129890036625339 1
-0.0644074323236785 1
-0.105454559209086 1
0.00656622013885402 1
-0.441604859840579 0
-0.0587962015922597 1
0.107310061919239 1
-0.241248434875497 1
-0.114966031219042 1
0.28242022803072 1
-0.0865864282582749 1
-0.0766642857183303 1
-0.0825328750173762 1
0.361327696806012 1
-0.081152743469549 1
0.549421474360152 0
0.0927201582515639 1
-0.0826496321773325 1
-0.040341673586203 1
-0.405531331849545 1
0.221411253007987 1
0.0791498887596764 1
-0.015808517185887 1
0.212674280546077 1
-0.0494790298954344 1
-0.0791745150535808 1
-0.210194714191399 1
0.0355211703510131 1
0.152379195472462 1
-0.177260004032625 1
-0.0716649731907255 1
-0.267377922172815 1
0.0616326788662053 1
0.0596407454448674 1
-0.146365868954764 1
-0.0650072609090705 1
0.0410141591198002 1
0.103794204574325 1
-0.0136174925507314 1
-0.344466321364191 1
-0.00425890120025606 1
0.200596926501336 1
0.0280521288370454 1
0.0217074168746326 1
-0.0646595427144448 1
0.0035357249113888 1
-0.0828059447646278 1
0.260231614476464 1
0.0947029640461298 1
0.305741346196745 1
-0.0838644335242059 1
0.0260298580301062 1
-0.110465179909018 1
-0.404049711360131 0
-0.307990593462268 0
0.161003725525018 1
0.250342645208201 1
-0.140134207263633 1
0.035977022676124 1
0.0995407728494233 1
0.0326328399689499 1
-0.339514652287922 0
-0.11109123704072 1
-0.243013643062171 1
-0.00999228585890936 1
-0.153107766338016 1
-0.0143352580283479 1
0.131289159662718 1
-0.366436467774128 0
-0.124240340938596 1
0.113533029134813 1
-0.00116562243357698 1
-0.289505833823783 1
0.129311635626165 1
0.26705111674706 1
-0.0363329723963514 1
-0.156646033984295 1
0.139785734747005 1
0.20317616775731 1
0.0654475732121198 1
-0.213101136609197 1
0.102547199776292 1
0.155183394345554 1
0.0878172963994484 1
0.011648389565197 1
-0.200679152794185 1
0.151972119921618 1
0.100112303989781 1
0.0593156082980442 1
0.0362718100845653 1
-0.104747039710508 1
0.0138935357323056 1
-0.143409788017191 1
0.0503686536333652 1
-0.472921344357274 0
-0.220359058970116 1
-0.171264232346208 1
0.0628415649632617 1
-0.182983911121973 1
0.090314168936018 1
0.073375422600624 1
0.177957027976392 1
0.3058051121629 1
-0.0112699419444607 1
0.0869545414566638 1
0.171284418265975 1
0.151563765092675 1
0.216398621992594 1
0.184136117166446 1
-0.164093350768359 1
0.368568503294384 0
0.136946716536701 1
-0.0698355633185221 1
-0.0137448224995492 1
-0.198611100603629 1
0.0252079751318434 1
-0.200960988824796 1
-0.216496011239212 1
0.16193354764547 1
-0.367536407287442 0
0.168244522861739 1
0.469377505927973 0
0.240784356015157 1
0.136254834400407 1
-0.0932631229852225 1
0.331347494856625 0
-0.331640430275928 1
0.0142049359017903 1
-0.338834063029138 1
-0.315299866899802 1
0.0281837643909901 1
-0.177253253997672 1
0.25851605348187 1
-0.114556565936197 1
-0.169423204764577 1
-0.0942775185252839 1
0.0275954686534008 1
0.38532315190874 1
0.0825491903725153 1
0.332806698682599 1
0.167147965798066 1
-0.0759935715924912 1
0.0886804940076438 1
-0.152417260887783 1
-0.0234606096668932 1
0.0260368276072465 1
-0.144521980185848 1
-0.0676548732496785 1
0.0507168832829304 1
0.00418196710645902 1
0.353369747005922 1
-0.0171756879910366 1
0.187939745130085 1
0.340185962532883 0
0.0975216218765856 1
0.200878490135079 1
-0.104099986457691 1
-0.0905048948888694 1
0.236549675205167 1
-0.262359349456267 1
0.0387668407129625 1
-0.0367571538767659 1
0.074802765795334 1
-0.0269694327711765 1
-0.130503919866967 1
0.178030702310952 1
0.0801027042593587 1
0.305665974008679 1
-0.13018861678014 1
0.0129748930243603 1
0.20208229418025 1
0.0876596496487877 1
0.0310670136959944 1
-0.275982180100377 1
0.084687263393708 1
-0.212197737226107 1
0.189009084262587 1
-0.0409390464284388 1
-0.027948224392811 1
-0.067851298737828 1
-0.0727202874479825 1
0.207819208086539 1
0.226093331571413 1
0.411968024209087 0
-0.217457116765889 1
-0.312065156990983 1
-0.00014982089715216 1
0.0146823526318812 1
-0.0426832003788386 1
0.144393982892056 1
-0.0342033792933584 1
0.186192737272102 1
0.013340390233809 1
-0.365130738833832 1
0.136842664681128 1
-0.013050110935726 1
0.334652819510621 0
-0.0844679234735287 1
0.0850298144270414 1
0.00163518801798008 1
0.100545352824931 1
-0.22291809179377 1
0.0173619676496367 1
-0.143053583972783 1
-0.41697486853233 0
-0.0611271072543891 1
0.00939398229944868 1
0.0204213100847856 1
-0.0858358223434744 1
-0.0472585577690171 1
0.0669883692246313 1
0.162762818260774 1
-0.0522809119641026 1
0.0120519613928459 1
0.0244850609306155 1
0.168606423804039 1
0.364131289612831 0
0.0761374096212653 1
0.0968814045883945 1
0.217342713452732 1
0.148817512207537 1
-0.274409940081374 1
-0.178564375445706 1
0.0312502945854333 1
-0.201203741704493 1
0.119724792482541 1
0.145726125800203 1
-0.149178852962735 1
-0.133733824267983 1
-0.373131194615663 0
0.0732490128536219 1
-0.0103340710076422 1
0.0176733014617524 1
0.240885558343547 1
-0.385577804899532 1
-0.276127189357729 1
-0.0657353786268638 1
0.442961285913886 0
0.214624992834764 1
-0.0457596910472458 1
-0.00415377324189095 1
-0.215376932724526 1
-0.0807193117446671 1
0.0698780235279535 1
0.0292405962743763 1
0.0854887253665463 1
-0.147391115549896 1
-0.113347323225041 1
-0.0322232393973303 1
-0.1679337002928 1
-0.291134990250671 1
-0.0126225868059238 1
-0.38340212205712 0
0.207864073026761 1
0.0101162910542449 1
0.135944338390136 1
0.202146936245997 1
0.112249798340869 1
-0.237234533037228 1
0.0359400855888855 1
0.371352767672652 0
-0.157151915382016 1
-0.0301228315431868 1
-0.0429222780027724 1
-0.19496294528857 1
-0.0473228897878915 1
0.0751225131405773 1
0.10142762958865 1
-0.288070383976459 1
-0.0158839085009771 1
-0.0366909626979787 1
-0.131923738585014 1
-0.135370057469866 1
0.0318244476177735 1
0.0382823758717445 1
-0.0801793435221861 1
0.294411285785518 1
-0.422699534281085 0
0.136944369794656 1
-0.0896183805080295 1
-0.00769203422315387 1
0.20139328615257 1
-0.0926842369619451 1
-0.174017703972991 1
0.28278074024261 1
-0.29223828602788 1
-0.169030873861549 1
0.319736745655845 1
0.127713674658789 1
0.231588671824508 1
0.301259948577022 1
-0.230004613048265 1
0.0602898537181786 1
0.165523342867448 1
-0.0911920991018983 1
0.161229861634085 1
-0.10713411734989 1
-0.0680184711778778 1
0.0765380795366819 1
0.00230628823878883 1
-0.152602268870168 1
-0.0249035881155924 1
0.100074371276081 1
-0.075476529496083 1
-0.116803142817241 1
0.0626879450602287 1
0.200072551391369 1
-0.16189582792563 1
-0.240008440806082 1
-0.132641975482878 1
0.22850189707058 1
0.135461624760706 1
0.0527378066540939 1
0.109208847925002 1
0.131364793329442 1
0.153295645913895 1
0.0271172021382992 1
0.288023073773561 1
0.0171883547512203 1
0.0711585628855095 1
-0.102536902200672 1
0.0354587483381248 1
0.228708619344443 1
-0.142796545199897 1
0.200945275768454 1
0.105114652766862 1
-0.0671827042319185 1
-0.233892175329061 1
0.109737696158049 1
0.0142070918692848 1
-0.0194795875858901 1
0.0234667682833537 1
-0.162122038499753 1
0.0119929594346191 1
0.186028573479347 1
-0.428923061425081 0
0.0980103115722567 1
0.064595530880131 1
-0.0391854960696741 1
0.200588222191735 1
0.0848309424346943 1
-0.123354166700361 1
-0.00110927859476497 1
-0.045148419460326 1
0.246545759165861 1
-0.325491031305682 1
0.0459066988794186 1
0.363720346658075 0
-0.136189988319696 1
0.0710358094141371 1
-0.0789742648804552 1
-0.0913947521192013 1
0.121871936914242 1
-0.00251158237723196 1
-0.254985750241876 1
0.127145922924928 1
-0.0937331163199718 1
-0.3265971292209 1
0.353114642806874 0
0.0292778747936438 1
0.0105425810361762 1
-0.246443530154567 1
0.0900154610033866 1
0.047032008817239 1
-0.136467251819711 1
0.0885322964046278 1
-0.37587046037081 0
0.016099067560287 1
0.0741877856177252 1
-0.118295150956272 1
0.203233664087165 1
0.163519038036213 1
0.290013682267578 1
0.0529782160878995 1
-0.182139130387676 1
-0.221359164398545 1
0.0358292066690417 1
0.209547354268801 1
0.354706355775013 0
0.070086216615978 1
0.308626898973376 1
-0.659764832788715 0
-0.376519444644696 1
-0.0989892955106253 1
-0.0138475336313603 1
0.0222727109372841 1
0.00855453301031157 1
0.0852127535361085 1
0.219452390639517 1
0.126124620353644 1
0.294354000701614 1
0.160762293391512 1
0.0588388577665446 1
0.00851128668747643 1
-0.0634257361490636 1
-0.193193263213206 1
-0.655403386675918 0
-0.0834999852616139 1
0.199517976237149 1
-0.160384717614357 1
-0.30751297692712 1
-0.202041888932968 1
-0.048497425557894 1
0.142247689040751 1
0.116805972825566 1
-0.246264764704966 1
-0.0349219680612453 1
-0.147459956275014 1
-0.13740330165839 1
-0.149070947765923 1
0.0463101984203648 1
0.137119070834588 1
-0.105831496772316 1
-0.189851250444386 1
-0.0972393864953758 1
-0.195541700859914 1
0.0654704439083193 1
0.0655571329551636 1
0.0658383732602292 1
0.13493260414713 1
-0.0239650703603344 1
0.312400276914694 1
0.210649351993848 1
-0.220722101414534 1
-0.242883653679702 1
-0.126246026360923 1
0.188472694595891 1
-0.0270721000153126 1
0.0245018379888041 1
0.226932666370258 1
0.103466192105943 1
-0.101161109658794 1
0.0639159065233136 1
-0.0636636428936662 1
-0.136103978324138 1
-0.0263263735153104 1
-0.119391432223357 1
0.117440157700146 1
0.0148935305815681 1
0.0461705174956211 1
-0.0291001850030276 1
0.145943055144997 1
0.0999478252628041 1
-0.12483498414126 1
0.0336648019149823 1
-0.0671400624142936 1
-0.151592035715156 1
0.104754167863477 1
-0.101911314231135 1
0.0636357692049395 1
-0.110583707623092 1
0.0407837900176834 1
-0.0673844655506029 1
0.27166616749316 1
0.0420852947661857 1
-0.0539718637342416 1
-0.0856367295118757 1
-0.0269739078254259 1
-0.0986879288760921 1
-0.113019629499702 1
-0.34937334065928 1
-0.216961942613412 1
0.150528223924652 1
-0.219063835014259 1
0.120658724473507 1
-0.0643457517559628 1
-0.013766458438076 1
-0.0266347988135475 1
0.0442277186653166 1
-0.00655241804408584 1
0.116542279409435 1
-0.0788681567990125 1
0.0951364503715825 1
0.0440612201703506 1
0.109004892934212 1
0.184957141857992 1
0.0166326247220072 1
0.0912085648089529 1
0.221109906192365 1
-0.292666828260436 1
-0.175746099905143 1
-0.200202967527636 1
-0.0664076019052933 1
0.368060799905375 0
0.032698332239538 1
-0.177366079322252 1
0.248473426940797 1
-0.0945626766222664 1
0.136909202050885 1
0.160952766216028 1
0.0919397318424526 1
-0.256210982213164 1
0.00283413618814141 1
-0.0609657842740693 1
-0.157159408008723 1
0.0565290614963324 1
0.189845018920637 1
-0.0185991844012613 1
0.342027772292686 0
0.0639958476784902 1
0.0903411869522324 1
-0.0987518394680898 1
0.335509623832133 1
-0.119092895511285 1
0.052372366048761 1
-0.183823050636899 1
-0.230396968228698 1
0.32892912082235 0
-0.230413652137614 1
0.126554860052486 1
-0.210236697002566 1
-0.261247114204529 1
0.171931149547902 1
0.229873157126261 1
-0.0218858653194482 1
-0.0136285791550933 1
0.0397960494237537 1
0.313604086650597 1
-0.0828286188797853 1
-0.0257618584585568 1
0.215873967146626 1
0.0506842711193908 1
-0.121248175329155 1
-0.20984387324885 1
0.0441073724797813 1
0.0447253494490042 1
0.160083218748353 1
0.0116856445089815 1
-0.161513384193287 1
-0.183995896127719 1
-0.0402394425984132 1
0.167399820947818 1
0.20892232305403 1
0.00771716124096336 1
0.139211544835041 1
-0.188300356744046 1
-0.195316034659805 1
0.111516871926309 1
0.237169754458589 1
-0.194960069824854 1
0.239157009810885 1
-0.0536342408625538 1
0.350655233189888 1
-0.00565487493712874 1
0.247628287960266 1
-0.186844327176083 1
-0.226426960901191 1
0.181486230462721 1
-0.233229281763374 1
0.204374281248918 1
-0.0328200539570816 1
0.243777445318611 1
0.0855501752491797 1
-0.20195239376968 1
-0.198769654543142 1
-0.233862264816674 1
0.0555639785307126 1
-0.129994489740714 1
0.0725561055500286 1
-0.0151750548947214 1
-0.13277712644454 1
0.375233769849277 0
0.0459164189769415 1
-0.0308544992222409 1
-0.146795604925881 1
-0.0759728390039578 1
-0.266570380481945 1
-0.0218502257105662 1
0.137531471137097 1
0.0557140336994114 1
-0.00287812514381829 1
0.025856362973621 1
-0.159578177709097 1
-0.0901878453659873 1
0.0822216063143162 1
-0.206597984143411 1
0.212981799667428 1
0.127572049434773 1
-0.174495985395471 1
-0.0896618804340795 1
-0.153860507324686 1
0.00663350630827365 1
0.00785591974774374 1
-0.247836544802062 1
0.0784014770107386 1
0.0706577622542887 1
0.277127052046499 1
0.244046875457789 1
0.269961273830269 1
-0.00134647997023409 1
-0.245688888237386 1
0.0318876330151699 1
0.0181596677364883 1
-0.456801811749704 0
0.0109189636513187 1
0.383802134792545 0
-0.0778637551350873 1
0.153800607316231 1
0.0194214919649687 1
0.175958840994023 1
0.0592962886189708 1
-0.431050848470345 0
0.191459352540866 1
0.0843234710897757 1
0.288997537968563 1
-0.338358900583488 0
0.546743218090384 0
-0.0268176998187919 1
-0.183073930027514 1
0.352843895220226 1
-0.348628853860434 1
0.0169249323894829 1
-0.0997382903347432 1
-0.267910047250759 1
0.114462387939214 1
-0.0372715130308554 1
0.267571854475091 1
-0.0889911876346463 1
-0.00856672153327585 1
-0.109482973982549 1
0.206197903907187 1
0.0278738982407736 1
0.136891719562497 1
0.239710842414315 1
-0.0482350101992649 1
-0.0508599742269528 1
0.218072733783203 1
0.0174218822631151 1
0.113588923217992 1
-0.0174312942737716 1
0.0113790658083953 1
-0.0869150675484247 1
0.0249442158007696 1
-0.0788577366546932 1
0.243548794746206 1
-0.31992537546426 1
0.0429414433806935 1
-0.039085768162154 1
0.0191026640838975 1
0.333363059669179 1
0.0378096129959117 1
-0.0262713383617314 1
-0.00155571337633553 1
-0.405005713729591 1
0.143106923220191 1
0.0464656993406076 1
0.0409936360865696 1
0.165446722575895 1
-0.312192428807788 0
0.198330917535298 1
0.258408141696967 1
0.0810107420950338 1
0.0465118597305069 1
-0.139803128087175 1
-0.111913133567646 1
0.358902266543962 0
-0.046647264529346 1
0.0361562231530744 1
-0.19517720250748 1
0.0930597142060349 1
-0.218699488488728 1
0.0295125349140156 1
0.385330114964564 0
0.0757539739525581 1
-0.000259273472712457 1
0.396744624323611 0
-0.0984271330615183 1
-0.0152991992649483 1
0.0109031206432163 1
-0.194420135226335 1
0.214158757076205 1
0.0467239016349037 1
-0.0790234392072521 1
0.233424375736229 1
-0.238374767108833 1
0.0485838997306476 1
0.00729479075164734 1
-0.176094855445308 1
0.418335526240636 1
0.183247475270801 1
-0.0338500200340305 1
0.00778653370055306 1
0.268724432137316 1
-0.0109159290283755 1
0.143236636178301 1
0.24771859182119 1
-0.31003290489744 1
-0.0418462943065774 1
0.0124072585298985 1
-0.0954955996021688 1
0.26345021763785 1
0.0567837667894576 1
-0.143849560364229 1
0.0438039089715195 1
0.0667694749357673 1
-0.0845795585184017 1
-0.186388541650917 1
-0.253483824173239 1
-0.234524966802586 1
-0.0210049606604535 1
-0.255947029321181 1
-0.135233669537125 1
0.187329880346146 1
0.116588461718036 1
-0.130372341843521 1
0.550106691951918 0
-0.303621191807925 1
0.0852448864597073 1
0.0482563948546342 1
0.222290380805636 1
0.237727237329429 1
-0.204892888158879 1
0.259600621501755 1
-0.0327765814203164 1
0.00202464018538662 1
-0.192199071796219 1
-0.256627352353567 1
0.127099711714874 1
0.0475020113915002 1
0.250584634549317 1
-0.122503663733828 1
0.0415315157206243 1
-0.155953493178031 1
-0.167046653079087 1
-0.143342079639844 1
0.257510674341849 1
-0.170139197411563 1
0.11613420688285 1
-0.0721626035061119 1
0.0681863921318215 1
0.325217591703442 0
0.132800015754298 1
0.36171624760323 0
0.0161560148907577 1
0.106984283554768 1
-0.0578211965654026 1
0.247939115210586 1
-0.0196073148833902 1
0.247753912346408 1
0.204684794766243 1
0.175455013784784 1
0.00541944935969001 1
0.053923874938028 1
0.0906539898604736 1
-0.29788624264002 1
0.0138344912021645 1
0.0935878140704724 1
0.165363850284025 1
-0.122026435271024 1
0.0392361178368413 1
0.0981430054470264 1
-0.162958401095412 1
-0.0294637028197503 1
-0.0591363437441254 1
-0.0888428645551867 1
-0.0306385680584971 1
0.0732650894083436 1
0.0824956149478004 1
-0.110293216419888 1
-0.247294728993643 1
-0.112823359683019 1
-0.256773012381527 1
-0.182875614518072 1
0.109495026845397 1
0.10338303814646 1
-0.107552006151846 1
-0.143248170293548 1
-0.229090530794994 1
-0.171488818880601 1
0.16236108531156 1
0.24272577446958 1
-0.138477380893357 1
-0.0476852767542236 1
-0.0580822332373497 1
-0.135523449630268 1
0.268969103802844 1
0.0823463215300903 1
-0.139504522831725 1
-0.111923491149481 1
0.329230054862658 0
0.232764007471832 1
0.0478291130864176 1
0.172147511690347 1
-0.0440783684875558 1
0.055753367324063 1
-0.0123598499112439 1
-0.109930159946153 1
-0.11107913526878 1
0.0824681335216722 1
-0.116244645599456 1
-0.0737581950067659 1
-0.0710560482188466 1
-0.0778770883100557 1
-0.227319733287936 1
0.0238487748376084 1
-0.0914712733614686 1
-0.264044139034842 1
-0.109051844212283 1
-0.0342185893719398 1
0.231871032678639 1
-0.0150954670939153 1
-0.223781366763898 1
-0.116476532301749 1
-0.121262375528789 1
-0.139144409813005 1
0.163187739998817 1
0.0824936915909493 1
0.185268577416814 1
0.138257068745414 1
0.0573758347205415 1
0.0809232374648648 1
0.344406671626502 0
0.227562569873029 1
0.0243575490945637 1
-0.0195290404112017 1
0.114276479646888 1
0.0966278086306734 1
0.244970214214058 1
0.239534429942071 1
0.00454727997428434 1
-0.1080398418707 1
0.13050034969108 1
-0.0339759227464449 1
-0.0209552050492898 1
0.0418026557119884 1
-0.0806798337616431 1
0.0729143382459072 1
-0.166015289949825 1
0.177938834370646 1
-0.0701389302493805 1
-0.339475395567939 1
-0.0442328865735758 1
-0.104250856637201 1
0.185599251278529 1
-0.0972089933942995 1
0.0904735682604879 1
0.134381736149205 1
0.147052889718205 1
-0.111904128531227 1
-0.424012718877427 0
0.125626246803538 1
0.348869587042142 1
0.375489400645568 1
-0.169130292144458 1
0.199769860506697 1
0.29475305724524 1
0.347346834779571 0
-0.189589976399526 1
-0.193088309891004 1
0.0926052022777899 1
-0.294108852451228 0
0.0872289655765267 1
0.516596692505085 0
0.0155622211002944 1
0.218267419401908 1
0.424668232489631 0
0.183316211752904 1
-0.321847020950562 0
-0.202829118143331 1
-0.0112419814814869 1
-0.0882332602242774 1
0.102347443657253 1
-0.168938015761283 1
0.116663130527599 1
0.150817983143183 1
-0.28454149457451 1
0.116078136230822 1
-0.164563779023828 1
-0.0473439447019323 1
-0.0200370610203836 1
-0.216560299964034 1
0.0705256347775372 1
-0.0470270923600794 1
-0.0836372535856577 1
0.255319705666737 1
-0.0441529358557388 1
0.0304888200609073 1
-0.187686547580087 1
0.230181384238035 1
0.076290351080927 1
0.315272171505576 1
0.00901105260593201 1
-0.290799044913294 1
0.341059891809829 1
-0.0459716764473107 1
0.0018041404184847 1
-0.393779416733172 0
0.103503783221097 1
-0.385263932290508 0
-0.354084913678519 1
-0.199574525513356 1
0.162006182086952 1
0.0443271842514156 1
-0.0654188850610822 1
-0.0690485593325358 1
0.17338201283867 1
0.00906870660451371 1
0.0108166969181105 1
0.088501200630153 1
-0.043650491077875 1
0.17127278070626 1
-0.0246469438647974 1
0.223947536669987 1
0.309303503104546 1
0.00961326487296749 1
-0.0402826761688764 1
0.004859391046858 1
0.267795145435356 1
-0.038486353183717 1
0.0928285784514875 1
-0.118833578892529 1
0.163003242681565 1
0.392231176378163 0
0.256649530225232 1
-0.0149667733479248 1
0.0213356874208347 1
0.0331588482662796 1
0.0966804528356839 1
0.291343157252887 1
-0.0428854013594332 1
0.131207575879887 1
-0.0419103896646263 1
-0.121162820201431 1
0.00665195760009378 1
0.079715711513915 1
0.0979945476241903 1
-0.446339764579103 0
0.0344072046611086 1
0.266193180936881 1
0.274196171515191 1
0.0788265729399129 1
-0.144346497313688 1
-0.196182766680934 1
-0.0892106810588655 1
-0.0898930116136141 1
-0.279254923107138 1
-0.389434796052684 0
0.19722752408458 1
-0.124981795611448 1
0.31753573904497 0
0.048236156330084 1
0.316638385259853 0
-0.391681493729763 1
0.0956041681871867 1
0.0500454193563074 1
0.0389755966657799 1
-0.286668996228381 1
0.00208231913984448 1
0.258074193273322 1
0.0367349121076146 1
0.00539653393253246 1
-0.167401208448857 1
-0.0745936108250056 1
0.503862762152421 0
0.293303017763877 1
-0.00383016407164806 1
0.0694172245926721 1
0.0597257889729985 1
0.108594569513159 1
0.114269797736277 1
0.0387102181347707 1
-0.214087521905675 1
-0.0296771560346692 1
-0.153266484686137 1
-0.0634305707315079 1
-0.0199880797517993 1
0.0453759666184045 1
-0.199463977488363 1
-0.0174370293685432 1
0.132708774978529 1
0.0721573967547148 1
-0.344357492457272 1
0.0744744247013758 1
0.268143815716041 1
0.162407705961807 1
0.0770166968481235 1
-0.383884271289636 0
-0.0883780286347855 1
-0.128516015953826 1
-0.119153401967645 1
-0.216509413496086 1
0.0478723322565824 1
0.59503467638253 0
-0.0209726668490161 1
-0.383081046127384 0
0.102112506366952 1
0.113191168387284 1
0.0252210521015704 1
-0.383731328594664 0
0.333720964839011 1
0.0714996845877822 1
0.115555761087146 1
-0.175199491110585 1
-0.0814997900358402 1
-0.111969072503465 1
0.231813341602561 1
0.0357676062446858 1
-0.213071024107607 1
0.249772147099871 1
0.0570716767530716 1
0.00820020732466043 1
0.144364749832285 1
0.0599201423962836 1
-0.165870051695053 1
-0.367859658753173 1
-0.0125950097351078 1
-0.0384451831409183 1
0.119133547488459 1
-0.106645286631168 1
0.123213035890755 1
-0.203671448913232 1
-0.263051997076962 1
0.0947503851305955 1
0.118049586782903 1
-0.229953237869924 1
-0.145152842704118 1
0.287188428459702 1
-0.010960763520159 1
0.0877081196469273 1
0.128485331985073 1
0.14998101744232 1
0.170720758595227 1
-0.326324782851818 1
-0.122245024643731 1
0.179055726312503 1
-0.0689298663603131 1
0.262494555264378 1
-0.0677474326005627 1
0.127286676267422 1
-0.0761866144095571 1
-0.224479025531005 1
-0.29162085972914 1
0.0324642650934185 1
0.147023733133558 1
-0.151801315825997 1
-0.070597361432633 1
-0.287803293043738 1
0.119768585917084 1
-0.326931348427531 0
-0.137117503471584 1
0.0627773419547064 1
0.154694247217842 1
-0.0600117933674219 1
-0.254530836626618 1
0.273588803269024 1
-0.212296045601314 1
-0.12632073581801 1
-0.0110868707442734 1
0.224720201677863 1
-0.171174652625484 1
-0.286395912333389 1
-0.104956721083359 1
-0.13680629341595 1
0.115918770453926 1
0.0215973964161824 1
0.0620612855434454 1
0.151443065125417 1
0.231187584935306 1
-0.121891038508587 1
0.0872495779473247 1
0.10186320229775 1
0.134306420436366 1
-0.414006130457307 0
0.0879713908447671 1
0.0553414135470138 1
0.00154452588679464 1
-0.112220356328176 1
0.0952080271380227 1
0.0454877984913475 1
-0.0674890270461887 1
0.436676564269904 0
-0.0244553525327363 1
-0.12979585419217 1
-0.418924558112705 1
-0.00511212587510931 1
0.088942018665485 1
-0.00305330043638716 1
0.184870278993813 1
0.0928564201004886 1
-0.163407987646857 1
0.0950836778567943 1
0.124725591031564 1
0.224381077901653 1
-0.0707200536005392 1
-0.135548065651065 1
-0.0851582945824388 1
0.0160825285884163 1
-0.237601755260055 1
-0.0795862563248805 1
-0.10333944441051 1
-0.0393879685142591 1
0.0175135094095208 1
-0.00178627672876169 1
0.00825489413162599 1
-0.209079385500367 1
0.160707219054775 1
0.0320408328597477 1
0.165689868553245 1
-0.0336011466667018 1
-0.347484460444481 0
0.223947515661843 1
0.110817649472422 1
-0.209784964660964 1
-0.398242203346009 0
0.232337887839789 1
0.179623412863183 1
0.0347694326766629 1
0.100831511035835 1
-0.357360122095773 1
0.102436179644973 1
0.0228687220523058 1
-0.00109586227653722 1
0.103022688696851 1
0.371094348154877 0
-0.272384421936716 1
-0.00193521772516983 1
0.154106975332055 1
-0.0239041065927399 1
-0.105533800746249 1
-0.0589325476657774 1
-0.196135220494104 1
-0.0896141685650585 1
0.10498208385581 1
-0.302215956167754 1
-0.161669126261397 1
-0.0534988449049361 1
-0.0163437024048445 1
-0.150019754172224 1
0.0890312766920878 1
0.139833817127824 1
0.111111298546722 1
-0.0132674433725054 1
-0.30101909371391 0
0.0730553253568662 1
-0.163058434308701 1
0.0718291950371316 1
0.311547253659202 1
-0.031953628908771 1
0.278992958955797 1
-0.199859807230743 1
-0.193726089745111 1
0.0931801306596939 1
-0.221376339121913 1
0.153814409453482 1
-0.0411866268889448 1
-0.0951285395220065 1
-0.0260179219138048 1
-0.00370878752086528 1
-0.19333742610919 1
-0.13121385892648 1
0.0510380291986523 1
0.048283132279177 1
0.0345415044496139 1
0.104442816706613 1
-0.0512896190034567 1
-0.182653501444103 1
0.12685795012604 1
0.0355621446085257 1
0.0558368905828835 1
0.0871238740247718 1
0.115698050781148 1
-0.204643094180119 1
-0.276699500932656 1
-0.0301832319601474 1
-0.12107083693034 1
0.198087978445709 1
-0.32488584938067 1
-0.198153329820136 1
-0.312270254863201 0
-0.0700085734261805 1
-0.127244031390794 1
0.127350495700361 1
0.384181249765161 0
-0.148414459847119 1
0.0914186649771553 1
0.168530349855284 1
0.134534346811592 1
0.425765927584276 1
-0.000156829346731748 1
-0.114705547147668 1
-0.019870689982554 1
0.0289588781605273 1
0.0801806617497812 1
0.43624898649573 1
-0.0694980762688253 1
-0.0989270870543831 1
0.0291266181341221 1
0.306494199735798 1
0.255109444303288 1
-0.0990273166542906 1
-0.297572126390465 1
-0.0167537698108626 1
-0.091829259310313 1
0.0237448386200396 1
0.0121772791265343 1
-0.119233003318054 1
-0.334747153800912 1
0.024290896044798 1
-0.0222968797918629 1
-0.0590981383613163 1
0.260889422506813 1
-0.144488403153699 1
-0.13555723696425 1
0.37210194583135 0
-0.0259714847806367 1
0.131205904102732 1
-0.0127663700451947 1
0.0318439897036114 1
-0.291022726015852 1
-0.00183441188432301 1
-0.356252427260043 1
0.416313044976094 1
-0.206823292596481 1
-0.0332774757877912 1
0.0126853727900839 1
0.0583036310655401 1
-0.0172322174788624 1
0.166156268335716 1
0.0862165710019837 1
0.394709123716455 0
0.174426525891964 1
-0.131846825535657 1
0.312380075314518 1
-0.030685979346206 1
0.173034573727926 1
-0.112833345167475 1
-0.0879517389746254 1
0.250008887143046 1
-0.0124186435756296 1
-0.0654920384916504 1
0.170294620346783 1
0.0790025592825225 1
0.103570007210519 1
0.0374339321865723 1
0.234844199811689 1
0.0234605209203874 1
-0.141697784680221 1
-0.227674929030593 1
-0.158240263054138 1
0.0564431148706431 1
0.198565379260238 1
-0.011548544980593 1
-0.134198387959876 1
-0.236992489909941 1
-0.0801210278514422 1
-0.106803718353666 1
0.0541273064513393 1
-0.115600519377828 1
0.152171092135484 1
0.143781727354785 1
0.167868455514823 1
-0.182503527765752 1
-0.102129637108065 1
0.00116083386675817 1
-0.147484996710436 1
-0.473605267939862 0
0.101088776973687 1
0.136246453049266 1
0.0510285628300435 1
0.0800636862110333 1
-0.101493480238749 1
-0.0268947870938306 1
-0.240707011492943 1
0.052059618733397 1
0.332236298583693 1
0.082576056484693 1
0.00513156111990327 1
0.0638386269037586 1
-0.298347018116056 1
-0.0523834730112233 1
-0.0664961887323842 1
0.0496694528137896 1
0.124950364438182 1
-0.196741733383796 1
0.130620413223173 1
-0.184655963432383 1
-0.156631018804005 1
0.18754504393826 1
-0.035862888612462 1
0.0846796887248295 1
-0.205447966057739 1
0.00916133553796118 1
0.00257132208932474 1
0.209085696606876 1
0.268748967235943 1
0.0258970841591274 1
-0.101124449663325 1
-0.125957980955038 1
-0.248244706888703 1
0.000905034122831102 1
-0.129879070809393 1
0.199191117469911 1
0.0487141439603028 1
-0.138038092637312 1
-0.118443894940568 1
-0.0837923351424714 1
-0.315501062435089 1
0.372981222140666 1
0.307919219413642 1
0.273221181205397 1
0.00249088421007089 1
0.14219911160485 1
-0.178572820633602 1
0.233409497701311 1
-0.171984769514003 1
0.0017536869041743 1
0.273553657017211 1
0.245732455778296 1
-0.0899340893367921 1
-0.320393666472156 1
0.100321618994149 1
0.228199469371315 1
0.0398650560019363 1
-0.0231823000985038 1
-0.149922394142815 1
0.297226624042687 1
0.00818192830389221 1
-0.0205783853651667 1
0.152253448382275 1
0.0278025951737028 1
0.0912510774429082 1
0.362963351476546 0
0.137320021297698 1
0.077377409832552 1
-0.021596623295176 1
-0.152534135284371 1
0.00986506262655672 1
0.438313488609575 0
-0.0735074788947539 1
0.0297192173702216 1
0.117028505353353 1
-0.0805572306016999 1
0.18641200971688 1
-0.145809376599294 1
-0.319285315665953 0
-0.188184148980525 1
-0.243948286237631 1
0.440427101386165 0
-0.0169772155651 1
-0.114836632948112 1
-0.188455296617437 1
-0.0186729045603106 1
-0.0385720031697096 1
-0.311938339282044 1
0.0860998714955762 1
-0.0863184488632199 1
-0.018323630676725 1
-0.23381052658423 1
-0.202845802051609 1
0.0341381595120396 1
-0.252854839954877 1
-0.0817438628193347 1
-0.0544974859077446 1
-0.0576127894932634 1
-0.0163149306550176 1
-0.0399118988404311 1
-0.0165696296425487 1
-0.0563667871669956 1
0.235928619537138 1
-0.360653575736603 1
-0.208404247381989 1
-0.0423701729588868 1
-0.155374099038006 1
0.0884907872437139 1
0.169454704573615 1
0.252636622927225 1
-0.0703274280148546 1
0.184921709038563 1
0.0727358592154385 1
0.0779762354049934 1
0.127398448187951 1
-0.0550476052224516 1
0.110859522167076 1
0.0601921652030906 1
-0.373891451455097 0
-0.192547738048916 1
-0.258812838853762 1
0.207283626867215 1
0.0673575340453211 1
-0.158930648382652 1
-0.0774524996932646 1
0.0705891647109378 1
-0.0978476027956872 1
0.101485772565728 1
0.335353511240452 1
0.147985410819225 1
0.107779708591295 1
-0.217958956119237 1
-0.0106810124619146 1
-0.275735263832828 1
0.0370757760216846 1
-0.222673359766586 1
0.210550898434024 1
0.0384408751495947 1
0.492185650498092 0
0.053845677647549 1
-0.413969933506848 0
0.14478122375743 1
-0.233882255946999 1
-0.0949444237381612 1
-0.161483875126437 1
0.0755413958220191 1
-0.420922489372366 0
-0.147772234674918 1
0.12198022582966 1
0.162494518353749 1
0.0845673882352838 1
-0.16578898343617 1
0.139547056352652 1
0.106089524619085 1
-0.0627420869714985 1
0.221366294175981 1
-0.136333753176908 1
-0.153594053371996 1
0.165984880931155 1
0.0525474342091944 1
0.195240757095692 1
-0.146702223326926 1
0.212830932800099 1
-0.0242370657853152 1
-0.234886216365053 1
-0.139711278728361 1
0.235703489433813 1
0.0667829954331325 1
-0.0978368960281178 1
0.2361976051262 1
-0.0403839816897826 1
-0.0525348003465617 1
-0.166498805118551 1
0.0581984380616922 1
-0.110732560345474 1
0.0708339968521979 1
0.211861338097066 1
0.284517574183993 1
-0.155495667118915 1
-0.10815310359094 1
0.147305560722966 1
0.170061557061884 1
-0.0614015786298371 1
0.0753025614622475 1
-0.269329503021197 1
0.0448335597328906 1
-0.057493303824001 1
0.357175732452477 0
0.119507500053655 1
0.0374942546982577 1
0.0418250615625589 1
-0.0883794961214735 1
0.180827268079014 1
0.10231977538415 1
0.129068607102174 1
-0.217843213469697 1
-0.147902972681658 1
0.0483393242298037 1
0.114195504764273 1
-0.131499596088317 1
-0.0475409720538856 1
-0.0606257794454229 1
-0.00770824809370863 1
-0.223378833657762 1
0.166975182080524 1
0.00537211303560435 1
-0.419784354374956 0
0.0193231271763715 1
-0.417030649022852 0
-0.0527668354978536 1
0.00176747267623799 1
-0.0499370924632402 1
-0.213085714116073 1
0.00634626557113324 1
0.146036320871457 1
-0.107341756553695 1
0.069588855571701 1
-0.140447526250843 1
0.030722723534689 1
-0.0032068997615863 1
0.347869486102264 1
0.0301735009299631 1
0.00404726577593381 1
-0.109150439948065 1
-0.0386788192888715 1
0.0425437999956834 1
0.125990659046299 1
-0.162632774558325 1
-0.434779049445868 0
0.0414959962238508 1
-0.0821350541321169 1
-0.0838060196908355 1
0.0179821753790383 1
-0.264886151012244 1
-0.13933070248577 1
0.0186401395846693 1
-0.238366682744573 1
0.152082865403737 1
-0.144484211730622 1
0.147099714450635 1
-0.0665287817845646 1
0.123571559604939 1
-0.341227605020669 1
-0.105401354499744 1
0.392179537408903 0
-0.0785785458659888 1
-0.00789096059550359 1
-0.0100763915272579 1
0.0719859058688291 1
0.342243696096991 1
0.0654234247793824 1
0.198433717565842 1
0.0686482862367036 1
-0.202355960623145 1
0.0174581159129691 1
0.542031101632717 0
0.0142338582745993 1
0.0334017328109509 1
0.0930632519126799 1
-0.199097249332945 1
0.0602226771673402 1
0.0722963066221784 1
0.0633897440590903 1
-0.328361332261493 0
0.00723664970843525 1
-0.133009014543715 1
0.0614423993704659 1
-0.440410853698282 0
0.036538438313272 1
0.0615740846420907 1
-0.0772950729295363 1
-0.134012447171369 1
-0.00482564111594255 1
-0.526277545122197 0
-0.129770093216974 1
0.146641762549042 1
0.0304340590407842 1
0.0798064317957637 1
0.16459591328459 1
-0.00514886344707423 1
0.296429579311701 1
-0.111933474190842 1
-0.0834958005353198 1
-0.119757609804464 1
-0.0634281248117551 1
-0.161823722401036 1
-0.325291382439358 1
-0.078492789062292 1
-0.0476009309405863 1
-0.00907388990182079 1
0.449663826232039 0
0.142894368807366 1
-0.445025383863419 0
-0.354159107286436 1
-0.0191773613531914 1
0.0198191316201628 1
-0.160540061844202 1
0.171434205820462 1
-0.0657891971256561 1
-0.0181162853593786 1
-0.0591547337804226 1
-0.0377603221837647 1
0.0234472242258778 1
-0.0101421448121549 1
0.0380072447284567 1
-0.261570708855306 1
0.376078667147875 0
0.143663813383684 1
-0.216080075584525 1
-0.221971137482268 1
0.062254753793172 1
0.0531578691787254 1
0.0582646685885695 1
0.200081855080369 1
-0.108049334618256 1
0.0523841380842685 1
0.194743381020389 1
0.0776482160433839 1
0.273849570625628 1
-0.075730218639345 1
-0.275762089097294 1
-0.122637972103196 1
-0.0379721330096933 1
-0.0246725346883276 1
-0.261165603396154 1
-0.105815100324954 1
-0.0826742620833115 1
0.305451588716641 1
0.0901532504376232 1
-0.0292918905773869 1
0.113002450252413 1
0.179378782547409 1
-0.0115735552624853 1
0.211734833108496 1
-0.208605408214834 1
0.19974525572611 1
0.285379465488503 1
0.0623349162996118 1
0.0701193134221108 1
-0.025599388983692 1
-0.190775193695782 1
0.0503388585447485 1
-0.0500870816219747 1
0.0595840146884975 1
-0.00618438222946936 1
-0.105911865839462 1
-0.268724866855675 1
0.172635914406236 1
-0.163766110410422 1
-0.255851386912484 1
-0.0285007834107198 1
-0.177393663439976 1
0.21845000840714 1
0.0855496578695022 1
0.0566940666207374 1
-0.0411322046865534 1
-0.147020000250328 1
-0.127316176526078 1
0.23875804544402 1
0.251028108511354 1
0.0422500338761064 1
0.0325022081107595 1
-0.106189879793525 1
0.206658289972045 1
-0.0631710254743015 1
0.0886854824360321 1
0.0741047721820532 1
0.335245023363687 1
0.0214696081005494 1
0.155359032404881 1
0.0571938741752977 1
0.274253289525035 1
-0.00263737783478626 1
0.218657561483875 1
-0.0606519270974905 1
0.283676073521609 1
0.383183360270783 1
0.336126513044303 1
0.3803942645759 0
-0.231843757315663 1
-0.15550689449842 1
0.211862349215661 1
0.229742148057918 1
0.130807878163824 1
0.206870356064758 1
0.0254510843471357 1
-0.0792950466588416 1
0.0112588659136712 1
0.122865490932582 1
-0.0894365197860923 1
-0.151872851039897 1
0.162820331224669 1
0.138998559197579 1
-0.0981780829656354 1
0.0681922546069186 1
-0.118266565535423 1
-0.10506378706194 1
0.545853176824207 0
0.0999905537792795 1
-0.029520894351102 1
0.0660634033174211 1
0.170529138079392 1
-0.00723825225692218 1
-0.0454180754309513 1
-0.170455915735731 1
0.0506436495659048 1
-0.00724638018836465 1
-0.0385342224038893 1
-0.250819761076363 1
0.0651466542892851 1
0.205812871633865 1
0.0625400872396423 1
-0.120163884990682 1
-0.00335144013271046 1
-0.0420049458447246 1
-0.033819738832738 1
-0.336013957000572 1
0.0344052276992209 1
-0.166856875717192 1
0.27723104490734 1
0.0153815122065225 1
0.1232542722389 1
0.0527455942683184 1
-0.0329146614157357 1
-0.00332015068086077 1
-0.053046675972172 1
0.0149736266834778 1
-0.289159904859182 1
-0.262290533724648 1
0.136834159642095 1
0.0262201717521136 1
0.0829577991812743 1
0.0706150757989506 1
-0.144133735048388 1
-0.10438354180072 1
-0.171598049496586 1
0.387091435209349 1
0.01313606907434 1
0.0471640565695587 1
-0.101940570828823 1
0.588532011341227 0
-0.0558342296172209 1
-0.154880188526128 1
-0.108401463575216 1
-0.036596676321382 1
0.0249647418186191 1
-0.0432955996591425 1
-0.0799455901227188 1
0.0949187414721812 1
0.369983488622415 0
0.066910335759561 1
0.201970017300911 1
-0.380155268890975 0
0.0400136587036704 1
-0.115228801243736 1
-0.0867082526646779 1
-0.0296199787744249 1
0.298163010510922 1
-0.311404456255857 1
0.164523105418482 1
-0.312077942887176 0
0.23261386828034 1
-0.0572860647227437 1
0.0877967342117297 1
-0.255397102528421 1
-0.0386708736930833 1
0.281597243397826 1
0.35739329109594 1
0.025554901804687 1
0.0952760395845656 1
0.072228060561444 1
0.0853735333002211 1
-0.190891604546858 1
0.0271822423283321 1
0.280603017070725 1
-0.294879358489837 1
-0.05514830588367 1
-0.460970517532843 0
0.10802289569109 1
-0.0615813301112951 1
-0.0571801471901208 1
-0.0361995401891968 1
0.124290314061669 1
-0.127840043506935 1
0.158657488057649 1
0.142452338414075 1
-0.179621897445242 1
0.0429821732196352 1
0.124093492584586 1
0.099245227185223 1
0.207801366419577 1
-0.0182610125950333 1
-0.105838050526848 1
0.424253282195156 0
0.266738064786764 1
-0.0290326600794532 1
0.206945723895193 1
-0.239851755651836 1
0.226523344530802 1
0.0495682008686024 1
0.101218580726308 1
-0.0965634733623795 1
-0.0688463061187861 1
0.0967189949522263 1
-0.375401516871537 0
0.0879506378362355 1
-0.00501714729405738 1
0.24923515248271 1
0.166271324765136 1
-0.352964538343021 0
-0.0375345962150261 1
0.222713333316699 1
-0.0866788214811891 1
-0.221039808663066 1
0.0333368979330436 1
0.356326853108557 1
0.0144051631352753 1
-0.0691385474265919 1
-0.029367723955919 1
0.122905020419485 1
-0.0611098563448226 1
0.0913067296684134 1
0.203996690204642 1
-0.180349360352988 1
0.142602155555506 1
-0.0855680930090174 1
-0.0401382845342154 1
-0.0133371216108692 1
0.00834105120621612 1
-0.0795063703997969 1
0.0153702019798401 1
-0.0589612456492154 1
0.0930533397392153 1
0.0643998592108203 1
-0.390350069051297 1
0.0906971776530111 1
0.111926986739186 1
-0.0839208288904357 1
-0.205962211080156 1
0.228052155658802 1
0.00808171561643832 1
-0.0381303343659601 1
-0.0240571594170174 1
0.0889382893515095 1
-0.162464576222932 1
-0.0487415696686328 1
-0.0791223805898435 1
0.181496028958068 1
-0.289824554106408 1
0.0213370416455016 1
0.363813177084328 0
-0.0960351310289584 1
0.135884582442286 1
0.189537963246074 1
-0.260327290480364 1
0.088709134971713 1
-0.0482050501272648 1
-0.035531593759053 1
-0.000361288490042924 1
-0.148520369024982 1
-0.282305600866111 1
-0.0841595217174666 1
-0.142765144568777 1
0.0235894322490199 1
0.0879416717883474 1
0.0259424031517452 1
-0.427063683478879 0
0.327316721093435 1
-0.0596092869049158 1
0.0443040596220148 1
-0.0198559368456177 1
-0.103344103576412 1
0.284157860782704 1
-0.0876824759206295 1
-0.135933080260653 1
0.0017153229748364 1
-0.0344049524062064 1
0.117641135684549 1
-0.311745661764054 0
-0.464501747263944 0
0.123255630491684 1
-0.103845265813552 1
0.0850502282686838 1
0.0206467427543326 1
-0.106478070778437 1
-0.0418793720962104 1
-0.124905938474216 1
0.275092888826989 1
-0.308512549848575 1
0.039023757594964 1
-0.52226742757944 0
-0.018700456302015 1
0.0048420442312757 1
-0.092808952478356 1
0.193707985333908 1
0.216032222946826 1
0.0786774511769279 1
0.152112900507473 1
0.467389150364799 0
-0.0887830030402603 1
0.040618905710695 1
0.45825477347399 0
0.117948940107431 1
-0.214195499813027 1
-0.0502977729557714 1
-0.0555829603477824 1
0.180343948981383 1
0.0321288287608798 1
-0.055295300713642 1
-0.209677447519754 1
-0.280428680237472 1
-0.0434244890788966 1
0.0118395159221434 1
0.332667684866194 1
-0.11762305984881 1
0.0915557656974019 1
0.0344544256457953 1
0.0771882421731841 1
0.380674249416234 0
0.285143384638668 1
-0.0705355249417708 1
0.311010287370334 0
0.111059790294371 1
0.336155677162191 1
-0.0903614342143134 1
0.435117789143217 0
-0.112717541812871 1
0.030372952078308 1
0.124957794681342 1
0.264743630937788 1
-0.214662116864064 1
0.010076434335066 1
-0.189028916362077 1
-0.112853192105876 1
-0.190470220453478 1
-0.00280076487312312 1
0.256954325725596 1
-0.219145682895527 1
-0.299946945011413 1
-0.0219348168501433 1
-0.170733172278483 1
-0.0546659443024547 1
0.456286747955459 0
-0.223406932274105 1
-0.225372618211869 1
0.187312938215405 1
0.426966776188258 0
0.12206712710234 1
-0.142593008610508 1
0.162113923387941 1
-0.0543106092511838 1
0.265612759183239 1
0.0373753505895687 1
0.150070603487474 1
0.0796382788284241 1
-0.199109674405686 1
0.191748565109959 1
-0.13034977237852 1
-0.137422903070313 1
-0.181591629910107 1
0.230663752852233 1
-0.0870846377453857 1
-0.185126046156025 1
0.0879237533782702 1
-0.0798360643155767 1
-0.107761981826642 1
0.169059186912297 1
-0.0860808593177415 1
0.212330485770966 1
-0.236460946113113 1
-0.0416372926155829 1
0.339212267999518 0
0.0121861185876214 1
0.162574141651164 1
-0.13160746053772 1
0.0785339644992688 1
-0.215997313187645 1
-0.018061925846152 1
0.182774910281883 1
-0.41811931643061 0
0.0365723376274479 1
0.158870898672443 1
-0.0463505932003884 1
-0.0451784412699104 1
0.0454417524268042 1
-0.0192560000683492 1
-0.257177896807318 1
0.258660587794362 1
0.125750425106643 1
0.053563352801007 1
0.217646384878184 1
0.300163549280537 1
0.263344705922967 1
-0.255280533176426 1
-0.0715335792100822 1
-0.0830270731130784 1
0.186338529651851 1
0.0639919740799407 1
0.0220046130345725 1
0.133702446249255 1
-0.0432677365113457 1
0.127747725530649 1
0.216367762454587 1
-0.196188970792969 1
0.0612911190952743 1
0.032260794870391 1
0.0459397740298442 1
0.0802813447309751 1
-0.0833839000482492 1
-0.297077768955827 1
-0.00203036508299852 1
0.0500794173404825 1
-0.479729313430958 0
-0.303166960781336 1
-0.310946721871795 1
0.0350889509112933 1
0.118751615429484 1
-0.17756097824469 1
-0.0822013594722988 1
0.130963683895359 1
-0.0754272725987162 1
0.209520842492125 1
0.00814825971030705 1
-0.177498860209189 1
-0.0503091636724811 1
0.206072837319306 1
0.00334182270380615 1
0.120133813511067 1
0.0280080145633612 1
0.152580554107173 1
-0.153041374807514 1
-0.0955563401337949 1
-0.0557388835024992 1
0.0208071654117072 1
-0.0727516758609882 1
-0.230069002301124 1
-0.0963085786155933 1
-0.150572351487683 1
-0.0436407956647824 1
0.00564313783819904 1
-0.0199467186963257 1
-0.252370433369064 1
-0.208763258385535 1
0.21253478672567 1
-0.00490784789771751 1
0.290012538012702 1
0.413318106927045 1
-0.0131331346865167 1
-0.0424586341295995 1
-0.0607292479240715 1
-0.205868534484093 1
0.075168187960684 1
0.133684416317799 1
0.365323706603087 1
0.355641699950027 0
0.0558777238939165 1
0.0721644122045286 1
-0.0413735757198323 1
-0.0961728754843042 1
0.0508499711673678 1
-0.158829393418377 1
0.00448268912693539 1
-0.182870807792286 1
-0.296106889524641 1
-0.15599279441663 1
-0.0363129891321001 1
0.0782480353931456 1
0.0849585788296156 1
0.0742103536851866 1
-0.0441049507848717 1
0.0976265681112884 1
-0.262079186743136 1
0.206998207683109 1
-0.12740051729803 1
-0.116255179973385 1
0.181061033278471 1
0.196668269815116 1
-0.142091338261175 1
0.209059864319003 1
0.334782707623215 1
-0.0238899572015928 1
-0.0136808475292753 1
-0.124915442826645 1
-0.00285570293488397 1
-0.117599717708518 1
0.439193439532194 0
-0.124894524370524 1
0.382077486176075 0
-0.0868905234600394 1
-0.0305344803944902 1
0.149418572714946 1
0.147582768145668 1
-0.00206787555382092 1
0.375413269964275 0
0.273260494958999 1
0.200535504082767 1
-0.377460350006991 1
0.33904362012635 1
0.0675999510980061 1
0.389023351380227 0
0.423580423735241 0
-0.210784574723332 1
0.0980816336770689 1
0.540543379013409 0
0.0480982456494161 1
-0.219349246551308 1
-0.11913558028298 1
-0.0345405360700925 1
-0.07688098262879 1
0.218676389901719 1
-0.277095010790938 1
0.0473318085306888 1
-0.0594159250799253 1
-0.0506040043663641 1
0.0329075568085102 1
0.0218948942622531 1
0.201130418424528 1
-0.0238115842655547 1
-0.000648105533837238 1
-0.0333565547792361 1
-0.211520225855144 1
0.230544202167566 1
-0.186215173901532 1
-0.120200870748333 1
0.372122709361945 0
-0.139817781311362 1
-0.065794315056037 1
-0.40199735784339 0
0.0383411954254678 1
0.00918337484508488 1
-0.0630270330166543 1
0.0223244038791876 1
0.0319598644414145 1
-0.259867805935095 1
-0.136109989166657 1
-0.0304320506446851 1
0.0559979860116832 1
-0.0780207415276623 1
-0.0125914505662616 1
0.0526784171446861 1
-0.0761501476974037 1
-0.0307385423949599 1
0.087354368984927 1
-0.114047221643151 1
0.296915994290871 1
0.367755690989781 1
-0.136777139759138 1
-0.202045264328609 1
0.171399856984248 1
-0.143998400938779 1
0.0632005607170489 1
0.300139354157735 1
0.179298767604289 1
-0.124240950426462 1
-0.0870777024143023 1
0.0189349230921662 1
0.0118669125544475 1
-0.0209441827907841 1
0.201636089238889 1
-0.167512309820728 1
-0.0649028090081217 1
0.164077046467679 1
-0.179752664439449 1
-0.114700230436217 1
0.0687830679446068 1
0.138622183196678 1
0.0264735820482112 1
0.0612816252132039 1
-0.089384426999172 1
-0.164491811853449 1
0.0890775518601165 1
0.142762052929568 1
-0.279581281908072 1
-0.0314765967412375 1
0.00990167683784383 1
0.179882100700243 1
0.19491541987645 1
-0.0908726614350606 1
-0.00420153955901106 1
-0.156439940034356 1
-0.295320870274815 1
0.0811304119454643 1
-0.0460314030282707 1
0.0247698382952612 1
0.355384202149449 0
0.000884636912564331 1
-0.173758090515422 1
0.118380915458814 1
0.236850718740021 1
-0.0646457518447323 1
0.0129399530387819 1
-0.160195154201994 1
0.00891899592469838 1
0.0289493508118201 1
0.0998961090917488 1
0.182799475945347 1
-0.0224572320216415 1
-0.0374490702770318 1
-0.0717647528531041 1
-0.0290841763599171 1
-0.20634662902806 1
0.232177740869731 1
-0.0962463130455927 1
-0.342406045031791 0
0.270042118092306 1
-0.262665520613006 1
-0.126921087836473 1
0.0952428659025277 1
0.293036875472124 1
0.132943675853697 1
-0.29953971239725 1
-0.0419335432008771 1
-0.136928922718775 1
0.124427867110565 1
-0.202382815893629 1
-0.0767050136348416 1
0.133577713358042 1
-0.212490719994849 1
-0.255813404399917 1
-0.00828826144466308 1
0.177613006689 1
-0.328825064128034 1
-0.0112497422571879 1
0.286331362274175 1
0.28170419439404 1
0.432620643462447 0
-0.0332156905251196 1
-0.154174579942654 1
-0.414930288897719 0
-0.0292204993078361 1
0.0565921684318647 1
0.0233387702793672 1
0.251690062049299 1
0.0120115630840689 1
-0.0431859752430423 1
-0.195236569122408 1
-0.353546288210465 0
-0.260097545177616 1
-0.087929147260656 1
0.184486171326986 1
-0.320483930113511 1
-0.146635745403525 1
0.204571424754938 1
0.494783716008005 0
-0.101477541676982 1
0.0568783876061592 1
0.029640375073299 1
0.286075918108382 1
-0.255198228885871 1
-0.198199207451901 1
-0.139026822410292 1
0.126979579543683 1
-0.00987839193553786 1
0.149417568886636 1
0.29892726249801 1
0.102675165715253 1
0.143390132770344 1
0.0232788007677484 1
-0.203137574891708 1
0.0636027821666891 1
-0.00116401136844179 1
-0.0561250373537492 1
0.0160868475114846 1
-0.147067224933089 1
0.0292284585625806 1
-0.292738758593022 1
0.236131558419959 1
0.300021975165967 1
0.0537741458820086 1
-0.152961729361871 1
-0.103397624570625 1
-0.178471675698339 1
0.145376047323975 1
-0.162144811275101 1
-0.047927594532629 1
0.00631416823467772 1
0.2752677038316 1
-0.080752871171199 1
0.0824195156129066 1
0.138203181449163 1
-0.399119097626671 0
0.0389982032135275 1
-0.017305968724296 1
-0.185147854513816 1
-0.160083962440594 1
0.0614337403367236 1
0.18887923332649 1
-0.138965179861012 1
0.129969582218119 1
-0.459007481502082 0
0.00250076803158686 1
-0.0623965822073711 1
0.0355505911730305 1
0.0631385283916047 1
-0.0383122060403953 1
-0.0278294787669387 1
-0.12571615338823 1
-0.064588338448245 1
0.0147071963829643 1
-0.564145214820569 0
0.394659114730819 1
-0.00843181425197358 1
-0.119732309761139 1
-0.0559129620081222 1
-0.128973680319498 1
-0.10962220534947 1
-0.177717007905653 1
-0.218808371760664 1
0.188166112599262 1
0.106011094473322 1
-0.0931141386963165 1
-0.276495246438519 1
-0.0352072784473871 1
0.0882693768799602 1
0.167687702391148 1
0.00902029426785758 1
-0.0628928880659653 1
-0.24071811778789 1
-0.190337847692967 1
0.228989810824233 1
-0.00852608115425264 1
-0.526167137952114 0
-0.148038652217895 1
-0.0624600483325632 1
0.102928442613034 1
0.276990387252063 1
0.31480610874473 0
0.376054299605211 1
-0.238505222608692 1
-0.121087972203178 1
0.288302004456213 1
-0.296617384698805 1
0.0537841320938023 1
0.0347502206853196 1
0.191102157908865 1
-0.0379063690606352 1
-0.460138843106218 0
0.258623654457046 1
0.0249586592537252 1
0.0031542135624056 1
0.334596571640566 1
0.15840673617909 1
0.158614212030442 1
0.0534710588080904 1
0.332752382265832 1
0.0266640799207805 1
-0.210638860990844 1
-0.287898474856074 1
-0.0994974033043913 1
-0.00889498106382101 1
-0.265316938241027 1
-0.346475462899659 1
0.012474091443422 1
-0.0855761813350868 1
-0.032737432156397 1
-0.0458398290797273 1
-0.103700259035716 1
0.227432446989405 1
0.0731023728866211 1
