# Supplementary material for: Bias caused by sampling error in meta-analysis with small sample sizes
Source: PLoS One. 2018 Sep 13;13(9):e0204056. doi: 10.1371/journal.pone.0204056 (PMC6136825; doi:10.1371/journal.pone.0204056)
Supplement: S5 File — (ZIP) [file pone.0204056.s005.zip › results N = 20 theta = 0 tau = 0.5 sz = 5-10.txt]

"dl.theta" "dl.cp"
-0.418134068624682 1
0.232095456930083 1
-0.344438220665138 1
-0.502544598395484 1
-0.330945489591642 1
-0.335907904393241 1
-0.623311800730585 1
-0.224098295851873 1
-0.52590385129441 1
0.504497953485793 1
0.270666282438415 1
-0.0791993842084781 1
0.289156074622713 1
0.323990543375926 1
-0.426633014616034 1
0.282671073234388 1
0.512838909747316 1
0.113071495131381 1
0.119617423026117 1
-0.289674994889107 1
0.097567582339924 1
0.246857760751859 1
0.0875072668982814 1
-0.036941728089576 1
0.15116834437493 1
0.595683817357295 1
-0.112384996877879 1
-0.263184772863208 1
0.0839090194378264 1
-0.30661748010517 1
0.271634940425938 1
0.177176625752751 1
-0.0134076376760353 1
0.132025146047047 1
-0.395417385723004 1
-0.150315714472935 1
-0.515207846093936 1
0.0963844003399349 1
-0.0403853573687964 1
0.137274002147425 1
0.368337418722031 1
-0.137494550777282 1
-0.0174193777786461 1
0.159997481424619 1
0.0147792336397126 1
-0.4455073454814 1
0.508381754508481 1
-0.00775577920877646 1
0.223150931252782 1
-0.0656081615663555 1
-0.179882364814677 1
0.141102297403158 1
0.322947806676389 1
0.408683384496566 1
0.125406682668765 1
-0.494291468488332 1
0.12179850193806 1
0.0507808092475206 1
-0.24881245445469 1
0.28220024165569 1
0.169727272259265 1
0.377181057593218 1
-0.0232521588802156 1
-0.437248534641031 1
-0.532598386074454 1
-0.0352422202452169 1
-0.376517262793173 1
-0.591023529033495 1
0.107284863118847 1
0.164850531372052 1
-0.111807712410754 1
0.404740665796097 1
-0.291045583402916 1
-0.451164579553548 1
-0.139071343685983 1
0.00838999788690281 1
0.223067938010883 1
0.167831655887724 1
-0.495638847033168 1
-0.0824465881558213 1
-0.675223349541786 1
0.50612999137461 1
-0.011166542463984 1
0.0312951791455405 1
-0.349675686683854 1
0.0469894677038062 1
0.236979689534148 1
0.201191851477364 1
0.564788364210192 1
-0.350507407389192 1
-0.541130594723846 1
-0.316658486254909 1
-0.238062375135696 1
0.451114834179551 1
-0.324047102199508 1
0.467976563142984 1
0.055962766721774 1
-0.216005395839507 1
-0.107174654209992 1
-0.254821390630015 1
0.559773595713307 1
-0.259450341501723 1
0.350326288468717 1
-0.165632946712205 1
0.359554215434441 1
-0.361253869783726 1
-0.556112163403408 1
0.369609817482929 1
0.186561123767911 1
0.0893050897575164 1
0.18108416225887 1
0.246186560609668 1
-0.0114436845748136 1
0.152874196947545 1
0.104184985787041 1
0.164826437764063 1
0.54994865503216 1
0.317071311638723 1
-0.17762111791241 1
-0.147624231600337 1
0.0498239209935384 1
-0.362201422234954 1
-0.334084083057979 1
-0.559569837854974 1
-0.104300657626828 1
-0.155848275412666 1
0.11386157932008 1
-0.575466685763186 1
-0.0142679263368794 1
-0.159915283017775 1
-0.469196148477585 1
0.24371288074523 1
0.321847685968309 1
-0.0264099807888547 1
-0.467684587083598 1
-0.165250788252509 1
0.078995454511732 1
-0.140680052877515 1
-0.494221758099206 1
0.0193062863531723 1
-0.0553336884254234 1
0.328477510456834 1
0.0867583271426359 1
0.606153554876013 1
-0.0578647561824759 1
0.303901211238422 1
-0.116440806275955 1
0.0666235849990483 1
0.152755187490445 1
0.0479653700813055 1
-0.114354887965216 1
0.469159421515039 1
-0.25876129059105 1
-0.251537237999142 1
0.411399410620389 1
0.440204132508955 1
-0.199961435323144 1
-0.18791717945031 1
0.441298749043147 1
0.0830911808888649 1
-0.437334895088578 1
0.0763757848834497 1
0.0242576036678501 1
0.124477048521012 1
-0.0385827765651919 1
-0.0549991682798658 1
0.53534887197535 1
0.0160940632268507 1
0.352808605847672 1
0.280391633555529 1
0.239494665160304 1
-0.40266446408907 1
0.584518486826939 1
0.725724062882739 0
-0.237699006379894 1
0.0604560662895014 1
0.25706703402905 1
-0.294805763695841 1
0.629941517277483 1
0.549180373436487 1
-0.0757446183663693 1
-0.0567091297832715 1
0.35929436646738 1
0.357677015533836 1
-0.476200801798652 1
-0.266864344902749 1
-0.540110453368633 1
0.175567250497962 1
-0.110507411386968 1
-0.119294755897336 1
-0.219492637655924 1
0.342417241552843 1
-0.776956095700374 0
0.132199866026713 1
0.362854197788158 1
-0.0340311621229042 1
0.392030498913391 1
-0.147207649658854 1
0.160607190626317 1
0.586966328605055 1
0.0855781100763885 1
0.0632096520279343 1
0.144890153880809 1
-0.17123553132135 1
-0.515306428139764 1
0.235718078724804 1
0.0397858123169516 1
0.101885324352887 1
0.2144376288488 1
-0.313472657540606 1
0.578631550798027 1
0.0780716476611148 1
0.30356952797781 1
0.231877413298576 1
-0.0490859456720894 1
0.0834937502851506 1
-0.094205400748385 1
-0.27283531049682 1
0.0898389235417833 1
0.0430387646854173 1
-0.124979957404517 1
0.205777555221865 1
0.249053441142742 1
-0.116823493646815 1
-0.0898010658589374 1
-0.30381422382974 1
0.0864403242168409 1
-0.00271317042392005 1
0.0772583666679942 1
-0.0746003549390463 1
-0.633400270598224 1
0.268392126864994 1
-0.105835301922899 1
-0.481846297142866 1
0.112253748336236 1
0.152707632836548 1
-0.114890982470504 1
-0.992863244767373 0
0.13487079556005 1
0.341837800129179 1
-0.421707185300263 1
-0.157269580488879 1
0.465208063851493 1
0.572278233865059 1
-0.221333909902086 1
0.324085658623917 1
-0.0708696087528853 1
0.41837247458286 1
-0.0831831203770494 1
-0.183977057194571 1
0.225126793224987 1
0.0313123103082511 1
-0.316192112161535 1
0.249272322685756 1
0.650398880160404 1
-0.0430753596838187 1
0.269169737763823 1
0.0402608901011883 1
0.110635480217116 1
-0.0099018889920384 1
-0.109669259413601 1
-0.151636501252305 1
-0.0417229442424923 1
-0.126265783348424 1
0.0335393743392908 1
0.481444076590491 1
-0.0396092931836741 1
0.232764575923251 1
-0.582906484207683 1
0.00718805446161894 1
0.23217199578254 1
0.221640443569237 1
-0.0672574105134 1
-0.0086582024978257 1
0.0951798776060792 1
0.608814290842669 1
-0.232015238408325 1
-0.478919187810205 1
-0.0162582334419122 1
-0.410755200132697 1
-0.156215291870647 1
-0.339525389348245 1
-0.240555611630914 1
0.288212231002497 1
0.130258522203675 1
-0.365890199976379 1
0.333709628193138 1
0.0103298839796258 1
-0.393836862290273 1
-0.264361381638756 1
0.0374897759694763 1
0.331492781265029 1
0.318167189305186 1
0.147496080437035 1
-0.0829286929150011 1
-0.906694161731799 0
0.0604300408298952 1
0.0585522199352867 1
0.0616120573573617 1
0.197091832284124 1
0.3787233702699 1
-0.211939336398539 1
0.316230696752791 1
-0.140858246109062 1
-0.057516669128803 1
0.0293253294579354 1
-0.389630208996094 1
-0.15012258939141 1
-0.304707165348687 1
-0.249334564201552 1
-0.0330513170488722 1
0.290828365311321 1
-0.285809021454821 1
-0.398141329019323 1
-0.33438611555734 1
-0.0862150103289071 1
-0.471946075440112 1
-0.0322919559132173 1
0.326336911893202 1
-0.313666153614557 1
0.275538619760771 1
0.138079636873823 1
-0.187520035475234 1
0.42851661502467 1
-0.318426942917032 1
0.378439445195407 1
-0.0896117497022413 1
0.220640478327813 1
0.376103846983076 1
-0.0300050936818665 1
0.318914982495589 1
0.196881624548527 1
0.0983163574360821 1
0.342769124188376 1
-0.468055438521054 1
-0.414838543679825 1
0.0570563718260518 1
-0.0463976635098066 1
0.523290227570085 1
0.0187499042554069 1
0.326462949203858 1
-0.812284916574086 0
-0.166638418754073 1
0.608556105011918 1
-0.0780801940924458 1
-0.086604907248522 1
-0.314300893581459 1
-0.140058972923375 1
-0.312588971728036 1
0.104976508043107 1
0.187667341095456 1
-0.757211878434665 0
-0.00696506638147282 1
-0.211202337951477 1
-0.372990424182667 1
0.00497911511689551 1
0.789468597727136 0
0.193630265691181 1
0.00654819094328902 1
0.399134081907106 1
-0.343809162648963 1
0.0172424921318104 1
0.39889766195178 1
-0.308202906151228 1
0.0800899919694801 1
-0.488884544941264 1
0.267393853359637 1
0.112487143329277 1
0.704423123226381 1
0.151086572141933 1
0.303397249622796 1
-0.0154564927699362 1
0.218344053747679 1
0.393330307653101 1
-0.54894664262074 1
0.16624095441171 1
-0.0699546225748111 1
-0.184716601498191 1
0.437743694569922 1
-0.557998691326383 1
0.711223449786179 1
0.440914736225249 1
-0.533275972556032 1
-0.0374635920906198 1
0.278836329942706 1
-0.562522090433879 1
-0.106578226277109 1
0.423945605941902 1
0.178392310727414 1
-0.0595230404417137 1
0.539345194431424 1
-0.11427277991931 1
-0.333007230872135 1
-0.363592342052381 1
-0.0163020332705383 1
0.253311210457218 1
-0.342183167587505 1
-0.203252790237459 1
0.446325989009723 1
-0.0144257123366713 1
-0.281297630242265 1
-0.722295250651633 1
0.46491745974715 1
0.00707619822001426 1
-0.113244083715297 1
0.0253452075766253 1
-0.120878486333814 1
0.259888752833837 1
-0.636859082720493 1
-0.339501814267561 1
0.232987702342183 1
-0.320523213543362 1
-0.16837415679803 1
-0.619797207867668 1
-0.186236180878158 1
-0.00554838936348719 1
0.627043419736543 1
-0.0233269716210493 1
0.254868898315259 1
-0.41349410127699 1
0.281921598684008 1
0.377414253070542 1
-0.0462096833387748 1
0.161514405716511 1
-0.187120844064212 1
0.35600640007139 1
0.450972239043864 1
0.115307934837222 1
0.467919563482485 1
0.420003815105478 1
-0.0711087954249264 1
-0.545705464830547 1
-0.220273193267751 1
-0.449498278917607 1
-0.0118245242131308 1
-0.411192787614714 1
-0.430118031462718 1
0.261146114080684 1
-0.0370295367982451 1
-0.195958108556586 1
-0.120067486540258 1
-0.212753438715642 1
0.180101017923326 1
-0.188440093637917 1
-0.159978619022915 1
-0.0173566416315166 1
0.154417080268664 1
0.155336773006935 1
0.206050144072015 1
-0.0148812602473649 1
-0.130015412813769 1
-0.00782035293436825 1
0.487297469198292 1
-0.397641414081644 1
-0.092304698358313 1
-0.742324867717165 0
0.0923031883803763 1
-0.0925174648300378 1
-0.493683795485669 1
-0.277906640892463 1
-0.32645238485411 1
0.170181240934671 1
0.0423699903033796 1
0.0789047433156269 1
0.470086777775772 1
0.0126431298979947 1
-0.107642249386306 1
0.0818448918074708 1
-0.098853514265487 1
0.184957645187456 1
-0.0367250053526634 1
0.222453943446033 1
-0.15164416706804 1
-0.164147202888602 1
-0.0571259560151042 1
0.451908971915805 1
-0.425860743616096 1
-0.0608986541863189 1
0.146927500657804 1
0.56355747933272 1
-0.600234517911773 1
-0.0458816226487893 1
0.617373832273651 1
-0.209557077441293 1
0.247933497846608 1
-0.332525151020613 1
-0.0684365157052644 1
0.112660373867282 1
-0.241824707753875 1
0.0764395586445272 1
0.526192057207943 1
0.211637750215098 1
-0.400622746851518 1
0.185726877684425 1
0.250887031321775 1
0.0932781736709131 1
-0.692130506100225 1
-0.176051223929412 1
-0.365658703733152 1
-0.417801138099798 1
0.0145463576351564 1
-0.331371552008643 1
-0.154414394330504 1
0.17495763411869 1
-0.449123860486615 1
0.24523447346459 1
-0.0135684538099499 1
0.359179283771367 1
0.320192504688666 1
0.41350490388384 1
-0.0715957446177327 1
-0.124529499665832 1
-0.405646955600102 1
0.480127190051151 1
-0.190722016277126 1
0.0640328281135668 1
0.264129259555374 1
-0.194790029802114 1
0.0484963345251002 1
0.0867269746187407 1
-0.215550811431179 1
0.481131976233132 1
0.454936980507787 1
-0.428283974083804 1
-0.268552939467951 1
-0.342385695619302 1
-0.560603908113571 1
-0.0200219473078127 1
0.435422910114009 1
-0.114957072545366 1
-0.132522175167019 1
0.129820992649394 1
-0.0781318638488149 1
0.723341797536106 1
-0.285674234205277 1
0.229151619033309 1
0.752852938805316 0
0.356118614354657 1
-0.439448738137096 1
0.304379924340554 1
0.37684622474177 1
0.00732026084597594 1
0.230120659703016 1
0.245051861769095 1
0.222740599922542 1
0.358077732116401 1
0.157581168114066 1
0.61314788690542 1
0.0877163498741447 1
0.260077663765001 1
0.0978358232519344 1
-0.373541892663456 1
-0.327266196048137 1
0.0809461286886233 1
-0.688037352232457 1
0.0467922720041504 1
-0.142456102644289 1
-0.403795379374568 1
0.141385585284957 1
-0.480433299246402 1
-0.178902627578322 1
0.0462542938071625 1
-0.366578808701867 1
0.440512109601022 1
0.332996298828386 1
-0.228247756653991 1
-0.266334123893544 1
0.181102119844099 1
0.600093387772785 1
-0.321321846958497 1
0.244159628099859 1
0.17712521669091 1
0.171146883563596 1
-0.0954589004295313 1
-0.0783775704448595 1
0.242217261499509 1
-0.042129239046396 1
-0.312422521814042 1
-0.168291916658292 1
0.118423078480386 1
0.180888959150478 1
-0.556740673260612 1
0.607873771927778 1
-0.405593378177446 1
-0.152803858866232 1
-0.939984705697329 0
0.0188322999854908 1
-0.653960292944867 1
0.0366145445104894 1
0.136426229928057 1
0.193754886331995 1
0.266875036771452 1
-0.0217587256091816 1
0.0929697847651391 1
0.015406181298129 1
0.031488478334429 1
0.0184311595129747 1
-0.612580100986593 1
0.467077214755361 1
0.480726410825588 1
0.162580039003768 1
0.00168440031316785 1
0.511264359005782 1
-0.173893000957917 1
0.0110545068783056 1
0.0798794274169133 1
0.409090140288747 1
-0.466214704397138 1
0.175651339537092 1
-0.201844199535353 1
-0.705806206958042 1
-0.164539518568697 1
0.526272796192297 1
0.0268229990034977 1
0.268389340712756 1
0.39163043183165 1
-0.241310228869369 1
0.0267802966217701 1
0.278502235922447 1
-0.498028953735453 1
-0.585096713383859 1
0.285344865942594 1
-0.257381546190755 1
-0.372062914238832 1
-0.456731203662046 1
0.277669303832113 1
-0.222468095723516 1
0.191475515949436 1
-0.246667980820333 1
-0.264536010106493 1
-0.128945652447243 1
-0.0061640009077463 1
-0.0180167728202376 1
0.150054422176577 1
0.097515323410459 1
0.472362370576815 1
-0.076575890166999 1
0.414734265127762 1
-0.136656060253448 1
-0.196541039137535 1
0.120390908777476 1
-0.240113325262986 1
0.892123257634562 0
0.0154726643833511 1
0.250050545561858 1
-0.612084041153115 1
-0.316167544218966 1
-0.299327682226133 1
0.161647210587909 1
-0.177452096593061 1
-0.184127659279792 1
-0.134961576116216 1
-0.190231998807769 1
-0.464604083200155 1
-0.451193020696372 1
-0.310707007893562 1
-0.0117476548042152 1
-0.0190307905034577 1
0.215643095496897 1
-0.10122921370697 1
-0.165059901767645 1
-0.202897853140427 1
-0.229053516643352 1
0.170071293779157 1
0.0488798934320914 1
0.554262223089182 1
-0.0435062474375669 1
0.0690216951209785 1
0.3600597934065 1
0.0532773497071436 1
0.248333236666316 1
0.221399834346892 1
-0.369869926120721 1
-0.0187487820902056 1
0.237142313731983 1
0.719850983293379 1
0.228834227761349 1
0.589073690726354 1
-0.231996039720596 1
0.584369016388367 1
-0.0339598194077068 1
-0.0454710229456552 1
-0.43495731665977 1
-0.111635414558095 1
0.157452888670253 1
-0.198287633282622 1
0.306683487294318 1
-0.589338243762632 1
-0.575765543594472 1
-0.359051047357611 1
0.0953240121512393 1
0.300824377075698 1
0.205058015776698 1
-0.681730502442045 1
-0.230269592636603 1
-0.0380329574091386 1
-0.242057759527747 1
0.419692240816315 1
-0.0796358565920737 1
-0.429548770463786 1
-0.336381225470378 1
0.0474805796044927 1
0.528334793647937 1
0.446010601811001 1
0.00398485987256821 1
0.246055153507178 1
0.361517126168849 1
-0.296888575435175 1
0.0755222956606734 1
-0.0463369987449743 1
0.459586275768859 1
-0.398413816384029 1
1.0163959798662 0
0.160925452487787 1
-0.345522041119874 1
-0.411972315835492 1
-0.29767701602829 1
0.115921537417625 1
0.0447761287713329 1
0.00219188744009029 1
-0.0273662792713422 1
0.0866170874042646 1
-0.622037755390197 1
0.163492340625901 1
-0.287776230710921 1
-0.193903543206242 1
0.294396754070412 1
0.139821881636892 1
-0.393424431846641 1
0.620692413405286 1
-0.436436818447286 1
0.429172814438794 1
-0.250602355599605 1
-0.647280696464309 1
-0.392182576683143 1
0.0202371752885544 1
-0.637075038165434 1
0.00115904641022112 1
0.164883332733037 1
-0.365921489538255 1
0.0545522106472345 1
0.395838366175323 1
-0.27939725677047 1
0.343460236867428 1
0.185368313037367 1
-0.230080413642413 1
-0.0408286026663825 1
0.71058130071434 0
0.479554062455126 1
0.432857338091445 1
-0.273036393400385 1
-0.0355021239915788 1
0.0181388369530113 1
0.0458736093172886 1
0.0175866261231214 1
0.193857227659684 1
0.0574728017796054 1
-0.801171685631127 0
0.798153930845333 0
0.0192492437194831 1
0.411987101775187 1
0.197186017386448 1
-0.0307693493986089 1
-0.335089860188351 1
0.540648470574338 1
0.00997711038567085 1
0.0868683560907572 1
0.358091598791219 1
-0.200136613003256 1
0.239405877675205 1
-0.233080626370022 1
-0.384943642813308 1
0.444134217637481 1
0.45289102083031 1
-0.531619594947962 1
-0.130893909802146 1
-0.287687295698895 1
0.0472822994138107 1
-0.341142981876504 1
-0.0350604441651455 1
-0.371526093699046 1
0.14416759638007 1
0.00622767344188373 1
-0.0470467288574172 1
0.0466362433739562 1
-0.706722060084095 1
0.282335007695875 1
-0.436074923978047 1
-0.395774226374357 1
0.352775952152992 1
0.169164887093132 1
-0.404638777766561 1
-0.0450522522866761 1
0.377687635011176 1
0.58965029715524 1
0.0289241189310668 1
0.656763321206305 1
-0.130555227260927 1
-0.304056555446854 1
0.521936994580959 1
-0.128311450226506 1
-0.0692667293113947 1
-0.14650145802956 1
0.255138291671434 1
0.132768179043236 1
-0.338459194084744 1
-0.240525565215126 1
-0.277390508244594 1
0.381788431538126 1
-0.142094315599752 1
-0.186467393354605 1
0.151170081441305 1
-0.602980905002372 1
-0.0556888267798689 1
-0.0365678303305989 1
-0.0332479771044645 1
0.122264455675161 1
0.00683079105239667 1
-0.236105423104334 1
0.121566397672559 1
0.101895943784523 1
-0.102442595487 1
0.121102752213514 1
0.690023630665462 1
-0.0161662346452391 1
0.329078894048867 1
-0.20057356934837 1
-0.0808208427834398 1
0.557272352707074 1
-0.0271798887228867 1
-0.0561941130868635 1
0.53216059711711 1
0.00129464197950983 1
0.205599195704159 1
0.252045992627086 1
0.0478984836053872 1
0.190426595057007 1
-0.0856004267198995 1
0.328457127283961 1
-0.325791296451762 1
-0.172481820043813 1
-0.635632863610908 1
-0.135535322065282 1
-0.407303100693841 1
0.213849082814461 1
0.297571524305215 1
-0.211277465253808 1
-0.309533667408846 1
-0.162117261955252 1
-0.334332987228697 1
0.137725145816359 1
0.362676581273099 1
-0.159679832955933 1
0.163387920269342 1
-0.0207469398696798 1
0.208900649231767 1
-0.209761690211674 1
-0.157587203181382 1
-0.100820621628112 1
0.430290671579744 1
0.515379478302855 1
0.729976513142374 1
-0.0764481196265314 1
0.0421575455251919 1
-0.0601509563320736 1
-0.588865633352448 1
-0.149223899389278 1
0.452607878560691 1
0.088602058645842 1
0.31671033833414 1
0.279992984638303 1
0.279376523869227 1
-0.284961914946016 1
-0.38312359408391 1
0.181024424345578 1
0.337744531949555 1
0.0130985721042768 1
-0.402714886097409 1
0.234831671568721 1
0.448048120148165 1
0.233483526003159 1
-0.200589829421292 1
-0.207983832924718 1
-0.0360272220212792 1
-0.585947525461632 1
-0.381281519521373 1
0.151740799352208 1
-0.214658792678031 1
-0.159712314578347 1
0.100451337446829 1
-0.280634121067548 1
0.157034342864945 1
0.417849932523925 1
-0.175150302906384 1
0.136696313261509 1
0.0914690418522444 1
-0.475108184489793 1
0.363691505374258 1
0.230751117165106 1
-0.299421141157651 1
0.171700479449046 1
-0.264006989667967 1
-0.146904411026587 1
-1.00337745818458 0
0.264741592062681 1
-0.0190859733675375 1
-0.323439630960531 1
-0.106961953407301 1
-0.126665951516227 1
-0.0817131694700893 1
-0.264528142695445 1
-0.0475763194531882 1
0.241296554980272 1
-0.0113781739111338 1
-0.153078643776207 1
0.38323934361267 1
0.225607436987029 1
-0.576192439618668 1
0.356457661400145 1
0.13595386023804 1
-0.611869158417629 1
-0.0574839386866591 1
-0.398910185863777 1
-0.350482358619509 1
0.124019654896155 1
-0.544905071709764 1
-0.00703443892604197 1
-0.195497667008836 1
-0.155835417772377 1
0.0908024812506051 1
0.223750361085729 1
-0.251280649442114 1
0.467219345821759 1
-0.415497605516808 1
-0.0853731687539235 1
-0.216114472525135 1
-0.344726095200301 1
-0.771052553682869 0
-0.103218969974394 1
0.304015938446409 1
0.382932758330129 1
0.0420473476490153 1
-0.117454522416385 1
0.121013418091087 1
-0.0715951365304857 1
0.239299203427966 1
0.160587971549057 1
0.181365498226032 1
-0.323594096417451 1
-0.0904643863125736 1
0.218881039271773 1
-0.149340805009856 1
-0.430664988327827 1
0.227717529293812 1
0.118546555401504 1
0.126471627405299 1
0.464257066935456 1
0.121821843693837 1
-0.352427849372763 1
-0.261844131791987 1
-0.221563228266847 1
0.401576623195961 1
0.164120314165062 1
0.392391905954775 1
-0.142844269913722 1
0.307162099195381 1
-0.294631013072819 1
-0.0850554813916446 1
0.305147493497006 1
0.233352025923428 1
0.144532243618833 1
-0.208937995503627 1
0.371104185652118 1
0.19180134866098 1
-0.366377162380689 1
-0.11944467599022 1
0.301718638994846 1
-0.329283801630855 1
0.863953420558207 0
-0.188974044212117 1
-0.520392818335899 1
0.158184749824837 1
0.420316308161297 1
-1.00835524126675 0
-0.232628084458483 1
0.124526936072752 1
0.157436595349344 1
0.0410330979728566 1
-0.160486159276185 1
0.309172986680622 1
0.0580517725711278 1
0.591583520868367 1
-0.037990399018585 1
-0.167580845119131 1
-0.262114039107523 1
0.376545998825301 1
-0.294722666419403 1
-0.791786311294681 0
0.484376258535605 1
0.000626800381572326 1
-0.22853679909849 1
0.0390110055376713 1
-0.686967119827862 1
-0.113339445555281 1
-0.0916579115975398 1
-0.507703618281393 1
0.133056934648705 1
0.487264556546159 1
-0.369688296772148 1
0.15629094514385 1
-0.492527705691568 1
0.553186027543064 1
-0.258196102495817 1
-0.0372372807377964 1
0.197373613770854 1
-0.298942376221416 1
-0.46962956760962 1
0.619365730197802 1
-1.13647243229803 0
0.0358297048327764 1
-0.00600181808903581 1
-0.382727064335725 1
-0.53306175015499 1
0.00514868372970449 1
-0.61636668320964 1
0.284450352721184 1
-0.30786287209847 1
-0.185395801530298 1
-0.218775071755722 1
-0.338637824004295 1
-0.26256239269439 1
-0.0605433765763448 1
-0.378272032575207 1
0.362991258398037 1
0.0341201656617247 1
0.466588425973203 1
-0.0781976271593636 1
0.0913176844694446 1
-0.18380990654794 1
-0.347752997589107 1
0.173163386778685 1
0.168767726656804 1
-0.0648921681263967 1
-0.261194425425725 1
-0.259136448112375 1
0.133428090035252 1
-0.213948956885806 1
0.067451177600264 1
0.0571199890839657 1
-0.120439300507405 1
0.984072484534254 0
0.520927083317766 1
-0.338007617145784 1
0.351896978709147 1
0.0660575680640262 1
-0.440349365308695 1
-0.156480496047607 1
-0.446002589455161 1
0.339312201211885 1
0.430010732958439 1
-0.176673054550143 1
0.0607452159847658 1
-0.325229975596867 1
-0.583602266516103 1
0.219975994005098 1
0.287205100992262 1
0.116341830594402 1
-0.415019772410119 1
-0.874012539964993 0
0.373954714020283 1
0.155099211680494 1
0.264403131402111 1
0.0894469395704551 1
-0.443950369074262 1
0.148378507731416 1
-0.840180154073914 0
0.423010394636591 1
-0.415401965275164 1
0.0384347757298057 1
0.341097013065925 1
-0.746994036161229 0
-0.654678860020481 1
-0.57049083021687 1
0.164302249971069 1
-0.693638388833147 1
0.140151101439365 1
-0.0975723462101965 1
0.841869202613916 0
0.317232204681848 1
-0.217986306487658 1
0.543675661073936 1
-0.0284676442761384 1
-0.405397023176847 1
0.289957938728747 1
0.11618338264397 1
-0.182895892581145 1
0.0619960331614189 1
0.303006936851256 1
-0.271111412508393 1
-0.109042551748972 1
0.062051026966613 1
-0.401673439838102 1
0.111424045430545 1
-0.1719505755546 1
-0.342381620365113 1
-0.260169977747648 1
-0.0978807720482809 1
-0.0360614315422136 1
0.536960217108316 1
0.434991348444959 1
0.116331890481616 1
-0.164098969233542 1
0.0582246891392972 1
0.114071315062917 1
-0.248982711510705 1
-0.317149866791853 1
-0.281801235079301 1
-0.0735255252201904 1
-0.459255942251926 1
-0.00839376148111424 1
-0.124783710055503 1
-0.222939746550721 1
0.224345370485864 1
-0.131358407675027 1
0.509020479160301 1
-0.164009744733587 1
0.160039470556533 1
-0.149619034659408 1
0.0078666547989673 1
-0.0231224604100504 1
-0.114791655121977 1
0.151447531342523 1
0.0231283234054948 1
-0.847040640635983 0
-0.190919225773709 1
0.203274891755599 1
-0.36926516102018 1
-0.361178188936131 1
-0.0427000729875718 1
-0.242723868293069 1
0.0913187628099785 1
-0.277684716715567 1
-0.0277280843038902 1
0.229754657927808 1
0.00181110025079282 1
-0.00227123203318598 1
0.0786470508571159 1
0.138492443846644 1
-0.100938697396055 1
-0.153693670482244 1
0.181353130309865 1
-0.24314330573083 1
-0.0409924513370786 1
-0.510167465655089 1
-0.515776616549173 1
-0.34375439158094 1
-0.383932898126649 1
-0.256341348247734 1
-0.0459349897873992 1
-0.490091936848046 1
-0.120274028666323 1
-0.0256536865418712 1
-0.171217559558048 1
-0.250351820805974 1
-0.149862701159981 1
0.761885993508764 0
0.28208242294832 1
-0.431959737494192 1
-0.237389053937636 1
0.489597643308554 1
-0.839633356367231 0
0.489501711617707 1
-0.211906922724719 1
0.038703882824399 1
-0.33775072307027 1
0.16093834396093 1
-0.319005500003735 1
0.509076662596424 1
-0.021267966512799 1
-0.196972627508518 1
0.560870210991928 1
0.495561232560871 1
0.379836638233977 1
0.461132933549309 1
0.352629794748685 1
-0.314256105353477 1
0.010670839164694 1
0.555377275513026 1
0.372415980115381 1
-0.0556255317231997 1
0.262623010705238 1
-0.587169840526944 1
0.612581467793901 1
0.821409130963967 0
0.183615820925658 1
0.042140202230114 1
-0.796925672731547 0
0.122235830525172 1
-0.0763489919824044 1
0.216117626612679 1
-0.111705147337982 1
0.00018765797533922 1
0.39684102530623 1
-0.0540468539801053 1
0.169140549346633 1
0.215936241548373 1
0.12513266709758 1
-0.138271170428012 1
-0.203391927166307 1
0.344531619280642 1
-0.302183328233842 1
0.166110516941088 1
0.413080709417548 1
-0.110227383614002 1
0.0254207255160743 1
-0.118733054270953 1
0.140967764568059 1
0.541726847720094 1
0.127085738050737 1
-0.0627181906971845 1
-0.064563243153215 1
-0.108449738780019 1
-0.419495910378193 1
0.109637552139246 1
-0.296885420195996 1
0.410111293161653 1
-0.208200243181329 1
0.328019577598065 1
0.380741168404319 1
0.009311712809829 1
0.371261563197379 1
0.0493209643248074 1
0.271576318959492 1
0.155872506082328 1
-0.589849694813426 1
-0.377924685494982 1
0.175635233964052 1
-0.404353703119191 1
0.0537686234178373 1
0.438710674395832 1
0.11355622536132 1
0.256213750737013 1
-0.00567374465819679 1
0.390874240401386 1
0.526066857979742 1
0.405472669926678 1
0.0713376506519134 1
0.17599277915816 1
-0.189288469675706 1
-0.687661165681549 1
0.233500427910308 1
0.012862952768488 1
0.443194300962621 1
0.118101211918418 1
0.283701145438152 1
0.360982601709371 1
-0.0616724041055752 1
-0.0891422448665732 1
0.152670332013512 1
-0.364494095744502 1
-0.0669065187313925 1
0.270538222428093 1
-0.497478437371883 1
-0.569849470154965 1
-0.199535204729134 1
-0.362042413081149 1
0.432102778804471 1
-0.191266788361988 1
-0.314274697626888 1
-0.0958235917322734 1
0.697464070120375 1
-0.205677414149796 1
-0.126420054085052 1
0.173829619907043 1
0.0871476640519461 1
0.385425027870998 1
-0.549284869136757 1
0.0340861141839732 1
0.0444422814981935 1
-0.0928898836605923 1
-0.133718051978378 1
-0.199762064055496 1
0.19063849384146 1
0.354838617966726 1
0.441749216942254 1
0.0794146000916075 1
0.34736057146994 1
0.158243961938422 1
-0.33830713227739 1
-0.23030632113136 1
-0.187751670749631 1
-0.240151498175025 1
0.0731691441087275 1
-0.336724115598193 1
-0.286041250627565 1
0.0168721550482596 1
0.562115294346494 1
-0.28527725593604 1
-0.328605419671924 1
-0.0082270576251586 1
-0.187196766196352 1
0.790862971350363 0
0.244690211805382 1
-0.353207740273779 1
0.122652239744364 1
0.44266072952883 1
-0.105690028366774 1
-0.0941579203710916 1
0.291717359568366 1
-0.105484701031136 1
-0.374557315053983 1
0.0547830463116962 1
-0.330391252873569 1
0.722845074720899 1
0.051716529204005 1
0.065102120295488 1
0.271063006441143 1
-0.567652325435157 1
0.0537149730732443 1
0.333300901775455 1
-0.297255882019647 1
0.00423283850721998 1
0.0414794215834684 1
0.138002999937788 1
0.224080329631183 1
0.48022072115993 1
0.0822997024939415 1
0.147480832004255 1
-0.21366265459191 1
0.321288875784181 1
-0.562910735144431 1
-0.407126228448652 1
0.293442360313885 1
0.927586655511194 0
-0.32493372755962 1
0.20062280405193 1
-0.00867900558487092 1
-0.497700412529062 1
-0.384833449845984 1
0.172574624946213 1
-0.327744083149068 1
0.415374259768815 1
0.230266137437812 1
0.124619108809581 1
0.293710266533023 1
-0.0995063112603751 1
-0.190663333636126 1
-0.385599822124235 1
0.507580408842738 1
0.0494960343429848 1
0.296905527974957 1
-0.101075582667828 1
0.178251207327841 1
-0.512523175475865 1
0.525448448945104 1
0.0612390395513393 1
-0.377298201249233 1
0.262055116777651 1
-0.536094838704778 1
-0.11397935700821 1
-0.0615943544888313 1
-0.0721757219859498 1
-0.479033189455138 1
0.411668340487675 1
-0.0154493668335094 1
0.178968719038602 1
-0.175865327291821 1
-0.343798861751174 1
0.224339095043586 1
-0.349666190376491 1
0.370551870238963 1
0.64881232548193 1
-0.298733974970117 1
-0.00224447944897836 1
-1.05168200603522 0
-0.827648451633306 0
-0.209934362366767 1
0.268186774393439 1
0.341989665537638 1
0.456217776979941 1
0.480541348010009 1
0.263034584219635 1
0.465186201595598 1
0.482465650902026 1
-0.588864793516942 1
-0.113328387029541 1
0.463072829821072 1
-0.790791980007785 0
0.182879749464162 1
-0.0136207449932174 1
0.485553456935827 1
0.00817650950677776 1
0.0463931400735416 1
-0.222188239906744 1
-0.130836608886507 1
-0.189535094194664 1
0.113367050095666 1
-0.391966614091823 1
-0.5798254588437 1
-0.0320528353981163 1
-0.138647766483276 1
-0.387025655697505 1
0.361449062662661 1
-0.0677143445155411 1
0.230037433662226 1
-0.391777820279407 1
0.0570824917618614 1
0.012659367124494 1
-0.0960280276323126 1
-0.291973135227003 1
0.286995663111991 1
-0.421326003619755 1
0.111556468114624 1
0.30794454541316 1
-0.387530827733691 1
0.187827785611199 1
0.27632765073234 1
-0.700203787642406 1
-0.259061403600767 1
0.104524385609461 1
0.260114129229901 1
0.241768567795468 1
0.287119951705501 1
0.141981731297791 1
0.109593226584355 1
-0.253706300935855 1
0.0752620446637801 1
-0.411349765829576 1
-0.105601139086075 1
0.21685298241899 1
0.549112530270866 1
-0.0710206073494995 1
-0.253039012669015 1
0.188967165537432 1
0.313357275401351 1
-0.0792285361875506 1
-0.203626825384699 1
0.162473601978417 1
0.28800311186873 1
0.0229083232021754 1
-0.0442865257562319 1
0.0688788696351886 1
0.0503393997273552 1
0.26988603061598 1
-0.640662563447864 1
0.120441719632137 1
-0.196422816024406 1
0.225040011233206 1
-0.613967757841174 1
-0.320304797171404 1
-0.339699111987817 1
0.0308295160786321 1
0.0160866460987217 1
0.100282930080874 1
0.0972006057341212 1
-0.327102995324761 1
0.539007479197073 1
0.063324456401552 1
-0.0619205327066516 1
-0.0873448994821405 1
0.226130776638019 1
0.148751745926816 1
-0.478125986259035 1
0.364929949087123 1
-0.395039206814898 1
-0.129488230747075 1
-0.400359627528032 1
0.169307239014462 1
0.239376601289489 1
-0.279687741162482 1
0.288277944368942 1
0.0377945812723457 1
-0.0642943415801138 1
0.404732445707635 1
-0.158540437876768 1
-0.635543167773958 1
-0.197447145604055 1
0.219785184247519 1
0.0735808055157571 1
-0.407425991933865 1
0.0200811554374857 1
0.156477544654562 1
-0.0313055697973469 1
-0.304116463371122 1
0.317371260945863 1
-0.048600411722507 1
-0.348181402154562 1
0.411327989298002 1
-0.285141220629953 1
-0.110064479701715 1
0.19088722720749 1
0.302398303391175 1
-0.482733034684228 1
0.476597504750005 1
0.151212583444295 1
-0.458992037426309 1
-0.0945562077175668 1
0.418479493330149 1
0.100845650449464 1
0.11603724115645 1
-0.151202507713101 1
0.0904730874151639 1
0.0538817448713578 1
0.197896365038626 1
0.121983298078044 1
-0.123551197225749 1
-0.011884558576759 1
0.606095021608644 1
-0.130493082868606 1
-0.15228493808509 1
-0.0877210679841959 1
-0.026565962246794 1
0.149468162972942 1
0.133168121167958 1
-0.595137746650003 1
0.591117487719794 1
0.568697605316626 1
-0.0436904720242857 1
1.0621318512534 0
-0.050436346473002 1
0.344608773729797 1
0.317526313903566 1
-0.261424775348842 1
-0.0598701614507854 1
-0.0918116031925288 1
0.46757906287955 1
0.444076817185882 1
0.127073840727698 1
-0.2210101954824 1
-0.136561802992653 1
0.0539893094062732 1
0.251694238861713 1
-0.139067057958537 1
0.113172004952208 1
-0.0295017539276228 1
-0.337703388020474 1
-0.106194981638072 1
-0.124688800848964 1
-0.00492911698121381 1
-0.662575447309438 1
-0.293441859544344 1
0.417848905502522 1
-0.264535647109534 1
-0.0640367435458427 1
0.211472949172356 1
0.411259890872209 1
0.0420761469108616 1
0.425529078212363 1
0.171644530828617 1
0.0447907205663192 1
0.200924829501422 1
0.483002821094602 1
0.277898083141157 1
-0.236348323455661 1
0.313543917112731 1
-0.224995781561095 1
0.00501343131204235 1
-0.240058262583523 1
0.0309933733437096 1
-0.546376600692574 1
-0.550285579211664 1
0.458891749954604 1
0.197555245822716 1
-0.144849924237917 1
-0.203186865597654 1
0.646259927721778 1
-0.118671240008588 1
0.0613099592211648 1
0.206294898474971 1
0.43062697574395 1
0.0437989250422083 1
-0.227726233338298 1
-0.437293508115712 1
0.212927207940173 1
-0.142457576228731 1
0.588325509595092 1
0.487862804350829 1
-0.142161076557181 1
-0.31809449465914 1
-0.229448385622477 1
0.385187297777598 1
0.681417615233722 1
-0.12943997945307 1
0.0436400377807695 1
0.153429086638738 1
0.152638836791111 1
0.302835025924416 1
0.25849116642332 1
-0.173667382045074 1
-0.0559872830136142 1
-0.0842096839370102 1
-0.335938832141462 1
-0.534154005419915 1
0.118918551129653 1
0.0736791367600476 1
0.245666183473694 1
0.194415827017955 1
-0.621668641751198 1
-0.0483692243480306 1
-0.0874661612096175 1
-0.666624510883816 1
-0.458387041477592 1
-0.00780593070195761 1
0.772834254689831 0
0.0738959119686161 1
-0.0983191266774456 1
-0.0886654694467104 1
-0.308209549138896 1
0.21239835743631 1
-0.0826405771288572 1
0.296095696625979 1
0.0288260337248074 1
-0.403266735579602 1
0.574606035967683 1
0.380902455381917 1
0.16111121133771 1
-0.0270055002923124 1
0.254638231978297 1
-0.128475293652275 1
-0.423256453497523 1
0.428664939582524 1
-0.135868595241083 1
-0.33689152920559 1
0.204464305975445 1
0.261055999671569 1
0.00583981639303754 1
-0.0823263313625299 1
-0.44928655701915 1
-0.511730580214605 1
-0.456224016332483 1
0.100603763415663 1
0.157523073560966 1
0.321659708091452 1
0.0975301782657693 1
0.112071656531372 1
-0.440936365346158 1
-0.0554903640638356 1
-0.481174392002117 1
0.272085866795408 1
-0.0470947282307336 1
0.456637983389605 1
-0.0552294547808962 1
0.584457126130022 1
0.0249806106437514 1
0.203466898969064 1
-0.219219164341024 1
0.218443865351844 1
0.0561788452640085 1
0.220916857700114 1
0.118712975872676 1
0.640012230698732 1
0.238725076452366 1
0.44110361234939 1
0.430264382904227 1
-0.00511436846559303 1
-0.309806478927519 1
-0.3143510191375 1
0.113610665992288 1
0.261643340277135 1
-0.144451305270328 1
-0.246043006808174 1
0.316252376975714 1
-0.370632519208254 1
0.294391310262416 1
0.0233052901868982 1
-0.0445974539941129 1
-0.110432951474741 1
-0.158346491527911 1
0.212048417926263 1
-0.476596960156184 1
-0.470932683183287 1
0.174848020826748 1
0.431555019308058 1
-0.00977698133836499 1
0.268867679655436 1
-0.0856926710556229 1
-0.0531560227816697 1
0.523445027311828 1
0.489151542190797 1
0.16536093499237 1
0.111059004617828 1
-0.0886404266281506 1
0.0172930674337947 1
0.357033513260177 1
0.470818015261572 1
0.159696137860238 1
0.114690529502882 1
0.131692876906245 1
-0.155978580497281 1
0.0442585942021801 1
0.0273900560387113 1
-0.100261550358865 1
-0.160239206415839 1
0.149870721810682 1
0.119072558475187 1
0.102476609063857 1
0.623148039467564 1
-0.26471285877132 1
0.0821035199467997 1
-0.370980999513488 1
-0.193635534713301 1
-0.282237618554938 1
-0.0818502203856167 1
0.150952994098625 1
0.0918864160486441 1
-0.463521957305744 1
0.0713670908322666 1
0.180894248549894 1
0.195210967853843 1
-0.140320222334715 1
-0.240705282614713 1
0.752090908962524 1
-0.0797747492001825 1
-0.0103627902723692 1
-0.551654005665338 1
0.117822294379506 1
0.664717222846131 1
-0.375398623915548 1
0.116964829532386 1
0.0255079529569411 1
0.164334081604832 1
-0.231296704230661 1
0.285763844014477 1
-0.22070338187088 1
0.620473436176924 1
-0.739094343163331 1
0.161703821538265 1
-0.225434885499278 1
0.319152425280908 1
-0.191707426680173 1
0.462100943465892 1
0.28908580585228 1
-0.168033198275568 1
-0.0401387962949434 1
0.0136630017273351 1
-0.245800995537789 1
0.500773524592441 1
0.090064993446763 1
0.0477085194836656 1
0.416722058873511 1
0.288196918717211 1
-0.247162000534593 1
0.152694631961074 1
0.222174422724545 1
-0.383152810214556 1
-0.114947548371936 1
-0.358669552591704 1
-0.254841892465217 1
0.23408077912441 1
0.101188717913032 1
-0.375043107128538 1
0.168476186570821 1
0.178819399673818 1
0.278638471566804 1
0.320522198151585 1
-0.414169745697175 1
-0.297998537881371 1
0.0542341436131371 1
0.112056186558487 1
0.106435322842441 1
0.113462281734857 1
0.155889789050932 1
0.11864739033795 1
-0.277325146013875 1
-0.318442901705283 1
-0.0223736229182398 1
0.347976671779005 1
-0.323530875585283 1
0.0194647608316308 1
-0.411728540071698 1
-0.13510083365811 1
0.829541344742162 0
0.129968221302526 1
0.513656337348944 1
0.110313329256673 1
0.146167438804847 1
0.0264723569851098 1
-0.327134564304967 1
-0.0556235645535007 1
-0.357445657696253 1
0.679812427128616 1
-0.158712603037785 1
-0.223719350360182 1
-0.188459078867478 1
-0.108816570720136 1
0.26530615106502 1
0.547159897802273 1
0.502930007846077 1
-0.149676524406326 1
-0.151690686515315 1
-0.322085276283105 1
0.0297506593932482 1
0.0973686547125158 1
0.052557080400214 1
-0.0210377510462801 1
-0.385106766353019 1
0.0053532999685085 1
0.28974199379266 1
-0.211937167835304 1
0.420064727329029 1
-0.275428633676971 1
0.381539888105734 1
0.153606035474788 1
0.910304435403033 0
0.120503624906809 1
-0.309837635334227 1
0.130792524523961 1
0.0836103709753132 1
-0.22851483063055 1
-0.328800606321545 1
-0.202638225803248 1
0.233396024791461 1
-0.0726043766654123 1
-0.153952255822234 1
0.0902160401577346 1
-0.649421503479476 1
-0.63813060389305 1
0.119543098799183 1
-0.73192842166038 1
-0.151311985605494 1
-0.259996197467802 1
-0.664140039760805 1
0.600816627825187 1
-0.535784079777013 1
-0.291483355803882 1
-0.0683916040038572 1
-0.0881840128331144 1
-0.0480870708002731 1
-0.0160856149787458 1
-0.14697609924509 1
-0.0456159568758919 1
-0.365762659313219 1
0.40077970099127 1
-0.136553268895597 1
0.168576714884833 1
0.258320129774048 1
-0.357060660740098 1
-0.374336331599294 1
0.373985350531319 1
0.132067325810008 1
0.0514508719552966 1
-0.251102101648495 1
-0.257451400071956 1
0.116277951079966 1
0.296342858773582 1
0.085503655890252 1
-0.0235641036983215 1
0.206737897473701 1
0.399577845590484 1
-0.219623941382595 1
0.325057941400711 1
0.131460596685592 1
0.135731089681975 1
-0.455334943748323 1
0.0376694351276932 1
-0.153189632407728 1
0.0868077847561098 1
-0.389804252983973 1
0.0670798072916581 1
-0.29188760575566 1
-0.143103602434145 1
0.293202976588029 1
0.0989323313353205 1
-0.300302268732005 1
-0.303594144428641 1
0.252543902830758 1
-0.0887854123780142 1
-0.16904287428436 1
-0.149428339615029 1
-0.161992209585342 1
0.118886973718344 1
0.0594907565514809 1
-0.18760804732593 1
0.150729303846007 1
0.104760196444724 1
-0.359832453042884 1
-0.35512931296646 1
0.0967823198025201 1
0.160557263662476 1
-0.205956533360003 1
-0.011199271406609 1
0.670798121609023 1
-0.0831936015096666 1
-0.094765401440063 1
-0.123649808509538 1
-0.17080073819143 1
0.0334066212172381 1
0.268849378114744 1
-0.254409543096858 1
-0.0759693421514102 1
-0.300381097206866 1
0.0105632066287037 1
-0.182438164528826 1
-0.129980523406067 1
-0.156955408855397 1
-0.1636264320689 1
-0.402250296292052 1
0.390653675065983 1
-0.685093985356762 1
-0.156948678001771 1
-0.124598976185442 1
0.423976358416531 1
-0.230895956616348 1
-0.395393475453277 1
0.0484512269427006 1
-0.259620163659528 1
-0.242263122681568 1
0.651051670259476 1
-0.0883603864690377 1
0.021951791173747 1
0.887312554359093 0
-0.246591933854001 1
0.246595712410099 1
-0.157961141116406 1
0.0720121986990417 1
0.229115870510047 1
-0.428119782012531 1
-0.275599077373682 1
-0.600457688752829 1
0.109548671616816 1
0.219143793355046 1
0.41566337300982 1
0.357129606281426 1
0.481309117492891 1
0.122577249146837 1
-0.0968388325456543 1
-0.108709512180018 1
0.101653629676258 1
-0.0568944758931666 1
-0.497271079704282 1
0.178761264871939 1
0.10762652987563 1
0.0284482816316657 1
-0.502092031401037 1
0.48277059832013 1
0.00216366155819139 1
0.419563728779161 1
0.00289228371776792 1
-0.426737147306737 1
-0.39864112207638 1
0.160116751231033 1
-0.31008551679005 1
0.686961753445892 1
0.259654229040232 1
0.56182687418719 1
-0.337901806070817 1
-0.135122190817509 1
0.35915101672245 1
-0.186500405143479 1
-0.224196604950331 1
-0.136757689033414 1
0.654751035067303 1
-0.0119917269578629 1
-0.156383208849584 1
-0.159232231409006 1
0.441295109498347 1
0.408770720231069 1
0.0747445812133529 1
0.0528937381002332 1
0.070445917776564 1
0.0715436487334979 1
0.575664376889808 1
0.335822659266773 1
-0.0397605371115507 1
-0.190736102296253 1
-0.492722810620208 1
0.417781360149055 1
0.413335481316109 1
0.264671916576646 1
0.542107363294985 1
-0.518638183237734 1
0.344984392811887 1
-0.490877462535241 1
0.235496691741269 1
0.500453259396114 1
-0.119192942121154 1
0.151079596702816 1
-0.515094421694442 1
-0.412216040080957 1
-0.177490252514994 1
0.21590709701518 1
0.19133117476755 1
0.191908846140991 1
0.188833499837726 1
0.173049929155138 1
-0.559744286603787 1
-0.390418751393148 1
0.325747063562151 1
0.0641298565658837 1
-0.579288829704579 1
0.17554732234914 1
0.285742624988345 1
0.347001584268895 1
-0.300517157186077 1
-0.193817853416436 1
-0.133469945575952 1
0.407363481251852 1
0.354237384145765 1
-0.293344317695787 1
-0.131986780471004 1
-0.505295986244757 1
0.496027659032982 1
-0.342062864336361 1
-0.17242045643491 1
-0.328977515605589 1
0.171181136500248 1
-0.222729427454732 1
0.285362932268191 1
0.111942285021356 1
-0.0890173034387899 1
-0.460663770404588 1
0.405026174705915 1
0.593121653734978 1
0.0275166980464264 1
0.188406924067538 1
-0.529476364336299 1
0.263539360218576 1
-0.047883208453519 1
-0.0683307640496035 1
-0.179516160942755 1
0.158247352623671 1
-0.859990729863927 0
0.397538427874879 1
0.0779186765247754 1
-0.318345911423969 1
0.0926495531491607 1
-0.197256748348566 1
-0.0880828033812006 1
-0.0611337074474201 1
0.332754365094332 1
0.101658675452158 1
0.308060566044004 1
-0.00763063714192586 1
-0.455369185330814 1
-0.184523829353929 1
-0.477185959138203 1
0.530323656103836 1
-0.694316115774878 1
-0.0568009376979531 1
-0.0826622903680419 1
-0.290580372979195 1
0.0636660790857458 1
-0.402516537766008 1
-0.023821138808159 1
-0.244851807629383 1
0.366194125598316 1
0.582719513138647 1
0.467792470464665 1
-0.0286603041112172 1
0.296477850591686 1
-0.0795153767182264 1
-0.43589415488182 1
0.129783886041514 1
-0.168314311640559 1
0.254422035187354 1
0.0386606592339376 1
-0.288655637485117 1
-0.135050930976468 1
0.633250889285092 1
-0.00914809413051593 1
0.475247089726106 1
0.107485271330785 1
-0.0543356200006498 1
0.144658497656407 1
0.125655338985799 1
0.10783856494991 1
-0.130074288438794 1
-0.145465299648929 1
0.0594383724144483 1
0.623193226860738 1
0.00629655893347915 1
-0.631364097689392 1
0.435269935497803 1
-0.432400778499505 1
0.215335997229213 1
-0.0167559563572882 1
-0.0985146983858567 1
-0.155229480617237 1
0.40294760963361 1
-0.0246630301861765 1
-0.272540997075105 1
0.047322846329687 1
-0.192200112977322 1
0.260824766450047 1
0.114225221804946 1
0.33526437649889 1
0.14221856897624 1
-0.0537238856819193 1
0.269762539096708 1
0.383596371780759 1
-0.275942189084167 1
0.0274638141098292 1
-0.0195688969253402 1
0.191437363838979 1
0.0427925685864603 1
-0.230068533057252 1
-0.0867994078199828 1
0.603501855966811 1
-0.0590104738882667 1
-0.290833703580764 1
0.249883266025649 1
0.0226833460122717 1
-0.0994541756913122 1
0.183197917048925 1
0.0287951481585935 1
-0.283832025249499 1
0.193413051657748 1
0.186202219889426 1
-0.173592072561103 1
-0.272403333150665 1
-0.447492853144539 1
-0.24634712051946 1
0.711904417564811 1
-0.0404755203691982 1
0.195069126373279 1
-0.154816279375017 1
-0.490980077140445 1
-0.0935233623212986 1
0.207714470782625 1
0.472727905630738 1
0.418249139837684 1
-0.143505789967647 1
0.340146167360862 1
-0.0394200487249574 1
0.154920452151178 1
-0.345247991005346 1
-0.172613859085279 1
0.384871242435154 1
-0.409018096880654 1
-0.415452823009822 1
-0.0166103873435505 1
-0.0326425295430839 1
0.157781036922346 1
0.703295804828919 1
0.486056444664589 1
0.384989576222413 1
0.0201546680732596 1
0.367487002564942 1
0.435900298111052 1
0.253944653094973 1
0.155454674528292 1
-0.206629510427508 1
0.461242586301859 1
-0.27111570200424 1
-0.56305831107224 1
-0.200097523135796 1
0.196637482726681 1
-0.336256845346043 1
-0.0754013805217587 1
-0.280805233964581 1
0.500114889180967 1
0.117164438275968 1
0.483892392898322 1
0.346996847855052 1
-0.00109819447063424 1
-0.27117486302236 1
-0.0066838468055459 1
-0.195752555323471 1
-0.325955373709818 1
0.0997088797930444 1
0.431354505655927 1
-0.173909037801708 1
-0.508840078975623 1
0.761412123844441 0
0.100633252897005 1
0.0617177545457389 1
0.130414226251783 1
0.046890790793283 1
-0.116655677431363 1
-0.564105496098416 1
-0.254908023838096 1
0.185035640880884 1
-0.158501147894289 1
-0.0677920478363873 1
-0.37613274202343 1
0.505937810890351 1
0.290955192322457 1
0.328942834751963 1
0.189794365533347 1
-0.290533044921031 1
-0.575785352747586 1
-0.215690859092569 1
-0.394422130176843 1
0.0715778618450088 1
0.00862084588083402 1
0.235687928422114 1
0.13525836437289 1
0.147801932611208 1
0.0963445416824968 1
-0.297216070619484 1
0.293144264956965 1
-0.00683873218447217 1
-0.246068505117243 1
-0.747232217347011 0
0.253937501081203 1
0.316317081045771 1
-0.369821796082593 1
0.716300718172622 1
-0.383974135359576 1
0.032327466231826 1
-0.187889981468959 1
-0.0320003035862206 1
-0.11916521360187 1
0.00788081697022429 1
-0.367905933710771 1
-0.659279970744643 1
-0.262389252649365 1
-0.104924914388443 1
0.0804457912256417 1
0.213137086073728 1
-0.150936025207358 1
0.0857853659332887 1
-0.274463255202515 1
0.0561757862760217 1
-0.340042854559262 1
-0.128443174026301 1
-0.242972810266726 1
-0.0916429410772701 1
0.120393422797209 1
0.534398390025147 1
0.0333150574929815 1
-0.548109387066729 1
-0.588711054605264 1
0.0806364488124135 1
0.279989250077937 1
0.0173455422821522 1
-0.606356606132776 1
0.14004885332375 1
0.0953497978626632 1
-0.0125785929102806 1
-0.415729803386707 1
-0.114860241405942 1
-0.0496449556211519 1
0.306136810747894 1
0.0795799968900333 1
0.284234306862318 1
0.0645473157334145 1
-0.449223175466334 1
-0.0990276483650346 1
0.0576370217286706 1
0.0913537640624325 1
-0.231147838379036 1
-0.268356534266948 1
0.167216649941466 1
0.122899760711613 1
-0.285381352906086 1
0.140031849878056 1
-0.425393020839979 1
-0.0865087372047997 1
0.0135470407308712 1
0.319560125848199 1
0.330433069376068 1
0.0968576208458916 1
-0.479279708335993 1
-0.145529532298192 1
0.183210275898594 1
-0.329022522104682 1
0.0794120334711835 1
0.0231432649437808 1
-0.0260472609283275 1
0.137174368335478 1
-0.196439202404787 1
0.603628477245178 1
0.129863285462057 1
-0.738027206043446 0
0.512798425416842 1
-0.586208869326942 1
-0.564862776370217 1
0.0582889549731819 1
-0.570754729586061 1
-0.435840941284769 1
0.162799047323342 1
0.224733571989131 1
-0.126868062872073 1
0.142160899697866 1
0.495564959082271 1
0.0536808507223296 1
0.205717437502779 1
-0.542155898099947 1
0.611715046884333 1
-0.0145236542593223 1
0.112396500733841 1
-0.017301557925592 1
0.419481516954313 1
0.11985601155177 1
0.31996786877989 1
0.128632437204603 1
-0.382260828152426 1
0.198697411050809 1
0.139897067739986 1
-0.0840020375589415 1
-0.052756918516799 1
-0.00253856100571921 1
-0.432735237517056 1
-0.390641414248285 1
0.0623879951647697 1
-1.14386787525274 0
-0.119044407692459 1
0.0561715207592978 1
-0.0989405011552544 1
0.601334363759902 1
-0.716137998569015 1
-0.391938455490698 1
0.187422750620161 1
-0.0152634726015087 1
-0.264887871863459 1
0.43537793084535 1
0.0649625180940663 1
0.259254961011343 1
-0.418607182883347 1
-0.23155687094862 1
0.241319868167262 1
0.415316091240729 1
-0.264402860912926 1
0.39561838257583 1
-0.0381954520992177 1
0.158023774744719 1
-0.402516997674484 1
0.44120810052442 1
-0.448933738525086 1
-0.176806377350959 1
0.248001829449833 1
0.0143645832314052 1
0.406776684081359 1
-0.21845130928148 1
0.0410174423257478 1
-0.0810509291947045 1
0.0733662023056136 1
-0.0235725028742668 1
0.0595529774349979 1
0.214805208953633 1
0.0955008949373444 1
-0.216645156528237 1
0.495445420724458 1
0.53346202069198 1
-0.0409407218479878 1
-0.563756967801836 1
0.43257379080328 1
0.191232276165 1
0.0795732400500318 1
0.104515166183803 1
0.164152745363142 1
-0.184160162764262 1
0.282842305132948 1
-0.137585734078181 1
-0.0816632111109789 1
-0.456201351357673 1
0.0183173832532103 1
-0.0698081056016256 1
-0.18702345858897 1
-0.643244998484839 1
-0.0191888142258726 1
-0.352205191987398 1
0.0876951890944876 1
0.266808430521196 1
0.49807057718605 1
-0.134834379549623 1
0.279091617587376 1
0.386974690791638 1
0.192057387137317 1
-0.570570156539637 1
0.0840546112502153 1
0.177382686261819 1
0.138265428125583 1
0.0857127112385942 1
0.0530986553482921 1
-0.407632647262789 1
0.0380723552664743 1
-0.151048169389661 1
0.161239265330486 1
0.0463415211973526 1
0.0302427127326069 1
-0.0215842467304878 1
-0.185277887169014 1
-0.660010633761004 1
0.251522314357258 1
0.022870056011227 1
-0.257676093939986 1
0.184973056257234 1
0.237060683787516 1
0.495055451394248 1
-0.302310331306027 1
-0.0324807398208025 1
0.0575195284701914 1
0.437677604290073 1
-0.230928276476048 1
0.515104754316605 1
0.391286461484633 1
-0.419658770891583 1
0.162913385379638 1
-0.373258214500065 1
-0.0889561479645099 1
0.00201849766239123 1
0.242378694754859 1
0.144928062504715 1
0.326753332818726 1
0.28423073151775 1
0.193463872753577 1
-0.0585721752613331 1
0.00704365435515427 1
-0.308947250751 1
0.321677047417846 1
0.536218193114519 1
-0.292033496137751 1
0.140350164349754 1
0.634597567256791 1
0.0758814143290667 1
0.278334098125537 1
0.513849326142096 1
-0.0638998936490155 1
0.0270148226035521 1
-0.418601225492493 1
0.25989967559657 1
0.616385264686153 1
0.1092249463256 1
0.260039407348752 1
0.0980286682329782 1
0.363569052817861 1
-0.162098532641561 1
-0.314884248324262 1
-0.0766956717612853 1
0.0172516762422692 1
-0.26654081239087 1
-0.0175529988703482 1
-0.208259186907182 1
0.232543828169892 1
0.229126393489198 1
0.223860255006886 1
0.115629136653809 1
0.0225758977988195 1
-0.0818360945644983 1
0.38564383586745 1
0.0601854870989185 1
0.207496144614923 1
-0.100867122017174 1
-0.467651999731877 1
0.44066420551817 1
0.0033593556224297 1
-0.46095589251632 1
-0.205947740321273 1
-0.0938607677358711 1
0.402087828128708 1
-0.416455724163193 1
0.414972995685576 1
-0.0583589908803437 1
-0.471087583251518 1
-0.042148999157679 1
0.475419295053406 1
-0.504315099416861 1
0.243724011777847 1
-0.00373773133033929 1
0.56198752294252 1
-0.0228071062060055 1
-0.143900443131677 1
0.123951467807819 1
-0.623092048892809 1
0.090759010923379 1
-0.126598387493196 1
0.462480870663244 1
0.387326762333836 1
-0.513848403181227 1
-0.226880133701304 1
-0.154671637096828 1
-0.270008850055003 1
-0.163639534751435 1
0.2292272822966 1
0.289311454789689 1
-0.305175983910653 1
0.169464097725445 1
0.174845234741875 1
-0.212495788198548 1
0.300194835015116 1
0.159671754276521 1
0.204832661161818 1
0.136826028607758 1
0.611196925569299 1
0.263021413151984 1
0.303308999076163 1
-0.45933897746724 1
-0.141029340897101 1
0.137310364900349 1
0.132658079921769 1
-0.215798227951231 1
0.451136729587699 1
0.0194379720281994 1
0.417380914068494 1
-0.186240649212569 1
0.381010356400612 1
0.462160878994165 1
0.382087235862162 1
-0.0454255237609189 1
0.0253430685835484 1
-0.0686008303986297 1
0.0520341531478152 1
0.149520588088059 1
0.25418856193424 1
0.269044545318384 1
0.321110491060338 1
0.0402405097978529 1
-0.348822605592561 1
0.160455462950879 1
0.163244718655139 1
0.274067678586765 1
0.0490366975698571 1
-0.225414106013217 1
-0.225066045850653 1
0.190292714517736 1
-0.479367119682792 1
0.145232448044666 1
-0.0352610029254012 1
0.266489145157662 1
-0.227587699842644 1
-0.324178989386858 1
0.457255067962155 1
0.422180429175611 1
-0.820546697196689 0
0.276048614724241 1
-0.164225277754399 1
0.326851845394883 1
-0.519161698782848 1
-0.0383638009896764 1
-0.112812370107441 1
0.298987895444378 1
0.0635403986563677 1
0.235738354792139 1
-0.218616182625445 1
0.124963437003335 1
0.128500079132326 1
0.147303542465775 1
0.655413760011926 1
-0.0935171982780796 1
0.0971956826607951 1
0.232843742680765 1
0.451263443359939 1
0.220711627783028 1
0.418262367706791 1
-0.712845817996955 1
-0.488550993713796 1
-0.651289979248543 1
0.0294170237550876 1
0.244406613912757 1
0.227199637098889 1
0.331988059049153 1
0.0757538565006239 1
-0.26242692692381 1
0.023719214906185 1
0.0127596761761657 1
0.446041367555313 1
0.49774106166636 1
-0.291599040513867 1
-0.2174321671513 1
-0.152854569891636 1
0.154238630509374 1
0.338814242513012 1
0.418322431608966 1
-0.155730677692415 1
0.494662941568141 1
0.395839360651017 1
-0.430271688316214 1
0.133198613981188 1
-0.0247347254669669 1
0.0930838348726512 1
-0.254810539548828 1
0.0927765095728372 1
-0.206507042849561 1
0.256576292203832 1
-0.174217295742918 1
0.319489799556512 1
-0.475092242019629 1
0.00122145554058106 1
-0.29010050170242 1
0.162036785780277 1
0.0735882142415108 1
-0.277669759626575 1
-0.108436163621629 1
0.252308241871263 1
-0.0798417418834154 1
-0.0559104037531439 1
0.16285134542871 1
0.108104578776314 1
-0.318733982625009 1
0.456210060658047 1
0.423346574539089 1
0.146385389071719 1
-0.313128892601779 1
-0.253197870386706 1
-0.201987359705918 1
-0.0331162044950054 1
-0.167121000730063 1
0.0979406392254387 1
0.148560555532695 1
-0.333125954862666 1
-0.100146624470923 1
0.134746799409014 1
-0.181866798717353 1
0.384499271282822 1
-0.0643448697474103 1
0.0456194709044321 1
0.0362508753760659 1
0.156040916104714 1
-0.351432366359554 1
-0.490190182256811 1
-0.415740362003244 1
0.326112514629576 1
-0.564689488635068 1
-0.100469944383375 1
-0.0854104118063476 1
0.185001660713474 1
0.448617830052398 1
-0.598018439712897 1
0.445670171127901 1
0.291323373184152 1
0.144254473058153 1
-0.245998355186131 1
0.418202351703821 1
0.0745991474684916 1
-0.288355941024434 1
-0.129027227757492 1
0.458074986065374 1
0.192865617650971 1
0.13528294720283 1
0.699802312382293 1
0.544974395182819 1
-0.376755625364095 1
0.0101743785565022 1
0.222913864841796 1
0.382022516803891 1
-0.40575055561887 1
-0.322606653749703 1
0.491724789374171 1
-0.0765996081961548 1
0.215047800034654 1
-0.16997499091807 1
0.123758128694585 1
1.07014770839052 0
-0.200526485408699 1
-0.456346051384726 1
0.0725532316377796 1
-0.160004974310804 1
0.464059558749668 1
0.0100263415111839 1
0.508490916825575 1
-0.385579481957818 1
0.32618873560125 1
0.698151459287044 1
-0.126710696140266 1
-0.077021709584627 1
0.26198569403908 1
-0.104772250170233 1
0.237123851942 1
-0.337812090125871 1
0.137457239930611 1
0.0902406235413085 1
0.0502840050001729 1
-0.272224099596729 1
-0.438873156445014 1
-0.244450947313465 1
-0.460548315398494 1
-0.138583748851294 1
-0.415241556360364 1
0.224214792835029 1
0.642896212668471 1
0.0675419114039666 1
-0.0762302331350836 1
-0.239764129803418 1
-0.095126764312403 1
-0.115694119760627 1
-0.523471258106777 1
0.313999363515843 1
0.222894562339362 1
0.0918251283697636 1
0.215832758571167 1
0.223043736601455 1
-0.287429583393163 1
-0.13591016897238 1
-0.263227366229977 1
0.397268605124885 1
-0.0733612465177609 1
-0.246559274085398 1
-0.338961694435314 1
0.536553365556353 1
0.0675066345375856 1
-0.0531363263268886 1
-0.363969075752916 1
-0.615358794690207 1
-0.299007901267113 1
-0.214412779498282 1
0.452942157051851 1
0.529915150122882 1
0.063958877452222 1
-0.048962507281575 1
-0.285990852885519 1
-0.110170258141622 1
1.07440644807993 0
0.22750812500997 1
0.0557955110391846 1
-0.162096409285729 1
0.242126821436904 1
0.147600142735251 1
-0.0239034819224021 1
0.039328961422991 1
-0.587598521393577 1
-0.753468118874609 0
0.0236089848018146 1
-0.396635876647989 1
0.599900500505521 1
-0.115981934129282 1
-0.138093047442306 1
0.427838829769393 1
0.313347359197701 1
0.139534598008172 1
-0.280510023961875 1
0.169871531445195 1
0.40778769463723 1
-0.224681662541426 1
-0.507999360043052 1
0.575973314411093 1
0.589959468310679 1
-0.189861762582659 1
-0.0160574181818396 1
-0.0122693538934348 1
-0.625220230254679 1
-0.827215987359508 0
0.303680611218339 1
0.0825106850140808 1
0.0365596873516366 1
0.0710538225643647 1
0.00452895192391656 1
0.321972502904778 1
-0.111237787718769 1
0.113833324363071 1
-0.356983902875602 1
0.0763794913147782 1
0.288621027871074 1
0.0581189264034962 1
-0.121299488304974 1
-0.10032433160424 1
-0.186043709014932 1
0.165837627827274 1
-0.291407538277211 1
0.583090155714895 1
-0.367973953659332 1
0.114579556360496 1
-0.141757104082329 1
0.248307278504287 1
-0.506248329374477 1
0.117425062640184 1
0.0887066018847265 1
-0.185466724627638 1
-0.204022418443068 1
0.0843285612121536 1
0.130466881502768 1
-0.304575866185148 1
-0.291052587549592 1
-0.0591739888728344 1
0.130901127671501 1
-0.612024490771444 1
0.254007540017917 1
0.295043548602461 1
-0.00648046148345397 1
0.534806015710741 1
0.262576969390704 1
0.102806841451197 1
-0.357105479763494 1
0.215980277132291 1
-0.265951864172019 1
-0.359028128115529 1
0.0679029205294125 1
-0.304199994145546 1
-0.448434798878621 1
-0.2547231942383 1
0.0983854776401556 1
-0.181277404059732 1
0.519177309041914 1
0.314515129872539 1
-0.23693951739131 1
0.301293549836472 1
-0.567380755353231 1
0.297933016028283 1
0.31362829618756 1
0.0989163331062708 1
0.296993484495827 1
0.0943737519541009 1
-0.309167283061613 1
0.757110904395283 0
0.0333104463677142 1
-0.433836824929153 1
0.153307317954082 1
0.425307995793973 1
0.289493650943991 1
-0.265266249269852 1
-0.142284712611333 1
0.34769897245087 1
0.311437646783681 1
-0.0149977694635798 1
-0.280449517061523 1
0.782620621300358 0
-0.205766126985967 1
0.874519353046415 0
-0.427187035924097 1
-0.241602987907707 1
0.00395785954475321 1
0.359325508390225 1
-0.0437672613504121 1
-0.80468236509778 0
0.882661375861415 0
-0.252380325295007 1
0.133160751968917 1
0.0605159359425267 1
-0.3368354621285 1
-0.797742138956504 0
-0.114730356327607 1
-0.33143989040132 1
-0.0447238096584727 1
-0.241037470735138 1
0.497064433660718 1
0.259967241246579 1
-0.203224254690614 1
0.656027363541765 1
-0.584691586713306 1
-0.306708703057505 1
-0.43641155567285 1
0.088673865910049 1
-0.495005432109803 1
-0.185052236433442 1
-0.0533708240147148 1
-0.204918351219571 1
0.50713851654346 1
-0.0446034015279232 1
0.0465064151188345 1
-0.443737289669389 1
-0.692854517726277 1
-0.566707066220817 1
-0.499979825541844 1
0.313383944582474 1
-0.0831093851866592 1
-0.366151398687005 1
-0.115337075740511 1
0.0371742850374556 1
-0.0445416612139748 1
0.540901125305866 1
0.808788921685695 0
-0.211249503172413 1
-0.0217580259326662 1
0.250404933109352 1
-0.367424906937468 1
0.344694896933237 1
-0.749273870529055 0
-0.489009574708846 1
-0.388712591963347 1
0.0670762040446962 1
-0.0400352211505323 1
-0.254949568081228 1
-0.160431592848224 1
-0.0679446064311486 1
0.11190958809276 1
0.0280573347946062 1
-0.233143448213098 1
-0.226079624114746 1
0.0594820583163688 1
-0.0990618306450522 1
0.667802197071235 1
0.171687987778913 1
-0.00185012185969227 1
0.203730185122795 1
0.549443737099275 1
-0.350250132873039 1
0.138797576293705 1
0.542246537789555 1
-0.207547300174201 1
-0.0455084617888404 1
0.27093868201853 1
0.327683852557372 1
-0.00420091849845813 1
0.174014994926583 1
0.0655154500631318 1
-0.260733226304479 1
0.286037434348794 1
-0.744707435673638 0
0.183905255659439 1
-0.128524698801327 1
-0.134104263228532 1
-0.058789026256206 1
-0.684776006039248 1
0.0678326665335822 1
0.0626448171905439 1
-0.176320383745344 1
-0.467032878644198 1
0.101906353482168 1
-0.0559025673862161 1
0.0535520645813473 1
0.584392652787822 1
-0.255867612935116 1
0.259223892657006 1
0.159089046215065 1
-0.045305622748708 1
-0.261068748240623 1
-0.195170793059472 1
-0.651749908254923 1
0.295261271190419 1
0.581972898201834 1
-0.0511408005092814 1
-0.0551299016466506 1
-0.708072602636455 1
-0.177888135671468 1
0.147519637343878 1
-0.0517979442994455 1
0.292930073179946 1
0.159160430576009 1
-0.277441682879315 1
0.0749913685572492 1
0.0552000858554201 1
0.338690735698827 1
-0.212538550905089 1
0.35462610440841 1
-0.208527827646741 1
0.490549465387218 1
0.104954155222999 1
-0.0650652031528585 1
-0.16003881662182 1
0.0966538009495522 1
-0.135472254425462 1
0.0520456540833137 1
0.116492204386811 1
0.159421400759183 1
0.259967120946384 1
-0.265821572410203 1
-0.28221841663782 1
0.181668678099185 1
-0.199494456287595 1
-0.28431103534023 1
-0.385394764050802 1
-0.115112601585658 1
-0.381906480894668 1
0.49608293937069 1
-0.521119874305684 1
0.0587254172884814 1
-0.29815437351144 1
0.580981664338017 1
-0.537877263737959 1
-0.368091601328408 1
-0.0785083812413661 1
-0.177311368403172 1
-0.064193764261176 1
0.527247148020093 1
0.144483868384851 1
0.208033737309135 1
0.106618329050952 1
-0.470578744483819 1
-0.269865545416213 1
-0.373712695521306 1
-0.33140563586787 1
0.242761087719923 1
-0.280185438965589 1
0.177762220602405 1
-0.213239748368605 1
0.0355258472703124 1
0.286309189858871 1
0.332586442950326 1
0.0326334166712586 1
-0.276327309937551 1
0.728991991851569 0
-0.46364669696986 1
0.061412198014953 1
0.0142562946841284 1
-0.339471540557062 1
-0.0247492310723819 1
-0.0955856256003004 1
0.327583848797528 1
0.229618450459006 1
0.47855781212238 1
0.325799940758257 1
0.10865370871603 1
0.170756897987963 1
-0.0354124543075241 1
0.277611756405024 1
-0.0828576263192798 1
0.0988585257318551 1
-0.340033229288289 1
0.0568252155638044 1
0.390837660221996 1
0.0808065840706631 1
-0.082120489805489 1
-0.21026854293709 1
-0.339307527621319 1
0.275371409222164 1
0.0262711903143214 1
0.0992819769070745 1
0.654510306783954 1
-0.0290899318589173 1
0.436550685879156 1
0.305487731982488 1
0.0750243509121576 1
0.41136500727145 1
-0.163776400519746 1
0.0636296415283393 1
-0.0305632195391328 1
-0.00568996455934807 1
-0.0527195441085374 1
-0.0910221969682767 1
-0.28295382569996 1
-0.268810201732415 1
-0.0871793623452735 1
-0.565478960423723 1
0.0932675152056207 1
-0.0311597276014808 1
-0.00717055158198785 1
-0.0183049601307952 1
0.146655494098047 1
0.120253231105513 1
-0.528272315994669 1
-0.25451171774842 1
0.638092100538156 1
-0.160961149623194 1
-0.553061498143476 1
-0.414419444445264 1
0.30846966309184 1
0.290006466984704 1
0.361823527474632 1
-0.321125657464088 1
0.000944190294071529 1
0.312952797635601 1
0.568466405065142 1
0.0670773796315234 1
0.0664340341533293 1
-0.00388141849717409 1
0.381159799492647 1
0.0129003224062543 1
-0.0751034213670176 1
0.635334217783895 1
-0.0534466003462652 1
0.20307268569051 1
0.0397717965355487 1
-0.00958885883064407 1
-0.168010437696746 1
-0.137260273145961 1
0.130304363901874 1
-0.388507941391553 1
0.288801970484851 1
-0.127437684907311 1
0.48836082567308 1
-0.0515969478059651 1
0.0847268663016779 1
0.0217814481207467 1
0.0349863747083194 1
0.0698596866392112 1
0.0622589807062044 1
-0.00583637651381082 1
-0.0754941445334895 1
0.320292006495821 1
0.0598225986801053 1
0.139986858100221 1
-0.371629247705284 1
-0.268498310986951 1
0.129725245633572 1
0.0283358421614419 1
-0.409708716546947 1
0.765602819188979 0
0.268047864426035 1
-0.19703066344332 1
-0.0221248461175915 1
0.0604363981119656 1
0.23236741823304 1
-0.233997899297866 1
0.0242998202102194 1
0.496029334717755 1
0.0848094781590446 1
-0.563474213173485 1
-0.491550220910913 1
0.0778151826625525 1
-0.189179079192064 1
-0.46918578114749 1
0.0819443174970666 1
0.127000353196706 1
-0.456743987490762 1
0.220304024208582 1
0.160246276727887 1
-0.273457129675323 1
0.508077165024631 1
0.0315610026870178 1
-0.193513056815718 1
0.239534631403008 1
-0.683111685610186 1
-0.151669347816242 1
0.572977905279983 1
-0.00169212731941891 1
0.00441295474741611 1
-0.101325083125476 1
0.189118246822495 1
-0.111625663248634 1
0.236627204984163 1
0.0851244098072702 1
-0.378777520010541 1
0.453251924682139 1
0.406108159604041 1
-0.443025857694802 1
-0.181519277995679 1
0.494082070730157 1
-0.328056996437043 1
-0.134445128062285 1
0.507587353820153 1
-0.578998688522497 1
0.20941223278093 1
-0.240631873974814 1
-0.283642321884602 1
-0.00913737841702467 1
0.0266040030033057 1
0.0413419305650587 1
0.128491358203016 1
0.233018253710712 1
0.0321450390351315 1
0.144855448589884 1
-0.173833453147845 1
0.159074381153492 1
-0.11767133120678 1
-0.250419047091482 1
0.264455097150575 1
-0.537190102917673 1
0.220492419358224 1
-0.439756874569043 1
0.293303259253216 1
-0.403149951589183 1
-0.0229883453532507 1
-0.188041288900669 1
0.443919010600399 1
-0.67372338380771 1
-0.000539077481744275 1
0.83891653486899 0
0.297659004543805 1
0.160562603026901 1
-0.359381440174608 1
0.0923933826103957 1
-0.468184869340086 1
0.162845767392431 1
-0.271605745924826 1
-0.00393973398015204 1
0.323112954036057 1
0.233937430809162 1
0.0646546464772249 1
0.651687821179728 1
0.531928120133547 1
-0.0516438644962109 1
0.0600842067376279 1
0.0937433606461011 1
0.829302594792183 0
0.598942584979146 1
-0.585876975282216 1
0.167759125636582 1
-0.425332272257176 1
-0.504964890611052 1
0.127099267785287 1
-0.28047069925641 1
-0.239774876890229 1
-0.231832062756328 1
-0.0449159407651006 1
0.192303001459528 1
0.494429667613349 1
0.00634173989627454 1
-0.541648145970653 1
0.478179311717678 1
0.238169606275167 1
0.061158233662057 1
0.21918404051624 1
-0.0585851870895136 1
0.194458229041174 1
-0.235857941520148 1
-0.1917842076198 1
0.593989131171803 1
0.137624480561552 1
-0.686064653500989 1
-0.0921987910004562 1
0.139557432693527 1
-0.876300881909869 0
-0.137709945033033 1
-0.114787132612072 1
-0.12957845410542 1
0.00952879401981806 1
0.303077938557701 1
0.320427875849976 1
0.347416324828251 1
-0.119050138689727 1
0.615578427097136 1
-0.214536000638916 1
-0.382815890361082 1
-0.543884156169418 1
0.309288753943614 1
0.663964627371198 1
-0.0573644428299818 1
-0.007747008620964 1
0.0335073451223922 1
0.326555290697147 1
0.737266076928853 0
0.0498788842481259 1
0.551095669517528 1
-0.50672020690631 1
0.0950383396992514 1
-0.112240784190431 1
0.826773268382989 0
-0.309761048951939 1
-0.0209799970527096 1
0.287312861231422 1
-0.245080620598655 1
0.127777533612051 1
-0.206221192344081 1
-0.184522665441677 1
-0.101633426949866 1
-0.00887819514509372 1
0.140497458731279 1
0.110381636620315 1
0.221281457544164 1
-0.0834691698781026 1
0.20338372582607 1
-0.141030469266214 1
0.20509456057639 1
0.267413818570947 1
0.667467084155414 1
0.261711615397126 1
-1.08353315373425 0
-0.0259996805997964 1
0.514151094828571 1
0.104560613072229 1
-0.274874721624478 1
-0.426409723658511 1
-0.100679076419143 1
0.273475832001375 1
-0.088707646145952 1
0.129016187483618 1
0.154997082252685 1
-0.184251788152417 1
0.315563261513118 1
-0.354822600189126 1
-0.0983693245712945 1
-0.0511897957997531 1
0.265052565853496 1
0.556876767841968 1
-0.0400271777448746 1
-0.485229074569668 1
-0.299693398122287 1
-0.0901345224713127 1
0.171105640258638 1
-0.0405084734528162 1
0.0168209098980844 1
0.576414960833963 1
-0.16011989836244 1
-0.305983019205971 1
-0.392534768454472 1
-0.0856484351191908 1
-0.206978405718988 1
-0.12338547650927 1
0.443829918868993 1
0.592040283224895 1
0.109663051308156 1
0.130580098523184 1
-0.332666839581325 1
-0.101506967591366 1
-0.36450207951566 1
0.296208282022387 1
0.162603015131905 1
0.365154460321631 1
0.164777693906041 1
0.366854648028058 1
-0.15643307101361 1
-0.0437158224737116 1
0.102264574149579 1
0.0633505094667279 1
-0.0110741743141562 1
-0.507348342167535 1
0.0148106100432602 1
-0.142347881098061 1
-0.25258623272074 1
-0.0443117212232186 1
-0.0469294429471142 1
0.0551625177152845 1
0.0100321095903088 1
0.295919433088551 1
0.154060982097355 1
0.0361308379602737 1
0.0950366158531468 1
-0.133555753257517 1
-0.349125668203425 1
0.25982904149309 1
0.0608379552429082 1
0.0652108582508072 1
-0.70068647845058 1
-0.420783102179279 1
0.0599845062744769 1
0.00937867634254177 1
-0.195478369943629 1
-0.20873037032727 1
0.364880342218717 1
-0.0519081850580224 1
0.234156123245514 1
-0.246173763502278 1
0.0648492843438496 1
0.19663286029833 1
0.215419901493005 1
-0.0293415037672673 1
-0.134235503218337 1
0.176958599788687 1
0.664002782243163 1
0.328593832339492 1
-0.577658353598624 1
0.593126425765368 1
0.444717716924831 1
0.372806090641935 1
-0.108540564866175 1
-0.126869210932378 1
0.298987754407784 1
-0.341626690675455 1
0.104697135099701 1
-0.0875407796998117 1
-0.316392251523329 1
0.276920577309557 1
0.373760581916119 1
-0.319940981129338 1
-0.16748249072549 1
-0.404897783258825 1
-0.0849643385952095 1
0.258138321239602 1
-0.13810984134088 1
0.66574647354513 1
-0.234099010870237 1
-0.284151208657088 1
-0.215926415700633 1
0.0335508749313741 1
0.200993540461465 1
-0.00251949467434338 1
0.0129963754762663 1
0.389052648244563 1
0.779137540620872 0
0.179789644705866 1
-0.225236585907098 1
0.128616346847969 1
0.00871832838768434 1
0.193556131908429 1
0.0373188512975671 1
-0.192568391476556 1
0.0622774570767426 1
-0.133605594939368 1
0.0273661291894065 1
-0.12850360790825 1
-0.598594908988793 1
-0.0173081876985958 1
-0.316028838604725 1
-0.564804120328861 1
-0.156833887625937 1
0.371195298792199 1
0.129363332188614 1
0.143429532887544 1
0.525385175743227 1
0.621229660743191 1
-0.851108741712972 0
-0.195281399638136 1
0.19277811860557 1
-0.14216786361413 1
-0.179637079420021 1
-0.598084188790651 1
0.427128566518879 1
0.0208370298926419 1
-0.451421761210271 1
-0.00419084880903181 1
-0.423896674077183 1
0.124464214582246 1
-0.108866264748529 1
0.175303909406127 1
-0.251191169155879 1
0.111276096225498 1
-0.454338929433796 1
-0.136734776229651 1
-0.235881803968741 1
0.803076507492105 0
0.142406249005807 1
-0.29406112890089 1
0.0942915729867271 1
-0.319350300471099 1
0.00666960774305557 1
0.206256825081709 1
-0.278365272109105 1
-0.0945065805964196 1
-0.278492130140257 1
-0.0923353544127612 1
-0.0921112489034568 1
-0.249120968024553 1
-0.0797344929027206 1
-0.0955565173404236 1
0.18387967590347 1
0.212857422572143 1
-0.247572433653403 1
0.34261970533595 1
-0.111625073619137 1
-0.349840965101671 1
0.113901893421841 1
-0.634908241883996 1
-0.0727307607942177 1
0.149947301247854 1
-0.21155002276565 1
0.719386516985158 1
0.00427738608801088 1
0.000823353318963778 1
-0.445892178154679 1
0.770618644926363 0
0.229981403309802 1
-0.0997377772749824 1
0.29062077366385 1
0.215842671299106 1
-0.138688485643345 1
-0.172946418773793 1
-0.719182599561842 1
-0.316592675528254 1
-0.336125291325399 1
-0.145164591516359 1
-0.115541930089624 1
0.128398474183583 1
0.31054509242845 1
0.0478048711958994 1
-0.0903429061478128 1
0.175989644560599 1
-0.442343840227647 1
0.4831267581912 1
0.153561158338705 1
0.217434417655458 1
0.14469452153983 1
0.357753806874124 1
-0.258600721188859 1
0.0712055294156035 1
-0.0300163979433878 1
0.0649312616289597 1
-0.0105568269176411 1
-0.358521127928789 1
0.0150190556196264 1
-0.0193885752110905 1
0.182793564533441 1
0.215693561712845 1
-0.0631553847383148 1
0.168874451370272 1
0.146276137665772 1
-0.043993442901403 1
-0.102801944845116 1
0.445338939908829 1
-0.400398333749992 1
0.170240339789378 1
-0.248470141069154 1
-0.269345517274875 1
0.0329258243835863 1
0.366865008614355 1
0.353001127435527 1
0.414270489339171 1
-0.168918015681678 1
-0.144357393029903 1
0.31384841517718 1
-0.0601592572828206 1
0.398446203047365 1
0.361087567173815 1
-0.0205133609165832 1
-0.000688660724693153 1
0.182760012673516 1
-0.481179640308346 1
-0.400958793412889 1
-0.0702469885098759 1
-0.0410629327690697 1
0.3751786416941 1
-0.164802401798885 1
0.0934983478792597 1
0.100804938865977 1
-0.33526879586143 1
-0.209813801152327 1
0.267590383136237 1
0.165051685530356 1
0.521926385267604 1
-0.321947035383578 1
0.114813357272232 1
-0.176067796196831 1
-0.139288275504857 1
-0.154642131687535 1
0.087097603714417 1
-0.198267053255098 1
0.455074208848606 1
-0.101850265229197 1
-0.210977330428331 1
-0.344394151065901 1
-0.0605191751683867 1
-0.423437010531401 1
0.227012019695623 1
-0.0543961719770368 1
0.339031501035402 1
-0.0911405854442974 1
-0.313668998995168 1
0.680389194048763 1
-0.414155034083331 1
0.231668793042489 1
-0.176820054107533 1
0.205434674018716 1
0.478612697450971 1
-0.55802319419087 1
-0.339201869952584 1
-0.40791674762106 1
-0.218116843425698 1
0.150686048010119 1
-0.988085044696497 0
0.159973587501365 1
-0.0106453454126221 1
-0.474162607883664 1
0.00726392921445076 1
-0.297024534460129 1
0.340469752057168 1
0.119264292580198 1
-0.279886389735156 1
-0.0166192408124172 1
-0.246176618689944 1
0.0230417399554466 1
0.142316991193151 1
0.206962482928474 1
0.413448555884366 1
-0.0948633031467545 1
-0.107698250033444 1
-0.724191279887343 1
-0.210811610685963 1
0.0898057323056912 1
0.503356336461786 1
0.0962669197351846 1
0.106082042451605 1
-0.158696424232152 1
-0.476884941465919 1
-0.0149089081082412 1
0.281083564622088 1
0.397122922963281 1
0.633680938742864 1
0.0134949331114992 1
0.337154795439464 1
0.224781990416529 1
0.239618749341321 1
-0.174942725497969 1
-0.23343764111655 1
0.114774077006831 1
-0.325498505380171 1
0.57154014944764 1
-0.0481047656211969 1
0.0534726718698987 1
-1.25227003018048 0
0.198306239512886 1
0.212429572578714 1
0.0277443373479407 1
0.508543501522586 1
-0.178189815235847 1
-0.469331451064814 1
0.180496984560735 1
-0.0759966924631696 1
0.490662159109814 1
-0.346909946580453 1
0.555383845718494 1
-0.719032016420374 1
0.0104310443005692 1
-0.330425476169457 1
0.122120605184911 1
-0.465634615251066 1
0.12256168591945 1
-0.0867299395469114 1
-0.117805537554095 1
-0.485250467092825 1
-0.438414275964957 1
0.506906271443495 1
0.0820190794395392 1
-0.146585190514377 1
0.180413337524859 1
0.239010885493394 1
-0.268301066529527 1
0.0315140473657077 1
0.17557320598752 1
-0.714669179103465 1
-0.228591576784852 1
-0.341314660888011 1
0.583249680542756 1
0.311967917867108 1
0.398171898293469 1
-0.214951990407553 1
-0.157862998010797 1
0.434942754519406 1
0.104815339812995 1
-0.61755549835584 1
0.027470091429308 1
0.124398755681094 1
0.626790356297125 1
0.00314819782872092 1
-0.0997827058211271 1
0.060903053782768 1
0.237270392453479 1
0.654616796655631 1
0.159679990161805 1
-0.146308504511712 1
0.317840794806644 1
0.607107093565883 1
-0.0471330507338653 1
-0.473459154486479 1
0.0496812290933901 1
0.206585782785604 1
-0.277791674776755 1
-0.00319362263429357 1
0.353232385369963 1
-0.543218550186672 1
0.497394226937696 1
-0.0839800617430481 1
0.442883985465947 1
-0.210634175114567 1
-0.288810892432708 1
0.531200444087991 1
0.353675512239681 1
0.0617948910620462 1
0.210717661359346 1
0.217001997610652 1
0.308909734879307 1
0.334348125668647 1
0.0765269999944675 1
-0.0499854494211555 1
0.662362040107003 1
-0.0106685722129452 1
1.07687898348249 0
-0.389870024993468 1
-0.429207054826717 1
-0.227094461818232 1
-0.0271830194375355 1
0.012400562635605 1
0.0286978426621954 1
0.195742022414681 1
-0.258534093303639 1
0.00927711214110108 1
-0.143632576976672 1
-0.0488662946553034 1
-0.0391140045881035 1
0.474789691425768 1
-0.0378881346023187 1
-0.330072867111336 1
-0.194294691163483 1
-0.393740094957978 1
0.201921787755766 1
0.294945751020697 1
-0.0406540450844512 1
0.54960873491567 1
-0.287621485790641 1
0.1625346449428 1
-0.419301805745208 1
0.149143141228111 1
-0.0865585662347159 1
-0.204427216204161 1
-0.103328608623406 1
0.130968707408726 1
0.521929799250211 1
0.275020579414197 1
-0.493763780532608 1
-0.494865224279463 1
-0.323667519673533 1
-0.546608157866549 1
0.256341045045854 1
-0.173951006847737 1
0.292793196622266 1
0.128626844853089 1
-0.275592759080581 1
0.0375517150611378 1
-0.00733902958314303 1
0.104559556708927 1
-0.171723949298645 1
0.706570818933226 1
-0.239599554824705 1
-0.25433605421551 1
-0.534354000060408 1
-0.181847185369369 1
0.0185886579960509 1
0.312215658675174 1
-0.218737944473374 1
0.106450789558678 1
-0.332972350885106 1
0.0146240802638618 1
0.196374692335651 1
-0.0507368562198093 1
0.421468874411456 1
-0.101456195905764 1
0.126091835051973 1
0.0479935821765001 1
0.123855044871181 1
0.282554005148786 1
-0.0380616036878231 1
-0.423884957236661 1
0.39064304235449 1
-0.19368858948779 1
-0.719596198310879 1
-0.192809752004778 1
-0.479219206294381 1
-0.270763604400155 1
-0.136870462572071 1
0.283848654023022 1
-0.0809695481614708 1
0.113388798661212 1
-0.149139789519474 1
-0.149688204455349 1
-0.472102171637737 1
-0.133762478710177 1
0.130230037522297 1
0.0469088355450364 1
-0.494952543292087 1
0.305297662826978 1
0.671429081599869 1
-0.285756362758948 1
0.397599644851146 1
0.436319207486735 1
-0.262164650337455 1
-0.223334364399859 1
0.244971955427221 1
-0.304428462879623 1
-0.264680134435221 1
-0.0839875359828788 1
0.119555614644679 1
0.752638902100196 0
-0.342600130646684 1
-0.485868268361547 1
0.248406865959926 1
-0.536966960856052 1
-0.548735583785964 1
-0.227736422081287 1
-0.142448258732957 1
-0.598784269125637 1
0.293501818150326 1
0.506940731586871 1
-0.143697573458258 1
0.363105019242716 1
0.520296960235081 1
0.0998833977511627 1
-0.231497986685715 1
-0.408960844757201 1
-0.144803119067025 1
-0.358302584165014 1
0.454288589169407 1
0.174097072816518 1
-0.28464941854444 1
0.202866700210103 1
-0.809419623977066 0
0.399351041967976 1
0.24081180288149 1
-0.253416792011006 1
0.111071216641948 1
0.541543549975167 1
0.0167344732438575 1
-0.107192006673991 1
0.219637541450075 1
0.125830588294399 1
-0.210408568621724 1
0.166593027384227 1
-0.0814122736563351 1
0.0461030373275178 1
-0.396974849846204 1
0.11731608210568 1
-0.302744594217058 1
0.160070991996854 1
-0.18418650729532 1
0.230920677123266 1
0.589942975990809 1
0.126214284802143 1
-0.576501632962657 1
-0.0018915079512285 1
0.556757088619514 1
0.657299986288611 1
-0.383437130359322 1
0.0736484842750741 1
-0.0629626432056936 1
0.213988233744941 1
0.659994177994742 1
0.264541123631147 1
-0.29331045125276 1
-0.11997970877753 1
-0.148746463617028 1
0.0568139730566252 1
0.0556717274199819 1
-0.224563325631572 1
-0.0530160762559628 1
-0.296804553938083 1
0.291773034304826 1
-0.783538504338595 0
-0.258771420965672 1
-0.0484973560099387 1
0.28109227885093 1
-0.586020281530426 1
-0.136406509601313 1
-0.176861272313827 1
-0.058287212940951 1
0.160674385764386 1
-0.279960585890546 1
0.0329383208520365 1
0.0545407296660173 1
-0.337744002822709 1
-0.306952240033534 1
0.0372188571178222 1
-0.24572202500852 1
-0.0728117416182953 1
0.253432168445811 1
-0.158464830762015 1
-0.35273051648762 1
-0.182783162129214 1
-0.2436559707221 1
0.254363794998648 1
0.0107221239684998 1
-0.177240334112366 1
-0.0289098803513905 1
-0.647014951093536 1
-0.138274725836605 1
0.0469476894951864 1
0.598054562060169 1
-0.508485058740121 1
0.0275438126971375 1
0.121889646563206 1
-0.0216500591669783 1
-0.330491976083852 1
-0.117121081913584 1
-0.172807734147098 1
-0.380017267525504 1
-0.185588713232406 1
-0.091566882270676 1
-0.187718935878708 1
-0.32998316779296 1
-0.0225557677462506 1
0.254281057886659 1
-0.408926136284754 1
0.515203365962131 1
-0.177444010088121 1
0.222526887320605 1
0.0442458490563659 1
0.541253294322129 1
0.739540388422852 0
0.226351005120222 1
0.0324892077245942 1
0.3709171116424 1
0.218046606016476 1
0.513274691514564 1
-0.0415650353264479 1
-0.129027237742614 1
0.0518226551140865 1
0.158117891512695 1
0.165015351714876 1
0.245711891095367 1
0.0187081114147999 1
0.389368845559044 1
0.162127674105161 1
-0.340466768606621 1
0.431363228167322 1
-0.064865422190445 1
-0.00738204277211458 1
0.0239765369329379 1
0.216701963250634 1
-0.165071005398316 1
-0.290218990735319 1
0.100648088141826 1
-0.415610164385745 1
0.340326033945304 1
0.0752654019473455 1
0.65685139154758 1
0.0269710797650279 1
0.0330452172813943 1
-0.284887472206684 1
-0.213190097445071 1
-0.0708711548951237 1
0.109707531269438 1
-0.57311410377698 1
-0.253249498094377 1
-0.399540013545425 1
-0.427363171676178 1
0.213187016395221 1
-0.13520446216073 1
0.151577013258056 1
-0.00893879307738535 1
-0.0414886327093163 1
0.281991345598867 1
-0.131333068622031 1
-0.182426741904087 1
0.0747848112086323 1
0.16731747926714 1
0.214141089772194 1
0.0732591626797178 1
0.260796313499699 1
0.189701770045731 1
-0.133264479575754 1
0.184923796215277 1
0.718527010476233 1
0.274955687813919 1
-0.48082760802777 1
0.273998524908078 1
-0.308961137740577 1
0.306016117148636 1
0.374044995408025 1
0.201682387628959 1
0.109270488691369 1
0.146408277869943 1
-0.0843005394575539 1
0.445296205459864 1
-0.412787324108548 1
-0.478571852355988 1
-0.759177628456782 0
-0.58611704688534 1
-0.37203044177969 1
-0.24537719754128 1
-0.162938627802915 1
0.484249951554358 1
-0.387350644232415 1
0.222644363202048 1
-0.212143986834745 1
-0.0556746439307658 1
-0.421464266327797 1
-0.487013855916986 1
0.193917875874247 1
0.454563732977861 1
0.0108692856979175 1
-0.252163613913588 1
0.340124394287093 1
0.119693507650716 1
0.357603929771126 1
0.318412422414309 1
-0.324176762911937 1
0.150237664917259 1
-0.122156342890938 1
-0.0720479081370994 1
-0.334189820537318 1
-0.515906603562628 1
0.84232498917057 0
-0.0912113021970027 1
0.155647223965206 1
0.32181755065248 1
-0.742866639196578 0
-0.113765833583097 1
-0.0851632657428515 1
0.237193654650797 1
0.516991114723988 1
0.325167376019923 1
-0.506616086636209 1
-0.224414785665632 1
-0.464992340098884 1
-0.156014191590686 1
0.211286804219728 1
0.0091088146032956 1
-0.408944263176078 1
-0.277303632777027 1
-0.0209772142528413 1
-0.502274019180998 1
0.054824958094137 1
-0.218572135787768 1
-0.399886509859101 1
-0.0388002355133502 1
-0.0962641616504576 1
-0.565552090974534 1
-0.0117815261656695 1
0.381964146260428 1
0.0623683492464066 1
0.443394801168465 1
-0.0121774569587203 1
0.0744903660092389 1
0.159314089332616 1
0.595665481944746 1
0.409222363505841 1
0.200279057336644 1
-0.0887036799280482 1
-0.025348512885721 1
-0.200642229432397 1
-0.401418568891188 1
0.3080108586146 1
-0.19393047116439 1
0.175871374253191 1
-0.0663199423180821 1
0.498836545715897 1
0.230520890951601 1
-0.411176926824228 1
0.186226262046509 1
0.0613669909250659 1
-0.196505731770089 1
0.290164790107635 1
0.160955339823853 1
-0.0885298852387502 1
-0.283405308257433 1
0.0603360095220507 1
0.199508431127533 1
0.527250738784946 1
0.0290826389327135 1
-0.0101942364295433 1
0.284394799382456 1
-0.0822123436540687 1
-0.124622154633614 1
0.450673702228464 1
-0.119295650618332 1
-0.268383744033279 1
-0.12972053700269 1
0.381636486213014 1
-0.819946468512411 0
-0.479296156028276 1
-0.145135645014287 1
-0.0789038285276989 1
-0.115640211700281 1
-0.197905915721598 1
0.546836263677043 1
-0.126766661361233 1
-0.227504184948685 1
-0.503233514101125 1
-0.407661555652211 1
0.566583107026239 1
-0.24064135274313 1
-0.134512072103913 1
0.0863137382571964 1
0.0952829218266959 1
0.437558122903674 1
-0.0231417792028641 1
0.0239321633419374 1
-0.369251106207823 1
0.106467387845006 1
-0.350819847588163 1
0.248417985854286 1
0.528087323779194 1
0.182610536433303 1
-0.115092770246467 1
-0.131342090244248 1
-0.0447742299506473 1
-0.398446591920061 1
0.101785430576863 1
-0.0317514474410438 1
-0.351264464624335 1
-0.420109297807577 1
-0.127524885893961 1
0.212933037308215 1
0.510205214438995 1
-0.682679208766439 1
0.356889292427346 1
0.0855763104026521 1
-0.121425863103669 1
-0.130001155854121 1
-0.208677760571868 1
-0.403333273823403 1
0.488027280663924 1
-0.0274468807408856 1
-0.340369801468095 1
0.0486841628191012 1
0.296242852520693 1
-0.444971719213746 1
0.189788539193018 1
0.0597031719187515 1
-0.0252890653644084 1
0.680399408579666 1
0.247814863515835 1
-0.119558332203631 1
-0.369727782395938 1
-0.198860742533872 1
0.554771628183548 1
0.11874035999733 1
-0.00574940031038734 1
-0.200141807013136 1
0.203559298511409 1
0.468639835747685 1
-0.419865436338124 1
0.395311795750725 1
0.406179507503567 1
-0.0134881541627552 1
-0.12474714600336 1
-0.478359657894696 1
-0.145178424217366 1
0.196023467000504 1
-0.0301899593445369 1
0.374090851937725 1
-0.504484887847343 1
0.0119454330105142 1
-0.409589223287949 1
-0.237711450350218 1
0.614072806524534 1
-0.2441089503177 1
0.105615165818948 1
0.0979317493382003 1
-0.413319780786054 1
0.252103964055104 1
-0.386939887030929 1
-0.993823010418778 0
-0.198685159825419 1
-0.256912401284428 1
-0.0201400969535213 1
0.159469824691329 1
0.0706507529506142 1
-0.0691776643189436 1
-0.379140885871678 1
0.323756287965844 1
0.382747529044556 1
-0.252076672634985 1
-0.324268838018343 1
0.21611050018915 1
0.247190122134035 1
0.0232540435807479 1
0.0626748029311213 1
0.280172511198089 1
0.00660530647582532 1
0.148742524669212 1
-0.379736178483227 1
0.100938185058858 1
0.485220933665772 1
0.202242709406423 1
-0.0850950294942602 1
-0.143854507895607 1
0.0542051742029414 1
-0.758503603394117 0
0.205398679067531 1
-0.169734553625525 1
-0.366212683436045 1
-0.253091322785662 1
0.0989057313179287 1
0.0225900280410431 1
0.315268430261731 1
0.13035529486072 1
0.558889895219097 1
0.535184478727285 1
-0.134069972461837 1
-0.178812953541434 1
-0.491688518273061 1
0.527279998948776 1
0.288582644901626 1
0.484264479567246 1
0.368292411791955 1
0.28843191906462 1
0.110464401079595 1
-0.11072441509202 1
0.189971431647838 1
0.0960646629977907 1
0.0994358095418736 1
-0.371433134304142 1
0.105377177895519 1
-0.0833208190247709 1
0.0543591182265458 1
0.294301554468803 1
0.019271604684058 1
0.0721564198432753 1
-0.0126469399029306 1
-0.0514098262043382 1
0.199714367948452 1
-0.280035414508647 1
0.094968591819845 1
-0.286192172219555 1
0.410557577330617 1
0.226284815702015 1
-0.136303815803055 1
-0.018275498644997 1
0.473414117746502 1
-0.150712670877612 1
0.270910640695567 1
-0.142608058337582 1
0.12911532402726 1
0.344888379794146 1
0.308513732950302 1
-0.381328765207412 1
0.0521094655391394 1
0.333665313295098 1
0.179459844281046 1
0.147403828197411 1
0.248251108766091 1
-0.0692672787869601 1
0.387257952509975 1
0.169279245454983 1
-0.148317057213298 1
-0.447915286770712 1
-0.211088704146468 1
0.0261449706668612 1
-0.143026034932815 1
-0.13590160655504 1
-0.557274742208415 1
-0.0975864277457916 1
-0.0397877073043229 1
0.00479262803101184 1
0.567217779814408 1
-0.254737548081042 1
0.0285515734289246 1
-0.180786198882338 1
-0.314106889351254 1
0.179203148828772 1
-0.349985133777996 1
-0.270855582067128 1
0.56020732946964 1
0.261643168449567 1
0.291602346464139 1
0.150171020862359 1
-0.156050657760883 1
-0.0804780863238398 1
-0.633891551131811 1
0.163933184983946 1
-0.283788534452684 1
0.435904086605412 1
0.102225205755474 1
-0.266613039601645 1
0.300197922421854 1
0.277481879791233 1
0.855405191192678 0
0.654994974089997 1
-0.204308780615946 1
-0.169988901815765 1
-0.0280927398544176 1
-0.0636587061598839 1
-0.199105392548183 1
0.0130973201579483 1
-0.406860541963581 1
0.406162456780159 1
0.000554621507464687 1
-0.023998866623787 1
-0.43281278031116 1
0.405153267546605 1
0.123557301749898 1
-0.525250698980968 1
-0.0193943233741557 1
0.363708123078752 1
0.91169879525608 0
-0.363004293177925 1
0.380213680768006 1
0.187175253458473 1
-0.433348587972273 1
0.0763558106318558 1
-0.417238867577755 1
-0.394640001303289 1
0.17419619242334 1
-0.170279488710258 1
0.432548657622407 1
-0.293121024751816 1
-0.254759004552639 1
0.173753125243749 1
0.53456298176469 1
0.252759754668403 1
0.185404035657622 1
-0.13043876242035 1
0.256854821786392 1
-0.0795777684810677 1
-0.406966342448022 1
0.265615990744221 1
0.705301865996499 1
-0.0550031692519004 1
0.134652222597498 1
0.247809380176097 1
-0.341848899949759 1
-0.145100578046075 1
-0.152734033231911 1
0.145009302822947 1
0.50299532407256 1
-0.209939798292085 1
0.317658658008631 1
-0.418695034855271 1
0.180895396957457 1
-0.198809935626348 1
-0.235524582438554 1
0.0722335452299611 1
0.280120519343447 1
0.259346167274006 1
-0.515136426599413 1
-0.27053080180059 1
-0.0923227614118102 1
0.223283750214672 1
-0.534227856606401 1
0.573394099939717 1
-0.298785417789481 1
0.218772092227081 1
-0.0335116220615886 1
0.597668154691239 1
-0.318213228526789 1
-0.410783210805569 1
-0.228734391648561 1
-0.333222822263105 1
0.182212005980553 1
0.628478193653109 1
0.0134614350050629 1
-0.278972930155743 1
0.355305959148445 1
-0.0122545083835788 1
-0.340324318297141 1
0.466774115128023 1
-0.359929316704064 1
0.299852154067837 1
-0.551412724421884 1
-0.0891968734606473 1
0.0319992528293094 1
0.249673982486997 1
-0.466401584418532 1
0.533989342630668 1
0.301038254149706 1
0.333394473642947 1
-0.0905175901145212 1
-0.33823332916807 1
-0.0922652016885366 1
0.188130769184352 1
-0.482340375007597 1
-0.261688489734462 1
0.310871899178307 1
-0.427828775771917 1
0.307914999533252 1
-0.177240669431545 1
0.124112823092016 1
-0.0490521745669794 1
-0.125960718273864 1
-0.647667196653325 1
-0.0559681237724149 1
0.737683269490594 0
0.230740971199214 1
0.049879832360818 1
0.0321972929801682 1
-0.116180092002074 1
-0.230941561783707 1
0.545801289325624 1
-0.0643684334931259 1
-0.00980264144918807 1
0.22043154580466 1
0.11892856655181 1
-0.0646882152681431 1
0.145829037535789 1
0.0217766433881919 1
0.462733089937514 1
0.0457432696321253 1
0.187252672340049 1
-0.334304465299725 1
-0.545162771557311 1
0.0031704389147581 1
0.634596762147282 1
-0.377270999473777 1
-0.053098029655119 1
-0.278336507117693 1
-0.249786793665442 1
0.424097092470655 1
0.0715238920018585 1
0.638732802343217 1
-0.0146398060619392 1
0.0224396438168364 1
-0.0395285152833251 1
-0.451089760422701 1
0.490574713634276 1
-0.0716855786071456 1
0.0176665523590896 1
-0.377499699162623 1
-0.223403063560287 1
-0.330368514338173 1
0.0370962099251975 1
-0.189127330657286 1
0.137958280932551 1
-0.193168278517268 1
0.0769342483826594 1
-0.222795941349046 1
-0.24040267850038 1
-0.252438149364023 1
-0.0570349657729624 1
-0.441229299512247 1
0.269481449738958 1
-0.300131810846579 1
0.248359570263561 1
-0.171254610805647 1
0.112613832655117 1
-0.00505456402537728 1
0.255233005749499 1
0.715995831138245 0
0.418064367827267 1
-0.11498733722673 1
-0.525612027178864 1
0.0574940553928147 1
-0.287814118976053 1
0.0538710944737507 1
0.0698499457108122 1
0.211694225138269 1
-0.0688516433055099 1
0.508187598311679 1
-0.399017942215935 1
-0.0161844875611687 1
0.0285677506914084 1
0.0319421782639825 1
-0.0480093785601897 1
-0.497483288453804 1
-0.223737716774502 1
0.608660523679487 1
0.121182166497898 1
0.386719716817966 1
-0.301936724772875 1
0.0168833660206415 1
-0.549497840200063 1
0.0704340828291515 1
-0.369666055681067 1
0.0368254742847968 1
-0.201077113262502 1
-0.197388813122351 1
0.242928606547868 1
0.0967038751696811 1
0.244554762141404 1
0.53286820194228 1
0.395208052592745 1
-0.0135419123654538 1
0.264188212727141 1
0.718951544132756 0
0.486388881865241 1
-0.109023412245323 1
0.364535109630759 1
-0.276658686471121 1
0.217132644850767 1
-0.163487804116437 1
0.177448649419677 1
-0.0101707983556116 1
0.10035534773981 1
-0.429679571513747 1
-0.00698785454321333 1
0.159042027999754 1
0.23054909399678 1
-0.297060958465531 1
0.406737032386577 1
-0.602772885973857 1
-0.446915699134385 1
0.156105348733837 1
0.121796763218067 1
-0.170247753149913 1
0.234086338553801 1
0.0967271540467023 1
0.156154408301178 1
0.0848519366566585 1
-0.034448152634767 1
-0.0777678729619663 1
-0.0937119736558684 1
0.0353339741893662 1
0.0748403302411463 1
-0.207262239131388 1
-0.0787028904996906 1
-0.177649810600475 1
0.606498283341233 1
0.510472693421216 1
0.537199736653642 1
-0.0583658861321954 1
-0.146960226649852 1
0.159329986057346 1
-0.496620473045964 1
-0.119062625176772 1
-0.280019210930808 1
-0.111404161362773 1
-0.863564009925656 0
0.183516268767251 1
0.0318892012545454 1
0.117102137825366 1
-0.0990587231890775 1
0.261804934867128 1
-0.198126802456618 1
-0.851287713556934 0
-0.224754511376935 1
-0.02283390443125 1
-0.295294475705586 1
0.270566272846796 1
0.0498333553458587 1
0.418518829242068 1
-0.0627474929322868 1
0.106429612886121 1
0.154553586343137 1
0.168597906673003 1
-0.0782019924261365 1
-0.000604472981051041 1
-0.0252704305952243 1
-0.293026230361306 1
-0.282077415491316 1
0.120374780432048 1
-0.299496736082721 1
-0.322981324298419 1
-0.0902385241924811 1
-0.257110909148177 1
0.157989529667531 1
0.0734659456682123 1
-0.0459857853495031 1
0.211502025752267 1
0.162690646485882 1
-0.178202681440184 1
-0.234837680769746 1
0.219435654676682 1
-0.153508961496039 1
0.273199617700997 1
-0.126509932401742 1
0.0946867492836699 1
-0.13366720689109 1
-0.0930331545556967 1
0.170536473860789 1
0.113611176012508 1
0.574657469224433 1
-0.161528896696133 1
0.209796159241949 1
-0.148781933114347 1
-0.240951186611908 1
-0.489123298399015 1
-0.437015633278036 1
-0.7575728691487 1
-0.302814361089923 1
0.281721389585607 1
0.301139429924093 1
-0.218116384492888 1
-0.138954868719066 1
-0.0352888274735739 1
-0.243620103116042 1
0.549592223377688 1
0.23616175767779 1
0.403559720013541 1
-0.0607610403279333 1
0.244675446036789 1
1.07287912461956 0
0.113911240108045 1
0.269843944740646 1
-0.359477087139399 1
0.507499462976048 1
0.129623419628014 1
-0.869631430277674 0
0.356201372081642 1
0.308559361276241 1
0.775352531449061 0
0.318046925513543 1
0.206417972950798 1
-0.0402152433757449 1
0.0657756612854329 1
-0.0581985306664426 1
0.0882576050556219 1
0.444891213942771 1
0.598873224625189 1
0.108772455018886 1
-0.080028918117951 1
0.543785093464829 1
0.113422555802958 1
-0.26725938662102 1
-0.382281446321616 1
0.188422156550975 1
0.0442952045608162 1
-0.18596319264086 1
0.600962039906556 1
-0.510871706229341 1
0.299061097621146 1
-0.0547879370844423 1
-0.248234631489109 1
-0.0338760563864585 1
-0.28718303305375 1
0.609449744261277 1
-0.181490669108473 1
-0.693984071995552 1
-0.0507596431391494 1
-0.481097238188069 1
0.0884206780219332 1
0.144221949280197 1
0.0686923615350427 1
-0.298616351842321 1
0.45432609098031 1
0.103953757963095 1
0.0830931357972028 1
0.0650708588417805 1
0.201275030996494 1
-0.502740355277628 1
-0.117353821531147 1
0.0339733878577743 1
0.213205078317019 1
-0.0775846439310318 1
0.544754402936667 1
0.0132058115375937 1
-0.249564103101844 1
1.24669176149779 0
0.17844205313992 1
0.51711401908169 1
-0.268910555197862 1
-0.0320901028804425 1
0.378770587368008 1
-0.284666697692796 1
0.273061257699801 1
-0.0922386509562444 1
-0.224087251265486 1
0.104153493868952 1
0.109015743602995 1
0.377031840980679 1
0.010400157484115 1
-0.209351385303744 1
0.09239918856928 1
0.712331161214388 1
0.0519115429710119 1
0.741365337940876 0
-0.26075798663293 1
-0.00139322283442752 1
0.145891152092156 1
-0.461664406368169 1
-0.0961620895996659 1
0.17861623948359 1
0.778482933463366 0
0.0644014646515006 1
0.265021629129604 1
-0.397050370937153 1
-0.27012954818576 1
0.0971690040221908 1
0.16120023111729 1
0.425000359839466 1
0.126952499705905 1
0.530331034889707 1
0.00306831855901406 1
0.0648426685886579 1
-0.376505135432433 1
-0.238790893087107 1
-0.285814293858605 1
-0.119896815316692 1
-0.221622568022873 1
0.194680018193218 1
0.0769646131691203 1
-0.233083584629694 1
-0.327287104609662 1
0.692351065518482 1
-0.748301648598311 0
0.524414462705039 1
0.485389793152146 1
-0.359296209999649 1
-0.477745393756398 1
-0.406115192772942 1
0.380715086845306 1
-0.358932059266718 1
0.0971267471948104 1
0.0829655111493671 1
-0.0826436274896026 1
0.00658604652000196 1
0.0590357062580213 1
-0.522039332958459 1
0.142342525551022 1
0.0701102499616398 1
-0.255119143604874 1
-0.60166029998896 1
0.177160669927671 1
0.508656937529433 1
0.239534557491276 1
0.172231316966259 1
-0.0743469487673091 1
0.0761802529088541 1
-0.250188650207361 1
-0.636934774013919 1
-0.242033417085599 1
-0.0653482253076152 1
-0.371731166304086 1
-0.245936987979912 1
-0.214101041656722 1
-0.229199795903726 1
-0.00238324048129188 1
-0.364613402980691 1
0.483672146942484 1
0.409028020221608 1
0.267544607458492 1
0.0161981145694438 1
0.006043903330543 1
-0.489328671208436 1
-0.0682496733859746 1
-0.508892540403988 1
-0.27221794874149 1
-0.00717347852389064 1
-0.112340315362309 1
0.488896537284691 1
-0.319985272892358 1
0.0228696150814678 1
0.401140363437148 1
0.334931627063007 1
-0.0775873421332515 1
-0.148207615740268 1
0.178950001883475 1
0.794575374201182 0
0.139961557124735 1
-0.299481546799098 1
0.407916957532872 1
0.111612331175322 1
-0.302046427934586 1
0.570803231283121 1
0.0118644066706268 1
-0.162708072411341 1
-0.0645796068052621 1
0.0113598119925994 1
0.185969988694588 1
0.0921644327362087 1
-0.410404810798352 1
-0.549271173735442 1
-0.227273364420829 1
0.1469541913794 1
-0.212077074152735 1
0.339652109102601 1
0.319699771986939 1
0.0684421616545194 1
-0.454568027412566 1
-0.544467370247126 1
0.627569853880047 1
-0.310438087496014 1
-0.0643511407523069 1
-0.424417910636855 1
0.662707075262258 1
0.258000295395535 1
0.0695179737704275 1
0.374660225435574 1
-0.161391191711328 1
0.248212461505762 1
0.34169503154014 1
0.191667235206095 1
0.472426955146003 1
0.467629239991737 1
-0.235548366732642 1
-0.398846848050519 1
0.0907408880318012 1
-0.0284197393096146 1
-0.413718274392293 1
0.218057023236297 1
-0.103139378375157 1
-0.0417753445963972 1
-0.409449594603831 1
0.202088997403861 1
0.299730215289493 1
-0.0865215555774445 1
0.408364311170192 1
-0.641098843413794 1
0.505339584248156 1
-0.169952622197433 1
0.872619791312625 0
-0.0927281655363059 1
0.0223217407843475 1
0.141270663036961 1
0.106403839381071 1
0.0635008553295962 1
-0.0705952095483654 1
0.0374520131365149 1
-0.360253866483333 1
0.470729836263639 1
0.335409006669844 1
-0.0556707629318331 1
0.217617546773365 1
-0.324381024657194 1
-0.134953626553442 1
-0.126023196829156 1
-0.325500194390403 1
-0.0355777596958942 1
0.212359873751143 1
-0.0579462395827436 1
0.207199644158072 1
0.0215958592313036 1
-0.359476663335366 1
0.0912973134859708 1
0.171494322793615 1
-0.0806753394395598 1
-0.197489892549225 1
-0.0134002348362869 1
0.267747736822917 1
0.554861712264593 1
-0.151878360364243 1
-0.257752738123269 1
0.0805965616496867 1
0.550813458010512 1
-0.262444640414354 1
-0.342224934616191 1
0.0838032617469407 1
-0.148566319429896 1
0.246281255682539 1
-0.0552558016870665 1
-0.229900893621427 1
0.259097316008202 1
-0.0706671532392914 1
-0.476430220579052 1
-0.0196957238750579 1
-0.0319677231725242 1
-0.000774474664069102 1
0.166472820741092 1
0.366706750394224 1
-0.154673042049172 1
0.232411157968869 1
0.102042951493493 1
-0.324984146044423 1
-0.0229260605377661 1
0.409680467669555 1
-0.047830494234947 1
-0.00824536701479165 1
0.00536431685486447 1
0.538360146399977 1
0.611539755672379 1
-0.102912714265303 1
-0.059088746653086 1
0.406038694604495 1
0.741882784285415 0
0.0163468783956788 1
0.0930174008348144 1
-0.0885078825766131 1
0.0336616798940655 1
0.0641349263663144 1
-0.0284617219281851 1
0.401961583410901 1
0.242723009344588 1
0.0722511971081893 1
-0.116396213200689 1
-0.10669010729518 1
0.264961407443252 1
-0.500540977118789 1
0.278181185941407 1
0.0500508991158868 1
0.707805180721848 1
0.0519445159116659 1
0.21032641037985 1
-0.0477760162981342 1
0.420506714518061 1
0.359192842262224 1
0.506659733782072 1
0.17681814060927 1
-0.0942920457061659 1
-0.496083744571624 1
-0.368073759150035 1
-0.145767226919129 1
-0.769904940943146 0
-0.0384751835357617 1
-0.196114547061221 1
-0.0737520717997227 1
-0.530497157983058 1
0.140221293939716 1
0.398465700435096 1
0.549781354295664 1
0.0458919677410604 1
0.100702472511578 1
0.125099410669375 1
0.265130862941895 1
-0.261458538331258 1
0.137854660078858 1
-0.257962260508215 1
-0.0276929683301392 1
0.136554861465269 1
0.334869495079662 1
0.13591412970154 1
-0.809971731864057 0
-0.234125693949498 1
-0.247209293183888 1
-0.182252441784118 1
0.116991265416882 1
-0.153718947286731 1
-0.230158678213724 1
0.141253683645413 1
0.0312113704328376 1
-0.421836001822557 1
0.121052011663541 1
0.268689070984922 1
-0.201637109759906 1
-0.321609024146867 1
0.0406747586400696 1
0.184501273025768 1
-0.0153630673509494 1
-0.269195006668682 1
0.317394927009362 1
0.0867466310698641 1
0.0152008451469696 1
-0.377439216048848 1
-0.0791653334941007 1
-0.296114029903397 1
-0.551767259000923 1
0.221865422972582 1
0.317053296094829 1
-0.215390348092922 1
0.0924407025136198 1
0.146927731798732 1
0.240938713355183 1
-0.182810083164833 1
0.465008164670686 1
-0.0320408185317371 1
0.258474788265528 1
0.52672566707995 1
-0.483928114442906 1
0.120661678638096 1
-0.0866894387548419 1
0.0592977208086372 1
0.0265216309882791 1
0.273223273690412 1
0.19591553490979 1
0.280794648090016 1
-0.0759189466629597 1
-0.828473218270231 0
0.0494201627044764 1
-0.351775481108267 1
0.127100605380006 1
-0.0197357114370177 1
-0.299684415235911 1
0.00865303721915445 1
0.17684424664153 1
0.34127007289895 1
0.370041356262472 1
-0.260559677820898 1
-0.826892649501592 0
0.11031115660137 1
0.237319543531585 1
-0.0767477945052264 1
0.233592641736799 1
-0.113873177220058 1
0.399745640578551 1
-0.339148704271001 1
0.302180043013208 1
0.619237137057681 1
0.298311333226639 1
-0.132990696715999 1
-0.323879056461005 1
0.138965505924735 1
-0.0297078499169754 1
-0.582967246148115 1
0.422343748173417 1
0.045319789318336 1
0.0937959832569995 1
-0.317364091254904 1
-0.0407439111526476 1
-0.31462723387705 1
-0.688311379843666 1
-0.487022231417511 1
-0.0772307520282737 1
-0.290220656342742 1
-0.523682858039361 1
0.421793966646101 1
0.413446208138307 1
0.287594883565098 1
0.0434217473868339 1
0.291428949169535 1
0.276553316833089 1
0.0115433354986025 1
0.378302718606985 1
0.127214661539384 1
-0.654428273438826 1
0.24938101048957 1
-0.246983067672607 1
0.505906838452043 1
-0.482586923779136 1
0.316116052117027 1
-0.142316040262455 1
-0.0442942809905654 1
-0.174151985751214 1
-0.391553300147045 1
-0.196026340477985 1
-0.0880628784716854 1
0.0625984971051746 1
-0.117479011691225 1
-0.192893073407135 1
0.374338339505563 1
0.0917075609978538 1
-0.203128363930733 1
-0.174162445830347 1
-0.0987842473655813 1
0.851726122070174 0
-0.67830302077099 1
0.139121832467154 1
-0.204602597432326 1
0.00502207956364512 1
0.0190235225351683 1
-0.0746929293538513 1
-0.0962629466337949 1
0.22397224453059 1
-0.0654238133044793 1
0.466940674251179 1
-0.0966350955667111 1
-0.652067953601653 1
0.192531466099964 1
0.631416108666346 1
0.0889409205821363 1
0.0714434712109252 1
-0.334424254048709 1
0.0768253209703132 1
-0.371409923405868 1
0.260229277823478 1
0.386279699415201 1
-0.479562440148415 1
0.328722854429913 1
0.682152468611567 1
0.0483063330375033 1
0.591568083699022 1
0.243975507933243 1
-0.184519042474135 1
-0.276840760314665 1
0.3534253711797 1
-0.181337576575133 1
-0.16231445723808 1
0.525634053300555 1
0.156664779009332 1
0.118886080388279 1
-0.13346175960755 1
0.000625235829176826 1
0.132871974262993 1
0.00748033340063384 1
0.076688471868078 1
-0.343526290278494 1
-0.232428368217195 1
-0.584518997321223 1
0.0920933761099044 1
-0.278413283391659 1
-0.213575719022139 1
0.244174724094105 1
0.389528455896002 1
-0.1868946887494 1
-0.086246595496786 1
0.134988907481046 1
0.246069363622199 1
-0.367723084610278 1
-0.277854801757875 1
0.298886100136508 1
0.295089182927115 1
0.404077338757921 1
-0.395043807633981 1
-0.425267349397409 1
-0.207043890197736 1
0.750802432084902 0
-0.0988515528444417 1
0.0356573903746221 1
0.0662921770711173 1
-0.0244555776353105 1
-0.0545637018497585 1
-0.0830245214045168 1
0.0403925415975905 1
-0.13231066482446 1
-0.229577689895241 1
-0.386744217553037 1
0.0739300089593994 1
0.0716035096803269 1
-0.176306734307947 1
0.127244486434952 1
-0.314338710678002 1
0.239096050123637 1
-0.553475307937262 1
-0.38602908686038 1
-0.589675616117826 1
-0.344814630673717 1
0.370538411819094 1
-0.16824922798842 1
-0.226193793023119 1
0.431623487394374 1
-0.219550293052577 1
-0.386008124082608 1
-0.144164979857628 1
0.646772219828607 1
0.216263631395052 1
-0.32265681418344 1
0.238444769439549 1
0.192344251570979 1
0.0403528965623811 1
0.168606000702563 1
0.119433552591414 1
-0.16528468492722 1
0.141196100265804 1
0.30409928612344 1
-0.231853592503049 1
0.0517053441478601 1
-1.17304657696059 0
-0.200518837897359 1
0.206690366755465 1
0.603697937482888 1
-0.16384547835523 1
-0.0602705153963872 1
-0.726696476788757 1
0.0228144468694499 1
0.205442462850374 1
0.00593866360120723 1
-0.065981939914933 1
0.466721378188637 1
-0.38007828057997 1
-0.0150765965750969 1
-0.439156371711968 1
0.334730037077182 1
-0.274241155850428 1
-0.229052654974529 1
0.0100373584518426 1
-0.12859260090638 1
-0.585367278994979 1
-0.472018187351094 1
0.15252987456973 1
0.493586780225199 1
0.363249448239171 1
-0.170222462300233 1
0.0752429282889127 1
0.0630081019698702 1
0.121917761786351 1
-0.159859027766498 1
0.0477208355326184 1
0.421499868582933 1
-0.101329773186344 1
-0.349344743412932 1
0.0939681694918361 1
0.334576609022587 1
-0.0509045265719102 1
-0.52562334072933 1
-0.225911601175475 1
-0.418500491191783 1
0.343323272941491 1
-0.298844778071849 1
-0.151794927965612 1
0.465910155994916 1
-0.291478695357018 1
0.128951626797601 1
0.234571846901081 1
0.210249756212571 1
0.164430720600356 1
0.160358876498875 1
-0.549172544820499 1
-0.221454782903651 1
-0.16991746632617 1
0.0421537031086465 1
-0.104640536665056 1
0.35617149349847 1
0.478905246768197 1
-0.375990395555267 1
-0.558455138803512 1
0.0363453438426943 1
0.0791916610247398 1
-0.345105074109356 1
-0.0752854840385874 1
-0.385350855786503 1
-0.293833896824937 1
0.535969295450696 1
-0.363530486881031 1
-0.154997209708916 1
0.303279534571418 1
0.112130410865473 1
-0.311494773345202 1
0.108342588450448 1
-0.00607549673454733 1
0.374738467882855 1
0.000450297323675665 1
-0.0234858957576417 1
0.0178860501535311 1
-0.361816551645087 1
0.162769123931503 1
0.0606938516567666 1
0.0416383936718176 1
-0.139224954325625 1
-0.239868621757647 1
-0.304702883388386 1
-0.622052775595503 1
0.118776165964511 1
-0.521090691245685 1
-0.292010075935605 1
0.0538925837654966 1
0.204046877960985 1
-0.0323227237148107 1
-0.703786357523013 1
0.726243582794252 1
0.592249060230575 1
-0.250459109229892 1
-0.0657673884828077 1
-0.128877402607893 1
-0.293032785118408 1
0.238140245610373 1
-0.589999529597467 1
0.100835102607338 1
-0.134436934865158 1
-0.575108372431501 1
-0.350874687610334 1
-0.0307734123959401 1
0.0489623185026529 1
-0.579015601616037 1
-0.225847920941184 1
-0.182633779347594 1
0.385441823948773 1
0.131956363573865 1
-0.0839912896603552 1
0.181032671919877 1
-0.443921712420574 1
0.256104206078947 1
0.0656323225449627 1
-0.506204575718447 1
-0.156633463373056 1
-0.207436409717851 1
0.135134775532876 1
0.0524540526038391 1
0.259063068030163 1
0.190611159231314 1
-0.0460302395025335 1
0.22646739204248 1
-0.19087974437827 1
0.0450192560657326 1
-0.0416602666938983 1
0.196476818799044 1
0.296380503085295 1
0.55128972455559 1
-0.361267880470867 1
0.675858306657904 1
0.554706468441925 1
-0.0519236188386149 1
0.0389033558953533 1
0.164228329554633 1
0.146389266193413 1
0.390678515719005 1
0.363969998771683 1
0.440783419970181 1
0.232295629180929 1
-0.295160792479186 1
-0.0487058604837871 1
0.443222935197929 1
-0.183795068102666 1
-6.34609266381425e-05 1
0.187435720192111 1
-0.109506063045099 1
0.182290689741802 1
0.234368987455369 1
-0.10909901888351 1
0.0541022686272195 1
-0.242250266722352 1
-0.295551056588258 1
-0.220748904091747 1
-0.404541773550755 1
0.341435211726014 1
0.270598861728204 1
-0.386723619382605 1
0.0431550405896022 1
-0.252809292565635 1
-0.00958258029475875 1
0.00185074743592128 1
0.108333772026722 1
0.0366803633172771 1
0.0347309239919947 1
-0.0822685624513417 1
-0.521526034087403 1
-0.277561078132006 1
-0.53373428816756 1
-0.725202633363055 1
0.0800992692010557 1
-0.24671043948307 1
0.132635678514658 1
0.117967405612748 1
-0.0306642113604849 1
-0.114380816895492 1
0.237350308482845 1
0.622690868126692 1
0.274872771932277 1
0.365939500619941 1
-0.160724159989393 1
-0.378488786510217 1
-0.149518785074146 1
0.361005472701409 1
-0.274144856154609 1
0.376952564688163 1
-0.0338900442644517 1
0.47587730893277 1
-0.0134911577033988 1
-0.527959841285416 1
-0.196845971783605 1
-0.0140950262978149 1
-0.382122999554371 1
0.286562457169814 1
0.489432049540907 1
-0.0509397734226926 1
-0.183348151741181 1
-0.0232448388925594 1
-0.245044332424559 1
0.30665918223337 1
0.28450837495004 1
0.376450618781678 1
-0.246495595538664 1
-0.384521402685705 1
-0.485663412943183 1
0.312949262064434 1
-0.366919173322244 1
0.205746472457943 1
-0.351744144113799 1
-0.0512322185379633 1
-0.267985415374624 1
-0.358064296510289 1
-0.123425898319352 1
0.28535383401841 1
-0.134318514744566 1
-0.151808073640927 1
0.0684560122725009 1
0.0521160860629198 1
-0.146016519353804 1
0.505466152220625 1
-0.1732744266055 1
-0.0373834431678822 1
-0.193440052477491 1
0.456061083714625 1
-0.500592326904233 1
0.351771611144255 1
0.20152358722169 1
0.476517758029816 1
0.701241557898254 1
0.0925927820535053 1
-0.154546995749221 1
-0.661592990503857 1
0.309710992072511 1
0.0754231734478173 1
0.150275210628925 1
-0.247071757116396 1
0.0124133717372652 1
-0.139871916627509 1
0.686126754195726 1
-0.73973435490818 1
0.438406178274397 1
0.672488427918644 1
-0.312628405361106 1
0.219373907162474 1
-0.255488404976273 1
-0.0167217474114183 1
0.394018430558726 1
0.25095944086672 1
-0.0655607635171206 1
0.169072154258265 1
-0.215043283258711 1
0.203478706007483 1
0.100223018284456 1
-0.125667018668281 1
-0.295524088922762 1
0.163974718573378 1
0.747768649507508 0
-0.130941459551958 1
0.134089336164016 1
0.19561750151624 1
-0.106917334002354 1
0.69291584403743 1
-0.274158518853513 1
0.226165513858346 1
-0.0141088815433869 1
-0.753408456321657 0
-0.241285779805235 1
0.417257919568953 1
0.290988002898388 1
0.22612514512502 1
0.14647855043034 1
-0.816388045244212 0
0.149401017891724 1
0.341034790140385 1
0.0170272664618962 1
-0.116888428126302 1
0.515161238221785 1
0.116428103168887 1
-0.562471263786009 1
-0.131692268048435 1
0.021909534424651 1
-0.271850589756427 1
0.0570662612845111 1
-0.777212253285919 0
-0.05258382968248 1
-0.551657668038352 1
-0.0215758032366532 1
0.293140419190435 1
0.420073958392341 1
0.17522307913329 1
0.172926681786232 1
0.210358521909039 1
-0.507053634478931 1
0.450060004783889 1
-0.41818172093432 1
-0.150183172358003 1
0.0530524843294528 1
0.145482462737822 1
0.404423596752192 1
0.0378851348540481 1
-0.019608410052252 1
0.48350261754402 1
0.0622428738468357 1
0.226457623479641 1
-0.240734475762856 1
0.350268923887327 1
-0.257150352101768 1
-0.32906785404679 1
0.0253240246933707 1
-0.107522568762499 1
-0.232193442600129 1
0.261968750319767 1
0.122366192080152 1
0.182190985012298 1
0.345599913989405 1
-0.140364697890847 1
0.252303937989922 1
0.404916271350187 1
-0.253060139766169 1
-0.472378312244943 1
0.382223264927782 1
-0.762825513822835 0
0.252959660351879 1
-0.152143534484341 1
0.050105670435736 1
0.152127382358655 1
0.180280520161615 1
0.735236004928673 0
-0.0319517213178267 1
0.611887964899027 1
-0.578726172601924 1
-0.0591717903179631 1
0.0499187408031747 1
-0.610333721706138 1
-0.255932210090041 1
-0.195743614908802 1
-0.308145120577687 1
-0.299315501031116 1
-0.0134930358238387 1
0.33008143914529 1
-0.159765581887476 1
-0.342084321625303 1
-0.1367311876649 1
0.0275314633441278 1
0.542379638071281 1
-0.447235708500178 1
-0.253645778181162 1
0.708564834786779 1
-0.326138550262343 1
-0.0654135556690296 1
-0.361983490984269 1
0.310475036968027 1
-0.11082913810956 1
-0.19713184754249 1
-0.231889458156233 1
0.0547155417195159 1
0.257283393596381 1
0.0756137373540749 1
0.0168629104176955 1
-0.474606469257479 1
-0.315751931969958 1
-0.529854423755732 1
0.276593511520944 1
0.343968772683093 1
-0.256932196085584 1
-0.473415195928275 1
-0.105798352749104 1
-0.0146188421651963 1
0.238240666606189 1
0.223026639130841 1
-0.1818291010004 1
-0.348902658326792 1
0.0448801897383536 1
-0.149294129145224 1
0.0374707355856492 1
0.310979844973232 1
-0.276988257819714 1
0.090966691010179 1
0.318134437259344 1
0.219609465696385 1
0.23317212313911 1
0.389464649413391 1
-0.175243380032564 1
-0.210887970253076 1
-0.413245702255213 1
0.352672161424 1
0.000133519966029422 1
-0.366477534035525 1
-0.362832153630186 1
0.579674666637176 1
-0.384399233397547 1
0.0452162816393407 1
-0.0306386297151343 1
0.486496100951929 1
0.148376990826319 1
-0.11528298551962 1
0.453711789836504 1
-0.109638453007704 1
-1.06105380506472 0
-0.22468284798857 1
-0.457056879512867 1
-0.154746178023203 1
-0.268572066753339 1
0.7984128392284 0
-0.0612963025181844 1
-0.488902881034037 1
0.486745337358455 1
-0.728506844045676 1
-0.121364352551171 1
-0.410489313755822 1
-0.240419572119295 1
0.0404096593415607 1
-0.145290356110034 1
0.0176140511280598 1
-0.175093451191646 1
0.120903911678652 1
-0.183252583836164 1
0.129267514203747 1
-0.135796015268966 1
-0.889897712201194 0
0.992273442746097 0
-0.0478923222018673 1
-0.954865341684505 0
0.0231839695249713 1
0.355324548237956 1
-0.189571205528849 1
-0.0696438898948671 1
-0.0747635695456356 1
0.210287993678989 1
-0.275096241331501 1
-0.0651125688293835 1
0.3411258368053 1
0.0457259262381698 1
-0.201357617322504 1
0.543099708835343 1
0.196910131376904 1
0.0415753132036504 1
-0.225877559507603 1
-0.022319927031069 1
-0.405741411952752 1
-0.0646919665969833 1
-0.364803803874341 1
-0.216140884434214 1
0.212849094484329 1
0.501156960271184 1
-0.414829559191544 1
0.101187711082533 1
0.168115358707075 1
0.245717666262306 1
0.0511386125945807 1
-0.146938887503348 1
0.105150153739834 1
-0.305088396565638 1
-0.00552097053523399 1
0.380052050819627 1
0.228788074019625 1
-0.231724354508578 1
-0.099263186692888 1
-0.0459184360751824 1
-0.0889861594810929 1
-0.080102647468295 1
0.388241479627078 1
-0.829233417378852 0
0.280578576436442 1
0.309266339624713 1
-0.0741320056977999 1
0.755417848899611 0
0.259535685671372 1
0.627891303599919 1
-0.422746141752954 1
-0.0115043832273194 1
-0.125197673330261 1
-0.0592614067684749 1
-0.485356491242603 1
0.561615425775254 1
-0.624223466277324 1
-0.0856375658105186 1
0.625995174569497 1
-0.0378908772687555 1
0.339190921981101 1
-0.66110577428988 1
0.478625655878156 1
-0.140990770106069 1
0.11376638236228 1
0.347534187629209 1
-0.0378523851591756 1
-0.377836006867689 1
-0.224601275372685 1
-0.303275552999664 1
0.217927115583826 1
-0.483814135206313 1
-0.00177794912823995 1
-0.281530027759369 1
0.150803357203723 1
0.0241899780535755 1
0.553029993856174 1
0.0352374616973339 1
0.0624750389889899 1
0.200519096351034 1
0.192656729078189 1
0.0500954025451174 1
-0.0223036282128684 1
0.738883585341191 0
-0.648992849307618 1
-0.0445696193486282 1
0.126001074962175 1
-0.279677940344568 1
0.180300348240245 1
0.098183181161153 1
0.526717686561745 1
-0.398223102841152 1
-0.40327730459711 1
-0.160258089541398 1
0.510161396320135 1
-0.0296193344463613 1
0.445141704589275 1
-0.161682434297888 1
0.0315678114345174 1
-0.257916354307418 1
-0.216104856723165 1
-0.45487475036047 1
-0.267534477698489 1
0.389200794568169 1
-0.130413519508568 1
0.0865674360262699 1
0.0535035867586599 1
-0.397938202477047 1
0.176382679869974 1
0.16508881289483 1
-0.101419508110399 1
0.2977512803032 1
-0.201682192061334 1
-0.154210046778213 1
0.0831194207364628 1
-0.0299153395482644 1
-0.177639656558884 1
0.201133439071463 1
-0.137396470974307 1
-0.0332438540868692 1
0.382320569024505 1
0.13183826068374 1
-0.390874213817084 1
-0.119541698007442 1
0.441582614476568 1
-0.0332977665171623 1
-0.288894667263004 1
0.217557484288892 1
-0.317804549166374 1
-0.277221365869567 1
0.00439251730049069 1
0.133855973153879 1
0.0526388563618472 1
-0.26942512132802 1
0.212980638888574 1
-0.391994096613876 1
0.400793593495581 1
-0.142968050581969 1
0.0152558227793951 1
0.0899007368814214 1
-0.174460397354214 1
-0.0651805912773616 1
-0.360682089929528 1
0.137049348578951 1
-0.384034519633976 1
-0.0422136125452034 1
-0.125406470995524 1
0.230786246629439 1
-0.00683945665828654 1
-0.157431359365697 1
-0.379872538489328 1
-0.286703069712121 1
0.277025888203083 1
0.0295356677184002 1
0.531520558220544 1
0.112773323598107 1
-0.0276823541862804 1
-0.126381650034322 1
0.293820025129707 1
0.075023979774877 1
0.372912530645871 1
0.0868399355956675 1
-0.376877543686288 1
0.317957977192463 1
0.393585717010918 1
0.0106036389086849 1
-0.45302416084072 1
-0.199255400084242 1
0.282305067393544 1
0.144134105784136 1
0.137096289848982 1
0.010211544600711 1
0.0426450897299564 1
0.569813542457605 1
-0.102714452650987 1
-0.294542629387961 1
0.0977701045501045 1
0.230611153608871 1
-0.0335782975623212 1
0.0945532031407496 1
-0.0112922689906508 1
-0.124836673370549 1
0.122806701076711 1
0.222193628963127 1
-0.297244903686672 1
0.558539256549284 1
-0.347828804635682 1
0.0964624272488544 1
0.0766137404861071 1
-0.322377490976333 1
0.190096977199894 1
-0.518826151880537 1
-0.269988866830111 1
-0.296419376619635 1
-0.693159844993997 1
-0.0781233267564348 1
-0.00337594943748953 1
0.0245686838180676 1
0.280357035022925 1
-0.0139870884699795 1
0.836720285128117 0
0.15303196701495 1
0.0561262053222076 1
-0.0565249276803237 1
-0.0314686071440187 1
0.379391004690391 1
0.310081294104149 1
-0.0267440055501587 1
-0.152821742775734 1
0.147747651241585 1
0.0694165870908475 1
0.320619357165901 1
-0.283776541593564 1
0.0561863943182599 1
0.202652157342453 1
-0.643604783189133 1
0.301661196528172 1
-0.20833160878215 1
-0.643475169897355 1
0.145895984428041 1
-0.00977911632710127 1
-0.568919668283647 1
-0.249854035690154 1
0.17241005183823 1
0.326601034961968 1
0.139855158412371 1
-0.0321622974187539 1
-0.0805575320106989 1
-0.0451499388059017 1
0.195124741575433 1
0.325570537291057 1
0.217913840684808 1
-0.46965255108804 1
-0.320021965838359 1
-0.838726526328554 0
-0.464275130726554 1
0.658193657828127 1
0.60883156447157 1
-0.162418448543238 1
-0.120389303166668 1
-0.231097812660662 1
0.405381281239788 1
-0.517703874155326 1
-0.439255915924172 1
0.274953360848935 1
-0.397554568050367 1
0.0509946444189427 1
-0.336561498979452 1
-0.685514197319373 1
-0.375229536922684 1
0.514056712050818 1
0.191768922031617 1
-0.539572409658903 1
-0.241747868395085 1
0.136048004136392 1
-0.069681186429852 1
-0.533533319296572 1
0.400887389143542 1
0.034536395136041 1
0.242628939141313 1
-0.163774957422055 1
0.621095418888565 1
0.140812617264672 1
-0.38090097238273 1
0.076387252728144 1
-0.114656430285455 1
0.0296217817560338 1
-0.145357046101678 1
0.326816726860195 1
-0.0194828078795938 1
0.0526058766345967 1
-0.156656524931416 1
-0.0473540803927318 1
0.0262777917959394 1
-0.0199467467785372 1
0.0799060951099811 1
-0.415140611172778 1
0.537956136342011 1
-0.404612811296239 1
0.0919675159682511 1
0.290685306383553 1
-0.191318819769629 1
-0.41787821503699 1
-0.585457086372212 1
-0.16814031050455 1
-0.116156148265126 1
-0.300804283664469 1
0.0540061994746718 1
0.576097123120433 1
-0.256485133377001 1
0.520662248461856 1
-0.261177525085461 1
0.513091792060309 1
-0.131834218173387 1
-0.0706546495703049 1
-0.172571782765053 1
-0.117515246619108 1
0.180773645639071 1
-0.0233964970523602 1
0.0912153012462958 1
0.238371628952992 1
0.342491084606826 1
-0.520967449536511 1
-0.0955262396647091 1
0.0269884362474035 1
-0.48395007916755 1
0.233025047099777 1
0.168802272986168 1
-0.188412152226292 1
-0.0174716055200961 1
-0.274050629174299 1
0.298416551550047 1
-0.0354018499614373 1
-0.116509633852397 1
0.155076008031738 1
0.279199844884075 1
0.0101503754076006 1
0.39792025497708 1
-0.513737097505644 1
-0.444679484367584 1
0.148381059853803 1
0.004786168270283 1
-0.11415651743757 1
0.0368498787644674 1
-0.571955673474399 1
0.368313539817604 1
0.340107228206449 1
0.0554965743180849 1
0.663817488532592 1
0.156162215163551 1
0.0276649364241541 1
-0.882234364275964 0
-0.493371442244486 1
-0.123794073661833 1
0.437202274416245 1
-0.137570821984253 1
0.186069772637984 1
-0.0357085942927527 1
-0.337548049478 1
-0.311402388649521 1
-0.143173385503453 1
0.303568929210172 1
-0.0382323038413377 1
0.315050633046031 1
0.305986049823925 1
-0.0052233455654033 1
0.316182066682774 1
-0.318274482807152 1
0.0192542086656181 1
0.362006148946703 1
0.303639429572295 1
0.248459016395645 1
-0.00143143146994525 1
0.310536575966449 1
-0.0797020748628265 1
0.0788681768279786 1
-0.100453916909095 1
-0.0300380784748082 1
-0.0346158391627051 1
0.060958341501328 1
0.021554115514514 1
-0.0235162815579121 1
0.0735725090934789 1
-0.373068098822296 1
-0.180355319954833 1
0.402597031167526 1
0.0573729305187089 1
0.0647138782597328 1
-0.44116791209182 1
0.137601307385156 1
-0.13908614999775 1
-0.198706944623405 1
0.361062920087177 1
0.0916365069455373 1
0.0444955349529202 1
-0.0356447079362806 1
0.237111637221945 1
0.00543436773169506 1
-0.365490848904459 1
0.357083349295958 1
-0.186165766327833 1
0.484398995995559 1
-0.575759075823392 1
0.335979151507743 1
0.430024323642623 1
-0.322590810054193 1
-0.130753771368367 1
-0.068117838893699 1
-0.031546761971961 1
-0.0987154076447265 1
0.299439384111531 1
0.413210886932495 1
0.165228984526192 1
-0.128998178258469 1
-0.00260509357834665 1
0.0443055855115331 1
0.90052186570946 0
-0.114011641134124 1
-0.0737452345412809 1
0.172565685670645 1
-0.147355524182361 1
-0.263286429496784 1
0.233575176559159 1
0.421264568897235 1
0.0824668101894064 1
-0.250221221469425 1
-0.518627356714911 1
0.353901633838094 1
-0.250275523592232 1
0.563710580475483 1
0.395935277276103 1
-0.0759957109034704 1
0.0719078625952141 1
0.345219195256305 1
0.0575084746290604 1
0.552871666531394 1
0.225715633372009 1
-0.0631729323160277 1
0.859993885071068 0
0.215831753903381 1
0.0477766516796699 1
0.00129479631966384 1
0.334597561614655 1
0.0282433679354414 1
0.538138903513653 1
-0.0692913399179625 1
0.16276785305788 1
-0.175662476080717 1
-0.316456193477624 1
-0.0545938369816458 1
0.32211668992462 1
0.418239022204959 1
-0.269517014091648 1
0.0555500521692994 1
0.225278155233189 1
0.185179959076574 1
0.188015762527745 1
0.285575346815178 1
0.0725819500377556 1
-0.0690693648379531 1
0.361410967297157 1
-0.393744753141096 1
-0.254377653311607 1
0.085001023460234 1
-0.173976534365863 1
0.0875402350780648 1
0.192191093790167 1
0.230047495406098 1
0.285781061797808 1
0.0972752946343236 1
-0.167888578347469 1
0.118185988841897 1
-0.280470040900358 1
0.220376506058268 1
0.248049258174436 1
-0.356802799502654 1
-0.222410240355105 1
-0.454240051798306 1
0.18123214575071 1
-0.690060926901518 1
0.112306241659005 1
-0.167703489373236 1
0.737194470053764 0
0.294244532756067 1
0.289237795010962 1
0.13378763550794 1
0.575623185192875 1
0.82844004542266 0
-0.49839496740081 1
-0.0196548666330172 1
-0.718034336074297 1
0.239511024670644 1
-0.205597814684412 1
0.213819487433054 1
-0.337757308866569 1
0.20720072608683 1
-0.265735027181127 1
-0.396614135029668 1
0.137579986271118 1
0.0591236524004757 1
0.209978017196386 1
0.349044264141201 1
-0.407382590947113 1
-0.279361778005872 1
-0.156428193611947 1
0.141290506854995 1
-0.313547035833776 1
0.132373682928851 1
-0.124282749418964 1
0.0663561465196227 1
0.511117439604592 1
-0.363742461730757 1
0.405193104490311 1
0.242368552055871 1
0.533777334677304 1
0.110806015525261 1
-0.324851801650706 1
0.384666248505886 1
0.117193447387137 1
0.160519577204862 1
-0.366650774083463 1
-0.0445633139081632 1
-0.288313313764778 1
-0.3074881084602 1
0.369212770079591 1
-0.383108723831389 1
-0.690600194027296 1
-0.657494853096428 1
0.158291104593174 1
-0.118102454047425 1
0.0281168044308777 1
-0.0175883436930635 1
-0.0550203202129482 1
-0.35478665367834 1
0.26886535138184 1
0.140177713686195 1
0.0878107138498777 1
0.421647923829864 1
0.0447548844906001 1
-0.0413962160249289 1
-0.552353291852671 1
0.552739543881403 1
-0.144185687956854 1
-0.11517915387649 1
-0.124240854672216 1
-0.0585223196601766 1
0.0557119373819122 1
-0.0936806916393428 1
0.411898180087234 1
-0.692543037994323 1
0.397925187896676 1
-0.525594871532016 1
0.145859813536988 1
0.206822960673891 1
0.405118771349431 1
0.292030684025704 1
0.109417095907299 1
-0.240023883743133 1
0.247170026977572 1
-0.279595680696515 1
-0.368666341131528 1
-0.0649578126301266 1
-0.0844452262999219 1
-0.572370864214842 1
0.193130306370577 1
0.157931353687334 1
0.326540845522364 1
-0.176473651285129 1
-0.00734980150389085 1
-0.206957835805302 1
0.0904081293691479 1
0.211336512747891 1
-0.153982056661372 1
-0.0951058061076202 1
0.1656465672303 1
0.0799309557236492 1
-0.548482443015494 1
-0.366175378576519 1
0.118905915508139 1
0.489626888414422 1
0.0111521936576044 1
-0.301368206986586 1
0.16634507861389 1
0.234562735685231 1
0.338388786865256 1
0.278018722608773 1
-0.547486916098 1
0.187392622528669 1
-0.484585503965238 1
0.117058861980135 1
0.40465332305754 1
0.256925063637093 1
0.368186354602197 1
0.252639947072459 1
-0.0345569123837718 1
0.125274570841284 1
0.276775334351496 1
-0.288771840779474 1
-0.591401731503802 1
0.123164089587128 1
0.399352416601641 1
0.022965382815827 1
-0.0685398572164636 1
0.204350450870294 1
0.214677664439944 1
0.712774873017118 1
-0.139837999507377 1
-0.483948818512413 1
-0.355006875043887 1
-0.103416678269573 1
0.540446397170371 1
-0.276226144970185 1
0.225240321337567 1
-0.0199487101060028 1
0.42806211833278 1
0.381077056269891 1
-0.109675077369231 1
0.446345696192437 1
-0.512592936130714 1
0.0507092942052017 1
0.498635731530616 1
0.126747329080847 1
-0.0183954121343542 1
-0.0052513783905936 1
-0.23493386558408 1
-0.186792128375666 1
0.294893173041829 1
0.224814466904317 1
-0.223206429925536 1
-0.247092021114744 1
0.148913594003683 1
-0.137703104459045 1
-0.199121570103441 1
0.333904265704658 1
-0.297876103302286 1
-0.303501210798864 1
-0.617483747622873 1
0.0352216238102269 1
0.129186660857002 1
-0.279334596851723 1
-0.141102469860706 1
0.35188208557962 1
0.121787440030122 1
-0.189446799743534 1
0.146532459553455 1
0.048140383097533 1
0.631072321200684 1
0.233968270462001 1
-0.184128085611372 1
0.309828505588274 1
-0.0228237042141931 1
0.604169215426292 1
-0.046379576168641 1
0.128189081414939 1
0.143715012619693 1
0.0292706861361781 1
-0.425052902264722 1
0.343523514154261 1
0.195628507735479 1
0.291755959311346 1
-0.274866838056204 1
-0.254979714377453 1
0.307285720232965 1
0.279757085779235 1
0.507986504447672 1
1.16471841034544 0
-0.480297081682861 1
0.146322790831086 1
0.0956429236424295 1
-0.0376885053499542 1
0.317107810141791 1
-0.074316334581003 1
0.326875826909854 1
-0.136246661225739 1
0.242834898286359 1
-0.518285258311769 1
0.260909405623442 1
-0.221081863627729 1
-0.042305602999953 1
0.196222024411071 1
0.156292120187453 1
-0.0314438372417349 1
-0.315099496436639 1
0.650051586908487 1
-0.962566131885491 0
0.527525325908617 1
-1.10478847024422 0
0.220393813850262 1
-0.159563568871643 1
-0.324773406100792 1
-0.170983789725161 1
-0.143928553960799 1
-0.220877463757042 1
-0.273556636162367 1
-0.417033403232906 1
0.297744037554898 1
-0.0955855080341018 1
-0.402264875286618 1
0.0989355903321805 1
0.0241395772025744 1
0.174642920442871 1
0.177504331349216 1
-0.168419614424692 1
-0.019162943806866 1
0.17052029221987 1
-0.368800487510792 1
-0.0873760108962999 1
-0.258574617197189 1
0.0682417418818832 1
-0.452663460093497 1
0.111208361528688 1
-0.350499968316263 1
0.32148158172965 1
-0.0864495151124937 1
-0.00254522516300658 1
0.122861503896237 1
0.214187792907087 1
-0.0156539066137212 1
0.149175417484296 1
-0.217058231268538 1
-0.291654234517782 1
-0.0835618014463838 1
-0.360017415375645 1
-0.359684599263391 1
0.036580161717875 1
-0.510622684097582 1
-0.00372613558719867 1
0.278510020959615 1
0.8367050441765 0
0.610512075237613 1
-0.390426462842452 1
0.0566744690544153 1
0.385212570514838 1
-0.424564264217192 1
0.247175316884807 1
0.174969224504145 1
0.244360901877523 1
0.318228405023154 1
0.203175861967882 1
0.00616966733722306 1
-0.213661603117417 1
0.238728490084265 1
-0.44524772835015 1
1.01341539646382 0
-0.485614733762235 1
0.0897961405951883 1
0.23137007125653 1
0.565821563871606 1
0.0754802580677136 1
0.0630832914006376 1
0.609477015927694 1
-0.757867473940721 0
-0.164437528415398 1
-0.507906658950656 1
0.166691409476668 1
0.00652547686845907 1
-0.0372477629105128 1
-0.43441876884028 1
-0.0446823475919934 1
-0.396596540227946 1
0.48854538199899 1
0.623693950502192 1
-0.755266630112114 0
-0.296597375402994 1
0.0597656414011044 1
0.144566768966628 1
-0.11284554850744 1
0.759553339918822 0
-0.439758647476987 1
-0.193778758659479 1
0.819048734024655 0
0.510611202956569 1
-0.49207475689946 1
0.0847172804605712 1
0.0116569702668743 1
-0.329488660289514 1
-0.324290530857094 1
-0.0674544667653506 1
0.430299826065957 1
-0.290515061893285 1
-0.266710914816382 1
-0.510380409001094 1
0.156876319553936 1
-0.615088280981465 1
-0.0533124115565893 1
0.601754861602588 1
-0.264778848374474 1
-0.352338958446542 1
-0.0244954031111338 1
0.00132145585451796 1
-0.0221227976114778 1
-0.590176459718915 1
-0.227049966073057 1
-0.136098157619518 1
0.290818424860866 1
0.41952032674058 1
-0.357463110976591 1
0.525792979706291 1
0.472739222044944 1
0.189927393837885 1
0.359837934044727 1
0.124996706752355 1
-0.541148976686673 1
-0.308514546222803 1
-0.960138103644826 0
-0.314057111277424 1
0.0170281300668592 1
0.221212596594476 1
-0.27732133864323 1
0.277207025774718 1
0.051268925170075 1
0.445604925814742 1
0.210867090965391 1
0.157857652140191 1
0.083171911269636 1
-0.146880531674602 1
-0.0841934541562483 1
0.634073339531439 1
-0.00171419584223727 1
-0.259178263462142 1
-0.265962236538731 1
0.0903199619878545 1
0.615569051599933 1
0.521728061000596 1
-0.335620422767244 1
-0.531807155429425 1
0.178509413279137 1
0.118424264606728 1
0.326394449705735 1
-0.457522467074779 1
-0.00287868851950671 1
0.0415205918648031 1
0.0745062391778166 1
0.18789691428843 1
-0.0813435849968885 1
-0.258868732499067 1
-0.249022678632692 1
-0.324674318148437 1
0.183426393008647 1
0.140106468575875 1
-0.030928347487217 1
-0.0915667921362153 1
0.133927383306552 1
-0.0960545145807032 1
-0.302953664683384 1
0.0640648497028408 1
0.0588494478566423 1
0.0916098781046686 1
0.396160596202385 1
0.135659039204819 1
-0.0388237920296499 1
0.14729993682788 1
0.190330198346243 1
-0.33169471121492 1
0.503405282639859 1
0.369603076076254 1
-0.12121788282384 1
0.170074518804357 1
0.820143285985428 0
0.199530445929467 1
-0.283310937697091 1
0.224600941592992 1
0.0373075580108685 1
0.314421325724388 1
0.333141720670175 1
0.380191330689367 1
-0.598344411541637 1
-0.327980750792457 1
0.174848067554146 1
0.250916185387878 1
0.0282074910106611 1
0.558110076964517 1
-0.22645510257688 1
-0.0885994838027567 1
0.216966164294775 1
0.136122308981746 1
0.269593861188649 1
-0.317240386146148 1
0.36149045688967 1
-0.00555567627422007 1
0.107829989076131 1
0.0351364780099778 1
0.176632372207205 1
0.0510140108576171 1
0.130625299286697 1
0.686594241382553 1
-0.212358994601151 1
-0.776530698951995 0
-0.199991899295716 1
0.198191292707953 1
-0.383056933002419 1
0.185176632945396 1
0.596500155436945 1
0.217390765823395 1
-0.227946563346772 1
-0.490049110690994 1
-0.563737670844568 1
0.100346328622189 1
0.143946590839626 1
0.0334996559695824 1
-0.0426380082873165 1
-0.229988543780523 1
-0.340270058831421 1
0.319985282560695 1
0.476547727237205 1
0.300490558852398 1
-0.253427661550216 1
-0.114827751833545 1
0.00892209516653652 1
-0.480340219647814 1
0.0205044911582112 1
-0.663101399567706 1
0.549997990543957 1
-0.0295157583894527 1
0.14355723738036 1
-0.538588398072084 1
-0.0228744690239124 1
0.0244370304456978 1
-0.0661025027074202 1
0.375007224404418 1
-0.342023438285569 1
-0.284827790248836 1
-0.198340894024198 1
0.693508120298516 0
0.254009335608228 1
-0.222941954762012 1
0.601528215559986 1
-0.294118507886948 1
0.25653389565062 1
0.487535455642817 1
-0.0334732513786561 1
0.00348232346501114 1
0.06348176742137 1
0.0924708366884241 1
-0.25676851825874 1
0.596433737234695 1
-0.469668894296547 1
0.235946495289073 1
0.0382261693521317 1
0.0686394274090655 1
-0.298636370768201 1
-0.297657196482738 1
0.646910749678399 1
0.519642557107564 1
0.216040915069847 1
-0.0750714970857415 1
0.000661793824092052 1
-0.465730982809398 1
-0.0305073766573411 1
0.0400468496813464 1
0.459380735049182 1
0.131388676210484 1
0.248192627124726 1
0.376188631626004 1
-0.132067137013428 1
-0.313299473631201 1
0.337781145907537 1
0.109092766800679 1
0.245689382368217 1
-0.687866505052938 1
-0.509472883229371 1
-0.303529414226434 1
0.103423874173338 1
-0.111902977074776 1
-0.301454833193805 1
-0.141574272593079 1
-0.0871039733615449 1
0.499975974041206 1
-0.193605092002245 1
0.103015880311718 1
-0.95947451815419 0
-0.435912681333748 1
0.492527628235135 1
-0.197823520312456 1
0.114340833812135 1
0.480419628305991 1
0.0633277732227742 1
-0.626587394211858 1
-0.030637653533588 1
0.316938961991291 1
0.0461944531769736 1
0.11762140134068 1
-0.256817942001704 1
-0.00493310268745326 1
-0.0174791116761298 1
-0.53334347452484 1
0.712204913355987 1
0.424209534636714 1
-0.536461411446395 1
0.341138520298507 1
-0.224104660179383 1
-0.381303918317884 1
-0.390552849150508 1
0.415129036448321 1
-0.548618621965102 1
-0.281857356314274 1
0.304899585605524 1
0.208879593726178 1
0.194487888648634 1
0.319466566610516 1
0.454021381856768 1
0.639961406898766 1
-0.0478611651228094 1
-0.602271111345934 1
0.654452425056951 1
0.140687355026786 1
-0.0286405404978476 1
0.196105965729208 1
-0.118478241748012 1
0.123311842717354 1
0.0590887249743118 1
-0.356041285139908 1
-0.170960010710912 1
0.0870717829200301 1
-0.107529915447659 1
-0.431718372404883 1
0.494318307835315 1
0.121431243329808 1
0.121719918930209 1
0.222639583289456 1
0.288440483115608 1
0.269772889610191 1
-0.362858501030286 1
0.0321533434070962 1
0.0940421345409745 1
0.385635635366462 1
0.483670260231691 1
-0.119121284334068 1
-0.117180125359225 1
-0.101049281028334 1
0.27543326228091 1
0.0723046530929922 1
0.0563574017525761 1
-0.161709324157076 1
0.383754666351574 1
-0.38969978046243 1
0.222774154435559 1
-0.356098814093814 1
0.0101346969311401 1
-0.266970771615098 1
-0.103521383265104 1
0.572266171203047 1
-0.0366352455544356 1
0.00562940435541572 1
0.073875877322546 1
1.06997041917083 0
0.498636538589462 1
-0.703240852849292 1
0.0381956150315475 1
-0.325568170661135 1
-0.285966047278621 1
0.0639859585022669 1
0.0310002134793504 1
0.157887863486857 1
-0.141779308906503 1
0.0807100705267196 1
0.417542493006495 1
0.225031774630792 1
0.0909425103612586 1
-0.205924828299897 1
0.240149022302605 1
-0.128963874487734 1
0.310797236559906 1
-0.131199738292681 1
0.0450604478781587 1
-0.415689627595094 1
0.215892607721443 1
-0.297211686547733 1
-0.731415022961741 0
-0.064682519909079 1
-0.18298762240519 1
-0.0614663225652442 1
-0.0838031742680174 1
0.231339267316613 1
0.0555226311100422 1
-0.0684113196389374 1
-0.173594830676684 1
-0.0776620802127892 1
0.111559190849494 1
-0.241099323566951 1
0.230096641957875 1
0.265054516669377 1
-0.806082449030529 0
0.200241380782575 1
-0.178715829465446 1
0.0420069784038737 1
-0.695307470557107 1
0.227274507319419 1
0.325207941901421 1
-0.341173629165734 1
-0.0305951180197367 1
-0.521321887137675 1
0.105037305261109 1
-0.5122618667309 1
-0.203981629997948 1
0.00270398277706609 1
0.150955414606047 1
0.309414927268353 1
0.201786087443106 1
-0.215490486965337 1
0.335253374995281 1
0.525004697125951 1
-0.0415131996536209 1
0.158965660604244 1
0.0162360347647627 1
-0.162421574333907 1
-0.308071306868217 1
0.757847845571504 0
-0.708245520340187 1
-0.0266991065347811 1
0.422387769733819 1
-0.113712234685815 1
0.0707203485978463 1
0.00146984398339534 1
-0.346931938207132 1
0.0394204738970967 1
-0.353024368023468 1
-0.0168781910088958 1
0.163013990095592 1
-0.191508327496449 1
-0.0423995944834506 1
0.617088247359192 1
-0.341277757271352 1
0.316818928837326 1
-0.239515900197917 1
0.126063525159344 1
0.125312993766197 1
0.312622668137669 1
-0.000667636018847562 1
0.383464636614368 1
0.240999896387169 1
0.574301645201304 1
0.518521477219928 1
0.123511450426861 1
-0.315632618197329 1
0.283662469460042 1
-0.387417326046132 1
-0.0842718837925232 1
-0.45032424504448 1
-0.23077914634758 1
-0.0290388669187545 1
-0.149283328444064 1
-0.167171884737948 1
-0.348443256095868 1
-0.0814659669153169 1
-0.234532778054322 1
-0.918473260164696 0
-0.358833243609776 1
0.359452265962454 1
0.118274231070447 1
0.0547537994879115 1
0.494632324051117 1
0.183254000944549 1
0.0563196388148176 1
-0.000505449245117282 1
0.221261966922934 1
-0.520143949739389 1
-0.043710521813334 1
-0.169050561908812 1
-0.158203052841466 1
-0.509180915428796 1
0.608917664243269 1
-0.717384136084231 1
-0.237957035901323 1
0.152882080651203 1
0.199840653391163 1
-0.226353182986354 1
-0.508309389848093 1
0.11198881689896 1
-0.00609538567179407 1
-0.248676202075628 1
0.113448103886179 1
0.085893503724 1
0.00529091088158154 1
-0.0794724983682429 1
-0.0423013463011722 1
-0.382974529246887 1
-0.303426703516124 1
0.43760529172943 1
0.421964643028502 1
-0.0249493820234949 1
0.199638300275503 1
0.376394264174113 1
0.343522862412084 1
-0.42518904375709 1
-0.22772649129507 1
-0.195779265370159 1
-0.0277975653784222 1
-0.151704765495885 1
0.442835855840981 1
0.057688062667733 1
0.373627598777605 1
-0.0611053032420541 1
-0.340736898442959 1
-0.0234116963714822 1
-0.0898295197848466 1
0.0471500871623512 1
0.480972901192257 1
0.0674289003481514 1
-0.383589596554188 1
0.480943905705241 1
-1.03511400085274 0
0.249398589337916 1
0.0399548786396083 1
-0.0172324645472171 1
-0.172115338391877 1
0.757354966135866 0
-0.233573029649703 1
-0.217865089729593 1
0.00162988854432095 1
-0.0181542727008214 1
-0.167677851462065 1
0.476296186711563 1
-0.00741923097200468 1
0.517287599196131 1
0.169382175709966 1
-0.216591073552374 1
0.0115822461925387 1
-0.226453809768561 1
0.159032187693429 1
-0.00812145957598245 1
0.216453432471779 1
-0.284147735868722 1
0.0676919731045575 1
0.246443061120871 1
-0.167457497022086 1
-0.239004921331111 1
0.249754032301392 1
-0.225839246582103 1
0.078481223542782 1
-0.314454550954398 1
-0.126252895889649 1
-0.29904414244655 1
-0.224368568822837 1
-0.170555403319062 1
0.0182019414915283 1
-0.155456988211991 1
0.176808821469122 1
-0.095858444571126 1
-0.278743299391154 1
-0.192693210059703 1
0.793859803596918 0
0.150870891193997 1
-0.418610503258299 1
0.229647062756629 1
0.503782623279618 1
-0.182831376589275 1
0.313566577302255 1
0.27084015557836 1
0.229906055180526 1
-0.0563040687288951 1
0.0604142270526594 1
-0.138336623209821 1
0.2142229545503 1
-0.275488478717291 1
-0.39023381822319 1
0.297137150719007 1
0.433057772809568 1
0.274151776725067 1
0.0216912136289329 1
-0.133219149097934 1
-0.271992979207449 1
-0.286364562426301 1
-0.408281902276507 1
-0.0932687172679337 1
-0.123107626364308 1
0.196208322640319 1
-0.784359274178305 0
0.202875456750452 1
0.555557578014167 1
0.0536229077506796 1
0.218070427999487 1
0.480790055389096 1
0.0220803707084968 1
0.395672865678786 1
0.215588802667913 1
-0.184739496050981 1
0.231884770194079 1
0.20659731707195 1
-0.126334306317543 1
-0.39689564321348 1
-0.253239052217391 1
0.264332897970707 1
-0.313451014974451 1
-0.115719599211086 1
-0.0252355594800816 1
0.166155307980278 1
-0.137330109535609 1
0.053798505028908 1
0.355110477552833 1
-0.353249748319137 1
0.246180173254866 1
-0.00256238891074566 1
-0.302997092631309 1
0.0884383002450105 1
0.374761351130949 1
0.360118281671907 1
-0.275454321705532 1
-0.220265061113896 1
-0.146566616132235 1
-0.140205269479689 1
0.33185227892825 1
0.264090166235665 1
-0.100173171013788 1
0.232212783450054 1
0.249517807879215 1
-0.414902761526935 1
0.184627449490551 1
0.415415562462698 1
-0.080646337040808 1
-0.0248740450466765 1
-0.321513706449141 1
-0.0541335233647422 1
0.000212295456622949 1
-0.335576041752236 1
0.331409604042525 1
0.195593788952274 1
0.0792556871378363 1
-0.0329914243849359 1
0.534955263998048 1
-0.139671179156066 1
-0.22787547832219 1
0.0201238267800397 1
0.5708398243349 1
0.405778994956465 1
0.319776935500644 1
0.0530777939184351 1
0.641574036808704 1
0.460179166747176 1
-0.0419201285465185 1
-0.327488783000576 1
0.345317964149794 1
-0.316044034246797 1
0.495986482408847 1
0.153072061047866 1
0.0124786993533449 1
0.325379980871312 1
0.282934468516329 1
-0.212288189639677 1
0.526437892292119 1
0.035503586160941 1
0.30317554727204 1
0.00249492792961802 1
0.242688219203551 1
0.323487745168103 1
0.432669360996679 1
-0.10255424502981 1
0.252403959389223 1
0.44739194863335 1
-0.122834203358758 1
0.118825557874799 1
-0.114322861682466 1
0.338940347963944 1
-0.355133121273609 1
-0.0821538130226694 1
0.187140180769665 1
0.0277840655159482 1
-0.0136932789812371 1
-0.328810659890802 1
0.0819880356510345 1
-0.411997116176856 1
-0.0305783883556304 1
0.255737308011873 1
-0.218788828990717 1
0.318216561863798 1
-0.121654148198444 1
-0.0600551268140052 1
-0.0852749573344129 1
0.0190713512730628 1
-0.0267270561214518 1
0.01933450902287 1
-0.200438843754501 1
-0.699576765196733 0
0.306575609699418 1
0.443570936045333 1
-0.371734145339599 1
0.271967767445758 1
-0.0160113061105747 1
0.753086165665623 0
-0.426928691857295 1
-0.310846975462954 1
-0.255044044162919 1
0.415219971470121 1
0.191050727232497 1
0.165354567969103 1
0.346156173037294 1
0.453239607203955 1
-0.213909700893924 1
-0.0759375825588429 1
0.246559836917828 1
-0.601978419878333 1
-0.135965293343129 1
0.0875404548501369 1
-0.240091115544079 1
-0.0301133116407017 1
-0.0767241856565808 1
0.00528326909096394 1
-0.284163139097312 1
-0.0939538654221438 1
-0.69866554303013 1
0.062052352599646 1
-0.33157394139962 1
-0.312910833850194 1
-0.31471973803829 1
0.0287982427024702 1
-0.361260332823576 1
-0.131230290568145 1
-0.896160099012999 0
0.223078408960628 1
0.217027389175327 1
0.0956521183058429 1
0.109521195005758 1
0.0225007353602246 1
0.287058901521635 1
0.253264924667407 1
-0.0378704429773474 1
-0.0890346962604204 1
-0.239393078385599 1
0.376247523121544 1
-0.00660975524460969 1
-0.0319238827552733 1
0.275314300642507 1
-0.172620769483614 1
0.376418667377781 1
0.482903007208203 1
0.141208330702092 1
0.697160232614652 0
0.133478150698462 1
-0.758038846041083 0
-0.0627985906211491 1
-0.530641225356178 1
-0.305993908645438 1
-0.237625761117807 1
0.201411145432722 1
0.456817399190406 1
0.24530308945192 1
0.30337840821005 1
0.26246413844246 1
-0.099668694536994 1
0.614436591119444 1
-0.450504739610346 1
-0.0469927380633016 1
0.0471624174548868 1
0.422311447458039 1
-0.0206825742000523 1
0.100852993706676 1
0.455833898484038 1
0.0720008618298685 1
0.551179608469735 1
0.0707039575911542 1
0.289045428493258 1
-0.261764562157606 1
0.0612512886876954 1
-0.594790347929228 1
0.583845550252058 1
0.3804726832976 1
-0.433198401685568 1
-0.00857514752465757 1
0.396527771464899 1
-0.103209745395654 1
-0.0169031594504865 1
-0.110675047779058 1
-0.915214798825443 0
0.586503998541951 1
-0.0195354254205759 1
0.135402547422393 1
-0.162598758074124 1
0.335035555480087 1
0.553816723451012 1
0.0159274956850719 1
-0.219427014836913 1
0.0329394906783762 1
0.498843077134146 1
0.411793100110027 1
-0.197594198284866 1
0.173898897412171 1
-0.119866808344225 1
-0.127776127548921 1
0.0104386573701313 1
-0.378401962022682 1
-0.38440813659604 1
0.366590237015887 1
-0.0391890685085508 1
-0.398305956277801 1
-0.183036078020556 1
-0.295676225814772 1
0.577132368798277 1
-0.226050505963445 1
0.745310313635666 0
-0.248456555425312 1
-0.726478420833373 1
0.165264040822304 1
-0.138203807413627 1
0.355918859030498 1
0.631586311735871 1
-0.0126766530475356 1
0.491505451909118 1
0.0667726622781557 1
-0.424071860605324 1
-0.494756706497503 1
0.400098879710743 1
0.0110023641374546 1
-0.76000953271804 0
0.182152185115949 1
-0.113140531128658 1
0.521414062588146 1
0.249074691113755 1
-0.0556254268715476 1
-0.531979675224704 1
0.448643522421284 1
-0.150531610455787 1
0.613152498868123 1
0.575230780948277 1
0.200601440580936 1
0.206220260116229 1
-0.122446985051142 1
-0.187240075073115 1
-0.462716780225168 1
-0.2735867788096 1
-0.400746244462692 1
0.0471204615300354 1
0.132366070766021 1
-0.40640365506032 1
0.629635974031305 1
0.376982713453846 1
-0.274029024833781 1
-0.200005482982769 1
0.0114839609774051 1
-0.199052850086143 1
0.18129239210929 1
0.210862849400726 1
-0.613444984734241 1
-0.0665734887862913 1
0.0908397965659853 1
-0.094285134556405 1
0.0777464191459857 1
0.0946460358124951 1
0.33144722528348 1
0.381163271472003 1
-0.451165688240977 1
-0.870143573607886 0
-0.214741092736373 1
0.435827241785292 1
-0.00629084020320206 1
-0.0108731039759662 1
-0.134591033943113 1
-0.0328247711494538 1
0.171293189618377 1
0.280960229311807 1
-0.414594159744605 1
-0.191543262499638 1
-0.189111438711689 1
-0.457631449945928 1
-0.280916591408737 1
-0.155141748409528 1
0.343490620909143 1
-0.457369891417455 1
0.373058353834433 1
-0.107303228980171 1
0.216686383195408 1
-0.134563266951292 1
-0.315946111379794 1
-0.159592376054784 1
-0.41061769753749 1
0.0605772742050449 1
-0.241944785834247 1
0.0479287388457727 1
-0.26444546049406 1
-0.350606840664733 1
-0.154275080886676 1
0.0747552587231426 1
-0.155200791350728 1
0.150045608815273 1
-0.0736280527744925 1
0.357977485220784 1
0.0959034011127561 1
-0.192073027857676 1
-0.115224228253287 1
-0.213153032853323 1
0.0207255402306991 1
0.579477654856412 1
-0.151333674264237 1
-0.384400949011671 1
0.0675499810546771 1
-0.208012868573585 1
-0.260589498634926 1
0.115842035674324 1
-0.538545402322987 1
-0.0891885471950243 1
0.229580513725655 1
0.0748929167710341 1
0.370976100390555 1
-0.64845338507946 1
-0.0912284158093957 1
0.0337453162884184 1
0.0174892870978108 1
-0.0825381621318582 1
1.07445350144646 0
-0.107899401620522 1
-0.743076535938091 0
-0.289755516450399 1
0.16740203314396 1
0.0898915837393693 1
0.00320884232754819 1
-0.0556046398152675 1
-0.432971680506814 1
-0.472608268810512 1
-0.274639259680987 1
0.0226404155325208 1
0.676508535918276 1
-0.109728201281144 1
0.474822645797466 1
-0.215536122713598 1
-0.156643306296063 1
0.176428505340282 1
-0.140055698674623 1
0.706680574932831 1
0.389263174621095 1
0.048905788097776 1
-0.0841808049582391 1
0.000739493867056972 1
0.398360617661651 1
-0.341175328189449 1
-0.191296625343396 1
-0.56824555137429 1
0.550699219024163 1
0.53534593184133 1
0.384065009916161 1
-0.20371339121079 1
-1.11128696664192 0
-0.424182702300221 1
-0.0590062345662014 1
0.0667065419213376 1
-0.336863287080858 1
-0.438374089459955 1
0.171423906338976 1
-0.355185898886179 1
-0.175387061334724 1
0.304912255672701 1
0.559991791922889 1
0.280815947288653 1
0.158750899315541 1
0.137656758905883 1
-0.0787427537525466 1
-0.520849949914826 1
-0.251510610295177 1
-0.373764985338089 1
-0.222457811728754 1
-0.280090911260664 1
0.33910205432711 1
-0.632922256390099 1
-0.121438187987937 1
-0.351170493469627 1
-0.578072297083386 1
-0.472672249948596 1
-0.132655246222409 1
-0.16056150207463 1
-0.232732243902221 1
0.184559261121198 1
0.11022545254833 1
-0.118179550089949 1
-0.102515017097475 1
-0.561334558655954 1
0.0985322998623807 1
-0.0722436094154301 1
-0.0185255396283858 1
-0.170853226752265 1
-0.422181435969947 1
0.111599384863558 1
0.311491923308761 1
0.269176590521392 1
-0.120488636818765 1
-0.0381595286396191 1
-0.0560481528726937 1
-0.249144999646036 1
0.176514706584912 1
-0.199703359770073 1
-0.37567243618119 1
0.118795655702585 1
-0.0230115111146247 1
-0.260070915179974 1
-0.449156955262984 1
0.135792303447876 1
-0.0392153867271279 1
-0.20391314609133 1
-0.446963548490535 1
-0.890203056586828 0
0.290951156075138 1
0.17990686093312 1
-0.130641062881996 1
-0.0333893500342926 1
0.400097522149005 1
-0.115904848459513 1
-0.0837955404697301 1
-0.517845448540972 1
-0.115520601087798 1
0.265112784968414 1
0.141077478926223 1
0.252901666159553 1
-0.629261730003935 1
0.154930143057039 1
-0.471438359706967 1
0.0139285679544542 1
0.266486540586555 1
0.397939633119511 1
-0.806299515260405 0
0.266841292266063 1
-0.430685741386042 1
0.480704078932708 1
-0.159445873301703 1
0.269452187771193 1
0.315381257550614 1
0.858998765643592 0
0.277416228120864 1
-0.399533584826939 1
0.0593507364067261 1
0.14793314953639 1
0.28270740378378 1
-0.513145804948377 1
-0.0556023401902353 1
-0.0499893754830641 1
0.361921928223083 1
0.158806218518754 1
-0.279388510223805 1
0.164629025955589 1
0.354949369764908 1
-0.72915979608538 1
0.476285725233123 1
0.229413965868063 1
-0.032678200499255 1
0.445146693207933 1
-0.283893093922684 1
-0.0516706152356517 1
-0.352614591768677 1
0.0222523238661713 1
-0.106833612478617 1
0.289261404668915 1
-0.0341257717896436 1
0.0442604072158628 1
-0.0119428454076519 1
0.0106897842494356 1
-0.453622232282184 1
0.206238918595656 1
0.110605876172136 1
-0.0614785502410644 1
0.445926076490969 1
-0.242192403802261 1
0.41851236257405 1
-0.0532920650861463 1
-0.00577572920596485 1
0.115067860329717 1
-0.363594913106877 1
0.189589455806329 1
-0.249898626546898 1
0.224497129837373 1
0.50612353110929 1
-0.131260748461247 1
-0.0874109373314316 1
-0.0125237233437821 1
-0.340046385798308 1
0.184076379958581 1
0.482012110515973 1
0.254587586537077 1
0.0607444974498421 1
0.546444493304501 1
-0.055587806841756 1
0.0163423218818805 1
0.102028152537877 1
-0.261319098529909 1
0.329192082007656 1
0.529529385657396 1
0.249111874297494 1
-0.158673485741269 1
0.0906358866127899 1
-0.378958035708415 1
0.0772471161318152 1
0.390836484276315 1
-0.525375332019956 1
-0.392121497539005 1
0.0344426748705315 1
0.297738168602401 1
0.00920191579689381 1
-0.460032933572338 1
0.364435180000792 1
0.0565073653379524 1
-0.207594723251287 1
-0.341321868857494 1
-0.377689190772097 1
0.306888599902 1
0.116354263384747 1
0.21001762438465 1
-0.291456597531028 1
0.221569351036147 1
0.0896418487321169 1
-0.196248719050151 1
0.610474802732031 1
0.360730767134192 1
-0.0315793817519191 1
0.24690987333979 1
-0.0957268139999732 1
0.601184384652897 1
0.224066319384771 1
0.0964796222917259 1
0.0704031349145192 1
0.301419692994023 1
0.00926981417907295 1
0.0615112297837407 1
0.0198454842832231 1
-0.13539872937532 1
0.186524979347914 1
-0.383575029269435 1
-0.262533561029826 1
0.301611741755395 1
-0.356859991242908 1
-0.26198159832667 1
0.232911108358351 1
-0.56931715509159 1
-0.342765596915502 1
0.0103127690484903 1
-0.212081836361951 1
-0.336758741630411 1
0.0543148663836684 1
0.1757297348966 1
0.0967812647570225 1
0.552304141072022 1
0.113087917682001 1
-0.477749839053456 1
-0.041478731919 1
0.0094354693806491 1
0.21498515780759 1
0.150689333765069 1
0.208377250057911 1
0.0194228583173494 1
0.000712162392416366 1
0.0592669930854573 1
-0.200556245978477 1
-0.347386242201295 1
-0.0530351419420617 1
-0.287834939086658 1
0.0906164223757952 1
-0.384822872788179 1
0.305828668148303 1
0.00909112423659322 1
0.0540344565983766 1
-0.0858844809742105 1
-0.541758855858381 1
0.008165361130368 1
0.580053454318792 1
-0.0113513405120339 1
-0.33191357036134 1
-0.309018121792501 1
0.211114709869789 1
0.0830891628968666 1
0.150817709099814 1
-0.134616082662705 1
0.236033674928303 1
0.0329409741271492 1
0.186560534433588 1
-0.224469857281348 1
-0.0935086382105264 1
-0.357354474567755 1
0.103610101663467 1
0.327131275839852 1
0.153842239637568 1
0.283910563487819 1
0.622715842590136 1
0.103420080523348 1
-0.262698215548201 1
-0.412510800218339 1
-0.253969428221229 1
-0.14921864110527 1
-0.142483643202019 1
-0.112131885434454 1
1.22603252379866 0
0.250781332898308 1
-0.617459953145687 1
0.256807423820507 1
0.0218923054245193 1
0.204786717235233 1
-0.118753718035191 1
0.304089016899571 1
0.319775735548833 1
-0.42882883068368 1
-0.0861169571368349 1
-0.555383529818331 1
-0.121414345111848 1
0.118643147487587 1
0.0807408590621981 1
0.0792767406815568 1
0.395790211011648 1
-0.437120936247583 1
-0.02853089751205 1
-0.362749383034466 1
0.364597835000706 1
0.285773211200229 1
-0.173543916867914 1
0.148196763434985 1
-0.162349743159734 1
0.111727360968866 1
-0.0767044567040933 1
0.00233304072849522 1
0.247133998232271 1
-0.381892443757797 1
0.105284689316418 1
-0.456503205335597 1
-0.649978602235932 1
-0.552839764579397 1
0.163863255488038 1
-0.242107574220214 1
-0.228511382190806 1
-0.37582021952702 1
0.219833846398027 1
0.185215151504341 1
0.200006238164096 1
0.122305974173855 1
-0.0951729579132436 1
-0.0655055790369541 1
-0.738894029217991 0
-0.156180663564968 1
0.0322325578255869 1
-0.240154903479474 1
0.156756081109626 1
-0.654289834459494 1
0.341371766154297 1
-0.106494161031523 1
0.0454126194177271 1
-0.232305175124183 1
0.101801186537578 1
-0.606441606052816 1
-0.0330962835527519 1
0.234486614420105 1
0.0472517224369218 1
0.216883771436629 1
-0.713856371516229 0
-0.0584811436276388 1
-0.621790011411687 1
0.240017039777143 1
0.205876262342519 1
-0.273632150916248 1
-0.662391972402088 1
0.0777078837914474 1
-0.337402996918386 1
-0.112371300783861 1
0.326366987145251 1
-0.225245592521148 1
0.651690952346626 1
-0.518358906529941 1
-0.335183135265427 1
0.16249622419797 1
-0.0216513470828667 1
0.0725803865276626 1
0.0826258619523324 1
0.000298278770710619 1
-0.374908654239274 1
-0.346839569565138 1
0.00451355255418735 1
-0.517775105738867 1
0.00641177758441321 1
0.263896790553566 1
0.626355989671873 1
0.0909011121203826 1
0.104947983177901 1
-0.565568216723846 1
0.474852477088943 1
0.295619606805491 1
-0.0205469340679736 1
-0.253394801473178 1
0.284810919007806 1
0.322598467259656 1
-0.116004227143679 1
-0.212141442316306 1
-0.262226745090632 1
-0.355794740080392 1
-0.216362086553634 1
-0.0929837330095241 1
-0.0806367050841233 1
0.204168343218822 1
0.0990049842561494 1
-0.309743990871236 1
-0.0250087563749563 1
0.374949018872998 1
-0.0491978108250658 1
-0.0518932209348156 1
0.340387814682478 1
-0.144748316501307 1
-0.123345382314314 1
-0.287616258613217 1
0.294671036756371 1
0.031891782962755 1
-0.295943818551401 1
-0.54515690531393 1
-0.047867003603622 1
-0.359747006405522 1
-0.180952699246094 1
-0.246762121167632 1
-0.358199233631057 1
0.352292263064334 1
-0.0225497792347562 1
-0.143594938881027 1
-0.0441195231466438 1
0.128061151657862 1
0.313544382712028 1
0.266039490078721 1
-0.166151682190898 1
-0.385686450134816 1
-0.00950750795825077 1
-0.0657362689519932 1
0.236988966888359 1
0.209509240059492 1
0.0338712738065603 1
-0.0371176237227087 1
0.10550710482225 1
0.102500834804041 1
-0.555388278308391 1
0.209531752098021 1
0.900670825927964 0
0.3080098303213 1
0.252771921238038 1
-0.103468789373004 1
0.266882350619342 1
0.0127252033440168 1
-0.0801346757183721 1
-0.132790230823696 1
-0.112678737081792 1
-0.544199339934608 1
-0.825218984752082 0
0.46049046272888 1
0.181514526256837 1
0.218226586308729 1
-0.542502352069837 1
-0.41806609976279 1
-0.208966200241942 1
-0.0513184687753197 1
0.30963898590063 1
0.342193097592244 1
-0.384808471944974 1
-0.558602288573298 1
0.112240348980953 1
-0.413031961921955 1
-0.121078229677664 1
0.150180000774093 1
0.53680556720832 1
-0.448710692327178 1
0.353650256207971 1
0.404633210779548 1
-0.417061707990179 1
-0.0337308683907343 1
0.557966365176963 1
-0.19469744962124 1
-0.141301429451183 1
-0.173711744208566 1
0.388048113431598 1
-0.00528278709614609 1
0.065540665614059 1
-0.197806211357775 1
0.169958051550305 1
0.402466282729008 1
0.266438025239137 1
-0.111444100310176 1
-0.00261224553125833 1
0.506809697374365 1
0.259813553319422 1
0.254026991909053 1
0.0872163498959039 1
-0.609912125515745 1
0.538004795555527 1
0.0236518812759665 1
0.049499035047224 1
-0.395814374517961 1
-0.0435612866817885 1
0.424760576755518 1
0.367412687645707 1
0.295348064118357 1
-0.373302829981872 1
0.135425746394134 1
0.11661321344739 1
0.122643998291635 1
-0.73684413634891 1
0.17791383431146 1
-0.26038243924324 1
0.0297091358631799 1
0.269791826337373 1
-0.715010923001908 1
0.319047328123816 1
0.304399393880558 1
0.25065640744382 1
0.388463762024828 1
-0.0689453293026398 1
-0.302690118975376 1
0.00835632597611907 1
-0.000205868309888668 1
-0.15580598798138 1
-0.276911301490686 1
-0.084363803693055 1
1.11470606755848 0
0.0503375774534772 1
0.436852692375013 1
-0.114122825965382 1
-0.101786723644019 1
0.399425938580904 1
0.247061697902076 1
-0.0733510235176947 1
0.689828853395036 1
-0.0884738005957368 1
-0.0150914763657492 1
-0.481633395164904 1
0.267497500855634 1
0.387123352620809 1
-0.47082666925205 1
-0.171794723582113 1
-0.0500068422348135 1
-0.215563263002503 1
-0.20332059740642 1
-0.21858324005468 1
0.628875779795584 1
-0.118047169802364 1
0.024806968277111 1
0.200292520862699 1
-0.66041569584701 1
-0.336673666954344 1
0.055264696368202 1
0.0849302389405115 1
0.0483277438247368 1
0.109755833108844 1
0.384371343217992 1
0.389333364176874 1
-0.217541026475906 1
-0.282197518077308 1
-0.0173564976058892 1
0.0469975368718038 1
0.344150023216773 1
0.370654889492606 1
-0.137415884008055 1
-0.337711993237845 1
-0.0154922912582357 1
0.326912618546816 1
-0.226139877414323 1
0.260791776372803 1
0.215195979721823 1
-0.158465001195776 1
0.207743830377916 1
0.0522483507009412 1
0.0823569839081816 1
-0.172872901575708 1
-0.074688095993725 1
0.241416891781293 1
-0.232311612082129 1
0.100346114631715 1
0.228371851607627 1
0.136922700603298 1
0.194761898828014 1
-0.114338586303627 1
-0.0845048306409889 1
0.307419693441114 1
-0.430763311879213 1
0.267445681437572 1
0.0560258335049212 1
0.267753220833965 1
-0.715590994657111 1
0.256430744807935 1
0.323491585436666 1
0.712999282391824 1
-0.104568909319236 1
-0.198117271348474 1
0.307536948606605 1
-0.528596118713635 1
-0.01022121197895 1
-0.171811114407846 1
0.408484757385885 1
-0.0827312555568394 1
-0.140139312319164 1
0.0189850240203832 1
0.134474553306749 1
0.748887266241488 0
-0.162182197205456 1
0.192255093387531 1
0.528245682934315 1
-0.0300075459284226 1
0.503263451735706 1
-0.283461318145179 1
0.620695892898877 1
-0.0365476936142599 1
0.100524923080623 1
0.264072020825008 1
0.494675051480818 1
0.314594727340145 1
0.29089213009544 1
-0.617116407207454 1
0.377384970177041 1
0.152551947869335 1
0.335151220518096 1
0.464287444151694 1
0.612818016662125 1
-0.41078913032888 1
-0.394735172131452 1
0.0514427358250004 1
0.0480756489665605 1
-0.0789531621704284 1
-0.322778158923527 1
0.0625167836685953 1
0.422126031105716 1
-0.449121584116683 1
-0.762477871054084 0
-0.359001873604878 1
0.782250129151537 0
-0.320402696555481 1
0.251647208538965 1
-0.419418353501678 1
-0.317703621547593 1
0.341209018790563 1
-0.0327182567735772 1
-0.202378002391051 1
0.191809492757777 1
-0.446583017116004 1
0.0456018362157018 1
-0.122813466556588 1
-0.109213897358161 1
-0.155427506997654 1
0.0308136838399264 1
0.0943599452056562 1
-0.854634812564713 0
0.167652737656412 1
-0.00937752368968407 1
0.127985239685932 1
-0.0565801820129354 1
0.0256861995971706 1
-0.337408184306371 1
0.188414175183717 1
0.0083254208596787 1
-0.0113857134698829 1
-0.147375355490659 1
0.498700647232709 1
0.173945057819331 1
0.210937128275756 1
0.418661837648354 1
0.267874672559091 1
-0.175660163302339 1
-0.395521379856486 1
0.0472439868053013 1
-0.683267579143568 1
0.594654303975303 1
-0.201834855687709 1
0.117656431334726 1
-0.503653563389371 1
-0.166387861421514 1
0.768927200137463 0
-0.721208094048372 1
-0.280114815704525 1
0.458352510949253 1
0.224307243213882 1
-0.0940892977263506 1
0.42700371632561 1
0.266541983332077 1
-0.0878951486215356 1
-0.720319092570166 1
0.30525564147933 1
0.0265992368696386 1
0.191371168235012 1
0.698591670067582 1
-0.585105877311477 1
-0.675097226049196 1
-0.616839395042144 1
0.726805938499751 0
0.199728510731288 1
-0.188443879503918 1
-0.0240277764497948 1
-0.200597622798278 1
-0.152597137658207 1
-0.669434941133418 1
-0.0307463322396736 1
0.273125701810855 1
-0.448315788445828 1
0.00165739280788572 1
0.377062483342324 1
-0.118715218858612 1
-0.183168381262148 1
-0.316212805237048 1
0.310607785975841 1
-0.297518027830346 1
0.853398097490255 0
0.0942052319560462 1
-0.187479593145483 1
-0.113385129276385 1
-1.14153867755031 0
0.119260404462632 1
0.117006009203994 1
-0.0514533909712416 1
0.35078778577454 1
-0.106124290411375 1
0.0100701406533325 1
-0.329046060179797 1
-0.0170210702214071 1
0.382199430726198 1
-0.347723474236548 1
0.0886949844300097 1
-0.456928431400875 1
0.136326229546725 1
0.238895129471597 1
0.0453032147328365 1
0.00854326132211398 1
0.0301311863393556 1
-0.0860333418829446 1
0.114283831942695 1
-0.576174780249159 1
-0.106114899549121 1
0.46237424189081 1
-0.0109046674092267 1
0.126380489395891 1
-0.0846560967256179 1
0.0144506761008195 1
0.0480299677857348 1
0.445780402244986 1
0.0985547994508052 1
0.6286209972209 1
-0.103499541933669 1
0.11671945408751 1
-0.320318594973885 1
-0.791086524294562 0
-0.51239161131655 1
0.30016136489398 1
0.534857906629398 1
-0.0452730770796412 1
0.21000969176948 1
0.1499871568493 1
0.0075532014115391 1
-0.471964170411219 1
-0.124580555448197 1
-0.3438886174019 1
0.0114875293176931 1
-0.805699231422358 0
-0.162221026992852 1
0.181400960448152 1
-0.509015480062844 1
-0.0906375929484247 1
0.167612320796721 1
-0.22142962891738 1
-0.548924109662467 1
0.168015665784322 1
0.146909768491799 1
-0.173667542939074 1
-0.288244982372162 1
0.158028047711818 1
0.470453176570801 1
0.271649195580192 1
-0.428266860479865 1
0.106809180749604 1
0.248546462780662 1
0.173194588982284 1
-0.424217008255296 1
-0.584116274139399 1
0.270121708714684 1
0.0897598242828088 1
-0.0168600934275161 1
0.0283971811157422 1
-0.419769342166826 1
-0.0558956096233408 1
-0.0641178287159812 1
0.301533637400317 1
-0.632959554839089 1
-0.480304921818812 1
-0.607209528674194 1
-0.0338992533748732 1
-0.49692673356478 1
0.0116104544844702 1
0.183346718125926 1
0.371745584940011 1
0.507150918426015 1
0.164422133059072 1
0.157563929663894 1
0.111429848501612 1
0.288985559299773 1
0.406199726791615 1
0.123761823218015 1
-0.0592349509371985 1
0.717775337729623 1
0.272394650358869 1
-0.296644863805246 1
0.12978521132869 1
-0.424590545759067 1
0.107011298184935 1
-0.460936746031224 1
-0.187720612117323 1
-0.0304746371610427 1
-0.448050038867761 1
0.379895727952254 1
0.822785341775842 0
0.148728089836882 1
0.302756380905699 1
-0.065657024351063 1
0.526699167911627 1
-0.536228634480073 1
-0.0310496274391589 1
-0.756377967091436 1
-0.152276910481225 1
-0.267788549782667 1
-0.147680596312305 1
0.53984688870041 1
-0.0649088108357616 1
-0.528316067817838 1
-0.255665444419282 1
-0.0524916478770736 1
0.677672265091987 1
0.0648495608152826 1
0.692596898578228 1
0.127093854997129 1
-0.176825460063818 1
0.123576335837554 1
-0.308133433164322 1
-0.090670995247095 1
-0.250629754670129 1
-0.23347470517218 1
-0.160689004639642 1
0.140958267740077 1
0.0545781489290115 1
0.657025657768802 1
0.292435001011165 1
0.407193905773522 1
0.700589870819629 1
0.0921764141010469 1
0.397865051657429 1
-0.34396647766936 1
-0.359973712332869 1
0.628779234813915 1
-0.548799661771476 1
-0.00916152487102201 1
-0.173092638672569 1
0.0949626540740766 1
-0.0846383769407402 1
-0.411153710884648 1
0.0768295136569294 1
0.138967501468853 1
0.152154469549183 1
-0.158098440385866 1
-0.208806417090434 1
0.450883210205686 1
-0.176334575754597 1
-0.00141032210175918 1
-0.455657095735565 1
-0.209882512560565 1
-0.459784015655167 1
0.793043745640777 0
-0.3040877352691 1
0.1020112220551 1
-0.00324532470123835 1
-0.105705437468141 1
0.352674274183542 1
0.316955356781403 1
0.768103117801003 0
-0.484754820457807 1
-0.650192587247523 1
0.031329350313882 1
-0.159401645217106 1
-0.119828246166917 1
0.222074275148766 1
0.219296008611491 1
0.474382630172817 1
0.178898337292339 1
-0.408809228134956 1
-0.143474949268854 1
0.0634690401235655 1
0.464197807831547 1
-0.219905013040024 1
0.294505173711303 1
0.0816640231741002 1
0.096369792713931 1
-0.10188937100086 1
0.0210957253458342 1
-0.307077875619532 1
-0.6650074420581 1
0.213488773118311 1
-0.135150335829508 1
-0.066527831999156 1
0.023334124873254 1
0.234766452435077 1
0.065382774967605 1
0.0331915910506084 1
0.0470624844825342 1
-0.125060683502509 1
-0.162634011722117 1
0.205951774828665 1
0.668859019309836 1
0.298569882567378 1
0.129613238575319 1
0.298486407471831 1
0.092346567528338 1
-0.30926440390696 1
-0.270786858507119 1
0.0649791620909547 1
-0.445977673397343 1
0.348030677784749 1
0.31307759719915 1
-0.132458763663644 1
-0.406142994560531 1
-0.403052570113202 1
0.082483577006068 1
-0.210654761737742 1
-0.0241326895958432 1
0.252713714019516 1
-0.703413622362397 1
-0.281552810342654 1
-0.373283329908105 1
0.460573656215152 1
0.238732225769731 1
0.238436246496836 1
0.0934319260524226 1
-0.114265378519179 1
-0.27552778878957 1
0.0908903933728804 1
0.0909861160792567 1
0.358109893156355 1
-0.176293796887812 1
-0.0754007234775441 1
-0.076236144194468 1
-0.334565887688249 1
-0.430018840035367 1
-0.0210496453537471 1
-0.553314176853057 1
0.359173950700893 1
-0.0513313719047993 1
0.139860049710587 1
0.519793756768544 1
0.129081492271134 1
-0.346142792657645 1
0.267798311854341 1
0.601673883101439 1
-0.0203141735020592 1
-0.156702199207256 1
-0.184262536370086 1
-0.0167633517403599 1
0.12388032845349 1
0.0226318337813774 1
0.0179937626695875 1
-0.638564120606093 1
-0.0441647679728168 1
-0.0684290403377829 1
-0.216887118015788 1
-0.290581469115578 1
-0.00251408977050058 1
-0.121036831244804 1
-0.230965487194127 1
0.0947119718958475 1
-0.85156163922535 0
0.0702568159180527 1
-0.131803059544463 1
0.276840215233981 1
0.386838521252701 1
-0.113028364832819 1
-0.348795918663657 1
0.471421736406469 1
-0.687137290227874 1
-0.475022029367189 1
0.451695469365762 1
-0.0349749439714404 1
0.40424246062798 1
0.316821736080733 1
-0.378641000696924 1
0.202596374020538 1
0.350778853001593 1
-0.252590673753411 1
0.119857607478156 1
0.0457276738002588 1
-0.00541890898747811 1
-0.017665544220815 1
0.053190950142365 1
-0.368065818038895 1
-0.157594741355187 1
0.101305618955573 1
-0.171012195191811 1
-0.0494853014731931 1
0.162835163117983 1
0.258997253846749 1
-0.27445277382004 1
-0.266380161732415 1
-0.268577913617263 1
0.480024304967204 1
0.375098443514464 1
0.438885700704543 1
0.0542415139122946 1
0.189921712409242 1
0.191982693691479 1
0.020310393309762 1
0.135147052812994 1
0.221821711055332 1
-0.186179780865076 1
-0.166716742441036 1
0.107317963987192 1
0.392055610778771 1
-0.0673164176696431 1
0.0681313022944198 1
0.268933514810429 1
0.0916215491100096 1
-0.546873943546482 1
0.31769230871175 1
-0.0824955737481098 1
0.138860099080894 1
0.126758751770589 1
-0.0463861694515699 1
0.110148114931527 1
0.492675903565352 1
-0.562563114647744 1
0.174456824866724 1
0.156270222438803 1
0.0454699219286866 1
0.404730741974132 1
0.123089630646572 1
-0.543195640134341 1
0.0570450345021651 1
0.0425693606308649 1
0.0147851421545679 1
-0.650932075501988 1
-0.090762902494436 1
0.540863321732964 1
-0.109152080407201 1
0.128602876607557 1
-0.245200604042443 1
-0.0780715447386555 1
0.345332572782764 1
-0.151614761523024 1
-0.330011705017404 1
0.0732552185831184 1
-0.0437633320432618 1
-0.37300615992208 1
0.517601034179452 1
0.171578063783124 1
0.0179938407317626 1
-0.398104052560167 1
0.0977405171365401 1
0.334875107695268 1
-0.26094933870662 1
0.320069940401988 1
-0.771262037969235 0
-0.228200443729751 1
0.140844830251143 1
-0.082752230847851 1
0.217789874721635 1
0.214075993532185 1
0.317425275765711 1
0.0551714830377315 1
-0.392280148713956 1
-0.449196841480829 1
-0.0528946529701504 1
-0.0888807830030349 1
0.555273871463002 1
0.347450723805687 1
0.500180503723485 1
-0.851699993161727 0
-0.419031665810425 1
0.254425675037665 1
-0.126465588394032 1
0.0036081085670794 1
-0.0258470708015008 1
0.215812811254197 1
0.234617632618993 1
0.210788066608927 1
0.516810833546156 1
0.0956046218782938 1
-0.0922765967578596 1
-0.110531394059094 1
-0.213462532337866 1
0.14078639278051 1
-1.09287079336156 0
-0.132263602025966 1
0.341341284222497 1
-0.486489606741422 1
-0.263035623570893 1
-0.503963053653726 1
-0.111709967285127 1
0.354767336454389 1
0.145936430100446 1
-0.389221642657239 1
0.263890100893014 1
-0.447300272017133 1
-0.0247229169979116 1
-0.22778511288698 1
0.137029322273731 1
0.1273479151559 1
-0.206943828445687 1
-0.330877743961662 1
-0.411899365936873 1
-0.332249088316819 1
0.0600605128529047 1
-0.0116738056862181 1
0.518885754661682 1
0.431290573200006 1
-0.345051539330378 1
0.431937490360373 1
0.596404113888829 1
-0.224280839878817 1
-0.561909816884133 1
-0.10121620043845 1
0.331314599019751 1
-0.332878588727786 1
-0.185879803555768 1
0.667055413341474 1
0.0771494231514267 1
-0.215851251581254 1
0.196578814246638 1
-0.142742870828373 1
-0.20267864681794 1
0.0524340872920273 1
0.199613848123517 1
0.290304033368366 1
0.167479536406213 1
-0.243569033743183 1
-0.0877915038263831 1
0.358589768932024 1
-0.0742158271140566 1
-0.330235304188385 1
0.0559022086377369 1
0.0295574216152543 1
-0.25881746769733 1
0.317992935973179 1
-0.0956378600435976 1
0.158007541471498 1
-0.183469858654801 1
0.00390742020776567 1
-0.238114080756143 1
0.487946766139685 1
0.201497025457774 1
-0.0927985258418234 1
0.0258731296136159 1
0.0533460415926462 1
0.0177161469150025 1
-0.181119641640271 1
-0.375990273644264 1
-0.660985260444911 1
0.304444839458623 1
-0.514962775267404 1
0.418108730967435 1
-0.153439279899321 1
-0.0441138680912116 1
-0.161720810979338 1
0.204775829340879 1
0.0400455312632161 1
0.252887745149043 1
0.0391292934245128 1
0.166462281554215 1
-2.96802587627445e-05 1
0.275921609039279 1
0.428045462879388 1
-0.177272440049608 1
0.192797690933409 1
0.448763689506231 1
-0.612108923467591 1
-0.396279473790816 1
-0.138711989987263 1
-0.0609001471204553 1
0.664213106149396 1
0.0299601975062724 1
-0.249454369398102 1
0.606132839332416 1
0.00751313749570022 1
0.327365041642624 1
0.328634628466684 1
-0.0371787260401743 1
-0.354944365722993 1
-0.0710927145213917 1
-0.343931457453004 1
-0.25027638220571 1
0.0639778004494738 1
0.316492921269881 1
0.352434519558737 1
0.847699030624679 0
0.171622502539037 1
0.146877478043744 1
-0.289664242376831 1
0.540683567450018 1
-0.0981339017786575 1
0.0392602958962183 1
-0.0995809175132225 1
-0.501108431303612 1
0.423983756284469 1
-0.363552743528601 1
0.0328231700320154 1
-0.456419089434976 1
-0.610123568004262 1
0.33135997393195 1
0.292953961125475 1
0.0193874555603206 1
-0.195394513963515 1
0.15436921953448 1
0.570137615532976 1
0.148388735550762 1
0.2289258961264 1
0.173355783037788 1
0.147131280836703 1
-0.173460603599439 1
-0.397086448965739 1
0.0168420199721312 1
-0.212883815605178 1
0.412021175916438 1
-0.2841455882901 1
-0.391773985819281 1
-0.302577638390094 1
-0.29014963402962 1
0.0927590695852574 1
0.393101361652539 1
-0.00216301287666791 1
0.402129877389403 1
-0.372242717253808 1
-0.463149786905298 1
0.338042684315207 1
0.440868597195361 1
-0.451945378959205 1
0.334510575259383 1
0.0504841702385607 1
0.55643980732996 1
0.191191598796797 1
0.409575682896847 1
-0.358649441106292 1
-0.302576995227151 1
0.590770520565588 1
-0.121559335171998 1
0.0451839671755652 1
-0.0967616301851334 1
0.367444781814834 1
0.200296198906871 1
-0.281704310970934 1
-0.221683874506242 1
-0.662700660502507 1
0.0355361030380173 1
0.0198734289742339 1
0.340691931018941 1
0.043030669645269 1
-0.257320632410071 1
0.890915015564334 0
0.0588707046397628 1
-0.117349190038455 1
-0.128187675218936 1
-0.246735137840468 1
-0.395538279109381 1
-0.0388832910937864 1
0.242332147901987 1
0.00642996347215315 1
0.0525564625534554 1
0.0977334360842183 1
-0.27711863757414 1
-0.197292753625225 1
0.11430739050568 1
-0.51616703409264 1
0.362618246550214 1
0.219433090118784 1
-0.248887794084087 1
0.201855197789219 1
-0.185572805043461 1
-0.00464046962123765 1
0.025520747720834 1
-0.058150295690708 1
0.231790323359088 1
-0.0349225702199878 1
0.553329681180793 1
0.248090042343636 1
0.581758739016121 1
0.148470914590812 1
-0.150142638123575 1
-0.108097287514717 1
0.0652426859929219 1
-0.600514193817836 1
-0.183147976561112 1
0.524278585403502 1
-0.0828537268842613 1
0.303285171248455 1
-0.197313271835245 1
0.164169339205153 1
-0.108444094513404 1
-0.843443140817313 0
0.377621780009577 1
0.161459834356917 1
0.388875021579855 1
-0.585900454442347 1
0.765953775936488 0
-0.34466780470679 1
-0.383307457438601 1
0.30311495779684 1
-0.642130415055796 1
0.272690179205462 1
-0.238897507520301 1
-0.459688817816959 1
0.139435988430611 1
-0.177505446835149 1
0.210857838614137 1
-0.129715392145353 1
-0.139947035644283 1
-0.0306859726632352 1
0.499953771419658 1
0.102070544627143 1
0.451995935399012 1
0.420562562094366 1
0.0934617456344006 1
-0.21530084826048 1
0.188998465361296 1
0.249893650110087 1
0.175579119858853 1
-0.100430652665564 1
-0.0286152501435462 1
-0.00652561431706429 1
0.234021695558303 1
-0.0935682357484177 1
0.483502070438723 1
-0.697710245343895 1
-0.0654189540248404 1
0.080613181745465 1
0.0596891737400999 1
0.782250559012164 0
-0.173765771425788 1
-0.0548085686258024 1
0.0170410132649649 1
-0.32514273646746 1
-0.043387595265144 1
0.0266148469829815 1
0.117957982198464 1
0.129078913324451 1
-0.380802543837269 1
0.243940972908866 1
0.246190977788416 1
0.174350283180378 1
0.208085417198375 1
-0.113484926595657 1
-0.361784234777695 1
0.45275832069228 1
0.168546477766932 1
-0.0181709896206396 1
-0.539206785797335 1
-0.0403980860079623 1
-0.309289397677597 1
0.193585073819167 1
0.626336134027835 1
0.0497710713181786 1
0.348639317866673 1
0.853749931732847 0
-0.208067248073032 1
-0.254890405538972 1
0.27070281890282 1
-0.568804125664909 1
0.303066398419198 1
0.145904569711109 1
-0.1013409721545 1
0.480027090729095 1
-0.342641415168992 1
0.0198455544454126 1
-0.22226500752271 1
-0.173791436081569 1
0.46762849135153 1
0.13721772553509 1
-0.0649816415498618 1
0.172509510123594 1
0.373062927388004 1
0.0100789673457647 1
-0.17912437400808 1
0.424352749465827 1
-0.346281431075331 1
0.146634695690335 1
0.124575971636591 1
-0.0175700169290078 1
0.279219790534605 1
-0.0307497026574259 1
-0.297185063487354 1
0.201376355574984 1
0.0580810075609784 1
0.0360515034689853 1
-0.424194689692296 1
-0.352108851179548 1
-0.381250346184954 1
-0.118493046860934 1
-0.513570142070906 1
-0.216977894108291 1
0.282105859224393 1
0.0984369931485784 1
-0.00489308369762646 1
0.745213205346873 1
-0.257664632888461 1
0.10060084164692 1
-0.119412251764473 1
0.220767652241889 1
0.474474903483753 1
-0.0659053523160476 1
0.446214443696366 1
-0.218539405427465 1
-0.176587557600625 1
-0.169980979531829 1
-0.754489214421475 0
0.0999841536360401 1
-0.0285810180183683 1
0.45529144268857 1
-0.139330252793622 1
-0.0357971764503429 1
-0.302471388544577 1
-0.422613601526896 1
-0.111256756440682 1
0.461500992069054 1
-0.198225912630213 1
0.0645073101570614 1
-0.131644441877102 1
0.243023716185144 1
0.767772946592275 0
0.175402276827749 1
0.718086135917514 0
0.0155352748843995 1
0.364996728082122 1
0.0402940610148495 1
0.674114980674284 1
-0.287999607731708 1
0.470433601366088 1
0.324914661703926 1
0.287824602531147 1
0.10476128195978 1
0.145679345805881 1
0.358654683770493 1
-0.329179384524347 1
0.0308818410034545 1
0.108872696599291 1
0.0194824681336657 1
-0.0103971484469798 1
0.038015958154919 1
0.124459303737093 1
0.144129893560694 1
-0.0491340731811028 1
-0.172688160322226 1
-0.283995652821704 1
-0.297423312195909 1
-0.0145146325623118 1
0.0836224587897378 1
-0.524877360933469 1
-0.309585662516577 1
-0.509527017351668 1
-0.557693479823769 1
-0.261754633204107 1
0.234165394388501 1
-0.0727718985408805 1
-0.180355254171852 1
-0.219513199862274 1
-0.360365295583394 1
-0.272181912966029 1
0.257452055081162 1
0.477194811067627 1
-0.128156072812808 1
-0.229150151756359 1
-0.409895964690678 1
-0.216457997889763 1
0.405361719952215 1
0.235623400771415 1
-0.0898418545496597 1
-0.252002798730548 1
0.472126052242358 1
0.335468832298607 1
-0.0447952177055177 1
0.445594857083167 1
-0.186422300431934 1
-0.0358636789596841 1
-0.0690307207823618 1
-0.249886588799517 1
-0.0553030381112415 1
0.118759778734085 1
-0.289737971531068 1
-0.425787217464906 1
-0.420280808865112 1
-0.109404190162786 1
-0.467505758314975 1
0.025092242607247 1
-0.330483187943194 1
-0.580136204026959 1
-0.0420608240433081 1
-0.0192575212173711 1
0.244784148413671 1
0.0183106996700503 1
-0.174612775196465 1
-0.133683859326371 1
-0.22936391420879 1
-0.242401238858969 1
0.152326823795107 1
0.172936443066778 1
0.147696652657172 1
0.473203616689047 1
-0.0570749638919407 1
0.0231438676921505 1
0.329278561043764 1
0.347920794176965 1
0.059439776230811 1
0.0588257465528121 1
0.295495367694512 1
0.311694584807977 1
0.237164727384973 1
0.476596331808431 1
-0.110461980651894 1
-0.243728160415944 1
-0.0175155718180315 1
0.086650320219987 1
-0.0290401703939949 1
0.401096790145549 1
-0.397096741385992 1
0.306483859903279 1
0.226159723601319 1
0.301803808823423 1
0.0645305387920425 1
-0.523094355933919 1
-0.085975969071488 1
-0.221822370316685 1
0.254270063429994 1
-0.0319957703294255 1
0.350216647195421 1
0.254648136340094 1
0.353342665442876 1
-0.121816691984193 1
-0.703419024823844 0
0.321421965284297 1
0.492212068094985 1
0.618240486884139 1
-0.257892128931956 1
0.403030315056486 1
0.357286298934049 1
0.458481033702398 1
-0.355196072464029 1
-0.153903606095325 1
0.365341277715217 1
-0.709410156935439 1
0.0107439713277436 1
0.653454184539478 1
0.0185175563286162 1
0.400601675329909 1
0.692414210798636 1
0.456038552448524 1
-0.345743018962076 1
-0.328083605124655 1
-0.130433558879927 1
-0.177939750935124 1
0.355456357015632 1
-0.289415250180326 1
0.0501088503010724 1
0.242403450209055 1
-0.44251267660095 1
0.414722128139771 1
-0.24609215457603 1
-0.258991818706872 1
-0.122875323079168 1
-0.32053805645169 1
0.289361664342503 1
-0.00312972953571283 1
-0.102839056191297 1
0.606968239701948 1
-0.119668952151787 1
-0.172875934717293 1
-0.303299977531707 1
0.478307738078136 1
0.0038297908025231 1
0.395145476567697 1
-0.0517718513902062 1
-0.482503225408544 1
0.316761497688671 1
0.162614736358667 1
-0.237743768389728 1
-0.444726569704475 1
0.248656505138843 1
-0.58342752175283 1
-0.782071853162269 0
-0.280377798853758 1
0.207267773195724 1
0.0710908350178822 1
-0.126409961045178 1
-0.295981412467014 1
0.524215252054227 1
0.220664070603336 1
0.254359425863669 1
0.153521532320574 1
0.0450969453816953 1
0.486686963175098 1
-0.160884306023708 1
0.424750749020352 1
0.448219583952426 1
-0.00710482615721888 1
-0.0316656032431376 1
-0.129442761222559 1
0.496729415074647 1
-0.0522768696929716 1
0.223351961444277 1
-0.0112981778932857 1
0.260410203664997 1
0.691741616824452 1
-0.0436830538566798 1
-0.301650872645362 1
0.126482444081699 1
0.18474445249961 1
0.255936314849116 1
0.468563988055812 1
-0.242188837363378 1
0.405716195084797 1
-0.269450548161812 1
-0.366472698569027 1
0.040297161744813 1
0.370292898511729 1
0.115442569680577 1
-0.44149188276961 1
0.0028380026737256 1
0.260244852119264 1
0.227821630271678 1
0.124040301330995 1
-0.123133959849452 1
-0.383320407129895 1
0.142304370237912 1
-0.202905745437918 1
-0.363814027906855 1
-0.823874884235394 0
0.296709056933725 1
-0.297847367154329 1
0.417576985173682 1
0.126926477907198 1
0.584819195179003 1
-0.307638401305457 1
-0.0022341378620046 1
-0.00986476541443504 1
0.0579443731707359 1
-0.542022391063567 1
-0.238235347708734 1
0.400363805609644 1
0.125407732193287 1
0.0522338499479965 1
-0.411194034526514 1
-0.123799767804468 1
0.807360564111436 1
0.600451684085203 1
0.0187976368946175 1
0.200448482674682 1
-0.0233410336492482 1
0.137124616803404 1
0.273549635900414 1
0.116835167576629 1
-0.186778313308777 1
0.100120260953913 1
-0.330870820802158 1
-0.118935884210152 1
-0.0149381721131107 1
-0.0959535180778929 1
-0.375446722165657 1
-0.149818054062774 1
0.184293831282707 1
0.123228860629217 1
-0.555922187419865 1
0.0450420333255298 1
0.339001243294885 1
0.242095202529579 1
-0.0233868366875143 1
-0.429278799479587 1
-0.250389700507765 1
-0.130181377674934 1
-0.0866080561885065 1
-0.423951034642106 1
0.0311306339091733 1
0.718883686504409 1
-0.0571859542569066 1
-0.554793745694598 1
0.294204959939174 1
0.0727181105638398 1
0.183273630181573 1
-0.265262300742112 1
0.444767010084688 1
-0.0697518638942908 1
0.180644461783017 1
-0.246952323721238 1
-0.341487708824158 1
-0.00499305678724325 1
0.333525642930295 1
-0.0593603741866644 1
-0.116361836953961 1
0.801534468745634 0
0.219235912580972 1
-0.0359361672196849 1
-0.19077837657897 1
-0.203277781155421 1
-0.245580020550775 1
-0.382406976846359 1
0.0568677295334061 1
-0.053507019909698 1
0.243815002626189 1
-0.249523277558272 1
0.177755959560832 1
-0.350639168441168 1
-0.433611274626324 1
0.000824821734036682 1
0.325914715175636 1
-0.275049868966546 1
-0.22818109939252 1
0.114068002122425 1
0.277657454074409 1
0.280914833278762 1
0.0534921897966805 1
0.591811100446247 1
0.556776508751914 1
-0.617874772999208 1
-0.229166596972041 1
0.294719129624739 1
0.077371832131342 1
0.724759262015639 0
-0.135900439951296 1
0.246946839238227 1
-0.300993850418604 1
-0.472761858934338 1
-0.260500085195729 1
0.157188868578391 1
0.112476410688486 1
-0.198352875853878 1
-0.213391288154934 1
-0.495100571442379 1
0.355289803898888 1
-0.682752935656343 1
-0.316423883791711 1
0.265981055492518 1
0.52429571398568 1
0.199149306704645 1
-0.643722971322422 1
0.705634993716408 1
-0.138506225783029 1
0.0585435011500968 1
-0.0369008212552134 1
0.432852279336644 1
-0.00403944147115456 1
-0.619601422240688 1
-0.275885418293076 1
-0.458620307164847 1
0.388973792591751 1
0.0832435281474685 1
0.0211307909357241 1
0.183128471612872 1
0.408739278141198 1
-0.158131172090662 1
0.155073492420209 1
0.214812211243011 1
0.314251068551789 1
-0.59284500141373 1
0.166209606971261 1
0.0507011953386627 1
-0.367561354255918 1
0.0458080005450907 1
0.449302708460356 1
-0.00202042277186121 1
0.0773352979055925 1
0.64382663085206 1
0.144143579145574 1
-0.231599916238281 1
-0.95680651732012 0
-0.277629965817839 1
0.339416305983479 1
-0.167619510883758 1
0.539329202879748 1
0.207508075244463 1
-0.280117373268068 1
0.233198282516555 1
0.329426404906142 1
0.572975445858991 1
-0.14690869920411 1
-0.249648821518165 1
-0.457651711166775 1
0.112855927746061 1
-0.498114741457923 1
-0.0622747206807674 1
-0.0423450795498945 1
-0.122985755523403 1
-0.105952698370154 1
0.0985678497446291 1
-0.155916935745634 1
-0.388439606348506 1
0.399293281999919 1
-0.124640523453889 1
0.152097161295715 1
-0.239872383832768 1
-0.423395627478007 1
0.454496111665599 1
0.121931343573209 1
-0.482903827140936 1
-0.36621997508631 1
0.385921034943183 1
0.47156550593237 1
-0.0569802183760233 1
0.154851029967215 1
-0.425729965042663 1
0.217217852230575 1
0.350965668017772 1
0.262804053583585 1
0.0404468934641098 1
0.741063474592481 0
-0.519861397357151 1
0.090375044520884 1
0.0345305452538763 1
-0.208991509482993 1
-0.161243466676227 1
-0.174935208391788 1
-0.178477277710608 1
-0.174163620311207 1
0.209537932210452 1
-0.759352648213727 0
-0.243948778648863 1
-0.057109244946133 1
-0.188267973486252 1
-0.453848551560633 1
0.0259250685699024 1
0.10230539818615 1
0.456058260120719 1
0.220478488375228 1
-0.358304517046235 1
-0.188701530756653 1
-0.334836376592259 1
-0.183176097025861 1
0.665019472469904 1
-0.0041349124527104 1
0.412818136205981 1
-0.40507628927158 1
-0.420351196133654 1
0.180183999409415 1
-0.316386030675214 1
0.290285705215733 1
-0.0470350263696816 1
-0.0949497729448851 1
0.19562771957289 1
0.172583671694679 1
-0.394985595692479 1
-0.236665750290246 1
-0.221936290584405 1
0.0108548359699932 1
-0.0564050988001211 1
0.103675114217133 1
-0.406301324996755 1
-0.290820150036518 1
-0.24870952502128 1
-0.0530635108052278 1
0.305818927848929 1
0.0374744673178812 1
0.0734567524553627 1
-0.12346067217353 1
-0.339721462792636 1
0.0453583135469141 1
-0.307072349608552 1
0.138814141049195 1
-0.558868193519604 1
-0.426999251429526 1
-0.115912073495564 1
0.131587281226944 1
-0.153101525642446 1
0.00218968632725389 1
0.848567436865497 0
-0.324153077576147 1
-0.0603601420544409 1
0.235506069901871 1
0.126550159334826 1
0.594913654723372 1
-0.0808742996940614 1
-0.203718917016555 1
-0.217523390394142 1
-0.0927036957112846 1
0.379351769779803 1
0.525726768215835 1
-0.0720345513712582 1
0.120495827324912 1
-0.0241083122851851 1
0.714886672573785 1
0.638824104232511 1
-0.448224054853189 1
-0.504306396982439 1
0.0668040120887612 1
-0.347264642236807 1
0.100946780530571 1
-0.167241470556866 1
0.0733022173833599 1
-0.457951271413229 1
-0.159654203887859 1
-0.132809783010117 1
0.100206168503384 1
0.347498557549074 1
-0.0578301902692811 1
-0.377495133278478 1
0.528744313807263 1
0.062502459491755 1
0.0380434501269726 1
-0.124302194945989 1
0.296193171836302 1
-0.498423302927992 1
-0.132794313159295 1
-0.693315537623247 1
0.799944983335074 0
-0.275906412337873 1
0.238851860530041 1
-0.0361428990094078 1
0.0644088560440593 1
0.043503880549355 1
0.0692559833961607 1
0.0716955675041363 1
0.524599267403579 1
0.376106881030281 1
0.0242021335910466 1
0.372616249882001 1
-0.120260551661017 1
0.15925208703153 1
-0.204323840237157 1
-0.0663883762781921 1
0.287981984334118 1
-0.0335303543351276 1
0.00677468698127875 1
0.190638003573991 1
-0.0981898761879802 1
0.0463271958038406 1
0.0543353326208854 1
0.437014244001163 1
0.19795964350428 1
-0.144554380919986 1
-0.0339688390034007 1
-0.417960201140849 1
0.174467879588543 1
0.535720390395114 1
-0.124785471009433 1
-0.0768930380310071 1
-0.259607062596803 1
-0.0729732150054621 1
-0.129276144631257 1
0.0656103415619633 1
-0.253685381335172 1
0.138772767769486 1
0.100581447965765 1
-0.0111267104921721 1
-0.221380587611053 1
-0.217877800349629 1
0.0590551842753606 1
-0.276331709911687 1
-0.717288609304692 1
0.106786687752341 1
-0.177238835591448 1
-0.0445347259757401 1
0.416349638458305 1
-0.232062186301517 1
0.124707329240451 1
-0.373395859469587 1
0.217211096417273 1
0.63253873565476 1
0.0644774110799911 1
-0.040010460264574 1
0.259234287474361 1
-0.421952213448758 1
-0.101042002454204 1
-0.20397435218746 1
0.0475035108016486 1
0.130940327139643 1
-0.403809543351635 1
0.225660540120999 1
-0.28703768572167 1
-0.40502689975733 1
0.198350915576304 1
-0.346193508425298 1
0.226487138554135 1
-0.365849772483711 1
-0.0566494479948007 1
0.0249357450969346 1
0.287145893527072 1
0.590033987781346 1
0.220137022675447 1
-0.071112814424036 1
-0.100702701559475 1
-0.29617866943722 1
-0.0105812670537263 1
-0.0790641896976118 1
0.227808535273476 1
-0.0365817918782162 1
-0.248152656027338 1
-0.305781168534837 1
-0.116730691795864 1
-0.43052706370809 1
0.288496673676574 1
0.248262380040075 1
0.181296950344045 1
0.0100164860081492 1
-0.0448297559092698 1
-0.161986509170083 1
0.299158744487472 1
-0.204181775805819 1
0.0254852230303912 1
0.379959956691499 1
0.236217827239853 1
-0.199900858975579 1
-0.479123583461409 1
0.258928625596634 1
0.307823434209267 1
-0.00699376263235896 1
0.0810952652282808 1
-0.202719951144836 1
0.456643474346983 1
-0.0308927552589674 1
-0.302071859891586 1
-0.0403111757562222 1
-0.168166578939177 1
-0.269697257600024 1
0.651632631258686 1
0.231588520600133 1
0.278286578460128 1
-0.113982170348849 1
-0.150692008329888 1
-0.129998693245784 1
0.331862611763034 1
0.0929642722218285 1
0.16578791741743 1
-0.145358122697811 1
-0.259194724480022 1
0.379827851113086 1
-0.327247422144321 1
-0.430644433729224 1
-0.330196396909374 1
-0.239115151033462 1
0.260306860049137 1
-0.0668365011315083 1
-0.499497824455979 1
0.0113572738981276 1
0.17332744628618 1
-0.093049664179681 1
-0.477111140619803 1
0.0209503302299784 1
0.0776075082099343 1
-0.173048756178002 1
-0.465556325852143 1
-0.409084066689381 1
0.208582104114899 1
-0.611639235146534 1
-0.0750295210878442 1
0.0499527759216076 1
-0.21053083169737 1
0.108253100109401 1
0.0621503653477545 1
0.112321149775916 1
-0.0681642296405341 1
0.398643570658486 1
-0.524601154472938 1
-0.132406091726418 1
-0.234103002483915 1
-0.0498803576724312 1
-0.0630768114529724 1
0.0910398513742907 1
0.468063446336144 1
0.0385763555391537 1
0.377492130849264 1
0.0516389702973825 1
0.110249464471594 1
0.266957434183943 1
-0.239210686828874 1
0.204055362326851 1
0.01373151862541 1
-0.74615979756339 0
-0.297689344330983 1
-0.49116700442876 1
0.397277885859858 1
0.100476445001346 1
0.0317857048991903 1
-0.0504260661622241 1
0.102691896219423 1
0.0286920815279475 1
0.102144312703027 1
0.53351585416777 1
0.275928184170259 1
0.201130151054454 1
-0.419291276638173 1
-0.0624655812932548 1
-0.576583753527516 1
-0.0808535133534738 1
-0.234511528179145 1
0.478264210251529 1
-0.0340904114883291 1
0.828039908262637 0
-0.15921997299928 1
-0.770738567761955 0
0.395935385982569 1
-0.422033226754164 1
-0.214387546118418 1
-0.114667135505341 1
0.371716529295938 1
-0.427234900323478 1
-0.191999443468155 1
0.226323528084371 1
0.367746507104693 1
0.198896886360524 1
-0.295265104316713 1
0.259747554298899 1
0.18468658644299 1
0.00619835431580272 1
0.245848863333082 1
-0.126101095966849 1
-0.248820504929956 1
0.232542853936062 1
0.159477248820931 1
0.551074524573827 1
-0.026063782501521 1
0.390827668597988 1
-0.250281279434099 1
-0.53761096654706 1
-0.244845264650527 1
0.173550736300873 1
0.308134167866128 1
-0.124327894943793 1
0.477534284161449 1
-0.028239897656292 1
-0.154402569966721 1
-0.175741916365572 1
0.181029554498876 1
-0.0407790559095129 1
0.180840433303536 1
0.466647518359248 1
0.257285073539652 1
-0.244528556367819 1
-0.163111592591542 1
0.132276852987852 1
0.319224422873232 1
-0.105809661514314 1
0.0827103649653804 1
-0.407291761439291 1
0.201585145560092 1
-0.12640388635006 1
0.63975319043875 1
0.174087378549268 1
0.217142832289381 1
-0.0220918702311623 1
-0.200739249814539 1
0.266599866679919 1
0.242643801691462 1
0.128848355220566 1
-0.258292505925185 1
-0.135693387785016 1
0.10555933884529 1
0.194860394437939 1
-0.422482665797123 1
-0.0220758797506631 1
-0.374423908460651 1
-0.134528743363549 1
-0.434762710998759 1
0.105250715037093 1
0.00795291307367128 1
-0.78161730790235 0
0.00470350924621013 1
-0.814150041470746 0
-0.154685221521578 1
-0.274899628248601 1
0.023472564866994 1
-0.0987578501892411 1
0.0721083612677067 1
0.345638543516131 1
-0.00794066725860369 1
-0.0501855498415964 1
-0.0675695161967412 1
0.0219538765910105 1
0.0540299068879544 1
0.559277375000831 1
0.0887065243948472 1
0.0203940100553087 1
-0.057684974130733 1
0.0205526894990438 1
0.0667270707531824 1
0.16486073320825 1
-0.429196792370689 1
-0.699866652433441 1
-0.0146888689083437 1
-0.14635567798932 1
-0.238404266769482 1
0.0783230394802704 1
-0.589574370171057 1
-0.231151175319517 1
0.0557168194884435 1
-0.211010775294662 1
-0.0725351463922147 1
-0.217867789175558 1
0.470246602858479 1
-0.0723160756428716 1
0.151936898811611 1
-0.591727975649434 1
-0.0157434722629092 1
0.62894107686853 1
0.0394076219165144 1
0.189628733595982 1
-0.233091548607625 1
0.0209556686250508 1
0.646059717289355 1
-0.0377907093425226 1
0.270844760538 1
0.0982961166257352 1
-0.160819232383449 1
0.213970627747316 1
0.751510180775182 0
0.0178726343898074 1
-0.128444354623904 1
-0.0979777736099571 1
-0.428094246321277 1
0.349898793909018 1
0.178152648273265 1
0.131865777724319 1
-0.631539228744858 1
0.120402231885781 1
-0.345664319633716 1
0.132436929342297 1
-0.671296994722473 1
0.178431786938659 1
0.0416095775561703 1
-0.271225305964406 1
-0.198426397935662 1
0.00965063532823159 1
-0.785635649472133 0
-0.202916863827837 1
0.190797046508257 1
-0.0977604031378161 1
0.365515318340205 1
0.142499102947623 1
-0.0674792746868864 1
0.366136393972104 1
-0.305449575565856 1
0.129019450395901 1
-0.0860099061330841 1
0.060233836736657 1
-0.488031954825309 1
-0.513541199136345 1
-0.181683015318063 1
-0.104568291957814 1
-0.102290401549076 1
0.60137839462881 1
0.0962049898358134 1
-0.543526848231357 1
-0.496497293436708 1
-0.127493383233357 1
-0.0468562468956688 1
-0.330930990210965 1
0.245245535213042 1
-0.303497168583639 1
-0.139870884636167 1
-0.28451242938982 1
-0.154810668123584 1
0.151175397200182 1
0.108382747043477 1
0.327873382847039 1
-0.470861424582724 1
0.705669379506253 1
0.246427939215273 1
-0.471380988734579 1
-0.674704704930233 1
0.177940237682193 1
-0.0974508278187385 1
0.0174718929289017 1
0.532050358988034 1
-0.192645358827556 1
0.181845342365529 1
0.360051832366969 1
0.176307155431316 1
0.485750007045112 1
-0.217277333057451 1
-0.397710695917506 1
-0.0426868308295444 1
0.0560394709025932 1
-0.332134124228472 1
-0.638012356185536 1
-0.177729199868927 1
-0.19991439685262 1
0.181333744049522 1
0.297512876536064 1
0.0420116676757949 1
0.209990988230081 1
0.13275125561709 1
-0.0106165260540913 1
0.306216886929294 1
-0.29332345332193 1
0.534706333426979 1
0.596380647803822 1
0.0108421946413292 1
0.177017403250282 1
-0.250428460125407 1
-0.288390131862645 1
-0.119550901762445 1
0.17735479612647 1
0.279434237720797 1
-0.0420834164098082 1
-0.203475918393926 1
-0.656367139203349 1
0.385524561468523 1
-0.0321567213246888 1
-0.202621155693927 1
0.0323728751078733 1
-0.15272304902116 1
0.482076431220787 1
0.183095397000241 1
0.118880769778032 1
-0.151558255639567 1
-0.304421979331172 1
-0.345920783707015 1
0.176911048000387 1
0.351786249685136 1
0.197039555776099 1
-0.0222134223421536 1
-0.273418379249003 1
0.409759053135637 1
0.0450158851067105 1
-0.0907790114742929 1
-0.0127258628583395 1
0.4720549839473 1
-0.0171097653406622 1
0.218025553375379 1
0.27322940717732 1
0.360025402135272 1
0.053249618527668 1
0.303354018950334 1
-0.106571657868944 1
0.461061563114958 1
0.583528227418876 1
0.39029994763005 1
0.57838541435243 1
-0.390944780807289 1
-0.280896793385529 1
0.387559476135645 1
0.38695866817007 1
0.19185613393309 1
0.609713570331293 1
0.205862992042926 1
-0.193919303130321 1
0.336263519974853 1
0.303870201621099 1
0.0757981651374898 1
-0.337420991858502 1
0.277013406088071 1
0.43865113505637 1
-0.163076299708866 1
0.552750937080874 1
-0.0471721448654369 1
-0.211781099259453 1
1.03020846475363 0
0.0500540327343484 1
0.123985870269185 1
0.098840672724461 1
0.168460535558018 1
-0.180477494377819 1
-0.0965338115710746 1
-0.375759246199409 1
0.169398269059468 1
-0.142926381934927 1
-0.292243079467143 1
-0.203401924767585 1
0.219344048402594 1
0.482620533106818 1
0.0308946400421731 1
-0.455356186306566 1
-0.169640964584918 1
-0.0282700479028071 1
-0.192877373209672 1
-0.251000897766899 1
0.101136088739206 1
-0.368907726224159 1
0.480299808945826 1
0.0364575690841616 1
0.194197000235737 1
-0.0824881885744982 1
-0.0195033186418415 1
0.116282984136714 1
-0.135450270231356 1
0.0485104041580039 1
-0.305348595505141 1
-0.222332447711743 1
0.251989350464097 1
-0.109629642548297 1
-0.0154082499062948 1
-0.0551254469929916 1
-0.203449744167907 1
-0.189468048741185 1
-0.372213385890177 1
0.247749289092826 1
-0.0316924386653963 1
0.353923951568657 1
-0.226392692578753 1
0.844588190351775 0
0.0138591907065929 1
-0.532724942203471 1
-0.443069337384751 1
0.0050757769512063 1
-0.16185070834511 1
-0.179458302912508 1
-0.183951118992699 1
0.0718278690715636 1
0.737339882980004 0
0.0162441472196946 1
0.21388056352317 1
-0.423163220239347 1
0.265194232213533 1
-0.0249475979547109 1
-0.225967253848247 1
-0.348971012848926 1
0.581583634426631 1
-0.407053306251573 1
0.346942115761009 1
-0.512811669283594 1
0.357142938100857 1
-0.109590239542506 1
0.0419503550402309 1
-0.349276230262241 1
-0.0238080490253043 1
0.554763660772276 1
0.242266482026553 1
-0.104973372358916 1
-0.0136142593505059 1
0.21086013396073 1
0.202261501314632 1
-0.29279972999611 1
0.260389550557125 1
0.477207287041466 1
-0.499017849381771 1
-0.214151465024234 1
-0.501522928058907 1
0.352437778846131 1
-0.196478070932208 1
-0.213379310350854 1
-0.0338064442464424 1
0.224036703892188 1
-0.183407976286515 1
0.210000781025755 1
0.236460341574869 1
-0.349540548614655 1
0.0341419518034946 1
0.200213545178261 1
0.235895062636105 1
0.14652842326684 1
0.0103452897426782 1
0.0320991681779667 1
0.478512714020297 1
0.168234856042345 1
-0.105766094934977 1
0.259233885971599 1
-0.41749240935392 1
-0.0612100602576075 1
0.0573449402910526 1
0.201416909950165 1
-0.133506751955377 1
-0.304643124436473 1
0.00658502351516593 1
-0.708777083726726 1
-0.0440843358531126 1
0.182416838403694 1
0.319106809786703 1
0.249542760434828 1
-0.474403284513972 1
-0.106198725711458 1
0.463024303371455 1
0.10798150652753 1
-0.591805057259166 1
0.122186113828058 1
0.547029022322048 1
0.0353155749867689 1
0.0382909020247329 1
0.0904000647943009 1
0.464697173874935 1
-0.259964294803555 1
0.0703437911419451 1
0.0288299154100905 1
-0.282465090814792 1
0.336270279286787 1
0.00828600944084149 1
-0.273212804028236 1
0.0330846089221514 1
-0.0729692759515371 1
0.0389061178142952 1
0.0483825050948106 1
-0.0499075567785926 1
0.115443414286797 1
-0.162592185237033 1
-0.474904701292617 1
0.274482400341672 1
-0.00850840177482083 1
-0.206624139361872 1
-0.215865756326066 1
0.524694031709446 1
-0.252325515605748 1
-0.0799295354070362 1
0.221061941527278 1
0.033634338557944 1
-0.35124732613389 1
-0.277651112617707 1
-0.134868595850519 1
0.403383248091482 1
-0.831900920369256 0
-0.0483490514612922 1
0.445318558647285 1
0.166142688816583 1
0.241901637972341 1
0.276787826240579 1
-0.211171606587848 1
0.460318930052421 1
-0.150740967979827 1
0.27780174033913 1
-0.101083508522806 1
0.0336316084574151 1
-0.293524519891804 1
-0.0889232863265072 1
-0.278574213756214 1
0.0428079702442226 1
0.376266824104805 1
-0.122270957650323 1
-0.760872851715236 0
0.646235764824496 1
-0.231322779774571 1
-0.232017610357898 1
0.157759625601414 1
-0.128525065039354 1
0.317708981639694 1
0.0542341214122887 1
-0.0984920724047731 1
0.187081415116891 1
0.181709695350607 1
0.148188251368544 1
-0.648659323019623 1
-0.61307567776842 1
0.256826333530663 1
0.0319151183373336 1
0.352269111641571 1
-0.119568961506176 1
-0.163941704457385 1
0.0405368493567412 1
-0.293003649802178 1
0.172601035444047 1
-0.487531840037058 1
-0.0825789656915056 1
-0.920142900008629 0
0.119988411865297 1
0.142735035494438 1
0.0485450789367722 1
0.686683695529744 1
0.172166906162922 1
0.307628952498987 1
0.406290179271103 1
0.789893417677513 1
-0.262818250488658 1
-0.273972018924481 1
0.472983647227323 1
0.294554045803708 1
-0.414837193977422 1
-0.102464012068508 1
0.132904425690596 1
0.46448681307899 1
0.0551616084165854 1
-0.0585146456483329 1
-0.358490556844199 1
-0.148987260719943 1
-0.20594564796315 1
0.0362004089235091 1
0.820853859253451 0
-0.0798594377049455 1
0.370766900343377 1
0.129838561263928 1
-0.103598364596686 1
0.737392013632797 0
0.711562683373513 1
-0.31617217031359 1
0.635106748552594 1
0.215062314130028 1
0.616549412155434 1
0.0268947896009542 1
0.676872207426147 1
-0.348337703964502 1
0.285818228307827 1
-0.178249102116204 1
0.35375327859653 1
-0.463797458075129 1
0.0687547481924543 1
-0.406028147267375 1
-0.0950088933395252 1
-0.491616595673521 1
-0.046759751383606 1
0.494517261154916 1
-0.164900105022112 1
-0.56215869065985 1
-0.0251953195673531 1
-0.239689356365599 1
0.00286984318894999 1
0.447893116694691 1
-0.464496806172476 1
-0.334919417152223 1
0.0844268283976248 1
0.649283646824704 1
0.488222545378645 1
-0.239618211674803 1
0.271916058635991 1
-0.0779869969571575 1
0.0814124043175059 1
0.169489950267609 1
0.45280701101293 1
0.0262667134888158 1
-0.4182610771848 1
0.336515053458324 1
-0.302232332812575 1
-0.240054284215279 1
-0.307881368042716 1
0.208095301105761 1
-0.0479236600250894 1
-0.39498851166485 1
0.329305888675434 1
0.0015912290791654 1
-0.0730426117661871 1
0.505341726545668 1
0.103186572385301 1
0.303480412888036 1
-0.220886788057661 1
0.200752166163956 1
0.771943171997173 1
-0.00820812548991085 1
0.172201525242402 1
-0.381181484512455 1
0.209912595816452 1
-0.403255785435414 1
-0.195738851824887 1
0.206702474758206 1
-0.639854862113886 1
-0.0953213713456013 1
0.210121080386987 1
0.14138249447049 1
0.114571729181015 1
-0.116758588937354 1
-0.186710098894824 1
-0.408747476829036 1
0.51411176849201 1
0.342970707077666 1
0.105458148059207 1
0.150074647027943 1
0.488892248343976 1
0.460881308485974 1
-0.423887078485189 1
0.0954659082616822 1
0.156262623784284 1
0.366822119700164 1
0.483361885126192 1
-0.269828658618469 1
0.0250973391421484 1
-0.28573434531778 1
0.139515763803341 1
0.225030678676369 1
-0.318274241894313 1
0.178881826091731 1
0.158636991181295 1
0.154575331415605 1
0.293846242860955 1
-0.1998771101786 1
-0.349101947512616 1
-0.173887120265677 1
0.043163956616587 1
-0.591735752996559 1
-0.616246989456731 1
-0.378918717540624 1
0.0802041170924906 1
0.274654995499089 1
-0.301923940828353 1
-0.0876854968465596 1
0.112144439621894 1
-0.0918884484948662 1
0.412312383852501 1
-0.0969624329456616 1
-0.332012459472756 1
-0.0531552625765504 1
0.543544618082923 1
0.100991938731229 1
-0.0629941496392109 1
0.254597463334748 1
0.319469141838985 1
-0.103672862362118 1
0.0473585608712543 1
-0.300945881444379 1
0.191973147920835 1
0.103240225301919 1
-0.240365319570406 1
-0.303451405821487 1
-0.120377402354095 1
-0.169572381240685 1
0.379123189995945 1
0.0587758784202322 1
-0.396534323251194 1
-0.226034838863392 1
0.386425897095525 1
0.232932126943156 1
0.366365316357397 1
0.681170536342772 1
-0.0991628324117842 1
0.078837620503695 1
0.0400741735554951 1
-0.429390320274632 1
-0.00935769720899721 1
0.240451802108541 1
0.586137079717927 1
0.569155284398622 1
0.150236951282941 1
0.0463217981539623 1
-0.295150723056638 1
-0.203123017127708 1
-0.0205659578828411 1
-0.414475317648771 1
0.113807074181162 1
-0.31009999952712 1
-0.761147671817454 0
-0.25188470082687 1
0.041906148065009 1
0.172916543140175 1
0.117140090748365 1
-0.0420073778010911 1
-0.0470429737742946 1
0.018573372986491 1
-0.670596838987361 1
0.339188383763407 1
-0.242505266244372 1
-0.172329847725746 1
0.304303104443459 1
0.322040915284757 1
-0.113409279157026 1
-0.0190185353235121 1
0.65819661092103 1
-0.0390473402089983 1
-0.00356006368688587 1
0.0119151832391087 1
-0.260786482776381 1
0.0848078186027178 1
0.631095245733626 1
-0.249440423721371 1
0.543862502389677 1
0.00381804903602453 1
0.02352311374827 1
0.379924335152712 1
0.0747486833387837 1
-0.0129732433751203 1
0.749368992886823 0
0.152800214508046 1
0.458587811506281 1
-0.571235972809442 1
0.369947484061078 1
-0.223014888823851 1
0.709651110150942 1
0.321687716322404 1
-0.299278802183996 1
0.0269077919669934 1
0.879994017288245 0
0.129081439224749 1
-0.511374225536633 1
-0.38190371687917 1
-0.190160310220688 1
0.108688421119842 1
0.396251109786663 1
-0.419621887279238 1
-0.0481435157315138 1
-0.109673371361888 1
0.00488161347331954 1
0.166967514448515 1
0.105397038515531 1
0.406014161810702 1
-0.178425818613867 1
-0.0536015262217684 1
-0.389503387621952 1
-0.316832321043556 1
0.39933962729662 1
-0.138515734734102 1
-0.049483940091499 1
0.575055927797913 1
-0.298154206841669 1
0.0725333321752438 1
-0.502763401152502 1
-0.0168304428244992 1
0.0447764071132646 1
-0.0264157321146165 1
-0.0210979496515754 1
0.0863315109902999 1
-0.561243890964987 1
-0.106214701843826 1
-0.305536005412514 1
0.26442661958394 1
0.0425635186761081 1
0.00638414406658726 1
0.0401423681290601 1
-0.157079771954508 1
0.0506680928971962 1
0.061047880689311 1
-0.331109151225821 1
0.275813221185539 1
0.659321347537261 1
-0.257964412665013 1
-0.545526458323831 1
0.512831916344257 1
-0.3768565529977 1
-0.17889185265513 1
0.517542315574127 1
0.372383346112695 1
-0.241565174406257 1
0.00233240315983636 1
0.023955488057375 1
-0.131267991717935 1
0.235085517796587 1
0.532479751502522 1
-0.30693666569668 1
-0.0900121724087087 1
0.315692297308032 1
-0.138725031575491 1
0.0942729407954787 1
0.117377205959799 1
0.0876800986611091 1
-0.00539342687130433 1
0.0115943311421841 1
-0.249548975440054 1
-0.396748132529833 1
-0.0181442185681269 1
0.292526195273942 1
-0.434921626180827 1
-0.0310352240913152 1
-0.128894879237833 1
0.340991727404754 1
0.394363240948568 1
-0.0523898831316902 1
0.0645508254005392 1
-0.305762821247892 1
-0.490726889521419 1
-0.123763591757626 1
0.00640533552289284 1
-0.11069343236392 1
0.600052009760371 1
-0.129298635145217 1
-0.325183128466507 1
0.227519024776861 1
0.356960750640546 1
-0.197821065641526 1
-0.147431914126752 1
-0.0536819375892947 1
-0.145877729751383 1
0.209302126128019 1
-0.0492288119803082 1
0.33183200117113 1
0.0248992257336322 1
0.125225200121052 1
0.0783144634854643 1
-0.119861048932327 1
-0.694618379993646 1
-0.0204734035076456 1
-0.367229166654744 1
-0.592174353157435 1
0.508961825011166 1
-0.53107745565246 1
-0.231126004477604 1
0.117945171225744 1
0.465817602595915 1
0.188689458541813 1
-0.358762094420063 1
-0.00549783624672399 1
-0.159119950670977 1
0.137999376098226 1
-0.287184038643874 1
-0.384756013643882 1
0.0918510796345934 1
-0.347885464347608 1
-0.343039248781821 1
-0.0960136593157763 1
0.166387220085307 1
-0.448389724880143 1
-0.0216937793052664 1
0.382185902834958 1
0.429313566053905 1
0.186309341533486 1
-0.0215665200197858 1
-0.275982797539745 1
-0.501705568115842 1
-0.0357087580859202 1
0.129149305247749 1
-0.129490190777442 1
0.447362484190475 1
-0.0977423061237587 1
0.158364183684965 1
-0.193829835625733 1
-0.515469221452342 1
-0.530728502777755 1
-0.0535493290179382 1
-0.00237278785110634 1
-0.192578472644048 1
-0.0170380980846424 1
0.179106004017537 1
0.827546457927066 1
-0.442904998183357 1
0.0678282177025041 1
0.0435282939687476 1
0.33391318848436 1
-0.381263971656185 1
-0.217405808654897 1
-0.121461701084522 1
0.0453081713654679 1
-0.251862366645734 1
0.182257915649134 1
0.424009283379718 1
0.103909327029111 1
0.404998248969857 1
0.108813762359179 1
-0.408102030595169 1
-0.0253305285467875 1
0.113258518885301 1
-0.262596351385828 1
-0.0690347148314549 1
-0.268653043099019 1
0.0747943560420747 1
-0.613292704814601 1
0.365620402921874 1
0.556906854597103 1
0.166645061277817 1
-0.181765795062188 1
-0.296097672556573 1
-0.233802627574957 1
0.339055004891224 1
-0.657664982911994 1
-0.32795492580965 1
-0.17850213929728 1
0.452432242253783 1
-0.255633538947152 1
0.129707578089629 1
0.246918699317143 1
-0.326850857486314 1
0.0159360697230421 1
-0.0830823116449984 1
-0.308398603011132 1
-0.135363160034849 1
0.110911067329111 1
0.379935892457676 1
0.00899025574546378 1
0.289503847143322 1
-0.683251098166019 1
-0.105898604563211 1
-0.0198714119059814 1
-0.0262519080596813 1
0.248335703508734 1
0.124991224307199 1
-0.247110560976522 1
-0.183712801780321 1
0.0581208121334018 1
-0.054450228665965 1
-0.983332300625583 0
0.4607938499356 1
0.34395574709617 1
-0.307956468644176 1
0.236476655182972 1
-0.294263027130418 1
-0.0706730889423368 1
-0.374498761592148 1
-0.205414067499593 1
0.594435067622104 1
0.19418029808399 1
-0.233064038616779 1
-0.354621693210967 1
0.0748185827649307 1
0.165503730824322 1
0.246304687625126 1
-0.264422253657388 1
0.123613813887186 1
-0.39927275543918 1
-0.424573198570511 1
0.226750507799825 1
0.033445293960609 1
-0.948023604159064 0
-0.487099504569804 1
0.0103073865140164 1
0.067420041979416 1
0.555057887031275 1
0.57561430583582 1
0.687060576115691 1
-0.213635803742805 1
-0.117491585246578 1
0.458429018535963 1
-0.309140650828398 1
0.318842135463434 1
-0.189351547107953 1
0.368842443832522 1
-0.0844853446302424 1
-0.541462553958663 1
0.144114880983345 1
0.0853311604887961 1
0.0532321896875302 1
0.161748706596847 1
0.075301693165662 1
0.461566319900315 1
-0.0943814889036169 1
0.491765250901082 1
-0.01601772837813 1
-0.477713340153228 1
-0.597814782101758 1
-0.241746828501707 1
0.0527239400745317 1
-0.560920126553901 1
-0.476386409475786 1
0.148241591305486 1
-0.13023595176551 1
-0.145751615950545 1
-0.117892804462552 1
-0.325573667206826 1
0.527034302635236 1
-0.0811385069954345 1
