# Supplementary material for: Bias caused by sampling error in meta-analysis with small sample sizes
Source: PLoS One. 2018 Sep 13;13(9):e0204056. doi: 10.1371/journal.pone.0204056 (PMC6136825; doi:10.1371/journal.pone.0204056)
Supplement: S5 File — (ZIP) [file pone.0204056.s005.zip › results N = 20 theta = 0 tau = 0.5 sz = 50-100.txt]

"dl.theta" "dl.cp"
-0.157999435026778 1
-0.0781937722517045 1
-0.162780958117473 1
-0.0881739926159022 1
-0.16126010584504 1
0.023841799336447 1
-0.224050227949083 1
-0.224368378957691 1
-0.258343052832634 1
0.21586941150841 1
0.0390959282904954 1
-0.0207587679488335 1
2.18069154613934e-05 1
0.134692099135911 1
0.0592828240273037 1
-0.0449288672462767 1
0.270578369703937 0
0.00136841925553036 1
-0.0451920745711188 1
-0.150716208703623 1
0.0999090629353783 1
0.0443440648091834 1
0.114845719830745 1
0.00453750225001214 1
-0.0409501371037933 1
0.169759849959952 1
0.0005655950153413 1
-0.0837390549545151 1
0.0586829803674369 1
-0.118241381427868 1
0.171041991346391 1
0.0444425448259469 1
0.0711815793184844 1
0.0588543469123648 1
-0.0219651065258845 1
-0.175558686205106 1
-0.184409890466651 1
0.115047635862147 1
0.01666251322413 1
0.0548984018606602 1
0.221105587551916 0
-0.21896498673781 1
0.0192329812408109 1
0.0210399282311051 1
-0.0749474483908401 1
-0.240903230667164 1
0.227228012347661 1
0.0281103848118807 1
0.108605698428537 1
0.078704053500565 1
-0.0599125264570676 1
0.0175173204618533 1
0.0988222227523766 1
0.296132253124345 1
0.020826421452888 1
0.0772891407535242 1
0.0178352292971336 1
0.0242037664091158 1
-0.12875321960042 1
0.0586266387132577 1
0.0448505333313454 1
0.130336911569995 1
-0.0684328479833687 1
-0.0654031933100782 1
-0.275500566057881 0
0.0470488143385262 1
0.00688953197944252 1
-0.125069496885747 1
0.0165731255997635 1
-0.0184104920166043 1
-0.0852570331042338 1
0.213043073999184 1
-0.134001778223035 1
-0.266902932421458 1
-0.000837513443663396 1
0.010928656956191 1
0.0556058720679175 1
0.103767291982458 1
-0.10407858897724 1
-0.0781756136336461 1
-0.132402643308274 1
0.186537057921812 1
-0.00965541572123675 1
0.124274661824295 1
-0.123843082169722 1
0.0452718121984835 1
0.169457495780615 1
0.207590877397114 1
0.204315454184665 1
-0.105439970736689 1
-0.122054928761995 1
-0.120157922180989 1
-0.10108584987884 1
0.229098056952978 1
-0.144542179146927 1
0.0417848795170742 1
-0.06735933171891 1
0.0173305507061772 1
0.0256146833703583 1
-0.265910092991763 1
0.223896798687636 1
0.0150816875831571 1
0.0784758481395376 1
-0.0451681005282545 1
0.156350888869641 1
-0.162504394718122 1
-0.293928256694175 0
0.15720719669306 1
-0.00702498466556364 1
-0.12109890759788 1
0.101854716053436 1
0.102157846119001 1
-0.0366941898513345 1
0.147240828696634 1
0.178195905377711 1
0.187539986703608 1
0.411323027656522 0
0.138715576955038 1
-0.0759581362229933 1
-0.178082871366739 1
0.0173631090456847 1
-0.134416080877245 1
-0.0786073814011362 1
-0.13789028756083 1
-0.107489652590107 1
-0.0833870228032121 1
0.0762756156703799 1
-0.270317893015833 1
-0.0329254091092385 1
0.0425404020175818 1
-0.0971247351827334 1
0.1899461834159 1
0.169633541380154 1
0.0419452559404601 1
-0.149542192912938 1
-0.0806956842703057 1
0.160050820985642 1
-0.0077080765253225 1
-0.0878661755959669 1
0.141582655712907 1
0.107208472927197 1
0.316114534949848 0
0.100629545050372 1
0.320915332365645 1
0.148212393876089 1
0.0369325985342356 1
-0.0577489752223678 1
0.103180562013162 1
0.00218871040243421 1
-0.159719110314645 1
-0.0389209068463833 1
0.179743273470134 1
-0.0457873272933366 1
-0.113857717062422 1
0.102982713792316 1
0.0473028712364041 1
-0.131795385514248 1
0.00482360328874139 1
0.114660715093092 1
0.0247717749351936 1
-0.0724115446310183 1
0.131063086991693 1
-0.042104623796704 1
0.139989796166753 1
-0.0530202281225473 1
-0.0120024552616353 1
0.555479101497251 0
-0.00378598771786415 1
0.144163352803873 1
0.109461906951085 1
0.0780866829546334 1
-0.24081903537638 1
0.0385470092780363 1
0.469686010846479 0
0.0918108819221096 1
0.0208864548576204 1
-0.0197532619600726 1
-0.219913118130234 1
0.0758822981329207 1
0.0770890341085805 1
-0.236952979956982 1
-0.126854565250877 1
0.236744722845914 1
0.0646025878397383 1
-0.227404212648547 1
-0.0535424429855339 1
-0.0871965585651715 1
0.0541255918739862 1
0.0958512159481752 1
0.0601169608202702 1
-0.0801695898348985 1
0.237530120847635 1
-0.27597794139594 1
0.313270550217677 0
0.169731710295353 1
-0.0931216414188702 1
0.0529793782259662 1
-0.132881569822516 1
0.0987603615124274 1
0.310239674557035 0
-0.0464556819651832 1
-0.145783431857336 1
0.150527310556423 1
-0.117649518473177 1
-0.283970699202396 1
0.12933992482182 1
-0.123625603701861 1
0.0208683511835119 1
0.0245168895343412 1
-0.295385620028857 0
0.339440804395435 1
0.184903456429455 1
-0.004532916313858 1
0.120408681182008 1
-0.0677181974059695 1
-0.00580889902318373 1
-0.023109879322041 1
-0.131754448753802 1
-0.0150922298532286 1
0.121684539540902 1
-0.0047150556542171 1
0.121458412913448 1
0.0196287630830244 1
0.0566132616953437 1
0.0946096559242064 1
-0.121552171424313 1
0.0331987605549793 1
-0.16763925432599 1
0.190162225475739 1
-0.0193498355112102 1
-0.147493054026007 1
0.137634535832908 1
-0.0446161610586888 1
-0.162504579088594 1
0.057696785552387 1
0.110630232070288 1
0.109058441437534 1
-0.339982192227184 0
0.223770128038537 1
0.172208577456527 1
-0.121442711447971 1
0.00461399836740325 1
0.20556388052405 1
0.0911278488706308 1
-0.0469449530135365 1
0.094129642883187 1
0.0183300280547272 1
0.196482494431815 1
-0.0140379505747399 1
-0.116743399810413 1
0.183459275222218 1
-0.0378057942974013 1
-0.27695393255836 0
0.244079723103229 1
0.28028827506103 0
0.0810174281234389 1
0.11507130700677 1
-0.0785763220390628 1
0.0962792774642551 1
-0.0928563547669525 1
-0.0303705251897961 1
-0.0065412394983649 1
-0.108871625186194 1
0.0289105423437623 1
0.0386408254456767 1
0.159910829827763 1
-0.0640437029331941 1
0.079138451360208 1
-0.254015637487038 1
-0.00254177261292029 1
0.0212582685069211 1
0.233197465078925 1
-0.0348813173208865 1
-0.0168786951324075 1
-0.0176675106492996 1
0.286950012434974 1
-0.0456437177595278 1
-0.212572354722414 1
0.0833623554898729 1
-0.157645852863112 1
-0.146773264518891 1
-0.0504110421669412 1
-0.0166297951274826 1
0.154614360859115 1
-0.0149375192503886 1
-0.0446340353114905 1
0.154020361323907 1
-0.0141236241086236 1
-0.26067798502859 1
-0.131295785655563 1
-0.0991386121698894 1
0.213968136665235 1
0.0661388250531036 1
-0.0844773419727434 1
0.0142850618274738 1
-0.484347967503855 0
0.0097065557464749 1
-0.0431832034248271 1
0.0720521239086545 1
-0.00910021213853069 1
0.268763447384706 1
-0.219333797648657 1
0.201521035682011 1
-0.102367125250561 1
-0.0839617197183294 1
0.113567721492014 1
-0.239848056428854 1
0.0596586199481979 1
-0.171942304080627 1
-0.0687942769566551 1
-0.0155856289159136 1
0.0972952857170172 1
0.00532424583865066 1
-0.149937837737698 1
-0.0866201309257056 1
-0.0143502326669739 1
-0.162684154949695 1
-0.0360925138861431 1
-0.00845709386693509 1
-0.0704812204869457 1
0.0372002237318295 1
-0.0896312221751611 1
0.016588499083821 1
0.298471377196874 0
-0.0981657887388949 1
0.220862370066263 1
0.038835095958031 1
0.181395851798184 1
0.177943310160676 1
0.0653690756448602 1
0.185184396381892 1
0.0578006410392778 1
0.0523091110724468 1
0.240975492807642 1
-0.151206773462479 1
-0.0948245241759786 1
0.0737252738460815 1
-0.10494125310346 1
0.255704379393878 0
-0.0573814457781181 1
0.0212229748784761 1
-0.211779967710616 1
-0.274726234655125 1
0.320416917630543 1
-0.101018239898017 1
0.0781917827762845 1
-0.185266006547133 1
-0.271199852039678 1
-0.1854262972107 1
0.0760253675146063 1
0.22365405573641 1
-0.340153904525616 0
-0.182170704782681 1
-0.10182258096774 1
-0.286153454189183 1
0.0320981933410602 1
0.285055051251593 0
0.0488592298597701 1
0.0385518766869656 1
0.0555369149557255 1
-0.152171949515888 1
0.12175671596777 1
0.0971312630551293 1
-0.122312177500142 1
0.0318956648860361 1
-0.0782956200919202 1
0.0764568356600833 1
-0.0193289437238672 1
0.306464729373015 1
-0.0379976670628022 1
-0.0608356794004588 1
-0.0285814276795568 1
0.0851656577889279 1
0.269725815595494 1
-0.20878134439042 1
0.118459103097987 1
-0.00684614285094609 1
-0.0462961221896021 1
0.131900200052923 1
-0.215951601744717 1
0.22344487594509 1
0.16200040680854 1
-0.0660315015622414 1
-0.0654225583349938 1
0.175007224705781 1
-0.0720402997386229 1
-0.0488145445152193 1
0.136763067935926 1
-0.136704553694872 1
0.0312749823201432 1
0.181589866269878 1
0.0145755215229476 1
-0.101316761346665 1
-0.112901187567038 1
0.0668710274199005 1
0.0960416765345409 1
-0.213564542198874 1
-0.0107986840103365 1
0.169650954586804 1
0.061893397506856 1
-0.00963301583681959 1
-0.286431675121104 0
0.241367194854458 1
-0.064915592485484 1
-0.129186644169933 1
0.0761611816700059 1
-0.240024572265894 1
0.128227642076807 1
-0.209478940049033 1
0.0695717744745006 1
0.221733931081356 1
-0.0773724453478375 1
-0.0671911004802805 1
-0.414782102016288 0
-0.0177940375599669 1
0.0301965439983039 1
0.162867974401422 1
0.0721593992617602 1
-0.0212233397299169 1
-0.242984838606086 1
0.0493072340621236 1
0.187229092472865 1
0.0518337139209306 1
0.0128742123286193 1
-0.140099175921739 1
0.127146524776008 1
0.296480503851078 0
0.0456412020532774 1
0.213085698540822 1
0.293094405041458 0
-0.0245778679323249 1
-0.366417657213719 0
-0.142385632819219 1
-0.157219114965575 1
0.0414856741451197 1
-0.0516688854314841 1
-0.308501766149957 0
-0.00861596754427073 1
-0.0681445885365277 1
-0.145941296006114 1
-0.0250745051590812 1
-0.121232624385083 1
0.0651829899882224 1
0.000457165537993482 1
-0.0795843324301943 1
0.0126762556609718 1
0.0505137388328254 1
0.147668649848373 1
0.112597173808317 1
-0.117135135439506 1
-0.00699601948416686 1
-0.0155553602332571 1
0.296665515195793 1
-0.143731040915138 1
-0.140320352944882 1
-0.374929831414644 0
-0.0625335340650988 1
0.0140142990416059 1
-0.163469953713716 1
-0.0294587995237627 1
0.0145739814155028 1
0.15118710351716 1
0.0488507666092767 1
0.0785039593136108 1
0.252462708758528 1
0.0335200994706118 1
0.0463977588136336 1
-0.0416721664477208 1
-0.160101574571631 1
-0.0585209652778506 1
-0.184348935730808 1
0.218118864480319 1
0.0133785678112458 1
-0.0206681527128454 1
-0.15515678781906 1
0.0853331232885419 1
-0.0173062205986338 1
-0.136121511346743 1
-0.0214327937344598 1
0.341239519937662 0
-0.225267989572965 1
-0.0851239539762758 1
0.160471816666367 1
-0.136619348275458 1
0.0438008379835116 1
-0.251634343129367 1
0.0315379290104051 1
0.132074736007232 1
-0.131355933242451 1
-0.125161230113933 1
0.197550216783178 1
0.188989815727185 1
-0.185504720955399 1
0.0649184090490532 1
0.17528323922607 1
0.167546488904565 1
-0.172532057260648 1
-0.105894738833649 1
-0.129881288462429 1
-0.11922136398776 1
0.0181471389861404 1
-0.164980409140687 1
-0.0555958777018588 1
-0.0233638787335951 1
-0.184171567114613 1
0.0765764355655417 1
0.0828071281614493 1
0.174393258942063 1
0.111822504650199 1
0.106369949828498 1
-0.0812528679454187 1
0.0388820321010191 1
-0.135828273125774 1
0.176057871284142 1
-0.0932475570159368 1
0.0985331382822495 1
0.152498076118738 1
-0.036492797610655 1
0.0942449356534714 1
0.188351283723566 1
-0.0735284466934929 1
0.196866338730012 1
0.178088218297332 1
-0.184408705909715 1
-0.15023976529506 1
-0.0630386579043477 1
-0.316649101188113 1
0.0275262570419646 1
0.0605190506049412 1
-0.0768535827405049 1
-0.11466325842186 1
0.0863515251616812 1
0.0416650772624207 1
0.261250058749545 0
-0.154718223429512 1
0.00911619929405046 1
0.452817410380934 0
-0.107757709080793 1
-0.305272089820168 0
0.0238961056464615 1
0.211410801742479 1
0.132897655878704 1
0.136798245922822 1
0.0788014660555 1
0.0952873017355827 1
0.205205850287367 1
0.00679331993740798 1
0.165524288551699 1
-0.064533003735061 1
0.00608861355245328 1
-0.000592652740615268 1
-0.0402718568089615 1
-0.0698971457340253 1
0.220294172366822 1
-0.242621580822713 1
-0.0646448639129841 1
-0.116202542544039 1
-0.248879398113977 1
0.196163506341012 1
-0.219626962785359 1
0.0193577331970146 1
-0.0877007308019652 1
-0.327323615160563 1
0.123588059904195 1
0.21542922976495 1
-0.0774254583861223 1
-0.132510497226858 1
0.202501017381638 1
0.216642268533644 1
-0.186988859436976 1
0.132004932493275 1
-0.0404430270456199 1
0.0710511842747387 1
-0.109040530514469 1
0.0456184333284822 1
0.0507798653350823 1
-0.0153871741415136 1
-0.204729099829431 1
-0.155751841968529 1
0.156774051270882 1
-0.0011108311409781 1
-0.269505943099141 1
0.231790125754775 1
-0.10035071430443 1
-0.095916714962361 1
-0.35332287586857 1
-0.0462747032348959 1
-0.392944976776258 0
-0.00260149318328909 1
0.0598907834855604 1
0.0430647292659161 1
0.180627202256135 1
-0.0638392547286056 1
0.228554012539459 1
-0.0229258930092606 1
-0.0912163436787357 1
0.0634122851047924 1
-0.269543023275528 1
0.279826980594087 1
0.189291508913678 1
0.0569773752345751 1
-0.112031365482148 1
0.299818452448579 0
-0.137600172585988 1
0.0733592071173065 1
0.110241561782491 1
0.0861359489747904 1
-0.0627513850795647 1
0.133484871462006 1
-0.128302495450074 1
-0.00298614609100505 1
-0.0703672142442273 1
0.147886638162184 1
0.0618010912708503 1
0.0693548175355414 1
0.167397511160784 1
-0.259116630668898 0
0.00817164978678104 1
0.0890892835050897 1
-0.230014592559127 1
-0.122826375285421 1
0.193247392096581 1
-0.0752601656838081 1
-0.149827951570303 1
0.0592932686198069 1
0.219003171487888 1
0.0456428924606731 1
0.104041567983472 1
0.0616674611688681 1
-0.254060205749061 1
-0.0261756926339444 1
0.236265732316237 1
0.00570580671395767 1
0.0351363058543646 1
0.19253664015604 1
0.103671948598313 1
0.0667591569435911 1
0.122465573610251 1
0.061587804655909 1
-0.0666022493060596 1
-0.0777992386667761 1
-0.0318908472053984 1
0.470313272542114 0
-0.0170897359436738 1
0.0633636061108016 1
-0.239318228854157 0
-0.239491405333397 1
0.0776112094259014 1
0.100469713346381 1
-0.144676262249394 1
-0.0125872757060847 1
-0.0652720950013222 1
-0.0398798064152518 1
-0.0991114629193188 1
-0.14894839133188 1
-0.186090050135155 1
-0.0162068185905651 1
-0.0560312285349865 1
0.13374230795023 1
-0.0219967151941809 1
-0.118946073979221 1
-0.174105552872984 1
-0.100338714962401 1
0.0305506756932247 1
0.0554959027355019 1
0.14730324656268 1
-0.00992061179279313 1
0.0745466968158157 1
0.236276980331314 1
0.09424103543838 1
0.0775366075276291 1
0.0791167362660006 1
-0.266599059162474 1
0.108299350286032 1
-0.0513019516509647 1
0.461142329974328 0
0.0063279450317428 1
0.257943858840393 1
-0.106493894269272 1
0.190435565437027 1
-0.0847575868394096 1
-0.0890529628569806 1
-0.0579687592952645 1
-0.21972615638622 0
0.0201447394307067 1
0.0744629978689453 1
0.0306159783126494 1
-0.317428700262825 0
-0.357664312178514 0
-0.223271942296149 1
-0.041285229449931 1
0.191386748692538 1
0.167919934128362 1
-0.348885722552501 1
0.0316303383656758 1
-0.0726422124552456 1
-0.0738113866695374 1
0.272588521172246 1
0.0794745057116495 1
-0.391535262931215 0
-0.0704455561033726 1
0.0853098588281984 1
0.269141299846265 0
0.139036926784652 1
0.0318375450648375 1
0.167138126597379 1
0.102438850767347 1
-0.192280102567768 1
0.0692991330906468 1
-0.049606140931896 1
0.218026096311933 1
-0.179451258703743 1
0.14457024997631 1
0.0562126116685907 1
-0.160519614610797 1
-0.261613703104293 1
-0.137811233603792 1
0.0915962212128185 1
0.0319642344195172 1
0.0486130901002494 1
-0.0133385212263304 1
0.0450447816997543 1
-0.326385360761042 0
0.00792081200787143 1
-0.110569709005949 1
-0.0768307462704306 1
0.0856635344190951 1
0.0584384445822781 1
-0.0224595250562505 1
0.208667867948446 1
-0.195717282261913 1
0.165961466157607 1
-0.119328180943847 1
-0.22092797499305 1
-0.0446408816400394 1
-0.0868432710862588 1
-0.20554363700002 1
0.0867873595553159 1
0.0251334645790069 1
-0.139214213607525 1
0.113593739448721 1
-0.0139212730838549 1
-0.143626155962499 1
0.0641102232586216 1
0.182577572664109 1
-0.0412198213581459 1
0.0457863180617563 1
0.357987515205072 1
0.144505682396614 1
0.061665983663864 1
-0.101566379994757 1
0.00458014549404174 1
0.101979494423417 1
0.118745239012762 1
0.0856012971224844 1
0.0883296794115266 1
0.176474009137581 1
-0.454517019877691 0
0.210515874306094 1
-0.111168007067736 1
0.16785226684316 1
0.0430693880740982 1
0.0311321845727172 1
-0.0232370582696917 1
0.306983483388846 1
-0.057052626066517 1
-0.0358716157664208 1
0.160667626012783 1
-0.12944795248037 1
-0.0565333378178813 1
-0.155425459509558 1
-0.0920448446728844 1
0.209874799150728 1
0.259567567422053 0
-0.31244385115019 0
-0.161286172885664 1
-0.079735388314881 1
-0.0060867613170916 1
-0.0786325032418995 1
0.0088937423476672 1
-0.156967787664309 1
0.0192427922897792 1
0.0874350547499637 1
0.0983325766999394 1
-0.109368025530103 1
-0.357970750579472 0
0.200783192302083 1
-0.256493386359911 1
-0.0924411673498993 1
0.169181699185913 1
-0.0614456867682431 1
-0.0794487057643009 1
-0.0284430738814515 1
0.301887766675767 0
0.302517302384955 0
0.0780715056877253 1
0.20834822204605 1
-0.102564315580717 1
-0.250241017868588 1
0.130446162377251 1
-0.0448979468763689 1
0.112174373253714 1
-0.143536317910737 1
0.0714746014948186 1
0.12056590169122 1
-0.0350233343291807 1
-0.239979469312469 1
-0.0934212558565171 1
0.151711158375124 1
-1.30055125560531e-05 1
-0.120104345396533 1
0.202158548328597 1
-0.109599382923555 1
-0.0352812125155412 1
-0.0241140773227426 1
-0.0835021205257818 1
0.114885734221348 1
-0.0403494767537877 1
-0.0128433849035007 1
0.0695166502085362 1
0.083412396806823 1
-0.0711048231899108 1
0.0952047955092451 1
0.19743801817962 1
0.0530589268049254 1
0.13258833877472 1
-0.0942253196848148 1
0.021795232658445 1
0.370409410860338 1
-0.00308399217206398 1
0.0714134133508944 1
0.372688634761849 0
-0.0811984786306413 1
-0.134073966248699 1
0.121349478114572 1
0.271951866360615 0
0.303861542878344 1
0.00736681118612455 1
0.0638097707991853 1
-0.268646931373905 1
-0.201164761313154 1
-0.374269666449033 0
0.131864428840204 1
-0.202424805209788 1
-0.0282315717004413 1
0.0320220723243527 1
-0.0698932464961548 1
-0.0511235642316593 1
-0.0028650295308814 1
-0.20949390290659 1
0.139762056204966 1
-0.0186625763610123 1
-0.0373051432103722 1
0.0633802879544809 1
0.16103918523437 1
0.0774719493606749 1
-0.143357947940975 1
-0.12008326730224 1
-0.0337619623901219 1
0.307286496712317 1
0.0747612048678018 1
0.321631466089592 1
-0.0455317732414232 1
-0.0490992430842253 1
-0.212214113163347 1
-0.266569646237721 1
-0.0430533392607034 1
0.0737621403589531 1
0.126850504520356 1
0.144679157238866 1
0.0996845801448748 1
0.115522517796508 1
-0.0440732155324332 1
-0.267191702328512 0
0.109126449927663 1
0.127535582673979 1
0.0582971227073265 1
0.000626134169023487 1
0.194408544642848 1
0.212043538244943 1
-0.0181799868248912 1
-0.181081665870985 1
0.0660890233604607 1
0.037814337433148 1
-0.288120705572507 1
-0.278006274068001 1
-0.0269844291134982 1
-0.0651221248317526 1
-0.11220116175812 1
0.0389933676662566 1
-0.0695600362344515 1
0.29191021835911 1
0.178496478774764 1
-0.0515654262845257 1
0.182592600878123 1
0.0752370623658735 1
-0.168306829386148 1
0.128004735357233 1
0.18515852432141 1
-0.126408906501151 1
0.0298597552502292 1
-0.193198450106695 1
-0.0210624887033758 1
-0.350430789134026 0
0.229502946397101 0
0.00443370161482299 1
-0.135889952409933 1
0.0143154796917737 1
-0.0516803556769716 1
-0.0288085742091741 1
-0.18222481839376 1
-0.116841812813108 1
0.189813587212073 1
-0.119581666511291 1
-0.12137477334267 1
0.294682339112583 0
-0.0524781710139596 1
-0.117501450806684 1
0.0740619492283471 1
0.157786819013796 1
-0.341834580484289 0
-0.0487371282032073 1
-0.145115541039317 1
-0.230093186832874 1
0.0374218446765554 1
-0.108604332719943 1
0.126602658610656 1
-0.150886217090538 1
0.0251382847195353 1
-0.019969369231385 1
0.0476086956744368 1
-0.0502258943255994 1
0.260299689631019 1
-0.251861646003008 1
-0.0697696760283822 1
-0.163743062817693 1
-0.0878800231932834 1
-0.362982471670691 0
-0.0384223187111555 1
-0.0626587639891172 1
0.205854937104989 1
-0.0237755955909397 1
-0.0182609618105249 1
0.148571337186581 1
-0.000281941014748956 1
0.185955754769887 1
-0.0262570343564779 1
-0.00352599384080945 1
0.0325449115204669 1
-0.0889391397119507 1
0.0998879805514021 1
-0.063910622718948 1
-0.0180375060190988 1
0.173019562560505 1
-0.0130152473314233 1
0.0884924356665749 1
0.3048755026713 1
0.038188712322155 1
-0.104844739485132 1
-0.0216265829461102 1
-0.101929449668678 1
0.064388189040211 1
0.0768532364213421 1
0.155149509280187 1
-0.054394690902587 1
0.183542753154764 1
-0.0922915070048143 1
-0.100471440969377 1
0.0232426204390465 1
0.0529989583824647 1
0.0203348381817563 1
-0.0618016372439037 1
-0.0113691431532087 1
0.143628005176199 1
-0.0949557215366532 1
-0.0726136272447515 1
0.0946795162127246 1
-0.244267639120528 1
0.486694695657298 0
-0.0677242899765122 1
-0.0720216780482149 1
0.148730298959162 1
0.0857466511853283 1
-0.311625276717991 1
-0.0760305769193832 1
0.0336193970178881 1
0.104432689012819 1
-0.123054476783895 1
-0.128563639442148 1
0.140931675771107 1
0.0760717411005258 1
0.26184722030078 1
-0.0411381998705585 1
-0.0391337623314534 1
-0.177747287434757 1
0.22071550925102 1
-0.0729561246796282 1
-0.208865846187358 1
0.148860040190111 1
0.0327385780713399 1
-0.0619355774575872 1
0.155909412812814 1
-0.202991565065317 0
-0.0401360681980695 1
0.123162683353179 1
-0.170570659680557 1
-0.00325088448443052 1
0.25137210386908 1
-0.297452120494453 1
0.223784179124409 1
-0.240307788529524 1
0.176198873487877 1
-0.169594615990506 1
-0.0993165354065628 1
0.126314997250544 1
0.0726628737369607 1
-0.143299139928334 1
0.352192675531516 0
-0.473822637011974 0
0.085201042863538 1
0.16025470504629 1
-0.27519056155652 0
-0.296456423905464 1
-0.0329633463547922 1
-0.361593479750483 0
0.183928370991931 1
0.00193165459360952 1
-0.135577365492509 1
-0.140110005434733 1
-0.103608569811287 1
-0.145217159769973 1
0.149798379524075 1
-0.231877064264828 1
0.127789555666817 1
-0.00443540139514846 1
0.295486961182301 1
0.0364955245831921 1
-0.0786753011892582 1
-0.174294898488406 1
-0.196535690276958 1
0.265296432963098 1
0.0916497939281858 1
-0.0544849644712013 1
-0.213257840036379 1
-0.133842883296618 1
0.145788253166669 1
-0.0836256502319696 1
-0.0445821111589919 1
0.0561152515871128 1
0.071950067219813 1
0.464872678990186 0
0.488680338616605 0
-0.20200788491851 1
0.161245342723529 1
0.0382344423341008 1
-0.129466523829008 1
0.0434313580545825 1
-0.153521447155781 1
0.0170075267463344 1
0.197723944508477 1
-0.110955048039086 1
-0.0525430664194932 1
-0.12654442642474 1
-0.260239811522503 0
0.0490218164676444 1
0.0792402863614754 1
0.0549536621358887 1
-0.237035636469371 1
-0.3682557910285 0
0.132763910260876 1
0.119072175416451 1
0.081449449034816 1
-0.0241305297909134 1
-0.2134905054775 1
0.146851006367742 1
-0.431914442538693 0
0.327688512486904 0
-0.21049525899538 1
-0.0530828185188769 1
0.286919189688756 0
-0.119945596339567 1
-0.293359925683658 0
-0.117427125748804 1
0.0853058930108926 1
-0.263287810718127 1
0.0758606961114264 1
0.109541592266183 1
0.256701030661383 1
0.170225988203496 1
-0.0701620484809619 1
0.19225960726205 1
-0.0817409892447488 1
0.0158302753742865 1
0.021019976219994 1
-0.000391857425972092 1
-0.00815277379642287 1
-0.0557907906551054 1
0.134760585857551 1
-0.0922999341093159 1
-0.031539554843054 1
-0.037368077010634 1
-0.196953781183312 1
0.160736489594906 1
-0.0924671606979514 1
-0.142982471388222 1
-0.0528862528966357 1
-0.0432037737833421 1
-0.0292508403014874 1
0.29079764809976 0
0.106335784091898 1
0.147751638448639 1
-0.0515748001948757 1
-0.0757336916486464 1
0.000717019620630366 1
-0.0371252489025662 1
-0.159477157766533 1
-0.139730815657495 1
-0.0689520152606778 1
-0.101552464503751 1
-0.105607767363337 1
-0.103740587908715 1
-0.119029122057985 1
0.139825515726869 1
-0.0234166229433328 1
0.210067034676739 1
0.0458747935856225 1
0.00132685633633864 1
-0.108638902259409 1
-0.0751152896196784 1
0.019809692410695 1
-0.0941801878664195 1
-0.0655573156859342 1
-0.0581362904442437 1
-0.515297212609058 0
-0.104078894747593 1
0.050331357073238 1
-0.171202952383229 1
-0.0469832302801027 1
0.0799366157795306 1
-0.153126984433882 1
-0.00942915139028168 1
0.0316931008404361 1
-0.00194298987078513 1
0.109018659153292 1
0.0565303051913038 1
-0.0414684933918976 1
0.0639270574222823 1
0.200048192700204 1
-0.0553111561400019 1
-0.0961728069728552 1
0.121876599667755 1
-0.0901616868444169 1
0.0478117147853744 1
-0.022108780262294 1
-0.112284348663813 1
-0.348901240832788 1
-0.0331578128113653 1
-0.0903370387404034 1
0.0811659306568141 1
-0.322880022008828 0
0.0403772642053959 1
-0.0846637135815155 1
-0.0519348535624925 1
-0.135562401820909 1
-0.0225768304283117 1
0.272614279476394 1
0.143730266984543 1
-0.119366678977684 1
-0.132908803691261 1
0.306484762945878 0
-0.294959828524962 0
0.0730553812576752 1
-0.0470321627777526 1
0.0313913402122496 1
-0.238000802755511 1
-0.0350219012884348 1
-0.183026599061034 1
0.133855770194916 1
-0.00110904435375203 1
-0.0654192460618364 1
0.163153523803655 1
0.255319492361027 1
0.0809663078557732 1
0.103648513354286 1
0.0372145490214269 1
-0.0894351727496697 1
0.0293540176870615 1
0.336457916048305 0
0.224064876654733 1
-0.0907335210798916 1
0.0638319081687413 1
-0.298397829223075 0
0.27776920816141 1
0.397836922901941 0
0.0991774401389918 1
-0.174092206147866 1
-0.317062829929592 0
0.0274295809121672 1
-0.0446673349080452 1
-0.0369960371765498 1
0.0111063065979918 1
-0.327541175920273 0
0.289561781046697 1
0.0591333998115087 1
0.0260639606609973 1
-0.0974138177410888 1
0.118749973556669 1
-0.12193450695968 1
-0.280037378618414 1
0.0617747347387582 1
-0.168254751967439 1
0.0678353537647198 1
0.170485392961804 1
-0.159776327153515 1
0.0125841284748328 1
-0.0850792138324896 1
-0.116336343882164 1
0.104943309998711 1
0.0509412298218398 1
-0.0801091351573412 1
0.158975305104848 1
0.0724346990182297 1
-0.189917590332856 1
0.0963773848952751 1
-0.0200869837814385 1
0.102089224183032 1
-0.0922264028746463 1
0.18622048273092 1
0.0211104802506942 1
0.0368305333739548 1
0.185913271865724 1
0.111699101998861 1
0.0288428659947973 1
-0.070758681315911 1
-0.293300233245994 0
0.0350784661920811 1
-0.0605396190088962 1
-0.106850258982958 1
0.116512942719884 1
0.150507330675244 1
0.0950297654800862 1
0.148970332291569 1
0.106229486159502 1
0.171431870436834 1
0.265406460128533 1
0.11460438970631 1
0.0333430135913745 1
0.0722865425110579 1
-0.164971733464043 1
-0.34679115259767 0
-0.0708219259890429 1
-0.108230252454974 1
0.144885930398518 1
0.0931286319061179 1
0.0893888025362425 1
0.0790577184682217 1
-0.0376956340853846 1
-0.0231447337634314 1
0.0911309788296055 1
-0.292651657592871 1
-0.110838106380628 1
0.216343711280052 1
-0.132888540864276 1
-0.204312611165141 1
-0.0274473375390065 1
-0.124802622891854 1
0.0576672693723575 1
0.048743817264246 1
-0.050357147109953 1
-0.12986656375102 1
0.344779047429771 0
-0.0461048513150649 1
-0.19937728712181 1
0.195664085230648 1
-0.0384110108909885 1
0.0447931797847697 1
-0.212766760936811 1
0.0350197161531695 1
-0.0126731529618719 1
-0.181168612169788 1
-0.0615519529944219 1
-0.268063014098917 1
0.253539757052547 1
0.151904670586033 1
0.165613363994969 1
0.138286726405624 1
0.253009084811338 1
0.0397638200401335 1
-0.294135496481993 1
-0.128720255461021 1
-0.180816717956956 1
0.00943643738800564 1
-0.0103998485409714 1
-0.179811656536122 1
-0.192192252501777 1
-0.0331079948531312 1
0.128970223830281 1
-0.290846944181656 0
-0.0401044374761494 1
0.124388487045843 1
-0.25243168280782 1
0.412926200749935 1
0.0580818643083266 1
-0.169951449156151 1
-0.0738870247682334 1
0.425513969127442 0
-0.0816186873828976 1
-0.0273335554278873 1
0.185408891333766 1
0.166626587212406 1
-0.227861726750197 1
0.157953453846004 1
0.0517880150459409 1
0.24185578670517 1
0.135222916464672 1
0.00139136346108818 1
0.170558815064217 1
-0.177122899530264 1
0.0272076604999345 1
0.165471827454266 1
0.0192688428801493 1
0.0897513577796313 1
-0.00343256596333397 1
-0.079212594049272 1
0.0851382196815518 1
0.190876692750234 1
0.0485859717233297 1
0.166447528540688 1
-0.0558890510419219 1
0.0515997437214916 1
-0.268983850608817 0
-0.105415107883577 1
0.163175033010723 1
0.260690816099248 1
-0.247859146028041 1
-0.0326097576206899 1
-0.0188076369094489 1
-0.17169763200719 1
-0.224996489142212 1
0.0748398491908325 1
-0.00594758393647671 1
0.119693969758687 1
0.222721787484036 1
0.0520247420595513 1
0.0332595467150192 1
0.0278212225368826 1
0.0708192984756664 1
-0.037198044387201 1
0.222615510194419 1
-0.0403798618415684 1
0.106059825421537 1
0.0460091223213265 1
0.214537985690215 1
-0.307640513250568 1
0.273250862033763 1
-0.0734731929914504 1
-0.0177827550309007 1
-0.0199871931474957 1
-0.1922330892093 1
-0.131448893829468 1
-0.0665429852374682 1
-0.142181144731297 1
-0.0772258047650892 1
0.185188216778141 1
0.112105797839193 1
0.0327985054116278 1
-0.126886947781489 1
-0.192562064228374 1
0.0744485901804098 1
-0.223188045803631 1
0.244985668246805 1
0.397734001883557 0
-0.234098958670379 1
-0.0488734616406674 1
-0.299597389011215 0
-0.370600220929053 0
0.00998390316772492 1
0.195697872514879 1
0.127387893486951 1
0.0785906589941394 1
0.197902875699042 1
0.187027570141907 1
0.3524922925211 1
0.279923749359704 1
-0.275519134481996 1
0.000420195346964545 1
0.193651982758048 1
-0.308610531170539 0
-0.00429739545813991 1
0.140984356098387 1
0.227557227452441 1
0.102841759011034 1
-0.116069816777026 1
-0.0569782326913001 1
0.0199472126165687 1
-0.0847540252335324 1
0.0394193880848676 1
-0.14493368612299 1
-0.2491216977057 1
0.0169831532369957 1
0.0641968375766251 1
-0.204989227454982 1
0.0373421044723219 1
-0.114463220817377 1
-0.0345293191412875 1
-0.172587034999735 1
-0.00119399699233016 1
-0.0436497830230376 1
0.0211739025933247 1
-0.027924474654023 1
0.087476728473104 1
-0.163001078339101 1
0.0614544648335519 1
0.202666997492089 1
-0.225193566780344 1
0.146990822065855 1
0.075451179043855 1
-0.234879112507915 1
-0.181719242470941 1
0.0879290601354288 1
0.262625546698811 0
0.105755173015933 1
0.144243997625902 1
0.0595449890232279 1
-0.13617657396201 1
-0.105549044950391 1
-0.167644529618626 1
-0.289684095045264 1
-0.222772438049029 1
0.123846461649184 1
0.0986129644389277 1
0.0303990762117576 1
-0.187803411055712 1
0.0657460952124408 1
0.0959536332576273 1
-0.0411144044929403 1
-0.165851386770245 1
0.0930458817765291 1
0.125322380233032 1
0.174252691178183 1
-0.0629697116782072 1
0.0310212625405363 1
0.0804100570582419 1
0.074611749973628 1
-0.270373377161192 0
-0.0321526199726405 1
-0.106902514398984 1
0.130675624325155 1
-0.367645630439799 1
-0.135885269273524 1
-0.193566304769763 1
0.165791732084076 1
-0.209820970276221 1
0.161500366556015 1
-0.0862541660053556 1
-0.0953175476645116 1
0.190404280914258 1
0.0635164348189721 1
0.0953413818779539 1
-0.0967493154097335 1
0.0945156250916394 1
-0.0460587938902365 1
-0.0513551576607447 1
0.13873167243046 1
-0.289818709313781 1
-0.0115349813774016 1
-0.0169245204873864 1
0.0070310984010005 1
0.0509568840797718 1
-0.0346233364798991 1
0.160713566924791 1
-0.0238518654634879 1
-0.0586640571108499 1
0.0249507549578138 1
-0.0714467359405904 1
-0.435317425225922 0
-0.1433153040989 1
0.12114187914386 1
0.062320480107468 1
-0.142628892272507 1
-0.0346623693849166 1
0.108085864129745 1
-0.0234737180573291 1
-0.139715196476385 1
0.0298277852377949 1
-0.0680635669757063 1
-0.196903420086187 1
0.19481714216604 1
-0.0833851747450746 1
0.00301319184666306 1
0.0763984528271928 1
0.102800883919452 1
-0.227803617224807 1
0.0992586296495757 1
0.0675238733002552 1
-0.252779667657245 1
-0.110818860689674 1
-0.0185332984960016 1
0.0330264288552043 1
0.0429893230080032 1
-0.0389041306281096 1
0.157999304381617 1
-0.0266621182706625 1
0.181700291632986 1
0.0295071746908931 1
-0.0822904453808271 1
-0.0369781621057393 1
0.250488942293912 1
-0.0029893617158769 1
-0.0284587896174826 1
-0.155652119297827 1
0.0135992971020464 1
0.00379466087438284 1
0.101943910900078 1
-0.138357544549555 1
0.259300833931213 1
0.238238007239482 1
-0.0194791661840574 1
0.268630660463606 1
-0.145169740660609 1
0.122143348751452 1
0.215798218752121 1
0.059735567601735 1
0.104100037627436 1
0.0239207800725509 1
0.0944756836715363 1
0.289703662438379 0
0.0938435799264581 1
-0.0738514877964287 1
0.00492569598278959 1
-0.00734748377121508 1
0.122598132017314 1
-0.10094001626806 1
0.0282987709957104 1
0.0459039043664009 1
-0.0952921095593778 1
-0.146312174461297 1
0.0666110096684993 1
0.0137354065827069 1
-0.331992328409147 0
-0.281299943843367 1
0.0470934953796251 1
-0.106971599415892 1
0.110032043132706 1
0.0903797529511665 1
0.0442285496083595 1
-0.00297153391247065 1
0.127560715787541 1
0.116687552217936 1
0.0319340702059448 1
0.26912841521705 0
0.246179680547022 1
0.0761299760329781 1
-0.193564859374685 1
0.112318846278999 1
-0.120057213819754 1
-0.00550863803905654 1
-0.0533505679804973 1
-0.105531108629665 1
-0.181846970682369 1
-0.0847511657511686 1
0.17416024174541 1
0.155074146249344 1
-0.112951507389522 1
-0.134411880390525 1
0.261890706748028 1
0.0252574652306086 1
0.0545547193987391 1
0.00287223741900153 1
0.181604916268202 1
0.0867098957465408 1
-0.0484930110289637 1
-0.188687130771186 1
0.0909065476072926 1
-0.0429334269474007 1
0.19883473659384 1
0.108806463225834 1
0.000721535656465627 1
-0.193571274646846 1
-0.0648394529924369 1
0.153947385242408 1
0.345788257557267 0
-0.111616036120863 1
-0.0351487819899154 1
0.113851228369427 1
0.0816719958620834 1
0.0604279806760643 1
-0.052710607654957 1
0.0037855887929211 1
0.0194892993159932 1
-0.102082563250681 1
-0.144956484430207 1
-0.0891292156395008 1
-0.052493820624223 1
-0.0907451101880509 1
0.0273029852990492 1
0.106940447014633 1
-0.285395611622736 1
-0.232595411143112 1
-0.0384235190252507 1
-0.195676033938128 1
-0.167475950403714 1
0.104980282416335 1
0.468560137560303 0
0.0905945185653255 1
-0.122164106636255 1
-0.0888274466359731 1
0.0301940362302028 1
0.0981434937819546 1
-0.127574648792098 1
0.0606076673916113 1
0.115947322077355 1
-0.317757348105999 0
0.330276686958937 0
0.226797176770273 1
0.0925729895513454 1
0.112924159951751 1
0.00649182233536461 1
-0.078148551692787 1
-0.201236034232631 1
0.0963040364447497 1
-0.0942568478289162 1
-0.186788418896639 1
0.173349133786303 1
0.191634383312834 1
0.126120855644523 1
-0.230080926669117 1
-0.14348557278182 1
-0.235165616996649 1
-0.19176404342324 1
0.0990981595227859 1
-0.00095471239725621 1
-0.0182320257446854 1
0.127707668007327 1
0.162864811534628 1
-0.106577727285262 1
0.127839672139841 1
-0.132106573449949 1
0.185692112654659 1
-0.147289350676202 1
0.176027276093874 1
0.0292183492360616 1
0.260540029186247 1
0.0342106686787109 1
0.0639252629891082 1
-0.050279941373533 1
0.135517644221578 1
0.103706738173329 1
0.0976863596431801 1
0.213090427235688 1
0.198882230616516 1
0.0468760094225726 1
0.146466284477067 1
0.243235706602081 1
0.0550973177853295 1
-0.141445271173425 1
-0.192409124650953 1
0.160837941899813 1
-0.100972824577389 1
-0.157067539672827 1
-0.230852174558408 1
0.0479147570157474 1
-0.129116256322425 1
0.155397861652783 1
0.138363981663233 1
-0.100640666932945 1
-0.0926847534044399 1
0.129498369447605 1
0.100169571232929 1
-0.0967167228832044 1
-0.109709705295159 1
0.158682582621658 1
0.203348606892464 1
0.0682149736953623 1
0.217480431839257 0
0.0319110683612726 1
-0.143227011968481 1
0.387487883723206 0
0.368061147184634 0
0.26412320778339 1
-0.014501027117951 1
-0.00359335004216347 1
0.0689905691750514 1
0.1789889000736 1
0.196848337156951 1
0.0526536848460577 1
0.0184470870276835 1
0.0977680209609403 1
-0.232305562507747 1
-0.00408768952146225 1
-0.0163842199365621 1
0.168627244329932 1
-0.0338079272223894 1
0.0814465442616297 1
0.213279999069708 1
0.00687835503037215 1
0.29456552092752 0
-0.0198818098822357 1
-0.137733722787029 1
-0.354903454040706 0
-0.0833532827170644 1
-0.026159841801175 1
-0.0587936894815617 1
0.0192958618417415 1
0.00708031448065251 1
-0.289635847584614 1
0.162412867597082 1
-0.0320246417863072 1
0.00824566225728957 1
-0.151628107841825 1
-0.131326478375367 1
0.238521204723999 1
-0.00244401127529863 1
-0.0797490388894586 1
-0.304167642879756 0
0.0599086950782468 1
0.225652768369916 0
-0.179153575168188 1
0.0252531910274369 1
-0.0166238139217967 1
0.0308823070425522 1
-0.0967053132453029 1
0.345385393597927 0
-0.279810735540247 1
0.239025954296916 1
-0.199512729917473 1
0.0575094721897457 1
-0.174636999035497 1
0.195162531272217 1
-0.0519966336977152 1
0.402033654887823 0
0.0615895038422324 1
-0.0451798928044308 1
0.119850735983459 1
0.0147502232500047 1
-0.101339103959308 1
0.22236103582214 1
0.132318597953009 1
0.0649681698692412 1
0.246971256124461 1
0.209514018370153 1
-0.158325647541885 1
-0.0391668545115691 1
0.0270668494920271 1
-0.331418172598496 0
0.0123825903728004 1
-0.199348252134377 1
-0.110798618517351 1
0.0432146134164012 1
0.123826279529076 1
-0.0674841052922903 1
0.135485004102669 1
0.0979059142224608 1
0.225079294028956 1
0.0386349299315636 1
0.0137232548545562 1
-0.0774436653256883 1
0.0648525406945458 1
0.11920804618893 1
0.149437634026098 1
0.0432928315759105 1
-0.00566908360805302 1
0.183081915446326 1
-0.209256544318415 1
-0.0692421801742106 1
0.00129307863480098 1
0.14555677498851 1
-0.0673080958424848 1
-0.0528403862480071 1
-0.182575717946743 1
-0.0223526134911909 1
0.376382578618986 0
0.149290321465694 1
0.122420117246615 1
-0.00543994421628897 1
0.210752398272002 1
0.105819535967997 1
-0.123238006496955 1
-0.000858975386360636 1
-0.184041554945043 1
0.28752611884774 1
-0.143664542326713 1
-0.114077856327789 1
-0.036438320160205 1
-0.0276242870858217 1
0.17383279992063 1
0.203161397575449 1
0.312068578397844 1
0.0233864267095134 1
-0.217242427384098 1
-0.166917578624668 1
0.0694887890486251 1
0.106454625177577 1
0.0107614556192321 1
-0.0776149710652781 1
-0.0728823176538135 1
0.093926238643166 1
0.211245220315062 1
-0.0264228450903053 1
0.262959153225564 1
0.0163201887127527 1
0.223814413497517 1
-0.00427953308712228 1
0.33862362500718 0
0.102028947552151 1
-0.163940647581478 1
0.0380772062930055 1
-0.041276345975789 1
-0.170972137791729 1
-0.243110127529859 1
-0.207015480956949 1
0.165797211816201 1
-0.114385015713247 1
0.0619030926619454 1
0.00497384334967884 1
-0.272332837321369 1
-0.335935725033464 1
0.0523219343155652 1
-0.36741903421723 0
-0.0328782103712561 1
-0.00944301021347207 1
-0.365358408105723 0
0.28340988214915 0
-0.103218879736003 1
-0.154725827082576 1
0.0279100259291844 1
-0.107723047107809 1
-0.0281332639729522 1
-0.0163924567033666 1
-0.108556854216898 1
-0.0929350967488645 1
-0.201956394063404 1
-0.089517165142284 1
-0.0136343787357164 1
0.116502819390285 1
0.0476075623772226 1
-0.182578804507181 1
-0.115133764228025 1
-0.00133344044574488 1
0.0975368523205827 1
-0.120375450843083 1
-0.270420781316455 1
-0.0815745287228584 1
0.124902395052273 1
0.127215183570532 1
-0.0195935451043818 1
0.284412441575762 1
0.108799846153924 1
0.214825917806101 1
-0.00606004420435988 1
0.130909732879698 1
-0.0574657295902788 1
0.029822780929514 1
-0.198680971144684 1
0.0703989282549903 1
-0.0662409216564445 1
0.0433093576269569 1
-0.208101993326755 1
0.111232591444936 1
-0.10374543858359 1
0.0515626763433402 1
0.0748033404646805 1
-0.0540092361533369 1
-0.254912796527021 1
-0.12177225725485 1
-0.00846614001092665 1
-0.0394811637935886 1
-0.0788889188426514 1
-0.0626287842053361 1
0.0670392350320918 1
0.0230790335933979 1
-0.0181851825013587 1
-0.064077627394114 1
0.145365009800836 1
0.0695939961485856 1
-0.0860259493414673 1
-0.120035639729967 1
-0.0656087053932165 1
0.0750861334924351 1
-0.169952535786987 1
-0.155900535160764 1
0.278210834358556 1
0.0118558262546795 1
-0.131715129014578 1
-0.203244675269295 1
-0.18846456292092 1
-0.209182920924868 1
0.139179199347655 1
-0.250361306273936 0
0.0281321908303495 1
-0.252570456987478 1
-0.161429718469364 1
-0.115035641001343 1
-0.109928714756606 1
-0.0354722685301112 1
-0.0522277723735572 1
-0.157896021465945 1
0.112885097430672 1
-0.238008763803611 1
-0.060714327584683 1
-0.0352998307956686 1
0.185819939332874 1
-0.300467386576196 1
-0.239788077564458 1
-0.0816847560140155 1
-0.0121265471271407 1
-0.259816789577841 1
0.359844056828781 0
0.0222990395114615 1
-0.0407413922443319 1
0.38993146413538 0
-0.0489988769166055 1
0.129657405721407 1
0.0990012354585302 1
0.0219542974478176 1
0.169515136249912 1
-0.146825983360117 1
-0.0885965776985828 1
-0.358991590985014 0
0.0981648647529974 1
0.132057416902218 1
0.226427569442847 1
0.137352841217523 1
0.252018407813065 0
0.153423566015397 1
-0.0758243647481444 1
0.0143869105613792 1
0.0410462713083753 1
-0.0917251209470989 1
-0.109186416475508 1
0.0199362136210588 1
-0.173991373188566 1
0.0481669700864654 1
-0.19362535881966 1
0.294216790314627 1
-0.122952798633153 1
0.0784174119086438 1
-0.0888899783378616 1
-0.190071913431316 1
-0.310428618183138 0
0.0951240151459798 1
-0.300102830523305 1
0.271842953631668 0
0.0891625475657395 1
0.358085166825539 0
-0.0593677790531905 1
-0.11923969920199 1
0.0885807177666555 1
-0.0698450767435444 1
-0.224631629493523 1
-0.17791746913208 1
0.285493554713642 1
-0.0137019672972266 1
-0.0171405177520753 1
-0.126590108067184 1
0.240746042960752 1
0.17241122357746 1
-0.0806950178690137 1
0.00255171522500029 1
-0.115727611913739 1
0.0429070559284627 1
0.319839981812715 1
-0.0523930277346056 1
-0.0307387035079517 1
-0.234506672605752 1
-0.192344091318243 1
0.0678393464001459 1
0.229137349201757 1
0.175072358997238 1
0.101988773822336 1
-0.300266165223045 1
0.226226686904984 1
-0.16982116585451 1
0.195021520648734 1
0.188368780605344 1
-0.132779811453478 1
0.153781173737279 1
-0.214103740975932 1
-0.065476072970679 1
-0.12369255854534 1
0.0466649174735749 1
0.0801158169036105 1
-0.0498958594363173 1
-0.000706751396219979 1
0.121001864521649 1
-0.263540809531531 1
-0.0603119969832848 1
0.0258920294385605 1
-0.0815598036716044 1
-0.0830314158638279 1
0.0303308344107884 1
0.00487390444074091 1
0.0297228251442702 1
0.0511457096257151 1
-0.0602042617673641 1
-0.0736157909080288 1
0.127126557000148 1
0.0891272834243403 1
-0.134297158626736 1
0.0421951036468895 1
-0.286453381716999 1
0.158035985754788 1
-0.200897199309335 1
-0.242252806783302 1
-0.122879585503419 1
0.0426891130134509 1
-0.0962753142998826 1
0.35786370648901 0
-0.00881682554979864 1
-0.0150105438367441 1
-0.165252082374909 1
0.0230492650179212 1
0.353018994511878 0
-0.11480247230913 1
-0.0982353750806373 1
-0.299460896033212 0
0.142978803847976 1
0.0966505284525018 1
-0.261807771201877 1
0.0055733825216479 1
-0.0711039647060391 1
-0.285764016424178 1
0.245329433354297 1
0.0045124990348084 1
-0.163431362762346 1
0.10133651927158 1
-0.0270624347526474 1
0.00460052716925417 1
0.033659609744918 1
0.138439491294767 1
0.0795565570732332 1
0.0777918180704467 1
0.0849615079693352 1
-0.0480777482286339 1
-0.207088462045029 1
-0.257621665829837 1
0.307471449109692 1
-0.259491663170336 1
0.0443626197407158 1
-0.110393558512151 1
0.0508262861735705 1
0.011711803771666 1
-0.0923997592197593 1
0.0622169286786038 1
-0.151331562919894 1
0.214183507993917 1
0.280572198069263 1
0.0715304709722127 1
-0.0544274021914218 1
-0.0196508023832968 1
-0.0849192307198614 1
-0.219155662061894 1
-0.0158091642257077 1
-0.0680302714639919 1
-0.0172510923412347 1
-0.041705357156831 1
-0.0873042940703367 1
-0.226045458791391 1
0.381879461397777 0
0.123911688638622 1
0.182033561756117 1
0.0954226223833911 1
-0.208397862267739 1
0.107234185230764 1
0.246180800260299 0
0.0523441517643018 1
-0.0748685871551608 1
0.0183297836710188 1
-0.0876480467411874 1
0.33975728845077 0
0.0728174605179188 1
-0.364145332987475 0
0.149453290095999 1
-0.168714324588326 1
0.103185018776176 1
0.0610608250927939 1
-0.101325429489171 1
-0.0596337013318414 1
0.19601435994991 1
0.0519299848625137 1
-0.264270308026261 0
-0.0278614826466751 1
-0.257962552460375 1
0.0815552204627789 1
0.148922845181023 1
-0.00928029384006425 1
0.0449140299535881 1
0.0107745639371127 1
0.205540317059136 1
0.0323027735908515 1
-0.0904452875621641 1
0.00460115504456549 1
0.00456991798597796 1
0.126989685592858 1
-0.0164516185848624 1
-0.143076037184961 1
-0.139147652310614 1
0.313599687874198 0
0.0633654417884183 1
-0.0546555270056564 1
0.0465279304252595 1
-0.0505329421585483 1
-0.100737793708478 1
0.105785789253325 1
0.0878654273034496 1
0.0461364749175725 1
0.0962382493737108 1
-0.050384523888722 1
-0.0302936359295934 1
-0.02965212148595 1
-0.242492128969328 1
-0.120413573122518 1
0.228926525628058 1
-0.128220004044566 1
0.271373968773739 0
-0.0140251315668663 1
-0.099462244978718 1
-0.0858278858296021 1
0.0806552279075011 1
0.211162229998076 1
0.103618308560937 1
-0.141268099265304 1
0.171530841312504 1
0.107924331068608 1
-0.107248836813106 1
-0.097216179713305 1
-0.0204028664814787 1
0.0938386271053768 1
-0.185012947377023 1
-0.233490018782571 1
-0.0693733448799541 1
0.135248158053236 1
-0.0423005110402262 1
0.301809649557506 1
0.135578424100447 1
0.220096644247207 1
-0.0589260801957057 1
0.247312493563113 1
0.194456593463971 1
0.12657138772877 1
0.101091695468979 1
0.0575956223541422 1
0.191019440580148 1
-0.00843840088113412 1
-0.212323639942834 1
0.0871641307862948 1
0.0934560191057937 1
-0.249237797201584 1
0.0836675034636579 1
-0.0892097019011531 1
0.21173774190111 1
0.116281215618934 1
0.170609240142606 1
0.197821573732037 1
0.0320503842038609 1
-0.10388775354121 1
-0.0776520515372626 1
-0.0361282417162038 1
-0.142128742512578 1
0.239683805814587 1
0.0830219696197905 1
0.0357026844065448 1
-0.105275584800178 1
0.345701142905189 0
0.209754905578675 1
0.0347243043129448 1
0.0201478792390259 1
0.164436133337753 1
-0.0356168846343485 1
-0.0390270962769802 1
-0.0561363995249297 1
0.0556603199303993 1
-0.23787501617734 1
-0.0393659843503128 1
-0.219316096260131 1
0.103493092416228 1
0.137096276943655 1
-0.0116977406478566 1
0.0801430441516014 1
-0.0686651989614433 1
-0.193625216832037 1
-0.0718129776454661 1
0.0463648770087581 1
0.120147372575012 1
0.00959732705794537 1
0.112501684819931 1
0.0151534302153011 1
0.0336526756724391 1
0.151207161754958 1
-0.0554134746726596 1
0.0247374142583832 1
0.0593119333893274 1
-0.139821379073072 1
-0.332427483785673 0
-0.0137071129238439 1
0.0454874204147554 1
-0.252369357663039 1
0.319954250174686 0
-0.160833454956978 1
-0.0221590855392054 1
-0.132591088741657 1
0.100877825129765 1
-0.116855767977935 1
-0.0192459046994333 1
-0.136052808538223 1
-0.191734731695824 1
-0.238767228247445 1
-0.0782764030046782 1
0.0630950502280281 1
0.0652428255303389 1
-0.103704711557578 1
0.0913789700165084 1
-0.181201451200526 1
-0.114749449780071 1
-0.113082662208863 1
0.0139946383919891 1
0.0032577651787121 1
-0.112713032374183 1
-0.00281613776671012 1
0.213008043660415 1
-0.0105126132269949 1
-0.139555762423039 1
-0.29059893305174 0
-0.0239270004523287 1
0.13239309753208 1
0.163931436837947 1
-0.218918435186255 1
0.0832934845182893 1
-0.0486076219858886 1
-0.0402807535006387 1
-0.305871453635811 0
-0.0659523570309894 1
-0.00663859594168458 1
0.111730167966358 1
-0.00980808461588294 1
0.0700150201003106 1
0.0526968761382719 1
-0.141769286873757 1
0.0149152939859532 1
0.0360221366892114 1
0.0752141046581656 1
-0.181452602370656 1
-0.0996488225783107 1
0.0130576443127393 1
-0.0486142913757226 1
-0.220711644494193 1
0.0014719725652841 1
-0.156696292954439 1
-0.0579653078968113 1
0.0363595851567904 1
0.149279007760963 1
0.0145041671622399 1
0.030660365619993 1
-0.112033188752578 1
-0.0634165744654419 1
-0.0918047687212611 1
-0.0976867542328417 1
0.0175024573920248 1
-0.0298473904007814 1
0.0567848201465806 1
0.0312253795087925 1
-0.129510480823323 1
0.148332237542612 1
0.088999231567623 1
-0.395625234859829 0
0.10411936718347 1
-0.243393709543758 1
-0.190264335429436 1
-0.0480972249433234 1
-0.20687781126663 1
-0.187468640075138 1
0.0205613379783995 1
0.0726497925876564 1
-0.00993920050830459 1
-0.0189980692919511 1
0.231734335561642 1
0.0775448277477552 1
0.0156916642861632 1
-0.137654724799928 1
0.233434594532862 1
-0.0931647334300617 1
-0.00455069664539287 1
-0.0233830817981342 1
0.164661724015305 1
0.130114900239144 1
0.201194394595631 1
-0.00850176470564321 1
-0.160523750159294 1
-0.0152010984423306 1
-0.00114317780969569 1
-0.0626848726825883 1
-0.0589924165181823 1
0.0571556618761134 1
-0.193482194849184 1
-0.111168892690504 1
0.00684666751274437 1
-0.495748468097615 0
-0.106237134957541 1
-0.0228031903344372 1
-0.0774177309316252 1
0.191559173784072 1
-0.277018703097337 0
-0.177244932783689 1
0.2751996624809 1
0.0381769279407922 1
-0.144674717465041 1
0.154050067140953 1
0.0932558054129982 1
0.153798119402362 1
-0.114614429491298 1
-0.167015265094903 1
-0.096856186740695 1
0.266347140758322 1
-0.190309094008455 1
0.232414613874221 1
-0.114798262088215 1
-0.0228241922167667 1
-0.234589877499789 0
0.200035513708494 1
-0.140408506194738 1
0.0331265390798805 1
0.124887537174224 1
-0.0717039669771388 1
0.0589785082087995 1
-0.0938838681086912 1
0.0634263869404837 1
-0.067357016741306 1
0.210682352783436 1
-0.0689213926813161 1
0.0888772686063731 1
0.155087282607372 1
-0.0571890929278082 1
-0.101944988853486 1
0.0587188366767767 1
0.165093986156266 1
0.0498185213050426 1
-0.281969209785003 1
0.173797913751116 1
0.0831569941220744 1
0.155934968330819 1
-0.0635402295133512 1
0.154524494209143 1
-0.0857797559215088 1
0.0551983680429113 1
-0.0293437580698818 1
-0.20712942228179 1
-0.245403009785936 1
-0.101648680562536 1
-0.0669072160388541 1
-0.288306741866428 1
-0.27389767520055 1
0.0201582764505855 1
-0.224846822070919 1
0.00158948865917023 1
0.213088549857216 1
0.132811735072506 1
-0.0237620459899347 1
-0.00495418629889603 1
0.0989261219143169 1
0.146127088342762 1
-0.243884932213169 1
0.0786078162895129 1
0.00541774288007887 1
0.150296272712758 1
0.121616929369434 1
0.00659572942388323 1
-0.0754107520278062 1
0.0309047860314118 1
-0.0113864249810717 1
0.0151216230761639 1
0.0481166318273897 1
0.00855757688985197 1
0.0540800780966778 1
-0.0973413414123215 1
-0.355332367295848 0
0.125345750305005 1
0.110072768557483 1
-0.102990742707953 1
-0.018201069526969 1
0.0270749700428084 1
0.313675637070401 0
-0.180110229522376 1
-0.0564523668588983 1
-0.0244200246254076 1
0.104550605536643 1
-0.102964789212894 1
0.259504203055994 1
0.168497656602167 1
-0.0769584868573772 1
0.0619049958247596 1
-0.151452224785061 1
-0.0136935781225452 1
-0.0689443288509384 1
0.156124031210501 1
0.0794088890397314 1
0.0588469966210457 1
0.0988121919871537 1
0.0607923843494652 1
0.0972774731244949 1
0.0669040751468308 1
-0.302754260945188 0
0.267828504708143 1
0.198497601850972 1
-0.10983280265507 1
-0.0617127667473948 1
0.294279806096587 0
0.0605867428680067 1
0.109536761308728 1
0.051224715364385 1
-0.0298400214114873 1
-0.0654969732463104 1
-0.0832624945304183 1
0.136857238062279 1
0.205031756138128 1
0.0682165975713225 1
-0.0344390269182291 1
-0.0591474969225314 1
0.204983925819117 1
-0.0927203505874541 1
-0.0070360819518136 1
-0.157205612333902 1
0.0875855217840111 1
-0.190104635142953 1
0.00215699570643589 1
-0.0328156413190595 1
0.0348125715834285 1
0.0100432487767646 1
-0.0626104960518541 1
-0.048628346288708 1
0.0350520537248604 1
0.00385272476370551 1
0.166530589400513 1
0.00933706499411393 1
0.0825630392947451 1
-0.0811818112370892 1
-0.23585174112213 1
0.106106154019109 1
0.0136720110779131 1
-0.174371777670516 1
-0.130926958741616 1
0.0958154909745151 1
0.21071151396477 1
-0.0778130470092202 1
0.104981044163362 1
0.0695633761453266 1
-0.184273091931423 1
-0.118751584989927 1
0.256867722831055 1
-0.0498490397719642 1
0.121663920644598 1
-0.135793071989206 1
0.178602244548738 1
0.0449049153971406 1
-0.0382692435924931 1
0.018388055686117 1
-0.278650391267719 1
0.117022890530053 1
-0.32782702577358 1
0.220032309656695 1
0.270923873381099 1
-0.410030418441017 0
-0.163818270926746 1
-0.0585822938920662 1
-0.214521465199314 1
-0.0634300909352928 1
0.132295321032397 1
0.0434718785030612 1
-0.0687516515128684 1
0.0223156711266848 1
0.224050317939475 1
-0.0614656847047634 1
0.235078749522806 1
0.0998009574778135 1
0.244620322286746 1
-0.00856016999946235 1
0.368662527465354 0
-0.00598062379387511 1
0.273410883809001 1
-0.202847536589222 1
-0.0643797259302498 1
-0.0716901175703878 1
0.21585467820714 1
-0.029603709540654 1
0.197182257843313 1
0.06271125577878 1
0.274986259084278 1
-0.0176172346570203 1
0.0970471276694466 1
0.169376398405236 1
0.155245692716395 1
-0.0628596761366757 1
0.0537453423926401 1
-0.0850565901411924 1
0.0213955246835124 1
-0.0231931212419649 1
0.161834255355779 1
0.183150655526957 1
0.160398188023068 1
-0.00163085805639517 1
-0.150371512607588 1
0.155450628608027 1
-0.000274229536628041 1
0.290173093345587 0
-0.045220419214554 1
-0.0945913241470767 1
0.0539532192745458 1
0.0779227776210745 1
-0.0433017192399747 1
-0.0184427283277336 1
-0.024075038528608 1
0.0527085648361623 1
-0.114113099029219 1
-0.0817682319750734 1
0.180256999619616 1
0.205584973843974 1
-0.393526470063651 0
0.193467563461436 1
-0.0167021607929349 1
0.202486902263475 1
-0.282861379674357 0
-0.0730353050763604 1
-0.154101867936277 1
0.0412108308975286 1
-0.0259769559956093 1
0.10308351127171 1
-0.118915979996148 1
0.0856915158661822 1
0.159412725487253 1
-0.0302160174337726 1
0.289311419012352 1
0.0378328683951216 1
-0.0378408500564531 1
0.0637891721978696 1
0.405792979121092 0
0.0825771331174831 1
0.132451344523183 1
-0.177099469281526 1
-0.0595557558270164 1
-0.191604194718332 1
0.0780541969584594 1
-0.00504698964133584 1
0.154684654960136 1
0.129253609514057 1
0.0220173076567287 1
-0.115118709030132 1
0.0643523695358509 1
0.0594567282185295 1
0.207790014907178 1
0.164357321377058 1
0.0624413299579986 1
-0.144880694289176 1
0.0149673559223689 1
-0.0217409811964114 1
0.134147279035122 1
0.125982740207044 1
0.0985628363247771 1
0.196789705433736 1
0.176573858127176 1
-0.0654243798925823 1
0.0702439906871746 1
0.0343970309360971 1
0.189981601478236 1
-0.140939262644635 1
-0.0766451841599778 1
-0.135571675635596 1
0.204576723426701 1
-0.214760000157957 1
0.0532769602656304 1
-0.127355913902659 1
-0.0693605667677417 1
-0.193849503519908 1
-0.0899712478265159 1
0.0679483214255959 1
-0.098936274641447 1
-0.0558442671758612 1
0.177114321997261 1
0.0263112408716442 1
-0.0651982764738716 1
0.142371397907469 1
-0.0788921363501967 1
-0.126213979049029 1
0.0411355187729232 1
0.094492798084879 1
0.0872902032395616 1
-0.0296180501724555 1
-0.103059156526012 1
-0.0427708782880581 1
0.00593990266104119 1
-0.0221277720074569 1
-0.0819083044421701 1
0.129742954879624 1
-0.0404917788897749 1
-0.120142611374352 1
0.0905414570891855 1
-0.109218576549194 1
0.160556252782732 1
-0.0025273888978719 1
-0.0125032572673313 1
-0.031542357205673 1
0.130384691004831 1
-0.0176859192501014 1
-0.227608342997968 1
-0.259534782592464 0
0.149317355251115 1
-0.157480879566389 1
0.025642989568293 1
0.000957341365229476 1
0.121951422166889 1
0.206389023596692 1
-0.264758433579731 1
0.229368836662504 1
0.0703012208864663 1
-0.124186260454156 1
-0.0452439059721533 1
0.215133902377371 1
0.0834198924599033 1
-0.262855970258995 1
0.00993181509233746 1
0.238008545780862 1
0.157049593023903 1
0.10569779296423 1
0.339944078957492 1
0.277027648911453 0
-0.0712290171186896 1
0.128940111958576 1
0.0406032691659179 1
-0.0725241557721601 1
-0.348420004444798 0
-0.0943993865769403 1
0.0319053796827804 1
-0.0414825293601379 1
0.205062339653861 1
-0.223598431162902 1
-0.025846885587232 1
0.218272234010624 1
-0.0350499461675156 1
-0.130479460133316 1
-0.204108589127129 1
-0.151409240631877 1
0.072693575347671 1
-0.00752860340296472 1
0.243936831034246 1
0.00832340829159742 1
0.22252682596918 1
0.406629203807503 0
-0.150027817918805 1
0.0377191213535377 1
0.0110649538052307 1
-0.137769736273716 1
0.0817162779237308 1
-0.14520741285699 1
0.0727163143697957 1
-0.0551846244197476 1
-0.0696511835735155 1
-0.0453504167259733 1
-0.203351768097089 1
-0.123412280781813 1
-0.0668220995053673 1
-0.120634335398769 1
-0.205182299828869 1
0.138440673089276 1
0.357108479672311 0
0.1081378121896 1
-0.0571303920162042 1
-0.0137048016793626 1
-0.125079639584097 1
-0.103076510330009 1
-0.187769053601455 1
0.265426708738417 1
0.051061953875297 1
0.118069789058934 1
0.0720131037124699 1
0.0382566764761481 1
-0.171125988425356 1
-0.130028693323911 1
-0.124104643964947 1
0.125385174250105 1
-0.148137794907231 1
-0.0158396428943682 1
-0.166371030789274 1
0.238114410949123 1
0.0617614071865414 1
0.0695696748202412 1
-0.110918139531294 1
-0.203415972863009 1
-0.135174632931506 1
-0.153508478522692 1
0.383038747689367 0
0.142948563357354 1
-0.000105510318749939 1
0.160390104691166 1
-0.0201356927720794 1
-0.140944075151559 1
0.516741279072542 0
0.0996957536242665 1
-0.01791271765971 1
-0.0797014225346498 1
0.236633583825422 1
0.0189988608219775 1
-0.0672790031140382 1
-0.0821043031162114 1
-0.274140288000398 0
-0.232663507395378 1
0.0107876605834583 1
-0.296604835699705 0
0.197445165966339 1
0.094196759360943 1
0.0029085007501232 1
0.140612953545038 1
-0.00661523180454647 1
0.148604134096371 1
-0.0589698577600704 1
-0.0179972802201405 1
0.192857224624565 1
-0.00762409522739014 1
-0.271679952103193 0
0.250698222707373 1
0.349641391774973 0
-0.0432581943648601 1
-0.0849485557894055 1
-0.155550474715855 1
-0.249470629017479 1
-0.487690194281287 0
0.175431575190108 1
0.225870346199921 1
-0.0720360355887666 1
0.030666853254737 1
0.0105089906356579 1
0.0594516906667675 1
-0.0360661714096076 1
-0.00684664437212789 1
-0.182456833060083 1
-0.000485654249858955 1
0.170030889221202 1
0.0531698393708185 1
-0.197384828521652 1
0.0592567834147709 1
-0.106892761580443 1
0.0889354117232742 1
-0.244748669908688 1
0.251553586304861 1
-0.14732018280393 1
-0.0245468749571275 1
-0.0183120863294929 1
0.261566578437176 1
-0.241410244619463 1
0.233979528997173 1
0.0103150867245217 1
-0.0129954858812897 1
-0.174796473515494 1
-0.0621817482814352 1
-0.123334958156657 1
-0.205570686196344 1
-0.125245181715776 1
-0.0303171925479102 1
0.139034694326747 1
-0.172439557076167 1
0.142242369234138 1
0.0535692703052871 1
0.126817233270125 1
0.138600875343317 1
0.0751151837774155 1
-0.114681680145587 1
-0.239332120332627 1
0.0881798469689746 1
-0.0192501900155211 1
-0.0866919994985459 1
0.0253909370344647 1
-0.22379741993213 1
-0.270682307033705 1
-0.100057402818532 1
0.0775478158773663 1
0.0240900758094868 1
0.205880689276008 1
0.238659024330996 0
-0.0377126217176774 1
0.163895039795623 1
-0.079533752383802 1
0.250011106185516 1
0.182436746893972 1
0.0786370722292413 1
0.168251229389792 1
0.136529991511642 1
-0.258791296828639 0
0.34510756320713 0
0.0190681867704472 1
-0.191565023921569 1
-0.121609552675982 1
0.121155120044788 1
0.159637317058826 1
-0.140368370223389 1
0.0169001122964636 1
0.28827179096805 1
0.190111418028645 1
0.0790684356253497 1
-0.0694711280871054 1
0.263921782968495 1
-0.0241136088351127 1
0.260976921757029 1
-0.216635419008582 1
0.0924579805388853 1
-0.237031080886584 1
0.181643759593919 1
-0.0767834325959231 1
-0.278960046822798 0
0.41026300784556 0
0.0431306210953075 1
0.137990046300901 1
0.108722565897889 1
-0.137953376464503 1
-0.352332049566939 0
-0.104586541062854 1
-0.146756419851588 1
0.00844865487330541 1
-0.0207899965243674 1
0.123949771982836 1
0.0985055952214797 1
-0.165171087466232 1
0.395239248830435 0
-0.143338044856057 1
-0.0758442672230646 1
-0.0754519116786612 1
0.134598740233056 1
-0.136604648408124 1
-0.147289752078367 1
-0.0289034245059343 1
0.020736145377916 1
0.120172553107816 1
-0.0133842250228466 1
0.033145251046976 1
-0.041529278470594 1
-0.186758292575028 1
-0.317230256590637 0
-0.322862267799746 1
0.184249167770474 1
0.0760821588851663 1
-0.196043373614808 1
-0.0396333536970128 1
-0.00828789403838671 1
0.168587306563248 1
0.346836012087967 1
0.364420601414998 0
-0.127312277101241 1
0.0407899501293707 1
0.0571502729895126 1
0.0895898711292323 1
0.0211787381185165 1
-0.114203270754211 1
-0.197546834547081 1
-0.129771748418539 1
0.175260326898946 1
0.0186380320258475 1
-0.00258896499368639 1
-0.0296106817875545 1
-0.0288396606082647 1
-0.157507692323641 1
0.0789507492707787 1
-0.185267105612381 1
-0.077534789960829 1
-0.149162627947606 1
-0.0495460727965669 1
0.221106458278015 1
0.0916920282596198 1
0.0908196680536261 1
-0.00123744835473824 1
0.447246975963243 0
-0.186208394511916 1
0.146581347198034 1
0.162655109790314 1
-0.150253815768148 1
0.0874977497336275 1
0.129487092619613 1
0.0282422584925854 1
0.0365749480394953 1
0.243554661184059 1
0.103582652267905 1
-0.218577712705138 1
0.133793742753466 1
-0.338164284391097 0
0.0583547058521624 1
-0.101394604390295 1
-0.131151907080859 1
-0.0418336531772634 1
-0.280557753590437 1
0.0895002911647106 1
0.181144694124567 1
-0.11261574585661 1
-0.310077067982111 1
-0.0549289422179531 1
6.00786925480865e-05 1
-0.0622947556828709 1
0.361536572468182 0
-0.106543163335554 1
0.272917249502508 1
0.0209938609875775 1
-0.0731826355485628 1
0.0131631886187864 1
-0.0278345485818568 1
-0.224448237057944 0
0.109776287526564 1
0.336603106272311 0
0.0498845611904471 1
0.0334129163199752 1
-0.0843227838456717 1
-0.000884116963434184 1
-0.0334888383917348 1
-0.105796128260278 1
0.0357171948041745 1
-0.0143476198862736 1
-0.00804395949142315 1
0.0596529935954134 1
0.153343898197708 1
-0.0158863948824254 1
0.047726013801637 1
0.0582803181758947 1
0.0740943599801092 1
0.0721861337903336 1
0.0474999695469497 1
-0.163851826725668 1
-0.089518300198785 1
0.0677496808318198 1
-0.014411415141051 1
0.0147594260116226 1
0.0361021604767846 1
0.127727903556062 1
0.156170728081871 1
-0.146491941031018 1
-0.0498876918602703 1
0.157000931332731 1
-0.00601893684420775 1
-0.211019144792272 1
-0.169444198459206 1
0.0285638035066541 1
-0.12519224259926 1
0.243550250623651 1
-0.186847019907327 1
0.0942926550374874 1
-0.126354488707199 1
0.29831098305875 0
-0.363060958637159 0
-0.194686933913614 1
0.0403301513625867 1
-0.085055071414473 1
-0.0422495954144879 1
0.179068925976176 1
0.102210058879062 1
0.184973211141714 1
-0.00104358923539979 1
-0.0853008436296522 1
0.00113882613767971 1
-0.163891376027777 1
-0.222705948473742 1
0.116794671724464 1
-0.153541006710346 1
0.0838322904072301 1
0.112493143561952 1
-0.108144817503935 1
0.308750717571467 0
0.100724249879504 1
0.0250352862543391 1
-0.0796919588958773 1
0.264564014422558 0
-0.164822386611509 1
0.0703154505156896 1
0.101071797917272 1
-0.106311548695749 1
-0.0563041734470492 1
-0.0382065930305061 1
0.245173379031898 1
0.0358876235518778 1
0.0438860955496786 1
0.21738475292457 1
-0.0834286020111452 1
0.0764592868816431 1
-0.0517206683043195 1
0.161371545627372 1
-0.126144682678865 1
0.114679000004128 1
-0.199752966878346 1
0.0335096358830902 1
0.0780708945911898 1
0.121486620003653 1
-0.18227674013892 1
-0.28873912052238 1
-0.229167700914785 1
0.0668380547345157 1
-0.0775503327886231 1
-0.0878861260774946 1
0.368974923572956 0
0.0398050822529162 1
0.23946350049469 1
0.142737747042165 1
0.0343747317026978 1
0.0580645211698655 1
-0.122604230195617 1
0.0041643268469202 1
-0.137198820771368 1
-0.0480465914463962 1
-0.12422382651452 1
0.00447155396414572 1
-0.198588657633587 1
-0.268425420579987 0
0.0823583036761528 1
-0.101348037122071 1
0.00063194484128487 1
-0.0807573463671968 1
-0.01653683559599 1
0.0718944900806125 1
0.0846135079987312 1
0.0604612836530274 1
-0.324513048801239 0
-0.0521128742612378 1
0.301431364778533 0
-0.0888447531350944 1
-0.2193777259357 1
-0.215127437564749 1
0.00407424444757372 1
0.156215813547564 1
0.3491814453134 0
-0.0649776574119456 1
0.0878946569167686 1
0.136052887291258 1
0.0424601644420163 1
-0.0896412982691818 1
0.0841999507010461 1
0.0686899311289886 1
0.0955044328379709 1
0.000941051639382262 1
-0.158700704922401 1
0.214275469079258 1
-0.0358601522727308 1
0.0478232739282477 1
0.025422437014273 1
0.0171876170769657 1
-0.176082193933442 1
0.0413063620444537 1
0.0947690281170302 1
-0.00391899902255331 1
0.0884132591423377 1
-0.252153408597808 1
0.186765093668959 1
-0.0593136725703 1
0.131436128857843 1
0.00774216183502299 1
0.0738640459829219 1
0.0578733965207118 1
-0.0214183749588549 1
0.0291211330655318 1
0.0313157158955326 1
0.157106060075899 1
0.0719697020166294 1
0.118982780036683 1
-0.341781478845292 1
-0.0416255815874298 1
0.0110887716064146 1
0.114578816853716 1
-0.196142746637061 1
0.187653998990836 1
0.138819446627638 1
-0.0478073259552653 1
-0.117174383683657 1
-0.0339201275289392 1
0.0807398219785238 1
-0.222514580293221 1
-0.0619554342741691 1
0.112461505145243 1
0.115935373585755 1
-0.154378680972494 1
-0.204281184514242 1
0.273440699184033 1
0.0449730687432463 1
-0.31534422238744 1
-0.0673071756587297 1
-0.00521549117442508 1
-0.162701346296291 1
0.0615911492367349 1
-0.0951550835478278 1
-0.237387047068589 1
0.182033989933767 1
-0.0380925622652466 1
-0.165115841909962 1
0.0527082921499055 1
-0.207429750857647 1
-0.0615153386425896 1
0.23327147419111 1
-0.163314525580052 1
0.0802062314009707 1
-0.10042196928576 1
0.156260527161636 1
0.00797869534406291 1
0.116164668247497 1
0.143377398922743 1
-0.212757593086558 1
0.103025448741234 1
0.260359152475043 1
-0.305393560388541 1
-0.153269668960114 1
0.153114438064676 1
-0.267907834488722 1
-0.224594496689656 1
0.259349222562215 1
-0.36755680951476 0
0.205781417935448 1
-0.0824191258598297 1
-0.0762338458383789 1
0.0661360373377334 1
-0.0559671548647176 1
0.0542437011244288 1
0.141364456022867 1
0.321792489285097 0
0.10105664964528 1
0.132758360961975 1
-0.0109341385884374 1
0.0405876980682579 1
-0.0470903948927993 1
-0.0130372636248339 1
0.210434256923185 1
-0.323688871168641 1
0.0775357032152772 1
-0.089817837568538 1
0.165049867035358 1
-0.0971616344413105 1
0.125535629826953 1
-0.219495081029124 0
0.104017618741148 1
-0.417027075703103 0
-0.0226124988389249 1
0.320082135110598 0
-0.0186925420601752 1
0.12674714272918 1
-0.246133404372541 0
0.0240918008471242 1
-0.134025057764391 1
0.049715265682246 1
-0.0414621550321325 1
0.0596761275359512 1
0.0338936190908732 1
0.0140414584758243 1
0.0629653576892606 1
0.288837774010261 1
0.305842219418737 1
-0.183732626396261 1
0.0177425802310725 1
0.00548628133632517 1
0.230354538883288 1
0.203930210604903 1
-0.186989286272952 1
0.121374648157769 1
-0.125774475636539 1
-0.095548882162713 1
0.0416205198490617 1
-0.0217007172356536 1
-0.177791933982529 1
-0.0620320971025373 1
-0.144662056219028 1
0.026215180328787 1
0.108419564605899 1
0.00821300402704339 1
-0.195643234397027 1
0.174404291450845 1
0.0402217347314179 1
-0.0264173003965138 1
0.180496485013111 1
-0.0924392887483322 1
0.0661633388841168 1
0.0051108323120589 1
-0.0424905495855726 1
0.148855818304569 1
0.141648112356877 1
-0.351164127668913 0
0.056123683091959 1
0.220087249796083 1
-0.261393711227461 0
0.0340721492789236 1
-0.128426919038662 1
-0.0610618066647831 1
0.0588237706653763 1
0.222134731972523 1
0.178905822299061 1
0.0526592760425073 1
-0.0149654504908176 1
0.18965698295815 1
0.0357350402549935 1
-0.107893892057446 1
-0.181080720788152 1
0.00352198410151826 1
0.188711627521372 1
0.0193562089711838 1
0.0150792069503128 1
-0.00519276922506447 1
0.18116869108972 1
0.230495155340371 1
0.0469516725932871 1
0.135074796451657 1
-0.291316689559051 1
0.0842469649674011 1
0.0438918888742307 1
0.231958655058586 1
-0.124431078952476 1
-0.0714970660512319 1
0.0697446910114145 1
-0.133675431108142 1
0.119324198255944 1
0.0100394367000122 1
0.0263459655479904 1
-0.0879476427099774 1
-0.0848233364014514 1
0.141292609890122 1
0.14886328445243 1
0.0371500843603088 1
0.157068059789975 1
0.0100876453386655 1
-0.0565223953871649 1
0.131713451636316 1
0.143968755582669 1
0.332832783822361 0
-0.0246934286579294 1
-0.417568155857198 0
-0.122183527398893 1
0.203759847427463 1
-0.177793016058639 1
-0.150783281516736 1
-0.00274457370221261 1
-0.112696348917401 1
0.143523695476142 1
-0.139121246133756 1
0.150277354112151 1
-0.0215633438607624 1
-0.0910847934519717 1
-0.0424201462353255 1
-0.161413237220361 1
-0.0658150497902478 1
0.0384230735878162 1
0.236644257077257 1
0.198449977122508 1
0.0855927142031582 1
-0.180349777567166 1
-0.0599000671030017 1
-0.254900235702986 1
-0.0890701516300264 1
0.0485874809279087 1
-0.130630522535456 1
0.185653978896881 1
0.00213675868854587 1
-0.126444617345792 1
-0.0535526492331575 1
-0.108685772511598 1
-0.0037651193021252 1
-0.126403104965139 1
0.172000278016726 1
0.305644460544679 0
-0.043856874318788 1
0.0463212294342099 1
-0.247425717830726 1
-0.0578873214006639 1
-0.167359822119693 1
0.101498906651187 1
0.0969044762629044 1
0.180017919652595 1
0.0926804094675626 1
0.135663576108741 1
-0.00112705270976395 1
-0.21820032917488 1
-0.102990265836418 1
0.155635970700485 1
0.0349948858267809 1
-0.251645700495853 1
0.047193250880542 1
-0.0481477970442866 1
-0.114386981643413 1
0.00310352814584067 1
-0.120736136328629 1
-0.0222047154019141 1
-0.0746950876524489 1
-0.00782822119484318 1
0.0871199785650514 1
0.106374530161426 1
-0.00499492305714392 1
0.0521257109652741 1
-0.101012216907138 1
0.209981691415221 1
-0.0875233666864837 1
-0.0227900082567005 1
-0.148599215955096 1
-0.160880072923876 1
0.117983402925866 1
-0.0154596117576502 1
-0.0705178932936068 1
-0.216566880456813 1
0.18631618719064 1
0.0660095456371816 1
0.117489584213519 1
-0.0929320245756946 1
-0.220417155551853 1
0.0338354013239604 1
-0.0735783467405182 1
0.0780828044729296 1
0.00803279071310368 1
0.14629251009952 1
0.396336141445363 0
0.233284280387725 1
-0.251072493861242 1
0.091760666379669 1
0.203482658486461 1
0.123998219200851 1
0.00980002753297148 1
0.0235438035963846 1
0.124674121097257 1
-0.0109317233392367 1
0.0657514374221835 1
-0.127427735074051 1
-0.29401722943131 1
0.159306851441015 1
0.154824972635766 1
-0.20903812168738 1
-0.0230333171524094 1
-0.167989295061367 1
-0.108593994594888 1
0.189747535341821 1
0.00319775579199315 1
0.3853398140138 0
-0.0587744072972151 1
-0.259230706014408 1
-0.0967438346856793 1
0.040229272322362 1
0.124426642596348 1
0.0210015106946785 1
0.0781844475358539 1
0.109544981686689 1
0.319282436573615 0
0.0866870980772652 1
-0.18820443446172 1
-0.0457240970646515 1
-0.058584325485901 1
-0.046156772481004 1
0.102107184802411 1
0.0701058867523049 1
0.0383597689184673 1
-0.0798676823098061 1
0.09986848875697 1
-0.0574901143562232 1
-0.121388952697729 1
-0.0906566191847741 1
-0.0407369397448689 1
-0.311138340523384 0
-0.128824067015676 1
-0.0389185204279721 1
0.154154373068417 1
0.0559287454752715 1
0.103917194735025 1
0.357721947216081 0
-0.326525356865468 0
0.0217311603769643 1
0.196401433289999 1
-0.177947514232628 1
-0.23786031194498 1
-0.227275592105134 1
0.0473063083907207 1
0.128077804033852 1
-0.244310786213662 1
-0.0110467040165427 1
-0.14224650904763 1
0.114465216661058 1
-0.000304092027414564 1
-0.14608312252436 1
0.169715982863591 1
0.126331905685001 1
-0.202392126923972 1
-0.149715850845136 1
-0.0647869259188239 1
0.399509743114719 0
0.108463605577169 1
-0.103400571800245 1
0.174005857639442 1
-0.125429505599766 1
-0.0460804103728396 1
-0.0192156742920381 1
-0.203810634494825 1
0.0357988329936534 1
-0.117007070859831 1
-0.0529049689320988 1
0.00338893865350076 1
-0.0968126902410807 1
-0.0609040696370504 1
0.0124761121970608 1
0.006120485428021 1
0.125850742741526 1
-0.0476043090303679 1
0.148842877321903 1
0.0936446600411177 1
-0.0334330785968042 1
-0.0101759249378082 1
-0.229684124924066 1
-0.0531192507258652 1
0.111987357126782 1
-0.134318109789294 1
0.256774624357403 0
0.0885898484540723 1
0.0429765545131275 1
-0.18141891028348 1
0.343677713779191 1
0.145173715540643 1
-0.119702094721832 1
0.0988454903594673 1
0.144402129681948 1
-0.0765614680766715 1
0.0479958090595973 1
-0.229881707130282 1
-0.224229697024116 1
-0.148495022502859 1
0.157519681612561 1
-0.234763432935876 1
0.253535687626085 1
0.0953770070944336 1
0.0171985276168503 1
0.168159611991033 1
0.103732240135574 1
-0.199152606133834 1
0.165809540565661 1
0.0250162132156069 1
0.0803835853029374 1
0.059735415299134 1
0.0478159034807126 1
-0.0842200119918812 1
-0.0702627889007331 1
-0.165741202601607 1
0.112354588520462 1
0.0446764627703777 1
-0.102034945776339 1
0.132590170207844 1
-0.0744104434751968 1
-0.0851776371521912 1
0.052758955807255 1
-0.0581519249498506 1
-0.000161450099678367 1
-0.0369123857239941 1
0.00673233682930721 1
-0.137940688756011 1
0.27381198404332 1
-0.0251886359310392 1
0.0712609476024246 1
-0.111798956728541 1
-0.082407235456099 1
-0.0686603152048098 1
0.133640996651968 1
0.0782658897985841 1
0.134274830780117 1
-0.00143032477480573 1
-0.0840890663771806 1
0.144094525391771 1
0.0458612133591969 1
0.150357216039788 1
0.0866171916450493 1
-0.0872889201435669 1
0.130627635630681 1
-0.102342800025942 1
-0.265333293468848 1
-0.0392404986014888 1
-0.112076044524858 1
-0.0107767617859506 1
0.157141166689052 1
-0.0568149894360874 1
-0.0254819207661632 1
0.0557317729612562 1
-0.118572390263897 1
0.0538772592640214 1
0.212528877492989 1
0.0933012976658614 1
0.120969236856973 1
-0.196008314897786 1
0.0726932975596434 1
-0.114776537347593 1
-0.245483571797612 1
0.052440146137946 1
0.0850325560348366 1
-0.00945370342141894 1
0.0861969144294602 1
-0.0208342492831233 1
-0.0380621363036557 1
-0.00953796963242917 1
-0.0243806350949933 1
-0.176158782715572 1
0.0670245325888018 1
-0.0370187861930292 1
0.0627369347203538 1
-0.0486215102523965 1
-0.183986162272951 1
0.307557519542192 0
-0.168851754897722 1
0.175647233520065 1
0.0177252041864508 1
0.0254076241965419 1
0.119694604940672 1
-0.141172275798404 1
-0.258114371999312 1
-0.19223121637103 1
-0.225362721521844 1
0.0636041707196168 1
-0.368804926914478 0
0.107050633012714 1
0.0899922620991779 1
-0.209384315122348 1
-0.0579374056881974 1
-0.154413288587963 1
0.0819346836565557 1
-0.0126523486570465 1
-0.10433672351577 1
0.0433472384592056 1
-0.171195069613365 1
-0.146658859594496 1
0.0627516191899394 1
-0.0722805362164372 1
0.224218306691788 1
-0.191434497185781 1
-0.0893638738172418 1
-0.210819858017383 1
0.00115530570613169 1
0.0860278145258753 1
0.219379573400261 1
0.0785221504906384 1
-0.16232561565997 1
0.00731508131898299 1
-0.20826515607826 1
0.108117459162482 1
0.19188564277876 1
0.214522369765863 1
0.197887093525903 1
-0.1011820753025 1
0.115982471413948 1
-0.00768532147059336 1
0.257770175913799 1
-0.0620451855980262 1
0.0322680799117 1
0.0638354323403366 1
-0.175406775581977 1
0.351839674247637 0
0.117460668352172 1
0.0184285502968001 1
-0.491542954389956 0
0.336776949323314 0
0.085179195345116 1
0.0322174163721543 1
0.300347824378762 1
-0.15677692048536 1
-0.18588045362945 1
0.0213359868799035 1
-0.187721043424044 1
0.293358694255375 1
-0.0698232153964146 1
0.253501501584062 1
-0.289592584077749 0
-0.0830555173360035 1
-0.293448315518389 0
0.117766953905516 1
-0.243579608999876 1
0.165723021178463 1
-0.168749809208996 1
-0.0758365381167541 1
-0.148400982612377 1
-0.169355114564128 1
0.25565217165429 1
0.105087172783992 1
-0.116884091117708 1
0.188502614907456 1
0.0895765075280641 1
-0.306482957665661 0
0.191336037041694 1
0.0348706293171242 1
-0.34483997903858 0
-0.122823922264104 1
-0.138542100302774 1
0.217048680381003 1
0.355312384963069 0
0.0623732723534323 1
-0.162606709936345 1
-0.0747843116299581 1
0.18886675468796 1
0.141636742644734 1
-0.223945608525283 1
-0.0475015785944523 1
0.0669772388558957 1
0.238056222892923 0
-0.0328743338366292 1
0.155622623775205 1
0.0469909555973193 1
0.0630725194573565 1
0.212787941365095 1
0.128257680562015 1
0.00215471509382651 1
0.245524272742231 1
0.315220124891667 0
-0.0152141165383695 1
-0.169958935480376 1
0.0518975501804804 1
0.211181562975442 1
-0.0677524668366428 1
0.0175395488621121 1
0.236081916716149 1
-0.301503227523044 1
0.0990817085706679 1
0.0905557537533821 1
0.0893813855151815 1
-0.166669159707457 1
-0.0940726868758516 1
0.253651575652239 1
0.159094523073373 1
0.174481722958757 1
-0.0490655530279479 1
-0.0541457631199719 1
0.0928901408909275 1
0.00972125123944344 1
0.0702965168924027 1
-0.0028838165893652 1
0.341914902189504 0
0.226585526635673 1
0.564774776846002 0
0.0595820290381708 1
-0.23591670905036 1
0.0260637104133235 1
0.189014617231897 1
0.0179904994667544 1
-0.0511863084639387 1
-0.00137642351021546 1
0.0115404523745165 1
-0.0846300842647762 1
-0.0227129575913767 1
0.00180901588013566 1
-0.0597061405305261 1
0.255455046086755 1
0.102209430113498 1
-0.0963685591021826 1
-0.131452283966688 1
-0.21644280323784 0
0.0336565153614604 1
0.0809076990427756 1
0.0115345203411261 1
0.249349325935458 0
-0.0996688925476347 1
0.0937503601512753 1
-0.217982401846875 1
0.0127669493587115 1
0.0533738059216919 1
-0.041531202695449 1
-0.142614972451533 1
0.0636298350505514 1
0.169338162427488 1
0.231047379421416 1
-0.425580210118422 0
-0.15907676356762 1
-0.0505258086284092 1
-0.252928937339408 1
0.118254695689991 1
-0.12683115557217 1
0.110044658024278 1
-0.156722496697209 1
-0.264786755219258 1
-0.0117439052682021 1
0.0703358000248539 1
0.101841305008646 1
0.0363026016257084 1
0.343550256402096 0
0.00645457627456647 1
-0.186867636533363 1
-0.264258848948923 1
-0.0184055636555024 1
0.086997011691953 1
0.164491120938215 1
-0.15493932926481 1
0.0186691082654654 1
-0.0539452711311619 1
-0.0905651484133228 1
0.0104980805260926 1
-0.0472089887940783 1
0.296045568959779 0
-0.118441339207505 1
0.0334186638192133 1
0.0703057608468667 1
-0.0288139716705238 1
0.275542536424101 1
-0.0547615149362507 1
-0.163117135470438 1
0.166254177492844 1
0.0572862888190233 1
-0.315858754065683 0
0.0140197682731888 1
-0.154347073771843 1
-0.284355564745038 0
-0.173410664980781 1
0.0469686880105291 1
0.0280634202240312 1
-0.0876353234599222 1
-0.115848091472889 1
-0.0750335318891187 1
-0.217709573141562 1
-0.123343349422509 1
0.0688082801490209 1
-0.0925238675301408 1
-0.108780598972467 1
0.223613408718946 1
0.276159399518006 1
-0.121231406607621 1
0.153332769555567 1
0.130421147881294 1
-0.120788332916095 1
0.0294129499102765 1
0.116498196071652 1
0.0337353725077953 1
-0.00945854161458471 1
0.0914972029580389 1
-0.119287621356891 1
0.311546942174245 1
-0.0952964958922025 1
-0.0848168502144641 1
0.0542587355940399 1
-0.364671670441134 0
-0.181585044628405 1
-0.0109438368934098 1
-0.14480657779136 1
-0.336986444285618 0
0.209949890232105 1
0.146926723734155 1
-0.00177839842057824 1
0.231809239034924 0
0.385577587983008 0
0.0196618648902991 1
-0.209277096224799 1
-0.0871642812911849 1
0.107480131424392 1
-0.0669403045662087 1
0.118424259956202 1
0.0127794213292219 1
0.0459879260968057 1
0.12625772638493 1
-0.464070297554088 0
0.0932558613420812 1
0.135464967424504 1
-0.244370094665148 1
0.0959137276032281 1
0.181517080211337 1
0.094710916573913 1
-0.0665138140380226 1
0.152769316494023 1
0.0275270715394285 1
-0.114379334274512 1
0.128002415450814 1
0.0328821432403047 1
0.0541060825550259 1
-0.357928437244866 0
0.0905085518185429 1
-0.155816103584634 1
0.0998305431488999 1
-0.117557379179299 1
0.0461784189572864 1
0.305338357852222 0
0.119445898062343 1
-0.260941006188224 0
-0.132200416027288 1
0.270383412882247 1
0.335438671130357 1
-0.299111487214076 0
0.0271629319973988 1
-0.145639759181297 1
0.156648926510487 1
0.364617777891792 0
0.193226595905925 1
-0.0742779444476475 1
-0.0498752891911933 1
-0.0780586917532057 1
0.0915887566032392 1
-0.0983865226876011 1
-0.264865464677267 1
0.00844859112805873 1
-0.171614882562913 1
0.227262798733039 1
-0.222286785262182 1
-0.265867997602 1
-0.0062892344156846 1
0.135714143305931 1
-0.147718892760857 1
0.17997419725258 1
-0.145485420953147 1
-0.155303854354596 1
0.17600177741101 1
-0.266409366701562 1
0.0835809199026774 1
-0.0568006745376167 1
-0.203644085957284 1
-0.170030330495002 1
0.25852932154568 1
-0.0510899024398959 1
-0.0171399294278428 1
0.170885200433821 1
-0.0446171048511109 1
-0.273478161268031 0
-0.110929227986906 1
-0.162936834355907 1
0.318673658296937 0
-0.0247836670633346 1
-0.262277156033281 1
0.0974764580061228 1
-0.0999629217102222 1
-0.0673185936329015 1
-0.0469113060182977 1
0.334683725931712 1
-0.134350553236351 1
0.0669070742961371 1
0.0973808985599633 1
0.118305303303269 1
0.0238863532205461 1
0.108189364032862 1
-0.0781285174534869 1
-0.172400268766361 1
-0.0557093412296876 1
-0.0488149056543417 1
0.0286090464344989 1
-0.0434288325504059 1
-0.0403429021455026 1
0.0729341014350158 1
-0.124235327784157 1
0.176686835233625 1
-0.129892865469967 1
0.191879928464516 1
0.0163214598213654 1
0.138403126167919 1
0.153694422923404 1
0.120001385985696 1
-0.107788732927412 1
0.256986526873613 1
0.0296703478237077 1
0.290081012826065 1
-0.0379284676968824 1
0.204394125418302 1
0.125761248750332 1
0.0850752964133042 1
0.0799397401493341 1
0.139393111712759 1
0.00477510213987293 1
0.199588623135817 1
0.0552224857458123 1
-0.0564668384054429 1
0.211033683084513 1
0.190374358531651 1
-0.0163089061058726 1
0.113199219544413 1
0.0613446450024016 1
-0.0782385274048384 1
-0.272912189149781 1
0.0693490800265572 1
-0.268725591529517 1
0.152514207471696 1
-0.0040808760838912 1
0.274422434869639 1
0.0207666734159122 1
0.0827219118450156 1
-0.0808652009570318 1
0.0335689659355109 1
-0.0901240994092997 1
0.219500500194393 1
-0.298833479924528 0
-0.165258853592409 1
-0.221733597718434 1
-0.0972067868420799 1
-0.0211504302955517 1
-0.0430427331712477 1
0.0997714997398202 1
0.147004286947959 1
-0.0497160273668339 1
0.00969274417956579 1
-0.0953071347562673 1
-0.0406791097133104 1
0.0017597576680243 1
0.0647731923034779 1
0.0999416522879417 1
0.0613337001862949 1
0.00209756433718594 1
0.136205843450801 1
-0.0979427316642976 1
0.244400596534669 1
0.384749953257826 0
0.0570504782882618 1
-0.101259174922635 1
0.11776624002536 1
-0.114072568778554 1
0.306446212624144 1
0.161128413493442 1
0.305413007221981 0
0.0966436548291019 1
-0.00624008927207698 1
-0.18554922879455 1
0.187706646979846 1
-0.246931678043998 1
-0.125735939169028 1
-0.428387514475306 0
-0.142475175516059 1
-0.000721069137119288 1
-0.0520990272973242 1
-0.0163602805357881 1
0.127900784071068 1
-0.100668966956176 1
0.207654674250166 1
0.0883504814179651 1
0.116378213780634 1
-0.144237855359619 1
-0.29942495074234 1
0.173205046449488 1
0.172841061036674 1
-0.0527968521133048 1
-0.144768909155843 1
0.125834072924982 1
0.207913453626761 1
0.187771346951951 1
0.0618006580286434 1
-0.165449219174277 1
0.053235977725424 1
-0.181375618975786 1
-0.0325915438316239 1
-0.269500323440084 1
-0.140139726651198 1
0.31413502694629 0
0.0195999747748774 1
0.0532033901475493 1
0.118119883870463 1
-0.245145525161323 1
-0.0553659244394637 1
-0.0586755068317037 1
0.135085164796918 1
0.222999829079829 1
0.120129216684588 1
-0.100075838463242 1
-0.00605761027497117 1
-0.278528220053122 1
0.129852827394566 1
0.129067142290323 1
0.0317776024842538 1
-0.313630293281375 0
-0.0970149445876448 1
-0.0171261095805812 1
-0.184899901357554 1
-0.00903039095164339 1
-0.0175719958071913 1
-0.132924089760698 1
0.0495901926484966 1
0.0169211352289339 1
-0.110530031225263 1
0.0380313690154877 1
0.225847545652348 1
0.0246339069841524 1
0.299357439572534 0
0.0851351459284287 1
0.0307730228277601 1
0.0463514004132985 1
0.417625667097355 0
0.226286728189401 1
0.261979894710807 1
0.039656079120047 1
0.062195173860793 1
-0.196782073435271 1
-0.234246964374151 1
0.0303938773487022 1
0.0490222560627971 1
0.0861034484920517 1
0.0380232228738295 1
0.176077515200818 1
0.0151203705193789 1
-0.204993253808591 1
0.0676090045062711 1
0.10294507371968 1
-0.113207359275105 1
0.0471179847814754 1
0.0470880857600323 1
0.144545292141668 1
-0.0764298897258283 1
-0.202867598146382 1
-0.047364308330988 1
0.178091338679801 1
-0.151323806653965 1
0.104593301260371 1
0.107712572462408 1
-0.067781726216777 1
-0.0211803884601701 1
0.217688872113928 1
-0.119064443545782 1
-0.170208522084981 1
0.0345322043282819 1
0.0872350381011662 1
-0.249371781171522 1
-0.143469163290327 1
0.0109665405735727 1
-0.0852349333275428 1
-0.0926148487359001 1
-0.014461040539997 1
0.138797608603087 1
-0.101206909436882 1
-0.152626487483004 1
-0.223527364916535 1
-0.163002462057168 1
0.134494469518931 1
-0.116783742002745 1
-0.146473626707169 1
-0.00421311898256 1
0.161707482021389 1
0.107492887086983 1
-0.0270563946291444 1
-0.0484172305427874 1
-0.155855950848597 1
0.100851912241436 1
-0.115377877559316 1
0.00590116273431256 1
0.317934072420432 0
0.104419225155449 1
-0.199770790705753 1
-0.0542926142547903 1
0.0807872967802894 1
-0.126131573332683 1
0.00482638855848395 1
0.0111670274578696 1
-0.165569882632046 1
-0.145969279435967 1
-0.160107372119707 1
0.158229662343356 1
0.289388058813977 0
-0.29555793108287 1
0.117393082838881 1
-0.0374593555874973 1
-0.0164398674251385 1
-0.13568554618252 1
-0.0377593426834241 1
-0.184433983770227 1
0.24813887068881 0
-0.0634758923319191 1
-0.186189308429439 1
0.133515052414648 1
0.0139737717084299 1
-0.0886910376674159 1
-0.0532292650732164 1
0.121067809137697 1
-0.0691382518371467 1
0.417180770721847 0
0.0928148010845126 1
-0.151896509415376 1
-0.141012465229172 1
-0.0355665743618536 1
0.248651290784929 1
-0.0358034569256149 1
0.0936521200438273 1
-0.175517717179474 1
0.0706047634450503 1
0.258140756205317 1
-0.0770541983032203 1
0.120484850131945 1
0.180158499480948 1
0.0679509031208267 1
-0.103055507903862 1
-0.220544450472648 1
0.0822278876358872 1
-0.0305853261640038 1
0.0437041060451622 1
0.164721539344287 1
-0.221503586599473 1
-0.00641945664817303 1
-0.0925604905658383 1
-0.0623388779919415 1
0.275226147331948 1
-0.0625411548608796 1
0.00828076680691862 1
0.062942776769243 1
-0.0142575963034824 1
0.0957533865059453 1
-0.196148264850612 1
-0.522247140199652 0
-0.215468120792179 1
-0.103972557993313 1
-0.0296789489408289 1
0.079888383548526 1
-0.0218000364396344 1
-0.113196568023157 1
-0.0508029309320624 1
0.241535893256202 1
0.291925373440437 1
-0.0985879698276592 1
-0.237458207616617 0
0.150973589880468 1
0.163975858432719 1
0.0283333286791959 1
0.0842254572371179 1
0.151916364620555 1
-0.00407128593830347 1
-0.0669208249006531 1
-0.213122094043227 1
-0.0321558390260648 1
0.28958286451734 1
0.0895591302858433 1
-0.0803146552052723 1
-0.0499540156389508 1
0.136650425904861 1
-0.305045074265582 1
-0.0124957108707784 1
-0.199756309822333 1
-0.0950037025674866 1
-0.000333564331844512 1
0.0524363356760934 1
0.0149322490583103 1
0.0724462867861611 1
0.0691990339038859 1
0.348610985482302 0
0.294370832868569 0
0.00576516990897964 1
0.0563443349628862 1
-0.157623948454384 1
0.246973418598825 1
0.0536680663476913 1
0.187236452286947 1
0.10081796539222 1
0.334781941048514 1
0.0956624426814959 1
-0.138212166830223 1
0.0904214428207846 1
-0.00656309059269681 1
0.046250319122892 1
-0.182715723908131 1
-0.058397988635487 1
-0.05367352518981 1
0.0049891230981032 1
0.0749601788898586 1
0.0621905302455416 1
-0.0550700976964101 1
0.0561035573067742 1
0.0032712843576624 1
0.18682099358379 1
-0.155945227123023 1
0.159926095451569 1
-0.168716613675804 1
-0.0496831647006761 1
-0.0364733907006037 1
-0.0977054607467676 1
-0.0420209019038287 1
0.20897322561462 1
0.00934609414653234 1
0.181208884505876 1
-0.225175406490404 0
-0.0206488146488254 1
0.102875396626637 1
0.0426901360184314 1
-0.0816069665886905 1
0.0744672063196279 1
0.13681289747549 1
0.084456343384614 1
0.14755154309653 1
0.0456572739571714 1
-0.101812921975723 1
0.236604189066025 1
-0.021447864100831 1
0.00577016625995468 1
-0.0931553097356531 1
-0.261561912861987 0
0.152509454063326 1
-0.0815153339538829 1
-0.0288123831896337 1
-0.117981902840362 1
0.0298348773016776 1
0.0555039252009121 1
0.152598362807479 1
0.16907685887034 1
-0.145805538433382 1
-0.125301832747532 1
0.191634693962723 1
-0.245196923797294 1
-0.110152443589703 1
-0.102400601601041 1
-0.153521637303415 1
0.207835848092168 1
0.131301310800678 1
0.106692015360826 1
0.0257581600195389 1
-0.101428423259906 1
0.085282479976169 1
-0.451031978058478 0
0.000915383042831171 1
-0.199068527469415 1
0.382461272752486 0
-0.0669877441343827 1
-0.140210623101224 1
0.0694588641982319 1
0.264938212242601 1
0.302121667066062 0
0.225713091387407 1
-0.142418106827326 1
-0.102769003196967 1
0.00170602551079033 1
-0.0736370296406782 1
-0.123805250117738 1
0.0418315185458804 1
-0.0947453897859463 1
0.1511045104932 1
0.103373564435076 1
-0.0049268121433929 1
-0.201853801438494 1
0.0130811174905092 1
0.0919470603883773 1
-0.0993851325644591 1
0.0218726292782479 1
0.146542412051874 1
0.421067288428385 0
-0.161178597641187 1
0.154889870030889 1
0.0706621040825527 1
-0.14591386067945 1
0.0938016156571301 1
-0.139749044826159 1
-0.158273912087462 1
0.215151870857465 1
-0.102355122005514 1
0.114041888511135 1
-0.0881384497895542 1
-0.136664341135819 1
0.0484302264384684 1
0.341300007665948 0
0.229011518983771 1
0.224326669279216 1
-0.0660991660242822 1
0.3390574360627 1
0.0169569519976314 1
-0.122673591504177 1
0.110929434770325 1
0.203588011582825 1
0.00155535312864337 1
-0.0675585918895672 1
-0.0125647991581584 1
-0.220189386704146 0
-0.0566042119005898 1
0.040402466999301 1
-0.0961537256121093 1
0.0501879127722453 1
0.0280575094936442 1
0.141858328435378 1
-0.399496013496992 0
-0.0140795741153202 1
0.0286079555406929 1
-0.190307371417876 1
-0.00632214358640001 1
0.207113126110242 1
0.0743530702223021 1
-0.234750504960238 1
-0.0305447483155312 1
-0.106497830139446 1
0.18575825636392 1
-0.35794855831295 0
0.264678338149265 1
-0.167418217301256 1
0.116932313499012 1
0.0639875201654613 1
0.175495274984134 1
-0.276015286835303 0
-0.217050648980167 1
-0.090561443335412 1
-0.0370324286860497 1
-0.00380755217899552 1
0.178546074659361 1
0.227637131890238 1
-0.0841113307543517 1
0.225564641412402 1
0.0623244164786135 1
-0.117658389362146 1
0.231959600315672 1
-0.0474594328113236 1
0.0934773689642795 1
-0.0525337246803211 1
0.0194223846945067 1
0.184172024489589 1
0.0338287526954211 1
-0.286239790345315 1
0.219235588052508 1
0.160354653477164 1
0.08023630353605 1
-0.083516981368097 1
-0.130576080908318 1
-0.107108290782252 1
-0.0746215802260951 1
-0.352845446873267 0
-0.188822001885202 1
0.0461721603163081 1
-0.0411338589041159 1
0.101848378069401 1
0.00883857419710732 1
0.0502194656027019 1
0.0991435301329437 1
0.123260980176671 1
-0.107521990933187 1
-0.0168160844650767 1
0.384176922830742 0
0.0367553769041124 1
0.0349883543854807 1
-0.0450150834035689 1
0.054555134087122 1
0.00432049260702444 1
0.200446367775232 1
0.117477352157454 1
0.104733741735281 1
0.0107337998605221 1
-0.064844619514241 1
-0.0723821624345718 1
0.139069931495795 1
0.130721473615822 1
0.169499969690789 1
0.0660882728132255 1
0.0878210759020898 1
-0.255604059686384 0
-0.294112413661337 1
-0.0616299994179938 1
0.262008926894314 1
-0.081023299696564 1
-0.0723407738011019 1
-0.208164990034897 1
0.0128947140097895 1
0.259172304886318 1
-0.064439191367878 1
0.0685482713348595 1
0.0289098742012981 1
0.0321462164325824 1
0.163681327409294 1
-0.188989748908432 1
0.106477710528603 1
0.0120138396464589 1
0.0845153765536228 1
-0.285561061640683 0
-0.0877404941954668 1
-0.188762061419393 1
0.0287295179015581 1
-0.118346151789027 1
-0.103884324610673 1
-0.0560986808379603 1
0.0927154999703148 1
0.0222475329424081 1
-0.0761653691906284 1
-0.109725350196847 1
-0.109924972627274 1
-0.160802665419965 1
0.175239648736096 1
-0.0783366842425242 1
-0.0431414720813127 1
-0.0133353029870287 1
0.16371442937397 1
-0.0664105522680349 1
-0.0290233392551533 1
0.320082374176749 0
0.326146376994568 1
-0.120390594076893 1
-0.24640685613537 1
-0.0663671834904695 1
-0.160390422893775 1
0.10457144858149 1
-0.00283643600278778 1
0.177463768189441 1
0.105543435893012 1
0.235262397565326 0
-0.213488614546823 1
0.0283244817674458 1
-0.0141674324268013 1
0.166830540084437 1
0.0970222945387274 1
-0.253071979482651 1
-0.134958541543585 1
0.477165705507538 0
0.148357066909143 1
0.0999532256267609 1
-0.160722053973361 1
-0.113114517011745 1
-0.116363450936679 1
-0.0286365747179492 1
-0.327921288521129 1
0.0513100517541502 1
0.027052902111224 1
-0.0570127277699898 1
0.219924508794246 1
-0.0501835512175349 1
0.14621372770886 1
0.215930082741677 1
0.0566954137869736 1
-0.189677865697459 1
0.0388086521365792 1
0.351011612880003 0
0.194793292117863 1
0.123500588705409 1
0.191348328489054 1
-0.212743645482295 1
0.00771171388909727 1
-0.0367665289253428 1
-0.0280083213627112 1
-0.0109370407700352 1
0.0508600071635999 1
-0.09394969020653 1
0.0336649201288684 1
0.00402918317569504 1
0.15796641797439 1
-0.236209686589523 1
0.170044208111272 1
-0.182432542136344 1
-0.169762144382952 1
0.0730880113783105 1
0.0460008841423291 1
-0.154222836018873 1
0.117903243406294 1
-0.116004896654624 1
0.181380239667851 1
0.156223198475441 1
0.0350021564216125 1
0.12457780503411 1
0.0537857675373936 1
-0.114705593560677 1
-0.0166641150096123 1
-0.0982350809793896 1
0.174694124671597 1
-0.10532042304352 1
0.248932585913622 1
0.378715202159319 0
0.212008780988898 1
0.0232590969763587 1
0.0291896738184309 1
-0.00589488910828052 1
-0.213058691257375 1
0.00773712113577229 1
0.078012325306923 1
-0.0148051194398221 1
-0.344868096845535 0
0.118518690672307 1
0.0591322452642334 1
0.0216149178481446 1
-0.00667590035029945 1
0.0574000531949438 1
0.0615822528633717 1
-0.387151308272201 0
-0.102942831152322 1
0.0860383991357161 1
-0.208948199983504 1
-0.0204929732827482 1
-0.0590059350655723 1
0.0753076665520054 1
-0.19455412204776 1
-0.155797992513675 1
0.092286945806798 1
0.201331563276497 1
-0.166675778211349 1
0.0142842432307123 1
-0.107459451419857 1
0.01534215722546 1
-0.0917456243995093 1
0.0603864226981092 1
-0.175373687104681 1
-0.136412933654824 1
-0.0183684895297784 1
-0.0664940313896302 1
0.168456636948546 1
-0.089820155004076 1
-0.0127044892581486 1
0.0794905161311016 1
-0.0160348870148388 1
-0.0984988910387383 1
-0.136406510277042 1
-0.0841705288964088 1
-0.0829968062658951 1
0.0133708997639787 1
-0.245332363490462 1
0.232797804770469 1
-0.0831315293716686 1
-0.0571678326750887 1
0.0249382426040672 1
0.0103679801995748 1
0.284010661383293 1
-0.224666638739345 1
0.149532284873732 1
-0.228737120743104 1
-0.0993434358272005 1
-0.155116525719013 1
-0.292788250627044 0
-0.347787527800562 0
-0.0674629856182048 1
0.189750650807519 1
0.0938678854851711 1
-0.262097058684725 1
-0.181254821859486 1
-0.119563659701281 1
-0.104044207065535 1
0.2305714175162 0
0.117695235877427 1
0.0690861484893296 1
-0.0133510588826207 1
0.236558348967784 1
0.455184168196441 0
0.11918459589739 1
0.130326279477311 1
-0.124718904996426 1
0.0887920733797178 1
0.00238592526583355 1
-0.381990122413071 0
-0.00819593308897722 1
0.0119236031886734 1
0.209279677867848 0
0.128414979670655 1
0.145823983701435 1
0.0344658776213963 1
0.00397228255509301 1
-0.123913396127733 1
0.0509420199451028 1
0.185219392595672 1
0.0875632659125871 1
0.0207424610786463 1
-0.0521315941980968 1
0.189695478706906 1
-0.0466950702899044 1
-0.253033033083848 1
-0.228431502608423 1
0.246953521860328 1
0.136528716227525 1
-0.00647922193146962 1
0.284676527086759 1
-0.1441115884886 1
0.174109604882718 1
0.151781307361442 1
0.144327172740926 1
-0.172534952657706 1
-0.0860012227109437 1
0.329977142179055 0
-0.120650960072403 1
-0.255099856541137 1
-0.0455728816148541 1
-0.175825841070346 1
0.00768152684329918 1
-0.0119519583045438 1
-0.0338337387524487 1
-0.097299142864208 1
0.19773657008727 1
-0.111198110934728 1
0.0980380906781071 1
0.0926309528384397 1
0.126778374890866 1
-0.319448190346772 1
0.0569917282951307 1
-0.0587427750207356 1
0.13823774954507 1
-0.0779837839416607 1
0.286097434032861 1
0.122574697435691 1
-0.0828995414121953 1
0.587075939134247 0
0.0915655197315639 1
0.311693549987496 1
-0.159135516482444 1
0.018950674301985 1
0.0662321990465799 1
-0.147879306578403 1
0.181349404943552 1
-0.0958257701839678 1
-0.19496644553838 1
0.12031369532493 1
-0.0369471969745285 1
0.182584910488939 1
-0.0466846543194306 1
-0.0812216094285102 1
0.176153942671756 1
0.311439264049542 0
-0.137403790462573 1
0.191703525610757 1
-0.212902872923435 1
-0.0552834831970519 1
0.250901103503349 1
-0.188242371417832 1
-0.244439204481412 1
0.0623875292384381 1
0.469956084004574 0
-0.0742918945224512 1
-0.0826844975185422 1
-0.144775350915134 1
-0.13934379798544 1
0.156286565496845 1
0.0221136034383116 1
0.0850134816341102 1
0.11156703979273 1
0.212707341691203 1
-0.0629178316214531 1
0.188928189043608 1
-0.154547327539156 1
0.00863515597798811 1
-0.0471835229569403 1
-0.0675878849960119 1
-0.0384657330220378 1
0.071494832271814 1
0.117490316414072 1
0.159606446203199 1
-0.274768588318824 1
0.0807691436950911 1
-0.318688955152674 0
0.162001433682156 1
0.385532737388223 0
-0.114457879263194 1
-0.0600192710337338 1
-0.0711467968303539 1
0.159920130839891 1
-0.126250558990705 1
0.000898171589418344 1
-0.0363714374406338 1
0.0344579617804851 1
0.0641528988974737 1
0.0664841847423331 1
-0.15381228468929 1
0.130567395258715 1
0.143298107117097 1
-0.0539601371526199 1
-0.236062122360044 1
0.00963085437776471 1
0.219273136640726 1
0.238481805075302 1
0.0160051956776926 1
0.0836193254103658 1
0.123900479959381 1
-0.0668638152534339 1
-0.189948500384343 1
-0.090490962019743 1
-0.108131679961939 1
-0.106414195797218 1
-0.112583429673254 1
-0.10639446240781 1
-0.145358137219768 1
-0.0408570480056038 1
-0.278521013620333 1
0.119571357548795 1
0.238244112242037 1
0.211917035466438 1
-0.040433826787456 1
0.0845777731866846 1
-0.0985194462683045 1
-0.0242294293133033 1
-0.26263478285906 1
-0.154894086658024 1
0.0333288277642886 1
-0.0707398010246074 1
0.0693465002984888 1
-0.0690373872380381 1
-0.0949268679888277 1
0.151800259155868 1
0.115658560440026 1
-0.0629290703649294 1
0.0247084255902105 1
0.0696857083317876 1
0.369654854036399 0
0.0837096035499873 1
0.0211014845476888 1
0.144085038353545 1
0.0497081650013234 1
-0.0922685759123111 1
0.221401595521655 0
0.0543481739842586 1
-0.109810308005727 1
-0.0182645234627307 1
0.0239400678014939 1
0.0360934955555287 1
0.0810378439351298 1
-0.0667031029793976 1
-0.305757260525427 1
-0.205020010981206 1
0.110821781065958 1
-0.237316845360462 1
0.0256223523062342 1
0.0765258040151986 1
0.131431707386322 1
-0.25734284018135 0
-0.142969296381263 1
0.127336174072142 1
-0.182951071588741 1
0.00111642511553153 1
-0.146531654409908 1
0.305041900546893 0
0.237036469239308 1
-0.0113983595156149 1
-0.0180659838157371 1
-0.21021087820154 1
0.228712643069394 1
0.0985015100383311 1
0.0794046184545173 1
0.291242185898 1
0.116337874261714 1
-0.245678396523082 1
-0.0923485835800816 1
0.0280675630968872 1
-0.0388224773814005 1
-0.211994338289593 1
0.12203541864134 1
-0.0780602654885356 1
0.0479189077999613 1
-0.26921269915298 1
0.131094337207017 1
0.0458210682441955 1
-0.0720301001607352 1
0.226018919196075 1
-0.349258355349069 0
0.174454154752293 1
-0.0865986692553846 1
0.309568937568985 1
-0.175752123312746 1
0.0479242453300043 1
0.0635596325861688 1
0.120200613335508 1
-0.0189761138717185 1
0.06701372957081 1
0.168821284695263 1
-0.251116034675909 1
0.205168406068214 1
0.135593282901911 1
-0.027878899963343 1
0.00736452264700829 1
-0.272902130714828 1
0.00167677629428092 1
0.0617078685092543 1
-0.207811197203943 1
0.00899827960817039 1
0.0471439372825331 1
0.159874444156719 1
0.172356135590879 1
0.118041253951699 1
-0.266376844621657 1
0.00264243779652678 1
-0.0510824449895372 1
-0.0324389188251217 1
-0.208125375171884 1
-0.161829727097447 1
0.1131431171891 1
0.253626042351227 0
-0.198954297873154 1
0.0179100606524887 1
-0.0159811877102948 1
0.0207240809744169 1
-0.152856979079565 1
-0.256109039509339 1
-0.0945702389915668 1
-0.0819933410635579 1
0.0251232368034676 1
-0.110167725776009 1
-0.164562238925209 1
0.148057721347698 1
0.0449866548696439 1
-0.26409022948545 0
0.0416596945590074 1
0.0387086883228504 1
-0.0690707076337506 1
-0.0113818013424502 1
0.150665399045661 1
0.00683330642974377 1
0.185502511183234 1
0.0432393343908112 1
-0.0478986706116193 1
0.0350374111161411 1
0.066281923684082 1
-0.0497293917918058 1
-0.0542960489517665 1
0.0679270668680373 1
0.309625201096604 0
0.25538155514437 0
-0.107110122318745 1
-0.0419868998230002 1
0.172872209252262 1
0.258929572075158 0
0.0798857102184334 1
0.150569034323908 1
-0.0838686971538454 1
0.12607012317675 1
0.0278336558598391 1
0.023597783065886 1
0.27461701699629 1
0.0661972306231515 1
0.246528418000009 0
-0.14633356392104 1
-0.0632375165294558 1
0.0131376110305091 1
-0.24216950662345 1
0.231590376092694 1
0.168464690326521 1
0.26657447299982 0
-0.0176597360612012 1
0.161274992301175 1
0.00654664117212685 1
0.00854003836704545 1
0.157794279795944 1
0.178011138610819 1
0.0969992616528831 1
-0.083827117242762 1
-0.119712339242474 1
-0.0743176699115493 1
-0.257775618627723 1
-0.279392178906218 0
-0.0970208950639075 1
-0.165794424198336 1
-0.17555334215538 1
-0.306498917147417 1
0.131843890307742 1
0.156667036683046 1
0.111145711548123 1
-0.112767030902069 1
0.0937952677499177 1
0.0894535947181198 1
0.210906377809812 1
-0.107256928031734 1
0.0278727819842068 1
-0.119349942954727 1
-0.00516178857265406 1
0.0422327745678531 1
0.0990937930182728 1
-0.0524888934003826 1
-0.296224884376448 0
-0.146529366883321 1
-0.176224217323602 1
-0.150216903662907 1
0.110663809357485 1
-0.0130966915733776 1
-0.0465511996050811 1
0.0924623514190134 1
-0.0565966690788765 1
-0.28394972751607 0
0.186474769324439 1
0.185441385785719 1
-0.0837589645778634 1
-0.0533907263222529 1
0.05923508727126 1
0.0038095333447887 1
-0.209234839225913 1
-0.0430121905297237 1
0.0219234341376713 1
-0.0822549346584085 1
0.0929325319374103 1
-0.149204722831024 1
-0.194952929740875 1
-0.129518333538267 1
-0.123736671174173 1
0.218932976409866 1
0.0749889094255688 1
-0.0834320761916875 1
-0.0551077484677674 1
0.015535396948309 1
0.142033556660693 1
0.00377276184582903 1
0.118580952182609 1
-0.0442326534914635 1
-0.0130305022664024 1
0.167255387449434 1
-0.27184027784661 1
0.0962669967071127 1
-0.185363210449646 1
0.071416100465859 1
0.0495699324622618 1
0.127088484698981 1
-0.0130167965553949 1
0.0505059696247991 1
0.0238878564163094 1
-0.181027374329443 1
0.0171053295386355 1
-0.104898654803199 1
-0.0292768800310199 1
-0.00975515768700685 1
-0.187221565384607 1
-0.04563483205538 1
0.17347312028876 1
-0.0459759391440064 1
0.12142538215108 1
-0.0949024319966384 1
-0.254162090817158 1
-0.0337940616492817 1
0.12601315221617 1
0.0529599567724676 1
0.130383156756012 1
0.033442504265358 1
0.0994869017509975 1
-0.0729159464426998 1
0.150649370882998 1
0.22685022938196 1
0.209288532293639 1
-0.144510242283782 1
-0.298071610776749 1
0.00348251356422338 1
-0.0635930779844026 1
-0.225503247216109 1
0.223096953216677 1
0.019352644980711 1
-0.0191475118406596 1
-0.0408135996278018 1
0.0650011406875657 1
-0.257506515087064 1
-0.312434266105391 0
-0.210957751408223 1
0.0237848874947798 1
-0.132483174284902 1
-0.225443973707648 1
0.0888128449937125 1
0.309032611358239 1
0.0378542156583127 1
-0.131425298481512 1
0.114195783358734 1
0.217456157454476 1
0.0757399508801368 1
0.0570415114013416 1
0.107273055189217 1
-0.258090455401399 0
0.0838328333686835 1
0.163785013190577 1
0.208615226963864 1
-0.139384576339029 1
0.0630731096719639 1
0.0630705665599944 1
0.00165244819482239 1
-0.110933922504068 1
-0.137234886797811 1
-0.0239631252298518 1
0.0708535696757505 1
-0.0983298716138127 1
0.0104973311154096 1
-0.0685815186060933 1
0.0939742696565887 1
0.0751807932254303 1
-0.0953325164927354 1
-0.0309252572355317 1
0.00149536134981644 1
0.261064623962737 1
-0.131201976483053 1
0.00783369601764345 1
-0.23963797669827 1
-0.122181038699656 1
0.0484289697061216 1
-0.107312595666624 1
0.00345106238709401 1
0.0287249321461553 1
-0.0178523293396414 1
0.401285874952705 0
-0.0409980690999036 1
-0.385349180814596 0
0.26285162913285 0
0.163548906130669 1
-0.0825765953027039 1
0.0871255557611368 1
-0.068069649059813 1
-0.0635907337065471 1
-0.122703673565068 1
0.0238192384661816 1
0.205360592494052 1
-0.255410712550948 1
0.146275543519538 1
0.152088861273613 1
0.0161347873745301 1
0.232731339406762 1
0.0650340463141331 1
-0.0322738377985931 1
-0.11995533704186 1
0.199476441011775 1
0.00856896115765085 1
-0.0217131237540766 1
0.346370793305468 0
-0.0273251622350187 1
0.216183847183202 1
0.00892761084167101 1
0.0832261452382731 1
0.132772968754436 1
-0.141739082858621 1
0.114308017553213 1
-0.205256167059141 1
-0.0647337822903019 1
-0.22311075238716 1
0.118774080405019 1
-0.072290669079961 1
-0.00355987169620834 1
0.241782687550071 1
0.241214054298103 1
-0.204100695682016 1
-0.0735112335690161 1
0.169792771171146 1
0.120062988784754 1
-0.175626100248101 1
-0.0446829527513153 1
0.0834106585251482 1
0.186961537455927 1
0.0944897709645764 1
-0.221983566104098 1
-0.284251684219396 1
-0.0774284528868659 1
0.331713962516006 0
-0.0929185137648107 1
0.0426976841617446 1
-0.00320208415530861 1
-0.0298269159110739 1
0.0670863781980572 1
0.0579723483612438 1
0.0349760041412464 1
0.0354115849915395 1
-0.0759199963537119 1
-0.151493894288942 1
-0.0838221168069576 1
0.0730132425592238 1
-0.0780005179502234 1
0.0493886553446522 1
-0.153616976299911 1
0.127816212103632 1
-0.241396479923536 1
-0.222151116443712 1
-0.188128176450035 1
-0.247134899544856 1
0.049760077471387 1
-0.0791966249576906 1
-0.0172232399317447 1
0.175869593442483 1
-0.130562820921525 1
-0.174892427051795 1
-0.0824116498765489 1
0.23619854239998 1
-0.0761450220813533 1
-0.232720458915101 1
0.17942673058049 1
-0.0873089477278264 1
0.118255707440698 1
0.103634626069266 1
0.176531520950987 1
-0.035403708361676 1
-0.0931638010737449 1
0.137608414433365 1
-0.151794231217421 1
-0.0478224950417081 1
-0.365059260063399 0
-0.0771909647493806 1
-0.0275216020685523 1
0.210713630311808 1
-0.0525259092547763 1
-0.0217740438248699 1
-0.324272738957633 0
-0.120121805592665 1
0.207111653542654 1
0.120746014671986 1
-0.0733764855627213 1
0.199351809237117 1
-0.17502241859122 1
0.0448888902381803 1
-0.168677726585129 1
0.05431005297128 1
-0.0369486193747819 1
-0.100299723212351 1
-0.17403785163844 1
-0.0905294899722061 1
-0.137276040806523 1
-0.201716109571373 1
0.113868711178329 1
0.182614401857313 1
0.218686727778287 1
-0.0582123498399644 1
-0.00533337367910889 1
0.286892763475219 1
0.0956639326516098 1
-0.0584416239710548 1
-0.0288703443861848 1
0.325576621750931 0
0.00368267092922276 1
-0.0360609162335926 1
0.07121672911413 1
-0.0883452119941299 1
0.0230305753118697 1
-0.0682365604778633 1
-0.0370870615618448 1
-0.137265008462593 1
0.211689436755982 1
-0.221561658889155 0
0.101292331095467 1
0.00190169908719845 1
-0.0757299357636364 1
-0.0235699349098275 1
-0.0973054234177468 1
0.0767360500575989 1
0.0372105833424162 1
-0.0300128317739662 1
-0.343177644538743 0
-0.132309609429419 1
-0.0358128118684827 1
0.00811194921212675 1
-0.14693447607634 1
0.141073809612444 1
0.20108332494142 1
-0.305558872377573 1
-0.247348646425451 1
-0.0171574882431589 1
0.113429637619197 1
-0.0944236055137477 1
0.0206382889969438 1
-0.0615672884596534 1
-0.293887264830746 1
0.176914520363758 1
-0.134207388857597 1
-0.0776551544000682 1
0.159761107129889 1
0.0873628884092861 1
-0.25168523064298 1
0.0979083103051429 1
0.015029481078565 1
0.238245289916824 1
0.0321429049643686 1
0.0232173093321609 1
-0.0488075568259294 1
0.0310221500458181 1
0.0656340693789746 1
-0.12104344762081 1
-0.0317654617607379 1
-0.109461611929681 1
0.0534710842107716 1
-0.0884016374415924 1
-0.0538457282948821 1
0.000989669293371784 1
-0.354479299489075 1
-0.177103576758156 1
-0.0161915928620572 1
0.101500633905089 1
-0.0565855803063483 1
-0.313561578043407 0
0.12447710790884 1
0.308276766246448 0
-0.104479068074223 1
0.0901815838502713 1
-0.0498445674814978 1
-0.19968060608184 1
0.0960952654658398 1
-0.160639427230959 1
-0.0121604878911578 1
0.00270230366145267 1
-0.255612288617864 1
-0.064315362109008 1
-0.0306331135280342 1
0.125265902488536 1
-0.309693307755655 1
-0.238401375937904 1
0.0942645843659582 1
0.174244689266869 1
0.0718634737551119 1
-0.0470841332104012 1
0.14213051096913 1
-0.286227815839039 0
0.105780723200115 1
-0.115135827851918 1
-0.150892667335192 1
-0.0404683962264604 1
0.0242905188482263 1
-0.0760224673707034 1
-0.111320013141941 1
0.102064562523797 1
0.016672184538928 1
-0.00987792508307915 1
-0.0170833915223151 1
-0.0854426337012986 1
0.0837880427361623 1
0.033771587403156 1
0.0598690999906755 1
0.0446205338637882 1
0.360756399536559 0
-0.136331030987139 1
0.337745973953893 0
0.408449940106976 0
-0.115881905683428 1
-0.00975514446741201 1
0.0189518000870087 1
0.147101746065552 1
0.176513396221371 1
0.107251978667539 1
0.204497415744149 1
0.0531801375166935 1
-0.0190174986630997 1
-0.00157582193986511 1
0.288037377186907 0
-0.028456587182394 1
0.0536906708309513 1
-0.0283999490301199 1
-0.0415550701099572 1
0.102085084969097 1
0.0683085524002039 1
-0.019498911896941 1
-0.0246829335504818 1
-0.0561268444171801 1
-0.201298718722157 1
-0.161150787696425 1
-0.356675938927789 0
0.225764698850023 1
0.164192118195357 1
-0.229549752137011 1
0.00675032151914268 1
-0.147480897310496 1
0.0173593054842627 1
-0.0893736014702561 1
0.0272733898067623 1
0.108029952608479 1
0.0527080773714735 1
-0.0446862793210462 1
-0.1290476167926 1
-0.147674151825842 1
-0.207869347447901 1
-0.21750723571324 1
0.0547549365524303 1
-0.140573851831893 1
0.12334678744483 1
0.0252629890529168 1
-0.0869757107590436 1
-0.0502908433556913 1
0.0655912121222111 1
0.392217170741837 0
0.23459984725179 1
0.197393204003527 1
-0.00505991541127595 1
-0.151115459094126 1
-0.145624269761275 1
-0.0511501699484101 1
-0.106902297060547 1
0.234842705936448 1
-0.0959254362895177 1
0.204477489910183 1
0.0296039668966 1
-0.199083678966655 1
-0.0262271177835176 1
0.0261057038838377 1
-0.0560055097085414 1
0.0569394613336709 1
0.145952284386707 1
-0.0138855452917845 1
0.14149498125638 1
0.0330150483034582 1
-0.0257773208332661 1
0.189131115683936 1
0.0696913145878123 1
0.210617526853373 1
-0.199121477864405 1
-0.207347592852251 1
-0.11548951108977 1
0.0312046125532545 1
-0.0165140922195735 1
-0.0521548573833728 1
-0.119249086332295 1
0.00845443617154406 1
-0.0790347367750234 1
-0.0688393053197398 1
-0.0148176213267625 1
0.0896808291373899 1
-0.0624439540300298 1
0.0333230202617257 1
0.229068078364076 1
-0.00864743470711653 1
-0.0603060842111165 1
0.137929505060115 1
-0.0240240091410456 1
-0.0306868510674525 1
-0.0443754077822792 1
0.301849847933121 1
-0.226561879510426 1
0.0609354906887129 1
0.130096165980352 1
0.23860022858551 1
0.224555765829147 1
0.139263012299351 1
-0.020265909235846 1
-0.202039826902708 1
0.248494944081316 1
0.0710240566783361 1
-0.00930015522757176 1
-0.0341541132725727 1
0.0666719367776228 1
-0.0741178473883145 1
0.309598284007845 1
-0.326282341066913 0
0.0521803173667702 1
0.227205624832648 1
-0.173678344552759 1
0.144147032909053 1
-0.141156773772256 1
0.00397695022810473 1
0.163774446444774 1
0.133477533821148 1
-0.109396355225596 1
0.00228424523958199 1
-0.0752041563075958 1
-0.00860491633992648 1
-0.0829251053625904 1
0.0885484157021998 1
-0.3631418882206 0
0.0691302480108028 1
0.273413911243197 1
0.16428346320661 1
-0.00772801452731494 1
-0.037245741559334 1
-0.102831917905686 1
0.121096640035077 1
-0.150662217646312 1
0.160599120036849 1
0.0229670389831109 1
-0.294968511686979 0
-0.178568612487935 1
0.180372190140255 1
0.155370746736877 1
0.0994341194804241 1
0.161215562082936 1
-0.525300567516426 0
0.130684857534934 1
0.215187816437371 1
-0.00878150564653278 1
0.0959446608940746 1
0.156888352811705 1
-0.0611840160254703 1
-0.285982044769485 0
0.00203695263497416 1
-0.0688532383817172 1
-0.0425749215297086 1
-0.0264789745728909 1
-0.211355134164005 1
0.0976814392608566 1
-0.0480101514788586 1
0.0352181055681964 1
0.0894035347416053 1
0.30574721618675 0
0.0783240976307622 1
-0.0205181946678516 1
0.0738304838020962 1
-0.097960689969557 1
0.288033569774732 1
-0.258529645148043 1
-0.115023221418583 1
0.168325882230399 1
0.0140793111065213 1
0.212904712379942 1
-0.167247793122255 1
-0.0317396760741993 1
0.343535729163125 0
-0.105181692518414 1
-0.166798640308556 1
-0.10296101895457 1
-0.0912153556471083 1
-0.123447491973637 1
-0.0680362817228924 1
-0.068212316210556 1
-0.183036397234071 1
-0.23614132548436 1
0.152619662511681 1
0.128508578353822 1
0.0692652077314996 1
0.163347809664509 1
-0.0929623869408008 1
0.100377577866266 1
0.0406766714293288 1
-0.102707899461972 1
-0.216379245421229 0
0.165343804413418 1
-0.324432566992364 0
0.105598518041005 1
-0.252544510226756 1
0.129145946844094 1
0.0334013227429123 1
0.0124608503569807 1
0.303880423557021 0
-0.135959500935783 1
0.363820241814708 0
-0.231823310016413 1
-0.0419418771570953 1
0.0659581101437791 1
-0.152170611543442 1
-0.103177691802438 1
0.0343117128581579 1
-0.0507368537157747 1
-0.129003741786021 1
0.230904418373914 1
0.037566907450841 1
-0.268628813781453 1
-0.176163424469165 1
-0.0256698138469664 1
0.0108949687947223 1
0.0218190674479464 1
-0.149023542729619 1
-0.0586703374826294 1
0.386794186635065 0
-0.23464554877503 1
-0.11561840988561 1
-0.150552803012343 1
0.0971905493247506 1
-0.0483781988057889 1
-0.163302599396341 1
-0.14027753832426 1
0.0774909527688421 1
0.0369723361508778 1
-0.0375653745257857 1
-0.147745642769463 1
-0.152822613436663 1
-0.123384747511411 1
-0.200041057520021 1
0.117386320013561 1
0.115906390038515 1
-0.0397957150943506 1
-0.12970748199827 1
-0.0823907480694011 1
0.0998229855296074 1
0.174396758216671 1
0.0429846200729999 1
-0.0437990623947462 1
-0.0450204129860886 1
0.0356710453375463 1
-0.0805864741982469 1
0.0677759140711738 1
0.091845528980707 1
-0.00768785604926633 1
0.0386183295202636 1
0.28195225229269 1
0.164621078612572 1
0.070752227016009 1
0.134057132148551 1
0.0354786707944995 1
-0.268424944359305 1
0.059678383684751 1
0.09730523552521 1
0.064299127760456 1
-0.276071141039832 0
-0.134499074066414 1
0.197092633932674 1
-0.219228142895161 1
0.0430934201160308 1
0.127287623745063 1
0.31795960251628 0
0.0536235344750772 1
0.015689796308316 1
0.155638622299604 1
-0.0729204494968534 1
-0.492390813580774 0
-0.0590574263448967 1
-0.135764720170039 1
-0.0768671871503412 1
-0.101484552166527 1
0.263585118449973 1
-0.127888023191657 1
-0.00266299467995697 1
0.219443985717693 1
-0.374061132434951 0
0.0283755861125351 1
-0.190678734392181 1
-0.0209557687792645 1
-0.0146393277263197 1
-0.06416600171354 1
-0.0526177819291023 1
0.0108176083662434 1
0.0122517854955686 1
-0.167196191992691 1
0.0901582385695803 1
0.0583468803115151 1
-0.35552140332177 0
0.364148038561574 0
0.0574819028976337 1
-0.530238384831126 0
0.0734559262628053 1
0.0792042886389018 1
0.0170339517271248 1
-0.0279079300059961 1
0.0163367086402758 1
0.259357496942481 1
-0.140159788545817 1
0.0434151493246706 1
0.0252439557904563 1
-0.00523511954481112 1
-0.124697023413833 1
0.274369425816626 1
0.0991163325818101 1
-0.146550447352501 1
-0.114111393222081 1
-0.0825713709490516 1
-0.172285085477475 1
-0.0302144503571329 1
-0.186237112085569 1
-0.211358626500311 1
0.122334225344758 1
0.3286426687109 0
-0.29122062521296 0
0.0908057101189698 1
0.0959058553704464 1
0.164605797403139 1
0.0254055096399013 1
0.00382623410158464 1
0.0135827959169671 1
-0.189026381247202 1
0.263065621328905 1
0.158636266001465 1
0.0693520523798267 1
-0.0628894184756939 1
-0.0188595231258622 1
0.085608331431296 1
0.0997735334802478 1
0.118743150526779 1
0.254164410398786 1
-0.257759668426558 1
0.058383812585224 1
0.135345025223285 1
0.0724640138115511 1
0.337584227416238 0
0.0894138270433739 1
0.290205129574408 1
-0.226647129337927 1
0.0534518274166961 1
0.0481345538540756 1
0.0257474721286002 1
-0.333401115836659 0
0.232544583804553 1
-0.206575663536496 1
0.0285142729875388 1
0.16661763973428 1
-0.0216428545704533 1
0.103725617680326 1
-0.220543840197327 1
0.202729341109963 1
0.0682914435566734 1
0.0705819451312527 1
0.117836185014263 1
-0.105370148911704 1
-0.288286516139734 1
0.0387010924139564 1
-0.16030288957762 1
0.162056998717607 1
-0.184736272859864 1
0.115170103871474 1
-0.146182762344415 1
0.017355542322616 1
0.0307089577688358 1
0.18425213725317 1
-0.143177045295142 1
0.0585285201101411 1
0.153861115328205 1
0.114152644785699 1
0.172521896748537 1
0.113789716476204 1
0.459642541839442 0
-0.33024428711531 1
0.0667672002526662 1
0.0613110368651655 1
-0.104943469401511 1
0.226702634380977 1
0.0332064386434958 1
0.198264130995205 1
-0.152099518186734 1
-0.0919621758550499 1
0.0442126374910272 1
0.134008555605509 1
-0.00462349244960036 1
0.136626425116575 1
0.00362420423212641 1
0.21198589909931 1
-0.0886242688785306 1
-0.0354274623854349 1
-0.113800476792232 1
-0.160796148534029 1
0.256491304434231 1
-0.0140161035633315 1
0.0572641588706939 1
0.162472828634372 1
-0.324470484251913 0
0.00524945919593375 1
0.0842788671441506 1
-0.00239108148272706 1
0.336575357971233 0
-0.0610494271147093 1
-0.116427187125778 1
-0.0402383450130471 1
-0.0427566963620513 1
-0.109445268883309 1
0.144889503250342 1
-0.0580163744645662 1
-0.0766566028466959 1
0.145299791589297 1
0.155761426786245 1
-0.120560938775622 1
-0.102117450404921 1
0.138399870516679 1
-0.0928645539463984 1
-0.028633493874288 1
0.0571448525162597 1
-0.031657801153738 1
-0.218169412427803 1
-0.0866185782227416 1
-0.0380922389369827 1
0.00986823847837544 1
0.0127064735326015 1
0.301436450588691 1
-0.106857362737433 1
0.0840746592310736 1
-0.0561936664631805 1
-0.185894401574611 1
0.0178982514475754 1
-0.0445551472933729 1
0.0885090741185976 1
-0.0885006506503829 1
-0.0288340500503434 1
-0.206381599255531 1
0.0265588844366678 1
0.0476129352647032 1
0.192870854253506 1
-0.0152980372910765 1
-0.120712916616165 1
-0.234677781318275 1
-0.105239953246631 1
0.137172811323403 1
-0.000461811232167004 1
0.252909442506062 0
0.152022723112324 1
-0.0681564284044242 1
0.0901937312865081 1
0.11292186200026 1
-0.168330491872374 1
0.170983506182433 1
0.0741115916923336 1
-0.203579753678981 1
-0.0343649396088675 1
0.168857621728456 1
-0.0822086742498421 1
-0.0674374098991738 1
0.0777915580039525 1
0.280557321194603 0
-0.0336150405550225 1
0.117657839007809 1
0.128894819238264 1
0.00976762382563409 1
0.168376303539613 1
-0.0710874433279779 1
-0.166526822418325 1
0.166927756431455 1
0.100182749749675 1
-0.0321954847145665 1
-0.0868239880079831 1
0.0272190283749842 1
-0.0351405670662907 1
0.0123379256052209 1
0.109030284394773 1
-0.191571512104876 1
0.0758494884977882 1
-0.135595677304886 1
0.183312602992766 1
0.0251078816501889 1
-0.158814393438483 1
0.0803305617965253 1
-0.230507752635392 1
0.0193570287252485 1
-0.0945742948638672 1
-0.194391823913037 1
0.00307933273096927 1
-0.0829999204125159 1
0.0932303205933956 1
0.064359072794381 1
-0.035678775627452 1
0.404141625911795 0
0.115458309601355 1
0.00486848230092033 1
-0.00494592219647049 1
-0.0787612810081951 1
-0.019230717845766 1
0.243398818282653 1
-0.0912782989972328 1
0.0286622262511691 1
0.144239770604177 1
0.0798919817250663 1
0.151500870621813 1
-0.185915999973844 1
-0.0233302183131646 1
0.137951266843026 1
-0.227081093047229 1
0.173639399704681 1
-0.0765445260401116 1
-0.219439054817414 1
0.122864255713964 1
-0.0572254445228736 1
-0.174290659292555 1
-0.102495335389689 1
-0.0685302571366064 1
0.00619303408300792 1
0.0245873074743614 1
-0.0571335770806869 1
-0.0211030448451645 1
0.0225455526173611 1
-0.11887272686316 1
0.126939579126721 1
0.136227826884973 1
-0.104752846992901 1
-0.186042164827946 1
-0.335767196617377 0
-0.155729981793642 1
0.183685830457951 1
0.201498041760378 1
-0.069006178276448 1
-0.0742609770426715 1
-0.212449408568204 1
0.155226670671596 1
-0.390059741059604 1
-0.0470954747551832 1
0.211642125911319 1
-0.150262544024529 1
0.0952172017367299 1
-0.0951694639477828 1
-0.338444537874121 1
-0.21611199462147 1
0.224406564832167 1
0.0377007248643992 1
-0.136655717494869 1
-0.0729197317143346 1
0.0157220404818236 1
-0.0450363640511098 1
-0.301030971259185 1
0.117298304046108 1
0.00659610703504333 1
-0.158844917704774 1
-0.118995973651365 1
0.12191305559492 1
0.0819346320793344 1
-0.205733899547381 1
0.0185223629137486 1
-0.0597127289562338 1
0.0339389760338979 1
-0.124912264474788 1
0.030447708056906 1
0.0620335345278251 1
0.0604432582938773 1
-0.143962430512218 1
0.00755065036062707 1
0.0339523236585213 1
-0.054484075551031 1
-0.118393056728677 1
-0.38610987841801 0
0.159829997474638 1
0.0172046256675473 1
0.107288732314152 1
0.181547434554667 1
-0.0237486391933324 1
-0.088432317085424 1
-0.240940833229618 1
-0.131223844576482 1
0.0574793576238214 1
-0.192491374917347 1
0.0418147895365864 1
0.128829519812261 1
-0.0847285117258196 1
0.120057358943017 1
0.0329925875070702 1
0.383772302377642 0
-0.0656063266738141 1
-0.0507927655401933 1
-0.167213212169817 1
0.0318703445522527 1
0.112898764337248 1
-0.00397519035330062 1
-0.0562698617623845 1
0.1067368189186 1
0.0571808364570109 1
-0.162467219639938 1
-0.093315937459595 1
0.0570090383406471 1
-0.129378966937094 1
0.135701546267226 1
0.0202228657108017 1
-0.169580417024652 1
-0.0390754188318297 1
-0.144761768136415 1
0.0866547214424757 1
0.0140712003084372 1
-0.125460699293651 1
-0.00269516624273824 1
0.234844986361511 1
0.0714784376451671 1
0.217904643084543 1
-0.311264281891669 1
-0.108006404865946 1
0.219143041301633 1
-0.0967144058661636 1
-0.0559530606678637 1
0.0772378722557725 1
-0.185562819259249 1
0.142402598578903 1
0.220624676401545 1
0.0117279722854597 1
0.193710395547756 1
0.0633406730777161 1
0.0521265132089666 1
-0.335819773201946 0
-0.469532695687527 0
-0.134570235132197 1
0.143969280731717 1
-0.180528311188327 1
0.0549681633361249 1
-0.0642240929950883 1
-0.164079522051634 1
-0.13842739032875 1
-0.0464110282467595 1
0.0527534338829334 1
0.0693938100955724 1
0.0941747096281963 1
0.266022657931533 1
-0.00171779444537592 1
0.221418737581864 1
-0.167671352653377 1
-0.156259032916865 1
0.19618486532768 1
0.0869644582364993 1
-0.101411093670951 1
0.0935963024706305 1
0.0329503483318722 1
-0.0778932585891164 1
-0.0190757192697839 1
-0.0717361533213584 1
-0.0327015190968877 1
-0.0436101436169048 1
-0.0491776941170092 1
-0.0229519181333996 1
0.0232284815910652 1
-0.115024711359742 1
-0.155990406552643 1
-0.094299481291784 1
0.00125850503595164 1
-0.0603549127293327 1
-0.0520882757647651 1
-0.274975148679771 1
0.0377389548726587 1
-0.0430827436043208 1
-0.16624012245947 1
0.0865768277786726 1
0.0511083848487422 1
0.00124087714089802 1
-0.0643006912639546 1
0.111614935919329 1
0.0447795374652336 1
-0.21025136195898 1
-0.0993271035082217 1
0.023592199607673 1
0.204982218941118 1
-0.294673854214863 1
-0.0866869062412789 1
0.108752346195774 1
-0.0659708145177599 1
0.0504365248804889 1
-0.0918169402279724 1
-0.0413313014762574 1
-0.149647765235631 1
0.202880966532931 1
0.197656691682529 1
0.123735051937854 1
0.0469064153881777 1
0.0245741162426555 1
0.0238255070321737 1
0.469573962424787 0
0.00297726989972794 1
-0.11965824115996 1
0.0835440132904459 1
-0.181956386206427 1
-0.0518778389200809 1
0.0933482273832616 1
0.191271222798898 1
-0.0443816219098305 1
-0.0914269815266902 1
-0.303228788714973 0
0.229563680020437 1
-0.074727277493351 1
0.255418818082345 1
0.119776659259442 1
0.0540271297283284 1
0.00724158888128735 1
0.106248838263324 1
-0.0876094120547537 1
0.296735143649602 0
0.0701622793404934 1
0.0924035615528859 1
0.242340375447371 1
0.066166690970316 1
-0.113998670608381 1
-0.0833994582724238 1
0.0443665582072156 1
-0.126174873969254 1
0.101573752579434 1
0.0356988480596011 1
-0.0804055553132573 1
-0.117157236497519 1
-0.290180668393359 0
-0.137274789288661 1
0.182540249791792 1
0.0894701270985396 1
-0.132304349657816 1
-0.0444293214289851 1
0.139326576901482 1
0.131936730013454 1
0.0749706302224581 1
-0.00439023912957604 1
-0.0235844320119198 1
-0.0864219399983796 1
0.174043144845918 1
-0.0103838444370716 1
-0.127096777381584 1
0.216675810965042 1
-0.284843079521536 1
0.0718004647404835 1
0.236288988745376 1
0.109364051264294 1
0.0754128216176827 1
0.0414019602691973 1
-0.219266233627699 1
-0.0220364771427138 1
-0.248564238149068 1
0.0122903085354062 1
0.101718404762502 1
0.0208809688725424 1
-0.109359319929008 1
-0.175252929838119 1
0.043650363433652 1
-0.301468350858445 0
0.0684711238636453 1
-0.0546312562423388 1
0.267607263836126 1
0.173535857787455 1
0.210302541578892 1
-0.0249054923957463 1
0.10593958001423 1
0.403854591327893 0
-0.238548068271768 1
0.0690693502501804 1
-0.0728067222472871 1
0.0399210799185288 1
-0.0925288204443574 1
0.189341115570575 1
-0.0832889494589685 1
0.105890855887427 1
-0.0697066015333449 1
-0.0748403599428513 1
0.215232292532442 1
0.0187988077564277 1
0.227710977432838 1
0.217977055420196 1
-0.0987562926759579 1
-0.15568386312285 1
-0.0305714634564015 1
0.0671023989867148 1
-0.226170801121427 0
0.0355091527527 1
-0.194824557629647 1
0.0414485980562489 1
0.261788692414008 1
-0.00426696411726246 1
0.168744246987282 1
0.0667211674728131 1
0.201042013375668 1
0.0959887805913265 1
-0.192565005871393 1
0.277253396010364 1
0.0353543855481672 1
-0.137675555931668 1
-0.141974576145845 1
0.0561793752742606 1
-0.0443438921765751 1
-0.0861586085047247 1
0.0152087646773269 1
-0.0739588444702602 1
-0.382821583935555 0
-0.266547845223389 1
0.0747322853263525 1
-0.0484868904851573 1
0.0402189007413479 1
-0.0044578320098762 1
0.104175780758748 1
-0.266309572919861 1
0.140608419261799 1
0.156482543540889 1
0.0184394117852742 1
0.142924015762849 1
-0.0826943877669982 1
-0.0474990751417642 1
-0.15236403146771 1
0.248109514549059 1
0.0509497180204711 1
-0.0830810198101334 1
-0.139951518744484 1
0.0873643847180084 1
0.0886891512615412 1
-0.0908340844776295 1
0.362764713899951 0
-0.263445274363667 1
0.0592613723285996 1
-0.33203553466927 1
-0.0458653670147048 1
-0.0147887378861404 1
0.0558527938451937 1
0.0756686246036698 1
0.190807824188873 1
0.0391482528644686 1
0.135326230510738 1
-0.116525364378289 1
-0.246606383966481 1
-0.180507476388958 1
-0.162278808356221 1
-0.259800812318216 1
0.0631899683256315 1
0.29941717519067 1
-0.0215776154071914 1
-0.0726624275763944 1
-0.133897917750205 1
-0.0660660170800965 1
0.0205988746991215 1
0.0665042194866747 1
-0.0525177209617588 1
0.030858148405576 1
0.0938999550595654 1
0.0660426471996821 1
-0.0566561676080869 1
-0.157729336681004 1
0.0429110989840856 1
0.213590381449561 1
-0.06924839023806 1
-0.190169416247687 1
0.0154064212816894 1
0.00807042763681253 1
0.187677303850799 1
0.19320071428127 1
-0.167381382626156 1
0.0748473136624566 1
0.0589375162305156 1
0.0940048704421 1
0.0407904259674709 1
0.172992945292167 1
0.0681302197485814 1
0.101261365546265 1
0.105175748455504 1
-0.0454742971215474 1
0.134296688043503 1
-0.269751001718446 1
-0.0983995811931468 1
0.165143397683778 1
0.0632814637282835 1
0.0697011767032791 1
-0.0288490214744152 1
0.070032309236182 1
-0.0277415894210332 1
0.133898474518225 1
-0.0338613380621272 1
-0.348767670365003 0
-0.0967063977194245 1
0.034468688574555 1
0.148112576152824 1
-0.146044450516953 1
0.0700666892733462 1
0.0680182249813082 1
0.208798594449124 1
0.0219730438379435 1
-0.0202771681695711 1
0.0988724148679066 1
-0.0916330087110805 1
0.0512820086034533 1
0.0939770251308227 1
0.103861304041633 1
0.0119756437772667 1
-0.104135461408324 1
-0.0470076605781304 1
-0.0588104865565635 1
0.221017846517617 1
-0.0413536484332177 1
-0.16357872464387 1
-0.0331113560380947 1
0.154390498681721 1
0.0125135161007649 1
-0.0722417938496407 1
0.147788288425732 1
-0.020597519054839 1
-0.105284375444435 1
-0.24639258997728 1
0.200135133223356 1
0.0249824635894764 1
-0.119524094368046 1
0.00281180999029124 1
0.245587263909273 1
0.137342531392194 1
-0.136795084966484 1
-0.0407469311500839 1
0.0403578177127296 1
0.305376296501357 1
0.0714533364814816 1
-0.0175288829646939 1
0.0924430794779397 1
-0.174409464448833 1
0.269945731174355 1
-0.0554723239200131 1
0.0420686146620973 1
-0.00213289176624972 1
0.119757032997968 1
-0.0411180628998507 1
0.314025460550178 0
0.119395076742094 1
0.0499810423023119 1
0.0878526667724441 1
-0.0285496669336397 1
0.268151932905001 1
0.0835595817336572 1
0.267836010163205 0
0.17878385444669 1
-0.26882467961413 1
0.140159759432128 1
0.0355889039560214 1
-0.0688231616509314 1
0.0603466451929472 1
0.143713311020895 1
0.0604308116285679 1
0.0149371219697633 1
-0.0337181015525277 1
-0.140183858855028 1
0.172347683295711 1
0.0408148047984038 1
-0.212880328291856 1
-0.115327159095818 1
0.147588768432361 1
0.079141068039885 1
-0.160119213130049 1
0.233136014694323 1
-0.495926659726521 0
0.296496542681022 0
-0.253361568001427 0
0.0742364329676262 1
0.00944682072987497 1
-0.0350544428009411 1
-0.105174023290677 1
-0.121293424326612 1
-0.135069633524443 1
-0.0918223774398101 1
-0.256861265874336 1
0.180486881873321 1
-0.0838097895307135 1
-0.196186087658709 1
0.146882692220662 1
0.0234275468053932 1
-0.0831597737118963 1
0.0460956840445292 1
-0.0689253809955966 1
0.0358680616135977 1
0.131654624245346 1
-0.212936538477491 1
-0.00139710444967562 1
-0.131808231630623 1
0.00348835340963458 1
-0.119194918475551 1
-0.19090749835549 1
-0.0559624720296296 1
0.0799270075795349 1
-0.109627081449287 1
0.152280931559815 1
0.185019833408218 1
-0.0616397988357775 1
-0.0179504111727783 1
-0.0279336483610762 1
-0.0322584515636663 1
0.0128143444717306 1
-0.0230857878658767 1
-0.25971705779461 1
-0.223499407900318 1
-0.0580103129279768 1
-0.12285465827195 1
-0.0844387199040756 1
0.198369647814382 1
0.455283756375397 0
0.331401230780547 0
-0.0903611595310192 1
-0.0657360406199657 1
0.0956891381198099 1
-0.239823315101793 1
-0.00522031380226674 1
0.0250205329700351 1
0.248848870832694 1
0.148408553682234 1
-0.0712543891302389 1
-0.0256279421256113 1
-0.0375781493387129 1
0.00371709127564577 1
-0.337622139251591 0
0.312556975093427 1
-0.0483000396466513 1
0.0518368827756123 1
0.0972082110390186 1
0.104048077591665 1
0.119453317204887 1
0.115571600574546 1
0.221470405635259 1
-0.339403648057651 0
-0.0131471138458901 1
-0.177264231735451 1
-0.00646113476560189 1
0.0281834128990549 1
0.0678791008419462 1
-0.102412242500229 1
0.0803327493075353 1
-0.213105803570944 1
0.240199525071289 1
0.367895770812697 0
-0.275492730110548 0
-0.206474576217058 1
0.108926439893206 1
-0.0373481874420278 1
-0.0471474748561708 1
0.192852174914364 1
-0.234663350115334 1
-0.18667732442942 1
0.33202624845024 0
0.210438744156115 1
-0.238394767734149 0
0.00346355331731693 1
0.0605629435532208 1
0.0229106838698117 1
-0.166227853994616 1
0.118699228035055 1
0.0632879511091836 1
-0.0411732777675403 1
-0.243358398101525 1
-0.0311075404204562 1
0.000418946323814309 1
-0.278066952973281 0
0.0729072874086129 1
0.150898772913171 1
-0.0409581276412774 1
-0.173133650274966 1
0.0737449922619588 1
-0.140071534929207 1
0.0205218855299464 1
-0.163138948548819 1
-0.032925235574465 1
0.0756105634314136 1
0.15912197044441 1
0.199641122328299 1
-0.208653336567902 1
0.366078051983735 0
0.13490321214145 1
0.0807412888972168 1
0.279305775253661 1
0.00271110191331004 1
-0.253334744070997 1
-0.128223635034928 1
-0.506464565647827 0
-0.18423363900347 1
-0.0051085973463733 1
0.14432506893676 1
-0.0698855116366245 1
0.156150118444156 1
0.102588694723024 1
0.207132459626242 1
0.0516362650709071 1
-0.00720694085640395 1
0.078423691069784 1
-0.0975880704662287 1
-0.0431005252675607 1
0.191072823495665 1
0.0642173138023338 1
-0.135672521863034 1
0.0129193644827656 1
-0.0852330907557922 1
0.40186818355799 0
0.250545530767302 1
-0.0108975658967772 1
-0.366329918484766 0
0.0533775487858401 1
0.145430321786177 1
0.0204792225794983 1
-0.316891275112203 0
-0.0856587734900199 1
0.171808097586813 1
-0.000833092837892585 1
-0.0409681894035459 1
-0.198003145530079 1
0.0246275118081494 1
0.0304410180633709 1
-0.238925075464866 1
0.150077550305937 1
-0.0652541831625067 1
-0.0628016333986079 1
-0.0787106992040479 1
-0.0563981385701087 1
-0.0734740680070094 1
-0.0777460556992962 1
0.0101918242601495 1
0.00826244011361298 1
0.0709845892669032 1
0.119657745118299 1
0.12311082204872 1
0.0110371910903238 1
-0.0990916013116355 1
0.107563067391701 1
-0.292479967675259 1
0.092400648387335 1
0.083511632924882 1
-0.138970801829831 1
0.124907528642882 1
0.295987517850702 1
0.196906805352214 1
-0.109483063675573 1
0.0124320549337144 1
0.0381156435594055 1
0.147530989181605 1
0.245181079170768 1
0.0349733224469537 1
-0.40162562012766 0
-0.264488494396012 1
0.0907116272255088 1
-0.0477680455893847 1
-0.0954331298051531 1
0.303375051230889 0
-0.0159966220133854 1
0.234135003535908 1
0.169939909043596 1
0.0839551498169047 1
0.206076993958352 1
-0.28486618255291 1
0.202495308697737 1
-0.0554100160045802 1
0.107752214552253 1
-0.0334677759847865 1
0.124744924643212 1
-0.00314619654305224 1
0.0135112933307915 1
0.396257439436734 0
-0.225570870367685 1
-0.255546849505896 0
-0.181931867548648 1
-0.112291286844958 1
-0.0276707901275902 1
0.130188174593418 1
0.239469562028372 0
0.253396915151938 1
-0.0617146266233932 1
-0.182601538878601 1
-0.311886958227046 0
0.0554054517468399 1
0.08190657410862 1
-0.0230660129119466 1
-0.00128838090093551 1
0.0158085003474656 1
-0.201985691867789 1
0.154935045962345 1
0.209313717391293 1
0.0808982566636522 1
-0.0554583306721072 1
-0.058198557328356 1
0.155125976297244 1
-0.273004970598585 1
0.0477106411294801 1
-0.181292180235608 1
0.275166868971815 1
0.0662971230925665 1
0.0124839499114567 1
-0.201774883339643 1
-0.174681340495409 1
0.128941695779823 1
0.055196773600238 1
0.208052892407875 1
-0.235687264484642 0
-0.105020393577445 1
-0.0309535335366614 1
0.15583874427079 1
-0.0590097436020988 1
0.0507138563077973 1
0.115166096332507 1
-0.118283648567012 1
0.0944394115734898 1
0.356751817272452 1
-0.165269582033545 1
-0.0391268714410018 1
0.0458731641513405 1
-0.0232928000315013 1
-0.0478507813352083 1
0.28668260729907 0
-0.174247817212877 1
0.181167425666404 1
-0.056451429849886 1
0.0385446875332759 1
-0.0178716087889604 1
-0.0848510479438848 1
0.303595733392646 1
0.113236764443521 1
-0.0489406644570277 1
0.077961100156547 1
0.0550966353536751 1
-0.337805513368127 0
0.0191741177506636 1
0.0162195478979528 1
0.119750200083694 1
0.0497377250713726 1
0.133301022405201 1
0.0912742581377684 1
-0.0910641243099064 1
-0.12178858001743 1
0.071361148555154 1
0.0531442676280967 1
-0.0260868882238405 1
-0.184953695738367 1
-0.148668238233394 1
-0.0634901024677003 1
0.085692946021335 1
-0.167051238598389 1
-0.244125025928136 1
0.051858527397589 1
-0.0634969770860889 1
0.0728308009051888 1
-0.206982912778192 1
-0.0564914343361526 1
-0.427167134203243 0
-0.30149492590757 1
0.372248336090595 0
-0.0729300209451738 1
0.0140357423728176 1
0.158098672199917 1
0.0327765686507019 1
-0.163412823863437 1
-0.0942122663973805 1
0.22165570472838 1
-0.0502140310282262 1
-0.0185001807386343 1
-0.0101276619268063 1
0.0355273618433887 1
-0.00280297757700151 1
-0.269981945803257 1
0.247658061942361 1
0.0563744029060093 1
-0.291347438817125 0
0.0663685266459401 1
-0.220473116525586 1
-0.179928447600258 1
-0.250296872386139 1
0.0125901610002886 1
-0.240642523739605 1
-0.0964270195975778 1
0.141439317352819 1
0.0356707692383093 1
0.0394828321404628 1
0.188173926574533 1
0.153655557467404 1
0.310867577435103 0
-0.0964437673780801 1
-0.386290035600604 0
0.0965080518506164 1
0.030800265317162 1
-0.135154105437782 1
0.00709082170474814 1
-0.173858604612048 1
0.158424275836436 1
0.137635029331334 1
-0.078559159337361 1
-0.0712760240906056 1
-0.0501688698431704 1
0.0807861312747678 1
-0.196129432980146 1
0.179713569139549 1
0.0331564467590778 1
0.143875587151129 1
0.0290482725152177 1
0.106999102511264 1
0.0798079066888917 1
-0.0879148035362832 1
0.00370276215383853 1
0.0710503977635561 1
0.000294975860710801 1
0.306962642074985 0
0.119237420051555 1
-0.0238134990687313 1
-0.0172233036630095 1
0.00415074932692425 1
0.138515617463228 1
0.210728862794426 1
0.00826347628364968 1
0.101941033820031 1
-0.147000260440993 1
0.0127428447058468 1
0.0302827099456111 1
-0.021746557595809 1
-0.0574074484578777 1
-0.0497476451398788 1
0.354022045627963 0
0.0128053313786692 1
0.061820505440144 1
-0.0051122524024524 1
0.452707090057333 0
0.180913159833588 1
-0.20869571977548 1
0.0982120339562345 1
-0.12395880061587 1
-0.111053836299756 1
-0.0846364538904233 1
-0.072166803635625 1
0.100726851304531 1
-0.0789936693668759 1
0.071939540658143 1
0.0678516690246637 1
0.072043703593996 1
0.0662208580187252 1
0.0221650824262292 1
0.0597436538135362 1
-0.0283976985293123 1
0.0967885830419335 1
0.00589091603040863 1
-0.00945269370810438 1
-0.167475869135263 1
-0.113073489120344 1
-0.0168789161436552 1
-0.28171169840808 0
-0.0864594997669189 1
-0.0751963576990628 1
-0.102122413976256 1
-0.120164337984985 1
0.0197642795071839 1
-0.002825082025763 1
-0.109459416360904 1
-0.17675321426986 1
-0.0336662981282929 1
0.000155878390663437 1
-0.132105668491905 1
0.0702185865481134 1
0.193471134834295 1
-0.1858779961465 1
0.0410140147684051 1
-0.228000772977391 1
-0.0468100170635337 1
-0.123989542426338 1
0.146297294260232 1
0.211252192074718 1
-0.20254453337395 1
-0.0726689043776443 1
-0.255117950126527 0
-0.00240007923509972 1
-0.235098135513693 1
-0.0902804920414374 1
-0.102920654226194 1
0.128580534810016 1
0.186222489150385 1
0.212973698711497 1
-0.252503879492734 1
0.28462225113376 0
0.0533124647992908 1
-0.126682705978737 1
0.136458192082961 1
-0.066405086920802 1
0.0263964510482137 1
-0.121596468111099 1
0.347558405429603 0
-0.246571120119011 1
0.0133363349985728 1
0.180753038983545 1
-0.0304666388170603 1
0.0715451071963581 1
0.120440089612391 1
-0.0850892441654789 1
0.0456747968002621 1
-0.0824002059364499 1
0.217458882627608 1
0.125706852984539 1
-0.0317968835861659 1
-0.299560507732035 0
0.276625526233213 0
-0.194846590479718 1
0.0552299785207049 1
-0.131571462999126 1
0.0342092742819278 1
0.109438197939775 1
0.165366920164544 1
0.0651874893894957 1
0.258411261787305 1
-0.00588374529574723 1
0.0829874892048222 1
0.106654605239392 1
0.0465597859897465 1
-0.115571868875747 1
0.107617443238856 1
-0.0938787482111415 1
-0.0732310314088715 1
-0.113045715667024 1
0.0110750989860573 1
0.0741908783962801 1
-0.243663977480424 1
0.0218341168310908 1
-0.166870031529439 1
0.070473324782353 1
-0.205287397303867 1
-0.243925204115159 1
-0.140912982348265 1
0.184281514470052 1
-0.0187240690880834 1
0.015435833101527 1
0.16914039363095 1
0.0412253880655395 1
0.1444127120595 1
0.0139700506532026 1
0.0505932975573076 1
-0.164089481672658 1
-0.0141961370001931 1
-0.257415234566556 0
-0.096876872558973 1
-0.371985637589106 0
0.211484775986262 1
-0.197954853142942 1
-0.016717232253787 1
-0.0704381278126959 1
0.0620876851973494 1
-0.184827466132766 1
-0.0664090380861662 1
0.0623719993394907 1
0.0204608157371303 1
-0.029602095911826 1
-0.0521018186315968 1
0.0937879424571901 1
0.112469191694423 1
-0.0922484970977785 1
0.153481168134878 1
-0.141738303150924 1
-0.0931537489430603 1
0.125193775191596 1
0.213640347836138 1
0.0474129130587809 1
0.252249634563465 1
-0.0827438448919098 1
0.131540823879194 1
-0.00634016371927322 1
-0.0461226926757394 1
-0.0972632273968358 1
-0.00881613841866655 1
-0.0174712153972353 1
0.231740284110377 1
0.109757544313576 1
0.0810258591314453 1
-0.0524857686955289 1
-0.208090505041362 1
0.0822311630195469 1
-0.0882785725373958 1
-0.106284083973167 1
0.0941620654767258 1
-0.00918519741905234 1
-0.268509413110636 0
0.310459503337564 1
-0.398014549865721 0
0.00977904837173713 1
-0.0697719013795641 1
-0.044808472769313 1
-0.127633496280959 1
0.278887200187302 1
-0.0876255111202686 1
-0.078250638506263 1
0.0539148123584539 1
-0.0316365680396216 1
-0.0383756377585627 1
0.233427002205292 0
0.0302800977472097 1
0.1373323601902 1
-0.0131584287766674 1
-0.0769907894236891 1
0.00995801975936154 1
-0.060847685904724 1
-0.00493742706191682 1
0.0258848304428038 1
0.0696534066748817 1
-0.147368201524255 1
0.112049439958887 1
0.0403195224785 1
-0.143765941658642 1
-0.0545103897933634 1
-0.00199603930077966 1
0.0221858329788192 1
-0.0481615344504965 1
-0.17861979374529 1
-0.024002637476885 1
-0.0655076424418466 1
-0.166944233269243 1
-0.0385532874858128 1
-0.143372012530195 1
-0.183903158716686 1
0.166955495532791 1
-0.133706101894558 1
-0.094073455162464 1
-0.0896050492615229 1
0.284896769084132 0
0.0959507377669588 1
-0.202273908472573 1
0.131280101117787 1
0.382414149181481 0
-0.0263627323644528 1
0.0423329010293302 1
0.0893032044187748 1
0.156782198423056 1
-0.0674216488437394 1
0.212558758904729 1
-0.0977553050118 1
-0.00121911466245956 1
0.025120662965572 1
-0.0683155912824333 1
0.0818180314561375 1
0.153541265443556 1
0.227527921681318 1
-0.0937624627883687 1
-0.069325455152578 1
-0.125546153630093 1
-0.10086625796135 1
-0.218787651753321 1
0.0789143577503458 1
0.0518758935702078 1
0.29356024844441 0
-0.439296867004441 0
0.0819319636717391 1
0.116014048447453 1
-0.0758768245600533 1
0.264112751361915 1
0.219054895199759 1
-0.0127127063933045 1
0.201169360560108 1
0.186886210698797 1
-0.0155225328711781 1
0.102409215742694 1
0.0776135360746705 1
-0.175181137970781 1
-0.0160198121280221 1
-0.0867950887061403 1
-0.0383785283848494 1
-0.0752563485115875 1
0.00865496381038029 1
-0.051081587301671 1
0.102323098150454 1
0.0422281559094208 1
0.120384282248036 1
0.14177958880471 1
-0.261596612976815 1
0.0427854337739767 1
0.14678526929191 1
-0.203024968304053 1
0.0269650371399064 1
0.0645020067511486 1
0.0896316667385706 1
-0.0646388795744705 1
-0.0595420889832468 1
-0.172620744991858 1
-0.100761853968972 1
0.116292943790486 1
0.0748522021739228 1
-0.0649403433322784 1
0.0224397881887033 1
0.0641815113619305 1
-0.0863459601066286 1
0.0868311580441839 1
0.160098124953024 1
0.0252677088242914 1
-0.0718312233153767 1
-0.260186019581903 1
0.0371975581246453 1
0.0276654802328172 1
-0.0845380425953766 1
0.140447171030811 1
0.0484095859845555 1
0.139558169136137 1
0.0702372498544217 1
0.21158798714722 1
0.00679528506758415 1
-0.135456672925293 1
0.0787209025450002 1
0.289879380933674 0
0.247114802437141 1
0.187957212876263 1
0.0732345346337179 1
0.245157273659744 1
0.21014580020195 1
0.0400853214202381 1
-0.0617217569199194 1
0.107412647035241 1
-0.237638171552236 1
0.27631956053304 1
0.0496818814507493 1
0.0104917145286651 1
0.0224563362584194 1
-0.00451363280832541 1
-0.0559680697204726 1
0.0930860795843587 1
-0.0382729254809848 1
0.359261749738283 0
0.115106197136488 1
0.0611979479547151 1
0.197687773071286 1
0.122061895880101 1
-0.00147283167197955 1
0.120886879965276 1
0.107064330534424 1
0.120902442174326 1
0.0239016968086294 1
-0.12223325450909 1
0.0220401101423715 1
-0.115272486012218 1
0.00878649252086133 1
0.0788309142421802 1
0.0563682081770049 1
-0.0288261009868485 1
-0.168597909175858 1
0.0399182185709046 1
-0.132605428956597 1
0.0936449691091047 1
0.0868325437692242 1
-0.133767626284168 1
0.0635133736116177 1
-0.0153038206886982 1
-0.0891135718159255 1
-0.171384112719422 1
-0.0250099748574287 1
0.000262353194672584 1
0.0105161117526228 1
-0.116936538601152 1
-0.309539814215118 0
0.211500076320882 1
0.33080970158043 0
-0.16364445324745 1
0.0771197380345695 1
0.0111538937994229 1
0.224956857240817 1
-0.218524723282659 1
-0.0835659921920905 1
-0.311357163292785 0
0.122550686227444 1
0.0670653426185506 1
0.185508742608315 1
-0.0481518678839211 1
0.0550277973248167 1
-0.0267425568519404 1
-0.120058246312361 1
0.225587167538024 1
-0.236823934408715 1
0.0715149513336101 1
-0.0378890752075252 1
-0.225438490658047 1
0.0968366489147964 1
-0.252018252076252 1
-0.126137789420157 1
-0.253778366920189 1
-0.0512168435326896 1
-0.168961005941113 1
0.0759170358566409 1
-0.247933284866258 1
-0.147411916980463 1
-0.0139914702526068 1
0.107208975732991 1
-0.0752292831309169 1
0.0251856122587643 1
-0.342052443063264 0
0.0493869548626209 1
0.118285941959328 1
0.0688366553680426 1
0.100463762779117 1
0.0157406696087582 1
0.120705703437418 1
0.10546201730456 1
-0.0274758876307577 1
-0.228402669506004 1
-0.251422113142529 1
0.17749488196016 1
-0.120261588203751 1
-0.104230807114484 1
0.279583109379427 1
0.00835685348071841 1
0.208444210065052 1
0.228287637105326 1
0.0667004152480695 1
0.170117079005136 1
-0.0380517649771387 1
-0.338153743315951 0
0.030400897648149 1
-0.109675848466228 1
-0.0261889194282547 1
-0.047064294486721 1
0.0642623220433425 1
0.159258424565295 1
0.289630928960226 0
0.211639729728536 1
0.190685690474835 1
-0.0924340400773336 1
0.154810165497384 1
-0.37540839585046 0
-0.0366723821947606 1
0.0622922718189283 1
0.221664309375615 1
0.0176295836206215 1
-0.0698964766667679 1
0.123533143351304 1
0.0881315098797347 1
0.168051940590865 1
0.0165593077147819 1
0.16655914024219 1
-0.182093733101524 1
-0.0341667862849483 1
-0.22785561183967 1
0.108021655574893 1
0.175721071518408 1
0.021075099037961 1
0.0559774437423875 1
0.174560839740325 1
-0.00155974035600524 1
0.115333335506886 1
-0.130100377141453 1
-0.431439939414546 0
0.28339504652817 0
-0.0315276177639326 1
0.253126777342896 1
-0.174206181493329 1
0.02385640921894 1
0.243415059920999 1
0.0211845168769577 1
-0.0954590965803599 1
-0.0725186232317261 1
0.14564533586018 1
0.168263864527393 1
-0.0223181676187491 1
0.0910009740965044 1
0.0148937007374501 1
-0.0551017708749459 1
0.0498962685815854 1
-0.134232310271543 1
-0.0711876954740342 1
0.327063981206903 0
0.0222905739689782 1
-0.0719860146062226 1
-0.0749891730556029 1
-0.246097404887079 1
0.0571970484375801 1
-0.134960251603996 1
0.218015129189105 1
-0.199141219844188 1
-0.210351837096184 1
0.113389702663411 1
-0.117756097386477 1
0.236404445229762 1
0.293244251085311 1
-0.0488478302439517 1
0.205743815303145 1
-0.0149737796699743 1
-0.17369891182759 1
-0.146265577807552 1
0.0801464154522885 1
-0.022549781478013 1
-0.256690759699441 1
-0.0130123213152261 1
-0.127862997458301 1
0.0693007716254399 1
0.142072490521897 1
0.00702806701719636 1
-0.185822627395464 1
0.166532932925126 1
-0.101663096957132 1
0.323342870510011 1
0.036149673679949 1
0.17487862768706 1
0.156603733381838 1
-0.0206234636848504 1
-0.00514954339156657 1
-0.299781132180772 0
-0.0652446776329928 1
-0.141432099402006 1
0.160134892963395 1
0.133947497844591 1
-0.0718091452884474 1
0.303370865336634 0
0.106235914425942 1
0.029791425683102 1
-0.0978346323461805 1
0.00654122640644101 1
0.052210911158587 1
0.163971681759134 1
0.0531436962846187 1
-0.30850425136924 1
0.0385928928890465 1
0.0344011295445004 1
-0.0235900927056475 1
-0.0108667513817797 1
-0.00790893833497392 1
0.130295694046816 1
0.1768818446258 1
-0.295782507873272 0
-0.344733096039923 0
-0.0355990457206214 1
0.0821811604848533 1
0.0267280969766603 1
-0.0518028167470703 1
0.0160783054368713 1
0.032881342658343 1
0.146360897876731 1
0.110731221521401 1
-0.154695366104898 1
-0.115930843352939 1
-0.0948269834994919 1
-0.185730015955651 1
-0.160075614175385 1
-0.119601297186332 1
0.166015030172984 1
-0.143358712440563 1
0.110714011488163 1
0.0127783093016984 1
0.112180173457074 1
-0.0780819827940172 1
-0.260654345246272 1
-0.0458916613206113 1
0.0227159145566816 1
0.00918127457098079 1
-0.0969659240741719 1
0.106566568437498 1
-0.251838385151361 0
-0.170605298562116 1
0.00024552642348249 1
0.140903150381618 1
-0.217527772316624 1
0.027657004949655 1
0.0278616918401231 1
0.196454476151168 1
0.0243478484849265 1
-0.14920319141958 1
0.016241716285557 1
-0.0677822455095222 1
-0.034985416153577 1
0.0418241524199454 1
-0.228386140728642 1
-0.18494464414378 1
0.0341192239280093 1
0.0833931618879458 1
-0.168554275505795 1
0.0793328789475688 1
-0.0649289092462928 1
-0.0814405099350934 1
-0.113619777804288 1
0.00468156663964023 1
0.101979056446426 1
-0.0390833931401422 1
-0.150918773475535 1
0.0208141299880721 1
-0.0957208315997951 1
-0.054265670896943 1
0.389604211855618 0
0.0540383160276388 1
-0.211380460027988 1
-0.10543548754831 1
0.00435124524400667 1
0.0687905836717857 1
0.0731641555698419 1
-0.102485360895567 1
-0.231494485930308 0
-0.225721737245089 1
-0.139111905618361 1
0.0761671957814048 1
0.251422569651757 0
-0.0888263357697179 1
0.309023356178393 0
0.0351576565835871 1
-0.107983181249684 1
0.0621163566743952 1
-0.0122071607549266 1
0.360302367520881 0
0.147767330543606 1
0.0178698150203054 1
-0.0575743066116391 1
-0.0348760718014734 1
0.222110509067894 1
-0.189642916588757 1
-0.0312177719912123 1
-0.364122637479436 0
0.190749966021989 1
0.0243292079913546 1
0.0810914322207828 1
0.00483453403554937 1
-0.460168677241812 0
-0.100774550952702 1
-0.144159804808887 1
0.0360314087727037 1
-0.185979849066792 1
-0.219332354436862 1
0.0397725345125614 1
-0.233930082301415 1
-0.0325940075951782 1
0.114217072551379 1
0.244068550757712 0
0.0957058370160192 1
0.131464558540661 1
0.0449270004690616 1
-0.0389854570811227 1
-0.221696687377275 1
-0.157470237637754 1
-0.0955449327301796 1
0.143896100315837 1
-0.00932269579480261 1
-0.0630957060226801 1
-0.32031564208164 0
-0.078809116358793 1
-0.0815658795175593 1
-0.224954016280874 1
-0.144298847973702 1
-0.0992223954832594 1
-0.0552385438886464 1
-0.133974329938417 1
0.144415818689341 1
0.0205319610225636 1
-0.010612582376986 1
0.0294438301357156 1
-0.185430881819492 1
0.0971936237332221 1
0.0546043187473964 1
0.0238405871439078 1
-0.056114210488603 1
-0.300544428443638 0
0.110463383774465 1
0.0228421677391999 1
0.22564457902909 1
-0.214243021069251 1
0.000395987478464352 1
0.0479184875770731 1
-0.0160698149406026 1
0.17531468358549 1
-0.0883120066523552 1
-0.119601565054066 1
-0.129796283502384 1
-0.107920893956497 1
0.0581739330605869 1
-0.169126383468891 1
0.0178588465397219 1
-0.0655438153715548 1
-0.165753852382539 1
-0.221529451754648 1
-0.380473154807794 0
-0.0304102546715735 1
0.149505167086336 1
-0.0123498619897863 1
-0.131198720133376 1
0.0557816161257978 1
-0.0484213957010202 1
-0.034938739737065 1
-0.370708853122717 0
-0.0150384596976741 1
0.0444516743457215 1
-0.0194584252487383 1
0.0866102863845626 1
-0.0375222748066091 1
0.217752150338368 1
-0.118586457455747 1
-0.0370497689090101 1
0.05269400183293 1
0.195204336759189 1
-0.280203302631532 1
0.136156508322828 1
-0.0446126617311933 1
0.184886548638293 1
-0.0205318418655633 1
-0.0234688880003591 1
0.144103578704 1
0.311484018121939 0
0.0512549277866438 1
-0.0831000391351799 1
0.102500106889788 1
0.177319892119366 1
0.0312097014141178 1
-0.0624317530863553 1
-0.0259055406335637 1
-0.107471788862385 1
0.154614524679008 1
-0.0417723891232107 1
-0.232557940623062 1
0.0399393324292648 1
0.0843856504604407 1
-0.31658790945539 0
0.310739216394483 1
0.116035825675574 1
-0.0626166167491776 1
0.224127308542046 1
0.0362633376329073 1
0.0400301721173762 1
-0.0586126419731243 1
0.11260146240071 1
-0.108804753063351 1
0.189594374168179 1
-0.074008574986535 1
0.147520550135954 1
0.0279791481820315 1
-0.102510085003775 1
-0.239954954758214 1
0.229225494553761 1
0.0113183844231175 1
-0.0727655174365681 1
0.310164878644983 0
-0.0669848863695369 1
0.183496033223088 1
-0.108768500341759 1
0.172497070683036 1
0.0381108753897938 1
-0.192206833108913 1
0.128908706312152 1
-0.297060335752898 1
0.164541913504193 1
0.155133301469076 1
0.0481633722619833 1
-0.0861825468939313 1
0.0307862725848581 1
-0.10032902776225 1
0.177212965649227 1
0.126296195245349 1
-0.0301758922319777 1
-0.0208471406887631 1
0.19796667020301 1
-0.227107816334073 1
0.0859311120271177 1
0.188605557809762 1
0.0519433196734186 1
-0.0471102489076661 1
0.212766475146132 1
0.0261206609378841 1
-0.0153009085875693 1
0.161540379689222 1
-0.0643070906368123 1
-0.0381259329000139 1
0.0638206923391513 1
-0.0831123175692209 1
-0.202841382757192 1
0.00834526920404059 1
0.0549236677549408 1
0.126624598299872 1
-0.272885629389928 1
0.0835274415733022 1
-0.0197704591942659 1
-0.0743747487342677 1
-0.195435484027 1
-0.0571038801713267 1
0.0588463485767643 1
0.0427545376771328 1
-0.0281482867064252 1
-0.146488607994483 1
0.113613698282129 1
0.112854682073134 1
-0.105673706777883 1
0.192818086920483 1
0.123027649399334 1
0.0210470783567434 1
0.103490316188674 1
-0.0405828644471254 1
0.254817254786258 1
-0.0302926697258845 1
0.0532957683201771 1
-0.0189137078843393 1
0.166675217463009 1
-0.0738518709143155 1
-0.0752858134913279 1
-0.157694209037219 1
-0.0653118618398822 1
0.0540848097652301 1
-0.0768441128541876 1
-0.0775515776634592 1
0.101433963639423 1
-0.201733062626353 1
-0.102021518983096 1
0.0981563297141647 1
-0.130447754528777 1
-0.364860863974181 0
-0.0836428494767869 1
0.0496333598279276 1
-0.00593251579748764 1
0.0651432035500785 1
0.0166989010994396 1
0.0047449637717956 1
0.363028273410615 0
0.0866159595743479 1
-0.295417796051212 0
0.121117212866164 1
-0.0410227954677669 1
-0.0223200723082834 1
0.18402907124606 1
0.0256147220344193 1
0.115290686774684 1
-0.00853943201214357 1
0.026329611042344 1
-0.131910842792086 1
-0.0510922243969299 1
-0.0660539196440621 1
-0.260835954203444 0
0.00389498472982992 1
-0.0489622504227055 1
0.224618786546385 1
-0.00591636461969612 1
0.00683584191307114 1
-0.0453372198252529 1
-0.278791659011434 0
-0.106886539106213 1
0.132135174842626 1
-0.0219631038575745 1
-0.212432217148929 1
-0.222524931139597 1
-0.0176296420250041 1
0.040308134344947 1
0.214762263379372 1
-0.0353216742629317 1
0.135698147886893 1
-0.117348583241922 1
0.0626996486877134 1
-0.266131901984681 1
0.0405848093688359 1
-0.0375961089779482 1
-0.0422860284296876 1
0.173115743028517 1
0.0116071007226953 1
0.159724741406348 1
0.332884740652045 0
-0.0301634876841659 1
-0.0101749490626261 1
-0.170192022030768 1
-0.143976284266248 1
-0.10243295071435 1
-0.0477060795220159 1
0.0455787966285168 1
0.422467743492799 0
-0.0641350421072437 1
-0.240538811021769 0
0.0882990943999143 1
0.0922133949586452 1
0.0971718621064869 1
-0.0864514276216323 1
0.220280821282901 1
0.123055067808994 1
-0.0548378537960004 1
-0.238535124103749 1
-0.175226733106493 1
-0.114321286837715 1
0.0897582291730582 1
0.113078335017816 1
-0.105028767764925 1
0.327408328628245 0
-0.134978525356369 1
-0.126390426348655 1
-0.0754946413390127 1
0.220654826412737 1
0.115611764589045 1
-0.0262407169688771 1
0.126564548606571 1
0.052370452210317 1
-0.049678571191941 1
-0.144320102064305 1
6.03207612615009e-06 1
-0.00453096856097823 1
-0.0644111421654551 1
-0.154671438416244 1
-0.220018244498754 1
-0.290010406964047 1
-0.290075663225385 0
-0.145997440225996 1
-0.127802021573107 1
-0.0943395272449733 1
-0.174749937870679 1
0.0235906128685113 1
0.0521266829878513 1
0.24361919243478 1
0.0130627195283692 1
-0.0228874767781049 1
-0.0202977467835087 1
-0.260075225178355 0
-0.013455520911223 1
0.12357275521906 1
-0.160640140968197 1
0.210085944360089 1
-0.153108262244954 1
0.324427024226801 1
0.0299607739318391 1
0.0450636191824581 1
0.0188647687519697 1
-0.0734588635312454 1
-0.306723263428413 1
-0.0573634506020603 1
0.125072683623663 1
-0.0169317159500514 1
0.0939365252287061 1
-0.39407864197815 0
-0.000741464088866578 1
-0.0597540029070531 1
0.126260787262429 1
0.181767789685358 1
0.0415153070676226 1
-0.182375775738121 1
0.0811453928510607 1
-0.1919046087338 1
-0.0313904818482884 1
0.122637968633156 1
-0.117478833487228 1
0.218380303010362 1
-0.16718171298972 1
-0.147033822230277 1
-0.00755379665758173 1
0.0642521259667208 1
0.0651205931589358 1
-0.0235859530849683 1
-0.068631076885022 1
-0.247634293918123 1
-0.168171042970478 1
-0.130625787195719 1
-0.195354488839741 1
0.0147723325490409 1
0.137621848751834 1
0.284945959886422 1
0.0438961794174034 1
0.0607841287764389 1
-0.202118142140876 1
0.153812691203293 1
0.147390667245707 1
-0.0223185338839463 1
-0.177444867173133 1
0.134365009909417 1
-0.00363415585431191 1
0.0315460367644056 1
-0.114131475710433 1
0.0305152166955692 1
-0.0738671767462833 1
0.0615677025473386 1
-0.184842342359566 1
0.0717969205523513 1
-0.0300887048387708 1
0.184391601945232 1
-0.254788566836609 1
-0.229748629249744 1
0.107353190731069 1
0.0451656197983522 1
-0.23107460905207 1
0.121732516293959 1
-0.0603749155263391 1
-0.098980310847074 1
-0.195999444437458 1
0.150360768290297 1
-0.0358775958500308 1
-0.167615478088317 1
-0.294239252453775 1
-0.0300856715811225 1
-0.218937292633346 1
0.0414910106771705 1
-0.124987761448218 1
-0.191311522306687 1
0.0860241826051456 1
0.0488099360997042 1
-0.100754355050429 1
-0.0287637328021837 1
0.0323164645870429 1
0.0934400327909616 1
0.0517380296958163 1
-0.227269321605448 1
-0.190710432467334 1
-0.0716443275801886 1
0.0145515533378903 1
0.225502419712751 1
0.25410626381529 0
0.125347702620726 1
0.11785816246981 1
0.172635216282424 1
0.114088990259896 1
-0.308203064658904 0
0.11504888300161 1
0.381838688671788 0
0.0356266409271024 1
0.166971324244463 1
0.0195412205662248 1
0.0927417606785386 1
-0.0421924372430628 1
-0.037514823603332 1
-0.044827902291795 1
-0.00103712848258047 1
-0.209279578518305 1
-0.268430665063073 0
0.138695795405294 1
-0.0579709894281876 1
0.120726197822496 1
-0.411666415711038 0
-0.293457461026101 0
-0.0987080421480328 1
0.0216006932484533 1
0.0211631595136141 1
0.136686756707022 1
-0.164636245624059 1
-0.297921352417577 1
-0.0608075403549037 1
-0.12073072122224 1
0.0438419525959629 1
0.0878368417335667 1
0.238647674859884 1
-0.24317468816139 1
0.0450318065526156 1
0.0902808933004135 1
-0.156819913305287 1
-0.0350967631100326 1
0.179481684926936 1
-0.159339919760486 1
-0.20665415456874 1
-0.147691357625229 1
0.151356374811172 1
-0.00957429358085647 1
-0.0046689416223138 1
-0.0729941315681238 1
-0.10039498166093 1
0.100420865134453 1
0.143766006949722 1
-0.0271093015837752 1
0.0829767188933992 1
0.26598322287976 1
0.0732160669775467 1
0.090275936549331 1
-0.0726373456077124 1
-0.177061152708572 1
0.333099200051151 0
-0.00953057995329115 1
0.0539276566280944 1
-0.180307640744999 1
0.0882708367090198 1
0.294688489897895 0
0.237469128722848 1
0.123259943157744 1
0.0274313773849733 1
0.0501019607146174 1
-0.0195505172045282 1
-0.0233416335853762 1
-0.346912306224515 0
-0.0461772413092917 1
-0.061103064864375 1
0.00517251011822062 1
0.151341094030173 1
-0.250601656274916 1
0.202331640104087 1
0.176276411331658 1
0.029466484753267 1
0.114311160110096 1
0.0650585026647782 1
-0.251681984535058 1
0.141773314995533 1
-0.0731669518020862 1
-0.036059097903842 1
-0.268084323928685 1
0.00445001799805889 1
0.311163571375032 1
0.121549599788795 1
0.0343684385207628 1
-0.0681087743289249 1
-0.0756536394947012 1
0.14319686691696 1
0.103856086388354 1
-0.195685132253979 1
0.390578165310341 0
-0.175351677323167 1
0.0289684695260431 1
-0.151970738844922 1
0.20081021336591 1
0.149589325318618 1
-0.114183547143828 1
-0.0311913871632628 1
-0.00524583212585846 1
-0.181024627645179 1
-0.0641890829134066 1
-0.0316493803042736 1
0.433294979019864 0
-0.0378500946032115 1
0.00512245192006527 1
0.0918281717933714 1
-0.286500450065067 1
-0.171289206395799 1
-0.111513410670908 1
0.267506962086025 1
0.123380514399868 1
0.197735022488729 1
0.107448793659495 1
0.0582554762056152 1
-0.132668890112504 1
-0.248139427333999 1
0.074741995418078 1
-0.108074892988957 1
0.102868720646958 1
0.322311977185401 0
-0.0963553339931636 1
-0.0794234302838942 1
-0.0146089310757613 1
0.126468098260699 1
-0.138014006462589 1
0.185500505053501 1
0.184971382509307 1
0.0410812091436433 1
0.0417179591914625 1
-0.00484510678665657 1
0.097695344299465 1
-0.0310781323723177 1
-0.0866389488963057 1
0.0944364918991977 1
-0.0564856261984046 1
0.0724462183181705 1
-0.0345594991794504 1
0.0409932447824345 1
0.0649963425624987 1
-0.119729511717216 1
-0.1736294975037 1
0.157503732480005 1
-0.262085743516622 1
0.088050351313773 1
0.0722802982760237 1
0.062892206407232 1
-0.288700558788212 1
0.0461892337792341 1
0.222903346816282 1
0.196205262530641 1
0.146136228858227 1
0.0305521123997122 1
0.0271543666184241 1
-0.143698749990631 1
0.134115416826143 1
-0.161461354936607 1
0.0454494796484086 1
-0.1284073121936 1
-0.00644563845513329 1
0.134530705990183 1
-0.0102762187295319 1
0.333280393878373 0
-0.0270899289486971 1
-0.0415772805085164 1
0.153549308156361 1
0.00306369473908305 1
0.409891740444175 0
-0.139492889034305 1
0.244265618838724 0
-0.0895720793090994 1
0.11886798229853 1
0.232597361983473 1
0.350194721355342 0
-0.0366148575643273 1
0.210949855335933 1
-0.299313014785437 0
0.158179996401467 1
0.0485733444419204 1
0.204465923198322 1
0.185370845984574 1
0.410923719928302 0
-0.168144504323909 1
-0.0315680408024458 1
0.0296248678019577 1
-0.108138166880885 1
-0.0895131089210538 1
-0.140781919933223 1
0.0835114447993394 1
0.204537040164523 1
-0.244386965490179 1
-0.267625401804418 0
-0.153796553428138 1
0.32758728295847 0
-0.122908371190665 1
0.0340858820585038 1
-0.0212754702835309 1
-0.137040965799707 1
0.0430454133767665 1
0.0526525731435663 1
0.0661819648742033 1
0.0667887558932164 1
-0.107682349523415 1
0.110210464282253 1
0.0150857836849476 1
0.0502424134181513 1
-0.177346925370284 1
-0.0906272008063562 1
-0.0827639664042382 1
-0.335010815010906 0
-0.0454746691699289 1
0.105584437593068 1
0.074533500022717 1
0.0794222234075407 1
-0.0610388887108713 1
-0.253850116448164 1
0.235296766817831 1
-0.145692975785229 1
-0.12513668713791 1
-0.166596814655989 1
0.138300321414095 1
0.124688130413448 1
0.109603072504858 1
0.195105448265071 1
0.030468875092967 1
-0.0502139576033625 1
-0.0241698843910318 1
0.0611594306318354 1
-0.307598221416773 1
0.16684479879178 1
-0.101589413240838 1
0.0364830525045714 1
-0.261439457347568 1
-0.173321319462965 1
0.265217285330386 1
-0.455001534827231 0
-0.239638160104157 1
0.175623998006354 1
0.113381143702785 1
-0.121329509954284 1
0.124776614032637 1
0.267717225917233 1
0.0187106688013807 1
-0.224157884748537 1
0.0790816631634569 1
0.124002903000816 1
0.0534261817748191 1
0.121722597316364 1
-0.258901340914399 1
-0.306312132068617 0
-0.157559362771417 1
0.29046955354342 1
0.079303196420986 1
-0.110487444384765 1
-0.0330200357266055 1
-0.104040498417983 1
0.0584351737703631 1
-0.421538045332732 0
-0.0373322910235874 1
0.0837256109094955 1
-0.227692119344735 0
-0.0975168314906332 1
0.23518816284509 1
-0.0851178571674588 1
-0.0780657919402031 1
-0.0277057606964456 1
0.357928188070262 0
-0.0131499293029504 1
0.433388062823554 0
0.0966295492578418 1
-0.0420594154775924 1
-0.029883002893198 1
-0.332302283323064 1
0.147862923953395 1
0.0272052551784286 1
-0.0397261972210308 1
0.201848044377464 1
-0.0809199624400015 1
-0.100635988797964 1
-0.170747202501885 1
0.0465958455800293 1
0.172256629314642 1
-0.153750366756653 1
-0.118661356910822 1
-0.198926944935716 1
-0.0511361697596657 1
0.0638167005705614 1
-0.120596414678129 1
-0.125489707771253 1
0.0261052657424703 1
0.064989519060698 1
-0.0183829741197048 1
-0.287729770604767 1
-0.0214689087899946 1
0.182250866631948 1
0.0275394500319553 1
-0.0391732093637224 1
-0.0860709370539186 1
-0.0226696244576287 1
-0.0348096175309976 1
0.213267471770157 1
0.0776036269341428 1
0.232755562407215 1
-0.0499716848720228 1
-0.00246397351706948 1
-0.0758761999197812 1
-0.303948131545302 0
-0.237374221764822 1
0.139937493882623 1
0.21106740994309 1
-0.135043268935035 1
0.0229652145929658 1
0.0748224744550028 1
0.0277027455920163 1
-0.295425533408514 0
-0.126084651931358 1
-0.228047864293591 1
0.0238883054831169 1
-0.0946786513131293 1
0.0263678239541842 1
0.108258031615315 1
-0.316100269080776 0
-0.1410422770635 1
0.0931719535314741 1
0.0405326669805035 1
-0.187136599178391 1
0.11512222579657 1
0.226416860307213 1
0.0117449648797318 1
-0.158880080603413 1
0.13873051687297 1
0.126641580295896 1
0.0018217425601487 1
-0.116433484787579 1
0.107006684140133 1
0.158429317807408 1
0.0552190563393724 1
0.0800755171458122 1
-0.222502806695838 1
0.162479067758715 1
0.10722339632144 1
0.0437357917148347 1
0.0141283692590129 1
-0.103150529729012 1
0.0470095080243332 1
-0.113979315432193 1
0.109950030725229 1
-0.417262967272986 0
-0.15532935460544 1
-0.100260393067089 1
0.0741499829661285 1
-0.0950903877473228 1
0.0717660552370233 1
0.0734407812399048 1
0.0991021428669594 1
0.233950573277629 1
0.00190025888176034 1
0.0273234662642083 1
0.170204705749177 1
0.144029448750547 1
0.182388958794287 1
0.206364249411299 1
-0.202280664835515 1
0.243842779750383 1
0.0970005275907776 1
-0.0874185853179873 1
0.0173928120421363 1
-0.0896848597032571 1
0.0624464590385624 1
-0.167793402409728 1
-0.177080035904893 1
0.159137351145803 1
-0.315560503642786 0
0.0975747969398565 1
0.352399871582778 0
0.181177494090866 1
0.137087681721998 1
-0.0717084299051257 1
0.280576563401985 0
-0.258860666137312 1
-0.0108174550218505 1
-0.241044895009519 1
-0.302069845421679 1
0.0985943357393295 1
-0.197777462350021 1
0.20041360398455 1
-0.112101760524047 1
-0.0995338504310939 1
-0.132243448073738 1
0.037536911285204 1
0.351007762228017 0
0.0881198395490039 1
0.249341069537967 1
0.127041328277427 1
-0.0688127535861044 1
0.1166134224116 1
-0.108980984469954 1
0.0237376678506229 1
0.0767853713077417 1
-0.0708418199426326 1
-0.070933794344329 1
0.03613979782867 1
-0.00739259276049003 1
0.272032587089551 1
-0.0323750757313833 1
0.198544311977529 1
0.267121424671704 1
0.108457843462999 1
0.191242903751524 1
-0.00397964394902115 1
-0.0187083709604994 1
0.202325029626512 1
-0.199305916542351 1
0.0826343772379901 1
-0.00379152889390253 1
0.0571914799856008 1
-0.00642636086179597 1
-0.0493264598751566 1
0.138110834731362 1
0.129920173560658 1
0.273605613567529 1
-0.173668268148297 1
0.025131398745783 1
0.18294907496967 1
0.155559802589167 1
0.0211026758877321 1
-0.22333027135263 1
0.0603755406920027 1
-0.173122700932095 1
0.0366574731468231 1
-0.0404207366199017 1
-0.0621971482643051 1
-0.0768821901136504 1
-0.0824177145552936 1
0.198061992497944 1
0.212257397932753 1
0.312560144297115 0
-0.19310732016177 1
-0.217623656742256 1
0.0469206039783134 1
0.00215128751291849 1
-0.0516418604995327 1
0.0953025112965641 1
-0.0917351718426842 1
0.135304115994164 1
0.00236947066953518 1
-0.278165067911974 1
0.114865670745018 1
-0.0627974603007585 1
0.274050101277963 0
-0.0660854262032031 1
0.0579489101495557 1
-0.061995936462942 1
0.0915889545428169 1
-0.20214989522692 1
0.0498407084299188 1
-0.13040831374626 1
-0.319743232946807 0
-0.12694845377644 1
0.0126485513377662 1
0.0281472504260648 1
-0.0591371249413439 1
-0.0595520874120132 1
0.0322606942949744 1
0.137859485350577 1
-0.0458621987092445 1
0.0427368811085497 1
0.0167364845229257 1
0.15246556176524 1
0.271595676123915 0
0.066628856711393 1
0.0796915816277941 1
0.190716938243273 1
0.0908347387457919 1
-0.219165163855168 1
-0.156468483193436 1
-0.0355435424350366 1
-0.18498360150534 1
0.0649942142597806 1
0.107474680581497 1
-0.120252394960213 1
-0.0887599731150432 1
-0.320044433673204 0
0.0627850476729312 1
0.08622647960763 1
0.00190759984893446 1
0.213995383453294 1
-0.326752424384163 1
-0.235161762491799 1
-0.00553346837509404 1
0.381541487780495 0
0.178525413797176 1
-0.0823326703940645 1
0.0142926591397462 1
-0.172618116269825 1
-0.0955853471079165 1
0.0432898331503745 1
-0.0107547524181291 1
0.0809969981489895 1
-0.15918561959894 1
-0.0774923096377491 1
-0.0522348191048472 1
-0.156514085360476 1
-0.245543020063233 1
-0.0741246618965638 1
-0.266146757529546 0
0.123248672076092 1
0.0241297007764051 1
0.139050325982485 1
0.195177468782301 1
0.0957723335224719 1
-0.234277216327879 1
0.0323107489101915 1
0.287164336804775 1
-0.160832075967416 1
-0.0275104442374794 1
-0.0481730269181573 1
-0.241006722445016 1
-0.0561697848677477 1
0.0226559711411551 1
0.0996635219928586 1
-0.197607411638556 1
-0.010260187340592 1
-0.0445042140393409 1
-0.129459129183059 1
-0.104225639294812 1
0.0625182796067159 1
0.0297431043865844 1
-0.0581354644002498 1
0.280764130073094 1
-0.382872413346381 0
0.178726945799014 1
-0.0994112394977149 1
-0.0185781675525164 1
0.189214748091449 1
-0.0970046014145766 1
-0.151985942994142 1
0.221158343175538 1
-0.20120120799772 1
-0.185136706410372 1
0.242126239621125 1
0.120599101128263 1
0.221779684876509 1
0.294889635102618 0
-0.181686571378511 1
0.0597804577232954 1
0.150395010125317 1
-0.0965726774806008 1
0.135593554321409 1
-0.0952605502716818 1
-0.0695394440470714 1
0.0643907854358707 1
-0.0265138199272995 1
-0.12053903661551 1
0.0249968432597059 1
0.090248364729193 1
-0.0746145797309004 1
-0.139140575555309 1
0.0787613200703985 1
0.127116552161392 1
-0.175150452682507 1
-0.278137398752145 1
-0.0943526068294448 1
0.224341895410688 1
0.0570738551920106 1
0.0133826345309843 1
0.0945186231871692 1
0.1444895318527 1
0.218244452816051 1
0.00677829611844259 1
0.278400121076822 1
0.0717062221175875 1
0.0443258227198758 1
-0.111779377078779 1
0.0795881459039827 1
0.2038419032568 1
-0.14316547874968 1
0.136205605430305 1
0.0481814367032517 1
-0.0829525297443338 1
-0.182869597014967 1
0.0722139276144488 1
0.127021506877492 1
-0.0314610973347907 1
-0.00689404759571904 1
-0.16229601635112 1
-0.0410215130779809 1
0.20309783596361 1
-0.386747988836481 0
0.103707018998265 1
0.0788089697483235 1
-0.0553571836986709 1
0.15858098689283 1
0.0274777102417853 1
-0.0826077780632506 1
0.00777521594958282 1
-0.0386460527868526 1
0.242792557473644 1
-0.301999087407672 0
0.028062161348548 1
0.297380857496712 0
-0.0977798269199018 1
0.0894222238761736 1
-0.0379560091999862 1
-0.0718731679991028 1
0.0727849662014527 1
-0.0280037639806141 1
-0.23245664265241 1
0.16296027335034 1
-0.10968920349142 1
-0.247547644624561 1
0.308373758163579 0
0.0534736547856728 1
-0.0489927300086815 1
-0.213559066514316 1
0.139242564041128 1
0.00817711265877229 1
-0.0872541013304659 1
0.0608829153359532 1
-0.229689383997676 1
0.0630832594164962 1
0.0643881980921861 1
-0.054261398903667 1
0.200150925908939 1
0.128144411286781 1
0.227831083517246 1
0.0942054755298706 1
-0.102766926360355 1
-0.219785842734586 1
0.061046739167649 1
0.214693101777911 1
0.307490485780202 0
-0.0221506222723261 1
0.274601307229557 1
-0.551989690457434 0
-0.334497447003723 1
-0.102758813775309 1
-0.0432006723754301 1
0.0360650198685392 1
-0.0542888437802723 1
0.041571768973499 1
0.214721131247111 1
0.100755749226551 1
0.252006117974705 1
0.120728530453798 1
0.0646969910581339 1
0.016679359772794 1
-0.0663046804410916 1
-0.175383066236493 1
-0.581017811652946 0
-0.0168482589674608 1
0.0994606961422942 1
-0.136392294673198 1
-0.286382744295134 1
-0.16346545351408 1
0.0175059682702246 1
0.10676295984722 1
0.0905746570669656 1
-0.187327271222192 1
-0.00219233055493863 1
-0.0669203504167892 1
-0.149617817829362 1
-0.127319107666552 1
0.0201178469345927 1
0.0968503771948464 1
-0.106263238657301 1
-0.194107021221061 1
-0.030427523090356 1
-0.205079653709493 1
0.0719504366846047 1
0.0820309767378282 1
0.0439377930957055 1
0.0926668257920634 1
-0.00105100369303361 1
0.295626420822897 0
0.161468720195555 1
-0.186542068322236 1
-0.243731522392428 0
-0.0779955517387455 1
0.115660399629593 1
0.0357619492484083 1
0.0800416749893922 1
0.142314615579635 1
0.145435920864894 1
-0.0763772368766792 1
0.0633827550131359 1
-0.0775658591289595 1
-0.0771927325726125 1
-0.0864399288441005 1
-0.113663544349969 1
0.111536407272881 1
-0.017192808038184 1
0.0698563470840403 1
-0.0493232983120854 1
0.0988726861938999 1
0.0934569894423861 1
-0.0632595825703491 1
0.00585353471754321 1
-0.068410996572547 1
-0.0481453372524007 1
0.0866950829110212 1
-0.122145585993288 1
0.0607844875655421 1
-0.0619417875245404 1
0.00548848863292566 1
-0.0768993926509355 1
0.239679833578023 1
0.0351008299470941 1
0.00189496137241662 1
-0.135032167458639 1
-0.0274660284347796 1
-0.106465496991386 1
-0.0863240205983651 1
-0.307915013391533 0
-0.147122999141693 1
0.127362717347891 1
-0.169546082703067 1
0.0769879092136277 1
-0.00522535957001724 1
0.0147491209999219 1
0.0335575592515066 1
0.0648393379674782 1
-0.0132076235782113 1
0.108750318597992 1
-0.0433631384621404 1
0.112374175127058 1
0.101231405619643 1
0.0501037125296778 1
0.127899050005467 1
0.023612481236034 1
0.091258097144524 1
0.166570742474148 1
-0.206890274088128 1
-0.205874015585459 1
-0.207681183206147 1
-0.0700228154930288 1
0.347125373336143 0
0.0178775367712757 1
-0.0904721714384339 1
0.179009441838959 1
-0.0654650977378892 1
0.0429434269760544 1
0.0857037396323023 1
0.11399978037017 1
-0.216898430325461 1
-0.0213127490381286 1
-0.0462451888481065 1
-0.0868989857823661 1
0.0356672662711015 1
0.113332675039077 1
-0.0688354075495988 1
0.287604678541109 0
0.0663438019215474 1
0.0880214126400901 1
-0.100244134045891 1
0.271277538072402 1
-0.113348492001296 1
0.035757942012805 1
-0.200626475196214 1
-0.194835929352461 1
0.311070945143473 0
-0.173232204853847 1
0.119208994375313 1
-0.127548307056399 1
-0.199465776843681 1
0.165623883947987 1
0.136017083000002 1
-0.0275089842353496 1
0.0149623296967382 1
0.0374119495438539 1
0.258211486586576 1
-0.0915184753245127 1
-0.0548977572040483 1
0.232435528053461 1
0.0770662986630924 1
-0.10804249352264 1
-0.150278525681484 1
0.0480316752096882 1
0.0506745749036724 1
0.114624815735267 1
0.0574715842748669 1
-0.148090752232349 1
-0.203899441176225 1
-0.0163504794021782 1
0.211216315087886 1
0.133032293423434 1
-0.0402913999340912 1
0.131833188689798 1
-0.194196191697657 1
-0.145430794963521 1
0.0757433780228643 1
0.181750361628091 1
-0.102743010218429 1
0.209322408286702 1
-0.0727336790304627 1
0.286144340958669 1
0.0363894033915139 1
0.226950164428183 1
-0.200754026021272 1
-0.22723751090952 1
0.181146716413894 1
-0.157139364385092 1
0.220331085664835 1
-0.0496474592766076 1
0.221924467056198 1
0.0840986810929319 1
-0.127956871975779 1
-0.150189425651879 1
-0.169051010573313 1
-0.0075903973707378 1
-0.149961121201049 1
0.0461733442270368 1
-0.0437184739642167 1
-0.0953475166126271 1
0.264891372528398 1
0.0238767296905624 1
0.0407806286580296 1
-0.119785226899225 1
-0.0192565568438528 1
-0.212354318518845 1
-0.0463750255731418 1
0.125832088012986 1
0.0252618355717774 1
-0.0287164197254896 1
0.020429947001136 1
-0.10965632118352 1
-0.0063500281199653 1
0.0667499731956837 1
-0.157199385883508 1
0.218521863286006 1
0.138188507806104 1
-0.109266238802621 1
-0.0979586853976658 1
-0.173492980886545 1
-0.00615894151046647 1
-0.016759840164898 1
-0.27118358518771 0
0.00846379018011189 1
0.0587460020340284 1
0.248320530123606 1
0.181705256119853 1
0.207199474202133 1
-0.0441101108911419 1
-0.217123915409523 1
0.0538414005112232 1
0.042091004727705 1
-0.402617921990496 0
0.013755516573734 1
0.274655686026539 0
-0.0966977955956035 1
0.141118027868538 1
0.0126716965117511 1
0.120396580841015 1
0.102727842985439 1
-0.333016459923418 0
0.106342130369615 1
0.0640174229087541 1
0.203003947697916 1
-0.312211245543231 0
0.479468427420227 0
0.0570353226677323 1
-0.0975046048940428 1
0.263710355610002 1
-0.269247572164329 1
-0.0124246529846092 1
-0.0819408305872544 1
-0.220527197864723 1
0.0882163962606185 1
0.0293665637114624 1
0.224908015127678 1
-0.0357226972604373 1
0.0539461053463068 1
-0.0959514448819809 1
0.138666633904833 1
0.0369009984278238 1
0.0895200323986259 1
0.217474025715162 1
-0.0146011663373587 1
0.0148127785486335 1
0.196106615123742 1
-0.0287452639497036 1
0.0555252536276254 1
-0.00220368433323069 1
0.00919986514661743 1
-0.0484526396704206 1
-0.0148086932106215 1
-0.0932710463286761 1
0.155258518722401 1
-0.200356000147018 1
0.0427804131026221 1
-0.0264135244422292 1
0.00222283262215192 1
0.242699195463027 1
0.0804305072625143 1
-0.00050465167926993 1
0.0110312517588276 1
-0.343012413907891 1
0.139677338623153 1
0.0520681598443294 1
0.0437082904551907 1
0.156207875461466 1
-0.253978324727553 1
0.214862677417943 1
0.278102192814471 0
0.0788400932615057 1
-0.00074260461524582 1
-0.116689166491331 1
-0.118348202990386 1
0.313640866608017 0
-0.0280536887864928 1
0.0555529396087018 1
-0.151883021188485 1
0.0482234480082814 1
-0.208848134435115 1
0.0789346753688845 1
0.289522154682029 1
0.0768195044242483 1
-0.026124009006239 1
0.351197078267881 0
-0.0790461239202398 1
-0.0224631103923368 1
-0.0484824786706425 1
-0.137862140462764 1
0.195366650814944 1
0.00370701795247607 1
-0.0650969913684941 1
0.196997312561435 1
-0.184591557099099 1
0.0551510900010596 1
0.0602574231110848 1
-0.155434301410265 1
0.353831934524902 1
0.147307514775577 1
-0.0483948805750116 1
-0.025108288927731 1
0.246258185463216 1
-0.00386737578721558 1
0.129428108539654 1
0.211031664823105 1
-0.263939230142319 1
-0.0355828875785261 1
0.0220434225484775 1
-0.0736965539831217 1
0.192627926163832 1
0.0820965120500781 1
-0.11940768422645 1
-0.003105130535124 1
0.0472919459808473 1
-0.116201616007976 1
-0.151482569822793 1
-0.246470115343247 1
-0.196430875383237 1
-0.0265145411984217 1
-0.214982323036098 1
-0.130666147762635 1
0.140305260243646 1
0.0542063479948773 1
-0.0662515019376395 1
0.436076265313461 0
-0.253964613085055 1
0.0865960955998088 1
0.0126146806833821 1
0.206182996433934 1
0.249669610671978 1
-0.191637556873847 1
0.204366797981048 1
-0.0536798187410557 1
0.0486198561743053 1
-0.158249962957195 1
-0.146754197749566 1
0.113136782619717 1
0.00908799872331117 1
0.195966246107174 1
-0.12335145383898 1
0.0467095852188296 1
-0.136858167960476 1
-0.106639804948166 1
-0.121102360008699 1
0.183630677824119 1
-0.1582619140082 1
0.0784821401387158 1
-0.0907240929388459 1
0.0368616526729805 1
0.270137522713837 0
0.116702388669221 1
0.277396252378685 0
0.00816321124647089 1
0.063747237359087 1
-0.0638028346225709 1
0.151827381042744 1
-0.0101761398061831 1
0.25488150230396 1
0.193131588802717 1
0.145741475877211 1
0.00135559252385412 1
-0.0136451535807685 1
0.106350271293139 1
-0.209904860277498 1
0.0337678546112338 1
0.130088072944008 1
0.128160093154369 1
-0.13794455301986 1
0.084967459272985 1
0.138269432888232 1
-0.220944999342578 1
0.0249899732756761 1
-0.0311268273508687 1
-0.0219860252785715 1
-0.0138145637318085 1
0.065258148511835 1
0.0608030981090924 1
-0.0398860529947236 1
-0.15228746083825 1
-0.0608778598970176 1
-0.211443748557906 1
-0.145046161031502 1
0.0835215405977408 1
0.0892975739619903 1
-0.0528355184499316 1
-0.119109922861171 1
-0.148263913609788 1
-0.180434194124903 1
0.0710501771419091 1
0.165441112774059 1
-0.112373310238222 1
-0.0111187719178738 1
-0.0124863565020501 1
-0.133498676083147 1
0.242881570488701 1
0.0893492743421103 1
-0.144247030759913 1
-0.0667777391652403 1
0.305490211278467 0
0.229590509218886 1
0.0274454057146612 1
0.0990701202179801 1
-0.0799760274754759 1
0.0733323045153898 1
-0.0279154853653574 1
-0.11315550800737 1
-0.0767057269755661 1
0.0580884479520771 1
-0.0699023901046261 1
-0.0600604726564015 1
-0.00117694753309007 1
-0.0776371722043595 1
-0.103813174436081 1
0.026683832832437 1
-0.062688591489656 1
-0.242873853244099 1
-0.108564449488052 1
-0.0238595282777352 1
0.237078733897887 1
-0.00377770317303643 1
-0.227277126775078 1
-0.112871922425922 1
-0.0882037072000315 1
-0.115016580641862 1
0.119219458017677 1
0.126090210206474 1
0.147851666079592 1
0.0780324869327146 1
0.0305224599959017 1
0.0852825616132039 1
0.292205680397353 0
0.231917595837883 1
-0.0245261518170393 1
0.0266541162243715 1
0.058297656708823 1
0.0754013030153595 1
0.235282682293442 1
0.205737407593044 1
0.032918203397848 1
-0.0357338895946308 1
0.0971646869268455 1
-0.102665772000891 1
-0.0401884505537697 1
-0.0180566799297814 1
-0.0434304329682217 1
-0.0397759716081121 1
-0.123002364495599 1
0.152721528941204 1
-0.0431650774569621 1
-0.31001590284241 0
-0.0366586970179698 1
-0.100231348741007 1
0.184786699172349 1
-0.0201808426889451 1
0.0916038507790234 1
0.061901848124581 1
0.134457705845683 1
-0.120422294177213 1
-0.347672543489875 0
0.136885468161189 1
0.322540295959346 0
0.298676087976326 1
-0.163275537909545 1
0.119490691686398 1
0.278867993114693 1
0.266683217064611 0
-0.232167813947289 1
-0.173307678826757 1
0.0398412380039296 1
-0.218224842588873 1
0.0843491924308468 1
0.411605251789597 0
0.0414917369119938 1
0.210118843187215 1
0.347860872851829 0
0.168159252655553 1
-0.310305860538816 0
-0.168336764211504 1
-0.0338416343974939 1
-0.0388267899161172 1
0.0570689180791353 1
-0.174924513999668 1
0.175799964669399 1
0.202379080879304 1
-0.253262343828824 0
0.0338976996565861 1
-0.0893431090244637 1
-0.00777642293116091 1
0.0329183526023926 1
-0.167361491304347 1
0.0098804387668721 1
0.0195127591512356 1
-0.0157161591672695 1
0.183252662419919 1
-0.049414043723827 1
0.00719192269829682 1
-0.146346918633735 1
0.186728013512991 1
0.0672219779667838 1
0.261389974308825 1
0.0284158377763994 1
-0.17588346284334 1
0.248561641489139 1
0.00525261263303322 1
-0.000934666935220117 1
-0.32987654436525 0
0.0775574707502344 1
-0.405011577105328 0
-0.286565507992955 1
-0.111034806527289 1
0.102951610886114 1
0.0502220627669462 1
-0.0710412410014246 1
-0.0186907240049791 1
0.139893855892073 1
-0.0321116405443673 1
-0.0217013807862857 1
0.066000856624975 1
-0.04603109010071 1
0.124087289360381 1
-0.0182189578005519 1
0.211699880825599 1
0.264235269976406 1
0.0117607218283885 1
-0.007853165963968 1
0.0252035905564943 1
0.205506348339563 1
-0.0349063301620169 1
0.0339659699255616 1
-0.103998518915009 1
0.143738275735447 1
0.308206281607587 1
0.264990760324603 1
-0.000691110376457776 1
0.00971780357602202 1
-0.0166150034430394 1
0.111510600193631 1
0.210381625637851 1
-0.00508991464415589 1
0.1566608659854 1
0.043248667971067 1
-0.0917980385634145 1
0.0234360175161417 1
0.00802395160760356 1
0.0554781582950727 1
-0.361439735822071 0
0.0431742747556814 1
0.168736733428201 1
0.259678341216236 0
0.134304823294032 1
-0.108877597414075 1
-0.170106304751304 1
-0.110561225919632 1
-0.0701604262016736 1
-0.197816968441536 1
-0.314131213322211 0
0.15751181002719 1
-0.0843041543584916 1
0.239816386325304 1
0.00383796000476826 1
0.257277713961231 1
-0.362140792144694 0
0.136175929237912 1
0.0590279980055789 1
0.0764116826739281 1
-0.176728752541802 1
0.0391617533484087 1
0.220403001076915 1
0.0066854675098112 1
-0.00245688215973058 1
-0.13607172850709 1
-0.000183986331804616 1
0.476056741938345 0
0.224771623681049 1
-0.0210344835595286 1
0.015577311167262 1
0.0925454418410866 1
0.116169182699177 1
0.113711124331326 1
0.0522699279246168 1
-0.1524949192478 1
-0.0477041627191502 1
-0.140980022696852 1
-0.0269747738847667 1
0.0303746120145413 1
0.0374216312590925 1
-0.197006244667987 1
0.0120767975402162 1
0.087323047556637 1
0.0162596187743181 1
-0.283616670797757 1
0.0600943302498007 1
0.245695691503031 1
0.116272989635953 1
0.0987402621349242 1
-0.326817020818311 0
-0.0554482968194384 1
-0.0832365001755159 1
-0.044053912832706 1
-0.131010880117436 1
0.0515296039233835 1
0.5784220275081 0
0.0353821475175809 1
-0.320526107895515 0
0.0782247641151926 1
0.120988654669558 1
-0.00768983204119777 1
-0.346415169280811 0
0.314229837336645 1
0.0794965795317766 1
0.077843573014189 1
-0.189341708582074 1
-0.0795426056303825 1
-0.131577579971785 1
0.199675882281749 1
0.0690767071366433 1
-0.143920119281864 1
0.144095163481451 1
0.0570648136733746 1
0.0485962644204082 1
0.161794526037786 1
0.118733371335981 1
-0.081740250230854 1
-0.338253623978099 0
-0.00653768865449601 1
0.0126392855896238 1
0.055993771942756 1
-0.0521164334430407 1
0.143145712593013 1
-0.159896952715896 1
-0.203134272550162 1
0.0865440160451104 1
0.0377190007377095 1
-0.228796503325379 1
-0.142760059172119 1
0.30697310187791 1
-0.0327455404885906 1
0.0445349281859959 1
0.0957783675117024 1
0.136576787344875 1
0.0756824138654692 1
-0.288092294265503 1
-0.144492203940211 1
0.159115914326506 1
-0.0550130371825804 1
0.180873296947508 1
-0.0617633855665171 1
0.089149030915287 1
-0.0158985964048205 1
-0.181256918318936 1
-0.254819742800757 1
-0.022707465700849 1
0.140056341331642 1
-0.119487798588307 1
-0.0359149927919229 1
-0.240455345399698 1
0.0642544648911549 1
-0.307969591694672 0
-0.0666986616109142 1
0.0432678191879717 1
0.0919222804318566 1
-0.143686917940023 1
-0.214495425480419 1
0.206947636434103 1
-0.127059131320891 1
-0.152205688570898 1
-0.0366101644654805 1
0.143071719000489 1
-0.156697290518366 1
-0.235709447581571 1
-0.0877537821651514 1
-0.110296922765707 1
0.0521845982105382 1
0.0985486933175392 1
0.0490028147824879 1
0.185096100474875 1
0.182265991795796 1
-0.0790994803567161 1
0.0770459416850818 1
0.0805066155305732 1
0.125747885152364 1
-0.382784985362086 0
0.0859445808663761 1
0.0156843572230334 1
0.0729554484683161 1
-0.170583637639603 1
0.0573799378144085 1
0.0278856735046373 1
-0.110067883490747 1
0.37642151376537 0
-0.0305784485166802 1
-0.0621650296892095 1
-0.303934823002833 1
0.0314944663090492 1
0.0394276131291895 1
0.00138547465703879 1
0.116284482021146 1
0.0711701689240501 1
-0.103829548666075 1
0.0565849884561281 1
0.0362294384861498 1
0.232472391740029 1
-0.0583329059180192 1
-0.0732664271288501 1
-0.0808668038781971 1
-0.0203944193395603 1
-0.190222371377082 1
-0.088328013711168 1
-0.0734431184136869 1
-0.0915189558033895 1
-0.011048546490487 1
-0.0455293561340029 1
0.0529604030962268 1
-0.159901910764846 1
0.0807801324351118 1
0.0533932275530132 1
0.180766645769067 1
-0.00140552059988554 1
-0.350306912731665 0
0.211134654994442 1
0.0911686999142811 1
-0.196533871895962 1
-0.328457450416474 1
0.198857212837467 1
0.137259140214773 1
0.0216006725558106 1
0.101255532938322 1
-0.269187970437174 1
0.110962055929235 1
0.0222437604276782 1
-0.0478011740681902 1
0.0716532350306411 1
0.245913001705788 1
-0.228018821650912 0
0.00698659287313526 1
0.15236762905439 1
-0.0401239811300703 1
-0.0324762556723225 1
-0.0401965376303119 1
-0.162399061383685 1
-0.127935673843934 1
0.0710040851045113 1
-0.249437987824865 1
-0.110740864410509 1
-0.0817071298712919 1
-0.0123693127770029 1
-0.107588067435104 1
0.11225097136821 1
0.107046623077521 1
0.0640699943294355 1
0.000138033047959191 1
-0.255297937746702 0
0.0848609288491096 1
-0.079476751192674 1
0.0995969762089946 1
0.241009973355106 1
-0.0161533221184216 1
0.239092527707103 1
-0.139483249189363 1
-0.113288769753154 1
0.0647442697959798 1
-0.228122406723932 1
0.0617862718553375 1
-0.0371089647071943 1
-0.105732101936863 1
-0.0324279181833365 1
-0.0171978729118105 1
-0.134646135423911 1
-0.103033417366973 1
0.080631866292865 1
0.0265097422078715 1
0.0155740495903182 1
0.102525554903679 1
-0.0157409095489704 1
-0.212809841764541 1
0.136340500240306 1
-0.000378185761795574 1
-0.0194250330517139 1
0.033816306814213 1
0.130969922223107 1
-0.198938555993461 1
-0.217926237420352 1
-0.0374053905849184 1
-0.0841637909036354 1
0.191832821207805 1
-0.318850327294517 0
-0.180465873823608 1
-0.298950950940545 0
-0.114432882959864 1
-0.169005645702572 1
0.121037560580714 1
0.26003909482076 1
-0.152949655825675 1
0.112053184073036 1
0.164074208717614 1
0.1274572677305 1
0.355607736115917 1
-0.0255993427296637 1
-0.129336695169948 1
0.0455582292204003 1
0.051219168320244 1
0.0724867440255346 1
0.427105166207291 0
-0.0639440341471061 1
-0.0774467686515726 1
-0.0477010462245601 1
0.225171045578729 1
0.269613233423188 1
-0.03493363565924 1
-0.145104111943166 1
0.0071580918304028 1
-0.0868368194843122 1
-0.0252588006713357 1
0.0119917052034957 1
-0.124177496015575 1
-0.238783048938067 1
-0.00920582620160271 1
0.0299699532623019 1
-0.0158042014966359 1
0.175828515424452 1
-0.155146694310996 1
-0.0759962069230635 1
0.32944676715695 0
-0.0265634560016157 1
0.138050458668594 1
-0.0249607954783219 1
-0.0218802992105501 1
-0.265705104968836 1
0.0052251290619703 1
-0.307761400284033 1
0.333434778482935 1
-0.21447951159305 1
-0.0606858853404914 1
0.0252469440086858 1
0.0707552807014939 1
-0.084516137494418 1
0.154635918000408 1
0.0941737132157183 1
0.331153017489937 0
0.13239274662861 1
-0.132281777593784 1
0.251824370363862 1
-0.00299327685950594 1
0.168551204318515 1
-0.100057490715289 1
-0.0776431046087742 1
0.223011539638875 1
-0.0488608269503096 1
-0.0939708311215174 1
0.191722942821034 1
0.06338363910806 1
0.129944382942007 1
0.052155294297555 1
0.216611474485584 1
-0.0191553502724025 1
-0.102575385920722 1
-0.203542480817328 1
-0.101452651489805 1
0.0797806652604028 1
0.172361468768972 1
-0.000958105391952804 1
-0.0773293052135303 1
-0.270548711147153 1
-0.0374854239569041 1
-0.104250203410181 1
0.0642926953384883 1
-0.11972249813054 1
0.153490592572173 1
0.128839870727422 1
0.162855624236151 1
-0.182126472871665 1
-0.10082291772784 1
0.00259065584058574 1
-0.162359097992837 1
-0.391320393687462 0
0.0890596676633801 1
0.158958957238697 1
0.0778380250694194 1
-0.0396254519161847 1
-0.107898491166505 1
-0.0563947886351837 1
-0.202567529816833 1
0.0814032546272142 1
0.280890273566315 1
0.063419219112093 1
-0.00448285493977313 1
0.0666643318082062 1
-0.253866915233738 1
-0.0207804964645693 1
-0.0593855551858886 1
0.0341250626776584 1
0.119665523320857 1
-0.149679332902751 1
0.121838388698862 1
-0.165238500158419 1
-0.133122984550496 1
0.190885167856206 1
-0.0152812691413909 1
0.0564164729939756 1
-0.185030086181113 1
-0.0129612481608662 1
0.00779797747289288 1
0.18326009026088 1
0.227750937236542 1
-0.0497850071271256 1
-0.0489686962078287 1
-0.137958522700924 1
-0.164782299933301 1
0.00844143882427298 1
-0.114873136470567 1
0.213074573151856 1
0.0477621543082132 1
-0.0950440470638734 1
-0.0323761009240601 1
-0.0672175564190109 1
-0.240452550586689 1
0.303538113848968 1
0.262497780736297 0
0.224225168056961 1
-0.000291740593222699 1
0.120871350037534 1
-0.2104224761571 1
0.237453757526913 1
-0.0630827006675864 1
0.00200173714413766 1
0.225603795097242 1
0.184026160686808 1
-0.0545224975597842 1
-0.270949970689628 1
0.0509866458591257 1
0.138443203293467 1
0.0374503090965881 1
-0.0193367519973903 1
-0.0927626801183818 1
0.285180525378264 0
-0.0656376743284897 1
0.00902072890914292 1
0.163951587957315 1
0.0433650407747255 1
0.148744454085132 1
0.297186104187533 0
0.10101022339024 1
0.0693705148784058 1
0.0191613530625804 1
-0.0983407478878142 1
0.0430555150439216 1
0.325833951616252 0
-0.106956970519326 1
-0.00529176678863014 1
0.128986738888992 1
-0.121025360735678 1
0.166706625341903 1
-0.0945871560696777 1
-0.297972016642538 0
-0.136230891784645 1
-0.204577183745751 1
0.434890201016331 0
0.0100829470920414 1
-0.0908599278896849 1
-0.141469504129488 1
-0.0716814371331739 1
-0.0387765145687079 1
-0.194727577918907 1
0.083309650984552 1
-0.121335462912973 1
-0.00529607020857039 1
-0.206144384539083 1
-0.16996120381069 1
-0.00764962036136521 1
-0.229264272570559 1
-0.107616107439848 1
-0.0376489897524283 1
-0.0356631166405754 1
-0.0302250378941391 1
0.0130325771788224 1
-0.00279870772472253 1
-0.050965352477492 1
0.224736673157399 1
-0.320085549121502 0
-0.150149487187186 1
-0.0141011290508055 1
-0.179023176187055 1
0.0936018989863495 1
0.11842511557861 1
0.204242510918406 1
-0.0271746507320356 1
0.10632767960745 1
0.0324534586844902 1
0.0689363181290563 1
0.10592135364884 1
-0.0222707778505401 1
0.0561410177534753 1
0.0700902749929574 1
-0.208278608095099 1
-0.157046507995822 1
-0.227033345228145 1
0.173754336685235 1
0.0897529447643485 1
-0.151234128768656 1
-0.0782554134333314 1
0.0450985793974891 1
-0.0868314236847821 1
0.0663051486357982 1
0.279491901308826 1
0.108803850435771 1
0.0784963032861163 1
-0.177539898232088 1
0.0189428061446961 1
-0.217321468813127 1
0.0256705440332585 1
-0.224888405152714 1
0.136771219732773 1
0.0439842572044992 1
0.393875681931262 0
0.0859015547732037 1
-0.36155809275558 0
0.090293928458666 1
-0.18576408891409 1
-0.0867552840286025 1
-0.124149452870532 1
0.0615144547642759 1
-0.411819455125507 0
-0.161484769718623 1
0.112123446343638 1
0.179906771499575 1
0.0572079922925474 1
-0.128722077854949 1
0.128830794115526 1
0.0859128276698004 1
-0.062821006364694 1
0.20840815345896 1
-0.0542305322101615 1
-0.159263725657301 1
0.194417283817748 1
0.0569891706898048 1
0.141502231157625 1
-0.0980615831621312 1
0.162105486743381 1
-0.00502576533036798 1
-0.197711145824568 1
-0.14506462730486 1
0.228473014428194 1
0.0234440150160858 1
-0.0919235026272459 1
0.190524580220605 1
0.0663277872318157 1
-0.0826298620345472 1
-0.127086077292986 1
0.0201806382496171 1
-0.100933001043753 1
0.0548908088991491 1
0.182004989635903 1
0.262903659437556 0
-0.157923898518737 1
-0.0778864163112857 1
0.141139295862841 1
0.146599379390195 1
-0.0239619189778405 1
0.0725702826251806 1
-0.230902143964697 1
0.074749790945792 1
-0.138662150354775 1
0.301544341632814 0
0.165544115474985 1
0.0481460050327592 1
0.0221234713360794 1
-0.0477856439355908 1
0.177428754650211 1
0.0586374230691513 1
0.0705436868449383 1
-0.17174417011201 1
-0.0848206100016096 1
0.0401364215943068 1
0.0851608739996842 1
-0.132498602541441 1
-0.0638276207514015 1
0.0079417941673075 1
0.00909914375547318 1
-0.219607778066521 1
0.149536775915466 1
0.0222813373685989 1
-0.322634053695717 0
-0.00901920097820798 1
-0.338162188018325 0
-0.00878884548096606 1
0.0770129829405433 1
-0.0244886242567531 1
-0.188612080792351 1
-0.0162324118814003 1
0.0796444988211389 1
-0.146417199571947 1
0.111755636223903 1
-0.136314476352951 1
0.000571103831182885 1
-0.0365181179386702 1
0.305584454812614 0
0.0125637191596714 1
-0.0204612515957499 1
-0.123893662621376 1
-0.0278301470863995 1
0.0452667958061211 1
0.172363270744504 1
-0.126433142130689 1
-0.351681496054105 0
0.0175174118721873 1
-0.0759234371946039 1
-0.0552200856110696 1
0.000567561973176893 1
-0.219616308756798 1
-0.160226505422512 1
-0.0268260861262518 1
-0.2564536413764 1
0.1149216696243 1
-0.128404792499268 1
0.0914625835089351 1
-0.111448298885083 1
0.119351771944369 1
-0.320702222464828 1
-0.109461758120943 1
0.347853784442654 0
-0.0898168603609754 1
0.00442411763332127 1
0.00365809723753966 1
0.0419508480526294 1
0.246954589807416 1
0.116321805354423 1
0.0973527024672234 1
0.0164047717389177 1
-0.206991965212942 1
-0.00472483005744592 1
0.456801981724029 0
0.0119033775515659 1
0.0290468129448477 1
0.143748040959773 1
-0.213941457105109 1
0.0238555164301298 1
0.061987551211387 1
0.0342272512595272 1
-0.204812061885231 1
0.0246413681529748 1
-0.118987208909136 1
0.0601555881734802 1
-0.366174601943239 0
0.0431026691249657 1
0.0249073827391458 1
-0.0368837198294328 1
-0.110502013200931 1
-0.0339371333507509 1
-0.425055935380111 0
-0.140477946664023 1
0.138768484114189 1
0.0674962075252385 1
0.0185050315384066 1
0.133768177682851 1
0.0236552461491413 1
0.256388469259999 1
-0.124747628888744 1
-0.125365181145703 1
-0.110560444216109 1
-0.0870858080029331 1
-0.0777730701944158 1
-0.247539484428419 1
-0.0360131626413047 1
-0.0226527206820493 1
-0.022222342425028 1
0.358386828543465 0
0.172296651780746 1
-0.397015083807093 0
-0.320395150886038 0
-0.0211885019379218 1
-0.0321819384589031 1
-0.133786841228209 1
0.160315897920584 1
0.000918412215242172 1
-0.029438672859777 1
-0.040575562593035 1
-0.0371395607398982 1
-0.0285361486738884 1
-0.0540863548846709 1
-0.0489589325477544 1
-0.143665520064977 1
0.30127930840137 0
0.114021354746536 1
-0.227216702312394 0
-0.134725377521524 1
0.0307681250596889 1
0.0576204169697226 1
0.0553220147587934 1
0.13701818538953 1
-0.0868990258069956 1
0.0503318874235502 1
0.154780809008802 1
0.112559107296586 1
0.234969186944312 1
-0.0396214074697313 1
-0.210003280497723 1
-0.120885352519197 1
-0.0371843446056494 1
0.00378857754375261 1
-0.158427577460612 1
-0.107819933278983 1
-0.0793657375473795 1
0.244227204758304 0
0.0357966698103626 1
-0.0372434378200858 1
0.0676617519563726 1
0.147031993909031 1
-0.0118480285610678 1
0.199619772583764 1
-0.18763341109101 1
0.183580560471629 1
0.206436136343616 1
0.0553217297060786 1
0.0441198064290322 1
-0.00220545756055009 1
-0.144398088445232 1
0.0431901676712171 1
-0.0379192962395719 1
0.049304079598341 1
-0.0267389139880305 1
-0.106446660135367 1
-0.201407632987073 1
0.0916343529971093 1
-0.117571581971479 1
-0.22395692968317 1
-0.0500818036236205 1
-0.169212070712683 1
0.118534516119038 1
0.0745206038550132 1
0.0358025942754346 1
-0.0279722616698632 1
-0.113475026381796 1
-0.0674904868335143 1
0.201787276849719 1
0.242503465412149 1
0.0281766334813643 1
-0.00344653614216668 1
-0.070779581115281 1
0.162834057805997 1
-0.0712044098077948 1
0.0948479740196623 1
0.129300516519736 1
0.301764993959986 0
0.00252933835698949 1
0.125023876499749 1
0.0187148651690831 1
0.217596631411141 1
-0.0115439970911677 1
0.167612780847968 1
-0.0811731009339757 1
0.188455142606345 1
0.274828891482873 1
0.254624008766976 1
0.381445526717057 0
-0.175839331880276 1
-0.123479585881336 1
0.193783337614045 1
0.220840170440843 1
0.174320715262267 1
0.150116488770815 1
0.00957964544636495 1
-0.0338359011500211 1
0.00515990074381449 1
0.108636654053607 1
-0.0573167362089191 1
-0.108167609503927 1
0.129289600074196 1
0.0855757765995061 1
-0.0919836113749394 1
0.0204204623709187 1
-0.113633813916416 1
-0.0640419027805685 1
0.37565179471121 0
0.0753417631713361 1
-0.0316154145784461 1
0.0747931956456867 1
0.163259350687774 1
0.00440404566106639 1
-0.0789563021556903 1
-0.141883991940879 1
0.0279934967009158 1
-0.0328913442997701 1
0.026503923892343 1
-0.183527170953254 1
0.0519962545914337 1
0.167885747338891 1
0.081056940109304 1
-0.143198791609066 1
-0.0182290097901715 1
-0.0326558189595642 1
-0.0723341396364692 1
-0.29758845183393 0
0.0198840859035061 1
-0.125431621779835 1
0.231455525726233 1
-0.0320003867778051 1
0.155847367730295 1
0.087662242201339 1
-0.0584221893126666 1
0.00826387687635275 1
-0.06154385665818 1
0.0295924629084256 1
-0.248121071901996 1
-0.214768329682144 1
0.126486179567763 1
0.0881636483572234 1
0.093940733856526 1
0.0686958644229031 1
-0.100678716489484 1
-0.0565656930411232 1
-0.151215624351479 1
0.333258303033656 1
-0.0100289425149998 1
0.0346505207616591 1
-0.085628906400391 1
0.555848029319399 0
-0.0238463131558858 1
-0.0941697958016821 1
-0.12443816409963 1
-0.0806091534831951 1
0.0272167609620059 1
-0.0183817527397894 1
-0.0309838537559505 1
0.120603206286571 1
0.297142052957047 0
0.0249273835212488 1
0.17786330256457 1
-0.356754411626792 0
-0.00706467210679502 1
-0.104138703303881 1
-0.0632929811482607 1
-0.0559238148610889 1
0.232911011646298 1
-0.26896164376821 1
0.109632614614486 1
-0.263340979416371 0
0.220390627492363 1
-0.0271577112983734 1
0.0885529747457555 1
-0.253561520213915 1
-0.0634142045019732 1
0.176079521309177 1
0.262241186437002 1
0.0721074393972704 1
0.0857727502592406 1
0.0382591844985197 1
0.0895345730864953 1
-0.160116622955739 1
0.0126943440299678 1
0.211048332646005 1
-0.20330541541135 1
-0.0463783127392725 1
-0.393980081310805 0
-6.37890016415982e-06 1
-0.0895989062132853 1
-0.0448846758810195 1
-0.0234559323436413 1
0.137847379970938 1
-0.129400281043428 1
0.138928302495016 1
0.117781378361927 1
-0.188896164972817 1
0.0845050870113482 1
0.0693160084985989 1
0.0476489941366679 1
0.172315102340651 1
-0.0228269870870374 1
-0.112085041939906 1
0.413509123092876 0
0.252651660863702 1
-0.0168572674230054 1
0.166103594715378 1
-0.260163691528272 1
0.196659030308421 1
0.0359997857126734 1
0.0861860562255374 1
-0.108917161466612 1
-0.0325456632100728 1
0.095565501779407 1
-0.275583279318523 0
0.0683266419293333 1
0.0250239750234263 1
0.244349659499534 1
0.173191990170872 1
-0.366864648002342 0
-0.0463471063057836 1
0.194666977447907 1
-0.0857649438883668 1
-0.236036912015087 1
2.3019685114721e-05 1
0.275321176257854 1
0.011989306753368 1
-0.164396086184899 1
-0.0573602482170983 1
0.0670046019448894 1
-0.0772326775027751 1
0.0432526258726668 1
0.203018930003333 1
-0.159201051187919 1
0.183447324351535 1
-0.0580695058215663 1
-0.0123848219333308 1
-0.00709928206694675 1
0.000422724696296964 1
-0.0840226888995835 1
0.000793475456670564 1
-0.0811315869872346 1
0.0622199566703081 1
-0.0257802020735183 1
-0.337926627447318 0
0.0446878268953895 1
0.117298588484062 1
-0.0754862674532435 1
-0.14694885208399 1
0.20927942243807 1
0.0228445513298753 1
-0.0477718837350057 1
-0.0732435525134102 1
0.105494978350032 1
-0.159101570765723 1
0.0121329765829374 1
-0.103868295954101 1
0.117044688308657 1
-0.168390979144614 1
0.0248565881070303 1
0.347517490129693 0
-0.142573168051188 1
0.0748862656109327 1
0.162318054264279 1
-0.212484100427733 1
0.0380046033037762 1
-0.0250303501243479 1
-0.0583613624850951 1
-0.0374052433815719 1
-0.130951330978369 1
-0.218382816719389 1
-0.0829273009224731 1
-0.100689005447374 1
-0.0137141623338251 1
0.0248962698746687 1
-0.0374858980489116 1
-0.339349881129117 1
0.254794974463457 1
-0.0721249320636086 1
0.0745366610964883 1
-0.0473543291110452 1
-0.0667998640631265 1
0.258687907122814 1
-0.04060086413996 1
-0.137804655127789 1
0.0188875855420525 1
-0.0263094810838222 1
0.0900207373449527 1
-0.244761235500507 0
-0.353814842080983 0
0.0875081140723175 1
-0.112652303190488 1
0.0465312703097526 1
0.0886757865808567 1
-0.0903860728102309 1
-0.0123124260670586 1
-0.119213276236973 1
0.286183090037781 0
-0.285320636441833 0
-0.00870864437976366 1
-0.440728634272178 0
-0.0179049917189135 1
-0.0575061872604732 1
-0.0972278951794853 1
0.14728517075487 1
0.185802571895548 1
0.0951738623172601 1
0.12830235753018 1
0.411225863497544 0
-0.0376348285466985 1
0.0779398861132916 1
0.430962842964125 0
0.112725122856566 1
-0.162177081204882 1
-0.0586412991226816 1
-0.0797023271168678 1
0.12440275381143 1
-0.00663202994061029 1
-0.0781477304961536 1
-0.137463705993839 1
-0.291032522907683 1
-0.0266973659703493 1
0.00871363627738625 1
0.296997440896954 1
-0.122626798222639 1
0.0797128011368409 1
0.0381180667306959 1
0.0822057922126615 1
0.249236005771013 0
0.215548152914868 1
-0.0579828789299467 1
0.205906283136416 1
0.0666583743876469 1
0.224755142747586 1
-0.0918964227883032 1
0.375392598572818 0
-0.0731993632733095 1
0.00728779860756019 1
0.129034057965241 1
0.239610244640674 1
-0.150697920581383 1
-0.0038613369855433 1
-0.19059379496558 1
-0.0490925758759233 1
-0.123881225835777 1
0.0166954779518755 1
0.255274494355793 1
-0.215916579948691 1
-0.224121530943919 1
-0.051602450729291 1
-0.127080513610603 1
-0.0740085003465855 1
0.411579966926142 0
-0.179779084243195 1
-0.145500516376161 1
0.208299531558211 1
0.403225939746028 0
0.0781980782917644 1
-0.126020889984897 1
0.129804447967108 1
-0.0422870924175872 1
0.24395722655441 1
0.0927315051883703 1
0.122543052637662 1
0.0919149599544803 1
-0.234438769850026 1
0.155406926001842 1
-0.0588924797556445 1
-0.0886681618138839 1
-0.081433813070059 1
0.194199306209233 1
-0.0695511981936679 1
-0.124775870998047 1
0.111284536466648 1
-0.0744539406611165 1
-0.0925963004747231 1
0.142753970254186 1
-0.108696201920855 1
0.189592898216975 1
-0.241273243562334 1
0.0201764454399583 1
0.241859212261113 1
-0.0206699343866391 1
0.129035068672224 1
-0.105976343016092 1
0.0792937838873093 1
-0.148382348312401 1
-0.0549873888682064 1
0.177971412716399 1
-0.358483162357598 0
0.0669442405578352 1
0.147183422961364 1
-0.0761527324941873 1
-0.0605028629721122 1
0.0601564072073214 1
0.0148578250481239 1
-0.253758711466141 1
0.228740233728616 1
0.0857951996173265 1
0.0445566386092302 1
0.275556089696581 1
0.271913639015221 0
0.210681271943711 1
-0.239007858367236 1
-0.0845866294867391 1
-0.0889011822879893 1
0.12514938260563 1
0.0190941637271402 1
0.0683312794419246 1
0.156978078441615 1
0.0215559422644249 1
0.126184041653802 1
0.164193221912093 1
-0.175467710413663 1
0.0213076586034784 1
0.0566824465806421 1
0.0711233588471711 1
0.0882508138610887 1
-0.0170549692676858 1
-0.215975714307522 1
0.0424810790028416 1
0.0552894016263127 1
-0.419753266053772 0
-0.203478684837974 1
-0.282577947406347 1
0.00257043636137878 1
0.100578992851425 1
-0.101329950232977 1
-0.105018111563481 1
0.112592960979696 1
-0.0203110857988523 1
0.151523556794681 1
-0.0374985934429459 1
-0.145095671055251 1
0.00920215324386381 1
0.15956392578891 1
0.00494307938520794 1
0.0752991674548452 1
0.0209349067129067 1
0.1628631906338 1
-0.124067390936027 1
-0.0742368313845593 1
0.0271876782244285 1
-0.0299102357276204 1
-0.0281469643412984 1
-0.150190168288002 1
-0.00486861184756882 1
-0.174652662161362 1
-0.007461797950431 1
-0.0517563671712642 1
-0.0200108315094309 1
-0.180101582497252 1
-0.156945666115792 1
0.215771717493689 1
0.0454455224677849 1
0.232442954767634 1
0.338983158140361 1
-0.00548564348599119 1
-0.0740535340252926 1
-0.0825986934479263 1
-0.132457021024578 1
0.0827709097612266 1
0.0695509471463052 1
0.307442403516926 1
0.274457452832321 0
0.0376945485903522 1
0.0474629678495556 1
-0.042720998438527 1
-0.0510063404576343 1
-0.028859411753388 1
-0.149727711190762 1
0.0234884139580316 1
-0.194475194110401 1
-0.157748832502182 1
-0.113937321385061 1
-0.033989174640385 1
0.0646431713807922 1
0.0538492513211198 1
0.0731532045140091 1
-0.0615696090099849 1
0.120519195558228 1
-0.195372603907552 1
0.122853041790918 1
-0.0488688074147323 1
-0.0716984120154119 1
0.140599386285556 1
0.212556586787631 1
-0.105410160398244 1
0.17597415401987 1
0.21082366901568 1
0.00157411051071136 1
-0.0464881849678795 1
-0.153494969865532 1
0.0352916469158765 1
-0.13129456305931 1
0.38841374081438 0
-0.0773133472917275 1
0.322831170071357 0
-0.0734024320018952 1
-0.0427257113213574 1
0.108952452547687 1
0.147993287843677 1
-0.0233966235817512 1
0.342041750813655 0
0.191974885472408 1
0.160792694291837 1
-0.330230128642397 1
0.346631538009742 1
0.0490494851098138 1
0.265652475933408 0
0.355373961348238 0
-0.175402311863596 1
0.17160371614831 1
0.439647593011537 0
0.0330673486351061 1
-0.23489732184602 1
-0.113900619243614 1
-0.0122566636217713 1
-0.112302655108355 1
0.235779926091337 1
-0.282879175072729 0
0.0643177700922421 1
-0.0368786544883555 1
-0.0426930784876102 1
-0.0391472235120402 1
0.024648111301274 1
0.193437377096793 1
-0.0106527919225582 1
0.00374833172663482 1
-0.0218447040318597 1
-0.195938949151227 1
0.166342868351889 1
-0.205620098408107 1
-0.0622673496292308 1
0.302014702803896 0
-0.134995899050167 1
-0.0779871395410353 1
-0.360848478381118 0
0.00342696229041742 1
-0.0131417778495836 1
-0.0278353584696785 1
0.0233770905858875 1
0.00347174993722007 1
-0.181818327741116 1
-0.117436790680291 1
-0.0400533484453895 1
0.013151714178759 1
-0.0691346235632255 1
-0.0123602240039913 1
0.0188819316481874 1
-0.0596649514606908 1
-0.0289589820749954 1
0.10957754803373 1
-0.0930192040197703 1
0.213994300113328 1
0.30746200579715 0
-0.119757948948163 1
-0.0916057991148492 1
0.140848569451269 1
-0.0944088842412118 1
0.0770334553600608 1
0.255333091432133 1
0.0661038421451812 1
-0.159906204895735 1
-0.117464803113774 1
0.0198439949562949 1
0.0298177990259129 1
-0.00580769586430772 1
0.141231558551545 1
-0.0727002635436054 1
-0.0669964422563248 1
0.122738320253077 1
-0.136095400426859 1
-0.0896109700008138 1
0.0217694029621335 1
0.155508927229319 1
0.0536645209611183 1
0.0518897948330006 1
-0.0804659064772351 1
-0.13867720112699 1
0.06149107777232 1
0.123027492814168 1
-0.240723767147488 1
-0.00247932997747167 1
0.0428134729992627 1
0.054149573007115 1
0.194956578145317 1
-0.0700057317580145 1
-0.011234252765805 1
-0.0874741129378459 1
-0.264035992518195 1
0.0219239129750025 1
-0.10699878392932 1
0.0506429331191821 1
0.259609275822706 1
0.0265898886591267 1
-0.155070920698646 1
0.063819184865118 1
0.125417990666652 1
-0.0601215936219703 1
-0.00649111985462894 1
-0.18980280777892 1
-0.00948434981589066 1
0.0244380717217169 1
0.0903501942139317 1
0.154298055840273 1
0.00425356578299261 1
-0.0552842474934123 1
-0.0745471850650094 1
-0.0253543028417399 1
-0.117255253926289 1
0.190645855676883 1
-0.0956923960130756 1
-0.276026282347733 0
0.260863644285309 1
-0.228864173027801 1
-0.133256411696214 1
0.0890138532108367 1
0.192206635957584 1
0.130220321184343 1
-0.315302942488914 0
-0.0196288551580237 1
-0.0973296371472501 1
0.145973944338931 1
-0.151565523351815 1
-0.0460114950906931 1
0.15470756163647 1
-0.229859336857687 1
-0.180601249118745 1
0.0492972967344099 1
0.149689340947378 1
-0.287931481252361 1
-0.0421899994149839 1
0.243277748865301 1
0.178659682124602 1
0.411858687671713 0
-0.0104787510282765 1
-0.137129634233904 1
-0.376941592967442 0
0.0139004170648952 1
0.0764479916303402 1
0.0224292291399652 1
0.189735762439781 1
0.00607573356101542 1
-0.0321105618085525 1
-0.15533700245708 1
-0.364019951029317 0
-0.197160026726601 1
-0.0855858579837356 1
0.175908628124138 1
-0.265628165287264 1
-0.153120248305438 1
0.261756130874096 1
0.414067737520075 0
-0.0752535040908594 1
0.0734707856569874 1
0.0463626237388863 1
0.226978659297749 1
-0.168765619002586 1
-0.164632617668475 1
-0.112134428135578 1
0.121968910295711 1
0.0414866475187548 1
0.145291024120057 1
0.236097833649957 1
0.0892890781970245 1
0.116120590703552 1
0.0285875158210112 1
-0.158776743819317 1
0.0885937917049418 1
-0.0123548178087762 1
-0.0147853311782953 1
-0.00161899179424269 1
-0.108325598996976 1
-0.00175198215523732 1
-0.223174073960993 1
0.215787504857325 1
0.227822532732979 1
0.0491079947033262 1
-0.0968229562976078 1
-0.119067592472991 1
-0.116867875080973 1
0.117217470470211 1
-0.101742746626265 1
-0.0074504757746969 1
0.0533455426127018 1
0.238504415764515 0
-0.0539540117886562 1
0.0999259088771008 1
0.0644602543266242 1
-0.337086707486018 0
0.0638954777143943 1
-0.0463170918066052 1
-0.169712228665768 1
-0.141023544130249 1
0.0076074999709874 1
0.16297730960267 1
-0.133183602187119 1
0.0656437897312888 1
-0.42007863013974 0
-0.0163710173128857 1
-0.0819961503953099 1
0.0243628063184924 1
0.0323216147112943 1
-0.044783722705926 1
-0.0306604673305055 1
-0.0868992765880014 1
-0.0787947139468426 1
-0.00120465202090853 1
-0.427062712172318 0
0.299179352929443 1
-0.0365845264397584 1
-0.143938650584146 1
-0.0729063025270895 1
-0.185449498669148 1
-0.148792425477105 1
-0.17712889919137 1
-0.239170210474521 1
0.129179492430134 1
0.108451777872174 1
-0.00715976492853243 1
-0.255032000480257 1
-0.029942437266049 1
0.0715311754925638 1
0.136724223001709 1
0.00495105057977212 1
-0.0456585240469084 1
-0.152436096925413 1
-0.144335500945325 1
0.205372297921815 1
0.0461581571381666 1
-0.39463449212532 0
-0.127597505792943 1
-0.051905544184965 1
0.0725848612671507 1
0.192012485378597 1
0.306184208905693 0
0.30325215940609 1
-0.225168921465893 1
-0.115228894799984 1
0.262894193763222 1
-0.253863546949122 1
-0.00785122653862382 1
0.0525514674077501 1
0.185292834777286 1
-0.0629775516367935 1
-0.386664063692966 0
0.214798053818683 1
0.00248683479263536 1
0.0378292091350733 1
0.30735364175197 0
0.178744200332195 1
0.16219477548368 1
0.0674835376347762 1
0.336919807222333 0
-0.015928214950191 1
-0.147921890710733 1
-0.179062558364677 1
-0.0854570182639964 1
0.0663797397171725 1
-0.192785763002532 1
-0.320094283958332 1
0.0265852584873078 1
-0.0717531293566711 1
0.0161506223278413 1
-0.037056729433448 1
-0.0746686084506322 1
0.146388226752789 1
0.0507490106443034 1
