# Supplementary material for: Bias caused by sampling error in meta-analysis with small sample sizes
Source: PLoS One. 2018 Sep 13;13(9):e0204056. doi: 10.1371/journal.pone.0204056 (PMC6136825; doi:10.1371/journal.pone.0204056)
Supplement: S5 File — (ZIP) [file pone.0204056.s005.zip › results N = 20 theta = 0 tau = 0.5 sz = 500-1000.txt]

"dl.theta" "dl.cp"
-0.00482616067228488 1
-0.0555823990242978 1
0.050576995647506 1
0.127475519483244 1
-0.0790546699793378 1
0.161840419336252 1
-0.0716035117462941 1
-0.171478740134935 1
-0.140782768597412 1
0.120202135491316 1
-0.0746053206487712 1
0.125972150524165 1
-0.128982537093257 1
-0.00438672899985817 1
0.224617837738036 1
-0.101735396271829 1
0.0370203798154421 1
-0.00519281384032325 1
-0.0140219590309063 1
-0.00699574880207333 1
0.0739538878016589 1
-0.00812716314920556 1
0.061862347743023 1
-0.0449737027485678 1
-0.151165698926393 1
-0.00298388741194118 1
0.13809803693167 1
-0.0929438893881186 1
0.0955235380688239 1
-0.101156196649265 1
0.161658011678033 1
-0.142765213694293 1
-0.0681672661709807 1
0.157752166580317 1
0.184343883356634 1
-0.0836762193536215 1
-0.0342544648550993 1
0.164087240757242 1
0.0719361790675804 1
0.164691353806986 1
0.077812314692662 1
-0.265211196202897 0
0.061835351761313 1
0.0478376446622532 1
-0.120193272009559 1
-0.114100721261292 1
0.111795114606421 1
0.0214029849742471 1
-0.106222115739506 1
0.10713489770873 1
-0.0794586066154428 1
-0.0630311158816885 1
0.0833412459260868 1
0.307938210706112 0
-0.0272393359167748 1
0.248473096839367 0
-0.0455739843650287 1
0.0328347980846848 1
0.0263501492950929 1
-0.0734997503577316 1
0.0640491871783985 1
-0.0795314541983458 1
-0.0909013375999731 1
0.0177225909076978 1
-0.167761302866191 1
0.155963736008852 1
0.0940877990239172 1
-0.012207600607573 1
-0.0231772294947728 1
-0.215662441440629 0
-0.0785974788726573 1
0.122109255463532 1
-0.0759620847540872 1
-0.0948175970002053 1
0.0205965780653008 1
-0.122497015698263 1
-0.0751139945287721 1
0.15340494147877 1
0.00930021383695885 1
-0.101793308582173 1
0.108997124515865 1
-0.000713480030176704 1
0.0807346797557312 1
0.157687760317322 1
0.00679162277069478 1
0.0457916006881372 1
0.0892990235215002 1
0.211892600358635 1
-0.0191646154859431 1
0.00886131871592288 1
-0.0199726964012275 1
-0.0292427992016857 1
0.026613440004167 1
0.170055430491509 1
-0.0459029887095557 1
-0.125406995480817 1
-0.174113935052824 1
0.0881143795355254 1
0.0486424359986985 1
-0.193097408676298 1
0.106953946120466 1
0.148412983010875 1
-0.0210030769842958 1
-0.000635606097543342 1
-0.047548935782093 1
0.0201545370759038 1
-0.171298045891052 1
0.0239883892719316 1
-0.0905278401385342 1
-0.0857223737496266 1
0.0832122890211909 1
0.0311186326161426 1
-0.00492280416648105 1
0.188510101162135 1
0.109668160048918 1
0.175290367720284 1
0.153218671066123 1
-0.0139795176649143 1
0.046358048764573 1
-0.075225376787965 1
0.0335281775606388 1
-0.0083826607885836 1
0.0097831421770893 1
-0.0200465648734283 1
-0.119865477281717 1
-0.0381829530510158 1
0.0410258509676274 1
-0.150422570562858 1
0.0442179846457549 1
0.134113570088668 1
0.00620346170801923 1
0.155524875570375 1
0.0244191214687765 1
-0.0954417607428246 1
-0.0440346333274585 1
-0.199929214686162 1
0.114154035573703 1
-0.0393625049879229 1
0.163081178103671 1
-0.0248982000887935 1
0.144698916725296 1
0.266827144265728 0
0.0944777239898105 1
0.186628094464807 0
0.20446586327573 1
-0.104794651688985 1
-0.0298702522588644 1
0.156990018778201 1
-0.0289374412284094 1
-0.21928799831598 0
-0.0145402421057307 1
0.0546914465995318 1
0.131091147046776 1
-0.0112066509668227 1
-0.0262374252387413 1
-0.0132223890043654 1
-0.0199213375657635 1
0.0662392052643709 1
-0.0434309760529897 1
-0.059760715129846 1
0.159389380282881 1
0.134359957674888 1
-0.0532704483107117 1
0.103382221180729 1
-0.149323380949029 1
-0.00146591831307637 1
0.545694338435224 0
0.0871795213345047 1
0.0467874120854706 1
-0.0943465128715503 1
-0.0480576904300838 1
-0.121939133842407 1
-0.128148108960314 1
0.244916069336977 1
0.191334107449696 0
-0.0152922796763166 1
-0.189651416850744 1
-0.122311244045291 1
-0.126000249513158 1
-0.200553452876021 1
-0.219244264898254 0
-0.163791762492117 1
0.208456377939186 1
-0.0282392879017872 1
-0.0555020172429474 1
0.0267088512117814 1
0.0842198149261481 1
-0.0318606918683249 1
0.111601822888292 1
0.0571810706487114 1
-0.0401998211990203 1
0.0791695196087999 1
-0.0632074339945315 1
0.338451503008532 0
0.0466689373781632 1
-0.0896165498832697 1
-0.033850071386852 1
-0.0124405930113341 1
0.0840864222648759 1
0.300585184834902 0
-0.0793393591491592 1
-0.243777630377594 1
0.153421371240072 1
-0.156338697794395 1
-0.0955911421864617 1
0.0846958144768115 1
-0.0665289442581495 1
0.126679390977287 1
-0.00994656833810433 1
-0.1762490066615 1
0.136891644007513 1
0.316219649638303 0
-0.0969547951057357 1
-0.0268231529544844 1
-0.0316215164898509 1
-0.0867623528262005 1
0.0115999886380515 1
0.0187579880846603 1
-0.178767914813243 1
0.232602128247069 0
0.0296672136170926 1
0.0755032258948535 1
-0.109291428577057 1
0.0856273105825282 1
0.116826707182136 1
0.0496551768292611 1
0.0340053784156898 1
-0.135801683142649 1
0.214472543977471 0
0.0131624766305999 1
0.148196056965766 1
0.0736600257065239 1
0.0945154202123574 1
-0.0704688430670724 1
-0.0123389117537881 1
0.0479104549804891 1
0.112409486355408 1
-0.031384395597696 1
0.198004147578641 1
0.0737134456382562 1
0.0185610581941907 1
0.0970646225525097 1
0.0652914823323364 1
-0.144831669434009 1
0.0283004330107843 1
-0.129252276507873 1
0.0926454539933364 1
0.148398738491347 1
0.0369059449196723 1
-0.0837683026320662 1
0.172225529684118 1
-0.126733775035956 1
-0.162075510715785 1
0.231757278793016 0
0.115343362382197 1
0.0721982893409557 1
0.0348675050986359 1
-0.0448101677362612 1
0.0667513164879568 1
0.0104794332087432 1
0.0941280371195069 1
0.0744330711588953 1
0.012238537977244 1
0.174772872240818 1
0.00812438459904482 1
-0.0728974638561832 1
-0.0289477586126404 1
-0.049815745289049 1
-0.127308300239925 1
-0.0316963191310906 1
-0.135832870547683 1
0.182430860528084 1
0.0102551898447607 1
0.10184213697329 1
-0.12482883880143 1
0.126984970084272 1
0.0151680040576476 1
-0.039133333908746 1
0.263664150528114 0
-0.0124987985350462 1
-0.134740115202599 1
0.0604476779439352 1
0.154596473331731 1
0.161326257960503 1
-0.0909946545066306 1
0.0677825104352263 1
0.0442782948676562 1
0.0187852476121926 1
-0.129668915023372 1
0.0112163783039857 1
-0.189228004988235 0
0.147132272838322 1
-0.104422232636125 1
0.00299000909985956 1
0.0303025611633929 1
-0.292166129935924 0
0.0889610724510786 1
-0.0891371308603396 1
0.0390460288725429 1
-0.0526786931584446 1
0.203306497084509 1
-0.142873502553933 1
0.113450196502683 1
-0.0165514502121808 1
-0.149884086990507 1
0.148254541549618 1
-0.124891104108187 1
0.162079117527723 1
-0.153925616061522 1
0.0277765556832569 1
-0.0191623578425549 1
0.098954641053948 1
0.158151940822294 1
-0.0456726754954815 1
-0.0654470274385981 1
-0.044227980530604 1
0.0409204058600565 1
-0.0241838465364913 1
-0.150098219925617 1
0.038359318125637 1
-0.0295370999552499 1
-0.0747534326538421 1
0.115991785277223 1
0.199360999555757 1
0.0311808080875088 1
0.126840630844716 1
0.0294142853553668 1
0.0828599715081413 1
0.198208410224035 1
0.0280795579167066 1
0.0125666465660158 1
-0.0211344309771357 1
0.0315565272480563 1
0.15769537732993 1
-0.086961223731184 1
0.0582359744721563 1
0.0123783478781943 1
-0.0415789993972147 1
0.135907153758333 1
0.0963794889797617 1
-0.0584845815322625 1
0.0604294819834035 1
-0.23980517026766 0
0.158508754792669 1
-0.0267146958471911 1
0.0593250259529208 1
-0.0933699527282681 1
-0.314365431907169 0
-0.0981931100336161 1
0.102947960766535 1
0.213685431674149 0
-0.188073039094017 1
-0.0794337924684101 1
-0.173483991101027 1
-0.201143576328527 1
-0.010576021636019 1
0.112517889297272 1
-0.117010715015784 1
-0.0598096460250411 1
-0.0498910834824967 1
-0.0734557358085105 1
0.0303127850866648 1
-0.012008622287674 1
-0.0676378782467786 1
-0.0277278302883568 1
-0.0585800221225847 1
0.00433360273782821 1
-0.0494156175922861 1
0.0469704052543967 1
-0.138274028728399 1
-0.132460880051302 1
-0.0412998981425091 1
0.0399275831094962 1
0.0859542622886099 1
-0.097216556393141 1
0.0679026761025224 1
-0.00792829826339903 1
-0.0851715882801941 1
-0.022299909799951 1
-0.0980555592821313 1
0.117377547822792 1
-0.0359109967450729 1
0.16993085805016 1
-0.0736315388701516 1
0.0515234387875094 1
0.0827680495948718 1
-0.0919808624726932 1
0.101401650013921 1
-0.315303086283266 0
0.040092733981013 1
0.0376151708136044 1
0.0837305024513265 1
0.127137269089061 1
0.101335695906617 1
0.106097151809951 1
-0.0344280288546107 1
-0.129641250306978 1
0.0167590334083994 1
0.0557514903964305 1
0.00306724554695822 1
0.0353387293002654 1
-0.0166121936158378 1
0.171958897466242 1
-0.0501070281226515 1
-0.000118490475713204 1
0.0378630276352013 1
-0.308035451585654 0
0.188676013532486 1
0.00567774945799315 1
0.280348625802454 0
0.119115728631339 1
0.129515320092656 1
-0.0467265404364519 1
-0.273240960491813 0
0.139472917155822 1
0.0276793226303501 1
0.022637672509841 1
-0.0295677311372359 1
-0.100018300937408 1
-0.0950988111182517 1
-0.0456578272008555 1
0.0660037439477075 1
0.040261048516122 1
-0.0689345331954482 1
-0.0836534750437597 1
-0.0385167412077979 1
0.14856082009976 1
-0.0320839593383773 1
0.0663685652100121 1
0.158291785199857 1
-0.0779235829316645 1
-0.249192671923952 0
-0.0513076113860539 1
0.155887174384435 1
0.0129001086761506 1
0.0836026947896407 1
-0.116002984095615 1
-0.107792282030255 1
-0.0986626087702364 1
-0.222361862098827 1
0.0427273020069592 1
-0.0470416941822682 1
0.142831117487948 1
0.127500601995738 1
-0.0241016326860655 1
-0.0727350057098107 1
0.036439435352158 1
0.0877010722350362 1
0.116016805540912 1
-0.158672291223013 1
0.0392143541013596 1
-0.0143388472759639 1
0.229620360331136 1
-0.108326599716539 1
-0.0980593971634557 1
-0.0921355066490336 1
-0.25234364453253 0
0.016206028811178 1
0.0351132092176383 1
0.0519762379885653 1
0.0644971234292035 1
0.182580780055052 1
0.0812129593970353 1
0.078110810695362 1
0.126140763127873 1
0.0378674745761892 1
0.00277266755677028 1
-0.158504592830199 1
-0.183398296668996 1
-0.146771483656675 1
-0.301196934001215 0
0.203498155715207 1
0.131759146740836 1
0.159939023014889 1
-0.127400859091834 1
-0.0690183108161162 1
0.0366800027586953 1
-0.126745007980025 1
-0.0959630628783654 1
0.203232094237201 1
-0.0550611709762364 1
-0.121440092317373 1
-0.0383139040761449 1
-0.0874052671491118 1
-0.0893571008067889 1
-0.146195241210207 1
-0.0309272715728996 1
0.00570917669663972 1
-0.0612474629733738 1
-0.124648025269827 1
0.0688944452307893 1
0.162726574328384 1
-0.113409420715177 1
0.0602587651481268 1
0.149291506046565 1
0.127775369362626 1
0.0655750754863775 1
-0.0464534303920984 1
-0.0316958080608335 1
0.0509171813166911 1
-0.242662207280493 1
-0.15586517407709 1
-0.122145756276131 1
-0.0950373368131662 1
-0.0323448412187131 1
0.0184483842882887 1
0.0846343259962755 1
0.0848390518216786 1
-0.00195077356845098 1
0.040747694462976 1
0.0383030890015505 1
-0.0708677890646528 1
-0.0390300989829483 1
0.0909356305920956 1
-0.130979786890476 1
0.109299586141235 1
0.0526038863749494 1
-0.00871191241246783 1
0.115820681914216 1
0.181848455357622 1
0.0472003475094481 1
0.0490579478551995 1
0.0230852147123142 1
-0.0479775274336758 1
-0.0880353348347376 1
0.055150024377321 1
-0.063625622577582 1
0.0221363569238207 1
-0.000400014024986715 1
-0.0138676799172907 1
-0.0569546704792607 1
0.115177477546137 1
0.11155005307301 1
0.0976650441682652 1
-0.0867356672847577 1
-0.145998525524284 1
0.266287710135279 1
-0.197165851495858 1
-0.196336645241777 1
-0.0687725537599227 1
0.040527081646155 1
0.0651336623333792 1
0.0218488653666469 1
-0.00203234002912138 1
0.0281825668894213 1
0.178372549901928 1
-0.0325392158953927 1
0.0582052930937569 1
-0.112081956774086 1
-0.132335045548684 1
-0.063748317767036 1
0.173609190603177 1
0.0841891614728165 1
0.240409390179575 0
-0.0994251333174563 1
-0.116959702811725 1
0.0402664318199333 1
-0.200751231997781 0
0.163782800818851 1
0.0405579652630233 1
0.0879444917915108 1
0.03490964374313 1
-0.0109602630111934 1
-0.0746373898081244 1
0.093027942087323 1
0.00481564869449055 1
-0.0873866410625661 1
0.237003843305694 0
0.1429636813644 1
-0.192903307930799 1
0.049512595591785 1
-0.23637852272979 0
0.134311194927474 1
-0.0696828606771572 1
0.0223844191693671 1
-0.00357768258276861 1
0.0476859276671883 1
-0.0661212908597599 1
-0.078294927976545 1
0.119744829971121 1
-0.0469757805444651 1
-0.123735503420685 1
0.0850164037704793 1
0.136230617768528 1
0.0032953331023271 1
-0.10318938866951 1
-0.162548612290783 1
-0.25255656376233 0
0.085644564080773 1
-0.0113691021932431 1
-0.0507778362658957 1
0.139436767563787 1
-0.0904614671061101 1
0.245502902566355 1
-0.115979149104143 1
-0.0769477732735875 1
-0.0537490459829157 1
0.0136094619526008 1
0.0821389936101594 1
0.0721830646666765 1
0.0487499156484172 1
-0.197963915102792 1
0.0402242555276948 1
-0.0496114988676665 1
0.0536779791513046 1
0.124396086292938 1
0.00591190831755119 1
0.0035216931674433 1
0.104853830770119 1
-0.136118622100121 1
0.218616153337143 0
-0.125153868576656 1
0.073681293615672 1
0.0244675818743337 1
0.00845799274010568 1
0.105004257358051 1
-0.243556214649175 0
0.0146932856886105 1
-0.0137237643505355 1
-0.0707046540552417 1
0.0301814400249579 1
0.121263510795129 1
0.114011114900285 1
0.0156765898171647 1
0.134950894800149 1
0.0961478246046969 1
0.0614479228277099 1
0.0662880701119655 1
0.175109231166842 1
-0.191644282205195 1
0.0734938708391095 1
0.153548036803269 1
0.0468766630403014 1
0.0141047299733411 1
0.123640499897881 1
-0.108254650665625 1
0.0633669713611546 1
-0.12371795672821 1
0.0234939050902207 1
0.0466851283436917 1
-0.234899265980839 0
0.00606686716810867 1
0.296729357201983 0
-0.0402316419417647 1
-0.0178026410658197 1
-0.116083947292807 1
-0.224210777604435 0
0.186498685583897 1
-0.00139754118040998 1
-0.170470061321871 1
0.0328931997155057 1
0.0469476090325681 1
-0.0296330441575926 1
-0.0191566275250451 1
0.0347232548018096 1
0.0235711122497221 1
0.0522971241026782 1
-0.105020013211306 1
0.0491120145906076 1
0.0361625267904605 1
-0.0380484091013526 1
-0.0808338203682822 1
0.052459397177057 1
0.0156088487463357 1
0.00959189352561742 1
0.0326792749495333 1
-0.0693560717689492 1
0.0224285940924869 1
0.186742214032465 1
0.0074141109733364 1
-0.0107554788359459 1
0.0299429203292277 1
-0.13475876524482 1
0.102557012798197 1
-0.172044787219982 1
0.34996357578612 0
-0.119270877199795 1
0.142436712992699 1
-0.0483175065193385 1
0.0679596718633327 1
-0.100554730612643 1
-0.0742914828949206 1
0.0986101504662959 1
-0.200694733966692 1
0.133534738417052 1
0.0622549716050733 1
0.0335149266895108 1
-0.165640091824528 1
-0.162664029806874 1
-0.151795688690994 1
-0.094720621706087 1
0.144641307680757 1
0.113177817303191 1
-0.197737079453332 1
0.118005566957161 1
-0.142620320723295 1
-0.136174731592219 1
0.161644978136368 1
0.127111409971584 1
-0.335069003860849 0
0.0427170199105125 1
0.0860292623925514 1
0.0733103275348969 1
-0.0013760390851882 1
0.0977157456593279 1
0.197178492982126 0
0.013270893208136 1
-0.094599694284912 1
0.0859297072138611 1
-0.0182181389038507 1
0.0481503127940456 1
-0.112901182809952 1
-0.197930215378385 1
0.000961146020551076 1
0.0158427296420729 1
-0.200807621511015 1
-0.176909655471419 1
0.0749385525556163 1
-0.0169420475860413 1
-0.032685289469345 1
0.0551722614862519 1
-0.0475873371786641 1
-0.141101271422558 1
-0.0720446137291353 1
0.069851326314437 1
0.0432934908056665 1
0.00158216330358999 1
-0.0218233196325676 1
0.12495125310635 1
-0.135931459498983 1
-0.147868831876823 1
-0.0166652507628339 1
0.00769959650689651 1
0.00975386005693655 1
0.0960681510701165 1
-0.164058883191024 0
-0.0463859927437497 1
-0.0309024449949864 1
0.0415422655238411 1
-0.0426726811103373 1
0.0704810953388464 1
-0.0317457410756176 1
-0.233853269939437 0
-0.0554619904094217 1
0.0752236833659852 1
0.0608286433512631 1
0.033034543683284 1
0.18583671978291 1
0.0193839131562494 1
-0.0521379000756623 1
-0.0120245868418739 1
0.0408979000059089 1
0.0336381539442744 1
0.164609159977155 1
0.0585925253680282 1
-0.0170886083596321 1
0.204186338330391 1
-0.260491227364824 0
-0.164275219308177 1
0.0266181291644132 1
0.095502938540537 1
-0.0225458747254546 1
0.00466864067249468 1
-0.00837286467496725 1
0.213124797374174 1
-0.0571130118096028 1
-0.151083975956154 1
0.0452976100119816 1
-0.105237977502804 1
-0.137578820189338 1
-0.100686698314275 1
-0.0202123413528289 1
0.0585352975495838 1
0.130598786646024 1
-0.174202287947999 1
-0.140824816866032 1
0.114775748541906 1
0.0176629377605201 1
-0.046061863180547 1
0.0481886786888544 1
-0.107341404416353 1
-0.0450631107849025 1
0.121908545657508 1
0.0758644791319336 1
-0.134796146689036 1
-0.236376783782823 1
0.103843009437182 1
-0.0863442391034725 1
0.0527000046043265 1
0.158773079438822 1
-0.0775597240081761 1
0.0674338401528696 1
-0.100879991416482 1
0.280189255632671 0
0.240188988888983 0
0.0802383851470104 1
0.0723709054624586 1
-0.137611846516583 1
-0.130718651211885 1
-0.0274909156550165 1
0.0865115507251636 1
0.0228402996282935 1
-0.072568545412611 1
0.0583888676785353 1
0.0631695034356145 1
0.104900942479115 1
-0.100455083061758 1
0.00964035080603226 1
0.194579274912344 1
0.121368433726656 1
-0.07114094434559 1
0.178876462267269 1
0.145990656169537 1
-0.0568302771331825 1
-0.00191748187026429 1
-0.132064109175596 1
-0.0344671503999941 1
-0.0646813173551246 1
0.115599856292828 1
-0.0392276508802385 1
0.0106814800139692 1
-0.203411148591859 1
0.0803171573724582 1
-0.0519131319055768 1
0.0489849107479471 1
-0.0660312292195848 1
-0.0819456723211915 1
0.0955177575403336 1
0.131758552720571 1
0.0406691260770572 1
0.0240490978387678 1
0.203443201099574 1
-0.088807546665408 1
-0.347103378177348 0
-0.0228010211397357 1
0.291911627394233 0
0.291344419776406 0
0.0400820556191278 1
-0.0730969506468589 1
-0.256821426912602 1
-0.156301394486327 1
-0.178615189253518 1
0.105278159894001 1
-0.102369741781863 1
-0.131460500486657 1
-0.0604033524734023 1
0.0102079677412354 1
0.071361971593708 1
0.0597818244019239 1
-0.109520387860455 1
0.184970800672487 1
-0.196167278919381 0
0.112270567283612 1
0.0638199798906637 1
0.205034820888555 1
0.0806661468486655 1
-0.138525789412269 1
-0.111769301354192 1
-0.0458914159482106 1
0.235963835152897 1
0.0227371464235805 1
0.148511863868755 1
-0.0613115932774141 1
-0.000921357159616561 1
-0.210385382135924 1
-0.178395145966663 1
-0.0561031145955768 1
-0.0408919461924512 1
0.182395950722518 1
0.0361834628156115 1
-0.0445904980005551 1
-0.050334512779546 1
0.145045603995504 1
-0.17128672685787 1
0.159903828166963 1
0.129099639098936 1
0.0525801142938934 1
0.0398361306551181 1
0.0361629421201666 1
0.107395321080397 1
-0.154426772488097 1
-0.110170201779766 1
0.107525176594517 1
-0.0279120256245767 1
-0.244533499882329 0
-0.226379652892949 0
-0.179708724443927 1
-0.0236209665250151 1
-0.0642924045430625 1
-0.00681280738378933 1
-0.058905013405971 1
0.257235133053136 0
0.116623114471992 1
-0.0870140852874153 1
0.119362243973263 1
0.0959828315595322 1
-0.0988862083793647 1
0.0429414264359719 1
0.0979397677954869 1
-0.0414299477699826 1
0.00775321715351361 1
-0.125547787837421 1
0.12532418500573 1
-0.155482416678923 1
0.180304882894962 0
0.0199807582227802 1
0.0179261559138496 1
0.00292658624700636 1
0.0194511412888016 1
-0.0424490455730192 1
-0.155911642408217 1
-0.0440379776854144 1
0.240398278116057 0
-0.140104375371673 1
-0.0551208736885996 1
0.215270905134557 1
-0.165720354984137 1
0.00598717965838485 1
0.000319322864400413 1
0.193854073799946 1
-0.173455502358192 1
-0.0632548803241918 1
-0.052545372447111 1
-0.0501904394365496 1
-0.117886799168273 1
-0.0118198422869404 1
0.212714914584754 1
-0.0487560671131129 1
0.0362554646286485 1
-0.0688622849047136 1
-0.119623483895418 1
-0.0414348974365576 1
0.164859739095022 1
-0.148349957524518 1
-0.106363616459328 1
0.0209085992527376 1
-0.0295942183202729 1
-0.0551824288490989 1
0.111355720613801 1
-0.193228407786271 1
0.0715846662915733 1
-0.141239329922539 1
0.0168683110763958 1
0.143723979051096 1
0.0976824596734377 1
0.221510915712362 0
-0.0347942264641667 1
-0.0521786363775091 1
0.131290121042625 1
-0.00382678290866444 1
0.0805969037526064 1
0.0120291238667674 1
0.188813987702509 1
0.115635427356787 1
-0.155505532176979 1
0.211020700440392 1
0.18642367108175 1
-0.04461995714367 1
0.0772543172711713 1
-0.0443717686439342 1
-0.0868738630198769 1
-0.0595218570906678 1
-0.0520445501241592 1
0.0775698423419321 1
0.0609835083106307 1
0.230957351607065 1
0.0246060932536882 1
-0.0952795754322203 1
-0.0297061766479946 1
-0.0122964612165127 1
-0.00833841388621455 1
-0.0172662925710096 1
-0.153348350378121 1
0.272172726273742 0
-0.0750138456816443 1
-0.0508203689500721 1
0.0146375012779521 1
-0.0778889307384359 1
0.263692273202453 1
0.0281517771716509 1
0.121976002035654 1
0.193772516817473 1
-0.00831251593345445 1
0.00846567281406155 1
-0.0156622780519639 1
0.116937979123563 1
0.0712795881056314 1
-0.17687706875292 1
-0.0843526939410874 1
0.111247795518451 1
0.0935092520742661 1
-0.0424722103951205 1
-0.0933607379963571 1
-0.033098527235838 1
-0.139587063661295 1
0.0983282927566127 1
-0.0431096810017409 1
-0.0614265101918075 1
0.0423802388178225 1
0.0111266986596173 1
-0.00826915365115522 1
0.184563731255091 1
0.09394859310986 1
0.0136109765005834 1
0.0811600330230738 1
-0.00637626948456303 1
-0.107495171932958 1
0.149347371690084 1
-0.191203873479881 1
0.103389908540944 1
-0.0223230948929195 1
0.208039941135825 1
-0.139049156874155 1
-0.108423503201657 1
0.046517742741316 1
0.178872915132772 0
0.0808036234938233 1
0.208130958819084 1
-0.128225997082404 1
-0.113084822547557 1
0.0961556843998126 1
-0.192961912600917 1
-0.211354932976059 1
-0.00116167788076636 1
-0.119791946236386 1
0.122381357305552 1
0.0614326719850433 1
-0.135444493815455 1
-0.0742094313870686 1
0.00558290068569161 1
-0.122347433555995 1
0.355519407316398 0
0.0225920188145405 1
0.0903776418586024 1
-0.048194747927814 1
0.147935601751969 1
0.072968145498449 1
-0.152395263342598 1
-0.0930661841455271 1
-0.0777187307385206 1
0.261532974964256 0
0.0230462523382198 1
-0.157194760820159 1
-0.0418735843364888 1
-0.0294437727657776 1
0.106600263575699 1
-0.0552752908507998 1
-0.0367597847818048 1
0.13085689989494 1
0.106932114450986 1
0.108666112805482 1
0.415546688618521 0
-0.091459002359286 1
0.038285266820795 1
-0.0238821667175976 1
0.0795148866951621 1
0.155662847951431 1
0.00746831547099185 1
-0.104114066053875 1
0.0227510321535957 1
0.0483210319501961 1
-0.0294441645354764 1
-0.0702051583559631 1
-0.0177357379592574 1
-0.0705107383705372 1
0.100648891648633 1
0.0829903939832992 1
-0.0349571458829767 1
-0.23377362683784 0
0.0196446830155312 1
0.0345198361757137 1
0.0673005390393233 1
-0.0130408167351129 1
-0.0552829256115048 1
0.0214972455066985 1
-0.202332084863449 0
0.143645841376209 1
-0.084528241520089 1
-0.224982190004365 1
0.189920286556106 0
0.167333060038749 1
0.00384591801585792 1
0.0666662954463766 1
0.0162564414397277 1
0.00355144506465669 1
0.018972860309984 1
0.142291637732533 1
0.0583376043091956 1
-0.00917363342965058 1
-0.0139813738593717 1
0.0156336557465487 1
-0.0206767800838571 1
-0.0480400653995924 1
-0.121892076616844 1
-0.125441113110941 1
0.0652439878071911 1
-0.0437641437365915 1
-0.0246831692472914 1
-0.0352812425276988 1
-0.00741088760451629 1
0.108585319082439 1
-0.226859250483049 1
0.0944914238667882 1
-0.0244511269409419 1
-0.0506471537963639 1
-0.00180585465667974 1
-0.0598910143264396 1
-0.104747129374986 1
0.153204209469524 1
-0.0180261823066858 1
0.128244795234022 1
-0.0135472436411895 1
-0.0428219603807992 1
-0.127209549780897 1
0.0951529509528714 1
-0.121313829030224 1
-0.0688512370273392 1
-0.0383151805981946 1
-0.00593946188946247 1
0.00617794971323796 1
-0.0187363555566129 1
-0.120440876094861 1
-0.016168533448282 1
0.0387648555325031 1
0.0328067972639876 1
0.173815329708629 1
-0.171527847482826 1
-0.163635330015034 1
0.0569581729572032 1
-0.0303458742315485 1
-0.0330274728829898 1
-0.330010699435204 0
-0.0307604959028577 1
-0.212779110023441 1
-0.053271941702288 1
0.0331753400405178 1
-0.0734599418526524 1
0.0669546735289131 1
0.0108703306955158 1
-0.0690873353186565 1
-0.0755566982721678 1
0.166572437764569 1
0.0218295108469264 1
0.0812135944918764 1
0.0525148780483557 1
0.0145998271491478 1
0.0469271516395445 1
0.216673909047883 1
-0.0270007332877714 1
-0.0719310017833208 1
0.108704408603516 1
-0.0566443877506655 1
0.160349519200356 1
0.286969435218877 0
0.0653627295057987 1
-0.132852993164602 1
0.0305895263764762 1
-0.0490051952207226 1
0.147600150472231 1
-0.326097472770599 0
0.0385742707105042 1
-0.0551868772511997 1
-0.107730519153557 1
-0.0858439966258472 1
0.042691888995564 1
0.0515629937321157 1
0.0515842475156143 1
-0.0246622132621576 1
-0.0539218250455058 1
0.197783911594886 1
0.0936708025867753 1
-0.113379890548383 1
-0.0460533536252283 1
-0.0023812501293224 1
-0.186847210499543 1
-0.183969196413431 1
-0.116385074306611 1
0.00548863861656135 1
0.0346113860784829 1
-0.097659153067831 1
-0.030504124562145 1
0.0557547476652909 1
0.0191279573351087 1
-0.00637021107604466 1
-0.00291090947207629 1
-0.0289295339779347 1
-0.0626782472319383 1
0.246072055952675 0
0.156488735854483 1
-0.10234818751078 1
-0.0602435488168185 1
-0.247608491397777 0
0.101223053227736 1
0.157683606458179 1
0.0797199922512777 1
0.0467988999167187 1
0.0346821851682057 1
-0.0722761307282821 1
0.059714832017702 1
-0.086154914689336 1
0.0226846536352758 1
-0.378434265559403 0
0.257726517143409 1
0.064396758730653 1
-0.0442165464137086 1
-0.107703149188095 1
0.0287606873950855 1
-0.0492708336968777 1
-0.128757443653225 1
-0.0203374840839921 1
-0.105852686444736 1
0.171816260902321 1
0.0582720864462907 1
-0.072387402472778 1
0.0984226396292626 1
-0.0138648641718194 1
-0.0525492606574044 1
-0.0469650275407923 1
-0.0292553592714751 1
-0.125251326289229 1
0.0804957013183293 1
0.225949925050083 1
-0.00318043323591327 1
0.127168121865536 1
0.0611459295335286 1
-0.0399157023140879 1
-0.0609973998763682 1
0.0528947091675555 1
-0.22933130463881 0
0.0300692561853523 1
0.149876559276015 1
0.0324956545390484 1
0.0225305806937294 1
-0.136163025490439 1
-0.111463583180138 1
0.128507256078934 1
-0.106788454259318 1
0.0135484130273549 1
0.108796914593884 1
-0.10106218616688 1
0.0953223201750227 1
0.0544554058085029 1
0.167246405037845 1
0.0920468671228987 1
-0.000310651158407605 1
-0.115553093878619 1
0.0137511725522288 1
0.00649798753609718 1
-0.156060313338286 1
-0.195284974314878 0
-0.0139413160375371 1
-0.0699717033308752 1
0.077189711950128 1
0.0367104754411767 1
0.0376843638251311 1
-0.158675754457659 1
-0.0112224087305137 1
0.0881415321848087 1
-0.00244188108159609 1
-0.238345151408448 1
-0.163218916419894 1
0.0614078774060353 1
0.0740437961165003 1
-0.0424139487632783 1
0.116315618062581 1
-0.0395591101648891 1
0.019559236590642 1
0.153957908807292 1
0.0298313478718325 1
-0.146638782154916 1
0.110935003862977 1
0.0780611462786474 1
-0.115916112185881 1
0.0993327218455028 1
-0.0769838726105486 1
0.0690548654261331 1
-0.000755025763098618 1
0.0168736814260004 1
-0.027461973201466 1
-0.0978325927767503 1
-0.00757511409297631 1
-0.156357760189024 1
0.274771415239979 0
0.151931817039457 1
0.0405653738017784 1
0.108793947535508 1
0.149738616679929 1
0.0313236972511256 1
-0.250864744606774 0
-0.0332224728455974 1
-0.244013983281461 0
-0.00943831644911768 1
-0.00560016547799698 1
-0.156227557540791 1
-0.194423792913512 1
-0.170087623214087 1
0.0636323437546019 1
-0.28430828051507 0
0.147006607326788 1
0.209799881672963 0
-0.0892206920096271 1
0.0349915447171401 1
-0.116387760650861 1
-0.121937785352862 1
-0.160166668722659 1
0.244224706208159 0
-0.135637588919454 1
-0.00917797031044994 1
0.114281275455438 1
0.0687938290072762 1
-0.260739887137981 0
0.140931662639919 1
0.164215627155836 1
0.035477267538885 1
0.222471569165439 1
-0.0629836474972278 1
0.144626008159088 1
-0.062739081972615 1
0.0355155567268713 1
0.0654643252608626 1
0.037503846694338 1
0.195725552162229 1
-0.0450512335021954 1
-0.124871894038129 1
0.0310069802161621 1
0.0317025002369521 1
-0.203782520697954 0
0.163462818639578 1
0.0375316340771267 1
-0.165750387476283 1
-0.120752401357151 1
0.0618699770473059 1
0.0185920913265576 1
-0.0204567132124285 1
-0.280716090168237 0
-0.0810429707132515 1
-0.151776278479957 1
-0.111518737637988 1
-0.040854175786871 1
-0.0298030005546978 1
0.0425176718706723 1
0.0372284945286246 1
0.0958226385381782 1
-0.067912206211759 1
-0.121995072770469 1
0.0216809084558997 1
0.209435242064878 1
0.165075715231569 1
0.0351257550786407 1
-0.058441565256749 1
-0.0536726822579361 1
0.0412620597036037 1
0.0125519484928852 1
-0.121804392914862 1
0.11382115604202 1
-0.126366735977063 1
-0.00583085486231733 1
-0.147789879700133 1
-0.0492300174018671 1
-0.0816614509770719 1
-0.114999876873637 1
-0.106996398925076 1
0.0804595700218311 1
0.0638790149420259 1
0.0345870021403299 1
-0.0784735107413501 1
-0.0739368881063157 1
-0.109517140750276 1
0.00565294657113655 1
-0.0800869921808955 1
0.167269091297757 1
0.300898600059396 0
-0.150079974994224 1
-0.037819798449761 1
0.0832287716083847 1
-0.140180819966196 0
0.0155389975657905 1
0.102930886406087 1
-0.0677440701512499 1
-0.0668296366252273 1
0.097283512372103 1
0.0540166978037682 1
0.33153600642973 0
0.226324581992778 0
-0.147162307992743 1
0.139755076628848 1
0.0611781646554437 1
0.00764348147393114 1
-0.0530060101071927 1
0.219035184848216 1
0.0708637345410183 1
0.128778510175579 1
-0.155276816584424 1
0.134547571081821 1
0.0350297152966142 1
-0.0448348808628892 1
-0.014743873646493 1
-0.116922360724853 1
-0.0599762946119898 1
0.0590893055402063 1
0.145643071365996 1
-0.00320415529864068 1
-0.0484335735630069 1
0.00325687063286783 1
-0.179368098726738 1
-0.0408390127803194 1
0.0862767870460139 1
-0.095415061616045 1
0.0998137790590427 1
0.124813174109894 1
-0.0336902859067494 1
-0.037030956194971 1
0.115225985016201 1
0.0949880384098064 1
-0.0798506719105385 1
0.307642724882087 0
-0.0367845141383792 1
-0.00824020095112591 1
-0.113291223549838 1
0.0301550396317206 1
0.157241915854001 1
-0.0382921107485624 1
-0.0357229750342008 1
0.0363731718861037 1
-0.236325518614603 0
0.0200440682787032 1
-0.249175294850061 0
-0.161956285980211 1
-0.250799536123211 1
0.0619617614528331 1
-0.121078641573481 1
0.0541081685527224 1
-0.177416268860267 1
-0.00606752726941658 1
0.122588064697178 1
-0.0971616083658364 1
0.0150391869728043 1
0.0625214263598939 1
0.110117381647642 1
0.135371946508351 1
-0.0519469461283861 1
0.0377717441912594 1
-0.014422328909267 1
-0.0827349994260643 1
-0.0417106054405195 1
-0.0968616114796252 1
-0.0979259701134668 1
0.161027731272631 1
-0.11486150573058 1
-0.0455921327772605 1
-0.125312898244723 1
0.227066660735668 0
-0.287758968670235 0
0.2074536581027 0
-0.0875087545396898 1
0.03927779742952 1
0.178262021503902 1
0.0394979636034587 1
0.108794859191849 1
-0.0528272771195643 1
0.00654243214395518 1
-0.222485836595225 0
0.140984030129892 1
0.0379546010505657 1
-0.232738678446287 0
0.042219575105747 1
0.152018957920153 1
-0.144786753920301 1
-0.0129972098246785 1
0.0265689801482943 1
-0.036070482055665 1
-0.0930111957354475 1
0.00201644971063817 1
-0.115410754604766 1
0.081432861578447 1
-0.163476343739032 1
-0.0775778230466129 1
0.0928560280126646 1
-0.0181496921258186 1
-0.107618904994031 1
-0.0501629022335762 1
0.0898630685805405 1
0.00784067881459685 1
-0.0183583463353205 1
0.00944920765635674 1
-0.105149752617749 1
-0.0850731899393135 1
0.15444582621917 1
0.0294446850150392 1
0.118046060352639 1
-0.0640194295016745 1
0.0697085098173142 1
-0.209024142319469 0
-0.0263674161099422 1
0.148314692234145 1
-0.0933026528356737 1
-0.163706489756695 1
-0.204179369214034 1
-0.0379879625850106 1
-0.026702675416216 1
-0.0499841453601346 1
0.0792077502310187 1
0.0781143861801399 1
0.159131548431608 1
0.0514479559898521 1
0.0572890799678298 1
-0.00430108797879052 1
-0.0578635680554086 1
-0.0149703154109349 1
0.0623332522148856 1
-0.138457873746128 1
0.0159997153680232 1
-0.0758474303055702 1
0.0629135144728131 1
0.00060349231721496 1
0.104666575614256 1
0.0344851343989775 1
-0.0175101919310506 1
-0.164078881938998 1
-0.208652764732901 1
0.0687585517647677 1
0.031653385497975 1
0.0829615182089859 1
0.219444601484722 0
-0.0525607136198052 1
-0.20337827880064 1
0.176908702407365 1
0.115311590883597 1
-0.099096069258313 1
0.0173280091898372 1
-0.00411482545128092 1
-0.00508206931761065 1
-0.072647727498653 1
-0.0155676038176547 1
0.174897904054474 1
-0.00335856307524767 1
-0.264551503041275 0
0.15305526723367 0
0.0498012272828482 1
-0.162415546081723 1
-0.250321423896985 0
-0.254667121794041 1
-0.0687453713934565 1
0.203128723866273 0
0.0320417912555716 1
0.0295056906348593 1
-0.0294488126545446 1
-0.0663520369147325 1
-0.0064551330149213 1
0.106531408604052 1
0.39009871180762 0
0.157996151847666 1
-0.0226331494974634 1
-0.128998720692168 1
0.0218631365289694 1
4.77762795945136e-05 1
0.0293680376681477 1
-0.0191233995352481 1
-0.00467931824137044 1
-0.0977085118100374 1
0.0822779422287247 1
0.0389542996623087 1
0.047914245906815 1
-0.15775363833005 1
-0.0647094769716864 1
0.093775960819914 1
-0.0223030289645327 1
0.0636788332907309 1
0.0377115903402419 1
0.0279006689684846 1
0.0602923305246709 1
-0.00954928985202795 1
-0.130569186431435 1
0.0140442878402016 1
0.00816007050466268 1
0.0662944942598124 1
-0.0433564039565189 1
0.0941319304879382 1
-0.0604841263700454 1
-0.0273918279836228 1
0.0344320972887604 1
0.176879068164888 0
-0.0694655540837938 1
-0.0102654781334982 1
0.0644782539060374 1
0.0228093546636328 1
-0.0849863603733422 1
-0.0814470383524341 1
0.0380468704092935 1
0.0758333605873429 1
-0.0664354486313551 1
-0.0037354574603049 1
0.162575178108213 1
-0.0666020257130071 1
-0.175333000162157 1
-0.0386048391662328 1
0.0543342127790854 1
-0.107067317926721 1
-0.31950176983607 0
-0.0338580393370016 1
0.0203264732920748 1
0.0839991623519886 1
0.0729787294746334 1
0.280437974394955 0
0.119106413335695 1
-0.0735876559259299 1
-0.14723161118751 1
0.016212572545542 1
0.0212584936265719 1
-0.185200266747212 1
0.09171780756067 1
0.169852749150674 1
-0.11494040965367 1
0.152694998963655 1
0.0638488717160084 1
0.0357366088940965 1
0.0594269288074633 1
-0.144476110967026 1
0.0798910077282002 1
-0.177711286489568 1
-0.0620132733431082 1
-0.0527458256456594 1
-0.138065986655783 1
0.0938042623483401 1
0.0194314306040501 1
0.158422166245666 1
-0.22963185291445 1
-0.0384037993097876 1
-0.0935521042290298 1
-0.00876367700748842 1
0.0616159964143782 1
-0.0129407981001563 1
-0.189215807511646 1
-0.0655693952497571 1
0.112104678962051 1
0.0166210148645497 1
0.186459784252449 0
0.0491272081733445 1
0.160262695543422 1
-0.247040415923932 0
0.0480647737123276 1
0.0264281536742475 1
-0.0165019531590936 1
0.0557815233890205 1
0.0956958518805726 1
0.0839679128830543 1
0.108408158423167 1
-0.00900964093167914 1
0.104225599646465 1
0.181079858811861 1
-0.0640190641537808 1
-0.00886384908784407 1
0.0318926064512888 1
0.0594772596004736 1
0.0424358534714627 1
0.0462935920011455 1
-0.103805000913343 1
0.192660418075037 0
-0.234433061668501 0
-0.120829277119982 1
-0.234706967996568 0
-0.0246153654832347 1
0.0262514235562561 1
0.0133922057437657 1
0.110711330528562 1
0.00109963822007149 1
-0.0110181572666721 1
0.238094698537955 1
0.0946797478938829 1
-0.0502403615444638 1
0.0974858012057418 1
0.146929624425699 1
0.0291867982299014 1
0.00282661722943188 1
0.178407892403174 0
0.0767559785032066 1
0.00296108731860279 1
0.280362560463288 0
0.239225061830531 0
0.234840081259696 0
-0.0163829606957036 1
-0.016427131931818 1
0.140137325353249 1
0.14398318678038 1
0.134389691496155 1
0.0216951186475416 1
0.0927531609684309 1
0.0280795833490534 1
-0.14372562161773 1
-0.15551299476359 1
-0.00893137473501761 1
0.229566081236029 0
-0.0539435050507781 1
0.1725335761244 1
0.175523189385936 1
0.0669748639078184 1
0.124216402266335 1
0.0823812906769749 1
-0.0965582750969487 1
-0.275141711950921 0
0.0159902113396891 1
0.11139196108189 1
-0.0416754409299375 1
-0.0427156929933135 1
0.00938146904242025 1
-0.133944320796153 1
0.0908135481911015 1
-0.120286373408989 1
-0.0984429687426583 1
-0.101563568578947 1
-0.126033380054857 1
0.0491255688054831 1
0.0426514818528866 1
-0.0320395829378176 1
-0.199109466544723 0
0.162411937855006 1
0.0781508228947607 1
-0.0300394981753828 1
-0.0240909772725508 1
-0.0982738927966907 1
0.0474984663015989 1
-0.0862806746124683 1
0.195621201525017 1
-0.288949622101762 0
0.0506287347000758 1
-0.025431276485166 1
-0.0472905542097553 1
-0.0623819617653191 1
0.0718483267443033 1
0.0191587618672244 1
0.238178417929538 0
0.0291454551028113 1
0.0897576880968403 1
0.0813966134655953 1
0.0120738174197825 1
-0.0123134557856658 1
0.0479550286276826 1
0.159386415427722 1
0.0578807458865938 1
0.204355591283171 1
0.170593063771632 1
-0.123966149740102 1
-0.0297182504624366 1
-0.103706805609595 1
-0.231350440395927 0
-0.0612302382172112 1
-0.0651203910651208 1
-0.0541135976660599 1
-0.1238043359958 1
0.0529411540807017 1
0.0588968181444132 1
0.0179500583421696 1
-0.053649598714993 1
0.273293221510948 1
-0.128062641614831 1
0.208124537904944 1
0.00382372762783929 1
-0.0280679567090323 1
-0.0468719278649958 1
0.19115460548498 1
0.0804841708828904 1
-0.106091477170708 1
0.210751930509427 1
-0.161377142444231 1
0.0640842157648718 1
-0.0237462461754091 1
0.00334040964255871 1
-0.0551345978675608 1
-0.0567876765268756 1
-0.156067693200015 1
0.0479227174598252 1
0.0541755669461956 1
0.0937040271180103 1
-0.0775314827007196 1
-0.0120993173302911 1
0.109786569439071 1
0.0995701562597376 1
0.00327916066908586 1
-0.0469989395163539 1
-0.103172475051628 1
0.0227287329857863 1
0.0193450835251558 1
-0.0337118419605826 1
0.0893017989313472 1
0.0373455921423842 1
0.175137324600147 1
0.0368993926112283 1
0.209763148985528 1
0.0130143497701544 1
-0.309477401327803 0
-0.0221610088128411 1
0.153477550048995 1
0.139281633424992 1
0.0101315538091788 1
-0.184656041206248 1
0.083850633507429 1
0.0698787386389756 1
0.110998723997081 1
0.0729091919042974 1
0.110106938667656 1
0.125567242212781 1
0.0700623072235421 1
-0.0398871372658807 1
0.015841081345038 1
0.00573423583722411 1
-0.0370079600019265 1
-0.048775432030469 1
-0.209375280033179 0
0.0278571358310898 1
-0.190913930728276 1
-0.121945663860195 1
0.128780139869489 1
-0.105856516891665 1
0.095995863753727 1
0.0233572882417105 1
-0.151656426075036 1
-0.191487147973195 1
-0.0794663521074102 1
-0.186918447023415 0
-0.0499874426151394 1
0.0930082460329925 1
-0.239751638520407 1
0.061274464308787 1
0.127064705884835 1
-0.09020985923715 1
0.0435790617424479 1
-0.096907948022557 1
-0.00607846069693591 1
-0.00540469236135451 1
-0.19717805825377 1
-0.135492758387592 1
-0.209346940071093 0
-0.215174586228237 0
0.0470873559686426 1
0.0414544789139149 1
0.0118932834061853 1
-0.256473604214758 1
-0.0370970868187235 1
0.0098092017530388 1
0.0731224357057311 1
-0.155923500357011 1
-0.271676705536174 0
0.0230779781045626 1
0.133654418350201 1
0.036393854605612 1
0.000826257238331671 1
0.328566415183261 0
0.0674609381229049 1
0.0708071456606761 1
0.10266511618407 1
0.105837252517144 1
-0.162713223608451 1
-0.0435558674820455 1
-0.0474643764741052 1
0.0642708311363318 1
0.00546021997987554 1
0.0125264665588707 1
0.037716777464039 1
0.0853987785569705 1
-0.0765365597736476 1
0.0536163760086719 1
-0.0234425833440338 1
-0.0752100988525139 1
-0.183361618915037 1
-0.0897935229853291 1
-0.0845764186185863 1
0.0654160996392974 1
0.0111183347386264 1
-0.0443016418998629 1
-0.0227179031174703 1
0.0510173474521429 1
-0.0103010651471137 1
0.092436515946226 1
0.0738141040627455 1
-0.0321175371768573 1
-0.0564177617692846 1
-0.0915216052544383 1
0.00999421315891425 1
-0.0471349728964053 1
-0.0955887247662482 1
-0.0616299558514207 1
0.0217912609916011 1
0.000997279673276704 1
-0.0294986342611015 1
-0.182317506873078 1
-0.191013236292056 1
-0.344150127788682 0
0.0164121969351483 1
-0.218057390566459 0
0.0826887883882396 1
-0.149926073456361 1
-0.229921842649936 1
-0.0422355117402222 1
-0.028204290140731 1
0.106109604823993 1
0.0646201952862746 1
-0.0903062253462554 1
-0.0700219582206326 1
-0.149438194353614 1
0.00266687734684019 1
0.0849947172020939 1
0.0498302655989009 1
-0.267100370061967 0
-0.22187306693933 0
-0.177798491726715 1
0.0391040371683101 1
-0.222389150563086 1
0.102527468387587 1
0.0221092249169459 1
-0.0747195650528457 1
0.15030719692481 1
0.0565230841404737 1
0.0364478089568981 1
0.107539638480144 1
0.0371381009136606 1
0.0829815214673886 1
-0.163080519797399 1
0.0616702988152566 1
-0.240945875596494 1
-0.00308113204211768 1
0.135860722739037 1
0.225663059852722 0
-0.0195796626465637 1
0.124203801957252 1
0.0337510110495341 1
-0.0381374220254017 1
0.0651814806630133 1
-0.00283754724277027 1
-0.139516012839704 1
0.0293430376212432 1
-0.0316985246218416 1
-0.257999632879329 0
0.095656339970861 1
-0.174840277623742 1
0.212975407667133 1
-0.131381147918118 1
-0.113164956693284 1
-0.0844374870130532 1
0.00234273486137137 1
-0.177058675255953 1
0.0843158136219171 1
-0.185308304426934 1
0.0328309820921365 1
-0.0373304107541913 1
0.0902178934034224 1
0.0774399391413369 1
-0.116387129852926 1
-0.135327565955604 1
0.0312315767254749 1
-0.182177663982464 1
-0.104466183457262 1
0.0926352291012188 1
0.0361191700309746 1
0.130324494489257 1
-0.132173201462652 1
0.174289254996136 1
0.0156329552934611 1
-0.121060173519202 1
0.000103633315264969 1
-0.240510190841134 0
-0.115957608697564 1
0.144242961453741 1
-0.109775690388654 1
-0.00234549678114587 1
-0.274138366013332 0
-0.0117718354300065 1
0.00180914135377481 1
0.129724578966156 1
0.132936747495073 1
-0.107396486669134 1
-0.187596100248112 1
0.116194982329764 1
-0.0754007527574839 1
0.196850369329864 1
-0.0176848930836833 1
-0.179439233962773 1
0.104502061117229 1
0.0325882987036527 1
0.0836355567272141 1
-0.16065994520988 1
-0.131922424862208 1
-0.0383710902322867 1
-0.08184217843606 1
-0.0578626466741394 1
0.178722943045087 1
-0.204520197783974 1
0.160159695268513 1
-0.163582513804358 1
-0.137811271987537 1
0.175927356612549 1
-0.0521299534572184 1
-0.140132988005586 1
-0.0334879720432698 1
0.0549671357638211 1
0.0330649118162844 1
0.0144103835437668 1
-0.0735748126090822 1
0.116957097013622 1
0.0118634077122614 1
0.0589814148760623 1
-0.0877959730736967 1
-0.000406427265725576 1
-0.0809769173844749 1
-0.240774417683606 1
0.0477451656349441 1
-0.0793658696531109 1
0.00183804368109466 1
0.419195210496452 0
0.0605474196153184 1
-0.0555812357316399 1
0.0415903559379902 1
-0.138438520801581 1
0.189795648122089 1
-0.112202246570595 1
-0.01317389816231 1
-0.242048167796136 0
0.123278545899022 1
0.131475115178475 1
-0.144746824798551 1
-0.0135020976072057 1
-0.17882881405333 0
-0.0239927005274951 1
0.207794167501135 1
-0.081317565792039 1
-0.0331540488087639 1
0.047237382525445 1
0.0551027834227872 1
-0.0299366302095433 1
0.0349588269295826 1
-0.0579496039336892 1
0.0598335427418953 1
-0.0535146898091018 1
0.193260155390958 1
0.137854732061388 1
-0.175653180831132 1
-0.0316435995855301 1
0.228580636004762 0
-0.145384373932572 1
0.112487897710888 1
-0.00212502418405145 1
0.142865114548478 1
0.0790604394226798 1
-0.0397715437893413 1
0.104736737025456 1
-0.00137343618849067 1
0.0100840863746596 1
0.0125488248272757 1
-0.0504350403166677 1
0.0579536684117007 1
-0.115851822617405 1
-0.122644649331213 1
-0.140955319673087 1
-0.0115908662954618 1
-0.0395479429741161 1
-0.06850218281059 1
-0.104329399289479 1
-0.0530651277274055 1
-0.263340274350011 0
0.199646494899372 1
0.114884604847043 1
-0.00684227573666871 1
0.131168478390411 1
-0.199622006822417 0
0.0628213798700555 1
0.271113436602716 0
0.0513152384650622 1
0.077015974540271 1
0.00345245795810161 1
-0.12632751105151 1
0.149922070869202 1
0.0718405902648192 1
-0.271587799244096 0
-0.0779550911702525 1
0.0678981251925561 1
-0.0299074586957818 1
0.130746897359261 1
-0.136352985217508 1
0.10722974779172 1
0.053491673932716 1
0.0600646319563476 1
-0.27507310767198 0
-0.059862754372714 1
-0.232699462494779 0
0.0922200980978758 1
0.171526591086417 1
-0.109631811422621 1
0.00444980658622919 1
-0.0495015849812745 1
0.0715526826848763 1
-0.00425102645834866 1
0.0384517851083935 1
0.0318103136392642 1
-0.0364523650595474 1
0.0242147165314806 1
0.0210409212845443 1
0.0247856692443008 1
-0.0660829793544543 1
0.203665954039712 1
-0.0471421002221478 1
0.151876119822764 1
-0.109446255512977 1
-0.036811216154457 1
-0.0201611509444534 1
-0.106098516462903 1
0.204989806007427 1
0.19830272004091 1
0.141880545195747 1
-0.177099994990143 0
0.0797082888142205 1
0.123010197731038 1
-0.0987559515248684 1
-0.0873196233897623 1
0.0911762268164557 1
-0.249499629201645 0
0.28313308715715 0
0.00250724960738333 1
0.114791723108245 1
-0.0881348673069016 1
-0.0461855454160476 1
0.0563288423418481 1
0.00767847254209812 1
-0.190647757215391 1
0.210198794693278 1
0.0882726213583415 1
-0.129574180441033 1
-0.0131751690888689 1
0.110578136342407 1
-0.0609293089835632 1
-0.102979552941033 1
-0.0187882492107999 1
-0.0705735948633546 1
0.134695700747999 1
-0.270239775371032 0
0.0318156304163503 1
0.0370883911074836 1
0.0777072117993288 1
-0.0464344686818365 1
0.160158042240079 1
0.108477444788477 1
-0.0515677241410384 1
0.0193234948362734 1
0.10428764123491 1
0.0604960223697209 1
0.154390306264502 1
-0.024450566912382 1
0.124607361182519 1
0.0945891647842167 1
-0.1325303752881 1
0.096788568220248 1
-0.0837445548682218 1
0.0787612432795196 1
0.11425564878792 1
0.00554869774409872 1
0.0727269924357067 1
0.0243315140003987 1
-0.0859138929997704 1
0.0313643144160462 1
0.00171594179307294 1
0.0152148273868181 1
0.236427358390657 0
-0.0246693223643991 1
0.228380407286697 0
-0.0124235831939248 1
0.197124190559257 1
0.15153285896807 1
0.0508327288779694 1
-0.0145478219678505 1
0.10492690354114 1
0.0567838191869356 1
0.246277469680334 1
-0.0559866760115684 1
0.0224946279026726 1
-0.178492626186309 0
-0.0280194559210795 1
-0.0757397849449322 1
-0.0101420013421026 1
0.0281864783514576 1
-0.140277713910573 1
-0.00328840452226037 1
0.0499657355722927 1
-0.0152484165601607 1
-0.0123304498382344 1
0.0922352225919327 1
0.0164849532965616 1
0.000761370873646978 1
0.0766226053055713 1
0.0116228707202341 1
0.00406606639297911 1
0.111379192760154 1
-0.0163459316157821 1
-0.148083945409598 1
0.063859450308073 1
-0.024734624695 1
-0.233038352800327 0
-0.0687660167801275 1
-0.0427968159282222 1
-0.103997350204214 1
-0.0120711620301173 1
-0.061291270946316 1
-0.082881366709986 1
-0.291603424537622 0
0.0837235792893224 1
-0.0803529880402701 1
0.0842320075349793 1
-0.105881243979903 1
0.0384795195787852 1
-0.348882683385177 0
-0.0763357301767835 1
0.0842361380879724 1
-0.0939018934374419 1
0.0420969125444888 1
0.221387250255752 1
-0.0409141338344236 1
-0.137720420891773 1
0.0231999908720965 1
0.00917032807143315 1
0.0792319627724074 1
-0.045040553581023 1
0.0433264796797658 1
0.0638090976313465 1
-0.0486231994665329 1
0.0331120622754022 1
-0.104853684041235 1
-0.116955675508399 1
-0.0193458026002656 1
0.240522580521896 1
-0.0479593582985823 1
0.0273723628407018 1
-0.0701652436428914 1
-0.0132788397007836 1
-0.177056721937883 1
-0.022437001272747 1
-0.121812407617556 1
-0.011572772290049 1
-0.106181448338145 1
-0.047358862111016 1
0.0560204824047452 1
-0.0935697992029391 1
-0.122242887040994 1
0.0229505179061639 1
0.13818695745452 1
-0.0765034801032927 1
-0.0668267936973388 1
0.0196467269853586 1
-0.121766286622321 1
-0.0991472151489792 1
-0.0569366832267702 1
-0.0155949829276489 1
-0.139192716575945 1
-9.34295007590409e-05 1
0.00518751594232905 1
-0.024200487792259 1
-0.00401040506632448 1
0.193677749425089 1
-0.10807115171956 1
-0.00369753919944981 1
-0.0699041931162134 1
0.00645867179026723 1
0.0260510984423692 1
0.198891686181349 0
-0.00279525637751916 1
-0.00402431933002414 1
-0.0646632833640609 1
0.042170178099064 1
-0.268817838323187 0
-0.198897871935113 0
-0.0487153252545928 1
-0.0733911830245766 1
-0.20712614926228 1
-0.0829720741808133 1
0.0925415523896275 1
0.052126779432281 1
0.0843883873350665 1
0.0733516266739789 1
-0.0481560778357594 1
0.0396340041042007 1
0.0733575453775678 1
-0.0304200498643617 1
-0.0145113110101534 1
-0.000443137404821239 1
-0.192084915919525 1
-0.122205775332245 1
0.12031058466323 1
0.14351132640328 1
0.136599880157017 1
0.119046259238493 1
-0.0739723854421978 1
-0.101504150549608 1
-0.0444695638985219 1
-0.0440124246449977 1
-0.0352394852821865 1
-0.0812033396174187 1
0.0701143501500744 1
-0.119814879213291 1
0.0718951930226586 1
0.0755440368982554 1
-0.191057583703974 1
-0.0849998503028846 1
-0.0944694906538203 1
-0.158629762905827 1
0.000481972035452824 1
-0.0246668942049751 1
-0.142885638047592 1
0.115437052981138 1
0.136952056137248 1
-0.139197102616266 1
0.0249847047721595 1
0.101846392712489 1
0.148540032300631 1
-0.0754125748297095 1
-0.0677340243391043 1
-0.0486569517566774 1
0.155306067336297 1
-0.10397157418171 1
0.103029370136849 1
-0.137693451968732 1
-0.079700191236547 1
-0.0921342556588316 1
0.138359951241017 1
-0.0355875362679834 1
0.103081260933203 1
0.0446962703284483 1
-0.0405467222614513 1
-0.044849138654917 1
-0.0278295726138927 1
0.12614206124538 1
-0.0165540871816297 1
0.247637232383783 0
-0.123160404779352 1
0.08849786356977 1
0.0968097853836197 1
-0.0781344618058408 1
-0.171976206044682 1
0.0168528202594541 1
-0.0325096818387765 1
0.094568065665186 1
-0.0215473033086009 1
0.0736027438857444 1
-0.00415810406193012 1
0.141073627119429 1
-0.0542186562646351 1
0.193898202056572 0
-0.158528040121154 1
0.0861282410823287 1
0.103666106724911 1
-0.180192937849669 1
-0.0611195886759396 1
-0.068182245401908 1
-0.0531098928217856 1
-0.161533106819986 1
-0.0294651020622224 1
0.0178428354823938 1
-0.119776575515569 1
0.0476461181884053 1
0.176238808995501 1
-0.0321062399147125 1
-0.0046231935932902 1
-0.0509163345062933 1
-0.0318445923488103 1
0.149095136409226 1
-0.0750178347721441 1
0.187390848683132 1
0.0182701225956341 1
0.155280293877324 1
0.127718302721154 1
0.0231330379310411 1
-0.0253110497466024 1
0.050963146727027 1
0.0306510109873047 1
-0.0649052563756871 1
0.0229548049454871 1
-0.023441192188583 1
0.128858041647855 1
-0.0347391523777901 1
-0.243463072709302 0
0.146279780443389 1
0.039789628553632 1
-0.0273983361015137 1
0.0234256949763811 1
-0.0166237012461822 1
0.0948865368440154 1
-0.110097853129198 1
-0.0012026708700394 1
-0.0708900009353416 1
-0.0309322441280048 1
-0.083664995316858 1
0.0949842550065206 1
-0.0771344606705316 1
-0.0151761551287046 1
0.0742250955756639 1
-0.0218513531742259 1
-0.0572877557790175 1
-0.117053424791159 1
0.0594429448097411 1
0.084213697053748 1
-0.0250391370186234 1
0.186495984472352 1
0.00427511372903594 1
0.0703594321620829 1
0.111331436917012 1
-0.246511783467484 0
-0.0322986050927156 1
0.0783720268356615 1
0.0320570536294859 1
-0.0942262319640427 1
0.123490424388262 1
-0.000960009140904326 1
0.0353299689299992 1
-0.0929016905799716 1
-0.0346057224762196 1
-0.0126687152080838 1
-0.00339525365907296 1
0.114076835505154 1
-0.0330586775686152 1
-0.0760192652877795 1
-0.0859746900537717 1
-0.0360596551065421 1
0.0361731912194839 1
0.0158696789110477 1
0.130716654744692 1
-0.135285176188549 1
0.189649837294167 0
-0.146008411555108 1
-0.0431362469210661 1
-0.00375217086296668 1
-0.0493827701489221 1
-0.184222839163005 1
-0.184198019193337 1
-0.0881010149187409 1
-0.0112523064733697 1
0.0302279152635937 1
0.0488554981293113 1
-0.0993613884506519 1
0.0139995190573922 1
-0.0150622756598944 1
-0.143171821527925 1
-0.027631780761586 1
-0.00805830741512431 1
-0.14638242272613 1
0.0101722401212805 1
0.27026843176163 0
0.0790396881458306 1
-0.0129569181761419 1
-0.0936164518693712 1
0.160612088638675 1
-0.0558463757290339 1
-0.127630071089666 1
0.168288558246744 1
0.132228628944822 1
0.11119819878151 1
-0.0276613502839384 1
0.017110961334312 1
0.00289562949493266 1
0.0708824254771683 1
-0.00410256226840315 1
-0.0242228800663993 1
0.0445865423800945 1
-0.377695747051584 0
0.136497504500446 1
0.18719683846113 0
-0.336293122438668 0
-0.0032533878573011 1
0.0274627840876657 1
-0.134388340086711 1
0.116974685363092 1
0.0295225165368737 1
-0.034773001222516 1
-0.0632151431963594 1
0.0251403351340541 1
0.252585221044518 0
-0.00422724637134711 1
0.0516562986036046 1
0.140473300181547 1
0.234265167092427 1
-0.0260998884065089 1
0.136165013163119 1
-0.145134007084706 1
0.267669440682315 0
-0.0268885500582494 1
0.00600668582429987 1
-0.159286622538786 1
0.132722734404341 1
-0.0204468081478444 1
0.0908345203122786 1
-0.0789851502154584 1
-0.0598782626201627 1
-0.000546895961349849 1
-0.034015595003378 1
0.0595768436345798 1
0.0036315533391445 1
0.0131899874854393 1
0.0268572461447872 1
-0.117521384920955 1
-0.0237292408629425 1
-0.110744760995008 1
0.181427221465455 1
0.0371648707027421 1
0.0908947102929546 1
-0.0585189745031742 1
-0.138941530964636 1
0.114311946394575 1
-0.115118064060834 1
0.161710495676719 1
0.00208414977523099 1
-0.111887211161768 1
0.151458534245811 1
0.0650852363883615 1
0.0317339307597037 1
-0.0531430308629803 1
-0.076694402380952 1
-0.0676856076135658 1
0.0951457328278477 1
0.042434347190508 1
0.0595190619245751 1
0.114930617865799 1
-0.216563478668595 0
0.110248461873867 1
-0.0214124194545372 1
0.17214887758479 1
-0.160415070894399 1
-0.116735401948751 1
-0.0760700058679463 1
0.0549352226706984 1
-0.0471305845173998 1
0.0434100038133053 1
-0.117814740700402 1
0.118045301252666 1
0.127725061946325 1
-0.124280569024891 1
-0.00833394780035753 1
0.0108266266424795 1
-0.0880804884522974 1
-0.0172855451042592 1
0.184743901392813 1
0.0326660940731839 1
-0.0742814372023716 1
0.0837604970928734 1
0.083764993376366 1
-0.112977208056149 1
0.135737035107653 1
-0.227145161431761 1
-0.0517619763824346 1
-0.0757459682692368 1
-0.024593898055986 1
-0.0749072549932274 1
-0.0406758747312445 1
0.0658777357882769 1
0.0279322872645007 1
-0.0156723962009077 1
0.309532179054838 0
-0.166777987276446 1
0.0598123754493614 1
-0.0254570153602395 1
0.0354419864410663 1
0.032524481567946 1
0.172159196191559 1
-0.0142960923509106 1
-0.0093771043043673 1
0.120457969252341 1
-0.00936849989459319 1
0.0351074149409881 1
0.124221757474652 1
0.0246305621805234 1
-0.0983252878334895 1
-0.0650251565826073 1
0.125467920500863 1
-0.160734664654275 1
-0.0519945289759125 1
0.0103530736575895 1
-0.235673564290643 0
-0.130134201637748 1
-0.220663956505525 1
0.0684559594411066 1
-0.0203019431242478 1
0.0123543833899039 1
0.233278395215655 1
0.0754920971884916 1
-0.0785449406515324 1
0.10938870844025 1
-0.112422560981182 1
-0.0573107769171979 1
-0.141066480685705 1
0.0146240400742206 1
-0.0918728103026455 1
-0.0136035643664826 1
0.00441590666221567 1
-0.0557191546476689 1
-0.0069121589172138 1
-0.00304883511554418 1
-0.106840082714884 1
0.0754412323932635 1
0.0839661465938213 1
-0.186247568477926 1
0.0365326810789071 1
-0.155371585069131 1
0.123747054415356 1
0.06674898058006 1
-0.0682934645857954 1
-0.0565129901636293 1
0.109816891682062 1
0.0955171949806114 1
-0.0298948676236991 1
-0.0404835014949755 1
0.161373588221564 1
-0.0850759177966505 1
-0.00285531813756922 1
0.0641355858193406 1
0.0347097727381368 1
0.0690569511732958 1
-0.00408305917932608 1
0.0100850233485977 1
-0.0140739083162222 1
-0.165640120575572 1
0.00849650077186845 1
0.146783682386269 1
0.0573083194662085 1
-0.00307182006554916 1
-0.0714894420447435 1
0.0894306678177282 1
-0.0222429920058566 1
0.0348209949830325 1
0.140952023000062 1
0.170158852721287 1
0.124066379655007 1
0.209528436982098 1
0.00668447860952956 1
-0.266091725396914 0
-0.269651476117394 1
0.0127901311708565 1
-0.100920413327395 1
-0.0751669075288919 1
0.126474887380168 1
-0.196214393503488 1
-0.0673203176069598 1
-0.129937984347107 1
-0.0073567252352296 1
-0.0903885057199478 1
-0.204484556667595 1
0.0194727023822969 1
-0.0811877382691626 1
0.0773619517183808 1
0.0809384252266829 1
0.226127212058636 0
0.120640486630842 1
0.195561272612275 1
-0.0439865177924535 1
0.079349857695585 1
-0.0478524690894611 1
-0.1668985440779 1
0.0116263525253557 1
-0.0156602045647502 1
-0.0570976101629995 1
-0.0428746674798246 1
-0.127978298951006 1
-0.0237789944533767 1
-0.152844724885556 1
-0.0727727730181588 1
0.00143773006779124 1
-0.121052264353294 1
-0.0337457264342099 1
0.0488087284539616 1
0.217404316569025 1
0.109334599766906 1
-0.114595391877332 1
0.102537579192103 1
-0.07682283457769 1
-0.125049502498182 1
0.00418606129296961 1
0.22257528702207 0
0.0432602056565691 1
-0.0215500363713594 1
0.00645994841200576 1
0.0274243787892196 1
-0.0334293253013728 1
-0.0468056592964667 1
-0.104862184633575 1
0.023207247703852 1
-0.130010026896458 1
0.0420018129742876 1
-0.039701513544112 1
0.0656190078082354 1
0.0500700127756961 1
0.107471156868774 1
-0.0116050443118879 1
-0.0615857303738845 1
-0.0559715954540607 1
-0.0681981399322511 1
0.228340240582049 1
0.0138273139592486 1
-0.0792120189301919 1
0.155901716357513 1
0.0673265385859922 1
-0.1592761341815 1
0.189203950641933 1
0.050911239771987 1
0.0151396525541367 1
0.0762708640205882 1
0.176457707356685 1
0.010690714585815 1
-0.0801322122406905 1
0.0223573703327941 1
-0.159164360319963 1
-0.00803566727644127 1
-0.0119241755142828 1
-0.1435246051206 1
0.0217429602196218 1
0.138325531860043 1
0.0130250458632249 1
0.0169444941189077 1
-0.0774576904909536 1
0.126760525831178 1
0.0884625946015124 1
-0.0194045371948609 1
0.0760399934094345 1
0.0290426629512761 1
-0.146975421588647 1
0.0699530838790229 1
0.0366294400942719 1
0.085861486937414 1
-0.0117011662260729 1
-0.00938739867887478 1
-0.123874753026678 1
-0.170434215949123 1
0.106105542321262 1
0.115457193382472 1
-0.172033432881708 1
-0.00462067413031974 1
-0.000676734624883629 1
0.00729105066425293 1
-0.0118552393145082 1
-0.0911791459560987 1
-0.194029179266647 1
0.00577399315058142 1
0.0899243538415391 1
0.00240439692960547 1
-0.135122564627137 1
0.0688518711825414 1
-0.0845573522477644 1
0.106821401863444 1
-0.182416840306036 0
-0.0190412291779638 1
-0.0395499498929363 1
-0.059898990566565 1
-0.114513132608995 1
0.278331500543742 1
-0.128753979223029 1
0.224029354729706 1
-0.0398526072173039 1
0.0426349361897373 1
-0.0592746836350772 1
-0.07933206246361 1
-0.137150586788723 1
-0.138784899927176 1
-0.0243853373224612 1
0.0497501990714761 1
0.128180236791113 1
0.0350755668148161 1
0.0641172008118597 1
-0.107665665356307 1
0.0474073260446765 1
-0.0549647686819972 1
0.0498437909098952 1
-0.0790987440233597 1
-0.104878683426967 1
0.0172388370276051 1
0.0624230616529701 1
0.0850360989079152 1
0.0347950385008259 1
-0.222628954434333 1
-0.0979576906313274 1
0.00719968736599561 1
0.0440528284530662 1
0.0554545894084964 1
-0.0722009074152183 1
0.0903009671186298 1
0.103764513520003 1
0.218735389722931 0
0.0927909486618145 1
0.247759364486979 0
-0.069238046572104 1
0.176230893568694 1
0.100499276643703 1
0.0540622187750542 1
-0.10285052273689 1
0.217297104827645 1
0.128617428064971 1
-0.0541331163036935 1
-0.298674063705329 0
-0.0565963188065748 1
0.103607876056563 1
-0.0377407645532857 1
0.199721019297131 1
0.178730185415092 1
0.187004661955218 1
0.15313545577259 1
0.0558003458036682 1
-0.0386706777104458 1
0.0200357896843685 1
-0.0741212575588405 1
-0.190602976728364 1
0.162319821919883 1
-0.220066473478991 1
-0.0157536695481127 1
0.0275637715624909 1
-0.0589949575890303 1
0.191501735177215 1
0.0746048781855414 1
0.176568873332469 1
0.0741530508954951 1
0.00187075871794016 1
-0.15496836155537 1
0.0498825378732089 1
0.0127673908849792 1
0.0191532723598543 1
0.14089426399812 1
-0.0391761662028205 1
-0.0438649203593681 1
-0.106042047603739 1
0.256131408401893 0
0.00777009668607394 1
-0.0605863986775637 1
0.054551796035423 1
0.0573072892577662 1
0.0642288772148814 1
-0.0540581503344265 1
-0.10577538945184 1
0.190752805433436 1
0.0323292910913581 1
0.0273186533387879 1
0.127213807585739 1
0.118201328294716 1
-0.0150663328155622 1
-0.154800737262843 1
-0.0168403192634331 1
0.0600508249032687 1
0.237830158056965 0
-0.136511380320328 1
-0.0156432937637656 1
0.016213618728116 1
0.156429774405275 1
0.0603146932822507 1
0.221720934581381 1
-0.158441421492663 1
0.0492445711780656 1
-0.103385635038057 1
0.167108959880698 0
-0.130249927825422 1
0.205480386102122 1
-0.0668852366269115 1
-0.0573761975873614 1
0.167854165788204 1
0.0183462397395843 1
-0.00627566993852825 1
-0.0653830923152862 1
-0.0055411977232505 1
-0.140063201424058 1
0.0617094373530991 1
-0.179813773257102 1
0.0578289902927539 1
-0.000860177184307084 1
-0.0377072790390606 1
-0.022961703716638 1
-0.0115536995600537 1
0.118451335774427 1
-0.145244210409385 1
0.327351590928978 0
-0.218790199157837 1
0.115607360507157 1
-0.0263201247522257 1
-0.0888337847997291 1
0.144609011712873 1
0.0515688656358413 1
-0.0846250426294173 1
0.119071442520313 1
0.173368795604914 1
0.0095479313739844 1
-0.184231650472975 1
0.114731135739916 1
-0.0844291165351891 1
-0.0376254452343306 1
-0.0665091326993761 1
-0.127781856896452 1
0.0307036472523857 1
-0.0934895720769066 1
0.065428301652573 1
0.275138715713877 0
-0.0275856162000433 1
-0.0750546598812818 1
-0.0974125431934116 1
-0.0812220290027297 1
-0.0471276486080257 1
0.0733322014990988 1
-0.0149218072826785 1
0.176741169194943 1
-0.120712193392365 1
-0.142386796151844 1
0.086239910349072 1
0.0681843641054273 1
-0.0624921676370055 1
0.00712384020501442 1
0.199187067131501 0
0.0366147360642441 1
0.115213776468672 1
0.146291057180596 1
0.110840706866272 1
0.0120077615529407 1
-0.131052712965576 1
-0.0221481151187328 1
-0.0452761731433901 1
-0.0690696389325855 1
-0.00520058817056885 1
0.0719036167615864 1
-0.175476155979553 1
0.0717636435100067 1
-0.0411349653909807 1
0.198352690524978 1
0.00204965277203754 1
0.125402588828756 1
-0.109535653212568 1
-0.029992406610905 1
0.0860062683074194 1
-0.0405624271044073 1
0.0372988382882992 1
-0.048974792430114 1
-0.0401031497308711 1
0.0720769605508006 1
-0.00670546873598482 1
0.0252566868519633 1
0.0166570124376519 1
0.119475002315654 1
-0.151010768948045 1
-0.10877965186378 1
0.0384356480720693 1
-0.0729936515002904 1
0.108113888327152 1
0.00849655626511724 1
0.0903077017894939 1
-0.0663073534908915 1
0.0510282510827408 1
-0.149522576582093 1
-0.0981146665046955 1
0.00176820708540636 1
-0.117229182427394 1
-0.0491712642131818 1
-0.0922764963375521 1
-0.0199526918003083 1
0.134943010783362 1
-0.0667133253126926 1
0.0627792802663106 1
0.0482079675687979 1
-0.0654449006858956 1
-0.113234737198903 1
0.12353792482076 1
-0.112771932020885 1
-0.0869818180257144 1
0.0393166389596767 1
-0.235066043349324 1
0.283232679553688 0
0.0380069469670201 1
0.101621322053803 1
-0.0127142195997693 1
0.175181591642653 0
0.0456775827985921 1
-0.0378199997073392 1
0.144948581228882 1
0.032309685109911 1
0.0338115371386598 1
-0.0339943719474706 1
-0.00459011133241832 1
-0.15640632094114 1
-0.0587147178996193 1
0.110512457373688 1
-0.0394127982611407 1
-0.0337485892935683 1
0.0232080236405598 1
0.131211834597543 1
-0.221771635284202 0
0.186982282995269 1
-0.0822873362305276 1
0.0513609706845265 1
0.0173221647732804 1
-0.0587326296364598 1
-0.128497067908998 1
-0.236724678571389 1
-0.144197935772897 1
-0.0575294913312098 1
-0.020989804830285 1
-0.110163653731943 1
0.251804262010222 0
0.0446923739579546 1
0.164818281887119 1
0.0175912221760243 1
0.0518987202157123 1
0.0222986813366547 1
-0.0374823953310499 1
-0.0123239788618452 1
-0.145896373757582 0
-0.0900326516054119 1
-0.0588446873404539 1
0.0377562025905189 1
-0.0614839999780585 1
-0.204697270897529 0
0.0744797890361115 1
0.115858186552083 1
-0.092550852825151 1
-0.0306408627556752 1
-0.0548866966831135 1
0.153013318782088 1
0.272261097390472 0
0.0361134142735788 1
-0.284506471130911 0
0.0699972044143376 1
0.187259470677617 1
-0.0143698368924253 1
-0.0980157575517792 1
-0.0163497588596019 1
-0.0353082468159518 1
0.0700852324319917 1
0.363867830036418 0
0.106780054733471 1
0.0353713272390213 1
0.0695528203735078 1
-0.123414068462986 1
-0.116349013383986 1
0.161876148152657 1
0.126523517123625 1
-0.0316185203557868 1
0.0828987392908446 1
-0.19521322309564 0
0.0411114998424636 1
0.0186104035252949 1
0.0362948730485657 1
-0.0858431368039917 1
0.0622076056924106 1
-0.139618130313737 1
0.067757369293114 1
0.0472882350710372 1
0.21792652087212 0
-0.0918182058633 1
-0.250105583529794 1
0.0274040065674221 1
-0.130362787046544 1
0.22354872998717 0
-0.0639938144384839 1
0.0743370374028434 1
0.0665273548495947 1
-0.114186954759541 1
-0.0599515507788258 1
0.00773368525546483 1
0.0385907390980501 1
0.169109162703786 1
0.153744444932966 1
-0.265566868590932 0
0.0497656343567098 1
-0.138413083628097 1
0.129918679883202 1
-0.0750338731285571 1
0.0268823814230603 1
0.227965631274101 0
-0.0285224423589352 1
-0.175053008237025 1
-0.1459402698159 1
0.0921673277091889 1
-0.246563291619162 0
-0.159917097900222 1
-0.0626299991417421 1
0.106069186298643 1
0.0714805261741113 1
-0.0808903352765693 1
0.46086526424276 0
0.161318545089393 1
-0.148291784055303 1
-0.159159684653578 1
0.00567132285967798 1
-0.0162621733677905 1
-0.108536779047216 1
-0.12096850676224 1
-0.227300167492556 1
0.0561763885650421 1
0.0184083083550143 1
-0.186601900830158 1
0.00787339247080947 1
-0.0623646192201702 1
-0.072255977856973 1
0.150309513548762 1
-0.264860335893726 0
0.075803488203737 1
-0.0703531450214461 1
0.0362407994056475 1
0.0648247005195614 1
0.0557925427674312 1
0.170748638289819 1
-0.0847354924276988 1
0.00577704599579426 1
0.158884479246462 1
-0.135313603228344 1
-0.0674810288396879 1
0.0707253172951608 1
-0.225341743938715 1
-0.161184028314425 1
0.0387629881074876 1
-0.304161720412823 0
0.157236698572992 1
-0.083421600686949 1
0.0753226842195863 1
0.0352228949101146 1
-0.0615966668413821 1
0.0651167503740721 1
0.0876804350059887 1
0.184134764026557 1
0.185429439935078 1
0.0667765826022398 1
-0.10488688725005 1
-0.123590386983187 1
0.003965023443248 1
0.0260456300323166 1
0.152171336523594 1
-0.213537994565962 0
-0.0352538542165712 1
0.137880957667122 1
0.0315362243719959 1
-0.0130956644195064 1
0.0848764975299262 1
-0.171184448740818 1
-0.0494020456317578 1
-0.244351331514788 0
0.0270127612329129 1
0.109228994138592 1
-0.0603836563289261 1
0.0659913027466205 1
-0.111101578277505 1
0.0279344519409462 1
0.0387569279564262 1
0.0113775061169901 1
0.0704566621714701 1
0.0136219027292773 1
-0.0740359136800866 1
-0.110714580782857 1
0.121173726988039 1
0.0485975865548608 1
0.187705335928991 0
-0.222269242353057 0
0.0400323825703647 1
0.0063903972808183 1
0.0552036942715824 1
-0.123152337334442 1
-0.0695365604128423 1
0.0493150566867657 1
-0.147302837283003 1
0.076610583202382 1
0.0291635734231502 1
0.040903421284397 1
-0.199601106012024 1
0.0242302230522914 1
-0.220024323450268 1
-0.0596281927947577 1
-0.154816367670289 1
-0.020735446792611 1
-0.045124445570043 1
0.00837986526741356 1
0.0630746394396582 1
0.00270925940382752 1
0.0661773177726591 1
-0.0280665767607534 1
-0.0567591287707892 1
0.149163263549347 1
0.100375643594776 1
-0.0242672787715656 1
-0.00116569930087704 1
-0.191907680345611 1
0.0736399352687406 1
0.0472688197994917 1
-0.02233633420892 1
0.178957658882289 1
-0.0393585914412123 1
-0.113056959843998 1
-0.0151631353670758 1
0.172912185026736 1
0.0808889575431723 1
-0.019077151283319 1
0.0211630646689365 1
0.0645324104930224 1
0.0968350499389837 1
-0.0341976390026765 1
-0.00331831597327757 1
-0.100278765412875 1
0.037490360229113 1
0.0327264886054155 1
0.0335112850615283 1
0.071414233569985 1
0.146415702899027 1
-0.0112117438293532 1
0.0425219857069709 1
0.00632144562681658 1
-0.1458492336383 1
0.0463965423065987 1
0.0531366013188366 1
-0.0687771023682801 1
-0.0145488209806965 1
-0.131102138355436 1
-0.0925649443915552 1
0.00396268371402292 1
-0.0131462943395465 1
0.0792257265964053 1
0.071332031541351 1
-0.170622713980802 1
-0.0847445091906921 1
0.251336358172997 0
0.0390365072727737 1
-0.0410362847200804 1
0.201183192027329 1
0.0297418882321423 1
-0.0689812803874715 1
-0.0648988204674378 1
0.101039283600149 1
0.190197395559593 1
-0.0166946019376898 1
-0.106917117679639 1
-0.113904058059178 1
-0.12090932415328 1
-0.209281400616038 0
-0.136551547329099 1
0.242977841722006 0
-0.0123630450038258 1
-0.0480406683410037 1
-0.141911204410302 1
-0.00819706061752203 1
-0.119449693183577 1
0.0294634568836609 1
-0.0810197596446178 1
-0.145528693505721 1
-0.143176853112429 1
0.0445928882059878 1
0.153204592927655 1
0.013893625560178 1
0.190232419699924 1
-0.0623123975188126 1
-0.0222274804136521 1
-0.213122922809175 1
-0.105258790195235 1
-0.0528872707462558 1
-0.172032688949061 1
0.164021102053358 1
0.101447934409737 1
-0.00530657818736684 1
0.0427671799550332 1
-0.0274160718774057 1
0.106245555974441 1
-0.0467775711725854 1
0.0722583453304681 1
0.020687822919804 1
-0.13052340010502 1
-0.00939894343896565 1
-0.184124110182082 1
0.0297561300893994 1
-0.0633448094703514 1
0.18167028420759 1
0.0721748082121449 1
0.109007381345595 1
0.080757621093916 1
0.0142663843690772 1
-0.00593094040271302 1
-0.175786364434935 1
-0.0286926895979423 1
0.204582481488162 0
-0.076864746159491 1
-0.105795095557007 1
0.0369861819496548 1
-0.0207352317577798 1
-0.0154163418260173 1
-0.0315962804362782 1
-0.207981515907768 1
-0.0566881237748249 1
-0.0497425215915982 1
-0.138519183498624 1
-0.0410209510843063 1
0.0788942041943755 1
-0.100611928051759 1
0.0950907401922278 1
-0.0334606691700847 1
0.209606010069572 1
-0.0954619042999597 1
0.00762007966399587 1
0.0777192327705428 1
-0.0798341782744201 1
0.190169493260388 1
-0.104245605637485 1
0.0643180087924596 1
-0.0826092042883887 1
0.118817812868766 1
0.157079990463475 1
0.146538891267835 1
0.0377625882779376 1
-0.199999467288822 0
-0.0166115698066322 1
-0.0510637195478344 1
0.000137206141073834 1
0.0553616370902026 1
0.177190858343022 1
0.214064182740264 0
0.243918042296148 0
-0.124017758061313 1
-0.0010234433634902 1
0.155415951134066 1
-0.0229822393294747 1
0.0839474598411351 1
0.0551738726928516 1
0.0220415036222603 1
0.0238485072633192 1
0.0816049853910219 1
-0.0564382425687417 1
-0.283018246327813 0
0.0964096227552162 1
0.0579390518500369 1
-0.0500263103368978 1
0.0117338787239966 1
-0.155611379906683 1
-0.0559109695676152 1
0.000225712391514383 1
0.0858043884706298 1
0.267527838899844 0
0.0270666793387436 1
-0.146160767333244 1
0.0152274458793455 1
0.106273533684759 1
0.105126721486558 1
0.000107603952802807 1
0.0428874334024176 1
-0.0442494367434495 1
0.101605645301516 1
0.0180033051275471 1
-0.18708508490185 0
-0.105856897139717 1
-0.0519173690843251 1
-0.0936339258802738 1
0.097542950163858 1
0.117728239364042 1
0.0386543720475637 1
-0.0450931825782491 1
0.0731382813546368 1
0.0260935662450714 1
0.0274094457755591 1
-0.105576803065361 1
0.0161758130248107 1
-0.0599884763266914 1
-0.058159476322319 1
-0.174171736340127 1
0.212234833704965 0
0.00792277134711732 1
-0.123354445188155 1
0.195202099606071 1
-0.119058947225573 1
0.055145434708723 1
0.196473262246754 1
-0.106542165173039 1
-0.122461738120068 1
-0.0404593340330768 1
-0.0820418939093157 1
0.179158108491128 1
-0.141281784034066 1
-0.097201422237479 1
-0.0892693938784478 1
0.0508906704865001 1
0.0812028270963376 1
-0.101144071581046 1
0.247527273129586 0
0.0989917011504994 1
-0.115201498175721 1
-0.169823070877182 1
0.0712751432400657 1
0.276025208833064 0
-0.062601739424819 1
-0.0975878841029875 1
0.155889958559114 1
-0.0181680058801732 1
0.00769287257816064 1
-0.0724821416164762 1
-0.157247888550121 1
-0.0439325084652694 1
-0.0356172931821725 1
-0.0873851975317975 1
0.00459039248326057 1
0.0214690683951288 1
-0.0738775911550257 1
0.165757746326547 1
0.0155934260869663 1
0.152770566031625 1
-0.0753734795799473 1
-0.0768211557402588 1
0.0114181626893856 1
0.0761191944969753 1
-0.0640424085392459 1
-0.0322472138438578 1
-0.0508664888463143 1
0.0769183759426331 1
-0.14039092259537 1
0.112139869487099 1
0.119987928076503 1
0.0675368266124106 1
-0.0736119469441003 1
0.270081319053354 1
0.136849487658102 1
-0.0731659739945485 1
-0.00339328023587283 1
0.143363611202977 1
-0.0326713772174047 1
0.158634024778788 0
0.00569247349298832 1
-0.171403566731408 1
-0.0659096594098056 1
0.195343652923616 1
-0.191658788780585 1
0.215911175744406 1
0.0886652669937988 1
0.0208415329001479 1
0.270608390250143 0
-0.0301414339232575 1
-0.0580409873728517 1
0.00860744124224779 1
0.0288610828181565 1
-0.00842796246575732 1
-0.0766123775148795 1
0.00869146707530071 1
-0.0884796559799541 1
-0.112363168371115 1
-0.0845687709840934 1
0.0552946051854964 1
0.0130873804960227 1
0.0526559384335368 1
0.111105941949525 1
0.0371169630613729 1
-0.127358836878814 1
-0.0713797593999941 1
-0.142832173555588 1
-0.0167395517204285 1
-0.10197353184932 1
-0.0102528654984993 1
-0.0372210077787667 1
0.200833660676513 1
0.0414086352374207 1
0.109450785228299 1
-0.0905300412354923 1
-0.017869184168352 1
-0.108269710929558 1
-0.0844032183028029 1
-0.0865431471459838 1
-0.0548382750722594 1
0.0936890343760561 1
-0.0593402404125128 1
0.0373481099185198 1
0.000393440801733796 1
0.00584644869610722 1
0.0473666568841356 1
-0.0312178314822177 1
0.108504118049164 1
-0.28314901261585 0
-0.135241801491834 1
0.156593675514949 1
-0.202578147150961 0
0.00252460644273283 1
0.0778339302244299 1
0.0754478756083694 1
-0.0877297708073623 1
0.01133084748639 1
-0.0680652572166125 1
0.0505895852035567 1
0.0451881737041536 1
0.0462947816953001 1
-0.0545713864326731 1
-0.00722777112329082 1
0.0413055170325835 1
-0.0860971614352641 1
-0.262984446802142 0
0.000709366142517872 1
-0.0412589111856788 1
0.0881317034474336 1
-0.130222446026251 1
0.00602542028273941 1
0.0520479138838207 1
0.0690466131291517 1
0.0457573871632705 1
0.0674131529589268 1
-0.0294086553683421 1
-0.0790486404682731 1
0.00881992729317235 1
-0.124780338864002 1
-0.221761438256312 1
0.0450413602684051 1
-0.039503260950824 1
0.134644100519801 1
-0.0315962087129316 1
-0.0958970870370208 1
0.00512530838568736 1
-0.00591939522596724 1
-0.209186391814387 1
-0.0498507068782254 1
-0.0968108988013442 1
-0.0300846298286143 1
-0.225913891536421 1
0.0487154572353016 1
0.0243243430455276 1
-0.0981888775070876 1
-0.137061587736793 1
-0.135143949967562 1
-0.0708946461951971 1
-0.105449988917991 1
0.0554647198611431 1
0.00582159554755324 1
-0.131398564113418 1
-0.218826563099071 1
0.072283031752006 1
-0.249363694198815 0
0.199964240294881 1
-0.208999672595176 1
-0.118800626300367 1
0.0578068528648721 1
0.0604148403897028 1
-0.149919319244927 1
0.085933199996416 1
0.0309902760082643 1
-0.264050363629872 0
0.0303824609621879 1
-0.036524770807443 1
0.138910158041378 1
0.155050909701566 1
0.236981486826585 0
-0.00727348901054739 1
-0.111666526785918 1
0.0100870574780565 1
-0.17043914046724 1
0.135430833725587 1
-0.0098667297211659 1
0.11669263892996 1
0.0462150471470098 1
0.00691968711638549 1
0.118232237986759 1
0.14226685792186 1
0.0615634862733444 1
-0.143177376807324 0
0.179591435957852 1
0.0458588161247618 1
0.0578995463884499 1
0.207816551805855 1
-0.11884719439451 1
0.00046832029719364 1
-0.110642994340896 1
-0.180871871925315 1
0.0984564399132812 1
0.0668348614984112 1
0.106705621357395 1
-0.00942617390235081 1
-0.202220522912822 1
-0.381776074347564 0
0.10898498424471 1
-0.125017906284845 1
0.204299131735713 1
-0.149874673739844 1
-0.125661838529339 1
-0.0820075684682672 1
-0.143805175421778 0
0.132982945305797 1
0.157716566924225 1
-0.124847862981397 1
0.105484617605097 1
0.0479213546012507 1
-0.223383274090598 0
0.157916054315027 1
-0.0704720046551417 1
-0.108685827271925 1
-0.149742966770256 1
-0.0566352316113974 1
0.0748521186095225 1
0.186741749267109 1
-0.0383074589382265 1
-0.113554393045343 1
-0.0361838224121198 1
-0.017120383894801 1
0.0265665552653484 1
-0.0438713257194233 1
0.0585467175359976 1
-0.0788476586824418 1
0.0359862444074844 1
0.068408974304725 1
0.137879481932983 1
0.0117651906553039 1
0.0300378912524101 1
-0.0836988194354628 1
0.0965234683062755 1
0.0770001588224483 1
0.2387692688192 1
0.0730456615435941 1
-0.0508198187028338 1
-0.154973275077907 1
0.0412303254417827 1
0.143292559153212 1
0.0303407021292536 1
0.0402729570053579 1
0.118505091404779 1
-0.208260433771218 0
0.0186702555035167 1
0.10110463546774 1
-0.0584277559277609 1
-0.181881472656154 1
0.0323249930313977 1
0.0274686402754425 1
0.0117084123643646 1
0.276721937457068 1
-0.0941449470680448 1
-0.108200733294222 1
0.0337401015274269 1
-0.1711232481687 1
-0.0656494991367431 1
0.121081909748727 1
0.177949005621166 1
0.359011324414941 0
0.232348369912195 0
0.164869627239907 1
-0.107784224696305 1
0.0460128025215209 1
0.131535253064216 1
0.127003701733178 1
-0.118868799638899 1
0.0408730989684138 1
0.179650443338062 1
-0.0972135408920761 1
-0.0119792144091617 1
-0.0798541627033796 1
-0.195209183602361 1
0.0543815182332524 1
0.0708451980050591 1
-0.0454921673808238 1
-0.0759828753451897 1
0.0187109085382074 1
-0.0731598749030241 1
-0.082578643354659 1
-0.0181819128223427 1
-0.0650414844762656 1
0.109987677753031 1
0.0985966849204499 1
-0.115335140206587 1
-0.0750595219365576 1
-0.0567010580572123 1
0.0879022802903825 1
-0.0691492078221312 1
0.188626521628891 1
0.0999577642025433 1
0.131176016415853 1
-0.310704810627171 0
-0.0580322637599484 1
-0.0478009577383787 1
-0.0657540913852679 1
0.0665484436767192 1
-0.107957661745777 1
0.024094601848896 1
-0.290252069503587 0
-0.171658475524192 1
-0.0225993914328579 1
0.109545109716823 1
-0.0576874163253149 1
0.0350295528735097 1
0.0518502270229423 1
0.0805966351074587 1
-0.235818045559367 0
-0.0743394360355667 1
0.0053573964665305 1
0.025825281391775 1
0.0932885667449335 1
-0.198703863897857 0
0.0249868884685361 1
-0.077619649865595 1
-0.132068514248671 1
0.0277776257698476 1
-0.129659027114792 1
0.281064111192583 0
-0.101213323483991 1
0.0990624367477334 1
-0.123122078754223 1
-0.163909460761649 1
0.235175635536049 0
-0.146044269519359 1
-0.105280113763389 1
-0.0248825670117529 1
0.0999939418300645 1
-0.101741288960727 1
0.171544397981931 1
0.0242040708286599 1
-0.307492220180396 0
-0.190124297319137 1
-0.131142693558367 1
0.124579849018305 1
-0.0333933218466334 1
-0.0942882804386658 1
-0.0701204968261131 1
-0.0875150908567515 1
0.0636464155659176 1
-0.0076181271391047 1
-0.0889119251018422 1
0.0700068108681077 1
0.118105253712768 1
0.0754307228128683 1
-0.0751473015693651 1
0.100768731605952 1
-0.03815222173321 1
-0.0449472373966186 1
0.20016643144977 1
0.0374656908035987 1
0.146398135726253 1
0.114302465998125 1
0.0639086792154704 1
-0.243872590330794 0
0.130713999530142 1
0.0375805867503478 1
0.153111354074442 1
0.0282249049533648 1
-0.304227579677244 0
-0.0387428979650148 1
0.166490091038044 1
0.00288594919639682 1
-0.231904009675979 0
0.103077302875161 1
0.0702087248775089 1
0.128521501631374 1
0.093813640247469 1
0.291659211446557 0
-0.063048322647024 1
-0.143154270059819 1
0.0497550768981714 1
0.15054356657956 1
0.0280812106760008 1
-0.054916764206545 1
-0.102316927724467 1
0.14965169138823 1
-0.0331614691177334 1
-0.10728330004086 1
0.0596439412472017 1
-0.000501525039230302 1
-0.106256807385479 1
0.0827776796267407 1
-0.0601033037769833 1
0.100183878805308 1
-0.0419111965405216 1
0.115135090600423 1
0.00448222435923002 1
-0.111269662902323 1
0.0330949846196467 1
-0.0291896202424812 1
0.0478433143323284 1
-0.271860651974569 0
-0.0209427229081461 1
-0.158005105352807 1
0.0748124764443979 1
-0.139020016310935 1
-0.0738870480700927 1
0.0954491114835403 1
0.115122829697443 1
0.0245370674600093 1
-0.185461832760539 1
0.122732197831395 1
0.106567939945608 1
-0.293582860180603 0
-0.0622543527838586 1
-0.182596541178651 1
0.060593004864052 1
0.19276524403265 1
-0.00446274017730327 1
-0.00351101802828782 1
-0.0109478777889036 1
0.0449685634613295 1
0.122384291003577 1
-0.251102243638038 0
-0.101207908649824 1
0.0252325978617137 1
-0.0778952793811622 1
0.125431649846975 1
-0.0360445398712699 1
-0.223927060902402 1
0.0804076346996767 1
0.0184420502667795 1
0.0229387117824822 1
0.286025347866426 0
-0.186421818180345 1
-0.165254181334476 1
0.170913104749408 1
-0.122560859382505 1
-0.068814206888679 1
-0.0410104320075483 1
-0.163397359505348 1
-0.018239437420663 1
0.428471252235057 0
-0.0247853990439436 1
-0.0484500464603029 1
0.106656510853015 1
-0.0036718592115549 1
-0.153330778331896 1
-0.00839854372911938 1
0.01288678465568 1
0.248838955689813 0
0.010972055279631 1
-0.250365660159269 0
0.108848433335516 1
0.0411672346066898 1
-0.0604831132186675 1
-0.0463327898976273 1
0.0904209199475361 1
0.0485746454945579 1
0.153776868094919 1
0.0918366744470528 1
0.0653797440336874 1
0.169301987122146 1
0.100597765703146 1
-0.00325114231501516 1
0.104498136950937 1
0.0283399765810747 1
0.0415501660003346 1
0.133932397894244 1
0.0627922751635636 1
-0.0893405196870567 1
-0.0131902731946966 1
0.00387981058972326 1
0.0510618276257166 1
-0.115418973918396 1
0.116970739574498 1
-0.0652031449281867 1
-0.0716503085696264 1
-0.12547453736442 1
-0.056171415105014 1
-0.0145339415372849 1
0.201202887443116 1
-0.11018541445506 1
0.211019654519379 1
-0.0233386278977723 1
0.322661928279603 0
0.0672592566645213 1
0.0665044947280738 1
-0.0808610459311809 1
0.0457228276202043 1
-0.0947747458121645 1
0.272128503059285 0
-0.00845593170438379 1
0.0220049317697944 1
0.0463564503456726 1
0.304691848134763 0
-0.0595111953051162 1
0.0913427231894342 1
-0.0670756869455323 1
-0.012802624937923 1
-0.0540162782493845 1
0.0894616818520806 1
-0.153921282477766 1
0.069243939786634 1
0.0137042682741576 1
0.149658389474592 1
0.0963416950472402 1
0.142357462201511 1
0.0222863221456817 1
0.0432097767394163 1
0.0356839140135569 1
0.259313064861746 0
-0.196793228055078 1
-0.191979227111756 1
-0.036529286992785 1
-0.00713561193234853 1
-0.107433433743087 1
-0.0914418249893567 1
0.0875523108802463 1
0.16794804474346 1
-0.144090117020669 1
-0.0263977335784888 1
-0.114016480315413 1
-0.0594438207821919 1
0.0127767285345392 1
0.0225258913841082 1
0.0647993625886732 1
-0.024800186873746 1
-0.16667360722169 1
0.0327661100685431 1
-0.0172715861745059 1
0.135928017982877 1
0.198858172147115 1
0.0362261933791325 1
0.0949125566434938 1
0.0535040743423902 1
-0.0380051820201682 1
0.181321082669335 1
0.0124505932825706 1
0.350023748697822 0
0.0430318604263782 1
-0.0704471823131495 1
-0.0402483494304806 1
-0.0488775051116236 1
-0.175416344441562 1
0.0976715482051739 1
-0.199716928476352 1
0.0638871422205808 1
0.213524814753956 0
0.0070438193732158 1
0.123307710453191 1
0.0238823380081224 1
0.0394501182634898 1
0.0826206768709847 1
0.223981557927224 1
0.129553157963681 1
-0.0121888215165116 1
-0.0917750202821166 1
0.0310397909769241 1
0.111365788650527 1
0.0758263053896024 1
-0.0994900110745337 1
-0.00165995838301167 1
0.193980929346485 1
0.0665658430454539 1
-0.0448366816932971 1
-0.0309995489276338 1
0.104091430048661 1
-0.0632429854283673 1
0.106172306326416 1
-0.13196504290724 1
0.0132621589304106 1
-0.0353920692629154 1
0.104903973572771 1
0.0349864529393215 1
0.149846476323724 1
-0.0694403072795877 1
0.0110275804369596 1
-0.10785984644594 1
0.0339251642660373 1
0.134514794027706 1
-0.0956945432172155 1
0.0443680460298627 1
0.104849062565997 1
-0.191346246320833 1
0.0893110452085428 1
0.0820027904991761 1
0.0139731683214979 1
-0.269005371891707 0
0.0386885373871789 1
0.00703777453112627 1
-0.0956880710709681 1
-0.143471721759352 1
0.0128282612164328 1
-0.0191672690880344 1
0.101138939482817 1
0.115522656187499 1
-0.0224613052330869 1
-0.0588266764271919 1
0.140755565766915 1
0.0272175550374628 1
0.185435381592337 1
0.140355642146128 1
0.0113582539826771 1
0.0448745602701412 1
0.289203039212275 0
0.0418633967619793 1
0.245616873996866 1
0.0552083069716336 1
0.061558718882465 1
-0.0926651247013626 1
-0.133465504937726 1
-0.0202502430400956 1
0.175794348555232 1
0.0886009947629881 1
0.118127299504769 1
-0.00334379459954338 1
-0.0642726552879874 1
-0.0623860349875085 1
-0.00454135852993093 1
0.15039211235513 1
-0.0824871262593101 1
-0.0845862788416185 1
-0.0108550792691217 1
0.167025528157309 0
-0.00381885317516939 1
-0.359757613946377 0
-0.0977672855459309 1
-0.0157323358321747 1
-0.283133402898217 0
0.119826953971439 1
0.0563407018502427 1
0.0841144351490298 1
-0.0407752813513969 1
0.0412990798766914 1
-0.0903011110778631 1
-0.217561572856487 1
0.0168277223099898 1
-0.0158346255688454 1
0.0408404913479609 1
0.00984298785623588 1
0.19303006025979 1
0.0261916194713544 1
-0.0336630279480761 1
-0.0392763458169658 1
-0.10240280364178 1
-0.0571745412877516 1
-0.0757529961892256 1
-0.0493097791508886 1
-0.0234494200262017 1
-0.168033950951596 1
-0.0740899948645436 1
-0.171373078138785 1
-0.0347372225904317 1
0.286403747084059 0
-0.0394132121876367 1
0.0559291537983758 1
-0.0865753943538241 1
-0.141543485957268 1
0.0572300941887791 1
-0.0517741551529475 1
-0.130889611051244 1
0.110105455074903 1
0.0680773931570406 1
-0.219595251471529 0
0.00828026534643625 1
0.113089427761611 1
0.0448532934817955 1
0.0223138183675996 1
0.0472806208719486 1
-0.08426053765578 1
-0.110451713381316 1
-0.0646571376382389 1
-0.00157651052801805 1
0.270832344624025 0
-0.00143184363842094 1
0.022698726009242 1
-0.0343326886340766 1
-0.0161287998190573 1
-0.0640032354719082 1
0.0248902323964088 1
0.0236258045056644 1
0.163491945116588 0
0.0245531827641596 1
-0.0624855765282313 1
0.138201807301993 1
0.0722139199671712 1
-0.0475518247455175 1
-0.0839078630318471 1
0.12029398806124 1
-0.0176148956466041 1
0.271671390220067 0
-0.104826319585252 1
-0.164067041833479 1
-0.0599469277341159 1
0.0266184816090883 1
0.174084504895069 0
-0.0330303921510612 1
0.164917962219087 0
-0.128384705053222 1
0.152245638036226 1
0.229528618789427 1
-0.0330388443643079 1
-0.0165685709005307 1
0.0322042713623232 1
0.151117753490091 1
-0.100278167018605 1
-0.00315408865990511 1
0.0999389798598988 1
-0.0805462450002364 1
0.0770365455814761 1
0.106537097171155 1
-0.0161683934942198 1
-0.12933264145439 1
0.0114042168052997 1
-0.0249593835862213 1
0.0898156328911638 1
-0.0181887676671393 1
-0.0815239330990546 1
0.0862473381476054 1
0.0792068251152333 1
0.0544196679515861 1
-0.0885512853930875 1
-0.18712933227922 1
-0.148666036968909 1
-0.129255638575493 1
-0.0674058495134467 1
0.0755549007404972 1
-0.0180523018143341 1
-0.0744575792202916 1
0.0887627304669733 1
0.172323006219269 1
0.244927802670328 0
0.146415608172852 1
-0.184340086975076 1
0.138913751153395 1
0.0362199102516053 1
-0.0877547864768308 1
0.137497072329696 1
0.0287960833477265 1
-0.069880799508236 1
-0.134767612373574 1
-0.177558834333129 1
-0.140861555691029 1
0.19180751657648 1
0.0180611713498527 1
-0.0840534801240217 1
0.0225865345906187 1
0.200667772598409 0
-0.081560081560001 1
-0.0584142344960347 1
-0.17055226826812 1
0.0234906470580069 1
0.16627628356404 1
-0.0458376679004806 1
-0.0537114891536148 1
-0.203491707495661 1
0.04268126645022 1
0.193508680518146 1
0.150605956873708 1
0.0222552760297928 1
0.119204760017338 1
-0.0713289206022117 1
0.0670300294033499 1
0.0857948942099057 1
0.0328725412349714 1
0.0531853431298824 1
0.219932761275077 1
0.101153612578214 1
-0.0855439288300935 1
0.0757035330894815 1
-0.0555514677458998 1
0.0675279170578233 1
-0.0771934833510773 1
-0.0965467741798259 1
-0.171863535014967 1
-0.0892786461404847 1
-0.0535116704517475 1
0.107666901777612 1
-0.217570926365094 1
0.160493288680228 1
0.139384534669766 1
0.133210405280203 1
-0.167890654118502 1
0.0309387999431425 1
-0.187294957325208 1
-0.23464145256265 0
-0.167548889191774 1
-0.0578377436207191 1
-0.0875436052715301 1
0.00504728950366172 1
0.146804278372109 1
0.0238675556081615 1
-0.208323767442027 0
-0.0222569296075143 1
-0.0804937936462837 1
-0.179531257532874 1
-0.0397414694752321 1
0.069063917088204 1
0.0686650199041395 1
0.0256263430909484 1
0.231319835053871 0
-0.103181369191863 1
-0.138837352821724 1
0.0344737773813669 1
-0.056731175875164 1
0.0654534072378977 1
0.0506318402524645 1
-0.281837754855406 0
0.133358210192958 1
-0.0582701894543737 1
-0.0426454914700352 1
0.0050631078845242 1
0.0690790945675155 1
0.0367188030481372 1
0.153148616331492 1
0.0157608533884273 1
-0.0558646402564697 1
-0.247726557687278 0
0.254558909023539 1
-0.111557705127165 1
-0.0269572194308957 1
0.0725362693314657 1
-0.0765746719803742 1
-0.0899200734809574 1
0.0597323283284814 1
0.0393118941580592 1
-0.0479377642461465 1
-0.0362204989086204 1
0.00209025620048358 1
-0.275261955634723 0
-0.0249174719249711 1
0.00735938511498714 1
0.218688016587001 1
-0.0293216089006451 1
0.0371755050608319 1
-0.0709756224928144 1
0.121879899687019 1
0.0393944212255432 1
0.000863523857747979 1
-0.0178680482456414 1
-0.181005127152039 1
0.0381717551125042 1
0.0547478144416436 1
-0.0936004207649263 1
0.0025972077729022 1
0.038338337973844 1
0.0942161548197156 1
0.138542904450833 1
0.0453936560215202 1
-0.137444695601657 1
-0.0868434285823998 1
0.0577640987294063 1
0.0891295306459969 1
0.101329137989844 1
0.00558230019907118 1
0.179785610872014 0
0.0776231366788439 1
0.067211200298501 1
0.0716727420758918 1
0.0159305464076847 1
0.0923378584124213 1
0.0693812877246732 1
-0.0083820143129469 1
0.0744323291420204 1
0.0477674802899713 1
-0.161723959383856 1
-0.0121180995461948 1
-0.0414581459773004 1
0.0144675360181121 1
0.135262529483992 1
0.250748968790742 1
0.0905041167933837 1
0.0328616559905701 1
0.293127559070829 0
0.163321170491909 1
-0.0147681525758886 1
0.0885737186613268 1
0.0376807969931424 1
0.153846931853386 1
0.00745382021557015 1
-0.0879368473361789 1
-0.15237287543388 1
0.0285091501516044 1
0.127268113185666 1
-0.103494379879653 1
-0.111465817046224 1
0.0889856406726159 1
0.0545720654939666 1
-0.314088281294435 0
-0.0928286272066338 1
0.0409803706073965 1
-0.120215562604202 1
-0.0436032322346816 1
0.0379457490019589 1
-0.0372115997003747 1
-0.178192231780588 1
0.0437468242089259 1
-0.0595654687107406 1
0.129769710392419 1
-0.198798445715165 1
0.111997406061483 1
-0.19066645505216 1
0.0944306813934164 1
0.00793049475822844 1
-0.002788575915092 1
-0.230789675921 0
-0.147971533794471 1
-0.0833270928028942 1
-0.0252032437937614 1
-0.112229442784101 1
-0.0593565799779183 1
0.16359884550339 1
-0.0017298519717664 1
0.177482286430633 1
0.0977280235208702 1
0.0215111495169234 1
0.0741959447593988 1
0.0949688696451723 1
-0.0894054417970381 1
0.119682782951992 1
0.0441295501884007 1
0.217214533196539 0
-0.0994406998866578 1
-0.17463961603427 1
0.097739980227694 1
0.0640499030937736 1
-0.00222369509382792 1
-0.138745529315938 1
-0.17633469690454 1
0.0311907656590246 1
-0.220573502464376 0
-0.176048839484356 0
-0.0926833233848907 1
0.0013997819491762 1
0.0705938871635176 1
0.0648359548594434 1
0.079462411760947 1
-0.0595723523397604 1
0.108395747528889 1
0.193124085351783 1
0.0356247525718481 1
0.0868763236579635 1
0.0961201429833132 1
0.0278445420950768 1
-0.10261041185347 1
0.00272601072687945 1
0.154589521881393 1
0.120491645031397 1
0.0533967203028137 1
0.13295428581891 1
0.0951916943252216 1
-0.00891106864811216 1
-0.0128033384543249 1
0.0239168249903043 1
0.0589406954173824 1
0.229701029305371 0
-0.0115326172515063 1
0.00727242727208427 1
-0.0275982759379008 1
-0.32294143382384 0
-0.20736490569459 1
-0.156150395399775 1
0.0374309943018971 1
0.0951487092433025 1
-0.0479743727384849 1
-0.134379235726664 1
0.0705953733543795 1
0.162473310882328 1
-0.0969746061758873 1
-0.211396456799545 0
0.0944417446344403 1
0.0585371980189899 1
0.220452393889873 1
-0.0580839048019599 1
0.0350841563286483 1
0.0768130953239076 1
0.0459329137123892 1
-0.183138809669784 1
-0.0937477165870307 1
-0.140494019149964 1
0.00442736822946148 1
-0.0628393097146014 1
-0.19944074522316 1
0.080722993054622 1
0.138966135837956 1
0.0875115778214272 1
-0.103057999967448 1
-0.053555038869616 1
-0.155848031619264 1
-0.0841083604025214 1
0.0646605693425674 1
-0.057651595003576 1
-0.174574599767279 1
0.0238774882186337 1
0.111492100369223 1
-0.0479583948653433 1
-0.0551998571487162 1
0.106602799256062 1
0.318664631591927 0
-0.00479431504438094 1
-0.206971640696938 1
-0.0862323000766799 1
-0.0515015795820419 1
0.0757164031853623 1
-0.0414147130156928 1
0.211086408962183 1
0.146755370037602 1
0.109483731182459 1
-0.107742377565829 1
0.0419691983742093 1
0.0649291295746881 1
0.172890376202712 1
0.0399745569545861 1
-0.0497127904253912 1
-0.0602627811767139 1
0.279955782936309 0
0.15091565439294 1
0.043771789609137 1
-0.123469751299099 1
-0.251454859762844 1
0.0369874149045216 1
-0.11930307270899 1
-0.186325734406404 1
-0.0401502964275061 1
0.0659178214399637 1
-0.0464534000289872 1
0.15918610439283 1
-0.109711980074358 1
0.00291619979087953 1
0.0455963347246763 1
-0.109027111351841 1
-0.0991747953871427 1
-0.115556198240704 1
0.166832613634505 1
0.0472063085757369 1
0.198454048301273 1
0.156388598494509 1
-0.202217263834896 0
-0.0623788404855855 1
-0.0841724846147691 1
-0.17272311702287 1
0.0261454983919589 1
-0.0824016369609669 1
-0.0222765935655874 1
0.013443507925961 1
0.0252014717309073 1
0.0645775879135579 1
-0.250176217893491 0
0.0904574186204466 1
-0.0223304062258745 1
-0.00121962028867863 1
0.0586783571175058 1
0.11914884345188 1
-0.0554420216318162 1
0.0859944979046068 1
-0.298030319109283 0
0.144523943258649 1
0.0571425889259679 1
-0.00812473207775416 1
0.135573414742851 1
0.022087766479932 1
-0.13282665215131 1
-0.00911499681528901 1
-0.0179776496860304 1
0.266021825506378 1
-0.0368040769922515 1
0.0565007721419589 1
0.278724199187139 0
0.0788070187208411 1
-0.00592562545484582 1
0.0782840320719028 1
-0.0696382132314406 1
0.0132262123979456 1
0.0662883784434539 1
0.183351130654224 1
-0.000110976039272326 1
-0.166540228879156 1
0.0674219139445786 1
0.103868199395922 1
-0.0896100610362753 1
0.0230087733485789 1
0.0721682044771264 1
0.200859340266698 1
-0.0802201046233824 1
-0.0308477131039205 1
0.114901404705054 1
-0.106831887175944 1
-0.0064180867004333 1
-0.114210424068163 1
-0.0437759994755415 1
-0.195024129626693 0
-0.170719424428078 1
0.116962197837903 1
0.107020888464511 1
-0.264449699282466 0
-0.00613720719642584 1
-0.0719361788029985 1
0.097736186662302 1
-0.0490468441078547 1
0.0590924218505886 1
-0.0233309172599931 1
-0.0460109028094504 1
-0.0637459040058755 1
-0.0943866306088322 1
0.0931674542953744 1
-0.141482354705702 1
-0.0262109354946807 1
0.05498539213417 1
-0.0976262982511625 1
-0.0360201373608819 1
-0.103003593094644 1
-0.0940199787215322 1
-0.0651897928614611 1
-0.121984296665403 1
-0.158045600804558 1
0.277224358300838 0
-0.0494787242128456 1
-0.0520385319304459 1
-0.0132204168025719 1
-0.0441601567059255 1
0.0729151500075023 1
-0.134264764300648 1
0.0766865933007635 1
-0.17676045403526 1
0.0579319760147277 1
-0.0468157803272783 1
-0.171073787203008 1
-0.0718884959047305 1
0.0132555671217395 1
0.124298397443533 1
0.0925158315592895 1
-0.254045577684847 0
-0.309327658800392 0
-0.144349167815071 1
-0.0245792059521377 1
0.0752893592206446 1
0.0310672380065368 1
-0.0667771813570142 1
-0.0173295621443164 1
0.16865610374956 1
0.000282045545053049 1
0.0298815771497489 1
0.0584952472699482 1
-0.0259950047414374 1
-0.1067948224107 1
-0.0169568858575122 1
-0.0669323129774934 1
-0.120120814270116 1
-0.0536098487232563 1
-0.0510472855960763 1
0.0725147780224548 1
0.0172580828007091 1
0.163436916270785 1
0.077290662254806 1
-0.0724604078888211 1
-0.0193248089966303 1
-0.0663208012645285 1
-0.0676970903306924 1
0.00214439117894289 1
0.0321094034369058 1
0.000931719179294283 1
-0.0042832472180442 1
-0.209816286002157 0
-0.0962921165937575 1
0.235999941907345 1
0.189207943025153 1
-0.00299555851519766 1
0.012560123640232 1
-0.0586386056333758 1
0.17377759169269 1
0.0210282902394193 1
0.179786180073647 1
-0.215260319078083 1
-0.0408913906241499 1
0.279231972454323 0
-0.0907777603591734 1
-0.00769470229700624 1
-0.0920510137906775 1
0.0563154155116868 1
-0.0460512976364429 1
-0.0698464003287857 1
-0.107979077024628 1
0.0129161650281979 1
0.158886562124688 1
-0.169909492212905 1
-0.00594500090370749 1
0.1393929132241 1
0.0730648878075731 1
-0.148890735044848 1
0.162714899919025 0
-0.0269483826439581 1
0.0944528122245196 1
-0.0270896205051396 1
0.0451395932740407 1
0.166682149590675 1
0.0504507720933088 1
0.171966135380036 1
0.0382417891186523 1
0.153084592184318 1
-0.00202827543660947 1
0.0890939332466004 1
-0.0958704199905027 1
-0.104833232581519 1
0.00106381195306497 1
-0.10847094158063 1
-0.170322612720966 1
0.108919799540261 1
-0.0822810642072496 1
0.0923673641888668 1
-0.0727029776696225 1
-0.039930697096607 1
0.229606012566251 0
0.0720375623205892 1
-0.255566367175135 0
-0.00722134129552559 1
-0.181463922804327 1
-0.0804916142489609 1
0.156758504113986 1
0.0106451434884482 1
-0.252951798576705 0
0.111722069268664 1
0.232352714965653 0
-0.00837139001974447 1
-0.235298804231697 1
-0.108275548665039 1
-0.0418216913532922 1
0.178244568835401 1
-0.0596717187182907 1
-0.2134434049894 0
0.00187997201065588 1
0.156067270554138 1
-0.0376926321511574 1
0.215399509896192 1
-0.0536663678537228 1
0.0270671665185797 1
0.0809377876974269 1
-0.0212788557152355 1
0.0830780703972721 1
0.195611907211665 0
0.0147090837747268 1
0.295300975935556 0
-0.117183529976655 1
-0.268596175048385 0
-0.107430594280141 1
-0.0358672197776424 1
0.132004544969104 1
-0.126491561012866 1
-0.0236354919230985 1
-0.0173751999291779 1
0.0308023447898665 1
-0.0488519179690942 1
-0.0254682043163926 1
-0.0417011937238064 1
0.0510270130151179 1
0.0910461658719607 1
0.119685308685722 1
-0.0115249337391632 1
0.099628915273208 1
0.176656584726572 1
0.046705629145105 1
0.0749988283924685 1
0.0204577715728653 1
-0.0113756615702899 1
0.130785255930428 1
-0.0648056103512677 1
0.117589874686947 1
0.14142235407248 1
0.016522359648868 1
-0.0411687953889744 1
-0.0971951815186977 1
-0.164701872247256 1
-0.0107680717060522 1
-0.0694032339427913 1
-0.003727514032415 1
-0.0759763542571555 1
0.0530442305737001 1
-0.20513846250476 1
-0.0102383511209168 1
0.126100557331755 1
0.129881640588321 1
0.00142437562685103 1
0.111719234994934 1
0.0747094423420733 1
-0.0393351452447585 1
-0.208726573710821 0
0.0850262256880709 1
0.0505091417831892 1
-0.224064445546861 1
-0.159414043556788 1
-0.0257970863344797 1
-0.1900873882604 1
0.0363775245778795 1
0.023954010966799 1
-0.120375851153304 1
0.10364095584394 1
0.0237549430815666 1
0.0796347643799251 1
0.0658819635640205 1
0.158363505709275 1
-0.170440743261269 1
0.0509113236672828 1
-0.0986070821011634 1
0.200320100776829 0
0.0920119838502686 1
0.0262153032239844 1
0.0449479862545554 1
0.0436597175278262 1
0.00397547262222601 1
0.0312631889144908 1
0.0427853383351809 1
-0.226821677846638 0
-0.150519561842983 1
0.0629434184189142 1
-0.250332026625669 0
-0.00897858631132062 1
-0.0326885613644327 1
0.0519890261255706 1
-0.188507181585386 0
0.113494315806037 1
-0.10092238474881 1
-0.220672707943949 0
0.18196218417359 1
0.0123393028115381 1
0.0617496922233191 1
0.0957723733554439 1
-0.011711329896011 1
-0.0857006391096162 1
-0.151173340869094 1
0.186795282394296 1
-0.0333032817203492 1
-0.00171635504930166 1
0.174621777699169 1
-0.0666443106503451 1
-0.134008120918092 1
0.047732126698084 1
-0.00154435771699091 1
0.0444437243757255 1
-0.0751751262512605 1
0.0695562673324178 1
-0.112356974712524 1
-0.0439590275783249 1
-0.11059589486114 1
0.101285705030133 1
0.0467918287781378 1
-0.0851832392531905 1
0.0143465015732138 1
-0.194646137686998 1
0.0553993038107886 1
-0.0333098104319066 1
0.0626117929269243 1
-0.20638572580686 0
0.090260755290082 1
0.0616492274387996 1
0.171372225589705 1
-0.0364383381766723 1
0.0514398301071148 1
0.248190531181314 0
-0.240592021839572 0
0.0441072376208672 1
0.138747585914751 1
-0.12308180222626 1
-0.0324458816019182 1
-0.205824191354346 1
0.109041485156966 1
0.111196256072142 1
-0.168496940973119 1
0.0269612171297472 1
-0.0573561579412459 1
0.126286589061366 1
0.0139292686257398 1
0.165801421866039 1
-0.225507473695426 0
0.0897935032142124 1
-0.104511890847506 1
-0.0410018660839315 1
-0.147820249845992 1
-0.158241845378818 1
0.0835187801556586 1
0.0499225124716239 1
-0.15495375995536 1
0.142193279350964 1
-0.00975079779463405 1
-0.214045424709581 1
-0.0645913134672138 1
-0.0751444600269902 1
-0.0997901509217826 1
-0.0814622305339037 1
0.0056875740449703 1
-0.201740980390833 1
-0.0507462091600856 1
0.049916466916131 1
0.0143046895822834 1
-0.0856475528354418 1
0.0747832293579896 1
0.0323335952586492 1
-0.00344786767250275 1
-0.260564348247782 0
0.0176372434913396 1
0.264890605934269 0
0.102712373595825 1
0.0210076329279149 1
0.10382381420327 1
0.0529573629431473 1
0.0159879390520033 1
0.0160129860992161 1
-0.124334527388144 1
-0.0530609784811552 1
0.176745348090652 1
0.096799807740057 1
-0.142667241995107 1
0.00954635836264578 1
0.0243797882595627 1
0.00389311220877456 1
0.0353760795015332 1
0.0128238540171603 1
0.0206206688499274 1
0.10420779667835 1
-0.0707990006186133 1
-0.102979815071351 1
0.142421344089226 1
-0.0165149827790142 1
0.227306139641412 0
-0.109545512228384 1
-0.0713926751799311 1
-0.024603601191917 1
-0.0591122587997032 1
0.159830696940663 1
0.0983599792859843 1
0.0841244932732573 1
-0.0174742801589335 1
0.0978714381691285 1
0.0110206536402232 1
-0.135526468635504 1
-0.035750446737427 1
0.106238553793305 1
0.0754487936565048 1
-0.0525091333088942 1
0.0305219430431253 1
0.0418100480158244 1
-0.232242847651629 1
-0.0925066223394669 1
0.042814194479366 1
-0.0999711357888359 1
-0.180652534629289 1
-0.146706211004938 1
0.146019878767833 1
-0.0322036054749956 1
-0.125434466364279 1
-0.0385111881066652 1
0.00996278973122063 1
-0.0209437822047805 1
0.0275080959117375 1
-0.0780802579949971 1
0.117432661894606 1
0.0311532475919577 1
-0.10794983006709 1
0.00479474665919641 1
-0.0342647373882123 1
-0.114347953092556 1
0.049391205391614 1
-0.209118204805587 1
-0.112386814339433 1
-0.12643835378503 1
-0.0437032154239042 1
0.0464609522755481 1
-0.0640269631647681 1
0.122096369198411 1
-0.142199418845547 1
-0.230884801009614 0
0.28296021903606 0
0.0946091782428283 1
-0.0270275370741522 1
-0.0122567649745096 1
0.0836129441181289 1
-0.0918622872915846 1
-0.0448019256997906 1
0.0632562043401595 1
-0.0620940027041041 1
-0.0385010647956611 1
0.133668585637688 1
-0.147242130878838 1
-0.262850139015666 0
0.085321697934083 1
0.0341359201072549 1
0.201137889192322 1
-0.0496339517064366 1
0.0367177103663517 1
-0.220559542417092 0
-0.118996670648902 1
-0.0750313218810697 1
-0.113620507215901 1
-0.0395127474977219 1
0.0451524868649014 1
-0.00425099055355464 1
0.00465809829690749 1
-0.148631825602215 1
0.126466964086358 1
-0.125406540000704 1
0.0613689912310433 1
-0.0803082191586922 1
0.0787037521393727 1
-0.072228969916903 1
-0.125534725643651 1
0.00720691796393622 1
0.0951265523764848 1
-0.0613733515188942 1
-0.0130038173002143 1
-0.0667988620133476 1
-0.0465409764918988 1
-0.169790462769063 1
-0.115049118667786 1
0.072852933123357 1
-0.159639570500695 1
-0.0429911706812297 1
-0.110371320444815 1
-0.18249584621992 1
-0.0361705876104364 1
0.0987770423932831 1
0.12973009759363 1
0.110562322318766 1
0.0347803333012814 1
-0.0505459284787841 1
-0.0162777150644123 1
0.173094639286196 1
-0.0650232324447229 1
0.220521873980249 1
-0.071630609824593 1
-0.268657277949261 0
-0.0524145964328291 1
-0.03157839918639 1
-0.0132209243403021 1
0.0814397518799504 1
0.121145266180127 1
-0.00824456779655362 1
0.0624701048217292 1
0.0582791253813877 1
0.0617243321300283 1
-0.15323036259995 1
-0.0700308207430166 1
0.052862243233881 1
-0.0124405173686218 1
0.00772745514351544 1
-0.0051487491559087 1
0.177550110562657 1
-0.0751560682697112 1
-0.164681497454062 1
-0.0114743181347776 1
0.124879517321002 1
-0.04248894028802 1
-0.0874868010338997 1
0.172147317639351 1
-0.147384063547628 1
-0.089703163747071 1
0.108678840530084 1
-0.0353448071246678 1
0.00345276643494719 1
0.0284894105570177 1
0.209524188773951 1
0.0919352958584435 1
0.0217863128565866 1
0.0254821777514532 1
0.0194976207530434 1
0.0587503585268549 1
-0.146945452351112 1
0.0137424643161722 1
0.070662349044351 1
0.0181348623183926 1
0.0703578002108807 1
0.0604104104529293 1
0.108898115872801 1
0.00713157298995459 1
-0.0242610690642234 1
0.149959299755486 1
-0.105127493857007 1
-0.135440864128384 1
-0.269915123084766 0
0.13985043213573 1
-0.0453224384454473 1
-0.00530213923269589 1
0.0887753452567182 1
0.037940116274424 1
0.227047435001589 1
-0.0386428847188385 1
-0.206601645986653 1
0.173109876188222 1
-0.0291958615322996 1
-0.249628139197844 0
0.122662417358551 1
0.164033554187405 1
-0.0854185723081088 1
-0.0248323441466115 1
0.0117107376307949 1
0.00429441525125599 1
-0.168617620573461 1
-0.0772924893866125 1
0.105720659132022 1
-0.0120466567412686 1
0.0482633207603543 1
0.0303886028945 1
-0.00785822868580188 1
0.00364706542599045 1
0.108882860416014 1
0.017952282887379 1
0.0960476388806577 1
0.213596626384399 0
-0.0972194134176738 1
0.160572077318448 1
0.0327579687086691 1
0.0153703281933158 1
0.108273711155045 1
-0.196243063954623 1
0.0837438935441104 1
-0.12205525188699 1
0.00768786614446608 1
-0.0263199760933262 1
0.177770496776701 1
0.122947396863329 1
0.166803059685634 1
0.282746191399 0
0.146327119387936 1
-0.183773626530674 1
0.0198872761015191 1
0.0782257691970625 1
0.0529690502369431 1
-0.0304449241639924 1
-0.00487165391602948 1
0.0447279016264375 1
0.0889370196610938 1
0.0231876767936008 1
-0.114627490225282 1
-0.19965004394556 1
0.0575085068592492 1
0.168916944115114 1
-0.106369905232458 1
0.0370570060612254 1
0.00218505182292498 1
-0.0744883815301126 1
0.106207387046072 1
0.00226535905830019 1
0.11035512663207 1
0.11604899657576 1
-0.05761717263956 1
-0.0929346733137439 1
-0.0859876803601708 1
0.129334308158144 1
-0.0231346341045861 1
-0.00320477579751431 1
-0.0760425114728559 1
0.0389548210621987 1
-0.0626554308618302 1
-0.0731901400387822 1
-0.108475398668948 1
-0.211221741825835 0
-0.116770025450843 1
0.0947702376207494 1
0.0783600804824715 1
0.013604537140094 1
-0.0345936944053174 1
-0.124827900087499 1
-0.154447407317416 1
0.111526867555447 1
-0.108902907210574 1
-0.150904618187903 1
0.143046407535852 1
-0.215660983884488 0
0.195087404286371 0
0.0233813121943158 1
0.112554667807772 1
-0.0329482638300685 1
-0.0843769063947958 1
0.0198819353600363 1
-0.184797424335915 1
-0.155214127434496 1
-0.0137090260037935 1
0.0337812083980315 1
-0.0821330697816958 1
0.0620973636382758 1
0.0132918911822553 1
0.0576045774869517 1
-0.247103350470552 1
-0.0724925916658518 1
0.168900871893306 1
0.167500448231246 1
-0.0606754099485266 1
0.11747864126024 1
-0.173029111341371 1
0.0860147215948833 1
-0.191990683142548 0
0.0468140418199875 1
-0.0372815960364522 1
-0.124301599463865 1
-0.146177295101481 1
-0.0838221156929993 1
0.152724209607247 1
-0.11255210339358 1
0.0198041218765352 1
0.126960256715306 1
0.0257780656569572 1
-0.0781537258271441 1
0.0253986364041934 1
0.291793324894307 0
0.0735737431669292 1
0.0941364401635583 1
-0.0594811437556077 1
0.117665335324767 1
-0.149579335150235 1
0.0506984305545064 1
-0.0224142815764545 1
-0.136574698008895 1
0.080124657264569 1
0.0757512261584996 1
0.0466770922204681 1
-0.0270659141263821 1
0.0982741884071021 1
-0.19101541862378 0
0.257622294496961 1
-0.0882384835164934 1
0.0316332449403968 1
-0.140822522143166 1
-0.165825111348263 1
0.0118707983372476 1
0.00848658303068716 1
-0.137676519385865 1
-0.14678235692347 1
-0.160231816750949 1
-0.129784569909977 1
0.0519823103183788 1
-0.0911017221800161 1
-0.0770265656320551 1
0.0135426167572021 1
-0.0948143387263751 1
-0.0119656135711528 1
0.0989590259437614 1
0.104572224298102 1
0.0484914662172986 1
0.0226700901426556 1
0.0117178472537808 1
-0.165619154578031 1
-0.0489402143808385 1
0.0196967136484464 1
-0.156402517577012 1
-0.026379776205524 1
0.0654122256629523 1
-0.205731499254385 1
0.0277659452509637 1
0.0256580291401315 1
0.113390085592252 1
-0.024168695284482 1
-0.0271091971358905 1
0.0396415414211811 1
0.11882614584811 1
0.0504655030233675 1
-0.244031699445725 0
-0.0836970179260395 1
-0.0806473010524515 1
0.031585662052906 1
0.0332029462100465 1
0.144108271174269 1
-0.0323347024662687 1
-0.118982614955452 1
-0.0401286638512694 1
-0.0465105032197031 1
0.130807860686249 1
0.0267135304458312 1
-0.118171037190361 1
-0.0675336648296549 1
0.204620854441305 1
0.0261032212568239 1
0.25113906260559 1
-0.0598535719132611 1
-0.128703207868926 1
0.0412865929196691 1
0.0314899530184612 1
-0.0876627337889842 1
-0.00755329736903623 1
-0.189646569442949 1
0.105563153077539 1
0.0220731083730146 1
0.0606185887013804 1
-0.211873094024034 1
-0.0947851399617697 1
0.245836200222763 0
-0.0368119694547665 1
-0.0201604120647048 1
-0.00831923885902482 1
0.11505784048174 1
-0.215499538676563 1
-0.0572457853009765 1
-0.243027626961609 0
0.116832527628943 1
-0.0532532979141215 1
0.0244104001699239 1
-0.0840028634631795 1
-0.150327614881441 1
-0.0326488760363477 1
-0.0720095683565822 1
-0.025202048315188 1
-0.0188757524804579 1
-0.0350590094136683 1
-0.0220832915467961 1
0.0900571108912488 1
0.0387278916952001 1
-0.0464038527438165 1
0.159703519634079 1
-0.035698123425006 1
0.107705415420204 1
0.117250474752156 1
-0.0195356009576346 1
-0.071690336565704 1
0.0732938958867409 1
0.170380038895963 1
0.0141407853217747 1
0.0689703348074461 1
-0.00598631143534254 1
-0.136116247089491 1
0.0169116265046462 1
-0.0485800216574375 1
0.122409743761082 1
0.0358419703042937 1
-0.115801059329298 1
-0.147676804114249 1
0.10760265534711 1
0.141569564584643 1
-0.113904847393096 1
0.127750610917931 1
-0.0276192895774364 1
0.0689250662837213 1
-0.0739003089673164 1
-0.0564571972292507 1
-0.193700723209256 1
-0.0358437994359369 1
0.165528365193635 1
-0.177900800499141 1
-0.0180259610121444 1
-0.167298208834148 1
-0.00654351918104021 1
-0.146705302766742 1
-0.0202439743548109 1
0.158007807285139 1
0.0616992746363738 1
-0.167851543500029 1
0.0469170463321332 1
-0.033706960397736 1
-0.0315494569143679 1
-0.0275465156092354 1
0.0841718973075779 1
-0.0105425500719806 1
0.0354884347192121 1
0.0114040152644272 1
-0.026074220201089 1
0.0109396470111055 1
-0.0901583037774668 1
0.18380640900236 0
0.161559631762544 1
0.0499235373274382 1
0.0902062112025878 1
-0.0888475548519749 1
-0.0354460709640153 1
-0.307133542808511 0
0.0795084571509739 1
0.208311478013906 0
-0.0840089615057198 1
-0.0327369592513199 1
0.00874626542211782 1
-0.0818129336912127 1
0.0936089545330222 1
0.0281606381371091 1
0.0786770024964089 1
0.00697949227416157 1
-0.0568456683047333 1
0.0737796600905207 1
0.150210602967359 1
0.0699416882586723 1
0.0579125906074144 1
0.0821236984263347 1
0.0670116133729566 1
0.0328619837651879 1
-0.109336612963656 1
-0.0509077725056662 1
0.161619391246095 1
-0.0752544010949138 1
0.120095432712016 1
-0.0687623756678396 1
-0.051652293357239 1
0.127450583682551 1
0.00396781942861395 1
0.029982882973819 1
-0.0143851716066062 1
0.00320998026075058 1
0.00117602255466872 1
0.086504561984712 1
0.201067560571287 1
-0.0584895519155361 1
0.0728223229682639 1
0.0227620197733776 1
0.076795652039637 1
-0.0431929371959471 1
0.0728234138648886 1
0.167833272884838 1
-0.176704181885661 1
-0.0131855854248592 1
0.0945364926720481 1
0.0225920376800518 1
0.0786327165612162 1
0.105387515842546 1
-0.0107722543340752 1
0.0782549536170848 1
0.197205377577737 0
0.0489287572974152 1
-0.121038452826831 1
-0.0802302243306472 1
0.110749759536702 1
-0.0378670175943254 1
0.00118437769595713 1
-0.0855247108088428 1
-0.118672149794932 1
-0.0474326167264349 1
-0.086356911484905 1
0.0660576872030025 1
-0.0502034771654855 1
-0.00400797911391538 1
0.103410350632648 1
0.139046658349174 1
-0.0437015693346541 1
0.0204479397080071 1
0.0765086068206801 1
-0.175816564128981 1
-0.0373130754790064 1
0.228991353619441 0
-0.291165043401246 0
0.00741777378949647 1
0.027491664197736 1
0.234991209435984 1
-0.0429245529031238 1
-0.00792626349024076 1
-0.0466109218818314 1
-0.0156038070883409 1
-0.0334378280631868 1
0.0817120261038745 1
-0.0598185413753261 1
-0.0321716735373021 1
-0.0885914379793336 1
0.0938044615523763 1
0.0993991418142569 1
0.0439751943413161 1
0.15524963302008 1
-0.31425584501397 0
0.0671015062459863 1
0.0335397425429932 1
0.0131526183288499 1
0.140250158896575 1
0.0654039582786561 1
-0.0761399130639773 1
-0.147034894685762 1
-0.0856950092754992 1
-0.0293533877720725 1
0.174375515333193 1
-0.0981813148389738 1
-0.0691284354050008 1
0.0569187003530175 1
0.183717896799981 1
0.227604014018271 1
0.0691538732070049 1
0.158160574224473 1
0.0834470994786843 1
-0.0336523330129102 1
0.0176823486729021 1
-0.035837479556372 1
0.200846995295345 0
-0.105316756555614 1
0.018378357084849 1
0.12538375363932 1
-0.0783549260088373 1
0.0592876141897577 1
-0.15568674026286 1
-0.0226537601291921 1
0.317897498467839 0
-0.204528374315128 1
-0.119267626740577 1
-0.0482843818166716 1
-0.265580235455 0
-0.068119077866588 1
0.0898448284396177 1
-0.0881105270763192 1
-0.137324443524946 1
-0.0997383834153335 1
0.0593698697195418 1
0.160590884048772 1
0.0166686697945527 1
0.0085372180806252 1
-0.010488600753214 1
0.0733795994513166 1
-0.0680354073721085 1
0.0336444201203877 1
-0.0386095571429563 1
0.0293191609086059 1
-0.118248683979546 1
0.0938461878140627 1
-0.161681432381211 1
0.195576149839782 0
-0.0431832221598869 1
-0.0708555807117884 1
0.0975915355882756 1
-0.172453055964946 1
0.124967040901852 1
-0.174819299924063 1
0.0630627502173544 1
0.0368978383313287 1
0.00510994749146346 1
-0.0041946830876482 1
0.0919276192218021 1
0.0144505014869687 1
-0.0406415817131162 1
0.306119709509228 0
0.00773284370360643 1
-0.365950428472406 0
0.0196816693698246 1
0.124420759023994 1
0.018340825102986 1
-0.230594095724295 1
-0.123544440056695 1
-0.0386675218508735 1
0.149292919863184 1
-0.118121199819441 1
-0.14891405692046 0
-0.139566415383178 1
0.00785843510360632 1
0.0160357506213802 1
-0.132390838224665 1
-0.0572645132039569 1
-0.0400183318579715 1
-0.14438927268384 1
-0.122945573927545 1
-0.177072693203868 1
-0.0516941941607537 1
-0.152995234781247 1
-0.0256671707147559 1
0.0549333753363218 1
0.0820929691745243 1
0.00193093082586224 1
-0.0632365680065903 1
-0.0162714198259931 1
0.0409430421153706 1
0.0705220879123105 1
-0.0214839657843679 1
0.0212725146471441 1
0.0398694066566049 1
-0.00588973046154779 1
-0.0726535524601772 1
0.0355044010586031 1
0.0538136214500948 1
0.0625478013217917 1
-0.00775404692635336 1
0.0892938223045667 1
0.17122036200194 1
0.0425520283881221 1
0.102979002623913 1
0.0345167708710706 1
-0.290867451957309 0
0.165519325059513 1
0.0644187069623016 1
0.155577281775881 1
-0.168800589722387 1
-0.0384793984035552 1
-0.0386154358053356 1
-0.0785353025379013 1
0.037705949352831 1
0.0648972600625693 1
0.194635708959344 1
0.0255208042259249 1
0.0875331998992369 1
-0.00299183818365182 1
-0.0107005982837375 1
-0.180273964211271 1
0.0111548690369944 1
0.125702133148171 1
-0.00445147787845161 1
0.0708269616838589 1
-0.00750289773287749 1
-0.225760150257008 1
0.162105030111451 1
0.0725081651946137 1
-0.152936019893045 1
-0.0582727495964442 1
-0.0625364531879197 1
0.0720150224719136 1
0.010564087970773 1
0.0016280910444499 1
-0.142960468762246 1
0.115055819418742 1
-0.0752090296995371 1
-0.133637402723376 1
0.0544109258374529 1
0.0791634704535879 1
0.00536971280632906 1
0.0583038780237103 1
0.032943891137277 1
-0.235792994983214 0
0.0239608905352439 1
-0.0979581701511765 1
0.142604530021082 1
-0.0367940833521427 1
0.0499145240710748 1
0.227663221505423 0
-0.0358032315541759 1
-0.00175683862448133 1
-0.176010954662957 1
0.0332734105326111 1
-0.125778644019703 1
0.0022396895242185 1
-0.090492948556928 1
-0.238136052788691 1
-0.0363277660112322 1
-0.114649735288159 1
0.0514794350642535 1
-0.0980861547697307 1
-0.0312463372697663 1
-0.21201351059726 0
0.0182076012089054 1
0.170712733109809 1
-0.129683598580858 1
0.0479810012609318 1
0.0847674541281409 1
-0.0880620159277986 1
0.012140607498787 1
0.0684908450026041 1
0.0343793688188195 1
-0.180953681650775 0
0.304442984620218 0
0.0324674886450107 1
0.0272487761257765 1
-0.0035470260727503 1
0.0233359143156248 1
0.143763200428197 1
0.124236906388396 1
-0.0180172773361028 1
0.124651789416264 1
-0.0541858708439561 1
-0.0131523736485522 1
0.0094847084797212 1
0.0475354269515953 1
0.130141020896075 1
-0.0196311623106232 1
-0.000987651682724751 1
-0.157172884320645 1
0.0468545789240703 1
0.075340924980571 1
0.136256755551979 1
-0.27005628416427 0
0.0737987363722223 1
0.0194963589573903 1
-0.0156414995849655 1
0.0149211917816474 1
0.00579244047839119 1
-0.0601575984467955 1
-0.023568948598855 1
0.0132248845974248 1
0.134708969480796 1
0.0896404699399043 1
0.0814528966245239 1
-0.127492829476028 1
-0.225105513975148 0
0.128356576069601 1
-0.107249168710026 1
0.152367960597285 1
-0.0851603693121658 1
0.00812552856365684 1
-0.0298826831613381 1
0.0734098750778573 1
0.0602504607295976 1
0.0331052572778948 1
-0.202247051614251 1
0.0800407819379209 1
0.182993883558103 1
0.000713510267358063 1
0.16788899152019 1
0.0847729296936641 1
0.284943351772161 0
-0.116676648869246 1
0.0460479214959793 1
0.0506039926100329 1
-0.121694219109761 1
0.102264640461829 1
-0.057535011955628 1
0.0108511521445607 1
0.15362556788546 1
0.0144019469827724 1
0.0513652091627488 1
-0.0597491430670815 1
0.0328603682869062 1
-0.0177790206797933 1
0.0377546209364157 1
0.187211370072632 1
0.00657392066949971 1
0.0970717512086315 1
0.108242584471172 1
0.0100182539323377 1
0.183879742547416 0
0.020558893443513 1
0.0770167103042775 1
0.231144573629416 1
-0.210917466277689 0
-0.120817507546973 1
0.0555989807422733 1
0.0184421077874822 1
0.32000038535622 0
0.0598359574382523 1
-0.0557727548855899 1
-0.0208850621733122 1
0.0188875527710053 1
0.0645527638724642 1
0.0986843019937639 1
-0.0241420997520635 1
-0.0466995694591135 1
-0.0331677890054528 1
0.218105719707279 1
-0.0537627979106671 1
-0.117818166416571 1
-0.000409592399009444 1
-0.128427633059074 1
-0.0827724999274926 1
0.027367461918913 1
0.0359863751720341 1
-0.183411381803491 1
-0.159980825607738 1
-0.109310507809306 1
0.0412315685442377 1
0.0139003378127327 1
0.262657793927068 0
-0.0737116885761207 1
-0.0478426027624045 1
0.0211010556926528 1
-0.250037030820454 0
0.0547949263014497 1
0.11354899751949 1
0.15155002068751 1
-0.104371090273594 1
-0.00259322425149982 1
-0.184335049600754 1
0.140707372628745 1
0.0217258815660483 1
0.0187411244749211 1
-0.0406608544021186 1
-0.198541521607849 1
-0.215352385174436 0
-0.010674049395639 1
0.0770361281324378 1
0.0279575685169147 1
0.204406879787626 0
0.153625262040576 1
-0.0475258538807697 1
0.184082674903674 1
0.0172776441049835 1
-0.235984439373787 1
-0.0234503036188116 1
0.0153163613658629 1
-0.118494514999728 1
-0.22293981322964 1
-0.0893254809580721 1
0.044203264331973 1
0.0357389900309818 1
0.213111477650637 1
0.113396886789141 1
-0.0433118951804393 1
0.174182725321464 1
0.0214497480715344 1
0.0375272778874659 1
0.028233086591969 1
-0.0872027384275251 1
-0.0408889532735013 1
0.0378190600476779 1
-0.0153107646854483 1
-0.115533056217976 1
-0.1158801029297 1
0.0798768604335248 1
0.0279965898954323 1
0.0210652789888687 1
0.0304059440580054 1
-0.268591106476675 0
-0.0397955931206634 1
-0.0828016877956924 1
0.12747177405069 1
-0.0341576537314052 1
-0.0319643270040831 1
0.00889163291083423 1
-0.130937804706096 1
0.0681025888669905 1
0.0278116104886747 1
-0.024428602996795 1
0.0477349369120213 1
-0.0331774842550437 1
0.0711058357399412 1
-0.0356824236349812 1
-0.0511006464781057 1
0.100520933813539 1
0.116663737344174 1
-0.0809528617031587 1
0.0107179382129109 1
-0.0785088955967175 1
-0.221899341869093 1
0.182959661945283 1
-0.187585261480091 1
0.134883490341712 1
0.050013343176638 1
0.114785085026451 1
0.142426548039053 1
-0.156486903642333 1
-0.130514355669537 1
0.0215674001020829 1
-0.0995512323522573 1
0.00860225486178733 1
-0.0296278207331766 1
-0.0175363506534997 1
0.0117500983129642 1
-0.00952986298534935 1
0.0114287665951404 1
0.0819837115151983 1
-0.0946397097159581 1
-0.227914643695336 0
-0.0684628878363989 1
-0.0589935532294379 1
-0.0073604158752821 1
0.0703011698704456 1
-0.188322243400135 1
0.006975203040043 1
0.0823331814551201 1
-0.155963272257026 1
-0.006932550760384 1
-0.111699391896887 1
-0.0460811237197479 1
-0.014452023305394 1
-0.0590244193238417 1
-0.0384863256939328 1
-0.0491232367102114 1
-0.16382038516752 1
0.0188793499514966 1
-0.108494138211843 1
0.0757291665989268 1
0.184644537016428 1
0.000410949609594664 1
0.0944510181985602 1
0.102853347983164 1
-0.108916212951522 1
-0.0898720752976253 1
-0.0473238604955683 1
0.012058909387005 1
-0.0960582196269465 1
0.100994685394727 1
-0.0689659387474904 1
0.0630230904911654 1
-0.127996073378403 1
0.00535135060193218 1
0.083745445065945 1
-0.325359470372845 0
-0.0824074005139322 1
-0.145914669603439 1
0.0739975123683014 1
-0.0587156059072961 1
0.00903151743640842 1
-0.0180403562135983 1
0.0393822199319082 1
-0.134906773059284 1
0.0449907981251559 1
0.0199154066177228 1
-0.0102708755812826 1
-0.115718874822 1
0.0206645779464878 1
0.0491779635388467 1
0.00335479222176149 1
-0.152373633776303 1
-0.268721057052823 0
-0.0102469959155565 1
0.190561038677133 0
0.11323202579456 1
0.193206554876813 1
0.0733026989294025 1
0.0084203567833956 1
-0.0425825992194749 1
-0.0689123301775345 1
0.066941959982935 1
-0.0211753045885258 1
0.0171701333327306 1
-0.0699812198449707 1
0.10202978841864 1
0.0175875095410855 1
0.0141683140439346 1
0.271193752573019 0
0.124190187933455 1
-0.101993255656954 1
-0.0915215867059945 1
0.163472250786115 1
0.0310676335648056 1
-0.0194762017770827 1
-0.163214082454815 1
0.128828642539047 1
0.0900389531773275 1
-0.0442646928833291 1
0.00542610583343923 1
0.0464604806437141 1
-0.0580443053926523 1
0.047543626588724 1
-0.000616908944812053 1
-0.207216643630726 1
-0.132518900631239 1
-0.120647171531321 1
-0.0321075737963674 1
0.0263010802093376 1
-0.075980632864301 1
-0.162613860060207 1
0.17055047122629 1
0.0391224281255859 1
0.127207673119824 1
-0.164347185030252 1
-0.0275208328454493 1
0.0483563813798569 1
-0.11452723694814 1
-0.0645788927306053 1
0.108597830312238 1
-0.0504939812886098 1
0.0368486661602747 1
0.112577446736803 1
-0.0125447580604886 1
-0.0981132539055135 1
0.0325788212958185 1
0.0306864050343495 1
-0.0509647614869949 1
-0.229739537600781 0
-0.0938914565299452 1
0.0713762507978589 1
-0.113882649751388 1
0.0631461460036146 1
-0.0597104243292436 1
-0.0341069502952561 1
-0.0371215648043736 1
-0.206940412892564 0
-0.0702236474891899 1
0.0548912755019565 1
0.0740209984949272 1
0.153267471427272 1
-0.0245832799768458 1
0.13390062992477 1
-0.0804272612198137 1
-0.200558448819307 1
0.070192962360371 1
0.075523994756178 1
-0.242800104461226 0
0.168811107817078 1
-0.0628387894029401 1
-0.0528375430253798 1
0.0557841915102641 1
-0.0425320648539376 1
-0.0629141367853622 1
0.0211461539308116 1
-0.117320092282622 1
-0.000696040940780194 1
0.0264249609457982 1
-0.0668013853783117 1
-0.14607463047799 1
-0.0765002651706242 1
-0.163235337106802 1
-0.109345825276945 1
-0.158019319561487 1
-0.129735098531751 1
-0.0331534463688142 1
-0.0497911793647815 1
-0.109108227227597 1
0.0494858531367542 1
-0.0408251866250485 1
-0.0355271187449264 1
-0.0304525819485036 1
0.0849265518866317 1
0.0869075877120841 1
-0.0445744708375422 1
-0.0514890573807875 1
0.0872066218871643 1
0.0387035252365321 1
-0.0893776769141224 1
-0.236484617882342 0
0.102367971042923 1
-0.00483737033513941 1
0.0789083516350662 1
-0.0224016686283222 1
0.0679181534641833 1
-0.0365327147747861 1
0.280369222771954 0
0.0695877340220197 1
-0.0216857618010616 1
0.120206889413621 1
-0.0247853338655963 1
0.0141007602348038 1
0.174374223213129 1
-0.0134976772296511 1
-0.0252001301483862 1
0.107663359255181 1
-0.143283055368023 1
0.0612693632944126 1
0.0183170700389929 1
0.136833413481754 1
-0.19618585733806 1
0.0356737385842585 1
-0.15201614006593 1
0.271434490513331 0
0.0287372284066393 1
0.14747339382421 1
0.115967191759732 1
0.113769433860809 1
-0.175788473455695 1
-0.0539488734418138 1
-0.134133188348026 1
0.10460383990407 1
-0.0371546292029905 1
0.0432357000010104 1
0.00731907476915199 1
0.115554518308868 1
-0.0943832041691002 1
-0.11370350307192 1
-0.0416091131722487 1
0.0579443704551099 1
-0.0494155542653039 1
0.0216301698024351 1
-0.0777965315514289 1
-0.14342084328269 1
-0.258930634425634 0
-0.15566437421577 1
0.0582634563661436 1
-0.185024805104518 1
-0.132277944830453 1
-0.102873296565399 1
-0.0377138297173307 1
0.0808240404105595 1
0.0293772853929613 1
-0.112400163893531 1
-0.0722550111527013 1
-0.00241229825831173 1
0.0169478209585683 1
0.0539552728252076 1
0.0388417221538301 1
0.136924102002939 1
-0.239289497629813 0
0.0748252930699515 1
0.0441637022347243 1
0.0258217935280067 1
0.0331042458099395 1
0.0373673084901137 1
-0.206306981301765 1
-0.0108155706514528 1
-0.130562726642945 1
0.0211534971573471 1
0.0388183303321464 1
0.0889606710158049 1
-0.0517602329519 1
0.0440718600329988 1
0.0483479130475813 1
-0.0966475630562602 1
0.0296999283084353 1
-0.13781930961471 1
0.0255236043456721 1
0.0215539890937656 1
0.16735551816997 1
-0.0759848044478994 1
-0.0754911123480537 1
0.28182092562867 0
-0.111470517353712 1
0.0806324720517929 1
0.0733430382586925 1
-0.013367550789078 1
-0.0420245468796873 1
0.21737523090663 0
0.107187803378218 1
0.117121010676317 1
0.108466131873627 1
-0.0193632310453894 1
0.147516497122466 1
-0.0217613647043583 1
0.218187480580929 1
0.148703041190692 1
0.162747184496702 1
-0.214130333308379 0
0.00715770699451575 1
0.0082440470752274 1
-0.190110316891873 1
0.00541310727250619 1
-0.129760195245112 1
0.00153627584944937 1
0.149895309116329 1
0.0394675471535594 1
-0.0802784926965271 1
0.0095038116769435 1
-0.03557823831667 1
0.108468512455508 1
-0.0785831653238253 1
0.152201000407706 1
0.0184715685669664 1
-0.310186881314524 0
-0.0497456957357433 1
0.124107913838378 1
-0.0494922001325169 1
-0.0410648485638076 1
-0.110977074095489 1
-0.0100445414079486 1
-0.22705967102557 0
0.0290333554872732 1
-0.125415953632688 1
0.0102482241919887 1
0.0430079184634806 1
0.0597304922630397 1
0.165888602064472 1
-0.216941100605872 0
0.0921545454837126 1
0.127987163952422 1
0.12814218549263 1
0.0818160918206226 1
-0.173384179291462 1
-0.0515355210371013 1
0.0530889102202291 1
-0.0222420578337013 1
0.081193351347192 1
-0.0598736931662471 1
-0.00970434294315198 1
0.0621223621244003 1
0.0656445178189483 1
0.00545719638626173 1
0.236183834780726 0
-0.0830646902234477 1
-0.00532957204452892 1
-0.180701050712733 1
-0.0759924866134502 1
-0.216306996001242 0
-0.052215053761237 1
-0.0605717584853248 1
0.163141895921668 1
0.149362926129282 1
0.0683235406345543 1
0.00404793255857593 1
-0.134474691891637 1
-0.18942534059864 1
-0.0360897471130365 1
-0.0504210577342699 1
-0.043940732133448 1
0.119065760597088 1
-0.12534945399897 1
-0.0404368904807135 1
-0.112249319237542 1
-0.0220072525228562 1
0.13067837993916 1
-0.0378146289410613 1
-0.0249726635364807 1
0.026482534342364 1
0.10536898198308 1
0.0910103792940454 1
0.160164027916778 1
-0.137174230194012 1
0.0144460796895291 1
0.11478274937032 1
-0.153425416600849 1
-0.0198973740332262 1
-0.0997297762177215 1
0.0215245252641301 1
0.0414041675164055 1
0.144677288406737 1
-0.108177331174065 1
0.0547727902875151 1
0.229669675647422 0
0.124760922031264 1
-0.0531608156046791 1
0.0986817625999353 1
0.0348325166427094 1
0.022279471032098 1
0.0967087762078546 1
-0.0988336921372527 1
0.0252701451822447 1
-0.120435745126092 1
0.170107251067042 1
0.216001152141665 0
-0.131053829136304 1
0.109528127306932 1
-0.0384093431667703 1
0.0160673600171767 1
-0.112893505638099 1
0.0407257760540902 1
0.018843834625797 1
-0.143824585426113 1
0.00100395189321195 1
0.0593809872771615 1
-0.117549851177817 1
-0.259971794311125 1
0.040304933337631 1
0.00827024882371974 1
0.155048174542065 1
0.0428930704314806 1
0.042047576058615 1
-0.113564528686648 1
0.0512441735203177 1
-0.06296582406888 1
-0.146918822877702 1
0.141066837159246 1
0.0656596404920138 1
-0.129108674334176 1
0.00594331605837326 1
-0.0340741375153629 1
0.180764464360688 1
0.0499575575435975 1
-0.0876535969581204 1
0.0455759108933453 1
0.225565252735737 0
0.130825582795221 1
0.0617287740070989 1
-0.0256094048252032 1
-0.0116160792006643 1
0.0420962870898422 1
-0.125023992444414 1
0.183017062244529 1
-0.0580071067313603 1
-0.0366225986326033 1
0.0310720983403834 1
0.20128625092643 1
0.0875182339635304 1
0.0261480112832509 1
-0.115222122998911 1
0.0757089281051951 1
0.12184043579405 1
0.0518807292976498 1
-0.0122670364517009 1
0.101949361347805 1
-0.168249493078375 1
0.0874961356934848 1
0.0922640885965096 1
0.105079774664573 1
-0.20850823439228 1
0.123657079898254 1
0.149395162060061 1
0.22379181147062 1
0.133679860254424 1
-0.032212312006581 1
0.177096462673142 1
0.00121149098414991 1
0.145822709309291 1
0.148056033181573 1
0.0491671752907751 1
-0.200470174970259 1
-0.093548169138598 1
-0.0190805876205317 1
-0.00621046077691982 1
-0.0656441597412758 1
-0.123893602901277 1
0.124584813571011 1
0.0625612629187826 1
0.00352138911600798 1
-0.157619649022106 1
-0.00555838143449057 1
0.0258775750163185 1
0.0759093602567171 1
-0.294276577792144 1
-0.0916417606601114 1
0.06220756420714 1
0.175603351583861 1
-0.0555295197108142 1
0.0150227989322192 1
-0.176770442253314 1
0.248499241502953 0
0.0919165972504794 1
0.0656277872225158 1
0.140826591029652 1
0.0371136398604455 1
-0.0982373926520924 1
0.0119623070953045 1
0.0177134331386645 1
-0.123078413956544 1
-0.159901003347105 1
0.110445847883361 1
-0.0898378503859882 1
0.0228579959263339 1
0.192442116527034 0
-0.02946187997197 1
-0.271699202925654 0
-0.0187754487322711 1
-0.0607882440259886 1
0.0236252026366869 1
0.0684940823890303 1
-0.120377169612967 1
0.0107669736829788 1
-0.0464937631256905 1
-0.0167870302933715 1
0.0648917697643649 1
-0.295762174111592 0
-0.0493375317141764 1
0.04613694350328 1
-0.0539333171995386 1
0.112189983142946 1
0.244815999882184 0
-0.131129578918482 1
-0.0449539147041589 1
0.0187794921880542 1
0.0410730681230631 1
0.059441406236183 1
-0.059269866023959 1
-0.274735997807723 0
-0.149315875518418 1
0.0137534973791084 1
-0.118838243214695 1
-0.0658358263761562 1
0.152476365521957 1
0.329720902169267 0
0.146922093834861 1
0.00958418200692733 1
-0.00917450664788902 1
-0.0831373161195229 1
-0.09325303809105 1
-0.0128407380960756 1
-0.0508605777684219 1
0.118111098027476 1
0.131768679258103 1
-0.167813781655689 1
-0.0183260135926658 1
0.0432512659423469 1
-0.0808743298143195 1
-0.245956430178226 0
-0.00992924231754301 1
0.116040300668048 1
-0.0317326963095448 1
-0.0352625791438881 1
-0.0903148306765482 1
0.103598028418309 1
0.201076285058842 1
0.150694057179102 1
-0.076088875440222 1
0.0354945893623626 1
-0.0863382183229111 1
-0.0252123262720584 1
-0.075537053732501 1
0.0531615153559633 1
0.00355531864712944 1
0.0546760032176709 1
-0.0740411836327392 1
0.180073298581923 1
0.195636833549232 1
-0.00490244595636058 1
-0.0912826154400907 1
0.096665342947545 1
-0.11773331466496 1
0.01246967384208 1
0.098083339545245 1
-0.0828136749619763 1
-0.212032545965566 0
0.142346780372513 1
0.150891020030306 1
-0.12579738306315 1
-0.032464157831514 1
0.106017336353134 1
0.183759104595702 1
-0.101026211408677 1
0.173667861854604 1
0.00327863571094861 1
0.0864745156128666 1
-0.286180189009347 0
0.129813584215461 1
-0.0246304641879241 1
-0.059112864332866 1
0.148104510469735 1
-0.0663746483007049 1
0.0458896048760291 1
-0.105930840375012 1
0.197944819156386 1
-0.134643661032672 1
0.036841785284869 1
0.166301142778424 1
0.0438406314852745 1
0.0857317500002331 1
0.125405745646938 1
0.160095422130269 1
-0.107740510439115 1
0.211857409725375 0
-0.0185838458607895 1
0.10966752542168 1
0.20363159790823 0
-0.0690441768449908 1
-0.102194756849735 1
-0.0235108544121618 1
-0.220346102053886 0
-0.166461147082318 1
0.0663055801520722 1
0.0645599261374545 1
-0.0484620437677978 1
0.0102806481699582 1
0.0491084444687693 1
0.0708088049541748 1
-0.0482460113622159 1
0.00987756981496584 1
0.233231246255489 1
-0.0878310690493696 1
0.0470594749362913 1
-0.00972967107667934 1
0.154285618240723 1
-0.0666377901579423 1
0.00705722512373261 1
-0.135582336140759 1
0.166353368125622 1
0.104957947615543 1
0.0912879025216293 1
-0.207260784751574 1
0.0432820648497546 1
0.114445326742808 1
-0.0624948155916276 1
-0.19686677394843 1
-0.0727197472748736 1
0.168198429091634 1
0.0608740512240716 1
-0.104366451227981 1
-0.0862734325119268 1
0.160614050537686 1
0.071616861894056 1
-0.114565890330495 1
0.118403156174816 1
-0.0544308903127888 1
-0.109776267429821 1
-0.131379787708634 1
-0.109297677836506 1
-0.0336052756920973 1
-0.0222578434459825 1
0.0213546658975059 1
-0.0658306067374184 1
0.0684293241509611 1
-0.00182408786230306 1
0.105209250875091 1
0.0648208171265585 1
-0.0703369311839583 1
-0.0621190682745697 1
-0.154457872367593 1
0.00724086211122826 1
-0.0876640148941099 1
-0.077602138267336 1
0.0868867606514596 1
0.0274003502298659 1
0.0793854930328607 1
-0.0699599462336549 1
-0.0985800781850625 1
-0.0616308116099495 1
0.111460508980363 1
0.000461752346535239 1
-0.0797545796583324 1
-0.248196802214881 0
-0.229203559940055 1
0.108618704439398 1
-0.246467699198453 0
-0.102600706858123 1
0.159143387525789 0
0.0581270216504386 1
0.293635592078409 0
0.0324507721038217 1
0.0731995159900613 1
0.0796352535917787 1
-0.254099134523307 0
0.158582972448866 0
-0.0708749451956789 1
0.0975876845589881 1
-0.107368700905056 1
0.0424951393519314 1
0.0343942499783647 1
-0.0846992313212735 1
0.245719375921826 1
-0.15265928079341 1
-0.164817117175979 1
-0.149967022984997 1
-0.284329753704555 0
0.0717580652857997 1
0.0253284804131156 1
0.0183058643529141 1
0.344191775908854 0
0.0852478759254803 1
-0.151770899454639 1
-0.128229670553181 1
0.0599868077320016 1
0.0674133144458447 1
0.00685991633883668 1
0.0324071428807977 1
0.078550225721074 1
-0.158424341829974 1
0.065883256900126 1
0.0567551972129921 1
0.0464478255172659 1
0.0156172995111867 1
0.0176020753300062 1
0.241479915574049 0
-0.128527426934578 1
0.0836552235896569 1
0.175836651902045 1
0.153228462535253 1
0.0485292508648122 1
-0.0387937051838824 1
-0.179151634829081 1
-0.123040884653952 1
0.150072147134872 1
0.133246509140519 1
0.0101007980514269 1
-0.174242220337877 1
-0.144051918097955 1
0.0626665820068454 1
-0.0434379314164337 1
-0.0529239926927465 1
0.141526309328163 1
-0.0906651265264722 1
-0.0580343498053172 1
0.103706122886093 1
0.127212324078435 1
-0.220788474624041 1
0.0957578830440054 1
0.0785980346616778 1
0.0498971577984913 1
0.0497065763888361 1
-0.0274122861555662 1
-0.056360207592251 1
0.160697980848357 1
-0.00139623270886407 1
0.0594724820071644 1
0.0113977575287243 1
0.00166205858221738 1
0.137345380491983 1
-0.0210722814558118 1
-0.100668642177554 1
0.207638847060277 1
0.102509945810879 1
-0.379560658697513 0
0.046108396222401 1
0.0088262635027786 1
-0.0495855888758489 1
0.0459594663418469 1
0.078150984963939 1
-0.084118174299553 1
-0.0535901565163638 1
-0.00614954680506381 1
-0.0754444592952894 1
0.0144579513107176 1
-0.042920871533729 1
0.023421995152022 1
-0.129319278450907 1
0.0473005335222787 1
-0.0587419625561824 1
-0.239666143577982 0
-0.117262433598068 1
0.0702102207475612 1
-0.134175967154144 1
-0.0376938595960383 1
-0.102547369554113 1
-0.0652489080440033 1
-0.184461364221522 1
-0.221901627131272 1
-0.00167851482985398 1
-0.0122282326908449 1
-0.0543284404429496 1
0.0478010252404859 1
0.0437751553247857 1
0.00156251992257996 1
-0.103039879848509 1
0.142284798078903 1
-0.0757032426798067 1
0.00445351081397968 1
0.169463830779466 1
0.00986525886719569 1
-0.0073165329952553 1
-0.0996582107345274 1
-0.0815830046965505 1
-0.166331433419325 1
-0.171578371474704 1
-0.0810503855563122 1
-0.156223607080615 1
-0.102806155348085 1
-0.168415579321636 0
-0.231895530227471 0
-0.0483472973452053 1
0.00626315819112239 1
0.0748506875389376 1
-0.0517399364497412 1
-0.0749641444892878 1
0.0915106368813801 1
0.0667964264762785 1
0.214961173188293 0
-0.0777279788046858 1
-0.226454792879701 1
-0.053536937463674 1
0.0516789923487283 1
-0.216596659661138 0
-0.0961208101466733 1
-0.210776731760836 0
0.146258631563247 1
0.188693267362046 1
0.103831862928768 1
-0.0304255964921659 1
-0.11659294979712 1
0.153084273388485 0
0.063507923475623 1
0.0864000858666382 1
-0.00846709763957147 1
0.171259542545416 1
-0.0692617732756888 1
0.103549840579838 1
-0.0510906668376421 1
-0.0226338612054841 1
0.0231889541829078 1
-0.0293072885933195 1
-0.143629803404193 1
0.110446091898049 1
0.188801186154808 1
0.011428095000937 1
0.0520524892645597 1
-0.066871096488665 1
0.125017255016083 1
0.166779403982809 1
0.0399434496651869 1
0.0178523562821175 1
-0.159459107540393 1
-0.0590516078441623 1
0.159532159112165 1
-0.120130480748801 1
0.0635928710776874 1
-0.0484561704438291 1
0.275158768865335 0
-0.070657125456999 1
0.0643468286496967 1
-0.244126356694719 0
0.117835305902249 1
0.0872459772850165 1
0.0291394313839865 1
0.0799150388260502 1
-0.0387504363406118 1
-0.0175968064634128 1
-0.147033685583167 1
-0.0198311636374811 1
0.0915469738741144 1
0.0117541524950082 1
-0.0128960503958573 1
-0.0748286528145539 1
-0.00569280480304441 1
0.0980893063238927 1
0.0155133951825492 1
-0.0381515555930287 1
0.0840298759976318 1
0.00856908034259635 1
0.111735207066072 1
-0.047067046101385 1
-0.10429437602121 1
-0.215306153619965 0
0.0691455241892572 1
-0.167782175752285 1
0.00276067513186989 1
0.1287214723033 1
-0.0808115427500605 1
-0.183630773704979 1
-0.0182361064401438 1
0.0165052701378653 1
-0.0546645315227809 1
-0.109803210764601 1
-0.00801907456307964 1
0.00716107857591178 1
-0.00423295457093893 1
0.00960205716818947 1
0.167019549952759 1
0.0322079356478643 1
-0.0114309661790105 1
-0.128858150517667 1
-0.0516404669948318 1
0.202774088909325 1
0.258434956376474 0
0.171098914626063 1
-0.0902797256236326 1
-0.108015521473412 1
-0.0659659913382366 1
-0.21997493180006 1
-0.241285953372772 0
-0.0044736812116305 1
-0.0561492661049949 1
0.106635280912885 1
0.121532217685948 1
0.135525557069559 1
-0.244065086806891 0
0.300514182836485 0
-0.202601818695992 1
0.00565465155083095 1
0.121687029187743 1
-0.11116418929472 1
0.130007541044704 1
-0.17754442364896 1
0.269190302474153 0
-0.0968862725957648 1
0.0985858956313653 1
0.0489018353540223 1
-0.0192516273119651 1
0.0768697776229253 1
0.197885066722078 1
0.127086043551815 1
0.142795760019782 1
-0.0466186753416778 1
0.174476187383073 1
0.144467657980907 1
0.0165652767082491 1
-0.387400059525116 0
0.159981714514743 0
-0.166078146602339 1
-0.0386162879308059 1
-0.0137680332076014 1
0.129120227994545 1
0.0184216320351968 1
-0.0494627979619579 1
0.101108774447012 1
0.204292324924524 0
-0.0535710666419027 1
-0.0503039510601841 1
-0.0638962046836118 1
-0.0667654547037471 1
0.0243919273240996 1
0.0889150532040895 1
0.102053444898618 1
-0.0141914333782925 1
0.0597488744999309 1
0.113609538330942 1
0.101070977614558 1
-0.232855643756443 0
0.19657821676571 0
-0.0210156607898575 1
0.110374111242816 1
-0.112387219604815 1
-0.0821326728789322 1
-0.0079275210629972 1
0.125596379973473 1
-0.000683186707699741 1
-0.00329007005908739 1
0.0428911224373266 1
-0.041837800518635 1
0.140952929812536 1
-0.0651120910270235 1
-0.129578054815446 1
-0.0359672658495418 1
0.0240977728301845 1
-0.186012968812088 1
-0.0212197189323823 1
-0.175075569994237 1
-0.0127169940203117 1
0.00396494472369731 1
0.12199801471197 1
-0.117327684953039 1
0.036519798874621 1
-0.0916308208872309 1
0.098880167024008 1
0.0303136829820961 1
0.0747915691950013 1
-0.018216468859554 1
0.00629980523362708 1
0.0764806186597407 1
-0.0734827470111913 1
-0.0799653156644087 1
0.261058005478452 0
0.00587829070575418 1
-0.00252565661454935 1
0.0597315949736094 1
0.0811196643092054 1
0.0646636330025725 1
0.232666627505507 1
-0.111905519224436 1
0.084087898128113 1
0.171590835814213 1
0.218195126822497 1
-0.0477910020101142 1
-0.0279112232372214 1
-0.0860495714312795 1
0.107941880652831 1
0.0991062400325673 1
0.0973799838927547 1
-0.0358282144920611 1
-0.0172207470015863 1
0.0194372740881439 1
-0.0623266091303332 1
0.00272078384427248 1
-0.0211105071036027 1
-0.051032485740429 1
-0.282819944940592 0
0.0404876821332518 1
-0.162739483458706 1
-0.0657166795738802 1
-0.00574663194948946 1
-0.0243440856056279 1
-0.0414881950257936 1
0.0801461489032144 1
-0.00665763005946144 1
-0.0748487970808252 1
0.181301864633223 0
-0.00275226716272039 1
0.12141124060067 1
0.00281298074569884 1
0.0452683546378072 1
0.0346459144475012 1
-0.124716780705947 1
-0.0682717716132894 1
0.0560794357012078 1
-0.0184266097608179 1
-0.0193300643417586 1
0.0301121517093821 1
-0.11336277226343 1
-0.115092107327581 1
0.0171733999566032 1
-0.0282284042646065 1
-0.118684834173136 1
0.0490483919817489 1
-0.0656092211880434 1
0.136898646993231 1
-0.0985219232509125 1
-0.0322259655806213 1
-0.0189220252453214 1
0.00720203260686487 1
-0.0435536996223222 1
0.171117213723603 1
-0.287173670176283 0
-0.0737474689007849 1
0.202156713974573 0
-0.0406423251675058 1
-0.0188278497940001 1
-0.048044486507944 1
0.104177380170551 1
0.0426570651397989 1
-0.0941739848096677 1
0.120304898318338 1
0.261102926240962 0
0.0421305609079275 1
-0.118971371106641 1
0.0530997331664437 1
0.199400407128084 1
0.0701699165616356 1
0.186635950982136 0
-0.0462598624044731 1
-0.0775723976411557 1
0.253946383088871 0
0.096168568574908 1
-0.051662798058727 1
0.00634958079097494 1
0.171987830495825 1
-0.0943585942542435 1
-0.119602584349198 1
-0.092419860282212 1
-0.0223818491615185 1
-0.176917468425969 1
0.226899509188967 0
0.126168088059084 1
0.3345183798733 0
-0.230826124729008 1
0.0320821831383101 1
-0.0681116159272943 1
-0.0997471132751853 1
0.13398714113892 1
0.220517780064222 1
-0.128014979577077 1
0.175190725530822 1
0.0877448665364717 1
0.0662259468507133 1
0.0936400274018644 1
0.0776860521158414 1
-0.0814541129583323 1
0.0484208894295102 1
0.0933901914768801 1
-0.103236259562163 1
-0.0721375656384903 1
-0.011094658061743 1
0.156188189016015 1
-0.0318349690656881 1
0.0867637525243604 1
0.124721584669084 1
0.0320683075496667 1
-0.295511061608437 0
-0.0260207943952424 1
0.243907826029325 0
-0.115744813524968 1
0.0527533501670068 1
-0.0988206333669198 1
0.0531917482673808 1
0.00477588255181919 1
0.0297336970934108 1
-0.155250320925688 1
-0.0349155835820798 1
0.0247717092166487 1
-0.142222827123996 1
-0.0911015488762486 1
-0.073273865675051 1
0.128323628140247 1
-0.0591681809015339 1
0.0759585158467985 1
0.0450092755126952 1
0.0627185035824206 1
-0.16397002764979 1
-0.124601604815419 1
-0.0890449372634925 1
0.0391897188071979 1
0.0385386390075733 1
0.163045212633175 1
0.125349337255674 1
0.159157913256592 1
0.0371906098792615 1
0.0287622772382247 1
-0.115981537024264 1
0.0106221525379162 1
0.0350271533668442 1
0.0708463950277538 1
0.191422034600302 1
0.174553322005652 1
0.0811017142405535 1
0.0928041007911251 1
0.0697792069644749 1
0.0387445343946189 1
0.0421491074944019 1
-0.0460441607172173 1
-0.171890918583612 1
0.139361234600303 1
-0.0627830692904722 1
0.0283183198446547 1
-0.0421787293349014 1
-0.115784901480878 1
0.103092552218032 1
-0.143070388851074 1
0.105912394906447 1
0.279070481241479 0
0.0673908319355875 1
-0.00805292782377532 1
0.124707431317499 1
0.042089730787648 1
0.0789292590669462 1
-0.0418728169396894 1
0.0912128313442554 1
0.237048143715809 1
0.00589644438208654 1
-0.077623844056882 1
-0.0153350229648143 1
-0.0493507030758893 1
0.0603780256232246 1
0.0497143265250261 1
0.025613043817508 1
-0.0187591863240611 1
0.0459387751319013 1
0.0666956683103676 1
-0.0308032896336344 1
0.0454732684052959 1
0.0437010540052027 1
-0.0280984139585168 1
-0.100177307066794 1
0.00165594802494128 1
-0.14371870821551 1
-0.132185191579853 1
-0.0639429693059368 1
0.00488682810550158 1
0.00774143860460094 1
-0.124346911994979 1
-0.0832046079546654 1
0.0557704954320118 1
0.194961584459011 1
0.00332067993301724 1
-0.00249991906085332 1
-0.00307925881647337 1
-0.156115746199618 1
-0.0137139375497957 1
0.0136467903523463 1
-0.327131503335392 0
0.0119998380591665 1
-0.0756625977619444 1
0.205150630655937 1
-0.212665874184921 0
-0.141458829083611 1
0.110153644321659 1
-0.0518757069193665 1
0.234221264792846 0
-0.149404311735052 1
0.118664911798041 1
-0.154478744823399 1
-0.222077068080634 0
0.201389628479729 1
-0.140253826287231 1
-0.199431946200978 1
-0.0894951314177244 1
0.0700641711530064 1
0.104581291293626 1
0.0399770794942664 1
-0.233154259993445 1
-0.0298555699798542 1
0.148160462295739 1
-0.00507460239377158 1
0.0442669053791789 1
0.0335489415703134 1
-0.156632778114888 1
-0.0476388051953028 1
0.112087170065782 1
-0.0668558100607914 1
0.030181460211824 1
0.015202434222705 1
-0.0403771685035431 1
0.107427418679944 1
0.00684818893862444 1
-0.221675323474834 0
-0.303940267355721 0
0.0999967355848579 1
-0.250700559567704 1
-0.165702368733327 0
0.188813718383913 1
0.0854198537860525 1
-0.0191699111555972 1
0.00174029989455937 1
0.12703948202275 1
-0.0716932689531261 1
-0.142023792268005 1
-0.0432876367449711 1
0.0509782309985213 1
0.0877798049656953 1
0.0662054491535822 1
0.054918980439501 1
0.0342132471806172 1
-0.0034718749289153 1
0.214011491862146 1
0.116767371527386 1
0.124895764201252 1
-0.0163984997115146 1
0.100950682481094 1
-0.28281751596219 0
-0.0517707362274461 1
0.123119352344799 1
0.143623280241968 1
-0.00103817133072642 1
-0.22295385181152 1
0.0550952325575565 1
0.112413349845433 1
-0.066652008613746 1
-0.00873010211275091 1
0.160828602711976 1
-0.146118662791213 1
-0.185592266542522 1
-0.0114366823721056 1
-0.0445281997721936 1
0.0654786089826456 1
0.112909865898973 1
0.107137848284042 1
-0.0282931113102379 1
0.0694373933568816 1
0.0619848683913622 1
-0.0651040167820889 1
-0.166417722861977 1
0.171325917028418 1
0.00454650844393454 1
0.234211013117339 0
-0.0267090156900049 1
-0.087827337370446 1
0.0938483342270669 1
-0.0123760429596084 1
-0.050667041112435 1
-0.0309644618976427 1
0.0764366828173963 1
-0.0622360209278917 1
0.0728294105132438 1
-0.0597516430392136 1
0.203766830993105 0
0.0302587117292669 1
0.0340653339195191 1
0.0175938799389784 1
0.108898301148398 1
0.179359924347958 1
-0.00346552070373488 1
0.0543924084149766 1
-0.00263885959568075 1
-0.204966986243263 1
-0.118720917962003 1
-0.0864450190575381 1
0.0983688512757898 1
-0.141466880651355 1
-0.00987640069416759 1
0.00858493983247824 1
-0.0188928841588248 1
0.224799706151036 0
0.131733135897095 1
-0.118762379397161 1
0.0465349910626393 1
-0.0330965124791258 1
0.0595269264893792 1
-0.00652235374855098 1
-0.070348810876234 1
0.0677014480535923 1
-0.0198300061271197 1
-0.0821053328684181 1
0.0266648686564326 1
-0.0767580497576179 1
-0.0107670864998888 1
0.041202215287202 1
0.0244256844067284 1
0.0314372753787635 1
-0.0898570237734184 1
0.0642369511623439 1
-0.0921284355997888 1
0.0545717489570503 1
0.231337273647448 0
-0.0194747985500046 1
-0.0846877370801991 1
-0.222000236070544 1
0.12843738560203 1
-0.0612559176613704 1
0.177120682907033 1
-0.000325422421424245 1
-0.0522814827367529 1
0.0845806261854568 1
0.0899846240197688 1
0.0890893174417564 1
-0.0601114387612254 1
0.0375031986595003 1
0.108526903740147 1
-0.10087690979905 1
-0.0122759735451622 1
0.0172450253103573 1
0.0525052601985421 1
-0.00986972645814124 1
0.0319535059879896 1
-0.0658894623799493 1
-0.127806561373726 1
-0.105193497393009 1
0.0823705959211646 1
-0.172022455814519 1
-0.0906403709246061 1
0.0138992875715034 1
-0.0320870866322482 1
0.153175301159821 1
-0.0340060697621814 1
0.0639003602991672 1
-0.0339083704143616 1
0.0947368097599037 1
-0.0715867158367697 1
-0.0134429455452069 1
-0.0786089947003416 1
-0.0432551487249658 1
-0.192905909528025 0
-0.0836117818751154 1
-0.0583240368512903 1
-0.013346864238036 1
0.0267333786479215 1
0.0220404144540733 1
0.0387569035033232 1
0.02143601376631 1
0.000144279900986026 1
-0.168437589065682 1
0.007645745731946 1
0.0618927734839908 1
0.0265571100574201 1
-0.0969966975266035 1
0.144737486881548 1
-0.228319824792694 0
-0.0458985709374891 1
0.121352425410023 1
0.14339440736132 1
-0.289439265671958 0
-0.0638300515083468 1
0.218196438680573 1
0.0522768886093525 1
0.093576608951432 1
-0.0158793722613443 1
0.0324122443144286 1
-0.0370479340825508 1
-0.101666197529437 1
-0.191413601966323 1
-0.230124215591836 0
-0.104398728283868 1
-0.107992676973333 1
0.130267632893062 1
-0.0841620950280717 1
0.0684489656027584 1
0.038829197979678 1
-0.0522087386918305 1
-0.175673052478865 1
0.00772272974878845 1
-0.0684454951214236 1
0.110291497385318 1
-0.156057548716357 1
0.0303103410461437 1
-0.124826037403517 1
-0.0844121017445003 1
0.109590324358441 1
0.162056007768348 1
-0.00485729999611638 1
-0.0327772466748733 1
-0.224814380988688 1
0.0801488932646041 1
-0.033362461030976 1
-0.194229138606305 1
-0.184127899016446 0
-0.150925103897558 1
-0.058816798901826 1
0.0291503802715619 1
-0.0305748045598183 1
-0.0903537135394177 1
0.155764568300525 1
0.0357248175950032 1
-0.0735199838950139 1
0.0283627926721931 1
0.07458535899007 1
0.0900493862191172 1
0.200091865971813 0
-0.0998055311526027 1
-0.0191726529555846 1
-0.0898794807481211 1
0.0573596857771907 1
-0.0185660050124387 1
0.0658084146551858 1
-0.0848446208609173 1
0.0542091904177119 1
-0.138893616204261 1
0.018166280524726 1
0.159206546050044 1
-0.161418521802033 1
-0.00799976109391959 1
-0.192007359720585 0
0.110303860866777 1
-0.0137703846184339 1
-0.0675824401329498 1
-0.0248051732463231 1
-0.215514919504876 0
0.030878362657161 1
-0.00122343151571754 1
0.0587436595718074 1
-0.0923472242224395 1
0.138081593205425 1
0.0138806082541904 1
-0.0250579974818795 1
-0.118760493848869 1
-0.0998164265952396 1
0.0447084840619142 1
0.3109334679735 0
0.0430346492370989 1
-0.272187536395271 0
-0.26195896447484 0
-0.0781141440551848 1
0.0125265519728039 1
-0.032611372869986 1
0.147230941803795 1
-0.0016436854565542 1
0.0454221804525421 1
-0.129785685214057 1
0.0941595406480796 1
0.0367120013896344 1
0.0104080760169859 1
0.0491346449521029 1
-0.114981014013406 1
0.167502583519002 1
-0.0131671692326948 1
0.063198348038015 1
-0.00494285995670298 1
-0.249036215820538 0
0.0372622095347681 1
-0.0840219279445886 1
0.167527117102664 1
-0.208598380098116 1
0.109863878767191 1
0.0558611796348973 1
0.0712708479841028 1
0.0235364256164404 1
0.0182578716776993 1
-0.0858947777011374 1
-0.110169866699868 1
-0.0418490439854046 1
0.117010520637291 1
0.103509125517095 1
0.0271369615955223 1
-0.069021083109947 1
-0.11805214143472 1
-0.0855894143838634 1
-0.175574528259368 1
-0.21302566121872 1
0.0820559696668744 1
0.0203324190298341 1
-0.203230380683409 1
-0.0132118525182727 1
-0.0241306231541749 1
-0.0802254538495892 1
-0.171089736101145 1
0.0606862983240887 1
-0.13882738424264 1
-0.0624580709836589 1
-0.0515832533901812 1
0.144089748299299 1
0.222690853787865 0
0.0512011021874556 1
-0.152619475400303 1
-0.117504567523571 1
0.105786079060174 1
-0.0177504188797356 1
0.158754224703746 1
0.135364896674102 1
0.0561771728873757 1
-0.106458986545448 1
-0.0887426265633876 1
0.0961798736439256 1
0.185298895083165 1
-0.105754652348509 1
0.0216784165996515 1
0.153654479557648 1
0.124000320396216 1
-0.0975345239765721 1
0.114405301488749 1
-0.0205362917584137 1
-0.057649447516815 1
0.0171455186813862 1
-0.10305218850454 1
-0.145146668692083 1
-0.0212400026482096 1
0.0536347661324639 1
-0.190544862936129 1
0.0731660351872829 1
0.0879202541402169 1
-0.0259553833660406 1
0.142388902998069 1
0.122113552745719 1
-0.0010019322046684 1
0.0416842414831503 1
0.0606135959583764 1
-0.101979788955002 1
0.0421712938882061 1
-0.299456553030129 0
0.0612746959859262 1
0.0696583893316583 1
-0.223347717793669 0
-0.147369999134683 1
0.191412717194573 1
0.0666638615024278 1
-0.0754058375612558 1
0.293687737923913 0
-0.0480080933941041 1
0.104970826295721 1
-0.295657648965542 0
0.233990684001354 0
0.0751110520385334 1
-0.0954444568901214 1
0.161969454951517 1
-0.228054694769321 0
0.109267405722833 1
-0.0884116798909041 1
0.0532453255589271 1
-0.093908897891459 1
-0.0476249253664064 1
-0.00321563782710067 1
0.164340416004657 1
0.0233524378502504 1
-0.106991964268968 1
0.0687830346560167 1
0.0210165674759019 1
-0.223728412288777 0
0.00730340405768747 1
0.115208172580563 1
0.187085435188571 1
-0.0904581878357263 1
0.0881837761891582 1
0.00859127414652609 1
0.0300344003458997 1
0.182440718479592 1
0.122433146870076 1
-0.0308855682958118 1
-0.113583469579937 1
0.17032684210899 1
-0.0318158832155002 1
0.0670715821247721 1
0.0596388080024997 1
0.0953597736516725 1
-0.119904894427418 1
0.036397814146897 1
-0.0436792962965044 1
0.0353700391960598 1
-0.0370439137084949 1
0.0848935952399844 1
-0.072002055047268 1
-0.0344587572563831 1
-0.173554453577084 0
-0.200176355943144 1
-0.0822795825778722 1
0.145224881115454 1
0.0521693328689167 1
0.0712235316777573 1
-0.019612882948684 1
0.129097754547386 1
-0.00713167582734589 1
-0.164509742031793 1
0.077487604929491 1
0.0570767904824231 1
-0.00465254269169496 1
0.0191053740229102 1
0.145863056476056 1
-0.00460998390644136 1
-0.13345938819463 1
-0.0559087674095771 1
-0.090345088326635 1
0.0141616360659648 1
0.0170021481059707 1
-0.0262206218406909 1
0.121024493671594 1
-0.0320696806207927 1
-0.122231266116888 1
0.0464742822033127 1
0.047234424004794 1
-0.31761655971832 0
-0.11947549136843 1
0.00656744719058577 1
0.0473592499244368 1
0.0197460757911792 1
-0.0561427333228794 1
-0.0439090678488887 1
0.333947776312603 0
-0.00783355415597715 1
-0.179261550679687 1
0.187106749896629 1
-0.0456043938265036 1
-0.211237333037734 1
0.0232372673895087 1
-0.00407211657194797 1
0.0993417250113922 1
-0.00865881114605619 1
-0.0591384735736819 1
-0.0874894895968428 1
-0.0523236236246376 1
-0.0780286687293121 1
-0.116280039562191 1
0.0281365989372925 1
0.0370083457932463 1
0.0226421024199637 1
0.052916189006218 1
0.0697753281185108 1
-0.00518245533349493 1
-0.0674027725668818 1
-0.159246247573187 1
-0.0154218650456273 1
-0.111271783031517 1
-0.17590636172472 1
-0.117155652953658 1
0.000493457263532445 1
-0.0636678122763296 1
0.235244380669046 1
-0.0175331631678558 1
-0.0394625285183676 1
-0.152907458783129 1
0.0243893804612935 1
-0.123535004388437 1
0.085781374545733 1
-0.0796124274169501 1
-0.147563088352675 1
0.0180778446440537 1
-0.0531395810663863 1
0.0238511210634396 1
0.250144458918487 0
-0.0676900065428894 1
0.0416196335715963 1
-0.0636738083662176 1
-0.0622406500703708 1
-0.104474966382897 1
0.0810399087780689 1
0.0692903595302473 1
0.134483387453575 1
-0.0914682194145218 1
-0.225379472221621 1
0.028968249051805 1
0.158971618768076 1
0.0771712374603455 1
-0.0965207697342252 1
0.195726449012622 1
0.0414262238313021 1
0.0826365122756057 1
-0.182401399460696 0
0.00148807582111973 1
-0.213252014344094 1
0.214678829492999 1
0.0924968927078534 1
-0.144172068948136 1
0.181773962732268 1
0.0134994147105222 1
-0.134313222924405 1
0.037507731265574 1
0.0772571964173898 1
0.154280806534364 1
0.159026907138137 1
0.135462066152658 1
0.0480523285390704 1
0.00484344501729243 1
-0.139314056107369 1
0.00536154842164245 1
-0.168886995235489 1
0.00391528439430874 1
-0.153581698228772 1
-0.00552793053940153 1
-0.106332935113304 1
-0.0676039139062699 1
-0.109002127297018 1
-0.0379269024850189 1
-0.0389553571422143 1
-0.129452469443788 1
-0.0694330784771563 1
0.0498096275222239 1
0.199358326326063 1
-0.00242930793414373 1
0.0814641093576259 1
0.057128787109016 1
-0.0340054109954608 1
-0.0177617983876422 1
0.0488637571501907 1
-0.0446972435162233 1
0.201826411523524 1
0.0788915582958973 1
0.206827171118314 1
0.0858644710166335 1
-0.0803901380036287 1
0.196223901818775 0
0.000124422715074138 1
-0.103261170256023 1
-0.090552330397693 1
0.0807319725666165 1
-0.0677060997658925 1
0.0609304232919246 1
-0.208088328785603 1
0.177356278064564 1
0.183538161038219 1
0.15357573882791 0
0.171343632284514 0
0.196615562539064 1
-0.0244188132483606 1
0.038005414784746 1
-0.0561487266206005 1
-0.0576684503997144 1
0.0154862197634275 1
-0.0796873158484053 1
0.0526416353932035 1
-0.0624993369518163 1
-0.0246591929557368 1
0.0213542535856401 1
0.0850518019128357 1
0.0664663428450293 1
-0.0294263126318255 1
-0.0380877771618492 1
-0.274841043464225 0
-0.01604004198434 1
-0.144880909035807 1
-0.0873316320939185 1
-0.0112506163243171 1
0.0118746079588875 1
0.0789173763126323 1
-0.0367674550571026 1
-0.0449531435085425 1
-0.0842133880850665 1
0.0889849077205494 1
0.0168105854894666 1
-0.054594066440166 1
-0.183845316057061 1
0.0494967855641121 1
-0.0454080141420907 1
-0.0819260986513622 1
0.056357746549887 1
0.105392961237936 1
0.0427539418604043 1
-0.00683957948784029 1
-0.176685727086559 1
0.104142599114677 1
-0.0953010886921797 1
0.0221853686834387 1
-0.17525659818288 1
-0.246730336728595 0
0.0530318828559754 1
0.144458312105457 1
-0.347804176081699 0
0.100503275564353 1
0.0779256871322131 1
-0.124035084485815 1
-0.14875013682136 1
0.0504439725515983 1
-0.101756465500784 1
-0.0873004963893065 1
-0.112079306787878 1
-0.0157100865548101 1
-0.144932109641974 1
0.0933992683342447 1
-0.03147888219368 1
-0.138705432639196 1
-0.110559913888508 1
0.0666017359269215 1
-0.0592350707715522 1
-0.0520787187607941 1
0.0347071247886154 1
0.102744034804685 1
-0.0423884801479191 1
-0.212011817855659 1
-0.0475270165344021 1
0.0261225393135904 1
0.0333303873363122 1
0.118016324655745 1
0.217111375639927 0
0.0996032253954209 1
0.150671915463074 1
0.205218244957528 1
0.153696958075308 1
-0.117552452119551 1
0.083431664552481 1
0.239642937654405 0
-0.0140905290602147 1
0.0858290463640387 1
-0.0227773358494786 1
0.0289242916978635 1
-0.0621922249699053 1
-0.0554300958328097 1
0.0397302356302875 1
0.042017140952319 1
0.00145311059867219 1
-0.0413639605394817 1
0.0382104733029266 1
-0.179732066864936 1
0.0739191688114473 1
-0.316831230683364 0
-0.188669497338401 1
-0.0879291579565957 1
0.0747148893599176 1
-0.0823920371741856 1
-0.0123503673413215 1
-0.0785568101541912 1
-0.139691846890781 1
-0.125205696949192 1
0.0205988469788346 1
0.0163701580159733 1
0.12576216891519 1
0.00856413951502 1
-0.0823233922834006 1
-0.0152971964281837 1
-0.0251629793052038 1
-0.0898350884986116 1
0.112461296260677 1
-0.0174645873072395 1
-0.127524568620781 1
-0.20584013467517 1
-0.0354146553529357 1
0.0190690937692907 1
-0.0551259391500965 1
-0.030109630288468 1
0.10803818635628 1
-0.20809946290201 1
-0.0316931409992468 1
0.0971035236289869 1
-0.00453721398626839 1
0.163737653896301 1
0.119657390294213 1
0.0254058869525288 1
0.0765527885822487 1
-0.0806297517490662 1
0.00836958754762251 1
0.12175104876421 1
0.0884084779409633 1
0.0293186427732468 1
-0.034647167348162 1
-0.0102629473865407 1
0.215131251503257 1
0.0159706001197913 1
-0.016479931405674 1
0.223311743937598 1
-0.0436294843269383 1
0.0261451320472508 1
-0.0135437005286041 1
-0.0861110832804552 1
-0.149803346707201 1
-0.106892283423998 1
-0.0327177088761502 1
0.0209280114406436 1
0.0238167293754817 1
0.200705414658527 0
0.134723280706049 1
-0.119600253826886 1
-0.0915616722827255 1
-0.0188039307947277 1
-0.159011274178194 1
0.145315973151963 1
0.0117644678306429 1
-0.00821775738768012 1
-0.0650933040522245 1
0.0763165160339503 1
0.0404350443995129 1
0.0457698237393041 1
-0.0658069503121999 1
0.0337389319092935 1
-0.0736537329412905 1
0.00299937790524531 1
0.0153230116192012 1
-0.108624292921775 1
0.191551755204363 1
-0.0855711950897839 1
-0.0475234688023344 1
-0.0197941346314511 1
0.163564281451209 1
0.0519449970076241 1
-0.00272363091839809 1
0.186300472396652 1
-0.0235034306863394 1
-0.127108419590456 1
-0.0411224837822333 1
0.153631630139679 1
0.208919202747543 0
-0.0197422012333682 1
0.0292342634217255 1
0.0347559303071039 1
-0.052489337975243 1
-0.0323643073374529 1
-0.0717132788436683 1
0.423605454656682 0
0.189576925342296 1
0.240203489133089 0
-0.00472525354353345 1
0.00264113183653185 1
-0.0584197318357734 1
-0.0983648280772854 1
-0.0263752830082537 1
-0.22335049129024 1
0.0777839162795741 1
0.225995262240258 1
-0.258116109922047 0
0.00184295941423024 1
-0.0121258270324139 1
0.0488424245497826 1
-0.0631335329512808 1
0.0888455138113816 1
0.212541607109335 1
0.116541937336447 1
-0.058785283532432 1
0.0081979457728802 1
0.0601631252382195 1
0.0321694589596949 1
-0.100757123149461 1
-0.0393682879337759 1
0.048999304004152 1
0.0503876524895597 1
-0.15627831847298 1
0.156575894426694 1
-0.0243867081144648 1
-0.0789060841860989 1
-0.0231225831359238 1
-0.0168138840596158 1
-0.192165605768046 1
-0.00631400396255999 1
0.154848277421243 1
-0.248542839898646 0
-0.0332463902073045 1
0.0307444487757723 1
0.140240694131748 1
-0.0277026878693549 1
0.151358057013282 1
0.140974762470762 1
-0.0902844559273564 1
0.0130017050424779 1
0.230099381489994 0
-0.193499608715081 1
-0.113412433125459 1
-0.219702880859748 0
0.14698599530415 1
0.097862447484651 1
-0.0666776260111201 1
0.0764051908630111 1
0.0475856166348724 1
-0.105579307756892 1
-0.0202333946987028 1
0.0107073330580268 1
0.366996709599922 0
-0.055114969042932 1
0.0561717075242044 1
-0.16071599976615 1
-0.0413178777670721 1
0.16925234410386 1
0.178665613265017 1
-0.206073659782449 0
0.136991369226542 1
-0.0828364314570083 1
0.118587157296206 1
-0.00618773797416134 1
0.157093593669243 1
0.0112108804567925 1
0.18264483826109 1
-0.0579825955130733 1
0.104893108098599 1
-0.0483366855490679 1
-0.0206472752285951 1
0.0987574018423105 1
-0.057844408971837 1
0.12701434293759 1
0.0711611104549291 1
-0.00235570102966593 1
-0.100542277669254 1
-0.137835251072318 1
0.162419888673472 1
-0.0170070978475668 1
0.0436831570887261 1
0.0646564839863826 1
0.0231782289714357 1
-0.0184369198459745 1
-0.0276112546877905 1
0.0125474352975474 1
-0.0722696394106922 1
0.0467730384978236 1
0.0832841590979238 1
-0.0175878683919008 1
0.0877561462413191 1
-0.265937809239317 0
-0.149266056932887 1
-0.108342540867878 1
-0.0111176362100073 1
-0.162585276735163 1
0.192298593440988 1
-0.0152288927474954 1
0.106769682698837 1
-0.103644613927983 1
-0.151046760538323 1
0.130199136599709 1
-0.197212416106973 1
-0.179536448850128 1
-0.10139382395871 1
0.0798238174901437 1
0.0596990080369857 1
0.0592222919069917 1
0.0402193983798746 1
-0.0268113442563861 1
0.033132040140074 1
0.0968878173834581 1
-0.0392834940873797 1
0.0306629209959311 1
0.114603095761487 1
-0.122832782277521 1
-0.0342626981837388 1
-0.158276238853429 1
-0.194625458028239 1
0.218366108148867 1
-0.150054478907423 1
-0.157586357309857 1
0.128431672885481 1
0.0287383491035605 1
-0.040863896124091 1
0.0994275790306018 1
0.192888644072203 0
0.0873097833837862 1
-0.0571771675984796 1
-0.147672658438633 1
0.0756719551402126 1
0.146205099537012 1
-0.055775712808805 1
-0.117651769731243 1
-0.124480695597719 1
-0.0943436226472534 1
0.188910613901343 1
0.0382987841716432 1
0.0312444847000147 1
-0.0273749649337025 1
-0.113465978066721 1
0.159497078901182 1
-0.273655325284717 0
-0.0992513863018794 1
0.0435427645143158 1
-0.143345165183828 1
-0.133989178097729 1
0.170538038781377 0
0.00642433254907693 1
-0.0944721799477244 1
0.207313337741367 1
0.303330968055919 0
0.162474831799957 1
0.0848170091288027 1
0.0882481093084262 1
0.0213840587406199 1
-0.0210473647902586 1
-0.0152762788382444 1
0.133858693025274 1
0.087016938869721 1
0.017084273079728 1
0.0425128987475071 1
-0.150383304457947 1
-0.0903241383568932 1
-0.110481418421299 1
0.145722834926861 1
0.118906773326626 1
-0.10044510926969 1
-0.190209214396535 1
-0.0561499364114471 1
-0.0500562240860659 1
0.0213554998033133 1
-0.030973459518367 1
-0.06419238951707 1
0.00700029062966408 1
0.0114045104832481 1
-0.110581238928324 1
-0.119036411844 1
-0.00535538165607962 1
0.0690589220463108 1
0.00500919986138197 1
-0.139487773048759 1
-0.0994788937161502 1
-0.0246823042223482 1
-0.0473236486866643 1
0.17007785062483 1
0.0366128118473333 1
0.149919808749797 1
0.0692407778413138 1
-0.0558514006459977 1
0.0334094129293366 1
-0.0744057365898096 1
-0.107482291052143 1
-0.0662340399331221 1
0.0925455553595836 1
-0.168621958647832 0
-0.0678622520796664 1
0.0198173887829803 1
0.159975177760433 1
-0.16268609088271 1
-0.150847435286228 1
-0.111823345556319 1
0.0903863980755548 1
0.0536909267421718 1
0.143566745933137 1
0.0530148299864118 1
-0.146035787425316 1
-0.179657201404487 1
-0.0267274337701652 1
0.0365286916416062 1
0.0954970205087523 1
0.0867262407496623 1
0.0554070895638272 1
0.0978329562180338 1
-0.142192930368466 1
0.129132079051399 1
-0.0957375551067533 1
-0.152082923515713 1
0.0618785927313509 1
0.103243582168494 1
0.0135977675903235 1
0.00270699383849058 1
0.141738614599334 1
-0.155947269860999 1
0.239835314727293 0
0.0976083038030136 1
0.0612909464949246 1
-0.0233088879777379 1
0.00405600926034 1
0.178820848514678 1
-0.179068625047588 1
0.0919049995037567 1
-0.178707152377692 1
0.0496160394833493 1
0.153463834787118 0
0.14440073101739 1
0.0617124636242472 1
-0.0236946002559784 1
0.0901629812722571 1
0.0157503713037254 1
0.0597960474542897 1
0.0530605923341902 1
-0.123808605292962 1
0.0857567443034682 1
0.110712571655243 1
0.00603540225100581 1
0.108349302099612 1
-0.232980585633487 0
-0.0642828825372844 1
0.0433028485331563 1
-0.108514974341672 1
0.110310213009607 1
0.085389583443732 1
0.141113362251929 1
-0.0440063599273844 1
0.0143988090645205 1
0.26807397338392 0
-0.20205691507401 0
-0.0239246340547763 1
0.0724046597595856 1
0.0792079535706098 1
0.122227336236267 1
-0.0669084807279033 1
0.0560345443434737 1
-0.116350181148989 1
0.0304953782411727 1
-0.0787991356147994 1
-0.321986928677653 0
0.126829053858801 1
-0.117878741126915 1
0.0479211411753816 1
-0.0950377378349 1
0.0829782018228189 1
-0.121503186414323 1
0.0077193542186316 1
0.180605554270605 1
0.0698295714173934 1
-0.000868585622565806 1
0.128758902105355 1
-0.106649661492585 1
0.255078248849341 0
-0.022891992461809 1
0.164108556395604 1
0.111910751912011 1
0.0357465131325846 1
0.0702262181878149 1
-0.00373729086651361 1
-0.0364076918993917 1
0.098399985027006 1
-0.0817072796780997 1
0.161442213814674 1
0.0661915846506106 1
0.160577687163289 1
0.152882211813065 1
0.0153642065086542 1
0.189454637414172 1
0.0350368329940749 1
0.033854356461013 1
0.0417700617399593 1
0.093868236316094 1
0.048742881162982 1
0.0685281699180904 1
0.0268612207191725 1
0.113623491162919 1
0.142647213188181 1
0.136007213481808 1
-0.119459610006448 1
0.0438432026686738 1
-0.00863686145176807 1
0.0874561185396818 1
0.131394292375729 1
-0.0831804284852114 1
0.191513173789802 1
-0.0825633576190882 1
-0.239939357987008 0
0.0757602206115683 1
-0.0765194920475347 1
-0.114070654529919 1
-0.0431305977118637 1
0.103790633197433 1
0.23588032756432 0
0.0683591767065681 1
-0.141075903528195 1
-0.063181247002091 1
0.153245514220525 1
0.114258079328461 1
0.0750523001401294 1
-0.0541800426111466 1
-0.172259228568859 1
-0.016469131260412 1
0.01581003333316 1
-0.0704071280404578 1
-0.0470610186640625 1
-0.188239700791534 1
0.174840348725795 1
0.0910361392416491 1
-0.0201468267300737 1
-0.0849516332641568 1
0.0796907948291371 1
-0.106571394775577 1
0.134018989299808 1
0.0222077638118209 1
-0.0590304363876887 1
-0.363313569241518 0
0.115678037059743 1
0.0308954689537215 1
-0.12767254448074 1
-0.167499397539744 1
-0.0167842031815865 1
0.0451660741079912 1
-0.164913354440086 1
0.0767187691515783 1
0.0758847536839428 1
0.0885424500634012 1
0.0609424584274225 1
0.0289043570167274 1
-0.0454736306403319 1
0.0288524948664357 1
0.0093088684936039 1
-0.138823176088423 1
-0.121804067507149 1
-0.016689434792565 1
-0.109333437087231 1
-0.0119484745848117 1
0.0219481395378932 1
-0.0913407847464813 1
0.0329324496384305 1
-0.199286389971997 0
0.154106220491931 1
0.22293969587633 1
-0.0268599120142225 1
0.18135837342149 1
-0.166695196774699 1
-0.0094017029970862 1
0.200600716013036 0
0.204656660144939 0
0.0947904159203891 1
-0.182576666896219 1
-0.0149845578052681 1
-0.0902478339851891 1
-0.108932074421387 1
-0.0616303278798319 1
-0.0747170215271206 1
0.0685863634163345 1
-0.108496489357546 1
-0.0798772091804203 1
-0.100820878555719 1
-0.0818849161102382 1
-0.0584201241759059 1
-0.148569262417302 1
-0.0196092909197101 1
-0.143519793725373 1
-0.0577428394655643 1
0.180278667597411 1
0.137305151501537 1
0.0990897364434441 1
-0.186427610684139 1
-0.0713038160410348 1
0.209375308738053 1
-0.129816549710697 1
0.025783276229192 1
0.00806149464334457 1
-0.26107554936663 1
-0.0420969608957505 1
-0.00768878991183699 1
0.157298038900941 1
9.34376936624582e-05 1
0.0638217094978087 1
0.0343175972570601 1
-0.114340557247116 1
-0.125909417376315 1
0.129680916392376 1
0.0724908675901156 1
0.0144857978367504 1
0.251386858226365 0
-0.259291450818207 0
0.19665092120474 0
-0.0663368414310196 1
-0.0206424709476361 1
0.175077516731315 1
-0.0512878849749943 1
-0.109729823897108 1
-0.043526886430727 1
0.0667818749235015 1
-0.0426088830834727 1
0.217432333032944 1
0.194427809143621 1
0.105421621796243 1
0.292953984557901 1
-0.0927822628964232 1
0.0389801394834812 1
0.190033790307464 1
0.0178201398975823 1
0.098204743516758 1
-0.0532980662747386 1
-0.138761282192378 1
0.0216276431278267 1
-0.0876931755871064 1
0.050513257126982 1
-0.0834581800770837 1
-0.0253800360249219 1
0.00481134094475254 1
-0.13872449066551 1
0.106406301284438 1
-0.0253541352760009 1
-0.0714831169364214 1
-0.291616862092452 0
-0.0455182133922578 1
0.0746691910421308 1
-0.120693036851405 1
-0.160390211770622 1
0.115951271085363 1
0.186019352291815 1
0.13941245852989 1
-0.0666620598908165 1
0.313769037620747 0
0.173683085722458 1
0.164994501864168 0
-0.0282555403478254 1
0.125879636658188 1
0.112518857265148 1
-0.101118223534695 1
0.0409405064451186 1
0.0218187876052218 1
-0.104387528542623 1
0.00860719686129102 1
-0.0941986533252943 1
0.340761179449654 0
-0.0525367157462785 1
-0.0941072467784659 1
-0.225818182132511 1
-0.200865008796332 0
0.201714772535761 1
-0.279138133074507 0
0.0584760494883604 1
0.0720425120873212 1
-0.0395971192609201 1
0.0484500322329458 1
-0.0694794672734122 1
0.061130498233731 1
-0.0812437788468209 1
-0.00506637301241002 1
0.254915364927512 0
-0.113058791522534 1
-0.0518149447627806 1
0.130634845230723 1
-0.0358441962470451 1
-0.0299339760675376 1
0.10866603531904 1
-0.117047420325026 1
-0.045073961238491 1
-0.0477108387855662 1
-0.070275570866957 1
0.254838344159446 0
-0.116400381250788 1
-0.0789490957692933 1
0.138708837069951 1
0.108334092611229 1
-0.0918193315187906 1
-0.0405000356063124 1
0.107811352775207 1
-0.121079075516453 1
-0.143694887273633 1
-0.0209374799429248 1
0.0461598178296618 1
0.178699628965761 1
0.0132707486240781 1
0.0621458175682623 1
0.126509948398195 1
0.0721094586013931 1
0.0789865755025434 1
0.0349857922791778 1
0.0448594600667369 1
-0.10801630429034 1
-0.025675834455526 1
0.241317949113417 0
0.20454754806182 1
-0.150140406539637 1
0.174771194418789 1
-0.195933544392328 0
-0.262553587451202 0
-0.221021900279394 0
0.07167069104787 1
0.0523607630133785 1
-0.0449690045726129 1
-0.0380510250188637 1
0.20120146175509 1
0.0762887329785029 1
0.22457904908078 1
-0.0235044695396781 1
0.103444154835724 1
-0.0278685887109734 1
0.0732155264203107 1
-0.234425959517608 0
-0.222619005375217 1
0.059609162524043 1
-0.087169056316413 1
0.0625790376770553 1
-0.151730908559438 1
-0.011578856660974 1
0.0818957630232696 1
-0.0396285518123413 1
0.0730638262947533 1
-0.0466014717000234 1
-0.0598221988107826 1
0.118208829747616 1
-0.186226248367092 1
-0.0388296317608451 1
-0.0906815309217315 1
0.0975608318004423 1
-0.138120452784538 1
-0.111650486238884 1
0.131800005356704 1
-0.215200305296434 1
0.0366013791212165 1
0.112454522629986 1
-0.0907836029523976 1
-0.0280712042905746 1
0.132243692150939 1
0.17069562307946 1
-0.0395670652988069 1
-0.120904855853184 1
-0.146412230471041 1
0.0451801174626376 1
-0.0439457204969143 1
0.0883804622287343 1
0.232876822416669 0
-0.0314638694398812 1
0.130198833585842 1
0.103980086157808 1
0.0734713767006465 1
0.00686385218895563 1
0.0200629573071191 1
-0.22606178088362 1
-0.125947093362601 1
0.0449170167665042 1
-0.0698031251482741 1
0.180449458954886 1
-0.0752192392767387 1
0.0108347231296388 1
0.0992408487266678 1
-0.00652701355460833 1
-0.0225684243948403 1
-0.114612242382425 1
0.0884863146238403 1
0.00466906091254797 1
-0.103031825626798 1
-0.12298895630226 1
0.0287228311145905 1
0.0815443264505449 1
-0.0412722963865603 1
0.153054177307944 1
-0.0976512583524073 1
0.0457360320534647 1
-0.116733948361517 1
-0.0352082144463956 1
-0.188319892497499 1
-0.0673492620952949 1
-0.140204671524663 1
-0.011276735673352 1
0.00347031015894621 1
0.0836004887303287 1
-0.0720331690255791 1
0.0292369782059406 1
0.0620596703824811 1
0.0797161894307373 1
0.0843782480901394 1
-0.0664061357351087 1
0.0194001248411243 1
-0.0607479952043816 1
-0.027001780470861 1
0.180208581845482 1
-0.0227265764005928 1
-0.0636829235298302 1
0.138038338285164 1
0.0962341950324942 1
-0.0103318201897403 1
-0.0147159897578504 1
-0.0700865894186304 1
-0.104894967168708 1
-0.172833848285411 1
0.209932297420075 1
-0.0166281233670003 1
0.105238372748838 1
-0.0158138316919486 1
0.016341599328696 1
-0.144333792046816 1
0.0164232048124947 1
0.188683468123981 1
-0.125807801248146 1
-0.0155284049665987 1
-0.0280384541060132 1
0.126778230645542 1
-0.00673432488670495 1
0.0259370046364052 1
-0.157865098638799 1
0.128577331673866 1
0.0230782518171383 1
0.156058809071603 1
-0.0479725035385297 1
0.0955289592336183 1
-0.153413019016219 1
-0.0343328285159255 1
-0.249092547137055 0
-0.115609593242347 1
0.118926404470581 1
0.044404276122068 1
0.150878402575791 1
0.00723186229748726 1
-0.0980804892594381 1
0.121729941244325 1
-0.0693731796790383 1
-0.0832721859639551 1
0.0448619639876126 1
-0.0603731618136112 1
0.0391948602897281 1
-0.0625980371236638 1
-0.179480947589172 1
0.190362725132987 1
0.102965120048047 1
-0.129542363364483 1
-0.0192595378225054 1
0.0765231492651654 1
0.180062927871068 1
0.0345640680214462 1
0.246339259285025 0
-0.0670606509210361 1
-0.155365718765718 1
0.108938535770686 1
0.244706659320705 0
-0.0529876851414361 1
-0.0480411274247337 1
0.0127901521334998 1
-0.0326413406081662 1
-0.0070341371809286 1
-0.0884351536324949 1
0.0547699223153249 1
0.0431786433346453 1
0.0364470671233118 1
-0.149654346342548 1
0.139815726125773 1
0.1166219765115 1
0.160755716772197 1
-0.0756888977204992 1
-0.178365690108818 1
0.0516324803348352 1
-0.0557787002739699 1
0.16277736923189 1
0.000178483000169236 1
0.205697818063599 1
0.0158401256284318 1
-0.0633444369000065 1
-0.0131312884767756 1
0.0242489667373846 1
-0.00649294619912009 1
-0.329224944974762 0
-0.161340071341743 1
-0.123500495179625 1
-0.00365090996800702 1
-0.0360572417046398 1
-0.0418013689427999 1
0.171458102643213 1
-0.104359819490679 1
0.0843813748023761 1
0.0336315381501017 1
-0.00992765213025587 1
0.182962244058492 1
-0.0378614792070836 1
0.0496003217696241 1
-0.0515595212547772 1
-0.0543076895675269 1
0.185080291750077 1
0.0625380688463754 1
-0.0103782563435961 1
0.0548108192359279 1
0.116086763812105 1
0.050770962537602 1
-0.223101443098268 0
-0.0681754970068836 1
-0.02891048242592 1
-0.0313839383929553 1
-0.229943478030966 1
-0.186709638723656 1
0.0859485612452994 1
0.0921883297531116 1
-0.0666308023265402 1
0.128473408497857 1
-0.0348358762287461 1
-0.142818485440808 1
0.133278453795861 1
0.0790454225192128 1
-0.267608389747732 0
0.0716708423213638 1
0.116276293547498 1
-0.126484692640399 1
0.0638018930629261 1
0.0538937279292137 1
0.103832241560855 1
0.17808509407691 1
-0.0152418102279365 1
-0.146178160291272 1
-0.00410896582081209 1
0.0835747236108484 1
-0.111892527850429 1
0.22375794556141 0
0.198077405181789 1
-0.00561366537991412 1
0.174965301634132 0
-0.0194769531124457 1
-0.115890410122518 1
-0.0395805368820808 1
-0.0821889859045154 1
0.0200257334871568 1
0.173420603114056 1
0.123746076271805 1
0.133225386574147 1
0.125601413646526 1
-0.0761455777309031 1
0.0275227170352647 1
0.13155670408568 1
-0.0223635906129016 1
0.198548574888564 1
-0.0979165190087989 1
0.179331359810791 1
0.14275996552626 1
-0.134361445322035 1
0.128464414299004 1
0.0775411493664429 1
-0.00691584062619154 1
0.0384519527888511 1
-0.111306458266845 1
-0.0804726471464338 1
-0.0138869377169437 1
0.0286905639544169 1
0.0440625974106053 1
-0.0416128531040955 1
-0.0834014203159658 1
0.0988169022717316 1
0.0866352220028245 1
0.0437459982071738 1
0.180853305619543 1
-0.198782935961483 1
0.107710592599028 1
0.0294710599267178 1
0.0899156168250328 1
0.175410873656518 1
-0.144391106597417 1
0.147997321481169 1
0.248775236082044 0
0.0352173713816889 1
0.0298749595488695 1
-0.150025040469738 1
0.0705933326259172 1
0.207303013803598 1
-0.0536619429818651 1
0.181275921547004 1
-0.0592052993444917 1
0.0200632464792021 1
-0.165938161972364 1
0.0442220766614011 1
0.0340767124390675 1
0.0914390210581285 1
-0.0792309604224621 1
0.117795219577318 1
-0.0793002317101291 1
0.0394101928064622 1
-0.126099271744613 1
0.0425053569398595 1
0.102357856620349 1
-0.138489189963273 1
0.00768160244340985 1
0.0375991563216625 1
0.0122287974655333 1
-0.0342076834425538 1
0.101754884519082 1
-0.0298118770195075 1
0.259373812409785 0
0.00279723353870515 1
-0.117435497810078 1
-0.0153348430352701 1
0.21372553822167 0
0.0256130056584207 1
0.0875520301875044 1
0.0507578287813248 1
-0.022046493135513 1
-0.0398683629585767 1
-0.148582119796288 1
-0.0854595763046661 1
0.0726703024265679 1
0.169117663295296 1
0.0228088233556729 1
-0.0641578204289938 1
0.104989093775175 1
-0.0934645314502663 1
0.00257595101699908 1
-0.15364931704277 1
-0.278494029005824 0
0.0960777648576391 1
-0.189445032015677 1
-0.0157306615889104 1
-0.0287678502462451 1
-0.0661843306808355 1
-0.0401278150871278 1
0.200751895760181 1
-0.119829514857883 1
0.118659120339009 1
-0.0115119841127775 1
0.229129182040885 0
0.105837394275098 1
-0.15218440884927 1
-0.0186962771006549 1
-0.0918885703612948 1
0.152110560119061 1
-0.167306489507176 1
0.1115605560365 1
0.0165158211517679 1
0.0201347724890858 1
0.0517370978506447 1
-0.0482854550257329 1
0.01558195528353 1
-0.000230942224503414 1
-0.0549338110328799 1
-0.0354810972272892 1
-0.0378903244708842 1
-0.104845145889371 1
0.00354560744988949 1
-0.0954307480407518 1
-0.0349587599455394 1
-0.0800208343550135 1
0.0679177954726321 1
0.0540699063775743 1
-0.0456458000727423 1
-0.0249742304801068 1
-0.0964925842895152 1
-0.125087220228334 1
0.0982474734450634 1
0.128938948781707 1
0.0917146533169967 1
0.0774709095183536 1
0.017921510859623 1
-0.088129531966042 1
0.116339864647365 1
0.0083100414175266 1
0.0183189218273585 1
0.128057184144607 1
0.193148734656504 1
-0.132617117348302 1
0.0155792317299443 1
0.124965616685052 1
-0.242947368742055 1
0.0241563053399071 1
0.0635005504644085 1
0.0709808831329343 1
0.130034027387202 1
0.0333832838499746 1
0.0174088423761139 1
0.0935222336788263 1
0.0333012607007185 1
0.0326677625505294 1
-0.125769700291054 1
-0.143738595455426 1
0.0952294806457521 1
0.0631385659654035 1
0.00723115072342801 1
-0.0594416085091234 1
-0.00277492963042388 1
-0.12644550662808 1
-0.031820541459521 1
0.0317187568649638 1
0.0450760208033131 1
0.124035593631272 1
0.0904389922664716 1
-0.146371930241015 1
0.259489681357778 0
-0.00312936900932416 1
-0.144471985541549 1
-0.0161262591162577 1
0.113424514987818 1
0.256996579485919 0
-0.035786728458172 1
-0.00628560989379062 1
-0.0945667888699281 1
0.103975819747409 1
-0.0268715376392124 1
0.00860079011704014 1
-0.0154991084210872 1
-0.0243824131127506 1
0.107017831345578 1
0.0542653356546317 1
0.148602120260657 1
-0.036879574833285 1
0.0978915816073077 1
0.0444787471558588 1
-0.120211941929277 1
-0.0499577274400706 1
-0.138862991633132 1
0.000769817871246123 1
0.146035303264377 1
-0.0403475374955506 1
-0.274121872351541 1
-0.162069712065838 1
0.118502074167359 1
-0.132817357583321 1
0.0461190505225212 1
0.0778768320968322 1
0.17776914272235 1
-0.144030164913096 1
-0.0538462320619293 1
0.0225245118415922 1
0.227056829994019 0
0.247142881147279 0
-0.039491024626891 1
0.102337466854372 1
-0.0522613335354453 1
-0.0776090768998967 1
0.125414930118274 1
0.239465520325948 0
0.111586833609084 1
-0.00852650535698553 1
0.0567266095754887 1
-0.158815417947222 1
-0.11086045479616 1
-0.0898048101150812 1
0.0948020171841356 1
-0.123883393027827 1
-0.0193559122817862 1
0.0698815739989703 1
-0.0723051923063091 1
-0.142601291224943 1
0.0607544035848244 1
-0.0867077840999 1
0.185890167490502 1
0.0243052770778888 1
-0.0348233179234469 1
-0.0926742532549718 1
-0.0222657086118529 1
-0.208991972090313 0
-0.04552537549275 1
0.109433310488573 1
0.154705476836779 0
0.178992841920117 1
-0.193136429851592 1
-0.00964554825394663 1
0.266107209733307 0
0.049246093284218 1
-0.221610088800562 1
-0.157825128660233 1
-0.00997244635517905 1
0.0194223060511612 1
0.0160680995751506 1
0.200427645730781 1
0.161231751928139 1
0.127695545682478 1
0.0610714976705745 1
0.187100500038331 0
-0.18111352469105 1
-0.0671628814789581 1
-0.120876307666861 1
0.0784165691473874 1
-0.052050558545383 1
-0.176046352844886 0
0.198559124616372 1
0.1044647770423 1
-0.124099871278169 1
-0.206367686010455 1
-0.00746519172624881 1
0.136466587263975 1
-0.0291149206306018 1
-0.0271526826391005 1
-0.145243136246117 1
0.145058373583686 1
0.097987237850326 1
0.000960375782584448 1
0.00872038676981601 1
0.0864873754596923 1
0.0141919558261954 1
-0.0444676431478207 1
0.0725363781548434 1
0.129470275288288 1
0.0163204170542856 1
-0.0755987965469983 1
0.223214301801611 1
-0.0293741806754776 1
0.169954565047152 1
-0.120394646546323 1
-0.0377067713702747 1
-0.338016233623585 0
0.0183717619887114 1
0.0806730832005797 1
0.086597509394964 1
-0.0750057943755563 1
-0.11295999685897 1
0.0389545129344291 1
-0.0256113392601872 1
-0.102828949113897 1
-0.105071259898631 1
0.0330059647322968 1
-0.0373602218998393 1
-0.0958208489709465 1
0.110566571539429 1
0.17816877226605 1
0.142911723026244 1
0.0304589035501887 1
0.0448674441623182 1
0.0756687325798982 1
0.0933656511482746 1
0.051787398444914 1
-0.123978303238332 1
-0.100634039789028 1
0.0999167748437674 1
0.0905730937816249 1
0.171147007035643 1
0.0231330224012423 1
-0.0900581687001493 1
-0.123920737610818 1
0.077144701636124 1
-0.0267394484310834 1
0.144224265190829 1
0.0155608765238109 1
0.163234183264131 1
0.0600328083323781 1
0.135014821598135 1
-0.0715412877942903 1
0.0644509588501423 1
-0.130405310371964 1
-0.0137059257357181 1
0.0682417954994248 1
0.214681461235996 1
0.16601417769659 1
0.00994465914135565 1
-0.116299581781902 1
-0.198116101057028 1
0.0243524346392916 1
-0.0964191508813733 1
-0.154371912523488 1
0.0378800134494733 1
-0.019371230482211 1
0.105776679463532 1
0.0541257450351743 1
0.160633836560471 1
-0.204382784920171 1
0.15271139036968 1
0.00822294583782545 1
0.0318110897750996 1
0.106239338956568 1
0.190376945865527 1
0.177086123583634 1
0.0077690172631152 1
0.0225126245027948 1
0.0141344580591514 1
0.01764469825325 1
0.266216189911761 1
0.142406071118925 1
-0.0506538140405915 1
-0.0123710863927482 1
0.00394254673710072 1
0.0823873488254075 1
0.0235663296713513 1
-0.0143841039224735 1
-0.0487478465776409 1
-0.0918988212669952 1
-0.0786940321381091 1
-0.0374911631399902 1
0.160051187322029 1
0.0483329361219542 1
-0.0019390764140452 1
0.0218133864069956 1
0.00639097066797335 1
0.00734357155386222 1
-0.131488079423156 1
0.087800654989889 1
0.097133643075354 1
-0.0899243680352957 1
0.176995932709951 0
-0.203897923054331 0
0.0580630822438127 1
-0.0138098893801204 1
0.0917759804245504 1
0.000723605155520604 1
-0.0269406573011009 1
0.317640570104639 0
-0.0523016717997074 1
-0.107834459503622 1
-0.0548464204984566 1
0.0551324864350199 1
-0.057893505924657 1
-0.369709173874317 0
0.232259104998398 0
-0.00141765757455773 1
0.034915800260854 1
-0.131359445058914 1
-0.0161125725870362 1
-0.138893055551749 1
-0.00525831119878705 1
0.103757425105752 1
-0.121305530119595 1
-0.115298031255443 1
-0.0960630650037627 1
0.104579863227781 1
0.335977061974405 0
0.265158755687506 0
0.117638641115871 1
-0.153186222630733 1
-0.0808130736610758 1
0.0710194359145348 1
-0.075020543211156 1
-0.0927980450882256 1
0.0800583526340981 1
-0.0998387859506111 1
-0.0411247874297252 1
0.125332957975682 1
-0.0969736003917334 1
-0.113291121760673 1
-0.0701604890836941 1
0.352884945060096 0
-0.0398163608638499 1
0.0609284635379125 1
0.0570047803911407 1
-0.0566765824169863 1
-0.233135339542334 0
-0.103214068659045 1
-0.118749186785431 1
-0.017877925545159 1
-0.00733261348875339 1
0.00920632323258711 1
0.0203393646038797 1
-0.0713733584148351 1
0.0758727985927447 1
-0.0131241538859251 1
-0.211213394629158 0
-0.162029617939711 1
0.0509291038134026 1
-0.0607026669807426 1
0.0397098649271655 1
-0.0435668040757799 1
0.100326630252102 1
-0.160301420045785 1
0.101348639490855 1
-0.144055238093392 1
-0.00350714421451965 1
-0.230919610303386 0
0.0295569091912336 1
-0.0206315011942936 1
0.112840353933664 1
-0.310514385937446 0
-0.152353519362182 1
-0.0207901487547295 1
-0.214499165235508 0
-0.123805499800627 1
0.0726601775716415 1
0.0408793904992656 1
-0.144322871814113 1
0.0730681737974171 1
0.0826609956652151 1
0.104965689320943 1
0.033324807334169 1
0.0122668171557751 1
0.053151741579366 1
0.106692363986895 1
-0.0392866566721935 1
-0.338862121061704 0
0.0214162469069827 1
-0.0554822996851406 1
0.150394272403899 1
-0.225339653898451 1
0.0413603075899817 1
-0.022482138268044 1
0.00351504891556078 1
0.223591254376321 1
-0.0649883756621953 1
-0.0718957032013891 1
0.048299681188489 1
0.096151716721779 1
-0.000180207979422461 1
-0.0389852236588625 1
-0.0645371719896028 1
-0.00435204217828549 1
0.0390127233672568 1
0.034655958279 1
-0.135953418776854 1
0.171964986074661 1
-0.0207928995296737 1
0.072552950766758 1
-0.0355697783265067 1
-0.0538363022791955 1
-0.0717805061472732 1
-0.0826834677002622 1
-0.0485012010192734 1
-0.141220765960248 1
-0.0755816564169002 1
-0.0541864197298698 1
0.0635291183244434 1
-0.127963629519842 1
0.0592615118883332 1
0.143627619016702 1
0.255470380249374 0
0.0207356940297786 1
-0.357669471256241 0
0.138446020459993 1
0.167140979626189 1
-0.114000804201262 1
-0.206173190855197 1
0.0839511935085903 1
-0.0771293893689325 1
0.0422729498865653 1
-0.00474454638574762 1
-0.00973853281027376 1
0.0408569857018698 1
-0.0232686508992131 1
-0.185504118110915 1
-0.034181577824741 1
-0.0660532383727803 1
-0.179585770631533 0
-0.00295165650374474 1
0.106054911885179 1
-0.0195789445849104 1
0.0226557575287435 1
0.0607803994585826 1
-0.0911737464593499 1
-0.165102184113479 1
-0.0501717429228688 1
-0.0526803103682386 1
0.0363389871492859 1
-0.119373871798937 1
0.0585611638137844 1
-0.00218668556967516 1
0.155248106078329 1
0.0745086745205298 1
-0.0458922052254192 1
-0.0783657434715698 1
-0.208402498613733 1
0.040770040203491 1
0.145287756019392 0
0.251414777334064 0
0.188699011848962 1
-0.0212726025427842 1
0.039639496817533 1
0.0191950259247914 1
0.00237292741953096 1
-0.104504735698292 1
-0.260969678323563 0
-0.0930822836672991 1
-0.0520679316182975 1
-0.123799314254034 1
-0.118734721846707 1
-0.0314202021841087 1
-0.0257343118858793 1
-0.0669873798811125 1
0.154203032739092 1
0.021949225230584 1
0.0242857085919836 1
0.0740386897493985 1
0.110191978922807 1
-0.16420855240868 1
0.149952365009666 1
-0.0381930179274396 1
-0.0388011728279268 1
0.100067288086092 1
0.143189677632354 1
-0.149349544817771 1
-0.0998567114351131 1
-0.213567741354035 1
-0.02320666745341 1
0.202919646964539 0
-0.160744522967306 1
-0.157808427046471 1
-0.383000465955136 0
-0.253462120837987 0
-0.264291439200645 0
0.154441506856294 1
-0.035253274441536 1
-0.0148062661169723 1
0.0185940173023845 1
0.179010734628291 1
0.051307429416973 1
0.118977529096476 1
0.0236942989295969 1
-0.0992680545960914 1
0.119348789842069 1
0.0922347655119159 1
-0.0394821486495718 1
0.334969239663442 0
-0.0864027447708285 1
-0.0522048537578116 1
-0.0698336547811231 1
0.0650195083996531 1
0.179291262578502 1
0.106449427576905 1
0.0721250567750933 1
-0.0246704959412865 1
0.00464394554628283 1
-0.0510369650291943 1
0.0290271872756734 1
-0.00013459328667044 1
-0.136172860252287 1
0.0295830778430706 1
0.0808113338405505 1
-0.0361698670526222 1
0.0683929919346543 1
-0.1511318870071 1
-0.0666652774787198 1
0.264532326664303 0
0.00565222040536996 1
0.16149203342954 0
0.0162111522630246 1
-0.161544070425522 1
-0.168050626671317 1
0.108800810529264 1
-0.136735423456796 1
0.178047725292452 1
-0.196121261252513 1
-0.12901089847251 1
0.0193553570186136 1
0.100348540701087 1
-0.19041732064728 1
0.29812290564783 0
0.0132671917152173 1
0.220248893913649 0
0.0632253225779262 1
-0.0213774752171641 1
0.0023414425761195 1
0.143087074945518 1
0.173798882728302 1
0.0421784808896857 1
-0.0668568241401857 1
0.193209432989286 1
-0.116908508504366 1
-0.125384113731432 1
-0.0161343125877231 1
0.111952130109771 1
0.0970561664940582 1
0.120141192196724 1
0.0868199234498248 1
-0.0460518423149031 1
-0.0306181466751224 1
-0.147979106075123 1
0.114339283229966 1
0.0300171382189541 1
0.0355598067153352 1
0.0281899923039836 1
-0.0387987561670784 1
-0.197124825954228 0
-0.0431728153665538 1
-0.0728646293435378 1
0.000440248796252508 1
-0.103690427927911 1
0.0603945126840761 1
0.200678488155502 1
0.0678809452186516 1
-0.22172792630192 0
-0.0765143608982802 1
-0.0365161098915363 1
-0.16299815085755 1
-0.106329926286803 1
0.121742475261388 1
0.147598278017031 1
0.0567488996810121 1
-0.22600075921382 0
-0.134526211783443 1
-0.114463570617721 1
-0.0997071717438253 1
0.0277226405035367 1
0.0607867954340966 1
-0.00665603483583645 1
-0.00657481908194615 1
-0.156541860344181 1
-0.119720898912398 1
-0.0234904367072039 1
-0.0441056144159314 1
-0.10739879150893 1
0.0933312833419766 1
-0.0508458619634721 1
0.127748399543216 1
-0.0641406833703885 1
-0.0477812481412612 1
0.0814364682680823 1
0.0280299197531036 1
-0.0243299691515038 1
-0.117004558747056 1
0.0466300304958398 1
-0.0587632972251374 1
0.0702486386032334 1
0.0565177158897072 1
-0.171278913507975 1
-0.0460917378240609 1
-0.06278991371558 1
-0.0612184924170004 1
-0.0276424520506601 1
-0.131710432736036 1
0.192929723104784 1
0.0223594399165901 1
-0.00217842898791569 1
0.0457032536922016 1
-0.0249069280659008 1
-0.0634638875176357 1
0.165222413475066 1
0.179342546150252 1
0.257999618270608 0
-0.00119855352853024 1
0.153779485549837 1
-0.166930551822024 1
0.172945238337389 1
0.0645154212148785 1
0.029894080413547 1
0.174628009176736 1
0.119304274260263 1
0.000473240199230171 1
-0.0748537209434087 1
0.0448037309260514 1
0.00552174801260089 1
-0.0198906581721314 1
-0.0340384838014738 1
0.0353564663361782 1
0.194016672718938 1
-0.274554535923126 0
0.191805424512374 1
0.117951937829584 1
0.112048917734606 1
0.248216022620698 1
0.044209949245252 1
-0.0270671542578344 1
0.00678420570032684 1
0.0577836848424146 1
0.0256849611325255 1
0.113484877545808 1
0.163062221059978 1
-0.155659990840006 1
-0.112006949675526 1
0.161816600870141 0
-0.112745045698734 1
0.102170940607338 1
-0.0192015290266423 1
-0.167868394421961 1
-0.150960230955112 1
-0.145854053350069 1
0.322280193959939 0
0.119880986204216 1
0.0373092943767146 1
-0.188637619381494 1
-0.147744343555748 1
-0.0992485120588361 1
0.0542656417600617 1
0.0824216305424463 1
-0.196352039234905 1
0.0497265337296193 1
-0.016826646445021 1
-0.0234082056182187 1
-0.162897016379349 1
-0.0938932647597759 1
-0.0556555965447882 1
-0.131307867652169 1
-0.104356489103478 1
-0.0590448434224095 1
0.252146803086162 0
-0.0543667815357037 1
0.00374457358157102 1
0.12034572152176 1
-0.120639957299943 1
-0.0703317670359511 1
0.055887636940496 1
-0.150591737551331 1
0.220623380508504 0
-0.048791159835835 1
-0.0155570283033594 1
0.0215240003065413 1
0.00612552045732317 1
-0.00390626007297017 1
0.0560244890439669 1
0.113899333692829 1
0.0254774461006912 1
-0.0474698115759932 1
0.0218826970096805 1
0.157301666115095 1
-0.0620751530886063 1
-0.101327995108786 1
0.0713179959376835 1
0.0359344622821431 1
-0.103527506174208 1
0.0412244736978784 1
0.0392820028251399 1
-0.0588556010253784 1
-0.011316619503063 1
0.125394192264646 1
-0.0261518917005649 1
0.0511639787065866 1
0.0158311617459388 1
0.116185550434641 1
-0.0466346314187038 1
0.123863089505485 1
-0.215769210362814 1
0.0151320105353223 1
-0.00162394253160199 1
0.178185377704855 1
0.208767096789845 1
-0.0245920718264319 1
0.0637846133413115 1
-0.0342994999138226 1
0.0303661466061733 1
-0.172006887914575 1
0.0462994008743203 1
-0.313224325925738 0
-0.201774416765381 1
0.0990247711789989 1
0.134479326681768 1
-0.082515943902463 1
0.078745106465971 1
0.127954272558558 1
0.0485767887447346 1
-0.0827993835452149 1
0.100867692136504 1
-0.0194122205913988 1
-0.0257668100889155 1
0.257744608657683 0
0.0130337539403238 1
-0.110048747496679 1
-0.00820920343958985 1
-0.0114867702192845 1
0.0922736518457098 1
-0.170330975413746 1
-0.135514249299214 1
0.162286816383807 1
-0.0672589867165586 1
-0.08060797956005 1
0.0911869534776095 1
0.113727598224978 1
-0.0994431377270542 1
-0.0922601665235014 1
-0.0363874435794806 1
-0.023454088571395 1
-0.120167314012843 1
0.0907443820965032 1
0.213622857910118 0
-0.072657507755844 1
0.00307877670098137 1
0.0983373113358649 1
0.0199076070713066 1
0.0369070936480174 1
0.130652534941109 1
-0.0478349946445035 1
0.0616892508035558 1
-0.139503154205697 1
0.13191747867625 1
0.183257415223302 1
-0.0399112429248037 1
0.0748618085319683 1
0.0219769222325187 1
0.132395467584236 1
0.0190398871697161 1
0.0786942324020275 1
-0.148715358623182 1
-0.0257366886200271 1
0.0502297300161141 1
-0.0428176160155595 1
0.0233189964334563 1
-0.0616803542703135 1
0.17894592606242 0
0.062335349125134 1
-0.0714563431043118 1
0.121043465347608 1
0.0422230634506961 1
-0.0825748009189391 1
-0.0818951570498654 1
-0.0219246999115892 1
0.0667955220773129 1
0.143962168850093 1
0.0311259363048226 1
-0.0400743542071169 1
-0.0045482875123943 1
-0.00416925630020226 1
-0.2014653575619 1
0.176665990194923 1
-0.177570713898262 1
-0.000204474304147897 1
0.00817556812454468 1
0.120893798940551 1
-0.00924308349145127 1
-0.0830932927120285 1
-0.224505346275169 0
-0.072699434565146 1
0.168822691065067 1
0.127049993732097 1
0.00764414021680063 1
-0.0390310429653142 1
-0.0745450252812499 1
-0.0582681625741514 1
0.0192606518926622 1
0.075407157174522 1
0.119273542113645 1
-0.118942831285723 1
-0.00865620259488345 1
-0.126040677855125 1
0.0858546261704173 1
-0.118325693602144 1
0.0502189492131348 1
-0.158083357237522 1
0.0979907183092546 1
-0.272009221292558 0
-0.19351546176039 1
0.259772130047262 0
-0.0990349607459844 1
0.0179162761340491 1
0.0629766090917677 1
0.00806388092105627 1
0.0529270611119788 1
0.112692889927256 1
-0.0105425993664037 1
-0.0340522510998234 1
-0.265553875410421 0
0.0199784022768 1
0.267998053691516 0
0.0330574045689956 1
-0.010419163320486 1
0.269448578791468 0
-0.183625967219014 1
-0.157145115354966 1
0.00140276706373131 1
0.037828506864966 1
0.00254527438226769 1
0.0299198673010133 1
-0.0400863671583092 1
-0.0249150874247148 1
-0.161703317972079 1
0.0192835883174995 1
-0.101584616770575 1
0.109738811918068 1
-0.0914230759726889 1
-0.0369444754574036 1
-0.18836437890885 1
-0.0512303194669688 1
0.0294899576628456 1
0.0122629857555304 1
-0.12648377998057 1
0.171192276046212 1
0.108365245729973 1
0.16237529076091 1
-0.0264585306323517 1
-0.0876681089989397 1
-0.0516492304559547 1
-0.0987766517395884 1
0.155038717567634 1
-0.0891475508212189 1
0.0127448538300513 1
0.0218228140496986 1
-0.105485009819366 1
0.218142027170167 1
0.224664978579909 1
-0.135262328927822 1
-0.189853416360798 1
0.121728169410449 1
-0.00239398416702448 1
-0.0150269889412202 1
0.00638514115638527 1
0.16721908043542 1
-0.0394689774523744 1
0.0608175483381083 1
0.159757633031548 1
-0.00260869680256633 1
-0.0530868906229064 1
-0.145661491214392 1
-0.0247153453253421 1
0.0553504929769097 1
0.0492540516692829 1
-0.0765788075953811 1
0.274761273723467 0
-0.0651114756777723 1
0.112779929509949 1
0.0190035982432531 1
-0.115857698380957 1
0.0760123749847062 1
0.0349054008802982 1
0.0787820076919725 1
0.222604704410218 1
0.0299612669416114 1
-0.0310431839877583 1
-0.0450015700840585 1
-0.133349324692814 1
-0.0482615291914414 1
0.265934599715872 0
0.0339363031970377 1
-0.11499077569442 1
-0.0698770773810897 1
0.119060118343964 1
0.0120257828231401 1
-0.0258431061673142 1
-0.121635090788979 1
0.046792283213353 1
0.102137957875046 1
0.31031221931834 0
-0.088824369089345 1
0.0394174935885061 1
-0.0372333524582646 1
0.0411129535076148 1
-0.125518576112667 1
0.0418699495974911 1
-0.0239407409667773 1
0.0714275778800767 1
-0.0350537277216586 1
-0.0154872867113792 1
-0.139443767144215 1
-0.0142537616508134 1
0.0937698333099523 1
-0.133591256355604 1
-0.109445478905608 1
-0.191863865512252 1
-0.0789638573501754 1
-0.178602339150117 1
-0.122656149709655 1
0.062892536844818 1
0.00192347016808773 1
0.0496718613882817 1
-0.0317470242669454 1
0.0128329868388849 1
0.160641643955583 1
0.170278917441613 1
-0.00913684366010351 1
-0.0615094496227445 1
0.00864995286764868 1
0.0476311673947977 1
-0.154274615293582 1
0.0578957899898434 1
0.147683737845737 1
0.198595513120469 1
-0.0649020950625022 1
0.0716305664652441 1
-0.0858624554145637 1
0.0553500632519648 1
-0.0201057789455219 1
0.0790726806001272 1
-0.0522136530245984 1
-0.00368115236099033 1
-0.0417892298003868 1
0.13273696009277 1
0.210656168409386 0
-0.074282451700342 1
-0.0369891182173569 1
0.238242481244229 0
0.105951078366765 1
0.190775848307986 1
-0.0143305233665781 1
0.0699772772621248 1
0.030838486543039 1
-0.087049121655823 1
0.138159732412522 1
-0.0685503718864945 1
0.0297423952760198 1
0.0629524696916793 1
0.0749487947107513 1
0.0499571410843365 1
-0.125895775790389 1
-0.106324770260668 1
-0.0251282232416164 1
0.0044512965434371 1
0.0164077817235069 1
-0.0943815636732768 1
0.106357711924998 1
0.133182184035438 1
0.110646645255555 1
-0.103933820067329 1
-0.0599359933550704 1
-0.0812828869697851 1
-0.0189304658192974 1
0.149668913402085 1
-0.0866686408209334 1
0.0345172238902698 1
0.0182250906116079 1
0.154801200781054 1
-0.00213256619555842 1
0.00185039121268154 1
-0.0748800845690226 1
-0.0858517458065311 1
-0.129681374224062 1
-0.123435442472475 1
-0.00202882345333784 1
0.0648019295957231 1
-0.0807830223222677 1
0.227382504131902 0
0.163586337837117 1
-0.0780632082588188 1
-0.0275685777960954 1
-0.0839634963204007 1
-0.0318537620161386 1
-0.111969437242195 1
-0.127587833404299 1
0.0684136147766439 1
0.128876493914522 1
0.111599109856368 1
0.0177280089031935 1
-0.00207349352195927 1
-0.0401117270021492 1
0.0161835635457358 1
0.169670421528393 1
0.020917990087161 1
0.0214414623825975 1
-0.112395531007449 1
0.32376377459547 0
-0.104572834890693 1
0.0633864218922034 1
-0.0786643858832443 1
-0.0443918330115443 1
-0.0141381756886599 1
0.0890282694380583 1
0.0379099163227533 1
0.0780019356835907 1
0.115575447785392 1
0.0999825341264755 1
0.268286138635942 0
-0.191459964384364 1
-0.15426138862865 1
-0.0619584099783636 1
0.0341512905015228 1
-0.0124373857196426 1
0.0531095158995295 1
-0.143627761147247 1
0.0348572645601458 1
-0.249660808949185 0
0.197850951896187 1
-0.00879220758559764 1
0.0829739115031962 1
-0.144855093516121 1
-0.0197745470354937 1
0.105693161852567 1
0.144131254270297 1
0.0816285038966023 1
0.128811902564389 1
-0.0464977081558719 1
0.0140240478261293 1
-0.0726376253620101 1
-0.0674546484579479 1
-0.0214161569186604 1
-0.113675903891968 1
-0.0474435272035828 1
-0.236123747953683 0
-0.178348497972561 1
-0.0508430579861251 1
0.0184417218690356 1
0.00281777985876928 1
0.113397982521529 1
-0.150043626409727 1
0.193189171946331 1
0.0429543854704149 1
-0.0559836195765019 1
0.0341009789101901 1
0.0239855236233144 1
0.0930132427291133 1
0.154797055712847 1
-0.0343122049451988 1
-0.131159852974193 1
0.371601971162663 0
0.183756085942872 1
-0.0581079395030332 1
0.126171673277833 1
-0.148407769901051 1
0.164343561757459 1
-0.0337980916915039 1
0.00767263594615515 1
-0.076217741872596 1
-0.0436518939545534 1
0.229982490183686 1
-0.164706944281045 1
0.0378606257800759 1
0.0274007609414393 1
0.201814660781955 1
0.109806581334749 1
-0.219315919375593 1
-0.0396121377436987 1
0.0370491162454903 1
-0.134859740280291 1
-0.111412255768392 1
-0.0107095245836758 1
0.13526061516229 1
-0.0650652856171847 1
-0.233912999444447 0
-0.11570873417385 1
-0.129170570587368 1
0.104574799855626 1
-0.00748989385508938 1
0.317684388624553 0
-0.0172810900480676 1
0.183946869811536 1
0.0226013786589301 1
0.130180304967162 1
0.0468615398205663 1
-0.0114111215063425 1
-0.0475738843667017 1
-0.0716797231585142 1
-0.0716114902908743 1
0.031839756107306 1
-0.0103791311260029 1
-0.148835726909024 1
0.00338286638662149 1
0.0627482416477096 1
-0.0758387982344896 1
-0.125441339534013 1
0.0510193343408528 1
0.0845895994917456 1
0.0666524800389398 1
-0.127369148746439 1
0.158524851393547 1
-0.174506801025691 1
0.210510425435322 0
-0.116601804707139 1
-0.0696560398064679 1
0.14961937639617 1
0.0180168713033125 1
0.269303290679945 0
-0.242126220453802 0
-0.0436610620874712 1
0.0483558421204378 1
-0.2555135030488 0
-0.0988679841604028 1
0.100614916837843 1
-0.194768731036416 1
-0.00141992413074635 1
-0.225843762859346 0
-0.132867715417003 1
0.110910010711137 1
0.0282427781515526 1
-0.0116357624905575 1
-0.218535823861447 0
-0.10201995286963 1
-0.0639213775561688 1
0.038740978884463 1
-0.0473386996158195 1
0.128018877995291 1
-0.101762921193791 1
-0.132848247814323 1
0.178712898341423 1
-0.12914749644384 1
-0.121284079081808 1
-0.0333903320074985 1
-0.0804771426896784 1
0.0998728036495428 1
-0.0838320299398668 1
-0.121855335521087 1
-0.0612896494906674 1
-0.216056242049885 1
-0.0389463049716504 1
0.224497621214601 1
-0.0395151151917801 1
-0.0375069459056873 1
-0.0718569263258365 1
0.269629165483635 0
-0.209041644077537 0
-0.11003178479995 1
-0.240851475698702 0
-0.0465757218467908 1
-0.05689957548568 1
0.00176572301094021 1
-0.0773893960277841 1
0.0282007994569818 1
0.0797713013278978 1
0.0165860857669384 1
0.246497188174734 0
0.151820146359678 1
0.173877120472033 1
0.385048732689818 0
-0.0595300659289305 1
-0.098050645708727 1
0.0031083193417829 1
-0.0863677039286117 1
-0.01792260571981 1
0.00570557722190687 1
-0.0538726181502315 1
0.0424332176893095 1
-0.371889172654738 0
-0.104187613591822 1
0.0812923548222796 1
0.0677459901757993 1
-0.105852588531571 1
0.0105166442100662 1
0.0300887651257113 1
0.0745912945833504 1
-0.111157778754238 1
0.0880063501485623 1
-0.0775872071379116 1
0.070170308842061 1
0.0400377353218933 1
-0.0383223403327133 1
-0.12269361942142 1
0.126961848311093 1
0.119143393044923 1
-0.0506654996479833 1
0.150559164990612 1
0.123476480050303 1
-0.0137632844213551 1
0.0247829990829501 1
-0.128771844633422 1
-0.0874921240557763 1
0.0629042303626351 1
-0.0591781642967363 1
0.131938457766991 1
-0.238547913396896 0
-0.0269802644165104 1
-0.0244635846468878 1
0.00918924343345862 1
-0.0619881214809562 1
0.28972057470369 0
0.012537666466476 1
-0.0338380344099375 1
0.215660919850573 1
0.233979955827299 0
-0.142673207730165 1
0.0156525476546242 1
-0.0113002852202177 1
0.0273755388642179 1
0.247339223366977 1
0.149093390296125 1
-0.0251385649051465 1
0.0600956128699956 1
-0.124312404878647 1
0.0134779991306775 1
0.0721191914758531 1
-0.0631140017727609 1
0.176037149195661 1
0.191245972576774 1
-0.00992206396291141 1
-0.0163053824073365 1
0.0787043823814325 1
-0.0391003377237234 1
-0.200378159078942 0
0.013157395441796 1
-0.0580060693460184 1
0.146701950066434 1
-0.243966714178915 0
-0.0630915219688541 1
-0.0133001822469249 1
-0.124141119806678 1
0.0388009943352694 1
-0.144793568618931 1
-0.0458580915450804 1
-0.0264220992692361 1
-0.0050646941300454 1
0.220442365638047 0
-0.193099423958782 0
-0.0428083071795865 1
0.123530874632267 1
-0.173811736205914 1
-0.105852918684608 1
0.0303523321342972 1
0.0357653754024771 1
-0.139696665343835 1
0.0437142577628849 1
-0.0552245159875084 1
-0.0164673412842029 1
0.310716039418654 0
0.136705413628295 1
0.0974497420271155 1
-0.0811547043947247 1
-0.164559570248903 1
-0.120832004564457 1
-0.0323563164438716 1
-0.13807758358035 1
0.14399873728283 1
0.231529511719574 1
0.105676057702198 1
0.0746347708754121 1
0.125955600124147 1
0.0378652715791588 1
-0.0491381891671287 1
-0.0271528036304701 1
0.0425257446197286 1
0.0958031855383435 1
0.015105060751065 1
-0.144771902937537 1
0.0661159124432893 1
0.107738276443651 1
-0.275046525414648 0
0.0216819600356877 1
-0.161140344804738 1
-0.0349716407346728 1
0.0240651761497878 1
-0.00789666058298336 1
-0.126354177486189 1
0.131525477005475 1
0.0293604804683247 1
0.0547686983866075 1
-0.104905348763909 1
-0.00190728884680284 1
0.0425475447192774 1
-0.0667690479624284 1
-0.056689609300395 1
0.0649585725843294 1
-0.19688577231929 0
0.0595175328094618 1
-0.00711500059605779 1
-0.112536734185637 1
0.231631349176788 0
0.00536345169446301 1
-0.0882459373043001 1
0.0190456969810176 1
0.104962376829668 1
-0.0808794428280162 1
0.0101254260735852 1
-0.229163111322351 0
-0.0142086183352007 1
-0.0364555853503308 1
-0.108050584198663 1
0.222515451309108 0
0.0458544737711434 1
0.0649612877202217 1
0.0935024905432407 1
0.0102848799060303 1
-0.06452912257243 1
-0.172395993599753 1
0.0673561926250279 1
0.0550487142734297 1
-0.0918361944451208 1
0.150598743952792 1
0.0871768859773398 1
-0.0149919982655512 1
-0.00701987572667753 1
0.00259877618596676 1
-0.0664595863346914 1
-0.0882064077360468 1
-0.0934042077173559 1
-0.0970763781302982 1
-0.126746134069319 1
0.149667865224809 1
-0.00478594559668552 1
0.0484155368170529 1
0.0500120094053847 1
0.00156446183574278 1
0.0963460878148167 1
-0.0750672162591792 1
0.168196221475688 1
0.00586066324129131 1
-0.0333412895925859 1
0.0423770943787346 1
-0.0654756484163689 1
-0.0199391622485264 1
0.155663192100559 1
-0.117689949720987 1
0.203476165796451 1
-0.120697879805356 1
0.106152510691644 1
0.00774116827209784 1
-0.12176022848909 1
0.0885985038702994 1
-0.183128237351264 1
0.21011966202734 0
0.00476562504475949 1
0.202512823706884 0
-0.0965197673769922 1
-0.130399619249223 1
-0.0569901291561132 1
0.147642490726811 1
-0.0631258598156712 1
0.220615512488491 0
0.1565716458822 1
0.0373998560684071 1
-0.216105542520144 1
0.134389220735874 1
0.118000869993475 1
0.0707585760504146 1
0.157305176650116 1
-0.0964061692236301 1
0.110498606152461 1
0.190265587673343 1
-0.0767267838986972 1
-0.0709297421089767 1
-0.0139331765958526 1
0.138826612020096 1
-0.164411953017805 1
0.155384319063365 1
-0.194372717684138 0
0.0534766632156187 1
-0.0371717406071373 1
-0.0274814454894737 1
-0.140438326989515 1
0.0133479732240553 1
0.0796617215956571 1
0.0741908994924394 1
0.0666180408119566 1
-0.00199318339901785 1
-0.107230644103089 1
0.0365335673405968 1
-0.188185522408864 1
0.0827661453642246 1
0.0623642852787846 1
-0.0634756973726349 1
-0.114673194189454 1
-0.263546004152697 0
-0.0552516656468837 1
-0.140165345048604 1
0.0383080264155127 1
-0.013171584506099 1
-0.0594589405711604 1
-0.0409000623631192 1
-0.0885090569254611 1
0.0552998705168357 1
-0.0869614002435048 1
-0.104466648685462 1
-0.0124199035729456 1
-0.00375507103814575 1
0.0181056477604019 1
-0.124071365856556 1
0.0892194108091734 1
0.0878152164716199 1
0.0929908752049629 1
0.069003132407808 1
-0.112435304409158 1
0.0989470569186759 1
-0.036576320396869 1
0.0137846760992313 1
0.248173607446048 0
0.128994872999007 1
-0.141444790379443 1
-0.171567267083297 1
-0.156840015846382 1
-0.0502033368729109 1
0.140886689121432 1
-0.0740644251155338 1
0.109779769827809 1
0.0282459736751469 1
-0.0484424739207249 1
0.118095343124514 1
-0.0196048821767535 1
-0.0900266594340397 1
-0.0272062964883158 1
0.118177071333348 1
0.0312214512122131 1
0.081406768206493 1
-0.0244972061411361 1
-0.160212928644114 1
0.0600878022169532 1
0.0240887765411431 1
-0.0720174268055674 1
0.0225762507122856 1
0.138170003199645 1
-0.0447333278628937 1
0.167597643975134 1
0.0524743268926679 1
0.0435317110994337 1
0.085196003860104 1
-0.14054980016155 1
0.0116303419474229 1
-0.140573016695424 1
0.0733645149108449 1
-0.0265614097427799 1
0.156136538842671 1
-0.0669329478382349 1
-0.0322389792916994 1
-0.0791264469551768 1
0.11717502328219 1
0.012137053174214 1
-0.222546964724176 1
0.0753130555176891 1
-0.092014653474676 1
0.114103371437963 1
0.126057961253904 1
-0.00405651250645806 1
-0.101250889632645 1
-0.0454816942488267 1
0.0498969100050726 1
0.0838537601775871 1
0.109149271626175 1
-0.0449313796391719 1
-0.0871370518947619 1
0.131578963970834 1
-0.0509017329611152 1
-0.0479750751183407 1
0.0711437493893584 1
0.112424222561214 1
0.163571382672841 1
-0.317637762288985 0
-0.0228361409327221 1
-0.0508468527471566 1
0.145637361859137 1
-0.04329227514772 1
0.00109185003099058 1
0.091868818061095 1
-0.211987923819434 1
-0.0478347535083196 1
0.0632455765450099 1
0.0985188213900097 1
-0.249935264072213 0
-0.0137923083708043 1
0.110140183736616 1
-0.0331455304675448 1
0.463651921129955 0
0.0610923726529511 1
-0.0904222922418758 1
-0.210054603825229 0
0.139713557292679 1
0.082502896255121 1
-0.033298282800043 1
0.00513539062051286 1
0.0549844346703646 1
-0.0522036895704264 1
-0.135536265588262 1
-0.239472713326213 0
-0.0424357274995925 1
-0.0337297482258978 1
0.115419368636874 1
-0.12327102608221 1
-0.116306953221463 1
0.227943370061266 0
0.0434107801848774 1
-0.0538512439312146 1
0.160417704451327 1
-0.049710302182681 1
0.0858753969133951 1
0.020543221623926 1
-0.0608107078782019 1
-0.058579002484425 1
0.107863322081904 1
0.0354901667006442 1
0.142977506760483 1
0.116699443235053 1
0.0854829953659874 1
0.0177722995955087 1
-0.0456484879289543 1
-0.030913580623674 1
0.0770552689838815 1
0.0934595786311337 1
0.0708512007956171 1
0.00705649210200344 1
0.0316242180927167 1
-0.11937451635318 1
-0.0987127823340787 1
0.181201556127423 1
0.0198611917330502 1
-0.0355151594318443 1
0.069970880556178 1
-0.106983944635718 1
-0.0222599531462065 1
-0.0306151350135325 1
0.154005067233678 1
0.0911685585922485 1
0.244324353779864 0
0.0718165603907811 1
0.0559216217696959 1
0.128277523045703 1
-0.122448648294802 1
-0.23295147103414 1
0.0376919671808249 1
-0.139858450190893 1
-0.0985072050724951 1
-0.127405672791912 1
-0.130801557615057 1
0.129705021012824 1
-0.0711770282301344 1
-0.0984188026503735 1
-0.290511268993926 0
-0.100495593762191 1
-0.112780923882283 1
-0.0332288011233179 1
0.00333684940424375 1
-0.0833798627931933 1
0.0313968017241446 1
-0.0551291253907013 1
-0.0586287535214454 1
-0.0174610584525974 1
-0.079617393407711 1
0.040172359240438 1
-0.127217891964446 1
-0.0832983140220331 1
-0.0942445453240059 1
-0.221312914224031 0
-0.040361509570487 1
0.0394550106750215 1
-0.145712369347958 1
-0.0236768477283463 1
0.123525632700329 1
0.10270230355163 1
-0.163563783680644 1
-0.0951200150395822 1
-0.00713869341996302 1
0.082393785441459 1
0.126528743328989 1
-0.0229409049026771 1
-0.0472440112913223 1
-0.0277607569843568 1
0.0452413788171047 1
0.0798626521198634 1
-0.170294976885619 1
-0.082263947855776 1
-0.0215769713544042 1
-0.0409075401459605 1
0.0794059316240896 1
0.164202878634721 1
0.065637540564069 1
-0.138530532501337 1
-0.172194672874829 1
0.161235801076792 1
-0.106995895227232 1
-0.0179494893345727 1
0.0706112456706985 1
0.117753947297037 1
-0.0660240351542453 1
-0.171655183627096 1
0.0706939074565755 1
-0.0179333724102848 1
0.0196081894686497 1
0.289863891070849 0
0.159428533482472 1
0.0914898239039455 1
0.12472936772818 1
0.318779951495925 0
-0.0328034527188268 1
-0.0659925541138545 1
0.0468670488848387 1
-0.0653408479457494 1
0.187175363879018 0
0.0255373454686163 1
-0.212065240293131 1
-0.0274346390221346 1
0.0470972346051253 1
0.147756626741512 1
0.01643805994461 1
0.0274634955830711 1
-0.138292259508889 1
0.146095794102962 1
