# Supplementary material for: Bias caused by sampling error in meta-analysis with small sample sizes
Source: PLoS One. 2018 Sep 13;13(9):e0204056. doi: 10.1371/journal.pone.0204056 (PMC6136825; doi:10.1371/journal.pone.0204056)
Supplement: S5 File — (ZIP) [file pone.0204056.s005.zip › results N = 20 theta = 0.2 tau = 0 sz = 10-20.txt]

"dl.theta" "dl.cp"
-0.228610155679179 1
0.241579387742754 1
0.326987361425368 1
-0.109676155326649 1
0.79950386089801 0
0.59704410039481 1
-0.16048874546461 1
-0.122579434811972 1
0.40127630632786 1
0.301675943746581 1
0.231448441345343 1
0.475104675924542 1
0.276516116756053 1
-0.0762807575704796 1
0.307968733115594 1
0.119107411066544 1
0.613863334018114 1
0.134502405966798 1
-0.245514043083365 1
-0.220970142777658 1
0.266962380761314 1
0.471281184766224 1
0.277390902158368 1
0.264246001071127 1
0.105595492557036 1
-0.00146617239221307 1
0.386290694889219 1
0.447140592971042 1
0.400120666474537 1
0.189201886838514 1
0.436679482889947 1
0.139695769696177 1
0.65088998637862 1
0.246533129651822 1
0.0563662161032315 1
-0.233131703603943 1
0.241091685592949 1
-0.207037479831876 1
0.15881817039557 1
0.223758943922074 1
0.444636622878342 1
0.330467734446347 1
0.114539247798811 1
0.39436671009766 1
-0.287846130242536 1
-0.0323296954521265 1
0.0269702043240781 1
-0.256293461776224 1
0.377079588156109 1
0.395596949808596 1
0.29494910115778 1
0.0448368820252967 1
0.422236372582617 1
0.05093469851401 1
-0.0921649863051297 1
0.244822249046428 1
0.574501347563763 1
0.0199498565671417 1
0.299898445423598 1
0.253003252060704 1
0.0938693534064384 1
0.00316917450204382 1
0.220767645654205 1
0.0998653673861216 1
0.274180236269029 1
0.293077019245586 1
0.173361083695705 1
0.2898635185433 1
0.689873690410449 1
-0.121621271949589 1
-0.13655458472235 1
0.315326602869751 1
0.576665678357669 1
0.287460531877154 1
0.475391641837876 1
0.355383952848682 1
0.583728430286475 1
0.392716124394817 1
-0.104198581169964 1
0.475021460348046 1
0.166931386971245 1
-0.086858603722561 1
0.1729150469911 1
0.0379049008382741 1
0.244048274282692 1
0.18547448217902 1
0.445867284039912 1
0.124472534756227 1
-0.116582521063598 1
0.151375936272724 1
0.13317073903081 1
0.130796357366469 1
0.14196597502249 1
0.243261028677563 1
0.0497448130910953 1
0.0668503181370636 1
0.236712812796871 1
0.670381855817285 1
0.48989284408805 1
0.236978450932557 1
-0.0542007459039368 1
0.471664540623434 1
0.397003218785404 1
-0.0185606007083667 1
0.319891048401194 1
0.196954066122254 1
0.164036139552142 1
-0.17135402268481 1
0.263168351549129 1
-0.148398856107165 1
0.349137608559114 1
0.396354458140428 1
0.349724913709821 1
0.294061596027136 1
0.110985810436068 1
0.588200541717051 1
-0.00907633043829538 1
0.121158893241726 1
0.297175215513964 1
-0.201242527867146 1
0.298496760922022 1
0.107787515817056 1
0.262192481222887 1
-0.167712623923443 1
0.189007395149571 1
0.374174234931412 1
0.210789439916148 1
0.363329054375085 1
-0.230717636733904 1
0.0776855979541027 1
0.0260925049252604 1
0.14456976171466 1
-0.199492932679936 1
-0.199983370633681 1
0.561728447607516 1
0.403485890312046 1
0.139642537812645 1
-0.0879702577552504 1
0.00727385967401343 1
-0.0500873967689973 1
0.350492894342984 1
0.0896931043023576 1
0.714842135006116 1
0.328132806368137 1
0.117706469423019 1
0.321689069278712 1
-0.0026237872295999 1
0.123057221756434 1
0.291748342964453 1
0.226906941672579 1
-0.0550233141715474 1
0.118989390173595 1
-0.183797241159135 1
0.892310713958488 0
0.3749334164912 1
0.0160357364048808 1
0.449080290356651 1
-0.0427520378469627 1
0.323491998407561 1
0.461117739688192 1
0.404262759810786 1
-0.0918057627803523 1
0.285806576235169 1
0.413405357270516 1
0.0923794651420087 1
0.207010107695659 1
0.478440498745576 1
0.642290358398785 1
0.239595127443542 1
0.20667710267173 1
0.377793660466089 1
0.325114274866859 1
0.402009847831125 1
0.0986470865692804 1
0.144362606038966 1
0.578936681683602 1
0.0313500404373579 1
0.149682846251584 1
0.110184468958346 1
0.337779634115597 1
-0.00353730899189561 1
0.105658461900768 1
0.188684871878598 1
0.468570597502353 1
0.326940311082179 1
0.480118293838728 1
0.493676209331748 1
0.115658896755784 1
0.432057134867368 1
0.291438758306845 1
0.267744567795404 1
-0.0675425584265032 1
0.557168687444677 1
0.0737073369206143 1
0.152839095317019 1
0.442283161221251 1
0.202052162643585 1
0.0579097579309204 1
0.110708156401978 1
0.14226899012173 1
-0.0149327034769369 1
0.267681805875221 1
0.582198614167769 1
0.363757271076995 1
0.485176147413537 1
0.65068875022168 1
0.0716861845657495 1
0.105717633729698 1
0.356484474308599 1
-0.279128213546659 1
0.00715311621160938 1
0.410920576966882 1
0.00212667544409872 1
0.735436979795714 0
0.601857708030429 1
0.0484792900705989 1
0.33899824730964 1
0.0823606442143599 1
0.360125226240883 1
0.519583650224668 1
0.0282391843393085 1
0.54753488094329 1
0.312386439529539 1
0.343482191517905 1
-0.147502097157542 1
0.267244322837425 1
0.110733314937651 1
-0.294620951398681 1
0.0314383943467932 1
0.600519856917761 1
-0.0517530019851105 1
-0.0118648618057125 1
0.044104828798438 1
0.147142407198022 1
-0.211690313862506 1
0.00198477635245119 1
0.0299274724498709 1
-0.407281200960087 0
0.417709220204268 1
0.204081144934383 1
0.103383122686904 1
-0.0565543135322047 1
0.259188345170861 1
-0.0605365523328267 1
0.361843964996365 1
0.183045961876152 1
0.366446212628394 1
0.170995650923513 1
0.00932168551791385 1
0.285380134305707 1
0.215644285573917 1
0.177342240800879 1
0.282775603622618 1
0.356878160238357 1
0.23089905367244 1
0.1798297319728 1
0.324146019541378 1
0.384253838539719 1
-0.0565760787449838 1
0.16645981655945 1
0.282335806749514 1
0.145842102918991 1
0.0875700242392216 1
0.110412899467476 1
0.277461275885843 1
0.342464806981028 1
0.122787843849465 1
0.114045650957362 1
0.589993736132128 1
0.345883057797624 1
-0.0994888483879627 1
-0.364796815112083 0
0.250063460812486 1
0.257498649177969 1
0.247557421645907 1
0.285654732119726 1
0.308639395422951 1
0.401702041262225 1
0.462933251443758 1
0.127960861390019 1
0.0824806993764835 1
0.132442568455702 1
0.0539376263405032 1
0.456216953641914 1
0.0629156987735835 1
0.0377832243794824 1
0.208505279045797 1
-0.272975323758458 1
0.291245444003646 1
0.0581145707486005 1
-0.0933388069202471 1
0.160945231128665 1
0.267030658044026 1
0.454898530002473 1
0.394040262991372 1
0.328014106585364 1
-0.0142770240258033 1
0.218491921824244 1
0.292165481165858 1
0.094674592462919 1
0.277759630902531 1
0.121231924344645 1
-0.0536748801263474 1
-0.323713168759694 0
-0.187024719145081 1
0.273441131136132 1
0.195718006578516 1
0.179610968202199 1
0.012080416655459 1
0.361548779137374 1
0.167198169397611 1
0.476682380725945 1
0.109088682494336 1
-0.0193979215030666 1
0.613475734769687 1
0.54726572508562 1
0.158101512305694 1
0.242023784288637 1
-0.229682220688699 1
0.0106120808016858 1
0.163035257413854 1
0.0312820961927902 1
0.224724840657579 1
0.4105601386774 1
0.0487912116040187 1
0.0836841020363338 1
0.121537671012015 1
0.147193490373627 1
0.210306045792451 1
0.0529005288595006 1
-0.577758521907022 0
0.250969266857334 1
-0.185847284250409 1
-0.157971219657558 1
0.11624711425825 1
0.0468349595210917 1
0.449892654238181 1
0.151505256156054 1
0.269933091635172 1
0.452125650062017 1
0.580263342201226 1
0.224717023053982 1
0.312612999215855 1
0.177822192180245 1
-0.141985123936005 1
0.118972442343405 1
0.16894095714581 1
0.40692170069194 1
-0.0660531803122912 1
0.487819346682031 1
0.287325036356333 1
-0.0737508526361951 1
0.505840544123537 1
0.210088586373455 1
0.657540182522352 1
0.448066529118991 1
0.202642724882953 1
0.267943297226535 1
0.168900320548653 1
0.473790413542828 1
-0.0529217360596987 1
0.0338778590578174 1
0.703912860886849 0
0.403442682466659 1
0.279569202118821 1
0.266978906338678 1
0.0973263749893585 1
0.298036298377725 1
0.060500937753165 1
0.505743231276316 1
0.0945266471947052 1
0.329492258919607 1
0.429813828131756 1
0.107406116625452 1
0.393182203957038 1
0.248646213428864 1
0.399174389533641 1
0.380452996960671 1
0.646445682046024 1
0.102647174444632 1
0.102546922491267 1
0.499603245958705 1
-0.0217147677911857 1
0.102230855496428 1
-0.0101423473175665 1
0.399546448654233 1
0.227188017652034 1
0.458505680087643 1
0.143213642148122 1
0.201742500705148 1
0.5212958115051 1
-0.0883161374997445 1
0.0703030535927494 1
0.119480012309446 1
0.261950458431891 1
0.366600473515466 1
-0.0120037249840406 1
0.334839839447033 1
0.270613192373233 1
0.0699912733127751 1
0.42634404866805 1
0.0956664267284565 1
0.316791858732368 1
-0.0575719341334132 1
0.294479824145176 1
0.385956885406682 1
0.0529230918387368 1
0.326605857216581 1
0.414024105774204 1
0.0148729607425705 1
0.203059942654158 1
0.412190706490998 1
0.306841853121646 1
-0.0101168649871461 1
0.384052390825563 1
0.268975543459467 1
0.384695499582588 1
0.278997132527947 1
-0.0939441390871875 1
0.505381321251389 1
0.281857782862159 1
0.536032411413122 1
0.161410716460664 1
0.514072498652546 1
0.222270292752757 1
0.341999158710563 1
-0.211696874280682 1
0.297273060844863 1
0.248910183157447 1
0.103881695746022 1
0.0375554787656368 1
0.125585071319081 1
0.116068156831237 1
0.252934488243847 1
0.241212480142457 1
0.503915208798365 1
0.098972235942537 1
0.157805561460211 1
0.875083725544738 0
0.115057144629864 1
0.0863439703332801 1
0.424786668509431 1
-0.403895524663079 0
0.283347789726346 1
0.187219835250004 1
-0.17200986803736 1
-0.131366446367714 1
0.296810881450009 1
0.230183493516903 1
0.122673451944355 1
0.0519586119557127 1
0.149633901879246 1
-0.111143876574507 1
0.622472138604702 1
-0.323905861898565 0
-0.0292799431434901 1
-0.00146059469573035 1
0.341611910536675 1
-0.192723028074555 1
0.122142870652553 1
0.300730338959042 1
0.517651174635441 1
0.178260019929019 1
-0.0781316235128884 1
0.315077807924806 1
-0.0924301253875848 1
0.180646532692743 1
-0.157287283911581 1
0.299857061247017 1
0.403750366274149 1
0.349941123322483 1
0.127640762523111 1
0.229863506730017 1
0.0805755848776888 1
0.0509003034696363 1
0.476146637765959 1
0.0842402615310398 1
0.412454037687732 1
0.6155107030361 1
-0.187531658241669 1
0.478033441064068 1
0.205951944583454 1
0.474483397747732 1
0.183498795876975 1
-0.098428757919947 1
-0.00573205833588634 1
0.113791324614228 1
-0.0945301822863881 1
-0.452132180565145 0
-0.476637005529942 0
0.0889292132051358 1
0.504798238933743 1
0.214032124266461 1
-0.0083618435124249 1
0.292476251956694 1
0.284053185027857 1
0.276274157339314 1
-0.0677292644138789 1
0.255219088345383 1
0.270763101669257 1
0.534812144973387 1
0.40150053415497 1
0.335208301800365 1
0.354060871465396 1
-0.0618691754539147 1
0.0140788620243589 1
0.235713034018901 1
0.116708011530154 1
0.274089518803143 1
0.281816372538648 1
0.75561819807844 0
0.248160454183742 1
0.19666883627698 1
0.153020051363255 1
0.249477633299162 1
0.370609902767893 1
0.379008305595295 1
0.122645525398912 1
0.0907750201039759 1
0.338924811348345 1
0.120453263444282 1
0.13947272234141 1
0.00297259506801215 1
0.108576590496676 1
0.392551326194704 1
-0.198099053738448 1
0.152716832239951 1
0.339435553718069 1
-0.275898239255116 1
0.646096973634327 1
0.500320927902274 1
0.165222821673067 1
0.00237561223879381 1
0.0515194771012846 1
-0.0525735510164564 1
-0.124810845533992 1
0.42842493286355 1
0.339664496798085 1
-0.217942348588163 1
0.103964601819821 1
-0.023182636254715 1
0.0116504325162462 1
0.419336084505183 1
0.493625516371934 1
0.0956994064122462 1
0.417815970246702 1
0.383518272270516 1
0.0576035242109947 1
0.0781899851800846 1
-0.0535087588171833 1
0.160851987125554 1
-0.101922726433061 1
0.109280830996025 1
-0.208166216764134 1
0.0606433374890904 1
0.160779702895416 1
0.0482454743742796 1
0.637832755031552 1
0.761860709117753 0
0.443008398373982 1
0.0553551302671467 1
0.312178820954002 1
0.433276644842726 1
-0.126127236800913 1
-0.00338136002244013 1
-0.0304700107835137 1
-0.0555806634570134 1
0.322369610305278 1
0.0237803890418401 1
0.494598110503179 1
0.110672488317392 1
-0.273717563199126 1
0.0934010254257674 1
0.292969510227109 1
0.153076634208393 1
0.230365436013372 1
-0.180514753151607 1
-0.0777330976858996 1
0.0901681319322906 1
0.0910271218264784 1
-0.0812785201808613 1
0.101057302194947 1
0.217742821188175 1
0.227596951042637 1
0.142629153270837 1
0.0890423353959969 1
-0.0613587544320696 1
0.477868433147162 1
0.222558229823397 1
0.175913759854213 1
-0.148057389176163 1
0.277183272010611 1
0.187846217858533 1
0.569867196424931 1
0.216715140628556 1
0.0484511710083525 1
0.181670390726327 1
0.494269772683954 1
-0.0908076210236299 1
0.451745389883353 1
0.273438088986845 1
0.453281888801548 1
0.384072759464415 1
0.428337687443715 1
0.305883271200665 1
0.145218607587928 1
0.39327188322254 1
0.27109784502967 1
0.068305739492616 1
0.427955775476553 1
-0.0884881893506517 1
0.160258479496946 1
0.452893500584333 1
-0.104911314970719 1
-0.0490057556555894 1
0.387550782751447 1
0.553019127914346 1
0.0187541789669302 1
0.125169633091953 1
0.0961916856091094 1
0.29983319643621 1
0.200848672718773 1
0.487267539673732 1
-0.0153203749239414 1
0.244636354710823 1
0.0973539359495577 1
0.381822956447439 1
-0.148780745980883 1
0.193408983379551 1
0.188302617682313 1
0.03981850785606 1
0.207093216175317 1
0.0795439146310446 1
0.445505955970073 1
0.447929435862798 1
0.538372917063535 1
0.462354071566014 1
0.306727791165076 1
-0.0944241364802569 1
-0.197267729587321 1
0.306266190423123 1
0.415740166421934 1
-0.195833044651519 1
0.405811428535432 1
-0.0129516230178378 1
0.112333922146092 1
0.093653840361814 1
-0.0408780459336268 1
0.524028451106545 1
0.527245790884965 1
0.125439879851451 1
0.252467459266195 1
-0.112465112975005 1
0.29565647507759 1
-0.0992287856047174 1
0.119848410123954 1
-0.0424086737186544 1
0.343147340095675 1
0.131101217236119 1
0.355726528599121 1
-0.214457501296397 1
0.220440385066819 1
0.613636590459824 1
0.63642728256596 1
0.190072571346717 1
0.158938949169237 1
0.181134143709696 1
0.171503634782725 1
0.192909525595651 1
0.119070416179247 1
0.428192113586793 1
-0.188373786134066 1
-0.00916823022261205 1
0.128411987825166 1
0.22311877903728 1
0.38963333605918 1
0.350014558108253 1
0.409520336798622 1
0.515979359374235 1
-0.0625419660377928 1
0.206586731856336 1
0.195450589054996 1
0.446850783429455 1
-0.175205392853745 1
0.0320680959675925 1
0.674017726633784 1
0.386854344584914 1
0.162869956587526 1
0.144375736680251 1
0.550018628144586 1
0.388787277822966 1
0.108927760825399 1
0.337282797125109 1
-0.140816724446009 1
0.212747043463196 1
0.568447306343626 1
-0.0824288611471463 1
0.00782442726673509 1
-0.0231749689514919 1
-0.331381657939899 0
0.127121853257255 1
0.0688800379620507 1
0.143680039331095 1
0.202448125011773 1
0.427263431817636 1
0.203120385721356 1
-0.0886754790154522 1
0.215231539154632 1
-0.0569010586324406 1
0.264355785099182 1
-0.0479191748611428 1
0.010166234934955 1
-0.286571125213344 1
0.121991002807931 1
0.548608974438259 1
0.151234966128944 1
0.321063155064988 1
-0.432814160377675 0
0.108524929543951 1
0.487364730473274 1
0.354716431359991 1
0.472743601426196 1
0.306390825048754 1
0.243323076818272 1
0.113010875769994 1
-0.26575496231566 1
0.130684497570689 1
0.510888788136313 1
0.4299942684046 1
0.0294307918467282 1
0.505513942289827 1
0.209421870823553 1
-0.0338413794783291 1
0.177113612838512 1
0.376662057354814 1
0.343093299796319 1
0.381109280641865 1
-0.140612346079582 1
0.381305079302573 1
0.446706687016132 1
0.470748810536006 1
0.117768881779098 1
0.143700324423772 1
-0.214323811793429 1
0.124594481531508 1
-0.182511891526296 1
-0.0698221838375952 1
-0.184330386486849 1
0.258109620170209 1
0.265480885621714 1
0.15590043105021 1
0.590482024794178 1
0.00199427425440819 1
0.124776525725596 1
0.237126828105438 1
-0.0628268632327886 1
0.127353241710787 1
0.432139971950019 1
0.140201092287597 1
0.170212206270599 1
0.32174275258232 1
0.763335949979926 0
0.118860963432292 1
0.0590818050212267 1
0.170468532251384 1
0.227118144701241 1
0.0974672587824848 1
-0.0806564187142233 1
-0.35917358306343 0
0.426779619627602 1
0.142067550464325 1
-0.124214425457093 1
-0.16734100216597 1
0.131296030759662 1
0.390202156594433 1
0.016556718987219 1
0.164451038329962 1
0.00853546569646549 1
0.226057762441145 1
0.335444838282932 1
0.0537747146545153 1
0.0407945462351192 1
0.668564763341047 1
0.0788628845347063 1
0.513257200925651 1
0.471326057410898 1
-0.00225750878821889 1
0.188882241332693 1
0.0541796947878714 1
0.208160455686181 1
0.101574725373664 1
0.26865657688549 1
0.255052530925865 1
0.176507316835079 1
0.26336878087898 1
0.361539765352164 1
0.250166037163621 1
0.0168594594676414 1
0.0871685867432556 1
0.218167180063328 1
0.454579117178631 1
0.257224881813202 1
-0.14609049448408 1
0.238754711084328 1
0.248110462595093 1
0.100331399149119 1
0.044467531485555 1
-0.250198753264254 1
0.37489618295906 1
-0.056220858383183 1
0.240368019534107 1
0.370155130994116 1
0.112324636447808 1
0.0800098888393476 1
0.152972693023416 1
0.160941358904163 1
0.157120626349036 1
0.497418416232237 1
0.454435901705276 1
0.243094015569043 1
0.138873417948271 1
0.12015303257613 1
0.236677129068187 1
0.0081874810229095 1
0.249526587467717 1
0.126444383399914 1
0.229153648001923 1
0.00441005140423584 1
0.233203494211008 1
0.785869251271662 1
0.0859878222737436 1
-0.0196349876876873 1
0.00928409198042494 1
-0.193365431265571 1
0.10116032731971 1
-0.267643371210419 1
0.122624742344165 1
-0.0922613402835626 1
0.108617118101042 1
0.541327295841185 1
0.273387510261629 1
0.412680225973058 1
0.571626950970083 1
0.268908699250478 1
0.0581883758336365 1
0.0139086910050435 1
0.0788939105187235 1
0.180160557730318 1
-0.064717010898851 1
0.291212521995175 1
0.321463213694906 1
0.297484656621333 1
-0.0260812147893757 1
0.108659636599267 1
0.198022230305544 1
-0.0590180232832052 1
0.424970790684077 1
0.166773159765024 1
-0.107894906791772 1
0.0851468101290483 1
0.302163952347135 1
0.0417670960921522 1
0.0785922226110267 1
0.142967297800768 1
-0.12562280065498 1
0.513180686180665 1
0.073467677460204 1
0.0350586656667602 1
0.00633238570885304 1
0.246558355053533 1
0.308139316506009 1
-0.0456594117799412 1
0.684248437715822 1
0.0738996637986057 1
-0.202125818028188 1
0.245756459052003 1
0.3489976263128 1
0.295148851200763 1
0.354289768585541 1
0.0918409427090469 1
0.193452362439308 1
0.211566725131901 1
0.369966766165285 1
0.4694860890041 1
0.671634205848249 1
0.167070665527904 1
0.120331224539979 1
0.0372912636027221 1
0.129719317143657 1
0.465827956099725 1
0.434301750886846 1
-0.174348177503416 1
0.225996905139686 1
0.402363685984863 1
0.0916444810316759 1
0.223974030045775 1
0.491285756011941 1
0.497733475640351 1
0.181195574428919 1
-0.126304522202543 1
0.0238648043779482 1
0.175455843466483 1
0.306786255417909 1
0.322908428939143 1
-0.0915597187624187 1
0.00355401250148021 1
0.61162092154207 1
0.173991681850254 1
0.459099004634913 1
0.453636238071015 1
-0.00029272082540127 1
0.546807108923432 1
0.260105313308295 1
0.487359399405771 1
0.00278737520792512 1
0.224583783190693 1
0.0688314349326465 1
0.259636291318579 1
-0.0716231939387711 1
0.602917490298711 1
0.321551595905684 1
0.029314773508801 1
-0.144795547692122 1
0.22956804014865 1
0.135170155098166 1
0.496970190267892 1
0.20233555052972 1
0.164043891138349 1
0.224362005926698 1
0.167336124627572 1
0.354356238863559 1
-0.186962295564151 1
0.159310526712385 1
-0.115681414238367 1
0.0476840128839315 1
0.508093872985454 1
-0.00169324121539592 1
0.415398091519919 1
0.556992848429472 1
0.179698157755825 1
-0.036987877023544 1
0.110427355192031 1
-0.055124061184422 1
0.341091921685896 1
0.0170132899479356 1
0.0200899114499824 1
0.430236988785397 1
0.134701155396302 1
0.312291519985537 1
-0.373787155102724 0
0.490363214364494 1
-0.114398083105767 1
0.0699938748080035 1
0.0958790001172942 1
0.0260502765735597 1
0.0279863861731992 1
0.458589441394874 1
0.565351115389036 1
0.118933929219699 1
-0.128120629328187 1
0.253210072605431 1
0.323853599547381 1
0.221147226830487 1
-0.471170357943208 0
0.200354487311411 1
-0.0800012069699975 1
-0.0308860525261219 1
0.318420511685875 1
0.339391108022278 1
-0.132575269792879 1
0.186212546363402 1
0.241108150145346 1
0.532626636589085 1
0.53634970568529 1
0.461116187324594 1
-0.33881860956693 0
0.223193163245971 1
0.148857044991372 1
0.019515061952716 1
0.17677187909405 1
0.489755688613961 1
0.00573967918328509 1
0.0310952803060772 1
0.244197895944726 1
0.196405214588166 1
0.863830869140465 0
0.193172237704362 1
0.508669369586149 1
0.224602172717084 1
0.346653410826348 1
-0.244762046997434 1
0.0961957445348292 1
0.51036985531649 1
0.401623408843425 1
0.132175856541005 1
0.256223517674124 1
0.389783465828061 1
0.539398287591063 1
-0.224457401214676 1
-0.212484372464955 1
0.389731836153473 1
0.0107817229698808 1
0.153834701259159 1
0.467153759051937 1
0.707038333912864 0
0.174043721444112 1
-0.285571471352855 1
-0.0605144668260711 1
0.279767991234776 1
0.0577985242121652 1
-0.0246084237581473 1
0.00965697894809526 1
-0.0744979419035314 1
0.0892429723410092 1
0.181570310370948 1
0.251751217611184 1
-0.0222332044661786 1
0.106962063962897 1
0.321880058024398 1
0.383927354004634 1
0.507589005188493 1
0.0570139753921034 1
0.260880898865899 1
0.0603099345646488 1
0.177503931550562 1
0.65471380139904 1
0.639398421154298 1
0.46116161557899 1
0.472495489786775 1
0.373223544399671 1
0.303415671476929 1
0.335971126592588 1
0.0661430680912184 1
-0.0259538493420216 1
-0.236420000381474 1
0.174143941789071 1
-0.202914062900452 1
-0.137946353049632 1
0.75804276123545 0
0.23438945413338 1
0.157037263207959 1
-0.0311752406500743 1
0.37321285182778 1
0.351437223266511 1
-0.0599030685737592 1
0.217268567183962 1
-0.0969059245713579 1
-0.329563440262034 1
0.0226675642054244 1
0.374442170486238 1
0.0792781914106713 1
0.216654102541986 1
0.0368365017748078 1
0.157501869209586 1
0.554352113737055 1
0.300793793609123 1
0.0885775149347016 1
0.10733390115415 1
0.374306128092077 1
0.104113836342065 1
0.396326476541694 1
-0.0974766307306893 1
0.118912690638416 1
0.562400065879094 1
0.0182820689094423 1
0.396993904502757 1
0.0432784974694018 1
0.222270279595196 1
0.311682433403954 1
0.182530133296564 1
0.551700808457345 1
0.218659453578636 1
-0.134243181380812 1
0.276021096523592 1
-0.0983298536039649 1
-0.120516466226541 1
0.181252219517413 1
0.123211994477927 1
0.114233777695804 1
-0.000393082382490875 1
0.147845037233623 1
-0.220762462438004 1
0.0633951849375637 1
0.145862705659417 1
0.119556005036329 1
0.0947527112037304 1
-0.0255581102909381 1
0.073428058009228 1
0.486939465816233 1
0.389775050385932 1
0.268378453450361 1
-0.127229047705656 1
0.247173055202271 1
0.324306553519099 1
0.182742323971578 1
0.221603009644873 1
0.307329208782722 1
-0.149952501949173 1
0.275213249445478 1
0.196144330136468 1
-0.103073819855188 1
-0.138307622758661 1
0.111025257396204 1
0.147127772576256 1
0.118982009652035 1
0.371194854048978 1
-0.0205917129811916 1
0.404659703113888 1
0.0976920990624082 1
0.062368533281088 1
0.0973886977848588 1
0.276323879261395 1
0.206006456314879 1
-0.0276901579384156 1
-0.272967427848939 1
0.257533989639711 1
0.0968238187808248 1
0.286373059090234 1
0.305649218222963 1
-0.262711925397755 1
-0.0508700883680952 1
-0.238875598311501 1
0.0126311983278042 1
0.54985650810957 1
0.556222659834925 1
0.0435386345995484 1
0.35501705332821 1
0.219914825913154 1
0.0402680740497152 1
-0.0512087949721493 1
0.751608755321925 1
-0.194539256454215 1
0.334788608660215 1
0.0908829649207738 1
-0.118903510087671 1
0.393552287049254 1
0.47181897017269 1
0.427409003893472 1
-0.253700819676163 1
0.339783640351593 1
-0.222842022445433 1
0.542478735434469 1
0.610865607433625 1
0.509095814021177 1
0.0857768128594263 1
0.182169217156565 1
0.543293514814658 1
0.145720851417279 1
0.527974850668121 1
0.552264167148394 1
0.340515975384658 1
0.191647777354769 1
-0.038217253614984 1
-0.151051064752852 1
0.231245186109427 1
0.00676821742548182 1
-0.345672924681722 0
0.0475548148592773 1
0.0732181238554063 1
0.301793735836877 1
-0.375754447647928 0
0.417722911567436 1
0.0999786292889463 1
0.687686640923517 1
-0.093998447283939 1
0.244172242872839 1
0.0351165979524413 1
0.620631432753272 1
0.174974319097989 1
0.235543862315067 1
0.426460299338072 1
0.138170368837472 1
0.0516263094508363 1
0.276882935558878 1
0.110019405323533 1
0.615974731004785 1
-0.0104747759050049 1
0.456014825140249 1
0.106566949132466 1
-0.182374216099859 1
0.237694304653338 1
0.0512536206924077 1
0.321599137975899 1
0.283767856065001 1
0.183048011157328 1
0.606283486952215 1
0.289976918004242 1
0.129522982982715 1
0.0752190018629556 1
0.361241920840219 1
0.649597825327909 1
0.908474572000698 0
0.136335080425548 1
0.248393689212996 1
0.131994779932793 1
0.079975978945267 1
0.372261202280875 1
-0.0560608480990347 1
0.0924712649971568 1
-0.155592291400933 1
-0.161874862429753 1
0.184711879500431 1
0.192984543625728 1
0.279170257706013 1
0.0370034492121993 1
0.217260518403975 1
0.319594955135303 1
0.195880668440108 1
0.0262737203274429 1
-0.253884324528404 1
0.248719481853361 1
0.28165298653798 1
0.0639623464375589 1
0.535909906573712 1
0.035660021906521 1
0.336164900827598 1
0.375341398095054 1
0.25975723930932 1
-0.254151990799231 1
0.427933166400466 1
0.295461702925966 1
0.0378969409002716 1
0.332666599588043 1
0.281392093601136 1
0.379877298997918 1
-0.409546606240499 0
0.184814828100019 1
-0.0615371621843732 1
0.284882759516794 1
0.330469851817442 1
0.301870344251653 1
0.272327446665393 1
0.453536321985837 1
0.327397810338835 1
0.213536008068054 1
-0.014528864456757 1
0.321236034656165 1
0.117660850685885 1
0.281356084811327 1
0.496989458232392 1
0.341129839442815 1
0.363058840929185 1
0.495036073241414 1
0.0667667584533312 1
0.371777275993107 1
0.0957524497086835 1
0.13940097653639 1
0.366761618837566 1
0.228426703515555 1
0.56823275486814 1
0.0780103855985046 1
0.127290039144121 1
-0.0169046842864469 1
0.334949295402976 1
0.0117791870229701 1
0.214162262556128 1
0.308517345915639 1
-0.0031988712971433 1
0.0910941738223712 1
-0.0261623062882427 1
0.00630815761536023 1
0.240638316006991 1
0.294717122008655 1
-0.0789590894480705 1
0.145779605270297 1
0.184804008280389 1
0.638225291977107 1
0.439023068772552 1
-0.0605566545341713 1
0.00615019311941243 1
0.23598000589131 1
0.197146484263079 1
0.413138911217271 1
-0.00321786682115005 1
0.557097388030615 1
0.0300323671734118 1
0.258726987689863 1
0.515479400980578 1
0.180851972225953 1
0.378560275081481 1
0.108918745235655 1
-0.0461089220199232 1
0.201741821677895 1
0.302764374502428 1
0.386305175937314 1
0.349857027435015 1
0.569444474098985 1
-0.359347280004076 0
0.0309243565335055 1
0.12381103219552 1
0.0798545734431946 1
0.0849966597303762 1
0.266053054412258 1
0.136223520189524 1
0.347812246140638 1
0.555255076833527 1
-0.0105953624373717 1
-0.339003052346268 0
-0.0262721757840747 1
-0.206316003031268 1
-0.207398098864755 1
0.330265532335318 1
0.16464702894558 1
0.139307329511809 1
-0.332266473791379 0
0.136618592342409 1
0.516275400286565 1
0.333089496722046 1
-0.0864251328601966 1
0.329650641888572 1
0.143231006195669 1
0.11298977807716 1
0.369418343413263 1
-0.0729761098087914 1
0.294206627985671 1
-0.141257150509406 1
0.0876352226962296 1
0.721956011352118 0
-0.172513060123976 1
0.264951356997384 1
0.0726989700885357 1
0.100946151488223 1
0.287672679697973 1
0.0241090682073871 1
0.118727746976588 1
0.0109752133232544 1
0.490306338475861 1
0.429890945796716 1
0.540469334781889 1
0.52734744053764 1
-0.170455087215093 1
0.115288957399346 1
0.207160902453043 1
0.264175080871681 1
-0.0108292297281382 1
0.0083846018378909 1
0.137042873889776 1
-0.15091331780001 1
0.540308550299598 1
0.153121162474797 1
0.513363595624447 1
0.248203570218828 1
0.141672800007215 1
-0.056070042000328 1
0.659997309774285 1
-0.202939293260558 1
0.338649442004721 1
0.217754721521752 1
0.172955349348885 1
0.122594948830221 1
-0.185386324143681 1
0.229016215816984 1
0.224949792538275 1
0.248162558544144 1
-0.118639377302942 1
0.226483699562678 1
0.527545590034258 1
0.478801071419479 1
0.270611004337712 1
0.17616265874851 1
0.13473788501378 1
0.181243301602973 1
0.353158070128931 1
0.197476864229204 1
-0.16504143300659 1
0.38710755465766 1
0.1066416134118 1
0.497129289603094 1
-0.110297793185733 1
0.512705073517224 1
0.191990016857342 1
0.0790401165054431 1
0.627906121052719 1
0.0275593704718407 1
0.339344071716143 1
0.135407532969006 1
0.129161422362304 1
0.300320004030836 1
0.770559162655246 0
0.311761651981764 1
0.54643580460471 1
0.210040410012511 1
0.211911359288638 1
-0.100208644583816 1
0.287952650518066 1
-0.00296233604703662 1
0.187213460503657 1
0.460189610386606 1
0.480621842520857 1
0.0617654257070613 1
0.164752813829951 1
0.696096060972757 1
0.127205447426535 1
0.0021843065404919 1
-0.0545461135124417 1
0.0544209476828645 1
0.450011438602076 1
0.32020235470124 1
0.297910377936574 1
0.590540735079053 1
-0.0437238141312354 1
-0.0117618913914264 1
-0.0564947872078131 1
0.297505793582467 1
0.205391417766696 1
0.179762969705399 1
0.182718719776793 1
-0.0178141693435699 1
-0.0117895573150409 1
0.444081730369624 1
0.545527891282692 1
0.453970128320853 1
0.114123391588103 1
0.459454095857615 1
0.260802351104566 1
0.401677643273791 1
0.109082815445064 1
0.146064576269236 1
-0.0015254336633784 1
0.408960706424611 1
0.621864163090595 1
0.161589552605662 1
0.537969890321735 1
0.319554737145482 1
0.041892556254569 1
0.177214044622086 1
0.0376352636424071 1
0.0146043184897445 1
-0.0617126057343436 1
0.226575566300549 1
0.296890376620205 1
0.12423052308442 1
0.126072870406916 1
-0.0340284587090116 1
-0.296169216187388 0
0.164906101740291 1
0.0233124915444941 1
0.308140596484774 1
0.649028519600505 1
-0.296864381398194 0
-0.276604456010349 1
0.369611774152398 1
0.314081077067969 1
0.231188542410944 1
0.194425089740315 1
-0.283131250312897 1
0.371038174418792 1
-0.0132555899334546 1
0.174916068372437 1
-0.0864075397139271 1
0.540771419515484 1
0.264844598221825 1
0.411313373428755 1
0.214402913884053 1
0.118975897521103 1
0.189705941969851 1
-0.201048924720502 1
-0.111936903832378 1
-0.241017267577794 1
0.0967183835225838 1
0.115901992557471 1
0.0175569925231047 1
-0.0667958197106754 1
0.394715585514245 1
0.341842576637259 1
-0.11183194202196 1
0.481393492640747 1
0.303596333547817 1
0.333624855153743 1
-0.167089583653497 1
0.193152260120831 1
0.154549196796878 1
0.375185232509098 1
0.212116629782032 1
-0.0740841871336402 1
-0.00462879186982534 1
-0.281659770488887 1
0.272482216782459 1
0.414836549661146 1
0.644987432977188 1
0.111455018554983 1
0.248779489815631 1
0.466245630378771 1
0.354928198335992 1
0.428563127774196 1
0.223678462701052 1
0.0851992206034104 1
-0.113504924629362 1
-0.100150419499928 1
0.602207983850594 1
0.166002751024503 1
-0.202745027018233 1
-0.018602236079566 1
0.186047772843617 1
0.341897699883894 1
0.428205352868167 1
0.651359853985501 1
0.775100703440112 0
0.111165960641067 1
0.3062195307722 1
0.351067459110531 1
-0.137259594063811 1
0.229787991603406 1
-0.0626771084524249 1
0.197606300395486 1
0.51896059302744 1
0.251429570254985 1
0.159729567391174 1
0.19947502279149 1
0.40108173646628 1
0.0947224697555976 1
0.0894890200058691 1
0.110261434299909 1
0.145646763262944 1
0.250407247327499 1
0.443328743989314 1
-0.0250678239010908 1
0.173112434336663 1
0.443127909525681 1
0.268662571812553 1
0.259695424177645 1
-0.245498991047815 1
0.30549239956431 1
-0.205582877017067 1
0.398618773601751 1
0.311772758558423 1
0.140014053457934 1
-0.0068541772367917 1
-0.313830110221399 0
0.462210054796642 1
0.0714214711112581 1
-0.052018811972445 1
0.30512667427411 1
0.0582922084749224 1
-0.144435615134917 1
0.15659928009579 1
0.0430520457387233 1
-0.0793396407165418 1
0.00672772080087621 1
-0.0246306200319862 1
0.093052201583639 1
0.102535435749206 1
-0.239767242625251 1
0.0973974182816516 1
0.190445585612191 1
-0.321717315579485 0
-0.0354212663439813 1
0.248076575810368 1
0.0891583411418165 1
-0.318508692807513 0
0.232317032837403 1
0.133371481013325 1
0.00521814672616215 1
-0.329196629194535 0
0.449215006893659 1
0.266308077435365 1
0.272256465229634 1
0.224068162044691 1
-0.0824534856122692 1
0.559375253873235 1
-0.0452085528243719 1
0.228253436989654 1
0.606646918366723 1
0.302336894996204 1
0.656870094357728 1
0.00702017430779488 1
0.203414943313904 1
0.249030229638337 1
0.0583881579889678 1
0.277703805094198 1
0.191677257202852 1
0.519317573539093 1
0.00374072383645382 1
0.170510753898954 1
0.234290884003349 1
0.363684303437437 1
0.210691078574478 1
0.428248622459573 1
0.322610469540817 1
0.752476925061228 0
0.383979084532369 1
0.665917772635276 1
0.0774477075701091 1
0.257474111350811 1
0.221065967658422 1
0.294475681971867 1
0.0065559469749811 1
0.492048658273012 1
0.480636057922221 1
-0.254198674050743 1
-0.103087150489648 1
0.100859989450403 1
0.46660346323964 1
0.253808672220887 1
0.0908045179408725 1
0.534199576055397 1
0.0655109154152573 1
0.598730576448711 1
-0.0740638615078342 1
0.323553289533983 1
0.252109645592478 1
0.338176437705192 1
-0.151893838167502 1
0.198722875371654 1
0.266506747217205 1
0.24297376823986 1
-0.308930943821056 0
-0.123293269571754 1
-0.195470895020563 1
0.526953929813795 1
0.363218342571361 1
0.394903634777691 1
-0.0301851851795415 1
0.463230195686111 1
-0.0978692661897542 1
0.799518458912523 0
0.0887620271635114 1
0.244495844135592 1
0.265103980747313 1
-0.153140680789673 1
0.344425454856854 1
0.227799510580485 1
-0.118023881986259 1
0.200023633989311 1
0.283495386223787 1
0.291434015052517 1
0.494654667004243 1
0.067031047801895 1
0.194094563230288 1
0.194546448059493 1
0.495812068951016 1
-0.131115962999121 1
0.203123532187352 1
0.575127468158341 1
0.343256635961646 1
-0.117195300892191 1
0.248558992979282 1
0.399675256021407 1
0.245049583025948 1
0.550189850199765 1
-0.36806935671794 0
-0.182325733708246 1
0.0502319699094222 1
0.699027620154869 1
0.283164398846492 1
0.150341949019994 1
-0.205660718069071 1
-0.0820781929618887 1
-0.00494931952048168 1
0.174874451905269 1
0.456110685871437 1
0.311361201145329 1
-0.0431582074387716 1
0.468890446712849 1
0.317737768036629 1
0.276074990505629 1
0.491233820701465 1
0.221415543171877 1
-0.0569405865886441 1
0.355934736838958 1
0.322254365864302 1
0.0440422025123996 1
0.264706338956245 1
0.255569046325517 1
0.269522774466875 1
0.14666270167909 1
0.275497527089572 1
0.746017313912086 0
0.137666463717805 1
0.176857744119602 1
0.0284147895958375 1
0.357437613200497 1
0.61733160772216 1
-0.0694666601393553 1
0.227806440504541 1
-0.0904048380883961 1
0.968239151139361 0
0.369415555410242 1
0.313737662099576 1
-0.104970203102307 1
0.0248107161148923 1
0.279016075603052 1
0.365994361723742 1
-0.0178274543048899 1
0.188202195981634 1
0.305383600332406 1
0.0680023629774405 1
-0.434118727743372 1
0.433968357828978 1
0.226265213422567 1
-0.0420529463106175 1
0.237542967380591 1
-0.224681888970675 1
0.162003621817883 1
0.1195070778145 1
0.231529216602374 1
0.125143470667009 1
0.170254871459727 1
0.0930124598761478 1
0.295108189163633 1
-0.145621877744187 1
0.166344876069247 1
0.486852031743793 1
0.382101481099877 1
0.141630429164969 1
0.312647017433621 1
0.459815595686764 1
0.217332618932535 1
0.229577734444026 1
0.00269534203186753 1
0.280843735568939 1
0.139832253279961 1
0.22545723419519 1
-0.126394675446512 1
0.18321124689243 1
0.24961565792828 1
-0.0502097800745059 1
0.0856200813896276 1
0.00587153986469913 1
0.094265455940106 1
0.199823230568954 1
0.171819336372651 1
0.0792716471585115 1
0.300342250755671 1
-0.0602920126804486 1
-0.0151947074174312 1
0.179613350912081 1
0.482803711330878 1
0.283152832736852 1
-0.0430174370127896 1
0.00778461242439822 1
0.579413568177222 1
0.115931758082439 1
0.241858328814886 1
0.761593981808807 1
0.0795494592270534 1
-0.161217548163101 1
-0.0582052136236865 1
0.254575958067788 1
0.119451998780024 1
0.229844458563295 1
0.147374659047865 1
-0.296261896939233 0
-0.0331333698592858 1
0.792132385631044 0
0.0468109513247889 1
0.167345317409886 1
-0.107006917713961 1
0.1489009949947 1
0.136869389057728 1
-0.0607343687444639 1
0.592151446191993 1
0.196574785981148 1
0.257958137739512 1
0.35864996498566 1
0.120885727964262 1
0.297079616082601 1
0.168930767085611 1
0.0697794893700183 1
0.309789138662573 1
0.260451003871784 1
0.271105556167025 1
0.0379662749888783 1
0.0417695832998985 1
0.0972073178685088 1
0.874222918262422 0
0.466102306089797 1
0.0151006555341443 1
-0.0848921459978672 1
-0.03645133766626 1
-0.105379070695522 1
0.386994368359257 1
0.527490688105912 1
0.382999371231293 1
-0.0381111572521022 1
0.200729943472742 1
0.209778106273192 1
0.347271777286309 1
0.188128476421534 1
0.322629519868628 1
0.234900295588066 1
0.453022780954805 1
-0.00356650883427859 1
-0.155756445770907 1
0.0430815002181664 1
0.27516563651135 1
0.440517727292363 1
0.31517611042213 1
0.164606671309404 1
0.573682201911329 1
0.248074031064961 1
0.217046133699664 1
0.211123782792797 1
0.245052748976954 1
-0.0154962430432641 1
0.098115956729014 1
0.0898039885686106 1
0.178254183672966 1
0.00399943831263372 1
0.201092230649247 1
0.080391993527255 1
0.253026851109292 1
0.132826975519425 1
0.375813172119907 1
0.379592036902188 1
0.0753009614633143 1
0.457833635448347 1
0.225907673723456 1
-0.21698348870085 1
0.560285880539238 1
0.733587716793547 0
0.18740676564449 1
0.47108124559683 1
0.336551381523595 1
0.291377225508295 1
-0.077375368715984 1
0.403926502689902 1
0.565182732759142 1
-0.173192195635826 1
-0.214761459569844 1
0.244246092069407 1
0.46233110481416 1
0.275460829121369 1
0.249263558292547 1
-0.0556704481334824 1
0.474248569828414 1
0.0148133618316131 1
-0.0346929413121799 1
0.23406196911315 1
0.444622357325682 1
0.472888296319032 1
0.514270604965858 1
0.350959517803928 1
-0.0128575827254981 1
-0.0994944333320359 1
0.200441937409016 1
-0.176713149005538 1
0.268008968019421 1
0.347873011025524 1
-0.216385829986536 1
0.498581381546331 1
-0.0279123146685632 1
0.10461558169277 1
-0.0756155889129822 1
-0.0293354520941078 1
-0.281665729920025 1
0.384566198279542 1
0.180518698612473 1
0.336552046103261 1
-0.0434586848567252 1
0.349507732776009 1
-0.0323303958158845 1
-0.0505180252386221 1
0.411567233499672 1
0.209504491995249 1
0.445696617211452 1
0.280054012981654 1
0.433566102926608 1
0.211728159069489 1
0.0472431241290813 1
0.385187911230629 1
-0.0871702914155148 1
-0.0230669987136626 1
0.175066997409501 1
0.0854349056179258 1
0.0271203840371128 1
0.162893769281882 1
0.0406855359861303 1
0.318985111824268 1
0.308205379738877 1
0.125285536655221 1
0.214575128366823 1
0.290271549522171 1
0.223695446832481 1
0.274180832953963 1
0.0427767516025665 1
-0.00707610002241258 1
0.202261129795478 1
0.530359980175969 1
-0.165863792690425 1
-0.0576865419277422 1
0.104055018467467 1
0.701306288077813 1
0.294629130269485 1
0.0966905297540264 1
0.213900284277462 1
-0.081195866187518 1
0.311858454841869 1
0.21542589789792 1
0.178443861359515 1
0.570099267190452 1
0.189462104546712 1
-0.391554685287225 0
-0.032690264906945 1
0.0721792569381746 1
0.456971675126186 1
0.197611925172493 1
0.62574767661829 1
0.0190575776972737 1
0.228621042210799 1
0.16291214222527 1
0.0361530869330375 1
0.0983586412278238 1
0.613328514512459 1
0.194600823631194 1
-0.254990115364042 1
-0.199180106232649 1
0.331082348430869 1
0.0800144130964602 1
0.183816625594343 1
0.245092401916942 1
0.210692430123595 1
0.378552792266226 1
0.287413750304374 1
-0.27418440601897 1
0.176399679056287 1
0.224575517974791 1
0.027006433820504 1
-0.121749794728261 1
-0.273125069447317 1
0.311691257811222 1
0.0562627275405053 1
-0.0368830521678128 1
0.164626269497506 1
0.139070028453027 1
0.0736573365256855 1
0.304649135192725 1
0.15516325085881 1
0.048028302265922 1
0.360528520664743 1
0.369971047655004 1
0.136592338027196 1
0.00333256825332028 1
0.36429658168409 1
0.358897232840696 1
0.436144495305765 1
0.118497980520535 1
-0.128232273575083 1
0.248986545889732 1
-0.29125874462104 1
0.168833448532426 1
0.046664205969115 1
0.392787284725494 1
0.209662737423533 1
0.115954292346309 1
-0.0798580454361053 1
0.275292629341617 1
0.0965938148497082 1
0.0801466754710161 1
0.292597976875363 1
0.058733121235862 1
-0.158944145346087 1
0.60613483491637 1
0.161342481382224 1
0.266492136643036 1
0.423081294702402 1
0.266024916662909 1
-0.0870432115953756 1
-0.0790163790117521 1
0.592393397515672 1
0.112880118323472 1
0.369635824342363 1
0.0832068640687316 1
0.0768519070252109 1
0.526936206331559 1
0.255664093621225 1
0.4048203735539 1
0.732417523536033 0
0.2441179646862 1
0.39202318013624 1
-0.304840834736347 0
0.157379744365017 1
-0.00124171199373146 1
0.0188536089752902 1
0.287553341914582 1
0.245463830024725 1
0.323917007403628 1
0.14607013926034 1
0.0178306810287852 1
0.270306443322565 1
0.812009166355932 0
0.103063527518063 1
0.246821180544044 1
0.493057795174791 1
0.111427901144825 1
-0.0304421162813168 1
0.43248768824613 1
0.366422966718972 1
0.219925153572144 1
-0.239384294544037 1
0.358979939368941 1
0.372476714438317 1
0.216186708174048 1
0.584844834608244 1
0.0665507022530708 1
0.246218748607062 1
0.356677097471729 1
0.00204398397370055 1
0.0980054687665367 1
0.0101000025518019 1
0.0550735671309903 1
0.728880318059778 0
0.212068464968127 1
0.0786129779854988 1
0.443381785496658 1
0.677700037453555 1
0.306634650283725 1
0.735601422700892 0
0.125942343942244 1
0.0974627596680624 1
-0.0494635279988032 1
0.0779866877708615 1
0.144418129846406 1
0.192693299607053 1
0.332703328903021 1
0.210141600877645 1
0.354672995513837 1
0.181512087697967 1
0.637630901568639 1
0.705978430277611 1
0.240129708281913 1
0.0819062672191605 1
0.343500995901321 1
0.169144874097351 1
0.456017593327039 1
0.264629586196992 1
0.442923763025317 1
0.678964486729259 1
0.302573690256658 1
0.359727760457483 1
0.260820128571236 1
0.295303394772816 1
0.0100399649292861 1
0.772083541158473 0
0.16269955635573 1
0.191137621159935 1
-0.141262361766407 1
-0.0497406069091754 1
0.300276276944457 1
-0.106411346121209 1
0.647207312737583 1
0.304639449162692 1
-0.033113806901098 1
-0.204190610068119 1
-0.0682840412112325 1
0.18934056227529 1
-0.122088967509172 1
0.271329872498297 1
-0.0108451983063273 1
-0.122309190976526 1
0.119316788911777 1
0.188679821971615 1
0.158492452189871 1
0.171482554701908 1
0.0928644941741887 1
0.232637468113874 1
0.775833286004683 0
0.386859680366678 1
0.35627594939529 1
-0.159903612119649 1
0.264760576406876 1
0.412505007741859 1
0.198959477421779 1
-0.0323090679247827 1
0.00313759955745729 1
-0.106394725217111 1
0.10618287270059 1
0.302507928475562 1
0.486985145516953 1
-0.22191791234034 1
0.344002857684069 1
-0.0919458256664027 1
0.326165736637384 1
0.30342253747062 1
0.353593266191415 1
0.109369696337923 1
0.232740219581721 1
0.394622930027073 1
-0.0174765317093774 1
-0.00387138793219988 1
0.276955515718827 1
0.407743754957091 1
0.0772686112430317 1
0.0243553124296266 1
0.0769449074498603 1
-0.0525303091695407 1
0.0666103249493148 1
0.224688488740219 1
0.351311857054336 1
0.400217092340542 1
0.294805947550777 1
0.0956003821492398 1
-0.0170499442991561 1
0.0981480178706742 1
0.339286772180195 1
0.387114236516353 1
0.179904765026034 1
0.888100851642182 0
0.41591244010528 1
0.110992988986187 1
0.0526495489358976 1
0.457877964505359 1
0.00748792500926861 1
0.0331178201335222 1
0.0859097780044085 1
-0.340511409522375 1
0.155515623868777 1
0.193294067320489 1
0.338457803572174 1
-0.145067426875452 1
0.218718390900028 1
0.139365653937029 1
0.120846211544512 1
0.00794798965938939 1
0.209540584515756 1
0.138816887576381 1
0.584043299253794 1
0.30217652044801 1
0.455261223739434 1
0.237528085026593 1
0.0157400617601647 1
0.25294111397206 1
0.32968053267206 1
0.121410653015092 1
0.283066896315989 1
0.124241589890061 1
0.132806938581907 1
0.0198838539813712 1
0.240561421353909 1
0.0415985390252519 1
0.067099808173639 1
-0.143832303542134 1
0.4920154907351 1
0.349828458791891 1
0.235578916943061 1
0.558430410671918 1
0.169206003735291 1
0.107128107572722 1
-0.108208549434884 1
0.310493392342949 1
0.400618448316547 1
0.0416825456943427 1
0.155925773040548 1
0.0269479308053395 1
0.388221674802195 1
0.258922751838265 1
0.264796757001528 1
0.274347489175259 1
-0.114310664167518 1
-0.189263819512527 1
0.356093965587586 1
0.428428447544581 1
0.416597702460545 1
0.286102237015611 1
0.0227132403193514 1
0.0516988353329918 1
-0.134260475212134 1
0.0513797700716348 1
-0.140705819998791 1
0.428848498687539 1
0.176115309475019 1
0.155448187185269 1
0.380021802857576 1
-0.0972060318768047 1
-0.0252207396792295 1
0.164822893989843 1
0.31622332972313 1
0.0244400625444035 1
0.318440905381058 1
-0.274848810251975 1
0.00284567934839106 1
0.122234542867672 1
0.269008118639759 1
0.0399039042660327 1
-0.223907148772737 1
0.448729605894331 1
0.228935197351333 1
0.0704742097554266 1
0.00827503869333825 1
0.202258475360474 1
0.409715627461303 1
-0.132191441230021 1
0.211468316255825 1
0.198891104745766 1
0.40708934256567 1
-0.0677403263316205 1
0.226355949983214 1
0.311617330150793 1
-0.00915531542410763 1
0.144025190069643 1
0.273843874994847 1
-0.35477255444402 0
0.0224301803140801 1
0.308106181879619 1
0.503579468172075 1
0.60831575085119 1
0.199794338565992 1
0.080862766560959 1
0.358544976297788 1
0.694253728113821 1
0.264140321348332 1
0.173885897276001 1
0.378029657479048 1
0.465790918542741 1
0.210419438735411 1
0.177723157271753 1
0.34674043438198 1
-0.206053387821331 1
0.302352425709366 1
-0.127888847274675 1
-0.0734167059676959 1
-0.0498682178160539 1
0.0245799561945638 1
0.0598407138844914 1
-0.311534185483836 1
0.145178640504828 1
0.0949991481619316 1
0.359658933968595 1
0.202956352124111 1
0.1267335766804 1
0.318417886748038 1
-0.170665427457435 1
0.368158260019062 1
0.0666268193693595 1
0.0665847306906998 1
0.00137881234126506 1
0.263100242239698 1
-0.194603589610135 1
0.128376609678235 1
-0.192415898225543 1
-0.165907062423042 1
-0.0338365818746363 1
-0.106669896707617 1
0.252978513023362 1
0.0578686485584713 1
0.465975625317634 1
0.153278247789519 1
0.521605088407177 1
0.346267874795865 1
0.339655895594943 1
0.192778109956443 1
0.183737005102481 1
0.572903613163674 1
-0.170562294142201 1
-0.120701287308748 1
0.421458433018353 1
-0.0603306555184639 1
0.369284234607644 1
0.542068234914287 1
-0.184583342451579 1
0.476349060367795 1
0.158804797408051 1
0.168444152395221 1
-0.556069045260405 0
0.232042885046359 1
-0.0737557527689074 1
0.031952208496597 1
-0.264972634008316 1
0.133553078552085 1
-0.4616641528694 0
0.0987476983714256 1
0.235751109159277 1
0.317678346122198 1
0.369804909330129 1
-0.131502302621346 1
0.493410987043888 1
0.367146945283663 1
-0.0834865800076691 1
0.513903751733187 1
0.00471564842078441 1
-0.0957854115382921 1
0.114024014789702 1
-0.0282929557937885 1
-0.0281146560699101 1
0.423145387105794 1
0.4674191625164 1
0.283912469517854 1
0.262592904514581 1
0.30858136786864 1
0.184648007648615 1
0.21341568949863 1
0.729283461056567 1
0.441457222943942 1
0.414764561388677 1
-0.0310688509717742 1
0.204340650099994 1
0.254966449556565 1
-0.196795199575719 1
0.341239323554147 1
0.270570666604625 1
0.10253765328698 1
0.12385749440444 1
0.488257475029472 1
0.686897527171941 1
0.256896791391613 1
0.375796033937316 1
-0.12260117445013 1
0.436462914562955 1
0.349972219135031 1
0.192767896297357 1
0.703116907104223 1
0.159366927267256 1
0.283346746603257 1
0.0494993688273381 1
0.23607178736015 1
0.139141291438758 1
0.443081312646876 1
0.121059245105752 1
0.342922843580299 1
0.0743806894122803 1
0.20266305417205 1
0.529230050618662 1
0.053379142290874 1
-0.31334470565749 1
0.126006239224568 1
-0.0507080809072086 1
-0.152715351576355 1
0.416808234475001 1
0.464431182796727 1
0.365586540766935 1
0.270761255098501 1
0.27396237184557 1
0.148884864731738 1
0.364675786862646 1
0.121681869425712 1
0.424365746087251 1
0.266551704204449 1
-0.000390258533431755 1
-0.0651525983934944 1
0.273760766905455 1
0.348095442421526 1
-0.04872077397726 1
-0.0605248801465057 1
0.574053727718193 1
-0.081421542034091 1
0.747270865330687 0
0.17343762268306 1
0.0536926021378954 1
0.462735826895963 1
0.205564088867959 1
0.476836360021573 1
0.36557358322964 1
0.373936844099543 1
0.291011261374811 1
0.309765944455123 1
-0.077526708389011 1
-0.0204455066291958 1
0.306714670361472 1
0.0365206786652112 1
0.485097581851487 1
0.0867862938602056 1
0.0125355005613861 1
-0.0870092326990348 1
0.667516771450595 1
-0.0476284578591086 1
0.0893530826025406 1
0.136900612173593 1
0.10707274670463 1
0.0161589039458717 1
0.352014686069509 1
-0.425230185655142 0
-0.127398011657185 1
0.0608736938277007 1
0.123936462088921 1
-0.0229315718501672 1
0.395574542569538 1
0.448945134490441 1
0.228064416702768 1
0.323694965929896 1
0.187749074124309 1
0.209579585949218 1
0.616424998185316 1
-0.179872196911717 1
-0.0544904328185853 1
0.172068633942323 1
0.0558045606463926 1
0.361290720977941 1
0.291183233042101 1
0.293383328674917 1
0.587584893810702 1
0.254817533897578 1
0.687860401584106 1
-0.113982494491359 1
0.373038118479721 1
0.318194306521137 1
0.448383775308603 1
0.654728422132222 1
0.869393162039863 0
0.145315164608896 1
0.550323914656094 1
0.230903190559297 1
0.428104974185672 1
0.125515268491737 1
-0.0459575772508569 1
0.499285775748457 1
0.299027062364603 1
-0.0283997208100962 1
0.39415327718661 1
0.0326569824654281 1
-0.0558884319783282 1
0.196225391916851 1
0.445820724264884 1
0.0831042853344712 1
0.207966918179246 1
-0.0619004947916329 1
0.179465247057954 1
0.160858125480021 1
0.150231962463198 1
-0.0798993682702436 1
0.032144049128523 1
-0.0499716247400217 1
0.229225029913782 1
0.0019181435865958 1
0.283781260652557 1
-0.445307058707232 0
0.199626367073553 1
0.177678715429356 1
0.15745167428183 1
0.296253509444851 1
-0.183109136664214 1
0.203767068848507 1
0.049881771120366 1
-0.31781854727597 0
0.132871142229192 1
0.105233134692 1
0.609226428596572 1
0.0937927129658901 1
0.382848401431022 1
-0.138775257600472 1
0.194537985000887 1
0.166298608420424 1
0.636394059227004 1
0.0884253307813326 1
0.268708255384188 1
-0.153618654187572 1
0.696024204556777 1
0.84471354125474 0
0.255706688486843 1
0.237845590037909 1
0.0772778307225159 1
0.352334924503784 1
-0.126158284393491 1
-0.0299593918152919 1
0.529569841373253 1
0.601862466477655 1
-0.0658858800327549 1
0.152431253147622 1
0.324280436464138 1
0.105476412737223 1
0.530987861473416 1
0.158165960675196 1
-0.0441473430912745 1
-0.0476179412664654 1
0.347737228202093 1
0.0310902973517256 1
0.302897593559266 1
-0.152469653793036 1
0.311624106163324 1
0.350310775336838 1
0.236572328008772 1
-0.528527632423725 0
0.0528503860620251 1
0.146170758194995 1
0.0657737076736891 1
0.342803126378724 1
0.13151012847983 1
-0.194977051997192 1
0.291195247551846 1
0.571863189284388 1
-0.291287664351434 1
0.32163171252896 1
-0.0201120765063899 1
-0.108895634864385 1
-0.0263140312860314 1
-0.233920870811905 1
0.284923480472622 1
0.431456530042276 1
0.536622746740359 1
0.529662138036343 1
0.373765092119915 1
0.687296115296631 1
0.432071445784449 1
0.452498801052816 1
0.59467456053902 1
0.475534453816603 1
0.411088108776938 1
0.366794705316404 1
-0.062453575264879 1
0.398019790831488 1
0.122538012535567 1
0.0506462216949854 1
0.0268252904976224 1
0.145954239966256 1
0.519720195909945 1
0.533203343373048 1
0.478571415923643 1
0.536862704832551 1
0.607797424783291 1
0.264660931274044 1
0.0672363396577847 1
0.623811032722801 1
0.121608060556807 1
0.557557759909505 1
-0.121934954283351 1
0.101063731984744 1
-0.00030635304388156 1
0.27410892418717 1
0.302425507578493 1
-0.173615003012952 1
0.59679340305983 1
0.440177203345669 1
0.317875311052738 1
0.439642423443819 1
0.332351777570704 1
0.156505019849477 1
-0.138597653928996 1
0.288686899229318 1
0.147713245839931 1
0.0679752639251813 1
0.0504376976163221 1
0.740771852218132 0
0.0221868851665067 1
-0.0287835763257997 1
0.336718397569306 1
0.260628828445427 1
0.0678315435001622 1
0.130191783249524 1
0.146702117009738 1
0.0168590363025683 1
0.336488924720259 1
0.599850292073652 1
0.503876043640953 1
-0.169670823072221 1
-0.0864718481080649 1
-0.0148505798656441 1
0.458376811217204 1
-0.208675636454336 1
-0.103293880987364 1
0.151067862959008 1
-0.0401856389725076 1
0.907907307901015 0
-0.188750619195168 1
0.373806095322671 1
0.0428878800821234 1
0.343842501393089 1
0.00759063649516298 1
0.127939613065663 1
0.03092562102182 1
0.143962850663315 1
0.208834778039139 1
0.255154175543448 1
-0.008255938143723 1
0.372573177972378 1
0.66886080118903 1
-0.0361217015819572 1
0.308318869513166 1
0.183219015763616 1
0.486370985862911 1
0.324518104350547 1
0.186777269029835 1
0.0111805292236128 1
0.146072901224702 1
0.0805911560185137 1
0.36943920991952 1
0.345732045781134 1
0.275489577838877 1
0.283379860235439 1
0.0584757255969932 1
0.425751434478722 1
0.236108195933336 1
0.0217280993738299 1
0.281356718352707 1
0.523913330847887 1
0.0776125212936566 1
0.339041390865397 1
-0.126395151237724 1
-0.00638170649248927 1
0.083249079772695 1
0.0438373522108036 1
0.387826719232601 1
0.213374695501654 1
0.532802822713458 1
0.0609244064481068 1
0.49920920307439 1
0.354895549391681 1
0.110878742015797 1
0.496572920639271 1
0.381113122499499 1
0.258911618110395 1
0.307885026532068 1
0.432398431249996 1
0.125088169890894 1
0.151562076964315 1
0.05101792376224 1
0.176265114631923 1
0.296199116385781 1
0.177348800508902 1
0.232932313914605 1
0.169401967988403 1
0.483132856962349 1
-0.171596166180707 1
0.316595385868023 1
0.0892070592346944 1
0.313353066019531 1
0.153322908638758 1
0.227335384485237 1
-0.173792944136083 1
0.0428609870887338 1
0.107320381283348 1
0.49192944713017 1
0.00727216215054223 1
0.623771093878695 1
0.212108577760577 1
-0.164254007076577 1
0.232528862351132 1
0.0824596446892764 1
0.171313242452722 1
0.353445972625061 1
-0.2736198659433 1
0.172834166938626 1
-0.179325595319943 1
-0.0443801010816844 1
0.0829207987988813 1
0.273278619605632 1
-0.346901378735117 0
0.260607934528001 1
0.043203625106411 1
0.0914363541311446 1
0.670165876076527 1
0.479543874902891 1
0.145385488477748 1
0.330885640047102 1
-0.0344306423309922 1
0.00456785032516477 1
0.43184083463234 1
0.563895788451029 1
0.246733520610703 1
0.0314322002871261 1
0.267632186426591 1
0.344525890745296 1
-0.212255587865153 1
0.104869012469946 1
-0.606712788714378 0
-0.324954949895424 1
0.323398634499294 1
0.331344930814489 1
0.275098526499491 1
0.175083853123528 1
0.340585530057961 1
-0.170964834700491 1
-0.084554833872029 1
0.0811786975369443 1
0.33843653947978 1
0.262513346299616 1
0.422236459020116 1
0.315522138595714 1
0.214736711978697 1
0.392228771691798 1
0.297046957984858 1
0.204231048749419 1
-0.269663340694381 1
0.429310295635428 1
0.327361998520612 1
0.286431482319123 1
0.327765463493906 1
0.371352163308423 1
0.667451610895814 1
0.118583600571308 1
0.343821832036641 1
0.136103642074731 1
0.272461749996666 1
-0.0496497020775795 1
-0.17743954509086 1
0.164302876389575 1
0.0359609421549305 1
0.536615143855536 1
-0.0294551580672786 1
0.41262909808153 1
0.337213129153006 1
0.121728654632237 1
-0.0747055080549524 1
0.585351790168058 1
0.417130740914284 1
-0.0281796873337645 1
0.140297352188473 1
0.481320537446969 1
0.0511204584353242 1
0.802638268444542 0
0.226832486299146 1
0.337414923387796 1
-0.0109356573694608 1
0.161226137296195 1
0.530669587866691 1
0.415591997088784 1
0.358742962944487 1
-0.116394020455615 1
0.105930195806144 1
-0.103640168921563 1
0.0719356616277479 1
-0.181900764544055 1
0.337867734437906 1
0.202257681660563 1
0.116605707903098 1
0.582784001093716 1
-0.0364812398069311 1
0.187361467222203 1
0.593971638899875 1
0.636827521872503 1
0.255177945119513 1
0.0042877984376864 1
-0.258837442570104 1
0.43012148861715 1
0.214093245422223 1
0.77053156368104 1
0.318331623203347 1
0.0602668783635702 1
0.334129130144251 1
-0.0834897652992879 1
0.446934823070517 1
0.30937613761236 1
0.285007644080133 1
0.247271423219254 1
0.34044587897498 1
0.584739293515756 1
0.195088409343837 1
0.227847443047374 1
0.106457929410871 1
0.109129458985185 1
0.14539749442376 1
0.210372270402912 1
0.0293324580999134 1
-0.0760801733908139 1
0.146073975698266 1
0.0347282837443928 1
0.110514712918233 1
0.0712082087484425 1
0.436116551342314 1
0.630809308136067 1
-0.203386696633052 1
-0.0146558717397566 1
0.160331513073888 1
-0.296480611485855 1
0.0429779867032711 1
0.237824369118412 1
0.401501178711067 1
-0.00251925038064342 1
0.0277536305574285 1
0.116658350692472 1
0.162354794705699 1
0.110247334338232 1
0.306661295394598 1
0.289978298688802 1
0.102115761802987 1
0.207885919211817 1
0.175266697291475 1
0.228220983830353 1
0.0101424561776073 1
0.300925734997831 1
0.137360939446267 1
0.334336181014844 1
0.108498880846295 1
-0.303008369829192 0
0.574469405278303 1
0.497550107211264 1
0.271443473774079 1
0.35715820277079 1
0.42460551367256 1
0.167182691326838 1
0.535868482739831 1
-0.0549732466722777 1
0.0581293469568048 1
0.293543813881589 1
0.120806731974803 1
0.104018619935221 1
0.209219264546819 1
0.0797016475930196 1
0.197987998403848 1
0.238389067241282 1
0.463272482316143 1
-0.249392246568395 1
0.238859126213629 1
0.118619520555655 1
0.0382569833747279 1
0.357717098826827 1
0.415239181740204 1
0.108966381427538 1
0.590404858180373 1
-0.0730919025220043 1
-0.146179580807251 1
0.0533180257989108 1
0.558347806019069 1
0.0926761112565986 1
0.14899314850427 1
0.171962462349746 1
0.119272959860155 1
0.263662516602543 1
0.0515821868359731 1
0.420118774607781 1
0.537661287798764 1
-0.310717951315607 1
-0.294791426638216 0
0.449077580484933 1
0.044985366506065 1
0.449419283664502 1
0.141497076761543 1
0.338812172862808 1
0.264776928152769 1
0.0435694156262889 1
0.323289266740388 1
0.182614075822021 1
0.342678173025785 1
-0.0142461437714689 1
0.272508160109425 1
0.460705432799892 1
0.100033890657321 1
-0.0285747633324408 1
-0.081279628718424 1
0.00455064094067489 1
-0.127314439467902 1
0.0337774451239194 1
-0.123092240126238 1
0.0405788477763422 1
-0.189710000581585 1
0.0534909150435129 1
-0.27883681713367 1
0.317741229451667 1
-0.254799007183129 1
0.453816043191955 1
0.223541102651681 1
0.0180850933896483 1
0.503615638173913 1
0.491016748188125 1
0.225483212578729 1
0.368060336814163 1
0.244167342246738 1
0.403990582828807 1
0.579098488099665 1
0.24222029122638 1
0.397864551130453 1
-0.0615296314189078 1
0.306075253211824 1
0.297489254683087 1
-0.207449106612816 1
0.238720933647555 1
0.360343825732333 1
0.0640725919412922 1
-0.436263572056054 0
0.159489699973441 1
0.563952553172481 1
0.034615951262469 1
0.0138792727784675 1
-0.109416723652552 1
0.126687142730477 1
0.510314796947692 1
-0.0705875692004333 1
0.171802199209371 1
0.00792646568891976 1
0.484167852715083 1
0.43969398392415 1
-0.0669158030651253 1
-0.289310938744112 1
0.495745020852763 1
0.150681885179934 1
0.0486383650374924 1
0.028897525217565 1
0.435034895335992 1
-0.158201544372016 1
0.155927897328576 1
0.218236029395558 1
0.167072424594645 1
0.165034541076707 1
0.13092643377728 1
0.0951431733157119 1
0.529191438997582 1
-0.2264635709573 1
0.207139439989888 1
0.0482244331595099 1
-0.0413225667544909 1
0.253688452379027 1
0.241041306054478 1
0.134583460124097 1
0.642623169474808 1
0.304623026518941 1
0.25331533295828 1
0.129562515409653 1
0.153423820797306 1
0.0594941313664473 1
-0.000764385135210169 1
0.584486030236144 1
0.0150410426889014 1
0.502259838275759 1
0.73018311754107 1
0.28691649072083 1
0.498018337609138 1
-0.179929918483894 1
0.161245968091173 1
0.236493994716194 1
-0.0915812747394647 1
0.0883822097690844 1
0.0807832884729373 1
-0.0967959845931879 1
-0.167018740598265 1
0.532506255335366 1
0.338460572945612 1
0.115657113895829 1
0.433023022817296 1
0.273106933385933 1
0.267020084563506 1
0.0712930737461615 1
0.387808521316437 1
0.013551093790727 1
0.337728102185096 1
0.225320479131668 1
0.313731139633139 1
-0.00681041852621268 1
0.473845670681178 1
0.245010419632401 1
0.353696943406392 1
-0.293399958211926 0
-0.0260809476455936 1
0.295048089012194 1
-0.0910981412807856 1
0.355524682873236 1
0.389951955203602 1
0.483851255969 1
0.336216735865227 1
0.02612508372689 1
0.0285669976059735 1
0.529934121289592 1
0.299811292287503 1
0.363610436212881 1
0.0813706552268648 1
0.767037289804891 0
0.535430116285385 1
0.167776719425336 1
0.135750297929713 1
0.322700212334598 1
0.204218740231204 1
0.0833245092768953 1
0.308148288008232 1
0.259224933321056 1
0.243227743107054 1
0.235104497033484 1
0.781238917234685 0
0.590252584529986 1
0.0621956805717726 1
0.782669214439448 0
0.463846087202701 1
0.22663757534309 1
0.238966161222447 1
0.220839580525967 1
0.242569934772342 1
0.172029000036501 1
0.405930319651421 1
0.373045559973136 1
-0.0715292267030063 1
0.172543910261367 1
0.391391553050997 1
0.306665733562085 1
0.120197890829684 1
0.0789478860741155 1
0.251988789272654 1
0.145039678760381 1
0.366778922585285 1
0.0941469469247402 1
0.439496586027409 1
0.418014934535248 1
0.199694892144701 1
0.78930385954657 0
0.420554822118656 1
0.231277690742497 1
0.129291054627813 1
0.00606788602544525 1
0.207824687236647 1
-0.202540012468723 1
-0.0654172089179373 1
0.420434275509541 1
-0.0904817830049719 1
0.585753409708607 1
0.372950196612727 1
0.465042718542051 1
0.0679970393544171 1
-0.119383698139462 1
0.338016040886779 1
0.78319906942691 0
0.22010767753412 1
0.629250389610278 1
0.372386903263842 1
-0.134384076944218 1
0.289368030479143 1
0.258127677379807 1
0.209824434896362 1
0.391966631091676 1
0.575496369681386 1
0.174983017943011 1
0.304646219303134 1
0.0280810281041208 1
0.101818376005335 1
-0.142271572864337 1
0.179976482719115 1
0.446433019251431 1
0.269640037543701 1
-0.0101633495034226 1
0.427349569547941 1
0.303782352204127 1
0.226894356517632 1
0.212981380537963 1
0.444063908993307 1
-0.123757116595815 1
0.280862343019066 1
0.303747532974244 1
0.119101839408518 1
0.398473456044035 1
0.272094728112937 1
0.401531215579237 1
-0.268276034117492 1
0.190602449529419 1
-0.0371488628214143 1
0.767966677920435 0
0.633555815033257 1
0.416244356181405 1
0.654594121345802 1
-0.0809700657486178 1
0.0151106734645038 1
0.205266939532697 1
-0.147674711555487 1
0.380555500972083 1
0.166545886670856 1
0.189237784888359 1
0.142570178152856 1
0.50119311893593 1
-0.126064866605232 1
0.144393769043403 1
-0.0301427193036469 1
0.367061423285436 1
0.175978977051485 1
0.121243677215475 1
0.202926621097598 1
0.548161228205281 1
-0.0657676134051788 1
0.0346948585796911 1
0.454452378229812 1
0.150530506766704 1
-0.00497859536943718 1
-0.086032109797235 1
0.428797093651665 1
0.01107713286845 1
0.35326682963001 1
-0.00623250744606139 1
-0.254705268101957 1
-0.200338533061212 1
0.506681662360102 1
0.405450741696425 1
0.2808790091842 1
0.282347870434142 1
0.316482530642757 1
0.304849207090442 1
0.287468576499938 1
0.0940192874271577 1
0.381983845948059 1
0.410352473396917 1
0.440966841414574 1
0.369932249039269 1
0.314250663432403 1
0.315553104364107 1
0.301197823789792 1
0.310576562253379 1
0.55972407613957 1
0.0770673812899977 1
0.224000937014936 1
0.319487155879116 1
0.343874648464743 1
-0.0933789136406408 1
0.428597181308642 1
0.601524436575217 1
-0.0185984315461786 1
-0.175402454029035 1
0.150918406308616 1
-0.39846445427779 0
-0.164235323911822 1
0.30084515043901 1
0.250571058551187 1
-0.0374243868006897 1
0.449265552430636 1
-0.253972193851037 1
0.232955536453567 1
-0.138692468312764 1
0.410192790163358 1
0.28334707730934 1
0.53512734450075 1
0.126329652221325 1
0.438389349728525 1
0.196273435025889 1
0.249223154290093 1
0.482761844509899 1
0.130185562774634 1
0.203215252390167 1
0.0581570903507636 1
0.193955188517284 1
0.0070411264889475 1
0.255198379424757 1
-0.183703094975368 1
0.249988638207675 1
0.52928575776441 1
0.0817479173876712 1
0.0171361815069861 1
0.523801304171451 1
0.160104104089883 1
0.368384597779925 1
0.390706994407728 1
0.163053974830866 1
0.648913679313969 1
0.121103952518708 1
-0.0767221005757995 1
0.459557476355237 1
-0.0713634960711136 1
0.157227075656519 1
-0.292655314269087 1
-0.0342902176910524 1
-0.000543603653165112 1
0.342347189416769 1
0.373582367910473 1
0.164975790505156 1
0.195407637901212 1
0.323519589665111 1
0.26927522220247 1
0.312651634772226 1
0.00574187702751472 1
0.00782603216016011 1
0.202504766995408 1
0.783857429264465 0
0.121006713505564 1
0.292771457832766 1
0.0136370202141263 1
0.604912208102908 1
0.0773386358399032 1
-0.0545631889024102 1
0.21702701673174 1
-0.0785700791369641 1
0.445400226643798 1
0.230712421672397 1
0.148038684586002 1
0.357412977531616 1
0.433755182661483 1
0.318205314317851 1
0.0475444088543428 1
0.154928926453897 1
0.0462486408189837 1
0.433875512320119 1
0.450851737572436 1
0.216225021355607 1
0.435257905649048 1
0.139455585490339 1
0.391513498311764 1
-0.152155779576287 1
-0.0896577618414983 1
0.0240471813525648 1
0.0734529784523915 1
0.322635533213564 1
0.592409186788993 1
0.220907195605356 1
0.0790147108292281 1
0.444075164230493 1
0.23348632297192 1
0.528868896232277 1
0.14149892624994 1
0.241044783447009 1
-0.220877306829919 1
0.460900937226608 1
0.482263312127725 1
0.0251217164035863 1
0.201585011126888 1
0.431921365670827 1
0.149812430445177 1
0.0823436657574582 1
0.0497061859363249 1
-0.114805125582248 1
0.2453840318318 1
0.583283257334516 1
0.119617781690257 1
0.396040356456201 1
0.200903289642282 1
0.168593528025888 1
0.309734053526564 1
0.550512996159689 1
0.216664307608788 1
0.235381713775346 1
0.202226564112398 1
0.0461383916521871 1
-0.343725752449815 0
-0.28146081945697 1
0.418963403195021 1
0.437739083110004 1
0.166643936004001 1
-0.20070125623474 1
0.111465856270575 1
-0.140726797663709 1
0.114271392334387 1
0.671669687172299 1
0.33661066478732 1
0.338059601850472 1
0.140146708101797 1
0.322656282667241 1
0.361336610135358 1
-0.139637089715681 1
0.0321864255518704 1
-0.16134796642661 1
0.0917640110850427 1
0.163001326119583 1
-0.0941003730829563 1
0.810911199599267 0
0.198481364271417 1
0.145857921248015 1
0.213796063428896 1
0.39585463179404 1
0.232265450356504 1
0.411338830416041 1
0.0197615626270521 1
0.242503309869167 1
0.26244356391971 1
0.0326063474317698 1
-0.342601454172653 0
0.0221537438424914 1
-0.102676121920729 1
-0.152592922899421 1
0.0632883902253455 1
0.185589905207359 1
0.0867128546748467 1
0.299024850362807 1
-0.00881943802685892 1
0.355453804497936 1
0.172446513882665 1
0.18376779231274 1
-0.040930951250509 1
0.455690862425872 1
0.383762088686405 1
0.376720721593784 1
-0.0436507099624088 1
-0.0391387651730649 1
-0.101099012431094 1
0.0392210359462253 1
0.489119711698865 1
-0.161401941876991 1
0.112351279053866 1
0.374533571508612 1
0.86157295153353 0
-0.195872956909764 1
0.164241014308191 1
0.373558062132816 1
-0.13953307670834 1
0.294583968551834 1
0.25766317449416 1
-0.085923597878816 1
0.490734152578953 1
0.00893876366480852 1
0.215407457591526 1
-0.249028148699214 1
0.0827665724956746 1
0.0663481088049037 1
0.258576398361947 1
-0.126916628302723 1
0.376566343073852 1
0.414050291426898 1
0.440646258143703 1
0.0391334503085652 1
0.408229407599752 1
0.862572796475232 0
-0.110507011865894 1
-0.0318265481904234 1
0.496806947408774 1
0.0732374760548249 1
0.396149186851533 1
0.145184708954027 1
0.132291529760333 1
-0.106464452410046 1
-0.0209773548808371 1
0.377377678037522 1
0.667398871204113 1
0.238122781205946 1
0.464033475708574 1
0.507103197477767 1
0.0330495645146328 1
-0.0740995316866035 1
-0.228791516168032 1
-0.0915399511033583 1
-0.286639504047884 0
0.195274694066489 1
0.0800904646196677 1
0.461472703762138 1
-0.0548548778077243 1
0.176804960995085 1
0.146735190391633 1
0.493895828456913 1
0.0813412989481764 1
0.254017565232646 1
-0.00279232786060812 1
0.21909342628326 1
0.0198270146628052 1
0.351778639619767 1
0.338261924294114 1
0.394841757076862 1
0.396057297499978 1
0.191011527254843 1
0.284897458464911 1
0.108100575715577 1
0.447513878741897 1
0.166332442919669 1
0.111398714913699 1
-0.0529324342682129 1
0.389690728214824 1
0.703449409395984 1
0.386645022674316 1
0.263266720925033 1
0.212547469211148 1
0.109931593576935 1
0.703951099612313 1
0.126209621646316 1
0.078052999975508 1
-0.274252811768053 1
0.0894361206002072 1
0.311114258709997 1
0.324341140014812 1
0.255653291903706 1
0.369112662777373 1
0.255058874784386 1
0.109987939478792 1
0.128912789739194 1
-0.0600752126994953 1
0.345024620493594 1
0.308589541701834 1
0.553966279388528 1
0.15372828700049 1
0.0254678928979163 1
-0.023585689332886 1
0.347279266588241 1
0.727178833992314 1
0.349695658117167 1
0.291343057071763 1
0.45067559231484 1
0.231247785554338 1
-0.029819443044946 1
-0.29753384753862 1
0.27290432681172 1
0.596613205914794 1
0.0669039340257741 1
0.152972405477691 1
0.476159233546216 1
-0.0117364692200719 1
0.153510528975486 1
0.183842125136516 1
0.189456522079087 1
0.130631922736842 1
0.55070485762903 1
-0.0760091763652386 1
0.352190951637602 1
0.641703225496969 1
0.073327734900514 1
0.688174534152154 1
0.00663060194695571 1
0.240643883490991 1
0.12535316006055 1
0.621433976999174 1
0.413574741986867 1
0.207976093490285 1
0.516421204216425 1
0.577058375721616 1
0.196220707283706 1
-0.0318470885713039 1
0.803692136217883 0
-0.0987233752258782 1
0.247219064798454 1
0.714381164399979 1
0.335505330102204 1
0.361197084330046 1
0.161345427770705 1
-0.0514474624358624 1
0.399605415631649 1
-0.0120094827328419 1
-0.365679757396567 0
0.0168369576217362 1
0.163160231564538 1
0.437229196723853 1
0.179509745121991 1
0.253259989971353 1
0.488033539193044 1
0.938618032538296 0
-0.00850332406533002 1
0.201802237560505 1
0.269092908137695 1
-0.172698569599505 1
0.322945170850478 1
0.233437617231501 1
0.36514965053134 1
0.428446152416766 1
-0.125792818311884 1
0.48294778926483 1
0.330066348989133 1
0.250865041812179 1
0.135350404284834 1
-0.161334344536577 1
0.313020699645093 1
-0.431058661734552 0
-0.0763976352720623 1
0.195725537550818 1
0.0823442340437098 1
0.516156777906839 1
0.461128969498649 1
0.271088274739001 1
0.198827393949178 1
-0.247603262165512 1
0.11644277793694 1
-0.156830158359304 1
0.311238341057654 1
0.324649942267819 1
-0.00495979414509751 1
0.045159589868621 1
0.091088747007672 1
0.283468276251511 1
-0.198356881119996 1
0.0969012872238986 1
0.193188332454836 1
0.297679495281476 1
0.0438995579511302 1
0.132709143156356 1
0.236097521681383 1
0.120474608658083 1
0.642607951491029 1
0.0939916631468622 1
0.42318238569366 1
0.506648301232898 1
-0.0208592087113455 1
0.231685803776689 1
0.354509087849067 1
0.627028574446379 1
0.00473374743437278 1
0.379692852516138 1
0.175541320892342 1
0.187714443011241 1
0.195061231311692 1
0.462078172878082 1
0.569290251523545 1
-0.00348178241847159 1
0.419487764316055 1
0.187593437192126 1
0.55544840787521 1
-0.0189181238390972 1
-0.112901096008585 1
0.204624283351531 1
0.337837173660148 1
0.45615397826268 1
0.375987718992091 1
0.558436773184159 1
0.480090981913735 1
-0.306784068697605 1
0.00946151209456733 1
0.0828250802804047 1
-0.0847130178002095 1
-0.0272635185892644 1
0.134924669723844 1
0.163148915572369 1
0.186804920371267 1
0.0102995110065525 1
0.322298940968094 1
0.00848538896598433 1
0.278741567716981 1
0.192349073141256 1
0.0498403048386326 1
0.141428877073626 1
0.272072476004497 1
-0.121755502668604 1
-0.160974848111684 1
0.894973262735581 0
0.356170221692693 1
0.400132763874996 1
0.0810151210755988 1
-0.144772679389401 1
0.0980339607589953 1
0.00429129858554818 1
0.494101345989287 1
0.594004034481755 1
0.280982780509101 1
-0.00749234463613645 1
0.137543325950786 1
-0.240124031907294 1
0.00212071412667796 1
0.405999784612277 1
0.336783491579252 1
-0.096975737862575 1
0.37968989263036 1
0.336462322036996 1
0.365638569806321 1
0.277759871368877 1
0.218788077529742 1
0.190995053544609 1
-0.0716962831905162 1
0.461221478891322 1
-0.34690201840448 1
0.544905691182047 1
0.408430409191239 1
-0.0422925804569358 1
-0.221386144483148 1
-0.195520324519526 1
0.213596838059637 1
0.187710619669884 1
0.344098698350146 1
0.0463744868366913 1
0.0296119069706845 1
0.538340317476794 1
-0.298933635264557 1
-0.000102732806762845 1
-0.169078279574684 1
-0.0797246356784546 1
-0.0321668005738927 1
0.188707371475531 1
0.0174893859863347 1
0.0634375702148415 1
0.0207137637886857 1
0.393601996753002 1
-0.0455646849551099 1
0.407554802495412 1
-0.0782207404018753 1
0.4698663879573 1
0.0835813345261484 1
0.145708762970892 1
0.0290650013169948 1
0.448731004813237 1
0.316141206112574 1
0.402071518307716 1
0.225660275676849 1
-0.133607695936571 1
0.0331234873232809 1
0.186950629250753 1
0.586081655664556 1
-0.373465405778662 0
0.107516174575181 1
0.0321920447980127 1
0.460285533980636 1
0.524339982301163 1
-0.0199499201906093 1
0.105521918540533 1
0.137869048798873 1
0.451535051098311 1
0.53993448642101 1
0.0193256597425643 1
0.105127799031343 1
0.377368652079571 1
0.340267437976698 1
0.593448630001713 1
0.46186450090059 1
0.884482569442638 0
0.593340012572009 1
0.232213097353671 1
0.163418495720267 1
0.289167237892118 1
0.348385330144194 1
0.314677552611885 1
0.332577520749408 1
0.460441707003819 1
0.0209037760751499 1
0.245371597828556 1
-0.151598325367029 1
0.274486271441861 1
0.0853258165786822 1
-0.230770631546752 1
0.22208221837306 1
0.59910444477615 1
-0.417900507757145 0
0.280483227348973 1
-0.0023731420826837 1
0.613972265465563 1
0.272775359761845 1
0.224365751510893 1
0.451241700064672 1
0.381880994282327 1
0.501464708995328 1
0.236538698995101 1
0.199506989848323 1
0.234465200338328 1
0.13621515802247 1
0.433935562600161 1
0.65653939699075 1
0.24202609983063 1
0.114917064818499 1
0.152718044051823 1
0.477025096458432 1
0.410491395966869 1
0.35530966891534 1
0.08272662330648 1
0.0766765126049616 1
0.240645046822116 1
0.399370857081524 1
0.291881408077463 1
-0.111639350402797 1
0.136683087820079 1
-0.00905370346318356 1
0.0470300443039823 1
0.0256120167635993 1
0.517296272098831 1
0.512067136698038 1
0.0383275353796153 1
-0.0964260305892204 1
0.397332025406944 1
0.140246579412199 1
0.0560976967686479 1
0.204136810895332 1
0.25328052080783 1
0.232021479268082 1
0.0570377483369686 1
0.293974392534194 1
-0.0230167898255622 1
0.269886136423757 1
0.0972911418704495 1
0.266192845159153 1
0.240509334354761 1
0.0504462663787157 1
0.160942763446279 1
-0.101888750238472 1
0.302446557608937 1
-0.0462417865680856 1
0.399846300422376 1
0.482544591493287 1
0.310154190019417 1
-0.111978195353697 1
0.379505160172898 1
0.557527069670414 1
0.640511599164014 1
-0.089849141922145 1
0.119584087251909 1
0.373087821084427 1
0.308031151836783 1
0.208817452940055 1
0.404649834967664 1
0.583977242596841 1
0.616236001658272 1
0.0736312010782056 1
0.33987044672919 1
0.532243658817702 1
0.0695547277869945 1
-0.370905567619105 0
-0.125050551966452 1
0.415379106484243 1
-0.415864423750342 0
0.163197791835858 1
0.238291644986344 1
-0.138555179150022 1
0.394262456417816 1
0.228879089419705 1
0.255024509590649 1
0.194593710766084 1
0.268356535608589 1
0.553452590138254 1
0.00647591863961312 1
0.328365999912081 1
0.694442523720211 1
-0.4238426244069 0
-0.00107593336508043 1
-0.19352253343953 1
0.170071978153277 1
0.624736388163385 1
0.223593466267639 1
0.408426973939136 1
0.310793071665814 1
0.159905839952229 1
0.541532720393525 1
-0.0320339174311625 1
-0.00266903338892535 1
0.317469344169702 1
0.355875140219707 1
0.289567433716429 1
0.448594798258766 1
0.408096669741029 1
0.16796570789187 1
0.349940282099153 1
0.0738972807206493 1
0.319996835451705 1
0.174811964192804 1
0.0475813885091046 1
0.58797489327944 1
0.33688310107957 1
0.211546363208923 1
0.0550812390996821 1
0.186301924665315 1
0.397993600817725 1
0.0756714111424835 1
0.194536685058404 1
0.336331765725092 1
0.238209466579064 1
0.275068229717218 1
0.0817943582248494 1
-0.194322671049087 1
0.681226886216279 1
-0.101366841744565 1
0.462320460538765 1
0.240241683589117 1
0.522557931668095 1
0.382048356685501 1
0.347347148663796 1
0.152656861068017 1
0.253366362950877 1
-0.0392855300695322 1
0.226720872748861 1
0.435411169556792 1
0.415080749548048 1
0.571493450599733 1
0.286074501794686 1
0.274465535715798 1
0.566267796839252 1
0.187382743749006 1
0.345138405326746 1
-0.0824534991131282 1
0.380641874835337 1
0.0964101647800342 1
0.478809173214631 1
0.329531858635927 1
0.248982185811457 1
0.225625841381477 1
-0.139736549631267 1
0.315811786779691 1
0.563953122660422 1
0.330882800211748 1
0.320979834473863 1
-0.0703020168366182 1
0.421876105090761 1
0.165552175868632 1
0.531959965233399 1
0.584642410392246 1
0.052241292422797 1
0.274948948137649 1
0.531498581124014 1
0.535719532426033 1
0.182926808055534 1
0.229339893192382 1
0.463207633600624 1
-0.110299196695834 1
0.229245053256746 1
0.0471503269485577 1
0.180831562903562 1
0.19824409541134 1
0.13044951240377 1
0.302093499423408 1
0.194917281000183 1
-0.347723637483825 0
0.00284593715830128 1
0.499206789549966 1
-0.165389372800293 1
0.282931315744413 1
0.492288953046565 1
0.0792475621376933 1
0.17879865315423 1
0.246123557221737 1
0.0813305165718321 1
0.42549174792891 1
-0.208190423298822 1
0.319506798921695 1
0.136493493025 1
0.139108634900651 1
0.340966713709919 1
0.00911288175468297 1
0.0830081774276417 1
0.238705866386044 1
0.27133274674521 1
0.235139647558993 1
-0.0518368088821649 1
0.128098789010059 1
0.579966329749204 1
-0.147913413726508 1
0.299850097543282 1
-0.0135712239695351 1
0.107862683443831 1
-0.207188352631379 1
-0.123119502328986 1
0.208123877677711 1
0.652018433014411 1
0.267751136007984 1
0.496737422892038 1
0.301936984086354 1
0.48040762876169 1
-0.0832430033676439 1
-0.107727446055594 1
0.158778953650765 1
0.191841647392952 1
0.538680076447011 1
0.445304780061671 1
0.0471580573210936 1
-0.239437215486834 1
0.432241714389694 1
0.054549147369122 1
0.111081014228751 1
0.171599299313401 1
0.260352908429015 1
0.415489422463067 1
-0.0351820288288599 1
0.110474473936686 1
0.207370209210896 1
0.358655980630303 1
0.452441656985149 1
0.176719627563676 1
0.296573822868099 1
0.520836296744978 1
0.609323349003453 1
0.134965528206969 1
0.0721183790379289 1
0.191209873152467 1
0.184947723029555 1
0.448097248861298 1
-0.261044301266672 1
0.207210764384923 1
0.180298600987642 1
0.495975553128426 1
0.0726193681734603 1
0.49472234819167 1
0.17294608962374 1
0.348783332840014 1
0.786902345257643 0
0.221717536280199 1
0.122814588775496 1
0.303088616520165 1
0.21317302459954 1
0.182957962624703 1
0.198572755794942 1
0.711368941615562 1
0.146182508882317 1
0.462721112630988 1
0.23541009306817 1
-0.0360315417416576 1
0.0998808491045284 1
0.0187094369516434 1
0.068213699155337 1
-0.0434673123080797 1
0.35703213637766 1
-0.260206222924718 1
0.256421401888058 1
0.064507300317142 1
0.388574667728267 1
0.143146543119635 1
0.400467622810652 1
0.197411758064348 1
0.243850521261208 1
0.140228977335584 1
0.257662442292113 1
-0.24009881469402 1
-0.259030135010905 1
0.314405950247811 1
0.403350912363333 1
0.371668030843957 1
-0.402489957505519 0
0.661228493239167 1
-0.261157727917203 1
0.0792409210011465 1
-0.0816210023794539 1
0.0722121035450809 1
-0.232825917274024 1
0.650165498169974 1
0.194637196567089 1
0.435810015992001 1
0.000289389530412271 1
0.28597826035701 1
-0.0100306199297904 1
0.0740688133182937 1
0.295962092016013 1
0.100688894866159 1
0.390122303608186 1
0.190177618083287 1
0.442057257939824 1
0.0996707478213846 1
0.189349881718805 1
0.334730724506284 1
0.344111995937029 1
0.554040500727391 1
0.303518325792873 1
0.0512079896644378 1
0.291267479189247 1
0.510123742086953 1
0.104190506409701 1
-0.304888829417366 1
0.469948931448474 1
-0.211798003391342 1
-0.0235195427647066 1
0.119240986275309 1
0.586164098923176 1
0.351290194268292 1
0.504710261948677 1
-0.108579095663847 1
0.485508058071195 1
0.149257918706467 1
0.14034782688494 1
0.363909342395658 1
0.0376703468728321 1
0.401407852106186 1
0.701196072375871 1
0.0806770103454948 1
0.445095837443222 1
0.508515697719191 1
0.268151929975618 1
-0.068741409260363 1
0.356726899988911 1
0.384888704872802 1
0.358989845870225 1
0.412457124224133 1
0.0491111804394925 1
-0.0391734693000472 1
0.184535829223837 1
0.37999526344379 1
0.387003499348246 1
0.38909436865532 1
0.225477816586723 1
-0.10765883434979 1
0.0772374815200967 1
0.316967088176106 1
0.432327365912704 1
-0.264809192488724 1
0.648097839427302 1
0.689860999794433 1
0.000878088483673552 1
0.0515036175660362 1
0.158150660401614 1
0.179990053467341 1
0.321139054738323 1
0.0780501848836302 1
-0.177771235794618 1
0.332592279009308 1
0.779520671439255 0
0.127771324065726 1
0.431493824239572 1
0.427873038662068 1
0.201309452403398 1
0.430989748261936 1
0.118668123384335 1
0.657714217334935 1
0.15157994671813 1
-0.405351034037122 0
0.233383376963594 1
0.116960574888219 1
0.165826545987981 1
0.0549061031919071 1
0.0850227439770786 1
-0.0187052009856576 1
0.241843665437867 1
-0.0379852705860764 1
0.0772607620886285 1
0.260843512342949 1
0.213561225278631 1
0.239492763250059 1
0.490900243133235 1
0.404523199806699 1
0.195400261442684 1
0.209652546043843 1
0.244866622499126 1
-0.0573428713079436 1
-0.140991609464024 1
-0.236185543080624 1
0.611202390095865 1
0.202096297735258 1
0.316023670613203 1
0.0198661130057964 1
0.345021221304975 1
-0.37962127215365 0
0.48852690962989 1
0.19181165820272 1
0.440566453240809 1
0.471587419947713 1
0.154805124054097 1
0.322717714386703 1
0.307559283491101 1
0.144089008335524 1
0.365270462005036 1
0.253665162169208 1
-0.0831429699027406 1
-0.0349985131296474 1
0.0919611004122699 1
0.250481423007133 1
0.158498405257976 1
0.29722718043371 1
0.200474988090389 1
0.463017295639403 1
0.472768708697411 1
0.310911337802538 1
0.162184337050665 1
0.267707744236493 1
0.0431236070551943 1
-0.311294106320541 1
-0.0620011663994399 1
0.38790564083202 1
0.189886128982742 1
0.244418244046712 1
0.160404478040064 1
0.296258469005482 1
0.321292288118345 1
0.289335492632418 1
-0.10322186730894 1
0.292279073662455 1
0.343804256814943 1
0.0380868518497704 1
0.0924235174135738 1
0.346387675481968 1
0.708800478549645 1
0.190050263323026 1
0.344771308391717 1
0.22202023184176 1
0.583375833256642 1
0.0149712891039524 1
0.0963844333623878 1
-0.245460205207631 1
0.120731553138601 1
0.581669932950936 1
0.394400874309233 1
0.413269905956883 1
-0.0879626564099115 1
-0.166325611457963 1
0.499414403833069 1
-0.0132072079365699 1
0.195723093801809 1
-0.0276049175291007 1
0.00484107662066886 1
0.212554960741352 1
0.437708262221383 1
-0.17560017152484 1
-0.085772960600453 1
0.572703811751218 1
0.423059650826349 1
-0.29382469470318 1
0.239130547250351 1
0.535514165266454 1
0.521576734585538 1
-0.3112875010887 1
0.188899166589597 1
0.0792228326280241 1
-0.147798594505927 1
-0.261711158812735 1
0.361933354674903 1
0.408279112729571 1
0.194501248277164 1
0.324796638787374 1
0.0420204738942572 1
0.757315275280557 0
-0.015851379450753 1
-0.133591817624198 1
0.176448047375441 1
0.171762828103902 1
0.115928551245541 1
0.151038668823646 1
0.705346661343193 0
-0.165087834780428 1
0.226512554719789 1
0.178315651220734 1
0.240071260743984 1
-0.229460920244272 1
0.169911112718072 1
-0.281731606018004 1
0.41560648301237 1
-0.241155908839129 1
0.310355297081968 1
0.0285409381292217 1
0.345582718095939 1
0.599834510822236 1
0.210380154313111 1
0.189662323247855 1
-0.126422961850379 1
0.209144566168795 1
-0.0188816450718219 1
0.131945771896724 1
0.172736604663436 1
-0.0378091883227323 1
0.257598813353693 1
0.283735730166319 1
0.380759754880177 1
-0.154397453936165 1
0.544109471855507 1
-0.0142842895888091 1
0.103053724747147 1
0.18446857936205 1
0.159752726354345 1
0.199947134576406 1
0.104134612538388 1
0.231751346661348 1
0.48030999995436 1
0.0212868982088821 1
0.0662680766988796 1
0.28521882412885 1
0.194955851399589 1
0.13387180404963 1
-0.310540694900128 1
-0.0554428630393601 1
0.298951088374735 1
0.364913524834007 1
0.197725884415284 1
0.536232469833266 1
0.14697057600888 1
-0.0325987161002907 1
0.33017288945592 1
0.202996652224035 1
0.075424893342953 1
0.197527603517708 1
0.137021229201419 1
0.277667744158634 1
0.0231922898583683 1
0.340629103174384 1
-0.0923584327319037 1
0.192923341879124 1
-0.00512629580879263 1
0.348784840174535 1
0.601140138592541 1
0.130333433873521 1
0.240432783151121 1
0.258329021423889 1
-0.0819953170571559 1
0.737730584014456 1
-0.128241195000462 1
-0.301943452286131 1
0.326848560971868 1
0.155090675378035 1
-0.0461404744697801 1
-0.133476743893319 1
0.055474968149661 1
-0.267922604599281 1
0.318025873413818 1
0.256688663207663 1
0.0442189884363434 1
-0.0418426325206845 1
0.150375704675876 1
0.438857997759229 1
0.559730863621842 1
0.378977018371139 1
0.0651769478040756 1
0.145254350320921 1
0.121270985812257 1
-0.238891949726751 1
-0.021559861327451 1
0.314529948044465 1
0.00224932220842303 1
0.461485779187518 1
0.302043770867995 1
-0.178351285409663 1
0.372911800918337 1
-0.128395751492168 1
0.537382324561943 1
-0.140151419983188 1
-0.344793437731669 0
-0.27824575907787 1
0.556541683556152 1
0.0169437497604209 1
0.347614909309305 1
0.379690748813911 1
0.27987797783641 1
0.17760240216093 1
0.19345329866534 1
0.0737684533650001 1
0.0549231029350952 1
0.198580802642839 1
0.125233381174156 1
0.282792087007757 1
0.124072468859411 1
0.344217213476959 1
0.45533122329397 1
-0.280342403559616 1
0.127379187933077 1
0.0935579165384294 1
0.257033671203591 1
0.281005839712454 1
0.385013096139132 1
0.325012227893619 1
0.0439895110631253 1
0.192719408164578 1
0.162006544990216 1
0.4005426582828 1
0.00947107662041438 1
0.232148793997016 1
0.383903275058863 1
0.0330620833870759 1
0.219223867012835 1
0.602007721113154 1
-0.136433553215898 1
0.172637375078262 1
0.239234919920317 1
0.23213257589325 1
-0.0722395749376007 1
0.0355279588817775 1
0.496505621048488 1
0.367122895248255 1
0.151598723708246 1
0.18692813648035 1
0.763964972573113 1
0.33769385341882 1
0.650430771621491 1
0.185435033701623 1
-0.157820209205799 1
0.217634132753132 1
0.0434284414053227 1
0.193607987265809 1
-0.0678611943876372 1
0.0489969001332547 1
0.0417908697439073 1
0.112973894361324 1
0.286389838896571 1
0.198739943590319 1
0.507441639062013 1
0.15147209804601 1
0.215845113054165 1
0.501226890149553 1
-0.633903471091983 0
0.463635000945155 1
-0.127578677378083 1
0.629111860544406 1
0.243712284911645 1
0.16527540955343 1
0.0440247231050954 1
-0.108771639142577 1
0.782794919594351 0
0.493439188046234 1
-0.203994846661444 1
0.160502499179551 1
0.393402220734523 1
0.295764469329547 1
-0.44022861785285 0
0.58594729883778 1
-0.19986946660641 1
-0.0110677168984473 1
-0.10058230543536 1
0.0771966428519533 1
0.421810931466663 1
0.336633014139001 1
0.0771924310775174 1
0.283751825566396 1
0.00329634650542748 1
0.0945384499185794 1
0.160906643447371 1
0.201721031213807 1
0.198966033709074 1
0.581609027929511 1
0.120471662917293 1
0.100508813361542 1
0.132485540286678 1
0.206917534087642 1
-0.0191994037483377 1
0.371836188076186 1
0.0451107201561938 1
0.347133448804383 1
0.486117267462159 1
-0.0521824925224658 1
0.472180238881049 1
0.275451094421211 1
0.127087599547876 1
0.32423551405755 1
0.306520394059754 1
0.415796424888428 1
0.584196549464109 1
0.151661939533461 1
-0.0336359453940084 1
0.743901448660003 0
0.129967793818509 1
0.42752759974145 1
0.351897343728292 1
0.0832748770792246 1
0.306414530452613 1
0.924894320037972 0
0.453135612451467 1
0.242713032285385 1
0.402934440768276 1
0.486613126879285 1
0.521201439933379 1
0.209129196848592 1
0.515174905807831 1
0.472535052305444 1
0.170093421712983 1
0.377519378187085 1
0.407515185531335 1
0.0861504147794872 1
0.32612936469625 1
0.669475293863905 1
0.396064663551166 1
-0.225541156671579 1
0.168255434850579 1
0.00564563161173297 1
0.567365860202152 1
0.64136905587536 1
0.216945821994074 1
0.299021544930274 1
0.781232932734787 0
0.367979889729553 1
0.19069106707046 1
0.0808718607404172 1
0.331648844943256 1
0.267712240802483 1
0.129513175586572 1
0.375034802320552 1
0.0372672536451868 1
0.320756175552243 1
-0.0871162825403162 1
0.641925146394575 1
0.240986158518746 1
-0.00758648121936599 1
0.339987897928822 1
-0.399005308738061 0
-0.271389645810965 1
0.395516665959133 1
0.165247855320663 1
0.0356846482157736 1
0.433254951881594 1
0.289491181274743 1
-0.098387462531286 1
0.439520285726686 1
-0.208509243780804 1
0.182005679499485 1
-0.0644050114177161 1
0.0131967548801305 1
0.233958035437477 1
0.0943127597351946 1
0.246748149111946 1
0.398192356085069 1
0.372285790608478 1
-0.0119750899334329 1
0.074265669410257 1
0.147252676368781 1
0.324369565859396 1
0.274806352532885 1
0.273210314587513 1
-0.325937592783419 1
0.511350039048259 1
0.275247071920692 1
0.211664883390709 1
0.110422988443987 1
0.0753655506503368 1
-0.0518083187323513 1
0.20420511212321 1
0.238282848244023 1
0.356004956505318 1
0.272468589490623 1
0.238975534495765 1
0.0950839945531351 1
0.206748772343219 1
-0.116550359483595 1
0.380517461681334 1
0.111245334450654 1
-0.0931657318707858 1
0.429532502020498 1
0.0893527931445915 1
0.272262974491805 1
0.136856927506355 1
0.658740665800268 1
0.265035580013806 1
0.249927885419776 1
-0.165866383489044 1
0.205292695982124 1
0.120487890525093 1
-0.0769789001545571 1
0.114891715541985 1
0.626914374616505 1
-0.158872674106095 1
0.231379558124298 1
0.233621217360421 1
0.0790132619956513 1
-0.127661344601085 1
-0.175665296422748 1
-0.101922055721314 1
0.516223750566285 1
0.0513190935180945 1
0.276462695535612 1
0.505392350932857 1
0.0829254795707507 1
0.502815823326185 1
0.256464699570469 1
0.459845427173688 1
0.00395065109216178 1
0.238707309662324 1
-0.0335198903948587 1
0.56782951661645 1
0.299535544719612 1
0.114292461885547 1
0.266613956716122 1
0.691954559725036 1
0.750653004868703 0
0.454026094630464 1
-0.103079407140005 1
-0.0684864537733376 1
0.535667324472342 1
-0.092453737269074 1
-0.165673787790113 1
0.667567816591401 1
0.239125791649306 1
-0.0220071763473199 1
0.0926312426270653 1
0.199775380109404 1
0.308979061868942 1
0.475787900657888 1
0.313946871590723 1
0.357270426637175 1
0.643394566037297 1
0.19604930288442 1
0.173085603451014 1
0.208719612273772 1
-0.315516985358974 0
0.14925315879368 1
0.250034094396081 1
0.30096928295818 1
0.0316070459279577 1
0.426716556636481 1
0.0330068085275275 1
0.493746131461552 1
0.340352750015685 1
0.292760007929276 1
0.190845549475047 1
0.413624623979812 1
0.162537968221152 1
0.545277782345306 1
0.361984031207499 1
-0.0804663806845257 1
0.17136181897485 1
0.270510297151808 1
0.346802375392438 1
-0.0174733057687683 1
0.630790243197475 1
0.273739982545811 1
0.0783369026925274 1
0.232593610514538 1
0.417953305632321 1
0.219871466332885 1
-0.151829401915324 1
0.633952033470819 1
0.524485595344393 1
0.302251543240033 1
0.0130011317326448 1
-0.111770552648856 1
0.0657403254549149 1
-0.277741395215624 1
0.301032306558585 1
-0.104244777792998 1
0.111281192496082 1
0.283218067592082 1
0.147978818034986 1
-0.236970914321051 1
-0.0670977384223115 1
-0.0210674111153978 1
0.243880207500058 1
0.645480884373091 1
0.201081581201928 1
0.277351672690813 1
0.202648059636632 1
-0.402079445601895 0
0.252500244664973 1
0.435970153911641 1
0.292770352013551 1
0.311128218149265 1
0.0829907882283807 1
-0.10212816306606 1
0.253088235671805 1
0.65107893326845 1
0.20318407597035 1
0.179867826834116 1
0.42124209112802 1
0.491442590963411 1
0.16554822195697 1
-0.0405090891902378 1
0.173128469709813 1
0.108182489542954 1
0.36708947373946 1
0.657707847558033 1
-0.0242267395239235 1
-0.0847707264462995 1
0.0202825602257189 1
0.314220458487865 1
0.371754291254363 1
0.623155756659075 1
0.117213705112162 1
0.136927428907865 1
0.333304049633912 1
-0.0307930523700819 1
0.21079706109696 1
0.172897242282895 1
0.0748174074552789 1
0.259486712921776 1
0.0405639862497367 1
0.0395368896349225 1
-0.0378716242394311 1
-0.0483003333450246 1
0.106712129701997 1
0.192559886103912 1
-0.0300084858154729 1
0.177394768538025 1
0.543295761595372 1
0.456552099677458 1
0.190631557223287 1
0.513970165761611 1
-0.178263275324509 1
0.010627478108766 1
0.416255508432457 1
0.238880453419997 1
-0.120267378109469 1
0.185457894018451 1
0.164379186546785 1
0.657003429658413 1
0.00997329315773514 1
-0.0465982319667904 1
0.0998318395111818 1
0.2373215450931 1
-0.21567575667237 1
0.471285648765387 1
0.00864963240760424 1
0.338397382640856 1
-0.0370410962371747 1
0.164280977839376 1
0.449860871374358 1
0.0249660776308721 1
0.193912345757246 1
-0.00781610162130821 1
0.26653828638467 1
0.376239015305317 1
-0.0731832813806475 1
0.562856916656565 1
0.100346738034099 1
0.175147245932166 1
0.0926653786819528 1
0.368638766835706 1
0.238177595327355 1
0.342090903546147 1
0.224923818520739 1
0.265157853496071 1
-0.0203062752742504 1
0.263407652317318 1
0.0753987445176089 1
0.248979833664893 1
0.230222914513455 1
0.233646375025977 1
-0.175799655620867 1
0.332304247958956 1
0.201159543801722 1
-0.0456206046590294 1
0.230760424705666 1
0.122595275397785 1
0.196639698828231 1
-0.176507965558538 1
0.143181005118423 1
0.129831405902364 1
0.0699595105871104 1
0.507456472455648 1
0.193042213658845 1
0.283547336993262 1
0.242199645153271 1
-0.117969144514611 1
0.149273233421637 1
0.429781604216895 1
0.0557629620479972 1
0.164601362121057 1
0.348618572123189 1
0.414917874336612 1
0.51956923943461 1
0.453167123415678 1
0.142258277282983 1
0.131173276376455 1
0.141846912232188 1
0.59703347274515 1
-0.254264567202357 1
-0.0189965608507266 1
0.515007155866229 1
0.475519747679211 1
0.222610509515604 1
-0.0352593666289466 1
0.0329636588487184 1
0.281953898374047 1
0.422910121728104 1
0.149460744178521 1
0.0888949865326186 1
0.183593266870794 1
-0.0177415097011115 1
0.273734581380295 1
0.972558169721072 0
0.171937247489981 1
0.352330927480475 1
0.103064425326503 1
0.246692311851589 1
-0.322806113792556 0
0.0452595002543973 1
0.264271212406006 1
0.326202532706245 1
0.0107661174232261 1
-0.307998686105816 1
0.114764222015572 1
0.589908653305552 1
-0.141322850743154 1
0.330171435343065 1
0.669165503400188 1
0.399267796606888 1
-0.220916653655831 1
0.05855273788429 1
0.0862479308069636 1
0.510767641088706 1
0.136260625447803 1
-0.00409506464044857 1
0.433048072723166 1
0.248496991322363 1
0.408280223970981 1
0.172433582449037 1
0.00479923467511233 1
0.215181835903269 1
0.64819809144857 1
0.460409420297835 1
0.278147614335185 1
0.32426014919605 1
0.341832512488245 1
-0.0168917844854185 1
-0.139644516360332 1
0.49286795429667 1
-0.0667395458294055 1
0.138777586903086 1
0.503870659797847 1
0.794608075538437 1
0.380756386742508 1
0.21881380641588 1
0.249697566280989 1
0.591516562064487 1
0.585479244123199 1
-0.221617249249165 1
0.498019495275192 1
0.0780796105250932 1
0.22012495162958 1
-0.080229560614714 1
0.0575766719069371 1
0.191603942804499 1
0.526169912118895 1
-0.05906833507196 1
0.0233846807736656 1
0.60806005309881 1
0.0446121451566511 1
0.186312353407845 1
0.295274817202764 1
-0.115817198662852 1
0.187771793016179 1
0.458002422201131 1
0.0986273919106093 1
-0.0256169922468671 1
0.205759816015023 1
0.309565411656655 1
0.476728996589669 1
0.0305475572983171 1
0.205472350510752 1
0.57082216347301 1
0.32027355500524 1
0.319254672900571 1
0.152681397716612 1
-0.0328762141774896 1
0.170201770746029 1
0.118400257570143 1
0.319554138765305 1
0.25739084449432 1
0.368940051805284 1
0.248740733062739 1
-0.202809020001485 1
0.221116206524871 1
-0.0805481902952258 1
-0.1597131439762 1
-0.154840417397359 1
0.232043717823208 1
-0.038483424136911 1
0.277468508703761 1
0.242303341744588 1
0.185838086936152 1
-0.0499816711692637 1
0.114751963854615 1
0.444910349191387 1
0.0759473368279311 1
0.178864108525792 1
0.365838692730132 1
0.249140092801771 1
0.173467910057161 1
0.122153716581812 1
0.0307656222777302 1
-0.00622211202674511 1
0.514584511042168 1
-0.0838033841738884 1
-0.0070430777013652 1
0.364960767569919 1
0.115699910208758 1
0.104583519610381 1
0.303480446414726 1
0.0743593143281919 1
0.226699628649178 1
0.0566603903470625 1
0.437329883024876 1
0.152845087139916 1
0.00335321406685139 1
0.211421200108711 1
0.266199417166058 1
0.561285416456197 1
0.223230680924466 1
0.544973567252003 1
0.355315780065127 1
0.327222608594729 1
0.0266970547426902 1
-0.0849432880252914 1
0.0457701787514022 1
0.495745159948113 1
0.109162988493875 1
0.289500489057938 1
0.238476998818749 1
0.0895030597686298 1
0.186867523243 1
0.966505621888559 0
0.197867608111314 1
0.203654360865099 1
0.277347262832418 1
-0.0664960695751126 1
0.312315568487514 1
0.315170223009477 1
-0.0536275654497329 1
-0.00112981503923754 1
0.194667336667767 1
0.171586098007758 1
0.728942523008009 0
0.187881762374909 1
0.422089405850221 1
-0.155872057238098 1
-0.229468188786608 1
-0.0569313966300515 1
0.301320282882639 1
0.439951784051141 1
0.0085261364291274 1
0.363601496067389 1
0.132994381324901 1
0.154851497005491 1
0.0569753903751742 1
0.0425718689796326 1
0.338390155748872 1
0.475876025435303 1
0.944490490914958 0
0.0437003673172019 1
0.302049842381364 1
0.146083608459581 1
0.199826994120587 1
0.0287740918635494 1
0.511142429701385 1
0.489971465447563 1
0.0639904513223244 1
0.00724442963236606 1
0.131601387119234 1
0.79292566898266 1
0.0990900224716159 1
0.234299904962466 1
0.279029726202796 1
0.303897167454399 1
0.240770721172809 1
0.0552146545064481 1
0.540511965051018 1
0.0722735414382807 1
0.195374568804277 1
0.136164297355488 1
0.40052266904342 1
0.419897857803509 1
0.294118740207764 1
-0.123381082125535 1
0.160291809292525 1
-0.135750083740756 1
0.272530371871935 1
-0.139380733049263 1
-0.112428726070846 1
0.232417653660828 1
0.325876862963064 1
0.43543149618527 1
0.16889186709253 1
0.717252180779962 0
-0.161563652173159 1
-0.0491451290606832 1
0.41147640175592 1
0.515568814941267 1
0.10855366465524 1
0.422506781485088 1
-0.282203324528617 1
0.45600084762781 1
-0.0989919499124552 1
-0.127913525563062 1
0.121346909185775 1
0.32003873218366 1
0.50995935337542 1
0.142040939286244 1
0.318991030976442 1
-0.19828573328016 1
-0.0663425211980026 1
0.095917977286855 1
0.191472697862127 1
0.156223818982172 1
0.484052979948123 1
-0.0810119434497344 1
0.276554680947829 1
0.223013341676096 1
0.343257975099568 1
-0.0880690658921526 1
0.319427007643335 1
0.259908492234878 1
-0.148477750497361 1
0.201952517233204 1
0.216600766846022 1
0.621520778175446 1
0.410826148490803 1
0.0976374867355087 1
0.288722292526882 1
-0.0892744624538951 1
0.176295244539022 1
0.246423198852129 1
0.551567819149858 1
0.283862345079085 1
0.118287827134766 1
0.14843013817195 1
-0.115243612296731 1
0.317529579254991 1
0.352078358643462 1
0.358800650864495 1
0.274345706450862 1
-0.019505256781574 1
0.2741886183347 1
0.484367414129153 1
0.172187603709772 1
0.388860233046173 1
0.421514114565605 1
0.205377667428809 1
0.231635930694615 1
0.178827924625963 1
-0.169522898128288 1
0.42382994596192 1
0.287527194152053 1
0.321337785519931 1
0.364867225063112 1
0.231305820805677 1
-0.277285874051035 1
-0.0550060371814868 1
-0.0435244641693836 1
0.775407666532324 0
0.0641913337418209 1
0.331820011877674 1
-0.0326424728647578 1
0.209449573240462 1
0.327930866807858 1
0.00555210902120269 1
-0.0133297826117736 1
0.265352264763406 1
0.497097277469845 1
0.183118901521053 1
0.00441729119737337 1
0.090575115785208 1
0.284304673820693 1
-0.320978236597938 0
-0.280921188042499 1
0.4817301041068 1
0.0216811715933704 1
0.521884916113206 1
0.307993113016013 1
-0.0020890251333755 1
0.239429917632833 1
0.000781695064377239 1
0.237138406251095 1
0.0716572335521285 1
0.134790286662664 1
0.326768760725401 1
0.325349834444967 1
0.206901925650081 1
0.437531596628006 1
0.425421792499119 1
-0.141675456305015 1
0.244370910446577 1
0.475548503941454 1
0.0333842207719763 1
0.91500145986295 0
0.235020433098215 1
-0.0238287788508066 1
0.482404510835842 1
0.0763754725498834 1
0.775592142877136 0
0.41911287697835 1
0.199631420759288 1
0.0627078920930011 1
0.0739513495675756 1
-0.0245961065424057 1
0.0899680346396916 1
0.106398189215226 1
0.201244576093339 1
0.050429446737815 1
0.642581822190547 1
-0.133104590994802 1
0.143534704189687 1
-0.0605162675839268 1
0.553324620056059 1
0.174937035901839 1
0.057318908330644 1
0.231450342150012 1
-0.0537346537100278 1
0.00871371985189341 1
0.339358561032827 1
0.257843659107976 1
0.103573327328228 1
0.19935493372856 1
0.35697822807181 1
0.192045517318034 1
-0.251265505717216 1
0.43503520045121 1
0.446761055264871 1
0.207399641266761 1
-0.0388960462511305 1
0.32950434577382 1
0.245488706875307 1
0.315706836410357 1
0.398963860148027 1
0.31144296523395 1
-0.0199846725421982 1
0.240529609628912 1
0.405133893958888 1
0.290687594548264 1
0.389409238481209 1
0.0612634256906537 1
0.0305329717981125 1
0.161385704033332 1
0.232256162210459 1
0.32963441939838 1
0.341907220408723 1
0.315157963008736 1
0.480648050673278 1
-0.0187544506733397 1
0.276784316092303 1
0.370255983561881 1
0.109816727975659 1
0.672668159653073 1
0.690759491179515 1
-0.0490736486305623 1
-0.0950716629983662 1
-0.0664996451987927 1
0.866724075642494 0
0.251714038654628 1
0.0427635644417395 1
0.213365505877693 1
0.624207390285016 1
-0.121151992638707 1
0.256589969400549 1
0.292672884133274 1
0.0780689533195807 1
0.185408069495733 1
0.153479488250999 1
-0.0300569943327103 1
0.0902751134074347 1
0.0895685481724969 1
-0.119011593357501 1
-0.102860375488665 1
0.198134785922787 1
0.117526495408979 1
-0.145161490888067 1
0.47865269812489 1
0.27739952314656 1
0.228494732262423 1
0.253649208155881 1
0.224844165305431 1
0.636832692937093 1
0.229972708627738 1
0.0758052583231256 1
0.328164153222322 1
0.0619610765102064 1
0.025679477831324 1
0.567702571558291 1
-0.0210566325362088 1
0.255002774895497 1
0.246160690750648 1
0.564681929659522 1
0.129186704615235 1
0.254314299329286 1
0.700368591002849 1
-0.0225060721868074 1
0.348289947413591 1
0.354529360677867 1
0.178001897808839 1
-0.0469142396101322 1
0.569899510483023 1
-0.0767137110041512 1
0.0852045670873411 1
0.115490471559403 1
-0.0514969607905507 1
0.00697014501134002 1
0.819306891762221 0
0.320384387813185 1
-0.252497474630773 1
0.443525328627413 1
0.553664495368264 1
0.142141185251814 1
0.084101910544248 1
0.289749673643918 1
0.353215254665769 1
-0.203030334918035 1
0.245712127613082 1
-0.400793301638052 0
0.171758482529006 1
0.434533463666009 1
0.33773537675548 1
0.16248062397076 1
0.355399327879527 1
-0.134626238849066 1
0.0550334080627431 1
0.467009337069852 1
-0.508353828014039 0
0.00231066625582368 1
0.0537426656348816 1
0.151097461294707 1
0.286298422066957 1
0.215241288560909 1
0.557967294313115 1
0.0557347075244568 1
0.074342570896144 1
0.154215987862996 1
0.0884507530196795 1
-0.0210117106645374 1
0.134507672362914 1
-0.154531771278609 1
0.0839554214361806 1
0.18055557099389 1
0.0711195038108739 1
0.498724926074892 1
0.23662068522765 1
0.0027814287802813 1
0.176066539224101 1
0.289979294123836 1
0.189791110190265 1
0.0622646797514279 1
0.373026021265511 1
-0.0419542548119589 1
-0.270481902139294 1
0.194067201873225 1
-0.134194790385439 1
-0.0691504902082825 1
0.593865907400868 1
-0.110057282983548 1
0.402305622689099 1
0.440475757053845 1
0.0578548065389219 1
0.355758210324259 1
-0.151427076684872 1
0.321049630925199 1
0.540260223294497 1
-0.111021657005148 1
0.0191882923478284 1
-0.477915005167173 0
-0.763733839506341 0
0.00875317773653329 1
0.0138653966709518 1
0.114975246917285 1
0.207650585669364 1
0.336133203325421 1
0.0968214224203363 1
0.298754392418221 1
0.0634855125686153 1
0.171427557816885 1
-0.00353698434136458 1
0.20329147021002 1
0.410598109730652 1
0.0823784911023922 1
0.0791518263637682 1
0.588095474809528 1
0.358664749018817 1
0.293081855950794 1
-0.272463057470486 1
0.493067998109489 1
0.203242252553646 1
0.683018364843193 1
0.391984291292708 1
0.403829013069007 1
0.326452700899279 1
-0.150470241159328 1
0.191128871762526 1
-0.0716886235285855 1
-0.0223335116961595 1
0.288229309624769 1
0.025770815776712 1
0.19719205799445 1
-0.307145916422977 1
0.534274897075991 1
-0.217048108681631 1
0.0306332357388766 1
0.28165376676707 1
0.330670934550781 1
0.356509034460553 1
0.0161628448386821 1
-0.152575413609798 1
0.139791234824064 1
0.102984915708903 1
0.38687854665015 1
0.153661207875997 1
0.583830307563117 1
0.0966768618462633 1
0.11201731163054 1
0.236031112303206 1
0.170583404026423 1
0.249457848577941 1
0.304919417671186 1
0.558305681035068 1
-0.0583160165833389 1
0.294950905649869 1
0.263970238945368 1
0.15975475606942 1
-0.0720986751065331 1
0.256164187101111 1
0.0781214396623496 1
0.583903825213504 1
0.471093684390077 1
0.156646889401473 1
-0.503741229849766 0
0.579532665204304 1
0.0378201712576969 1
-0.14455160161612 1
0.368725844453359 1
-0.0130656971305524 1
0.133380455619915 1
0.517751671733773 1
0.222655158940968 1
-0.0651351592755221 1
0.536946052253558 1
-0.0336134293057389 1
0.453177276592908 1
0.26742036557157 1
0.24130608408433 1
0.38420856640185 1
0.607077565735782 1
-0.322027259048181 0
-0.0898401351377282 1
0.184882191356508 1
-0.0937435232454543 1
0.139619072765691 1
0.44999654561225 1
0.1878052558122 1
0.126428089667487 1
0.36656204107225 1
0.114511481814245 1
0.752373997361935 0
0.100995557245187 1
0.063500712178155 1
0.319261316719411 1
-0.260794907053568 1
0.2245651260209 1
0.2655891265896 1
-0.102628327127562 1
-0.0454566335230999 1
-0.166435377418924 1
-0.0426966509593674 1
0.0919464086809359 1
0.322370689736127 1
0.280960198021456 1
0.283573029167044 1
0.406713652931848 1
0.103697794738803 1
0.293647166537955 1
0.44163555354436 1
0.612195119195061 1
0.35809786723354 1
0.508703582121517 1
0.350667003957864 1
0.0180203296455229 1
0.194028497258724 1
-0.0286375374224546 1
0.233774882939131 1
0.178849039738796 1
-0.0275707502158848 1
0.045324618518824 1
-0.224809493378162 1
-0.214634061126465 1
0.00481586112116812 1
0.081038211216292 1
0.568653453149594 1
0.024227322198513 1
0.308984663110874 1
0.143837706751315 1
0.47717494346649 1
0.497205621928887 1
0.723077873937432 0
-0.117054222239551 1
0.747284580000916 0
0.477241781946882 1
-0.0667955436998031 1
0.398104122052826 1
0.609055784078931 1
-0.153174748794626 1
0.0499856051916931 1
0.417608421052065 1
-0.195732820639535 1
0.298268865419557 1
0.0255550653395088 1
-0.0712002759216858 1
-0.365867563936298 0
-0.0480125778194622 1
0.410777427982318 1
0.194911400038927 1
0.528942908104759 1
0.441368257444915 1
0.0869415245180624 1
0.150911149865996 1
0.149841663488876 1
0.222043796865867 1
0.681969101908457 1
0.406901394860619 1
0.34494469937524 1
0.398889613634956 1
0.230354644580031 1
-0.175625474929158 1
0.264590377954755 1
0.471468825946338 1
-0.0645341738876875 1
-0.288683114411587 1
0.199267400979586 1
0.166093411288655 1
0.0436640405386801 1
0.558350648662845 1
0.0467243931372096 1
0.306352431550115 1
0.462765509118198 1
-0.035945750742465 1
0.161416413196017 1
0.381897248072039 1
0.240011291362697 1
0.199322283528325 1
0.459497238088987 1
0.302057920002375 1
-0.197135568604587 1
0.566984610206751 1
-0.0203688164780504 1
0.313111732122884 1
0.299126532930387 1
0.14018661718047 1
0.0600272718163606 1
0.369155196049038 1
0.230720559564698 1
0.248679197128301 1
-0.0766116462765892 1
0.254424073812315 1
-0.088421100193562 1
0.168904646558164 1
0.140556114262158 1
0.244257148696047 1
-0.395761368405068 0
0.360396292005089 1
0.363652939761733 1
0.131379475304363 1
-0.0840060114172141 1
0.319348515412185 1
-0.0979543159860446 1
0.158990052636087 1
0.225119279623682 1
0.170978718952168 1
0.736119443464768 0
-0.0585829775834154 1
0.0650476168550376 1
-0.130196955557052 1
0.0289153671263801 1
0.519850197384836 1
0.324771405618642 1
-0.00780192177194544 1
0.552781222760624 1
-0.0718577825009619 1
-0.131274801989877 1
-0.0753937407271334 1
-0.379366733734749 0
-0.416631659158055 0
0.147529602830046 1
0.192941103409338 1
0.116237631297411 1
0.434656105528305 1
0.133174834063816 1
0.0877278792266122 1
0.736395055319921 0
0.099433457712483 1
0.557558989817945 1
0.321973101155601 1
-0.071763148649473 1
-0.034922548364383 1
0.368134589455678 1
0.125359204335809 1
0.497174344950867 1
0.131497706160437 1
0.182796211586174 1
0.267524227686894 1
0.02853783720043 1
0.419168733342414 1
0.406469414599412 1
0.0782501563742852 1
0.285067867565611 1
-0.301103416863832 1
0.448226871429033 1
-0.0739680390090451 1
0.181257725687451 1
0.261492482310888 1
0.128094255307145 1
0.313787788123993 1
0.113834592852978 1
0.0736344129203414 1
-0.0943597663927068 1
0.0808847414726474 1
0.174833268034799 1
0.0115740531983613 1
-0.00666137552547875 1
0.0831234057385033 1
-0.00749943024895434 1
-0.0265338480991987 1
-0.224454241004813 1
0.456911838864219 1
0.296196208704991 1
0.171159172973537 1
-0.17305481447758 1
0.0294834146768962 1
0.701974674585104 1
0.239805248281714 1
-0.259383884469038 1
0.212694277680919 1
0.0715697141082465 1
0.127523294122881 1
0.183494152479915 1
-0.107017272890219 1
0.0731249535881556 1
0.437051188621426 1
0.0942482435603755 1
0.310043250634954 1
0.0407829322885536 1
-0.0854965642854394 1
0.361002713097761 1
0.542643584005829 1
0.307258436991689 1
-0.0774395866290066 1
-0.104543106256408 1
0.217591806798336 1
0.423461812992114 1
-0.0514406694466438 1
0.290246065059011 1
0.258561309376721 1
0.165116197578112 1
-0.240137554310637 1
0.108574120098182 1
0.471862842812411 1
0.0893424410844929 1
0.250455648094464 1
0.163709806089881 1
0.574974221510118 1
0.542616183884419 1
0.518776724968249 1
0.542620099631768 1
0.432358188099811 1
0.0689926492344063 1
0.359281284490654 1
0.0649978443518381 1
0.361411319570048 1
-0.262341638525418 1
0.306487542560507 1
0.0453520323273915 1
0.802245072932788 0
0.467083051842492 1
-0.117024473297876 1
0.281284023847634 1
0.615166081423817 1
0.762743237019428 0
0.120128262710541 1
0.667803729657137 1
0.106487070263532 1
0.481868980720701 1
0.138267546364712 1
0.237877593923239 1
0.555752526442216 1
0.360308518346102 1
0.384750455413063 1
0.0566970015395868 1
0.0336358964581195 1
0.0869328734778269 1
0.232739287964733 1
0.134256099954459 1
0.301475402098505 1
-0.109560643009416 1
0.191943030042945 1
0.157913012463606 1
0.0453547582259207 1
-0.178155405052258 1
0.562364482825171 1
-0.0357677114983256 1
0.214498808261233 1
0.580592798330452 1
0.478519353198225 1
0.0748830813927297 1
0.0701477349130601 1
0.143418569481118 1
0.329102942189106 1
0.617518636535358 1
-0.154791734959987 1
0.322629219317484 1
0.632978332715683 1
0.143367813399539 1
0.817780000639055 0
0.603195597328798 1
-0.228089394062958 1
0.0624577007705103 1
-0.0484506171818883 1
0.0563514237535316 1
0.17418419164144 1
0.0828382429638821 1
0.396473238370415 1
0.353318826059263 1
-0.107871437045703 1
0.238465148123498 1
-0.0735321198109287 1
0.207559334142527 1
-0.302329138818318 0
0.141854979702664 1
-0.0409499813596096 1
0.412151134135442 1
0.240956591572138 1
0.214146134530351 1
0.220486615592275 1
0.14609495308499 1
-0.0812967139225078 1
0.312576241604879 1
0.313928389665403 1
-0.103978120780601 1
0.272589814524267 1
0.344402940251816 1
0.559672351598808 1
-0.0982793122215891 1
-0.0125875548985676 1
0.249489183105863 1
-0.0209010885795868 1
0.391923219272887 1
0.579524694378827 1
0.243310456655041 1
0.216025045880355 1
0.0725468661595641 1
0.453475999584612 1
0.216678929460584 1
0.277748569006766 1
0.0731944875460722 1
0.178593952819683 1
0.110287745963445 1
0.143289423280354 1
0.201055566824826 1
0.45150062011966 1
-0.0202733325976624 1
0.148190220577391 1
-0.119580448372154 1
0.294360638781151 1
0.475233802559165 1
0.337458543355806 1
0.0794267121376602 1
0.653704045662411 1
-0.277874749496903 1
0.0206055886640283 1
0.332886803728413 1
0.135828582721106 1
0.0959490043951731 1
0.294374553346378 1
0.125798595677368 1
0.43813256102409 1
-0.393465159906723 0
-0.0105617522680315 1
-0.265431120626253 1
-0.0795064290704887 1
0.243557117863826 1
0.698928081760406 1
0.0961769252009589 1
-0.00518027561649125 1
-0.108292903412562 1
0.525118998523458 1
0.0312561948424514 1
0.341408124524867 1
0.458361942908566 1
0.249616908090377 1
0.391185731979088 1
0.168071633826775 1
0.348005158148102 1
0.0069337409321909 1
-0.0522386000479451 1
0.39601530185755 1
0.148128829175521 1
0.268297298323051 1
-0.160795795786613 1
0.480958740591237 1
0.0615835350926101 1
-0.130509409029814 1
0.204858680558336 1
0.102083810874374 1
0.238652710538864 1
-0.0201538810877465 1
-0.105252303830675 1
0.039720005748037 1
0.333046076667073 1
0.322033462841804 1
0.170238066483134 1
0.391209193676663 1
0.0902913917841889 1
0.155935242630536 1
-0.00473659676174995 1
0.510141614660315 1
0.567659226316976 1
0.428142176903792 1
0.468449319686996 1
0.531362826900105 1
0.35611730433215 1
0.111100182370642 1
0.383296215002445 1
0.460545193050024 1
-0.0947446644602853 1
0.0142362984455302 1
0.176408928669444 1
0.305287064001996 1
0.165299813295668 1
0.187951017833843 1
0.537012055134925 1
0.300211572604571 1
0.0655850254074093 1
-0.202605917532443 1
0.114361401982142 1
0.113942099572696 1
0.256755703383463 1
0.028874954686335 1
0.221710523831642 1
0.195401477246979 1
-0.277848206800152 1
-0.0828392137507313 1
0.151842800579508 1
0.101362884707348 1
0.0730219727863212 1
-0.0238770278771707 1
0.331636379156292 1
0.414314427989255 1
0.810016013044762 0
0.144409280790557 1
-0.202030117381906 1
-0.0372298767587877 1
-0.254909269928126 1
-0.0701381849820742 1
0.212982661482037 1
0.338372966446878 1
0.607462893166303 1
-0.163342966984703 1
0.222685758322633 1
0.304676416453832 1
0.541086664449941 1
0.372420300322326 1
0.185747465098453 1
0.317391563340224 1
0.141849602058473 1
0.346044927864071 1
0.321789066907107 1
0.225134364895677 1
0.272685357418265 1
0.365153376252851 1
0.417208328803171 1
0.237552513086196 1
0.0338883716214129 1
0.413193516155362 1
0.41251022145356 1
0.128098320322665 1
0.548619327110687 1
0.385687043810207 1
0.0640109238086236 1
-0.00148736380040508 1
0.084669288484577 1
-0.265489858793798 1
0.238067010990775 1
-0.158194460361241 1
0.17685406221317 1
-0.111263284958888 1
0.179535280572772 1
0.344569264980163 1
0.0413042573396284 1
-0.0806126763659525 1
0.194286710201552 1
-0.209357949438826 1
0.0775245404683411 1
-0.114251670961194 1
0.461074353395238 1
-0.041233873198784 1
0.422114043233793 1
0.294088104467511 1
0.359692837907078 1
0.29657544862251 1
0.107450789838697 1
0.187056598020076 1
0.107328605778274 1
0.363924636054695 1
0.0455257252551524 1
0.0121573387865842 1
0.042012791990122 1
0.15523275750166 1
0.278428746870291 1
0.257561943384289 1
0.174396226746948 1
0.153007559809523 1
-0.120683385609034 1
0.110562927024569 1
0.323486662536389 1
0.0294582755070194 1
0.290116238679443 1
0.327991881321883 1
0.222437307881392 1
-0.101519630743471 1
-0.21691445340615 1
0.114259816196803 1
0.502189980144296 1
0.0438353465070287 1
-0.178718330063328 1
0.495384896301697 1
0.119077516110558 1
0.169624133740078 1
-0.381505369103481 0
0.315677837634932 1
0.228106099672389 1
0.225521086806601 1
0.0553024086966817 1
0.4821296880987 1
-0.0089309989428558 1
0.525731781473447 1
0.0683983123037928 1
0.531235735268361 1
0.590856733316924 1
0.0104061296056812 1
-0.0505216900938997 1
0.218524947690014 1
0.287472332679371 1
-0.0848905580231603 1
-0.0363435357598399 1
0.230689630444833 1
0.591401914353992 1
0.166409661963355 1
0.715989005329086 0
-0.227387258992173 1
0.625871712958467 1
0.224759984315795 1
0.537100123941855 1
0.065531430271881 1
-0.0917372888773383 1
0.319031416389311 1
-0.11865311117841 1
0.245463789895059 1
0.175062679965493 1
0.400406530266196 1
0.515044804694526 1
0.0322977485564636 1
0.283655077463311 1
-0.218019385924881 1
-0.0449575505517449 1
-0.0574421759415654 1
0.0267004709494612 1
0.138809703829929 1
0.590237541287201 1
-0.394346491320119 0
0.619906290760857 1
-0.0224664505703067 1
-0.142822099496957 1
0.565274531265535 1
0.178040157675426 1
0.266317677406948 1
0.298763582520846 1
0.246669427631356 1
0.370540998140853 1
0.281495134536376 1
0.0449583725941062 1
0.321301483953982 1
0.0604388484882915 1
0.0880980272174725 1
0.426493379700293 1
0.153242354603362 1
0.553364737615462 1
0.384992256522655 1
0.434301795610537 1
0.127493891700305 1
0.458220072639216 1
0.292733834039703 1
0.401219936877601 1
0.0234948308013686 1
0.0998775873948782 1
-0.193417981576325 1
0.664903118654576 1
0.506478056325879 1
0.278654120460491 1
0.297301707908246 1
0.360039041955774 1
-0.0747735863861132 1
0.556262720293657 1
0.43144018775857 1
0.216096206601048 1
0.00294930747315272 1
-0.402520582546427 0
0.29637611585055 1
0.110605388796063 1
0.272544416980575 1
0.22324701271911 1
0.156512179570784 1
0.247387958429337 1
0.276629395859323 1
-0.0361631707154105 1
0.145435411561147 1
0.405563607577287 1
-0.0208528700490648 1
-0.0421048183571781 1
0.623181521007744 1
-0.0405003335697827 1
-0.337367187305018 0
0.643696533371636 1
0.129091951705178 1
0.240400635812829 1
0.301186181610252 1
0.174374950018767 1
-0.145477716504361 1
0.111564010636607 1
0.4314096175759 1
0.270104022565697 1
0.211665864109192 1
-0.000261274505611968 1
0.488628518628782 1
0.349947647002289 1
0.566085479645079 1
0.33833023970247 1
0.216827737219682 1
0.0215069555156308 1
0.25900126797822 1
0.404381576533792 1
0.117525995677092 1
0.23563752163335 1
0.229967454112262 1
-0.0547563598993377 1
0.156590133586903 1
0.581015653538855 1
0.267183147197411 1
-0.0539725298531017 1
-0.0308125801877266 1
0.221720019719503 1
0.324041052377387 1
0.317485407566245 1
0.499753713338149 1
-0.34644662067086 0
0.348016000345526 1
0.389721213202879 1
0.260410714987706 1
0.158684951117148 1
-0.105523022678614 1
0.091060246972339 1
0.488044681786466 1
0.427068483481537 1
-0.450779816015417 1
0.113786114176076 1
-0.0151893843225641 1
0.627467250167048 1
0.0386279403628397 1
0.0724253177125249 1
0.977715951562241 0
0.176165250491453 1
-0.104880852458904 1
0.224614826464999 1
0.228560859983762 1
0.00538944949748696 1
0.237426008588819 1
0.125969027096868 1
0.402661837242128 1
0.262149789761511 1
-0.0101980572252604 1
0.300077888218183 1
0.532690726122834 1
0.555185636188794 1
0.22110990125449 1
-0.0794523931124813 1
-0.141213772892049 1
0.3836892431344 1
0.404101727686899 1
0.180540939170299 1
0.425433907780274 1
0.21613874550995 1
-0.0754139708284664 1
-0.0707073429289194 1
0.178649051318017 1
-0.138092162065185 1
0.240996124796606 1
-0.061408467705681 1
0.753622420764975 0
-0.0181312253008241 1
0.343960516083853 1
0.330585192071495 1
0.192958667338411 1
-0.0197458657088232 1
0.591969269895971 1
0.306983889720729 1
-0.202484091145398 1
0.0567635802444283 1
0.0233931616333833 1
0.221002980105391 1
0.160102559513488 1
0.00633769431198765 1
-0.0368554919073201 1
0.111317395645176 1
-0.00776603142501971 1
-0.327945688209029 0
-0.0152922644459758 1
0.534852291890598 1
0.272618990901877 1
-0.0441587753429831 1
-0.0461331843708845 1
0.533653778632558 1
0.200576107397768 1
0.350800533934386 1
-0.0337947832248819 1
0.190876944884839 1
0.116759318417595 1
0.0565651821148049 1
-0.0391015497804011 1
0.300477900933846 1
-0.100002272778712 1
0.0583035887903557 1
-0.0684448582552768 1
0.254696471285533 1
0.182501526039555 1
0.388032141687815 1
0.606241671617321 1
0.180632181022949 1
0.199663449661633 1
0.0723846234842867 1
0.391776220271439 1
-0.238830065643239 1
0.305217389056196 1
0.663637935766487 1
-0.0478640238193454 1
-0.162118660825411 1
0.019581157832299 1
-0.158583384932901 1
-0.0870967911775216 1
-0.241452172077703 1
0.376330666377027 1
0.361407744544272 1
0.062897736354954 1
0.276563975279806 1
-0.104133704765228 1
0.197975634828872 1
0.159742794745972 1
-0.00532472541344321 1
0.0943494241599208 1
0.237582609269946 1
0.277188899007913 1
0.0306422637606962 1
0.435994761395339 1
0.0521178541673303 1
0.0193740780666286 1
0.0311743109178065 1
0.241293247766487 1
0.382599239625656 1
0.131821116504106 1
0.40866151706881 1
0.0194149692904239 1
0.0845627639059698 1
-0.0708926023491314 1
0.447250244176218 1
0.113721475873847 1
-0.146948648351919 1
-0.0439300530504534 1
0.20923780616499 1
0.16805168613638 1
0.0993447895510924 1
0.199938627224947 1
0.125630545219744 1
0.142388561572342 1
0.419482960780613 1
0.286376286347088 1
0.167454071049944 1
0.0170546732248077 1
0.00284504074111545 1
-0.0569701160674977 1
-0.263035575926374 1
-0.0150751576631418 1
-0.0787636996096187 1
-0.0442636736595278 1
0.727208742191536 0
-0.0285984699501445 1
0.623729863048002 1
0.29498717635628 1
0.245294101725767 1
0.0117384536328174 1
0.229232610402669 1
0.404750630531808 1
-0.118012742679777 1
0.0733003252710473 1
0.34259199532946 1
0.362645039439914 1
0.286279246683438 1
0.146363446347214 1
0.0721774566006136 1
0.108933682918773 1
0.285208140780921 1
0.173130772239686 1
-0.0857084338868813 1
0.0857317151672461 1
0.27609954409288 1
0.349089155148321 1
0.0886711184952496 1
0.14098655053267 1
0.325243575077369 1
0.330723053100817 1
0.241537691066041 1
-0.219398287848603 1
-0.176209778943386 1
0.455129952895439 1
0.152338866949658 1
0.21617312470878 1
-0.032433270857684 1
-0.18046570864459 1
0.0508856269681466 1
-0.00995004943616538 1
0.275739045810002 1
0.0887180043610848 1
0.263818973560424 1
-0.4160946530837 0
0.0136010402514612 1
0.0356950990023369 1
0.116769248746537 1
0.0983310696032521 1
0.549038319024736 1
-0.0338865179643007 1
0.404853274862091 1
0.356244892904765 1
-0.00393034375733309 1
0.136207132135512 1
0.330240216072303 1
0.312108410972916 1
0.107549410417156 1
0.470010181888213 1
0.198989914181798 1
-0.103912600963005 1
0.0620794389683176 1
0.569521637706461 1
0.142926339805754 1
0.27092167542565 1
0.397843331660164 1
0.146770972595041 1
-0.236777118956634 1
0.443420196882151 1
0.162166161887763 1
0.361964728786271 1
0.338540863473183 1
0.108850026786669 1
-0.0355136583946096 1
0.182249821989357 1
0.465307471242829 1
0.050081642647885 1
0.140522647186682 1
0.0736262847311713 1
0.342678114735664 1
0.293611383318564 1
0.0455233783098454 1
0.0940070543579705 1
-0.0598800530143506 1
-0.244422738867006 1
0.258350430355799 1
0.214285577663997 1
-0.146147818024453 1
-0.243175645754819 1
0.716982579596554 0
0.291059327424398 1
0.207547010694886 1
0.273461203186399 1
-0.187845845863046 1
0.215936555830847 1
-0.0288775121846243 1
-0.0367954004566098 1
0.552749021178017 1
0.510878025003307 1
0.666715947782976 1
0.409706168755774 1
0.270953980337111 1
0.113588926872366 1
0.32326675968881 1
0.247863454317848 1
0.43674795473503 1
0.222854398948053 1
-0.0848457690981727 1
0.258544056520071 1
0.156023306933232 1
0.1996336140326 1
0.300524070500124 1
0.111691878939238 1
-0.0454271997991043 1
0.129418728649756 1
-0.0591930062086332 1
0.353082684104435 1
0.0527134736418089 1
-0.117957512920995 1
0.0510037286887095 1
0.0932555333778507 1
-0.335921797618477 0
0.245514289703031 1
0.400944916130303 1
0.0118802283568657 1
0.605855669340095 1
0.375054790553282 1
0.0277309443778837 1
0.0437200463397521 1
0.083957054593272 1
0.19540830027619 1
0.400792800788181 1
0.206508151036766 1
0.178645071452826 1
0.110298636261491 1
0.100810916589375 1
0.228571263090012 1
0.128357644002575 1
0.237592952883002 1
-0.0155017983290275 1
0.244582552259598 1
0.641881029509588 1
-0.168978459842406 1
-0.107680500517236 1
0.282953134245227 1
0.212987187648601 1
-0.371314833500284 1
0.49921341170405 1
0.155415496908491 1
0.309685617831894 1
0.00858864381479049 1
0.00581655494831925 1
0.125633206736348 1
0.199194139523299 1
0.473738487381374 1
0.315118512063788 1
-0.0191051096339201 1
0.379650364564863 1
-0.155431195328567 1
0.488496073154345 1
0.285495063017952 1
0.291715735534416 1
0.198711344815464 1
0.141192006391282 1
0.0331889734302034 1
0.229599335529899 1
0.440871175313211 1
0.151051033444003 1
0.329896726045555 1
-0.0241602937339672 1
0.304175150469962 1
0.32688986973963 1
0.605385214883042 1
0.112924389072986 1
0.729072074475155 0
0.446962836609108 1
0.169425476485711 1
0.196992774702153 1
0.0964619994846971 1
0.391576699310997 1
0.0123100417968012 1
0.249966916266633 1
0.261908910373433 1
0.0260747915360127 1
-0.12549812941984 1
-0.0374465880487625 1
0.308227691969717 1
0.230600876477439 1
-0.0101849817504637 1
-0.198579981494925 1
0.381798572684576 1
0.15763645810654 1
0.28118991824016 1
0.341638737549567 1
0.49786282727853 1
-0.0813353261050635 1
0.443168242133001 1
0.0148609709555777 1
0.386811787078137 1
0.34909407399536 1
0.527056515829538 1
0.278342521944352 1
0.371729175240771 1
0.0311481613895315 1
0.171782600873345 1
0.389634401006614 1
0.209788690300024 1
0.0621541833515083 1
0.18436775995365 1
0.216153888903323 1
-0.128432492764705 1
0.205638964048071 1
0.365241197899799 1
0.219643166893816 1
0.0812065180623058 1
-0.0328923116642947 1
0.600816055743495 1
0.3547422119058 1
0.0591982888504824 1
0.283997414805697 1
0.369900314335643 1
0.125665024334235 1
-0.130297116715276 1
0.519295202092218 1
0.169322697318554 1
0.145056376913844 1
0.624767412331927 1
0.307368760530751 1
0.174665525781686 1
0.202589146508883 1
0.587590484035813 1
0.109983680031015 1
0.13710420923976 1
0.3020485451267 1
0.672419764677648 1
0.190409916590952 1
0.377504437287646 1
0.0264587973844964 1
0.752158638693489 0
0.155663464148825 1
0.236464688922541 1
0.255564985535749 1
0.219164825650904 1
0.253008065348321 1
-0.208392829505349 1
0.391480233774664 1
0.839590181567217 0
0.208299856463089 1
0.50435695191918 1
0.451822665246283 1
0.243872591422668 1
0.00199560814273712 1
0.0725536823759888 1
0.21271722970979 1
0.207909542312661 1
0.230960777858455 1
0.258307889995006 1
0.0670817259853544 1
0.0477950001064596 1
-0.137960942244547 1
0.326265958762319 1
0.531582031432151 1
-0.0464031569283384 1
0.583141616261844 1
0.00271766009267661 1
-0.113586023164176 1
0.128772541853812 1
0.0319519417724868 1
0.210752478469759 1
0.374448545736573 1
0.315628379371917 1
0.497135802610764 1
0.14140782264066 1
0.143367606264854 1
-0.130562100454354 1
0.304547746889451 1
0.323948704520842 1
0.393118868900109 1
0.316806642728259 1
0.462353904891123 1
0.243542747666021 1
0.00259289952859799 1
0.103784064560139 1
0.223283816458607 1
0.352893713626424 1
0.480389695777206 1
0.0323497439181649 1
0.438348298953257 1
0.3490997163092 1
0.264362150561658 1
0.141106472981868 1
-0.302575196498085 1
-0.0818941937202606 1
0.178568705354717 1
0.614333420361116 1
0.155771822855171 1
0.444557204700225 1
0.0246067256402817 1
-0.167675399525288 1
0.2027183541838 1
0.0989646471748614 1
0.106534617874073 1
0.325733057305515 1
0.251978730609364 1
0.214220578158787 1
0.269588491120983 1
0.378894883325392 1
0.134441249309457 1
0.579021606013374 1
0.395490896046541 1
0.157210581053994 1
0.125864152453756 1
0.347917269391343 1
0.334673219404074 1
0.177110011873906 1
0.200569505583434 1
0.0207353910167956 1
-0.154485810369474 1
0.420247898852496 1
0.350983904752092 1
0.354213620052865 1
0.597131581798039 1
0.268564311857525 1
0.0324438570812412 1
0.00337123247559571 1
0.260771397585188 1
0.0633245195400775 1
0.656703659312607 1
0.285035231249887 1
0.209019757799079 1
0.220531712993861 1
-0.0222040332346717 1
0.354525686386015 1
0.270627392078421 1
0.21641915806873 1
0.325645321632846 1
0.0381567487464998 1
0.541960261054169 1
0.585979970886212 1
0.327421112695744 1
0.524824772620367 1
0.40644385119855 1
-0.460328973082352 0
0.116174514052454 1
0.270019313805307 1
0.400217188783962 1
0.465560323723087 1
0.195390503801081 1
-0.209240352274071 1
-0.0770672197012453 1
0.334695910010258 1
-0.375052578455389 0
0.556583236000726 1
0.43423689463917 1
0.393596829843974 1
0.51711636786966 1
0.267514423158419 1
0.171874407368852 1
-0.100074406989564 1
0.0798631591090698 1
0.175740477988332 1
0.232247032197681 1
0.0384711175473427 1
0.248268811195173 1
-0.287608489711074 1
0.193285014897762 1
0.286096848285439 1
0.374778984165683 1
-0.116089425440451 1
0.581022720341675 1
0.167512745671738 1
0.576345909602028 1
-0.44398573866206 0
0.298480351968987 1
0.284425588368305 1
-0.0115193316052176 1
0.322230960051257 1
0.188596978961078 1
0.145074642252207 1
0.469995222592808 1
0.449482747536499 1
0.0813814861120432 1
0.106899964541767 1
-0.0124413909340369 1
0.386596432561042 1
0.496728689234706 1
-0.0329150069820891 1
0.220516205428581 1
0.0877341326596522 1
0.113262643679936 1
0.306407921700178 1
0.072500262600511 1
0.0406577373457142 1
0.189327618002301 1
0.436976187960882 1
-0.317929347203034 0
0.273454409251629 1
0.0325198487415746 1
0.0595256544134943 1
-0.197507926934533 1
0.0868525592598775 1
0.110093774443634 1
-0.128734470469953 1
0.0217779620339961 1
0.17456651491625 1
0.652520502850609 1
-0.648154829095066 0
0.712260442153325 1
0.253988226153723 1
0.342521383948811 1
-0.11945921537548 1
0.33321084972282 1
0.180033376417436 1
0.19657690999545 1
0.347867812543616 1
-0.0755700792611683 1
0.219936929993228 1
0.310193126262527 1
0.344582157512198 1
-0.102461139887829 1
-0.0897066295251287 1
0.286907818756175 1
-0.207068770328163 1
0.509199243103136 1
0.290401171554128 1
-0.233112688732721 1
0.189442737982629 1
0.205058158104318 1
0.575615400559767 1
0.361107766225024 1
-0.12759664194264 1
-0.127344079571459 1
0.512925448486363 1
0.330828562279112 1
0.425124303673952 1
0.381127702180677 1
0.134803718629098 1
-0.527098421436122 0
0.331727173973232 1
-0.0758880394916728 1
0.385916641528994 1
0.128306718168118 1
0.061777063768581 1
-0.0653576397435789 1
-0.00582778471760015 1
0.454508712423167 1
0.477989554157648 1
0.823120117599939 0
-0.0297710869647119 1
0.519603538640046 1
0.210686253906526 1
0.330351617952238 1
-0.205879515817929 1
0.0414324353406265 1
-0.0713573215104358 1
0.230561102391408 1
0.221383384460412 1
0.0212068971897029 1
0.307411109563525 1
-0.175254776764536 1
0.174455169959262 1
0.121502883345676 1
0.011564930695213 1
0.281160958217875 1
0.30431651381643 1
0.233445270572164 1
0.0623075269326916 1
-0.0320437818615894 1
0.182614669948704 1
0.623692541419456 1
0.271477741871046 1
0.273709821996124 1
0.32647815481573 1
0.0973951257396571 1
0.370538580332716 1
0.53742773279784 1
-0.0495630097506738 1
-0.0778197128740807 1
0.253476074855129 1
-0.0172721019881845 1
0.439262039451634 1
0.0154301316606918 1
0.172795093679121 1
0.286091114509235 1
0.112128062774052 1
-0.23728221158244 1
0.616292458462409 1
-0.00810946261460752 1
0.148613960957125 1
0.116105331015301 1
0.209203904353003 1
-0.283969412234317 1
0.545273370125139 1
0.390914375181186 1
-0.313790089377532 1
0.321330704978186 1
-0.123678409991063 1
-0.0376697119020968 1
0.346457742458529 1
0.396881762276688 1
0.0563586300675777 1
0.223468744458154 1
0.439192980142934 1
0.0382656118327318 1
0.380358492008859 1
0.218239704704023 1
0.202308362353879 1
0.139149001116611 1
0.153707512421145 1
0.28407876629177 1
0.0539489232435658 1
0.354969300573832 1
0.0717474435990527 1
-0.0866520489875781 1
0.221505960247159 1
0.52900473651218 1
0.360889459422033 1
-0.230725235356699 1
0.545665037304073 1
0.189115951779054 1
0.194435694723883 1
0.0882414576452026 1
0.325993806299847 1
0.258810853006772 1
0.273755387450779 1
0.44106195258702 1
-0.110982522414941 1
0.225014380006865 1
-0.276243796666554 1
0.232808502529257 1
0.524813445233452 1
0.549253188049139 1
-0.158815359552424 1
0.316866292735617 1
0.43057636397054 1
0.265465253676503 1
0.0693260343090121 1
0.345507909410335 1
0.365069769580295 1
0.0498276018048723 1
0.223537049709185 1
0.444436136509561 1
0.135913047018157 1
0.457737010961299 1
-0.295201759867532 1
0.282550146682863 1
0.333059875661302 1
0.215702503640429 1
0.597140516034387 1
0.105517227019353 1
0.279686534406212 1
0.207933683082822 1
0.293116254164031 1
0.455813461213447 1
0.0686531747335557 1
0.26667222344653 1
0.243937826784216 1
0.33691923514715 1
-0.103541346116957 1
0.0540863473262648 1
-0.341955833392459 0
0.0912104983653968 1
0.215212091248368 1
0.00969756369679757 1
0.324841137082719 1
-0.139821582989179 1
0.339368383269347 1
0.257905561280702 1
-0.507723655655765 0
0.176144114885772 1
-0.0281857081698234 1
0.182686553943356 1
-0.0122811816165649 1
0.433965909278819 1
0.603626947543436 1
-0.0986518489155133 1
0.237858812300078 1
0.163288487845184 1
0.134364563197386 1
0.240237813219163 1
0.48399307468264 1
0.627382389840135 1
0.486800620777327 1
0.281270466773981 1
-0.0179496146479592 1
-0.064645106841148 1
0.451634112830351 1
0.366190173553425 1
0.264614868381719 1
-0.0479134980795389 1
-0.114233998054685 1
0.743515535929884 0
-0.304033548827388 1
-0.154048369457862 1
-0.137090926033827 1
0.659985550479293 1
0.221428147983453 1
0.264729001367246 1
0.128967752125043 1
0.124287143782189 1
0.269259077869325 1
0.241500752109262 1
0.0803796515161904 1
-0.158727812636371 1
0.0357358944923093 1
0.368480695886823 1
0.71411094401193 0
0.299259753909231 1
0.132169546063415 1
0.300771238186582 1
0.835916835016387 0
0.392478397779756 1
0.0858288424304225 1
0.324251677605572 1
0.32474476119365 1
0.227411370420185 1
-0.223527679879313 1
0.000220522000056053 1
0.159107393714103 1
0.354002642365694 1
0.403554621774911 1
0.0852044413731864 1
0.223939362272848 1
0.245348544108227 1
0.447002586591765 1
0.190561845113329 1
0.429475954569554 1
0.206591266547978 1
0.243445538302721 1
0.15188851126548 1
0.34162134859506 1
-0.0128657334159996 1
-0.0735998046050946 1
0.000796858027273931 1
0.292135271975793 1
0.17222751529786 1
0.399694666445811 1
0.25604577955433 1
0.302510773264323 1
0.212495581734576 1
0.429203074634437 1
0.333171350149963 1
-0.154406444875917 1
0.0716158854482149 1
0.417390369969266 1
0.762757982128112 0
0.295772613349296 1
0.168711700149832 1
0.415588471049039 1
0.235893866450441 1
0.0535517546504224 1
0.0437302594910051 1
0.154220292765375 1
0.556041132389672 1
0.52041289525925 1
0.63014352323749 1
0.454383067805775 1
0.338039326169236 1
0.163270955366624 1
0.0664566848729337 1
0.25902913162356 1
0.355965717317373 1
0.0683508045505993 1
0.681931765268332 1
0.44513832208184 1
0.430622027094729 1
0.0171287646200176 1
0.0349644522823048 1
0.170803650511646 1
-0.17282077715458 1
0.194044029534657 1
-0.0699940544926848 1
0.279590023307443 1
0.284394098599809 1
0.175471281480912 1
0.133603849439748 1
0.423527066236193 1
0.217740887841585 1
0.465048783554437 1
0.0958140198954046 1
0.100008085162925 1
0.307944308372129 1
0.337594348177585 1
0.498821481340866 1
0.0790598127977528 1
0.113571626588382 1
0.252292760350495 1
0.237252963910114 1
0.310501160871049 1
0.328212913351497 1
-0.0215228200305764 1
0.322077215738238 1
0.561330377757358 1
0.06717935067409 1
0.0292968430541783 1
0.138744438226248 1
0.259213853057596 1
0.0373072294642608 1
0.0948110494158541 1
0.410543993591606 1
0.61996947599624 1
0.176709568704011 1
0.279498722769181 1
-0.203857217016461 1
0.304250303379029 1
0.468999180707613 1
-0.167411181263196 1
0.266141850752119 1
0.111588731850226 1
-0.0388046377244479 1
-0.118566669651495 1
0.0988331538114111 1
0.00748244149506528 1
0.475471110708423 1
0.0395166421329901 1
0.533204616792778 1
0.370957886495927 1
0.21260366651748 1
0.358667080172428 1
0.074348926600805 1
0.400277297011879 1
0.395598155035617 1
0.0603910692386888 1
0.046897279416636 1
0.314632129423142 1
0.248035310203339 1
0.200140825814961 1
-0.158278207753122 1
0.22447429053718 1
-0.290019427829225 1
0.365181999385824 1
-0.0734893708965575 1
0.142627762340409 1
0.0906157176183949 1
0.317558800396168 1
0.0836283175621755 1
0.117014241228469 1
0.131724514022779 1
0.15773335817375 1
-0.28242087937006 1
0.0371734425135012 1
0.392044453743596 1
0.444271742705032 1
0.0707901154155784 1
0.00919795272763202 1
-0.110947518471946 1
0.134991731471748 1
-0.111718539393944 1
0.47574108136802 1
0.211630241292026 1
0.429151731698131 1
0.040640159081536 1
0.287664993407849 1
0.131677561526209 1
0.0584771936904995 1
0.41077902542839 1
-0.00738237808993779 1
0.13160991817102 1
0.207461370614601 1
-0.0540861332483062 1
0.373430732543088 1
-0.0511442336514284 1
0.177358843460368 1
-0.00247747481117064 1
0.0244582865181969 1
0.277461650937793 1
0.124652502502006 1
0.145261609555347 1
0.0962775663908233 1
0.462698393762191 1
0.130383009913769 1
0.0117821051051521 1
0.0826326491830713 1
0.421063323972321 1
-0.192746243632114 1
0.886274617749975 0
0.198099685067633 1
-0.0637499364196809 1
-0.181957281370865 1
0.386799817137868 1
-0.418023071456202 0
0.438262802920285 1
0.283741093456039 1
0.463740984838513 1
0.153672068114909 1
-0.283365509411392 1
0.383571526792493 1
0.563089784993804 1
0.138376004511433 1
0.111452472963985 1
0.123697990675507 1
0.369597077126819 1
0.395617234429313 1
0.665830506114215 1
0.196621501021663 1
0.346946584759061 1
0.347083131099188 1
0.501264037195428 1
0.311839865708713 1
0.380071589726417 1
0.362920090257764 1
-0.12765655839861 1
0.407478161755366 1
0.288310120197245 1
0.0412943568998925 1
0.249023421380626 1
0.16958899615541 1
0.191530253933869 1
0.17199301133048 1
-0.298349008909691 0
0.311976895450496 1
0.180415786257761 1
0.278118973650384 1
0.369228719263339 1
0.403757101386425 1
0.231132597070986 1
-0.0239032874829238 1
0.114155972846628 1
0.120306745308495 1
-0.0573294175636493 1
0.00361841107502802 1
0.437862828679023 1
0.457852863520822 1
0.0741111202694261 1
0.0893886335054061 1
0.240796678319569 1
-0.108992743606595 1
0.42293595152114 1
0.412373600175624 1
0.335122945088592 1
0.207005419541853 1
0.203696627841711 1
-0.0775009413196216 1
0.0782368703988837 1
0.338751339419246 1
0.636447805983048 1
0.215355182147113 1
0.268845975088294 1
0.425537786914165 1
0.338811666803223 1
-0.108843313136113 1
0.198109187269632 1
0.347892338634453 1
0.489472337500463 1
0.211605495410987 1
0.052688215836195 1
0.137060642119114 1
0.813861475284474 0
0.263618000339217 1
0.183777622965961 1
0.274816556056472 1
0.423379930791647 1
0.279146687074725 1
0.330761428048377 1
0.355751425850508 1
-0.0976823495618817 1
0.478916335170825 1
0.456240693789755 1
0.0194674700862449 1
0.0802975390457767 1
0.22778172735294 1
-0.331627629400444 0
-0.0070716696610823 1
0.146736231726133 1
0.178532735847347 1
0.364630695499532 1
0.169218573697765 1
0.116552268944139 1
0.38302159789548 1
0.0661602030322335 1
0.0349954519655344 1
0.141095145302041 1
0.35222454793748 1
0.0644338904212897 1
0.215590709976785 1
0.366923448041236 1
0.365636169263147 1
0.46573555438349 1
-0.170010108039412 1
0.309845387506295 1
0.0147147376562579 1
-0.0618818996270271 1
0.387527962343957 1
0.244585623467598 1
0.241880253114852 1
0.288156923419296 1
-0.0144901902591539 1
-0.0760033518591209 1
0.268515978883921 1
0.338765124717999 1
0.275284062007594 1
0.136177320075808 1
-0.117919619298379 1
-0.0887191901774505 1
0.295455855648485 1
0.0762061408207438 1
0.36811910805589 1
-0.236256825012092 1
0.269960556226486 1
0.368455678375229 1
0.573118775444976 1
0.145907955792773 1
0.319932481975046 1
0.306171521720195 1
0.209385758306541 1
-0.125773707686203 1
0.615328109063595 1
0.34010655845433 1
0.124105664162345 1
0.235547044001453 1
0.541361405442115 1
0.558910466513933 1
0.0239765707795333 1
0.406803408723433 1
-0.0213896376254014 1
0.276629014076314 1
0.489289839956081 1
0.33819435397858 1
-0.187617905845487 1
0.560423732328547 1
0.151703204009134 1
0.0401443457029025 1
-0.190650451476228 1
0.310051795605107 1
-0.0466048268330396 1
0.427894653639105 1
0.202820836211759 1
0.136990985654764 1
0.27730110558038 1
0.772707395683685 0
0.204594916433951 1
0.258864235521264 1
0.123524105447089 1
-0.154134660227444 1
0.340397681278868 1
0.239646668365137 1
0.321153847107195 1
-0.169476742657524 1
0.0454309450416678 1
0.216217092317807 1
0.683891530340402 1
-0.117232084242596 1
0.0437791232360432 1
0.019174559175015 1
0.018564119916893 1
-0.0511836740511308 1
0.325296563657757 1
-0.0683746260457328 1
0.44084102426242 1
0.201793926098652 1
-0.19319747835504 1
0.236165879195754 1
0.312214507070993 1
0.210477766098627 1
0.333908773861499 1
-0.0555295928702279 1
-0.00189532948945385 1
0.208382000475544 1
0.211768363993386 1
0.366695982382287 1
0.345426213606986 1
0.455571682457384 1
0.155290782844661 1
-0.0185246561749381 1
0.411635570821948 1
0.0577322548844804 1
0.146893222372855 1
0.0723568123685972 1
0.109753021220689 1
0.00355323376890995 1
0.303568864844521 1
0.189494001550089 1
0.50099408299151 1
0.0563091587105868 1
-0.0276909823622413 1
0.126252900869772 1
0.136044647717194 1
0.0769494177440117 1
0.405821653313959 1
-0.0448706008727141 1
0.302193657812937 1
-0.301937269907332 1
0.230393353099202 1
0.25603517359548 1
0.58947258319088 1
-0.268491768736857 1
0.249126717844068 1
0.288111605727228 1
0.115934512844998 1
-0.138573294335305 1
-0.269339246427281 1
0.424874799415962 1
0.206908769408285 1
0.710103683884439 0
0.382972173038486 1
0.628022443966028 1
0.0899286124045001 1
0.346408011131999 1
-0.0445026846985079 1
0.00175901975342452 1
0.526283252291702 1
0.0661301026522315 1
0.444632700928252 1
0.510505370736147 1
0.00604601701171167 1
0.438958982520741 1
0.462251811893808 1
0.441166058387608 1
0.369886683026127 1
0.727655194334405 0
0.278528605952575 1
-0.141089219057615 1
0.0173336469604152 1
0.371394006715919 1
0.036988719200761 1
0.17846328743137 1
0.383928673368791 1
0.509746639966955 1
0.529228033876716 1
0.25096908549006 1
0.533266662705029 1
-0.284764826182938 1
0.991501233125154 0
0.10742395242757 1
-0.0960212986144849 1
-0.210230297297139 1
0.471813275840217 1
-0.0106918648485278 1
0.391684549349406 1
0.290834684388742 1
-0.00256317392986841 1
0.173325122887829 1
0.127041681099738 1
0.0160162101548554 1
0.282963133171576 1
0.489332569495511 1
0.290681978208445 1
0.168223842636644 1
0.31673237498577 1
0.276602708735638 1
0.145441943263324 1
0.2752626474041 1
0.390403833967902 1
0.523142458695634 1
0.0559065395448106 1
-0.21709161972601 1
0.255557705720487 1
0.156017080321432 1
0.560859628535096 1
0.355396161389998 1
-0.468983709733683 0
0.512864713531981 1
0.26465598094215 1
0.476940831448079 1
0.36268493621475 1
0.213618483939253 1
0.385559127846436 1
-0.166314349248338 1
0.272744006180826 1
0.49066265716337 1
0.48854009795147 1
0.29605779749477 1
0.211237067931441 1
0.10749478829825 1
-0.151282323471071 1
-0.0678664630322107 1
0.229006579534483 1
0.0970830581622561 1
0.00553819395045856 1
0.126280938029444 1
0.385564009884005 1
0.380266733952033 1
0.316946769911666 1
0.0069532896680584 1
-0.123665017063493 1
0.0117377770598366 1
0.38443585483722 1
0.0558261865040785 1
0.116580431862413 1
0.112096202858398 1
-0.291342454719653 1
0.0444575410812792 1
0.122294034177255 1
0.246744835460512 1
0.640867032966276 1
0.371035505692519 1
0.27700722227903 1
0.126386800612866 1
0.164667566377578 1
0.0650925966367514 1
0.549942968664472 1
0.803903069602289 0
0.0464442890680951 1
0.388302347245225 1
-0.0228746802664428 1
0.00641157439121795 1
0.074175536952266 1
0.198037594380563 1
-0.022690033882214 1
0.45709265700423 1
0.268272191586579 1
0.406062854045305 1
0.294470351225764 1
0.21827899931814 1
0.203255102769649 1
0.352669899514346 1
0.429497940798145 1
0.0241045173634448 1
0.0176769694897878 1
0.349642813543177 1
0.187724233225836 1
0.286738608931861 1
0.573464070169681 1
0.461515192829082 1
0.0538867901025267 1
-0.0314961916625654 1
-0.0431917272087141 1
0.0270386083921111 1
-0.247146085003221 1
0.433780297727623 1
0.166670881328265 1
0.0529925602185625 1
0.094252119274524 1
0.50801959680667 1
0.00740690796889125 1
0.161806063503851 1
-0.199878874435504 1
0.477374104159721 1
0.443274557684627 1
0.256567811432227 1
-0.00579020385718345 1
0.32744500953971 1
0.157406648501802 1
0.601548888351832 1
0.278034282359925 1
0.501615727790733 1
0.339517470578587 1
0.0138452176879481 1
0.333743960961713 1
0.213183462958187 1
-0.0766705250030817 1
-0.169437676566288 1
0.176615948578171 1
0.323945718477288 1
-0.282040252335087 1
0.0838444485819433 1
0.353415168763181 1
0.539059328985028 1
0.305239566496005 1
-0.0324221127975528 1
0.345868111572015 1
0.190192784118623 1
0.278331324875331 1
-0.0398868761095422 1
0.0989120950223602 1
0.07410099576005 1
0.327835984618094 1
0.181356925190047 1
-0.0133990589083158 1
0.146860451223621 1
0.296804723687265 1
-0.0909092020745002 1
0.119807745790301 1
0.43859893053926 1
-0.51333017012582 0
0.491483742008237 1
0.0542548312060962 1
-0.00150950510710538 1
0.485053133221286 1
0.309982955926721 1
0.194703028405704 1
0.324740991053333 1
-0.10958321969336 1
0.400365645900725 1
0.477037137244399 1
-0.058039289448118 1
0.525220500341524 1
0.572961728992316 1
0.18896236974458 1
0.445745265834185 1
0.403180181062266 1
0.0230001873350838 1
-0.0183264069499504 1
0.588271105510969 1
0.102709451414559 1
0.399011168270758 1
0.249521443421523 1
0.395468068985001 1
0.155460599248033 1
0.144742445043691 1
-0.0426668609211445 1
-0.164282999488893 1
0.724337074349243 0
0.143563940992514 1
0.364896307096952 1
0.489997383946634 1
0.154366991441922 1
0.0199369558085829 1
0.135005958572383 1
-0.110327104863869 1
-0.165503745346557 1
0.350338972901471 1
-0.089769320159529 1
0.32698916808412 1
0.582146733408083 1
0.395065824449306 1
0.237570518341033 1
0.2492024270905 1
0.0187923342536251 1
0.272065565186832 1
0.117036838602986 1
0.152739588189536 1
0.0818204541540426 1
0.462699341621841 1
0.153013144599513 1
0.47426519319416 1
0.598575026799886 1
-0.0339282986539103 1
0.407683717239167 1
0.088852550016612 1
0.138478436474271 1
-0.0521409370879651 1
0.339905393480067 1
0.173897282144679 1
-0.00532046641467934 1
0.301610610905266 1
0.618047358993806 1
0.540974017773098 1
0.0530900886470819 1
0.355434133658151 1
-0.0942941210541997 1
0.110285233968957 1
0.115664136598212 1
0.331691204172611 1
-0.327912156903176 0
-0.384486261264259 0
-0.284544605096001 1
0.141721885037937 1
0.575708428580631 1
0.0767515978796468 1
0.283997358741127 1
0.0717501645645665 1
0.592185432721458 1
0.563775134066443 1
0.273145254162654 1
-0.148935716875014 1
0.133357378725728 1
0.073123862920768 1
0.519356993346025 1
0.553690884184997 1
-0.0559077484132026 1
0.431840817886875 1
-0.0330585493403254 1
0.110478902824355 1
0.780922740392018 0
0.187043005645539 1
0.597465057738792 1
-0.301673481578421 1
0.518702643592728 1
0.238348627424859 1
0.476826087573458 1
0.467784014674976 1
0.339398045742461 1
0.252525166360417 1
0.108885370189352 1
0.294408595818713 1
-0.288553166772216 1
0.392896026619583 1
0.187199654467378 1
0.159047868424924 1
0.0641992504050014 1
0.335637007406323 1
0.466273983758957 1
-0.0186506164089991 1
0.132466744593347 1
0.147295711284319 1
0.0116412137750265 1
0.287139990044281 1
0.365957151117175 1
0.277357724895736 1
0.323476649153393 1
0.256177389690179 1
-0.022961734963271 1
-0.0164246327038235 1
0.0947004185137763 1
0.238469066009742 1
0.410705320134175 1
0.707509338154713 1
0.0958341330170967 1
0.33331603948502 1
0.0709460643764555 1
-0.01328570562659 1
0.0276520053515966 1
0.194452946956448 1
0.628168476027882 1
0.317496835003298 1
0.233801416400882 1
0.236490525085462 1
0.25461628218393 1
0.276605318264775 1
0.202858935865717 1
0.452247666458651 1
-0.239650886640132 1
0.339658969016469 1
0.195225209572546 1
0.267516790954172 1
0.0510936330506318 1
0.035157045935752 1
0.00382089952347165 1
0.0405304089233278 1
0.221451407965339 1
0.134041654614447 1
0.455357655313009 1
0.467178342637089 1
-0.179860709127563 1
0.0731864029686743 1
-0.16244111140204 1
-0.0686346065545147 1
0.370567666402008 1
-0.098931723324417 1
0.0397475012263437 1
-0.0601562479532259 1
-0.196705582465418 1
0.508438922539113 1
-0.0810619929554584 1
-0.174696178367162 1
0.132852324512591 1
-0.0457105500345189 1
-0.214344583366591 1
0.470822703569864 1
-0.210974825732772 1
-0.350738438141905 0
0.256607060820769 1
0.282526836893664 1
-0.19350380670893 1
0.0265592273569214 1
0.266452486507058 1
0.422299968422323 1
0.0558021014608973 1
0.175759988336486 1
0.429085381152319 1
0.35468682072663 1
-0.0317289232500984 1
0.220904203102267 1
0.179874548574525 1
-0.0194857010122351 1
0.0450774053301592 1
0.555334771246255 1
0.201487608143068 1
-0.0612753773459649 1
0.135765422834027 1
0.102793906073804 1
0.651659933264292 1
0.0407114314974652 1
0.433574334623537 1
0.0120920040852257 1
-0.121567924495302 1
0.0926406377242444 1
0.236874118351577 1
-0.101787234893433 1
0.351685539415794 1
0.317418623315 1
0.207926726872266 1
-0.401934122429152 1
0.311992173709404 1
0.11571923045519 1
0.456706972702378 1
0.503324853663144 1
-0.330912109701395 1
0.0397689613159277 1
-0.0024371694376747 1
0.180390679878253 1
0.174764151469283 1
0.27744970729718 1
0.245704045081464 1
0.151800681184843 1
0.303822216466574 1
0.182176582620907 1
0.119655889988261 1
-0.055280013705604 1
0.33704553112814 1
-0.24273425653457 1
0.205850745663372 1
0.507844570963858 1
0.105383000779055 1
0.664879226967116 1
0.162188865615584 1
0.376326670609856 1
0.137650743888832 1
-0.211390515112747 1
0.170542649582339 1
0.253048917456168 1
-0.0595942181998406 1
-0.0387000015478665 1
0.0992658006744012 1
0.334319795648607 1
0.00069331353777264 1
0.078671843536114 1
0.495544718014222 1
0.442151770520356 1
0.45996624871362 1
0.0620443613973533 1
0.326816654016834 1
0.395389231746433 1
0.352283090816108 1
0.338096521435511 1
0.10935305552973 1
0.310229697691867 1
-0.233781441611404 1
0.189831844441894 1
0.112824169505512 1
0.694746610848162 1
-0.147041896351546 1
-0.0154463547198166 1
0.182184475553743 1
0.0316362196756477 1
0.0559453636488922 1
0.354636320121092 1
0.542354593415715 1
0.0861324698851271 1
-0.0274162063062022 1
0.133556908194138 1
0.40899295796996 1
-0.0786919779590632 1
0.291758329533365 1
0.355145947851892 1
0.418565424157967 1
0.354039521110862 1
-0.223081341706072 1
0.176187126550261 1
0.228642091319906 1
0.134953152757001 1
-0.0414439533792311 1
0.493467938405926 1
0.239442889926523 1
0.381782173696038 1
-0.0808476542784078 1
0.528358714974368 1
0.0556071896226809 1
0.347501926862853 1
0.217497533393741 1
0.0195638973353758 1
0.175837893936532 1
0.097918210167065 1
0.265664889556515 1
0.164885551801641 1
-0.127064839706051 1
0.41319145181565 1
0.506685638344696 1
0.168285197523214 1
0.0523923671348728 1
0.251325361658993 1
0.0234182628074453 1
0.312100689243967 1
-0.0513045140081318 1
0.329086822297684 1
0.524452565948472 1
0.153429237209141 1
0.197645719132115 1
0.209394384769848 1
-0.135330848606345 1
0.135866589170273 1
0.259117550190579 1
0.201618629951249 1
0.375187249316123 1
-0.0606433852138524 1
0.61718384362503 1
0.497133078799548 1
-0.187544766656698 1
-0.251156840684037 1
0.417746350611351 1
0.486057155105742 1
0.457322943818815 1
0.0922016323748613 1
0.120832144870866 1
0.240839595114067 1
0.305069272818242 1
0.35465894318085 1
0.383989237039397 1
0.0542071061669668 1
0.0637937620789194 1
0.622562317584689 1
0.173146636282024 1
-0.131845389947604 1
-0.142908393139603 1
0.659535091763483 1
0.130849441806561 1
-0.0295665900430952 1
0.047871287661753 1
0.315868856472869 1
0.597285803020204 1
0.0626720899147137 1
0.0344778990050954 1
-0.0713603525852518 1
0.468482104278664 1
-0.0944448679934865 1
0.0254422009042439 1
-0.0812758888023385 1
-0.133583611454564 1
0.0905204730741139 1
0.137349438399952 1
0.289441332612986 1
0.128952039598962 1
0.479141787240855 1
0.516563555558011 1
0.0389985606309463 1
0.11366819860675 1
-0.341585521234251 1
0.837741057120244 0
0.675106022554267 1
0.173774012882879 1
0.402357009637513 1
0.175238431794892 1
0.308254591549125 1
0.171753103342067 1
-0.0548622863073089 1
0.215461589882893 1
0.390460408350517 1
0.452807897620908 1
0.0415072913323388 1
0.321518679069472 1
0.505479923682839 1
0.0845656379973951 1
0.179245926392384 1
0.111199627531313 1
0.559759669934712 1
0.426023032589345 1
-0.0276685956196828 1
0.0407839460160793 1
0.234864346145593 1
0.844670694586383 0
-0.0972893504384717 1
0.364526683186277 1
0.0730372494985248 1
0.349111148653878 1
0.367741677593963 1
0.0247790629426344 1
-0.240868182407758 1
0.164982118726968 1
0.184829637441884 1
-0.000315730306644377 1
0.263390625043722 1
0.121330781533523 1
-0.11217987539303 1
0.0953241795629833 1
0.283139427946416 1
0.115724640759488 1
0.361450674949358 1
0.528096531356818 1
0.699012803550976 1
-0.200418395216697 1
-0.124695557310145 1
0.147317755796942 1
0.432689976432849 1
0.151692789874268 1
0.145219694463801 1
-0.00760450506347957 1
0.479729202522483 1
0.191357857737534 1
0.594207312553517 1
0.624972587580332 1
0.139156156713989 1
0.399141063061585 1
0.477746850080832 1
0.219874791372422 1
0.404672867661083 1
0.097620996653135 1
0.374209034317467 1
-0.101295553899484 1
0.259917205333308 1
0.315814946673069 1
0.133981190915133 1
-0.10073243795248 1
0.359618854503078 1
0.389314856271605 1
0.444908148343178 1
0.2042592684297 1
0.141807682646672 1
-0.123012110071963 1
0.110459178877597 1
0.136047856981763 1
0.139018357781859 1
0.177884115206824 1
0.467575512112739 1
-0.282743130381621 0
0.302854383579444 1
0.348805113719137 1
0.230939207841861 1
-0.000640562315545583 1
0.0829692128399085 1
0.404177198574661 1
0.392529866741593 1
-0.0324782121241098 1
-0.0775578639538907 1
0.1825027527097 1
0.734682904525859 1
-0.0278771133578135 1
-0.0492328718369308 1
0.350156437973638 1
-0.104530595059815 1
-0.0520449581216099 1
0.213305853939675 1
0.254802388453757 1
0.199763157561485 1
0.0728681763725603 1
0.581153814790647 1
0.289690076373635 1
0.302270236457174 1
0.149632704682275 1
0.20043557539234 1
0.30346772795973 1
0.434308746216402 1
0.100980077088322 1
0.274003992100368 1
0.325771369577705 1
0.430144238286104 1
0.324771836377469 1
-0.182549926628771 1
0.164482438999852 1
0.307777513516455 1
0.214487835268938 1
0.474138837939041 1
0.00499754057435468 1
0.260129322667407 1
0.501367464128452 1
0.274054422120454 1
-0.200620420667551 1
0.217409933966355 1
-0.376964398564748 0
0.349097303707145 1
-0.292538558470346 1
0.0270659851332842 1
-0.117011706934868 1
-0.186520622734561 1
0.142220860095067 1
-0.117495483843396 1
0.214199935387197 1
0.202633939912923 1
0.0945296275666413 1
0.489805105320934 1
0.621780372913561 1
0.219450238119905 1
0.37355943784994 1
0.347860587025306 1
0.424206358559641 1
-0.0345443288867154 1
0.410197716891403 1
0.129587509938092 1
0.675186394858856 1
-0.00587989819493179 1
0.0577509465716992 1
0.0544727289041879 1
0.251469386755701 1
-0.0828900807863867 1
0.203454731261929 1
0.483005432245442 1
0.312681673652768 1
0.583166571696264 1
0.196494009498358 1
0.2479765520638 1
0.289800905109857 1
0.381713128946542 1
0.664874138926679 1
0.410968520205594 1
-0.0807967157963117 1
0.413478147599921 1
0.15015446586909 1
0.0382243445125164 1
0.331147525319201 1
-0.0611586592191379 1
0.0766982198626308 1
0.121289891398642 1
-0.113902270515579 1
0.106442800535296 1
0.877004322906974 0
0.277074725216474 1
-0.0574199987502427 1
0.11755580898146 1
-0.0398886542161783 1
0.190820007558011 1
0.663437801085016 1
0.388373799933032 1
0.421918366498044 1
0.207715885400809 1
-0.0863625976202348 1
0.167234272666965 1
-0.0877966725142784 1
0.139078217420686 1
0.206103487024992 1
0.137889422461782 1
0.417179762565387 1
0.205953840048883 1
0.132687763620501 1
0.10934110955388 1
0.0853156235948215 1
0.0595067963316912 1
0.139811303896267 1
0.590746850551704 1
-0.0361847183540459 1
0.123624830230223 1
-0.405683545321617 1
-0.201316479217473 1
0.443219470693168 1
-0.0439980782976701 1
0.0657323997906172 1
0.323318903218882 1
0.167064843298133 1
-0.0869589317482385 1
0.256106983827522 1
-0.173011920021819 1
0.12736798972533 1
-0.113956829018234 1
0.106015898957389 1
-0.163996782879691 1
-0.182153726787786 1
0.248694490293096 1
0.517433574413476 1
-0.0158500110498402 1
0.307355485119736 1
0.219554421763474 1
0.21908769036895 1
0.233051517140813 1
-0.320826518077392 1
0.253774545766647 1
0.365327766371412 1
0.437226175945826 1
0.194495454061371 1
0.124245915570518 1
0.224452057062355 1
0.258841749905808 1
0.398251650009325 1
-0.276784538906183 0
0.373572649120713 1
0.373966033399468 1
0.141926491798181 1
0.0696290184737191 1
0.376120948434344 1
0.672423594897741 1
-0.0386151679859261 1
0.211837712671883 1
0.280891244929053 1
0.0836377692929046 1
0.494243367074822 1
0.0420730716887536 1
0.326424975935247 1
0.395173619435665 1
-0.0593371834271951 1
0.223709688552016 1
0.265952924574439 1
0.188728004228717 1
0.0815296951371231 1
0.151732163485202 1
0.103147192864997 1
0.38809379814476 1
0.342748364126031 1
-0.741493925912142 0
0.545876955038249 1
0.29138981406075 1
0.42705485272976 1
0.273197852695032 1
0.00770727042151757 1
0.230722649158981 1
0.268596670387829 1
0.115685631103707 1
-0.0169692012000104 1
0.115586562538335 1
0.188366571325865 1
0.191650003037886 1
0.00898180312745596 1
0.263953522848411 1
0.470161557113789 1
0.401787984727024 1
0.369982493556366 1
0.148716908007864 1
0.13761537678978 1
0.379631301106754 1
0.611047857357623 1
0.379275547115175 1
0.339375518110035 1
0.645423719207297 1
0.178263659542746 1
0.140131735472926 1
0.105775448461808 1
0.0999971403348772 1
-0.0326097143786941 1
-0.00338337805471851 1
0.0370635906200487 1
0.179053244572308 1
0.02117690278544 1
0.112259734416047 1
-0.0497419675380023 1
0.53779864112493 1
0.228786299303943 1
-0.12939745742812 1
0.141800285040142 1
0.469806307431565 1
-0.0408246935388009 1
0.422393049184612 1
-0.211571129582944 1
0.262889275418717 1
0.358033728062759 1
0.542821005377615 1
0.0177447552554207 1
0.258093684462422 1
-0.0175148797027779 1
-0.312897145437676 1
0.126088359004284 1
0.0785814362512638 1
0.221052598261079 1
0.613511544680465 1
-0.0848876802686745 1
0.526407087323608 1
0.274575266663488 1
0.124536261263006 1
-0.190659565068597 1
0.235438242569207 1
0.217877699918604 1
-0.0297583150548599 1
0.0586888128399889 1
0.559070245566236 1
0.142565628706695 1
-0.207610621916396 1
0.283506521980599 1
0.430486987474929 1
0.257185609139639 1
0.513658172334055 1
0.138819481892104 1
0.311300903631414 1
0.282574678407868 1
-0.0198678354891336 1
0.425962303825566 1
0.412317711956474 1
0.145242862551948 1
0.314282816426947 1
0.767457960763678 0
0.0197098697291425 1
0.36167388997891 1
0.0552148357390875 1
0.512828350672651 1
0.329679849854969 1
0.348947825096839 1
0.0961525287928162 1
0.148751860732533 1
0.56613269830884 1
0.166404731182848 1
0.213611669537018 1
0.202650820915146 1
0.539350852934019 1
0.00217980713661725 1
0.164066967189734 1
-0.0727979319723953 1
0.368105876369298 1
0.218239293043299 1
-0.257700924528453 1
-0.009925718070716 1
0.251292705455478 1
0.149921701083477 1
0.0657477529065079 1
0.536964362901009 1
0.260564570139113 1
-0.0815412007945268 1
0.363140431944763 1
0.170967214459394 1
0.0806463146940982 1
0.553616833418725 1
-0.371662691479225 0
-0.165354182113155 1
0.101436719367469 1
0.397237840779487 1
0.0175803814930392 1
0.106877627585747 1
0.220366822975524 1
0.179941346171658 1
0.00637496675942738 1
0.214073423125643 1
0.262377152132253 1
0.073509877495438 1
0.0308401670421747 1
0.0950845176966281 1
0.407739325656798 1
0.19080323676016 1
0.192293829967598 1
-0.0177794932814349 1
0.320537060313976 1
-0.0357044987399863 1
0.016541221483891 1
0.107689362152108 1
0.273723496695416 1
0.0583838534326248 1
-0.0107417622865596 1
0.492224083432629 1
-0.158009933364299 1
-0.22718012494176 1
0.102551596656595 1
-0.0587501094795924 1
0.0261516319136221 1
-0.242530277651003 1
0.573560589821428 1
0.145738412014249 1
0.332361198253856 1
-0.10004260581734 1
0.121124647766654 1
0.28689188121477 1
-0.220806621159138 1
-0.0811574035557618 1
-0.356370087300388 0
0.529618318706483 1
0.00436356660686663 1
0.0626212466746136 1
0.599020703577572 1
0.0780131294087912 1
0.450571997867245 1
0.352494721395484 1
-0.176243459428153 1
0.191382010771437 1
0.0791479492262658 1
0.0799320868846023 1
0.0924890079478264 1
0.488939337388967 1
0.159118488899602 1
0.32907443870864 1
0.178941313949843 1
0.126117227026885 1
0.186673627221381 1
0.478122256088961 1
0.519163210283703 1
0.23938905400941 1
0.329335096877796 1
0.370264142710342 1
0.141616163331113 1
0.446754203758074 1
0.140039721196041 1
-0.17852698853109 1
-0.00612261199077822 1
0.154848163449165 1
0.328854282688862 1
0.34156223484497 1
0.308284966714402 1
0.386383875929804 1
-0.524277256439112 0
0.421623772790872 1
0.278155654258807 1
-0.0356735561626964 1
-0.264657317847209 1
0.224663964979731 1
0.088107165841128 1
-0.0245346301413859 1
0.422006848521094 1
0.17235986635148 1
-0.152089661746446 1
-0.0153883815498322 1
0.218889728550287 1
0.122812548406317 1
0.141728727445412 1
0.249975820497685 1
0.231185455350675 1
0.362804351654226 1
0.629175319117065 1
-0.0494132702497731 1
0.320520689927968 1
0.465332498986473 1
0.296018904230231 1
0.592292857770842 1
0.0688709657146122 1
0.615760713183549 1
0.540022837835861 1
0.594891029286977 1
0.34237528149721 1
0.185006049311229 1
-0.0277360449864427 1
0.228636636448055 1
0.393490741582156 1
0.532520170002527 1
0.195700710963455 1
0.297424958802536 1
0.123687731662203 1
-0.190200517298628 1
0.383444363483099 1
0.215567765429679 1
0.449801187551064 1
0.208290128616875 1
0.479483951111366 1
0.450495905097205 1
0.244975457941646 1
0.0507459482347653 1
0.381784182011375 1
0.0770550465151936 1
0.600377357742233 1
0.485669586484381 1
0.41156869931096 1
-0.179587258727305 1
0.0345721440472326 1
-0.189264200742239 1
0.410582988827751 1
0.379333194186669 1
0.52823959974073 1
0.189929878021878 1
0.0661251275625048 1
0.128345397844603 1
0.175224404445801 1
0.39340501366384 1
0.26760988482961 1
0.352501621318449 1
0.0791586745906729 1
0.417419407404557 1
0.104101361604147 1
0.178654886727036 1
0.453355252060885 1
-0.238885895755359 1
0.362594544199858 1
0.458703352278775 1
-0.184138517980249 1
0.376510654148358 1
0.157886927364698 1
-0.195685286116258 1
-0.0576828752102943 1
-0.0133530385825215 1
-0.023236441157077 1
0.394304484053732 1
0.396548562325637 1
0.634715385567456 1
0.0720403878920117 1
-0.0643452899381189 1
0.200623888026462 1
0.645376506451128 1
0.348170222343755 1
0.366365444699022 1
0.450658509259182 1
0.503031977865374 1
0.645603837800502 1
0.109501451991945 1
0.00702884772431449 1
0.361581315426194 1
0.1828694987486 1
0.275185465769211 1
0.141571022822973 1
0.13095267249039 1
0.199236660462275 1
0.160155731230513 1
-0.0883342084048251 1
0.400845604609411 1
0.243305392423375 1
0.250740109225972 1
0.124778448590034 1
0.303270582132526 1
0.333391710326472 1
0.126764013628194 1
-0.0141900782750135 1
0.64989178249479 1
0.227602130900664 1
0.248616597837572 1
0.103368329556285 1
-0.288210560419032 1
-0.0893776489494823 1
-0.112047370520112 1
0.324856700082342 1
0.116843415316767 1
0.640075061627274 1
0.137133972063527 1
0.161656922689392 1
0.321063628090564 1
-0.00465440570608687 1
0.749655438552677 0
0.435430667564471 1
0.13653864675065 1
0.0658852571316632 1
0.429601278182357 1
-0.217892657942361 1
-0.0613490619557361 1
0.438522610701015 1
0.163500631135063 1
0.299525824158827 1
0.0203145072642619 1
0.287085826356967 1
0.0878177319389477 1
0.14200485799424 1
0.245200556680767 1
-0.0867412044447231 1
0.728733918577111 0
0.193946579397406 1
0.276327922884993 1
-0.0527922461747199 1
0.26299583838852 1
0.163438317470829 1
0.157956204481468 1
0.220944605056827 1
0.114442041523819 1
0.617841045116798 1
0.34902284137776 1
0.146376455122423 1
0.0962960411296719 1
-0.00582191882423085 1
0.00472072108608506 1
0.598220448888393 1
0.293419766218493 1
0.644003686234644 1
-0.451753452836767 0
0.34112742960337 1
0.469533312264145 1
0.357655390598596 1
-0.0476790429770609 1
0.410927892866221 1
0.121198069286686 1
0.25707288305139 1
0.623725532968755 1
-0.0861518149912369 1
0.371914804701316 1
0.150472458248997 1
0.0225172880948468 1
0.397059378715937 1
0.124237721221087 1
0.258651508939733 1
0.0863985286080151 1
0.0148734926834318 1
0.479718005142796 1
0.202196890358856 1
0.116838206735 1
0.197500510632128 1
0.34258051105517 1
-0.0460172802523374 1
0.415646399962472 1
0.383325248947385 1
0.458548178618726 1
0.295635432715688 1
0.0566366179534544 1
0.298823391709942 1
0.664855952954323 1
0.444146680738867 1
1.2217125356706 0
0.128119573369708 1
0.018020955317999 1
0.0969049678676796 1
0.0514700298713283 1
0.296250210276684 1
-0.121357219035694 1
0.0962932463947556 1
0.0754179234595332 1
0.207649272571065 1
0.357838472454 1
0.0960701875264437 1
0.392210924543158 1
0.425374732329034 1
-0.11449857017657 1
0.00544025457801138 1
0.438656881603932 1
0.210552210966619 1
0.390761831574827 1
0.0569485969143486 1
-0.248519337772045 1
-0.0938977140916702 1
0.333346518957746 1
0.123949100802115 1
0.148350899491261 1
0.0771501242521986 1
0.133475875663612 1
0.496802577882026 1
0.167209231125852 1
-0.307301515683141 1
0.355823435368293 1
0.312751399281079 1
0.458787927435977 1
0.394045291899534 1
0.241540235423061 1
0.732281342286542 0
-0.238556791517701 1
0.097115122351514 1
-0.199552233641462 1
-0.177553456385477 1
-0.0703983811442804 1
0.223855295526924 1
-0.0550676851484115 1
0.678882935062986 1
0.071323845541931 1
0.346366033314212 1
-0.1121015173047 1
0.0157232670040828 1
0.419246640171139 1
0.131486900997116 1
0.0586424779369004 1
0.180582205043755 1
0.123816530551123 1
0.0313847803147179 1
-0.19335616136049 1
0.0978440079179318 1
0.439571223957165 1
0.812864552780358 0
-0.0699762286645888 1
-0.0532535633565495 1
0.180861035619952 1
0.236206001829028 1
-0.218000784060911 1
0.213251464404525 1
0.562343703483873 1
-0.0326288094269747 1
0.456143227052977 1
0.272144032361375 1
0.482485608488006 1
-0.322850282227663 1
0.199940203024226 1
0.0768826576236419 1
-0.131596498346283 1
0.454050690368623 1
0.257925141192081 1
0.468230546480329 1
0.0881647541233143 1
0.039533420202952 1
0.100219336861195 1
0.376723999235916 1
0.571286580012764 1
0.336965705027329 1
0.270421891611569 1
0.350345250162782 1
-0.0232102743997322 1
0.393546364645271 1
-0.125639735490924 1
0.444589724177031 1
0.543785769242441 1
0.471271942920655 1
0.356784448128579 1
-0.000759397085517546 1
0.199360169340592 1
-0.0467685685628512 1
0.541110002639063 1
0.409278965678384 1
0.42632275546307 1
-0.35356540405484 0
-0.0900199258588152 1
0.23560354033121 1
0.0952899792229351 1
-0.141707754804267 1
0.0399131401728638 1
0.498168579127144 1
0.43545651827284 1
0.31400127065334 1
0.0588467336939785 1
0.121822756144595 1
0.0282162647027663 1
0.321579815194275 1
0.224398797722134 1
-0.00837634930644152 1
-0.0952977165590196 1
0.139120355682388 1
-0.0676776826304722 1
0.204859427689275 1
0.34910603353049 1
0.152536896335712 1
0.471540030306076 1
0.138928496658582 1
0.383410166892099 1
-0.0761834599904211 1
0.271315992259348 1
0.236177921892385 1
0.219521291940625 1
-0.00760397377349604 1
0.00616128388399862 1
0.113924417462324 1
-0.0147572253323991 1
-0.187831193766007 1
0.0535482521440096 1
0.609517622724103 1
0.428052545774928 1
0.0151097569431673 1
0.0856701422086831 1
-0.6212028695556 0
0.0814319320240043 1
0.398161726957676 1
0.0119757378292569 1
0.655282513387619 1
0.0637746618146068 1
0.207007916674559 1
-0.0641220052129399 1
0.147080971594629 1
0.297171905734193 1
0.387809136336709 1
0.0999322301185971 1
0.337394523805896 1
0.0628037845689041 1
-0.149875398354168 1
0.0305861697662499 1
0.355420242841528 1
-0.0580816284510466 1
0.063049363040798 1
0.546828157372443 1
0.23520028226245 1
0.0856090853352351 1
-0.137896110069883 1
-0.0890677096712106 1
0.039641556260892 1
0.0502976327013362 1
0.238558528639961 1
0.0946868717717536 1
-0.26553200430288 1
0.187595584622115 1
0.25501517369107 1
-0.267195803929175 1
0.517337964703915 1
-0.00747527439470192 1
0.263920394350818 1
0.183510816584379 1
0.173675546840014 1
-0.183106314240422 1
0.428467297814241 1
-0.0845858929713476 1
0.0334340055010369 1
0.344399062719756 1
-0.0273616043616414 1
0.0358963364121805 1
0.0252204001526054 1
0.034004874094762 1
0.375502136670614 1
0.464628742577744 1
0.609087835512559 1
-0.0743170219265206 1
-0.214623057863114 1
0.255019541764668 1
0.452869518442177 1
0.287533249062104 1
0.0500749182228214 1
0.0896008236394523 1
0.107881566868012 1
0.541450740379359 1
-0.170614621680802 1
0.124106988228742 1
0.191932788883885 1
0.247555478912827 1
-0.246837291381545 1
0.259977557283543 1
0.0650142172468879 1
0.0875687282956639 1
0.203194944667086 1
0.196798722520147 1
0.349306253743877 1
0.320657654473695 1
0.185136579845214 1
0.653510836487724 1
0.160487172806378 1
0.340446993169533 1
0.382759055210693 1
0.22840135217748 1
0.419215623078607 1
0.149762831722001 1
0.30713532686633 1
-0.219892214550253 1
0.435607387062906 1
-0.28217510191938 1
0.269078906735762 1
-0.16491627064483 1
0.517158577840098 1
0.285584927737901 1
0.218637785671358 1
0.144208037894522 1
0.373079592866591 1
0.342413608452581 1
0.0805115800285062 1
0.464800887039526 1
0.133949606543959 1
-0.0357430163213132 1
0.321781080502304 1
0.0179925048352748 1
0.266556359915263 1
0.281707637481586 1
0.303188644027407 1
-0.0758681068380464 1
0.329628565551721 1
0.330428668047387 1
0.0586037861778951 1
0.311805880458972 1
0.381528407167529 1
0.298919650241591 1
0.0709366038912232 1
0.333496742251908 1
0.157914928906621 1
0.657761576411611 1
0.269873371982694 1
0.0780331706945079 1
0.26815894195999 1
0.414737715894115 1
0.000916543543065723 1
0.0866237377625945 1
-0.01213464131208 1
0.469020708876927 1
-0.295113209329221 0
0.367860806122253 1
0.0538044358766611 1
0.288627281946531 1
0.167265655748763 1
-0.0464479140044633 1
0.548876867696952 1
0.261487144901376 1
0.096664952761982 1
0.177799143634681 1
0.085624858451194 1
0.545693377219844 1
0.17011628196172 1
0.0103485156647105 1
0.306579649325989 1
-0.0499936723502372 1
-0.458032103838576 0
0.593301432067685 1
0.394356917700607 1
0.307865845919151 1
0.105285233161889 1
-0.0287395919710214 1
-0.102112355508335 1
0.0812147335160982 1
0.33286782387639 1
-0.0357309444233223 1
0.259904396454228 1
0.311508706155177 1
0.319949913008348 1
0.321505425638107 1
-0.059070135829971 1
0.443582429692298 1
0.139863025243273 1
0.119901290698266 1
0.132248665217573 1
0.536063668778433 1
0.245154067106938 1
0.0462948848444395 1
0.415557069308255 1
0.311450605066463 1
0.5790442981945 1
0.374024981215484 1
0.23168236476335 1
-0.00780118323230489 1
0.141083687914441 1
0.0282651565140803 1
0.221950392536282 1
0.290022659416012 1
0.205827185513002 1
0.352914943628707 1
0.360872067236716 1
0.0907896272357674 1
0.502581050900928 1
0.223375095933219 1
0.209257743128146 1
0.214880657594613 1
0.235412837217338 1
0.108489504556203 1
0.0463239056702721 1
-0.416787242832124 0
0.271908619931277 1
-0.325279231385336 1
0.0187329795972531 1
0.102711341477407 1
0.358713227297214 1
0.57601437791474 1
0.0908036463979669 1
0.29186801837326 1
0.156004795278879 1
0.0926138610124859 1
0.0106773490540432 1
0.366421888428559 1
0.146035836401255 1
0.255034183187527 1
0.487042286980183 1
0.491983676689417 1
-0.0663322453976326 1
0.268078255077261 1
-0.170661702972007 1
0.262600057350797 1
0.0789357146175229 1
0.311125957686128 1
-0.330855828084466 0
0.324750541839326 1
0.32175632537929 1
0.387439893360359 1
-0.27333930592471 1
-0.310937982603686 1
0.225861737787582 1
0.417703166997989 1
0.490393717773027 1
0.333527794978186 1
0.0331413551240089 1
0.292473065706229 1
0.00765206420187881 1
0.138736662328496 1
-0.101608890842816 1
0.33992911701605 1
0.465024220701009 1
0.182882593706876 1
0.250206182850872 1
0.405007553626148 1
-0.186459673706097 1
0.383698374733054 1
-0.182975183419368 1
0.0181148128270253 1
-0.236577348239356 1
0.449908199405269 1
0.0571721192227193 1
0.118351570317467 1
0.207680774516322 1
0.117562833367756 1
0.47319934758948 1
0.195541478985757 1
-0.0574850883071652 1
-0.234080187266761 1
0.00709821093419584 1
0.210538470255825 1
0.325385062265887 1
0.262964539704189 1
0.0525319457394975 1
0.562977366117989 1
0.585064100161522 1
0.0661723437792704 1
0.151709598724606 1
0.238128342747217 1
0.356144749570574 1
0.245147138084752 1
-0.183660415930357 1
0.173648341439544 1
0.350792201471238 1
0.0858382785777363 1
0.0740167067539696 1
0.272316583715583 1
-0.304379849573537 1
0.357225665218732 1
0.093731135753577 1
0.561200975220408 1
0.3813138422932 1
0.19319477367129 1
0.320505204268054 1
-0.0900551938008762 1
0.16208090515292 1
0.434418766639934 1
0.104501678867579 1
0.0330124729668762 1
0.270117521570042 1
0.508161346594271 1
0.468799516215933 1
-0.125030428656476 1
0.444952484534321 1
0.259034307427537 1
0.0523185861174358 1
0.106745004173064 1
0.521928135251317 1
0.723579412695731 0
-0.117850750592856 1
0.259160775862337 1
0.197750840210328 1
-0.487821484307712 0
0.307735897784992 1
0.263664904247156 1
0.177391772111212 1
0.0575572261908698 1
0.185700638863175 1
0.0698097649761164 1
-0.0741237232145131 1
0.0759206664524509 1
0.392421188050892 1
-0.0983740566489912 1
0.395211143168108 1
0.284751008351399 1
0.436095389375559 1
0.175120999897685 1
0.53329717823672 1
0.123641010244668 1
0.440542958691005 1
0.535651190195796 1
0.205185567890197 1
0.17827889991937 1
0.0436729407021305 1
-0.130023934519185 1
0.141829370447424 1
0.0827927294235773 1
-0.0411032786095459 1
0.331213984606428 1
0.149601617602358 1
-0.231149047131609 1
0.0207646121290795 1
0.602216074820795 1
0.521299772370665 1
0.213142912896064 1
-0.023248866391368 1
0.735951398874684 1
-0.0456900629846434 1
0.0826913631608286 1
0.301605219875441 1
0.629848952311237 1
-0.310988994963651 0
0.317137905041125 1
0.523482144089074 1
-0.00203412638401652 1
0.130463300683752 1
0.31763255925945 1
0.070414303557916 1
-0.0921477922696675 1
0.12579353865504 1
-0.0830801731399118 1
0.0245297840229797 1
0.0538254711606087 1
-0.23712065311284 1
0.415674302950338 1
0.431780225485126 1
-0.0345336047418058 1
-0.471115674378404 0
0.257490839805067 1
0.142924261144781 1
0.395875067486556 1
0.305432867254016 1
0.113708891964884 1
0.404427396070618 1
-0.175037920428235 1
0.36689516047998 1
0.106001598408299 1
-0.204019428421249 1
0.111747499845244 1
0.221874739309023 1
-0.0283673222218523 1
0.444594078351075 1
0.407312999698644 1
0.211050106287721 1
0.345261129399076 1
0.57922040410867 1
0.532045732831598 1
0.108671526627544 1
-0.0525797879544633 1
0.0569150542423091 1
0.169809631031167 1
0.176918975842599 1
0.029026324093814 1
-0.206967733317572 1
0.12094211778616 1
0.0355782051118772 1
0.221698823132692 1
0.424124553986004 1
-6.97507344907464e-05 1
0.271570279590238 1
0.324364569894681 1
0.2970288150779 1
0.49796110590528 1
0.0373625847493721 1
-0.313534202455289 0
0.204541147972683 1
-0.0102333703292081 1
0.259348440120973 1
0.139645402068441 1
-0.0250691257003862 1
0.0370797254765829 1
0.329920478733644 1
0.441054248058341 1
-0.0591906153811091 1
0.472048969895629 1
0.0426322903077493 1
0.305099403159174 1
0.400680128698255 1
0.332914921101461 1
0.329181963409779 1
0.390142748660517 1
0.396200937858911 1
0.534499656246173 1
0.29562766648459 1
-0.110196126483483 1
-0.034100703918854 1
0.15010822229623 1
0.198275773368878 1
-0.0241161114943333 1
0.131750830315269 1
0.93031212678242 0
0.33281325332876 1
0.463489588583592 1
-0.168606803091683 1
-0.109458160549163 1
0.260443169230689 1
0.0611759524686981 1
0.52856700221414 1
-0.0702692229443656 1
0.131544493613446 1
0.0942296001407487 1
-0.304499019496117 1
0.179517211334954 1
0.379555252668965 1
0.215360571813796 1
0.416364909198949 1
0.236108062336238 1
0.397327367011953 1
-0.0400031351250688 1
0.295738030367326 1
0.274907175627121 1
0.144238488006596 1
0.285229571848373 1
-0.122217366150473 1
0.275276543144373 1
0.468616110793388 1
0.62696472697521 1
0.109536167004349 1
-0.394420076179919 0
0.150313102461508 1
0.0666770605569667 1
0.178825055986217 1
-0.0385848772903964 1
-0.290776154906246 1
0.53323233932697 1
0.147359237724686 1
-0.0760035992653607 1
0.610522858219472 1
0.350903071128906 1
0.188175513889411 1
0.0744206468627774 1
0.15887812415337 1
0.109130504244943 1
0.118346118972109 1
0.2072960711855 1
0.395755252589115 1
0.010001721882329 1
-0.168527067492652 1
-0.00657874787552899 1
0.601573922266231 1
0.447735051970101 1
-0.0897452264610087 1
0.700650938165267 1
-0.0437641006974861 1
0.235772278097164 1
0.511079481914881 1
0.412252115388595 1
0.359111660261647 1
0.658508213741431 1
0.29832793428963 1
0.145855490231663 1
0.495147614491218 1
0.196526596981867 1
0.49911311613463 1
0.00348949651343071 1
0.434883560346263 1
0.334486566062592 1
0.251698811694323 1
0.215888951992806 1
0.0361962860222864 1
0.10310706997664 1
-0.0285832677329651 1
-0.110855437269417 1
0.499041796840386 1
0.662289522046501 1
0.116712167239616 1
0.377841387966497 1
-0.0961055776247363 1
0.126551323404572 1
0.401406486362574 1
0.138278686113276 1
-0.047583023700823 1
-0.0139555431104468 1
0.625473018357318 1
0.206166990253134 1
0.133276210096752 1
0.332988645987742 1
0.439680528538605 1
0.26084547192842 1
-0.115007009233457 1
0.150666957156909 1
0.00148378848713238 1
0.203200118454113 1
0.170328761704036 1
0.164009624198704 1
0.0617474022528335 1
0.138510669841398 1
0.357251240338789 1
0.335713187651381 1
0.393368861273201 1
0.0311410061947439 1
0.233753478269357 1
0.42764236533944 1
-0.0871688094360177 1
0.2342449247923 1
0.0370102778028937 1
0.0626320304572103 1
0.0672603526212914 1
0.0285056916984441 1
-0.187990877013315 1
0.268909113627344 1
0.194507949693019 1
-0.108883445381571 1
0.15551480273381 1
0.0565852794183891 1
0.304030139651263 1
0.158974336917739 1
0.221261444067652 1
0.203142376978401 1
0.310518276241637 1
0.574137795291942 1
-0.188041859806508 1
0.314904508084841 1
0.435987168334139 1
0.347553377368142 1
0.319956884725529 1
-0.205925598320731 1
0.657006235490938 1
0.380947745153031 1
0.129706882309684 1
0.175079846389459 1
0.216270583325105 1
0.477928722658394 1
0.318885911657062 1
0.195018221684344 1
0.604327888664694 1
0.26796188999058 1
-0.0727036437528181 1
0.466316802791397 1
-0.309491531002303 1
0.421134849884873 1
-0.07577068409068 1
0.0692224848423227 1
0.229895464617918 1
0.083967417798722 1
0.367425685550213 1
-0.0337407194865946 1
0.291130260405437 1
0.479087568583804 1
0.189768250995358 1
0.205153044298291 1
0.625504600916827 1
-0.118827414293629 1
0.27333819462602 1
0.258304697574396 1
-0.0327461205644809 1
0.199533608299986 1
0.165510700961587 1
0.0622061535946795 1
0.192916898022826 1
-0.105564194935603 1
-0.0314706922259441 1
-0.00786028053267635 1
0.389171865055129 1
0.337207178321393 1
0.362668334513545 1
0.459673213009263 1
0.228039315804039 1
0.348568169194537 1
0.309331404496355 1
-0.0408788772589775 1
0.120652648125103 1
0.44644830141026 1
0.00650151437119902 1
0.596445066460137 1
0.535645670870574 1
0.272427876872368 1
0.128583083166161 1
0.0325456010733868 1
0.127615432309505 1
-0.138515529198028 1
0.0900590980707901 1
0.121767199059021 1
0.157774029470268 1
0.293860359379336 1
0.40820333025367 1
-0.111913983131085 1
-0.0284324478331599 1
0.370052630307043 1
0.0169690967204385 1
-0.141778348632808 1
0.0276671881799197 1
0.203258114671551 1
0.431505715417101 1
0.391452163423839 1
-0.00808554125473422 1
0.102147507492879 1
0.486097236969709 1
0.495112813279811 1
0.350839933614234 1
0.234955411690367 1
-0.239136477944695 1
0.266629427204019 1
0.19932482888021 1
0.0705792360257492 1
0.268484674560393 1
0.328285718676952 1
-0.110118239457562 1
0.0616871152640515 1
0.324014616312989 1
0.714947445253068 1
0.240823976479156 1
0.0941889877706008 1
-0.0335129057915796 1
0.385341176943549 1
-0.33443507240968 0
0.0190472838180622 1
0.235922423468557 1
0.404550367940924 1
0.248237088152229 1
0.154292132036728 1
-0.0971145571177314 1
-0.248995913872001 1
0.0595340178408043 1
0.126106301846312 1
0.789521548632227 0
0.243075076636451 1
-0.0109625999783844 1
0.112558447498106 1
0.074672860638884 1
0.0502120907352281 1
-0.0958904507940112 1
-0.0431809763668416 1
0.0550084511623871 1
0.206741584260788 1
0.116638757584115 1
0.351263454968324 1
0.134931159546582 1
-0.0764718649338189 1
0.393222712150707 1
0.369513745499268 1
-0.0828429963567637 1
0.268795884962361 1
0.608817815033139 1
0.574228509728377 1
-0.18350307899071 1
-0.236370552081002 1
0.340435275327662 1
0.390007362311928 1
0.463583280467623 1
0.278945400402059 1
-0.28035741746277 1
0.335620482757722 1
0.0153641173667003 1
0.135181631348975 1
0.417517555679246 1
0.36010582447927 1
0.0622395387476922 1
0.503655016594891 1
0.182191603854894 1
-0.200861425837925 1
0.209961390443735 1
-0.0452178855382354 1
-0.0726304076613797 1
0.481112289311332 1
0.211976527118859 1
0.266038146738227 1
0.13557906116202 1
0.276512474453938 1
-0.0858737026371336 1
0.323964534603064 1
0.353209036489762 1
0.278015068342069 1
0.146032265173576 1
0.492320480944023 1
-0.184769232168809 1
0.228595620703488 1
-0.033274120576141 1
-0.0147094510247764 1
-0.103841096580172 1
0.625357027113358 1
0.260668943907946 1
0.205157511916651 1
0.0103579369836112 1
0.348196752343571 1
0.250052902781515 1
0.0195236473227163 1
0.00990849248583701 1
0.0438634274847599 1
0.323756713908676 1
0.303394398487169 1
0.0718058871903497 1
0.245012925892882 1
-0.166470811299418 1
-0.035570680098229 1
0.639337080970983 1
0.3657336880023 1
0.186481903493357 1
0.209387181115277 1
0.0750542643976367 1
0.260021481081615 1
-0.379211093297387 0
0.0149615974894214 1
0.320033923726862 1
0.134720481955693 1
0.468347692613593 1
0.0661569333100303 1
0.0923829246336705 1
0.0148114782740091 1
0.141297186635096 1
0.347308547867286 1
0.185858942749688 1
0.152995349358925 1
0.268150187201097 1
0.487389431144025 1
-0.0630063718547942 1
0.0961004093616031 1
0.237159755675471 1
0.700010993043053 1
0.458649805925524 1
0.0825474703235545 1
0.251822141718463 1
-0.107494317234288 1
0.0554628786771028 1
0.387017901979676 1
0.284261384673848 1
0.519817544814594 1
-0.436049760717137 0
-0.0149046918988096 1
-0.0157350376910383 1
0.0613425945478326 1
0.0242680662766294 1
0.0822852614711578 1
0.12616753022007 1
0.374864483646186 1
0.00247603637874387 1
0.310769041613453 1
-0.0310939936793487 1
0.256592900084995 1
-0.3741585740399 0
0.219577271070024 1
-0.165219168374409 1
0.0610087942734312 1
0.509747821444013 1
-0.139721154667188 1
0.151695363576847 1
0.294503172610399 1
-0.541534021673812 0
-0.0430548063631748 1
-0.113657964498908 1
0.756073335754681 0
0.0436516864792225 1
0.39826447015072 1
-0.133835015521916 1
0.300139606305733 1
0.0546149855507023 1
0.150187223847347 1
0.463104422247274 1
0.091084218101752 1
0.610233271858994 1
0.150250447314542 1
0.448580984189893 1
0.215203030067206 1
0.32729219060219 1
0.382391395012872 1
0.521509101499033 1
0.357899042819853 1
0.399148445661253 1
0.368889528687229 1
0.71776047023917 1
-0.331360183697697 0
0.252548740288814 1
0.162378025299078 1
0.416023199278324 1
0.240142563947038 1
0.214272283998721 1
0.400895256306997 1
0.160321173143511 1
0.712121050232168 0
0.0143654734515575 1
0.692450646831289 1
0.0836569065253728 1
0.175726648920315 1
-0.12766701582127 1
0.299446102499702 1
-0.0880747369818339 1
0.22406788559416 1
-0.00258312843583626 1
0.023678421710739 1
0.160188956211261 1
0.119209770702235 1
-0.202706066030178 1
0.0731026107669191 1
0.140567595110395 1
0.253245700969493 1
0.487472266478758 1
0.0366422002626727 1
0.160187283994684 1
0.182392650565854 1
0.224340813890241 1
0.50981598567843 1
0.146313028827837 1
-0.0763851939181399 1
0.229350706264348 1
0.306713658718018 1
0.329146905329566 1
0.563247461108125 1
0.369156651621829 1
0.311310629740258 1
0.175630274394067 1
0.245384037318585 1
0.321634612449262 1
0.16919535568076 1
0.32619588979163 1
0.0794327136263093 1
0.0928877309447612 1
0.05622543272143 1
0.148781506771274 1
0.243531934286035 1
0.309216086467393 1
-0.035005647538504 1
0.1488642497809 1
0.213513143246938 1
-0.278867254254505 1
-0.0651248000737609 1
-0.0800108315022585 1
0.282859446299391 1
0.239759026086992 1
-0.0604534819878958 1
0.0398709835630094 1
-0.0605903639309768 1
0.330076543911668 1
-0.0103065742683932 1
0.309285553134695 1
-0.0647072816312801 1
0.00970840918026536 1
0.323634416600776 1
0.636378078480352 1
0.248068735156305 1
0.14481302133821 1
-0.0483989528893817 1
-0.149592506325027 1
0.720577543853032 0
-0.0234187219367628 1
0.625520860942903 1
0.364485192494762 1
0.37958334953065 1
0.502015480810148 1
-0.164138221581455 1
0.321065930241013 1
0.43026143862946 1
0.119236598214498 1
0.0151004914169535 1
-0.0391267941246867 1
0.544946502075209 1
-0.506710830355697 0
0.248596893932928 1
0.298268103709552 1
0.44767790740609 1
0.110866778358182 1
0.388983445046784 1
0.0831674784944941 1
0.236577779769919 1
0.259870158425863 1
0.194356265532778 1
-0.0413158246510151 1
0.109668856674496 1
0.441303303890938 1
-0.262903393098969 1
0.289183609680342 1
0.0173432718864882 1
0.0722696725022613 1
0.213173107489229 1
-0.24259395595236 1
0.156192258590013 1
0.222378176442488 1
0.0432775863393535 1
-0.0409958564405972 1
0.181193219840033 1
0.707331592610597 1
0.110231392265813 1
0.307921918277309 1
0.227855879571606 1
0.191680355877763 1
0.53723416938861 1
0.0359729307221404 1
0.381328603921202 1
0.123950599619132 1
0.424452646094929 1
0.420737971596565 1
0.135590460901865 1
-0.137504737008975 1
0.196049203481121 1
-0.28774236676262 1
0.382293195672495 1
0.428187463811673 1
0.173497432425727 1
0.412015074723203 1
0.415313237187927 1
0.330577543985993 1
0.474324959768323 1
0.102011043161584 1
-0.0363545289554301 1
0.50848581478683 1
0.124788217346616 1
0.293998231888534 1
0.181191015457609 1
0.697066413959624 1
0.0880654117545993 1
0.306227829695975 1
-0.114804166076973 1
0.0203798592905253 1
0.0360184140778232 1
0.226490118367868 1
0.149749632069842 1
0.214187099611977 1
0.0898500396012938 1
0.382913730264522 1
0.302199185960152 1
-0.0956542651986689 1
0.3087296683187 1
0.0732324940201903 1
0.0801422493376402 1
-0.0161067820321307 1
0.313075965170982 1
-0.0505371289295512 1
0.13895950997838 1
-0.0802487857153152 1
-0.215129588876957 1
-0.438033816197643 0
-0.194092915058253 1
0.155028194889158 1
0.268740680194708 1
0.316379968814359 1
0.0159796209498131 1
0.112854748490177 1
0.194104191486789 1
0.129428357709384 1
0.0844059141508266 1
0.209837866329936 1
0.272456040921712 1
0.10891413791507 1
-0.0496849019151657 1
0.139438784025987 1
0.230931951249226 1
-0.12603980488109 1
0.248097113551818 1
-0.184043276980796 1
0.430474000044573 1
0.13267339974191 1
0.372077402278628 1
-0.021127950403402 1
0.606445235912095 1
0.237816891645015 1
0.372174582559222 1
0.34168269486297 1
0.404254519102058 1
0.0988305408041884 1
-0.223311450461996 1
0.182637958371105 1
0.228607516456471 1
0.0766629645898462 1
-0.201602303225286 1
0.108580525593546 1
0.0884734299666762 1
0.413124534465197 1
0.696788226080049 1
0.386866480620475 1
0.105083684567264 1
0.021981428846655 1
0.383488433541312 1
0.194009009315471 1
0.157528298410054 1
0.291066929710596 1
0.0121417607721784 1
-0.0770491918798926 1
0.113065575765421 1
-0.109855462907142 1
-0.00322962631489587 1
0.0762740956220126 1
-0.105664475570359 1
0.0586086977056716 1
0.113489955314824 1
0.498892819134061 1
0.29904322757478 1
0.257045990660279 1
0.269766315601479 1
0.569323111969929 1
0.503426825377369 1
0.454848611952011 1
0.22834861307178 1
0.0549956075888888 1
-0.0143458144276826 1
0.119438294464091 1
-0.0906998537529413 1
0.158227001454799 1
0.384123658767659 1
0.331538173092127 1
0.374094484901984 1
0.216560464456425 1
0.364834510646458 1
0.221786852325714 1
-0.0101277168367502 1
0.223128816525671 1
0.180946497527336 1
0.332223326236263 1
0.386378967797897 1
-0.0819381281342505 1
-0.0550776287356258 1
0.00161221904878429 1
0.499219849663199 1
-0.279824047251479 1
0.0215636914231148 1
-0.0607904975595692 1
-0.0347245948527157 1
0.214567999528994 1
0.490389266939664 1
0.297188215891773 1
0.0400038479742537 1
-0.343635369630984 0
0.205162922306575 1
0.118311958889779 1
0.325643125217272 1
0.286276986054142 1
0.403836323907215 1
0.412567422438708 1
0.296126267728446 1
0.386960565075682 1
0.0534600109959971 1
0.176750141944378 1
0.382211694302474 1
0.0743445701962816 1
0.233189616805273 1
-0.00616345725848755 1
0.522447628633506 1
0.581606267301775 1
-0.134266804755693 1
0.213162850421986 1
0.0928102565841915 1
-0.0631904649505998 1
0.0402041543669076 1
0.166695029715073 1
0.0974142176915383 1
0.293707233402889 1
0.430875220474162 1
0.69343225122833 1
0.513236859070785 1
0.712307442798707 1
0.177409009290627 1
0.383198812759279 1
0.299308098397233 1
0.207014388539843 1
0.38947416391024 1
0.731392990620688 1
-0.164813912345262 1
0.266795189730651 1
0.197859814486747 1
0.149421048032145 1
0.0596536206796888 1
0.232833349637647 1
-0.00969670480949869 1
0.587774194689848 1
0.376331456820564 1
0.125732900715701 1
0.0971641160161848 1
-0.0677743641656008 1
0.396567336275046 1
0.22493397322741 1
0.308951291105985 1
0.0923952523762898 1
0.288675665737076 1
0.232972941268402 1
0.391419890435911 1
0.262854583302523 1
0.0253797642531454 1
0.0366557681425255 1
0.0109907515788472 1
0.489379976907642 1
0.187156427041801 1
0.24441856817668 1
0.0745416157836924 1
0.556715359447474 1
0.488679425551503 1
-0.110888773377203 1
-0.0653877776056553 1
0.578243847736172 1
0.154077225402044 1
-0.196695473039225 1
0.680392755695905 1
0.572457314746366 1
0.161187596982921 1
-0.0480809132343249 1
0.167770124194626 1
0.473491023865967 1
0.0664529558157009 1
0.0159750748473082 1
0.410258409161584 1
0.546699065104288 1
-0.0258777426206964 1
0.221137272497566 1
0.176446118511433 1
0.289267731596799 1
0.521920841969529 1
0.297676722479733 1
0.451809020731533 1
0.560592383463005 1
0.0388727621651019 1
0.163146674968835 1
0.248539904477167 1
0.236772568252639 1
0.347542788275943 1
0.234371109493384 1
-0.187762894043098 1
0.119673605158214 1
0.435774302253404 1
-0.0159470245733508 1
0.160458353825761 1
0.62550486301647 1
0.439778651976753 1
0.192780285791975 1
0.132012299885173 1
0.0513042081009353 1
0.0844719457000642 1
0.125173662498615 1
0.360726353646492 1
0.367147701663828 1
-0.161212832053065 1
0.195705406684568 1
0.415159484537049 1
-0.0896966551575925 1
0.226742476206001 1
0.48378368420771 1
0.211684175875267 1
0.103883910572063 1
-0.522661882567794 0
-0.0524508316242342 1
-0.160756447620759 1
0.0588035289055675 1
0.314649939601008 1
0.0529525285204542 1
0.342828693490788 1
-0.126172749071622 1
-0.347136782156677 0
0.115083359576538 1
0.309523102187139 1
0.381985441371535 1
0.299545726100217 1
0.18540031969496 1
-0.182778963686099 1
0.177659691281117 1
-0.0486417104407163 1
-0.0173441565439084 1
0.100592525097065 1
0.0315410370117565 1
0.341749071557312 1
0.184142518116283 1
-0.0360287359622938 1
0.499474647926647 1
0.0579919746797804 1
-0.150930057526634 1
0.321908925608162 1
0.274833911581383 1
0.181591662608011 1
0.0877239297435684 1
0.221239648149336 1
-0.162957815667719 1
0.387297596078525 1
0.311339333849472 1
0.530591887987166 1
-0.100726457893005 1
0.35597891090775 1
0.0153675208639633 1
0.333557821549047 1
0.381742237289279 1
0.413457970352284 1
0.195491531069384 1
-0.327279658685691 0
0.15974686160289 1
-0.0877987614182196 1
-0.152394354637641 1
0.106887927182021 1
0.218724775336419 1
0.210311231745342 1
0.286220593335304 1
0.512245103783165 1
0.364801751723648 1
0.217015020347306 1
0.265253870309406 1
0.328046991485651 1
0.123294970957482 1
0.252154351492207 1
0.158665076841413 1
0.0509628660650785 1
0.159787830969249 1
0.431478426184888 1
0.314668225072715 1
0.155847678536184 1
0.0841547139779352 1
-0.0488265747885683 1
0.135800991463044 1
0.38345360949423 1
0.386482551642953 1
0.438464317720865 1
0.408672031398289 1
0.290503922549313 1
0.558570891520295 1
0.624451872279898 1
0.0360970596344381 1
0.256702888648364 1
0.184041720943732 1
0.244833701970373 1
0.285172635028192 1
0.556064584204366 1
0.490004838975589 1
-0.0195559215171551 1
0.0568895980670607 1
0.315613626582824 1
0.0553441835963618 1
0.111100089044697 1
0.22712526177175 1
0.732067431986102 0
0.0601372606393855 1
0.0460100182719167 1
-0.104689593608469 1
0.199683753813603 1
0.566315437411893 1
0.274081753804097 1
0.117144269985119 1
0.483622689074293 1
0.0245528153059278 1
0.0751608868575173 1
-0.0625964746823292 1
-0.182457149479592 1
0.361852485688487 1
0.293888807962643 1
0.558290274650483 1
0.00304119765903339 1
0.208891645784158 1
0.352372877042585 1
0.391658412113888 1
0.00168199371663962 1
0.40020820493206 1
0.515341848223485 1
0.105839310231711 1
0.237846707347758 1
0.25636556486975 1
0.285354478207224 1
0.334216553718808 1
0.00516194451661549 1
0.257628074202673 1
0.239170219767432 1
0.617428529839867 1
0.25833155923969 1
0.0354809270379457 1
0.334877017012019 1
0.196752994877801 1
0.283745164325422 1
-0.0207241852167641 1
-0.153766738099316 1
0.0533281605778793 1
0.0221472260075381 1
0.00288575382752346 1
0.159369445602903 1
0.583185486987273 1
0.626529171815521 1
0.296316139472497 1
-0.0670177937590139 1
0.0290962955820904 1
0.311390516676644 1
0.207721091036561 1
-0.0500304356801027 1
0.0171374856083833 1
0.306587817018291 1
0.69606406285687 1
0.428234630515657 1
-0.17480507373799 1
0.252571297030957 1
0.297166865853726 1
0.0164249872088523 1
0.060749913528408 1
0.227760364181679 1
-0.00609332024464056 1
-0.206768602521649 1
0.188106981019044 1
0.143412636967554 1
0.330561782664863 1
0.110327879349447 1
0.42415671339967 1
0.145916964710375 1
0.307978960549227 1
0.458361408781493 1
0.358130080089377 1
0.20217012503208 1
0.284057215841336 1
0.417100577396617 1
0.376444124220874 1
0.131960242979126 1
0.136908721270788 1
0.421882425617777 1
0.348172922864921 1
0.0019942069362067 1
0.143350941999171 1
0.166237077338188 1
0.0473331060076508 1
0.471484843334083 1
0.436303608152944 1
0.215499272657621 1
0.0558555726103101 1
0.322796861859515 1
-0.0631833853706351 1
0.190661641601325 1
0.0197717872146892 1
-0.317128309909571 1
0.673335535162968 1
0.148207067351959 1
0.0421217751840811 1
-0.0497824067992246 1
-0.205706296401977 1
0.266372091919023 1
0.254400988412632 1
0.10298430941205 1
-0.0964021017036578 1
0.260894619430133 1
-0.1400286801058 1
0.269981983938244 1
0.311219196681725 1
0.103700090944058 1
0.0669785954786975 1
0.0230578867370587 1
0.283574197726929 1
0.122311821835791 1
0.298449540336348 1
-0.0854237478458418 1
0.25974229308481 1
0.143402841160574 1
0.182522913116273 1
0.307812211304226 1
0.00481793775713604 1
0.712276376621882 1
0.207520054230845 1
-0.54807644763103 0
0.0250519144348211 1
-0.157078994974768 1
0.246828525107209 1
-0.27618656772213 1
0.792811091917372 0
0.0937542774215273 1
0.618245930935512 1
0.138058380313808 1
0.389420132536792 1
0.376974279839688 1
0.205581151485938 1
0.649379986615453 1
0.225353158359301 1
0.0947745763299002 1
0.209402282956287 1
-0.0565705310474847 1
0.0918698328180352 1
-0.138958627486506 1
0.128138343633883 1
0.230080974841899 1
0.185048054226688 1
0.287476306055583 1
0.081894490655979 1
0.482943835879043 1
0.594497192805399 1
0.32843386562337 1
0.143622848238945 1
0.309343309019713 1
0.145169753785642 1
0.423879495824474 1
0.0927607938632204 1
0.0238052871262601 1
0.155075628517617 1
0.350472734621099 1
0.3109239631862 1
0.0996135342317748 1
0.163169436364604 1
-0.0957610758450001 1
0.429782079862564 1
0.730215797628739 0
0.336455886871374 1
0.314692193270033 1
0.641077892319266 1
0.0867467848315465 1
0.191940576442935 1
0.268732902130331 1
0.126055345074558 1
0.269851727976632 1
0.172362232228834 1
-0.0670336218229155 1
0.222146803739588 1
0.0121665421916103 1
0.518395850357502 1
0.373650736278014 1
0.438120342853748 1
0.290862335762991 1
0.20355132692776 1
0.716559388522372 0
0.285189330467074 1
0.818939946105428 0
0.84389445995563 0
0.637672094228675 1
0.302237662793925 1
-0.0401709333675224 1
-0.0678102427678092 1
0.347587582488555 1
-0.175567107149897 1
0.160098965861981 1
0.214397063267809 1
0.0912090032731069 1
-0.238026124823942 1
0.0983216448262196 1
-0.446796978789196 0
0.500688873055883 1
0.0314240188992463 1
0.329380963237894 1
0.118958430413991 1
0.749681232917699 0
0.399158093810262 1
0.255498237000646 1
0.495695538460679 1
0.618687036381532 1
0.112490891451293 1
0.274476815582162 1
0.361220123051818 1
0.0600975171890684 1
0.192135516879389 1
-0.219363071913156 1
0.0114126960378132 1
0.576972807177621 1
0.253729643479772 1
0.434796583963675 1
-0.246857964529616 1
0.518612620860145 1
0.228200202324183 1
0.316703570357404 1
0.0608519357127415 1
0.0343257463176942 1
0.367316377581628 1
0.33277002000758 1
0.13645975518555 1
0.142163055051601 1
-0.182869499635696 1
0.364083057328618 1
-0.0927570695223241 1
-0.0867794763870984 1
0.251916041348945 1
0.0375609561934468 1
0.00579566052283907 1
0.0745983091895688 1
0.275068747439198 1
0.424633916260616 1
-0.0636051963017409 1
0.190861216976878 1
0.0708902320170861 1
-0.0276429233440003 1
0.246733015934838 1
0.207511872561812 1
0.00229160411861146 1
0.0123445654522229 1
0.2597835117069 1
0.452832307607186 1
0.0534599939881543 1
0.411676911985105 1
0.637855785720568 1
-0.0336125640271141 1
-0.0342398710587587 1
0.238975699969417 1
0.496089425793338 1
0.264641345588914 1
0.477305095290234 1
0.0381780603603855 1
0.147362141081584 1
0.189531507220105 1
0.129414225640376 1
0.304853560926593 1
0.414108018672495 1
0.0234296631307811 1
0.25208933343069 1
0.285511171301321 1
0.635005159374672 1
0.195142749835069 1
0.34941251674922 1
0.122171105478758 1
0.281950778404935 1
0.0587204006824183 1
0.255515107357071 1
0.515958401151849 1
0.058975637037852 1
0.31351632514872 1
0.620762441499464 1
0.161568337915631 1
0.469444948650104 1
0.188393895742304 1
0.421160348115588 1
0.0381819919702571 1
0.51160522687927 1
0.178106547288914 1
-0.0181989305453314 1
0.277360741856977 1
0.0640819354179229 1
0.263781027307127 1
0.692366501525477 1
0.17921491917498 1
0.16833030414461 1
0.447085961372871 1
0.167665265319684 1
0.400276329518962 1
-0.0421905542766201 1
0.11297241464695 1
-0.0392111889509498 1
0.0793634368318657 1
0.500633056297433 1
0.138395924983473 1
0.120532033656685 1
-0.0954752858605497 1
0.126479931161663 1
0.0946407603396634 1
0.18724708722295 1
0.172298149797067 1
0.0720741565996518 1
0.0934001154239054 1
-0.172972146907516 1
-0.0511885965371991 1
0.155474457885406 1
0.153645857763792 1
0.0425701314275072 1
0.29024553082855 1
0.316379958839144 1
0.138399359737096 1
0.0345195296649024 1
0.124113058259935 1
0.427729136613126 1
0.291344735223232 1
0.266489207518135 1
0.028893730833671 1
0.0510931853840557 1
0.195180734956319 1
-0.159725448048608 1
0.222140309664833 1
-0.0118281856030971 1
0.255198448627635 1
0.308293127958333 1
0.0916520875517363 1
-0.0933128644678153 1
0.106575095611767 1
0.118620409234008 1
0.0197901275747049 1
0.13839610145226 1
0.446369310217237 1
0.222339980042498 1
0.231227745911676 1
0.0447479049508957 1
0.311061578579135 1
0.416939555712675 1
0.00218880295467266 1
0.0597729321030606 1
0.264182760721131 1
0.538860511166816 1
0.0600190034007024 1
-0.262514624105623 1
0.364047599437209 1
0.269935855634068 1
0.145021982138713 1
0.193144225311004 1
0.0850233047531004 1
0.43035287553485 1
0.0484237128655932 1
0.0932692097122478 1
-0.0375001695690599 1
0.0572073441738799 1
0.0311713834511658 1
0.250030770645511 1
0.511615145562809 1
0.414394153822821 1
0.11799589578271 1
0.236409409612293 1
0.274446169525803 1
-0.0365522241359708 1
-0.00914749048009414 1
0.264399924801374 1
0.373499762784023 1
0.0417455929787327 1
0.464893231774511 1
0.754978503411689 0
-0.05072011332596 1
0.440861025127797 1
0.119445770509811 1
0.403099897273462 1
0.0192822105948455 1
0.12432946821106 1
0.18651164896757 1
0.400974808342096 1
0.39995379450237 1
0.143542069070519 1
0.0921169168340063 1
0.213936337981525 1
-0.0439364882709832 1
0.37854697881692 1
0.265591893868022 1
0.0924093910433215 1
-0.201275635471567 1
0.410801784928952 1
0.124944009569481 1
0.41989969006673 1
0.0841592568495906 1
0.141453990120206 1
-0.0404602970009515 1
0.0993681285706935 1
0.114634402923991 1
0.10174768698712 1
0.369728049126715 1
0.253691727607222 1
0.430330455174174 1
0.207010989697457 1
0.259119351282539 1
0.54490822545054 1
-0.0507655579486149 1
-0.0620339770546898 1
-0.0242721820583894 1
0.36671155341974 1
0.495955500951792 1
0.230620360322359 1
0.456222109305205 1
0.159671513218923 1
0.127901613610995 1
0.256918620890583 1
0.304274826381257 1
-0.230997790078203 1
0.288251937479255 1
0.485166862139349 1
0.296516531983613 1
-0.120263166146834 1
-0.0226976671296357 1
0.242182885965061 1
-0.140355163250485 1
0.375499795525762 1
-0.285709524707379 1
-0.256233824095816 1
-0.273054282227572 1
0.350900994639361 1
0.328953302407083 1
0.179697347881289 1
0.237074902021894 1
0.314934402730285 1
0.279063014105679 1
-0.17680495268365 1
0.389884789984503 1
0.660961625309996 1
0.189545690972338 1
-0.164085138919533 1
0.323969238505554 1
0.548288768873141 1
0.185456023184936 1
-0.0424567837283751 1
-0.16626576735478 1
-0.0815633365311185 1
-0.0600020655908687 1
0.279598422862074 1
0.448269097056229 1
0.135635392187319 1
0.457554265993579 1
0.346743055066358 1
-0.0757217283527501 1
0.201854583378848 1
-0.0232039726134894 1
0.885180938888109 0
-0.0141028520293618 1
0.302779141874877 1
0.910212848864845 0
0.600460335843832 1
0.191859573329909 1
0.00166429021012707 1
-0.0564731288253734 1
0.19169504002471 1
0.269741114019439 1
0.133293456557476 1
0.231123120922873 1
0.412049504411667 1
0.0211017701086427 1
0.510434448167955 1
0.689662527533663 1
0.363087235660406 1
-0.137945546817892 1
0.395769164966893 1
0.274155199096169 1
0.127063127169032 1
-0.141514047925484 1
0.439780974910953 1
-0.149635091902401 1
0.291310759484639 1
0.591770450852885 1
0.38732045040767 1
0.298712087339387 1
0.625095312831839 1
0.0166394055012472 1
0.244788150549422 1
0.202887103512144 1
0.704117807693794 1
-0.134081810349965 1
-0.17569775442092 1
-0.258201616867255 1
0.310091966470593 1
0.484216688103293 1
0.376188471073002 1
0.0334992808427912 1
0.229206184878789 1
0.149491522653998 1
0.50885940639303 1
0.475098136730871 1
0.0525482583430662 1
-0.0383045493937612 1
0.397001180237805 1
0.308466882783845 1
0.218176687033811 1
0.0135016838765757 1
-0.255150583572012 1
-0.0848997150625779 1
0.080713340613782 1
0.605135778676398 1
0.360745647134134 1
0.0459682833577203 1
0.590613029366055 1
0.39008228299962 1
0.254977469519384 1
0.0455195737579454 1
0.365825677417675 1
0.0454403514500241 1
0.166065681779505 1
0.507456352404632 1
0.244284150221876 1
0.253678772488461 1
-0.0588296700494089 1
0.0292190040085119 1
0.611678915489034 1
0.426902204336654 1
0.141633622339777 1
0.414249110899717 1
-0.0859416128152559 1
0.163134658028739 1
0.660485201467954 1
0.32071253654701 1
-0.00169313630784945 1
0.0870317407188477 1
0.331294138259005 1
0.292836559756863 1
-0.0454840994011029 1
0.325884355212676 1
0.482366926831745 1
0.43270372696601 1
0.492700680574227 1
-0.0135519527909676 1
0.296947241442834 1
0.48686699260045 1
0.627467933631522 1
0.188204635227876 1
0.310638407580984 1
0.168768511544697 1
0.20166576959924 1
0.0439124355558713 1
0.459328069797204 1
0.310271119795946 1
0.562719333769816 1
0.107298134622196 1
-0.208091143954199 1
0.5003415132802 1
0.471082889641361 1
0.45986923762256 1
0.257161575704744 1
-0.0231617717225274 1
0.23577260160556 1
0.0622076383194465 1
0.461565490661927 1
0.132671268024306 1
0.202377631148532 1
0.280902867610532 1
0.390826712909404 1
0.249542529555867 1
-0.137197580688431 1
0.255718977857486 1
0.203117061210396 1
0.601162033309861 1
0.106375618764451 1
0.0990263023322661 1
0.465343892739739 1
0.259560142629046 1
0.064981947640989 1
0.172067795347778 1
0.532716942944971 1
0.00823852390105002 1
0.164627270212959 1
0.646090311373068 1
0.117951034002972 1
0.469655168746534 1
0.217110235799675 1
0.296030597748871 1
0.0759526006365215 1
0.421742548129695 1
0.163607073738821 1
0.0335257802464762 1
0.248521243587638 1
0.286124046031297 1
0.0145248403342155 1
0.192218890802524 1
-0.36820667281689 0
0.339521635957998 1
0.18198145320585 1
0.0359055278444554 1
0.442785452543263 1
-0.233757279750225 1
-0.215085105008157 1
-0.40229358840226 0
-0.0101999058178681 1
0.447770656756443 1
-0.0247559578575944 1
0.0419131413334064 1
-0.0665226385508735 1
-0.230055052918164 1
0.130990402676542 1
0.218820032914727 1
-0.0358930995029499 1
-0.254200036806 1
0.269850256261337 1
0.339088204583491 1
-0.0509550853735921 1
0.33755721516279 1
0.776165148540469 0
0.111989328171381 1
0.0232327857614368 1
0.165152605652732 1
0.402812079779196 1
-0.200266480809407 1
-0.0555065341990306 1
0.0955643363348792 1
0.195558161643829 1
0.478694764100215 1
0.586210225147729 1
0.0795287292098326 1
0.210922989793339 1
0.070210432830611 1
0.0937454369612608 1
-0.0269616548807878 1
0.175021920983462 1
-0.0846104399225292 1
0.0402089460949709 1
0.0770118966721346 1
-0.0199408782085075 1
0.235389219150649 1
0.17658303014313 1
0.396686933793498 1
0.275492711075837 1
0.18714101242951 1
0.0962476482737346 1
0.670851273802529 1
-0.101748755783138 1
-0.145829737147096 1
-0.00337512459755103 1
0.22552958549745 1
0.395736552769647 1
0.0650595146418398 1
0.381021229614319 1
-0.386803545417337 1
-0.0667029385681002 1
0.113060981809814 1
0.412368250353556 1
-0.186155476409782 1
0.584907274084088 1
0.193298403991359 1
0.316969132619924 1
0.18131465908005 1
0.214143307001528 1
0.225838164177189 1
0.100689138167862 1
0.409975859973785 1
0.277237488828371 1
0.349929634387651 1
-0.00896219952141314 1
0.135822248332546 1
0.00223427277459508 1
0.0464008443061013 1
-0.0992977113277294 1
0.163238249618219 1
-0.0356226151561443 1
0.516994322094535 1
0.0563166474523521 1
0.29340342522774 1
0.396330706491165 1
-0.0889262996599359 1
