# Supplementary material for: Bias caused by sampling error in meta-analysis with small sample sizes
Source: PLoS One. 2018 Sep 13;13(9):e0204056. doi: 10.1371/journal.pone.0204056 (PMC6136825; doi:10.1371/journal.pone.0204056)
Supplement: S5 File — (ZIP) [file pone.0204056.s005.zip › results N = 20 theta = 0.2 tau = 0 sz = 100-500.txt]

"dl.theta" "dl.cp"
0.282302167155083 1
0.170346781306492 1
0.243401346335018 1
0.201164674377406 1
0.226845094652233 1
0.233670297594793 1
0.232523823116398 1
0.187997471291236 1
0.190601314113563 1
0.231011691852676 1
0.265446519733976 1
0.247305827045351 1
0.240013066508733 1
0.290839504564023 1
0.130893517255689 1
0.212524812532139 1
0.190103991398067 1
0.267794595180886 1
0.221815146287482 1
0.170356767319874 1
0.178511944786808 1
0.133368881841349 1
0.0507200857537147 0
0.320112063229402 0
0.155495193771367 1
0.103887496601035 1
0.305076540223568 1
0.282366337482033 1
0.165489327511227 1
0.16460114548978 1
0.18646359183382 1
0.243695606567021 1
0.22646891218089 1
0.19076011580272 1
0.194357585543104 1
0.139034950354158 1
0.182468581436793 1
0.192122833634855 1
0.161631805853169 1
0.144016895765931 1
0.135884107146408 1
0.17899638355702 1
0.233609689017373 1
0.216412284209494 1
0.182362629605745 1
0.207623843662183 1
0.155360577725413 1
0.201549281298077 1
0.167826457955141 1
0.237151131980537 1
0.222219426688917 1
0.0951907006408962 1
0.207124650201752 1
0.0469197232531615 0
0.041971765457308 0
0.320257570024487 0
0.246561762347245 1
0.240300510063121 1
0.154728767415161 1
0.181711040971775 1
0.205243835571621 1
0.273698016059669 1
0.143565033103943 1
0.294203774107087 1
0.239079133703086 1
0.241476318469062 1
0.203182461745032 1
0.222480302532217 1
0.247120730980678 1
0.226184334480704 1
0.173847377179203 1
0.175648299059505 1
0.12185270499663 1
0.254438871694184 1
0.116318749851825 1
0.223811544370569 1
0.205566520942617 1
0.211444916506669 1
0.18016460849647 1
0.16231932194691 1
0.224103799477096 1
0.282758985455384 1
0.260974226759492 1
0.111576542167406 1
0.139290308246915 1
0.163126515061345 1
0.264787268095009 1
0.218305986843111 1
0.23591638892191 1
0.0877060175448443 0
0.126355384163068 1
0.197520618931201 1
0.194421392669836 1
0.146242500218511 1
0.166689077816722 1
0.200979305120698 1
0.147650635078706 1
0.173107977619812 1
0.201895189450719 1
0.132836114654205 1
0.164332267115047 1
0.156956058152006 1
0.191763866582637 1
0.185775510841693 1
0.177851115719825 1
0.204292228632823 1
0.279052682679544 1
0.213140399213406 1
0.103530820299351 1
0.202278952802409 1
0.214583479015342 1
0.304795361246691 1
0.20274736786622 1
0.140466057047358 1
0.236350885131388 1
0.135806001285393 1
0.2884448240125 1
0.187388832960225 1
0.0756905716713632 0
0.297100130567492 1
0.110642171822208 1
0.117121556278972 1
0.170211246995393 1
0.239068859350457 1
0.183002230327194 1
0.227540722584333 1
0.124421232960057 1
0.235370501837466 1
0.035540697267824 0
0.182132817732575 1
0.203679886418916 1
0.164754519265741 1
0.182028203755228 1
0.178837642272964 1
0.213463643254231 1
0.215049976997422 1
0.200260893808517 1
0.158099328830601 1
0.186086081323532 1
0.253310250736679 1
0.219340921734886 1
0.289849071111523 1
0.27700645464099 1
0.258661772434974 1
0.178033569594489 1
0.109557298728888 1
0.210303463404885 1
0.202389814603943 1
0.228408404201481 1
0.169225700038612 1
0.174346288410311 1
0.1952332929798 1
0.19915161723785 1
0.242165585312772 1
0.210625077795751 1
0.146823758974421 1
0.247628563725242 1
0.156065826731941 1
0.201938468826882 1
0.293512172492185 1
0.159724708745595 1
0.147339199160653 1
0.221549726723226 1
0.139779223258382 1
0.165838143239981 1
0.193300389940048 1
0.189798245732258 1
0.256781821627426 1
0.192909116745124 1
0.184542641820077 1
0.184646623848841 1
0.233454206039997 1
0.21839740419 1
0.217026596712151 1
0.207653626528524 1
0.28819988234209 1
0.229695820236534 1
0.180752993636389 1
0.152254316612133 1
0.157058683865734 1
0.18562969931416 1
0.308436619324542 0
0.243858009411103 1
0.222883688917406 1
0.269244660426415 1
0.343862560947164 0
0.180405594200176 1
0.144026690023562 1
0.130282676443347 1
0.232062924700258 1
0.269797012102892 1
0.195521327430038 1
0.124916069099697 1
0.234392482337738 1
0.232476762499774 1
0.199452677107572 1
0.18606381984193 1
0.138527260369275 1
0.247441943293227 1
0.202279643590003 1
0.121229184277975 1
0.153296342393925 1
0.262909342927832 1
0.243489769930043 1
0.0975708088281711 1
0.181136719541776 1
0.231913851512231 1
0.185860175210919 1
0.298693888417152 1
0.16952072265897 1
0.138328085544121 1
0.280980163029298 1
0.232725948251062 1
0.230748803877255 1
0.234973394220111 1
0.175611192069712 1
0.176637725030246 1
0.234863225114462 1
0.24259921881214 1
0.184669914992668 1
0.168346445559609 1
0.186213429943962 1
0.125676243626199 1
0.205878341764406 1
0.236508034546232 1
0.13870447513928 1
0.147419629671842 1
0.25413036355686 1
0.204135061242356 1
0.130369122181359 1
0.161914797629271 1
0.205407442783428 1
0.261863615484592 1
0.148420456048933 1
0.169611313177937 1
0.304900420951243 1
0.283291973316794 1
0.201441254042394 1
0.100137390841336 1
0.176666814612549 1
0.165623927579359 1
0.295414802953254 1
0.147085680840847 1
0.250526477047918 1
0.201243434817844 1
0.153712537130498 1
0.210594547500723 1
0.144907132259054 1
0.124015366870322 1
0.202918303833636 1
0.167706850135882 1
0.182787473993533 1
0.206491673983508 1
0.250046083508569 1
0.202579103660761 1
0.224233776230103 1
0.277123906365147 1
0.214960445350464 1
0.177825387624225 1
0.17734353102741 1
0.152007143718977 1
0.281317322070556 1
0.195725488149336 1
0.199269526369694 1
0.247403091909088 1
0.263404882920714 1
0.227152634099709 1
0.188902639716872 1
0.195803664579556 1
0.254850777592422 1
0.19284354893525 1
0.180488417218431 1
0.229427991834501 1
0.29939014205016 1
0.229066501797134 1
0.267655684096472 1
0.272449427462369 1
0.13205538759524 1
0.126919599448771 1
0.185388016750789 1
0.185994859162191 1
0.217912001436646 1
0.219754148573867 1
0.303910902625764 1
0.263417810183188 1
0.183804449218348 1
0.218690439072974 1
0.151826201647679 1
0.219538568695889 1
0.11915208498063 1
0.136163985765553 1
0.182073594789493 1
0.192287311979116 1
0.182765182837046 1
0.250166071296056 1
0.150627614028673 1
0.181306304378996 1
0.200553843796944 1
0.227677936235207 1
0.113595338367658 1
0.228968545700267 1
0.13289731518957 1
0.244196434692581 1
0.309465615525263 0
0.154715851683949 1
0.266296152625281 1
0.249847007775007 1
0.111700493841856 1
0.20088694970579 1
0.154400650034672 1
0.271404973811236 1
0.22224953214063 1
0.185708973368742 1
0.182357382200268 1
0.218802014228262 1
0.228912084246706 1
0.162449237209207 1
0.138955877322993 1
0.298563929124245 1
0.104278338988087 1
0.220595792909719 1
0.181398011141041 1
0.163899134841856 1
0.207841743767889 1
0.127371463840142 1
0.140947786725772 1
0.229462930685417 1
0.0652320656756107 0
0.11154952042647 1
0.216520476028265 1
0.213887141827314 1
0.249192835149262 1
0.1742722173009 1
0.203995625178318 1
0.203838084516286 1
0.283795666503672 1
0.218237727480358 1
0.135276052111778 1
0.1379399879474 1
0.185208153826373 1
0.110667676975793 1
0.139935970414457 1
0.235004609501838 1
0.23796326864363 1
0.213864910699626 1
0.13568722133314 1
0.246994559226043 1
0.183707042752472 1
0.13040486410685 1
0.159748193607487 1
0.203372090180544 1
0.209122825148401 1
0.267445033174721 1
0.190400516981751 1
0.218989893974941 1
0.155561890846463 1
0.232113978355959 1
0.161188836540353 1
0.296460026338181 1
0.137058022646606 1
0.22252074105122 1
0.244962877681298 1
0.203265370148264 1
0.184319018384386 1
0.205029398169676 1
0.165252635426674 1
0.184009454777304 1
0.213073269788988 1
0.211391317121361 1
0.232017313209359 1
0.224602122304349 1
0.146992547446569 1
0.28653896354271 1
0.254984117992664 1
0.133028294375347 1
0.228000477784324 1
0.0884764283207189 0
0.178921213410431 1
0.11077214771842 1
0.256219528103929 1
0.123880990948352 1
0.297955525476086 1
0.104055545497957 1
0.211097473898268 1
0.171619223122913 1
0.126359630424264 1
0.181242913599392 1
0.200563968722895 1
0.266700792907619 1
0.217240639437264 1
0.210523071709575 1
0.164696640348621 1
0.188195781216419 1
0.0900999270664578 1
0.184565558770835 1
0.213859058331267 1
0.283953251431633 1
0.210649869264879 1
0.244826352910446 1
0.272505084814434 1
0.212068432619737 1
0.283085196458609 1
0.189273192194269 1
0.225285364352474 1
0.138499778483567 1
0.179445629811973 1
0.305026390365193 1
0.240011135284632 1
0.1595009571312 1
0.144031855365917 1
0.262082017424976 1
0.143892057239117 1
0.209512614905601 1
0.201553761414833 1
0.202126517564258 1
0.21040045383591 1
0.121769450975489 1
0.267286413610617 1
0.228545099727717 1
0.173022182657357 1
0.146654130867667 1
0.198195329611072 1
0.203973278305473 1
0.199761637542343 1
0.166078507906367 1
0.181226957974929 1
0.172853610456203 1
0.237674511133381 1
0.138584105412781 1
0.126340601504969 1
0.233022577987855 1
0.289487239118405 1
0.215016908695438 1
0.173761391769371 1
0.177078278446973 1
0.231507936410675 1
0.27691233200247 1
0.241284253818871 1
0.188879289819248 1
0.201406197303761 1
0.136217336089325 1
0.220074342390894 1
0.224872368885926 1
0.17710652193017 1
0.131038829268718 1
0.196101023585498 1
0.217158208886767 1
0.198384410779714 1
0.30591135861612 0
0.284486625926358 1
0.23201025903583 1
0.138246085223848 1
0.185773121485578 1
0.197414113527236 1
0.107545681095565 1
0.190705246244644 1
0.207016863716712 1
0.171126185332953 1
0.241612919208455 1
0.241721996492005 1
0.266069603215114 1
0.196437236872569 1
0.270881613477165 1
0.153804140093658 1
0.135942456195622 1
0.221408010603374 1
0.233343104609205 1
0.207294623487907 1
0.209180159794103 1
0.18975519906268 1
0.175468760290753 1
0.140424208350659 1
0.209873803646119 1
0.205899946960136 1
0.246466662323026 1
0.103758431941826 1
0.259539829171818 1
0.169286601780542 1
0.257687836784634 1
0.194886730587194 1
0.2335380428296 1
0.263061098327796 1
0.17210403731405 1
0.148624965192704 1
0.20829443906934 1
0.189099219708992 1
0.224476016402943 1
0.189874728873558 1
0.0929521991346618 1
0.185182627938331 1
0.188617695379873 1
0.186848642276943 1
0.233444795900656 1
0.220051878596972 1
0.203616171044341 1
0.215315850220868 1
0.230098621031644 1
0.202162321062851 1
0.163680393179188 1
0.204417398051819 1
0.128509894552313 1
0.173301895169689 1
0.232000971517372 1
0.209483659724324 1
0.24283428481875 1
0.179499198785137 1
0.218194715652165 1
0.173743266296059 1
0.226452717605605 1
0.213128061471051 1
0.204276680521234 1
0.228374710166474 1
0.233073782102631 1
0.144144876864601 1
0.236853450488916 1
0.151761063565076 1
0.124161009126197 1
0.215426148366231 1
0.264402633952783 1
0.271278806572936 1
0.295735593232732 1
0.232717504000296 1
0.179948532107406 1
0.175831893305549 1
0.220595749963367 1
0.126923776899893 1
0.231612508281153 1
0.266386289902643 1
0.100794053070451 1
0.149569446419247 1
0.298650231649476 1
0.29123706471747 1
0.205069838697615 1
0.230581544006061 1
0.267146111786488 1
0.303129055900487 1
0.200240675475453 1
0.198161326352544 1
0.151450676854805 1
0.225522405532819 1
0.192207848678488 1
0.167577248594983 1
0.219644986242013 1
0.235092932080531 1
0.120748932521963 1
0.157874312231662 1
0.251379992058069 1
0.21587834122355 1
0.12054894007739 1
0.152498932733559 1
0.236905574437135 1
0.181336014509532 1
0.247484655544791 1
0.21077835690995 1
0.225853006625612 1
0.237610324302164 1
0.245926201934912 1
0.205332184606817 1
0.141341515800264 1
0.188821584618374 1
0.146984046195412 1
0.206783822859716 1
0.210132501991197 1
0.179219913538178 1
0.19314943435742 1
0.167271929314032 1
0.158084856209896 1
0.208308484419691 1
0.187160100366981 1
0.170129200364026 1
0.229313047923847 1
0.196208369310759 1
0.226776948284458 1
0.29558641985016 1
0.246244233609323 1
0.258621103433718 1
0.154009914442351 1
0.0789824224387827 0
0.19327846092812 1
0.174570626988387 1
0.190247105880539 1
0.255343605836434 1
0.209461482627726 1
0.276279456467375 1
0.19635401968765 1
0.195485910542995 1
0.292278888460059 1
0.279309934413332 1
0.211175851030336 1
0.164285414051736 1
0.19537942869049 1
0.242302662107885 1
0.17101200175812 1
0.21646908003056 1
0.194589447871421 1
0.200822952095508 1
0.168570493607941 1
0.250590030847498 1
0.295101206001981 1
0.264812722312255 1
0.186024575682125 1
0.186439066343178 1
0.165738957725521 1
0.195399021495063 1
0.249163850977495 1
0.297528598330265 1
0.164881243765274 1
0.203626206746874 1
0.19036609343853 1
0.267242130615284 1
0.15851701582151 1
0.24753104935434 1
0.127122995906416 1
0.269856942390072 1
0.21733126575037 1
0.15854712575448 1
0.268350076169469 1
0.318850054911829 0
0.202457430624819 1
0.204254416525538 1
0.210421210290477 1
0.203286500483062 1
0.27812023996499 1
0.104821866359435 1
0.208529301917639 1
0.0549519148896345 0
0.208169107880145 1
0.300525706179325 1
0.247449677751237 1
0.104463275993007 1
0.226784840684425 1
0.256538975681326 1
0.274801179030167 1
0.256936563679774 1
0.170541793263339 1
0.195048169963121 1
0.145645533828238 1
0.235553334318536 1
0.258747504667792 1
0.233399078318074 1
0.192676798751007 1
0.278290278086224 1
0.23844914715607 1
0.222047017127585 1
0.26771412232833 1
0.145200750079934 1
0.232533752017971 1
0.235998919487405 1
0.122092669707993 1
0.0657715917855962 0
0.114694736822224 1
0.180463868339308 1
0.213709252885482 1
0.217740917721975 1
0.217010863769885 1
0.193913167499222 1
0.171150059592485 1
0.199492596062888 1
0.147414248829952 1
0.148052833582732 1
0.225764322339822 1
0.224644537486636 1
0.257697250843425 1
0.174347843370306 1
0.116627399517087 1
0.250958785152485 1
0.187532383219754 1
0.324583735676021 1
0.187458143469556 1
0.256207570449996 1
0.254695997950193 1
0.19985733290742 1
0.145883853629589 1
0.250945484606274 1
0.101559879810602 1
0.1892124579657 1
0.106984193887708 1
0.213343411718853 1
0.147116129217794 1
0.155539304657024 1
0.196834589468301 1
0.170406889615286 1
0.185494546955122 1
0.174872827030594 1
0.205805087878499 1
0.217992419800446 1
0.234122107213127 1
0.273639356928752 1
0.140231253948338 1
0.197642595504515 1
0.136007895935263 1
0.232976732077009 1
0.234668966757383 1
0.19425810922554 1
0.227506784294482 1
0.224665128950055 1
0.222092422314642 1
0.212323859591788 1
0.284650309930624 1
0.210743199082468 1
0.152407608515553 1
0.204194213314319 1
0.262942570708546 1
0.28273262727428 1
0.23320972539071 1
0.189764839339318 1
0.197323039798536 1
0.173218761918567 1
0.237868188740013 1
0.354564498274467 0
0.251569382665083 1
0.156836356968805 1
0.137853685321399 1
0.183832945444015 1
0.158482150801822 1
0.281277721300268 1
0.301980090327694 1
0.226051323183933 1
0.0559198882496174 0
0.269487700492006 1
0.196990406678746 1
0.168005719627016 1
0.170367284427254 1
0.244769786211372 1
0.124157486260709 1
0.0790279967989544 0
0.114986962979157 1
0.313191134579098 0
0.265303572102978 1
0.171535521857814 1
0.185158092774446 1
0.173756717521466 1
0.145958941468595 1
0.208770581762039 1
0.23664060936218 1
0.192594345379547 1
0.122490160689886 1
0.192387201527974 1
0.12277618692479 1
0.154140282339847 1
0.181530360855415 1
0.184823764179239 1
0.113767500191743 1
0.212250145834544 1
0.216757900205633 1
0.159638702272447 1
0.15693103103504 1
0.270976272842121 1
0.201933068568758 1
0.172747826092115 1
0.221532276338939 1
0.200467807385146 1
0.329798207517044 1
0.154935895277118 1
0.268207245688284 1
0.22637164906817 1
0.181587423711632 1
0.190667705971623 1
0.183841900091591 1
0.153060266508271 1
0.195481284869803 1
0.130865789145612 1
0.210753579209364 1
0.270155951190661 1
0.140468416343464 1
0.196844751717926 1
0.275778763473688 1
0.193076421861025 1
0.106815014052159 1
0.21142453566336 1
0.221675033899138 1
0.198039236901181 1
0.26617246715835 1
0.119668213535842 1
0.196232270439473 1
0.242668922034164 1
0.173256403591986 1
0.192773040180301 1
0.112892083985855 1
0.270389612490229 1
0.27617500597433 1
0.214276109823054 1
0.158840218594545 1
0.196608197166842 1
0.0286911526270804 0
0.141513624275047 1
0.276308271496192 1
0.146813683865343 1
0.158468450067796 1
0.223987587378752 1
0.252610321323483 1
0.115587895382685 1
0.133859919245552 1
0.198588190322457 1
0.26457421721486 1
0.185695324065034 1
0.269702457999729 1
0.265425837363503 1
0.107664793265726 1
0.200073943192728 1
0.206973908069993 1
0.302875108953548 1
0.345541883343647 0
0.22871345764202 1
0.213288520457275 1
0.12975752040185 1
0.279170817733642 1
0.176410438888097 1
0.226855848581647 1
0.22098822403063 1
0.154541672035026 1
0.290790748988906 1
0.145325690977628 1
0.14553621434856 1
0.243022621805469 1
0.169043870638635 1
0.173456509853818 1
0.226991318059783 1
0.227156666900445 1
0.249988800005105 1
0.267379675743587 1
0.14555008128578 1
0.248307494041931 1
0.183405545889689 1
0.245622977867523 1
0.281863675668845 1
0.261096811665436 1
0.180865635565608 1
0.28533869879759 1
0.179447548179145 1
0.131160100760418 1
0.195582153496754 1
0.198419459388443 1
0.225946065722191 1
0.1313033954748 1
0.177635631246823 1
0.194573674999699 1
0.157302887342012 1
0.303752145565391 1
0.16865897908824 1
0.259741444084645 1
0.166649075530382 1
0.211157667618738 1
0.13055253182963 1
0.250347716621023 1
0.151730090928234 1
0.134560356980159 1
0.12942138917313 1
0.183846250568532 1
0.170586789252375 1
0.190116212989641 1
0.323424104019848 0
0.158479491458033 1
0.117472234535557 1
0.197424690678987 1
0.203438998393304 1
0.251809534092133 1
0.173728415561156 1
0.242706649349733 1
0.162559201330696 1
0.233398379749925 1
0.171692456642287 1
0.208374528645097 1
0.235922771150135 1
0.268192006411493 1
0.232852741189877 1
0.193990615684939 1
0.162466386673945 1
0.213464920928084 1
0.167182482195349 1
0.149216989803246 1
0.191358773044197 1
0.163770783440539 1
0.250577310654559 1
0.177051547807299 1
0.193022497010871 1
0.189152147161161 1
0.27533729102068 1
0.240537334070006 1
0.220042489189435 1
0.271965503166625 1
0.105710248759215 1
0.208274031674923 1
0.208327899877913 1
0.229203652917937 1
0.175105318387488 1
0.209855778746652 1
0.14673122166798 1
0.249264134240023 1
0.183356713216802 1
0.204463423269906 1
0.185936224415013 1
0.258618608540273 1
0.221282274913656 1
0.211210856260553 1
0.22774565355154 1
0.269122051279631 1
0.152883467602607 1
0.225041031555936 1
0.223146493149794 1
0.0978203002120216 1
0.20655593234205 1
0.155811851843528 1
0.0942312370181244 1
0.182148632622681 1
0.318456050637756 1
0.172286195966517 1
0.216176216814621 1
0.232563578005174 1
0.198255310429157 1
0.217953739442777 1
0.23929919192252 1
0.171419985537088 1
0.0637014012072896 0
0.167344096140829 1
0.229909647489281 1
0.213071864791746 1
0.269460685977571 1
0.158748985079253 1
0.233332671476614 1
0.195804464243216 1
0.254083092200702 1
0.176830620560332 1
0.115604788117181 1
0.224065785734358 1
0.167408489409713 1
0.235353130395717 1
0.121700150016149 1
0.233110797376617 1
0.235908171523694 1
0.16565480739024 1
0.16522032500637 1
0.24249711879261 1
0.0710762645135021 0
0.24187621963901 1
0.200975647269743 1
0.314192288497036 0
0.184418653702765 1
0.206967548513725 1
0.185538009719263 1
0.108804555518705 1
0.279532289553706 1
0.154904467980257 1
0.225843202219112 1
0.252760397053591 1
0.243546529464494 1
0.180922089314986 1
0.29521178199695 1
0.120559920396281 1
0.250914266906294 1
0.199096759005537 1
0.239747744336548 1
0.197400673132699 1
0.116106517860922 1
0.218164354653941 1
0.20958268923036 1
0.0948231732072311 1
0.21251723464403 1
0.187182199116851 1
0.174265667621139 1
0.263982864915327 1
0.219216662177165 1
0.162065052715471 1
0.232882245712681 1
0.131982627814469 1
0.249534903742864 1
0.244141768261909 1
0.143512739904296 1
0.12489895952021 1
0.246372323625691 1
0.144729920535699 1
0.226403269181772 1
0.167873482160144 1
0.264781145579854 1
0.194602412781968 1
0.108347926032836 1
0.138855504145219 1
0.288049212299656 1
0.270402496836796 1
0.137112621602328 1
0.289384130503428 1
0.20110233899581 1
0.197994251267645 1
0.204824195395748 1
0.198557646430113 1
0.219147243563448 1
0.258410038060597 1
0.205678264029372 1
0.177588026285054 1
0.142570102007193 1
0.20211495609715 1
0.35470786921098 0
0.164554816142594 1
0.189125892680814 1
0.219681909655507 1
0.232132307976647 1
0.264680281249572 1
0.140757893747132 1
0.201062662834315 1
0.151325767685177 1
0.238842326154569 1
0.0981449597273979 1
0.139923991659553 1
0.256316619300104 1
0.23794748999275 1
0.201319088787989 1
0.20553265848364 1
0.238601244850125 1
0.267502096901209 1
0.294966357570981 1
0.162281442016963 1
0.239710455734137 1
0.171753664122082 1
0.172021577378702 1
0.273644549447515 1
0.24240354423561 1
0.151254616842024 1
0.220653826782712 1
0.158961515850488 1
0.129369577133717 1
0.288329129584389 1
0.179562811960269 1
0.17711978747413 1
0.158638725461279 1
0.11849229739262 1
0.200880924123365 1
0.218183701169804 1
0.218758747187983 1
0.259012030609463 1
0.128143092845648 1
0.304748080069306 0
0.0737305182986889 0
0.159056570615657 1
0.173775849853352 1
0.242143270259705 1
0.130670060686595 1
0.135150898659185 1
0.160773356156174 1
0.221403800986404 1
0.127303353099845 1
0.19514088914544 1
0.13611325191414 1
0.273076333876323 1
0.237606261385141 1
0.237888403559553 1
0.30246520335502 1
0.158089298828706 1
0.243536620886327 1
0.167886077228991 1
0.275783303374131 1
0.154971578957006 1
0.149311837085865 1
0.193323623148006 1
0.204363666559783 1
0.0657934752872929 0
0.129296570705481 1
0.146327060189669 1
0.22041790944304 1
0.216509404209431 1
0.0932663589534421 1
0.171201900140416 1
0.288547729901529 1
0.223603674344181 1
0.187755119154467 1
0.157150412635096 1
0.169439167803987 1
0.16928535217625 1
0.144929183780471 1
0.282154336517386 1
0.156912585721238 1
0.137383682409832 1
0.215067134110776 1
0.194662118865186 1
0.22987501361033 1
0.223135049190439 1
0.237594752475042 1
0.246148562060358 1
0.203899731591699 1
0.205162778788648 1
0.148002370496462 1
0.204491242894338 1
0.299598682505508 1
0.350295139309955 0
0.246482269729871 1
0.22717540607 1
0.239452996857115 1
0.216967851063655 1
0.169572637874813 1
0.182294473817338 1
0.25805645154057 1
0.134376197931742 1
0.235151256196496 1
0.209793429504694 1
0.213098139630589 1
0.274851066535701 1
0.151715669553567 1
0.280317729054733 1
0.274746395390402 1
0.239229183603613 1
0.154021889097821 1
0.196298090254046 1
0.236665684461904 1
0.217624739976778 1
0.171081472375464 1
0.178808251585802 1
0.176852043405645 1
0.249734595639382 1
0.205841600343963 1
0.1840510033817 1
0.185249297565775 1
0.137016362191718 1
0.233575840799994 1
0.223821573036592 1
0.124956698502217 1
0.175375700072276 1
0.160251371041401 1
0.168269683608692 1
0.247993187422114 1
0.248320922497846 1
0.286190828498343 1
0.18435850051442 1
0.194702092536308 1
0.216643223265693 1
0.270473266583373 1
0.243832328162887 1
0.213431528033434 1
0.267462243098 1
0.232173245561438 1
0.2357188852854 1
0.205032608310221 1
0.133768154421724 1
0.228455396751943 1
0.301052492008487 1
0.160345251220784 1
0.174709767099128 1
0.216015879328299 1
0.148538298729234 1
0.193098879934425 1
0.0835974516386208 0
0.192097992380254 1
0.29152997629307 1
0.169377844160064 1
0.124139378703065 1
0.230980741400771 1
0.228384703192044 1
0.160486718619299 1
0.130968584682431 1
0.215964467826376 1
0.240969783538309 1
0.241278609606064 1
0.189066246849698 1
0.197849627693984 1
0.184402930418412 1
0.132751667287805 1
0.230665405470943 1
0.191235101375964 1
0.160350979504498 1
0.18196087211643 1
0.190414068625892 1
0.241178079997796 1
0.253692696194258 1
0.176808231738948 1
0.167316153414665 1
0.242855653088851 1
0.229182276401186 1
0.137943182139074 1
0.163745915264025 1
0.206987748104303 1
0.121576968584178 1
0.214036497738882 1
0.240051222487004 1
0.191389745851485 1
0.182178411828299 1
0.163762174772648 1
0.0996512457139666 1
0.271333982264684 1
0.228653665621044 1
0.227267424974757 1
0.188783971330193 1
0.258952814651957 1
0.155877924577545 1
0.251993575553953 1
0.146778575894905 1
0.17178853669125 1
0.208174900211128 1
0.171215090430119 1
0.213440227010371 1
0.171990164115941 1
0.201241973506578 1
0.212084200776105 1
0.237154897975273 1
0.171407472997347 1
0.281074397476409 1
0.225125105031495 1
0.184611667838174 1
0.26404816282756 1
0.236170632284526 1
0.127030751156621 1
0.217140085851554 1
0.276342190433618 1
0.165611539158224 1
0.119748270463205 1
0.0925581650179676 1
0.221068246286437 1
0.179783757318709 1
0.169412452631205 1
0.228898710318032 1
0.19399377902877 1
0.217860975025041 1
0.1486341446635 1
0.263400811310611 1
0.243330673795598 1
0.195491030303263 1
0.187813285738929 1
0.253841296480217 1
0.187233997531384 1
0.176499816667056 1
0.192831182592104 1
0.145694740669472 1
0.261343381514158 1
0.22358685703421 1
0.20484164096575 1
0.131595374050582 1
0.26255719263939 1
0.279636148032549 1
0.198784725175357 1
0.165197696210209 1
0.229677125488048 1
0.106459962030665 1
0.197559811108262 1
0.172093016399292 1
0.134654458638463 1
0.151295908308878 1
0.192176198019827 1
0.205334828222835 1
0.136985749090068 1
0.17069525805265 1
0.192315857674696 1
0.193662054417448 1
0.267355132641687 1
0.241386172595656 1
0.216453127393373 1
0.218660998820287 1
0.277268833618017 1
0.170242194229897 1
0.254929851728942 1
0.261448075792872 1
0.226902965136195 1
0.201642970595368 1
0.199913203135444 1
0.179522943507946 1
0.173321603665056 1
0.259532613855664 1
0.13018664638402 1
0.130053370587324 1
0.216916774953594 1
0.2363800195412 1
0.11253133662738 1
0.20800123865171 1
0.231693168862577 1
0.161245058222848 1
0.195797979032934 1
0.133689501679837 1
0.134593927729727 1
0.17921470663206 1
0.159338970817027 1
0.235763813860361 1
0.287385276426283 1
0.239167461379992 1
0.203606136605165 1
0.190172404745038 1
0.284253107711323 1
0.274078763317316 1
0.18955437488727 1
0.226883453398585 1
0.178649499891787 1
0.242216584082643 1
0.188126822028267 1
0.187469814118037 1
0.266251129172821 1
0.292844374418335 1
0.108967510540321 1
0.0914104512589883 1
0.103832486030884 1
0.121440499111815 1
0.181776658598548 1
0.13279768696593 1
0.188961623463784 1
0.0838901984749239 0
0.209742196675019 1
0.146623452440138 1
0.153501681836338 1
0.146364426151983 1
0.201311099777192 1
0.141323478805644 1
0.156358885244963 1
0.170785845574615 1
0.188891028755837 1
0.241848813605416 1
0.215418224049326 1
0.14888027072088 1
0.204777509723517 1
0.246511806285261 1
0.190253139707245 1
0.243187615031822 1
0.221212785536898 1
0.213882142843366 1
0.225785960899732 1
0.158342412675884 1
0.22176077711144 1
0.181422700459992 1
0.266066365969502 1
0.19073380092555 1
0.173337452647633 1
0.2141433837595 1
0.280298154371897 1
0.248922654638262 1
0.147480175894826 1
0.271821982415064 1
0.251530116645899 1
0.109313431024441 1
0.123604228361848 1
0.231105272430258 1
0.149707581401445 1
0.0920279797916445 0
0.209024503139326 1
0.186598400309004 1
0.167088491971438 1
0.238891206662428 1
0.255522015356849 1
0.254449136880725 1
0.155919000569123 1
0.187495646577559 1
0.185262596394743 1
0.299267019450356 1
0.230857763943445 1
0.200623659822692 1
0.242412995849446 1
0.205883497672363 1
0.258144524948509 1
0.292930469252496 1
0.218152689640083 1
0.0836884444063078 1
0.146441428226909 1
0.127986325213693 1
0.160480071729036 1
0.313778140909934 0
0.164300459474682 1
0.227901355627787 1
0.113368230213079 1
0.310473071086145 1
0.101151784936874 1
0.197662009194936 1
0.20963919726121 1
0.165535663948616 1
0.302854009013418 1
0.190255973154232 1
0.194956941085809 1
0.262509654953138 1
0.120730549621449 1
0.272946343200607 1
0.25486404426174 1
0.2313553544191 1
0.22170454203723 1
0.202636455955121 1
0.168989695609618 1
0.207583145466518 1
0.182514107677523 1
0.152659991180264 1
0.186253607187171 1
0.138222091213439 1
0.199182247203551 1
0.183782100747165 1
0.253684363085262 1
0.193439737530596 1
0.135225487296432 1
0.171487591627551 1
0.248662253341664 1
0.0971424841776887 1
0.210696408382728 1
0.0759168731701556 0
0.243748924555265 1
0.257142497875019 1
0.155205415179997 1
0.0464097845034173 0
0.261615298705473 1
0.283322884088641 1
0.211993304817772 1
0.127410959238224 1
0.289970584632032 1
0.249646277894691 1
0.162222507642104 1
0.271279608921352 1
0.178439401524528 1
0.167434032135803 1
0.225679268019282 1
0.154666010845963 1
0.16564492433574 1
0.216195497256704 1
0.167889832254536 1
0.182808087663901 1
0.198449587881634 1
0.279644116454287 1
0.15631433668659 1
0.24437239436198 1
0.277212372438149 1
0.187032960282565 1
0.19768553315564 1
0.254891769785925 1
0.178092493681039 1
0.273634478655174 1
0.241902194279334 1
0.245815254811242 1
0.332374460257996 0
0.192812543606718 1
0.143738630564852 1
0.21396833453034 1
0.285415634671941 1
0.0981289175069415 1
0.195634889535252 1
0.2688695136936 1
0.190283239889554 1
0.239680282236486 1
0.24209161327577 1
0.214436697127887 1
0.172196861372761 1
0.2413596244859 1
0.235778662970315 1
0.100342357993234 1
0.249321136653805 1
0.0579031154758819 0
0.279635120800433 1
0.226059880064935 1
0.28549590815336 1
0.259390988446698 1
0.236811980396494 1
0.176486429983445 1
0.226466721963585 1
0.0956675326912004 0
0.140664678392099 1
0.204119026248598 1
0.170986495474875 1
0.163227926028979 1
0.206260933115788 1
0.231563357980379 1
0.111581707430518 1
0.163097211408555 1
0.241956257322505 1
0.242138172097996 1
0.171132048360435 1
0.122657792884477 1
0.116180837573573 1
0.23679774680687 1
0.222220153789234 1
0.228763710786696 1
0.285119473506767 1
0.232942334550234 1
0.174008416776474 1
0.236097047439386 1
0.332738187864961 0
0.280751486338778 1
0.23057874660072 1
0.188788324853477 1
0.253996415467316 1
0.233855869710037 1
0.197679028935325 1
0.187837538097577 1
0.253945142517062 1
0.251108799964887 1
0.169503921921543 1
0.18713837823607 1
0.272394077065247 1
0.188330776287459 1
0.247419240031773 1
0.260321034968185 1
0.270243377133095 1
0.0726946731282775 0
0.21725132813093 1
0.214148216611129 1
0.219839711908205 1
0.162110369061181 1
0.217933008750692 1
0.268475600577287 1
0.130837101172347 1
0.115587088213205 1
0.23959883577269 1
0.281445785632887 1
0.176918518073375 1
0.154899933367297 1
0.247421491426514 1
0.141215598046339 1
0.227998430270451 1
0.135631561089442 1
0.276575090082255 1
0.327808815217349 0
0.29025502656022 1
0.184355850181585 1
0.164720392883297 1
0.158785599804712 1
0.172903927455927 1
0.0124508110906935 0
0.28057520351605 1
0.199548012614816 1
0.230116087098067 1
0.212739853189092 1
0.21591337367438 1
0.117729304185637 1
0.176490406664756 1
0.171585299254675 1
0.218792719579721 1
0.192737852626708 1
0.250380209051728 1
0.247022880210303 1
0.230444308409366 1
0.154321238166967 1
0.20060448359719 1
0.165878683096337 1
0.204241420667365 1
0.178794972413854 1
0.225548412490846 1
0.200152159533441 1
0.234259117699855 1
0.184383622170943 1
0.151675788648892 1
0.211857958202755 1
0.173181985726914 1
0.193959961093344 1
0.196618718213963 1
0.195416886467983 1
0.304710563797708 0
0.263186734292612 1
0.172886745653686 1
0.214599909131411 1
0.311317772857805 1
0.186542533774437 1
0.108122698006789 1
0.258213915914334 1
0.170067743586965 1
0.230364664224161 1
0.220361112233173 1
0.192809187877118 1
0.145445612939305 1
0.155663972711965 1
0.116686761950226 1
0.227268055503104 1
0.176768904910165 1
0.159839295703389 1
0.227343121761581 1
0.159578240783664 1
0.264033865698359 1
0.22769032770432 1
0.175595075507951 1
0.194868301037013 1
0.256546512091408 1
0.200762567948557 1
0.13598046453463 1
0.155720117797269 1
0.184519215417602 1
0.363026498816376 0
0.204789117152129 1
0.133108371614967 1
0.186831029063679 1
0.189692855640519 1
0.148726878420323 1
0.198508384654828 1
0.211600367088523 1
0.168979799082842 1
0.261250250049837 1
0.255750826202816 1
0.175450642660504 1
0.211510323251157 1
0.205532551871452 1
0.236009117111283 1
0.187005986575019 1
0.201237099063794 1
0.207369812603237 1
0.163779097371204 1
0.210247597341866 1
0.133063404788056 1
0.201323196776127 1
0.198884000161643 1
0.0589878455286057 0
0.139927400104339 1
0.19146734348076 1
0.139564898327801 1
0.138200259302516 1
0.220527861697883 1
0.286915505588012 1
0.157496724727869 1
0.177486942508096 1
0.271856710520656 1
0.248060679623974 1
0.229000294112932 1
0.232539310061124 1
0.251933338334903 1
0.211347405935283 1
0.219413927761409 1
0.18784134410446 1
0.175696572968599 1
0.233628131869541 1
0.165733667417354 1
0.28570632456345 1
0.162588022479427 1
0.210624068041164 1
0.140043855380919 1
0.211880615337333 1
0.1451578188689 1
0.155991080254169 1
0.219167644087258 1
0.150745025081049 1
0.213097351550724 1
0.200613066797583 1
0.198636094233956 1
0.12100504981217 1
0.160210389774644 1
0.150361801995867 1
0.170923205099292 1
0.241784566482245 1
0.238520774883916 1
0.195691387178683 1
0.134930629063997 1
0.164302261472715 1
0.204476764775525 1
0.157874892499623 1
0.16565715033344 1
0.151981427503918 1
0.17636519357892 1
0.143900811816782 1
0.155603879576998 1
0.236863566334374 1
0.245652035168735 1
0.210460941339683 1
0.195974538681188 1
0.183328748847177 1
0.205468902017107 1
0.197873892559422 1
0.188988685931799 1
0.36166825821637 0
0.187589568576288 1
0.176376497964194 1
0.12319020245828 1
0.149008423936211 1
0.18856725205944 1
0.297837798196814 1
0.273609806053071 1
0.272216474825196 1
0.199707029300438 1
0.243560728364496 1
0.158686282049423 1
0.296539135918963 1
0.230860292181428 1
0.187565537356231 1
0.226307049432467 1
0.283792516133251 1
0.226622289780002 1
0.132593686483784 1
0.280737141111826 1
0.166748984411038 1
0.200664945699733 1
0.160723031563601 1
0.147832786204334 1
0.143623715146996 1
0.132797261801963 1
0.256984635595765 1
0.248892494760267 1
0.218628231844252 1
0.0645723153331341 0
0.189841890347582 1
0.236838889323269 1
0.11146311657013 1
0.19374803768298 1
0.220292575594354 1
0.212968399664433 1
0.276391419097194 1
0.119025860683811 1
0.157912409381696 1
0.19735588057313 1
0.197411728821532 1
0.23479930416254 1
0.256993438663292 1
0.24930683089129 1
0.1368382294478 1
0.263213023050298 1
0.22102643831132 1
0.178140272562356 1
0.24122016427528 1
0.206558984255549 1
0.232781004948973 1
0.178731646417038 1
0.200895452505013 1
0.135218204783641 1
0.248674205667923 1
0.244476062597977 1
0.232735433695787 1
0.305785402472291 1
0.176083791176539 1
0.287027582588131 1
0.197880003772334 1
0.206932091635076 1
0.0819201074315539 0
0.187670638433364 1
0.234379666670728 1
0.222360536397621 1
0.17596828526319 1
0.277166767465092 1
0.275383077408498 1
0.208328011621685 1
0.13142737424607 1
0.233127779601045 1
0.209873471710585 1
0.215522500169074 1
0.211877240714816 1
0.261350838733006 1
0.151263408202293 1
0.266311779620738 1
0.221173682143889 1
0.228845913251808 1
0.190937170009195 1
0.0929866327881251 1
0.151885870936911 1
0.257448862767327 1
0.231094216788025 1
0.293723184234897 1
0.236414658407488 1
0.192199914622787 1
0.201244993663422 1
0.233148392683059 1
0.205661403160122 1
0.236769481085137 1
0.21990204492321 1
0.202342346131664 1
0.31180143867265 0
0.198415802658869 1
0.284340893918352 1
0.141212816636258 1
0.221034515049064 1
0.269602111823593 1
0.187574382226512 1
0.194045306609594 1
0.16737237167591 1
0.133586318954899 1
0.13639718302396 1
0.16709213981039 1
0.154672720974288 1
0.205919347034237 1
0.253717478745004 1
0.174979283456211 1
0.145267753643641 1
0.187002732723484 1
0.271658340692451 1
0.287175780761258 1
0.225778863808074 1
0.198467445947745 1
0.305687123570942 1
0.252645918089781 1
0.220917947323063 1
0.115949156312577 1
0.194334487194262 1
0.30972181890608 1
0.101179130447077 1
0.312190638783489 0
0.161677934782064 1
0.22892059265564 1
0.148501114759148 1
0.14977266590154 1
0.22068141365825 1
0.194138653594525 1
0.124998731089026 1
0.201525732235083 1
0.186651743692181 1
0.139729625718372 1
0.112176965150596 1
0.239671511541118 1
0.19329830183412 1
0.250994350162006 1
0.207049126618922 1
0.224816529776944 1
0.257891313285655 1
0.17446456521796 1
0.236094831439878 1
0.236449214059574 1
0.180418263607205 1
0.19274471264709 1
0.246241027369006 1
0.222458802185504 1
0.227683605918924 1
0.175927760880153 1
0.219459920011774 1
0.195710388983307 1
0.260986387314503 1
0.285650158738257 1
0.239884498464455 1
0.159216378529876 1
0.115843856582237 1
0.227404916909459 1
0.164593294501231 1
0.202962491180521 1
0.197276525367602 1
0.154385214102865 1
0.271195062835921 1
0.250084870048893 1
0.212957028270179 1
0.28123651165169 1
0.272572892080162 1
0.126076933632767 1
0.201358957898788 1
0.189233399758326 1
0.246683070364651 1
0.334276505921512 0
0.234018931280645 1
0.171416247915914 1
0.189049296611212 1
0.211559600176448 1
0.198291807248545 1
0.169626491894579 1
0.123004530116155 1
0.262871104152502 1
0.225721354244034 1
0.125682968694043 1
0.142873742675677 1
0.186144177765363 1
0.299526104774863 1
0.24267509165129 1
0.222651954538474 1
0.219917912853713 1
0.183984028952409 1
0.173823575554147 1
0.271495135145321 1
0.328161334809979 0
0.207892761862029 1
0.144048663343501 1
0.177124459706627 1
0.166111327536427 1
0.193326263450257 1
0.176923631876403 1
0.291688916162247 1
0.19746718310696 1
0.127828720186165 1
0.219668268612237 1
0.23888426590217 1
0.241583462263508 1
0.231730809057717 1
0.143950273614561 1
0.177060512865513 1
0.157895983877133 1
0.121472267105866 1
0.256760971964213 1
0.162927701145854 1
0.261804845376391 1
0.284078524808239 1
0.19099783987241 1
0.260923704390148 1
0.201130197120575 1
0.200229882955307 1
0.173789348088418 1
0.173174579464228 1
0.246548498326987 1
0.189665071685073 1
0.301144711946129 0
0.134910800992326 1
0.211073537550408 1
0.235355471638778 1
0.176774660563417 1
0.246554419789127 1
0.226620864511062 1
0.187327902669344 1
0.112660837083073 1
0.184862186821252 1
0.223240427309041 1
0.160985071520828 1
0.20215610967554 1
0.253373103034576 1
0.256655260317145 1
0.246705130501616 1
0.25476481146571 1
0.266726959634753 1
0.238096747170224 1
0.275768322191778 1
0.221920314478708 1
0.168642588881139 1
0.20353472698186 1
0.279993905998124 1
0.208303912579343 1
0.314770665153015 0
0.188784400438866 1
0.197214853142754 1
0.263348112101441 1
0.156197764775778 1
0.25448774100184 1
0.149561999067282 1
0.218132732556514 1
0.195234615012052 1
0.14139658593573 1
0.24830154275997 1
0.149027658575778 1
0.154142507543458 1
0.102295617161849 1
0.246813967403187 1
0.169826110010572 1
0.198817392191044 1
0.209240323894046 1
0.123232215635318 1
0.300320229087237 1
0.232259669959643 1
0.147504581856234 1
0.225198503570934 1
0.210860374864892 1
0.155007641439282 1
0.186326037956872 1
0.222303778388078 1
0.163453770153087 1
0.144116414783799 1
0.236047102893296 1
0.237792504189196 1
0.315505947588969 0
0.159766889983577 1
0.213994864358835 1
0.267719224210047 1
0.151963783696237 1
0.161979610394239 1
0.190454906703328 1
0.166959848618445 1
0.258699828699361 1
0.170731499968402 1
0.193518733285435 1
0.214153840458027 1
0.228991385975751 1
0.145637229247575 1
0.208175728259573 1
0.151727751893705 1
0.16902981362217 1
0.32535840997103 0
0.20680063285579 1
0.119197949682939 1
0.167064445718077 1
0.216576636699277 1
0.192888890343109 1
0.282857393109909 1
0.229665286306762 1
0.253919430142281 1
0.176094051007246 1
0.0706329627801082 0
0.277926239595306 1
0.11952533600897 1
0.183298503677632 1
0.296963445127906 1
0.244680340559708 1
0.13425178372101 1
0.18038142630962 1
0.173941535975785 1
0.201404345610374 1
0.208597116466631 1
0.272123561383692 1
0.208760937562897 1
0.352297019837756 0
0.190124780419378 1
0.240303716784594 1
0.159047004579412 1
0.102991162340433 1
0.155830969289411 1
0.173439531157643 1
0.205747794671948 1
0.178146424041045 1
0.205514902206853 1
0.257872345145011 1
0.233433362982097 1
0.162286348114904 1
0.226462330115064 1
0.296062844756128 1
0.239639252586602 1
0.215557563898714 1
0.197724089069753 1
0.112991520197507 1
0.291186839912606 1
0.28012162933116 1
0.181570305785905 1
0.228388361948347 1
0.261698122480981 1
0.125630915158532 1
0.190152456378187 1
0.105008418115782 1
0.194017892714716 1
0.26608500759967 1
0.100179754930434 1
0.262890440088877 1
0.0909872047692868 1
0.193413290968216 1
0.192871421114085 1
0.188801577046932 1
0.201851936591111 1
0.140939821098073 1
0.195387828648798 1
0.14650608088258 1
0.113070387757851 1
0.210506097145792 1
0.199730648768318 1
0.24808607116473 1
0.224671013946269 1
0.231683785507716 1
0.193587082895761 1
0.266829655417148 1
0.167778723132495 1
0.236815603016008 1
0.253500119334026 1
0.113554553649599 1
0.205742224417162 1
0.154473518245984 1
0.110024144735627 1
0.141520444889864 1
0.130767469055952 1
0.249153329015628 1
0.181149783167203 1
0.165191041259376 1
0.218453092149303 1
0.0796483247572964 0
0.22414088331485 1
0.139609789991709 1
0.184354443574333 1
0.177493057995741 1
0.130235913457853 1
0.209718924087293 1
0.235417697023781 1
0.20098373136111 1
0.0938494316532919 0
0.209902097198128 1
0.284252196310761 1
0.189505455575538 1
0.239513375040363 1
0.147993312572693 1
0.157620005106469 1
0.197349125603821 1
0.221897286657136 1
0.273691971142546 1
0.304616333335688 0
0.159228388013081 1
0.203139325516871 1
0.195515532779805 1
0.268393542328322 1
0.223290853619179 1
0.238619433411661 1
0.260411518465845 1
0.137274495469423 1
0.188856137583988 1
0.343935249683513 0
0.142036378648984 1
0.182826105848995 1
0.176828620251134 1
0.148720540583318 1
0.258337517583505 1
0.24144279158763 1
0.162693803810201 1
0.260362521935636 1
0.218275763088451 1
0.181171447334624 1
0.165772343311168 1
0.171883702719142 1
0.201124651307784 1
0.187639841904989 1
0.176237576257851 1
0.218239860515763 1
0.204127309765372 1
0.18887162833539 1
0.177835631148496 1
0.217904938070995 1
0.151877857049682 1
0.196412961429248 1
0.235332220600253 1
0.196540517774236 1
0.172118233487442 1
0.150846339462512 1
0.220040247353954 1
0.210369427291446 1
0.222413666967575 1
0.192360703010553 1
0.205157066034917 1
0.188372573781109 1
0.217046699333017 1
0.319280501028565 1
0.173076773397215 1
0.214791393558044 1
0.266540796586365 1
0.165290629102375 1
0.246854138432792 1
0.244939042883685 1
0.201871227610657 1
0.216199351740377 1
0.203189311900985 1
0.198210520513897 1
0.198817049423529 1
0.170551850845671 1
0.176605431748552 1
0.206763677282271 1
0.278627174624042 1
0.244055452058374 1
0.246839525128281 1
0.279026138015391 1
0.308517793566342 0
0.309813703445071 0
0.213418500050226 1
0.215505185703399 1
0.193976804547526 1
0.164939657190938 1
0.125727344213298 1
0.131557754391467 1
0.191406107191212 1
0.2158892410256 1
0.0549303248831297 0
0.180310072363274 1
0.0712149149280922 0
0.253640453714163 1
0.116902973432202 1
0.272784579584448 1
0.170464583010052 1
0.216897926237051 1
0.225288375649696 1
0.235651096242669 1
0.192208941834326 1
0.14097877495172 1
0.171563127951731 1
0.135061151545825 1
0.216822966620591 1
0.319786080685828 0
0.256960325591676 1
0.240236277583107 1
0.267026261340798 1
0.158360194082889 1
0.180283161418289 1
0.248792634505174 1
0.211066276301144 1
0.19294791156892 1
0.220521446233964 1
0.163965212392529 1
0.15791660812901 1
0.118134457366708 1
0.144406389531513 1
0.154957002238392 1
0.19825940936281 1
0.212636749862573 1
0.243269035325573 1
0.19681649825822 1
0.336830994863018 0
0.151551433233765 1
0.210206619329733 1
0.147804833610929 1
0.18797719931864 1
0.303990115777501 0
0.29081986110144 1
0.120706098684407 1
0.260823365341346 1
0.202345677896209 1
0.17139830404022 1
0.276383044699006 1
0.18490514078789 1
0.143375106420674 1
0.223894955923225 1
0.191060281533612 1
0.188905469209407 1
0.0984242883366372 1
0.167590451310979 1
0.201494597972188 1
0.229170788218789 1
0.14769386398527 1
0.0807302126146335 0
0.107083284434808 1
0.171802229095029 1
0.29410626149112 1
0.177127746930459 1
0.210630637195392 1
0.161659632564062 1
0.0994912632019503 1
0.103703649181288 1
0.220250918935673 1
0.168318423342372 1
0.141993890702222 1
0.0832489438235855 0
0.167964237153814 1
0.0911858492562369 1
0.191380595888824 1
0.181002203646492 1
0.237859277716275 1
0.079078811357449 0
0.174689178524366 1
0.185037268561963 1
0.237849093570055 1
0.349620653967985 0
0.243154457823887 1
0.133398540251147 1
0.201795698046318 1
0.178070077664315 1
0.228595494901593 1
0.247052712179177 1
0.167452147419093 1
0.176418372392711 1
0.175509448515952 1
0.22269455698015 1
0.182082364158582 1
0.210815731462782 1
0.177327202772736 1
0.182283532681247 1
0.144318804638662 1
0.163679410006938 1
0.173327603555758 1
0.244826613744362 1
0.158628539709349 1
0.121670288889294 1
0.267780422566667 1
0.191105306823452 1
0.217240595939306 1
0.25048704213343 1
0.160265217844005 1
0.205199450807908 1
0.170320299054454 1
0.222081072505405 1
0.247493701140714 1
0.131495312335871 1
0.233690750526152 1
0.150215692385601 1
0.153288524963771 1
0.133584193843396 1
0.225478131232162 1
0.278424534335989 1
0.123558998342921 1
0.237614262017994 1
0.197281343968394 1
0.0880010576002319 0
0.179018665069334 1
0.220849140683981 1
0.256125629899004 1
0.232763798200247 1
0.211129732952775 1
0.156153028431101 1
0.254885796367709 1
0.165904502372311 1
0.199607110826125 1
0.270941389996981 1
0.180358854235043 1
0.151719111157953 1
0.15313122188016 1
0.214400639270888 1
0.21077586881056 1
0.226482951973486 1
0.243661899993875 1
0.184093997478575 1
0.202263089931032 1
0.230118286517451 1
0.214816683713583 1
0.214186940998457 1
0.273551701685889 1
0.15873235819965 1
0.203778964004623 1
0.247193379423643 1
0.189029751723944 1
0.144462464187634 1
0.267966936597032 1
0.193059532908209 1
0.236815851482818 1
0.219154377159746 1
0.197004434179851 1
0.169986893878729 1
0.243474523747933 1
0.31091598363358 0
0.25241160965144 1
0.172371878176197 1
0.205790117787203 1
0.174307227335811 1
0.224641999446755 1
0.201826458172043 1
0.353896854163305 0
0.20425175571003 1
0.201856541465847 1
0.226708722870166 1
0.21670260499205 1
0.0970627257185604 1
0.221521243457774 1
0.154283614982658 1
0.140919038791164 1
0.186291988628311 1
0.141268257871598 1
0.132387770378104 1
0.234703976454601 1
0.162970868173602 1
0.24948802150972 1
0.182982587424265 1
0.208785862087163 1
0.301576294095042 1
0.196629221380018 1
0.306866371841448 1
0.148236425517115 1
0.203727754605984 1
0.221950832401322 1
0.194267293746431 1
0.24468578134753 1
0.191156222366061 1
0.081098569186731 0
0.147178367141311 1
0.146452573602471 1
0.253916432099275 1
0.21147986240398 1
0.100602798393402 1
0.16736096973505 1
0.258204996310514 1
0.204299806456335 1
0.170014343577649 1
0.241843587596805 1
0.25584350983311 1
0.222023139476596 1
0.240368785617815 1
0.221299940303481 1
0.22125611784521 1
0.204986107517292 1
0.313981837548438 0
0.156117023590202 1
0.226069342421844 1
0.148772308065302 1
0.209902411594521 1
0.22310886528003 1
0.115515943074986 1
0.206959694897996 1
0.254472569977132 1
0.0770474904085098 0
0.209284118090913 1
0.233075405329584 1
0.132614154121927 1
0.260567029875336 1
0.172415880188331 1
0.164293317511353 1
0.146590330440611 1
0.232588181308369 1
0.206539893482181 1
0.158479554874548 1
0.185821655163667 1
0.341176474687711 0
0.206559372848628 1
0.241771661006485 1
0.210265891316728 1
0.128718707100262 1
0.180612532801057 1
0.184807773250254 1
0.219346688738181 1
0.26064925103983 1
0.345386676116741 0
0.120869155673215 1
0.226421410390649 1
0.247678409406645 1
0.207750376820047 1
0.297373721000748 1
0.191353793765989 1
0.229780754117822 1
0.209943136280562 1
0.284179228299421 1
0.235618319015873 1
0.175278296097677 1
0.165672249414744 1
0.128477945943708 1
0.229696188875345 1
0.247369684144029 1
0.262751500476029 1
0.123725229743141 1
0.136410955128522 1
0.234877029344743 1
0.17485805124828 1
0.233024351084614 1
0.163494239551296 1
0.177772949632048 1
0.267462288088391 1
0.242846527049608 1
0.250697710155307 1
0.10720826850681 1
0.155433807948625 1
0.203455991152444 1
0.320891445171121 0
0.16937867627798 1
0.219644420968466 1
0.161419361535593 1
0.268721618546481 1
0.203075244670403 1
0.107314850155044 1
0.196119207594411 1
0.152813313980768 1
0.208739113031631 1
0.273774466098774 1
0.182874282335086 1
0.228416531034333 1
0.230857132117332 1
0.170657572184815 1
0.150568471839106 1
0.181443294558741 1
0.2551136226959 1
0.21773351731319 1
0.240160520077327 1
0.104674146851973 1
0.129565110846636 1
0.268034495088704 1
0.173183200215657 1
0.176115726988975 1
0.155844743768051 1
0.143885430092534 1
0.164486426498494 1
0.212812355045802 1
0.20294339869316 1
0.114323184096431 1
0.22514980410588 1
0.135155716794737 1
0.153677170439834 1
0.192462303384454 1
0.205472658966264 1
0.162817395134798 1
0.141052753335917 1
0.266751155715843 1
0.0842763528533427 1
0.266738451603521 1
0.10642301037033 1
0.125337115233662 1
0.225611114111343 1
0.233422576130939 1
0.290826520703175 1
0.246937386255778 1
0.141080285941066 1
0.229839400005875 1
0.181453714313869 1
0.166323398508291 1
0.282862366131091 1
0.150163730341388 1
0.252438163261573 1
0.142196377940741 1
0.190961270969535 1
0.325692073469453 1
0.237161668360259 1
0.142729974645046 1
0.161386123645284 1
0.261610356661643 1
0.212939270711203 1
0.197862034057925 1
0.235201795561298 1
0.216673640958531 1
0.243338816782963 1
0.261452673523699 1
0.316476569615591 0
0.14187625612079 1
0.149585088626267 1
0.207665171732475 1
0.156109012659367 1
0.0590062051032007 0
0.236324457231431 1
0.241745898342771 1
0.122130869533713 1
0.271909767408736 1
0.152581718566045 1
0.257212901289887 1
0.13663668575828 1
0.11848166067086 1
0.171188127066238 1
0.180922005152445 1
0.216199597943918 1
0.134731329011336 1
0.196791780336749 1
0.274327949380151 1
0.213671130069467 1
0.203866650468603 1
0.324672903661252 0
0.185613919747444 1
0.219854326093844 1
0.114951845981754 1
0.174836650646111 1
0.174156675247385 1
0.155276500108648 1
0.262658026731038 1
0.242203730758281 1
0.231743865245718 1
0.163304750225552 1
0.141754564861062 1
0.275866457838479 1
0.215702542633162 1
0.132011868899427 1
0.176487377472177 1
0.146124340041325 1
0.237022947089759 1
0.120692688702279 1
0.235681852040176 1
0.162923982200686 1
0.149797072000163 1
0.240789838837079 1
0.137193001353897 1
0.170476027912467 1
0.190147244298735 1
0.141316181615853 1
0.290256334942565 1
0.326833866066386 0
0.179929314063383 1
0.211027460619866 1
0.227215248106717 1
0.256811133841601 1
0.126799859699215 1
0.277446020379228 1
0.0908260755451809 1
0.207979294825785 1
0.165837406970872 1
0.252520427377604 1
0.150548884938561 1
0.250596486990437 1
0.195140476014247 1
0.220048941254913 1
0.206787650910121 1
0.204939422903121 1
0.181977182783604 1
0.205608275950116 1
0.130157734360246 1
0.189400808462189 1
0.271286353192218 1
0.182782603864268 1
0.252322809674994 1
0.185792568891146 1
0.064996989180616 0
0.279675521622789 1
0.301913222797602 1
0.196667142368477 1
0.281677339329671 1
0.197171303247182 1
0.138704080043041 1
0.216062956363808 1
0.125307487395345 1
0.152013048941969 1
0.0699752933189342 0
0.259633461381711 1
0.282350251146432 1
0.229714730549114 1
0.214230428403101 1
0.240664635073776 1
0.110126215211477 1
0.249154975116355 1
0.207742755559891 1
0.191567424046972 1
0.104084323902797 1
0.149589945644868 1
0.249315778932617 1
0.282076237332113 1
0.191790289555245 1
0.319386321154575 0
0.203096630322052 1
0.270195962495025 1
0.256899265977735 1
0.228590172066818 1
0.205834085680556 1
0.177992563292569 1
0.18415063432301 1
0.132008338713474 1
0.23744868513293 1
0.139113867949825 1
0.137728508122275 1
0.288494782818072 1
0.172741689533764 1
0.232355546889219 1
0.18163220715789 1
0.215039562750003 1
0.204389550991842 1
0.290923920080125 1
0.232490676040256 1
0.120277243510241 1
0.234142314799639 1
0.241622432788766 1
0.137450519055961 1
0.130574624018411 1
0.0745298089415783 0
0.213254693143661 1
0.151037113683623 1
0.250325423851217 1
0.270508790527488 1
0.273394144535518 1
0.181160971610432 1
0.275031146645868 1
0.072436850222611 0
0.230940907168962 1
0.199093522594 1
0.226595420322016 1
0.16916142675204 1
0.12165079706068 1
0.102239854645972 1
0.25392717876542 1
0.23461405691577 1
0.200084112981523 1
0.209201317491508 1
0.179656647614446 1
0.263882395641603 1
0.315258082624889 0
0.221521361919699 1
0.158103777813222 1
0.188509811654632 1
0.158482006764051 1
0.113428582224105 1
0.153532522559277 1
0.091955403450393 0
0.14762455284948 1
0.270472215891181 1
0.191851458511024 1
0.188660890507082 1
0.185106233691554 1
0.16209946613405 1
0.198511534438396 1
0.16517179800964 1
0.297521953898537 1
0.176649777576153 1
0.114946833673876 1
0.238105159767949 1
0.145443075974748 1
0.179394208977421 1
0.20154775256468 1
0.208534148716877 1
0.253532426545647 1
0.132154340389605 1
0.263022125207701 1
0.297111724672369 1
0.186663027437494 1
0.204321781300847 1
0.178333549359768 1
0.178421007392615 1
0.182723533439367 1
0.191178322653746 1
0.122452469367844 1
0.223163289568439 1
0.13032046960749 1
0.147292416895116 1
0.242429988709667 1
0.176251166517674 1
0.17707923783151 1
0.063733502045258 0
0.136419298740233 1
0.107677359243478 1
0.160921374768317 1
0.171852278047318 1
0.195930528604028 1
0.23204047909081 1
0.214487505452545 1
0.128589664488378 1
0.22477589529769 1
0.213530363807804 1
0.166644221409262 1
0.149523493952184 1
0.156931775668306 1
0.119220316319155 1
0.202246769657991 1
0.198256332168823 1
0.0904363401102283 0
0.148717590587775 1
0.146462032402421 1
0.20727299866249 1
0.240968073784264 1
0.153189469265713 1
0.265472350614512 1
0.21252324457887 1
0.181457372433218 1
0.232278172854441 1
0.262144001289662 1
0.294635886564314 1
0.183911395101583 1
0.203066170840145 1
0.204810484962287 1
0.185861037738062 1
0.212247078217071 1
0.218191794981168 1
0.0765047322254452 0
0.266825473542228 1
0.257459004230467 1
0.229446865717915 1
0.188046166984968 1
0.192728967042717 1
0.0932921939817427 0
0.0921224422180531 1
0.21610445462502 1
0.151188189284353 1
0.200376066997184 1
0.113764774282879 1
0.157330788021959 1
0.273422317575414 1
0.111343657405028 1
0.218549970414218 1
0.175056443676382 1
0.182336040361502 1
0.282034487353867 1
0.213701658827409 1
0.203264694278224 1
0.268263930668619 1
0.235658571599223 1
0.161407663637076 1
0.141948246216783 1
0.224449635759282 1
0.259498531185319 1
0.172502827432415 1
0.158588992762778 1
0.156090622124069 1
0.277379631780877 1
0.188004098164299 1
0.234205743113273 1
0.226144488898348 1
0.227895487999073 1
0.139121307352126 1
0.222965760410334 1
0.17106006787212 1
0.377728489982821 0
0.256451393159729 1
0.159538568464948 1
0.298734442073501 1
0.235692050094029 1
0.381282252031869 0
0.156642979904832 1
0.132234798048605 1
0.149206113280933 1
0.261087673524741 1
0.214523950117714 1
0.179599316602228 1
0.109005891960454 1
0.190731888926754 1
0.174094450624284 1
0.189106241674813 1
0.268765342028108 1
0.247966194955987 1
0.220626231980007 1
0.182822844772547 1
0.121632587762964 1
0.187975814383285 1
0.204845036651738 1
0.228065375539894 1
0.12222552523416 1
0.227398591537206 1
0.24935552998517 1
0.1806700834878 1
0.145116394862297 1
0.162513392393253 1
0.165374859708243 1
0.161483985125955 1
0.211402223620147 1
0.19133640511096 1
0.271913606491772 1
0.2422620413314 1
0.147566650474887 1
0.154443312793668 1
0.241592613663637 1
0.170531580742306 1
0.241996475329323 1
0.117031076411001 1
0.17862643906125 1
0.247590314659288 1
0.262222640039279 1
0.206528720167689 1
0.282876457465347 1
0.157298727328975 1
0.225597132418406 1
0.183339740501099 1
0.172010811866646 1
0.281531801585152 1
0.208441378015852 1
0.190694341195213 1
0.211705672913855 1
0.352009199516942 0
0.113938811901742 1
0.245529860361728 1
0.216988316170781 1
0.27412916493723 1
0.203395909440643 1
0.201197493656857 1
0.239945098049368 1
0.196017785333625 1
0.167185990050075 1
0.219326171477071 1
0.287876022995561 1
0.179351688624418 1
0.189190535618738 1
0.171345696056773 1
0.237369568195723 1
0.251522090167462 1
0.16467807869291 1
0.228625775661892 1
0.231496322798846 1
0.190180322813187 1
0.163733508732771 1
0.175436415125184 1
0.16387642262727 1
0.248679309453603 1
0.191401170621905 1
0.168680975566689 1
0.159051881974148 1
0.194483475036591 1
0.24669197092357 1
0.205795196433777 1
0.228430378354229 1
0.138110693285964 1
0.182750431210575 1
0.230361668986678 1
0.322490564985605 0
0.235864936655928 1
0.0915877788370224 1
0.200375537848655 1
0.220468077914876 1
0.38088040415261 0
0.317515763324424 0
0.219262715120152 1
0.357579707661493 0
0.179255731272763 1
0.196002865468585 1
0.202989988989051 1
0.256857662731646 1
0.263753158610102 1
0.194710474048943 1
0.148865743748805 1
0.206601866363364 1
0.228794467605441 1
0.187207666959327 1
0.171111399297501 1
0.16839789733292 1
0.192813629754173 1
0.168051064812848 1
0.21801073579363 1
0.252451866731458 1
0.309343775428598 1
0.265658346138947 1
0.149876337395825 1
0.245385568344526 1
0.206483462727813 1
0.243629129666064 1
0.148912523283732 1
0.21512653537505 1
0.156410362122406 1
0.193093550550596 1
0.324259952832487 0
0.115817246978789 1
0.210854771400828 1
0.295414119444005 1
0.212577700811743 1
0.174284021144355 1
0.284886947963293 1
0.16659483927224 1
0.254221125491818 1
0.168088586663996 1
0.220658543997888 1
0.236509111913097 1
0.151632279132022 1
0.176362260883358 1
0.117948886548621 1
0.232906463887882 1
0.258779769328199 1
0.19437856652836 1
0.105968429394786 1
0.202896146162271 1
0.225818430156865 1
0.252340995300822 1
0.275451592006664 1
0.264006873328304 1
0.0740956082434591 1
0.230004033142107 1
0.141426856208614 1
0.236327939403197 1
0.18145028410503 1
0.194901927665108 1
0.167665025242741 1
0.183178292814432 1
0.170305956498508 1
0.202598211721309 1
0.169746432730969 1
0.257350535216724 1
0.328937049907356 0
0.292317001841546 1
0.272582595524612 1
0.254293425040833 1
0.165957538076285 1
0.181001092153192 1
0.283779021948254 1
0.191488402169647 1
0.151969609244358 1
0.210677384081023 1
0.350702965387567 0
0.247480504178941 1
0.152412046973919 1
0.176043204988529 1
0.251385788408607 1
0.204245402737961 1
0.157458110354421 1
0.232817897861846 1
0.203039308355399 1
0.136175979165631 1
0.171987096772741 1
0.211770266306271 1
0.241828907193112 1
0.180840675911626 1
0.19065511950584 1
0.232627233758546 1
0.171940666251285 1
0.192637786956184 1
0.142217030707614 1
0.325400997895421 0
0.223637652378354 1
0.213963278505526 1
0.271285650530564 1
0.248751040595504 1
0.230537500056997 1
0.293168048508929 1
0.181330312044574 1
0.13383555867732 1
0.230827694979951 1
0.212314089089238 1
0.230284553094677 1
0.28119791835512 1
0.13311122998033 1
0.293440628015696 1
0.211537547084006 1
0.154309806407963 1
0.163150861310025 1
0.194015759663517 1
0.18091318407579 1
0.216000970802921 1
0.235423770717329 1
0.138363803705256 1
0.20677290098294 1
0.207027691022016 1
0.111708701484858 1
0.122017097101863 1
0.214405161390948 1
0.13750713069996 1
0.294678127592908 1
0.228457730955862 1
0.174218450949843 1
0.0968484685201893 0
0.173758712080897 1
0.251271903325571 1
0.206590987657093 1
0.267422073023547 1
0.249018785267469 1
0.264446549200087 1
0.195797407123602 1
0.253041013337275 1
0.187373147862842 1
0.254711868542776 1
0.25172978994967 1
0.167088563770288 1
0.176158571643637 1
0.105613250769927 1
0.213168293452181 1
0.195590758100828 1
0.188006846815956 1
0.211198785094851 1
0.241241347089878 1
0.23778257212934 1
0.167279441316358 1
0.289885441596217 1
0.271946182193795 1
0.243201623755927 1
0.192958285686446 1
0.284574510844004 1
0.222387721580107 1
0.239752495428637 1
0.227030838769298 1
0.199576281571385 1
0.227954734580874 1
0.266549763271466 1
0.265976793835784 1
0.2229809185077 1
0.171327097881807 1
0.143301146836858 1
0.193033623013931 1
0.270341120912474 1
0.162333114065781 1
0.298256008435318 1
0.173630307117796 1
0.274287262576543 1
0.105864902253118 1
0.241233234050275 1
0.319710422731792 0
0.193646870425977 1
0.168927475049357 1
0.120386802717801 1
0.109084514281083 1
0.215637964752968 1
0.121888605661828 1
0.218398121504527 1
0.249810212652895 1
0.26958386766901 1
0.229668870516855 1
0.161166889573814 1
0.181457130282378 1
0.153425825720066 1
0.186658940119048 1
0.235459586668985 1
0.213052431437782 1
0.180000186486091 1
0.196674443572174 1
0.129653182303543 1
0.222036349254418 1
0.222939373356005 1
0.225631928744142 1
0.239918051740558 1
0.220400099442877 1
0.180636137301132 1
0.225781162450918 1
0.253045565861387 1
0.155828748684588 1
0.282565939088627 1
0.123740490317911 1
0.0968769993769613 0
0.206284941623676 1
0.208084267139938 1
0.150317779535614 1
0.194881655190141 1
0.139977456780596 1
0.295633521025716 1
0.17310696439878 1
0.25524070831174 1
0.184693054098029 1
0.231589832235056 1
0.121532153357373 1
0.167447675980762 1
0.157163982321673 1
0.260006492075384 1
0.189768984701315 1
0.148055832522335 1
0.202919755099459 1
0.19154780561676 1
0.147098711067787 1
0.180085032330416 1
0.185524676669272 1
0.17019736638349 1
0.171490703415066 1
0.178353001520824 1
0.179480220083131 1
0.172778367360341 1
0.266684543524081 1
0.220639993288938 1
0.229012267782142 1
0.20263593947991 1
0.181072118518544 1
0.221577023705167 1
0.298758317756993 1
0.276716700792464 1
0.212589485972657 1
0.212884677369546 1
0.228220987312509 1
0.240674940069397 1
0.221988056181061 1
0.222729428375422 1
0.130474194557174 1
0.159290935252278 1
0.140896082183053 1
0.280128859007211 1
0.340412348660526 0
0.273719151421625 1
0.274007790813272 1
0.188917328515516 1
0.216330072418507 1
0.0903646559734671 0
0.191573923449895 1
0.262927872402779 1
0.218459133505657 1
0.154019112730168 1
0.115586723956585 1
0.278206596376793 1
0.173002218621124 1
0.248870793835272 1
0.155921182664278 1
0.114103274321924 1
0.221207535908291 1
0.195906536773059 1
0.231322346361401 1
0.167754231699315 1
0.202901677742005 1
0.247340392095836 1
0.218749147982616 1
0.219282431083372 1
0.1955181415452 1
0.145041414770522 1
0.249304644408673 1
0.217179985715801 1
0.188035729959536 1
0.204802179446471 1
0.269049637146612 1
0.248642823590657 1
0.226701358471603 1
0.226927791786616 1
0.180524498634784 1
0.19326287080257 1
0.0646066485191073 0
0.143275605199176 1
0.286758223398322 1
0.201948112682484 1
0.188145811051635 1
0.249091963628338 1
0.0967212245695619 1
0.222065179516621 1
0.141943504013901 1
0.240031813965376 1
0.245766567990018 1
0.216038231303952 1
0.203045941980414 1
0.253400188750924 1
0.150398729504205 1
0.138873983365179 1
0.212053499266734 1
0.168114990425136 1
0.180006449634829 1
0.246224710727484 1
0.152336446910177 1
0.200959566212316 1
0.253273878700505 1
0.285362029874792 1
0.255918496181393 1
0.203262572730112 1
0.266927094077869 1
0.209669545001488 1
0.159621519052919 1
0.145262543406108 1
0.235425873561471 1
0.156577121496217 1
0.279845529627696 1
0.269068422250304 1
0.135121191097903 1
0.151702964289275 1
0.188944833441611 1
0.26899819420983 1
0.317550274083904 1
0.240755792756995 1
0.23482535801651 1
0.148312465610043 1
0.238058173520074 1
0.119922069329111 1
0.183244711491139 1
0.223733256010615 1
0.263292579343465 1
0.311694718274611 1
0.238603194590928 1
0.181541663402128 1
0.176716440299042 1
0.161115730280514 1
0.18500825227764 1
0.184362723948753 1
0.331796970191316 0
0.230411731922028 1
0.157299944560707 1
0.198988315044321 1
0.188242621728527 1
0.22003141992928 1
0.175484661464047 1
0.192472755140817 1
0.250612550331076 1
0.252869692721404 1
0.110596906550341 1
0.225581450030508 1
0.192710476614496 1
0.181788579975564 1
0.288359116817002 1
0.236294992843456 1
0.159293503982352 1
0.179677310430299 1
0.138879514861754 1
0.267891669854048 1
0.18560462593187 1
0.193230581404728 1
0.226912169364271 1
0.23109999647537 1
0.172682615581329 1
0.274623025108813 1
0.209000336063713 1
0.16098929420244 1
0.220197661791405 1
0.168168652527785 1
0.0885216370458595 0
0.16747113149021 1
0.22497584754371 1
0.259119110799806 1
0.355931131567237 0
0.15146962473268 1
0.210978881286467 1
0.166635357026605 1
0.0795477989217918 0
0.127358238178487 1
0.241239142074622 1
0.125797442856032 1
0.236225017759105 1
0.0820320948754036 0
0.13058502468093 1
0.297719537009263 1
0.19681800146624 1
0.22190698269648 1
0.265692787042771 1
0.185041502615122 1
0.238294451932485 1
0.198292286325804 1
0.243607491808722 1
0.164469436020752 1
0.191202386711189 1
0.247574962892373 1
0.188674280912527 1
0.230908236187303 1
0.187509489712835 1
0.228543742310346 1
0.144711410555293 1
0.206843018604163 1
0.184691901337615 1
0.146372265424206 1
0.267555193987084 1
0.205380132181807 1
0.234528698561693 1
0.26192081941363 1
0.207357586284136 1
0.146006250652672 1
0.152484170691994 1
0.135032207726915 1
0.128579606474468 1
0.203311658690902 1
0.116183552431325 1
0.25829890964135 1
0.223361270989993 1
0.210751866658013 1
0.179568382393496 1
0.21616643119448 1
0.190703373473642 1
0.171865541833078 1
0.164030802902807 1
0.260861776925069 1
0.247936190179078 1
0.203456973531868 1
0.231281780471248 1
0.241660012140359 1
0.229010307786495 1
0.29159622998818 1
0.260489050178787 1
0.278118167402229 1
0.264466746326889 1
0.256610468071017 1
0.179997882312723 1
0.158538606540729 1
0.0961593166584622 1
0.190800885565914 1
0.286078565183176 1
0.255672597153533 1
0.161419113454826 1
0.221537928651388 1
0.201087046942076 1
0.174804903888966 1
0.118034285460981 1
0.182871185252214 1
0.226425359412127 1
0.120886803562472 1
0.264986355153161 1
0.282338695765924 1
0.178364854162876 1
0.239068507898028 1
0.308317916279585 1
0.224403600964107 1
0.153395972493735 1
0.264772489703494 1
0.158357463599506 1
0.15303892162347 1
0.218302683050815 1
0.164172874024422 1
0.126670184186308 1
0.219186887424592 1
0.204180405360211 1
0.161750415309389 1
0.16425415476754 1
0.32466833327646 0
0.165568541257259 1
0.258817127497287 1
0.159388682790024 1
0.201586784026002 1
0.279656365777485 1
0.187333497825145 1
0.12209686654328 1
0.235567430242003 1
0.152729072416928 1
0.276422118469431 1
0.19393229756742 1
0.274475614610217 1
0.164916408411053 1
0.0941651996465554 1
0.201452481305466 1
0.152482090300595 1
0.280684837717543 1
0.186214426550342 1
0.130745457149618 1
0.137631175054895 1
0.278603444109481 1
0.0814795184036738 1
0.204827822762373 1
0.258124518226319 1
0.16350903289832 1
0.253773160080572 1
0.207161622211646 1
0.226232696508202 1
0.1883083021359 1
0.221967250460189 1
0.194654304961103 1
0.26945674570934 1
0.270178081139576 1
0.256597073566937 1
0.175095971254002 1
0.116799833786724 1
0.191753803504326 1
0.195864302829143 1
0.232654542651111 1
0.236935933220168 1
0.163221096018474 1
0.260523619069787 1
0.278370938594199 1
0.196892923749732 1
0.134752160211472 1
0.249053160877575 1
0.224004991072683 1
0.201678745850453 1
0.222482604527638 1
0.120324873202319 1
0.195573801972107 1
0.259616175263778 1
0.0909620373928109 1
0.268511121941193 1
0.288608685465685 1
0.13691844279308 1
0.18205211970553 1
0.262567398854345 1
0.201770460349249 1
0.185564383729505 1
0.162094941533514 1
0.229154759975283 1
0.245721272286977 1
0.20418956123283 1
0.222320379292175 1
0.251089747746907 1
0.099182921808639 1
0.178175746437846 1
0.17773284039811 1
0.217636074348962 1
0.118362870212774 1
0.135965890938031 1
0.136803636174969 1
0.173486293184912 1
0.172914205207188 1
0.126180041922923 1
0.18174981908985 1
0.28426819815882 1
0.217457016689585 1
0.211780644986484 1
0.243784328783 1
0.154880744936466 1
0.216960987167689 1
0.130646489387735 1
0.212981656396029 1
0.290255777085368 1
0.229464344524183 1
0.194055235924689 1
0.193842501420406 1
0.188189235038538 1
0.216569300620093 1
0.197068351100656 1
0.262248735775354 1
0.173560088985524 1
0.198495079395588 1
0.27326611992274 1
0.091609025962673 0
0.201821042169904 1
0.198935965499962 1
0.0748958460642777 0
0.142203011934647 1
0.181796270989331 1
0.204125089872681 1
0.185638874392824 1
0.104911662142514 1
0.252618827080916 1
0.181122320771131 1
0.199193530089681 1
0.12236361242847 1
0.195782244923939 1
0.275106583461803 1
0.230843581118557 1
0.267359288145716 1
0.110305030617498 1
0.245843206659861 1
0.114525281101429 1
0.232805198089529 1
0.253176557402998 1
0.279556677866988 1
0.148994403552278 1
0.283212858533582 1
0.187781947524774 1
0.293664487540793 1
0.226048952377412 1
0.158291500841428 1
0.18961754681157 1
0.269266940359341 1
0.21179987292764 1
0.148067583360014 1
0.345436396404879 0
0.243638161414153 1
0.203554606650861 1
0.237614574221766 1
0.165427297492384 1
0.21260294531524 1
0.165228621641309 1
0.245598268797177 1
0.255772066869666 1
0.14479438858054 1
0.132120657232463 1
0.0467870148792943 0
0.0929611514487607 0
0.1835976780716 1
0.194191452490433 1
0.0938266299780461 0
0.379950363427752 0
0.226728398258315 1
0.203851922221348 1
0.163263508327689 1
0.221295996745063 1
0.172796175893897 1
0.251663687062517 1
0.161288408645386 1
0.227315735666335 1
0.125773179942911 1
0.267775711757968 1
0.247097324096208 1
0.311449735699239 0
0.108691705520303 1
0.203630926026081 1
0.232429074953421 1
0.23014151165829 1
0.210463988945697 1
0.116877553762065 1
0.294532190062505 1
0.216986999596121 1
0.159395526460234 1
0.181901471108074 1
0.190517958127777 1
0.222020627165068 1
0.264549556579353 1
0.25464071654338 1
0.129212137316069 1
0.189961886870877 1
0.303131484913248 1
0.193257785266975 1
0.162158611342167 1
0.152925363953607 1
0.176004928365548 1
0.116153523441915 1
0.191942711229663 1
0.286049591343912 1
0.268798558379291 1
0.22845782967451 1
0.179708620589393 1
0.177321883847 1
0.297763654549511 1
0.22252668200574 1
0.141176434319789 1
0.259245197973064 1
0.239476477019371 1
0.129682854694838 1
0.22440284006049 1
0.202708524438479 1
0.192467259632812 1
0.222595388794102 1
0.251015158241799 1
0.178226586751495 1
0.165698301192199 1
0.166202214261111 1
0.0982060541645836 1
0.157341335737162 1
0.088366264294768 1
0.265717518446532 1
0.132809608450884 1
0.270466165763526 1
0.256867496082028 1
0.265782382175204 1
0.162227051794614 1
0.119196790868721 1
0.157978164022105 1
0.156403657071342 1
0.184440721424422 1
0.173987857575639 1
0.308382687874567 0
0.211746961656618 1
0.188995669577267 1
0.128630302376643 1
0.255386838001311 1
0.228214383692074 1
0.217570931866331 1
0.294511293356487 1
0.179890603493251 1
0.135006037470754 1
0.239776044424815 1
0.104774653784577 1
0.21610068806308 1
0.226540807527149 1
0.128743128821933 1
0.198823378101576 1
0.216579101002197 1
0.201431020498035 1
0.206374547059932 1
0.187695440976739 1
0.222641922125731 1
0.231558119220266 1
0.27362183024185 1
0.227140149066423 1
0.257810639542766 1
0.205869251897081 1
0.18501947458029 1
0.261638151710872 1
0.160126771514874 1
0.249838665601827 1
0.20994767492324 1
0.219548934847616 1
0.263097408744861 1
0.250162777197454 1
0.208092470707314 1
0.222291526413458 1
0.225656952298541 1
0.214114433202789 1
0.24851497907657 1
0.172338098907067 1
0.19251000308767 1
0.258502099740513 1
0.23461418526587 1
0.149528678307798 1
0.144649577017932 1
0.237374154624543 1
0.158600975726026 1
0.176326183020546 1
0.18942348560911 1
0.314274248839241 0
0.153567486277492 1
0.212573183006328 1
0.258290502213201 1
0.135448189096393 1
0.119561397534622 1
0.146569949345274 1
0.171892585303251 1
0.212896556335549 1
0.219693495409344 1
0.219864081823355 1
0.267684071571981 1
0.271882365367978 1
0.233684639055066 1
0.206386795452715 1
0.190870308545913 1
0.191213607973034 1
0.305554455305656 1
0.179390589800119 1
0.244365933917817 1
0.190324011759926 1
0.197918766660039 1
0.124360805613368 1
0.221033520779787 1
0.183510789366039 1
0.202359594565747 1
0.173124771759817 1
0.107338580155517 1
0.132149794155159 1
0.277866645292015 1
0.179824464817138 1
0.225054947790946 1
0.229838982920378 1
0.237961354981981 1
0.187779964043404 1
0.186740619325289 1
0.219754310052343 1
0.202362329269842 1
0.258981338565801 1
0.218053796948344 1
0.232092192907421 1
0.26947388861892 1
0.19390990558562 1
0.151037558229538 1
0.200050344522434 1
0.29238055963657 1
0.306744994926443 1
0.262448167953252 1
0.240509568476182 1
0.286040424515343 1
0.166898930528233 1
0.181838253306488 1
0.139090110472753 1
0.223242602099515 1
0.206598043304809 1
0.352091615895258 0
0.281586934003597 1
0.130607236198245 1
0.209015232239942 1
0.168991568386951 1
0.173890682496944 1
0.190572707197094 1
0.111038334772224 1
0.151233325444433 1
0.194912694823868 1
0.267000454651097 1
0.209092405435098 1
0.217243131636249 1
0.262720198884769 1
0.0319863483134185 0
0.158727238314778 1
0.171384882587821 1
0.195428947937765 1
0.210771870045986 1
0.14577814940721 1
0.218099791524591 1
0.26419366727156 1
0.194178363916096 1
0.225656543222835 1
0.188011729519709 1
0.261901302237606 1
0.296364920683072 1
0.185433411097853 1
0.164010567387059 1
0.232494461234607 1
0.232781231485422 1
0.155868631656022 1
0.20732058378545 1
0.174557834528077 1
0.215750424379717 1
0.184186505009513 1
0.189470096465468 1
0.221488562532746 1
0.21842316098134 1
0.239780321242298 1
0.160903976696519 1
0.236756571893051 1
0.13094707232098 1
0.179395064905795 1
0.184818552023589 1
0.249456838889602 1
0.131452927131493 1
0.227965136083231 1
0.2702817566096 1
0.25768402587697 1
0.322578708783927 0
0.0904755804565662 0
0.0911618676329101 1
0.188211712801622 1
0.0986499755860628 1
0.35647003142496 0
0.109347556443984 1
0.238737574518962 1
0.292218472136279 1
0.0882899783490665 0
0.203694539010107 1
0.214976178927722 1
0.134634591845632 1
0.175443270673477 1
0.201152165866995 1
0.300578118921053 1
0.16555623583527 1
0.120667836414417 1
0.222799927925933 1
0.209719231183894 1
0.195140904463855 1
0.123852833875984 1
0.171617689679218 1
0.137898720473981 1
0.237642345911014 1
0.179299331996661 1
0.16073877748975 1
0.150881060111909 1
0.237949511808665 1
0.279578555401427 1
0.236846310122043 1
0.263161133074286 1
0.190410005901353 1
0.220450736236368 1
0.104237596328536 1
0.202036826663649 1
0.239411256243006 1
0.14458109802733 1
0.134468830969024 1
0.176239841870948 1
0.134268870208216 1
0.137081610858634 1
0.244373724396767 1
0.181185747533471 1
0.202560427820982 1
0.212742286658688 1
0.235168462369852 1
0.161804616247447 1
0.136734144796389 1
0.142184384273383 1
0.201584941310908 1
0.178324663503894 1
0.104260696967911 1
0.160488492749333 1
0.283095113511782 1
0.208789896437024 1
0.310091678901419 0
0.235816160854673 1
0.169082962085775 1
0.204831951971334 1
0.278692792517407 1
0.186919610616511 1
0.239516929094779 1
0.143602615998342 1
0.147083098327982 1
0.289922377775866 1
0.221349300370398 1
0.175861201715156 1
0.232269108173991 1
0.182860904411501 1
0.260573443193006 1
0.216424536148017 1
0.132127046850036 1
0.187503405050578 1
0.199898198052767 1
0.233563461904002 1
0.097656032419738 1
0.136141265638342 1
0.24318047515787 1
0.126566187947595 1
0.128332459813365 1
0.179522889134569 1
0.149933165133468 1
0.219104672803069 1
0.268123453196364 1
0.320024023677266 1
0.247401992478433 1
0.159544049243422 1
0.138814562862413 1
0.286218489816785 1
0.288651115948102 1
0.211314431940342 1
0.240625207298423 1
0.271620603323293 1
0.19617122546915 1
0.104435209132053 1
0.275701346893025 1
0.259251827600688 1
0.223311142942639 1
0.189555565949044 1
0.119351631261335 1
0.252958502985111 1
0.21096916144194 1
0.117967742856633 1
0.196449716085635 1
0.16335400270405 1
0.140227260280644 1
0.242913089936562 1
0.195876124552067 1
0.190847117974 1
0.229289039733547 1
0.212356290765035 1
0.207157776807645 1
0.108601723670817 1
0.205971971462546 1
0.210623686638852 1
0.293669593010949 1
0.169294774504502 1
0.229973920449434 1
0.273305431396636 1
0.230420709707311 1
0.143078816296847 1
0.121023174629339 1
0.249367032020159 1
0.204318361958663 1
0.167635296079978 1
0.247145374649056 1
0.204212747348012 1
0.276718282757877 1
0.228968470689103 1
0.218226433421046 1
0.255689381257183 1
0.110106306970657 1
0.260191434142402 1
0.211488797090834 1
0.274649148912803 1
0.207989386561403 1
0.232036999901373 1
0.22572441797775 1
0.218070054488797 1
0.143517130771433 1
0.252516091936912 1
0.191377925262954 1
0.179075647501611 1
0.192158138441678 1
0.253143160348541 1
0.225718436422997 1
0.275754188306557 1
0.146783820278387 1
0.17621397138882 1
0.233014929565654 1
0.271863166925214 1
0.239564954994621 1
0.0909268085669215 1
0.255828596623457 1
0.180734303040109 1
0.269328859167312 1
0.1891368929491 1
0.239868888480758 1
0.154607237752208 1
0.201800152343935 1
0.21686268085468 1
0.225478863523312 1
0.312519948908729 1
0.175772141931719 1
0.221970129314204 1
0.276898204196558 1
0.277429914064632 1
0.184453501568693 1
0.154792015255721 1
0.157229176572406 1
0.135103148451714 1
0.169115879558815 1
0.158793500858354 1
0.36790880334226 0
0.350134597841246 0
0.203032778417766 1
0.219475699674584 1
0.200395083063693 1
0.164642052227035 1
0.136193110169017 1
0.232437640614836 1
0.142372335610067 1
0.155458801853718 1
0.129519663054355 1
0.177735871212333 1
0.199127958275755 1
0.15162566079162 1
0.157475092329535 1
0.203230035205543 1
0.120367111697836 1
0.156953123299497 1
0.123632021031142 1
0.257419806807468 1
0.230707171571645 1
0.168400943423441 1
0.105444659373801 1
0.200674645567424 1
0.103210342501063 1
0.168488257425521 1
0.219115053348175 1
0.151277209014792 1
0.165556379824446 1
0.260881121912968 1
0.116972831024333 1
0.315932970211848 1
0.176327457900633 1
0.268916947102521 1
0.238108159050421 1
0.169930000775449 1
0.250673757164649 1
0.230817798078441 1
0.220762196531585 1
0.205624663975534 1
0.23428117342134 1
0.284171716358116 1
0.267382878613351 1
0.22948570321581 1
0.188764945651542 1
0.321796689455509 0
0.20447553669617 1
0.193772343822759 1
0.205838332976163 1
0.193116209554923 1
0.176051647875723 1
0.170766284582707 1
0.183367345793021 1
0.197786416555217 1
0.253493949606136 1
0.25784551484007 1
0.240924559131368 1
0.178097869246672 1
0.24169704175573 1
0.0961069993704273 0
0.13959926952952 1
0.219848881970225 1
0.135254885595234 1
0.194937620535189 1
0.178589135634048 1
0.236110724143617 1
0.255273992564454 1
0.227485077642236 1
0.071090675636519 0
0.101474354041423 1
0.153195504973639 1
0.164364952984143 1
0.145369824252496 1
0.224597567305014 1
0.1615823693004 1
0.209523648196501 1
0.105516821836167 1
0.19405000645161 1
0.170137951900469 1
0.161852226794968 1
0.237860591774846 1
0.263253845174017 1
0.196002205445015 1
0.224030857059181 1
0.170792919551492 1
0.254126081416634 1
0.110478237086879 1
0.190182557866973 1
0.19049355908881 1
0.193781117462929 1
0.167997501029145 1
0.179237601545831 1
0.244047725133021 1
0.252936389124736 1
0.172494462418364 1
0.254235066271164 1
0.217790479655881 1
0.101723645475099 1
0.241597029531555 1
0.267970425974996 1
0.260574713060899 1
0.186485638049252 1
0.187647300727407 1
0.27533159160898 1
0.149295101379016 1
0.198767787067392 1
0.255698153953452 1
0.248272052123912 1
0.277694824757851 1
0.0669383962684927 0
0.198842641945739 1
0.298146877184862 1
0.157361800297014 1
0.25015669270464 1
0.230052269882706 1
0.214397164057795 1
0.138005465255524 1
0.193654729011797 1
0.282028401304161 1
0.283204682788434 1
0.154433404698533 1
0.297819420056589 1
0.201691205870548 1
0.173468072502257 1
0.20615137291776 1
0.286149730042181 1
0.146710710927871 1
0.174832047340886 1
0.198922157647429 1
0.040017613289366 0
0.167424366478729 1
0.159714248255377 1
0.276791332088309 1
0.286054724730768 1
0.15417418790028 1
0.1060681588398 1
0.237421117350192 1
0.194674821468972 1
0.150021157166096 1
0.207435368446042 1
0.239046773841026 1
0.117439265629293 1
0.184131285993717 1
0.352861856056087 0
0.245615503648602 1
0.227373826647438 1
0.246579320588811 1
0.135837903034825 1
0.184068863875403 1
0.123208186941085 1
0.192367449464793 1
0.204024662054699 1
0.255729185038891 1
0.16332178910204 1
0.165520277605065 1
0.191555822750509 1
0.25152236342375 1
0.214699391621506 1
0.185087075338703 1
0.224238009138315 1
0.238435147337446 1
0.230021974088182 1
0.194036950001339 1
0.153520567857276 1
0.223060445701196 1
0.192847494549655 1
0.258741883455128 1
0.227839144970788 1
0.22521286008151 1
0.0823720000265204 1
0.208885473624673 1
0.217981034607684 1
0.209519461822168 1
0.183780438938943 1
0.149453358093872 1
0.178887592644639 1
0.170385104908445 1
0.240652687402746 1
0.230094798290958 1
0.227863912247935 1
0.296460387790876 1
0.21759770517787 1
0.179121178359128 1
0.189812707934604 1
0.19815444240417 1
0.216009734300509 1
0.259639317539681 1
0.140757718606582 1
0.189921032427683 1
0.203942441843877 1
0.16199444234715 1
0.197660821232505 1
0.229491165898979 1
0.172617369499094 1
0.23044843555136 1
0.207918893195545 1
0.194809380912372 1
0.189653341460356 1
0.231042589170548 1
0.218425860889167 1
0.160085814743368 1
0.289988156962794 1
0.214824645738955 1
0.180657472857612 1
0.19169627588094 1
0.147806097365135 1
0.213538005424679 1
0.21097955864887 1
0.206764933623579 1
0.216708511754239 1
0.199363168484166 1
0.169652481724487 1
0.202863623548798 1
0.132793119220852 1
0.250201188025501 1
0.116149374432508 1
0.200783112076346 1
0.236769467838847 1
0.177403177605431 1
0.222845540684345 1
0.196863419895962 1
0.211758135638378 1
0.151663184341483 1
0.276734456274301 1
0.281135768500155 1
0.253827754822759 1
0.266856499934757 1
0.136026785694277 1
0.207426410920515 1
0.279844147758122 1
0.242932080141751 1
0.300547153790859 1
0.152168303040398 1
0.244823708091494 1
0.189517686256569 1
0.231738081390882 1
0.202524097627365 1
0.182464087672252 1
0.245496148730316 1
0.237777042179647 1
0.188665726921891 1
0.249161703714338 1
0.0636192781500771 0
0.257381331657269 1
0.133008945047511 1
0.227256209724616 1
0.284640945718345 1
0.197883691350982 1
0.225051241386362 1
0.153437244141345 1
0.156049937685893 1
0.20176551540066 1
0.229603351727819 1
0.208552114946871 1
0.155533422792041 1
0.174962636323596 1
0.132453328271621 1
0.289650916587648 1
0.196964644496794 1
0.205573858049147 1
0.134526171309468 1
0.166938478473858 1
0.17968023008222 1
0.255577075839077 1
0.273762161147754 1
0.236005316586768 1
0.237583449058019 1
0.206255570882765 1
0.239975414930713 1
0.152745726199349 1
0.213731251445691 1
0.217500699635426 1
0.230344883018342 1
0.281909033047855 1
0.141467158400324 1
0.231292721571682 1
0.272384639501537 1
0.246623044232813 1
0.193174575851671 1
0.259367354763681 1
0.273392658196745 1
0.203376379759573 1
0.177663461769388 1
0.143865468648838 1
0.161400913566489 1
0.171393267406992 1
0.207602443629431 1
0.247166893307477 1
0.206419144010189 1
0.207804830816351 1
0.20370675470089 1
0.194265944698262 1
0.185422998175832 1
0.145977886815214 1
0.275243515522934 1
0.202730549469445 1
0.213867986350949 1
0.361983097204031 0
0.125659635033343 1
0.145987349857634 1
0.164344087890659 1
0.199882736249288 1
0.115138951924274 1
0.177261897900443 1
0.301366789926757 1
0.25816268081249 1
0.192566178392367 1
0.297876741122855 1
0.24873546615806 1
0.229353556225331 1
0.22839235340545 1
0.236620921868215 1
0.228382457985316 1
0.188467123380631 1
0.117296277984584 1
0.160094880466457 1
0.201914406787629 1
0.192303966543344 1
0.186402052388112 1
0.238514147739589 1
0.167260144604349 1
0.149156249884185 1
0.116117915315783 1
0.187528648531893 1
0.247470295908549 1
0.176488269357861 1
0.144088568080859 1
0.205702420302451 1
0.218198115897444 1
0.131805192482588 1
0.20536343758878 1
0.399720019801337 0
0.240866405932391 1
0.24277666036114 1
0.195264023731962 1
0.182839361551473 1
0.117520821917559 1
0.259321574470695 1
0.189080858656734 1
0.224564502383121 1
0.246728821943227 1
0.164427353175833 1
0.175834127161142 1
0.131687752837193 1
0.247729974102246 1
0.234773105462617 1
0.169128235917021 1
0.235515531578811 1
0.175280430596036 1
0.178585877205358 1
0.181027888527238 1
0.192845033055106 1
0.139689502261395 1
0.0718007306178449 0
0.192543902852592 1
0.16168745794346 1
0.246100636297661 1
0.24595094330732 1
0.167037298195923 1
0.237540638001534 1
0.2657813104132 1
0.259288013601372 1
0.0870707927369399 1
0.287334564536853 1
0.185553865414882 1
0.124584140052533 1
0.119390808070732 1
0.244431640821999 1
0.257957783084564 1
0.223246836930575 1
0.15807469293831 1
0.166912077363667 1
0.179005817545005 1
0.222753145632282 1
0.219564898598156 1
0.194929486299783 1
0.274388754531044 1
0.162676394668291 1
0.230935907088743 1
0.310350769852828 0
0.21877119289399 1
0.189281271218176 1
0.097951277823254 1
0.184851110862885 1
0.204960149246294 1
0.212957564006505 1
0.252460325143871 1
0.252232656445474 1
0.175950985546965 1
0.165410414571597 1
0.108818475105066 1
0.164906045227888 1
0.198093547510004 1
0.100747488166362 1
0.242571175806931 1
0.21135773248328 1
0.15405176582863 1
0.153132653496143 1
0.165051421530287 1
0.237189653984255 1
0.23834771816059 1
0.167054603083895 1
0.170300914244029 1
0.154849493953736 1
0.247994616331192 1
0.193563682515972 1
0.299371198940997 1
0.235305886913108 1
0.267557814777294 1
0.227273716476336 1
0.261836549776546 1
0.206526759427634 1
0.184571607398501 1
0.296216627030849 1
0.225679600910315 1
0.227291997169316 1
0.16857837609478 1
0.240145803224248 1
0.17108793601516 1
0.192437210847333 1
0.217671344626306 1
0.188705426460422 1
0.25053984863246 1
0.278431173791845 1
0.262672030757055 1
0.214751882096305 1
0.163358347726594 1
0.199867637988139 1
0.251355716784528 1
0.211384243450982 1
0.248091439376444 1
0.22048542167844 1
0.257549915243914 1
0.211896043707864 1
0.156132259280765 1
0.259233361736683 1
0.152749909805523 1
0.252556626489796 1
0.17959507648598 1
0.043153794831397 0
0.186311251660685 1
0.151488450393403 1
0.107434857193335 1
0.120829690929709 1
0.104360313430367 1
0.186689159465954 1
0.216447344822352 1
0.0761756430742096 0
0.246669328114039 1
0.269910262923165 1
0.175771069806547 1
0.164801775667236 1
0.118061721893233 1
0.201954546781014 1
0.154087958148192 1
0.174658997396971 1
0.24698135205285 1
0.2075087541226 1
0.126993176709439 1
0.15694729330611 1
0.20502277658348 1
0.226053589408687 1
0.329800006778341 0
0.0805808695576725 0
0.149084872335356 1
0.157475021903723 1
0.153584504042694 1
0.200586120453738 1
0.154179897556528 1
0.189108211248291 1
0.191179962247058 1
0.181950751523426 1
0.123856847254149 1
0.16968350235575 1
0.235846017167819 1
0.174964202022928 1
0.153111933175801 1
0.191469754610329 1
0.272817620147882 1
0.315020895953852 1
0.254239256107135 1
0.263761369015075 1
0.274339318588683 1
0.196173075750395 1
0.203053434627158 1
0.132476646728435 1
0.254330487810975 1
0.230741193589639 1
0.247422110484914 1
0.18649718373946 1
0.212680401933749 1
0.20807181411859 1
0.124224553159436 1
0.238875035176192 1
0.148735668562509 1
0.234307474726137 1
0.236842133225257 1
0.144720022679159 1
0.17642179802619 1
0.0669962762322266 0
0.232970464551541 1
0.112991795142114 1
0.329205085106102 0
0.251747819725504 1
0.127107646582002 1
0.21562354511656 1
0.240013162597104 1
0.20693733925648 1
0.2089068494048 1
0.133145901788826 1
0.155088659737333 1
0.117909892163135 1
0.135352699998216 1
0.162301451952181 1
0.23028992284608 1
0.24411730501562 1
0.216332418784421 1
0.184685014145951 1
0.156422089700662 1
0.156310140790851 1
0.184197769070736 1
0.263787920269759 1
0.213893550406891 1
0.183727248325878 1
0.277756834514442 1
0.198145471445836 1
0.192249530062248 1
0.214762270229811 1
0.253954856927195 1
0.118793404402171 1
0.24385726685198 1
0.167375361192744 1
0.214908325030743 1
0.139482134046632 1
0.169471267606598 1
0.255259940722797 1
0.134669331217324 1
0.258282850713242 1
0.21034064465099 1
0.176614298453303 1
0.144410281857735 1
0.191408196622383 1
0.157242137874907 1
0.135165391857633 1
0.214184346880021 1
0.263123269910812 1
0.205579086964458 1
0.296369710180799 1
0.278376796224444 1
0.291373880398294 1
0.26956500338401 1
0.281790008672957 1
0.261441722417138 1
0.248178505873874 1
0.178451164974084 1
0.215073318499541 1
0.18154322446724 1
0.181416701227399 1
0.214888049059159 1
0.218926473846605 1
0.154926134055116 1
0.197083200463536 1
0.0439112195092294 0
0.16828369792921 1
0.1923044289271 1
0.185377921606973 1
0.279602658056734 1
0.205271316697863 1
0.188659301403943 1
0.227318313167294 1
0.244649237857497 1
0.134953275297 1
0.229060114696089 1
0.150308368616972 1
0.239527528881989 1
0.138463068449797 1
0.219656647475193 1
0.195438637139921 1
0.191112552190129 1
0.26450161664112 1
0.135942384073895 1
0.188639036370236 1
0.178291455617898 1
0.15864848039272 1
0.0777637402708101 0
0.234589967263712 1
0.111546056118695 1
0.255608050492939 1
0.217751749134352 1
0.142358971320483 1
0.255807496990994 1
0.222784783120169 1
0.234948367404872 1
0.240837945870942 1
0.135528700983668 1
0.238890837563776 1
0.213308549564574 1
0.157659342427268 1
0.163458567897592 1
0.116915471340403 1
0.172231793530735 1
0.186760776338228 1
0.18925011937599 1
0.248895281245575 1
0.16584889179806 1
0.208649354887692 1
0.220937156088053 1
0.151276767750965 1
0.260046743991041 1
0.303639849074596 1
0.16119258017228 1
0.176061299729767 1
0.173394958590569 1
0.214997787083437 1
0.296414372887858 1
0.200388201004608 1
0.246667378386294 1
0.248488721136519 1
0.276558748944279 1
0.11621933197246 1
0.200658018955833 1
0.204558371588382 1
0.159349340808657 1
0.160095221000721 1
0.121461363133079 1
0.224914644530126 1
0.28942066816156 1
0.209102921904711 1
0.274380394980119 1
0.113551298027624 1
0.152729489460811 1
0.145987754462313 1
0.211978295018009 1
0.314273769037573 0
0.176209572394991 1
0.226248849387113 1
0.240325132906214 1
0.144246975566044 1
0.132200859403741 1
0.213114469146587 1
0.118491541766073 1
0.184835408101428 1
0.153346001677474 1
0.169680069211664 1
0.263320871881342 1
0.172357630106638 1
0.190835110486279 1
0.231748008440346 1
0.259556697396131 1
0.166371253164341 1
0.116503418275585 1
0.215442162760172 1
0.1104224697455 1
0.194670796524567 1
0.231064812372417 1
0.124284931670572 1
0.283878597724391 1
0.19595106878666 1
0.208085386522374 1
0.128896952312295 1
0.13065532762853 1
0.203695403093532 1
0.12449129997068 1
0.184605968412729 1
0.207801319361727 1
0.118350706846953 1
0.270922707404061 1
0.18940731076504 1
0.222316622901554 1
0.106972328504067 1
0.204163446886342 1
0.241110720025595 1
0.199924059637865 1
0.227869292135167 1
0.206828067382395 1
0.141387116784859 1
0.227657053404303 1
0.129628819339696 1
0.204462585723883 1
0.219575096573425 1
0.201421604117008 1
0.126309900505271 1
0.253484240432949 1
0.331727589109875 0
0.236004777868982 1
0.205601963529444 1
0.216175142587803 1
0.172140103191335 1
0.236740240310676 1
0.120857361610654 1
0.208728457780379 1
0.282107603251189 1
0.185927084355165 1
0.129318553125381 1
0.141226158764753 1
0.359084747646164 0
0.175180709806333 1
0.152592719750757 1
0.224440589690775 1
0.101430853491549 1
0.231513745233069 1
0.252839441796826 1
0.206264189594318 1
0.225965439741497 1
0.25793989005467 1
0.179736436176366 1
0.2684845218077 1
0.153016915053986 1
0.146032380219859 1
0.122377888461884 1
0.121785558826149 1
0.196027219402825 1
0.17765260730131 1
0.279181615667662 1
0.200353894780898 1
0.206581691181571 1
0.32406013818316 1
0.214396629884145 1
0.217348172707626 1
0.223695884688186 1
0.27360784126969 1
0.19096960613794 1
0.152964787829143 1
0.245714692256185 1
0.231507506077768 1
0.376516400407269 0
0.196710371648195 1
0.207079822726146 1
0.108436993207896 1
0.158916308191433 1
0.30452726649717 1
0.171885674767528 1
0.253067452307603 1
0.197186369904887 1
0.255674400745642 1
0.108622164379244 1
0.215442637938798 1
0.274715572199658 1
0.206389352390542 1
0.160385319550916 1
0.252080318973466 1
0.158706722172128 1
0.0791926776356797 0
0.118161653491179 1
0.113812501635609 1
0.182958297853815 1
0.169514784111511 1
0.163132799279877 1
0.165110592504717 1
0.250262378961238 1
0.162372744613538 1
0.16257799248185 1
0.125470022434078 1
0.14999036684253 1
0.113086956380549 1
0.229281013103009 1
0.248562025903448 1
0.207434449080209 1
0.230222320207384 1
0.158210224769798 1
0.261955238146855 1
0.243164640223257 1
0.358373272707468 0
0.210824546230051 1
0.223293440216595 1
0.188120710243358 1
0.186070790327619 1
0.248541224609599 1
0.135623349824449 1
0.223275362680438 1
0.236082990889536 1
0.183420262312745 1
0.155571946674832 1
0.151960829674457 1
0.249142147333777 1
0.204325220453712 1
0.139582983395452 1
0.198315295031674 1
0.253612700195293 1
0.211389569783645 1
0.161022892834146 1
0.278960029940805 1
0.238205307076755 1
0.20640365564548 1
0.127632195532942 1
0.180497704100085 1
0.116483865054056 1
0.180019831704424 1
0.268561801588217 1
0.214268456301591 1
0.173538186382946 1
0.228585838760449 1
0.219191277823433 1
0.140101423718097 1
0.118440249839796 1
0.247048278179678 1
0.22766269965138 1
0.161490304103926 1
0.242436057658905 1
0.135691709993265 1
0.231866418335791 1
0.240505038249145 1
0.184892425822103 1
0.204087740399961 1
0.197766103712496 1
0.161398111318754 1
0.139411624605092 1
0.19556492016106 1
0.274460151139083 1
0.181090152506159 1
0.214603040114346 1
0.231596595714974 1
0.252560382716726 1
0.104237220697706 1
0.187646639080927 1
0.215275992696855 1
0.230076954391304 1
0.262945828694128 1
0.181487869175836 1
0.196940371316842 1
0.236258035514371 1
0.232483097943222 1
0.222280835378945 1
0.303229641764185 1
0.354409332214197 0
0.217532564357189 1
0.180994629860547 1
0.226003293255169 1
0.248862425186533 1
0.306853467046276 1
0.134211257664329 1
0.198848388528515 1
0.158898715294198 1
0.260103812607273 1
0.155001983428465 1
0.198846788569755 1
0.180006335277917 1
0.206631366517287 1
0.222843969982841 1
0.269299772210983 1
0.233117865594413 1
0.0996170248477147 1
0.295730015907702 1
0.115040233775898 1
0.17645299516912 1
0.240480582160238 1
0.158855866894992 1
0.102660869880861 1
0.140456940554935 1
0.131206250669855 1
0.136600240875259 1
0.163112032750385 1
0.14278644234174 1
0.238032560741359 1
0.217506721701878 1
0.18562322493416 1
0.226874386189277 1
0.221891961602984 1
0.130683373887284 1
0.251304841739068 1
0.213198696325452 1
0.197585033458684 1
0.246717315717332 1
0.256206374692665 1
0.278298406917981 1
0.221447397900791 1
0.182795573255462 1
0.15615720587736 1
0.195363581586621 1
0.123153898277425 1
0.211048662124016 1
0.152744521066889 1
0.0732997292834803 0
0.192471325438842 1
0.174405758769883 1
0.203410123666591 1
0.208249772497114 1
0.176835473078018 1
0.18409741603234 1
0.293847277189378 1
0.164040102187089 1
0.204411716375953 1
0.27699108035855 1
0.166417456563326 1
0.185147635720018 1
0.0962286868149931 1
0.158646348400891 1
0.165477116101585 1
0.262398649375893 1
0.251191836393345 1
0.122552355373176 1
0.29802346189087 1
0.199916466451026 1
0.191124973076567 1
0.162637312671075 1
0.116531090564071 1
0.219252556283063 1
0.248923537419638 1
0.189042072327686 1
0.173592189943192 1
0.23242284823264 1
0.198790763031835 1
0.263903609871693 1
0.192692524213026 1
0.12872171069415 1
0.211276813140895 1
0.14342474284946 1
0.198457209728767 1
0.180128201868536 1
0.246997428351667 1
0.319726983381957 0
0.16718504327397 1
0.239179032207437 1
0.226461780283713 1
0.231270859854876 1
0.198252114341217 1
0.307944289789026 0
0.175316852552121 1
0.211960153162007 1
0.1780471571092 1
0.201609715661745 1
0.215268042213021 1
0.139056004277703 1
0.158809046629215 1
0.192876725690152 1
0.340741536307597 0
0.291672493894757 1
0.264396395913445 1
0.16498742943378 1
0.17798356973558 1
0.162084927769835 1
0.144649016307096 1
0.16653270458857 1
0.0895069332233068 1
0.246561168491869 1
0.115723953244837 1
0.110059466615528 1
0.175273128642699 1
0.0760448009243234 0
0.194690808607876 1
0.21484806996231 1
0.130103817624024 1
0.20859924681272 1
0.237663138006758 1
0.21081786846246 1
0.179970316415593 1
0.254489364208323 1
0.190386276868196 1
0.147703955415803 1
0.182942053509703 1
0.190152855040843 1
0.204327045972216 1
0.217179450877146 1
0.207514014666035 1
0.255961893802742 1
0.16407809866928 1
0.219522974366735 1
0.214789181926369 1
0.181355113310347 1
0.216120330323793 1
0.159195649852244 1
0.161278711975433 1
0.192089111165972 1
0.215077008552078 1
0.195197889411648 1
0.198095122976655 1
0.106611928859546 1
0.124136262251618 1
0.181242375088093 1
0.10011910361801 1
0.194782945428029 1
0.196494699812109 1
0.186387917828595 1
0.20067161189413 1
0.140887241409431 1
0.192213665762326 1
0.24532687982449 1
0.115757059615549 1
0.192687997301905 1
0.115862946540328 1
0.233144355345707 1
0.141386503399037 1
0.144218873049193 1
0.20193301447603 1
0.293310774718038 1
0.121374930260513 1
0.183281384496456 1
0.169455985947333 1
0.285878874832568 1
0.224591797855816 1
0.0738793783623985 0
0.244266857306999 1
0.209068326750945 1
0.269577083458978 1
0.220486634383081 1
0.166312097491211 1
0.185776488014262 1
0.191598510438839 1
0.253354277395056 1
0.226574258499644 1
0.316074116456515 0
0.252811231657028 1
0.196329070471596 1
0.17980016334829 1
0.140642954688179 1
0.254280805604104 1
0.233375584693888 1
0.192926491716061 1
0.24995536941416 1
0.19153183074964 1
0.213832459982741 1
0.153441975756624 1
0.119063153582495 1
0.133804765948597 1
0.20901233914886 1
0.171098186049084 1
0.295390406338036 1
0.173481943979215 1
0.149251374441935 1
0.190486442812905 1
0.228722916765007 1
0.156082366203407 1
0.24329753767226 1
0.182310542356334 1
0.240821406826532 1
0.250667679096183 1
0.216442352454917 1
0.165985144145311 1
0.054559070324518 0
0.2125988970161 1
0.128214126314826 1
0.185420589889734 1
0.203989347937578 1
0.268480976755403 1
0.29214734807102 1
0.218192557219484 1
0.299887771226427 1
0.23458660206529 1
0.289873548928898 1
0.160087348612159 1
0.148092865106322 1
0.280841558297171 1
0.164881105118017 1
0.102897743774193 1
0.169561656041668 1
0.243754563399421 1
0.209762502273887 1
0.231174468701998 1
0.230668814374556 1
0.0577693838317413 0
0.244140879065889 1
0.215938269430334 1
0.202473262797907 1
0.182815384649723 1
0.334463845213864 0
0.188150414762758 1
0.196479676290774 1
0.218736222138641 1
0.205961262269489 1
0.228368454452108 1
0.173915660174646 1
0.13222141341957 1
0.306867484365304 0
0.289180589511572 1
0.179515839677496 1
0.278549211965315 1
0.135518126279813 1
0.150046635435149 1
0.280306523067136 1
0.140640748929766 1
0.189435212046291 1
0.200966327613328 1
0.241917748190573 1
0.159879951116096 1
0.135503093555352 1
0.070854482608956 0
0.260884275279629 1
0.228514406395876 1
0.152312375510622 1
0.268347131851961 1
0.0963177923887645 1
0.183238499557091 1
0.242544079748453 1
0.245554025282223 1
0.217797988620596 1
0.226990728915886 1
0.235502850213589 1
0.135459047310558 1
0.273122216691634 1
0.260896899503866 1
0.169222361602399 1
0.185526577407728 1
0.125539046522624 1
0.289370823153367 1
0.171488047046697 1
0.151786647815312 1
0.273489201060674 1
0.292832330420598 1
0.196176069863873 1
0.268266785897634 1
0.245245728935633 1
0.15795647829389 1
0.273067021237466 1
0.241478403470678 1
0.141781979343577 1
0.20992288556195 1
0.121167068761891 1
0.20769604804579 1
0.0857828890845045 0
0.200482491927965 1
0.141354441866828 1
0.200786266597697 1
0.147685872198866 1
0.24016274147147 1
0.129361162800499 1
0.194136961788823 1
0.315920335349008 1
0.179805374509657 1
0.140360578841518 1
0.180366108502509 1
0.13015419308365 1
0.245093138404458 1
0.0867094811415255 0
0.198008609075018 1
0.275377739793518 1
0.175538624916051 1
0.191536200540322 1
0.228318369875942 1
0.177652805904667 1
0.251990821520657 1
0.161860130545097 1
0.166908691575436 1
0.19600671824569 1
0.287627738791305 1
0.113531863292084 1
0.181685193305454 1
0.258695796589942 1
0.185006185506253 1
0.121894768882138 1
0.176076701428334 1
0.183493542861641 1
0.146938772451124 1
0.226767645589036 1
0.206220523890133 1
0.188581925645941 1
0.275602651950647 1
0.202420563846741 1
0.187452782951186 1
0.231872637132785 1
0.216563103550967 1
0.207140645765099 1
0.280074041828104 1
0.297269678431903 1
0.288669938562644 1
0.101887323743498 1
0.164484510765014 1
0.140710627102078 1
0.15111182285615 1
0.137108719261176 1
0.265982217522486 1
0.185043946877337 1
0.202572666602662 1
0.285502139228778 1
0.226645468209684 1
0.158619898617468 1
0.229795773863944 1
0.169052757565308 1
0.19967397198159 1
0.203538485471046 1
0.111260409487107 1
0.173642570140063 1
0.169164532564936 1
0.294130616202242 1
0.219921890026941 1
0.136710516306806 1
0.202433916700561 1
0.160121603318506 1
0.230273597059658 1
0.133704026696747 1
0.314518461810442 1
0.266036128832855 1
0.174246448698733 1
0.208439020545929 1
0.232853122636504 1
0.279768697451348 1
0.210740636783662 1
0.190346541120632 1
0.186933967895554 1
0.0839110455370031 0
0.0831824086363768 0
0.184333837926225 1
0.133060589159384 1
0.208668233614975 1
0.205241954566027 1
0.113370951598727 1
0.225378669427358 1
0.242616825896651 1
0.205065302320098 1
0.248380033136331 1
0.128108746350429 1
0.178952828909552 1
0.176983648080154 1
0.207286673708437 1
0.184829738766287 1
0.147486191116639 1
0.11103561855781 1
0.179680020857097 1
0.264950957169468 1
0.144576976348788 1
0.253305440020341 1
0.22000697032132 1
0.242183017609667 1
0.118729821185429 1
0.253470895377287 1
0.149634566040555 1
0.120421095447724 1
0.128556187521778 1
0.181598929467717 1
0.218100858969047 1
0.220493206446782 1
0.22285528943268 1
0.209178819064992 1
0.212125794500059 1
0.210490010550971 1
0.24619702377226 1
0.187150792314461 1
0.141065838892072 1
0.182314533303827 1
0.18731242388912 1
0.269506070997911 1
0.156849242870842 1
0.182472619039673 1
0.0890305454349063 1
0.168349717721149 1
0.159831632745463 1
0.189018808853788 1
0.228764723284481 1
0.195705351687313 1
0.261225615190294 1
0.21328305061653 1
0.166913099875615 1
0.204971821050015 1
0.198750807269873 1
0.138434808186996 1
0.158051017878747 1
0.180390593827609 1
0.205594405135319 1
0.278679674598099 1
0.251526259172399 1
0.181045906402497 1
0.163149196354447 1
0.29283071756141 1
0.200660978325106 1
0.125105036061343 1
0.163761519018993 1
0.170233899457895 1
0.263713312062173 1
0.197492711502947 1
0.249177419862609 1
0.198342666383481 1
0.238733225919091 1
0.163846846941719 1
0.216421353673132 1
0.111247134331847 1
0.186094771218191 1
0.087057331334777 1
0.277355949138813 1
0.189172095958696 1
0.140871399523795 1
0.229691844737349 1
0.189042063446163 1
0.192299476622803 1
0.280571286015149 1
0.180343444291427 1
0.248865547304699 1
0.165664203059515 1
0.304381763034957 1
0.285617565249183 1
0.184337050812211 1
0.234483483313166 1
0.206049591619626 1
0.310948563273044 1
0.250787894283946 1
0.156072570227631 1
0.255722083128643 1
0.111180192049205 1
0.196967333272883 1
0.220559300367987 1
0.126398861310079 1
0.134532907135031 1
0.108223213322884 1
0.247766411307608 1
0.239001898054247 1
0.191165167912666 1
0.139066177266451 1
0.205039250507121 1
0.258149017772793 1
0.173910575427381 1
0.262291296750346 1
0.26131071644787 1
0.211114817903162 1
0.260100591044743 1
0.229956840009225 1
0.152275489395808 1
0.157248616185969 1
0.231190111275866 1
0.117152215317671 1
0.276595105609192 1
0.130316601526399 1
0.299043549294619 1
0.180202101402187 1
0.156257824551326 1
0.167272147233512 1
0.149562965079579 1
0.253026031733074 1
0.250859186941253 1
0.30536417269795 1
0.208597577530681 1
0.0965008806326315 1
0.259223060250554 1
0.193366950344826 1
0.232355935987523 1
0.209962062380156 1
0.10026477268995 1
0.231562645222459 1
0.242846795728162 1
0.132601959741559 1
0.154649725592173 1
0.19670492788332 1
0.218580626121902 1
0.141162798701505 1
0.277986420742881 1
0.166733165934272 1
0.25140355068816 1
0.224462773902514 1
0.229670073362904 1
0.307482406430748 0
0.165516760309497 1
0.0230057823565164 0
0.244977628365588 1
0.195441709596415 1
0.195855149932582 1
0.257383141959993 1
0.230293467202239 1
0.227524227255817 1
0.159876015857824 1
0.0981591448991989 1
0.159344460627054 1
0.211311391997651 1
0.121776178696101 1
0.145207359911516 1
0.199570787140128 1
0.276996115056186 1
0.0733385546651827 1
0.177193804800771 1
0.301334978598412 1
0.223192873453669 1
0.20315262169861 1
0.246442337048621 1
0.324906627534872 0
0.200853804203146 1
0.252212370251076 1
0.177845024907191 1
0.134285884384845 1
0.244422766223219 1
0.305615302820164 0
0.19694932059824 1
0.196309402441183 1
0.172933979175755 1
0.162652733053354 1
0.214223191474399 1
0.227892825353419 1
0.134071905376943 1
0.120093851763486 1
0.14419514611804 1
0.225163386922436 1
0.147801626289691 1
0.173455488148118 1
0.193528943834223 1
0.190269012602751 1
0.196977774735611 1
0.218765104848369 1
0.12420710410197 1
0.27313583727737 1
0.243646639790455 1
0.159503851148225 1
0.293249124425771 1
0.136361545136759 1
0.0693105802428959 0
0.133509272320078 1
0.209725595967275 1
0.288906122536442 1
0.220962653611574 1
0.165411413892502 1
0.200976844013519 1
0.0735254892723981 1
0.260796905710972 1
0.209286916065616 1
0.221823336418518 1
0.197188323202154 1
0.162819082618363 1
0.236264876133699 1
0.203082875592071 1
0.25003997086307 1
0.294135202337856 1
0.174210492990255 1
0.216782031699411 1
0.214653271129183 1
0.150909413152485 1
0.168800439168447 1
0.123890109006697 1
0.179145926737646 1
0.289198559056078 1
0.208305695655823 1
0.112608081617266 1
0.231061074775522 1
0.236290109036952 1
0.17230047787592 1
0.183160577661615 1
0.145221511337613 1
0.161249386358924 1
0.150340061248992 1
0.160251020001459 1
0.203026808671941 1
0.251270799896076 1
0.202799147468772 1
0.310333550739196 1
0.296648028972092 1
0.249334750227881 1
0.268902818239261 1
0.156606212835512 1
0.192526633134971 1
0.165279344232877 1
0.191262228153952 1
0.225318341174958 1
0.230450459155418 1
0.239546320596982 1
0.211344227328784 1
0.235541193620667 1
0.201473393447581 1
0.135646401428125 1
0.106996236323627 1
0.249598001410456 1
0.116112087818702 1
0.238981495678743 1
0.159172889667822 1
0.0977804645162293 1
0.0792477149624682 0
0.242308415882059 1
0.219078349215636 1
0.205522312133999 1
0.249107724879399 1
0.258858444946108 1
0.148696899217966 1
0.19841366831417 1
0.224264744959336 1
0.245088013271786 1
0.29861512065535 1
0.150927779904027 1
0.218404475377499 1
0.216422973632859 1
0.232723523039658 1
0.26361414312871 1
0.163099898330879 1
0.243933991152256 1
0.274166666849431 1
0.21314660464691 1
0.151195295004198 1
0.136393129156241 1
0.215946163153437 1
0.174942251343164 1
0.124523773979993 1
0.165600110011896 1
0.193589712378736 1
0.165739274659264 1
0.234440307055287 1
0.228117387259028 1
0.314022933321419 0
0.131899895726334 1
0.166678486915701 1
0.152709792238871 1
0.223954927631211 1
0.163159504106278 1
0.123178199707222 1
0.190281067804757 1
0.199510051336622 1
0.177516294465805 1
0.230395641715775 1
0.302701998129182 1
0.168795404937726 1
0.19360803060094 1
0.16132105113878 1
0.164154573839339 1
0.11244676936845 1
0.307129506842137 0
0.358606909384856 0
0.206526176499443 1
0.149099338887764 1
0.175464720881786 1
0.159331282325626 1
0.224175089885291 1
0.101714348606788 1
0.193248787026986 1
0.214368439643978 1
0.136775476736622 1
0.168981567844945 1
0.0817230923642801 1
0.24980627896585 1
0.183965837568509 1
0.218358053046693 1
0.121584297986851 1
0.126111516640575 1
0.216289601716485 1
0.320826544988323 0
0.209641476037484 1
0.208371527626621 1
0.354978109951352 0
0.202164559904317 1
0.198439517768288 1
0.198544519505886 1
0.225671420532921 1
0.198020170524834 1
0.193273111472281 1
0.186404072794568 1
0.172429896300711 1
0.125808631721211 1
0.163236021908742 1
0.202850851901299 1
0.175058784833205 1
0.136374480468207 1
0.172862002633762 1
0.185567710386821 1
0.198488385832335 1
0.290773402463585 1
0.175433278369266 1
0.195879990507387 1
0.259685365085164 1
0.162851047414056 1
0.268714658589298 1
0.325654290494961 0
0.175779486996041 1
0.182381891247922 1
0.181911416121931 1
0.156402487835215 1
0.171128327113079 1
0.0521005193490742 0
0.259387298260403 1
0.144289263239995 1
0.226082003975731 1
0.100432415055806 1
0.230701827493502 1
0.322593782713369 0
0.140006939492889 1
0.296468626313211 1
0.221145027822942 1
0.278038279225867 1
0.22183457449107 1
0.17450394900139 1
0.229876738608345 1
0.294121337216985 1
0.186124555020435 1
0.207361722302819 1
0.220902896963918 1
0.272181861128657 1
0.26043697920728 1
0.218811948561709 1
0.163865081318341 1
0.28746057927098 1
0.206156212084656 1
0.133506070611737 1
0.147197424364699 1
0.179173260587485 1
0.143739674374443 1
0.178971481717834 1
0.119790936634345 1
0.242409215536628 1
0.262397832211721 1
0.132886583812884 1
0.242363505638883 1
0.0568291049929269 0
0.205050181072476 1
0.316574682002701 0
0.167397818924802 1
0.231256759365698 1
0.20074685734261 1
0.169543739233123 1
0.154551015816853 1
0.189044493746632 1
0.221622610545388 1
0.253780795263489 1
0.169166842239143 1
0.225233084465356 1
0.17990430131874 1
0.18985670480813 1
0.286357956949634 1
0.13326675475846 1
0.154033753458428 1
0.244346894789228 1
0.144700516104631 1
0.169604281067982 1
0.104589288755944 1
0.157074218259417 1
0.208554296780409 1
0.234365370824386 1
0.230256150385665 1
0.166778119563009 1
0.226950588210389 1
0.204583362797258 1
0.150827714601276 1
0.213681598032969 1
0.192349742414017 1
0.172531793926193 1
0.238217385707937 1
0.205015718976493 1
0.279575400877972 1
0.150385917973058 1
0.182074973172513 1
0.193342181901867 1
0.124266217415922 1
0.206219916558587 1
0.198078502913268 1
0.170085095021605 1
0.207570895167223 1
0.175671402823974 1
0.361315016904228 0
0.303724582790954 1
0.113624277887519 1
0.161990695894137 1
0.115216428691817 1
0.188674884618168 1
0.286864769509173 1
0.0888950381252998 1
0.198890255452324 1
0.192565102636262 1
0.176811082447396 1
0.172119077731256 1
0.302040475140123 1
0.121393991110402 1
0.190077832216056 1
0.200719953763043 1
0.237793282760033 1
0.244919047424672 1
0.229705728548371 1
0.236846358171101 1
0.183643289818072 1
0.259119160530269 1
0.218346074032174 1
0.166600282473666 1
0.25487552205029 1
0.21195138846058 1
0.237946470709723 1
0.325013347768996 0
0.164941006554916 1
0.155155885170836 1
0.292154964251091 1
0.312455905837465 1
0.106170242806863 1
0.201330006531882 1
0.179702107147105 1
0.317133426924166 1
0.15234260697415 1
0.189491937980828 1
0.291331399694451 1
0.238302105058264 1
0.154836201193392 1
0.222149264012701 1
0.135821711069031 1
0.29412224908156 1
0.203598381696348 1
0.244794549246257 1
0.182655069464981 1
0.120363189470816 1
0.145416069512624 1
0.122071087798548 1
0.125143702135946 1
0.130994466255712 1
0.24587924940348 1
0.283474992605261 1
0.242100111073809 1
0.321387656573869 0
0.293942526375249 1
0.18680805686551 1
0.168697732190264 1
0.221079652076989 1
0.216223776020632 1
0.272268798332875 1
0.184022662167309 1
0.188972838268193 1
0.294741826096787 1
0.152127328839189 1
0.206703649695721 1
0.131915444245919 1
0.15636692589756 1
0.12823783543981 1
0.196458626735728 1
0.20149670100706 1
0.201282927836623 1
0.156890080088521 1
0.226233485727236 1
0.178051943603127 1
0.175391780219874 1
0.192997957938005 1
0.223584832416063 1
0.249572940097196 1
0.19745542607335 1
0.257004765035318 1
0.201026058165957 1
0.188099474610266 1
0.24887089865376 1
0.222819392489653 1
0.261366297994058 1
0.125804109526205 1
0.266313282221412 1
0.173393882992706 1
0.154010382739888 1
0.265697977491739 1
0.314257189761417 0
0.182589917040004 1
0.120081083106761 1
0.15649786344365 1
0.210907402252135 1
0.196985211045112 1
0.175326636179755 1
0.21845196402688 1
0.196801219846869 1
0.124083877744472 1
0.294238868845091 1
0.137821825476235 1
0.165747678197366 1
0.170872539756624 1
0.13810549851978 1
0.238399693203513 1
0.14894829608513 1
0.237143618512727 1
0.0993902826110648 0
0.231240005460587 1
0.158585108018918 1
0.176761568161169 1
0.137228279266159 1
0.180590533932781 1
0.34521005746544 0
0.231407533508091 1
0.163157397051215 1
0.107142304590041 1
0.223015006212963 1
0.231356653856093 1
0.157859616178682 1
0.28009482526032 1
0.139728581463432 1
0.20818638312258 1
0.223043114741371 1
0.135525905720458 1
0.181217332630601 1
0.205530702772189 1
0.205032393343357 1
0.136822648340556 1
0.322615282924396 1
0.272946132301149 1
0.265685432497465 1
0.297491736910693 1
0.23492902074988 1
0.28697460890986 1
0.149375488776225 1
0.32791051386599 0
0.190737728537946 1
0.196950289175722 1
0.131331905988742 1
0.215908406067146 1
0.119578363129885 1
0.156964573646384 1
0.126298247016604 1
0.0686800832179384 0
0.146621947716304 1
0.250154655491728 1
0.262447837294479 1
0.211809234577915 1
0.184555722648923 1
0.121121686469035 1
0.274392362266756 1
0.170780612344723 1
0.189289514310199 1
0.163545395059471 1
0.238850736406981 1
0.13827514346244 1
0.263877754832963 1
0.135544255088528 1
0.171272652768669 1
0.275887703654841 1
0.212971402967449 1
0.206613218475116 1
0.195870806761509 1
0.138168933754691 1
0.220831408412172 1
0.140363307629414 1
0.144214628382536 1
0.202602191840549 1
0.237248962913756 1
0.210033850483553 1
0.183844849393592 1
0.24197266574933 1
0.151192584134369 1
0.25986217337929 1
0.192585928810656 1
0.210020364246944 1
0.226816866635748 1
0.174605884821899 1
0.199798977895741 1
0.183949181219656 1
0.211108471410216 1
0.0807052581559257 1
0.234759020754235 1
0.303968863422641 1
0.221174525647186 1
0.162029902435798 1
0.241523802944232 1
0.280382976451708 1
0.149239818616446 1
0.204189468876844 1
0.275263801457837 1
0.173436021002208 1
0.174515002232112 1
0.184195142962816 1
0.10535246330834 1
0.237863792460614 1
0.268172017439364 1
0.143178558073805 1
0.21133595587634 1
0.271426754265023 1
0.179439920235686 1
0.201544250203487 1
0.240807310018495 1
0.117138841905887 1
0.225891118758073 1
0.213647265125068 1
0.151967757762991 1
0.278861216422625 1
0.0683428479994588 0
0.301744187622966 1
0.176724616357514 1
0.186409828724419 1
0.28307616682952 1
0.234706112604623 1
0.326851272251149 0
0.232734311392862 1
0.190740865015407 1
0.16165189253405 1
0.256176513452209 1
0.197057092634143 1
0.17353681030763 1
0.152200264546289 1
0.235914164125634 1
0.205745650471088 1
0.190437945740424 1
0.12602584647566 1
0.176296176331547 1
0.193466643791284 1
0.268303637406045 1
0.199574484349202 1
0.184506738288904 1
0.209943830178611 1
0.196154549326629 1
0.216498181399325 1
0.329008200068955 0
0.163396503420532 1
0.221675175990035 1
0.0732720219423388 0
0.116465158112689 1
0.217688109918489 1
0.264881137034953 1
0.22808520369907 1
0.173591433532987 1
0.240410247039755 1
0.15133080204064 1
0.300289741143859 1
0.225764947294098 1
0.142952898535781 1
0.104421544558467 1
0.133168033593998 1
0.196656621323041 1
0.176962083402017 1
0.142504346945958 1
0.234173207830826 1
0.21605741581504 1
0.271955375213746 1
0.278661294925843 1
0.130132911917155 1
0.208054255686677 1
0.325308856119945 1
0.245752838544551 1
0.207944163196119 1
0.209662397487833 1
0.0963174840745737 1
0.212900515638583 1
0.273508723847449 1
0.123678859942085 1
0.200977661323278 1
0.19336897127823 1
0.264299543751788 1
0.26293783712159 1
0.164141615767062 1
0.200313207439457 1
0.335052945401606 0
0.101357627286619 1
0.266023898067992 1
0.131741688177575 1
0.195784416910118 1
0.192946535648786 1
0.250730080578735 1
0.250084333901903 1
0.221794629488679 1
0.307807260700956 1
0.257103538263684 1
0.189711757823552 1
0.191815421156095 1
0.239111049073701 1
0.170956636221061 1
0.141920469700853 1
0.227183916627697 1
0.131847898600033 1
0.261332718015381 1
0.135251443119694 1
0.284252419893559 1
0.267854718145102 1
0.179550318294375 1
0.161511162868493 1
0.0700757218492255 0
0.302731962797419 1
0.209212931111325 1
0.238502924189068 1
0.151857577436579 1
0.0515118026715663 0
0.182574129026767 1
0.197679495004317 1
0.356443523408171 0
0.156586135714379 1
0.282370651360627 1
0.169363307756474 1
0.129301979026945 1
0.223597306762193 1
0.218759882024666 1
0.170324156064267 1
0.208389035528911 1
0.148894492063049 1
0.222427353995931 1
0.263124985420607 1
0.251902028162301 1
0.164167614537299 1
0.178238395313687 1
0.190943530150896 1
0.296185733517873 1
0.139311376771121 1
0.131977520456042 1
0.182573797860678 1
0.120072729335048 1
0.177689173715406 1
0.108355570079528 1
0.367545259623609 0
0.169118242832889 1
0.189629486999551 1
0.164074343707437 1
0.280751963327512 1
0.280585893938936 1
0.167852511087902 1
0.208515318815747 1
0.149201761552645 1
0.179370743016078 1
0.167588655213956 1
0.224946212321747 1
0.191454177240746 1
0.297450609728206 1
0.287149350915774 1
0.0920388737894764 1
0.133419392367711 1
0.148904717942001 1
0.223650710076569 1
0.321641359585045 1
0.211566822220066 1
0.226544463056366 1
0.0695529908710655 0
0.265852267287023 1
0.214383329761173 1
0.166310255682083 1
0.277883352677445 1
0.181278024209216 1
0.313149461704136 0
0.293524199124847 1
0.292499096836976 1
0.115886306723687 1
0.249529860636269 1
0.164352972057403 1
0.180490542480848 1
0.159060077071258 1
0.173892341981999 1
0.154723056386192 1
0.142941446043214 1
0.213306268390991 1
0.240998876989347 1
0.232525230063704 1
0.236130096639467 1
0.196337336641648 1
0.179774108573982 1
0.273319080550496 1
0.218443690318376 1
0.263269255552041 1
0.166275460033816 1
0.174882997152288 1
0.197620335983679 1
0.11652021752527 1
0.205917503534175 1
0.242593552597251 1
0.136679053708685 1
-0.00357961715906842 0
0.186563690156968 1
0.310854272176188 1
0.206740224844415 1
0.202798631112499 1
0.250315072057169 1
0.164964448525079 1
0.254032554311382 1
0.252574639221786 1
0.223013839166823 1
0.127972344257378 1
0.181149364044636 1
0.293722794929871 1
0.144770259539019 1
0.226101883918475 1
0.197149135160277 1
0.208212872554169 1
0.121443283350597 1
0.210859938273138 1
0.094379323716507 1
0.126085481155017 1
0.208246188135738 1
0.143137533088693 1
0.16075967942408 1
0.243811344151848 1
0.217203229042957 1
0.203334241870877 1
0.295563017765635 1
0.122760437797893 1
0.200844859917605 1
0.150963206251236 1
0.106285312371572 1
0.110906347444238 1
0.238270423147814 1
0.136139679461309 1
0.173310522470014 1
0.106803565670992 1
0.177870478775094 1
0.165795821891206 1
0.242257193355036 1
0.18401429940364 1
0.229305490154121 1
0.226365097900805 1
0.151005272362154 1
0.135101125193863 1
0.148928043611032 1
0.234248266403712 1
0.209735011160769 1
0.148324050664003 1
0.327208258054434 0
0.136674585556163 1
0.215777057045632 1
0.170519526755236 1
0.251823721572493 1
0.101992649982444 1
0.309959474776335 0
0.20521010429775 1
0.203286770368889 1
0.176856830826637 1
0.208340917209644 1
0.128579319624056 1
0.257490375086379 1
0.171958421300446 1
0.194347962854901 1
0.223669241733264 1
0.196148787683024 1
0.06619312809726 0
0.234263803869827 1
0.207038930959673 1
0.220538441929737 1
0.194110350520691 1
0.128968000928117 1
0.186766582184671 1
0.204409836443256 1
0.217690871173454 1
0.166552317445174 1
0.189313519349667 1
0.18728286864823 1
0.1651974702681 1
0.234083132462102 1
0.227327757465938 1
0.309779301088254 0
0.233312400232065 1
0.199732190635314 1
0.244554955381242 1
0.159384796979332 1
0.14819108616978 1
0.262679700206061 1
0.237127558122886 1
0.136810758031371 1
0.218774954695389 1
0.230880633139415 1
0.178947193349185 1
0.136465036577985 1
0.165123022880642 1
0.216813342372997 1
0.203934157627779 1
0.246309718126829 1
0.254124705197416 1
0.20795849370502 1
0.152150297870744 1
0.295365623970066 1
0.192560231593318 1
0.241793639552469 1
0.223626688847992 1
0.0641000440848624 0
0.196383612521688 1
0.239903242765979 1
0.313031192911839 1
0.171949768586429 1
0.233128062116403 1
0.170562164261909 1
0.203673110003714 1
0.249437588078142 1
0.167639880251232 1
0.176310580655455 1
0.153074672021519 1
0.202151330558996 1
0.235399843583258 1
0.176121115739747 1
0.208775629853728 1
0.22250036354222 1
0.219438374222034 1
0.162617514973516 1
0.282917136605035 1
0.255726410050592 1
0.26733287153948 1
0.141835674373784 1
0.172041235211437 1
0.176953931383518 1
0.219314680677367 1
0.134916060128439 1
0.237783857116204 1
0.150497607459504 1
0.181256766933373 1
0.151569111204701 1
0.112263394132999 1
0.277878152945411 1
0.312094723574157 0
0.278344926214513 1
0.152518163397102 1
0.215681742493708 1
0.229833508095916 1
0.24004186431357 1
0.235950149808461 1
0.174740440222334 1
0.147231728119537 1
0.252232343827454 1
0.215457487918425 1
0.200357692744354 1
0.192266155737431 1
0.170313262414452 1
0.15196771061147 1
0.178511005974494 1
0.23544963253259 1
0.164893220641127 1
0.196296772243286 1
0.259345810625813 1
0.199962680709663 1
0.211926333278721 1
0.27453374007894 1
0.157394501887041 1
0.179817567509616 1
0.201683779484215 1
0.218338576891708 1
0.201459690639887 1
0.169838333809236 1
0.159923729443482 1
0.174370097548168 1
0.248369169997435 1
0.293208428910531 1
0.18498959001978 1
0.159766801759274 1
0.217002396307008 1
0.135647865060613 1
0.137395331937237 1
0.201939226180073 1
0.216514748650455 1
0.256474563901649 1
0.236212031728707 1
0.206430212975013 1
0.180652245105181 1
0.276322470625019 1
0.135868601310079 1
0.223767311081107 1
0.238979149213158 1
0.228681627683138 1
0.247208895664549 1
0.202467628920615 1
0.238489993442191 1
0.110843817831204 1
0.19059270894748 1
0.145612775989778 1
0.16784619448575 1
0.180982139139991 1
0.180935097362287 1
0.313011583712008 1
0.167832365188495 1
0.22417132598002 1
0.18816005563229 1
0.254660036644714 1
0.267713465470589 1
0.256074049174532 1
0.208547222351855 1
0.213145509276594 1
0.302785077300641 0
0.188968931362525 1
0.138596470749452 1
0.250238590224175 1
0.225106088117554 1
0.207016539416101 1
0.295689486368311 1
0.196208577473369 1
0.235954843579387 1
0.204770204549784 1
0.301399037361855 1
0.234962878366269 1
0.15301165236732 1
0.274914042709012 1
0.0912006625872715 1
0.220611535473861 1
0.181065240224509 1
0.110739251136364 1
0.17031037112644 1
0.205898673390026 1
0.166781183462355 1
0.0847653478717964 1
0.257636216283706 1
0.10187651561747 1
0.0914101916353192 1
0.228355794997873 1
0.109466906227646 1
0.202965486871893 1
0.171710427329876 1
0.190608990797792 1
0.163516788949144 1
0.106620542025898 1
0.203238356563001 1
0.232710394157918 1
0.15946806302009 1
0.103085130618747 1
0.223355401356985 1
0.231888724036621 1
0.237145157849669 1
0.211892599146399 1
0.165611565954397 1
0.239200957333207 1
0.19401542849915 1
0.266443707028275 1
0.229522326091044 1
0.12018198085566 1
0.152005793269922 1
0.238698831472273 1
0.199767317037667 1
0.136894160497204 1
0.158597710931477 1
0.151812231961348 1
0.330128138879058 0
0.16276953944123 1
0.183263473472832 1
0.214170345420641 1
0.21249212897273 1
0.159396940161762 1
0.177562054103928 1
0.198230030829015 1
0.245833816057707 1
0.175078402649532 1
0.162155629174496 1
0.175181907222335 1
0.175076971455415 1
0.249208849954777 1
0.290933610277382 1
0.182951240402242 1
0.25668700492234 1
0.238128739851349 1
0.188837821436008 1
0.369187016112496 0
0.110747641976945 1
0.209852789782505 1
0.174602801560119 1
0.229758811824005 1
0.152826117743208 1
0.245034595376002 1
0.210132214849067 1
0.178882349170544 1
0.25978315372139 1
0.156621473540704 1
0.140901506451196 1
0.27419790430982 1
0.199268709136428 1
0.189018672843891 1
0.140773461061713 1
0.261923388299737 1
0.181289140108588 1
0.350657591294608 0
0.260553481394638 1
0.202692480676498 1
0.192421786721761 1
0.131166594199362 1
0.209080072463601 1
0.248524829609373 1
0.151691709483342 1
0.0310623535534324 0
0.262796052976812 1
0.0941962287846731 1
0.0447796288080863 0
0.266502353414527 1
0.252887406581876 1
0.216580112887788 1
0.255917176188879 1
0.237972992371529 1
0.207229610030047 1
0.279579284123319 1
0.197396873031475 1
0.189096977432799 1
0.136852461312932 1
0.220818597206167 1
0.24412405540281 1
0.253715422560734 1
0.187600734047282 1
0.259014435597796 1
0.150126265305192 1
0.103399971126338 1
0.255857417243308 1
0.150105797794031 1
0.128621643115737 1
0.229962361869969 1
0.155057215745087 1
0.252615244917596 1
0.259870549064674 1
0.154356643437473 1
0.167716640035598 1
0.294555566732276 1
0.15265027217699 1
0.219373898027887 1
0.1681550099372 1
0.228243960342017 1
0.135155483241384 1
0.165677601302704 1
0.193544063327247 1
0.241922812451038 1
0.140782497110661 1
0.223237618810079 1
0.232004820432183 1
0.187265803029426 1
0.32743252808402 0
0.184933756196436 1
0.235489485755833 1
0.186326572133692 1
0.195613786748409 1
0.28269938004134 1
0.147491764218099 1
0.208498728250559 1
0.209003290152284 1
0.153994854078589 1
0.224218709612408 1
0.17099044223655 1
0.209493006373454 1
0.224412740851101 1
0.254714401957712 1
0.221678497097095 1
0.261810678459055 1
0.181281082552307 1
0.232020852205149 1
0.251186892209925 1
0.241020136009654 1
0.245610212063426 1
0.165331848498168 1
0.252286613726495 1
0.182666341696503 1
0.197065176578153 1
0.217477216864126 1
0.0244793366538297 0
0.188948529874322 1
0.315873442799432 0
0.217634007635163 1
0.251028703373466 1
0.122082422256747 1
0.225501742835574 1
0.142690269535048 1
0.274563931195884 1
0.144780754550908 1
0.247495744138754 1
0.17331811136849 1
0.282721830486332 1
0.171296924092487 1
0.177457028277803 1
0.158157895040186 1
0.222537619422821 1
0.238130651386923 1
0.196068769657405 1
0.198448409784082 1
0.130532178742749 1
0.235289814603635 1
0.23238262516474 1
0.16187842610446 1
0.22401096642821 1
0.215890009015599 1
0.0229612756818038 0
0.270815531592061 1
0.226026797191533 1
0.206170590117935 1
0.314108295953618 0
0.141652273243364 1
0.267412252902559 1
0.227780416494079 1
0.269398005984384 1
0.22832504327919 1
0.198912537677026 1
0.194293045654169 1
0.201852308329472 1
0.199799755938737 1
0.135098341814841 1
0.155666326374641 1
0.151261577694489 1
0.138977002188382 1
0.107576754263152 1
0.215715958127155 1
0.181729146825134 1
0.223207145816086 1
0.16278804143062 1
0.192049294742562 1
0.219933584712274 1
0.189038055904411 1
0.21944477630029 1
0.255136394817302 1
0.271036369889399 1
0.16475181772346 1
0.233091502617435 1
0.222969067178877 1
0.236136781714998 1
0.15854351614706 1
0.260335900916721 1
0.205750994525909 1
0.272045786664532 1
0.131981623052148 1
0.269141340992548 1
0.171128140616661 1
0.166795406566737 1
0.198388365233128 1
0.156628274329881 1
0.237135915268963 1
0.15185539294142 1
0.18212717613648 1
0.235524274068913 1
0.224581586239805 1
0.191068409048862 1
0.225771139635607 1
0.168035378341948 1
0.18629816612616 1
0.18316250675542 1
0.144290005728344 1
0.13714576086615 1
0.176442615144621 1
0.168021579272165 1
0.235116181172067 1
0.159657708647759 1
0.272642573146816 1
0.16680709658806 1
0.187111546129593 1
0.165962181599378 1
0.186892628935118 1
0.248093278020061 1
0.174551771099086 1
0.284233832864015 1
0.217425688564862 1
0.215592270903744 1
0.236483514060368 1
0.233920328073648 1
0.309975152411758 1
0.180662619802305 1
0.158764334081227 1
0.229454153136192 1
0.173340536120756 1
0.144328610213594 1
0.210081350143664 1
0.258722115322837 1
0.212776613078665 1
0.248969271721536 1
0.191749799282849 1
0.237254028252617 1
0.220597235812413 1
0.185855434080671 1
0.233355526742673 1
0.284453140078883 1
0.204781005552277 1
0.146076925158234 1
0.152874430419333 1
0.192796422482251 1
0.193278245754581 1
0.239165765978195 1
0.313894582082845 1
0.269821883261115 1
0.182971269293661 1
0.0984505115837675 1
0.185979616073447 1
0.207128811105297 1
0.141957025723657 1
0.165975445388358 1
0.220704666997355 1
0.273376877282826 1
0.187951980427223 1
0.228056464058902 1
0.257056276033353 1
0.180667764119403 1
0.186959011879687 1
0.282687609464715 1
0.295905677299901 1
0.17478621171197 1
0.18270328770711 1
0.2871727549457 1
0.189248133683354 1
0.223767346310669 1
0.0635995344837178 0
0.283178545051551 1
0.241366137518088 1
0.177854571575705 1
0.208703236377053 1
0.251871122994567 1
0.282315972635919 1
0.188039310939513 1
0.17466645542314 1
0.151914646224635 1
0.219434496896775 1
0.166697413566934 1
0.226428362898124 1
0.21388010404411 1
0.177308750595133 1
0.194792877733148 1
0.263222178291839 1
0.158351297796852 1
0.217332993258637 1
0.301584244091527 1
0.0626043961266875 0
0.239727945666897 1
0.245475828520802 1
0.253166269753891 1
0.230909980931812 1
0.218905902085455 1
0.291770841778143 1
0.136597227881617 1
0.164265390825035 1
0.0501974033189418 0
0.235645915751337 1
0.157213098817804 1
0.230715635655491 1
0.117268677211241 1
0.231297581900868 1
0.273173323962099 1
0.141363019550737 1
0.194698633943427 1
0.230569618945469 1
0.155151583166405 1
0.242499550174595 1
0.210239898353166 1
0.215855331111363 1
0.193300918555241 1
0.172727116787457 1
0.0937523603221343 0
0.135507557468889 1
0.255478206030882 1
0.169932703309278 1
0.148605733257528 1
0.264729439590676 1
0.227129912048083 1
0.214027753393758 1
0.192875780145626 1
0.277669743671916 1
0.146558855928145 1
0.162944693932446 1
0.204940901066661 1
0.235891971359615 1
0.191511654674679 1
0.242704862711961 1
0.120827862964703 1
0.25117345422617 1
0.215934728716322 1
0.236476180950224 1
0.195720387970359 1
0.204160519523958 1
0.106399953448138 1
0.263470989950871 1
0.335529140886473 0
0.274247345372829 1
0.278537249129811 1
0.16517156609355 1
0.0911877813008143 1
0.217417264278088 1
0.264693488913646 1
0.179187528107994 1
0.246405870724911 1
0.257117976349081 1
0.227318375656664 1
0.166416655168098 1
0.189343195805581 1
0.0976703307618644 1
0.137958605429629 1
0.274981127247372 1
0.143929726495045 1
0.159656298731302 1
0.176131717998919 1
0.128139358963794 1
0.244814312292048 1
0.228480245499813 1
0.180615140562392 1
0.254175823144576 1
0.136557861098647 1
0.177884926850436 1
0.258945287988511 1
0.194070222791301 1
0.15742922699085 1
0.211247438096493 1
0.292450928858987 1
0.278179345587625 1
0.306198319265604 1
0.119319829935519 1
0.204919712248976 1
0.174893267856858 1
0.236940988408993 1
0.223456846599992 1
0.202272776100297 1
0.229842960040002 1
0.100874893228196 1
0.11216089772515 1
0.172115815857481 1
0.186690008128382 1
0.168295463561839 1
0.239218143122278 1
0.235958965673115 1
0.180939980742077 1
0.217336253898616 1
0.222801138571507 1
0.141744775903815 1
0.154721591835602 1
0.220052651252546 1
0.199338181505461 1
0.189739548450507 1
0.260490898768339 1
0.208635555556535 1
0.267966777662444 1
0.263939535558968 1
0.142230440127916 1
0.208674987709873 1
0.127073798431634 1
0.194914354995034 1
0.244879288576963 1
0.223280890474813 1
0.1932401739179 1
0.221122681720274 1
0.238320642329127 1
0.154098082258328 1
0.117266165224849 1
0.177226394657744 1
0.184397668012045 1
0.209607818794479 1
0.199672250294182 1
0.203165425604343 1
0.0679446300245125 0
0.173785568481587 1
0.211686355497726 1
0.199493632145512 1
0.273990428413318 1
0.186611208928236 1
0.25566339147852 1
0.226051427191998 1
0.28458623704506 1
0.130460965059259 1
0.19633037102785 1
0.22262330444511 1
0.245314775334535 1
0.236343651814749 1
0.180154869494974 1
0.203670816446295 1
0.2593107890755 1
0.118833343993054 1
0.23157996014511 1
0.242380104173674 1
0.202124694336912 1
0.214069949278898 1
0.220035198360614 1
0.101373154181932 1
0.322598664991825 1
0.235411129036026 1
0.240435194642351 1
0.0541563893231195 0
0.158582107075486 1
0.184199370573395 1
0.239799575360593 1
0.180719316460378 1
0.160665106668174 1
0.262489485980067 1
0.249204111137584 1
0.218583342171462 1
0.192079389273667 1
0.248527538991565 1
0.152140228121803 1
0.142225690732395 1
0.265743629805261 1
0.21005931070911 1
0.223237046809859 1
0.1480640943319 1
0.253799760266744 1
0.196555260089736 1
0.266112593816847 1
0.205821463185849 1
0.216879152962682 1
0.181951066706116 1
0.20604813456927 1
0.239068776664598 1
0.193452829714394 1
0.33803880351377 0
0.183874488507399 1
0.25113173328843 1
0.166551690639265 1
0.100746825866473 1
0.135155763432965 1
0.221073164952837 1
0.2301057371996 1
0.17512941616452 1
0.191488446690481 1
0.209983988340501 1
0.296987744632477 1
0.166497542397598 1
0.294653159545679 1
0.193098540203193 1
0.160306378037275 1
0.329916954377053 0
0.162681796535126 1
0.0595728953400403 0
0.200136203743006 1
0.204837261313384 1
0.166810366199236 1
0.251509035124838 1
0.20886175907228 1
0.203067688627641 1
0.231613631634585 1
0.111309727148255 1
0.216395923512549 1
0.178470487085693 1
0.210723301285206 1
0.1803786370215 1
0.198791116998587 1
0.041416618453188 0
0.197716750894866 1
0.161009520755379 1
0.226670286862222 1
0.227363732354717 1
0.229569143892064 1
0.116548980788216 1
0.239468725566872 1
0.187997968459459 1
0.24420199701543 1
0.121757104971356 1
0.259029739060166 1
0.178744299916056 1
0.198018413766097 1
0.212009553608625 1
0.154608087288564 1
0.121546569189348 1
0.23224191145694 1
0.160352911982489 1
0.302930853850875 1
0.177399597221038 1
0.189074706528301 1
0.211856900874569 1
0.154908456649326 1
0.341484651727883 0
0.232979055638999 1
0.18868077103884 1
0.220641847989512 1
0.30221088748482 1
0.160282564124177 1
0.236653688291226 1
0.288956054801529 1
0.270015828723371 1
0.197702706525973 1
0.239775851538542 1
0.177857388187066 1
0.238804841998161 1
0.0935642003667734 1
0.191449294224151 1
0.167907029839413 1
0.183406963411303 1
0.198794709507872 1
0.256794966934954 1
0.261887365218643 1
0.189857537954812 1
0.249429144332177 1
0.224351727738351 1
0.218004070479966 1
0.200341620304277 1
0.203520651376077 1
0.191123168978439 1
0.220848234357273 1
0.168278736866022 1
0.147318328227711 1
0.317945941852612 1
0.262950032017872 1
0.124626636807166 1
0.10838613769895 1
0.290934734117261 1
0.296128693682979 1
0.139036546131546 1
0.169297659814918 1
0.232777085204449 1
0.258332087083603 1
0.293913160219133 1
0.208439203212736 1
0.22514762672351 1
0.173532942810889 1
0.222313438085444 1
0.206881927753576 1
0.0979659764766032 1
0.249792157958469 1
0.238640532996752 1
0.156819992096693 1
0.183509496686003 1
0.247999021120902 1
0.256952464552301 1
0.22899466876022 1
0.260035199078518 1
0.236186131239188 1
0.199140567251241 1
0.230928888922336 1
0.132071316685911 1
0.247602859289901 1
0.23179518949167 1
0.246613632770355 1
0.180478757118836 1
0.17455143198553 1
0.115924268893325 1
0.198161852050321 1
0.218962683998094 1
0.207905587365495 1
0.19151350554968 1
0.254126133199368 1
0.18690495247242 1
0.221202617918112 1
0.192261824818474 1
0.230503438174042 1
0.28696369049049 1
0.141780543916283 1
0.180803235921579 1
0.307186203033943 1
0.240763539042994 1
0.220637295838453 1
0.0892163848620138 0
0.156033880817276 1
0.203929029664926 1
0.107200551965973 1
0.129609490863145 1
0.214095006447422 1
0.20416817142886 1
0.120085477827088 1
0.122951137865012 1
0.205814373595952 1
0.178035787370311 1
0.190301966922342 1
0.142118116221408 1
0.266622753256243 1
0.171085441806534 1
0.180488587862037 1
0.244908703257583 1
0.164760612102229 1
0.163448324694949 1
0.21090086307459 1
0.153623223986424 1
0.222136192688316 1
0.203460793951755 1
0.245492503718236 1
0.216782020742091 1
0.214635315118187 1
0.193248556241075 1
0.282916963039841 1
0.184595395706876 1
0.120772312094544 1
0.226461704776761 1
0.208000829997251 1
0.161825787901691 1
0.162567149263917 1
0.189928060999967 1
0.247877597207188 1
0.206442475330585 1
0.247037876374514 1
0.225082191932966 1
0.220553520560231 1
0.197099216394165 1
0.209065370841908 1
0.179078661288136 1
0.145550654203413 1
0.146274935300614 1
0.172963434770385 1
0.210748951588961 1
0.232838116318772 1
0.135493046862292 1
0.201354008931008 1
0.256542048763767 1
0.182279083015143 1
0.215601513944121 1
0.171921259926103 1
0.180559263800845 1
0.268188977644185 1
0.297507645743043 1
0.258765222011811 1
0.224164517976771 1
0.251075768453996 1
0.153942497958628 1
0.143481721214241 1
0.162720816219172 1
0.222844072464885 1
0.132282021964853 1
0.139488996501252 1
0.255383480955897 1
0.193639344753117 1
0.196065749930749 1
0.279858347651145 1
0.244318232253057 1
0.121393350846911 1
0.148158404431308 1
0.305840226492976 1
0.137152018683305 1
0.105413476889482 1
0.177292301208789 1
0.238806340629015 1
0.0461834980175132 0
0.217792303609801 1
0.246373285916184 1
0.0971201108355969 1
0.197081801157696 1
0.10079235937714 1
0.249046308415364 1
0.161371450618515 1
0.239219913385291 1
0.166157629707444 1
0.229135110985871 1
0.351510973016375 0
0.0861704510144694 0
0.213136552487843 1
0.197634311456596 1
0.27618432612947 1
0.189837286498879 1
0.276631044207325 1
0.274472118411606 1
0.228420399995575 1
0.233993811472814 1
0.159084185571697 1
0.218595214654259 1
0.131502296633622 1
0.115734803106375 1
0.184375890492905 1
0.179317840912036 1
0.0643286514412918 0
0.206792960445588 1
0.248785311662354 1
0.151278950965578 1
0.200157507424131 1
0.328212787114545 0
0.272691177973271 1
0.277410919572927 1
0.213046882589842 1
0.261712757275494 1
0.215133497107338 1
0.221107164287375 1
0.26743774334726 1
0.264290879558597 1
0.201148060186794 1
0.263280078810359 1
0.203290778091625 1
0.188986469537875 1
0.221191881944059 1
0.174734095760625 1
0.251420287058706 1
0.197657115282478 1
0.209060674032749 1
0.237093658570143 1
0.183484000973477 1
0.205379144402784 1
0.243002145315392 1
0.182541560486328 1
0.214113607990358 1
0.24340451004424 1
0.216624491959894 1
0.130575827766566 1
0.19306740920921 1
0.241572281211176 1
0.210347383192993 1
0.194424507798939 1
0.112420731998219 1
0.211063060827684 1
0.167002306005438 1
0.217531945856233 1
0.268751308250159 1
0.271141106257289 1
0.293438490631984 1
0.128296158820057 1
0.220603459759539 1
0.207101191120649 1
0.113150008133982 1
0.163099691268479 1
0.186263325477972 1
0.177353796044582 1
0.170519268807722 1
0.343062208630069 0
0.259546937368484 1
0.136603429263292 1
0.178637275973106 1
0.205784114241234 1
0.163550462215222 1
0.139899974846733 1
0.257845343359552 1
0.208540878087658 1
0.134130751259436 1
0.100664455275231 1
0.282037454771535 1
0.220585046725055 1
0.224637684133392 1
0.269315714290991 1
0.186389646827857 1
0.249429792175467 1
0.144737968174466 1
0.1976756576652 1
0.248882410751983 1
0.20680022153656 1
0.20050967015315 1
0.104544798752178 1
0.221126759377004 1
0.220672878089798 1
0.328805207207614 0
0.20506859695821 1
0.219849063666868 1
0.224549866540105 1
0.25526142714383 1
0.246503210280203 1
0.302030472967476 0
0.1557047941592 1
0.177544307085286 1
0.205470264523413 1
0.258746871109479 1
0.138491673818514 1
0.178710384317406 1
0.167324168344009 1
0.35224710705539 0
0.165173950302526 1
0.247229942633886 1
0.217031254242983 1
0.148573485891553 1
0.124967302649712 1
0.193688575935796 1
0.0862945667311284 1
0.20461905601567 1
0.184390979179248 1
0.11257071512053 1
0.153401029791574 1
0.140518965732774 1
0.18508794947802 1
0.150749290848012 1
0.135125984324725 1
0.229955120623299 1
0.161232672900838 1
0.234328402891464 1
0.207624902383222 1
0.308911772317254 0
0.221164321482918 1
0.276241647760379 1
0.243549665280471 1
0.318433150297783 0
0.222663125588863 1
0.192880450177298 1
0.214164689341218 1
0.246640219404059 1
0.207398246369487 1
0.104571786095961 1
0.201496019562255 1
0.14418733425001 1
0.170125379564045 1
0.140622293262097 1
0.167146338910308 1
0.208087139315197 1
0.271719758072313 1
0.232298481378589 1
0.221037623052396 1
0.252294761430851 1
0.21906953005297 1
0.207412786861805 1
0.231834055244084 1
0.15817849466087 1
0.262195912185683 1
0.254579831434762 1
0.268392236375494 1
0.243643021401981 1
0.120153228902337 1
0.0603226139325537 0
0.210384226142183 1
0.238744467934089 1
0.193770139175594 1
0.17757817448515 1
0.139363963876139 1
0.270670693917904 1
0.257794849140589 1
0.261746084726522 1
0.179172144359734 1
0.179316639340949 1
0.17450054761738 1
0.122818336404975 1
0.330591147651197 0
0.275953934727693 1
0.185758797948636 1
0.282459991206231 1
0.175759592315145 1
0.244114625125761 1
0.0975269511292236 1
0.30994591875508 0
0.188137121386899 1
0.109401930226545 1
0.120100838758359 1
0.209147327905529 1
0.222350793969914 1
0.181180821474188 1
0.190096405807917 1
0.214234918006316 1
0.219304638639172 1
0.0893948080325117 0
0.202149178453129 1
0.277752819808297 1
0.154005154280142 1
0.313269894107808 1
0.144306689159949 1
0.190433001891809 1
0.128297813602065 1
0.157450987652264 1
0.192981808721846 1
0.127447562518907 1
0.235293230954971 1
0.238958032474702 1
0.195280824735541 1
0.258058236865504 1
0.309470898418069 1
0.186634629342487 1
0.137448350633094 1
0.163055675220843 1
0.109559422318126 1
0.136740525499757 1
0.229123439056339 1
0.200569033875868 1
0.176119737845291 1
0.173610111339102 1
0.212470406023971 1
0.249474228628555 1
0.175437528382102 1
0.128053452051327 1
0.215889725053975 1
0.244329582305225 1
0.191715005586549 1
0.140190390966083 1
0.221196413792631 1
0.270335346991268 1
0.316373139541522 1
0.149896950421524 1
0.0956244922306304 1
0.218046425622513 1
0.29188277104925 1
0.240132948658794 1
0.142053506189805 1
0.275432900823514 1
0.198933289546676 1
0.205021810737381 1
0.184109194475722 1
0.26294281147185 1
0.078403607701004 1
0.260318712057776 1
0.234195347676055 1
0.243050898553255 1
0.250805837991847 1
0.263841836889277 1
0.243270681630394 1
0.187865830138073 1
0.206527906591564 1
0.153053446184497 1
0.130986991461405 1
0.200194250259001 1
0.174318481445209 1
0.182267990491912 1
0.297418462680251 1
0.158976873393133 1
0.138404919243397 1
0.126482500204022 1
0.251623510835097 1
0.184248372997254 1
0.379925625462027 0
0.213354328930921 1
0.233415528802898 1
0.180509939733728 1
0.314385942330683 1
0.236560961675806 1
0.159588501123219 1
0.211310413213255 1
0.159678293884168 1
0.283737383530056 1
0.1230301447794 1
0.210326883871504 1
0.208786152833096 1
0.294990758064827 1
0.195713642383892 1
0.251469367033898 1
0.12946703724413 1
0.157518009575127 1
0.0936249292387677 1
0.12524499032198 1
0.201961567155738 1
0.0866351771576426 0
0.143093646618016 1
0.162060794218882 1
0.159462482608374 1
0.111688556937326 1
0.164964412163892 1
0.231143458624161 1
0.33931230682443 0
0.220992506799084 1
0.242123509636465 1
0.161336597465774 1
0.257037247550705 1
0.323893143245512 0
0.136297857035202 1
0.0915281915240312 0
0.182730426166842 1
0.218466053091589 1
0.166578546083478 1
0.191714333537711 1
0.264579087805104 1
0.209351835498703 1
0.136430213996975 1
0.105824083937833 1
0.141267878075976 1
0.257836335735637 1
0.189775020562418 1
0.172779910394169 1
0.166807251820396 1
0.204620867627579 1
0.22773639705678 1
0.234276528527289 1
0.174692538662918 1
0.269653294614433 1
0.231720860874008 1
0.180051286373027 1
0.208765864670362 1
0.242126729755919 1
0.220874474648735 1
0.198973005419168 1
0.224334369589409 1
0.268960027102474 1
0.151783904643405 1
0.210645706939838 1
0.245030329359002 1
0.31764885264354 0
0.222044806269482 1
0.21797488872815 1
0.251796723550307 1
0.216053803775971 1
0.170154753349685 1
0.243437488171292 1
0.256682357338582 1
0.215365990354302 1
0.141132085553849 1
0.19618726526194 1
0.193131697358637 1
0.260798335464798 1
0.229406749462449 1
0.161587261762695 1
0.216418754835689 1
0.224747402492706 1
0.262647844007586 1
0.248585425283837 1
0.172687558685773 1
0.237357025046081 1
0.230853617329865 1
0.231373098855712 1
0.216723577374764 1
0.266287668629721 1
0.219698879179081 1
0.179625398979168 1
0.312743476341273 1
0.327352918505785 0
0.174631748123014 1
0.213571490253995 1
0.239484826773341 1
0.243101605213022 1
0.146005066030658 1
0.171366901240174 1
0.26032715607532 1
0.141894896292029 1
0.259215840201293 1
0.123423620152035 1
0.190008037661794 1
0.162004295662128 1
0.16306189869477 1
0.224459764366239 1
0.160794486317123 1
0.211392151391528 1
0.129075719813114 1
0.259887408581803 1
0.20605627643223 1
0.1996134984914 1
0.26567925952366 1
0.272987174505556 1
0.205012080761599 1
0.234452868898318 1
0.268624697850648 1
0.210792190536551 1
0.121037444430045 1
0.271003469866547 1
0.153498755853581 1
0.187780449130469 1
0.311397831105098 0
0.213139729338621 1
0.236687685348797 1
0.237771838288516 1
0.222510306842347 1
0.190897936538961 1
0.199750023771054 1
0.164775697583265 1
0.191542698947302 1
0.295008861792329 1
0.202257337121905 1
0.25862276336404 1
0.210125178136453 1
0.264089819658541 1
0.188224643915397 1
0.219152323706503 1
0.17031254728362 1
0.160059640560377 1
0.266943336248301 1
0.275511074484488 1
0.188773709171476 1
0.292584580314655 1
0.164539178366469 1
0.220158749607409 1
0.203782565654116 1
0.130939473310315 1
0.0673156979139108 0
0.235840657745659 1
0.231777444112626 1
0.242833756564611 1
0.16334393943565 1
0.239909320916005 1
0.193061022422924 1
0.176038235024253 1
0.129790090984875 1
0.120733641935193 1
0.22590579295163 1
0.216766579425986 1
0.120204141903156 1
0.158112097624784 1
0.206088066420504 1
0.252092159665 1
0.204107378248773 1
0.189555156958037 1
0.289655179747225 1
0.150162834934124 1
0.258013698096131 1
0.156949400650033 1
0.231307037230319 1
0.226682943431303 1
0.127731015694544 1
0.195691371111598 1
0.281292301224031 1
0.166802344586555 1
0.171456099136437 1
0.159658134282846 1
0.355010653985464 0
0.217579148977968 1
0.171030559177082 1
0.145995902019508 1
0.16872765657061 1
0.0831006849972339 0
0.146818205969133 1
0.11568411617013 1
0.202223871693395 1
0.228415446035119 1
0.177982501116952 1
0.130599290878646 1
0.223158846761736 1
0.183872627481402 1
0.263594273202286 1
0.161433600065167 1
0.217258156699949 1
0.249871798349685 1
0.237895918937096 1
0.158677392592006 1
0.160542587002966 1
0.137587711288886 1
0.176916138057414 1
0.27014343876919 1
0.161293073228193 1
0.20318458795469 1
0.235084264068641 1
0.152921051849533 1
0.184309867691249 1
0.188309373300094 1
0.184538096079363 1
0.102233849628023 1
0.214997692679228 1
0.19051516628515 1
0.225084959609552 1
0.19722743287851 1
0.254618693732472 1
0.194636233985281 1
0.145802382420148 1
0.152619253302964 1
0.215460377939626 1
0.235827323238545 1
0.243637380968433 1
0.166277160568103 1
0.129799078482501 1
0.137722330153595 1
0.232924079682213 1
0.165508666925721 1
0.226218353631281 1
0.256734462278619 1
0.132677519916403 1
0.249912204507883 1
0.316743922245675 0
0.253925863157518 1
0.210473885016313 1
0.0994047826733003 1
0.0586637652010297 1
0.284616053485529 1
0.151590721997882 1
0.270175249192822 1
0.292052927233858 1
0.248327074246641 1
0.200979287540787 1
0.145712623093737 1
0.19723216671019 1
0.336080897542119 0
0.266832506493462 1
0.212334955046852 1
0.208368681684727 1
0.239252219817407 1
0.160969704462897 1
0.174977628996619 1
0.171265254091668 1
0.293529498685005 1
0.203617514677173 1
0.114146473050579 1
0.246258584120961 1
0.219122680074483 1
0.185277712082649 1
0.140702326359149 1
0.312831816288177 0
0.195851203174605 1
0.129340635190554 1
0.216917044821706 1
0.154080050016673 1
0.258267728974715 1
0.0706795020628739 0
0.210608059056716 1
0.124254148036182 1
0.212142204434705 1
0.165740218997166 1
0.238424666153523 1
0.236277743443274 1
0.237422470621455 1
0.217066912636084 1
0.34643445889895 0
0.0985795831725313 1
0.217460639118706 1
0.124334088626107 1
0.241122520284071 1
0.313639854488863 0
0.121940783186432 1
0.28828433693382 1
0.270067293431442 1
0.146177167728158 1
0.126917025337458 1
0.189698462192224 1
0.134434033225465 1
0.117473632140652 1
0.238026654948852 1
0.177820642842292 1
0.1085391336649 1
0.257552542403037 1
0.246855912355662 1
0.268241349857507 1
0.199681112898903 1
0.322523018687153 1
0.26172414669807 1
0.213576783004365 1
0.199911753753903 1
0.196415068472179 1
0.146341683789571 1
0.187822604231593 1
0.176501011211883 1
0.301308541839203 0
0.192429556887569 1
0.176349923182794 1
0.181618209842657 1
0.184674375492061 1
0.166709904843719 1
0.194222921551287 1
0.211737886606736 1
0.165572641688876 1
0.150553231806455 1
0.249855851094473 1
0.245002614388955 1
0.188985424160628 1
0.187359384363729 1
0.215277884067245 1
0.161570368535193 1
0.232674869567912 1
0.188862939952586 1
0.197192769018698 1
0.118520662385438 1
0.213372455354738 1
0.238548009162945 1
0.277728736404141 1
0.210300243172406 1
0.161045399171625 1
0.197187232739277 1
0.207561332559869 1
0.179938875662749 1
0.224703281178573 1
0.268311726887396 1
0.174327119661442 1
0.245507352388771 1
0.247973284547762 1
0.215286136481476 1
0.174814263475493 1
0.218166351211383 1
0.226351454022413 1
0.241234275573802 1
0.148012392754848 1
0.224244443801978 1
0.220778698216138 1
0.276767950263351 1
0.235236562471469 1
0.163410164120487 1
0.217809502917922 1
0.247354766100377 1
0.192257126078913 1
0.263338717744323 1
0.112430126937931 1
0.209120524711456 1
0.159332547036555 1
0.265507057072474 1
0.228069845192738 1
0.292232193587394 1
0.183721738963196 1
0.0614323721976616 0
0.217215052906075 1
0.208825167980756 1
0.189224002606252 1
0.190488082650012 1
0.202259385359658 1
0.0744882084611674 0
0.209134066467428 1
0.178260779638339 1
0.159556190413114 1
0.190597912196971 1
0.240368289697363 1
0.176091475012335 1
0.2375848364666 1
0.208395782303046 1
0.253733986604247 1
0.151376053515218 1
0.205286395909941 1
0.187581121813012 1
0.163721445487731 1
0.200626223309437 1
0.192371963996369 1
0.203811019070071 1
0.171777969308524 1
0.201884874639023 1
0.214003548243463 1
0.173025698514661 1
0.14116689777729 1
0.191381248051582 1
0.226128785749849 1
0.177825564825652 1
0.203357396078603 1
0.164079439356265 1
0.158205541522586 1
0.153588197228849 1
0.13832587754933 1
0.22777207804385 1
0.172888471744781 1
0.259486933273025 1
0.142628223675945 1
0.197217593577029 1
0.194120698681036 1
0.183580063888798 1
0.205585415471807 1
0.167341169285267 1
0.170837051537718 1
0.195645531917395 1
0.221517093846972 1
0.227019489499332 1
0.140810766328969 1
0.193180953797393 1
0.266805466969161 1
0.133449420676825 1
0.136432496154842 1
0.299745769353118 1
0.265099394762191 1
0.175194754397283 1
0.206239764570191 1
0.164709472176228 1
0.233189126020808 1
0.193760042222098 1
0.161608628789388 1
0.214322743982707 1
0.187567630771475 1
0.194835754629439 1
0.144573680477104 1
0.227930938361773 1
0.209944060167381 1
0.131183789086562 1
0.1958932746712 1
0.10440158823999 1
0.207146927510067 1
0.277746116048625 1
0.116092548279189 1
0.232797066913929 1
0.137928577147605 1
0.180840013734646 1
0.120147595069401 1
0.154651718048674 1
0.193639900959923 1
0.222685287073117 1
0.156218257400474 1
0.28683629515004 1
0.11954678362298 1
0.226889198252334 1
0.189483972678213 1
0.112836078396939 1
0.183984941457898 1
0.197112484111389 1
0.113846075317081 1
0.139328884582957 1
0.180552012056206 1
0.210742578794051 1
0.21456150087504 1
0.28826798505682 1
0.230574798063599 1
0.164465838423549 1
0.145832647280085 1
0.143277008454436 1
0.117876834349929 1
0.169142230435147 1
0.293890107049628 1
0.167807597325514 1
0.211814973637648 1
0.133871322883924 1
0.127156870181236 1
0.229901712602529 1
0.191920956394541 1
0.142195098823683 1
0.127790484472841 1
0.255298675082791 1
0.142975809257026 1
0.192711267340818 1
0.222041884723948 1
0.209032974798317 1
0.307147121598331 1
0.215777746149874 1
0.121545731253285 1
0.185528584573446 1
0.0965213056186448 1
0.236687741461709 1
0.308351852332866 1
0.172263758514515 1
0.190630305856277 1
0.16776582803941 1
0.196479640168925 1
0.210886806756132 1
0.187123280129483 1
0.0917650285292324 1
0.184536050318821 1
0.168766484656468 1
0.249759224236544 1
0.182028240936825 1
0.189834053876567 1
0.20020043996149 1
0.237805512298054 1
0.228421410274868 1
0.231721186832209 1
0.207565565580732 1
0.151276907655104 1
0.278530020124856 1
0.256841931255764 1
0.28483780204453 1
0.29767116633006 1
0.281054146168027 1
0.199517918730311 1
0.134592287167502 1
0.265146116263024 1
0.249230269127505 1
0.234579667867407 1
0.268730339592894 1
0.242545161892483 1
0.214535072676787 1
0.136449843045612 1
0.133187534748323 1
0.247511630211067 1
0.194701525696128 1
0.161062205191613 1
0.191111473414642 1
0.273975752450815 1
0.220921764882034 1
0.234539869306469 1
0.221098449715229 1
0.215584037996237 1
0.221756412740074 1
0.237340385531171 1
0.139949695680059 1
0.274591892104308 1
0.225974513365781 1
0.351060958082689 0
0.187570472117328 1
0.169435021140829 1
0.141686634466938 1
0.197929494798003 1
0.188874169019044 1
0.246909542024018 1
0.225457897587801 1
0.191000876860948 1
0.227163372085635 1
0.247759365831968 1
0.26429871064158 1
0.129406149557486 1
0.32225369448564 1
0.242913628384411 1
0.167816674081686 1
0.189218687255664 1
0.213916210985083 1
0.1419720041148 1
0.213532267770663 1
0.13977664131259 1
0.263533877218286 1
0.253594555481504 1
0.198228593351849 1
0.144029979292684 1
0.1571979048429 1
0.229716679290267 1
0.145735655236307 1
0.248789582990617 1
0.0993823208645234 1
0.177395932391408 1
0.225935150888231 1
0.187782332547286 1
0.228964523101877 1
0.251522998300545 1
0.192757861872952 1
0.167992126137398 1
0.193610815662343 1
0.182964056795102 1
0.0177990365104012 0
0.183101109329667 1
0.146872992868972 1
0.235475344926 1
0.204386184509516 1
0.232279185533092 1
0.203852962468299 1
0.246514094490903 1
0.210161996309352 1
0.246335432117233 1
0.202314884756991 1
0.215612780345917 1
0.119362483232836 1
0.242880450802664 1
0.239440451686444 1
0.305043710033308 1
0.159940811835902 1
0.128485515494598 1
0.098693300487408 1
0.236136721686693 1
0.120661764462794 1
0.235079742324541 1
0.0686366361952416 0
0.124471793196824 1
0.244131346110217 1
0.263997352754944 1
0.100058924387943 1
0.146865950512595 1
0.160642281949677 1
0.234513666164533 1
0.141569850868768 1
0.222719984393426 1
0.180566948011045 1
0.0878052194917552 1
0.240029345051671 1
0.213958952301209 1
0.281698110306805 1
0.273279682636614 1
0.188733282659372 1
0.197383478178432 1
0.248546856544022 1
0.251214877611944 1
0.220277281592527 1
0.137770226135729 1
0.195577242949298 1
0.267119171149482 1
0.270264233562044 1
0.102555469461836 1
0.16285436503726 1
0.107124296818321 1
0.347243771035393 0
0.231191424016371 1
0.171993754880578 1
0.175481033789389 1
0.187388396205549 1
0.257263673757677 1
0.176064874523012 1
0.180749379820909 1
0.346476311714542 0
0.291626344958309 1
0.292954146292038 1
0.265146490950954 1
0.255806821633203 1
0.294421254166133 1
0.207091732227421 1
0.174477473718825 1
0.277140375918693 1
0.164461408794662 1
0.141868869584355 1
0.113418624021993 1
0.1818743081581 1
0.209830139297481 1
0.262955793484883 1
0.212055986163965 1
0.185811435653118 1
0.16259613336342 1
0.208628882651407 1
0.176621200359074 1
0.168906837371873 1
0.305643769668396 1
0.178601807859849 1
0.157046886807174 1
0.135623084228575 1
0.230003196003151 1
0.236661170032786 1
0.233185954975718 1
0.0973624708697941 1
0.206407993552063 1
0.176509045525299 1
0.254424389343494 1
0.246820737041604 1
0.217021846215681 1
0.177780597877101 1
0.191278560317295 1
0.12474835164935 1
0.206519691301562 1
0.160808817436819 1
0.149320476005531 1
0.220908791013336 1
0.22084627722656 1
0.20669631903313 1
0.276387908863382 1
0.172103315779618 1
0.162581619430956 1
0.234222959640838 1
0.106730707055409 1
0.246064259230119 1
0.142326566653401 1
0.187471596363883 1
0.264010763693497 1
0.245377281457907 1
0.201356531720518 1
0.225435341968391 1
0.262898787860676 1
0.213517042283537 1
0.248704933520676 1
0.223766334083361 1
0.292836045765369 1
0.0787190236841364 0
0.148466353170714 1
0.177423306551948 1
0.185010637395706 1
0.202351903558406 1
0.230474715521034 1
0.254517645283576 1
0.120214340860246 1
0.201065380867414 1
0.152176770244617 1
0.207159452739241 1
0.239034892469956 1
0.152443571888138 1
0.231917724645081 1
0.225013711982245 1
0.21033741834716 1
0.21587762879595 1
0.19429804235316 1
0.144785234093945 1
0.201578242814394 1
0.177497378067578 1
0.181811938556964 1
0.10052018048999 1
0.175519711841065 1
0.184822216854895 1
0.232149014465888 1
0.134002810499539 1
0.193943938245886 1
0.22492507559137 1
0.171014079964717 1
0.266980855841644 1
0.128986428788163 1
0.207761251933285 1
0.192596898760168 1
0.29327759743708 1
0.277217907682619 1
0.192826379702196 1
0.084967355486462 0
0.239122405281422 1
0.160278040357548 1
0.161876529787359 1
0.230095244108698 1
0.187260536245627 1
0.0948514579100196 1
0.133581142940705 1
0.178295303422693 1
0.204371766895499 1
0.201775067692253 1
0.25881144429927 1
0.205365718467972 1
0.11012681486751 1
0.221712197174293 1
0.192672923896027 1
0.168370463010687 1
0.192241823846945 1
0.199446547122677 1
0.189031650362234 1
0.121083778470361 1
0.109495731065044 1
0.117078072074136 1
0.158358896949156 1
0.153489010928606 1
0.197624651299179 1
0.147640298811214 1
0.20814394142328 1
0.216407491766712 1
0.249409455307931 1
0.143722712994519 1
0.238488922067819 1
0.223923931460613 1
0.140756925017569 1
0.180824500302746 1
0.188075977548525 1
0.0350615493417949 0
0.225120750165661 1
0.208448443049904 1
0.200338916072935 1
0.292857328888095 1
0.248679631800642 1
0.19732293640808 1
0.264155253691957 1
0.178951181620007 1
0.230624719724806 1
0.295874113333469 1
0.17769058430097 1
0.254997273256074 1
0.205450416698533 1
0.157430341663262 1
0.156237297896211 1
0.204623391914093 1
0.174860590786209 1
0.147087260905636 1
0.322392504501814 0
0.225245571076062 1
0.273141668123894 1
0.283759420656979 1
0.1446631902573 1
0.196299453984609 1
0.244224161702251 1
0.141590954726288 1
0.276792617104602 1
0.176827919888683 1
0.207033067939664 1
0.137548239148007 1
0.192565776633191 1
0.20828621343458 1
0.262083534767434 1
0.133143710279245 1
0.247474624919216 1
0.169005772367073 1
0.1300230275008 1
0.17094701196965 1
0.20488688863434 1
0.2022655373782 1
0.174485676806424 1
0.202682014027832 1
0.246050946788472 1
0.167825073460066 1
0.158070952234722 1
0.185384744442892 1
0.184478472839382 1
0.122662165671501 1
0.158216898003415 1
0.179799657147339 1
0.168945759912048 1
0.282792786986258 1
0.145671479167554 1
0.23900247217379 1
0.150081384921243 1
0.150412041159474 1
0.152820573225241 1
0.161555550369972 1
0.24375840105054 1
0.217681299833884 1
0.216352212973087 1
0.121920735763339 1
0.235867810925 1
0.298761400681354 1
0.354594189359649 0
0.228421718794172 1
0.173837715037752 1
0.202323356951224 1
0.261918792162622 1
0.251324109744728 1
0.209163607624881 1
0.154289580602563 1
0.2339396546056 1
0.202811920339944 1
0.229765623317259 1
0.122183858305314 1
0.2232687104142 1
0.209672440913061 1
0.14508348653329 1
0.276588702251266 1
0.186725158111022 1
0.167446203316916 1
0.162796028120962 1
0.132034144408108 1
0.214688243043117 1
0.143522585131078 1
0.191792913413691 1
0.241313756118977 1
0.237145303392548 1
0.183248098701855 1
0.217598302429624 1
0.220208023278165 1
0.231739790924404 1
0.237768684554433 1
0.150892174063596 1
0.11712030487559 1
0.223773847879566 1
0.213043847188672 1
0.115361460126599 1
0.220260627836967 1
0.118500934312771 1
0.107393927619213 1
0.223131455316177 1
0.19492118955552 1
0.343430669864591 0
0.206916621171269 1
0.217003222805634 1
0.080365281313871 0
0.1963218955021 1
0.133257404862406 1
0.23521410996813 1
0.247059969459969 1
0.287943341612426 1
0.230466340334425 1
0.203843992791947 1
0.260520562968901 1
0.190986865782141 1
0.204986584197231 1
0.217325464343725 1
0.237989899919025 1
0.238843605991281 1
0.260051681052597 1
0.179433329368277 1
0.105471418940825 1
0.236083846270541 1
0.145576494555967 1
0.142968461792634 1
0.254818548342022 1
0.221165781070184 1
0.246556264531738 1
0.241474060548878 1
0.174241791915338 1
0.270647353927713 1
0.216758584814105 1
0.201322258783906 1
0.126413932985407 1
0.207160079762726 1
0.209307027437922 1
0.21103460337131 1
0.0953259906464631 0
0.202275436421305 1
0.153579605999026 1
0.308517277693954 0
0.281359005394212 1
0.189125400629145 1
0.23541861925109 1
0.257012222747898 1
0.131090818219351 1
0.209393153008954 1
0.257217827315564 1
0.145163103330264 1
0.239040506089301 1
0.202943672496009 1
0.197789329579 1
0.140682631638507 1
0.189314568734584 1
0.208658408486851 1
0.255673389352568 1
0.182997920272506 1
0.27343383801905 1
0.264020995100297 1
0.208044370921635 1
0.211907189459289 1
0.153145595065396 1
0.161490887833287 1
0.183719726555573 1
0.175085412821861 1
0.213831441390882 1
0.210076167829146 1
0.252505079257597 1
0.262288491327624 1
0.187632523973042 1
0.1679481674133 1
0.193091957000556 1
0.264679436182046 1
0.112877966836843 1
0.252924945850679 1
0.222806335904802 1
0.244307490737951 1
0.224839294437582 1
0.179788367044868 1
0.191351115921387 1
0.168994370909034 1
0.263543894284659 1
0.283220053291459 1
0.202086480831645 1
0.147465821327078 1
0.132781005084812 1
0.19368783331409 1
0.177545476350397 1
0.196052505928342 1
0.235351447074944 1
0.161597311514908 1
0.219097925955994 1
0.232941672740087 1
0.261571032408738 1
0.139176927621571 1
0.268805972935378 1
0.0778434130187596 1
0.22845818810566 1
0.109282700604833 1
0.270595341457357 1
0.16629964683291 1
0.19212861938874 1
0.210800316610377 1
0.201715384971261 1
0.189015199694671 1
0.300275216225331 0
0.121924453972553 1
0.214907803248537 1
0.235502169690128 1
0.165867365969059 1
0.183840467567628 1
0.212168801462759 1
0.251468187028233 1
0.137956725086157 1
0.261900236381169 1
0.204147566722364 1
0.19809003944938 1
0.302226209051685 0
0.195616610015642 1
0.215044017459205 1
0.137308862916507 1
0.152418377446286 1
0.0970727451296312 0
0.192111987513804 1
0.263124320663139 1
0.223141549827239 1
0.0185224970526615 0
0.18396226761091 1
0.163893527415188 1
0.108987585011372 1
0.211422590164569 1
0.18639164778215 1
0.221888674248919 1
0.156160907603446 1
0.209847009876818 1
0.173105374735185 1
0.209567889875278 1
0.192843252767551 1
0.138888337111203 1
0.24100599579303 1
0.168737031562039 1
0.159168189103367 1
0.118400115243087 1
0.169483714833359 1
0.184571889334624 1
0.18271839525004 1
0.147132371768382 1
0.235150474357669 1
0.216955214011941 1
0.25747621464043 1
0.250377320976969 1
0.159091086801199 1
0.210824930395638 1
0.181671175236323 1
0.236251144373305 1
0.25050521360681 1
0.325508390093974 0
0.228545883656601 1
0.21360387765566 1
0.263485820156772 1
0.142655228818268 1
0.213262978034726 1
0.142921269345799 1
0.194435888771916 1
0.00621093502384893 0
0.202073212626229 1
0.243895624253695 1
0.211753107678019 1
0.276373643817539 1
0.164073178628871 1
0.176580220898771 1
0.20864605333171 1
0.148024476096461 1
0.170205087719391 1
0.184089091125241 1
0.293956218959412 1
0.135443219315454 1
0.151626280667379 1
0.188396550004998 1
0.265667425318248 1
0.161856266722077 1
0.18867819914336 1
0.130419719776361 1
0.168461907260178 1
0.170274733970668 1
0.186992375790296 1
0.0570901015369976 0
0.241036852840968 1
0.239075986612693 1
0.218690009320037 1
0.221981465017061 1
0.138042452242323 1
0.248408999946011 1
0.19353169279722 1
0.219949921667453 1
0.2553349749174 1
0.189103904588368 1
0.192980942875508 1
0.251221303234888 1
0.214994357569206 1
0.214571631774222 1
0.199541593135809 1
0.205589335081343 1
0.159544808721844 1
0.22131445265853 1
0.163059370233493 1
0.143581555463553 1
0.155023307879799 1
0.182753081861911 1
0.249556249934759 1
0.112287795861914 1
0.123345801587324 1
0.254513561718685 1
0.2678230097935 1
0.235225864187784 1
0.296567441981912 1
0.264046391049044 1
0.204684140954073 1
0.267832801039531 1
0.228343810049895 1
0.211166241801231 1
0.179569595272455 1
0.15298719081135 1
0.28227887550528 1
0.240077966806967 1
0.205032233151389 1
0.202910233346124 1
0.285803539128781 1
0.308835080676791 1
0.219057062063821 1
0.194386496115803 1
0.255830615687151 1
0.20162767040542 1
0.226825002185199 1
0.285181413208289 1
0.209127295892261 1
0.174975812574057 1
0.145788356229869 1
0.240370255323032 1
0.174786474351598 1
0.230462183245149 1
0.144103342724544 1
0.23279043470516 1
0.212160100736496 1
0.150247808813254 1
0.22643991363771 1
0.205033169452763 1
0.121974458937014 1
0.302525067182469 1
0.179678813956329 1
0.206162519206549 1
0.14317641034985 1
0.207236265361211 1
0.188053847703472 1
0.179977556850996 1
0.125639148940405 1
0.235990764471789 1
0.151802783649105 1
0.245089876357636 1
0.224705028567006 1
0.0887721733312034 0
0.139848903327636 1
0.286490107033891 1
0.133670009849862 1
0.194360246151331 1
0.187351562464667 1
0.162729793820857 1
0.170364491157663 1
0.303266493189504 1
0.147226740907255 1
0.227901396591336 1
0.129677814084062 1
0.211907696048788 1
0.179298885855943 1
0.16129822479346 1
0.0866434973686094 1
0.238826762328545 1
0.188810666497056 1
0.107584159290504 1
0.24610783985198 1
0.178707476111711 1
0.244500816122457 1
0.33327025482877 0
0.262317611431307 1
0.300480927102563 1
0.193517568162136 1
0.147350986866291 1
0.180349119339605 1
0.133452800081964 1
0.295704622170133 1
0.286693381095227 1
0.161350311825124 1
0.208726876619372 1
0.0925549419891317 1
0.127892846929831 1
0.242342631105214 1
0.175794051738014 1
0.148487428464092 1
0.317067782403926 1
0.193105019643566 1
0.227132936253465 1
0.274614117826559 1
0.268244754778276 1
0.135197683768171 1
0.314806891824926 0
0.216863285489372 1
0.178190490340979 1
0.24488275742598 1
0.248783532761464 1
0.148135068914129 1
0.201364891309715 1
0.203208258101175 1
0.112039259948839 1
0.177744051532654 1
0.209731301433991 1
0.160904726682139 1
0.128370209803596 1
0.205173431457617 1
0.312633851768827 0
0.258547552559556 1
0.171026656853176 1
0.177078483553625 1
0.253801427097174 1
0.166703620665465 1
0.255056835548257 1
0.234902029394767 1
0.254627886560543 1
0.115624027205021 1
0.171515333295601 1
0.153264189094289 1
0.138515472893262 1
0.252570202396567 1
0.214081818442434 1
0.207707246229122 1
0.142553882199952 1
0.158650399840622 1
0.187736071447799 1
0.25991589531885 1
0.210145300189287 1
0.224791315197861 1
0.290077723271419 1
0.109070158710431 1
0.206046930369971 1
0.224438541714426 1
0.1954659552473 1
0.196230449867044 1
0.172971015665664 1
0.220381722407325 1
0.212376063065846 1
0.273524347244654 1
0.28507412161458 1
0.182304111090834 1
0.166819728726113 1
0.276412395848069 1
0.257922298025579 1
0.259832539780001 1
0.150505128657109 1
0.263434749672819 1
0.288130588368541 1
0.262169527231376 1
0.171203851666894 1
0.216603601033683 1
0.176179764884531 1
0.167835315977038 1
0.291766517295347 1
0.250494287758452 1
0.28787552340876 1
0.124099100492044 1
0.0464764198534198 0
0.22921772836094 1
0.282530203789948 1
0.163493194143936 1
0.128023189902955 1
0.0732780963057781 0
0.171886192310025 1
0.170196399517876 1
0.200776428864422 1
0.276004840128282 1
0.15321198612689 1
0.159610593694501 1
0.104083749602283 1
0.185721129683609 1
0.159776942460831 1
0.204290298068772 1
0.200670628205758 1
0.173950063821778 1
0.261300240913075 1
0.140964677033357 1
0.133163578389782 1
0.261556563191939 1
0.176780459321439 1
0.225633218955084 1
0.194996674050372 1
0.236378378529267 1
0.161300397246794 1
0.145980835596086 1
0.169495482456616 1
0.189809371594335 1
0.176461130471237 1
0.217161437341947 1
0.117458159185566 1
0.12670064105585 1
0.238316253326277 1
0.101210534827265 1
0.261921557982432 1
0.16356666445292 1
0.157233984031827 1
0.196404450218719 1
0.167795195246365 1
0.157633482736438 1
0.355799967913116 0
0.191945345600087 1
0.16776093788141 1
0.155437829476398 1
0.149168122022553 1
0.195819414473694 1
0.175167356142509 1
0.314743709374569 1
0.269398577240054 1
0.147294008062976 1
0.204367718257754 1
0.191771533134941 1
0.241507534760897 1
0.152964218106528 1
0.118938525687094 1
0.201778134832136 1
0.0794225194354074 1
0.20353267963334 1
0.217696704245841 1
0.182662907411444 1
0.177026797615504 1
0.161755838907507 1
0.155876636596714 1
0.160906031181368 1
0.16125742270837 1
0.288879287007527 1
0.178421621797038 1
0.182253144997916 1
0.199094148734701 1
0.214448599583871 1
0.178090864072081 1
0.197630367090556 1
0.259306943183678 1
0.274204866235287 1
0.156331358235273 1
0.286029734793989 1
0.157090716700797 1
0.236570702424936 1
0.172605627153802 1
0.178880563771076 1
0.232482488794225 1
0.12829858819721 1
0.254502090262612 1
0.273103943927605 1
0.0930800426184677 0
0.221527619974629 1
0.252693391143712 1
0.184206181479786 1
0.0650438342216842 0
0.203602614657683 1
0.213226105458543 1
0.178890286126508 1
0.236294244186286 1
0.287602328463213 1
0.122624930710586 1
0.279895397280906 1
0.168859863048807 1
0.221863208735778 1
0.206419228985587 1
0.323542367293571 0
0.0967243276393199 0
0.0622114781134834 0
0.294132991207358 1
0.212268561092768 1
0.172314911157911 1
0.154418383177408 1
0.214123688336551 1
0.261934992787239 1
0.264922851348866 1
0.273689859624291 1
0.231014464813141 1
0.194408611311741 1
0.230112238081603 1
0.086044552439691 0
0.184874155387577 1
0.203616730297931 1
0.134621050532152 1
0.295744757275609 1
0.199626739323765 1
0.231752678543544 1
0.18719518812317 1
0.178274926520747 1
0.257020713414785 1
0.199644450208904 1
0.184680517074947 1
0.162432116405251 1
0.173563162880271 1
0.255253676891636 1
0.339964613781955 0
0.246868799981554 1
0.244655087203739 1
0.185438763556925 1
0.212701487632528 1
0.321383713899141 0
0.209394511779946 1
0.184508926744419 1
0.114846077769426 1
0.14390825229285 1
0.25634716835334 1
0.205772462904955 1
0.259776418530816 1
0.149375735925301 1
0.20122724313105 1
0.191691240086868 1
0.192639417825754 1
0.182895614096552 1
0.202941306535587 1
0.231760667011826 1
0.160015288210634 1
0.154279234457538 1
0.178491064571165 1
0.123167405897773 1
0.159826546214511 1
0.136418813423898 1
0.194478467507272 1
0.186653090991794 1
0.243638715161029 1
0.183146293443365 1
0.218511135553145 1
0.185825631865769 1
0.187320104194233 1
0.204585627037569 1
0.279225743424935 1
0.115960030255057 1
0.155122441572518 1
0.166838427709962 1
0.234220774531129 1
0.239215578381362 1
0.146546132032393 1
0.245796639400738 1
0.182553513379226 1
0.150274288945533 1
0.240066828760026 1
0.150086155658931 1
0.202848286353717 1
0.200459577921348 1
0.227782271087575 1
0.111368896933879 1
0.250241659597525 1
0.193081784960599 1
0.211390224546883 1
0.152505236301861 1
0.183695945406475 1
0.243384400033772 1
0.280883143040777 1
0.166498218558797 1
0.216793901968001 1
0.190443368680218 1
0.136818345242456 1
0.223998076493039 1
0.172257539564066 1
0.271861236153331 1
0.276986116941573 1
0.229145103171271 1
0.169317938841975 1
0.242403389212843 1
0.243677794821183 1
0.282921331616448 1
0.201890680041866 1
0.208588399581307 1
0.197122315053416 1
0.279180381121215 1
0.145037669656631 1
0.201779510429416 1
0.157902052819778 1
0.212206352018661 1
0.264384617998428 1
0.141671529021267 1
0.253914007768499 1
0.144675975395611 1
0.160625136250371 1
0.160428447727108 1
0.178946859064145 1
0.358183776676057 0
0.173497550995226 1
0.174518666787433 1
0.28951727331639 1
0.195211694551763 1
0.119795722340844 1
0.110006381948305 1
0.249673634022118 1
0.190009546193604 1
0.122856412085207 1
0.155972055262917 1
0.241519012719801 1
0.180685977966689 1
0.20245891726632 1
0.150566791487801 1
0.229228289733117 1
0.21303529199778 1
0.240987543457289 1
0.194696002289364 1
0.179547137800752 1
0.119981507155161 1
0.277440354663709 1
0.210996385706107 1
0.183415252432305 1
0.317639484847585 0
0.223031669486812 1
0.126267306719028 1
0.293106644119663 1
0.278935660798968 1
0.155447741485287 1
0.293148044411403 1
0.189171517665115 1
0.26304747235594 1
0.196642213826008 1
0.1397854831445 1
0.310026066500543 0
0.186775063301271 1
0.157751683889575 1
0.249266532004252 1
0.299297103440953 1
0.170379218340056 1
0.235724215710034 1
0.228358246030124 1
0.269037865866272 1
0.113874916032604 1
0.253032209000153 1
0.234416035744817 1
0.197452516950116 1
0.196969854090363 1
0.195490007232157 1
0.140151505427398 1
0.165500350335813 1
0.231020644373242 1
0.227466293906708 1
0.1953492317894 1
0.249069543229145 1
0.198213955518423 1
0.128943201186938 1
0.229031643683918 1
0.237446631293684 1
0.164954335461672 1
0.20319659080182 1
0.186139931546162 1
0.139304775749588 1
0.295844110752357 1
0.212435238107583 1
0.0491124261352932 0
0.267928139050966 1
0.25743598486145 1
0.220921624875519 1
0.0492856518331722 0
0.247256543114102 1
0.132743978404348 1
0.200038706145351 1
0.207707879024691 1
0.222714096310796 1
0.259419776952375 1
0.0505156804684768 0
0.230365737545508 1
0.193539865745347 1
0.191817318302045 1
0.199035137398995 1
0.204164418388666 1
0.228007882627042 1
0.0828546162213848 0
0.240193455406652 1
0.14965498122101 1
0.261208683306877 1
0.199523581576679 1
0.152569278042706 1
0.176705200782087 1
0.144385527110241 1
0.200326500753359 1
0.2350599761582 1
0.190707855953837 1
0.213807123652165 1
0.161432874195764 1
0.197698705151623 1
0.221121923778703 1
0.206542316113426 1
0.184754242259638 1
0.194239953750978 1
0.177813452976474 1
0.265215667184112 1
0.198477477648649 1
0.169396284185596 1
0.147537581324192 1
0.139689221544538 1
0.205338356634787 1
0.19246739022823 1
0.327392455412426 0
0.220448294547519 1
0.248096279297215 1
0.242226380044527 1
0.172978938375467 1
0.298092336221953 1
0.187366252470221 1
0.15097831250181 1
0.186009154295292 1
0.143866096975408 1
0.118684591425319 1
0.24933743573562 1
0.211578023176094 1
0.192195579108425 1
0.206248842488928 1
0.152504612798326 1
0.240396469045372 1
0.21660989076673 1
0.199417874354652 1
0.171710389830934 1
0.263508292746362 1
0.324113045279298 0
0.168884022538319 1
0.175465011183615 1
0.233816105298779 1
0.230121862579109 1
0.226872318491185 1
0.134912922205592 1
0.287749197648367 1
0.216801026920108 1
0.147982878977805 1
0.236826427521881 1
0.171915274050003 1
0.220386377077571 1
0.375560655452855 0
0.133229132918323 1
0.228729749960252 1
0.222214406426428 1
0.173516497259585 1
0.133928900029306 1
0.318463284294783 0
0.133942585724983 1
0.151200509337562 1
0.133342381440043 1
0.223642085492286 1
0.2562330322466 1
0.225509865971442 1
0.261237137596946 1
0.191650625503667 1
0.170433267859473 1
0.284674218421058 1
0.168435040541167 1
0.234666817602389 1
0.193121311809887 1
0.283183771064316 1
0.252423065547274 1
0.22269899385036 1
0.143447681077302 1
0.163526243439034 1
0.224900152215154 1
0.160875007180702 1
0.188098716642465 1
0.185628735818543 1
0.156355848225997 1
0.210489923667352 1
0.192798683307643 1
0.275026860717918 1
0.101168855263595 1
0.176059152250333 1
0.188261360729076 1
0.257721058717719 1
0.28880600958729 1
0.179579574294534 1
0.188702256113814 1
0.239886798621391 1
0.182141786900541 1
0.185844647819218 1
0.091124642150614 0
0.192030033093881 1
0.150974144684547 1
0.251658738883561 1
0.175090019853237 1
0.218716235901513 1
0.177790180187073 1
0.223083359440516 1
0.25989733692144 1
0.180819637336404 1
0.127835414308691 1
0.278295567562237 1
0.147583993905461 1
0.188331174956467 1
0.228269886561392 1
0.215500373283348 1
0.174985745025001 1
0.312049265618827 0
0.248902431570227 1
0.154771120763505 1
0.175022182509148 1
0.294085907141974 1
0.226397522312009 1
0.227663312742806 1
0.276999006167947 1
0.236020885061108 1
0.148228352199242 1
0.175833881419519 1
0.209239466806489 1
0.198685153982846 1
0.240789883604491 1
0.247169164723196 1
0.203529446179093 1
0.205889520288538 1
0.229699446886277 1
0.213049784341629 1
0.175540242175785 1
0.275945843955897 1
0.164983341185982 1
0.238335597774299 1
0.152495966654954 1
0.225706858161181 1
0.1168035537972 1
0.179820862597314 1
0.180575040544817 1
0.134827641974294 1
0.169129370435899 1
0.251538880368184 1
0.214672955457947 1
0.243557435452801 1
0.127150230116439 1
0.230330284309774 1
0.243746415138173 1
0.136147439095428 1
0.154883875854833 1
0.189054555999919 1
0.251823000415414 1
0.227123682775692 1
0.221850061829077 1
0.182305568234827 1
0.171686714098987 1
0.206908671092443 1
0.214220480899043 1
0.185565561236498 1
0.157664059366404 1
0.214514218056479 1
0.032857177886511 0
0.180810492292203 1
0.268224796668901 1
0.223351722653089 1
0.145329398420254 1
0.259030102048684 1
0.250595782555655 1
0.209488417130221 1
0.19049932497671 1
0.262919282633209 1
0.171100938539232 1
0.159942692980548 1
0.107795070291311 1
0.128489010038865 1
0.173396651840627 1
0.192462406630206 1
0.194990790096026 1
0.194000774177461 1
0.19340793124351 1
0.192520925589991 1
0.225925813012172 1
0.207086328378782 1
0.234661635636975 1
0.146238317315429 1
0.303588310364253 1
0.0870052629288655 1
0.221493546441972 1
0.0937327010216859 1
0.25597472119542 1
0.142423974049941 1
0.132192263080335 1
0.295390155622839 1
0.171262791466522 1
0.121697370055182 1
0.136887556893957 1
0.269881936410748 1
0.169386547842347 1
0.210051852003076 1
0.247890433449992 1
0.161171921260459 1
0.167110436639992 1
0.243084083839516 1
0.189891561406511 1
0.167735209060621 1
0.112179073274621 1
0.200395306457639 1
0.184883187804609 1
0.243143438319177 1
0.213290388656337 1
0.188344228372764 1
0.125023789176914 1
0.249746608210409 1
0.201261289849665 1
0.296747006642376 1
0.235352419378291 1
0.246144688272132 1
0.210577186510875 1
0.212270081248664 1
0.18593585828559 1
0.191788194247704 1
0.165742062096796 1
0.15277478549605 1
0.176540201230469 1
0.192242746403202 1
0.264038597900643 1
0.260349309853431 1
0.18359018818139 1
0.214431523829854 1
0.148651146804503 1
0.229842489343304 1
0.215392726605116 1
0.12028530611655 1
0.238569446946815 1
0.139154718409458 1
0.257878966895444 1
0.142988146197163 1
0.164653841726905 1
0.217901511923745 1
0.156814721091739 1
0.14437081900853 1
0.242085026992028 1
0.249278263575844 1
0.235493496663451 1
0.220246129966881 1
0.141279533095913 1
0.342837343542981 0
0.149337926593085 1
0.190839938455336 1
0.189718536460463 1
0.145860268844158 1
0.260504314723543 1
0.184673611908392 1
0.143376474253865 1
0.224238689474097 1
0.175877760225679 1
0.178782344216304 1
0.214034154468561 1
0.163076863052899 1
0.174107337532019 1
0.142374533392839 1
0.221844270960308 1
0.234944181300029 1
0.0967894023995525 1
0.177621907814131 1
0.17763842724527 1
0.222232283461356 1
0.236467071534697 1
0.122981170426568 1
0.186699941633706 1
0.253235393600798 1
0.110705039842216 1
0.123378629292326 1
0.237243894028325 1
0.216747309769395 1
0.152401369617149 1
0.150689550972333 1
0.223395474857451 1
0.190915123530517 1
0.224120381911715 1
0.228301779267406 1
0.1981515896032 1
0.222470048971193 1
0.210305599395916 1
0.171590180933356 1
0.155904054093694 1
0.194914221486508 1
0.261361682465126 1
0.170020053744486 1
0.200330741879541 1
0.241121360302711 1
0.212718032980978 1
0.188331577179967 1
0.222083014558363 1
0.221281114720206 1
0.189273665461745 1
0.227032443614852 1
0.205225585697885 1
0.262580794072226 1
0.273848252038454 1
0.186127203360047 1
0.208617615501961 1
0.208670144008162 1
0.2723563781361 1
0.12775340833098 1
0.266998777160378 1
0.259518832336675 1
0.280480665175972 1
0.201798343550045 1
0.248554893829748 1
0.23226956232516 1
0.245605978412059 1
0.139497495965165 1
0.159400453585953 1
0.126751299154761 1
0.18877383642087 1
0.157713544277534 1
0.14612069240338 1
0.223616941735837 1
0.184582380289413 1
0.134361720609114 1
0.171863458369951 1
0.119807496458497 1
0.250948184793618 1
0.22861181908692 1
0.252915042313093 1
0.22580453726881 1
0.156621599829533 1
0.135902701503269 1
0.231018681609601 1
0.181859538312637 1
0.252573582263951 1
0.298203620977491 1
0.152498389747291 1
0.203320038313229 1
0.227683666143554 1
0.159959328675548 1
0.253897086997819 1
0.159021079797454 1
0.241331631454396 1
0.152583155315504 1
0.161540913065306 1
0.22703215641529 1
0.239999681187913 1
0.0628739600343186 0
0.158019840544261 1
0.27648586358319 1
0.12177502255977 1
0.196878307725852 1
0.187663710477421 1
0.160626389878 1
0.20782488386152 1
0.290595961370966 1
0.172365866067193 1
0.167144827782081 1
0.224553428832116 1
0.137532328859586 1
0.164997428984923 1
0.156181447036953 1
0.250416752275905 1
0.2069062042533 1
0.243310244510866 1
0.18689348365914 1
0.207866332579872 1
0.190652820226004 1
0.193419818672164 1
0.206725282935346 1
0.239957630739172 1
0.17809035655086 1
0.12653302516447 1
0.169071371236574 1
0.190292493973103 1
0.149930330808969 1
0.172570389960809 1
0.25329003340756 1
0.297784236958206 1
0.126698042903213 1
0.187795243396301 1
0.220088590334764 1
0.150114820143737 1
0.146278292578403 1
0.201877230068428 1
0.184877205236304 1
0.207018313951367 1
0.184371134619431 1
0.259115982474362 1
0.263344506366263 1
0.228025197180194 1
0.167513013118529 1
0.179728921259673 1
0.214646017272815 1
0.384027321519539 0
0.159435282658772 1
0.234558699147477 1
0.0580931360816485 0
0.114602346128168 1
0.223236519260988 1
0.219767773891951 1
0.231111381343519 1
0.200122275660917 1
0.216345941429817 1
0.156795478607772 1
0.241429900257421 1
0.20915876184833 1
0.213418432333037 1
0.207052993222203 1
0.195867102062803 1
0.206474537283175 1
0.153170786283397 1
0.200444975946171 1
0.283582900686171 1
0.188178749616292 1
0.21464861166725 1
0.160566892704521 1
0.216869819475345 1
0.140294783595475 1
0.187560338690451 1
0.233222943826941 1
0.199220713948119 1
0.14180547459998 1
0.304850433888739 0
0.205881056389838 1
0.207040079056363 1
0.313650784038327 1
0.215988685242785 1
0.175366844325609 1
0.21203876310276 1
0.147163152357231 1
0.126329006956434 1
0.22015453880908 1
0.323874458558107 0
0.236698667252671 1
0.106904435789454 1
0.114176791660959 1
0.247340555766998 1
0.123532557372238 1
0.179161908732049 1
0.219509569790647 1
0.221904854081212 1
0.175270875538558 1
0.141195692471272 1
0.173053197758714 1
0.0687683931592783 0
0.158598916834765 1
0.23300562243133 1
0.223845450096494 1
0.233363616013215 1
0.238056954021718 1
0.232615047953753 1
0.263934249284916 1
0.12717712702238 1
0.174620866078402 1
0.245262088124177 1
0.141523752776536 1
0.199177863406851 1
0.179371061351185 1
0.206981962843501 1
0.142055589330233 1
0.198413251113395 1
0.262530428096478 1
0.172002336444543 1
0.198702666109831 1
0.201633406757793 1
0.163785036549617 1
0.22042579921826 1
0.156461738482851 1
0.18213805888028 1
0.178088784042462 1
0.239594031418582 1
0.297648791766167 1
0.130233312135518 1
0.252188799602264 1
0.197616658435311 1
0.335389565712342 0
0.181174351710194 1
0.266380558065562 1
0.161043224483564 1
0.267320633141197 1
0.222724664221066 1
0.256690055148178 1
0.301006884983672 1
0.235057202883046 1
0.158739664422773 1
0.220749366251918 1
0.173019507116291 1
0.214405342573923 1
0.283003195337256 1
0.158730786668536 1
0.177063681719332 1
0.14137064839281 1
0.160222746848294 1
0.0656635780597364 0
0.291557693821154 1
0.126174519636994 1
0.253122730832733 1
0.210679666748253 1
0.25987477686146 1
0.211568838891505 1
0.264308352774225 1
0.242252568887802 1
0.0800882635626803 0
0.180815974300004 1
0.194029414386625 1
0.219773247906036 1
0.115240113175573 1
0.283375576846885 1
0.290721248829317 1
0.22038605208898 1
0.205370589291331 1
0.147925311013041 1
0.135330266859237 1
0.210185426354321 1
0.227624559827831 1
0.176800450805621 1
0.209907352230994 1
0.287240446626771 1
0.132008886178675 1
0.153656508951222 1
0.226510223365488 1
0.154428167466914 1
0.170653929458969 1
0.204508775772107 1
0.178996816976814 1
0.190382344678505 1
0.113640131133744 1
0.266038373375379 1
0.177524404467178 1
0.203287241984924 1
0.203453026894809 1
0.166166053492014 1
0.185998695859058 1
0.172665462414362 1
0.145853858090188 1
0.182617369795876 1
0.208311767970656 1
0.235670858391995 1
0.214308164613147 1
0.193428520134389 1
0.267878957390258 1
0.268110720302976 1
0.231103639765147 1
0.135826291992314 1
0.265788159342076 1
0.146945166754828 1
0.260120477013624 1
0.277005715844212 1
0.210925727067026 1
0.200286786500693 1
0.215020823681114 1
0.280877928194839 1
0.180354485609852 1
0.194122792066273 1
0.205703136082438 1
0.146812361581013 1
0.152313014616797 1
0.197395871155939 1
0.163310915729893 1
0.131220431946845 1
0.187837973497958 1
0.114846743679879 1
0.161710636893043 1
0.202476386061823 1
0.215266187800458 1
0.194393579569822 1
0.290170949243014 1
0.187207798148863 1
0.264638667420037 1
0.224433644736868 1
0.261287871219082 1
0.300828354763773 1
0.187839510111892 1
0.231710293967661 1
0.206118510867392 1
0.13737706626153 1
0.13349260596655 1
0.116964024238967 1
0.216514721257975 1
0.158579123903536 1
0.203044335399413 1
0.109199109255799 1
0.18767741716183 1
0.263755750415934 1
0.183269602548701 1
0.261568944174373 1
0.214525178703871 1
0.170462786747436 1
0.246254262233358 1
0.204439259497306 1
0.200997932604158 1
0.172349841365193 1
0.158015995912493 1
0.163983491744575 1
0.253355271165205 1
0.13644031740477 1
0.222780228853731 1
0.197191821208338 1
0.318674483120906 1
0.163998561088944 1
0.145440779803043 1
0.224529271051181 1
0.214099816664202 1
0.243083035059605 1
0.216294771761327 1
0.22101226437464 1
0.227281670348219 1
0.23991600764847 1
0.221620393883723 1
0.20684630682544 1
0.301800250672581 1
0.200231807898363 1
0.25242290190765 1
0.216698564024377 1
0.235621387617517 1
0.216951567961638 1
0.176507538141246 1
0.202684718645176 1
0.0897988454434887 0
0.161911155867528 1
0.316809126440733 0
0.155102440286115 1
0.134166680632187 1
0.120326877701835 1
0.195060502849581 1
0.257803036519477 1
0.196820015104414 1
0.162589625938978 1
0.170515010976489 1
0.189913696051783 1
0.257008507967941 1
0.28717207679201 1
0.227693288519017 1
0.200302038961213 1
0.21303068579493 1
0.134298354252883 1
0.169763403811478 1
0.286350930501893 1
0.137603621943525 1
0.166659850165991 1
0.177890661861302 1
0.156983979499136 1
0.180346428321774 1
0.271538754230801 1
0.196218909046782 1
0.133754996021328 1
0.250136249084127 1
0.079093536285928 0
0.180476798219021 1
0.139938108513224 1
0.196423630060757 1
0.189246220630853 1
0.174746102325091 1
0.201532033248335 1
0.132044517464449 1
0.281262324201307 1
0.1867756746757 1
0.204845714607691 1
0.236867552680789 1
0.207758293108579 1
0.241148440140445 1
0.343906501931897 0
0.10370558480999 1
0.289824502152265 1
0.159620217846244 1
0.129183374729924 1
0.151666742931763 1
0.149193747000033 1
0.180528348934245 1
0.24127326621564 1
0.173177759189648 1
0.235131657335968 1
0.205499079285952 1
0.189154270096035 1
0.0914463852822009 0
0.259152022715831 1
0.211428135327703 1
0.0769545524706884 1
0.161989062413208 1
0.285500376270769 1
0.183307067232127 1
0.147407611089556 1
0.186015664851421 1
0.274841094742004 1
0.118129667182123 1
0.182127333425102 1
0.156183015679981 1
0.167449939934443 1
0.178352081175122 1
0.201284132831886 1
0.211498734427636 1
0.21530807510652 1
0.155922339182013 1
0.168583939980639 1
0.250292216483298 1
0.145526074005631 1
0.224431690851888 1
0.140963649118127 1
0.179428816338196 1
0.171107637955697 1
0.218970784531739 1
0.266085667796609 1
0.223024680628899 1
0.185991927412554 1
0.234139801974643 1
0.18306326102453 1
0.0676730251814445 0
0.192883004357969 1
0.178379976142861 1
0.149184144360547 1
0.265934319110417 1
0.206994753903338 1
0.179925426938747 1
0.277292192907187 1
0.191045184162112 1
0.223771419745691 1
0.219249202670008 1
0.206040121957372 1
0.260562741595775 1
0.137094557089847 1
0.151556635510065 1
0.137065634755991 1
0.17856130438631 1
0.159814011260494 1
0.242665428161405 1
0.217470395541938 1
0.202700117833553 1
0.201035549157755 1
0.171264590340663 1
0.196933332742738 1
0.199088682808237 1
0.215021227906007 1
0.121566437839553 1
0.211973286689736 1
0.175824176143281 1
0.168109742944037 1
0.177247179727401 1
0.276101239312346 1
0.227275123568988 1
0.249558706363043 1
0.101622569607991 1
0.180561623030675 1
0.275914079967918 1
0.258356938466795 1
0.11021332577323 1
0.195528768813678 1
0.204951486194677 1
0.275994023686882 1
0.159183449769051 1
0.154621246512031 1
0.122279078386844 1
0.0694686910785134 0
0.205954359478694 1
0.159909758264428 1
0.249187802346041 1
0.156509610432822 1
0.182708935687443 1
0.274096442798862 1
0.185788694929178 1
0.179678776661257 1
0.122093928655552 1
0.18180658830527 1
0.207635937993733 1
0.123461823323499 1
0.191408062655865 1
0.266868543723332 1
0.307132577007351 1
0.0771538470797425 0
0.142780160057549 1
0.179917320929441 1
0.322714156793336 0
0.334136664580293 0
0.290373999390038 1
0.209477160150598 1
0.218616007524381 1
0.173321482550804 1
0.0792950460112262 0
0.173495775383039 1
0.16433544264573 1
0.158002611053534 1
0.128012174844848 1
0.212672545231915 1
0.223903451908726 1
0.174635971010362 1
0.227379173775887 1
0.101075263223742 1
0.228597276590906 1
0.148267351306866 1
0.146651878016779 1
0.231901800526838 1
0.233791356185595 1
0.335771986179224 0
0.173820727168228 1
0.244212275518478 1
0.0915037946647973 0
0.235955702807148 1
0.202688304116586 1
0.253515717340835 1
0.217816940966714 1
0.316535626088525 0
0.261044703029083 1
0.255454946946771 1
0.211411135925136 1
0.21089855011396 1
0.167312720180234 1
0.149301689731926 1
0.274070928570341 1
0.179478314289792 1
0.288977768803688 1
0.214294334490251 1
0.11113496920819 1
0.256344154858257 1
0.275960602786099 1
0.281167804330972 1
0.241150094622519 1
0.184437235360901 1
0.205614836164631 1
0.245692382673028 1
0.299448067878668 1
0.26503839684954 1
0.146067562310176 1
0.248845027038025 1
0.211958514745173 1
0.173374225684121 1
0.199650665439962 1
0.186938782978477 1
0.192698271023242 1
0.182513111745684 1
0.179381489787092 1
0.223643069498722 1
0.287047832607336 1
0.114045275120091 1
0.275198429418114 1
0.159446203196014 1
0.165806212783898 1
0.129757727052261 1
0.207436642938442 1
0.206612215305584 1
0.141193296584222 1
0.120441347350791 1
0.185992196384826 1
0.203342634519923 1
0.250915729779932 1
0.140755209398795 1
0.265656527923668 1
0.273502521271007 1
0.156340632683973 1
0.250018028154688 1
0.260150672162378 1
0.229204927253448 1
0.268986936528438 1
0.178528856944883 1
0.214164528300747 1
0.177823115015913 1
0.165649243180637 1
0.138510447263234 1
0.258522722780627 1
0.214712112025918 1
0.160098322576614 1
0.248329880647583 1
0.174436203558598 1
0.318973652098376 0
0.147226864230656 1
0.218877365140498 1
0.186873637692126 1
0.162070093453849 1
0.178888479776857 1
0.211450815448461 1
0.104353126780857 1
0.198438093020369 1
0.157584291142345 1
0.205923382453236 1
0.262785570253178 1
0.292353317246461 1
0.250568076347342 1
0.0921041980830084 0
0.238204927248764 1
0.25810365105546 1
0.250651702406345 1
0.128817202062525 1
0.168990170202669 1
0.168173523170847 1
0.2419157726937 1
0.26756084537402 1
0.0975640883876818 1
0.149306432347153 1
0.183709582099087 1
0.248898669553195 1
0.308241079072394 0
0.149375500013682 1
0.230173340952035 1
0.176577725860893 1
0.170626888572143 1
0.220203917820693 1
0.204546310019648 1
0.200535079308023 1
0.15603004124021 1
0.20874789773547 1
0.266342709592633 1
0.158573200295358 1
0.13113922349566 1
0.192773916079114 1
0.147700145644039 1
0.206689683738289 1
0.221024572041158 1
0.233119853867803 1
0.193626238065163 1
0.204278454060824 1
0.218523264469804 1
0.297568290960803 1
0.0189798375501129 0
0.198704338719291 1
0.212876200060546 1
0.196356227480012 1
0.185944102736922 1
0.2790171399749 1
0.224945077352809 1
0.192535111138728 1
0.152736775761086 1
0.232815746548221 1
0.193855775524935 1
0.232357859282802 1
0.197010479710985 1
0.217583163645689 1
0.0823044840352206 0
0.116555243182132 1
0.264506659027993 1
0.232526839904829 1
0.173938044809736 1
0.172500217392699 1
0.269315298876227 1
0.218961155299457 1
0.104249290239855 1
0.121860599698413 1
0.157655610870617 1
0.229444605060604 1
0.292540981968525 1
0.196718913667852 1
0.285560755194112 1
0.0951874308739634 1
0.137462333478267 1
0.153777361955056 1
0.118105981668087 1
0.15208596570313 1
0.24843782885695 1
0.109106001159413 1
0.261761523047564 1
0.261011193195303 1
0.136246860561314 1
0.0920709392831264 0
0.196096387550861 1
0.263430968907176 1
0.291786558901619 1
0.208514496573342 1
0.264626801896826 1
0.15811054254428 1
0.157511259564416 1
0.217917809239317 1
0.268187033436054 1
0.105287702572253 1
0.163205865392143 1
0.215217848395989 1
0.218151782726894 1
0.239383334923797 1
0.181681923594095 1
0.269036746058327 1
0.189921461437126 1
0.108550292574183 1
0.321572303920065 0
0.15434327808976 1
0.196784709362455 1
0.197846525146201 1
0.104586805772568 1
0.217356228373863 1
0.223724873587799 1
0.236514026065253 1
0.236169979353805 1
0.0980617922477079 1
0.144964238495835 1
0.244025186797783 1
0.280226415229819 1
0.225974600910923 1
0.175219032037016 1
0.255584801050737 1
0.260383454372479 1
0.173281691116926 1
0.292550581280658 1
0.122548943406689 1
0.214201768255946 1
0.201165855236005 1
0.110647215537313 1
0.233471499300308 1
0.258941619143955 1
0.191012536504645 1
0.287885497769575 1
0.140700229947413 1
0.270078174601717 1
0.141062652788883 1
0.264263263141611 1
0.30827470994671 0
0.187884799093415 1
0.159492708496501 1
0.184401425032295 1
0.246224602314045 1
0.0807969367149701 0
0.184670004208646 1
0.273526365677823 1
0.246168283173175 1
0.175000766217271 1
0.0945349151771215 1
0.215194737982645 1
0.126736839934689 1
0.243002628266739 1
0.295889245780161 1
0.171108932526746 1
0.149230743604012 1
0.248465842850151 1
0.224216180350598 1
0.184912356897458 1
0.246833187114888 1
0.236699391085787 1
0.229654449025137 1
0.205471967797621 1
0.225318795899407 1
0.339077675920122 0
0.142133245887349 1
0.334967321668684 0
0.280808084522566 1
0.207986031416088 1
0.268218813123574 1
0.0975075587903158 1
0.176190007214091 1
0.21088175224874 1
0.21727663155235 1
0.191555022313918 1
0.204524811004132 1
0.269674113158347 1
0.100016968432397 1
0.29045631472292 1
0.243261798349084 1
0.281329311671645 1
0.108272131756367 1
0.221658266468552 1
0.232391024492469 1
0.181660325789707 1
0.174079016118486 1
0.200407171523611 1
0.199658273573893 1
0.159705333068617 1
0.165771823941724 1
0.0942176954409338 0
0.242378209280888 1
0.210395189650882 1
0.201440268827981 1
0.327906156762795 0
0.149456437178224 1
0.131748129299882 1
0.179940975888803 1
0.274528327656218 1
0.199581310528975 1
0.269413333321861 1
0.191387450526322 1
0.174865488307194 1
0.176235315779628 1
0.190451006096768 1
0.180277197570015 1
0.237332623993455 1
0.186062588514286 1
0.202101071231764 1
0.202334948316087 1
0.243862282349081 1
0.131213583610275 1
0.213845681676769 1
0.238150112672342 1
0.22275853455043 1
0.110610113667338 1
0.275610710065772 1
0.149475303716056 1
0.204928030160831 1
0.103661022712027 1
0.218752796161895 1
0.222657952159486 1
0.191787836819952 1
0.166400005893459 1
0.241415505173922 1
0.222590493084103 1
0.186507590730867 1
0.176155515359244 1
0.184896013446233 1
0.172649455387395 1
0.238802162587765 1
0.296325552803103 1
0.200427366478024 1
0.201590362340207 1
0.189584667003984 1
0.201244458081479 1
0.14582500206619 1
0.207676654477699 1
0.158718322030688 1
0.17775715971472 1
0.21485733997989 1
0.199521249333553 1
0.23135412604594 1
0.244146960442046 1
0.224055529052179 1
0.166223940237024 1
0.213308533743364 1
0.147989543771052 1
0.153534875166649 1
0.12283652384589 1
0.0862631141661606 0
0.225640507976418 1
0.114201688586006 1
0.192980707365857 1
0.178303796439455 1
0.147856079766761 1
0.161946734543701 1
0.20617026548924 1
0.35769542852427 0
0.193930345102179 1
0.198975415337725 1
0.193271638393813 1
0.287266766313848 1
0.230624247678158 1
0.169060291736497 1
0.247330731882373 1
0.158412043321774 1
0.231349960055527 1
0.103057056063129 1
0.224232187958174 1
0.236900719806952 1
0.187166030192091 1
0.244850077612148 1
0.180867861855083 1
0.104056868879697 1
0.288730043480328 1
0.178059152049182 1
0.135812424246782 1
0.16106175944548 1
0.154137820252764 1
0.220950466135233 1
0.215069811047831 1
0.265854132825665 1
0.242192630938551 1
0.152591199767212 1
0.15331669217802 1
0.221953452316699 1
0.119558774001092 1
0.312524694005257 0
0.166913821526299 1
0.295152037642588 1
0.154545312934778 1
0.206177225949893 1
0.269370635927571 1
0.154622309588473 1
0.175889237564142 1
0.235583663542341 1
0.163075885598511 1
0.194834649577928 1
0.242339373152104 1
0.231859538795042 1
0.198749110276125 1
0.1264342236361 1
0.305858100238201 1
0.17294013876941 1
0.182941555112154 1
0.284461551397763 1
0.198014027890249 1
0.177324216387887 1
0.161509093363803 1
0.163936726715822 1
0.248193073177956 1
0.300820365835405 1
0.205129023165905 1
0.188124824053005 1
0.147204546543566 1
0.230428194686219 1
0.182942171727189 1
0.173685186659207 1
0.246706203379665 1
0.18078960609301 1
0.19870512464927 1
0.192640132496307 1
0.189858696197757 1
0.218865120376119 1
0.267504397294931 1
0.155091824504325 1
0.146548094923682 1
0.193925288317444 1
0.254033451289825 1
0.240267289245804 1
0.197343163022671 1
0.299504698836911 1
0.22268983155276 1
0.0352285753428709 0
0.314293948668177 0
0.258477660689368 1
0.297273889936025 1
0.203180443750227 1
0.224287409077748 1
0.194055749618478 1
0.31952402848351 0
0.16762026607339 1
0.290253301748122 1
0.213760411836021 1
0.187402642836063 1
0.201450955094046 1
0.113328106021776 1
0.199953493164904 1
0.129733794309808 1
0.30108066451123 1
0.199119185114542 1
0.180014988709676 1
0.226677841259176 1
0.172039217780002 1
0.173549984655572 1
0.113177820556296 1
0.219231816524348 1
0.224152869355577 1
0.22748966359618 1
0.249933982679124 1
0.24536467342658 1
0.272917657842748 1
0.16175197296912 1
0.272716055334222 1
0.138672992903676 1
0.200740473049716 1
0.229098069444529 1
0.195942899560015 1
0.151776532984206 1
0.0928555403248474 1
0.127334213440205 1
0.0774025046899929 0
0.205886594137845 1
0.169629412670895 1
0.15470888025308 1
0.202971206763578 1
0.206468289890463 1
0.378282709063605 0
0.219990235658574 1
0.251043057966776 1
0.220074440425273 1
0.315750532776212 0
0.18396459611441 1
0.217009285561654 1
0.209582574384172 1
0.29460530303418 1
0.283475739496272 1
0.194742285493976 1
0.220696630931478 1
0.174009799937027 1
0.156711863141231 1
0.211169402622226 1
0.23095220278012 1
0.229930639419029 1
0.065045139889272 0
0.213754743682712 1
0.138743946493532 1
0.192596867776136 1
0.11299586796779 1
0.222508587471533 1
0.0947896285972857 1
0.125033261197486 1
0.306680364738478 1
0.187569004645967 1
0.167371950769981 1
0.18385358028182 1
0.19189525195265 1
0.290173820293 1
0.211086635595436 1
0.174179016102625 1
0.222717518702888 1
0.20422964908102 1
0.159020062939652 1
0.32445247145372 0
0.225568928791635 1
0.15997646648045 1
0.114376679994159 1
0.152460028608378 1
0.0814585326642409 0
0.194615876926733 1
0.202045001697165 1
0.16707382708241 1
0.197859215513919 1
0.201792777553366 1
0.264496949753331 1
0.215549081569829 1
0.117506259175697 1
0.198037241423334 1
0.254099067578855 1
0.187884952406037 1
0.246648702924154 1
0.221420663092057 1
0.298706484831263 1
0.186513663893696 1
0.226346322028136 1
0.215684232480487 1
0.15955280257646 1
0.132280587264178 1
0.19645778122583 1
0.166002813003799 1
0.268270151890226 1
0.214066428355911 1
0.161108422333485 1
0.183593793045092 1
0.126259100963399 1
0.204343478266344 1
0.190300858058028 1
0.124225516838062 1
0.239368772875341 1
0.307299451039574 1
0.229739915130722 1
0.185676734238936 1
0.183516414677368 1
0.132757714126607 1
0.193712153622491 1
0.209350686453252 1
0.271961335659419 1
0.187761143765899 1
0.318459697587393 0
0.169354701567743 1
0.0632376187609671 0
0.254717734141553 1
0.101687298103224 1
0.221958728650861 1
0.265903041851186 1
0.172307484894312 1
0.233774311837242 1
0.227202991294747 1
0.177156827119722 1
0.226280509838491 1
0.153870523954268 1
0.124105573239124 1
0.129117699069203 1
0.258009369713924 1
0.219319075814165 1
0.15874240575887 1
0.190147478535661 1
0.127709861566487 1
0.111871836108219 1
0.237624030482579 1
0.245035109297347 1
0.171005150515781 1
0.197162857731691 1
0.194168241135652 1
0.128067574175778 1
0.184669153615282 1
0.104533513701927 1
0.204119839264675 1
0.131517267635058 1
0.208305776458079 1
0.254660027258129 1
0.16460862893018 1
0.179272804496588 1
0.151910280963903 1
0.239121316972565 1
0.189803835495646 1
0.21094036352173 1
0.17358491812956 1
0.144770637172261 1
0.123394291097861 1
0.260327492328757 1
0.191844278716002 1
0.203666273789878 1
0.22281650469394 1
0.120746257344035 1
0.20428731212572 1
0.14031681763144 1
0.196198821609191 1
0.294430484874588 1
0.083691118008864 1
0.225106393344378 1
0.148410009238997 1
0.215622378555049 1
0.120027947896448 1
0.1873975446625 1
0.19709931757196 1
0.185746135143246 1
0.22733997689545 1
0.201464966600712 1
0.196429041764006 1
0.248074658341757 1
0.191295075403054 1
0.196312569477458 1
0.135934054688333 1
0.100161058796165 0
0.192943013813372 1
0.273332305634981 1
0.29870821255316 1
0.290915827264651 1
0.102531172317559 1
0.148152506094434 1
0.244635821515548 1
0.148165768417971 1
0.149363083126655 1
0.259980372503208 1
0.0849690540033526 0
0.0930526436815461 1
0.285932514257348 1
0.140475041636678 1
0.223312890218787 1
0.237800807080072 1
0.180038306614633 1
0.264133207795575 1
0.116798054436788 1
0.231810382332687 1
0.191669316857091 1
0.260962780664097 1
0.288510786279195 1
0.270124049898671 1
0.226903859119996 1
0.210982304915339 1
0.241815404371652 1
0.190583068540243 1
0.102051549506935 1
0.226786118705683 1
0.169185517430773 1
0.0928188802959787 1
0.230114826835881 1
0.14100658432375 1
0.147290126513371 1
0.163627741036359 1
0.0769753495991682 0
0.193900192132264 1
0.234882526516808 1
0.24396519797239 1
0.274350751689995 1
0.234102996727616 1
0.142376209455622 1
0.188694593226721 1
0.225999705529385 1
0.198028221273884 1
0.122867157446577 1
0.118601151706402 1
0.258658761428173 1
0.222335050428673 1
0.179426215102897 1
0.246380464387204 1
0.215455553681155 1
0.189777371772453 1
0.209456400631244 1
0.301154563483191 1
0.198683336961089 1
0.174699683202484 1
0.237392642485504 1
0.17273988848902 1
0.281842764814534 1
0.152408773735324 1
0.192562710178966 1
0.123051825032111 1
0.199289582822542 1
0.29547161872684 1
0.21166412777943 1
0.172777842193423 1
0.164806222420232 1
0.263889662944246 1
0.252510184457152 1
0.161038582669776 1
0.160045439513102 1
0.321908764313357 0
0.207207780038766 1
0.173254010061576 1
0.220918501260051 1
0.246119825809551 1
0.28435574368284 1
0.198945150672442 1
0.261477311223188 1
0.291780743619083 1
0.152402898729941 1
