# Supplementary material for: Bias caused by sampling error in meta-analysis with small sample sizes
Source: PLoS One. 2018 Sep 13;13(9):e0204056. doi: 10.1371/journal.pone.0204056 (PMC6136825; doi:10.1371/journal.pone.0204056)
Supplement: S5 File — (ZIP) [file pone.0204056.s005.zip › results N = 20 theta = 0.2 tau = 0 sz = 20-30.txt]

"dl.theta" "dl.cp"
-0.0995874229388426 1
0.159496762922285 1
0.262987630623128 1
0.034500867488258 1
0.649203932953321 0
0.539570853128799 1
-0.00239351578601114 1
-0.032564103789134 1
0.327070442765769 1
0.270421248481479 1
0.335511373838258 1
0.425113290753078 1
0.297736693614549 1
-0.0122416000501455 1
0.244802555125838 1
0.211650419992088 1
0.500978425905532 1
0.170836242883398 1
-0.143550910210595 1
-0.148497297087223 1
0.251508099185952 1
0.468499256803067 1
0.302483828903095 1
0.323361772226619 1
0.0752877898898613 1
0.0501838832524311 1
0.310450493499017 1
0.473247980804066 1
0.395835425738534 1
0.194775477535462 1
0.415449726532408 1
0.127944367920776 1
0.518611736386554 1
0.25458605823656 1
0.138726276378568 1
-0.110758498389151 1
0.277086015228053 1
-0.0585146465847632 1
0.0917958007861879 1
0.266644956521446 1
0.325168490517654 1
0.259668914250571 1
0.212499310245648 1
0.332609778416281 1
-0.0982418047345114 1
-0.0113655789635654 1
0.1375582364876 1
-0.157324960088207 1
0.351063564328456 1
0.339876017720542 1
0.24690457211055 1
0.13739743606829 1
0.423044004799929 1
0.0700632278424361 1
0.0415756089230246 1
0.298188978330313 1
0.538427444654481 1
0.0893069544983828 1
0.234444097233123 1
0.226005493965297 1
0.206861170710998 1
0.103797583538777 1
0.174120903287731 1
0.104278608458384 1
0.283729575361141 1
0.341459738506452 1
0.157663769743885 1
0.267695024047426 1
0.598292323367696 0
-0.00947998884976431 1
-0.0145848609464572 1
0.342455949341417 1
0.5323115317911 1
0.192858108466477 1
0.341862700283377 1
0.329864464288045 1
0.474586375146734 1
0.291253571038035 1
-0.0387802707581533 1
0.454573757825203 1
0.182916239184335 1
0.0107916915091168 1
0.262852879048925 1
0.0191875777991409 1
0.138242097515679 1
0.199065476435254 1
0.385995291721969 1
0.071057450299655 1
-0.00961583264631098 1
0.19847411140077 1
0.0922713263898989 1
0.151244088954984 1
0.137951912182241 1
0.255175838790476 1
0.0306705814302149 1
0.131478930966606 1
0.260183586985354 1
0.472290855871378 1
0.466761510391681 1
0.190817323655778 1
-0.00212441310469613 1
0.496911866595335 1
0.325234178738468 1
0.0598380531850771 1
0.282278136661824 1
0.260942537750105 1
0.199223466357926 1
-0.094417240218986 1
0.294119783451813 1
-0.0917121390354203 1
0.217504810216948 1
0.301424372414328 1
0.36916261862859 1
0.160705713209055 1
0.0591497260922797 1
0.475031799450052 1
-0.0289751352460762 1
0.181723637815806 1
0.279134293962757 1
-0.0764362538508451 1
0.155348885702219 1
0.110575433931086 1
0.377517609871888 1
-0.0827688433655131 1
0.285782226222226 1
0.280007169458823 1
0.114209092864872 1
0.260326759855793 1
-0.000668967553427824 1
0.1593084801219 1
0.0844759965659855 1
0.148942439238116 1
-0.0865694596349339 1
-0.150160975809859 1
0.518001152132135 1
0.311158488909579 1
0.105780861506892 1
-0.0730058803203809 1
0.019823164590741 1
0.00568804524482053 1
0.403939623702673 1
0.132647920729111 1
0.489442151300823 1
0.3446424490536 1
0.214425620073145 1
0.327119342042311 1
0.104638456410146 1
0.131367969969635 1
0.348458182405205 1
0.149424183693199 1
-0.0764516954374246 1
0.126822905322876 1
-0.0478755244425995 1
0.698212765374112 0
0.275020729520197 1
0.0719274329554102 1
0.359893109977953 1
0.0335714092032543 1
0.298780750311926 1
0.329245686650992 1
0.302352425642489 1
0.0139953018997349 1
0.270731747858165 1
0.389386969075334 1
0.0773076816474442 1
0.236577332447386 1
0.346073201508819 1
0.530269083405235 1
0.250145107313292 1
0.174289721786432 1
0.261708677100913 1
0.385393513214981 1
0.320486563515495 1
0.0924488764128097 1
0.159915768709951 1
0.462966512470739 1
0.0423505850255987 1
0.14310908368226 1
0.115568378902077 1
0.360976088843957 1
-0.00837878034929231 1
0.223527110329819 1
0.15276333080694 1
0.37696038813107 1
0.389540911270272 1
0.376474996697366 1
0.441769927783256 1
0.1630817249177 1
0.467164727649671 1
0.271737961175811 1
0.186867684750686 1
0.113051393393537 1
0.341345105797253 1
0.229287497210453 1
0.191148854679982 1
0.345730776121424 1
0.171986534219481 1
0.0230195362906869 1
0.167650884641005 1
0.108574410721819 1
0.0820922689854701 1
0.343731037009835 1
0.440520131937195 1
0.382999540547646 1
0.398018537872414 1
0.546295819550291 1
0.0918951712546378 1
0.170859529301569 1
0.289972112166854 1
-0.172322379695441 0
0.0350442951779584 1
0.296889009421261 1
0.0505048883212691 1
0.550447381671043 1
0.454013408279566 1
0.0645905826002857 1
0.321573468544864 1
0.0957902422346668 1
0.363792279520158 1
0.428802229553196 1
-0.0511727542736008 1
0.375656381140589 1
0.213151487222001 1
0.365803396015287 1
-0.028912164883958 1
0.198475138163012 1
0.0660225205949862 1
-0.151149235685083 1
0.11145639758073 1
0.498962574724067 1
0.00347460105839977 1
0.0516101427974383 1
0.0862599765863296 1
0.170054223501005 1
-0.0810464236967031 1
0.123285621154254 1
-0.00509486517177559 1
-0.312561976997022 0
0.338754249084061 1
0.217823904321781 1
0.084793584136997 1
0.0942837968414331 1
0.241145782071989 1
0.068252929362141 1
0.334633540691324 1
0.146207564964165 1
0.358551169079311 1
0.185013938669274 1
0.108906586889474 1
0.27420182549339 1
0.228061799454829 1
0.0912963920711716 1
0.247697544637004 1
0.300923149109348 1
0.270043324642861 1
0.124156450102976 1
0.412932859971254 1
0.246504570406162 1
-0.0344361218784698 1
0.162850229881894 1
0.328321186100039 1
0.138831060706171 1
0.0721547656693617 1
0.15946779401766 1
0.224025833078387 1
0.379614825919527 1
0.131741554396038 1
0.162627805977913 1
0.454652329016552 1
0.210945908685303 1
0.00223942780929948 1
-0.305587147268566 0
0.206126693698542 1
0.236505774299678 1
0.24255659851016 1
0.339914900819591 1
0.276812685532143 1
0.406716349734972 1
0.418337127264522 1
0.101363152673997 1
0.169129161343077 1
0.155180387280498 1
0.0989198919551003 1
0.398377171246207 1
0.179548355279104 1
0.0592515858253553 1
0.213380522833976 1
-0.179990268622788 1
0.27748117595437 1
0.109584195935303 1
0.082927193047057 1
0.233493237275797 1
0.313091923074205 1
0.419273143094839 1
0.338022271930443 1
0.371698520887671 1
0.108914858119765 1
0.057212230047889 1
0.214582197857071 1
0.0146486352618663 1
0.265106226138279 1
0.162607384399385 1
0.026468809551761 1
-0.189816194579444 0
-0.0643771327648009 1
0.235843023910956 1
0.169206479084475 1
0.189245276217895 1
0.013789116870994 1
0.425305124805796 1
0.157968536089833 1
0.339002016834556 1
0.218332129967688 1
0.17842587083148 1
0.511590078194155 1
0.389700361951133 1
0.212006640932289 1
0.236994256537005 1
-0.103764459988334 1
0.0841078838530016 1
0.105787749857242 1
0.0695567183464045 1
0.257537210865036 1
0.417581059263855 1
0.105291226809726 1
0.147415233732486 1
0.168017249618271 1
0.171518531666894 1
0.236852357017191 1
0.0693916229075116 1
-0.442799495178102 0
0.258813979234753 1
-0.0797311975353293 1
-0.0839850676429983 1
0.0079740268543857 1
0.0846941894272867 1
0.329917555325373 1
0.15923766687472 1
0.191557813007482 1
0.365701613836814 1
0.518313600844768 1
0.242305026770187 1
0.366598426876209 1
0.180527595256972 1
-0.0234644646133947 1
0.199602617322982 1
0.213765537626375 1
0.356954058095171 1
0.0358271260930971 1
0.418411694888314 1
0.262514088789411 1
-0.0387257199612218 1
0.476855308654696 1
0.11883742968015 1
0.510578433881808 1
0.35360645168485 1
0.1855796546251 1
0.218032888748233 1
0.257616365674781 1
0.358316175708393 1
-0.0295472462539701 1
0.00898175127111132 1
0.637041729606046 0
0.350916406517366 1
0.28647459865136 1
0.162452017261101 1
0.151440058556069 1
0.243949533109253 1
0.14760742582514 1
0.394773173815136 1
0.129158498995859 1
0.268332717640632 1
0.299545277705709 1
0.107092518376111 1
0.356600936256093 1
0.393207749621598 1
0.415650270030769 1
0.405603371387538 1
0.531563552379445 1
0.132817201938934 1
0.204758787935142 1
0.337035815661707 1
-0.00122845391657071 1
0.184971249775728 1
0.115333374315715 1
0.455621272954483 1
0.235084385011077 1
0.364426721074531 1
0.132444387201685 1
0.190039817835613 1
0.464508541719511 1
-0.0326283148324722 1
0.185156632439294 1
0.136912231910971 1
0.227058941464752 1
0.341428173287733 1
0.0778583609520023 1
0.229603751178541 1
0.275019008520082 1
0.0372315953811253 1
0.398796366530615 1
0.129700702528374 1
0.283369850175541 1
-0.0243865014792877 1
0.320609163749876 1
0.378756160858785 1
0.104276248196241 1
0.304722395794081 1
0.367048547487473 1
0.0413728590629875 1
0.286709698810875 1
0.334493320415791 1
0.306618043645194 1
0.0530913291648394 1
0.385273485154763 1
0.268636546149047 1
0.391968163132038 1
0.31581500798366 1
-0.00536407327109806 1
0.456636762464904 1
0.370503384072931 1
0.472394917381046 1
0.182177196855729 1
0.5075083071211 1
0.263724382886129 1
0.227709941411813 1
-0.1024200724355 1
0.254565631343469 1
0.313492304498908 1
0.104112048735439 1
0.0347497403927847 1
0.207568051424145 1
0.166660910347996 1
0.166105978807256 1
0.143609749096063 1
0.490452928876873 1
0.151457069844001 1
0.164662819801979 1
0.648529102727616 0
0.188471427893975 1
0.12304906333691 1
0.433837317530847 1
-0.236617854762905 0
0.24931078400799 1
0.229615309810046 1
-0.0428745240348266 1
-0.00134283696134869 1
0.287078729727339 1
0.285261553960667 1
0.18446253687408 1
0.111346908053362 1
0.192016927329752 1
-0.14251829787527 1
0.465195224823228 1
-0.192142376759745 0
0.10416210495181 1
0.146973751324354 1
0.361138016366093 1
-0.0843962835221637 1
0.105873631582806 1
0.317650831303058 1
0.447341987443782 1
0.149826668262851 1
-0.0354833072940226 1
0.15013038496363 1
-0.0211662127376431 1
0.151514748788956 1
-0.122610693141589 1
0.339503126010892 1
0.395033266843506 1
0.312115320365567 1
0.156009217163071 1
0.239531447806675 1
0.149795372788754 1
0.139201027554843 1
0.345417033979769 1
0.124136309358552 1
0.334894328572384 1
0.580850551307259 1
-0.141053095782016 1
0.341913963026579 1
0.109934436656888 1
0.466759756483908 1
0.209630590535389 1
-0.0406436015296118 1
0.0361368164943425 1
0.109048704738711 1
-0.0749274846583687 1
-0.346378313799674 0
-0.357424774101504 0
0.111637348040759 1
0.301970043212222 1
0.178223051298049 1
0.0669438015441512 1
0.362591344432199 1
0.298769033121883 1
0.307811499617974 1
0.0157512637311237 1
0.202254738017713 1
0.190395355253066 1
0.400523891961129 1
0.338187324142316 1
0.390925614473186 1
0.270460301557291 1
0.0172545541536964 1
0.154398495321639 1
0.238600416795903 1
0.0555775914491885 1
0.266725071956877 1
0.208503592941018 1
0.590357640552214 0
0.260600861438668 1
0.257474790867201 1
0.177950272726107 1
0.363580648111958 1
0.423406086489953 1
0.302703547404846 1
0.18303889193683 1
0.046429178164802 1
0.326410841335831 1
0.11135605190206 1
0.16152262382502 1
0.0735226597137693 1
0.0985946512793472 1
0.479456241046943 1
0.0110850339988147 1
0.0660512180109322 1
0.370897095238039 1
-0.152347756986598 1
0.577368985600599 1
0.421592775397382 1
0.148123661853548 1
0.00595947510858971 1
0.146884167011311 1
0.0301191316397669 1
-0.0924813388025477 1
0.32286244456649 1
0.355892007458554 1
-0.1089412898978 1
0.175558261501273 1
0.0180985435699589 1
0.083747131176526 1
0.420429100981064 1
0.410676005465214 1
0.108947216762071 1
0.38332649773655 1
0.352930735485814 1
0.16034842971395 1
0.109116687556522 1
0.0401429960163633 1
0.112585143195488 1
-0.0657938138175909 1
0.131113059885808 1
-0.123119419554497 1
0.106224747381389 1
0.235079413118975 1
0.0798173300532302 1
0.521684905217368 1
0.618333331761647 0
0.350654826656975 1
0.172514144882999 1
0.233261326296774 1
0.388000536638402 1
0.041153504367646 1
0.0560923845579334 1
0.0457105615911136 1
0.0798820321231333 1
0.247246911907337 1
0.121660299634766 1
0.307946986032112 1
0.127990854833322 1
-0.184220999296063 1
0.122134872406635 1
0.317289953162093 1
0.138446123761645 1
0.175387468554073 1
-0.181023138065019 1
-0.0480975533614514 1
0.0654564036456858 1
0.154093597181188 1
0.073877430975335 1
0.129798121705557 1
0.245996670471157 1
0.345447995176782 1
0.259559629250063 1
0.192171748089678 1
0.0631331370298921 1
0.402452007736837 1
0.138041038152065 1
0.133941695222952 1
-0.0676593701913364 1
0.337558516614218 1
0.180684310479151 1
0.519411277614609 1
0.13089786767946 1
0.0670978881654026 1
0.242776893415563 1
0.281833692442631 1
-0.0259060195528091 1
0.393446373172502 1
0.227274047944504 1
0.490396461427208 1
0.255906711069641 1
0.339450070514648 1
0.269604180813157 1
0.15837168849232 1
0.304961486031841 1
0.335683518618822 1
0.0781427717299329 1
0.290014449338809 1
0.00132894278554298 1
0.205251454332306 1
0.347154413308506 1
-0.099400843072965 1
-0.0197859466845836 1
0.319007605985665 1
0.43223379174512 1
0.0472834537880665 1
0.171527469918022 1
0.124355654901173 1
0.266905761380318 1
0.19140216772093 1
0.343450995096443 1
0.00243955915680338 1
0.252815363851908 1
0.0378851244427816 1
0.303976612652782 1
-0.0837810303403554 1
0.212766842366222 1
0.17414290350186 1
0.0546415156217257 1
0.287181557218066 1
0.144122918053475 1
0.424335293518353 1
0.436660978896036 1
0.498304099842385 1
0.377972126231453 1
0.273983560201322 1
0.0263909046999995 1
-0.101948808471021 1
0.284502941833757 1
0.37199828086492 1
-0.131782598930158 1
0.338066402854166 1
0.114161583245406 1
0.181309641928404 1
0.148372046360842 1
0.0384023324478774 1
0.451926810249997 1
0.434364846898415 1
0.0776386693866706 1
0.309213301778449 1
-0.0883008274686128 1
0.232360010291057 1
0.0372621955880484 1
0.140281574190168 1
0.0139018425749735 1
0.359307547232387 1
0.084832425627094 1
0.264049090941007 1
-0.186753869277367 1
0.108325604034663 1
0.43946167373809 1
0.461300048637557 1
0.193321379605939 1
0.232652992235659 1
0.111962209389763 1
0.362072914901612 1
0.175858394345802 1
0.172933073097842 1
0.380431765148799 1
-0.0990899556560031 1
-0.00661766708458673 1
0.12631708304074 1
0.158446862947986 1
0.394635517238865 1
0.319532950100443 1
0.289135917161389 1
0.409146631148066 1
-0.0156237732620859 1
0.221872699222115 1
0.168841840803463 1
0.420250129978469 1
-0.142640463898841 1
0.0433441402283144 1
0.63324214573303 0
0.344839514695093 1
0.163755377263132 1
0.120624157151814 1
0.467532391166555 1
0.378560590680913 1
0.180328777823957 1
0.283033149275175 1
-0.101056990154456 1
0.279724554986853 1
0.53623198365221 1
-0.0442134768409878 1
0.0642688712535028 1
0.0378646067905584 1
-0.211678170032282 0
0.0598851119033236 1
0.149554632848509 1
0.174599336499539 1
0.29848191652861 1
0.342406175131895 1
0.101691768635551 1
-0.0131084268092475 1
0.239112003742773 1
0.125679345543306 1
0.322298422732835 1
-0.0146771805641265 1
0.0798203545768567 1
-0.22637967890555 0
0.153448437970842 1
0.45239644148476 1
0.166298745464568 1
0.355004461941447 1
-0.277210948456995 0
0.0997394324211942 1
0.433443641999366 1
0.364930394756451 1
0.40550889910836 1
0.306706885166109 1
0.197919908888087 1
0.258831845951252 1
-0.0127977409796782 1
0.253477462089447 1
0.45916620563298 1
0.311388664758707 1
0.0560265719003331 1
0.555228196565275 1
0.181098113652247 1
0.0865423372710697 1
0.196485749803792 1
0.221325250418437 1
0.309759351958124 1
0.406741184255257 1
-0.0813620489958447 1
0.373173982733193 1
0.42167816361668 1
0.404458890417069 1
0.193160730069501 1
0.168562205572156 1
-0.113912847532162 1
0.22899117337254 1
0.023593478565268 1
0.00577854712458728 1
-0.163429280094107 1
0.174153022149968 1
0.150782266913391 1
0.0882680956194399 1
0.546615989858031 1
0.0274882330068843 1
0.200889432301852 1
0.246184338840666 1
0.0526337178574286 1
0.191629075594469 1
0.349050123237402 1
0.197235629577716 1
0.0462819582666038 1
0.245911837452594 1
0.687617439000337 0
0.123700033295304 1
0.0963271518837382 1
0.161991785290535 1
0.225076587491228 1
0.213997584544735 1
0.0365626907516648 1
-0.294063640407334 0
0.385141025242409 1
0.208812693757912 1
-0.0111972762579998 1
0.00125038234316275 1
0.103462339271233 1
0.345294862186045 1
0.0926946084163071 1
0.135698651940296 1
0.0484581823929873 1
0.188726418230437 1
0.323456533819156 1
0.133462245730754 1
0.101664187515573 1
0.518254040974988 1
0.149889018630588 1
0.436816423038333 1
0.462471933477004 1
0.0658747854922093 1
0.273835394144809 1
0.0685703079878284 1
0.214819539391414 1
0.0821856076917881 1
0.296674125502431 1
0.181118974797808 1
0.200286688914083 1
0.284104883451213 1
0.287961198969125 1
0.186406356979818 1
0.0694783999594716 1
0.0720822633668017 1
0.187443197779082 1
0.370030037182042 1
0.296234662703058 1
0.0316775428932306 1
0.273622445005322 1
0.289124787461012 1
0.046493161371212 1
0.0143605280188546 1
-0.0820756785236926 1
0.25598451321172 1
0.0488274222587422 1
0.2184838654141 1
0.302954847861644 1
0.0879369269143921 1
0.271199978325573 1
0.191302388593981 1
0.123952095446695 1
0.286956000046961 1
0.36050808704644 1
0.391645620909996 1
0.124302425627761 1
0.0803510213397312 1
0.189679961397256 1
0.242564919605364 1
0.0836196096806516 1
0.294862164190043 1
0.199991542538292 1
0.223986023174394 1
0.0098999244541697 1
0.25389431887733 1
0.579307096035344 1
0.142171803061115 1
0.214968423652214 1
0.0741740071897963 1
-0.0671147648715409 1
0.094881283594924 1
-0.122690745966812 1
0.162734733312806 1
-0.0710541839260131 1
0.0323811136687718 1
0.449425143369456 1
0.297321355754709 1
0.298149150342971 1
0.562869657748892 1
0.253097923882374 1
0.0412668270672916 1
0.0746714159729523 1
0.0929814104298443 1
0.203254060689304 1
-0.0223125753808596 1
0.332935051258193 1
0.349677110985932 1
0.275958823724359 1
0.11476277289179 1
0.125251288440965 1
0.210763822243125 1
-0.0738678218914964 1
0.352652171792324 1
0.122431500133022 1
0.0222814109234125 1
0.14654171745284 1
0.31812789953025 1
0.137071256699666 1
0.0790270801997247 1
0.255656618893023 1
-0.067787907585827 1
0.532450961824123 1
0.0710998620312928 1
-0.0382636409721685 1
0.039599925507118 1
0.24422766843192 1
0.251370412559376 1
-0.041510608789124 1
0.585378751508305 0
0.207530804354957 1
-0.070377961416318 1
0.113324378500417 1
0.31527485364831 1
0.331563228567075 1
0.365964147780162 1
0.142502212688458 1
0.12784113581051 1
0.194258690871473 1
0.302960574979328 1
0.424973202014296 1
0.591239983700254 0
0.265498498871471 1
0.16934418439708 1
0.0505545673033598 1
0.16111641304702 1
0.451998193047082 1
0.36071296218266 1
-0.0723607500565365 1
0.128056500042492 1
0.380742323142827 1
0.192246303768978 1
0.267131885533629 1
0.433674424611952 1
0.403803906733057 1
0.16764692130473 1
-0.0365810039345968 1
0.0815219315930083 1
0.140093458487045 1
0.205338906826786 1
0.308895152361321 1
0.115835605021778 1
0.044731194282634 1
0.578855006841277 0
0.154903748503153 1
0.384257557209981 1
0.378219791639011 1
0.105188437917677 1
0.479232996741682 1
0.215110159691121 1
0.31610285853315 1
0.0749211890812658 1
0.168636155999125 1
0.0601174475881674 1
0.254453807215529 1
0.0347923781215018 1
0.472369742757059 1
0.334580560797606 1
0.134611172150187 1
-0.0590118713368683 1
0.192871771087501 1
0.10985633892514 1
0.449799728587603 1
0.0905523562856573 1
0.127477900431409 1
0.141501645782175 1
0.146263981457539 1
0.325972945826277 1
-0.137095308565788 1
0.193542685487929 1
-0.0604133904902613 1
0.0251560355540512 1
0.316366361005476 1
0.0614508499911674 1
0.364235550292147 1
0.475762214581379 1
0.29323859119417 1
-0.0811172990581977 1
0.122534089527939 1
0.0242988938506613 1
0.32486507374757 1
0.00914484220248797 1
0.160916811197115 1
0.430314419915143 1
0.22361511498282 1
0.223727775709756 1
-0.158335900862613 1
0.394387186134082 1
-0.037567023538062 1
0.0948623243995458 1
0.161557842653714 1
0.0909174552322111 1
0.0127685032287053 1
0.386563326239921 1
0.418733945191928 1
0.179745990003414 1
-0.0326275089486364 1
0.143962880657596 1
0.393266258474092 1
0.236337172045796 1
-0.357073139257496 0
0.154793240478032 1
-0.0589822291149696 1
-0.0506947640374732 1
0.228932550408827 1
0.330829185743728 1
-0.0399202352370186 1
0.174912680371192 1
0.392887853039213 1
0.427095525837709 1
0.422014065581008 1
0.391935212189127 1
-0.172495593130187 1
0.213659569380143 1
0.149701582302028 1
0.0768563681937353 1
0.143946577309985 1
0.425014168155239 1
0.0125260696104989 1
0.0408930959148372 1
0.14238493332924 1
0.108391250709122 1
0.570582029806454 1
0.164275617720163 1
0.521511381933225 1
0.211866625935541 1
0.283421905213606 1
-0.179249682054107 0
0.138086170389555 1
0.414406039766837 1
0.311975417516844 1
0.100518452944966 1
0.237876813381321 1
0.476359083799492 1
0.392040031021525 1
-0.0914949933066371 1
-0.134525497651937 1
0.304854606659526 1
0.0595369778142649 1
0.228574295370005 1
0.474151741201032 1
0.595874729310645 0
0.188109493547384 1
-0.0470261930045183 1
0.0250128258428789 1
0.244020928948698 1
0.109065385997731 1
0.0482667441293155 1
0.14442607512128 1
0.041949276188678 1
0.0878915904111758 1
0.225309778589223 1
0.248173318116206 1
0.0381006890543655 1
0.195700107705531 1
0.276875676553251 1
0.280158734882663 1
0.430103575651151 1
0.210978018245291 1
0.175603387211444 1
0.115681400917057 1
0.133064724338214 1
0.522102601215362 1
0.551820543310842 1
0.448406982507138 1
0.477333755785455 1
0.319321031811822 1
0.276860166694386 1
0.308213050869582 1
0.0835181061893611 1
0.0477467549911912 1
-0.228106603588943 0
0.154180635084385 1
-0.163798303227395 1
-0.0231358880847363 1
0.599273825555757 0
0.186276308076432 1
0.238979144565803 1
0.0819410212059227 1
0.357696627481485 1
0.346662302798494 1
0.0375476624499963 1
0.214809955651584 1
0.0670157812587735 1
-0.177438714782678 1
-0.045901410182505 1
0.429364952638699 1
0.0757065662587333 1
0.245461149619029 1
0.059823951144558 1
0.132757951377028 1
0.508713596172829 1
0.377533497136769 1
0.147374388318758 1
0.109914849268392 1
0.415547719850611 1
0.186294151297557 1
0.339044791788928 1
-0.0844416302023755 1
0.126927219901013 1
0.483537944305299 1
0.072740303902976 1
0.347189702630115 1
0.214316364595547 1
0.190870541752154 1
0.2552935638863 1
0.0790901497594911 1
0.47933682873346 1
0.178939184144217 1
-0.101022513703944 1
0.122676315936114 1
-0.100967512400643 1
-0.0164607958012967 1
0.225563487746078 1
0.0772118627497978 1
0.190609699472711 1
0.0467315266852741 1
0.293216760172483 1
-0.129167845364841 1
0.178083626189662 1
0.185214915724457 1
0.188202903556097 1
0.208254009660091 1
0.0651857938114185 1
0.148866293074521 1
0.399419137762651 1
0.337733227376225 1
0.353020993074909 1
-0.0149708083109846 1
0.183104308673531 1
0.277758542484267 1
0.224832148157656 1
0.0649731610357872 1
0.343612392221092 1
-0.0707251816051772 1
0.26973351999388 1
0.0687034395304108 1
-0.0596074794301702 1
-0.0292998948933842 1
0.0758218954618492 1
0.184430493052364 1
0.155693699902526 1
0.313475225213422 1
0.0779184320948226 1
0.339998628613626 1
0.0725740062023008 1
0.0796881335836287 1
0.0911690728084715 1
0.215987271436127 1
0.143420847496024 1
0.0971846199549658 1
-0.212424975877771 0
0.213231273453451 1
0.147461206942336 1
0.187591870902124 1
0.227011398992772 1
-0.0691690479156017 1
0.0703958574052984 1
-0.131092303238688 1
-0.0528489399075275 1
0.45978702346567 1
0.47083256622273 1
0.179831951652594 1
0.39779128907563 1
0.153105473645867 1
0.106327969857738 1
0.0228404405132927 1
0.722690945157819 0
-0.131203316854654 1
0.271066409789924 1
-0.0168852985321873 1
-0.072187827277328 1
0.430496647758009 1
0.404320704605894 1
0.435954350876139 1
-0.153369475614371 1
0.253767534147157 1
-0.140960749683704 1
0.413406367095292 1
0.48984163480204 1
0.376595365848248 1
0.0128695531481597 1
0.227560642439921 1
0.452920678195124 1
0.0938994026309243 1
0.402663483517934 1
0.458499524491652 1
0.270877228688567 1
0.204991475502656 1
0.0718716068161909 1
-0.0609904494233061 1
0.183726777194236 1
0.042362785148779 1
-0.245589351962699 0
0.0447206805805258 1
0.0956872930060381 1
0.275219805019465 1
-0.254708796115217 0
0.351405680708587 1
0.0856133092658819 1
0.600829788652769 0
-0.076355991415119 1
0.235099007723817 1
-0.0187586966125146 1
0.524603004097438 1
0.22127050470241 1
0.223536470972416 1
0.417117758575625 1
0.153636011531368 1
0.106212971076028 1
0.303068024128483 1
0.210743558671098 1
0.467631505945079 1
0.134619324783792 1
0.298227122640319 1
0.149882294838777 1
-0.0697627942050607 1
0.175765346052976 1
0.098601898942831 1
0.230819022313505 1
0.275678787308138 1
0.134696881442471 1
0.476892715634574 1
0.215596947399522 1
0.0918069481552441 1
0.184121020713371 1
0.32325825966705 1
0.49346469703038 1
0.700545348660208 0
0.168280225941203 1
0.374855364358853 1
0.117451028595961 1
0.177719867439119 1
0.383251823445516 1
-0.0541738939185701 1
0.152503311136795 1
-0.106326640747291 1
-0.0979131230449433 1
0.176745475110943 1
0.185413744876888 1
0.259881430053196 1
0.0347603356090085 1
0.269210723223797 1
0.300452916351246 1
0.197662619857469 1
0.0348853544989499 1
-0.182789045103877 1
0.172789468750348 1
0.251244646337309 1
0.134576369100333 1
0.538523210100682 1
0.0130728549113543 1
0.298502300425893 1
0.269765625706856 1
0.272037213888596 1
-0.101697838102607 1
0.459573244573498 1
0.228110556278413 1
0.117635789511772 1
0.204757485637755 1
0.249107004731627 1
0.312054319246248 1
-0.293691123590056 0
0.196497017037062 1
-0.0599933131729234 1
0.280945505054255 1
0.263304382198306 1
0.301856913203387 1
0.256264976534803 1
0.37443042766019 1
0.3255167237228 1
0.162599210683924 1
0.0567746015638348 1
0.269933107346836 1
0.19455898653335 1
0.253684876146098 1
0.329761599413808 1
0.348384407804272 1
0.350697977415468 1
0.469253926888983 1
0.0918734696018803 1
0.342688701937436 1
0.123259744360552 1
0.123786014158778 1
0.35421150513703 1
0.30096880672455 1
0.565049696708628 1
0.0994682338930012 1
0.106079205243357 1
0.0740673148414905 1
0.295359982198475 1
0.100145055065993 1
0.252060810539897 1
0.204880025911521 1
0.0408526897764231 1
0.136183203088857 1
-0.0925832489759341 1
0.0277593403678155 1
0.158330135093984 1
0.227256539102389 1
-0.0942382687954269 1
0.166943359566143 1
0.241673675547767 1
0.527635534133039 1
0.34239738826376 1
-0.037585885775519 1
0.0956086975730266 1
0.265788644821762 1
0.173561947762325 1
0.29072221767804 1
0.0440511359252323 1
0.438511535983336 1
0.099938758245043 1
0.170106003992274 1
0.35161375487898 1
0.136599581859356 1
0.366231639646433 1
0.0915142322612462 1
0.00686811367305362 1
0.202189928796227 1
0.294199802579676 1
0.38276764067361 1
0.291905244931773 1
0.479852390203371 1
-0.149873341601798 1
0.0848263444988761 1
0.285960997874889 1
0.0886009941056397 1
0.130466618237192 1
0.28232405200417 1
0.201029080476588 1
0.277333715181406 1
0.54634220905574 1
-0.0173926136614168 1
-0.163950842317256 1
0.112349223993994 1
0.0112455572629061 1
-0.148520136838124 1
0.269714979340416 1
0.194105774965166 1
0.0823126089078607 1
-0.268467780979241 0
0.149284317023586 1
0.450342329307886 1
0.394808829760247 1
0.00481114506787842 1
0.263810914783728 1
0.105521798756444 1
0.178808070799592 1
0.333775213581823 1
-0.0643990642854297 1
0.253121518633589 1
-0.0305597156294329 1
0.0946015855777549 1
0.572846241757847 1
-0.0102130864390402 1
0.217947255396087 1
0.146912646889348 1
0.200396107875711 1
0.249192265468229 1
0.0566060406128087 1
0.200554963364503 1
0.0828573057352671 1
0.416093652703495 1
0.424901916849064 1
0.46589773634358 1
0.381230671691198 1
-0.0781616797124141 1
0.13811610774187 1
0.166328494416972 1
0.21147781349731 1
-0.0646290302696812 1
0.0778963109870714 1
0.0919493678667143 1
-0.0312575666199406 1
0.473382263233626 1
0.115824019615845 1
0.487058377169329 1
0.262780954560913 1
0.197897847785362 1
0.0599119487981252 1
0.577743326148424 1
-0.0945203533306677 1
0.345708278446628 1
0.161818537193844 1
0.0967710511713129 1
0.120884655618144 1
-0.134483646989795 1
0.136078304915288 1
0.286207317914827 1
0.22546182512696 1
-0.0590008383827315 1
0.130351892411524 1
0.464574870527737 1
0.408490669765729 1
0.332587029770241 1
0.136437033281118 1
0.128239043829225 1
0.304072266763947 1
0.29467438341803 1
0.248658300863045 1
-0.0770133958086747 1
0.377507198222993 1
0.0553183035983321 1
0.473409998659092 1
-0.0775647387431463 1
0.397442825892799 1
0.17362733496312 1
0.109054535190986 1
0.454619023148484 1
-0.0277844419303636 1
0.282448329074366 1
0.0581876029671138 1
0.239911121161139 1
0.227780975257211 1
0.667997544751732 0
0.295177834625824 1
0.444427794490349 1
0.215910022651032 1
0.279617578903458 1
-0.108879685385346 1
0.303348741860323 1
0.0342548691941949 1
0.16744232313124 1
0.417219569997734 1
0.39507541183248 1
0.0739150351357298 1
0.177359213582268 1
0.590965187580685 1
0.136790128885838 1
0.105297942758267 1
0.0302268078704557 1
0.130834315708377 1
0.35160713091999 1
0.356735793499322 1
0.334011431638675 1
0.582030415919745 1
0.0112081581100588 1
0.0954415198208443 1
0.00278952624417856 1
0.281775709299382 1
0.211358378023506 1
0.220501693312164 1
0.22357918088695 1
-0.0315653100521109 1
0.042853511091446 1
0.318440448846705 1
0.467577371415946 1
0.372684426621507 1
0.135661468985235 1
0.357439331849099 1
0.186054208996044 1
0.361789008034309 1
0.283414573756943 1
0.10775757595961 1
0.00985387640274306 1
0.349763040352253 1
0.63759554375161 0
0.254933388639651 1
0.39409093685198 1
0.293700679235135 1
0.154449811903459 1
0.140765871937071 1
0.0382022344106922 1
0.0271721138804612 1
-0.0268421849163307 1
0.316201837124427 1
0.296986051297509 1
0.124004365664038 1
0.102392019777217 1
0.0177810974845456 1
-0.219557266219411 0
0.151660446644955 1
0.0211595133654684 1
0.302838294258843 1
0.559957811837039 1
-0.225924281058531 0
-0.167864224268975 1
0.372324080715675 1
0.195684125637286 1
0.164278908298467 1
0.178102695680435 1
-0.173755767045249 1
0.357237213672876 1
0.00268958285446543 1
0.122787501952135 1
-0.0664445836519531 1
0.436735592147892 1
0.194558946747069 1
0.361136993506059 1
0.165760903684397 1
0.104905327934774 1
0.0981388333677828 1
-0.140075282978413 1
0.0166840947577645 1
-0.146584285103107 1
0.0389212602554469 1
0.141725318199998 1
0.0887999156692078 1
-0.0244456892674072 1
0.350490677162698 1
0.234611137650962 1
-0.0911629960916547 1
0.365557125468439 1
0.258056553216228 1
0.359014226865506 1
-0.0304983158069926 1
0.21922830228827 1
0.0418772038494522 1
0.347419181876735 1
0.181094968051812 1
-0.0272233162660117 1
0.155786603517583 1
-0.253052993904577 0
0.18493246043485 1
0.361196640146405 1
0.480969330073458 1
0.0866667949865523 1
0.235586536524208 1
0.359594801464764 1
0.357370404414158 1
0.395041625832296 1
0.222329703141546 1
0.0992167798847818 1
-0.0366517870917911 1
-0.0805540982954557 1
0.439129111712281 1
0.209777852559166 1
-0.133279115968516 1
0.101860833314852 1
0.207888272090809 1
0.329983769743875 1
0.367252624908468 1
0.585640187197319 1
0.583142543016916 1
0.134656279878642 1
0.294987988933144 1
0.371404403416165 1
-0.0158830632731694 1
0.322694501289407 1
-0.0890830659835572 1
0.210141198997339 1
0.444491305975018 1
0.211352488366849 1
0.255399942545304 1
0.190364698820248 1
0.384478806016525 1
0.107396823833937 1
0.0957804462055811 1
0.0997273379139698 1
0.176398834976616 1
0.191116240533159 1
0.407834674933158 1
-0.0622765775949912 1
0.278517027075672 1
0.311911036315028 1
0.234969999920028 1
0.225075658962096 1
-0.133232903560803 1
0.252027682762023 1
-0.104276507538899 1
0.324957858016188 1
0.246789587442005 1
0.236488152644952 1
0.103455781183299 1
-0.132950258927683 1
0.405482349246794 1
0.082444252211275 1
-0.000374593014313307 1
0.165559688720186 1
0.143251684990015 1
-0.0441462196303281 1
0.18386287360503 1
0.137114942202665 1
-0.000588960183094463 1
0.0549089932907589 1
0.140221810920489 1
0.0566600412460904 1
0.156454193439987 1
-0.0698835490748253 1
0.121260595378666 1
0.258195834900333 1
-0.216910019048339 0
-0.0126460658673903 1
0.283715306397228 1
0.039287202197957 1
-0.178095689663856 1
0.229869762782618 1
0.0937683079031071 1
0.0369844615987158 1
-0.248671448530333 0
0.411801619301644 1
0.315577695220293 1
0.241230961686778 1
0.356380146555779 1
-0.0879510831416472 1
0.438512816251798 1
-0.0386026237036017 1
0.267464968766151 1
0.365029341860318 1
0.249845370756035 1
0.520769154246096 1
0.0811402222563853 1
0.0968045668459025 1
0.243131128988074 1
0.157229133136741 1
0.199595335750545 1
0.188707565136471 1
0.482475882464915 1
0.157358127985066 1
0.140508899712524 1
0.228148267554573 1
0.333216077538713 1
0.276076873762833 1
0.349944802919517 1
0.247740445407794 1
0.667764010377034 0
0.238344196246808 1
0.499618931402207 1
0.217046122447417 1
0.228238586114423 1
0.245999686978524 1
0.265356524271858 1
0.0309233853731728 1
0.442337143952019 1
0.409399802933851 1
-0.105281683715036 1
0.0500131721872134 1
0.102060950072896 1
0.391279430602541 1
0.192663622533898 1
0.0125542657072426 1
0.395486449259548 1
0.137647888839531 1
0.556857855635283 1
-0.0227839984689022 1
0.273503120458987 1
0.368899205463417 1
0.28688941593879 1
-0.10001038984606 1
0.162807261191895 1
0.2820017460163 1
0.242518007691605 1
-0.143924663932074 1
-0.0978702109429429 1
-0.103140488674264 1
0.449105989614975 1
0.285830434463956 1
0.337692397937329 1
0.01220041399896 1
0.448267257717535 1
-0.104201930455743 1
0.616187681248538 0
0.0891108522106425 1
0.310635502960896 1
0.196829451343032 1
0.00936048753957184 1
0.329763503447631 1
0.315506994781765 1
-0.0968290074643002 1
0.190941247946894 1
0.164888318013034 1
0.176984050265887 1
0.501581301272789 1
0.125825386973814 1
0.243183208395124 1
0.202578573221237 1
0.421352298418633 1
-0.0234330468115716 1
0.285267408733767 1
0.483350167358595 1
0.298504968551231 1
-0.0682726948515332 1
0.235503393106296 1
0.372243305165031 1
0.274454099306181 1
0.477664472339638 1
-0.18422645457723 1
-0.0490673124441239 1
0.134918115408439 1
0.511208199485183 1
0.329057682517153 1
0.166651179893352 1
-0.0326219338768333 1
-0.012702056347117 1
0.0621555349405063 1
0.136967302096744 1
0.412079330901248 1
0.280984989135399 1
0.0391207457717859 1
0.418241972730064 1
0.334286915426394 1
0.184684429186941 1
0.351951866477422 1
0.253080991023274 1
0.100616363055667 1
0.283509530380936 1
0.280910126837422 1
0.118923401981064 1
0.14689408370247 1
0.379909784748133 1
0.200666524429684 1
0.134647985012556 1
0.244929055736047 1
0.620996591983419 0
0.153282916153597 1
0.137419010383852 1
0.0874898274694184 1
0.250661582217029 1
0.439467135351061 1
-0.0104287055542773 1
0.199605437138511 1
-0.104228253585509 1
0.804452132563935 0
0.375422720197792 1
0.275660836870764 1
-0.0566707790409725 1
0.0729054628473007 1
0.295172515497375 1
0.363993363532687 1
0.0166274870533963 1
0.1734292884051 1
0.288113532139377 1
0.0384103755924656 1
-0.273226403694454 1
0.327117643938575 1
0.19822623072079 1
0.0637740401431041 1
0.133688888660471 1
-0.0125270548020463 1
0.181814408499902 1
0.038262200762098 1
0.244235490955235 1
0.0945465369121883 1
0.208590899560259 1
0.167013892695113 1
0.341258903247252 1
-0.0826913476656734 1
0.0943494567864835 1
0.370005614633746 1
0.314860579616413 1
0.152539884780708 1
0.299118627275059 1
0.39051135586188 1
0.141553015692605 1
0.121695802582904 1
-0.0344664803955297 1
0.311498700156605 1
0.135709568610969 1
0.233351617221432 1
-0.00427596778480088 1
0.0562482794169919 1
0.308280770488033 1
-0.0565577935100033 1
0.146958490669618 1
0.0696479978269039 1
0.106903398956761 1
0.221917968810274 1
0.282021332600771 1
0.0377838931464655 1
0.360733744924941 1
0.0812887087243804 1
0.0916826994103449 1
0.172300668760003 1
0.400789007913226 1
0.261745734770207 1
0.0745449097385995 1
-0.0469357029554449 1
0.480224849383787 1
0.162061531179351 1
0.289506289036743 1
0.708307370769265 0
0.0181696284038062 1
-0.126298948834436 1
0.0290420842680607 1
0.207597671890248 1
0.0873749025749369 1
0.171417717544793 1
0.154052891009343 1
-0.124208791330911 1
0.0385246019373667 1
0.628567312501834 0
0.127125369965335 1
0.210842699453651 1
-0.0434502596412406 1
0.159848590617602 1
0.0787395655759662 1
0.0280926802076874 1
0.461492595471966 1
0.23045469179633 1
0.154482948713931 1
0.273678392367834 1
0.170115902455016 1
0.272598146552014 1
0.304407812659602 1
0.106705315414812 1
0.265571083835065 1
0.267412733884445 1
0.218014397737144 1
0.0772924150001202 1
0.0813602434322624 1
0.12361306715689 1
0.64669165124363 0
0.395728930474802 1
0.0600840978192397 1
-0.0941090105143436 1
-0.0610756633565414 1
-0.028568102388 1
0.368498662807183 1
0.478718798587479 1
0.393448630772182 1
0.0992739987082515 1
0.13333800008415 1
0.169153640548675 1
0.316091625065635 1
0.263699144601172 1
0.270338972747931 1
0.275527971092679 1
0.363216532398466 1
0.111692031784115 1
-0.0437243530238651 1
0.131901838184576 1
0.252205696473628 1
0.391656194049816 1
0.343003296602077 1
0.199275333563125 1
0.615484732903488 0
0.170076142768388 1
0.162522015902981 1
0.149699993021482 1
0.258531113756768 1
-0.0173563454538875 1
0.122631163824868 1
0.139028345050168 1
0.15114892174353 1
0.0300129711828761 1
0.130622025816324 1
0.0681596856260354 1
0.250557267612188 1
0.138879080136932 1
0.333086568841378 1
0.273164852899958 1
0.121862809258911 1
0.375871541170528 1
0.253187271510464 1
-0.200557041677434 0
0.408691737745869 1
0.577813495083998 1
0.134909073139998 1
0.451424127626583 1
0.327784314840109 1
0.270522316572564 1
-0.0467099133667851 1
0.325549383446607 1
0.484919115579889 1
-0.0106170360574106 1
-0.117405072045841 1
0.289094275655764 1
0.370859858042156 1
0.218486333485389 1
0.198309527076196 1
0.147796053083264 1
0.436740572395551 1
0.123795560324874 1
0.0248881493736035 1
0.227469462982077 1
0.443326298449157 1
0.371458305281534 1
0.405857702421646 1
0.345682998808476 1
0.0119041129105431 1
0.0187440113131128 1
0.247808676800386 1
-0.00110939304515946 1
0.247623351132807 1
0.376393390300417 1
-0.196374023058279 0
0.379642809880786 1
0.0379163813647685 1
0.162723213649469 1
-0.0696516135351401 1
0.086934128664143 1
-0.034816181776343 1
0.278515085850368 1
0.226325774795605 1
0.299151971706116 1
-0.0262706764333232 1
0.324951669432815 1
-0.0405526480792713 1
-0.0730812321162344 1
0.411645306026796 1
0.124236745386036 1
0.385960889868201 1
0.27974303225728 1
0.306142350395482 1
0.210985952204827 1
0.0801821656070634 1
0.382685303206059 1
0.0192011842333868 1
0.0657546314435097 1
0.173552475015145 1
0.0638948308822149 1
0.0562569862176267 1
0.161098468300579 1
0.103009792159509 1
0.343919735586986 1
0.286412940013334 1
0.0999763586496618 1
0.287161675026704 1
0.226298987441107 1
0.217513912587307 1
0.334069431352507 1
0.0844534515758542 1
-0.0318645119250019 1
0.24251549910963 1
0.294704562971003 1
-0.0482109301063937 1
-0.0187566675138393 1
0.219751968168074 1
0.62046965167658 0
0.304451149344268 1
0.154120300084594 1
0.149234367882169 1
-0.0636761182474015 1
0.31104866450907 1
0.171890359472545 1
0.257653001335339 1
0.463455034678325 1
0.177493780866977 1
-0.157007164751816 1
-0.060281734580242 1
0.151190179547645 1
0.340922610962547 1
0.104057400811919 1
0.516591277055947 1
-0.0186325893897242 1
0.166133564264784 1
0.123181444837033 1
0.0588998266949629 1
0.03700666107892 1
0.479338807430631 1
0.189052882193396 1
-0.182075707662835 1
-0.0986574401756759 1
0.347259954541478 1
0.087639457400899 1
0.174252731188838 1
0.18001591985145 1
0.245705698665044 1
0.337565159057615 1
0.324696242990684 1
-0.167123825573391 1
0.250082806113801 1
0.249480673209326 1
0.0516402815235829 1
-0.10345888216124 1
-0.122075815003807 1
0.224986105756676 1
0.176657548621768 1
0.0258900126888034 1
0.205777168942401 1
0.235113621089784 1
0.0672428811731894 1
0.311526352149162 1
0.203097379450208 1
0.0308119437469746 1
0.253670621242492 1
0.373049049782753 1
0.0472531009317071 1
0.141483571853616 1
0.439237512304868 1
0.310284143940811 1
0.34189346543119 1
0.194359509541803 1
0.0056547073646149 1
0.1827666016945 1
-0.162274052145398 1
0.16854346250683 1
0.0289220985040824 1
0.364056491956792 1
0.244248097138802 1
0.148703725600422 1
0.0638029628978809 1
0.32392847819876 1
0.072040718456774 1
0.111451540336485 1
0.236736756181704 1
0.129210572768078 1
-0.00133269303513878 1
0.490132879104207 1
0.170792968532223 1
0.220995113669633 1
0.341214459339024 1
0.322811366109007 1
0.00139983401983665 1
-0.184518075268071 0
0.529052396741056 1
0.294411139206337 1
0.256939018599195 1
0.0536312541534296 1
0.110027885854447 1
0.374549454277531 1
0.299209424597061 1
0.280860994968381 1
0.509900137006562 1
0.12573987437309 1
0.361896022109371 1
-0.18902978284953 0
0.114327432313238 1
0.0852925117827398 1
0.11281627057767 1
0.283989233654432 1
0.298813914498433 1
0.298346994137957 1
0.138039878917869 1
0.0856645817920297 1
0.290935013430196 1
0.673729355070411 0
0.0898684280944172 1
0.184274969271928 1
0.436721568346603 1
0.16958211833349 1
-0.0483536081931256 1
0.346397238526443 1
0.345466956250472 1
0.251029386449799 1
-0.0955164755061902 1
0.322824595864929 1
0.295437681866738 1
0.164627116151748 1
0.582277763304256 1
0.0810679309770018 1
0.335182087550084 1
0.412599810420578 1
0.0596508011851667 1
0.0470100953753007 1
0.195454821399881 1
0.237940905996294 1
0.432497907747755 1
0.294890627873528 1
0.108710418257357 1
0.388237340622893 1
0.572596428616165 1
0.320377071468756 1
0.619700301254265 1
0.12103468657785 1
0.170922603519324 1
0.0290782494643348 1
0.133857040106344 1
0.0182012006963071 1
0.113913004253236 1
0.23986227431628 1
0.225446356698518 1
0.330708914299182 1
0.26172335079026 1
0.539950889841811 1
0.580117265338994 1
0.201450753950901 1
0.129939660375011 1
0.337418416202182 1
0.308763882887461 1
0.331772352368582 1
0.266634324090385 1
0.347310848374823 1
0.566636430995394 1
0.179334797227472 1
0.269907822460547 1
0.224887485905471 1
0.250895051455188 1
0.0726375078631111 1
0.637102054360535 0
0.125465341721951 1
0.183916029440039 1
-0.0355628196480166 1
0.0326643430512532 1
0.29895757914201 1
-0.0468913368327002 1
0.449793015238543 1
0.289886843778624 1
-0.00583614140969047 1
-0.156884475043501 1
-0.0975996457560326 1
0.183961948684562 1
-0.100124014613309 1
0.210151952404385 1
-0.0293343997917189 1
0.0712068866499408 1
0.0734030214701136 1
0.240256448314313 1
0.166223008216006 1
0.0425171741073687 1
0.119617854955562 1
0.213162695963134 1
0.650069283738994 0
0.377778825377162 1
0.320427661935248 1
0.00776973923320947 1
0.233005870913243 1
0.331998224092835 1
0.165492339522375 1
0.0349349803248128 1
-0.0313215417677178 1
-0.0608079669500289 1
0.0755949895874455 1
0.280932055782116 1
0.381125850802606 1
-0.0897905449802812 1
0.281105281053879 1
0.075634756170551 1
0.359735534306319 1
0.237785009309591 1
0.348289246980836 1
0.139450387671389 1
0.209492772068663 1
0.338192895509148 1
0.115375251873834 1
0.0780060991928601 1
0.235900266647123 1
0.331816969381284 1
0.1780094062909 1
0.103427755052581 1
0.0949737230247657 1
0.017480005578392 1
0.103880564420538 1
0.233611121516288 1
0.455803563047266 1
0.301862185991772 1
0.341849659249417 1
0.0871718032603576 1
0.114865149300977 1
0.0411899734668018 1
0.364508175755348 1
0.299187496355965 1
0.202626340079716 1
0.680758054985219 0
0.302704952880089 1
0.225142073639778 1
0.148267213472173 1
0.344654979571312 1
0.133512722320084 1
0.0256843925251824 1
0.241093419078174 1
-0.262309869316891 1
0.190160191907229 1
0.1557833048063 1
0.345239811306628 1
0.0506811237201945 1
0.217012691576583 1
0.239548298024935 1
0.212928978589739 1
-0.00332310357732984 1
0.224306960627989 1
0.148498280477918 1
0.498494298679769 1
0.242787683944365 1
0.389087693633869 1
0.227521540001379 1
0.127286582002896 1
0.243789466248427 1
0.297196500952141 1
0.137896547080478 1
0.295040159740298 1
0.144332899053845 1
0.169089737327537 1
0.029428699699466 1
0.252540970688429 1
0.0926930806941917 1
0.115805117872977 1
-0.0402745659428055 1
0.435819964261004 1
0.372263220927721 1
0.266261239545116 1
0.476828071414224 1
0.208510288273264 1
0.0876236413879111 1
0.0102473511488844 1
0.228418298619982 1
0.346999185852881 1
0.160263252010187 1
0.124007771811014 1
0.0940912186852665 1
0.306793119342815 1
0.237139153704573 1
0.316777478787182 1
0.306839326451329 1
-0.0469599501248054 1
-0.0756702026476142 1
0.258609432630219 1
0.405554849281774 1
0.360983019705033 1
0.292079410316891 1
-0.00299606038353344 1
0.114079349899931 1
-0.0755377468951295 1
0.0269405348613353 1
-0.145121107408166 1
0.41693686099791 1
0.161238973796113 1
0.146942284005784 1
0.34406296221776 1
0.0137732724164138 1
0.105324952116235 1
0.106797224820361 1
0.282640483230853 1
-0.00295761419019889 1
0.326227267530332 1
-0.153162279412351 1
0.0317542635803612 1
0.155071029914117 1
0.212840853142737 1
0.077015228440762 1
-0.0157809452518704 1
0.464954164208092 1
0.220790423035126 1
0.0595234304827007 1
0.0965272748196201 1
0.111639154237567 1
0.31994030065267 1
-0.0309251824751988 1
0.274002338793494 1
0.215328260085823 1
0.330366863352345 1
-0.0178142456342952 1
0.261784985453606 1
0.275653179333751 1
0.129933574498455 1
0.171090537926535 1
0.177773105893704 1
-0.290509026406061 0
0.17184742669995 1
0.185450941789224 1
0.346428490186481 1
0.480150321111576 1
0.221512778531438 1
0.0807681210884399 1
0.328498401297942 1
0.621355191718814 0
0.272190594013353 1
0.235064114751176 1
0.337022910304029 1
0.401866254072114 1
0.228940171469492 1
0.277526242272601 1
0.308398421290379 1
0.0126713245850218 1
0.218222509444411 1
-0.0708301706944329 1
-0.0342995127833011 1
-0.0384031091101737 1
0.101952882490738 1
0.0654627388680566 1
-0.146259737331443 1
0.147928525492098 1
0.0784520734841758 1
0.27125141284187 1
0.198101260918731 1
0.144396451854542 1
0.308877611993991 1
-0.0245308050218122 1
0.369949172679495 1
0.103390157834941 1
0.124610373131627 1
0.0961734005536325 1
0.223664766670983 1
-0.121038669955637 1
0.168137927448233 1
-0.0881299562079289 1
0.00552849203077389 1
0.064533985738787 1
-0.0143343401790903 1
0.215105315254275 1
0.0322141085582718 1
0.28610036097746 1
0.103500600065117 1
0.472239082471659 1
0.375992300599359 1
0.378009705218052 1
0.141981331998686 1
0.11158279216894 1
0.490185270909918 1
-0.0874896420568615 1
-0.059020634305578 1
0.414383291384041 1
0.0332069133449133 1
0.39956056716475 1
0.399439159498937 1
-0.173447014786991 1
0.436421679238681 1
0.155488216010544 1
0.206393878228701 1
-0.378452836594878 0
0.216901593815017 1
0.0562711722210207 1
0.0505557484611565 1
-0.18429033656696 0
0.190402294527359 1
-0.323417539709583 0
0.0994695288444052 1
0.177524761979983 1
0.317831274825627 1
0.227135365451997 1
0.0566004442581798 1
0.493891634060631 1
0.309775825845237 1
-0.0363770956005581 1
0.530527351699704 1
0.16469734218377 1
-0.0384576825301105 1
0.124180355520493 1
-0.0170614688810881 1
0.0131257513230965 1
0.283604392719358 1
0.424808025163632 1
0.283238685010193 1
0.177799462741299 1
0.269146588495295 1
0.26750659025253 1
0.16353510120887 1
0.608418053121332 1
0.369109587631602 1
0.383577129787253 1
0.0362829542999902 1
0.136683754793108 1
0.220049581273454 1
-0.106920077992437 1
0.368240569753311 1
0.258176629599891 1
0.168327814021704 1
0.104691584256671 1
0.447024622736106 1
0.476385146213855 1
0.202253745732164 1
0.319061504274292 1
-0.0113963709420703 1
0.344939390757735 1
0.206804108914599 1
0.146015758900599 1
0.604458013469117 0
0.236352005892818 1
0.215316651330285 1
0.121063557885378 1
0.268378487794131 1
0.210120736768448 1
0.418350355161311 1
0.22492076324462 1
0.330387476381333 1
0.0487706813410947 1
0.218027145725122 1
0.478196805990818 1
0.0754365701050257 1
-0.142981070881229 1
0.228089481625601 1
0.0902368582090781 1
-0.0527764617966711 1
0.361571064356747 1
0.418118904205428 1
0.221018688971845 1
0.19889664825945 1
0.254413786915014 1
0.146681477245522 1
0.337092887273636 1
0.169507697616115 1
0.324630828616891 1
0.241510166315518 1
0.0186115916683653 1
0.0337000209682572 1
0.344257166442383 1
0.316251340159117 1
0.0216323537337038 1
-0.0130055405704173 1
0.53248792956806 1
-0.0441491857636606 1
0.523047204464075 1
0.25185598213401 1
0.152894650911497 1
0.435817306842625 1
0.237232988206589 1
0.378764184103253 1
0.31272439028477 1
0.269601400382212 1
0.249414529578154 1
0.287362750521794 1
0.062030522506676 1
0.0897064629039198 1
0.314022015072182 1
0.0349111741134955 1
0.38660379986671 1
0.12337224921924 1
0.0562359594909589 1
-0.0110256808417517 1
0.52218806301374 1
-0.0140462364164147 1
0.151595572043276 1
0.205185168565307 1
0.134503150912282 1
0.0145023891034598 1
0.44146347580683 1
-0.360186293576565 0
-0.101991498356891 1
0.0437601381289239 1
0.199441413636574 1
0.0281195897628755 1
0.267354993220295 1
0.37625954907422 1
0.297732215773282 1
0.1967609257125 1
0.237440507802217 1
0.210984292515217 1
0.475138063774663 1
-0.128670046812454 1
-0.0236062105788034 1
0.14016469130287 1
0.098483244717501 1
0.330952225653673 1
0.265774454326334 1
0.300930322072512 1
0.571240796805013 1
0.180721449259545 1
0.469034518635549 1
-0.0128713553790382 1
0.276293754360503 1
0.301895333815075 1
0.516135297629086 1
0.562469421520126 1
0.605712060063675 0
0.117240711127817 1
0.491862531487141 1
0.259702000988026 1
0.357129637511958 1
0.0465214919620544 1
-0.0100949651275222 1
0.349283588641445 1
0.230313942909493 1
0.0773481494038583 1
0.222456513320172 1
0.0536748147184355 1
0.0435920706046808 1
0.280203954597831 1
0.450222626839074 1
0.0814918176468468 1
0.261700299064212 1
0.00172623619074593 1
0.112626304613863 1
0.205450147469525 1
0.0165341296851879 1
0.103621063417865 1
0.188997823845821 1
0.0123608370577174 1
0.204758541419706 1
0.0902528340234526 1
0.258275942580589 1
-0.229398490604097 0
0.229753551486537 1
0.103968336024935 1
0.219101078704403 1
0.278251851568146 1
-0.117458185522435 1
0.281688502643907 1
0.160924805875406 1
-0.184606229733088 0
0.098345313265883 1
0.149249024045731 1
0.457779051341876 1
0.0387604497765712 1
0.358183834251908 1
-0.113817582817193 1
0.199997239211417 1
0.238473635118843 1
0.533421769638321 1
0.131415302065457 1
0.254144104805744 1
-0.0981818888900992 1
0.63664045694606 0
0.688016820516019 0
0.267066910228683 1
0.241809362156114 1
0.0718615839556943 1
0.274270186599622 1
-0.141590295362775 1
0.0349016090532471 1
0.359923095834903 1
0.425498403454594 1
0.0310734472150304 1
0.170899727140289 1
0.33127462921566 1
0.174777107061789 1
0.385835963593608 1
0.160714774578598 1
0.0148423365397488 1
0.0555883099486058 1
0.369469174504499 1
0.0582314441742799 1
0.208788259510946 1
-0.125500592860325 1
0.298786292586733 1
0.302528907313244 1
0.256283920701798 1
-0.277149874219793 0
0.145077562811876 1
0.119240887035395 1
0.0291479629033413 1
0.26915521327359 1
0.133903156189117 1
-0.0652557518108508 1
0.227553214320543 1
0.385815529421069 1
-0.0656959521467374 1
0.291254829660215 1
-0.0599601736084283 1
-0.0406942066967218 1
0.0286138018711956 1
-0.103131107654147 1
0.261930927368073 1
0.389693424005922 1
0.443001018202733 1
0.453198996192713 1
0.414630600563615 1
0.520984185852521 1
0.451362535087776 1
0.325813013933288 1
0.547882165425113 1
0.361994378488136 1
0.368974764221196 1
0.305408963814648 1
0.0743900254817607 1
0.35338928729816 1
0.127985327310446 1
0.208743778325692 1
0.00849045473182947 1
0.204810737943624 1
0.446326203126151 1
0.4213629011108 1
0.434739167045454 1
0.501539769557513 1
0.472989455063648 1
0.221536211515874 1
0.106348659976594 1
0.450587885583569 1
0.115982165691587 1
0.451247278590898 1
-0.100043308285489 1
0.191035734382336 1
0.051565619920762 1
0.336934773007356 1
0.212694561985994 1
-0.123545164217724 1
0.491106787878902 1
0.442962871863702 1
0.184580267063772 1
0.327639285590768 1
0.270520957530785 1
0.179366953620753 1
0.0164394834701359 1
0.279531339352617 1
0.168891146993409 1
0.122547361108088 1
0.0996874740767783 1
0.607938406554407 1
-0.0565304794729997 1
-0.0327495240896224 1
0.274708975511035 1
0.261349999942389 1
0.0613770010151523 1
0.102891066486476 1
0.0867864534826919 1
0.08304966837798 1
0.281302612233735 1
0.656562472667571 0
0.495314354212495 1
-0.160393240324601 1
-0.0350994759464597 1
-0.101440862860837 1
0.402278569910392 1
-0.147361612860943 1
-0.10112936828932 1
0.220429953650008 1
-0.00039763598972915 1
0.870740456876661 0
-0.0582101302872364 1
0.314374822668635 1
0.0949286488858368 1
0.301287971993315 1
0.0331944862717506 1
0.167302219820167 1
0.0240230253706465 1
0.139053754804827 1
0.304759141103421 1
0.231088538135067 1
0.0408754254321126 1
0.333412281411754 1
0.569227080695421 1
-0.0105720589530582 1
0.260798417754577 1
0.145070184436268 1
0.450047283162814 1
0.288802261982922 1
0.128266284622324 1
-0.0231947039372841 1
0.0286909206231366 1
-0.0763430058588772 1
0.237392642091594 1
0.287065398288179 1
0.23606778281572 1
0.210268834385728 1
0.138782775638442 1
0.276877803560257 1
0.249798968355563 1
0.170213038826529 1
0.175323734965888 1
0.442948125050907 1
0.109807848706442 1
0.328224295774793 1
-0.0311180069869575 1
0.0454938475688071 1
0.0981346555224059 1
0.127421943612459 1
0.201688436529479 1
0.228619041277872 1
0.449888452781477 1
0.124674584457161 1
0.47730404799834 1
0.30177958571653 1
0.0589749039073481 1
0.447511426734016 1
0.261390184754427 1
0.256634293714993 1
0.244574071340098 1
0.38271517179553 1
0.249995374294084 1
0.169380130717717 1
0.142234107492705 1
0.158037120745781 1
0.23357932927229 1
0.2106294063645 1
0.27103730983436 1
0.144578117714864 1
0.391426257782172 1
-0.105337186669435 1
0.33331967216804 1
0.0683646593162041 1
0.31068006933059 1
0.204049489721385 1
0.205041414121733 1
-0.120108394329778 1
0.0178879367780346 1
0.0932055484155614 1
0.356343392895963 1
0.0352360249320892 1
0.573663820003637 1
0.174945816142177 1
-0.0695628045113336 1
0.198664444136852 1
0.0352252356611397 1
0.255758100731143 1
0.278434439136072 1
-0.140105337071333 1
0.199414770819665 1
-0.0472012950234159 1
0.0443341182654212 1
0.0731080566072508 1
0.242843133528174 1
-0.178193260609319 0
0.305229319837591 1
0.0413845816759131 1
0.0503516880829352 1
0.587529780604523 1
0.427709872306929 1
0.163817230539137 1
0.333885586215125 1
0.0428923108622374 1
0.018480229116272 1
0.439635281207592 1
0.404718385823544 1
0.265364395954029 1
0.102399721313981 1
0.21885119152109 1
0.322053668433788 1
-0.158316495061273 1
0.276508158675374 1
-0.447675846915775 0
-0.091600618139896 1
0.353274087510863 1
0.273980010975029 1
0.288609674784317 1
0.134158083427349 1
0.208026017086433 1
-0.00427971766227794 1
0.0923492262587471 1
0.0879199451348378 1
0.339721662505368 1
0.247545800837089 1
0.32493346393392 1
0.444675281515695 1
0.358692685376702 1
0.444328187053308 1
0.328479722276812 1
0.182444062106045 1
-0.0524508029438324 1
0.389633377335054 1
0.371771547942947 1
0.260252793646959 1
0.258645554524376 1
0.344283183000485 1
0.509563598916877 1
0.129086275189051 1
0.289095818251612 1
0.132414091513567 1
0.320776845867545 1
-0.0182186387687635 1
-0.16774002957462 1
0.0705617390136755 1
0.0432770438579596 1
0.517828320047769 1
-0.0482293721472306 1
0.373676621569654 1
0.308970353462817 1
0.131885832216781 1
-0.00305068142323841 1
0.475926724581027 1
0.371569598339919 1
0.103197220315442 1
0.133348703396901 1
0.360346518607172 1
0.0872929531481679 1
0.686792379018496 0
0.145607923513255 1
0.285370576199828 1
0.0487822350793677 1
0.135634082229078 1
0.441271564853131 1
0.336633672283815 1
0.293644326628917 1
0.0859420015266624 1
0.0531355145013521 1
-0.0280119047947761 1
0.040678827371522 1
-0.150396748527628 1
0.396854219801798 1
0.202169715717753 1
0.199305575935862 1
0.42213926734905 1
-0.028165830925156 1
0.145123194303294 1
0.482892759139356 1
0.556536457477445 1
0.289424844732236 1
0.0682338557528163 1
-0.134531871616683 1
0.339918720381364 1
0.249969196060118 1
0.524629917400163 1
0.343780725050244 1
0.113332667147336 1
0.26803850083924 1
-0.0321650892598031 1
0.339175260441509 1
0.314746366356145 1
0.282085397131275 1
0.298690775198601 1
0.38025388198469 1
0.562738636040553 1
0.148301688225317 1
0.172297197275256 1
-0.00849357666984277 1
0.155570092790018 1
0.178341605701268 1
0.217813233764139 1
0.0502745505028233 1
-0.0334666900066707 1
0.140888463939489 1
0.133405473471556 1
0.127699424418927 1
0.124828181584849 1
0.347888616471446 1
0.576807602409498 1
-0.0788738751952741 1
0.0121612477163872 1
0.149146641928659 1
-0.218954488597342 0
0.079820532667788 1
0.322730741870958 1
0.398579636694995 1
0.0734963887685862 1
0.147922114851424 1
0.149599613342688 1
0.181688611018918 1
0.152560280467772 1
0.276743490014691 1
0.239635016271784 1
0.136748225623062 1
0.324469456573953 1
0.293075955482179 1
0.160665393602605 1
-0.00102799568662639 1
0.275578624846121 1
0.0677296087903293 1
0.289944162924122 1
0.0159070129650884 1
-0.271360284990942 0
0.505421992411618 1
0.44819310890626 1
0.268531816339214 1
0.340379072586836 1
0.341327714654623 1
0.146011394415732 1
0.463453522036844 1
0.0274221800877539 1
0.0813940093675039 1
0.220260697199682 1
0.208547904151077 1
0.0362495215125994 1
0.237783369637935 1
0.0930402657076575 1
0.192257930094847 1
0.329564212896485 1
0.579658151323285 1
-0.0738056975313719 1
0.340660746917728 1
0.135848455979253 1
0.0860651672011765 1
0.24010069518415 1
0.415537604492887 1
0.171649479611775 1
0.396981894433982 1
0.00113619356750017 1
-0.103131259766125 1
0.0227984044119724 1
0.512371346649162 1
0.112706368213177 1
0.199069801691425 1
0.0694499992873352 1
0.136094359782294 1
0.25613665713134 1
0.0593951187841377 1
0.49537732921149 1
0.403070851718607 1
-0.252919712254722 0
-0.117940986291779 1
0.406317868591269 1
0.0429325925811595 1
0.3779775189511 1
0.194605981022978 1
0.273229362679791 1
0.304375722249578 1
0.0600015089338655 1
0.321442775893327 1
0.274326052607682 1
0.323077085918368 1
0.0142115206167969 1
0.212011050770038 1
0.471781383637764 1
0.126632148357064 1
0.0343238730763086 1
-0.0328819099565402 1
-0.0739819693125185 1
-0.0614535788228876 1
0.033910921082058 1
-0.0493220333649652 1
0.162862629484863 1
-0.07588712583354 1
0.0902053970877815 1
-0.101848286773799 1
0.289861194597097 1
-0.22480692272928 0
0.438104452448156 1
0.275938956962464 1
0.0668477523015928 1
0.358119492957132 1
0.349914011239713 1
0.17079239663807 1
0.275250342658409 1
0.225196375441777 1
0.364539463079072 1
0.445400843028658 1
0.192466995366293 1
0.302925988348698 1
0.0194078813908741 1
0.257285074952352 1
0.277310606361809 1
-0.130085082245943 1
0.284819248090012 1
0.374633009202684 1
0.133702052919452 1
-0.310479761381281 0
0.138186256184596 1
0.527255428434552 1
0.060993054866558 1
0.0058035809672008 1
-0.0121978535565086 1
0.218018326179191 1
0.394819585544738 1
-0.0261286519546794 1
0.287260675815322 1
0.105887140918465 1
0.289238748324435 1
0.476291895416487 1
-0.0398264715433663 1
-0.161209694690212 1
0.446389606490311 1
0.11001513425165 1
0.133918491891484 1
0.189524029538127 1
0.416385470288162 1
-0.0367513339897461 1
0.125703317819098 1
0.139841005096232 1
0.233484910806238 1
0.249699348263542 1
0.207941235611018 1
0.17538195966654 1
0.485616391444711 1
-0.0966698492661473 1
0.294807213488492 1
0.183002152099238 1
0.0161598156950616 1
0.254745139647637 1
0.304924206893081 1
0.196435798696701 1
0.541384119094559 1
0.340003230734885 1
0.183964210681046 1
0.140694148634898 1
0.155005919305691 1
0.123748296569676 1
0.0260925286088763 1
0.450463677619872 1
0.022064067326328 1
0.407402311720368 1
0.497037259400914 1
0.307811665847624 1
0.321859754013202 1
-0.0636132245157849 1
0.1176579602037 1
0.275065733366131 1
0.0234009850657443 1
0.0686600744680555 1
0.148549674222025 1
0.00470906349372467 1
-0.0361260757888816 1
0.507748165154416 1
0.225225511489952 1
0.0945191301174511 1
0.401472045032755 1
0.195154975579635 1
0.249504723956007 1
0.0393601388767273 1
0.365238128140624 1
0.137986942635289 1
0.313695735949627 1
0.295334894697657 1
0.280936846626974 1
0.0505799730733677 1
0.46438606664735 1
0.198807451715128 1
0.386792116847936 1
-0.137461128002915 1
-0.0229082221119086 1
0.320658513756454 1
-0.0106246832167324 1
0.308185207743817 1
0.334598610554298 1
0.438474133015946 1
0.317974232647506 1
0.0634400752622898 1
0.083663514625333 1
0.429951365472013 1
0.218823783402262 1
0.276819775272232 1
0.135531391686587 1
0.535007117570054 1
0.418584681383239 1
0.187622597951215 1
0.156831871388422 1
0.317132796833135 1
0.253207674914738 1
0.132621218673956 1
0.177009011281312 1
0.290965315913343 1
0.295241784114711 1
0.191248462463386 1
0.529966986579609 1
0.571696673861422 1
0.0761768075909944 1
0.597874958875181 0
0.406272200857111 1
0.230754614145232 1
0.1836673131958 1
0.275906769705852 1
0.214098065221274 1
0.172412594084021 1
0.346891634835983 1
0.400674120606634 1
-0.00991162714891254 1
0.200870724681241 1
0.343955650876615 1
0.274762618940195 1
0.0860996793850589 1
0.13190367110272 1
0.272984143926757 1
0.192547450357247 1
0.290061240913806 1
0.217335387716526 1
0.43714717523468 1
0.355492748520719 1
0.18940197764407 1
0.584990929007588 1
0.310168032770732 1
0.29337281993053 1
0.183574297078891 1
0.139409930088542 1
0.259082127704407 1
-0.123139169142691 1
0.038199659821706 1
0.388151356331585 1
0.0160026138315715 1
0.392566550809753 1
0.29819943774059 1
0.428274619633577 1
0.185999045821101 1
-0.0188840288121969 1
0.289416388341233 1
0.696859154535149 0
0.150343319584246 1
0.526868778895897 1
0.360534342000485 1
-0.0900745473700981 1
0.276830801401089 1
0.287717205033632 1
0.137783540252922 1
0.308612064293245 1
0.399733919057802 1
0.205592415596274 1
0.256150247908185 1
-0.0188581938991017 1
0.19052627723404 1
-0.0870018401090525 1
0.240346238408968 1
0.370945038739901 1
0.246486539953425 1
0.0475254638608616 1
0.391505712547391 1
0.253527823787462 1
0.320389457148145 1
0.242506094020312 1
0.468752278438583 1
-0.0627299231184721 1
0.310460515396465 1
0.210649501711385 1
0.231069636388899 1
0.318665934181129 1
0.225141111222342 1
0.339992447851339 1
-0.0594112705677382 1
0.140690027695902 1
-0.0449513247531904 1
0.600503009700817 0
0.572712545913199 1
0.364425163995998 1
0.598908482776755 1
0.0327497319389473 1
0.0468834470486995 1
0.254316598456696 1
-0.0304110469219395 1
0.35029295071652 1
0.195663636371952 1
0.20387390529249 1
0.143841525441889 1
0.426136393679139 1
-0.0400680984450982 1
0.154206909878573 1
0.0352463150900112 1
0.289420823004222 1
0.194706637801585 1
0.200205096120367 1
0.121134941255996 1
0.493936151983833 1
-0.0154465352819147 1
0.0499208292234485 1
0.504272449974509 1
0.241210063070913 1
0.098891285718829 1
-0.0478359401235147 1
0.363261828793202 1
-0.0249463841446078 1
0.356069673009342 1
0.04224197418897 1
-0.168589378472168 1
-0.0737832339494499 1
0.401722433590354 1
0.424597059482397 1
0.244651466318606 1
0.278759574232317 1
0.214529309602704 1
0.295271896044836 1
0.282084856406792 1
0.0639054142912174 1
0.423465819483164 1
0.289238085599462 1
0.467405551337227 1
0.314029367205762 1
0.372707177826539 1
0.285577050532325 1
0.25267842216027 1
0.30839285098368 1
0.575744145009987 1
0.178451604958886 1
0.326860403463651 1
0.237186177701405 1
0.331858831234721 1
-0.0282412506009575 1
0.313394870604934 1
0.397126026653244 1
0.0344788761165847 1
-0.0562847800112593 1
0.266664878628588 1
-0.280781589452396 0
-0.0569423211309939 1
0.186016860033739 1
0.338803892513426 1
0.0358367588037777 1
0.348623228607309 1
-0.180611867693779 1
0.216993260120989 1
0.0605276305602238 1
0.381380120559633 1
0.214985121286565 1
0.536208656160404 1
0.140632089902494 1
0.323610793955765 1
0.209686472785968 1
0.294705600278138 1
0.453475417316315 1
0.117621162783219 1
0.15302501633431 1
0.12255409472156 1
0.250506592778764 1
0.184296245950072 1
0.267105680973902 1
-0.0216175880899155 1
0.21951440802831 1
0.463793862204655 1
0.0285314634936425 1
0.123014893345814 1
0.401191771074969 1
0.14283606959993 1
0.377748134696432 1
0.373018895291952 1
0.2278512694681 1
0.543091909373864 1
0.0990649224941484 1
0.0299620686388046 1
0.382255705782701 1
-0.00661518248804793 1
0.17300754072033 1
-0.229605452269432 0
-0.0106890894456698 1
0.120722928260993 1
0.295825893831894 1
0.341768575128938 1
0.19308362870845 1
0.299872474169428 1
0.350809935297399 1
0.315066257811336 1
0.306529224708508 1
0.0934462215332887 1
0.130466255674807 1
0.21207787563055 1
0.576620962267256 1
0.160780418187103 1
0.268122434971797 1
0.0797349128654864 1
0.548244907241321 1
0.123298738352888 1
0.0165208835725821 1
0.326995385385675 1
-0.0325353568769949 1
0.53759585440191 1
0.190674996724391 1
0.133668040080326 1
0.427353168820552 1
0.383856556694035 1
0.297420344491488 1
0.118731153425296 1
0.147552040611205 1
0.0718121310270866 1
0.388839113767677 1
0.356162856501988 1
0.160533252815634 1
0.354034523492975 1
0.0833338216252298 1
0.275136479088263 1
-0.0321534981090232 1
-0.0199192046414017 1
0.0683972245970558 1
0.153383658315167 1
0.278074224406762 1
0.410847596757211 1
0.108860222709386 1
0.0334771095097775 1
0.427204083000536 1
0.211810615898008 1
0.498078347568628 1
0.163874021913326 1
0.272766981034586 1
-0.0831245562539956 1
0.460342650005239 1
0.489205399067949 1
0.172547283143798 1
0.147403535311541 1
0.375427268188028 1
0.185169922264249 1
0.0877543586740712 1
0.00953932544788847 1
-0.0284635594280865 1
0.310950921433834 1
0.483654880073422 1
0.189003641330127 1
0.403521926663101 1
0.280429182559838 1
0.164344680330724 1
0.29595448308275 1
0.418879410838838 1
0.218830440425914 1
0.268903121866468 1
0.161335063788786 1
0.12717764917024 1
-0.118542760302547 1
-0.16954175877449 1
0.389348063045642 1
0.366970975539381 1
0.128853429601923 1
-0.161237605681441 1
0.133781175555047 1
-0.0456132628639775 1
0.151707729165142 1
0.571931268445591 1
0.274171160033479 1
0.323357550007667 1
0.217386456247537 1
0.317422300067695 1
0.434150484452728 1
-0.0854883605592984 1
0.0287333418821004 1
-0.000590812434041375 1
0.150095646232652 1
0.0547391993758078 1
-0.00839116881382334 1
0.678781440993363 0
0.18450011830278 1
0.171278028660738 1
0.100716963426837 1
0.292563270261355 1
0.293701381580488 1
0.339499649058561 1
0.0412012218252061 1
0.215392674894805 1
0.263817139332002 1
0.102749200325385 1
-0.12060517009232 1
0.0222950925283929 1
-0.0291552843953283 1
-0.0380366026683285 1
0.104167932983395 1
0.0832056930503779 1
0.13334950427044 1
0.231049540491073 1
-0.0361119605878812 1
0.311058209990946 1
0.173902417019189 1
0.216665553259257 1
-0.010875368850298 1
0.431121689169072 1
0.332917571152054 1
0.29556076019901 1
0.0430921915544894 1
0.0423794498024317 1
-0.00169050604708398 1
0.0627886348218301 1
0.41303922992578 1
-0.0865786330579905 1
0.10895967520086 1
0.383473808714651 1
0.551102362353009 1
-0.15107695638074 1
0.193269505909416 1
0.3321240767977 1
0.0463884537323576 1
0.184998695926553 1
0.285921044658829 1
0.0627781257273556 1
0.352748597108814 1
0.0199366908552144 1
0.254155035406963 1
-0.135610330590188 1
0.109045436006328 1
0.12782363719348 1
0.261277584754727 1
-0.0368419044813907 1
0.333164169317158 1
0.450886913181791 1
0.344350655611608 1
0.129846359558848 1
0.243422495226124 1
0.549426791927396 1
-0.0967697930749374 1
0.0502485962253822 1
0.452672447569956 1
0.0686399066830444 1
0.391728343457159 1
0.059065335944349 1
0.194154655380832 1
0.048132124417167 1
0.0342830659729835 1
0.322731463548568 1
0.510232460686905 1
0.223759692815868 1
0.476996955855592 1
0.451469420894423 1
0.120416543107189 1
0.0703265487640257 1
0.00899441386230529 1
-0.00571025432061743 1
-0.187564770208426 0
0.239563356865268 1
0.109539407431252 1
0.461167681005804 1
-0.069421146207731 1
0.180598864072093 1
0.135858296825755 1
0.421908218230818 1
0.150400482493551 1
0.288425198612333 1
0.0363528304607064 1
0.305817346192252 1
-0.0140790850841465 1
0.392644245238679 1
0.361138025265311 1
0.32134294210941 1
0.449048459114147 1
0.244750247809277 1
0.406113706278942 1
0.110968293439987 1
0.375440445374294 1
0.258248106285179 1
0.223239580497787 1
0.0291364138550876 1
0.342260661008291 1
0.67912811646689 1
0.365912304045284 1
0.224034324377191 1
0.093632355066301 1
0.13179369102008 1
0.57321001165541 1
0.0944501615316734 1
0.079014100887689 1
-0.175565178564497 1
0.0924261996366909 1
0.225044910134285 1
0.279019028693823 1
0.226143107582658 1
0.270707497122768 1
0.312134746205727 1
0.0646927536012119 1
0.190550905276949 1
0.0718152283510756 1
0.321097540395877 1
0.288200092040993 1
0.416265411299705 1
0.114900066142287 1
0.0292655251837731 1
0.0184742100175703 1
0.395573818842818 1
0.563288645031235 1
0.350031698171053 1
0.218009009271129 1
0.396039147220676 1
0.292752934692184 1
-0.0290044372004959 1
-0.130904234926322 1
0.280369958238615 1
0.491852944444475 1
0.096090969224717 1
0.252829077991206 1
0.386700269636427 1
0.0607369141666612 1
0.107337668326794 1
0.145392656583496 1
0.131525310280986 1
0.204175205272425 1
0.531540227496868 1
-0.00528728622461097 1
0.182508508644121 1
0.508530073501623 1
0.171613598914466 1
0.510222854426283 1
0.0112033793946573 1
0.17713892747631 1
0.143864620724598 1
0.58680502630305 1
0.463623338879348 1
0.156684314677115 1
0.367208038086796 1
0.543203671623841 1
0.196234993857207 1
0.0723557378321482 1
0.653195942846986 0
0.0164398527530287 1
0.147163476913373 1
0.642652951826887 0
0.321784867707156 1
0.386082890680192 1
0.203050403260418 1
-0.020704399734396 1
0.29427272671575 1
-0.0140187803894581 1
-0.202524040093262 0
0.0476431028741065 1
0.112358295132399 1
0.415098951562196 1
0.151908160109241 1
0.228419086364782 1
0.288922224320544 1
0.78194874471918 0
0.0175968050810477 1
0.145301922753451 1
0.326752677840198 1
-0.0577670238431424 1
0.409648310599563 1
0.192832379023092 1
0.363737215538379 1
0.465439708926832 1
0.0319915343508171 1
0.495248780369502 1
0.308680050339085 1
0.225507314237182 1
0.156655572228479 1
-0.101385240503333 1
0.301050654699724 1
-0.270330842207909 0
-0.025161658719741 1
0.174287041376239 1
0.125696355217873 1
0.452722393055042 1
0.475516676178009 1
0.294698641817361 1
0.256588207006198 1
-0.157171859705665 1
0.152654251885616 1
-0.0199970610455679 1
0.302282211305868 1
0.391786931764984 1
0.051332795226526 1
0.059448638483189 1
0.169271103390725 1
0.325332854146034 1
-0.0752470772877375 1
0.183797938511787 1
0.196631231690849 1
0.289482183769808 1
0.0608138839638794 1
0.136606254591965 1
0.131197036020536 1
0.159727624523156 1
0.460757007901577 1
0.115069656617761 1
0.305360771252462 1
0.378645251725965 1
0.00400096184994446 1
0.27211479859593 1
0.211593774767235 1
0.475637632085321 1
0.0148539853360063 1
0.376205176220405 1
0.229337810941532 1
0.251179345909074 1
0.162055989532623 1
0.409370215696081 1
0.502738970414751 1
0.031563697016218 1
0.433858392491158 1
0.24606454782581 1
0.457696055401637 1
0.0140530766835497 1
-0.0261559082248366 1
0.163623976866671 1
0.270222171154816 1
0.240264873704815 1
0.294968365905722 1
0.470792332443198 1
0.486536588772709 1
-0.114852825624375 1
-0.0665093729366827 1
0.08764850154334 1
-0.00133779568534345 1
-0.0318862444773567 1
0.0931077541739426 1
0.150486694618735 1
0.263705229553072 1
0.0957692024166681 1
0.241289234583301 1
0.000239214166896817 1
0.25916256162391 1
0.296229218007764 1
0.0536830896370028 1
0.214257070644095 1
0.206552019027767 1
-0.0924065114674641 1
-0.112991733044662 1
0.729132114823733 0
0.308550376481385 1
0.369418042830061 1
0.119177472186852 1
-0.0284523819038003 1
0.139894650546064 1
0.0813707438519376 1
0.400910999302135 1
0.517119579958509 1
0.323614757961066 1
0.0535533830382664 1
0.0908753400792884 1
-0.1388153136862 1
0.0533041386270453 1
0.401611282291544 1
0.20724695957912 1
-0.0198862363230816 1
0.326277519511781 1
0.283052784822231 1
0.254318062662237 1
0.343395627431861 1
0.207929286923139 1
0.207058772303712 1
0.0421413728585511 1
0.358365642862804 1
-0.132809674271056 1
0.4491173654616 1
0.331393128981503 1
-0.0333084608018691 1
-0.222466018115174 0
-0.0610830399166225 1
0.202845145866389 1
0.162989678878548 1
0.378897746495348 1
0.185208918618106 1
0.0721842646417817 1
0.370545536021368 1
-0.209931523539151 1
0.0560102310630443 1
-0.119673645104053 1
0.0413340329584493 1
0.00114382092610594 1
0.212392649577382 1
0.11023240485817 1
0.118288831118633 1
0.112967393906166 1
0.441698034765513 1
0.0505631161400376 1
0.381716910468996 1
0.0818387942139264 1
0.306453977024104 1
0.0629298735093056 1
0.192804621102817 1
0.103065628793421 1
0.334444397090963 1
0.354169940162946 1
0.36784841327083 1
0.28891206201265 1
-0.0720964294366095 1
0.156282346284294 1
0.258228957009652 1
0.501810059736582 1
-0.201365814679832 0
0.11785002721906 1
0.0226564715673346 1
0.449732026968165 1
0.375665470162398 1
0.0578873960022527 1
0.113064029821248 1
0.102696502075903 1
0.505771252714991 1
0.359390944390807 1
0.0513281732902061 1
0.106276600170335 1
0.317528981064846 1
0.335207421059103 1
0.563439095125789 1
0.299284878747559 1
0.68674080429898 0
0.422115531183958 1
0.231180419282127 1
0.137641971505296 1
0.1626568444008 1
0.354061214957321 1
0.390844050805111 1
0.185960629705727 1
0.426138190515303 1
0.0591096127209371 1
0.195056019688188 1
-0.147466219774526 1
0.212469451869216 1
0.0613957909511371 1
-0.135904271501895 1
0.196524351731367 1
0.423202630725513 1
-0.273516473484411 0
0.287232217621981 1
0.0676169860173782 1
0.5309948676329 1
0.278301332773404 1
0.256885310401427 1
0.424356943040377 1
0.307221314212201 1
0.341278575488227 1
0.258296073476726 1
0.203488333335204 1
0.2541536519532 1
0.194998444408735 1
0.472946693760459 1
0.599686967839594 1
0.208418852235281 1
0.117282552284966 1
0.214335957191661 1
0.462872033181724 1
0.379506114791811 1
0.317343699416949 1
0.209040222901973 1
0.148696475186377 1
0.299705903144017 1
0.286984293685281 1
0.31755065007201 1
-0.00886926696700713 1
0.119101245408797 1
0.176478712354089 1
0.0639791104122177 1
0.0207859574498235 1
0.416262136701565 1
0.392248372363245 1
0.0828692119424618 1
-0.0689885333075926 1
0.404286896351512 1
0.158272342786687 1
0.146843795509713 1
0.188965793850352 1
0.237708179440371 1
0.264154368887946 1
0.11828421820954 1
0.181182515324158 1
-0.0302060667151062 1
0.229306694730956 1
0.0757760006369669 1
0.355150377773141 1
0.254170276733414 1
0.0717390865728624 1
0.214653539604551 1
-0.0182345023218167 1
0.289777322237211 1
-0.0271127235659801 1
0.448431055201384 1
0.327186665279542 1
0.332933733369929 1
-0.0317141535607777 1
0.35791684696209 1
0.54280855794386 1
0.600145327994107 0
-0.0803358313892108 1
0.133977820427211 1
0.289047893655586 1
0.303989784343698 1
0.257123518511536 1
0.441665950061809 1
0.490961505791777 1
0.460028792800187 1
0.0836910626308073 1
0.26370069778734 1
0.48301445406952 1
0.0933329639851714 1
-0.180419914520371 1
-0.0850645420064 1
0.268843452504793 1
-0.26471473466977 0
0.152527836211385 1
0.224282951399078 1
-0.0971123905097585 1
0.273287859978781 1
0.244347545529387 1
0.254538974502778 1
0.330976938039577 1
0.278669132253286 1
0.527418468593123 1
-0.0568008176100896 1
0.297362445913718 1
0.522544359133878 1
-0.260331450460467 0
0.0292549405832127 1
-0.0616597191325836 1
0.168958283988476 1
0.53587245258651 1
0.232236587045759 1
0.324843987889342 1
0.306840528451935 1
0.204391846869008 1
0.496842394250368 1
0.0562932300859338 1
0.0906331846149563 1
0.263002285077063 1
0.271439468788896 1
0.299209918819627 1
0.234926590319386 1
0.358755411545389 1
0.14475077501893 1
0.198190498613987 1
0.136292991082844 1
0.26220911321146 1
0.183565757874717 1
0.148255353315021 1
0.523862997594439 1
0.262096424434035 1
0.27881863630084 1
0.225000614565153 1
0.228826623380941 1
0.359100218544304 1
0.153617913476982 1
0.246190310794977 1
0.270970437933423 1
0.312703741149047 1
0.236040810911239 1
0.156399658883128 1
-0.16348712175478 1
0.588476867190501 0
-0.00822284937025321 1
0.403413209456453 1
0.265251121537303 1
0.504561964322882 1
0.240681541108203 1
0.271792534542182 1
0.0695217836393786 1
0.280405177780986 1
0.0526250584544156 1
0.248766036954906 1
0.53075969385694 1
0.294411149274499 1
0.503228205358965 1
0.257327904631496 1
0.304493436752629 1
0.474781761049527 1
0.190814876002933 1
0.303577297532777 1
-0.0663036498569647 1
0.345966568775713 1
0.151016959937135 1
0.489296886602638 1
0.350985745627782 1
0.192984481129675 1
0.354082241003558 1
-0.08387723335266 1
0.235801207470817 1
0.478899162219612 1
0.22265445308756 1
0.321165737673364 1
0.00600832125763594 1
0.32009240888652 1
0.17025940027599 1
0.426944296407182 1
0.410144589752674 1
0.0078382991523976 1
0.294570448587566 1
0.460047019240471 1
0.397690202520923 1
0.102340297729445 1
0.14778069646025 1
0.360853955896502 1
-0.00428855689708711 1
0.251359950915004 1
0.0629298191760657 1
0.157463945116881 1
0.133512745421188 1
0.098796795505384 1
0.25055679727395 1
0.104369397665013 1
-0.208511260177135 0
0.0593955659093157 1
0.377462762656491 1
-0.0604284354677041 1
0.209856919017454 1
0.355070695206488 1
0.0532928858752298 1
0.208053081299355 1
0.178415187906327 1
0.192577850692761 1
0.301711283554295 1
-0.119433484139766 1
0.261034156743779 1
0.0938168545873675 1
0.172270280377827 1
0.245201041033706 1
0.00228830977489853 1
0.0176327440451847 1
0.247513801954899 1
0.29305953928365 1
0.205017236999567 1
-0.0925290708153403 1
0.203884820169214 1
0.434524284906342 1
0.00856737424416255 1
0.288811675893341 1
-0.0242986294810734 1
0.110426573863085 1
-0.0142622360069098 1
-0.0845559457463983 1
0.221127830823216 1
0.52252136080952 1
0.298269308684906 1
0.319596127640715 1
0.286311959288819 1
0.42406296934167 1
-0.0192831331330694 1
0.0171431586277652 1
0.130876000078033 1
0.217423244091768 1
0.384328744544968 1
0.39303466123701 1
0.00760344161453121 1
-0.0945610413022614 1
0.368887272874727 1
0.146053617815395 1
0.165928786420345 1
0.131220615382783 1
0.259837561835315 1
0.360564582247007 1
-0.0541989937257306 1
0.243794020731785 1
0.106799060195551 1
0.351666352072089 1
0.440441596616974 1
0.186163677853709 1
0.287234424972661 1
0.495205490891535 1
0.622154050861889 1
0.0849812545398365 1
0.0878219379633869 1
0.226372698595673 1
0.105980629854038 1
0.455023757694616 1
-0.107246583443137 1
0.253250026345461 1
0.231013827580675 1
0.486327063111598 1
0.110145560935736 1
0.436337368714349 1
0.0939397998019429 1
0.273678192052798 1
0.672576528189762 0
0.172406697709533 1
0.160494348708265 1
0.293737438580628 1
0.171301133457462 1
0.172150748970385 1
0.211253532056961 1
0.604247382072702 1
0.18007052959221 1
0.414428706234357 1
0.221467764233761 1
-0.0131828818590984 1
0.100955329067083 1
0.0697003737230713 1
0.0990471146508119 1
-0.0925767015836503 1
0.263572820234677 1
-0.122899209346199 1
0.198441932560021 1
0.0259995498251301 1
0.308272752086833 1
0.28412262534698 1
0.381908000243412 1
0.288577840152675 1
0.177394497288327 1
0.0897369657915789 1
0.291562096261051 1
-0.0363046900006834 1
-0.0913384417063284 1
0.320303513595436 1
0.32793176786469 1
0.410723388888752 1
-0.298221920157085 0
0.618775985706157 0
-0.10305432221515 1
0.0627920851123965 1
-0.0327721765467427 1
0.111385366071291 1
-0.0204346162575824 1
0.537355627523981 1
0.176046700952909 1
0.385790422129008 1
0.119333767039122 1
0.191452092167811 1
-0.0638002855078821 1
0.140669232711811 1
0.296548961162049 1
0.0796446887921364 1
0.370852738340097 1
0.251692960592565 1
0.376989958280398 1
0.0931413646851826 1
0.264283852148788 1
0.367423190575825 1
0.3179568039639 1
0.484313619641259 1
0.235798700881318 1
0.179899459486084 1
0.279717996647816 1
0.437967302148339 1
0.139051929335529 1
-0.155835389597332 1
0.450147651048202 1
-0.0626568305827383 1
-0.0529024798721589 1
0.118671264122486 1
0.481608818310822 1
0.393385924721015 1
0.479349371309828 1
-0.124515767296138 1
0.420390718968861 1
0.0609377268526349 1
0.267384302919341 1
0.354311720169604 1
0.121858562467013 1
0.4212146485112 1
0.551025506225573 1
0.154607643001147 1
0.356312411520734 1
0.484837760857077 1
0.253768814939262 1
0.00896700197026072 1
0.347943118995352 1
0.293107571283432 1
0.350674100229964 1
0.378684838132951 1
0.0539729110055761 1
-0.0597646661063033 1
0.317107484706084 1
0.281823663636716 1
0.26395067206092 1
0.390288116291022 1
0.250421677706763 1
-0.0466542379046067 1
0.144832132126911 1
0.321432581356081 1
0.474325575421626 1
-0.112494049805542 1
0.538100782840941 1
0.449798617131467 1
0.113617893643536 1
0.0554248447541335 1
0.10597213472415 1
0.234502108286438 1
0.330185645051733 1
0.120079754223948 1
-0.0378449329960745 1
0.337810601776266 1
0.682187764965093 0
0.114955715752101 1
0.374759350734541 1
0.428971644054213 1
0.192394576616615 1
0.201001331947592 1
0.129503446498221 1
0.504060710106892 1
0.200619003363924 1
-0.262089883798124 0
0.241875861277248 1
0.139420541430142 1
0.208118603307603 1
0.137122840645978 1
0.0867688293955242 1
0.0258101905170007 1
0.286081699185407 1
0.0447208901190359 1
0.105724551579782 1
0.273312744674131 1
0.242252003048484 1
0.377065763160338 1
0.301218111475822 1
0.333312661380349 1
0.183698174201427 1
0.13816794989918 1
0.236081366064574 1
0.0613425585300829 1
-0.121253391704875 1
-0.140003301575929 1
0.483785467666988 1
0.109841195249358 1
0.324782224644709 1
0.124023001521523 1
0.305504561174422 1
-0.220780794505958 0
0.400791856021731 1
0.0987406549192138 1
0.428860700512184 1
0.472457703610923 1
0.14463919603762 1
0.312348880383288 1
0.271196429931503 1
0.175031016040398 1
0.338875228608269 1
0.24041233734566 1
0.0239684730828347 1
0.00793640316176951 1
0.0514610140919038 1
0.253865427409761 1
0.161972233705171 1
0.239274558411665 1
0.250092628507653 1
0.337738489936611 1
0.402546939261496 1
0.298644315234132 1
0.172457371404349 1
0.295362353731704 1
0.166720137988778 1
-0.264291902811707 0
-0.0836673887478284 1
0.339660716495892 1
0.202933336213996 1
0.210769854157544 1
0.199534882134665 1
0.29682692031043 1
0.251602685989723 1
0.23633021485944 1
0.0377082528242309 1
0.109837126086542 1
0.37813971370472 1
0.0466155688001197 1
0.106985720803481 1
0.374603991936618 1
0.589944427195631 1
0.101270487946465 1
0.324563223545514 1
0.223611764727528 1
0.541844822530959 1
0.0646161005409821 1
0.199959975973997 1
-0.0893504455162499 1
0.11908680028077 1
0.391462229923255 1
0.397548319969389 1
0.310657413391968 1
0.037209246309753 1
-0.0360119275617354 1
0.428489649273012 1
0.0356967142956422 1
0.29163845176282 1
0.0381571254383013 1
0.137790086693259 1
0.202111801744381 1
0.310053246418235 1
-0.0476436657958272 1
0.00805212820379155 1
0.509320918446803 1
0.309282230260248 1
-0.250935826325146 0
0.173358137797768 1
0.524372726605442 1
0.524512194694353 1
-0.167467422186298 1
0.145519889375794 1
0.173922955875138 1
-0.12524079837407 1
-0.0988040567773305 1
0.317890992325451 1
0.395439383003408 1
0.128504059609304 1
0.294298320216039 1
0.0929319555759528 1
0.630461189939091 0
0.12762103373209 1
-0.114791030273294 1
0.222955332255699 1
0.252315188524035 1
0.138351464961521 1
0.190679836589724 1
0.556849003105758 1
-0.0715238814970894 1
0.198601001304314 1
0.285039990975563 1
0.204066018323326 1
-0.133275071323909 1
0.149390649318505 1
-0.19369813269358 1
0.386720647221013 1
-0.159471613099872 1
0.318531891474469 1
0.079057132462085 1
0.313832954127945 1
0.491124727894627 1
0.218298298205583 1
0.144142137837026 1
-0.076599435215663 1
0.184053189921729 1
0.0572605793527369 1
0.0197559080574475 1
0.213135386432093 1
0.0757962857323866 1
0.26059452926996 1
0.181712828741388 1
0.36350334682511 1
0.00615645092659525 1
0.433656780318108 1
-0.00267877783117123 1
0.184652329478227 1
0.190275673646249 1
0.223936871437345 1
0.144709091762972 1
0.160707148426387 1
0.205621819129435 1
0.444020889950836 1
0.0940301652562569 1
0.156237913954918 1
0.297565043104126 1
0.262529579292434 1
0.147641483669271 1
-0.121916377730584 1
-0.00554393516491836 1
0.411250262831345 1
0.350452236798213 1
0.147650480321655 1
0.486903129752811 1
0.145540265465959 1
0.00873699735849264 1
0.278815047380157 1
0.195031102870399 1
0.139648369591837 1
0.168863081282175 1
0.120094710341732 1
0.277302679000176 1
0.0921176371426462 1
0.368492147150654 1
0.0382866526145133 1
0.11876622995814 1
0.0446456763255663 1
0.335029983779587 1
0.567263396114122 1
0.152154164031611 1
0.194960529800723 1
0.308489563870444 1
-0.0868662076753146 1
0.648430438241124 0
-0.0791740504791519 1
-0.139362151517153 1
0.320585377246548 1
0.0751794370974906 1
0.0337061422308136 1
0.0525032883799368 1
0.0953226205000622 1
-0.165418572014488 1
0.394844947831113 1
0.171733051652062 1
0.0488580502414316 1
0.100554738446045 1
0.184631652239959 1
0.383459916641604 1
0.321193239293335 1
0.423179555886155 1
0.126382914448514 1
0.212954479858551 1
0.185887014094304 1
-0.158602404412026 1
0.0614234893470437 1
0.382322968675636 1
0.102474840350653 1
0.491973626522034 1
0.375308185567716 1
-0.100735941549691 1
0.387540210151441 1
-0.0527535314039667 1
0.466235007843244 1
-0.0823407555836083 1
-0.189799917735508 0
-0.24065102490967 0
0.481996175903785 1
-0.00402520004621268 1
0.328335115104938 1
0.330124570335981 1
0.278244337153887 1
0.206559758457506 1
0.226012256780096 1
0.0852424046211072 1
0.118169160167853 1
0.238356504850167 1
0.0667931489417524 1
0.250551552446598 1
0.122373730729643 1
0.282583314129535 1
0.474654704078191 1
-0.12851962528815 1
0.145743233062827 1
0.0781523250795439 1
0.264708463554041 1
0.285184836868104 1
0.366257278829088 1
0.280784556392051 1
0.139181365415698 1
0.291843788828884 1
0.226871827016943 1
0.384826612859954 1
0.0720169329847126 1
0.199663126581664 1
0.391820110838942 1
-0.0131401655584127 1
0.169046618188534 1
0.529423354312304 1
-0.0665119845552041 1
0.225251721967676 1
0.125336797664984 1
0.174619069128264 1
-0.0433381871405245 1
0.194651148386439 1
0.498536554790772 1
0.310299014420613 1
0.145802251009093 1
0.188481105134857 1
0.602265819477447 1
0.352747211482088 1
0.455301253663997 1
0.18523631465054 1
-0.0423349845025504 1
0.146195588357946 1
0.11310727298628 1
0.2230701008408 1
-0.0680174140921549 1
0.0496324368857612 1
0.0559724705319837 1
0.1134833373427 1
0.341108855067166 1
0.211965340887043 1
0.442798064139792 1
0.292619898331955 1
0.121255323051204 1
0.494452092493596 1
-0.480054309606507 0
0.397443889620344 1
0.00700784690181304 1
0.473213176355876 1
0.381550224220222 1
0.187786873220769 1
0.0550847126378044 1
-0.0110742924841077 1
0.593023364601001 0
0.399265254693834 1
-0.118312221801286 1
0.197837820816824 1
0.442136295748469 1
0.309273566425625 1
-0.210923220082892 1
0.469382115706068 1
-0.116185935203447 1
-0.0270730955357058 1
-0.0675261934385655 1
0.0765446598931107 1
0.374982474871416 1
0.227752223241203 1
0.0857743438491229 1
0.259317852531759 1
0.0753779091316046 1
0.250691788043196 1
0.274341170838875 1
0.201604618147199 1
0.164294332278496 1
0.428480558010439 1
0.164287148673917 1
0.0457112468208846 1
0.154228501599552 1
0.218521869577845 1
0.0258846184710719 1
0.270882429974316 1
0.066598454643037 1
0.357165361615223 1
0.41489475831362 1
-0.0477213447707346 1
0.404243647531466 1
0.238310301467948 1
0.16151089795321 1
0.292884424710956 1
0.293933557148108 1
0.354092635095 1
0.464240085133378 1
0.216366039438688 1
0.0952560061817088 1
0.689789042117359 0
0.104852850253097 1
0.321687669182203 1
0.37615989455231 1
0.148595193407013 1
0.266339876012979 1
0.702520928870719 0
0.413170772796856 1
0.250133662927568 1
0.298674437568257 1
0.441109042406793 1
0.546685514692978 1
0.291525777855546 1
0.381600040691704 1
0.399553921134251 1
0.258417974522453 1
0.343099970387913 1
0.307666808797067 1
0.151512222595625 1
0.260589347532406 1
0.598976685345545 0
0.384229497303574 1
-0.218951926035299 0
0.141382290143232 1
0.0616397905649105 1
0.472055218085936 1
0.538315495515206 1
0.153098957024526 1
0.219147499752271 1
0.518281973811626 1
0.370272560411848 1
0.142911541000257 1
0.190092706323049 1
0.236968507097123 1
0.297595123973208 1
0.0494234620192388 1
0.303038875304818 1
0.0786857675280984 1
0.229004953643785 1
-0.0329565842412153 1
0.490757349957441 1
0.230660263267379 1
-0.00350851917386013 1
0.292422012007387 1
-0.292792062253206 0
-0.128124215229586 1
0.345777828014915 1
0.266713494681849 1
-0.03149812464644 1
0.366776500979116 1
0.270551053833937 1
0.0752907017634354 1
0.401496322835836 1
-0.114112164987227 1
0.254082760156997 1
-0.00849728948745642 1
0.113970165649247 1
0.249352133069192 1
0.18342710671957 1
0.253309922034886 1
0.320122045006053 1
0.245579364966161 1
0.105719389491588 1
0.0661112003316743 1
0.149124857144075 1
0.265086246778782 1
0.274440971731408 1
0.220106953474299 1
-0.221641396953995 1
0.482807261311545 1
0.234652837590175 1
0.230355639966276 1
0.0932940047717475 1
0.0734278491117575 1
-0.0312571725343411 1
0.291037678179867 1
0.275875511967635 1
0.27247286128007 1
0.240117260791397 1
0.247740560026426 1
0.0521754226901489 1
0.147578262863983 1
-0.124309998712848 1
0.265880818968844 1
0.0538533851032816 1
-0.0105392048564373 1
0.386185894130364 1
0.128045253252258 1
0.280249953580857 1
0.211697451731678 1
0.505852292998606 1
0.266817185480395 1
0.208778423653122 1
-0.0746612841115212 1
0.233769384392157 1
0.104801986646788 1
0.0851153391648404 1
0.131414305708777 1
0.62507998028185 0
0.0570992345325573 1
0.310460885168324 1
0.17944476757356 1
0.139390222232096 1
0.0427605504910372 1
-0.0830100373244145 1
-0.00940871865381744 1
0.376848736206701 1
0.146943632703464 1
0.280743312595827 1
0.409505854538364 1
0.188857192077738 1
0.397500070183655 1
0.211388992476287 1
0.423401531997842 1
0.0290970794138929 1
0.311208931900985 1
0.0982659445633316 1
0.447192270426676 1
0.267983683715203 1
0.149623050852242 1
0.204279654710428 1
0.50330345370787 1
0.658486400548311 0
0.374264055208921 1
-0.0174058461536797 1
-0.00550078417520119 1
0.353497788303637 1
-0.111645009996922 1
0.0292147799550229 1
0.573088155445402 1
0.19530412281803 1
-0.0126817984718734 1
0.174850978693522 1
0.194042851431566 1
0.336655120608515 1
0.407608724876062 1
0.299278443797691 1
0.360841047208109 1
0.414465970397821 1
0.205867036575762 1
0.135722578294417 1
0.178207302141217 1
-0.139941308537889 1
0.112369830619398 1
0.136065006510802 1
0.246969964129701 1
0.0490984071677258 1
0.441669402493428 1
0.0787029129305907 1
0.424386733664685 1
0.378901746474869 1
0.323514119427396 1
0.214730459058238 1
0.330857593205271 1
0.197040870239444 1
0.392294583894462 1
0.335752313537775 1
-0.033562940632344 1
0.17415028056376 1
0.218124941140584 1
0.296230430901146 1
-0.0252660447459285 1
0.465582303635709 1
0.284901592257077 1
0.196961251581529 1
0.27319452580077 1
0.377012481755374 1
0.178668863827454 1
-0.0476373742302194 1
0.517337840124768 1
0.490210243649519 1
0.271132284730056 1
0.0883181432076685 1
-0.0764461996790514 1
0.0865222298499465 1
-0.12437628098846 1
0.254263997361789 1
-0.00899458123247029 1
0.195066591077595 1
0.267525433470742 1
0.0644074660206534 1
-0.181573152000654 0
-0.00806136660547887 1
0.109018358681061 1
0.262816621494926 1
0.546553698354423 1
0.202586320953342 1
0.261134031018334 1
0.153315051361748 1
-0.226777230564187 0
0.310834602882031 1
0.435401781722217 1
0.233407572035685 1
0.353500060526698 1
0.116392239171636 1
0.0402229267120008 1
0.263864988789177 1
0.590137035545623 1
0.22232621434201 1
0.0974176526008126 1
0.380442437760078 1
0.385529520787493 1
0.16872732127112 1
0.053267732097155 1
0.197201375295266 1
0.113853886221472 1
0.379069003128513 1
0.643536099497791 1
0.0824612957638262 1
0.0313139171125573 1
0.0329596092888821 1
0.298969302608984 1
0.352052199570973 1
0.481200646319587 1
0.143197344907383 1
0.156661337529273 1
0.299532291560147 1
-0.0696209350140851 1
0.183629535713213 1
0.114705295496031 1
0.154650151673294 1
0.217684023288295 1
0.0698076453642096 1
0.0684039165073006 1
0.0150553418800587 1
0.0143074290017009 1
0.189812429161369 1
0.110754764221582 1
0.101283013173462 1
0.206141477449805 1
0.412926538805393 1
0.42532867303976 1
0.1495861408037 1
0.537108021354683 1
-0.112687291994942 1
0.110225669735178 1
0.441799225911931 1
0.231539428824141 1
-0.0449778652114464 1
0.0928426831361357 1
0.17043321308284 1
0.582770602761989 1
0.0483356417929265 1
0.0681295084081129 1
0.0471222027532524 1
0.233577186436249 1
-0.0310651126742848 1
0.530137938200692 1
0.124969865643144 1
0.308961774254452 1
0.0497449505045243 1
0.183177414012001 1
0.382677553543543 1
0.0284683205298549 1
0.223562773766583 1
0.072555536629177 1
0.257643400437054 1
0.274604277715909 1
-0.05739491993995 1
0.491116470076675 1
0.178883515317362 1
0.194223544164129 1
0.0591497030799569 1
0.340570316961837 1
0.273615684961243 1
0.400834404038383 1
0.257931190548912 1
0.273940249589808 1
0.0264496391158437 1
0.194499781557398 1
0.101247782846991 1
0.278504742155432 1
0.256600593729851 1
0.294575278304622 1
-0.0978812574224053 1
0.289159447892082 1
0.196647199837135 1
-0.0028592101963576 1
0.289447282129864 1
0.0635474163994919 1
0.230439829268932 1
-0.151707952523991 1
0.202175828660763 1
0.189326696146366 1
0.0846048889768551 1
0.425191796747837 1
0.243076775761429 1
0.282267516698146 1
0.303693166231168 1
0.00586531248625017 1
0.165588626886669 1
0.380402606776376 1
0.106206445876864 1
0.068022239688702 1
0.239217376958369 1
0.288588829215156 1
0.465966094704548 1
0.325933823418368 1
0.0902069859619448 1
0.0912598218604825 1
0.0585553494842685 1
0.463503231420544 1
-0.159466720903537 1
0.030318230807757 1
0.333872811277415 1
0.415573089574181 1
0.177747402791263 1
0.0952062855264423 1
0.161409859565343 1
0.260583769092219 1
0.355180281006619 1
0.205752496429613 1
0.13466583094639 1
0.161348457327492 1
0.120292259008502 1
0.233498971798437 1
0.768399987061684 0
0.121123114665629 1
0.272106832905454 1
0.08855292391756 1
0.167318528188653 1
-0.104531262106856 1
0.127189553660497 1
0.26823598744823 1
0.357658445685077 1
0.0747764232338354 1
-0.0493912714228866 1
0.181135004162986 1
0.480004629090568 1
-0.0588036889782423 1
0.327041894320018 1
0.610265825435337 0
0.320054807477207 1
-0.0408645652972841 1
0.0573423394002504 1
0.111969893738776 1
0.474308245333736 1
0.102703751836029 1
0.0963063868667584 1
0.400325646321624 1
0.278184592688557 1
0.423142897249387 1
0.21446327234844 1
-0.119889748452636 1
0.165491187758681 1
0.62138320199243 0
0.420413307343679 1
0.282008793134281 1
0.198416463981853 1
0.35786252450746 1
0.0228344443370802 1
0.0302515711933533 1
0.392208795955483 1
0.0656601144223857 1
0.106931117653869 1
0.43250172709348 1
0.60433737716526 1
0.392762234673718 1
0.203343571786228 1
0.23721273550331 1
0.536312048054679 1
0.465340049531351 1
-0.0787058265854613 1
0.448324517953991 1
0.123622583896754 1
0.194720803627898 1
0.0583645234900295 1
0.0809064165557548 1
0.178809152869996 1
0.504853089281541 1
0.0362643953912741 1
-0.0806419935564105 1
0.551013779391058 1
0.0845666789179327 1
0.17523294478948 1
0.265875436503737 1
-0.128509301874874 1
0.183415466409468 1
0.340338648112766 1
0.190467669886083 1
0.0220397076863373 1
0.234437793598703 1
0.210573846968016 1
0.389494144488787 1
0.0415978144035017 1
0.180505124635021 1
0.508217647713695 1
0.311325665242057 1
0.288813630980925 1
0.146065983399007 1
-0.0775031980476845 1
0.129268933812989 1
0.21305227178644 1
0.338555927024689 1
0.217227840173244 1
0.373431188740902 1
0.0995176754995448 1
-0.0746159326173276 1
0.283701495679679 1
-0.041091090465989 1
0.0151078781901648 1
-0.0466329054666697 1
0.210468992539957 1
0.0580884246921735 1
0.299221322601895 1
0.200199431511838 1
0.169501181469289 1
0.000855502395132171 1
0.224306582147799 1
0.406082377223403 1
0.148437037737114 1
0.124869145474936 1
0.331557489978146 1
0.252160047136408 1
0.179568856810934 1
0.204295197566876 1
-0.0924834475558456 1
0.0735553867245598 1
0.395597159213089 1
-0.0496690058274034 1
0.143968342729696 1
0.243325632067595 1
0.138624732976581 1
0.231637300015097 1
0.202434327015459 1
0.171547759278841 1
0.221090722269548 1
0.110589418608456 1
0.412741466743496 1
0.220886363627282 1
-0.0118678658026319 1
0.191422115105177 1
0.165687118969374 1
0.442670950585046 1
0.180551766561668 1
0.348670335130252 1
0.231988952056639 1
0.304211088899415 1
0.0213146521437082 1
0.00702877965600629 1
0.0940532460225011 1
0.461825034590558 1
0.113338817210297 1
0.265007256095415 1
0.246031027220203 1
0.106109594890271 1
0.0805508737618198 1
0.885976125851999 0
0.082825469995959 1
0.268648634943026 1
0.240291338552522 1
0.053326273613129 1
0.347113264538368 1
0.232017436213787 1
-0.0398544949632468 1
0.101370180249301 1
0.171717317654164 1
0.148191395994307 1
0.535025875631207 1
0.128277077640968 1
0.389599573868707 1
-0.073630047173244 1
-0.0606293491363173 1
0.00219131786747649 1
0.167475811120182 1
0.424349398528456 1
0.0807998412488217 1
0.320986949382548 1
0.21325572123817 1
0.0665462079075952 1
0.114550297735291 1
0.11202128805338 1
0.299091040983156 1
0.329582014870946 1
0.767048332264235 0
0.062491919789087 1
0.298413631266857 1
0.0762573454283825 1
0.161208724737638 1
0.0642954385821844 1
0.403343156404742 1
0.349379126986737 1
0.14510295482265 1
-0.0164977628093068 1
0.238500203855745 1
0.626418881441237 1
0.0300448622453071 1
0.156637619157264 1
0.312854699822238 1
0.262530597674518 1
0.24276102014784 1
0.16192720936714 1
0.434218893604461 1
0.0614969947408119 1
0.208879848797259 1
0.209783037024125 1
0.398202386481392 1
0.444536814553331 1
0.281938892029522 1
0.00169309315104954 1
0.155898026279298 1
-0.0390475730183146 1
0.23764424326456 1
-0.0126503176782949 1
-0.0507764188138912 1
0.190699745437387 1
0.275529019382746 1
0.382673427472834 1
0.155848982105787 1
0.545595599509877 1
-0.137845990425849 1
0.00703536229183454 1
0.2991763549023 1
0.438915229867102 1
0.106525656442011 1
0.325656414879826 1
-0.0764350215481333 1
0.391170097332806 1
-0.0190397940959531 1
-0.0641881030422932 1
0.1452825164535 1
0.313889306737673 1
0.383434863722273 1
0.206416802008076 1
0.372774036551173 1
-0.0509537538201435 1
-0.0493481197066354 1
0.153224379342308 1
0.261733204165476 1
0.240101277807659 1
0.401480730644503 1
-0.0851040229746141 1
0.256297417802326 1
0.181320476047648 1
0.263894204141364 1
-0.0609808831286368 1
0.330411809517772 1
0.296480009447398 1
-0.0489893297446008 1
0.230370253028836 1
0.185692708765698 1
0.446733924198786 1
0.329145871681248 1
0.148681070157814 1
0.355134932024819 1
0.0380180291979459 1
0.157716804540318 1
0.231621765264011 1
0.405158875075617 1
0.332409865849113 1
0.121412080644278 1
0.155882402358421 1
-0.0234684398750085 1
0.257600453727133 1
0.289592158672923 1
0.241827699626116 1
0.343187042386145 1
-0.018793297968984 1
0.158549842820554 1
0.439334774751423 1
0.21998337836312 1
0.394436199945838 1
0.351200062501872 1
0.22023198237685 1
0.154048868628433 1
0.165645730324252 1
-0.0941493237117566 1
0.359491444614285 1
0.258815540460192 1
0.27269189029612 1
0.318170310327111 1
0.152749530885198 1
-0.137101548985682 1
0.0846698813465832 1
-0.0249824229320584 1
0.656254384271344 0
0.0203267709451156 1
0.299546833238826 1
0.0496061686854516 1
0.201017673979929 1
0.241836422874602 1
0.166468978292593 1
0.114193660696798 1
0.247541971331114 1
0.389243477087911 1
0.098285988778845 1
0.0377488804374925 1
0.11085603492161 1
0.2815725249189 1
-0.213882760843851 0
-0.0919957243544802 1
0.373939800946063 1
-0.0177524994912053 1
0.53511013933019 1
0.250842766078833 1
-0.0507557137664077 1
0.239051645759612 1
0.0782577163628971 1
0.288467013232958 1
0.0173802789463978 1
0.0935880247194429 1
0.286675613952482 1
0.264339228526772 1
0.276898413987729 1
0.368412004121341 1
0.314875032390438 1
-0.079191842291958 1
0.316917356744636 1
0.284215322240149 1
0.0866440516788285 1
0.709490315594704 0
0.262591744320218 1
-0.0139531811820931 1
0.342836101429926 1
0.102261879778287 1
0.515532199660577 1
0.394069117900628 1
0.266105570675828 1
0.0496628811736789 1
0.0342682214464167 1
-0.0401247514871143 1
0.142783059382386 1
0.119590687836463 1
0.267124723655542 1
0.0758235583297343 1
0.460485089480408 1
-0.14834255095353 1
0.149180193287919 1
0.0637079520751308 1
0.538117403308543 1
0.082414150404354 1
0.0907727511990749 1
0.142559213579638 1
-0.00791513917272204 1
-0.0407746768070691 1
0.274059927792172 1
0.217316286211414 1
0.0430448919122351 1
0.17458927136168 1
0.33640234823545 1
0.153963134541881 1
-0.121972913481733 1
0.383405217484683 1
0.507381400376305 1
0.137026378488474 1
-0.00866476253326234 1
0.235747532642785 1
0.223502276997386 1
0.333413025916085 1
0.367259998286672 1
0.325345691992567 1
0.00172186211294334 1
0.163609366201385 1
0.330692975886451 1
0.223541600755902 1
0.400190105078602 1
0.0147907349587425 1
0.0706269383782537 1
0.349613745266575 1
0.346462343822873 1
0.308039498929091 1
0.316090140340421 1
0.298393124395284 1
0.31613659215588 1
0.119829052789344 1
0.26651570886755 1
0.304921319381029 1
0.039246402405615 1
0.556658836699645 1
0.651194900281405 0
-0.0223874572607223 1
-0.0283746835914924 1
-0.022093733178542 1
0.664793498266652 0
0.257288344955261 1
0.173111731807712 1
0.0432249328276851 1
0.564960334818721 1
-0.0990232099423435 1
0.223044059597562 1
0.314466729508799 1
0.121236293219264 1
0.201268719330941 1
0.139482778188209 1
-0.0479041636125803 1
0.148174153571815 1
0.0596308581901641 1
-0.0520105265193014 1
-0.0881862011339764 1
0.0922815755793681 1
0.141729991149258 1
-0.057742731726369 1
0.419878787124893 1
0.305645417062307 1
0.184670356846612 1
0.282963073516439 1
0.272055919246485 1
0.506749839478216 1
0.28004163502882 1
0.0694881767902417 1
0.294934968922159 1
0.121232708823841 1
0.0958203209437209 1
0.451697140821723 1
0.0956415675521528 1
0.235283290694611 1
0.272006911681698 1
0.455996276278077 1
0.132941984773809 1
0.245417783678942 1
0.736173878586927 1
0.0473122197681181 1
0.294798536084913 1
0.314143758605022 1
0.194297787015587 1
-0.00460329981725291 1
0.503397913432388 1
0.0390845112958169 1
0.187462580514979 1
0.121254443324907 1
0.080303509898146 1
0.0301632250547806 1
0.590631798356714 1
0.305978607149559 1
-0.15439053518927 1
0.405486861297529 1
0.476403869126836 1
0.134567376985733 1
0.0664764870541467 1
0.264467088107099 1
0.329176370211181 1
-0.0791861983644513 1
0.210637658622723 1
-0.0998992759745425 1
0.182173757226089 1
0.382106997218614 1
0.372334324788335 1
0.121525634651016 1
0.245089150389937 1
-0.103886323186128 1
0.0727443192893094 1
0.464354610869981 1
-0.39153411527407 0
0.0483758445668999 1
0.00214054497256903 1
0.158272727552219 1
0.301232120027091 1
0.197672813669963 1
0.4005675782841 1
0.0960502286820917 1
0.0154885695726851 1
0.232730714231859 1
0.113451792983276 1
0.0122680909581753 1
0.156296187097411 1
-0.0809277490105186 1
0.118872707771595 1
0.175050672438802 1
0.15317076410909 1
0.437295884748234 1
0.220924896150851 1
-0.0553669865383376 1
0.244654276129645 1
0.311443043105748 1
0.110940161423388 1
0.076453132765944 1
0.393469793916063 1
0.0228026561806731 1
-0.162271222789599 1
0.222269072347566 1
-0.0159763795271765 1
0.0322913802427261 1
0.438805697748941 1
0.056719005067411 1
0.229929549192848 1
0.520159349273629 1
0.0298473426505326 1
0.347532057207324 1
-0.108042458076029 1
0.222813463213812 1
0.40682049650574 1
0.0287158407744566 1
0.0508442582470497 1
-0.215628621204781 0
-0.609401118423451 0
0.085843361219352 1
0.0899407609435686 1
0.0705197497710437 1
0.280774621703695 1
0.328604900361936 1
0.13445657708552 1
0.272158990264048 1
0.0769893289732678 1
0.145981339166972 1
0.0913255358605181 1
0.137751069539534 1
0.337402340592663 1
0.161824960400594 1
0.159126716344227 1
0.511307149487762 1
0.34909272667263 1
0.233955800774758 1
-0.0925541340311244 1
0.434312301926156 1
0.122206604563741 1
0.593935557305174 0
0.392570711784691 1
0.235258033475164 1
0.349665008002477 1
-0.0595744525626844 1
0.184986369947344 1
0.0094302563463705 1
-0.0125763614673937 1
0.239341938408211 1
0.0924550823155576 1
0.131142688322093 1
-0.194604452300935 0
0.506346993053133 1
-0.100840150765906 1
0.0229117556654545 1
0.293693778192534 1
0.356123022291865 1
0.368725353846591 1
0.0626366745362769 1
-0.0607562426244589 1
0.123161368040961 1
0.111114077805209 1
0.350595849428563 1
0.136825920761875 1
0.423579809288181 1
0.137436174355043 1
0.205312144478039 1
0.285195827774883 1
0.296206724424911 1
0.135079410704782 1
0.272597775152587 1
0.500369343369424 1
0.0106380736802899 1
0.248623112294288 1
0.253045786653046 1
0.231744498098376 1
0.0798472733360442 1
0.221744535327314 1
0.0681506626558513 1
0.461171955226179 1
0.404705220130344 1
0.133607810456923 1
-0.337143681950503 0
0.452954451945412 1
0.137365520506157 1
0.00996868446627985 1
0.342878516206754 1
0.0206061096591434 1
0.0969604490487601 1
0.419740000207642 1
0.181042434218142 1
0.0205836641694617 1
0.348272061369858 1
-0.0258680839819953 1
0.360014601905865 1
0.20673832446574 1
0.287538589237607 1
0.331875977685978 1
0.37346833414193 1
-0.101842194874377 1
0.0372517257205597 1
0.113329300743659 1
-0.0571621281863702 1
0.181815878964464 1
0.495175392018481 1
0.167556241790508 1
0.181897360208754 1
0.283125061468194 1
0.121820263840728 1
0.629445908234239 0
0.019131545767808 1
0.114388549423608 1
0.2959896333172 1
-0.13412045982343 1
0.0991808137163256 1
0.22037277421936 1
-0.0442065633089455 1
0.00489858509114256 1
-0.0616632799573177 1
-0.0990219849239324 1
0.143287043311925 1
0.272034976522571 1
0.306652791008447 1
0.251288382378584 1
0.417679444568027 1
0.206404216404174 1
0.215254419600894 1
0.44502524283879 1
0.500810368055653 1
0.249032210055595 1
0.52488236380695 1
0.295031886209999 1
0.0547894084178987 1
0.161465003519347 1
0.0708809576699085 1
0.213350867858301 1
0.198436493230748 1
0.0133976813440781 1
0.0874382164854354 1
-0.0897979158758502 1
-0.129117382678428 1
0.0662162535968723 1
0.0289258810177032 1
0.548299752977368 1
0.0570331633199879 1
0.313255352084913 1
0.141651608606251 1
0.458526864502241 1
0.391559140303939 1
0.620004481072021 0
-0.0892356254424082 1
0.628529123847242 0
0.388721788975426 1
-0.0148387043286873 1
0.247544693464825 1
0.526446674849018 1
-0.113605062788328 1
0.145377688717742 1
0.313739331040098 1
-0.117955704004374 1
0.292566385805564 1
0.0319516033644904 1
0.0185379275027512 1
-0.210635399398046 0
-0.000584277117377569 1
0.346533602567842 1
0.243886995226163 1
0.450142694673423 1
0.347202914753676 1
0.123684744275406 1
0.148755262960938 1
0.0740873964170889 1
0.291168796019782 1
0.471678119269402 1
0.423652052308661 1
0.343699591601265 1
0.280282299463858 1
0.201728513258866 1
-0.0750702824498422 1
0.262965741743016 1
0.46135912801917 1
0.0754360352367405 1
-0.220239413443584 0
0.13861620238144 1
0.2011210125698 1
0.0996754799050489 1
0.446019060660108 1
0.111323027648499 1
0.282248056958973 1
0.50283992090063 1
0.00731485524828791 1
0.260098347914739 1
0.278893831548526 1
0.201603426196726 1
0.186687813891525 1
0.408955464097755 1
0.282165194146257 1
-0.0666919987631023 1
0.504846109385808 1
0.0312023867188052 1
0.315836962544879 1
0.202567251907254 1
0.128693288180127 1
0.0505266327708597 1
0.335761786013182 1
0.206591331591681 1
0.250436149944814 1
0.00347988976879088 1
0.248290362333215 1
-0.0128597406403428 1
0.119176150374354 1
0.172083597035815 1
0.222423365440616 1
-0.221612664676289 0
0.326063997463013 1
0.311322908961109 1
0.169740429628381 1
0.027755663681588 1
0.325878598244126 1
0.00155036330799886 1
0.167703023557734 1
0.189503459249946 1
0.177387606316968 1
0.62141239736054 0
0.033284570242643 1
0.0743508319663539 1
-0.0603809264971508 1
0.0636718896439182 1
0.478442070665173 1
0.431194474740407 1
0.0901335643906536 1
0.483719029928051 1
-0.0500850985047907 1
-0.0979624256858848 1
-0.0128759662857283 1
-0.196409304253391 0
-0.255487178004988 0
0.231365402589034 1
0.159298399711807 1
0.175398710925917 1
0.481118494711571 1
0.139400367965659 1
0.213618477679893 1
0.683925737839438 0
0.200191522208124 1
0.41075739127761 1
0.308120627936549 1
-0.0387206124772738 1
0.0183872607367298 1
0.31514520672227 1
0.143289222967492 1
0.334121509747008 1
0.136863147668302 1
0.229420718627795 1
0.164935223521822 1
0.0548888001117336 1
0.310647673913142 1
0.341722527961509 1
0.0980086729764478 1
0.358197400549875 1
-0.128655590886709 1
0.236722118156836 1
-0.00856999304170972 1
0.11880104343154 1
0.213471630863779 1
0.202943924311919 1
0.290805931249501 1
0.079145844648728 1
0.0426658697107499 1
-0.043686625124776 1
0.114110357217044 1
0.10658748163585 1
0.0645686115616176 1
0.0677479698039809 1
0.0965851391372866 1
0.00804047325451387 1
-0.0335802577190703 1
-0.0873006598250273 1
0.482493444266209 1
0.260145613165306 1
0.128171705666581 1
-0.0673964397688779 1
0.0379636873176676 1
0.564912188596444 1
0.139564357684674 1
-0.117780739932466 1
0.1605039814508 1
0.14471145213937 1
0.230144672376818 1
0.173238016710676 1
-0.089945294281248 1
0.0751964512987555 1
0.450156056378453 1
0.0785135805993804 1
0.183615943057378 1
0.181408771880388 1
-0.0481454958714914 1
0.351096852658658 1
0.447380360406847 1
0.180991764413135 1
0.0163234667368798 1
-0.0479287734981362 1
0.265686236915266 1
0.390861457536839 1
-0.023091597158249 1
0.245132725405179 1
0.277340244189432 1
0.172376483094459 1
-0.151720272222668 1
0.249302505352445 1
0.462261508739597 1
0.0964671251710028 1
0.171390361621255 1
0.14328182266308 1
0.443270261719299 1
0.394547433713787 1
0.383023392228891 1
0.451026584403227 1
0.447967336312404 1
0.0805142110282964 1
0.287432177901476 1
0.105312713414698 1
0.332745698953108 1
-0.046806329883157 1
0.336098999841161 1
0.036030903534537 1
0.721559289403884 0
0.496570111892058 1
-0.0947297561994413 1
0.2901315554138 1
0.532751812450816 1
0.531766803459999 1
0.0824237493870327 1
0.553911874191566 1
0.0934796665735821 1
0.414437253458364 1
0.111697851250044 1
0.217393317539689 1
0.393313614071446 1
0.378990993943873 1
0.254766328052538 1
0.204248770410846 1
0.0676451279113965 1
0.0931865810148463 1
0.223911089703311 1
0.207851241393361 1
0.341463928760719 1
0.0893021088802482 1
0.083213333860635 1
0.148375342365781 1
0.13675140485393 1
0.00853066700680293 1
0.470320759035265 1
0.129979757682817 1
0.206683133888499 1
0.429187023510617 1
0.450096760834943 1
0.15305274747191 1
0.100879802130041 1
0.134930618127296 1
0.362084291999087 1
0.527758360046078 1
-0.0425592964201091 1
0.333352167559022 1
0.490131394031123 1
0.23486283796666 1
0.648638608472369 0
0.458295000263034 1
-0.111814279576417 1
0.154465546029441 1
-0.0155595092925533 1
0.0746278251173516 1
0.166535869437268 1
0.159119251636929 1
0.358442792729627 1
0.396148504707019 1
-0.0434294577548174 1
0.153047259661835 1
-0.0631635864380127 1
0.204701089363917 1
-0.189150398349559 0
0.0833631736703563 1
0.0418222190378734 1
0.305339265225808 1
0.182688982126851 1
0.204711001237084 1
0.353334638083444 1
0.208984981886605 1
0.0533386023013767 1
0.313337944446479 1
0.283352123986056 1
-0.0590307110478507 1
0.152605602756595 1
0.346190867134688 1
0.450837237698004 1
-0.014700642736361 1
0.0423441752823396 1
0.233478687372087 1
0.0598516915174773 1
0.277264081451058 1
0.507959111799274 1
0.248545925015038 1
0.165251344048266 1
0.14174974789392 1
0.378924703675246 1
0.157342151122312 1
0.255590780205196 1
0.0603428855553442 1
0.152298714903262 1
0.181574846761354 1
0.124099776892649 1
0.246858856722136 1
0.326954063371996 1
0.0630033217597493 1
0.129334963768127 1
-0.0338372736525706 1
0.271220527228456 1
0.464984170439725 1
0.282438617487279 1
0.128579054788668 1
0.646740447854976 0
-0.192145333175801 0
0.118617751085585 1
0.296690427667755 1
0.149595659009936 1
0.106082323413133 1
0.36877580761869 1
0.162996358262282 1
0.306242484304818 1
-0.161712845722693 1
0.048534847639298 1
-0.206403478467853 0
0.0271184195750045 1
0.218098762575504 1
0.620879255559144 0
0.0303965508679479 1
0.0287514888458745 1
-0.042083135683418 1
0.395021817740299 1
0.198974492473745 1
0.25150433038843 1
0.421869715195017 1
0.250255236301703 1
0.400202642959458 1
0.204477585306038 1
0.246853043565955 1
0.0131488015513135 1
0.0714249646595812 1
0.354083454592578 1
0.117148525305204 1
0.237960085876893 1
0.0178328958607987 1
0.453247266317592 1
0.100506892194278 1
-0.0287884250203704 1
0.238752309261323 1
0.169022366061181 1
0.242975931358123 1
-0.0209476991286048 1
-0.0954515866491547 1
0.0550670578816328 1
0.366897945181172 1
0.228195206613399 1
0.149787994510558 1
0.388955488579559 1
0.149840511949665 1
0.167029156696496 1
-0.0305091636878693 1
0.416887887776964 1
0.539427435873235 1
0.333598193792561 1
0.392907175931425 1
0.460425306092326 1
0.379113010898362 1
0.124918277407615 1
0.393406810424167 1
0.346837007320475 1
-0.0207674189247825 1
0.00369940036234856 1
0.264987019939042 1
0.265793249116794 1
0.156075573151233 1
0.218573739726884 1
0.461579043699267 1
0.219753757129037 1
0.0755390928017599 1
-0.172280408699835 1
0.132049108075168 1
0.0932527158590901 1
0.360792482551249 1
0.153963463172297 1
0.269053589545349 1
0.159611540510899 1
-0.234398495481707 0
-0.0570622146536205 1
0.132239114187852 1
0.154737532165085 1
0.0374144932149017 1
0.0812611605937905 1
0.280828481821591 1
0.30267286010602 1
0.647194087157867 0
0.186893450720896 1
-0.109525839758523 1
0.0161857451284127 1
-0.19571834153605 0
-0.0131896594396154 1
0.195281080119185 1
0.363238841519522 1
0.652786394774368 1
-0.108615496170799 1
0.200722622369656 1
0.308731172005858 1
0.347698960960492 1
0.254830237267385 1
0.147922829888364 1
0.346577989302146 1
0.155973361157404 1
0.363159347604923 1
0.247521372023705 1
0.277066025735053 1
0.248880106653068 1
0.339913744758663 1
0.34822706189592 1
0.244428992219968 1
0.0152290222522896 1
0.348988996062247 1
0.416369502295279 1
0.148725823596627 1
0.523298593208889 1
0.360000878846657 1
0.137367953845771 1
-0.0377380754216721 1
0.135125883041718 1
-0.127881482535098 1
0.318699447811953 1
0.0414836051028211 1
0.213893916333646 1
-0.0719589781189533 1
0.247828376948233 1
0.32969673602711 1
0.092017872267016 1
0.0362793463372712 1
0.0709128185168537 1
-0.146261219511384 1
0.221392354308854 1
-0.060164830503473 1
0.480936088907276 1
0.0351260826150119 1
0.343238232189347 1
0.319422646476321 1
0.310223460486835 1
0.292161914767284 1
0.217950047823678 1
0.166195430899942 1
0.21558408696122 1
0.280260376594543 1
0.103634412205994 1
0.0659504906726275 1
0.0111954902897954 1
0.221031250885352 1
0.258252449586809 1
0.19084120251428 1
0.223271930510357 1
0.114295772059387 1
-0.0723650142177188 1
0.130783226754379 1
0.336551656790192 1
-0.00409714822327306 1
0.2129639103665 1
0.346770212142784 1
0.273328943984452 1
-0.0258232074214394 1
-0.0231223773344063 1
0.0846524274743116 1
0.395241735340383 1
0.160262149272339 1
-0.0347436172047203 1
0.369375677247119 1
0.0895969739130934 1
0.228808082500266 1
-0.2057001871583 0
0.267545006939835 1
0.261630242149324 1
0.306340613308711 1
0.0419676378735307 1
0.397456534549109 1
0.0340738956455343 1
0.46284985857116 1
0.104220722028987 1
0.5350293060304 1
0.477028469998959 1
0.0618796734743579 1
-0.0623557227088773 1
0.245088508746873 1
0.191295361922827 1
-0.0643249265846165 1
0.0447806132639812 1
0.189220775894605 1
0.54957038089307 1
0.192458409641802 1
0.606309191501369 0
-0.138428593943969 1
0.551954946953416 1
0.227589404780374 1
0.524250606850054 1
0.0608878738080324 1
-0.0694268637801089 1
0.328869710021079 1
-0.00850645223381728 1
0.318690655670879 1
0.156926878379302 1
0.285425707068057 1
0.460594791655819 1
0.0861719850925873 1
0.35540433872608 1
-0.000812754346632763 1
0.0316316237715389 1
0.0145679986692729 1
0.0727620529810526 1
0.160363714695902 1
0.535333632943967 1
-0.287268391362148 0
0.53833933153181 1
0.0524702755178258 1
-0.0687082477079096 1
0.540513532108243 1
0.224876997150485 1
0.234290578169011 1
0.163770773721098 1
0.308403703863545 1
0.2731095274457 1
0.168078163733981 1
0.0412437668591191 1
0.282252964001481 1
0.0377372968359951 1
0.148980051337762 1
0.360955083678932 1
0.224545535398259 1
0.443361857371802 1
0.287265380280761 1
0.384951702734321 1
0.227507944038811 1
0.353627797665654 1
0.22400813926424 1
0.276862511725621 1
0.153857206763271 1
0.185420158382566 1
-0.157917341085205 1
0.564996189991949 1
0.541589520255501 1
0.204782499683088 1
0.306769826725022 1
0.251379911982315 1
-0.0595447073647775 1
0.404025057538135 1
0.380387239068041 1
0.425518301885741 1
0.0441089569441939 1
-0.30198488580456 0
0.258342258782969 1
0.148192484682656 1
0.312379255713595 1
0.168662967486423 1
0.112694002317229 1
0.219426525601344 1
0.208345260193396 1
0.0924529992015661 1
0.12630896228181 1
0.284057504708083 1
-0.000859483933279741 1
0.0706680850955303 1
0.580899590875016 1
0.0596509052480113 1
-0.219621296949437 0
0.515188193027963 1
0.129986567607866 1
0.176029024461515 1
0.239610736839539 1
0.204296730406387 1
-0.0789902816608283 1
0.101296925486704 1
0.374014332982458 1
0.191719581089807 1
0.240237239054941 1
0.0224952138704188 1
0.434398861598037 1
0.232672906393104 1
0.436445685073933 1
0.226544328515489 1
0.102730316616282 1
0.00150253765144276 1
0.242376408841334 1
0.280832504259198 1
0.187021209454727 1
0.220212128245673 1
0.291022977453686 1
-0.0508606066837809 1
0.104762103985836 1
0.450506523158783 1
0.162503141549967 1
0.10198395565196 1
-0.0109664590354043 1
0.244481217505352 1
0.319470028656376 1
0.353036101776655 1
0.476324246077165 1
-0.240546414991227 0
0.273993663189364 1
0.277718037768037 1
0.250226071750053 1
0.084491904808486 1
0.0133968582911619 1
0.0974797416349572 1
0.459713562912897 1
0.425224959064294 1
-0.328912789040597 1
0.184653334448591 1
0.122523024292352 1
0.569733457089454 1
0.0671663636654299 1
0.100091912985644 1
0.699177128760443 0
0.10746862167694 1
-0.0755412423170451 1
0.236158610814821 1
0.101642293107657 1
0.137831225283653 1
0.275491148642124 1
0.149105461550432 1
0.339710649668921 1
0.330069553660042 1
0.00516104024419762 1
0.242312990594549 1
0.489615367162188 1
0.430572646556436 1
0.166471383005222 1
0.0264173742976045 1
-0.0983865782587423 1
0.355506046187225 1
0.387950975618006 1
0.260120935363153 1
0.378108164750346 1
0.124152440505739 1
-0.0595889880477287 1
-0.0725994041567504 1
0.198150117215484 1
-0.113904235438825 1
0.220487809971758 1
-0.0183166265063505 1
0.70275119776413 0
0.0509147413223889 1
0.327050042765079 1
0.317206971183047 1
0.158524930595742 1
-0.0217450823208631 1
0.497119585200618 1
0.360216845083512 1
-0.176381765071878 0
0.0871892596641928 1
0.109837159546797 1
0.221132716772106 1
0.148112091155439 1
0.0599250901082357 1
0.014499330733393 1
0.13262235343483 1
0.0383806575688898 1
-0.127761610158486 1
0.00689312040943747 1
0.388242244558474 1
0.202518165836087 1
-0.0353909868013293 1
-0.0505877383784903 1
0.419132095166623 1
0.192673657083516 1
0.247744546561003 1
0.0376302481484019 1
0.209978298659352 1
0.10158234107226 1
0.103668686747809 1
0.118737091682422 1
0.14404252781624 1
0.0146567551382288 1
0.159135646111403 1
-0.023096402370758 1
0.190932953868172 1
0.225567009743302 1
0.333627551546927 1
0.559099892214018 1
0.11022927245634 1
0.212405233203744 1
0.0650777068515967 1
0.249854213107754 1
-0.097852305782927 1
0.303895081507948 1
0.583236225148943 0
0.0293734185353755 1
-0.117082780463355 1
0.0966755607233018 1
-0.105508030624468 1
0.0243513710148848 1
-0.11195177287315 1
0.3104751640388 1
0.304971799862384 1
0.111251948053252 1
0.292693587824249 1
0.0446989403029684 1
0.233620383083555 1
0.173137761770793 1
0.0102731263925977 1
0.0904677985191725 1
0.168766763452157 1
0.211012541965964 1
0.0687615387740994 1
0.343480694559106 1
0.1356250451575 1
0.136047505244804 1
0.00357547730119381 1
0.249697660994791 1
0.421414080290788 1
0.179400231905954 1
0.411979966644328 1
-0.00406806357857733 1
0.0711531679733084 1
-0.0162502428492726 1
0.492843830865544 1
0.252470241490212 1
-0.117103907547789 1
0.0567471165268844 1
0.204288736250461 1
0.197160817011943 1
0.156784096735752 1
0.245064420921766 1
0.169395009157499 1
0.141500244405989 1
0.369086935493417 1
0.238699941852612 1
0.265989477224569 1
0.019689245819235 1
0.0694406659301294 1
0.0545153349394225 1
-0.121337246993077 1
0.0598292643115919 1
-0.0582375104571523 1
-0.0566933196902014 1
0.576767032057989 0
-0.0236333593412136 1
0.505838573197522 1
0.260287930821866 1
0.27192930520303 1
0.076793501388429 1
0.281346967076531 1
0.262690207393287 1
0.00390446436154526 1
0.0926011775199476 1
0.292980513469345 1
0.379925922690463 1
0.183919131006152 1
0.0875945050671969 1
0.1300232344971 1
0.168795344383572 1
0.289971105922129 1
0.174533371939206 1
0.0179222771905466 1
0.02404430226731 1
0.310325634974966 1
0.365957316844039 1
0.170007506784387 1
0.103412377693453 1
0.265897959275889 1
0.307781347168551 1
0.241431067369948 1
0.0859280824275462 1
-0.0415987577220957 1
0.322407758337588 1
0.0591619267889578 1
0.176030019007232 1
0.0426952979155181 1
-0.0676504739055936 1
0.103896389973744 1
0.0357943174725415 1
0.240605377908207 1
0.0956059808262171 1
0.324815749274266 1
-0.152934730012967 1
0.0680901333370023 1
0.173286623429141 1
0.177805969026326 1
0.269459812139632 1
0.372463412644974 1
-0.0355033349937787 1
0.388126421463129 1
0.290350055277307 1
0.0593862626255046 1
0.18915378866036 1
0.292617573630764 1
0.347224041930377 1
0.0950324790289495 1
0.395310571549528 1
0.241872659733645 1
-0.00388761483264749 1
0.161832355925295 1
0.504088300434176 1
0.175416518983025 1
0.210590038927699 1
0.357353655073099 1
0.148975564932385 1
-0.0857566596449754 1
0.374408550441342 1
0.0357397194723266 1
0.326058004807848 1
0.337508341246483 1
0.18877145816463 1
0.0800512202730393 1
0.204633505080634 1
0.347240837151409 1
0.152604031302904 1
0.17060156338437 1
0.0480779825604511 1
0.318901914221174 1
0.213205432618479 1
0.119605563889498 1
0.197537888702548 1
0.0651503556882065 1
-0.224106514320393 1
0.2294042319458 1
0.272372246775813 1
0.00247924414019949 1
-0.13437943410663 1
0.554252130189305 1
0.334603266609089 1
0.286221683755405 1
0.236551013944935 1
-0.045516485057609 1
0.235877896588132 1
0.0827410342377918 1
0.0520768799500556 1
0.487228382890747 1
0.503198879325838 1
0.537456481318298 1
0.300800808876315 1
0.254610996026403 1
0.113852553096585 1
0.179628471670345 1
0.250211308249967 1
0.359800802819118 1
0.260597181919265 1
0.0526629560347351 1
0.24175487911127 1
0.221461507920222 1
0.226988417088089 1
0.346498318056864 1
0.157645949397768 1
-0.0229018177303006 1
0.164357841572428 1
-0.0192606234989055 1
0.209968647288787 1
0.0388072628933149 1
0.029225711950845 1
0.0194523318238619 1
0.0815532478487968 1
-0.172738935268294 1
0.228206535149575 1
0.343385717834056 1
0.0521989048010303 1
0.481311024742891 1
0.337145908830499 1
0.110057729092088 1
0.056499019005319 1
0.158788377952839 1
0.242195178982251 1
0.318837890084474 1
0.0822576486864055 1
0.176077370704201 1
0.18643732633559 1
0.177057516627377 1
0.253606463306247 1
0.152118066744454 1
0.244478768004811 1
-0.00703204951745352 1
0.27143522379856 1
0.489786626055599 1
-0.0724907928997311 1
-0.0103702339008611 1
0.237100466509943 1
0.187735153750097 1
-0.258194375820601 0
0.452928649438598 1
0.113277971851857 1
0.302917090948939 1
0.128660385928361 1
0.0300280590852791 1
0.190665138641731 1
0.288533511038106 1
0.375327549664481 1
0.218954784111325 1
-0.044793454724672 1
0.396792358477426 1
-0.103028377000226 1
0.443279224037407 1
0.435572537341577 1
0.211273352754247 1
0.149610737258446 1
0.215090894194557 1
0.0434852319438427 1
0.262953105626016 1
0.372924799922167 1
0.134099724338604 1
0.282444383362615 1
0.0462426960078959 1
0.305434876357849 1
0.245670719730433 1
0.471519766921691 1
0.173932117278462 1
0.68314345016243 0
0.254451645064542 1
0.0903198552450164 1
0.192455295049238 1
0.151872154143431 1
0.340832397263243 1
0.118232619593739 1
0.243519845960694 1
0.228508539350776 1
0.0787637075774444 1
-0.00386921589905987 1
0.0442779762660458 1
0.282008838849538 1
0.176241602034542 1
0.0306885951688047 1
-0.0969141355473584 1
0.325176382090883 1
0.19422076768928 1
0.338916550670161 1
0.289600440244343 1
0.375836291180871 1
0.0209422652891978 1
0.268165033937141 1
-0.0322066390794887 1
0.347897598297589 1
0.389634202188141 1
0.536289561116592 1
0.349215156975541 1
0.320290060819986 1
0.0396264133246559 1
0.138594799372474 1
0.422196382802514 1
0.231301888911381 1
0.0926705691927931 1
0.200963241272989 1
0.245205145462174 1
-0.0982209630677147 1
0.204325193548553 1
0.362854871682377 1
0.201567445538731 1
0.113674423092868 1
0.0174093047323206 1
0.449291631980866 1
0.291594480986791 1
-0.00098001626772945 1
0.19710774124856 1
0.341912308424357 1
0.18096677647256 1
-0.0607836527671725 1
0.384006740615436 1
0.168704172359468 1
0.0979066539414194 1
0.493420545983385 1
0.255203195924884 1
0.239732406209514 1
0.2267640245416 1
0.465650944609262 1
0.154333496589931 1
0.0637567458286225 1
0.348620667150442 1
0.607069283753639 0
0.182002214250623 1
0.265063881148387 1
0.106651536519826 1
0.677262531070623 0
0.149127397055026 1
0.27910769522769 1
0.240534922927078 1
0.179776108215434 1
0.21495804881989 1
-0.0872912729935269 1
0.355949439522955 1
0.643743613634336 1
0.186021140928003 1
0.514487017124225 1
0.460430445141043 1
0.226212192473967 1
0.184823716857835 1
0.122217538312264 1
0.267012270910422 1
0.266700899764736 1
0.282671849144773 1
0.28247640914879 1
0.0437077894386644 1
0.13498175661978 1
-0.125979189366257 1
0.305516192821037 1
0.437315378187518 1
0.0040302698626956 1
0.46818432158526 1
0.0686903274117261 1
-0.0159879306217264 1
0.19858953063308 1
0.0671610786858712 1
0.199951594215943 1
0.331984780372309 1
0.191049040755822 1
0.437271879622683 1
0.162216115592861 1
0.196277016445774 1
-0.0902931269883786 1
0.328587274639768 1
0.34021989975122 1
0.377112290866678 1
0.303671461097981 1
0.379593338197987 1
0.226562571311645 1
0.0825386724382019 1
0.0675312434072721 1
0.278634043144729 1
0.304126732745916 1
0.374275877505495 1
0.0751227642583816 1
0.402238878670768 1
0.249916603125217 1
0.210048729381645 1
0.115554757711479 1
-0.116206496499249 1
0.00950517174709323 1
0.130337342395185 1
0.506118157798158 1
0.161029158552109 1
0.346440790843103 1
0.139410861575644 1
-0.0575829798191432 1
0.199351797119258 1
0.110797403105854 1
0.17519564632608 1
0.386327701013367 1
0.203881585425202 1
0.216184712926508 1
0.213885762754178 1
0.337520471204202 1
0.165231430100623 1
0.538317446846496 1
0.312017938226114 1
0.143435318870532 1
0.134813926922451 1
0.40348904742536 1
0.202327648600759 1
0.241539254853631 1
0.245929383880309 1
0.0329090075032066 1
-0.0888494861229624 1
0.373381720202477 1
0.389189060701811 1
0.269967997122058 1
0.465681034196238 1
0.316270157219056 1
-0.0138103967954767 1
-0.0752426763002774 1
0.319448081299365 1
0.203114757893867 1
0.633886463616279 0
0.323030754430495 1
0.28753720614833 1
0.171171379215019 1
0.0630568796535621 1
0.350615391871546 1
0.205938755625383 1
0.169010252610651 1
0.332259618605779 1
0.10885222229895 1
0.625020145700318 0
0.544003248460752 1
0.311565620699562 1
0.369625105637344 1
0.298184486817043 1
-0.340172693065826 0
0.184493446672585 1
0.119527866137101 1
0.291149774948688 1
0.450311658236827 1
0.166279838186831 1
-0.13090694955559 1
-0.0680424981133176 1
0.308213075867143 1
-0.228695336200822 0
0.547202817097461 1
0.399469967602443 1
0.368238828732878 1
0.485803666982996 1
0.308049095382876 1
0.189786312857955 1
-0.011270321762745 1
0.0637480966581248 1
0.202202237047164 1
0.165330353483288 1
0.0901697511809122 1
0.209334566462041 1
-0.145792852480932 1
0.173236723077839 1
0.179995218705379 1
0.292937346460544 1
-0.128300731221596 1
0.457860739175389 1
0.216072430664386 1
0.593934214069685 0
-0.309647281675984 0
0.311357085575431 1
0.265963491168232 1
0.0188884600188671 1
0.337093422258277 1
0.146415862095943 1
0.139699930421628 1
0.346527359045977 1
0.365115705417156 1
0.0806762099267994 1
0.138420301989628 1
0.0882602804459297 1
0.375973323083883 1
0.492109589824396 1
0.0332012904158326 1
0.270957462294532 1
0.0503923637001186 1
0.154486197311155 1
0.296137253269268 1
0.0753594902090731 1
0.060602569349138 1
0.225221670514107 1
0.314199259359559 1
-0.135986015760475 1
0.193793486049018 1
0.0533138692909042 1
0.116146551566882 1
-0.140508563211354 1
0.100482293992966 1
0.205259234706382 1
-0.11384844518763 1
0.0823714599433747 1
0.2424012714586 1
0.604490226918237 0
-0.371069327205086 0
0.528340225730826 1
0.267528593238146 1
0.323477967591869 1
-0.0521835000182466 1
0.367397827952372 1
0.188372206124785 1
0.230720383470445 1
0.361474246058183 1
-0.0217486283340475 1
0.198339150477582 1
0.301955893869526 1
0.328527530250027 1
-0.0219500918794759 1
0.00963192737329106 1
0.258593921141359 1
-0.0947859070766624 1
0.486807277550376 1
0.397520876794115 1
-0.118234484537467 1
0.216531708439995 1
0.12096337366765 1
0.494701892455288 1
0.360752424806431 1
-0.0553162345351525 1
-0.0439254670040029 1
0.412786182218113 1
0.325167447144818 1
0.420376677769253 1
0.297587766859191 1
0.245705904375939 1
-0.375370613458249 0
0.352469574293098 1
0.0408124280825585 1
0.332623870181931 1
0.0800689696315806 1
0.0946564078347814 1
0.033122685718998 1
0.125953990509746 1
0.478584436442676 1
0.370636304974793 1
0.721079653453818 0
-0.0940743554544471 1
0.315531378751081 1
0.223598350426849 1
0.268869139435183 1
-0.164727103399473 1
0.081668292192309 1
0.0106089519185081 1
0.23976628792219 1
0.223398223528966 1
0.0681832614534457 1
0.34057851942155 1
-0.0594856003234223 1
0.209309341971334 1
0.143658095648185 1
0.0190808123326166 1
0.255691871630248 1
0.195330326994944 1
0.29944453845023 1
0.121515692338226 1
0.0394825120085725 1
0.138254142425753 1
0.556521839708364 1
0.280904249495895 1
0.203496639565921 1
0.342990325966146 1
0.0537904658661171 1
0.237989342336777 1
0.386134602076871 1
0.0318548080485022 1
-0.00578135414631251 1
0.26434422448412 1
0.0194968443343231 1
0.397389344670612 1
0.0377662427883967 1
0.161157081068972 1
0.264516710043971 1
0.137568576170375 1
-0.109104353665493 1
0.475441339327849 1
0.0378892933159295 1
0.224683736959906 1
0.105078828824496 1
0.136795799671917 1
-0.169202904539076 1
0.479843210780655 1
0.31063542012011 1
-0.221466930058079 1
0.17309738027463 1
-0.0336397001146934 1
0.0915122274855435 1
0.322856237531844 1
0.388764225319095 1
0.0333327584311412 1
0.20764867979917 1
0.48874767319682 1
0.110418190930777 1
0.415872443909926 1
0.174179384496186 1
0.248014899890772 1
0.15593208840518 1
0.132193742249541 1
0.297894579104123 1
0.132267070369996 1
0.280334639325889 1
0.107184016653368 1
0.0351259578247464 1
0.221779498364651 1
0.420440732880923 1
0.30851403241864 1
-0.0849551836028636 1
0.483712998118097 1
0.188179760251055 1
0.203901042692051 1
0.148687080645788 1
0.311302348000432 1
0.229966580333844 1
0.189623692638672 1
0.261566889751261 1
-0.0588557248596576 1
0.207791030619934 1
-0.14022842786593 1
0.262698305277142 1
0.449733510998531 1
0.408643805277665 1
-0.0796482699968514 1
0.315527986925636 1
0.405072961401099 1
0.173741859595924 1
0.115700070917918 1
0.295114642845064 1
0.30506256496856 1
0.134945321697659 1
0.280845348412427 1
0.392883926510499 1
0.0691804742425556 1
0.348492268805527 1
-0.139599247992854 1
0.190395832027621 1
0.315204932557255 1
0.148457976064683 1
0.481132938382508 1
0.224027056863265 1
0.240191520993071 1
0.223921980708025 1
0.298444559286612 1
0.305792319681719 1
0.171290737789081 1
0.205705105645849 1
0.200219236649524 1
0.312417231740691 1
-0.0144783150030919 1
0.0201748438428808 1
-0.111455903202872 1
0.265216650355146 1
0.241788330787382 1
0.137217738655331 1
0.281490951912904 1
-0.109271041319995 1
0.237455909733573 1
0.151651278435582 1
-0.395404472841576 0
0.191016111175938 1
0.077200041991457 1
0.251835988142054 1
0.0348219947485039 1
0.37517355654253 1
0.524682661268204 1
-0.0895360722824869 1
0.329885227289106 1
0.122503465231227 1
0.113250535906916 1
0.27937165001056 1
0.38271746228448 1
0.55993159920888 1
0.337557794323822 1
0.307455017950302 1
0.0538055845269452 1
-0.00109208548501355 1
0.434790191236058 1
0.380626704397102 1
0.272658280935128 1
0.077242880221631 1
-0.0254017268027063 1
0.630572911079068 0
-0.266986335939717 0
-0.0242406321940878 1
-0.0413385885051399 1
0.575781207052941 1
0.234936658868233 1
0.247121771249868 1
0.14819224628053 1
0.22811786162733 1
0.233864544246401 1
0.203577453141505 1
0.122185328409123 1
-0.0154449197608257 1
0.00360046182555184 1
0.397759887233981 1
0.555646926656955 1
0.270978790499758 1
0.131920137619309 1
0.214835470856081 1
0.672281315708414 0
0.407068697328089 1
0.172878557349179 1
0.288488892022948 1
0.319564601575315 1
0.325844757911329 1
-0.196758591931143 0
0.0627962388926546 1
0.203003137819106 1
0.367472003634465 1
0.38103594761153 1
0.0730278627030434 1
0.246264873926224 1
0.289048826190011 1
0.317601898719899 1
0.233031565964065 1
0.40924598721502 1
0.168643624103818 1
0.221759974219317 1
0.206185343813971 1
0.24813761818162 1
0.0137311934044241 1
0.00315754766170734 1
0.00388054430613389 1
0.290228504148348 1
0.165817363863051 1
0.320930993339725 1
0.246765397286906 1
0.307494632710169 1
0.254790578852274 1
0.295184488980948 1
0.327409386681129 1
-0.084269500113185 1
0.0553025945327245 1
0.305850494937479 1
0.657269256925588 0
0.304953609756853 1
0.192078364355491 1
0.396332714535728 1
0.196188395099959 1
0.0808117208989986 1
0.0801184198053542 1
0.192740847571042 1
0.464389638809971 1
0.414927914109851 1
0.538201345180171 1
0.369378009759357 1
0.304820317036495 1
0.0940927581147235 1
0.083263495890731 1
0.294441398270668 1
0.393364241977908 1
0.151820631077385 1
0.576335480152429 1
0.416995268728342 1
0.3631739764547 1
0.0912736683193208 1
0.0870495763797034 1
0.227407789322211 1
-0.0653894576185638 1
0.21622296545929 1
-0.0916034909698137 1
0.247997307885099 1
0.284831931652337 1
0.13823603124342 1
0.145715268002801 1
0.363007808707035 1
0.160645109479965 1
0.316503352897639 1
0.157363652520726 1
0.0789500758010265 1
0.269872580373008 1
0.282737162059622 1
0.452529832881055 1
0.111092959431819 1
0.173026733324252 1
0.375361138775565 1
0.251269861961759 1
0.26615542843725 1
0.224976402644387 1
0.0423373387117441 1
0.361170712063821 1
0.472067394803058 1
0.129981749666699 1
0.082255240888014 1
0.195624915518179 1
0.252916998555553 1
0.0296539795862648 1
0.0525907756042713 1
0.313701130579706 1
0.503892786066597 1
0.21656902891595 1
0.27813751882414 1
-0.0454375143983278 1
0.295137737896073 1
0.464860651223973 1
-0.0588887293513334 1
0.174950372799023 1
0.211485038868403 1
-0.0526078636299401 1
-0.0210980229852684 1
0.0516916832573993 1
0.042809609786362 1
0.428247802212698 1
0.0736601578300591 1
0.426834879038525 1
0.247229214806198 1
0.212790619802893 1
0.197837564984024 1
0.0491238788531793 1
0.327385131928729 1
0.178098336692712 1
0.0972928835561275 1
0.123978246744279 1
0.317248204808535 1
0.225891646117456 1
0.174464750442865 1
0.0116364838959547 1
0.217375081916125 1
-0.105079431705035 1
0.416983427209115 1
0.0188786501949575 1
0.256391336078271 1
0.10832910208538 1
0.311208357958756 1
0.166551525571659 1
0.0668449818437397 1
0.189159449869546 1
0.170544528995831 1
-0.135768666245509 1
0.0937690952187874 1
0.366670855881116 1
0.374044722363869 1
0.106655661175471 1
0.0544269541379273 1
-0.0314447622719503 1
0.202809825359923 1
-0.0989543646635342 1
0.489447776012529 1
0.229635253594954 1
0.371389031943351 1
0.0974314097782249 1
0.215916848620476 1
0.175608205154368 1
0.142037548992123 1
0.322088677326489 1
0.046228777328213 1
0.136528132489063 1
0.267696708569824 1
-0.00650215023509524 1
0.310264524092021 1
-0.0727058036112908 1
0.257100397717575 1
0.0493978393739849 1
0.0603277325796871 1
0.292035529170177 1
0.123770080102155 1
0.0829460543909187 1
0.0891915719767966 1
0.326355611634708 1
0.178720665079317 1
0.116195328236746 1
0.112672072563162 1
0.405493680217098 1
-0.135637411342978 1
0.662603400365089 0
0.178612402018823 1
0.0610010482318203 1
-0.1197386134717 1
0.310374812009711 1
-0.243579306323174 0
0.432730902763436 1
0.281244546526539 1
0.342833597278277 1
0.269039617257645 1
-0.0994117635456945 1
0.340263390997558 1
0.526041549108418 1
0.099394413314875 1
0.102434853194845 1
0.126112085692752 1
0.342104138063745 1
0.372493246830339 1
0.519483910784367 1
0.16221535076377 1
0.322750507996351 1
0.289963834874494 1
0.444433579821987 1
0.260831699139061 1
0.297001248445075 1
0.320388757848457 1
-0.037236793128585 1
0.440078425185362 1
0.352799342888198 1
0.0839162722335429 1
0.258544972520469 1
0.19571605957836 1
0.133808957565028 1
0.242888851506659 1
-0.223077051131373 0
0.243044694169656 1
0.104691421064244 1
0.251978317433837 1
0.296714906656569 1
0.365318878619347 1
0.267488404740107 1
0.067277464757904 1
0.0578464005261091 1
0.216291440201279 1
0.00805710331287995 1
0.036581469151523 1
0.414861718808072 1
0.28270135114043 1
0.13266217579308 1
0.0495684456254647 1
0.261646114799856 1
0.0298819363173693 1
0.433986571799171 1
0.406466051283665 1
0.22947672192602 1
0.229841905048088 1
0.324124048006975 1
0.0349013097934112 1
0.0533796458624766 1
0.314892309565708 1
0.591587246140443 1
0.184496984042153 1
0.244754206381032 1
0.372856673170082 1
0.371314457942566 1
-0.0923401776213557 1
0.126981777786424 1
0.325791834020123 1
0.471072997487594 1
0.179759077310963 1
0.0107402718063555 1
0.153888828472482 1
0.687021953551555 0
0.296315593105484 1
0.238325872609891 1
0.21493063433834 1
0.328367890753474 1
0.212632544687712 1
0.341710125168639 1
0.262776340809132 1
-0.0743522789127403 1
0.385790912206721 1
0.422265774429568 1
-0.00586269893413205 1
0.192727208802103 1
0.275885564317745 1
-0.233645561848456 0
0.0219438457564819 1
0.084898933218503 1
0.26361903953917 1
0.319626016017633 1
0.10655840310433 1
0.084183811951727 1
0.335479357763571 1
0.166390453041998 1
0.111666592514166 1
0.155479020500116 1
0.277237178550037 1
0.101239316545054 1
0.283868861896355 1
0.242831007171331 1
0.484350801604837 1
0.490570762949834 1
-0.0947204609126759 1
0.294482706418785 1
0.04211057447125 1
0.0171234838989961 1
0.37754208560005 1
0.19538835827734 1
0.191090891051347 1
0.244362190636794 1
0.127022126522274 1
0.0111880586528357 1
0.210401171484664 1
0.336359844006311 1
0.294095746137062 1
0.0673142400094225 1
0.0026405676026324 1
0.0108374894328211 1
0.236084016190893 1
0.126656479970701 1
0.264877291543734 1
-0.09415571251488 1
0.318044962154156 1
0.360493973322691 1
0.482091729789671 1
0.0550285645664873 1
0.244539741166475 1
0.235769960132032 1
0.259467372208302 1
-0.0310422499267728 1
0.449637978877045 1
0.372881153731367 1
0.210308325474258 1
0.33129653986573 1
0.382955461978836 1
0.47735758246188 1
0.0752902540544471 1
0.334845678470686 1
-0.0193216306027669 1
0.217387825798309 1
0.371351291687285 1
0.304199207804828 1
-0.106225305511831 1
0.467041424879998 1
0.0932643563200926 1
0.0317576618645665 1
-0.12471829951949 1
0.238395849411413 1
-0.0741700706354352 1
0.442139197410103 1
0.246290776275081 1
0.161863206762211 1
0.231194106720712 1
0.628525606497644 0
0.164836125487717 1
0.313307040545775 1
0.143865257278815 1
-0.105230261967766 1
0.29300535777955 1
0.196789301798639 1
0.366642606183914 1
-0.130102557408176 1
0.0875819476546419 1
0.261328938131333 1
0.487457648038348 1
-0.00330615735501713 1
-0.00059263395149017 1
0.103930994449123 1
0.015821993640081 1
-0.0846582258423785 1
0.333653722596697 1
0.0222799614504885 1
0.403023523312225 1
0.22830876272206 1
-0.120935730447473 1
0.243655821540647 1
0.301148890366767 1
0.169444304306953 1
0.224870865866094 1
-0.0407541876572697 1
0.09722148433958 1
0.193217029814127 1
0.17601159965913 1
0.339930029289977 1
0.320310482358878 1
0.328317509310926 1
0.130457094080086 1
0.133399526670318 1
0.30896304132763 1
0.0914370173138385 1
0.178486155457407 1
0.119496282271447 1
0.12956309130473 1
0.00718268429635847 1
0.268796703596211 1
0.200960450644767 1
0.486796667326009 1
0.173972542446446 1
0.0148440076841107 1
0.1127955809846 1
0.068137505881126 1
0.0840792123885383 1
0.391582288659103 1
0.044017837412833 1
0.359162438024449 1
-0.0842698001767128 1
0.281224512882227 1
0.200767379414692 1
0.53754773612555 1
-0.085009982118543 1
0.222407851858537 1
0.255228691760429 1
0.211614664758279 1
-0.0271786832848749 1
-0.063607909705431 1
0.33418638087039 1
0.161014790737726 1
0.709057670529225 0
0.254281366214074 1
0.443868824955909 1
0.0869324658859719 1
0.276384745880248 1
-0.0351609705415328 1
0.127733470815015 1
0.356358783064764 1
0.129534391584082 1
0.479299648012313 1
0.435710552931503 1
0.0461949597706799 1
0.48296637140226 1
0.380025350858816 1
0.446002423902565 1
0.346351977950166 1
0.573088542357784 1
0.343920525942565 1
-0.0787965231224744 1
0.0900760608370587 1
0.371083000989176 1
-0.0304134643009651 1
0.178114097286883 1
0.32162603539284 1
0.459935596104312 1
0.564324369866093 1
0.237516352652781 1
0.43079255034158 1
-0.118151747491845 1
0.837362394961689 0
0.0615502680233245 1
-0.122569245276012 1
-0.102373927431953 1
0.373427419136089 1
0.0575815508912329 1
0.370842550880442 1
0.279312608391489 1
0.0546199940102251 1
0.163974987038041 1
0.0889396843782369 1
0.0404871459183356 1
0.214256078758229 1
0.51526987487528 1
0.328890211638404 1
0.193826341451122 1
0.287681519397745 1
0.300272644475875 1
0.252091568492924 1
0.35089688560897 1
0.290389614839218 1
0.44934902973816 1
0.0280695167883985 1
-0.00699237805746221 1
0.232592649623635 1
0.166205828404591 1
0.480235615933522 1
0.237376240576768 1
-0.237773964749987 0
0.445440930885485 1
0.223494366390715 1
0.375444011696612 1
0.268307154791636 1
0.194059449965313 1
0.406227116926162 1
-0.0681417095624257 1
0.343431540059474 1
0.466711931914628 1
0.384386809289173 1
0.264995704716753 1
0.183848324822938 1
-0.0202024604710442 1
-0.0581326191917703 1
0.0545405987594645 1
0.226589798056062 1
0.234799928326261 1
0.0655473071750008 1
0.169798427831505 1
0.385677164818825 1
0.341791288419023 1
0.341584928336265 1
0.116603906459072 1
-0.0297818596438336 1
0.0170006239756524 1
0.365947153979044 1
-0.00564556997562885 1
0.123299171039427 1
0.168207103796752 1
-0.141317678456739 1
0.0944975758953496 1
0.198446926386685 1
0.170775508592791 1
0.550737066609358 1
0.348600619984855 1
0.293500356432624 1
0.136339803739848 1
0.161706414512517 1
0.0433737799832145 1
0.39201688553589 1
0.621580047703775 1
0.168959004998574 1
0.410088149532355 1
0.083472267854894 1
0.0519926936672004 1
0.119993171519066 1
0.313450354304081 1
0.0376414891677067 1
0.475380878023284 1
0.312987777894002 1
0.431832676363452 1
0.280589633488893 1
0.253680252065307 1
0.186095739511351 1
0.327003635634359 1
0.408474817997836 1
0.0136231034653548 1
0.0653771127757455 1
0.251421548752907 1
0.283446866794408 1
0.30292343012996 1
0.511991294862413 1
0.514097149447329 1
0.0567371654863603 1
0.059159955353291 1
-0.0409433095083945 1
0.0706076708955149 1
-0.0479801150586492 1
0.385174822417334 1
0.192527791498356 1
0.0896264027468465 1
0.125383516953652 1
0.365983155126609 1
0.0713169175908152 1
0.0894969775362318 1
-0.0663176899114319 1
0.327645303488507 1
0.290025097602598 1
0.18538748373825 1
0.11020086640244 1
0.369911506279569 1
0.152558096614439 1
0.473756990942098 1
0.213829033839087 1
0.365013472564162 1
0.223071676560183 1
0.149811985216957 1
0.299970049643984 1
0.221317873092363 1
-0.030249274786584 1
-0.136865354299487 1
0.112712962756829 1
0.266160301550814 1
-0.188350527138671 0
0.170220140080692 1
0.337291821337655 1
0.492479415180782 1
0.351185806700023 1
-0.0242388287456797 1
0.266818831763768 1
0.0832342788672088 1
0.207519003465515 1
0.0193092301973104 1
0.198289324841778 1
0.16800577440406 1
0.406796765042539 1
0.204576246882911 1
0.0459382532597323 1
0.275764385461224 1
0.338030569781551 1
-0.0332907093164324 1
0.163004013358091 1
0.424612536975211 1
-0.324342596038433 0
0.325236592752155 1
0.0531914615639792 1
0.0248846989228732 1
0.520813233936069 1
0.24418641973498 1
0.215296802522442 1
0.331188096893086 1
-0.0553705330492559 1
0.254038678302781 1
0.37996516616639 1
0.000274697746252668 1
0.400765771471598 1
0.560573835579205 1
0.182306325189391 1
0.466069366934124 1
0.379863073323194 1
0.0597307708555301 1
-0.0660374529319186 1
0.445196711377437 1
0.143267606180921 1
0.337681297065684 1
0.148556534704581 1
0.461579488224168 1
0.150913037502032 1
0.148425644835453 1
0.0187491167733336 1
-0.110164575341884 1
0.599845548994112 0
0.229984434617291 1
0.270306405873748 1
0.425502039149651 1
0.200069819625137 1
-0.0223772079223312 1
0.159577351919625 1
-0.0379672332354338 1
-0.091911607532602 1
0.316191729087705 1
-0.02725691847947 1
0.292108821191614 1
0.542713969762909 1
0.35828803364836 1
0.246509250570902 1
0.323703669508398 1
0.140176385934099 1
0.311786812733138 1
0.158409675916164 1
0.102313987421987 1
0.14902040963969 1
0.38198887332793 1
0.141548441177724 1
0.336461840079064 1
0.543415163975079 1
-0.0585052441505751 1
0.275323770103294 1
0.141074090064033 1
0.148813760360361 1
-0.0372554090755742 1
0.311459620854107 1
0.209581534789889 1
0.0102620827095318 1
0.217927535603356 1
0.530776169373332 1
0.532149892859263 1
0.162564933141711 1
0.354277947275255 1
-0.0239903478297078 1
0.1146795815984 1
0.142728191806018 1
0.336787261621654 1
-0.146366319371867 1
-0.151632162276872 1
-0.14641692547843 1
0.149972269627369 1
0.438148761336768 1
0.00131841371925279 1
0.233680722470436 1
0.0626726028926321 1
0.39591234293406 1
0.414329863643461 1
0.351429878847368 1
-0.00627016513992451 1
0.11171825938048 1
0.145997126308007 1
0.440689411279294 1
0.457107842644063 1
0.00941997177941036 1
0.348373933057563 1
-0.0153169065675453 1
0.140922887048681 1
0.623138805741867 0
0.103217975417655 1
0.558790472021249 1
-0.204785773119617 0
0.354717081310671 1
0.189798280950842 1
0.346089121332264 1
0.298996528042404 1
0.341776730916413 1
0.275687732929133 1
0.109569183052914 1
0.18525091484868 1
-0.233087657970213 1
0.393684338913835 1
0.164464724201146 1
0.220964285063673 1
-0.00685927052824026 1
0.284900560165705 1
0.445801461696931 1
0.0504525291221646 1
0.170549040421292 1
0.167806536313287 1
0.11103104570696 1
0.303038582633477 1
0.342450507284787 1
0.241752959047944 1
0.26566001798369 1
0.260152935091426 1
0.035033901239734 1
0.0500470463502209 1
0.098168712074767 1
0.257803185301715 1
0.287801424934097 1
0.581283292469669 0
0.0684687050771666 1
0.339909969924061 1
0.215716631220187 1
0.0255164620957972 1
0.00323453536582662 1
0.235989949723444 1
0.56049574396663 1
0.314820789079962 1
0.103640064344705 1
0.31427682694923 1
0.200138193314438 1
0.224127492752716 1
0.237107129178162 1
0.311193946606523 1
-0.0674933198080292 1
0.357920034887628 1
0.189535110065813 1
0.155934104039032 1
0.0659160251572163 1
0.171633711391504 1
0.0567820506197273 1
0.0750689321702639 1
0.227036748733978 1
0.245281873170197 1
0.421137923772408 1
0.395832109208581 1
-0.0803489751562529 1
0.0983423179919502 1
-0.0218867653103922 1
0.0348827758686528 1
0.320956882911842 1
0.0434604193793248 1
0.0853750885299975 1
-0.113269044558907 1
-0.110285040106469 1
0.446945899964512 1
-0.0492989665857143 1
-0.0598487072703492 1
0.134445254380714 1
-0.0487306528047985 1
-0.0645990484948309 1
0.429551802792176 1
-0.127436363510925 1
-0.152040869106176 1
0.227385939202264 1
0.182544463992287 1
-0.0856958069279105 1
0.122012908956923 1
0.302450366035089 1
0.334901171080758 1
0.0593310583009083 1
0.19632741440521 1
0.318195756583013 1
0.379863605283635 1
0.0753881663941147 1
0.203543921920383 1
0.144365766913529 1
0.0169040581870823 1
0.0696474192475494 1
0.49060811284804 1
0.19883934048038 1
-0.0185998623840151 1
0.116162783092078 1
0.128911648033275 1
0.520271646696437 1
0.112000322553545 1
0.402241350922338 1
0.114953772885263 1
-0.0252577625079611 1
0.0590243235505905 1
0.306382161264078 1
0.0373583939586419 1
0.319653258875172 1
0.25307117079852 1
0.24774916282753 1
-0.143360250299443 1
0.280931445452291 1
0.0979847366326795 1
0.404949669324369 1
0.437687540318301 1
-0.0735416584932859 1
0.111196467691987 1
0.0830273593363486 1
0.176303917499288 1
0.168781272223511 1
0.251678406848158 1
0.339028524621595 1
0.167389137045889 1
0.238338543225153 1
0.197459342334318 1
0.130643363130934 1
-0.0246272967932329 1
0.243761006163555 1
-0.197746484201281 0
0.249160545076354 1
0.468686895258882 1
0.12317981081798 1
0.536772715204016 1
0.183207170654577 1
0.265641829598752 1
0.124637721770597 1
-0.122472816143183 1
0.264404769664779 1
0.289156346541555 1
-0.00218824678050333 1
0.0346829125168161 1
0.123698950762081 1
0.240910236335822 1
0.0180982902390472 1
0.124691660412125 1
0.322665062180936 1
0.35107449044618 1
0.562817269057121 1
0.111724366043369 1
0.287853943264107 1
0.29708678312821 1
0.382508467315504 1
0.312708639983672 1
0.0999916921079367 1
0.372362763701736 1
-0.101443972149091 1
0.200106401212146 1
0.0734999147877136 1
0.503981020703793 1
-0.0648224982482822 1
0.155885900924839 1
0.204298807491433 1
0.132032947901381 1
0.137175543509037 1
0.411278439266156 1
0.478273654869911 1
0.166698430422658 1
0.043540012547401 1
0.144653736131441 1
0.336586006738168 1
0.0738760520415807 1
0.295492553777123 1
0.276084401701828 1
0.34835424551054 1
0.262648937591357 1
-0.0986934229340924 1
0.201969855468222 1
0.242593410667394 1
0.129669991348622 1
0.070341223950823 1
0.339572006451241 1
0.308880530696147 1
0.318765804338856 1
-0.0115734685425307 1
0.422317389255199 1
0.00958892785717666 1
0.329919560994164 1
0.225210923685678 1
-0.00112202704752783 1
0.147885695714614 1
0.108032704562376 1
0.234815524332656 1
0.105431371067966 1
-0.0271572888627643 1
0.347907806250716 1
0.343563831425787 1
0.262533166013176 1
0.0549978015798004 1
0.258987690615858 1
0.047955881351087 1
0.273503123108717 1
0.0900444963166054 1
0.215259966162581 1
0.458829230884445 1
0.205765234325321 1
0.133601286476285 1
0.177177518127112 1
-0.113182547021009 1
0.206513134864224 1
0.1844266385616 1
0.238789321819564 1
0.318945018143299 1
0.00122159036718895 1
0.524513512030692 1
0.492156593554454 1
-0.158547832578926 1
-0.250417134881188 0
0.300307895816985 1
0.398457059382533 1
0.390534183233242 1
0.119598496029854 1
0.148119633984927 1
0.212597466099175 1
0.307528490967132 1
0.361145044288307 1
0.333570351018884 1
0.0686809076149208 1
0.101370432239263 1
0.524340523185021 1
0.23372305611751 1
-0.0386987056442857 1
0.0270880973133771 1
0.536403190368598 1
0.121449108408568 1
0.046621483087063 1
0.0404231839735477 1
0.310191730430176 1
0.612166834252217 0
0.0881048091133717 1
0.0492890674801479 1
-0.0911340973524652 1
0.306145141035541 1
-0.0155413054827016 1
0.0309872344448877 1
-0.0133505341703743 1
-0.164148553621979 1
0.0150705102641087 1
0.135006071808379 1
0.207568317332002 1
0.131072997081938 1
0.391409446718331 1
0.482834120563435 1
0.0170862371187088 1
0.21536573682982 1
-0.183256363448406 1
0.69276965644831 0
0.572696179531008 1
0.152545588757394 1
0.339023287212985 1
0.176890426693098 1
0.269479376722507 1
0.173400987340485 1
-0.0353281820665577 1
0.180380361026926 1
0.247508091069065 1
0.45612256058327 1
0.129465982268037 1
0.251286130657183 1
0.490815963302503 1
0.0848190886013049 1
0.172623302714733 1
0.174429050595768 1
0.461646301316191 1
0.386814269226603 1
-0.0184617374672346 1
0.105259188337609 1
0.214160784422654 1
0.603083117379214 0
-0.06746553577323 1
0.331912220496455 1
0.120768079806756 1
0.415087251952274 1
0.414180339494546 1
0.033968492657926 1
-0.158295549639158 1
0.179937989562599 1
0.172527683179819 1
0.0259287383603163 1
0.283551612669933 1
0.13386365256506 1
0.0393320499670326 1
0.0751281491741242 1
0.194663554771424 1
0.0723985307316226 1
0.350508063746199 1
0.421244728762463 1
0.621499685162101 0
-0.180042679955384 1
-0.0579707012326637 1
0.168743790886918 1
0.323529667797116 1
0.133020759584761 1
0.163733381688514 1
-0.0612214258569122 1
0.409939542983113 1
0.143182614552145 1
0.504003593201731 1
0.506133683121912 1
0.18516492439245 1
0.379159826917517 1
0.293582042940952 1
0.331766100420662 1
0.381945860184149 1
0.122051810678715 1
0.326978667953947 1
0.0339510051548092 1
0.238074761873375 1
0.230039607606775 1
0.187557335106596 1
-0.163881338665647 1
0.255900600659633 1
0.40200344906739 1
0.372023541657396 1
0.142807175612843 1
0.164433065548068 1
-0.0982638331789846 1
0.0699906335377648 1
0.196371149726719 1
0.221517711047673 1
0.30548443741175 1
0.397767408570343 1
-0.201874510107145 0
0.246708069731066 1
0.338753221776908 1
0.163183931164875 1
-0.0311740482284397 1
0.0136790377450387 1
0.372874471457608 1
0.271885372417146 1
0.0562527983111501 1
0.00469073212763983 1
0.160762471405142 1
0.637220615290701 1
-0.0209629081267114 1
0.0167952588944049 1
0.257898915949509 1
-0.0443203058362842 1
0.0809215669414684 1
0.234487572593556 1
0.266777252317988 1
0.255092721300296 1
0.111321041057725 1
0.428762930509877 1
0.204883974932973 1
0.209353149328318 1
0.168400075143253 1
0.24046590180074 1
0.244042748087311 1
0.325468471060798 1
0.195140951941486 1
0.254604631530288 1
0.298712518719279 1
0.257148078445935 1
0.191554444426831 1
-0.129443543911585 1
0.146197102402615 1
0.180192732051877 1
0.235051059895234 1
0.395371334488808 1
0.0310265205806746 1
0.229125690928271 1
0.363004757177518 1
0.263067905097351 1
-0.0939911646131878 1
0.192123923232573 1
-0.16653390654066 1
0.272756949458335 1
-0.137084592423383 1
0.108715910964844 1
0.0420816116214985 1
-0.0261847260125462 1
0.191811924139209 1
0.00323165497484399 1
0.306900651074889 1
0.177999552270501 1
0.0934890051783976 1
0.495344718255817 1
0.48942462443684 1
0.16668493903814 1
0.351396292453947 1
0.318220693622198 1
0.433023739669972 1
0.099879444033097 1
0.39542905714518 1
0.0978037794125458 1
0.605834272851617 0
0.14045775216505 1
0.0644214690979149 1
0.0882048853766277 1
0.223302863918997 1
-0.0805375815274101 1
0.156995009888731 1
0.445387524327514 1
0.282481039803265 1
0.470135489834544 1
0.151657451096094 1
0.260816632003335 1
0.187398054440069 1
0.307124314101218 1
0.538366240926586 1
0.401452761150323 1
0.0823310684218717 1
0.231676944336462 1
0.233425399123698 1
0.0606625347916787 1
0.28204342431321 1
0.00620264677808193 1
0.158685536617742 1
0.10777186506933 1
0.0754971285320625 1
0.230034455254194 1
0.843116340111721 0
0.325620907390086 1
0.0243415623572066 1
0.1813199362769 1
0.0786790655109702 1
0.163883340943927 1
0.525622005354037 1
0.331477876134402 1
0.2891061722906 1
0.290975067457657 1
0.0196912665122521 1
0.224179532906848 1
0.0743043320004263 1
0.239878992054534 1
0.298138021200743 1
0.0830206436767826 1
0.366471750041141 1
0.224838858357904 1
0.225980383625005 1
0.148935053328017 1
0.11794727215671 1
0.112503192321433 1
0.212833116539868 1
0.523827297774212 1
0.0669289624334929 1
0.116759144467445 1
-0.207619991758307 1
-0.0811784454240151 1
0.381382126955892 1
-0.00593455188919718 1
0.0735437350458542 1
0.342211516488178 1
0.137640931637176 1
-0.0646599757140631 1
0.198293797290067 1
-0.0607958436213044 1
0.116005434461066 1
0.0408796496873818 1
0.219447552077096 1
-0.0231517813963952 1
-0.0818344538078076 1
0.361384824338943 1
0.428590589560464 1
0.0236951763605158 1
0.394039133744668 1
0.214528223265007 1
0.254040427023666 1
0.230383394344793 1
-0.192077649625953 1
0.249726955840584 1
0.204039831798256 1
0.4374527927567 1
0.16894453512231 1
0.184120333271334 1
0.203180042621815 1
0.306630446170661 1
0.463812318141329 1
-0.116379886643996 1
0.377894714622317 1
0.353809101772041 1
0.224212969029628 1
0.221980007399486 1
0.289024539776437 1
0.481561270981964 1
0.0395545794129292 1
0.184286168924129 1
0.237539107876121 1
0.285474500423925 1
0.498722488644994 1
-0.00014388560382507 1
0.275246723095992 1
0.369011619842021 1
-0.0208356224457121 1
0.193408493534528 1
0.254990949713445 1
0.196226992843582 1
0.25291924744598 1
0.109565127860029 1
0.151750234702918 1
0.29017499547427 1
0.289651626464152 1
-0.480238818755542 0
0.446423139921069 1
0.336797620456135 1
0.36802540514733 1
0.215579607012104 1
0.146794294272279 1
0.195671798553856 1
0.254710686660636 1
0.115569581471801 1
0.112591907665751 1
0.181977229842926 1
0.264744808426712 1
0.207661418564001 1
0.0365303035483804 1
0.276909489881977 1
0.389864284127897 1
0.392893788951713 1
0.32327074064326 1
0.211282636099559 1
0.201002953794065 1
0.373556282709436 1
0.457075556342578 1
0.261228052386941 1
0.37233849496832 1
0.557701160867374 1
0.124942195716535 1
0.132189623738496 1
0.0376261144590481 1
0.152915913046233 1
-0.0145138025700878 1
0.0887037841606149 1
0.135755233412943 1
0.155928891679813 1
0.0845174486803242 1
0.0789093524016053 1
0.0436659591866373 1
0.469164479221763 1
0.187358630181509 1
0.0197190460837398 1
0.290915993828952 1
0.40355742246495 1
0.0346636597055544 1
0.414591371668249 1
-0.157135876392041 1
0.195892394190921 1
0.338792842939132 1
0.506676468359993 1
0.0895121551403202 1
0.245684137853427 1
0.0393043176899804 1
-0.19360464126676 0
0.165830563478569 1
0.0702178864917376 1
0.213661389196507 1
0.570752240440886 1
0.0164351166131212 1
0.434058305632399 1
0.292324913631461 1
0.202662339460653 1
-0.141362394454615 1
0.233856351746289 1
0.190376862781371 1
0.0261362975526614 1
0.0460174196360095 1
0.481985757500539 1
0.169051783775005 1
-0.125857200473066 1
0.226008444608099 1
0.359779274906963 1
0.236559875406758 1
0.49413595504554 1
0.133205105541624 1
0.301458959880772 1
0.20917986552381 1
0.0424668119527513 1
0.383290347894597 1
0.344249758386155 1
0.223511179523039 1
0.281187539269347 1
0.67933579820795 0
-0.00735747541710671 1
0.337275337793375 1
0.00416229434642135 1
0.398627944449187 1
0.286733020907438 1
0.227407529141647 1
0.0441407772877481 1
0.0693213930904396 1
0.484143904229973 1
0.145414134126906 1
0.222142009247201 1
0.226814696448687 1
0.431369744854149 1
0.165718837381398 1
0.167818809400081 1
-0.0803424349609308 1
0.343743988832842 1
0.242680201835863 1
-0.0870028254091265 1
-0.0822192545409886 1
0.20978541158288 1
0.224553810564875 1
0.23845672729632 1
0.381839120301957 1
0.210826948239402 1
0.0369145370919661 1
0.363661397495045 1
0.201005409142093 1
0.171208700839701 1
0.446540146652381 1
-0.235881113622015 0
-0.0567711447429374 1
0.166800360269041 1
0.270744858316025 1
0.110099460473331 1
0.102297094595547 1
0.314807385352321 1
0.130070941878357 1
-0.00145949155163227 1
0.269127469485934 1
0.268335390669705 1
0.141066576244903 1
0.0491663914542665 1
0.143026699324456 1
0.426121639065793 1
0.228480209875598 1
0.208952589798643 1
0.0427841390745728 1
0.344841693163579 1
0.126883645655984 1
0.055990149462578 1
0.0679581581924815 1
0.267557923233161 1
0.101375291526397 1
-0.00559727129063384 1
0.453072860910182 1
-0.0715363124799246 1
-0.0561837089454883 1
0.0766468827945782 1
0.101080305430971 1
0.0794204411247069 1
-0.118162606457908 1
0.432690551160136 1
0.167154284693017 1
0.28282982702691 1
-0.0715317072713018 1
0.152686024097129 1
0.290466324149862 1
-0.0899846144993589 1
-0.0703226228731353 1
-0.302554641956346 0
0.444342868523908 1
0.180874578292054 1
0.105091394909451 1
0.507681143265501 1
0.0668133326022862 1
0.321629259958069 1
0.309338818199441 1
-0.0928348036241672 1
0.195248838853039 1
0.219249974995189 1
0.119775713969681 1
0.108541493798572 1
0.52623514319446 1
0.0674339583312678 1
0.325245395999133 1
0.234610168465902 1
0.139473540893996 1
0.143980415518798 1
0.429574353603825 1
0.416868935846925 1
0.194433433851362 1
0.207214509862765 1
0.368655729439809 1
0.211734010348404 1
0.44250725749851 1
0.128960193949084 1
-0.119845305495343 1
0.123354029287813 1
0.153950442967168 1
0.250026493888139 1
0.267392727324338 1
0.332274487488575 1
0.313072241430732 1
-0.332701117803382 0
0.283498289104836 1
0.132313161288136 1
-0.00602813154222513 1
-0.119702632702464 1
0.222875103585175 1
0.073835325031868 1
0.0100487725434788 1
0.355682017547989 1
0.229173227316606 1
-0.12007622810752 1
0.021185198886012 1
0.272989673095905 1
0.0714271815349231 1
0.167361792022497 1
0.214370031841081 1
0.106671254984435 1
0.311676224583287 1
0.585883836849046 0
0.0148700657585831 1
0.200306801605208 1
0.425777528162657 1
0.245441540847843 1
0.550924872703468 1
0.131113539590235 1
0.46215694753765 1
0.479132884972372 1
0.540230117513257 1
0.359223638098195 1
0.165604692089683 1
-0.0045945144850331 1
0.27436911448613 1
0.366668138094259 1
0.459244764131946 1
0.17742354577896 1
0.420371683561881 1
0.203511244100102 1
-0.0799010976260862 1
0.312868186490309 1
0.175668287416681 1
0.428429939879013 1
0.190220059464707 1
0.314933823264554 1
0.443749529767824 1
0.221403093277537 1
0.12711450252143 1
0.395855081941745 1
0.0703052863892109 1
0.486902915744626 1
0.533726109701947 1
0.340603262631185 1
-0.0495192014993814 1
0.0443188326773755 1
-0.061421145127715 1
0.342266979209763 1
0.335968012416809 1
0.468947634142596 1
0.22910783043095 1
0.148621999304602 1
0.196661456416348 1
0.230786842718008 1
0.300481855075639 1
0.340240908683192 1
0.314483167441208 1
0.139915773778825 1
0.377260496987269 1
0.118848980086814 1
0.10123796639806 1
0.340136165304161 1
-0.215256413305189 0
0.368579875029743 1
0.437030099048851 1
-0.135324964202224 1
0.367948065284747 1
0.226271642344726 1
-0.104310215461099 1
0.00917962176377924 1
0.087970766687347 1
0.121088579836531 1
0.36499852298398 1
0.406119342514691 1
0.536774127824935 1
0.149535640192253 1
-0.0326974255739461 1
0.230589889987593 1
0.503252893530932 1
0.226453635446107 1
0.377951882630711 1
0.386442281881046 1
0.375926851383056 1
0.461760566940799 1
0.0979005503873453 1
-0.0343837182480273 1
0.22773972848612 1
0.265385514949272 1
0.295468438509785 1
0.119925282160853 1
0.185606519691487 1
0.0771443446019151 1
0.189522735973117 1
-0.0238164337745457 1
0.352836236174625 1
0.21610180439389 1
0.318367616235266 1
0.123466521365399 1
0.20469349466705 1
0.339027951133942 1
0.108868574708155 1
-0.0249684759793697 1
0.599098542437916 0
0.303284901284785 1
0.201227669201071 1
0.0959136452249176 1
-0.0523765989050798 1
0.0443461005857065 1
0.0235002183496208 1
0.326063446573512 1
0.157722171226742 1
0.484957175703951 1
0.10478887848543 1
0.195199430309957 1
0.24137833309781 1
0.062687945089425 1
0.650297830065041 0
0.424566569181033 1
0.0962442413547303 1
0.0714093412773375 1
0.34722469566502 1
-0.113098579847592 1
0.025569202025378 1
0.490221927764825 1
0.180235735208747 1
0.34727106699192 1
0.122627230833871 1
0.302421859931557 1
0.108753942700151 1
0.182384445119857 1
0.240257721754588 1
-0.0274765646378465 1
0.603732988150282 0
0.154119745376149 1
0.200606982814131 1
-0.0108194046793464 1
0.24410990585669 1
0.147492482372284 1
0.229408572432756 1
0.236382949464472 1
0.125417192954009 1
0.404919636505825 1
0.335076102795527 1
0.189763591905407 1
0.0806708930637877 1
0.0196481011626026 1
0.0789541200258872 1
0.482060677330455 1
0.305349233698457 1
0.518453737173016 1
-0.203219985292473 1
0.243143407459181 1
0.483798866544113 1
0.286102859791455 1
0.0531675029065225 1
0.29339159389135 1
0.156182370962523 1
0.224378891933791 1
0.486528124237814 1
-0.0972451014865011 1
0.329124822098594 1
0.161400994884432 1
0.0170663382274973 1
0.375655516412694 1
0.182244961842487 1
0.159991384611711 1
0.0885715874374809 1
0.00243852307506634 1
0.449855042547444 1
0.162138634646918 1
0.125728772692988 1
0.171106186974532 1
0.276576330745359 1
0.0256638317208601 1
0.377255678367419 1
0.31441438972562 1
0.406178568568356 1
0.216951602451292 1
0.0979223748648381 1
0.301550062263603 1
0.497823972056427 1
0.365311090265694 1
0.982572764275855 0
0.114145809404068 1
0.0766159569034332 1
0.033464537832963 1
0.12949252837349 1
0.331013597305121 1
-0.00198740449867472 1
0.059589266011214 1
0.150927577591811 1
0.188195025942711 1
0.191963111991433 1
0.14127150966216 1
0.291039198573309 1
0.386147810753796 1
0.0306407051292493 1
0.0138520100878997 1
0.372593425598469 1
0.194120091823959 1
0.341731286288467 1
0.00562000739974999 1
-0.090965685322023 1
-0.0828010798939122 1
0.360668409379486 1
0.0922052448279822 1
0.204231127149339 1
0.147011033356146 1
0.133208524022315 1
0.373284005240755 1
0.176491131876081 1
-0.120852486228824 1
0.270351288670802 1
0.264858439866994 1
0.432472030969294 1
0.331814756167127 1
0.194100572371601 1
0.652216604548355 0
-0.0899238143296117 1
0.145735408682275 1
-0.071585702892433 1
-0.0420941980394787 1
-0.0258575632557963 1
0.200355190818401 1
0.100657906786683 1
0.550376649017931 1
0.131324083260965 1
0.346888758673111 1
-0.0116751257933248 1
-0.0499095453904625 1
0.355578727375814 1
0.0541654811316927 1
0.0807297112372636 1
0.20339142123539 1
0.1881832564832 1
-0.00805165389466445 1
-0.0805162895840882 1
0.0269007467971458 1
0.444341234297193 1
0.536244013104698 1
-0.0249914456415066 1
0.0570118771252123 1
0.287726096720012 1
0.243031795087085 1
-0.162066008389881 1
0.141021115352667 1
0.452578630759006 1
-0.000523715848238727 1
0.378906815742511 1
0.211864673774711 1
0.418120641162454 1
-0.154314647070497 1
0.165638043229348 1
0.00300839108267858 1
-0.0595922099252218 1
0.405643879655202 1
0.232322531033915 1
0.373207381500749 1
0.0677228683466251 1
0.13728199979338 1
0.0917712338335416 1
0.331309537334634 1
0.385104127858259 1
0.337952182239754 1
0.246342223996085 1
0.353022033641722 1
0.0986330080104582 1
0.341146388198523 1
0.0152137746987349 1
0.25823346785227 1
0.354237153083543 1
0.451488334849862 1
0.329215933125704 1
-0.0126192678335692 1
0.165876698179854 1
0.0926019775639484 1
0.489804568962464 1
0.340279739583255 1
0.398926107894654 1
-0.204333608809331 0
0.0577287080948961 1
0.18448804784317 1
0.0618778630830051 1
-0.0832557450489492 1
0.170592661066737 1
0.398517550892362 1
0.442864665830405 1
0.274905533230176 1
0.141760291683701 1
0.105871712535748 1
0.0461981796990961 1
0.325313828943644 1
0.266997705905018 1
0.0307238581675701 1
-0.00885843085238583 1
-0.0520276723549525 1
0.0466686581017196 1
0.258079640618155 1
0.282068713765856 1
0.206460262930322 1
0.349842367036596 1
0.190506781169307 1
0.301349639483973 1
-0.0769317994776773 1
0.321042118642993 1
0.295668326896384 1
0.237010123811041 1
0.0860539646627489 1
0.146043745459837 1
0.0959875926908192 1
-0.026920536432314 1
-0.109139040020095 1
0.0833897893774199 1
0.604692615736946 0
0.358059989911938 1
0.0421945496928114 1
0.103849259573043 1
-0.35899361668691 0
0.150115592588896 1
0.418983299179664 1
0.115971059159503 1
0.506960087643155 1
0.0914396414895032 1
0.208132086231838 1
0.0873637303004267 1
0.184248643685908 1
0.179873000093162 1
0.461141530470314 1
0.205989214071855 1
0.381725642963012 1
0.101959266007401 1
-0.0634658297412663 1
0.0736703025031376 1
0.302984196922974 1
-0.00684993683673514 1
0.144435302318472 1
0.49204433711661 1
0.257682861312211 1
0.151315798868679 1
-0.0259659303591818 1
-0.10188548276579 1
0.130338130566631 1
0.153816499948004 1
0.253621677035356 1
0.105213767598605 1
-0.115674074714016 1
0.240024477354257 1
0.201478690563148 1
-0.141791049243051 1
0.493424190542431 1
0.08719928281721 1
0.281958480539828 1
0.172356499659156 1
0.20354502090063 1
-0.0406808243827855 1
0.384583137551323 1
-0.0181122583533467 1
0.0548647001634455 1
0.469124755676608 1
0.0122586612119965 1
0.111982349360932 1
0.090194588584076 1
0.0550167429440911 1
0.378297716355444 1
0.390000040325699 1
0.58349662251614 1
-0.000451315413889021 1
-0.0856307234278476 1
0.248174506334851 1
0.451267546006425 1
0.272412640889729 1
0.143405778627115 1
0.101233253213966 1
0.0709071974697815 1
0.578141120850094 1
-0.121015972664789 1
0.191683568377778 1
0.157048900564089 1
0.186694871623678 1
-0.146164694812901 1
0.165297036509686 1
0.231323406528278 1
0.201904154569917 1
0.226700521529965 1
0.197009346798995 1
0.274422229700318 1
0.22749411446861 1
0.197477252735262 1
0.514924142507779 1
0.151127610164993 1
0.331042035449608 1
0.24426666176227 1
0.24981234973157 1
0.376975776615537 1
0.205942465836007 1
0.294903287517007 1
-0.0576063320158421 1
0.339129840410896 1
-0.138157463548469 1
0.26827179854183 1
-0.114653661844205 1
0.363277189921023 1
0.377579082434337 1
0.259783310556902 1
0.209674673218943 1
0.323184335950134 1
0.313578946623754 1
0.0872550277751963 1
0.385944393483602 1
0.123077449533664 1
0.0756558759548189 1
0.292134644572276 1
0.0502795864236394 1
0.321499483951242 1
0.255194801544295 1
0.33074226714067 1
0.0404118941168725 1
0.331435064466963 1
0.183345357321993 1
0.111341899188861 1
0.308006172072332 1
0.330004010137926 1
0.266300603347369 1
0.0904914308465453 1
0.395523380680731 1
0.0482931281817786 1
0.553297853378693 1
0.236728189828614 1
0.126219861180173 1
0.193413935069599 1
0.318613289261792 1
0.199840123893316 1
0.0889469068777529 1
0.0111272960186953 1
0.370282946637556 1
-0.235419421420685 0
0.369168404221776 1
0.18882302536383 1
0.213275851003947 1
0.0947353708921101 1
-0.000367433397443406 1
0.443497313780923 1
0.256706946534021 1
0.0387188539586184 1
0.178071676249687 1
0.079248438743809 1
0.450975545708513 1
0.230077093292485 1
-0.0156696967922326 1
0.316187732362527 1
-0.0698606833346929 1
-0.278508348542481 0
0.43384007288757 1
0.3204738439536 1
0.313470187377621 1
0.109632214553123 1
0.053812254366198 1
-0.0132325563363469 1
0.101532128429833 1
0.277512044849656 1
0.00457838321649246 1
0.236298429694777 1
0.302826327611598 1
0.293068317317655 1
0.330055505717397 1
0.0320255310854988 1
0.486672198513851 1
0.158779407517731 1
0.136920039963316 1
0.166520604250611 1
0.51528468766055 1
0.210283263037168 1
0.0551505709451762 1
0.36554878884439 1
0.233400975091567 1
0.443720904721104 1
0.35324774589646 1
0.158451139377093 1
-0.00532607739224153 1
0.208564429258423 1
0.0515226534991078 1
0.223743937275302 1
0.285539074925741 1
0.304728139805966 1
0.300659892699152 1
0.423834730559043 1
0.2344380165941 1
0.473464282900246 1
0.220403864130572 1
0.232244169985497 1
0.244785332540373 1
0.194873579479376 1
0.119834278462587 1
0.0767873443492043 1
-0.261172849450074 0
0.219446689214186 1
-0.182968924923704 1
0.0884945348853377 1
0.0519459745648251 1
0.388724991953314 1
0.50650784545449 1
0.168449224847805 1
0.297117075154044 1
0.10207782303587 1
0.159149957234594 1
0.029913907080497 1
0.287266817665131 1
0.118933709321056 1
0.250930068550876 1
0.36437391218943 1
0.461711921635273 1
0.0225858500181861 1
0.280463481209457 1
-0.108015782682036 1
0.289049711437753 1
0.076083475276876 1
0.186338245151296 1
-0.210633398141443 1
0.302815426072144 1
0.228257296897746 1
0.387278111985702 1
-0.128771473062463 1
-0.186626941285713 1
0.215405719255459 1
0.384054293915345 1
0.46163048321046 1
0.386324109733343 1
0.119589347486184 1
0.302417221765732 1
0.0251107922591306 1
0.0641591465336699 1
0.0188189220754253 1
0.354213356454153 1
0.366139078264649 1
0.25376816797366 1
0.227709116192624 1
0.283627564265746 1
-0.0307734440288712 1
0.345393208792694 1
-0.120495805112803 1
0.09000728982838 1
-0.161202349958576 1
0.409509200824921 1
0.0412776542822163 1
0.215567873257864 1
0.178696018901744 1
0.222870922811166 1
0.426549151452819 1
0.173694275289011 1
-0.117818676894516 1
-0.212032662886851 0
0.01518232803641 1
0.198973188115194 1
0.336457552776649 1
0.231915987689203 1
0.247244777514734 1
0.412997380974985 1
0.511824735492129 1
0.159972975433289 1
0.159052418368783 1
0.199501837755156 1
0.437289165137662 1
0.158442455019541 1
-0.0405604887046913 1
0.178134789749601 1
0.340558240733303 1
0.147684079344075 1
0.202911890542688 1
0.216166635086666 1
-0.168724144142689 1
0.242302605013227 1
0.129247948457829 1
0.473890948429751 1
0.284179211254793 1
0.227545433187907 1
0.271598460719073 1
-0.0870240605365382 1
0.199969326029517 1
0.432198716727311 1
0.113650319993569 1
-0.0185495725648794 1
0.311183528357133 1
0.432358162070805 1
0.290826725300874 1
-0.0358996390665034 1
0.367627738062313 1
0.230686412323597 1
0.00864458223077288 1
0.14657490445061 1
0.485681856802792 1
0.689389058145927 0
-0.104245143351266 1
0.262800597192916 1
0.110045543272624 1
-0.358270313287969 0
0.273498606707724 1
0.252209785157563 1
0.174942945812327 1
0.134621922570978 1
0.19622209838853 1
0.0947847459126322 1
-0.0484058791249041 1
0.107865082124515 1
0.367555199973045 1
-0.0760683171272528 1
0.327664894796591 1
0.146640595689123 1
0.462122809678889 1
0.19857718561788 1
0.499260472415071 1
0.146068423586728 1
0.416370622393686 1
0.300971068413042 1
0.206260979642609 1
0.166858800461382 1
0.0801388659775529 1
-0.0578439616590577 1
0.166001779924999 1
0.127099807162318 1
0.0351883278619832 1
0.184577200918572 1
0.232274087273931 1
-0.0863338408409216 1
0.0742801123606803 1
0.448386069105473 1
0.420403732991984 1
0.18260286766371 1
0.0604088723944305 1
0.641042448027937 0
0.00154844309595512 1
0.117410348611252 1
0.201477635667397 1
0.476150400376538 1
-0.120180540981435 1
0.291570637871689 1
0.384472142054222 1
0.0895376177026981 1
0.153932840325522 1
0.241179757564444 1
0.102190614965316 1
-0.0749926123710976 1
0.181557124748043 1
-0.0518761093974524 1
0.0849825002151319 1
0.0376434110027414 1
-0.181266076431011 0
0.415626599473394 1
0.348640863028689 1
-0.0240175207529357 1
-0.324997738707148 0
0.345964328416948 1
0.174647226712633 1
0.358759266078371 1
0.232340280340904 1
0.133410509161566 1
0.31925135208715 1
-0.0580235574866911 1
0.211463594064355 1
0.189943720452403 1
-0.0866770463960853 1
0.124825009933736 1
0.205306946170257 1
0.0211343345318811 1
0.329517920488598 1
0.309337631337799 1
0.196393181236109 1
0.268648177286061 1
0.353316296853022 1
0.428826556004995 1
0.179639250170598 1
0.0391984924858408 1
0.146619458993675 1
0.0792680374035236 1
0.129380659849217 1
0.0909953631303341 1
-0.0849115309471469 1
0.196526489144598 1
0.0606444945987713 1
0.20031585009667 1
0.419168364287401 1
0.156734693605393 1
0.313878009617674 1
0.293144096176532 1
0.238496056116095 1
0.368981146618253 1
0.102655396955791 1
-0.227127040686313 0
0.250949760177899 1
0.0310988259844332 1
0.223193595727227 1
0.136332015445044 1
0.00113132834273295 1
0.0854248101809747 1
0.35868629469405 1
0.360109708243862 1
-0.0662336656344281 1
0.359963336828477 1
-0.00870950845429094 1
0.231223157840971 1
0.269678045754222 1
0.277128858924739 1
0.262910047699257 1
0.263373022603892 1
0.390275807979962 1
0.443520625150767 1
0.233781177130698 1
-0.0735418969135231 1
0.0418577042322923 1
0.147657508755109 1
0.22538084202217 1
-0.0124583538481355 1
0.180657141461754 1
0.799561245848857 0
0.318430557505722 1
0.408144679590036 1
-0.0422123811678736 1
0.0259777755329523 1
0.321674010427665 1
0.08781929341048 1
0.510267404925745 1
-0.0613728041366653 1
0.146025818262944 1
0.129981286610683 1
-0.0934476715567826 1
0.291308128010525 1
0.31731774624684 1
0.296153534709123 1
0.333064229201446 1
0.106008515805248 1
0.305184611687612 1
0.0240587305401633 1
0.224340356178963 1
0.311425960409249 1
0.15421293529317 1
0.235746876550308 1
-0.0577711360070827 1
0.303238264729419 1
0.425112300326552 1
0.53088309859286 1
0.078452366277259 1
-0.194925980520723 0
0.156120005007063 1
0.104756250383666 1
0.195450009437974 1
0.129240170380224 1
-0.174365627241578 1
0.430970158158932 1
0.274446193294627 1
0.0791377907278143 1
0.383271103281983 1
0.302724327647579 1
0.271709962644748 1
0.0563374289874028 1
0.113033660130304 1
0.170075391196176 1
0.310820870672235 1
0.23114609903745 1
0.364257039837766 1
-0.0540384007854712 1
-0.0899626437539677 1
0.0829818555312086 1
0.492630475472705 1
0.452387471912551 1
-0.00484479021511081 1
0.36378032451519 1
0.00854340845333398 1
0.260631789522672 1
0.410737354606366 1
0.326467019960126 1
0.408158765773263 1
0.516048408171661 1
0.304054598295227 1
0.141924356359707 1
0.44577543418538 1
0.200670664152818 1
0.447573625657917 1
0.0779705509785563 1
0.440737343609206 1
0.311606593850757 1
0.289329299716956 1
0.179236686485486 1
0.0787627706224664 1
0.21597353188439 1
-0.00477445817195767 1
-0.106673918334141 1
0.353316408631449 1
0.612028519752833 1
0.178074704518286 1
0.31322930304432 1
-0.0923781950099015 1
0.185328109210804 1
0.377721090149089 1
0.116319340510872 1
0.0931554020618907 1
0.110597363205986 1
0.423607926450939 1
0.232974142577404 1
0.11639007253937 1
0.355548587129403 1
0.372742168840197 1
0.192428144393523 1
-0.0769392113533243 1
0.171738200946331 1
0.0694360582495265 1
0.198588116419802 1
0.169286930187167 1
0.212419534585331 1
0.135358387882355 1
0.150732694879005 1
0.290187983573911 1
0.333458862535162 1
0.392604665223994 1
0.0748157458652388 1
0.255845335338937 1
0.387842354144787 1
0.0388959399613689 1
0.277452348871383 1
0.0674285337461341 1
0.137323807572389 1
0.073249063722675 1
0.0650630364162801 1
-0.0554490964746241 1
0.23625241476654 1
0.262068927584882 1
0.0344015282902858 1
0.18787237257815 1
0.10733065400658 1
0.201019921013544 1
0.200328649972634 1
0.20549990423699 1
0.238968934908653 1
0.244657157474256 1
0.50041875450957 1
-0.162616995126105 1
0.272296311196746 1
0.360818068053872 1
0.314299992452409 1
0.342984461979967 1
-0.11256452962803 1
0.481635503164364 1
0.252772164815848 1
0.250586144028349 1
0.14915672301055 1
0.135559016257301 1
0.396797596867958 1
0.337686645272291 1
0.251157805334827 1
0.472125319275809 1
0.18915616582049 1
0.0605760029684367 1
0.341318891349998 1
-0.116789837535486 1
0.385170535127118 1
0.0115628039423669 1
0.108835866806674 1
0.142683536797306 1
0.105910775556805 1
0.364393115669465 1
0.0268992281580008 1
0.307698972942514 1
0.36512125916693 1
0.179787932111457 1
0.227552760201524 1
0.498068347678671 1
-0.0925268801252362 1
0.28547156451455 1
0.223092200971652 1
0.165525730080943 1
0.212767408413725 1
0.201672723557008 1
0.148586684631127 1
0.138774420260855 1
-0.0498039485592228 1
0.0185328267843796 1
-0.0347394793352233 1
0.338512554190219 1
0.263978429943271 1
0.305908234882188 1
0.413621697321188 1
0.210266793253512 1
0.277515211472453 1
0.281463990883293 1
-0.0300182505893277 1
0.133986193034345 1
0.35404788244476 1
0.109871181314961 1
0.544667470244255 1
0.450240111332151 1
0.304342833923378 1
0.130218381619146 1
0.118848516204962 1
0.260032107605495 1
-0.0291865576717079 1
0.160917140879555 1
0.128433687193284 1
0.122303119430473 1
0.232581462205885 1
0.410469907141826 1
-0.00375810533330437 1
0.0331162117608164 1
0.234177390051741 1
0.0359524439956829 1
0.00444283250481626 1
0.102946764403093 1
0.209999095738961 1
0.425257376156095 1
0.368764501403315 1
0.140550874281737 1
0.115875067365149 1
0.409828693133883 1
0.469099497915225 1
0.330505545565584 1
0.192835245211408 1
-0.00189063485216475 1
0.276984102850021 1
0.177247266164359 1
0.120752839582703 1
0.304588427306133 1
0.291049361061675 1
-0.047363689686418 1
0.0228294563590294 1
0.295793538752625 1
0.629362490097844 1
0.336432391422864 1
0.0747676156560912 1
0.0838299146674866 1
0.34404192770763 1
-0.244401745803524 0
0.00363285501840404 1
0.123829519899294 1
0.308348919771187 1
0.251162246805163 1
0.121825830745848 1
-0.130428646467089 1
-0.135505710438041 1
0.0756327991194892 1
0.164179531693844 1
0.629615203107203 0
0.180727424568705 1
0.0238673064180437 1
0.184720105675284 1
0.225517090275287 1
0.140628311764484 1
-0.0513277249743636 1
-0.0372275259344727 1
0.0311868357499411 1
0.153788245897685 1
-0.0516266478922854 1
0.418844247378316 1
0.129618843062605 1
-0.028255760512205 1
0.26671094247391 1
0.3377741769273 1
-0.0316942296108008 1
0.269598714015988 1
0.535144503014397 1
0.437583454796684 1
-0.0497021696041445 1
-0.111194801061527 1
0.329520111490746 1
0.443218199293554 1
0.431225211813701 1
0.215706264651482 1
-0.112867028210975 1
0.384738957334327 1
0.0297933217552125 1
0.100837277280756 1
0.257407223272771 1
0.294370930238986 1
0.180128336989181 1
0.522951683035327 1
0.180516358656806 1
-0.134211705995998 1
0.164095233214677 1
0.0331727288394382 1
0.032075133940649 1
0.465285844197968 1
0.263905795768726 1
0.286584420883897 1
0.160023822179831 1
0.163971340893652 1
-0.00806094030112987 1
0.295619979362649 1
0.320291069889086 1
0.323099414314914 1
0.169671542116964 1
0.407811709263797 1
-0.0481639297864164 1
0.230856856347301 1
0.031441052894635 1
0.046329236511218 1
-0.0601252694291566 1
0.586546087012422 1
0.27758947410564 1
0.227767160595778 1
0.0560307368192755 1
0.329731641666416 1
0.27597525655539 1
0.0782053098698739 1
0.0131174341580356 1
0.0486585533651148 1
0.27371607454204 1
0.260498016023376 1
0.129597586283826 1
0.178786791444815 1
-0.0597233700687883 1
-0.0185746998917963 1
0.527362462516667 1
0.337480187166038 1
0.179193497610284 1
0.180576052881235 1
0.113772279316311 1
0.24876633130755 1
-0.218434748171839 0
0.117089797882623 1
0.353947326572961 1
0.0923964598176354 1
0.3729562998495 1
0.149344612333312 1
0.18835576716859 1
0.0549573640999187 1
0.190395104719234 1
0.240352347102992 1
0.28943726016411 1
0.194669811243493 1
0.228329406298731 1
0.435419808439768 1
-0.0721316380802988 1
0.137123036032832 1
0.224691188638814 1
0.576369330134787 1
0.362487530439214 1
0.135801244008066 1
0.155341206573997 1
0.0052283596559981 1
0.12130297266353 1
0.344308387606896 1
0.271726591707807 1
0.406055523193944 1
-0.202565038992746 0
0.015160205671153 1
0.16013691617184 1
0.102778994443251 1
0.112932008452968 1
0.106756506405894 1
0.104825976323264 1
0.43541921576967 1
0.117676580217457 1
0.264852425029021 1
-0.0101449094866155 1
0.276917164339361 1
-0.175807335991811 0
0.195279833206557 1
-0.106136153692536 1
0.0355791218606922 1
0.394524287244029 1
-0.0630258004685078 1
0.0999985208160542 1
0.237561638794176 1
-0.267750460618389 0
0.0343335454667833 1
0.0057027843200531 1
0.665891957034429 0
-0.000979253721567134 1
0.350155183239994 1
-0.0565228976990204 1
0.255647934774427 1
0.108004614057467 1
0.158146332094925 1
0.455363399193326 1
0.123666009098634 1
0.502866917748738 1
0.178665310234776 1
0.407005786938272 1
0.29626454987474 1
0.295886465824734 1
0.452167675423119 1
0.465858387865916 1
0.316094965537042 1
0.344370445548359 1
0.346260679634549 1
0.457586176271557 1
-0.152901638032391 1
0.284644126429943 1
0.0741630692849853 1
0.309124398357023 1
0.275178283831861 1
0.294977512067831 1
0.364439747750857 1
0.121364255945436 1
0.589336333854791 1
0.0970515976017114 1
0.584953599399092 1
0.0299329374400028 1
0.241025761278616 1
0.0223453356933028 1
0.161898918289001 1
0.0284733690086989 1
0.146084453099044 1
0.143106329373538 1
0.113430775342451 1
0.227891138864682 1
0.212904542952657 1
-0.0399325340009719 1
0.102151668737121 1
0.14243870734441 1
0.151793122216313 1
0.377505212838265 1
0.118186091413312 1
0.152850540940562 1
0.17926441979691 1
0.165356560409273 1
0.427693815215983 1
0.159301728762787 1
0.0676999890006902 1
0.24139682690097 1
0.217149626977304 1
0.329584614220706 1
0.409007968204124 1
0.363367946935049 1
0.323064441900467 1
0.256546985179746 1
0.200400022714384 1
0.304075696534845 1
0.203360704287001 1
0.165382549666381 1
0.116908514493553 1
0.0995511093085402 1
0.176493863126443 1
0.185675683736047 1
0.171970392432821 1
0.31093110156085 1
0.00469518218632698 1
0.108369561314228 1
0.129148147992289 1
-0.14668394460818 1
-0.0372472215831446 1
0.0240412695593706 1
0.270439277986174 1
0.226556310462338 1
0.0258688410256211 1
0.111566302543427 1
0.0370969261558241 1
0.345638637919092 1
0.033067688788123 1
0.322199349386793 1
0.0320125799792082 1
0.104725347749742 1
0.279995849176781 1
0.468361222108769 1
0.19557047528125 1
0.106289944775778 1
-0.00718249075736926 1
-0.000363647872961483 1
0.558350940160724 1
0.016864578414045 1
0.524557002787359 1
0.329794801776851 1
0.320136079608153 1
0.37270496683588 1
-0.203729977915436 0
0.219496657301603 1
0.387829344633162 1
0.145594494713259 1
0.054237386333777 1
-0.0434332318695162 1
0.454624701480968 1
-0.235283818074544 1
0.173145764587098 1
0.252159743448642 1
0.274289534423633 1
0.170125817355134 1
0.240998970411888 1
0.0918829121575231 1
0.194904477316333 1
0.223112574494977 1
0.0997263977814897 1
0.0518972913194287 1
0.20552258272446 1
0.395649518886834 1
-0.116229430089031 1
0.293326419332699 1
0.0523673968685311 1
0.183010527540316 1
0.286759436538076 1
-0.0363600400467222 1
0.183410893256447 1
0.161877158098648 1
0.119183263806945 1
0.0456740564258005 1
0.155520302326814 1
0.599746076217288 0
0.0782775861109246 1
0.211022812671091 1
0.256124350621187 1
0.201679100530007 1
0.394792362405718 1
0.0485687559416521 1
0.361592824672209 1
0.158831660491374 1
0.404423356776423 1
0.336306258183711 1
0.25601158263477 1
-0.138180862495463 1
0.181190904783916 1
-0.154004079376013 1
0.276718459427984 1
0.351875374987044 1
0.172942354339366 1
0.389735059183732 1
0.30329071459462 1
0.241679649024101 1
0.463831892520162 1
0.101048677950238 1
0.0534088950732262 1
0.444986745221669 1
0.202999339244939 1
0.312048550745408 1
0.188246287175949 1
0.493452494440884 1
0.173982563373588 1
0.244189350934744 1
-0.0287730198245741 1
0.0833005913782275 1
0.0795176362687555 1
0.173696695694989 1
0.158767417421177 1
0.290806917445272 1
0.13153676588271 1
0.335724981791545 1
0.226579394355224 1
0.054657576445395 1
0.330340138848555 1
0.0538980977349846 1
0.145798629152031 1
0.0668389043035577 1
0.357235222436299 1
0.0112142647537435 1
0.229745691125432 1
-0.107871331787656 1
-0.0496245361047842 1
-0.24067356384714 0
-0.0364137989674945 1
0.127056436822685 1
0.284252080139287 1
0.228741246452252 1
0.0630980421072349 1
0.15048430609914 1
0.22936194921922 1
0.139445660078102 1
0.0846964715632091 1
0.181147419093572 1
0.224898634271251 1
0.0868710356841947 1
-0.0723310417393569 1
0.155506027293486 1
0.219977389183889 1
-0.0753899820115828 1
0.196117655569486 1
-0.0115478022798255 1
0.33708447936151 1
0.157445045434831 1
0.293228141349179 1
0.120399547785387 1
0.543847358230329 1
0.248467660347145 1
0.350146299419581 1
0.247830267252265 1
0.302385319910339 1
0.0916799838268233 1
-0.109398357854419 1
0.187377359089099 1
0.271668712894933 1
0.186296745341871 1
-0.194292157127062 0
0.110826712049313 1
0.0818116487148289 1
0.394474655370526 1
0.570564345422424 1
0.34540017550272 1
0.0618509649689733 1
0.042024836726903 1
0.30471356982978 1
0.17653408668027 1
0.158224537593461 1
0.28409240684666 1
0.0653041947529301 1
-0.0146636067478226 1
0.075797402699322 1
-0.0641426421499869 1
0.0269123485979086 1
0.0588772477313289 1
0.0336862497296256 1
0.0572879263750253 1
0.0958960691449702 1
0.401634395503643 1
0.230229341826404 1
0.252986795454188 1
0.320820451895086 1
0.462270476997786 1
0.330474242392055 1
0.457057970463588 1
0.263538018537083 1
0.105370826535984 1
0.0056256976799532 1
0.0651124391375199 1
-0.0462474112666243 1
0.142921921687217 1
0.363005204217902 1
0.315393166884562 1
0.348580382576862 1
0.221052885411131 1
0.364177924071626 1
0.353022669379311 1
0.0516997875164466 1
0.191016112831659 1
0.247690405678534 1
0.328738261681905 1
0.351908081346704 1
-0.00881460041864397 1
-0.00208698314070163 1
0.0560061271288149 1
0.481968640451496 1
-0.12483125770724 1
0.106802498173443 1
-0.0540535210894896 1
-0.00460091247252035 1
0.335108708094072 1
0.397706199573945 1
0.260698445581969 1
0.122651715548577 1
-0.208914968669752 0
0.179229063140683 1
0.234027907527079 1
0.278716191181927 1
0.31040436393898 1
0.384028303015551 1
0.413898510473369 1
0.305257821061898 1
0.323054738127595 1
0.165955428190441 1
0.253648306146163 1
0.307379088228462 1
0.166453772076792 1
0.263284084505151 1
0.0859353285078926 1
0.448263688168835 1
0.536207572204896 1
-0.0654586019330373 1
0.218655347837386 1
0.0908757827568207 1
0.0402179461449833 1
0.0619325612662412 1
0.197249480318146 1
0.174591755244456 1
0.261579415783551 1
0.466013181913213 1
0.45386329521676 1
0.39961636446731 1
0.424005324484681 1
0.151219891058111 1
0.22492735482731 1
0.300748419725753 1
0.155999818592448 1
0.344654702351713 1
0.537902677574806 1
-0.144344050463228 1
0.208264660793267 1
0.25634422407488 1
0.171708744004412 1
0.0188314708604799 1
0.213832105157202 1
-0.00104800709473829 1
0.549233926451174 1
0.336798477915644 1
0.197039414039039 1
0.0656444465547765 1
0.0251386055724776 1
0.352026640221399 1
0.178494658644351 1
0.306192019521429 1
0.123907263898395 1
0.313635562798928 1
0.154174324479187 1
0.291923432353 1
0.313826670138578 1
0.125718405282186 1
0.116613008523695 1
0.117629884599697 1
0.455484515686035 1
0.110798612537716 1
0.170878396737869 1
0.101869934966865 1
0.484163650064505 1
0.392577967192938 1
-0.0274727753158669 1
-0.00802578657725632 1
0.570209870864833 1
0.0965718890390714 1
-0.0671277975086649 1
0.516558229049327 1
0.505170480816901 1
0.117075175297044 1
0.0667854537888709 1
0.233129951143169 1
0.406700163930983 1
0.0871595147979785 1
0.0383962599197567 1
0.325489488677614 1
0.423066220753434 1
0.0660519375960515 1
0.251718294447762 1
0.221205276469827 1
0.310149998649654 1
0.485597902698393 1
0.245803512913773 1
0.356528058180995 1
0.444310445676037 1
-0.00378232795185576 1
0.124363290061192 1
0.318712946414202 1
0.21723973698561 1
0.360017232941268 1
0.223954726385014 1
-0.0573666634544129 1
0.138791206594484 1
0.435190834752469 1
0.0540141463335493 1
0.0862762033861172 1
0.480981857707245 1
0.324898870809713 1
0.214371217698248 1
0.145344285576554 1
0.0937051802213125 1
0.144090291362844 1
0.245612007906476 1
0.354892872626232 1
0.336790803325504 1
-0.0679655787710127 1
0.253277103286337 1
0.390656391314861 1
-0.0731382734191408 1
0.2581232328521 1
0.388520286045664 1
0.250319298826287 1
0.143763190810259 1
-0.429339943997255 0
0.0381975242375908 1
-0.0702488546305231 1
0.167390909230279 1
0.274589523105195 1
0.0013789511230738 1
0.359854992094904 1
0.0689639726575517 1
-0.255021565575338 0
0.229808247824427 1
0.385793239490451 1
0.34881871423015 1
0.22461379362211 1
0.154354282431219 1
-0.101907306779106 1
0.086232912189829 1
-0.0375003220047369 1
0.0610195591784058 1
0.125729361930986 1
0.118519500978602 1
0.358022577493999 1
0.187931814384599 1
0.0365740506308037 1
0.504827686147818 1
0.0618199511382425 1
0.0426717564105139 1
0.296678349034151 1
0.174501521613184 1
0.137278512229254 1
0.184730508273977 1
0.148347019649886 1
-0.108387839877905 1
0.430012913314936 1
0.219509155860028 1
0.295307881851581 1
0.0185001818732069 1
0.301201341570909 1
0.137052183204016 1
0.268816337266883 1
0.320759810018506 1
0.326805592830625 1
0.171581499116808 1
-0.173046277676897 0
0.279234660335093 1
-0.0345605597398441 1
-0.0612989327545796 1
0.260909928424359 1
0.178190126897744 1
0.174134135088239 1
0.2769488532217 1
0.467651015295091 1
0.402827688703207 1
0.16519316295265 1
0.213294305044126 1
0.214952272584422 1
0.213818036486279 1
0.186785563065576 1
0.318157878187642 1
0.170254884264551 1
0.118012645636647 1
0.385862411534885 1
0.281439710708362 1
0.185201462474334 1
0.0501753739155828 1
-0.0701091332088045 1
0.208018306744893 1
0.319618109843513 1
0.326029288558864 1
0.48626825531133 1
0.361151319603474 1
0.313498609757185 1
0.465562191889763 1
0.469563317868583 1
0.152416562855154 1
0.167949024352857 1
0.245542964353638 1
0.226234736432854 1
0.189086384810106 1
0.48130848343411 1
0.464912001799082 1
0.0266510316319679 1
0.131282158363779 1
0.163837486949522 1
0.0127865737922036 1
0.161977701590176 1
0.237900285184489 1
0.662041328416624 0
0.0117868839563487 1
0.00767846087192808 1
-0.038705077279103 1
0.237976386103192 1
0.563680874989339 1
0.223298976160896 1
0.158186129321234 1
0.413646309133212 1
0.149058016246782 1
0.132449328369891 1
0.0140350794671024 1
-0.0879562699586275 1
0.306132122021807 1
0.264674515681442 1
0.616989406132817 0
0.0370360975974437 1
0.239991528393287 1
0.328291012616573 1
0.341193984022865 1
0.00266130705598686 1
0.413751530337966 1
0.453361051727586 1
0.112118540952269 1
0.197182322186663 1
0.288759467471992 1
0.245341344948657 1
0.371250905502056 1
0.0818544138468842 1
0.216090508061774 1
0.204813544739141 1
0.434441754884078 1
0.293151898882845 1
0.040907753399647 1
0.463661351528309 1
0.17625805013584 1
0.267781641932219 1
0.016228148571505 1
-0.0796784811134239 1
0.0400495122046337 1
0.0538684755512401 1
0.0711111631529844 1
0.161944873366368 1
0.398595909325165 1
0.539512295421893 1
0.290226372725347 1
0.00786893950964778 1
0.0163532540288952 1
0.233806211037849 1
0.187281529944389 1
0.0456920200179946 1
0.0463459813872395 1
0.333793543360058 1
0.485779623300973 1
0.408767334587442 1
-0.136358191928017 1
0.20708124615659 1
0.276472375866534 1
0.0397825758235688 1
0.0983317807790427 1
0.207637201249991 1
0.0458280240166261 1
-0.0639627058126686 1
0.160637438311658 1
0.105456936396335 1
0.237862005574427 1
0.148012324165704 1
0.369773514565923 1
0.220238214831124 1
0.258830380277286 1
0.384048272576965 1
0.23036781863913 1
0.33214433081694 1
0.171093723531411 1
0.283089079842177 1
0.287686991702356 1
0.0694799068868309 1
0.0348555260780655 1
0.332114514833107 1
0.29638231670277 1
0.117178809650358 1
0.11372420815752 1
0.116042892498819 1
0.0833584702782832 1
0.451173807798437 1
0.384465673225965 1
0.285346995997477 1
0.134000044870078 1
0.311421443605103 1
0.0212174570316983 1
0.266042859632861 1
0.152114265439922 1
-0.27090789731101 0
0.611276340586595 0
0.0668702774184182 1
0.108628397633193 1
-0.0252900518087967 1
-0.0895511377719764 1
0.144308548435919 1
0.284624662980223 1
0.0906295984026155 1
-0.0894316550510127 1
0.15029698016233 1
-0.0777240287326721 1
0.273348669860039 1
0.295340551803368 1
0.142385234982213 1
0.129384148114359 1
0.0525502345958767 1
0.190467514631795 1
0.151525842218443 1
0.412415819725162 1
0.0517083362684935 1
0.202006968036585 1
0.0858279262513216 1
0.246935015250304 1
0.306920691096534 1
0.0814563979049328 1
0.59080789955501 1
0.132937902098363 1
-0.344966853035161 0
0.0150833785933396 1
-0.0310541809842811 1
0.189194648176812 1
-0.202656582609515 1
0.646157422896681 0
0.108881027130331 1
0.476015472784382 1
0.100128733381763 1
0.291336747380376 1
0.356132982495943 1
0.286741462576429 1
0.505396214299891 1
0.257338187117986 1
0.0957443436559841 1
0.193161965961217 1
0.00565889725442785 1
0.0789377395109058 1
-0.033535566773957 1
0.176734307823529 1
0.197091694875491 1
0.258880990896235 1
0.344616757986182 1
0.152773362323273 1
0.294364913349645 1
0.500206088213321 1
0.239552682266311 1
0.257066821567347 1
0.222270223422735 1
0.130633642190902 1
0.362433974037383 1
0.176222121309977 1
0.0283423637916692 1
0.209480161195439 1
0.210476964334946 1
0.339253828375072 1
0.110960962732334 1
0.119454301733797 1
0.00430460262605717 1
0.338182903270528 1
0.590498869352689 0
0.313822936109125 1
0.251918228922398 1
0.582883939881429 1
0.12134423664553 1
0.204549666803094 1
0.355465117284897 1
0.0779990839173514 1
0.274039905285549 1
0.298274824311627 1
-0.041663833556643 1
0.264136609347758 1
-0.00694578532567542 1
0.415948314268958 1
0.287959769856324 1
0.348592157098016 1
0.368070850469849 1
0.139000009824847 1
0.596620992207534 0
0.241478486480631 1
0.708731856389691 0
0.633650323573356 1
0.562234557138869 1
0.322593168290413 1
0.102754486767293 1
0.0756352595916564 1
0.340158404423358 1
-0.0995113184497622 1
0.0895866030909265 1
0.267856486494246 1
0.128185525872805 1
-0.120654727730437 1
0.112657849221152 1
-0.330066127358192 0
0.45720389110266 1
0.13708083195361 1
0.297104745669689 1
0.130688596818504 1
0.63548624825714 0
0.32535169847741 1
0.197087198509371 1
0.479999663077409 1
0.525477845096065 1
0.19393262260701 1
0.265201801476029 1
0.341716891639423 1
0.112299506792082 1
0.267690729423039 1
-0.184870626137083 0
-0.0218396381570565 1
0.504503641600635 1
0.289264349650684 1
0.299781913529419 1
-0.17320574939198 1
0.476744848420773 1
0.115649294307687 1
0.258493465129832 1
0.19556282202554 1
0.00882914074451518 1
0.391269206680492 1
0.342171565586363 1
0.18433230956169 1
0.186371979575728 1
-0.138832746683002 1
0.384489406189245 1
-0.0314895664963125 1
0.00166884057381209 1
0.165308374812105 1
0.0792257286711805 1
0.00903838114933218 1
0.14044960032275 1
0.229379668879442 1
0.367004940824167 1
-0.0293288025880037 1
0.0194430831818107 1
0.0563546675270079 1
0.0620736205563965 1
0.222520384809068 1
0.229650998400608 1
0.0152066620128487 1
0.12194957435239 1
0.369900131211085 1
0.361414783426783 1
0.0925164277011929 1
0.391142947253049 1
0.495549596140268 1
-0.0040778302796208 1
0.0135481898944276 1
0.263110568600811 1
0.279530991860177 1
0.262795379671215 1
0.398972676878453 1
0.13151498169881 1
0.193659934133221 1
0.18350834438614 1
0.119077379278103 1
0.308386987425582 1
0.338474414284599 1
0.0563045419240535 1
0.26334580934329 1
0.152432685883043 1
0.597912980738543 0
0.183119910916164 1
0.284053420588525 1
0.156747451871298 1
0.15705421287233 1
0.0933455950173814 1
0.350801648629122 1
0.497232791225925 1
0.129858746157763 1
0.311396935957644 1
0.567184526945617 1
0.177005084258436 1
0.568586970735342 1
0.104221391329817 1
0.312661832177743 1
0.0325055254274248 1
0.431276465300027 1
0.190988195297052 1
0.106119455081871 1
0.249997886670812 1
0.0579052766723492 1
0.243693430967251 1
0.59694125384259 0
0.220603880416516 1
0.172930257125737 1
0.35987742810327 1
0.1408134542877 1
0.300281512631466 1
0.136999005869697 1
0.132711911820051 1
0.00298881574467297 1
0.138808888988519 1
0.404000281414929 1
0.111391994879556 1
0.0655699364008427 1
0.0744287348341053 1
0.12601292009083 1
0.119033409221702 1
0.161782339834869 1
0.246971160361468 1
0.141684555546114 1
0.0738606323914726 1
-0.0479119554630285 1
0.001738864877449 1
0.190115866253701 1
0.188309393610815 1
-0.00421937283385737 1
0.196075980158242 1
0.226103981973244 1
0.254259569996985 1
0.0826385745725486 1
0.121015155154791 1
0.46840596268193 1
0.25273193759419 1
0.211451308636123 1
0.0796016823309529 1
0.117764389917631 1
0.264285826304261 1
-0.132237307117855 1
0.256540180924651 1
0.0817108684061281 1
0.286738812129278 1
0.268028509068193 1
0.116982356739851 1
-0.0330740497227427 1
0.0845633803833781 1
0.182484475289412 1
0.0729297243790683 1
0.257532791470452 1
0.35723055502476 1
0.233721046043181 1
0.244789970096366 1
0.106280990003768 1
0.349609101852172 1
0.359631257840941 1
0.0126282774696361 1
0.156187384702485 1
0.288351369642932 1
0.438111897944596 1
0.154012365041728 1
-0.16437927952117 1
0.318461216856182 1
0.303268126624897 1
0.163674836063146 1
0.171051185497484 1
0.148236025360054 1
0.391850269474261 1
0.0700466175186683 1
0.156227023428585 1
0.158265008204813 1
0.00693810494697909 1
0.0879054456950068 1
0.28833896992386 1
0.498480674528181 1
0.319489463802828 1
0.152787486112881 1
0.351959786507617 1
0.0846497205489014 1
0.12839969502612 1
0.0994221909202568 1
0.291693632820326 1
0.399756183411251 1
0.0785581086255084 1
0.423553921900867 1
0.563190856995771 1
-0.0161647575274622 1
0.424884081956249 1
0.0434448907060631 1
0.349766688929007 1
0.0136074701093205 1
0.128059487069097 1
0.271650795131906 1
0.400747418911435 1
0.287389320941312 1
0.0414461266893128 1
0.0577711298189984 1
0.249172681520235 1
0.0299615164929871 1
0.422805725375085 1
0.245692809211277 1
0.181252442346422 1
-0.128421241150461 1
0.37032973642294 1
0.151128281295904 1
0.285455924469108 1
0.169891974399269 1
0.146110010848364 1
0.0390514873416324 1
0.099460098820332 1
0.144366919968247 1
0.0536771946649312 1
0.48513530814608 1
0.22904965650958 1
0.286643586457516 1
0.19422164096662 1
0.24178611842172 1
0.438321746903589 1
0.0401725770517022 1
-0.00050546664904603 1
-0.0466764443375859 1
0.385649914200089 1
0.429846428782927 1
0.192287535526119 1
0.365999798130599 1
0.0754804646752927 1
0.140732705852464 1
0.342722292425212 1
0.27728520693576 1
-0.252062169595141 0
0.28398043108372 1
0.387083333999921 1
0.151611184323552 1
-0.0357938231867918 1
-0.0247576443795073 1
0.19791689531328 1
0.0186096277386283 1
0.355514276415046 1
-0.169646270280459 1
-0.205865629343465 0
-0.0726123877597774 1
0.450629425497798 1
0.3426349294104 1
0.204731600357107 1
0.313860507607378 1
0.302253338228386 1
0.198084800765185 1
-0.171164434670166 1
0.367579931134211 1
0.472480099965514 1
0.197353979062353 1
-0.170243957886518 1
0.286339927513079 1
0.460749508713915 1
0.22137709817888 1
-0.0248637284509254 1
-0.0319360138903564 1
0.0322016565272235 1
-0.0836373528793631 1
0.252056433664626 1
0.303734936580399 1
0.0713031548096926 1
0.271555804652169 1
0.311563869004837 1
0.00758331244471324 1
0.203868007023386 1
0.0622574093715415 1
0.691669946713554 0
0.0466619132863716 1
0.273277443869254 1
0.772244909390943 0
0.421146156681826 1
0.251986379223956 1
0.0410170306371675 1
0.0724325943335771 1
0.138784238997923 1
0.194522374298342 1
0.125956281254359 1
0.220330846048835 1
0.404112742799329 1
0.015815886424559 1
0.4124483324694 1
0.527629246342528 1
0.409411769532926 1
-0.012585405384083 1
0.362308132661648 1
0.196121803196836 1
0.163879741100086 1
-0.110248672722606 1
0.299895167502918 1
-0.0920351528567431 1
0.273351752168734 1
0.560135467032495 1
0.487706565073554 1
0.26673948995801 1
0.566988926646212 1
0.0799777090878439 1
0.280995295587366 1
0.190948944361268 1
0.543986174441409 1
0.0163361747332778 1
-0.131496337919845 1
-0.0773273671039137 1
0.181523857376801 1
0.330300918308725 1
0.346633718931898 1
0.0109237455201832 1
0.267522092948444 1
0.0507904281628392 1
0.395781464369963 1
0.380224582278314 1
0.0763136239471505 1
0.0564123128788906 1
0.400248160757204 1
0.235987163139106 1
0.150661329966139 1
0.156723172594926 1
-0.160521363619392 1
-0.0473222765494108 1
0.149247460885937 1
0.528254231654398 1
0.30825271248499 1
0.0781311333325057 1
0.475949491115989 1
0.3273274610148 1
0.260951211226241 1
0.167207094268597 1
0.309500900514897 1
0.151263403907975 1
0.242135041346607 1
0.403415635046167 1
0.224591762278057 1
0.191276719127797 1
-0.000535698741343262 1
0.0317558115216739 1
0.561076770075761 1
0.379969887928534 1
0.197962097477652 1
0.353323595988735 1
0.0457329956393858 1
0.165463143562048 1
0.487695713537395 1
0.284483520633097 1
0.0485688817544305 1
0.107732010380943 1
0.353566540577767 1
0.260547194199361 1
0.0108984278568149 1
0.22308111739021 1
0.444413296990984 1
0.398722720529895 1
0.456946503975041 1
0.0164533878174335 1
0.288420612156912 1
0.386691121413374 1
0.583858796706364 0
0.197617852821629 1
0.286438627933981 1
0.254527594127952 1
0.154170318985772 1
0.0395962349072591 1
0.293396949256845 1
0.253297325312661 1
0.421786521284924 1
0.237456536907498 1
-0.165112416670434 1
0.468311918866943 1
0.442383781246455 1
0.384120217708529 1
0.25129438019061 1
-0.05836870456594 1
0.269545706938771 1
0.0958118733940077 1
0.319256421454432 1
0.202925416906315 1
0.261932854469555 1
0.24514526176305 1
0.362092624046778 1
0.422008187906509 1
-0.0770466840352233 1
0.210649797782239 1
0.272335153143735 1
0.47787997025842 1
0.0775910311148697 1
0.0816939429894389 1
0.423566832742445 1
0.17523578218054 1
0.0818552054456239 1
0.251539179495875 1
0.434532839562166 1
0.0409346612199155 1
0.167810297148352 1
0.49008178359769 1
0.233408601334841 1
0.427296619432733 1
0.252337474423321 1
0.244478513025263 1
0.094920586662632 1
0.301785984773437 1
0.227131171563979 1
0.00317590319700549 1
0.204023677748157 1
0.222528825881928 1
0.0918564103364482 1
0.191488803279117 1
-0.228536024847902 0
0.285507001223073 1
0.279116638264952 1
0.103809143372841 1
0.411107775990302 1
-0.190558688253243 0
-0.120381504481675 1
-0.232231493890527 1
0.007097425149631 1
0.420750532439637 1
-0.0121114669029009 1
0.0763205575506448 1
-0.0392445750738159 1
-0.0870983325618177 1
0.214970042876006 1
0.295340020663837 1
-0.0188587526984662 1
-0.170342813476315 1
0.231918180600243 1
0.288590847426294 1
-0.0237739487496208 1
0.289405595070278 1
0.65132972184501 0
0.144906037860359 1
0.0473194510702013 1
0.217543960346894 1
0.393203894815952 1
-0.12865257829749 1
-0.0323149399298332 1
0.0540174881632423 1
0.22804802484401 1
0.55543039666518 1
0.48224689074288 1
0.131741065931844 1
0.23141201748282 1
0.0974715657367457 1
0.017620251699887 1
-0.00419107887357497 1
0.141303072088397 1
0.050204198056339 1
0.0788483024841443 1
0.137775788897114 1
0.0300779928211193 1
0.231568728583782 1
0.308091141181896 1
0.370325818066738 1
0.294501153990984 1
0.18631794608705 1
0.166499496981377 1
0.531117669528958 1
0.0351399899578375 1
-0.12602782397863 1
0.0442772710856095 1
0.27713584513815 1
0.306040402717667 1
0.0940652170125566 1
0.359225092862932 1
-0.344505410140014 0
0.00745326294794085 1
0.151181935015162 1
0.347384872060949 1
-0.0936957133445921 1
0.491338276729532 1
0.159717039603515 1
0.298827871396736 1
0.159130536344458 1
0.215766539366774 1
0.309504073113487 1
0.0721240319092363 1
0.385267351318092 1
0.276300009087128 1
0.321282258991998 1
0.0733777345700765 1
0.156298575986342 1
0.104999835325478 1
0.15480198524947 1
-0.0542668132508069 1
0.0773908093026505 1
0.0812684328128624 1
0.536292761745102 1
0.0440057837852838 1
0.289918860008978 1
0.267702313254054 1
0.0740126399558246 1
