# Supplementary material for: Bias caused by sampling error in meta-analysis with small sample sizes
Source: PLoS One. 2018 Sep 13;13(9):e0204056. doi: 10.1371/journal.pone.0204056 (PMC6136825; doi:10.1371/journal.pone.0204056)
Supplement: S5 File — (ZIP) [file pone.0204056.s005.zip › results N = 20 theta = 0.2 tau = 0 sz = 30-50.txt]

"dl.theta" "dl.cp"
-0.0459507131986329 1
0.190939962486821 1
0.268584587897866 1
0.0476983233751387 1
0.557603462570002 0
0.459351087694074 1
0.0075537706335722 1
-0.0221052781846243 1
0.282716355873008 1
0.262143780176055 1
0.233879243663529 1
0.369269285271633 1
0.252213889163639 1
0.0691491855872986 1
0.208739920257855 1
0.133197697823181 1
0.486659354905837 1
0.142878266044985 1
-0.0646013157396547 1
-0.0776724430756972 1
0.222652226889288 1
0.358835252845817 1
0.29118767987195 1
0.310749540292346 1
0.143941952755185 1
0.081040008055424 1
0.383587424713905 1
0.365760554801519 1
0.365416668577505 1
0.15447951686411 1
0.330565396615389 1
0.148677680162085 1
0.474854251653954 1
0.210819076504097 1
0.104383210059206 1
-0.0643174874612989 1
0.211954188861983 1
-0.0430704427594518 1
0.173868773353954 1
0.270052375217907 1
0.309219933231438 1
0.259481343595216 1
0.186509367385633 1
0.330942255096999 1
-0.0436752374219301 1
0.0765794061992598 1
0.139413549890141 1
-0.0913105943550546 0
0.305142587128445 1
0.345363940532796 1
0.243300433127749 1
0.0976917407221101 1
0.339013567028103 1
0.103778452157055 1
-0.00842711931129293 1
0.251251644187415 1
0.474438192985261 1
0.136815851614844 1
0.180315769026306 1
0.220094883296306 1
0.214591176672465 1
0.120604045059806 1
0.249427716713291 1
0.0919868322081268 1
0.285927539313765 1
0.266071738391964 1
0.196668766096384 1
0.327724001279957 1
0.514396284126073 0
0.0170949063536214 1
-0.00772921228973404 1
0.302643843539656 1
0.420927875356693 1
0.201484652148779 1
0.308382460201424 1
0.294727596599804 1
0.376905389496056 1
0.290380128396179 1
0.00508945698636562 1
0.341506649848345 1
0.172048906084326 1
0.0680881710859282 1
0.2324625850355 1
0.0583987403175055 1
0.171708264886655 1
0.147777634435017 1
0.341888173116956 1
0.107957080289112 1
0.0550345851649021 1
0.233073367474316 1
0.155135389392644 1
0.130872845594968 1
0.160899225551494 1
0.279638724142519 1
0.090799610036892 1
0.120643886369045 1
0.189709352041931 1
0.440101542433849 1
0.428377690647641 1
0.182055838910792 1
0.0550334841846052 1
0.409397965194986 1
0.370594512972512 1
0.0757453143525173 1
0.285421256188923 1
0.222829738219175 1
0.219740076260301 1
0.0224488093642147 1
0.28997399164177 1
0.0152469077138417 1
0.226932516315662 1
0.277640501931998 1
0.310480782620285 1
0.171708814965042 1
0.127379375525939 1
0.387716921943007 1
-0.00352449296802691 1
0.197577614191495 1
0.237673581429123 1
-0.0417813328033411 1
0.197430867085559 1
0.081981408334893 1
0.339661373663633 1
-0.0292973548837419 1
0.234345706720267 1
0.253147931371956 1
0.183363539425947 1
0.195107387849022 1
0.0302349880695737 1
0.161437201227534 1
0.0818729058098099 1
0.196663990347324 1
-0.0571140574220445 1
-0.0623248434482234 1
0.421312743205683 1
0.327051785239838 1
0.142931769027097 1
0.00180385505443142 1
0.0622893964831727 1
-0.00358329371168931 1
0.28644398048575 1
0.106320920409632 1
0.464702521015096 1
0.281441655095522 1
0.188666025505995 1
0.248346126362374 1
0.124794670029754 1
0.193102470484026 1
0.251252467247055 1
0.182724274448342 1
-0.0593225628020161 1
0.154791079901048 1
-0.00659681771482029 1
0.609415594546249 0
0.247765069608442 1
0.107620306638594 1
0.313919662629747 1
0.0474815910927844 1
0.317901957488033 1
0.340595171325221 1
0.302769410945827 1
0.0394462978856055 1
0.222602579967906 1
0.310415945137115 1
0.116427834737652 1
0.211211894584956 1
0.309303026736534 1
0.489238782055893 1
0.230811506099969 1
0.214932047643373 1
0.297847250856589 1
0.299385664780546 1
0.289176636495403 1
0.128946636351896 1
0.164741786153439 1
0.444364456691989 1
0.0688300845520425 1
0.148759460359013 1
0.123437748588701 1
0.347798734946205 1
0.0395046465799679 1
0.140483293850273 1
0.172814975863395 1
0.354191326602009 1
0.329320255675839 1
0.38151217163149 1
0.408906340940043 1
0.140004591583855 1
0.390133608051435 1
0.266124943971983 1
0.176417925129942 1
0.113273901077348 1
0.389752939213064 1
0.164522245831297 1
0.14415123890702 1
0.339105674750615 1
0.186983893362358 1
0.0889813209966436 1
0.0939543938073325 1
0.140567358145729 1
0.119266731243406 1
0.301295848866857 1
0.43969069520615 1
0.305634456326009 1
0.359993804366983 1
0.419071972975846 1
0.10027225335217 1
0.211071461621258 1
0.256914580995336 1
-0.059041037796852 1
0.0816997402377592 1
0.321901636477471 1
0.0749560248649344 1
0.494042412621973 1
0.445415304801563 1
0.128849051024763 1
0.263887317512926 1
0.135196069828454 1
0.29493890143087 1
0.396176744823906 1
-0.00558124111674752 1
0.362854967672091 1
0.211291349412094 1
0.310868357869999 1
-0.0176064536382687 1
0.256057717464673 1
0.0671918944643565 1
-0.127547337673872 0
0.183186613597136 1
0.518720874808396 0
0.0731823940716871 1
0.0723035475632548 1
0.0836331309281124 1
0.138771747708231 1
-0.0310670740454287 1
0.144129927341268 1
0.0702598509809273 1
-0.198425996038187 0
0.319226901380807 1
0.273486611089801 1
0.131003368142692 1
0.110596581095386 1
0.278468468371301 1
0.0313058975350964 1
0.311136768313973 1
0.203433072662882 1
0.301314598733962 1
0.161453175665474 1
0.123000885021415 1
0.203210306481833 1
0.238223076162272 1
0.171006665084147 1
0.300137307283886 1
0.27545002351922 1
0.176119516985975 1
0.141789332786154 1
0.323420866759809 1
0.327042062245449 1
0.0471703587980233 1
0.16692613173103 1
0.266221284839697 1
0.215614538288137 1
0.108582654749162 1
0.17466918641577 1
0.257066571073721 1
0.357512036602493 1
0.203975821427649 1
0.187104429084957 1
0.429695003480197 1
0.255600876071924 1
0.0825620834528679 1
-0.185600452849472 0
0.211080857858306 1
0.248015738123117 1
0.281414534359601 1
0.325457540195654 1
0.278621270868749 1
0.292014987819084 1
0.369870523593986 1
0.0779505033692578 1
0.172191737354461 1
0.175109970792128 1
0.111831008930586 1
0.382854172887372 1
0.162661025569175 1
0.0981760909896994 1
0.211426127451977 1
-0.129144214679974 0
0.247648903099572 1
0.115670258449738 1
0.113335173389905 1
0.161995414094705 1
0.219971482672217 1
0.323636174720921 1
0.296503398319652 1
0.3121173318659 1
0.107997803309721 1
0.175430150267118 1
0.213444197973104 1
0.0838551035060912 1
0.193981062036712 1
0.204271809960218 1
0.061913053906398 1
-0.0950058475640566 0
-0.0337758256445606 1
0.214634668650323 1
0.172529071285439 1
0.214496833549348 1
0.0671796072216262 1
0.362520062911874 1
0.164022637926079 1
0.358919691469108 1
0.204203509041946 1
0.117165350869544 1
0.414475771255817 1
0.351620204701577 1
0.248741845881124 1
0.244664027965807 1
-0.0891361189677176 1
0.0726858667072805 1
0.10752408016089 1
0.160395790266458 1
0.218374220785928 1
0.342547641655837 1
0.116960174727286 1
0.157330261644401 1
0.144408710888179 1
0.177437401225631 1
0.17675910879703 1
0.0990559666306215 1
-0.320091985401929 0
0.26983651302554 1
0.00575564300782073 1
-0.0307115639166687 1
0.153855701281683 1
0.126035939717056 1
0.315454584082195 1
0.114270690703583 1
0.221240243890247 1
0.288043647492431 1
0.395387421202741 1
0.191005290234469 1
0.298237704806685 1
0.16622542811052 1
0.0386921316436402 1
0.174316508915355 1
0.213454096577439 1
0.333999086124648 1
0.0369456694701039 1
0.355806275189535 1
0.284713422844616 1
0.00628235350078137 1
0.408839965989527 1
0.118576329658379 1
0.441783366423392 1
0.320969649603934 1
0.131661311249741 1
0.276602391039732 1
0.213061079266111 1
0.329163787990896 1
0.0391993031928879 1
0.0478455247435953 1
0.583441654924344 0
0.355258555704616 1
0.299795427799576 1
0.213591318020931 1
0.128983739737352 1
0.263903191560469 1
0.17106206114045 1
0.259057054636384 1
0.142908859141 1
0.264514422879279 1
0.237168226692527 1
0.111474938150129 1
0.385758807833422 1
0.365004820529907 1
0.361370149797652 1
0.276107110101694 1
0.492560688566503 1
0.191087108352348 1
0.201691191770085 1
0.345247702921169 1
0.0344180535806892 1
0.169612712569616 1
0.0836190766809792 1
0.40803095254145 1
0.214537029697373 1
0.338810359180378 1
0.212158042235926 1
0.173417534930887 1
0.397031160113022 1
0.0193183228936089 1
0.156569660617978 1
0.155325946532256 1
0.242794579986673 1
0.3235163195367 1
0.0951590300603737 1
0.269721663436849 1
0.265396073592603 1
0.0621823589589125 1
0.336323012083452 1
0.122982594404267 1
0.2538971275523 1
0.0295235898442975 1
0.27976219030419 1
0.289015377500848 1
0.116893729939078 1
0.325901644444465 1
0.326691333680672 1
0.0824801948080883 1
0.269291444859058 1
0.285104447377413 1
0.275831060986654 1
0.0776766582411723 1
0.390211502818885 1
0.28309671778331 1
0.358927882627426 1
0.243658588132563 1
0.084607977044257 1
0.390918494989423 1
0.305272873877829 1
0.372486691630083 1
0.196213835727931 1
0.373498649568475 1
0.274474465700629 1
0.197926615835046 1
-0.0435201433977514 1
0.214281663527731 1
0.279963394047806 1
0.114702988133462 1
0.104951817365889 1
0.194283101260928 1
0.191672578324449 1
0.172315553821805 1
0.140456963430465 1
0.391098323220419 1
0.228577099057602 1
0.20757844833744 1
0.53839861904629 0
0.179406090904783 1
0.134237812790757 1
0.398516470456657 1
-0.16941698495912 0
0.244436151776979 1
0.240026817325516 1
-0.0122218142263132 1
0.0280408777198103 1
0.212839656899993 1
0.278955943795178 1
0.216752070904438 1
0.139347659598054 1
0.188009351233813 1
-0.0526639216105829 1
0.449939168039578 1
-0.148610771135181 0
0.114048467030058 1
0.102949992548135 1
0.326171559017367 1
-0.0622840370172475 1
0.121603994067706 1
0.304048249244901 1
0.378441191435707 1
0.172594616914015 1
0.022807155535682 1
0.163000865317691 1
0.023816950499437 1
0.175032526047256 1
-0.0558105852313 1
0.333099824859414 1
0.343305634576148 1
0.318140604544596 1
0.117533797284707 1
0.182890004536858 1
0.143856968421864 1
0.186769093549158 1
0.310951478290104 1
0.147415810685068 1
0.308259813073496 1
0.478156986200215 1
-0.0475377759238285 1
0.314507593418854 1
0.179674262415686 1
0.385989387024075 1
0.242300367659778 1
0.00155630695378067 1
0.0449422864077772 1
0.130093059807646 1
-0.102920530621179 0
-0.198734235665647 0
-0.193359164681354 0
0.140325171898679 1
0.282761902875994 1
0.192354380653706 1
0.0336687323436567 1
0.331919980451923 1
0.296585007223751 1
0.333738767687654 1
0.00934928435362322 1
0.165415287460263 1
0.24696351690503 1
0.420501917387507 1
0.257722734509115 1
0.348744619537038 1
0.243764336264883 1
0.0119960429337125 1
0.137167118398015 1
0.20173417936669 1
0.05820870204558 1
0.231521995597607 1
0.251602276874026 1
0.514951124078696 0
0.241217584788079 1
0.245516945018097 1
0.17491654417837 1
0.3798632978443 1
0.360377209872753 1
0.348663965106109 1
0.151883452231101 1
0.127511973666382 1
0.336251534895043 1
0.0832747584904375 1
0.152529629737902 1
0.146669779424227 1
0.170830919733638 1
0.40187720587459 1
0.0348249459738286 1
0.088911688422108 1
0.340473777370411 1
-0.0868566250070487 1
0.529552859283447 0
0.345102122456243 1
0.16007888106378 1
0.105163551045036 1
0.114741629948306 1
0.124004901361287 1
-0.0265691039146693 1
0.236365126013537 1
0.318701794376086 1
-0.0305263823112178 1
0.163446259202121 1
0.0318134277465719 1
0.113306907091807 1
0.394383571122622 1
0.375202098919891 1
0.115578082185453 1
0.32632253538225 1
0.303626924769866 1
0.160369334067499 1
0.10812887700367 1
0.0524108002141498 1
0.144155695954926 1
-0.00368760554941527 1
0.169301795229401 1
-0.0909274345491546 1
0.142343435289648 1
0.225351360949642 1
0.124883824789287 1
0.458641386053712 1
0.541550014207105 0
0.353261840181048 1
0.15503538337244 1
0.285270852152434 1
0.319931605058651 1
0.0623596149961436 1
0.0507831760849762 1
0.0659455888931864 1
0.17284696435254 1
0.251318645522515 1
0.140905776878614 1
0.349331052394474 1
0.164105462254822 1
-0.142601118866809 0
0.0883511792149842 1
0.264273807233836 1
0.17379493267084 1
0.170434296951546 1
-0.0562785552705704 1
0.04828312874693 1
0.098473573533274 1
0.154439603196219 1
0.058103353579972 1
0.145458480453629 1
0.235824539104746 1
0.340315130899295 1
0.275308501408888 1
0.18558158740896 1
0.075459708618224 1
0.399914369947283 1
0.181709255573401 1
0.197378080568603 1
-0.054053149462769 1
0.243018969006257 1
0.187374081498329 1
0.418725102162754 1
0.158208939693657 1
0.10545687091944 1
0.22268334542544 1
0.314077505613181 1
-0.011599291413107 1
0.388497255108329 1
0.224502644680162 1
0.428358741415467 1
0.242633918936084 1
0.322700880352104 1
0.238650385511304 1
0.201746915702835 1
0.354574086292854 1
0.236980987943409 1
0.100253819466802 1
0.246554048776309 1
0.0540877006147934 1
0.198524611340281 1
0.301878682532846 1
-0.0132506543901391 1
0.0134521335695166 1
0.273493046980477 1
0.324552371146331 1
0.0816106881427421 1
0.195600088647162 1
0.169625428958159 1
0.259409134449232 1
0.173773185761887 1
0.360022419877945 1
0.088043206670031 1
0.302352332500122 1
0.090922074889702 1
0.267244803796412 1
-0.0478152983807467 1
0.217612587597941 1
0.190561196628564 1
0.0574055559982405 1
0.203773353238195 1
0.142611774692312 1
0.363861408252608 1
0.36810747249178 1
0.441000009719791 1
0.33638435003207 1
0.229351724545477 1
0.0952729138902633 1
-0.0169485851051795 1
0.291417292249704 1
0.329599084828902 1
-0.0560877324946988 1
0.289677317567863 1
0.115652173735356 1
0.172432836878986 1
0.1200101085551 1
0.0627984921228509 1
0.440976389701421 1
0.330523815956775 1
0.147349193872313 1
0.222656067008415 1
-0.00906380367321038 1
0.275717304993213 1
0.0448389004714337 1
0.192867903297564 1
0.0239690286761932 1
0.338461199183096 1
0.1421449924079 1
0.295444702684006 1
-0.0397651184503153 1
0.154286598703101 1
0.393351740664871 1
0.376030709146372 1
0.212508277290614 1
0.195322351789855 1
0.145227962136586 1
0.27919579709743 1
0.205896724638926 1
0.188292488213644 1
0.349512923240767 1
0.00667745271779627 1
0.0919528280355802 1
0.209695274000203 1
0.247265214593834 1
0.41994248714336 1
0.277794301114449 1
0.264433832537452 1
0.37944278415552 1
0.0573649507058912 1
0.214454957487601 1
0.148228833701804 1
0.407608365441844 1
-0.0682475025623788 1
0.0580035401773322 1
0.555587623634005 0
0.292869697364053 1
0.156378255817135 1
0.110070216855721 1
0.427568125852181 1
0.322621230135902 1
0.105901260587178 1
0.269485095330346 1
-0.0117491884623538 1
0.266862798976276 1
0.434042058810925 1
0.0392851937325017 1
0.137991266845809 1
0.0527828303223202 1
-0.180529998039698 0
0.0714636957291784 1
0.196633739129796 1
0.183141038781892 1
0.28747776827623 1
0.347544766145964 1
0.140087011953073 1
0.0394281875043089 1
0.183258514263134 1
0.163306097198559 1
0.300577629698721 1
0.0687752308129964 1
0.129737557912808 1
-0.094597410100129 0
0.132891285380674 1
0.37374181380961 1
0.227063528558335 1
0.229614959380004 1
-0.185482112563133 0
0.164355091264185 1
0.392629605367612 1
0.330318218956535 1
0.395425927704802 1
0.2782184214682 1
0.180878081866062 1
0.259162302439207 1
-0.0230972078430043 1
0.224755239941709 1
0.414239547320698 1
0.286415024305733 1
0.125651406965971 1
0.433144583633137 1
0.235887295379486 1
0.151795926138931 1
0.254623199842257 1
0.224460539888099 1
0.309000379090731 1
0.352528393863867 1
-0.0353090214957027 1
0.355132158840047 1
0.365563561252397 1
0.347024568336131 1
0.17460220270992 1
0.168099739294197 1
-0.0750110273131626 1
0.170813699547446 1
-0.0270787563933683 1
0.0316846096508131 1
-0.122818015812324 0
0.207614661451691 1
0.177457265937055 1
0.148039588145752 1
0.391140548722253 1
0.0401283866535767 1
0.151989021069462 1
0.226735278173536 1
0.0803859656583948 1
0.157255217056905 1
0.32958403000458 1
0.202706658435847 1
0.0951181968322744 1
0.226258218925717 1
0.613429792949988 0
0.135068886684762 1
0.0940968658869606 1
0.137935147558932 1
0.273402238099959 1
0.132800343097978 1
0.0638387182390166 1
-0.219661301595624 0
0.307334226425854 1
0.217557274959913 1
0.0653193242867418 1
0.00492628772975561 1
0.183415811723096 1
0.337358013199791 1
0.0669260975879678 1
0.12867033649257 1
0.130663225868823 1
0.17893115484335 1
0.289673687284674 1
0.135153043608214 1
0.127626785155449 1
0.430783067156334 1
0.135953294288352 1
0.397971345963338 1
0.388909703598599 1
0.105108225287755 1
0.241140093429243 1
0.0728535976677544 1
0.208836388859031 1
0.0805718548968405 1
0.250769687408936 1
0.234064723436248 1
0.209438292620749 1
0.25750468674375 1
0.262917997554213 1
0.220461840547078 1
0.0829766693024303 1
0.0741909443010998 1
0.22972630025553 1
0.346076158299719 1
0.291716048701033 1
0.0355589383803879 1
0.292104426567534 1
0.280775472592904 1
0.148090016744179 1
0.0299626267409462 1
-0.0239414894764448 1
0.244169520764741 1
0.0262751985053203 1
0.230985041684763 1
0.296349599796301 1
0.166102766310158 1
0.213417242241329 1
0.180301434817349 1
0.16188909379438 1
0.193311383344562 1
0.321850231163257 1
0.414937653871622 1
0.116405548920278 1
0.139210406036156 1
0.220321595741029 1
0.281727914651163 1
0.100234116693312 1
0.27095016718563 1
0.186451024214031 1
0.233947321654279 1
0.0616258189322469 1
0.296150815636901 1
0.510868890846411 1
0.1555929317124 1
0.218757141836911 1
0.10566181526543 1
-0.0676008176836904 1
0.11235247031183 1
-0.000674418945518979 1
0.171233893549943 1
-0.0509305773303095 1
0.0875841196689066 1
0.431499376468848 1
0.258291484424868 1
0.322616563496555 1
0.461772522477002 1
0.215174077785902 1
0.0883389559356164 1
0.142754013196378 1
0.108394965663446 1
0.135799532787843 1
0.0279137967515334 1
0.294159638951925 1
0.288177570680172 1
0.292600585642897 1
0.119363744758635 1
0.156057610715785 1
0.174598207900847 1
-0.0157875868034306 1
0.346249702523734 1
0.202736276667375 1
0.0825367354490147 1
0.175489172705519 1
0.295463283940199 1
0.127217599564204 1
0.11739186633156 1
0.214246757574039 1
-0.0358224999016481 1
0.427651890796214 1
0.0839674555245971 1
0.0990811958241745 1
0.0884587510094848 1
0.226756423168027 1
0.263864587725175 1
0.0196356934765165 1
0.491799625441613 0
0.205601081805681 1
-0.030071417198955 1
0.0801807430522061 1
0.275598259016363 1
0.337601528902292 1
0.360751748256463 1
0.162163269882171 1
0.129473225632613 1
0.318065850907437 1
0.31362583210822 1
0.355814984314865 1
0.478787786177921 1
0.22050871369712 1
0.171289366542898 1
0.0600118612362857 1
0.122010144314077 1
0.405741651277469 1
0.324503283306462 1
0.000342494359128941 1
0.172334380199072 1
0.367892961267061 1
0.130504578553422 1
0.256247149335288 1
0.433678087071385 1
0.363827227769491 1
0.155830120535177 1
0.0396834091122436 1
0.106532835278102 1
0.154702491682689 1
0.301749377870604 1
0.291521169942247 1
0.0944679544028149 1
0.048070220678584 1
0.447741775746696 1
0.17877969293755 1
0.344431312304809 1
0.349283031743471 1
0.0920559790654337 1
0.392387942655713 1
0.230314052697421 1
0.286830301341485 1
0.104656006656618 1
0.170199012159544 1
0.102193975122503 1
0.237947602963271 1
0.0473389174594011 1
0.395449800103221 1
0.306616867563962 1
0.155158665356308 1
-0.00294960419485085 1
0.201274965956628 1
0.112198522775452 1
0.420603608542872 1
0.131648454195518 1
0.157498272146111 1
0.164875396434555 1
0.188055450572575 1
0.276369053272795 1
-0.0948199229184736 0
0.241500587676542 1
-0.0227644469918316 1
0.108538122000052 1
0.26853041461597 1
0.0924658419843979 1
0.365042825791523 1
0.459552589700676 1
0.276307270057105 1
0.0252559479977843 1
0.105112462796202 1
0.0469481120116128 1
0.293095583541461 1
0.0502065326987714 1
0.172889238666063 1
0.354239205218378 1
0.238144653648149 1
0.225095032146733 1
-0.144762882815695 0
0.394588031346568 1
0.0103944774641877 1
0.10910337695674 1
0.16649287848964 1
0.14299120679865 1
0.0637538279354115 1
0.327844178669541 1
0.405008941877791 1
0.157678378644463 1
0.0156492241135028 1
0.196430005315674 1
0.300441318339586 1
0.231234499272935 1
-0.239587186409016 0
0.203754050199783 1
0.0208128942490968 1
0.0357382810822885 1
0.245791577429268 1
0.31211939944464 1
0.0343694966877649 1
0.141216763218036 1
0.297584566469251 1
0.36858182186601 1
0.354996524503513 1
0.334976658318407 1
-0.0825924885113183 1
0.211187152395689 1
0.120396354029437 1
0.0485187268968535 1
0.155400999412069 1
0.420181520440176 1
0.0659922305952972 1
0.108370624757805 1
0.104731944948131 1
0.15978571024535 1
0.536539205409223 0
0.184870715114621 1
0.447512842574738 1
0.275589880862745 1
0.232274330456539 1
-0.0466147499329269 1
0.149374795956109 1
0.40211528538565 1
0.320475595592977 1
0.124730429196811 1
0.189126746582163 1
0.38205045932574 1
0.33075328450666 1
-0.0374048891134928 1
-0.0204484468873917 1
0.272222151112645 1
0.121538584962412 1
0.221769569932299 1
0.381844307429074 1
0.515633104573089 0
0.230039689173353 1
-0.00375260531392711 1
0.000736383859411032 1
0.271640565617336 1
0.171334186528168 1
0.0795810468641893 1
0.121854440921339 1
0.078788251642748 1
0.0612515255698729 1
0.244141665939738 1
0.235589460615281 1
0.0672469837503849 1
0.185281232347305 1
0.252731314309946 1
0.335137566615281 1
0.405885496285385 1
0.223842651241988 1
0.204084810730546 1
0.0654660947956122 1
0.144277014749509 1
0.47301388142285 1
0.437826826149302 1
0.369645560811464 1
0.404254453219922 1
0.288623953820522 1
0.242766844573299 1
0.253205559477791 1
0.102007435530545 1
0.0774604149569146 1
-0.111166879115896 0
0.178933496365063 1
-0.0413801565521435 1
0.0141401774289639 1
0.543904536777138 0
0.216452186023709 1
0.204799536145499 1
0.08977086245364 1
0.249451351268729 1
0.274090477690402 1
0.0455641655503863 1
0.206019994118891 1
0.100461430316381 1
-0.0711838002781613 1
-0.0161605593083172 1
0.401378934412176 1
0.0400434491492771 1
0.28910051911888 1
0.0795036074650372 1
0.138311430179252 1
0.409437473045997 1
0.324434708794224 1
0.109348081389275 1
0.191809831350232 1
0.357017705140548 1
0.164870603573943 1
0.290273914310088 1
-0.00454200303809503 1
0.110012472357984 1
0.427713974293097 1
0.146440023620461 1
0.302120788086646 1
0.182574524565628 1
0.187024380817133 1
0.240551823946932 1
0.145113518895591 1
0.38181020588767 1
0.179162919492531 1
-0.0176970122312021 1
0.165888862690375 1
-0.0269742187712772 1
-0.0126924769419754 1
0.185249528835383 1
0.118730782717112 1
0.144527296522327 1
0.0877551587596957 1
0.235418304599478 1
-0.0473715338063865 1
0.197577851745427 1
0.176006925383165 1
0.1785931725222 1
0.173807899035798 1
0.0492099657838743 1
0.167933397161968 1
0.420795102490721 1
0.3361222381562 1
0.260135505898822 1
0.026359227489891 1
0.229112561937944 1
0.287150876123972 1
0.194867642288876 1
0.11136511218353 1
0.263149412193248 1
-0.00867813277268715 1
0.165768106310055 1
0.14645605295254 1
-0.0837861363676067 1
-0.063234142884117 1
0.117661229375288 1
0.115478870413528 1
0.232087214882762 1
0.237312013728047 1
0.0631364965398465 1
0.336571294075171 1
0.134891660030262 1
0.0618640269649467 1
0.151389209099768 1
0.235169594668871 1
0.175090116561976 1
0.128098877298021 1
-0.116340753346457 0
0.213159519073532 1
0.160967274506201 1
0.17169024317389 1
0.2413281856652 1
-0.0290313742781289 1
0.0752892982070349 1
-0.0203509360278992 1
0.0548800889681926 1
0.442029351925769 1
0.428141927199057 1
0.118980084646657 1
0.306676040581709 1
0.19446763102734 1
0.104482884540597 1
0.0964094394644922 1
0.574309488905635 0
-0.0784302566695037 1
0.286055719936359 1
0.0804186784817375 1
0.00544074180456587 1
0.402824910240534 1
0.362808237628784 1
0.327047908680207 1
-0.0606061720836623 1
0.237808669963985 1
-0.0659511531015619 1
0.399392975463103 1
0.499282837787854 1
0.37149235108385 1
0.0570763234725492 1
0.198069098317026 1
0.395667727546803 1
0.133166447488679 1
0.358949249664867 1
0.386055465838247 1
0.276819513457788 1
0.213849814547773 1
0.0932723040361479 1
-0.00291260692582783 1
0.17483220831811 1
0.104423412875831 1
-0.166372037876497 0
0.0786482695222408 1
0.123250262278467 1
0.258262761294869 1
-0.12017279504077 0
0.314634891127047 1
0.135288543034041 1
0.534306076126966 0
-0.00712858166306934 1
0.215113043927733 1
0.0432241389831678 1
0.444833578104609 1
0.248416236798579 1
0.285965929596337 1
0.399959635890892 1
0.163168707701032 1
0.0903493971060852 1
0.279295099624508 1
0.233800791590359 1
0.408461341100568 1
0.0507390672721171 1
0.345996413797959 1
0.124161179773876 1
-0.0511906014090968 1
0.180551772014999 1
0.153113595115678 1
0.235265289797403 1
0.230668774818363 1
0.17849400287151 1
0.429707454791651 1
0.281280705406635 1
0.186408108487559 1
0.177684166621207 1
0.293193725116099 1
0.443314205021735 1
0.672512457190172 0
0.146693629594211 1
0.292890317693956 1
0.171053497126415 1
0.193218874632563 1
0.338164796279508 1
0.0423859517330679 1
0.102551870355691 1
-0.0596567996679353 1
-0.00985469414548912 1
0.21803835565858 1
0.189580332213625 1
0.267659775690762 1
0.0662937103945705 1
0.247073741627241 1
0.277703330923763 1
0.183976521472065 1
0.0562867942633095 1
-0.0821222303834488 1
0.206295951611595 1
0.25566276997033 1
0.166940588499007 1
0.473605391740076 1
0.0393522057309057 1
0.250173696429155 1
0.23240249497362 1
0.270341223592406 1
-0.0553319250938595 1
0.38674452450529 1
0.239093037955991 1
0.123123748164816 1
0.220952243874648 1
0.21893575337345 1
0.307357005506539 1
-0.19270775208218 0
0.185279528576416 1
0.0374182645130552 1
0.25542857496632 1
0.29903133816528 1
0.300393363000302 1
0.188645699552284 1
0.329484230283355 1
0.275082104723662 1
0.173919577186123 1
0.0508476522631767 1
0.219947688946627 1
0.213850702733822 1
0.273245198334979 1
0.351704991043347 1
0.290414633514775 1
0.274443384545788 1
0.382311032235738 1
0.145219305170584 1
0.29311004984393 1
0.139319648007016 1
0.109263876513562 1
0.394158970787436 1
0.305966694365331 1
0.470488684469299 1
0.16389482267881 1
0.161299021316592 1
0.0692477573418162 1
0.312755049020647 1
0.114445817907911 1
0.308693527601271 1
0.237492964603402 1
0.0705411667648981 1
0.137994283339679 1
-0.015488555382705 1
0.019537626181053 1
0.203420062133511 1
0.213466610556859 1
0.0314799508092607 1
0.189362748254039 1
0.219833293912746 1
0.491792407454555 1
0.305605599807051 1
0.0645160549540189 1
0.103312665834304 1
0.267687627720245 1
0.181523587255338 1
0.337027271416662 1
0.080785984361431 1
0.380484433988249 1
0.123427662235957 1
0.182652307775439 1
0.367609790392928 1
0.122419114388898 1
0.255221892476132 1
0.073833324181733 1
0.0282816967530712 1
0.217755446478485 1
0.275980783510999 1
0.30653095718368 1
0.27611843861305 1
0.437504600441053 1
-0.120870207405637 0
0.0795985545912014 1
0.204676450412068 1
0.156012837223888 1
0.137033852311887 1
0.2590893751441 1
0.167779260572668 1
0.284559802579749 1
0.43990400487651 1
-0.0259315067369017 1
-0.108625458952497 0
0.0437635876763181 1
0.0719030438072592 1
-0.0456769818795294 1
0.239593719500135 1
0.247713152552824 1
0.142517935957868 1
-0.185196185143862 0
0.173605629654005 1
0.365240705904561 1
0.341039180928684 1
0.0740202539919033 1
0.247077876275693 1
0.123321556063008 1
0.176285413406084 1
0.312021076051738 1
0.0404815565566857 1
0.299066496957508 1
-0.00631838445495855 1
0.102786380764076 1
0.570166107224493 0
-0.00883655374621601 1
0.243414598458821 1
0.109154454572375 1
0.221363383990835 1
0.300047496637208 1
0.119385141951089 1
0.198735173616196 1
0.07764042440387 1
0.43561934713611 1
0.350428789444914 1
0.417406313835366 1
0.322992938835714 1
0.0114174890042139 1
0.176041724345531 1
0.157057749046882 1
0.21316849986051 1
0.0976290176159184 1
0.12594447785635 1
0.148487980341951 1
0.0301198373952351 1
0.395446651403276 1
0.111759870578481 1
0.468863195208309 1
0.226224322158576 1
0.134712187332968 1
0.0899679886241554 1
0.495487639887933 1
-0.01760708556267 1
0.354598695203531 1
0.197365820425353 1
0.081740693040534 1
0.158093050071267 1
-0.0269471634106043 1
0.203805429481257 1
0.291540388424959 1
0.259512691763082 1
0.0184470712573849 1
0.180416736609066 1
0.388548271606605 1
0.404746055595354 1
0.295461417531876 1
0.153267371951365 1
0.108468132853558 1
0.275511114940312 1
0.24479083650189 1
0.227345218081387 1
-0.0572299133796987 1
0.371203377014669 1
0.157820086312234 1
0.370428661736711 1
-0.0226802528949264 1
0.379660637076936 1
0.203944394255826 1
0.10303421528252 1
0.412757597502847 1
0.0886872539285645 1
0.263274851983728 1
0.0358931712048075 1
0.156742887199963 1
0.22293394337318 1
0.562958977338844 0
0.275780696076298 1
0.444549357650792 1
0.195563435530575 1
0.208151334161392 1
-0.0690906094812987 1
0.273800098729929 1
0.117856315830908 1
0.121350617101361 1
0.40181894834167 1
0.315612832553723 1
0.11577069968989 1
0.153570760369435 1
0.48578671531229 1
0.181146487862029 1
0.107044591027471 1
0.0237728495848628 1
0.132778000417962 1
0.321711295111837 1
0.298976561608782 1
0.266031659914019 1
0.476476910872477 1
0.0470920967770973 1
0.151083834902086 1
0.115799267263287 1
0.252398851704772 1
0.166621676463165 1
0.238582090750011 1
0.199109275977398 1
0.085953185453341 1
0.0819395666497077 1
0.327855457756189 1
0.414311647577588 1
0.305745713658896 1
0.126693377946169 1
0.356575370438926 1
0.18459732891121 1
0.301313850426182 1
0.258584839875651 1
0.230032113994946 1
0.0774186998158131 1
0.327589221461783 1
0.503318760986151 1
0.219845180785928 1
0.304440676379983 1
0.305830485132551 1
0.161483163615994 1
0.171507509604183 1
0.0962071768246984 1
0.0472441345480039 1
0.0169934527765251 1
0.264594975688537 1
0.322798186649691 1
0.163072433317355 1
0.143607686889526 1
0.0252982724938861 1
-0.0598427889541803 1
0.172116523754799 1
0.105672646057437 1
0.298798312521927 1
0.502169118158998 1
-0.141468563982854 0
-0.080073986466393 1
0.355268095608061 1
0.219658394416598 1
0.200693841642355 1
0.206822819951866 1
-0.09640001157754 1
0.339246680960804 1
0.0824226523837439 1
0.124560945353954 1
-0.0336766630302523 1
0.44197961719486 1
0.212968136922478 1
0.363658393673906 1
0.204512163332598 1
0.143438861689764 1
0.160963145575048 1
-0.0663813085120418 1
0.0789214440424213 1
-0.0547174814758048 1
0.130687052455988 1
0.146904686190526 1
0.119728444958225 1
0.0135885858403848 1
0.384194572464174 1
0.26769423883175 1
-0.0315250037291389 1
0.35828818007251 1
0.226715666962077 1
0.334816386023848 1
0.0114873094123833 1
0.239468325915308 1
0.125870406197361 1
0.280792034307642 1
0.250992741740029 1
0.0475927019023688 1
0.109007865917735 1
-0.108275720730488 0
0.225471925513704 1
0.305806437112038 1
0.471472415361141 1
0.112312616164121 1
0.19377463205126 1
0.341300714312575 1
0.348655289526789 1
0.319663370679042 1
0.183051690499024 1
0.138416503000307 1
-0.00796866060926528 1
-0.00583978759175082 1
0.440448563837394 1
0.186641540485255 1
-0.0572924159048903 1
0.0796835350427483 1
0.211422700912695 1
0.371807715934029 1
0.368396164588435 1
0.532857996519974 1
0.545122706707171 0
0.200153358018681 1
0.224963972869698 1
0.314241367170532 1
-0.0213925226070943 1
0.273288111814741 1
-0.0449090744494228 1
0.202017722715317 1
0.379911688187167 1
0.253546250001539 1
0.236536946349791 1
0.181970757791959 1
0.325062774843185 1
0.15520454290093 1
0.0971465867464435 1
0.173289443682281 1
0.196058850872819 1
0.256092222850969 1
0.375634265099786 1
-0.0120031983007642 1
0.238454736338251 1
0.323925567943823 1
0.272458120883484 1
0.186889982705805 1
-0.041350172909902 1
0.227263386413296 1
-0.0303474871954138 1
0.318683963947807 1
0.277564008165664 1
0.217310305406665 1
0.0954502218166784 1
-0.0883144266633336 1
0.365878649897007 1
0.129378073825645 1
0.0677997609081031 1
0.184065519298158 1
0.138355056200573 1
0.0290348653266825 1
0.167848054670078 1
0.189907335690184 1
0.02402516333301 1
0.0795361869627549 1
0.116547054713148 1
0.053532275042764 1
0.201025866372473 1
-0.0259349028930211 1
0.0788305409210009 1
0.209409088038966 1
-0.181978207061603 0
-0.00570951935774614 1
0.27652263647061 1
0.0915782161118307 1
-0.111075425848601 0
0.224560753166735 1
0.160081962882186 1
0.0837463472360948 1
-0.118206912174463 0
0.301282676593618 1
0.326680972443243 1
0.228385073821287 1
0.336569765427876 1
-0.00129130664363455 1
0.415550620293052 1
0.033918885219324 1
0.225611864801968 1
0.353659900969681 1
0.261591137354973 1
0.488834484968815 1
0.101117589503408 1
0.171155124776547 1
0.284179716840613 1
0.138104233241965 1
0.237723579723279 1
0.181377788173236 1
0.385765703519607 1
0.118213519527298 1
0.18086873974888 1
0.192560292178771 1
0.311001261029573 1
0.264576809972399 1
0.388844708419048 1
0.250331608823212 1
0.575703771599862 0
0.30562350887612 1
0.477135469380581 1
0.172811404762047 1
0.224081290108024 1
0.23505141874884 1
0.22846158318301 1
0.0730606152093876 1
0.390790704126031 1
0.325014718368286 1
-0.0870723183061621 1
0.103906091366983 1
0.157689309220889 1
0.396139708241136 1
0.203212749935022 1
0.0610198642855915 1
0.351761161687677 1
0.0913003148743086 1
0.459190196733568 1
0.10090404887151 1
0.241508282244532 1
0.278660846187599 1
0.245787634595163 1
-0.0521508058566887 1
0.20620657745313 1
0.264178645467985 1
0.265143666944156 1
-0.0952838595336332 0
-0.0230379072050343 1
-0.031428597629773 1
0.387758677878436 1
0.272852445970523 1
0.344856721480525 1
0.0680599389838071 1
0.36654704514971 1
0.00647855891993801 1
0.541978115194729 0
0.141353133837064 1
0.226727316193551 1
0.191853342622301 1
0.013993004913372 1
0.314574201324721 1
0.311338397762784 1
0.0384184418528172 1
0.161458156982027 1
0.225100438649063 1
0.134222754802113 1
0.437037161797268 1
0.0905606671035366 1
0.23335670078863 1
0.237664926647369 1
0.346520361401275 1
0.0419739017732061 1
0.207007488152353 1
0.461244641505748 1
0.297575334335547 1
-0.0318597318304226 1
0.229466010705804 1
0.343345815855372 1
0.321367780781237 1
0.382984217750278 1
-0.153853633227149 0
0.0203764460660379 1
0.126473947575445 1
0.495668326233525 1
0.315106848976602 1
0.12668878538524 1
-0.0306102282225249 1
0.0104073575002286 1
0.064839266309781 1
0.189429080396868 1
0.385830118178323 1
0.251308956910807 1
0.0643120735190216 1
0.357290612865051 1
0.315547334596738 1
0.171469103152968 1
0.285966933412427 1
0.270529376495119 1
0.125340650857786 1
0.268398655763003 1
0.288380523700913 1
0.146824774691274 1
0.172323979489483 1
0.315191483823117 1
0.183551989758062 1
0.190088043874545 1
0.256099029633727 1
0.548294817975022 0
0.183032144401136 1
0.12460850244482 1
0.145321855880481 1
0.228698421369794 1
0.417116312351774 1
0.0221970065267764 1
0.184246412307364 1
0.0335901325007364 1
0.644888877410707 0
0.328739535015586 1
0.228940463597523 1
0.0188249942674216 1
0.0697915953521937 1
0.264877673744767 1
0.317512668982852 1
0.079950927152146 1
0.171472431364626 1
0.216399303249322 1
0.114180222000074 1
-0.232967480887697 0
0.324302834164785 1
0.204361135234788 1
0.0920800923590493 1
0.186238378435196 1
-0.022627431025463 1
0.147381349882041 1
0.117744931788296 1
0.22524362150205 1
0.144344816210094 1
0.186646828471213 1
0.161074313712177 1
0.28202489662424 1
0.0242725068197773 1
0.196573151334689 1
0.371323052084116 1
0.299504614700674 1
0.165644663821698 1
0.234922331717752 1
0.325251803671224 1
0.179877060523203 1
0.171751783272683 1
0.0491841626509216 1
0.337895060793241 1
0.149150410924705 1
0.253875952988369 1
0.0163464187587405 1
0.111524601715605 1
0.247347188621715 1
-0.00969291199848431 1
0.140730119634151 1
0.110605807083228 1
0.0858738646837003 1
0.189804766762971 1
0.242376941318895 1
0.0970016828027475 1
0.308904329426927 1
0.101179061656501 1
0.0635686003569132 1
0.138475409965947 1
0.356782721456597 1
0.262752778122582 1
0.0719514185026282 1
0.0332119512709063 1
0.42173338285064 1
0.172667578547404 1
0.251222927891685 1
0.579582732478943 1
0.101236295655373 1
-0.0653420444129798 1
0.087960027328487 1
0.227769915963219 1
0.146106756141701 1
0.196854504415759 1
0.164179124184348 1
-0.0452694365831594 1
0.0770245340667579 1
0.623792885841188 0
0.128307731457607 1
0.19218932842414 1
0.100360550868623 1
0.128449971547254 1
0.110810499083988 1
0.0333264919167818 1
0.405120830538839 1
0.23449964260747 1
0.209762970671288 1
0.275122402724503 1
0.152296282178653 1
0.325646545314255 1
0.238304917561385 1
0.0902677250869109 1
0.249909721326281 1
0.313219686485145 1
0.277539036671766 1
0.0941429447498894 1
0.0945534496065083 1
0.073360290708694 1
0.538689647042336 0
0.359091643577456 1
0.0971463402081994 1
-0.0189528977775043 1
0.00686988615485549 1
0.0339104102822412 1
0.28882558656499 1
0.379564109782402 1
0.340857183599391 1
0.143541894314784 1
0.150535970037743 1
0.179371663763795 1
0.282475100830934 1
0.250223787482143 1
0.331110974747581 1
0.254725271399441 1
0.323243888756567 1
0.105939436797717 1
-0.00393149836594043 1
0.0735900216835096 1
0.274539957320448 1
0.331232866272448 1
0.327523153514027 1
0.205406712439522 1
0.455504469082292 1
0.251389978749775 1
0.202415379252228 1
0.176031994263642 1
0.18549011839134 1
0.0857120321622546 1
0.170284946970753 1
0.141906594960148 1
0.188189654235209 1
0.0600157491287739 1
0.185541022025232 1
0.0355302745006989 1
0.264417213061821 1
0.190112610481203 1
0.326324188451315 1
0.247475231617826 1
0.102542030407736 1
0.374576856725044 1
0.202155302557009 1
-0.121431874325113 0
0.435017594258148 1
0.533253786999711 0
0.207781249317987 1
0.413286408076212 1
0.285392940295428 1
0.250092459352102 1
0.0133250257134297 1
0.255080158639248 1
0.449018699473537 1
-0.0359102079838329 1
-0.0562584425356177 1
0.24095259663968 1
0.291910807512113 1
0.207761881920877 1
0.162597757982209 1
0.169808762576836 1
0.443749635353558 1
0.12649994967893 1
0.063224623311558 1
0.234811232499038 1
0.403951762408476 1
0.321509195424032 1
0.359628747208331 1
0.323790609888478 1
0.041450984514668 1
0.0280432728620889 1
0.245848513746183 1
0.00120471233962878 1
0.265884348581946 1
0.324993503285817 1
-0.0892182417400867 1
0.347157540430626 1
0.0878770669283571 1
0.154698229325227 1
0.0269481599575825 1
0.114099555786969 1
-0.00678107556080042 1
0.352373520673679 1
0.206127472662365 1
0.281837658099408 1
0.058954667624274 1
0.240650851766222 1
0.0159468358788836 1
0.0125432581381431 1
0.353643039439785 1
0.160531369050647 1
0.353824604143457 1
0.299516720110135 1
0.311731416427449 1
0.214480564374371 1
0.114575127307472 1
0.33123342709761 1
0.0071024968076258 1
0.0844634909868371 1
0.226427001737279 1
0.111948056287671 1
0.039889230272114 1
0.211282850924791 1
0.141289814392177 1
0.281267242309498 1
0.280096801489844 1
0.145070430461113 1
0.229551687554886 1
0.231036090565067 1
0.201279728698066 1
0.355690378404402 1
0.143941811197287 1
0.0760734543854382 1
0.243630557817919 1
0.343987662468602 1
0.0357418996245543 1
0.0164060947097191 1
0.206545643128704 1
0.531119960343692 0
0.253200413731956 1
0.164836109115768 1
0.16668702471877 1
0.0334226039291763 1
0.309275263454429 1
0.1220042974991 1
0.262531535891326 1
0.458539482763723 1
0.210790240876238 1
-0.134190077529823 0
0.0181659508844572 1
0.106792719663184 1
0.309326594499878 1
0.18195766218795 1
0.432106738237567 1
0.0333418790405486 1
0.168502723067008 1
0.191257262990019 1
0.118092509049603 1
0.0694792855354917 1
0.429348041352751 1
0.184136728124225 1
-0.0731957563375199 1
-0.0248183483363087 1
0.337748774117787 1
0.111406570538293 1
0.156977245604611 1
0.224888664503159 1
0.210384161594095 1
0.305544631826702 1
0.268543446979538 1
-0.0990774144770848 0
0.228292908437309 1
0.226713577991041 1
0.111857336017652 1
0.0173793201946649 1
-0.0186262170293027 1
0.249351359246277 1
0.165264608681381 1
0.107381826446061 1
0.243716733753686 1
0.225656738532202 1
0.0898849811671921 1
0.281451656951789 1
0.164456280087718 1
0.097483923478613 1
0.260294898087136 1
0.388358317079318 1
0.0846950607486973 1
0.181652799023683 1
0.409322198634047 1
0.243160686273468 1
0.319339696555001 1
0.139092489841995 1
-0.00443188257524594 1
0.184675327485934 1
-0.0678097116224465 1
0.134356601158426 1
0.104251049883125 1
0.339979746130709 1
0.190113395747193 1
0.194232723798326 1
0.104798617799921 1
0.27018057975715 1
0.182492931424784 1
0.113406674587742 1
0.30599293387747 1
0.156638465537667 1
0.0130102814143358 1
0.488318485139692 1
0.188775077152781 1
0.205283143915287 1
0.299478311971682 1
0.311786359014834 1
0.0442714888951029 1
-0.0621608939810549 1
0.43961633188773 1
0.21833412436502 1
0.267450633368767 1
0.0937465895494605 1
0.115499146041786 1
0.39249858199125 1
0.295451826426896 1
0.301789518669869 1
0.446424048701162 1
0.197454178285672 1
0.284213636113159 1
-0.138807349314844 0
0.120815907470796 1
0.0942463895499873 1
0.0519443443737424 1
0.254203845613233 1
0.265407275597736 1
0.229366978511226 1
0.12070261053732 1
0.0790192448151536 1
0.245486107075574 1
0.530017201063625 0
0.13637177373973 1
0.210882169483717 1
0.393813829340548 1
0.180012696184879 1
0.00858305991845005 1
0.319365118886481 1
0.298155749118592 1
0.25522395997396 1
-0.0339385289614748 1
0.286885865943724 1
0.311242933596935 1
0.201103911071485 1
0.484934752991594 1
0.115208405352716 1
0.240639098813711 1
0.360047203976805 1
0.169824208159687 1
0.096379302209349 1
0.165845332479498 1
0.158148108747548 1
0.441939734630617 1
0.221640631510936 1
0.11471588590557 1
0.333378799768413 1
0.503411549648754 1
0.308173189802789 1
0.509717988050112 1
0.133381229722687 1
0.199251006512768 1
0.117225511107208 1
0.145607144100518 1
0.104786586944488 1
0.171711586735142 1
0.27189313184483 1
0.275335455099299 1
0.256312938607942 1
0.258176157806154 1
0.516712465176131 1
0.509880418782463 1
0.140756640996321 1
0.0993259059110433 1
0.299372741588397 1
0.29661043278856 1
0.328104076233825 1
0.235185970092046 1
0.335376713578428 1
0.468127220951639 1
0.233719853540328 1
0.228339533844796 1
0.247707900776122 1
0.287284085776674 1
0.105335640952619 1
0.548250960656125 0
0.148989941550557 1
0.233638691253426 1
0.0122236491082249 1
0.0958198207924379 1
0.284746507423261 1
0.0246495493003871 1
0.368985169575821 1
0.261242041854766 1
0.0278672935515517 1
0.0411346446771111 1
0.0201211043554078 1
0.179677818508161 1
-0.0669602731836655 1
0.202675840921945 1
0.0290131001377855 1
0.097561766428437 1
0.106663451839281 1
0.266279589452673 1
0.161560976058158 1
0.105093740285909 1
0.18622573253672 1
0.241209934984133 1
0.543543099513534 0
0.377582531081593 1
0.247634666866791 1
0.0244216626405446 1
0.237163864089219 1
0.323264196579401 1
0.185902706513694 1
0.058631544660036 1
0.0892970169520276 1
0.00462787311864996 1
0.126262946585101 1
0.31467535098077 1
0.343933628924129 1
-0.0368216643343951 1
0.262602559076894 1
0.0971087261362719 1
0.315195272492517 1
0.272235795600176 1
0.326027308039978 1
0.170054750115251 1
0.134093714863036 1
0.297768333733734 1
0.0968652401176082 1
0.0812208580588316 1
0.227097618574011 1
0.333878534851922 1
0.206736374940218 1
0.109453096315764 1
0.152226247297189 1
0.0925380704544857 1
0.112230098302983 1
0.20231546705279 1
0.361567538208327 1
0.287983555192436 1
0.346532616580547 1
0.126114622571107 1
0.0717502716606105 1
0.0719498188619454 1
0.289205257336566 1
0.336731349456278 1
0.200830631758439 1
0.581525010725589 0
0.243541671359073 1
0.198110942469824 1
0.151866086233014 1
0.330227977524001 1
0.162525914401392 1
0.105541331621792 1
0.213681068731504 1
-0.169761574073079 1
0.120146181320615 1
0.171728288108934 1
0.338420531009987 1
0.0451814899736916 1
0.143821147481168 1
0.232216077195566 1
0.210418781670121 1
0.10840311371506 1
0.206075270144943 1
0.176899703102088 1
0.479660647643151 1
0.24774414834196 1
0.322732292865798 1
0.237613540968524 1
0.144353349878914 1
0.205967807831893 1
0.264884701786559 1
0.193560678053289 1
0.256964059959455 1
0.141696735019012 1
0.132872966570628 1
0.0641556088148079 1
0.239653743599632 1
0.14274048516663 1
0.0971298043660304 1
-0.0285704681263671 1
0.32120649561603 1
0.30496018571936 1
0.248075009633818 1
0.397289508207117 1
0.162117077915828 1
0.0988399300776651 1
0.048650439845677 1
0.239340623394202 1
0.340274514114656 1
0.135146823424629 1
0.176932935121358 1
0.135482506992927 1
0.314186034799895 1
0.21191869552326 1
0.275565418743681 1
0.222035772237735 1
0.00567470607710779 1
-0.0202532329747104 1
0.236767118780788 1
0.343637882222974 1
0.323365224994831 1
0.240396477313027 1
0.0232230971791403 1
0.116684612226109 1
0.0183628739490749 1
0.063432460582152 1
-0.0838980916317835 1
0.375130753045495 1
0.171224820770515 1
0.160192478264018 1
0.363924240752132 1
-0.0202929117635039 1
0.0913126809006407 1
0.162492317174186 1
0.268691997300909 1
0.0522407486982711 1
0.331967686014283 1
-0.088286729686408 1
0.112646372046385 1
0.160808473156958 1
0.225316029378395 1
0.130235729234686 1
0.0193576500154888 1
0.393771104338154 1
0.228972541300886 1
0.133603918338112 1
0.110143273259503 1
0.137589126729086 1
0.309052068178989 1
-0.016020965936514 1
0.274063626117436 1
0.180596033676438 1
0.355004711163807 1
0.00420511626519067 1
0.223669895100388 1
0.226757977989545 1
0.112545757431003 1
0.213498193923345 1
0.231955368423792 1
-0.210857328537354 0
0.187914634184655 1
0.185358573418511 1
0.333585048395616 1
0.441005025321879 1
0.251409798451051 1
0.154800931346786 1
0.277192743302873 1
0.474436116738264 1
0.28448162709183 1
0.191450268477857 1
0.313427213269661 1
0.328392179716682 1
0.209186025782496 1
0.244427224616063 1
0.312503071855988 1
0.022067971763364 1
0.278049386875043 1
-0.0199020092126936 1
0.0553932156861463 1
0.0714090272062796 1
0.136443414489901 1
0.0966995693115992 1
-0.124264198969597 1
0.21257507954591 1
0.102883951508708 1
0.301111645782225 1
0.203909894822256 1
0.144616464027219 1
0.308811943863819 1
0.0606694855262912 1
0.353181769672567 1
0.156425573482799 1
0.187379667094667 1
0.135524369889006 1
0.268948388295064 1
-0.048755455404592 1
0.163013660381703 1
-0.0531192004408788 1
0.0389221119543974 1
0.0943419402364832 1
-0.0131871821002537 1
0.196192683715242 1
0.140274747203449 1
0.320256430045476 1
0.137513711708423 1
0.418346438402501 1
0.274957393933809 1
0.312231347080985 1
0.239338641427182 1
0.15556243806966 1
0.39520679507223 1
-0.0916681415134572 1
-0.00917699752963547 1
0.395064201214366 1
0.057079726918882 1
0.355152160153419 1
0.332602159303739 1
-0.0812572984462684 1
0.366988806230457 1
0.126294434406027 1
0.195228257326939 1
-0.21780589650539 0
0.216486680074046 1
0.00559695498578388 1
0.0483045520360173 1
-0.0961110780015686 0
0.174347747530217 1
-0.236957185962603 0
0.101074576021587 1
0.175781966862521 1
0.271643047796816 1
0.308484899456958 1
0.133622773163869 1
0.390404942150928 1
0.255503105511129 1
-0.0199944695123883 1
0.4379753665606 1
0.0823217336302155 1
0.0153110491638935 1
0.0997234737737676 1
0.0536635440150457 1
0.0614847207258283 1
0.284343039367566 1
0.373924562578573 1
0.300056923946016 1
0.196490430349848 1
0.285035356736486 1
0.233522655619747 1
0.21444801477093 1
0.559910730744829 0
0.328794044219755 1
0.375009093346717 1
0.076868556701554 1
0.157639561288535 1
0.230411023521374 1
-0.0616800920219335 1
0.325246081565861 1
0.214023210333827 1
0.189106824402251 1
0.13507271556595 1
0.397182145301712 1
0.450999538732561 1
0.214678024599922 1
0.291495768818843 1
0.0106536837459177 1
0.349686767508181 1
0.241719100732493 1
0.185390778717062 1
0.543418648884991 0
0.184605327320141 1
0.217935924356621 1
0.1240736830144 1
0.237166058711511 1
0.202358799044415 1
0.350998066109099 1
0.195909899738372 1
0.236884677102736 1
0.106628808162703 1
0.197202173440025 1
0.39224674022057 1
0.120313687872147 1
-0.103742944354128 0
0.145461776333643 1
0.125537974500254 1
0.00977034964383464 1
0.325781410486345 1
0.336178602507316 1
0.207606667859114 1
0.210307295316303 1
0.256346155554238 1
0.159459931275577 1
0.304037236282086 1
0.199986006133965 1
0.296212361563394 1
0.226395221683571 1
0.112681397119054 1
0.018323439620778 1
0.244456443697544 1
0.34992836097498 1
0.0492081302888489 1
0.0424632427447019 1
0.471205326840784 1
-0.00555156796190611 1
0.498760927439967 0
0.204935392208784 1
0.158303095940539 1
0.387983645164866 1
0.183100786898734 1
0.339405161085328 1
0.292301120234939 1
0.272904134839301 1
0.291771110749113 1
0.238421847449487 1
0.0797803829920964 1
0.0590947033412202 1
0.296947244197682 1
0.103484738569433 1
0.394699516459153 1
0.172817623635952 1
0.0775490987912273 1
0.0154054151594511 1
0.50205376262985 0
0.0438915116358364 1
0.119825126199104 1
0.159273245253437 1
0.169085378522488 1
0.0399889911201281 1
0.300554586827539 1
-0.182301362298799 0
-0.0517965653906036 1
0.0758858012068747 1
0.169720360763243 1
0.0752240292420875 1
0.287272805862765 1
0.336678395170695 1
0.25369694470365 1
0.21748326884642 1
0.26574889946535 1
0.194329242971997 1
0.423314783759726 1
0.00125601123358604 1
0.0599300924657778 1
0.139705888706341 1
0.134307624684335 1
0.319175367056179 1
0.269543005988141 1
0.245257056790346 1
0.474448234294493 1
0.16211757379462 1
0.447732957946132 1
0.0284364845118207 1
0.293656699817501 1
0.249099840142059 1
0.432533624194233 1
0.474397256703771 1
0.582329271492748 0
0.13336730948595 1
0.457563933747446 1
0.263615936191867 1
0.324469182842208 1
0.12249614059481 1
0.0646619994004393 1
0.399006307458749 1
0.223000731202258 1
0.080301612807134 1
0.235962676238207 1
0.0860567062935141 1
0.0975073551736829 1
0.245586768671898 1
0.325873362080586 1
0.144694284672582 1
0.24294734411598 1
0.0542545150846153 1
0.162941430342265 1
0.159551902820142 1
0.0902613109307727 1
0.144810960561505 1
0.193285630890404 1
0.00559098247927444 1
0.255083085273704 1
0.0885785472934685 1
0.235442503467471 1
-0.18086136697085 0
0.234903940443102 1
0.0786297832135476 1
0.183501411830656 1
0.300706976076501 1
-0.0151534349736455 1
0.19963301202575 1
0.125933403524475 1
-0.0886003988505548 1
0.174037609651099 1
0.145531215053644 1
0.430539160548403 1
0.0827061445298546 1
0.315708448902594 1
-0.0195864527004164 1
0.166351698628894 1
0.221452801254191 1
0.482198124211531 1
0.141761423227017 1
0.26336334308541 1
-0.0339792441708231 1
0.563113861307495 0
0.62183888630344 0
0.262159679429219 1
0.238039886644858 1
0.125074383479087 1
0.236537270870295 1
-0.0732357039013902 1
0.159157415056831 1
0.32764189801903 1
0.358575584526564 1
0.017594355966427 1
0.212012710655582 1
0.30563816093888 1
0.202766206195333 1
0.436275059396971 1
0.179530437762496 1
0.10974212309191 1
0.089821714758964 1
0.369736065016663 1
0.132595751247639 1
0.22582986252371 1
-0.0742179047569649 1
0.299424244144736 1
0.26095478621568 1
0.229387253031773 1
-0.216491337487413 0
0.100862358419057 1
0.145599472196984 1
0.108387993829499 1
0.323862425364473 1
0.158137496749501 1
-0.00865446280679369 1
0.225118259851522 1
0.410884344865859 1
-0.0454837758563742 1
0.282826103694736 1
0.021865232437951 1
-0.0197833568245543 1
0.07508696787003 1
-0.0307175709617582 1
0.22921384308955 1
0.354721653190801 1
0.380856978762571 1
0.430082617276289 1
0.316865849739893 1
0.465366853416274 1
0.407265069834318 1
0.291061315824251 1
0.485248785511751 1
0.430402628494078 1
0.341961240624737 1
0.305770919475 1
0.0420128318772833 1
0.322775290222803 1
0.188781884618615 1
0.193830228054961 1
0.0535151836198883 1
0.202708855379348 1
0.392548626162996 1
0.44582249055868 1
0.336446220727511 1
0.409640166414877 1
0.429134629084257 1
0.215332761542382 1
0.130087911723094 1
0.432477012291778 1
0.128746403743503 1
0.386794994612237 1
-0.0123254025376695 1
0.170847806909339 1
0.121182744338858 1
0.309680396115048 1
0.216376704238531 1
-0.0613052169776344 1
0.501495137686616 1
0.425357371903655 1
0.197007546251042 1
0.276900674141715 1
0.238002693122455 1
0.205737606262032 1
0.0656846846076742 1
0.260837183447557 1
0.116841902198363 1
0.131539814249199 1
0.122786137878739 1
0.496141223911766 1
-0.0173090300804619 1
0.0255280333775098 1
0.311659999770197 1
0.244589724707514 1
0.0233458554081763 1
0.110736051329999 1
0.161998325875488 1
0.107244877646749 1
0.260119804298372 1
0.514715868765724 0
0.428451044407462 1
-0.040245880132307 1
0.012613454880468 1
0.101556756698708 1
0.357682681403232 1
-0.097070382548662 1
-0.0215483532109555 1
0.205978131199344 1
0.0511546663488471 1
0.676569369163324 0
0.00326762984078499 1
0.291310201739148 1
0.10880326046852 1
0.288117807658221 1
0.0831578674986199 1
0.193437486681477 1
0.0559800648157525 1
0.206062416247476 1
0.244059799886017 1
0.26271588606907 1
0.0763264251406632 1
0.254374985213928 1
0.573027257545732 0
0.0383326560138338 1
0.280585963144815 1
0.189224503791641 1
0.358340459608733 1
0.281654257490849 1
0.127269831601292 1
0.0679111751633369 1
0.111641010780977 1
0.099401216531281 1
0.312456519424783 1
0.312828650552284 1
0.233205185394941 1
0.17122093972285 1
0.116104912272371 1
0.251637362017387 1
0.230595596149806 1
0.141281032919616 1
0.227314713472256 1
0.406198064197188 1
0.15059301142422 1
0.230528185214716 1
0.0465110058139578 1
0.00753166452821837 1
0.204162695634809 1
0.130310692591628 1
0.18470771873689 1
0.194107949662593 1
0.378344214457233 1
0.152564601606642 1
0.445344255632115 1
0.285381366289917 1
0.1099530107732 1
0.389169494296415 1
0.256025617683029 1
0.259991461800823 1
0.207220165688264 1
0.276106693708913 1
0.196475402844979 1
0.173802474954473 1
0.115753316265138 1
0.13717464574314 1
0.219366227112887 1
0.198543421995863 1
0.234062387606915 1
0.174099065913603 1
0.331323679796058 1
-0.0165541342778521 1
0.302452754275937 1
0.0661303642039534 1
0.272702218395435 1
0.208841684442703 1
0.188118374912612 1
-0.0829343958528557 1
0.0422841154647272 1
0.173079248903568 1
0.311614558407192 1
0.118055722555614 1
0.491311257418622 0
0.165651625458291 1
0.00531816345937088 1
0.218808507694045 1
0.0989369358223042 1
0.204263479442565 1
0.212318171484172 1
-0.0493935643198942 1
0.211545178032451 1
-0.00946170270253687 1
0.0653032075740665 1
0.078460367161109 1
0.237719040487056 1
-0.0694838447280749 1
0.260650653763661 1
0.0192105103113124 1
0.0436484904879705 1
0.518132476242976 1
0.366075612775361 1
0.181118577183218 1
0.264779789392988 1
0.0590527287870681 1
0.0905571303899224 1
0.37313132290475 1
0.369145058894649 1
0.260432466034702 1
0.122481846403683 1
0.168592553689213 1
0.331651190773012 1
-0.0900989379735962 1
0.279318482398918 1
-0.288865469615002 0
-0.0517470229982196 1
0.355551376024218 1
0.296162996919772 1
0.223308066047615 1
0.150844432735804 1
0.210329070454344 1
0.0774651727480366 1
0.0962561807605062 1
0.105161199566108 1
0.334733954169119 1
0.228967246791539 1
0.30951291524746 1
0.325210782511771 1
0.337187987972147 1
0.381878475662576 1
0.322618984426622 1
0.241933812177431 1
0.016369224493511 1
0.385804429296241 1
0.286000131716623 1
0.273123464620919 1
0.247859766681088 1
0.279084830111498 1
0.474175657080869 1
0.109763818487925 1
0.326094855890768 1
0.0669704076571344 1
0.293679780172634 1
0.0467311903151585 1
-0.0636900203335681 1
0.101229442837999 1
0.0556468837464126 1
0.417686585303174 1
0.0614721900313272 1
0.341395614147802 1
0.320324233214538 1
0.136341754310503 1
0.0367216961958116 1
0.440641997012858 1
0.384480779294582 1
0.120049159972479 1
0.154675431093056 1
0.333616742636 1
0.138077385619738 1
0.589627535330957 0
0.188202589680298 1
0.349734013404331 1
0.0652689847238187 1
0.12717376683497 1
0.350455458304114 1
0.349223594563871 1
0.270037564325123 1
0.0804776517857163 1
0.105678753872827 1
-0.0232948424391438 1
0.110398164311392 1
-0.0826867456070617 1
0.338308297771909 1
0.231133900528501 1
0.117130753336974 1
0.405430475894586 1
-0.00593514355009435 1
0.184911364294035 1
0.43282094851661 1
0.473791587938167 1
0.320492543941907 1
0.0658705505506109 1
-0.106386646897566 1
0.285985652901264 1
0.254293126329335 1
0.538217986745527 1
0.243088785986116 1
0.149451206712152 1
0.235935931637775 1
-0.00226569632469992 1
0.339580142142482 1
0.29217347001585 1
0.21192564504805 1
0.262989874812929 1
0.342698227728663 1
0.478972628301036 1
0.15355086945493 1
0.194779331104857 1
0.0610851449706033 1
0.195896359091321 1
0.128108157756489 1
0.198728723138503 1
0.100580795120639 1
0.0184109809505239 1
0.153403201268357 1
0.152660799716112 1
0.147895824699299 1
0.188504170909177 1
0.389479899614518 1
0.497896229704763 0
0.0289622848001555 1
0.055884797779816 1
0.141411521025891 1
-0.118764036427994 0
0.068659547835392 1
0.282849131219462 1
0.411010123007275 1
0.0748675181200787 1
0.127404226023717 1
0.18832439944543 1
0.163863722133724 1
0.182885412283092 1
0.266652115806108 1
0.262599989034975 1
0.15302058213827 1
0.265515627395187 1
0.249685204074046 1
0.192677768386228 1
0.0570466652140846 1
0.230859390962949 1
0.12427088420629 1
0.2655039947168 1
0.0716185005677412 1
-0.118903874535964 0
0.465106724190943 1
0.419195808589212 1
0.261566646679743 1
0.298539095173882 1
0.289719073439097 1
0.16393694507869 1
0.403245108172322 1
0.0556112213495906 1
0.14741556577518 1
0.270224782824953 1
0.201127855252297 1
0.120716805863329 1
0.276990710393273 1
0.131802911276158 1
0.213018874566604 1
0.268629798426065 1
0.440656698998985 1
-0.0715188810862281 1
0.212777728175662 1
0.179631024937265 1
0.106293510497036 1
0.239090545585403 1
0.346379821994536 1
0.147010296143029 1
0.374504493388565 1
0.0580854178078911 1
-0.0450815379016282 1
0.0354631805449926 1
0.436948176520446 1
0.100780763260246 1
0.262531277459514 1
0.13409498505867 1
0.162868988965989 1
0.200377165915445 1
0.0898372791433568 1
0.435349131020398 1
0.347309191051984 1
-0.1239056672068 1
-0.103723045926158 0
0.334860041851113 1
0.0860546973552726 1
0.333020987291753 1
0.141867984403434 1
0.247322696557987 1
0.273425821305796 1
0.0518174781994888 1
0.310852521751919 1
0.199942136080042 1
0.303658712945244 1
0.0921004547999748 1
0.281240977587812 1
0.338448648733569 1
0.170635758104757 1
0.0358735182611518 1
0.042648185013835 1
0.0260550907699672 1
-0.046592195852324 1
0.0687391625843947 1
0.042275873676909 1
0.134371118948791 1
-0.0604160455071382 1
0.137386177809256 1
-0.0646272431191398 1
0.214339222694759 1
-0.0678204892672431 1
0.420122856923531 1
0.257663401781438 1
0.0615227566728329 1
0.378264587633413 1
0.328987472406152 1
0.19996073578012 1
0.335577747737248 1
0.240116850643343 1
0.343677614169041 1
0.406295696042234 1
0.181557236591085 1
0.261614973806391 1
0.042600321938764 1
0.268084427333197 1
0.28325463481131 1
-0.0165386733686149 1
0.322926147468324 1
0.303474718968237 1
0.180428119348236 1
-0.195910062823552 0
0.156774781009303 1
0.40204968284102 1
0.108416168077372 1
0.0325022211890311 1
0.0789248749762047 1
0.158733933014394 1
0.333003539658605 1
0.0396665158268611 1
0.257752728221905 1
0.113943545053604 1
0.274589566662482 1
0.397578661963893 1
0.00790569941271973 1
-0.0755332449375619 1
0.390629649620262 1
0.137594960151306 1
0.151619305540077 1
0.166696203187887 1
0.331178130700946 1
0.028972582149201 1
0.0882599748173056 1
0.156914282062974 1
0.215684810174238 1
0.232033060446201 1
0.231451935282324 1
0.149042702519932 1
0.423063398844894 1
0.00482085137926948 1
0.230235760886277 1
0.137123630885034 1
0.0615899375163094 1
0.215444846668454 1
0.269165099070448 1
0.18899799186709 1
0.53057619330233 0
0.258566575671296 1
0.214818306122904 1
0.131439024408511 1
0.214660308634813 1
0.129430114918039 1
0.0960873200136309 1
0.433197477083714 1
0.0717165318729498 1
0.391256897992113 1
0.526069901646088 1
0.237876814542442 1
0.370964608194996 1
0.0498148041750029 1
0.13210448146224 1
0.203113465036571 1
0.00363120901679625 1
0.126340469564636 1
0.195520800807938 1
0.025587397074074 1
0.0182592042981137 1
0.393131357969514 1
0.292254140905621 1
0.154254871771586 1
0.358473550236693 1
0.182652444274328 1
0.254623534133872 1
0.0704741758531445 1
0.315196514723212 1
0.0988113204583635 1
0.290619535663296 1
0.24511119510667 1
0.28924218650457 1
0.032838635511577 1
0.442608215952472 1
0.218421981866114 1
0.325583469229168 1
-0.112399884319616 0
0.018026784341631 1
0.327549546887985 1
0.0432684981328575 1
0.314312074853748 1
0.327355312958143 1
0.357504353525687 1
0.281882129055982 1
0.122771271650081 1
0.145407940537231 1
0.44558385354195 1
0.271148600096674 1
0.24933537737649 1
0.138004495533419 1
0.521290572944423 0
0.373434752597473 1
0.134703236463898 1
0.206485800793087 1
0.284636933420054 1
0.224162868515528 1
0.109538125161749 1
0.2268911188902 1
0.258380374986884 1
0.286340598263013 1
0.245682291470097 1
0.506854866375763 0
0.436405899706534 1
0.0897280210555985 1
0.531698778617226 0
0.340242293682018 1
0.201826642255898 1
0.187790441704029 1
0.26527437992944 1
0.255166067029596 1
0.14739937405685 1
0.345002101100485 1
0.397493407392587 1
0.0277600451380207 1
0.241503339112979 1
0.329933825523568 1
0.304765075776924 1
0.119110322461379 1
0.171346664018725 1
0.241967372250035 1
0.182625077530723 1
0.230156674379032 1
0.202678753034851 1
0.381384376739676 1
0.35870445786663 1
0.254246144427253 1
0.533079841646627 0
0.335114697075681 1
0.267946408650368 1
0.129566002848581 1
0.127692522010501 1
0.199601850073916 1
-0.0798399567636426 1
0.0913604528318527 1
0.3224318622159 1
0.0549827937655369 1
0.407272109330462 1
0.341326323836934 1
0.388415407894455 1
0.201036003356696 1
0.0369842057961964 1
0.296404239657428 1
0.634136312186967 0
0.239284371348931 1
0.459832648695182 1
0.346789084557875 1
-0.0327129611833711 1
0.280970053248726 1
0.285966809989954 1
0.225485686534708 1
0.308555655171046 1
0.397235960595958 1
0.204565454940724 1
0.27432937799436 1
0.0417118058024668 1
0.19864709089045 1
-0.0139464769532787 1
0.236629603586222 1
0.353012621795184 1
0.252845199943105 1
0.108605891381214 1
0.305707014059756 1
0.215612220457967 1
0.240077803117093 1
0.239318801150806 1
0.475200123563577 1
0.0382536571933585 1
0.224278773877303 1
0.187087241663408 1
0.218948947849667 1
0.281784988770064 1
0.242147631126352 1
0.319379842737834 1
-0.00638880182984394 1
0.177863672794008 1
0.0299846040213252 1
0.531255608294108 0
0.466187557239747 1
0.33353310866751 1
0.497203889870078 1
0.0947542371860584 1
0.0749907524225381 1
0.277765162760756 1
0.0277339226534644 1
0.303443976687796 1
0.175482759697517 1
0.210497702182665 1
0.166181452375538 1
0.436171818501066 1
0.0391233076534067 1
0.175175166040464 1
0.0616270626954252 1
0.231646776505723 1
0.219912765079339 1
0.168670944076492 1
0.200378095618545 1
0.445383503167482 1
0.0507985054105878 1
0.0367949827152196 1
0.459592684850692 1
0.257331758996385 1
0.0839495722216509 1
-0.00817579995841512 1
0.324696317977812 1
0.0445720665047516 1
0.325685113990735 1
0.0535040747485391 1
-0.0895369078123469 1
-0.0445722694872471 1
0.379111152116009 1
0.339408706463413 1
0.252349711758883 1
0.257095533856104 1
0.198679861875969 1
0.271812642193575 1
0.290094845809953 1
0.131737000411035 1
0.364004434524027 1
0.301961350723781 1
0.353746578507701 1
0.257908429194022 1
0.355811353848222 1
0.276970012880083 1
0.270551914310375 1
0.296984636610105 1
0.485273223386739 1
0.189657798221238 1
0.261189564458787 1
0.243384524175191 1
0.314313903778974 1
0.0176196104120141 1
0.316204978944138 1
0.413057739649796 1
0.084158308943541 1
-0.0249951163349518 1
0.263103311809476 1
-0.148808478961088 0
0.00697875283290462 1
0.272881805904626 1
0.288098073503627 1
0.113403364336056 1
0.364662673269711 1
-0.0320835455703574 1
0.242761053610418 1
0.0799458825262436 1
0.299263531755243 1
0.210047311606919 1
0.430754520316995 1
0.159679529159927 1
0.322898351435435 1
0.235550634756717 1
0.278724672550374 1
0.425686601552548 1
0.144690140323859 1
0.165186687230635 1
0.134167160562806 1
0.176700228051732 1
0.121680848132911 1
0.187245958410993 1
0.0189109304381884 1
0.240993323378542 1
0.346060344271413 1
0.0647988774483447 1
0.108861204029771 1
0.376383686207422 1
0.152532060990417 1
0.361804041516882 1
0.308358208494717 1
0.204119713457976 1
0.454584610775288 1
0.143918305385685 1
0.0719343151303604 1
0.365937217771901 1
0.0317201180927019 1
0.178089007360136 1
-0.0825974487774101 1
0.0399300761335975 1
0.130577607811344 1
0.269665161991952 1
0.274919212007727 1
0.156718364732088 1
0.30729598760051 1
0.335353475538752 1
0.310746502549192 1
0.228113065671171 1
0.0716487859675932 1
0.13331999488299 1
0.168439116752854 1
0.45123315609737 1
0.175055443987839 1
0.268908316337784 1
0.100948907595389 1
0.453459902716704 1
0.0983397809820278 1
0.0339588524874604 1
0.236178273608928 1
0.0132442146616036 1
0.482008343851385 1
0.189652265685498 1
0.145003934216073 1
0.327010727222363 1
0.332122168729548 1
0.270657898136498 1
0.106318838065881 1
0.142856368276863 1
0.102780085200987 1
0.36234759608262 1
0.357787493484063 1
0.210382135146653 1
0.324414954321756 1
0.145602385962951 1
0.267185852159793 1
0.00551973952234295 1
0.0167590603070115 1
0.0602737459464489 1
0.169314299022825 1
0.249234693125791 1
0.341914604686192 1
0.178831497066598 1
0.149009066588234 1
0.343822607917381 1
0.229385351875514 1
0.384784513999604 1
0.126888296788935 1
0.204541524717727 1
0.0356973677403254 1
0.429595579419099 1
0.397870811903145 1
0.133505327030923 1
0.183680399837825 1
0.396726842026208 1
0.146670907846608 1
0.11954376466571 1
0.102611652165089 1
0.00140095825881462 1
0.285205743510133 1
0.464288279098994 1
0.17302971180878 1
0.34182299457276 1
0.208624975082749 1
0.217327944469256 1
0.261916101748491 1
0.345657369743727 1
0.254307836096972 1
0.306023436930483 1
0.222045601185148 1
0.116346549780766 1
-0.0793387256308278 1
-0.04193817061861 1
0.39376635683109 1
0.35691127509799 1
0.143404693645011 1
-0.0852024289266436 1
0.133996026397311 1
0.0507366537372836 1
0.191267797530435 1
0.513652662241341 0
0.272335984077115 1
0.31860831355511 1
0.223874047537181 1
0.2600308475564 1
0.343543673458836 1
0.0317244223521965 1
0.0920117819631541 1
0.031566113454706 1
0.130546458698777 1
0.141984826707819 1
0.0580040248772268 1
0.609721188769467 0
0.174812007762675 1
0.212230671367192 1
0.19241703603875 1
0.274679049821787 1
0.270702894375838 1
0.311043083510344 1
0.0837197417660223 1
0.227637772935831 1
0.239410453377145 1
0.113195214118741 1
-0.11410355238567 0
0.0688945905792937 1
-0.00419939427836716 1
-0.0232898862284503 1
0.0885503855784699 1
0.14957049143729 1
0.188432858812647 1
0.20433726574366 1
-0.023454059392934 1
0.311319730957893 1
0.221978917024485 1
0.22363128144182 1
0.0764738906528326 1
0.342605081046736 1
0.321698782455998 1
0.263034983305891 1
0.0257775789415453 1
0.045126107494097 1
0.0119436400630763 1
0.0777483838055048 1
0.349489347407522 1
-0.0445268215330079 1
0.200920232526157 1
0.329683372993302 1
0.506140739616358 0
-0.0662072083153125 1
0.127364441025881 1
0.365138678264659 1
0.0952877876045532 1
0.205321683106408 1
0.232953620011708 1
0.112174322085854 1
0.344863902983268 1
0.0254970327192502 1
0.294502164279313 1
-0.0583229278882856 1
0.160177691367835 1
0.145758582883212 1
0.230178235568134 1
0.0166279908041011 1
0.277461736993827 1
0.367172880644188 1
0.34510530957395 1
0.139326844218394 1
0.291139555214867 1
0.495247684921299 1
0.0153716973939054 1
0.0350632273834033 1
0.396573124658912 1
0.101431123087772 1
0.31621187981508 1
0.08202744655329 1
0.20818143240819 1
0.0652574908122946 1
0.0842760048516052 1
0.286036620370753 1
0.489009949479951 1
0.2268598281938 1
0.422243346379711 1
0.398985223353575 1
0.100122775414414 1
0.102158432868103 1
-0.0182879038209556 1
-0.0668599096895782 1
-0.0969998755023555 0
0.208244088849508 1
0.126806587216849 1
0.446663858530271 1
-0.020981668975549 1
0.150796205996096 1
0.152668465717166 1
0.38586788644433 1
0.159941807734527 1
0.28276418025111 1
0.0420241919214365 1
0.29554292479031 1
0.046880121954448 1
0.352067564585728 1
0.327683377000588 1
0.320493392392111 1
0.359063156452839 1
0.211568954886033 1
0.340202592002575 1
0.121631950240235 1
0.273324673232822 1
0.267796390951059 1
0.216881300814838 1
0.0706718859508446 1
0.311477326289735 1
0.618813849397241 0
0.366547492757248 1
0.265873682272905 1
0.145333375995859 1
0.183515621290581 1
0.509887561696702 0
0.167305437110731 1
0.150357781404538 1
-0.062480355665163 1
0.111426363665703 1
0.257244355578977 1
0.2898205742729 1
0.26891877573011 1
0.255206735024437 1
0.269783081926017 1
0.0138079057202593 1
0.199953787143669 1
0.13647017094829 1
0.277246341875731 1
0.236701890860563 1
0.392642092074657 1
0.146384964922398 1
0.0905498097314437 1
0.0994567427221 1
0.34675505878989 1
0.521219503327985 1
0.271651243185665 1
0.203647574192598 1
0.309778699721996 1
0.274197397207561 1
0.0289668576111841 1
-0.0801115550610326 1
0.328324385841075 1
0.467071855840527 1
0.0987488827796495 1
0.202528901824693 1
0.354625954152631 1
0.0999331400132619 1
0.1373000184358 1
0.145429287199042 1
0.177283786236669 1
0.231551351028638 1
0.478300595332774 1
0.0207078563341928 1
0.211524074723615 1
0.461154540849514 1
0.170685293111979 1
0.412474423546477 1
0.0838867118165818 1
0.214996198473091 1
0.190595455609469 1
0.501364450955391 0
0.408815821276183 1
0.188172316712655 1
0.342247581518556 1
0.475868104274382 1
0.165611427824323 1
0.15494269127761 1
0.538208352740875 0
-0.00563566903604219 1
0.145683673616093 1
0.55464291732405 0
0.287883320173655 1
0.320348022007375 1
0.207692206240404 1
0.0482505966207506 1
0.318590707681059 1
0.0500723128542223 1
-0.150269503174657 0
0.07222003451692 1
0.175305195778498 1
0.323375631512376 1
0.0826384032987252 1
0.203103673608089 1
0.283411094827065 1
0.628246985391956 0
0.0761009324686245 1
0.215210599877602 1
0.280121527559499 1
-0.0476091068054832 1
0.338996686792349 1
0.248863101496637 1
0.327026822061297 1
0.359858195151696 1
0.054566512173767 1
0.421716395326512 1
0.285063314718516 1
0.190038413037672 1
0.151687807137192 1
0.0139998338853809 1
0.239921586024679 1
-0.152165829094225 0
0.0930266437990653 1
0.11101105030403 1
0.142740441687553 1
0.377518356933986 1
0.364806656346012 1
0.275433795046016 1
0.249778132585223 1
-0.0905085181188597 1
0.146377789706723 1
-0.0053014482990403 1
0.267654273282337 1
0.315479976867777 1
0.108231822495907 1
0.138262566915037 1
0.156728632912216 1
0.300820030447197 1
-0.00401889583342473 1
0.149996291053593 1
0.158454816489667 1
0.268987668419836 1
0.0667979572829126 1
0.171532689105941 1
0.139165115782532 1
0.139712922903801 1
0.474725732191922 1
0.107547606298843 1
0.294425901379141 1
0.370378276413342 1
0.0574812063459287 1
0.212889550862035 1
0.259842925249354 1
0.4704279111231 1
0.105890614739685 1
0.323459013181422 1
0.2302054009908 1
0.219204342439334 1
0.174015107303324 1
0.300242459742226 1
0.45762236190492 1
0.0625306881209088 1
0.34019851076966 1
0.252285219045755 1
0.406397932302285 1
0.0622039149913664 1
-0.023473885538956 1
0.166948673688389 1
0.234375148821326 1
0.257182322915101 1
0.274755950937928 1
0.406854794353158 1
0.425068340793044 1
-0.0646547847278511 1
0.0374430171143422 1
0.111791407056287 1
0.0591407431607996 1
0.00177800118626581 1
0.150830317120541 1
0.193836213704554 1
0.22818699073751 1
0.0623149323102916 1
0.243535518228342 1
0.0585752466660847 1
0.2967463790729 1
0.271364638917757 1
0.114848277800634 1
0.213493073380057 1
0.2389100810567 1
-0.075237065545028 1
-0.0202594002536046 1
0.596422849108511 0
0.318437147595723 1
0.31714903137484 1
0.125675482968036 1
-0.0202255522654241 1
0.154469394523878 1
0.14872758043081 1
0.347433759138495 1
0.458289458802963 1
0.261846044644183 1
0.0982599997579452 1
0.123920765260344 1
-0.0879553120114285 1
0.0822908342602752 1
0.345933070963052 1
0.243631183100707 1
0.092899897930529 1
0.274739024409942 1
0.226929502387863 1
0.234114663473296 1
0.276855018217882 1
0.263949336682989 1
0.222925713801101 1
0.116678073873734 1
0.36598686153926 1
-0.0944994813661674 1
0.384680107528443 1
0.309475234591036 1
0.0615288012120916 1
-0.106011623586015 1
-0.0273942143676508 1
0.160398595206172 1
0.156898063426761 1
0.316188074908515 1
0.154853354133375 1
0.0567259329604629 1
0.374291825294425 1
-0.0580525984620801 1
0.0783620637457526 1
-0.0129152921877189 1
0.0587146697508444 1
0.00981053959308951 1
0.231091019430363 1
0.0953345563235069 1
0.15751697871088 1
0.125550604175847 1
0.419865637376066 1
0.0287223007782371 1
0.354283769308191 1
0.121078664439659 1
0.266111122499262 1
0.0584973989228985 1
0.162851202343406 1
0.0960550019568191 1
0.317649528528039 1
0.260904091800066 1
0.381846987909794 1
0.216767086475808 1
-0.0234450596439391 1
0.142615920775209 1
0.231531208640097 1
0.43574267165464 1
-0.0943695908336919 1
0.153977552531687 1
0.0723591443679198 1
0.411057483624805 1
0.404704627568814 1
0.104649709007451 1
0.082835177421644 1
0.158248116540967 1
0.439085764155915 1
0.380893819513843 1
0.0952667817576982 1
0.121598235201883 1
0.29741719369136 1
0.257112379023241 1
0.550526781798951 0
0.360633640459258 1
0.619725141520508 0
0.422693759250974 1
0.27310003511858 1
0.0880068785543384 1
0.185063652627555 1
0.269987739085228 1
0.327488321955464 1
0.249290408602243 1
0.39846164141963 1
0.100877753374937 1
0.163846324060268 1
-0.03641868752831 1
0.237871968025164 1
0.179073939613802 1
-0.0471985675835468 1
0.162010624330996 1
0.396201970155383 1
-0.129868815590512 0
0.280466592453927 1
0.0350578379492613 1
0.407800252382405 1
0.256849104270442 1
0.228492700734248 1
0.36322289313819 1
0.290044658155502 1
0.348312893958254 1
0.208995983122984 1
0.20537179974949 1
0.20593138877471 1
0.159401223262886 1
0.365306293939683 1
0.486924307845639 1
0.209344472491161 1
0.0968390560706242 1
0.199298358755558 1
0.336480547034866 1
0.312272745725583 1
0.294752787436025 1
0.199455070161855 1
0.107449437818454 1
0.245383198339721 1
0.265627449325293 1
0.249659305627882 1
0.00511269243829656 1
0.16789828986892 1
0.111703542999498 1
0.0979801700514495 1
0.0471161126591463 1
0.390103271505647 1
0.345210048679791 1
0.204540379214929 1
0.0170799749598901 1
0.348017955027374 1
0.134211663444901 1
0.153578588616274 1
0.181623530441693 1
0.240880926259138 1
0.230188722053846 1
0.116937136464094 1
0.270099074897786 1
-0.035358113688932 1
0.161198837767522 1
0.0777179319584579 1
0.296293749671512 1
0.210094082259784 1
0.106513959739942 1
0.216232680196615 1
0.0475747622937326 1
0.289806424970575 1
0.0986805826268381 1
0.41216500426977 1
0.32608288016285 1
0.371421913401038 1
0.029369948572886 1
0.339806820652733 1
0.407457969446096 1
0.474720170249816 1
0.0433349250419964 1
0.226299534185515 1
0.26110076101956 1
0.288081925870997 1
0.240575004631081 1
0.366684212987699 1
0.481998905312336 1
0.38875240224133 1
0.118296222811356 1
0.29346579276132 1
0.368835619250317 1
0.151110662708408 1
-0.0987536409194993 1
-0.0474528321382504 1
0.280032827235818 1
-0.190093971294846 0
0.175564489008615 1
0.217827808881623 1
-0.028082728831863 1
0.277699154823015 1
0.250419916299023 1
0.257099680220862 1
0.23111348164152 1
0.300703102487574 1
0.447333040886432 1
-0.0118657596259709 1
0.230471321450032 1
0.446498161438053 1
-0.188089191478389 0
0.05409225168064 1
-0.0708702843501239 1
0.174872476263814 1
0.457834027753351 1
0.239745488335081 1
0.262323023468325 1
0.338238183656698 1
0.187017476719873 1
0.407601472598244 1
0.0474729750763996 1
0.12443458944668 1
0.239596520903027 1
0.267369067240007 1
0.285815176242913 1
0.250962654476773 1
0.2760484218304 1
0.181066051724817 1
0.27208567631344 1
0.0616727754344272 1
0.266863918400559 1
0.200439927279465 1
0.197055889468328 1
0.433887643221481 1
0.241663356626986 1
0.241985470697055 1
0.20328330269783 1
0.186378422962938 1
0.341111886825032 1
0.1305248566048 1
0.236548356482211 1
0.229065419927358 1
0.283108433062141 1
0.243426740326173 1
0.125205298374039 1
-0.0212524659985617 1
0.51026140877058 0
-0.0110992507719948 1
0.343138124911044 1
0.291260001417235 1
0.442671692626946 1
0.251249939789463 1
0.251068078070488 1
0.141115318348323 1
0.28255933454628 1
0.0689659180807496 1
0.235998284993879 1
0.457420258581916 1
0.256544837635063 1
0.52783449992904 1
0.303599129774235 1
0.278617468696617 1
0.456845288836933 1
0.220047606906853 1
0.351433949105482 1
-0.00750837455571038 1
0.316696076136358 1
0.174770280848353 1
0.433091096522129 1
0.276742357037673 1
0.170645079421521 1
0.280593192998304 1
-0.0282508122138819 1
0.290580942215046 1
0.454189649065972 1
0.184929276060507 1
0.300217562166638 1
-0.0144405334078612 1
0.314618842593582 1
0.15979283870915 1
0.374544591243444 1
0.391486155912308 1
0.0818901768060043 1
0.267720758457448 1
0.399308719164082 1
0.36000634838583 1
0.162239797245897 1
0.236007459004102 1
0.335911368443776 1
-0.00249422330278623 1
0.275344593675878 1
0.0799340952686071 1
0.165819900896345 1
0.181699554264958 1
0.119402045867181 1
0.26841599779346 1
0.175606139458261 1
-0.0874293171499654 0
0.141123684564507 1
0.314026217959839 1
-0.0296724421049306 1
0.251179734022448 1
0.35226023476757 1
0.135569363746984 1
0.161293876397582 1
0.237180767855758 1
0.167634759842651 1
0.300458633617705 1
-0.0490598726032712 1
0.285416865386153 1
0.171153302295384 1
0.171541981101615 1
0.276724439630294 1
0.0755881444081367 1
0.152112512837949 1
0.272038719410022 1
0.253140886063907 1
0.191801824176601 1
-0.0264666038245881 1
0.186397329222953 1
0.441103210457229 1
0.0910072520484997 1
0.288484697534364 1
0.0440472885865839 1
0.132559732887847 1
-0.0215055461616839 1
0.026448953089954 1
0.188859215614274 1
0.502721024191085 1
0.272206912060906 1
0.369821034884634 1
0.257698120990448 1
0.396096318331501 1
0.0442963193092993 1
0.0267146532950829 1
0.0815840906903407 1
0.191139877588845 1
0.311289571336178 1
0.300916671819819 1
0.0191381002310122 1
-0.0411154224757508 1
0.386433309276511 1
0.137820603005684 1
0.219476044507929 1
0.145231959749245 1
0.209801133373355 1
0.279273957259874 1
0.0532737810657313 1
0.206272375800937 1
0.149541490230973 1
0.312581238435957 1
0.411591457054777 1
0.219727164195474 1
0.234736172196336 1
0.434832374182387 1
0.519713228944603 1
0.101058719081576 1
0.159775224631807 1
0.176446980146517 1
0.0995819557868835 1
0.380947243682347 1
-0.0283891045062934 1
0.262513626796336 1
0.216955848178125 1
0.394716848496144 1
0.145154021279376 1
0.371561800387746 1
0.128919243308544 1
0.316708458857087 1
0.550448136854071 0
0.152112749437466 1
0.165771218255359 1
0.263874929063838 1
0.191334386067911 1
0.152323936640633 1
0.211031797249098 1
0.5280874978877 1
0.205973190263887 1
0.383341681838716 1
0.19703417486765 1
-0.00911858195844939 1
0.0735738530917224 1
0.0298617842277863 1
0.12361769288459 1
-0.0730003577627145 1
0.264935694118913 1
-0.0502904687797385 1
0.217386398032303 1
0.088397330972928 1
0.313016658604649 1
0.25581530551123 1
0.286138631102252 1
0.204378510466426 1
0.204264642196123 1
0.0559012634749325 1
0.246590983462072 1
-0.0518860538892121 1
-0.0393550693512675 1
0.313075722014708 1
0.314471665222758 1
0.40105013193347 1
-0.221738124868272 0
0.569348605263379 0
-0.0370116992854397 1
0.154859695751396 1
0.0499203373076123 1
0.118180827654588 1
-0.0302919061981747 1
0.418854315277346 1
0.151419730268604 1
0.359525891086733 1
0.122193968497834 1
0.195823172388232 1
0.00789473655537233 1
0.111409459527009 1
0.224947662650164 1
0.110360322829581 1
0.363453033661156 1
0.189410749298299 1
0.337316792378508 1
0.113277298102298 1
0.22856460458692 1
0.317129910523892 1
0.283553738133591 1
0.417400647865828 1
0.234481086735562 1
0.175222469665343 1
0.238858996957099 1
0.369741463399076 1
0.151401591909974 1
-0.0410859832776687 1
0.406325376584049 1
-0.04984436017027 1
0.0124920153012697 1
0.13039551143331 1
0.454685387671314 1
0.334910607992393 1
0.379402294292132 1
-0.0308234890652277 1
0.382808290899457 1
0.0835883729460565 1
0.230098490932666 1
0.310962944839523 1
0.102249858941741 1
0.364419759083987 1
0.436428775194356 1
0.151482651208429 1
0.360423525242446 1
0.502969678142303 0
0.232086151463188 1
0.0545227221820336 1
0.287959030064899 1
0.267806784793702 1
0.367810362965637 1
0.353545277518843 1
0.112728815691781 1
0.019674094283025 1
0.248631714716174 1
0.338168653892681 1
0.324932143241594 1
0.337105549110993 1
0.2183965334039 1
0.0134880797934808 1
0.166446426840825 1
0.279699375999163 1
0.374403776417162 1
-0.0433262891339151 1
0.420872139633884 1
0.425524910021783 1
0.0958240871064361 1
0.068505501287817 1
0.0985511081451594 1
0.212632709531843 1
0.35176764255868 1
0.188757952038151 1
0.000444057782274902 1
0.35028039812206 1
0.57435446126883 0
0.179206314888203 1
0.36475766750184 1
0.338580716808265 1
0.216610102929233 1
0.266098468364125 1
0.182337996112651 1
0.412131312119466 1
0.159050218454103 1
-0.170849885216203 0
0.260117972960085 1
0.201240898619188 1
0.184841059607645 1
0.120481808760041 1
0.127259122886349 1
0.065247334827293 1
0.222287805785804 1
0.07366750613954 1
0.158988984692804 1
0.335986834421642 1
0.259456239049317 1
0.317850022827544 1
0.321635794035066 1
0.334908733162873 1
0.167687207598327 1
0.17258971017229 1
0.239471056308609 1
0.068355138822387 1
-0.02752434326511 1
-0.0706624070522358 1
0.440350163539497 1
0.12344533157865 1
0.259917242680269 1
0.132412460528677 1
0.2886616304705 1
-0.148429315216169 0
0.40175007908641 1
0.138133016850204 1
0.348957413587799 1
0.409882266616818 1
0.133632378858875 1
0.271761526767691 1
0.229109687728414 1
0.192213792760853 1
0.272734422044288 1
0.281517464967692 1
0.0405761809700957 1
0.057664390249596 1
0.121620381376828 1
0.253855186968967 1
0.211752291826857 1
0.271462131053167 1
0.237372385515366 1
0.346232897587011 1
0.370323356061983 1
0.274492669041455 1
0.217177704846394 1
0.249685849124507 1
0.154491355631157 1
-0.135443700291617 0
-0.00914951621588326 1
0.321049824870544 1
0.202178050727812 1
0.154279785844433 1
0.201621474096299 1
0.258792116300852 1
0.261930698956619 1
0.228750114790393 1
0.0100580549615813 1
0.143096515272857 1
0.343750508739595 1
0.116379156474003 1
0.153988679801964 1
0.359316916353183 1
0.528265927577617 0
0.160702415518817 1
0.288654555461514 1
0.223944053483713 1
0.472781313053905 1
0.0933684095709859 1
0.171709992022371 1
-0.0782538470880225 1
0.147234199774775 1
0.351361492308424 1
0.352504741368676 1
0.281979813848563 1
0.0689067017808744 1
0.0132399389692463 1
0.391196101762786 1
0.0180406867978698 1
0.247497082910573 1
0.106736129294218 1
0.115391964164533 1
0.19150252541054 1
0.323844760526294 1
-0.0379868600730833 1
0.0501047133616739 1
0.434647559381236 1
0.28270088991557 1
-0.142682966455577 0
0.2311232632767 1
0.441869019093888 1
0.479316457844395 1
-0.112174843278801 0
0.161554972895057 1
0.12177102466655 1
-0.00556186085682039 1
-0.0324072377776983 1
0.275950346012114 1
0.292412702454159 1
0.171911007201842 1
0.273924709185239 1
0.132456825893232 1
0.527174806414589 1
0.0671429203395162 1
-0.0164709736514892 1
0.15785763710519 1
0.248396221876335 1
0.172113033937618 1
0.190172777176482 1
0.537865701308965 0
0.000349702523054898 1
0.173642079612802 1
0.219737714213636 1
0.175120713903867 1
-0.0654228349421007 1
0.190433998199405 1
-0.105072017696954 1
0.316260280840422 1
-0.110019662480054 0
0.29467880021207 1
0.136213784433395 1
0.332454095829016 1
0.391687267961021 1
0.154823691412055 1
0.130813278886057 1
-0.0435468021286973 1
0.222011504976272 1
0.0880488026497416 1
0.112232190151083 1
0.218089372962019 1
0.0819405320276685 1
0.229377566658113 1
0.219519214806482 1
0.33840953084615 1
0.0210892337584125 1
0.365585039850622 1
0.0988409658713286 1
0.123867097880366 1
0.221951006202655 1
0.183437342652637 1
0.187300824191899 1
0.108554957241283 1
0.227289742437588 1
0.354806850733488 1
0.102773882389235 1
0.157400857228463 1
0.26369715744351 1
0.207348386768839 1
0.185889490714262 1
-0.0877651032879136 1
-0.0464102879982111 1
0.299534341162104 1
0.296519723151513 1
0.16818302145475 1
0.461178078696896 1
0.180210564112087 1
0.0398880129891861 1
0.254337117315756 1
0.220782807464307 1
0.17157471584759 1
0.173663746377418 1
0.146454727519627 1
0.280534599363382 1
0.118484816336906 1
0.344747294986724 1
0.0481961961581677 1
0.148542566033791 1
0.0871955064454408 1
0.324876325670397 1
0.434105104951269 1
0.119794523746862 1
0.197357159180635 1
0.284648967529161 1
0.0060310108075388 1
0.533746845174132 1
-0.0239710341287754 1
-0.0868735316111246 1
0.256397454805467 1
0.142654991260323 1
0.0392894668088276 1
0.0444270639953656 1
0.140740944875778 1
-0.0561166950120338 1
0.311019343462991 1
0.259127988198448 1
0.0814570473007498 1
0.0769223669034537 1
0.171326162864686 1
0.300555564486964 1
0.360251064701359 1
0.381310168917589 1
0.175956640912427 1
0.217537495956166 1
0.178080306534265 1
-0.135613608036818 0
0.0985332926936847 1
0.354516978623514 1
0.0950189111072642 1
0.451286876366289 1
0.289986802199776 1
-0.0411863047406527 1
0.368164013566936 1
0.0613454446739379 1
0.379516567375336 1
-0.00335911799602737 1
-0.101327247634101 0
-0.0821862880905929 1
0.388617578262782 1
0.104875801668672 1
0.268365571105536 1
0.282400873065967 1
0.21829390267281 1
0.208020512845421 1
0.174910664432418 1
0.0424378967722991 1
0.153898835684249 1
0.230314010285881 1
0.119667138217923 1
0.248864887235698 1
0.12404173282099 1
0.294825436200673 1
0.388352547187301 1
-0.129448256631875 0
0.136455204605441 1
0.0904646100150739 1
0.273102129939233 1
0.314424960754425 1
0.332495918370501 1
0.269408076224386 1
0.144792710527081 1
0.216018523338288 1
0.220025386665031 1
0.358646379641674 1
0.083207416207172 1
0.182713108711953 1
0.290499109790962 1
0.0316889248406971 1
0.178641816403444 1
0.442317304200311 1
0.0353224871107605 1
0.24205735803059 1
0.142998324981119 1
0.214841468873668 1
0.0126856718858123 1
0.180879450410159 1
0.439901629537746 1
0.32598814144281 1
0.178220367657011 1
0.237039417797458 1
0.538179877625624 0
0.298518990455829 1
0.435086008712268 1
0.121617126172621 1
-0.00999935344185481 1
0.198420211781096 1
0.0884557428528888 1
0.238699510978167 1
0.0249229585943661 1
0.0796379555622727 1
0.106083920999815 1
0.164693752055437 1
0.317811927907845 1
0.234607746788983 1
0.391684104669417 1
0.24309941559661 1
0.11896688212405 1
0.470585731327505 1
-0.358360551691137 0
0.366260630739995 1
-0.0414007350142156 1
0.417360708155555 1
0.309643849407593 1
0.177776756359303 1
0.0977251554908017 1
0.0345982396077488 1
0.537905197695763 0
0.433932173350271 1
-0.0490676038072547 1
0.153060912864013 1
0.307890378710109 1
0.302712462186593 1
-0.182805173138377 0
0.451390009486677 1
-0.0351373651586938 1
0.0699751938628274 1
-0.00540310430559232 1
0.0939149923084951 1
0.3138055212919 1
0.291064288339885 1
0.187490066789077 1
0.281379354769023 1
0.110577849464854 1
0.285880446992035 1
0.147417363619402 1
0.191866430193845 1
0.146138522668404 1
0.38244717688811 1
0.130524762596671 1
0.0439217238103227 1
0.160577172155086 1
0.151076793502594 1
0.0649442228251541 1
0.275270227499271 1
0.168332620664288 1
0.353561481015734 1
0.360711727542413 1
0.0386904825726278 1
0.391856468436041 1
0.207212318491514 1
0.146275819266225 1
0.274723341105698 1
0.282577804064329 1
0.376248457155384 1
0.424932608119695 1
0.173541209673839 1
0.127060994157437 1
0.574469559969344 0
0.157456573735613 1
0.310889578166375 1
0.33328220679336 1
0.113022883601376 1
0.264485419793891 1
0.572857343010253 0
0.355531668502188 1
0.230819941543984 1
0.279358414188095 1
0.379632619239928 1
0.430026426161797 1
0.28536276322017 1
0.349989876475993 1
0.33664984176618 1
0.225926289829348 1
0.346847866476761 1
0.296685015147717 1
0.19593551147106 1
0.23112514608038 1
0.466482670018162 1
0.324132816458159 1
-0.113038967196639 0
0.166198347156949 1
0.131412684037139 1
0.426245401127611 1
0.454341913641528 1
0.172784484217755 1
0.240079084994643 1
0.488739415951166 1
0.284179540260669 1
0.208807013069342 1
0.170341006176069 1
0.198844650562963 1
0.308832347657054 1
0.0716799093232778 1
0.320390427211612 1
0.152418019562291 1
0.272652725385354 1
0.0111428401612014 1
0.437668053804762 1
0.257235241193562 1
0.0625945749704017 1
0.249179212241089 1
-0.203405991718039 0
-0.0477820450077067 1
0.349941331302127 1
0.229048565226827 1
0.0182784180372019 1
0.305727510963761 1
0.260103857559497 1
0.0314703511430241 1
0.338599733074971 1
-0.067768622040875 1
0.245986976282022 1
0.0227059434837724 1
0.0727848467899893 1
0.231579405377742 1
0.170139795289173 1
0.28056995967968 1
0.31734982522301 1
0.268397874266623 1
0.0517563919003839 1
0.113173481896448 1
0.144078676447568 1
0.276732462281448 1
0.257263586228411 1
0.244976785971529 1
-0.0891034079567777 1
0.38274378530631 1
0.244478212106353 1
0.191064901088319 1
0.106261728109453 1
0.0855426951585985 1
0.0508328863918185 1
0.245812045489529 1
0.303875010383808 1
0.283941434169086 1
0.296945400924985 1
0.225980195787306 1
0.131629847556652 1
0.165364825455782 1
0.0602255923106614 1
0.277125679111142 1
0.126192086328712 1
-0.00910541411566306 1
0.371764483587236 1
0.116735178502066 1
0.285586718568141 1
0.205138167991989 1
0.449094239119086 1
0.266351269535646 1
0.211364672108389 1
-0.0188543189780208 1
0.204252743023992 1
0.137347522366178 1
0.0942936589687863 1
0.132625451548989 1
0.458663265602846 1
0.0235047422995317 1
0.266435767169999 1
0.1302425855622 1
0.113462996735129 1
0.0188142636563826 1
-0.0315628817319065 1
0.0409944967502697 1
0.328993450192519 1
0.163832203694048 1
0.288246962033414 1
0.388199203671548 1
0.169129739767675 1
0.3856750051844 1
0.262809577881235 1
0.357514571340155 1
0.119425608484463 1
0.294604542859436 1
0.0696566284616985 1
0.438886384261199 1
0.269317075485083 1
0.144863115280655 1
0.220255688485191 1
0.492700153618377 1
0.569949878213435 0
0.334592574834061 1
-0.0290785069975968 1
0.0200899339699047 1
0.336278504140372 1
-0.00409901954916427 1
0.027370577586037 1
0.511467148934168 0
0.134799192227556 1
0.00764855503598327 1
0.181770635481796 1
0.232389078095033 1
0.257607725496605 1
0.368496392702289 1
0.275579093022973 1
0.337422811687882 1
0.384959264757684 1
0.182430516488984 1
0.171947371581652 1
0.227380611462112 1
-0.0370871257234783 1
0.126733334270379 1
0.167004970329514 1
0.249733354504421 1
0.0852942015519045 1
0.386067551249012 1
0.0766164370857981 1
0.450846841112953 1
0.28544492585198 1
0.258958292457752 1
0.216973475264513 1
0.354601433567135 1
0.179793771642409 1
0.351546764750856 1
0.377712467764403 1
0.0212079723366892 1
0.151806520218202 1
0.242778486786636 1
0.322396923270329 1
0.0562467249409507 1
0.421778635289407 1
0.303168620883427 1
0.196151354009377 1
0.245401196414876 1
0.341201315687367 1
0.225102942555934 1
0.0352673042526194 1
0.451223485367883 1
0.389819930575061 1
0.269468165486454 1
0.0606185751166026 1
-0.0210968919370711 1
0.110538396650102 1
-0.00516238401480338 1
0.252322742117896 1
0.0414604480683044 1
0.178277237026488 1
0.256660117722775 1
0.127306260777269 1
-0.108583019144266 0
0.0533006025569649 1
0.0884327440350615 1
0.253999572942274 1
0.475066358828969 1
0.219029911818956 1
0.24365251569134 1
0.203006837053742 1
-0.143414575339335 0
0.293936600748426 1
0.346636608509455 1
0.229855146030259 1
0.324448448923436 1
0.0761253256659158 1
0.0450650369168346 1
0.241760804380252 1
0.499137762507724 1
0.205051946079229 1
0.136705405127354 1
0.304673711766114 1
0.358385995993034 1
0.157866449557399 1
0.0785859840689158 1
0.166170915573508 1
0.101103407919643 1
0.342653316553539 1
0.503203449142462 1
0.13704445229358 1
0.0705856032476199 1
0.101461635627664 1
0.22134400968762 1
0.3218234645566 1
0.470719370206276 1
0.147441667925852 1
0.186003247144569 1
0.307995603718955 1
0.0922478683383332 1
0.271579979994501 1
0.164967558862706 1
0.125144410217907 1
0.265516493111389 1
0.111374521493964 1
0.0631573118151706 1
0.0430243469108433 1
0.026048910234787 1
0.161526492944256 1
0.164125092440903 1
0.108173668891906 1
0.216490921753957 1
0.389308437678466 1
0.434529768167106 1
0.160592248198474 1
0.491591243457308 1
0.0100451730635689 1
0.123273778546891 1
0.384787076428515 1
0.250815737679025 1
-0.0171363637851939 1
0.133835002977087 1
0.20471821833017 1
0.496112385549032 1
0.0755610501057901 1
0.0417311711627052 1
0.112513421755518 1
0.241835199468977 1
0.0300784802750788 1
0.41526327592911 1
0.138731498661231 1
0.350564738288827 1
0.0891400586989133 1
0.182745660466408 1
0.377171168866177 1
0.0717236463744849 1
0.206274850354458 1
0.11279132218627 1
0.268653307134336 1
0.233980098648834 1
0.0475632147814412 1
0.419025755250723 1
0.202933738006295 1
0.232365296978479 1
0.140742397186246 1
0.25571715274629 1
0.247794740119335 1
0.345666594462207 1
0.306622497749285 1
0.266189438418097 1
0.0873381598909548 1
0.164521241383361 1
0.153139065061649 1
0.203187855946261 1
0.229779199566317 1
0.272375742003749 1
-0.0178663046851857 1
0.232416846533724 1
0.238518541759576 1
0.0045338854029357 1
0.253326009458651 1
0.10952156142789 1
0.238150815493728 1
-0.111670756403673 1
0.193635328323094 1
0.190368542882542 1
0.10571182132035 1
0.426834955241599 1
0.213395238667623 1
0.247685181119485 1
0.268599079050014 1
0.0499384602260041 1
0.171539587411735 1
0.361558443021305 1
0.0982985168980648 1
0.145722843502131 1
0.256674748396435 1
0.30763405110886 1
0.353612491318681 1
0.334798388837843 1
0.145139313077635 1
0.166197019357992 1
0.118142012869358 1
0.466446520313519 1
-0.0645356792834379 1
0.0640676989229248 1
0.349390717386699 1
0.342717307531266 1
0.142895319588408 1
0.156841959216558 1
0.153714635057225 1
0.31619816996429 1
0.357721315989947 1
0.17287923120287 1
0.106536568341711 1
0.191334548054323 1
0.0981676365033557 1
0.236525744364763 1
0.619492359709253 0
0.126555839926968 1
0.303871329747101 1
0.147089457868875 1
0.202810650516057 1
-0.0806964322595361 1
0.124714244234594 1
0.237424907589849 1
0.323377615019329 1
0.0684989178470547 1
-0.0351560914834009 1
0.146206148143029 1
0.432356466919899 1
0.00635595329266539 1
0.275981147995602 1
0.516995891806319 0
0.343487363733957 1
-0.0371964407629419 1
0.0655961849861206 1
0.115333988504674 1
0.492418890158991 1
0.154793176008398 1
0.101330647885716 1
0.390510455965064 1
0.245066677776819 1
0.359002682767255 1
0.192589725929552 1
0.00900505855261753 1
0.188503081129457 1
0.492722867637171 1
0.343369778341057 1
0.233095527472519 1
0.197187238631607 1
0.36306689780969 1
0.0775495571547681 1
0.026784041500254 1
0.356473656861897 1
0.00743212897024387 1
0.168935127594252 1
0.359345393849213 1
0.544425667538237 1
0.336461788580341 1
0.209483114118627 1
0.238296086843322 1
0.440006821816433 1
0.464059654135393 1
-0.0678898391248244 1
0.389030986648845 1
0.131974055299787 1
0.221045313757295 1
0.080636604831307 1
0.116650697233674 1
0.17193421444045 1
0.430714181806078 1
0.0128582409885942 1
0.0166867495499041 1
0.437060161394898 1
0.156570008028191 1
0.21614744011917 1
0.268911928377679 1
-0.012694230279889 1
0.221331148773824 1
0.315244455130442 1
0.150302816686288 1
0.0668690684692893 1
0.200039432108802 1
0.193025064113668 1
0.388220409028912 1
0.117535277969561 1
0.1790930857401 1
0.456947602364894 1
0.277125288569313 1
0.277692713069369 1
0.142162683025886 1
0.0241620156350087 1
0.125302433692098 1
0.193117176543828 1
0.356936221293104 1
0.157850360166526 1
0.331269690475555 1
0.166853656852039 1
-0.0309698928812969 1
0.236078137021865 1
0.00464065352375749 1
0.0284005795940314 1
-6.59588012483329e-05 1
0.163649573365002 1
0.0801406397234518 1
0.277289289296878 1
0.177741801155846 1
0.186793137765973 1
0.0339519431479631 1
0.212919400396679 1
0.33442210494177 1
0.140159177785532 1
0.16220820524872 1
0.358040677440086 1
0.241510708448914 1
0.246988551330691 1
0.169594024279163 1
0.00639295605032179 1
0.131961286038769 1
0.369342326142975 1
0.0186724623593001 1
0.0543025564227895 1
0.281346220579344 1
0.136830616255552 1
0.211240248031114 1
0.191392341946279 1
0.155027159010856 1
0.233748925684024 1
0.157111038119913 1
0.408647762654939 1
0.268925205787509 1
0.00673811769254494 1
0.19769898352171 1
0.26115626043814 1
0.425750650231114 1
0.239454347288731 1
0.404744952390404 1
0.242497291781994 1
0.274332627980342 1
0.0465649018958243 1
0.0413436587700977 1
0.0974883287498176 1
0.372729405295435 1
0.111879995060662 1
0.297727105960091 1
0.229448060597147 1
0.103161769974642 1
0.1737175609671 1
0.676814125572696 0
0.170305912134905 1
0.257898759848411 1
0.293286201725094 1
0.0654432475286238 1
0.295255187503915 1
0.255210960216938 1
-0.00932279073612569 1
0.0946809312456253 1
0.13398377946178 1
0.135828496733686 1
0.4700383864457 1
0.208907677952574 1
0.367804625679151 1
-0.0490855524648556 1
-0.0160375868429162 1
0.0457723316988578 1
0.180988047134035 1
0.380870654935902 1
0.0352194722770103 1
0.294080124084139 1
0.171979067788756 1
0.0985670519881749 1
0.150918176275756 1
0.113985494722108 1
0.301767574730712 1
0.322134604960402 1
0.661842638550542 0
0.0926507396833049 1
0.360909395835164 1
0.090995746520209 1
0.159509513503048 1
0.0941496235724282 1
0.358351618163329 1
0.38428715965694 1
0.149870891910537 1
0.0506923707894259 1
0.255744417160863 1
0.567043327369649 0
0.087538795847091 1
0.172898284600256 1
0.286145413933603 1
0.224642877284519 1
0.245395679349444 1
0.133450027556974 1
0.415820217629819 1
0.0984146312246338 1
0.225289229937317 1
0.209166970447918 1
0.335191673539255 1
0.337895895530927 1
0.223823893564515 1
0.0465362574998933 1
0.121764885591584 1
-0.00535956409491556 1
0.280799298495799 1
-0.00921939767399924 1
0.004399231922631 1
0.187061490767246 1
0.250226945296261 1
0.386718873591949 1
0.189452146657901 1
0.421826019097215 1
-0.0965894158930913 0
0.0585332985471999 1
0.276695613412792 1
0.419725011712733 1
0.136235809939998 1
0.346882073331 1
-0.0379645203574919 1
0.300298825673736 1
0.00552927551667828 1
-0.0155232232164241 1
0.195903810694589 1
0.289063371709861 1
0.324242727411772 1
0.239574537191045 1
0.354286130444626 1
-0.0218967206291712 1
0.0634176637116032 1
0.151643525389123 1
0.321312568491552 1
0.234907347734545 1
0.423616908168325 1
-0.0645351328307513 1
0.237701112058765 1
0.227484784766507 1
0.221500419801723 1
-0.0396855667442437 1
0.35379928259406 1
0.253600180029665 1
0.00653237189208594 1
0.218073369792338 1
0.203828530985566 1
0.394718882979845 1
0.343210664614783 1
0.172699978766878 1
0.342782471832488 1
0.0436104903223283 1
0.161445331812882 1
0.221377476313729 1
0.399455237198033 1
0.229061530016196 1
0.12610599541558 1
0.210430457207639 1
0.0346755032596446 1
0.215252079051499 1
0.291713833212513 1
0.254244319964763 1
0.303593620252105 1
0.0420098622761971 1
0.243061218959157 1
0.404333902643087 1
0.157681163842818 1
0.373607221057681 1
0.302897951272839 1
0.279611399446807 1
0.204169190663257 1
0.181010255357109 1
-0.0110839844763012 1
0.359689437579744 1
0.242622591062017 1
0.286701816721328 1
0.326427451236788 1
0.160322588086439 1
-0.108805529670219 0
0.0428228694893665 1
-0.0481728000459493 1
0.566578742845064 0
0.0782997525481536 1
0.289976645812746 1
0.0828356138861364 1
0.153388582045212 1
0.244337172731545 1
0.14017694114219 1
0.139555104597904 1
0.257058148026239 1
0.352103505978477 1
0.125351644009426 1
0.0816661993914781 1
0.124884084676225 1
0.296870001122733 1
-0.102965759066928 0
-0.0997551402073923 1
0.329031049401039 1
0.0674497297916378 1
0.360790008982137 1
0.267012855114475 1
0.00925839011827009 1
0.26195250383531 1
0.0855676491551088 1
0.271591086278928 1
0.0712918998300795 1
0.096562256630326 1
0.262224621906295 1
0.26577513425912 1
0.244297913800242 1
0.33679360519388 1
0.287357129683517 1
-0.0486343780687392 1
0.240137259686005 1
0.267323486895319 1
0.0906334373786676 1
0.646626550234515 0
0.239818900605207 1
0.0327793536649817 1
0.361624306533898 1
0.112594646992039 1
0.439910923918122 1
0.350213344930641 1
0.221034979530296 1
0.128502428660833 1
0.0926290869940583 1
0.0719171558668727 1
0.120236824870031 1
0.160161150144008 1
0.244036255043817 1
0.110487631923076 1
0.409042818724615 1
-0.0442408126815771 1
0.187682285583895 1
0.102863037227507 1
0.443697641801025 1
0.171303804950248 1
0.162714824118122 1
0.171933585986799 1
0.0432722199415927 1
0.0470568194032689 1
0.358394108175827 1
0.163295841264511 1
0.0748951330542944 1
0.234324340512062 1
0.287160614775836 1
0.166847582028003 1
-0.0693242073711042 1
0.387324733169249 1
0.466505126331909 1
0.173572648640102 1
0.00711990195915771 1
0.231668662540966 1
0.231319123844153 1
0.300737594108782 1
0.272337559184232 1
0.340764209788108 1
0.0625405630768691 1
0.222122143505962 1
0.312879697664891 1
0.217076293204487 1
0.320217150649274 1
0.102864228353295 1
0.0932733827738752 1
0.283753995962592 1
0.316749143602126 1
0.271590826079872 1
0.317284195964484 1
0.264975933219965 1
0.303434824165548 1
0.140122911874517 1
0.254260852900237 1
0.285837580217765 1
0.10440800948765 1
0.519552613690593 0
0.543468398539176 0
0.0216391712782279 1
0.0571896739786429 1
0.0392207078438863 1
0.541212591042976 0
0.214528365527498 1
0.159770744967031 1
0.113535319407951 1
0.504733746135242 1
-0.0178836341314828 1
0.21587884294006 1
0.2489871467152 1
0.1419946633035 1
0.214134402090166 1
0.148651866685496 1
0.00340122237697455 1
0.147135102600261 1
0.135138533231255 1
-0.0325281183838099 1
0.0195040097102318 1
0.125636761571157 1
0.161550450738433 1
0.0605250492617166 1
0.328813310197938 1
0.271328484502734 1
0.165727219329425 1
0.28299629036312 1
0.239010634770067 1
0.436384189360941 1
0.230619614341359 1
0.0527367706500185 1
0.297339455149989 1
0.124724989900467 1
0.100533329765009 1
0.369053651106123 1
0.127659877171684 1
0.249561033991794 1
0.227501747740252 1
0.379107621897767 1
0.162610299409218 1
0.260530996034732 1
0.606334007855164 1
0.0701943272707319 1
0.264485571803747 1
0.297325990595535 1
0.172775707057911 1
0.0325678100613873 1
0.505682371097471 1
0.0242692886322069 1
0.191988239515924 1
0.10926564990973 1
0.0813377588865897 1
0.0804248722266242 1
0.510536747245235 0
0.241692183676055 1
-0.0623850213494007 1
0.36592736626335 1
0.351464249237603 1
0.168976377792466 1
0.125653553634514 1
0.263873568096944 1
0.365553576086942 1
-0.0203511416533426 1
0.199112049407464 1
-0.0765570893379982 1
0.219306742208718 1
0.360995575409856 1
0.326076391169475 1
0.161818999383415 1
0.298474833147118 1
0.0284254256987061 1
0.0891574702865374 1
0.402315582787222 1
-0.241790598015841 0
0.0525327519780335 1
0.00440549853313153 1
0.09248689648179 1
0.276538448044161 1
0.203331298371201 1
0.394457570101361 1
0.0989112258050785 1
0.0182552684696723 1
0.278727987361391 1
0.131822526437083 1
0.0521554514288739 1
0.115144439991697 1
0.0179071383247054 1
0.101302612629624 1
0.115335728656289 1
0.154357691208291 1
0.371531978406971 1
0.186892967721909 1
0.0765922695963731 1
0.205383084263154 1
0.24951466481307 1
0.148934087224544 1
0.0857414292795452 1
0.38349758438442 1
0.0861526659732918 1
-0.0490605547190611 1
0.200409872878992 1
0.0319667665355625 1
0.012708791671246 1
0.389594980691827 1
0.0225211167305849 1
0.298421101929582 1
0.388274422281473 1
0.104941930528926 1
0.335148692914418 1
-0.0316058661527517 1
0.195877058171342 1
0.375462542160254 1
0.0705023412606527 1
0.0336897743706535 1
-0.128630105727905 0
-0.409451508701632 0
0.109687189541817 1
0.10531327655755 1
0.0864842439406039 1
0.258891183819537 1
0.333232616728938 1
0.136736662195814 1
0.244952606180454 1
0.0873628549822157 1
0.175727533511027 1
0.0742276519981604 1
0.167704925283251 1
0.284083734503239 1
0.153493838722024 1
0.149090798574826 1
0.433861546931954 1
0.323299062742698 1
0.268211708812745 1
-0.0682453747537391 1
0.328549180115527 1
0.163722429326257 1
0.529607631822367 0
0.346655194560368 1
0.255183542240769 1
0.370586264066473 1
0.0338180777154357 1
0.18054769463642 1
0.044358692467441 1
0.0380066722908811 1
0.196172562739459 1
0.13922589874832 1
0.216163106755252 1
-0.124715790878642 0
0.402182775539156 1
-0.0647635737979005 1
0.08124859686354 1
0.279965087585665 1
0.267244388774414 1
0.332089881507617 1
0.0412372701798575 1
-0.00451606118429815 1
0.120369387087866 1
0.145228092283748 1
0.292615300029371 1
0.172845750490882 1
0.355850920401583 1
0.124903757001104 1
0.175233951557835 1
0.221008985555913 1
0.265554725841576 1
0.188206946837428 1
0.247308753038966 1
0.415883491858134 1
0.0913624282741776 1
0.27730808545593 1
0.260104226190881 1
0.264180780875544 1
0.0674592046585364 1
0.234529951895004 1
0.0926732785129502 1
0.413702615973122 1
0.346612954097822 1
0.193276019607724 1
-0.191043476637365 0
0.472050508731023 1
0.143287229138701 1
0.0148793353123223 1
0.273399519782262 1
0.0327868428436508 1
0.131830117540915 1
0.368764730240714 1
0.203429400838961 1
0.0742618974165781 1
0.332092241147326 1
0.0294091746081835 1
0.30714782346029 1
0.218272664685084 1
0.207032707331145 1
0.343747130157003 1
0.411747804656338 1
-0.0498881432740891 1
0.0477535140688253 1
0.215524736682586 1
0.0153990831628776 1
0.181566953673934 1
0.403374874142642 1
0.170379007816008 1
0.122826132173665 1
0.258869879716556 1
0.181492936412747 1
0.504922165852892 1
0.0694838092854358 1
0.132143488918083 1
0.274330271235436 1
-0.106105265867901 1
0.133740186942156 1
0.197114135807814 1
0.000572743737024643 1
0.0575753018289719 1
-0.0333707113881048 1
-0.0488946350763295 1
0.161165546330643 1
0.259817887721773 1
0.238294324177086 1
0.274123764106413 1
0.348688903191511 1
0.175798714807667 1
0.258982611124744 1
0.406098865708641 1
0.457632821143531 1
0.273351100807616 1
0.407925556676104 1
0.289797303048141 1
0.051692103392345 1
0.225962274986752 1
0.0933870375553824 1
0.221681761108443 1
0.197760440180175 1
0.028775821371435 1
0.122526693420357 1
0.00982525300473131 1
-0.111748679011905 1
0.0695066813043395 1
0.0601565103349338 1
0.477368353120973 1
0.123827567470785 1
0.285951160441078 1
0.174827154382248 1
0.450333735654428 1
0.372825914276719 1
0.492264976967875 1
-0.00867167577668621 1
0.547240071356344 0
0.330925853456814 1
0.0488199905761301 1
0.272811722069199 1
0.439496561821936 1
-0.0797833006040763 1
0.101667868892362 1
0.340084363555566 1
-0.076825345895978 1
0.276014207605307 1
0.0710929676068141 1
-0.00268895150644983 1
-0.112763306436011 1
-0.0237540419625051 1
0.316890134853643 1
0.242595989696647 1
0.367331231040017 1
0.331572560144569 1
0.160179722420242 1
0.12534625061878 1
0.130929001792435 1
0.261824584121123 1
0.466655693447126 1
0.327290418673857 1
0.310974316361284 1
0.27940027127142 1
0.193173004054152 1
0.0333865512854324 1
0.279015970911441 1
0.413129161405407 1
0.0532109505138163 1
-0.0666492773079927 1
0.156719177083647 1
0.169477736192508 1
0.141353825858826 1
0.372550811712224 1
0.159843850873328 1
0.271022006915812 1
0.443695441475292 1
0.0113187163624729 1
0.227673989846716 1
0.235234885829459 1
0.29023052942016 1
0.230229066388318 1
0.36899431224767 1
0.205842777582077 1
-0.0661355234075631 1
0.431009403853424 1
0.0555313472886026 1
0.311018720187433 1
0.250585842215382 1
0.169352421013026 1
0.0938934170884497 1
0.274829356594875 1
0.180850761438668 1
0.263985971808997 1
0.0220352253878119 1
0.287867130113709 1
0.010908685035403 1
0.0949231701666975 1
0.21404419052734 1
0.240314593839194 1
-0.166539983779915 0
0.284365529112338 1
0.271030248189845 1
0.153780910562891 1
0.0675050176550036 1
0.306802938500201 1
0.000301898684064321 1
0.150434091086195 1
0.179880145244101 1
0.173280138110968 1
0.553083344850386 0
0.0389876626167687 1
0.0980464982103074 1
-0.0129194903539246 1
0.130082090523858 1
0.367815616595796 1
0.324337442662185 1
0.128037400977068 1
0.402188245627892 1
-0.0290386338983031 1
-0.0750942272068258 1
0.0422893070268052 1
-0.10976502677138 0
-0.188358012720215 0
0.222939430708482 1
0.166811161368363 1
0.176530943999415 1
0.386654743841405 1
0.209939270649294 1
0.170219087206906 1
0.582327463255247 0
0.22376314434082 1
0.375700985117149 1
0.276888033246041 1
-0.0352060137524774 1
0.0115843094005885 1
0.215879885718086 1
0.150998193524433 1
0.346121732625574 1
0.167657411194449 1
0.259796460788251 1
0.204199808737642 1
0.0690991052495999 1
0.29878805830324 1
0.27612872311922 1
0.146108998041667 1
0.295448037169112 1
-0.106208416945997 1
0.28870816186476 1
0.0245453497442991 1
0.0642982754043657 1
0.236164610535275 1
0.215531114844509 1
0.319714928752704 1
0.109160625908639 1
0.141959672795068 1
-0.00612309355960217 1
0.115339035146667 1
0.153114765206109 1
0.0954031099682682 1
0.0514731989690558 1
0.175809095077505 1
0.113559155872111 1
0.000919814862484446 1
-0.00412669330466073 1
0.382102188464674 1
0.261208079600564 1
0.154572423882777 1
-0.0363877564901839 1
0.122214176915818 1
0.481461080275227 1
0.220212381265902 1
-0.0139805972169305 1
0.13575375637605 1
0.157278498537342 1
0.201514071778234 1
0.19179429938198 1
-0.109587630111699 1
0.0835672475690344 1
0.379785231539259 1
0.129283509357795 1
0.202600447426581 1
0.17417780594486 1
-0.0295988250043286 1
0.315633131145421 1
0.380690076063976 1
0.249632828017901 1
0.11079092431767 1
-0.00272872396043726 1
0.211054620280444 1
0.297992535445034 1
-0.0226700324687705 1
0.219198079515648 1
0.221078693355245 1
0.192607894621264 1
-0.10217430979358 1
0.219173291062051 1
0.425355611802973 1
0.150904133157921 1
0.190448377649249 1
0.187100957323768 1
0.410764956687272 1
0.370350516295679 1
0.347716691144736 1
0.380639359821014 1
0.37056237753356 1
0.14401087416737 1
0.266728531251392 1
0.123737120440817 1
0.291817659634747 1
-0.00339607936344508 1
0.314789187878722 1
0.0780632361435885 1
0.576071451265254 0
0.425574544574233 1
0.0120751465072678 1
0.261790599876245 1
0.450199574403898 1
0.51289699088632 0
0.096990836078383 1
0.491547476291658 1
0.111159980730711 1
0.340395287623373 1
0.159264566185037 1
0.233504829004094 1
0.375839760523868 1
0.312909339136049 1
0.250569768798809 1
0.160728621721997 1
0.123451021500512 1
0.139416621528555 1
0.22538305193955 1
0.170568647745654 1
0.311726373464579 1
0.129205932293871 1
0.162566773184414 1
0.18034034754598 1
0.16273782798652 1
0.0698835482715756 1
0.3842689406817 1
0.119538420734455 1
0.213782926538531 1
0.469489289803002 1
0.422964779075116 1
0.162098719302134 1
0.106085490783346 1
0.106472177005853 1
0.283999940288831 1
0.425042264476962 1
0.0204402859736407 1
0.307500481010056 1
0.421514946036987 1
0.203894909371065 1
0.59928603570726 0
0.359495852125885 1
0.00906491367613543 1
0.104007641666715 1
0.0647475772579297 1
0.109951206633942 1
0.181921269584164 1
0.0936878341867391 1
0.319620824633479 1
0.322204452559963 1
0.0407475093874196 1
0.218433955596214 1
0.0312182880559301 1
0.189529743447005 1
-0.165398444060143 0
0.104831659608101 1
0.0724838335138135 1
0.348118835135602 1
0.183930242292674 1
0.211141103360471 1
0.298204657424831 1
0.222524614781287 1
0.0570152476652371 1
0.207218650197898 1
0.330688036671143 1
0.00523973559805045 1
0.212114099436662 1
0.294567116278329 1
0.405850211051917 1
0.0323599755587993 1
0.081408129687981 1
0.22238639083225 1
0.119986519257134 1
0.263577399624159 1
0.516419668894861 0
0.256770246126327 1
0.161551906613892 1
0.156901582639893 1
0.332861275349123 1
0.192190002284077 1
0.215346698176029 1
0.104416054621299 1
0.131672624122017 1
0.156267004802906 1
0.138819761421445 1
0.250059359398243 1
0.289531046764712 1
0.118910245364735 1
0.200304066387492 1
0.0267577861030599 1
0.280398471662063 1
0.440220022941767 1
0.25336023837315 1
0.136321127728339 1
0.545276697231538 0
-0.127983565755862 0
0.0949220590560176 1
0.303287489340802 1
0.137220171413106 1
0.0539685476992992 1
0.25629158792095 1
0.167612462266842 1
0.274729966301551 1
-0.120383913765343 0
0.12485826329242 1
-0.149768311214752 0
0.0805069544391975 1
0.235127118591385 1
0.462172787969193 1
0.0855713965791289 1
0.0275131260282112 1
-0.0328280591278888 1
0.326540100390265 1
0.117030815478984 1
0.289302316744303 1
0.366352385647162 1
0.269643792774323 1
0.345016863240644 1
0.258642011348103 1
0.195069113346139 1
0.0711499009255754 1
0.0774985992366418 1
0.275995654566807 1
0.147316635372871 1
0.287347257285656 1
0.0379108674847662 1
0.392974752199229 1
0.116311823756642 1
0.00366954039765063 1
0.187918884113526 1
0.136915594591972 1
0.253348928551955 1
0.0562399928634467 1
0.0225562471131533 1
0.095304364905313 1
0.317534580822225 1
0.252235749019783 1
0.17556497330313 1
0.313839414145772 1
0.217368158147074 1
0.13993718922349 1
0.0170719376601183 1
0.376928695829927 1
0.44266950053388 1
0.328873372971338 1
0.326488209767472 1
0.346671022957314 1
0.302022822537318 1
0.102372775690773 1
0.358867962256316 1
0.392711539909528 1
0.0517579538243936 1
0.0912896460580727 1
0.259605176237381 1
0.233118509538568 1
0.173993061057136 1
0.209648696291217 1
0.373273744444291 1
0.185127287237847 1
0.0771084415982153 1
-0.0659620783182719 1
0.165884077125679 1
0.117282082090816 1
0.263663654121923 1
0.161078953616971 1
0.234479458220339 1
0.119930221409285 1
-0.129701657728864 0
-0.0531537034161941 1
0.161178959202464 1
0.174515017784822 1
0.144103164810969 1
0.0887876017375866 1
0.275909362817176 1
0.350654550586049 1
0.542844700965491 0
0.196087389158071 1
-0.0576951505457678 1
0.0487489708592902 1
-0.11265381629868 0
0.00515679647834189 1
0.2014599389572 1
0.350648732469221 1
0.563045741329521 1
-0.00743635704510212 1
0.230682216591233 1
0.29724997835264 1
0.382442340281059 1
0.254608493512047 1
0.153790872472275 1
0.348396765451122 1
0.188424581139147 1
0.311556740832944 1
0.288544629357711 1
0.272652477917007 1
0.186295733902987 1
0.277927247568503 1
0.335091841632791 1
0.259284883948493 1
0.0659112190673536 1
0.31042785467369 1
0.330031186480873 1
0.145014109915593 1
0.456473083749088 1
0.339271201555757 1
0.0820072533529506 1
0.0389366476393955 1
0.128085217728767 1
-0.0438696065910839 1
0.287657982062758 1
0.0685350020972436 1
0.146654532201687 1
0.0250588449380411 1
0.24546074790465 1
0.2293091787689 1
0.102044729532377 1
0.0799685623340852 1
0.144962093601578 1
-0.0574426093955186 1
0.191425760036667 1
0.0270380560802715 1
0.387203163478613 1
0.0904795521866755 1
0.339326797443066 1
0.260965955878628 1
0.321761694591069 1
0.333986655169913 1
0.187949827803888 1
0.2048094027082 1
0.175515467739567 1
0.308091311151313 1
0.122833364127459 1
0.130697498440235 1
0.0544334663067841 1
0.219078408858895 1
0.220030528750337 1
0.195965183118278 1
0.191274622383435 1
0.185099425474518 1
-0.00186830607185612 1
0.140710158955793 1
0.25795661475131 1
0.0521574630275815 1
0.250007784237652 1
0.358299580862076 1
0.183120546261095 1
0.00751986359992767 1
-0.0181495668248236 1
0.116771090361725 1
0.34920343128736 1
0.114578770092248 1
0.00429893622221315 1
0.320724034105923 1
0.198725612854403 1
0.238360612643253 1
-0.155898104129415 0
0.295416339448056 1
0.259203778098264 1
0.314871210605786 1
0.0997409107492793 1
0.358933162220345 1
0.109582507940207 1
0.428578939950712 1
0.139531634642773 1
0.471001606072808 1
0.428636355040137 1
0.0573635518407789 1
0.00794063025016049 1
0.2209690738725 1
0.235323226111907 1
0.0232695690470574 1
0.11338205369671 1
0.209203990859409 1
0.445241605018738 1
0.151009092027787 1
0.536804016117041 0
-0.0988388407528992 1
0.473625255744594 1
0.201929785398057 1
0.490342080752993 0
0.0885200179487057 1
-0.0269396135076574 1
0.321684572057863 1
0.0145145805719916 1
0.264809541049357 1
0.172221140994369 1
0.277687667854348 1
0.389092576559391 1
0.149420190286582 1
0.341954739575762 1
-0.0186933315149117 1
0.0245341319881152 1
0.0480229100322031 1
0.129835308072851 1
0.206219080294032 1
0.488335148950232 1
-0.165824599250281 0
0.472834207169385 1
0.0281230806371448 1
-0.0365154680821873 1
0.474390820063221 1
0.208601390295163 1
0.219308327688867 1
0.198948290962451 1
0.271420595394754 1
0.27369470157589 1
0.172142057201382 1
0.0301025701956082 1
0.279879819667255 1
0.0845277038344319 1
0.181806533601182 1
0.319223023661799 1
0.223464738778381 1
0.435265603742755 1
0.301725322937869 1
0.304342793617355 1
0.205684190907464 1
0.363676234536579 1
0.252455644539223 1
0.249223950010215 1
0.134594646917528 1
0.210447027189724 1
-0.0532158587393454 1
0.445964558513374 1
0.436584581234566 1
0.184051596081985 1
0.280050503127229 1
0.227674842764466 1
-0.0379019703178833 1
0.35705000429158 1
0.369705705384719 1
0.301433529315744 1
0.128492728760605 1
-0.231094933570219 0
0.204441515353749 1
0.184260956232198 1
0.277157508846257 1
0.170208334444884 1
0.136103341801167 1
0.285431005852456 1
0.183638069319663 1
0.147487459663725 1
0.127797661052453 1
0.312428658933063 1
0.0084240199845355 1
0.143079938123307 1
0.4237231022701 1
0.0669183957314424 1
-0.114503878145282 0
0.485429885395112 1
0.145992298245988 1
0.241365103341193 1
0.244442904171436 1
0.213231105945698 1
0.00747638081443787 1
0.132366626753193 1
0.34583098459818 1
0.200457030739549 1
0.20670391641491 1
0.0823898251008972 1
0.457360249728313 1
0.262498164468822 1
0.396790947224348 1
0.246871859178744 1
0.186364347147917 1
0.0345276011425017 1
0.188020883019809 1
0.242588420378285 1
0.154598844532103 1
0.237214698489453 1
0.305068512563384 1
0.0390680404544872 1
0.151448065932524 1
0.422939529693296 1
0.229124937873566 1
0.107679699891431 1
-0.0084599117115941 1
0.279619314963667 1
0.262253957874049 1
0.339127451356052 1
0.384112660880883 1
-0.164337329334771 0
0.328002431751239 1
0.2962182142379 1
0.266821686995647 1
0.128635464929222 1
0.0502568227830823 1
0.0950951713275967 1
0.386324506795009 1
0.320770900884253 1
-0.184093331192409 1
0.133935553600952 1
0.124975323289594 1
0.398267172068336 1
0.107051601415873 1
0.131634639027267 1
0.639768476874565 0
0.106803156692103 1
0.00402992126740134 1
0.238301987343664 1
0.125696329631581 1
0.0703318530139029 1
0.248659075987914 1
0.204119244168844 1
0.342288664092866 1
0.302468266654926 1
0.065377319567591 1
0.222591125061019 1
0.413037659556667 1
0.366862007164164 1
0.164288606120616 1
0.0531270745567731 1
-0.00338655962118109 1
0.299171338472881 1
0.361749347573294 1
0.21469406389183 1
0.409081938032631 1
0.167615256288416 1
-0.0352870994550892 1
0.0109309831189917 1
0.15397508439551 1
-0.00806063330531961 1
0.171214833572388 1
-0.029098542825676 1
0.591137756971495 0
0.0263884328797766 1
0.274744894645061 1
0.308977579415847 1
0.171922419911944 1
0.0489867764538618 1
0.455000134554101 1
0.328307990601562 1
-0.0857746733323761 0
0.152661431451403 1
0.117496054323495 1
0.199728528896238 1
0.154303163640631 1
0.0756290934379663 1
0.0550096948795201 1
0.173710614166773 1
0.0724539755277126 1
-0.124196115876727 0
0.034846748740661 1
0.315584871777282 1
0.236496471931279 1
0.0803230684571271 1
0.0180554181380196 1
0.3887375533024 1
0.208589443972827 1
0.214912452810829 1
0.08719205160679 1
0.18016100272004 1
0.100572589152081 1
0.106033529526861 1
0.0790762378947719 1
0.185345784951754 1
0.0516971584784816 1
0.153385493666757 1
0.00202783155617606 1
0.180134208849582 1
0.252142415369136 1
0.310312903084486 1
0.449851512857975 1
0.165304245435948 1
0.222941299752942 1
0.0835209558071654 1
0.255732695298275 1
-0.119740452051227 0
0.225938508796964 1
0.44812028620482 1
0.0547646461222486 1
-0.0113567715215324 1
0.103990951647133 1
-0.0275371674273035 1
0.0276119457479483 1
-0.0436101422803764 1
0.34303065572309 1
0.294862053514453 1
0.13241387863727 1
0.256057820377307 1
0.0748525202461535 1
0.232044569154578 1
0.176063002162981 1
0.0792877834983191 1
0.152214294817467 1
0.216974230278165 1
0.20227945038469 1
0.115681137501816 1
0.307106462580081 1
0.173249802727776 1
0.111023664923368 1
0.0332732383193981 1
0.184701188962385 1
0.322548227349759 1
0.191093976545127 1
0.329720074910008 1
0.0614206435388901 1
0.114382970218768 1
0.0284347768746986 1
0.41137553244642 1
0.255373577119546 1
-0.0970348555248929 1
0.101472194309891 1
0.158340664625175 1
0.169050592785461 1
0.1766962355657 1
0.263953135514489 1
0.213139052983701 1
0.169433945946057 1
0.307386407423464 1
0.241842472555628 1
0.20794927554743 1
0.0653716243835675 1
0.10327301152985 1
0.0878389440749501 1
-0.0594422870377047 1
0.0789580610488863 1
-0.0213014356182858 1
-0.0372328841878682 1
0.495443379163912 0
0.0200915554203898 1
0.418463894205262 1
0.165899725167698 1
0.211861140108405 1
0.0675101291856715 1
0.223856988885972 1
0.311314896793163 1
0.0237207404809725 1
0.115748181843549 1
0.318657797780323 1
0.406474112299948 1
0.16781394987591 1
0.134575121432922 1
0.166164505002925 1
0.128410471541789 1
0.255969548599417 1
0.189709504360842 1
0.058646234901426 1
0.0527813461578112 1
0.234630488577567 1
0.279445621838627 1
0.15517990638097 1
0.123852297750757 1
0.249056658416333 1
0.259093600848219 1
0.266535352957792 1
0.0257577003192458 1
-0.00281199831790724 1
0.314478928077625 1
0.0956660736960367 1
0.214729725227913 1
0.0994395905844385 1
0.0050699902705921 1
0.113106005552288 1
0.0202599350682963 1
0.244789765012807 1
0.133944389641863 1
0.244617573908206 1
-0.0957337574086226 1
0.111029503635302 1
0.120995451580061 1
0.202625424728823 1
0.167390668175953 1
0.36870011162465 1
-0.0109309595958653 1
0.321837851806016 1
0.287889060575774 1
0.102367009437912 1
0.166040602912805 1
0.246339591321167 1
0.339966829714908 1
0.109502089179086 1
0.385375808694984 1
0.286840547162234 1
0.0219348962559205 1
0.130943174922072 1
0.456081210834376 1
0.165663789197222 1
0.218504889541806 1
0.316288782470289 1
0.195313158514402 1
-0.0596129925989144 1
0.327798430514836 1
0.100322050764508 1
0.271220830488607 1
0.342839071094971 1
0.195618751485151 1
0.029707822917425 1
0.188490064866243 1
0.299040128241706 1
0.0872133775614274 1
0.164785052652523 1
0.108396113029454 1
0.305515753300999 1
0.237113306061002 1
0.144737391116211 1
0.211208657701007 1
0.0872027446640968 1
-0.151389892401919 1
0.237270497823282 1
0.24120103339071 1
0.0698313192801334 1
-0.131151214164252 1
0.500760898397485 0
0.302946675106545 1
0.245417067358231 1
0.213999704365491 1
0.0135436555420131 1
0.275614606746237 1
0.112457994585922 1
0.127156005681169 1
0.489755077230961 1
0.420059068629036 1
0.487212571135978 1
0.298166345242618 1
0.252243135767808 1
0.131370371827723 1
0.236174256524058 1
0.267021724283368 1
0.379877576583417 1
0.256897858186172 1
0.0624881860732922 1
0.254793404531522 1
0.227854952999949 1
0.209214243858025 1
0.312413703698523 1
0.192848466513553 1
0.033213492882004 1
0.196222493192746 1
0.0305046868140196 1
0.225680177039382 1
0.024149800718909 1
0.0613462738179364 1
0.102677652218506 1
0.103228920383899 1
-0.0485271018159887 1
0.210159385280334 1
0.30404249915048 1
0.062924663460072 1
0.364214770283495 1
0.295649872291521 1
0.105945905324038 1
0.0990739410802395 1
0.189928879431567 1
0.227861261580369 1
0.325831801492583 1
0.115918591552749 1
0.19734925135134 1
0.14563663654689 1
0.158764439523705 1
0.236990946625617 1
0.111704383395993 1
0.218595498558726 1
0.0559107903890037 1
0.23602175697114 1
0.403662499688721 1
0.0380281513323358 1
0.0501253354145548 1
0.255484400169371 1
0.159079470294112 1
-0.15579900205424 0
0.36731929786662 1
0.156252685588041 1
0.282617531789659 1
0.0950887317246167 1
0.0175799589031509 1
0.205078414911406 1
0.252137752917853 1
0.404151276478447 1
0.214470185748198 1
0.0421197409637068 1
0.385266789401818 1
-0.0444226863533504 1
0.432729096681045 1
0.390934295704488 1
0.15994375355978 1
0.138932155891719 1
0.173552450984411 1
0.0664536199607978 1
0.23035205911563 1
0.364691230297031 1
0.154466267648124 1
0.307548999650841 1
0.100515839346973 1
0.330706093366128 1
0.219920026662949 1
0.405989470292836 1
0.178521944670592 1
0.515358956683857 0
0.310648071533422 1
0.157265214576074 1
0.211963006289644 1
0.153664463776287 1
0.230476038194043 1
0.10836774240128 1
0.223530222215426 1
0.248220491908977 1
0.0915763904545997 1
0.0485817867520229 1
0.0604372740545255 1
0.248417087480023 1
0.228326895544639 1
0.0913353287470361 1
-0.0131305902962811 1
0.29962578435306 1
0.152314993390889 1
0.345458810004295 1
0.204564480048043 1
0.372163474934435 1
0.0322853788678059 1
0.253907410679927 1
-0.00638661304317687 1
0.306791362468286 1
0.352401834361819 1
0.392238149254991 1
0.242484682293151 1
0.268931948036082 1
0.104223128374836 1
0.103338207793242 1
0.279633474336544 1
0.223764483320495 1
0.138114642052688 1
0.211654108554192 1
0.198032271545763 1
-0.0362601934824505 1
0.219061281240374 1
0.307395244863145 1
0.183870380028642 1
0.210880298491179 1
0.0257078892700535 1
0.399510399880862 1
0.254635848291964 1
0.0830060073050952 1
0.196142317436622 1
0.360702137327382 1
0.152579616513494 1
0.0484850284883774 1
0.347380025392816 1
0.225522912632528 1
0.120147377075356 1
0.437296170169443 1
0.202907733744453 1
0.263141347326445 1
0.21671983870232 1
0.464857740308734 1
0.19462461634109 1
0.127692774112229 1
0.32874070944109 1
0.51108398270795 0
0.211649630543309 1
0.262032762906371 1
0.121236580708583 1
0.576895452669597 0
0.0904626900454214 1
0.202312294911048 1
0.260815951371926 1
0.256875299046057 1
0.206558283515259 1
-0.0636260509002546 1
0.308667056907238 1
0.556720121151205 1
0.236486214483636 1
0.391266652248685 1
0.369791308314087 1
0.245624421306776 1
0.176065414107995 1
0.118023533154649 1
0.261423913291483 1
0.250814971529677 1
0.258575587050261 1
0.281273155724399 1
0.0630037565163654 1
0.107478010501957 1
-0.0111382194693742 1
0.272521353386031 1
0.384313317035983 1
0.0865154522130764 1
0.439153136205483 1
0.0601106085746065 1
-0.0037929487917953 1
0.252871520499887 1
0.122174449757128 1
0.192724190267473 1
0.282265784691086 1
0.258351315016884 1
0.410027872422323 1
0.157929072537705 1
0.238329304681727 1
-0.0213838855225658 1
0.303716159462905 1
0.286110822410294 1
0.34487207311038 1
0.315899383934083 1
0.322427152057833 1
0.211527894805746 1
0.138239039739014 1
0.0996731327241081 1
0.289765428814502 1
0.291442549338793 1
0.341427505437892 1
0.0820314620532061 1
0.36757876248439 1
0.233876261547043 1
0.181505179587756 1
0.178080822435926 1
-0.138905922703768 0
0.0607526577052066 1
0.181282916430711 1
0.448707856771875 1
0.150850332265519 1
0.327052793013831 1
0.114944414103703 1
-0.051218004923455 1
0.264198195256011 1
0.15622844807451 1
0.209861561295221 1
0.332859378706664 1
0.160078856749557 1
0.209608498470442 1
0.228659784199443 1
0.306822812105656 1
0.157064924336679 1
0.438986110298193 1
0.288584753490633 1
0.170721085607944 1
0.123329362909819 1
0.302257917252354 1
0.226365977544606 1
0.209544285289397 1
0.233358755447498 1
0.131873126766137 1
-0.0204114451725621 1
0.332826022294922 1
0.367730561846094 1
0.227660877390903 1
0.444213025915068 1
0.229975729913766 1
0.102154388764411 1
0.0632671727046481 1
0.267807721573844 1
0.168534594162231 1
0.536361222458521 0
0.251305988524177 1
0.264719308253962 1
0.226070907742156 1
0.125114630090028 1
0.359716967805281 1
0.255469417400016 1
0.164957227256086 1
0.337952239961326 1
0.0789212397798375 1
0.544985115514571 0
0.442008856024943 1
0.277119260768136 1
0.341304432913099 1
0.308143202732407 1
-0.259927145783636 0
0.193020485330384 1
0.172046906616103 1
0.307466206020876 1
0.377759860562859 1
0.150068748345549 1
-0.118902388734681 1
0.0140607879228503 1
0.252470091887071 1
-0.117618120388797 0
0.448639044342201 1
0.372510249463038 1
0.343049286821743 1
0.407282394717706 1
0.23660310681755 1
0.231364328629891 1
0.0508343403796939 1
0.121500224798507 1
0.183501456532888 1
0.254475255876359 1
0.112901870643466 1
0.212649523130926 1
-0.116408617189733 1
0.164110848960045 1
0.246107211014812 1
0.312956077650596 1
-0.0143662776435762 1
0.435424433581654 1
0.225440164582651 1
0.523448708883073 0
-0.148235082333013 0
0.321541019006355 1
0.191388140216241 1
0.111319631675191 1
0.303241320152285 1
0.183902092778838 1
0.151713005184976 1
0.356627822881 1
0.333512944679688 1
0.121030324365945 1
0.136432082631879 1
0.140383286046695 1
0.341295896851717 1
0.404666731932835 1
0.0527965954965804 1
0.274373428755208 1
0.133721154271408 1
0.163473380159829 1
0.240888679083638 1
0.126397545926396 1
0.12024763007493 1
0.169305844008759 1
0.290839313388807 1
-0.145662522594039 0
0.242447510640858 1
0.0956566046114144 1
0.124996167036745 1
-0.0576653277465419 1
0.136822413850237 1
0.168523197924956 1
-0.0634524063782855 1
0.0776121499690192 1
0.266439639383834 1
0.553622773905095 0
-0.296861650774242 0
0.459428901715132 1
0.253457748303623 1
0.323547123213055 1
0.019099120248783 1
0.336564307688807 1
0.197233419695765 1
0.218517780116147 1
0.339764144862274 1
-0.00234880013932939 1
0.196953828259527 1
0.230260113268946 1
0.336854302700129 1
0.0218494159949793 1
0.0686106661417235 1
0.227519071498247 1
-0.0617820205751941 1
0.437874102084432 1
0.321300850003179 1
-0.0373812613678699 1
0.199510331865029 1
0.128763593468031 1
0.435135663984734 1
0.30741190421431 1
0.00933627765330579 1
0.0393699984147066 1
0.361961866144911 1
0.241756127593942 1
0.328666279618964 1
0.263759088123709 1
0.160685187107856 1
-0.196065442294986 0
0.329497915115274 1
0.0488679599430882 1
0.345404694079154 1
0.09404449155709 1
0.0954179796354246 1
0.0848096653224098 1
0.12066574280475 1
0.431533518355692 1
0.338290148915661 1
0.605580975803945 0
-0.0571856130031879 1
0.338602294254904 1
0.248551229894827 1
0.223795919530169 1
-0.131330812338608 0
0.101939457557795 1
0.070565943817153 1
0.265885564343999 1
0.190205097602073 1
0.0852789363691476 1
0.350275921798041 1
-0.0534846747201399 1
0.222088297031996 1
0.142455351838774 1
0.079893470627167 1
0.215187511228807 1
0.178409090476626 1
0.305376707992945 1
0.114917478269001 1
0.0455187430030386 1
0.165793501303614 1
0.463215986186749 1
0.286220141480682 1
0.22471492227426 1
0.301664023188847 1
0.128128133462553 1
0.264898179542045 1
0.364394603952665 1
0.0768924663125533 1
-0.00316102593967463 1
0.217514315615646 1
0.0919349044059628 1
0.349040385712436 1
0.0793302740735655 1
0.172552145607933 1
0.277308004953473 1
0.104372916270731 1
-0.00840358436046514 1
0.37343135731322 1
0.096922958557494 1
0.201298061450409 1
0.132433175277469 1
0.127551541656931 1
-0.0970335142124405 1
0.413381076600131 1
0.325880313643564 1
-0.113196670960974 1
0.208640298620495 1
0.0151608346197032 1
0.127762831669074 1
0.323121298213471 1
0.335008494090785 1
0.0655544947264359 1
0.183927268272533 1
0.434680749756229 1
0.163291218001336 1
0.380028970320636 1
0.242000694189965 1
0.27280937774286 1
0.144556814808955 1
0.175147003099992 1
0.225739367076543 1
0.158028239097975 1
0.280539910170309 1
0.119901230624398 1
0.0267610840339718 1
0.237080919765012 1
0.352704980116256 1
0.257191425003213 1
-0.109236390613056 0
0.375725591141621 1
0.206822497608438 1
0.156099905067707 1
0.192738348742317 1
0.271185998667767 1
0.217722837865913 1
0.232240897336656 1
0.292067073549304 1
-0.018130026912597 1
0.193958344050247 1
-0.0510488021912477 1
0.272591502220837 1
0.373910512527006 1
0.411033966534886 1
-0.0171002488663627 1
0.238159800216226 1
0.382527927480934 1
0.186211748064095 1
0.131917690529243 1
0.258759460559343 1
0.321078224084104 1
0.164274038125038 1
0.288534500680159 1
0.328559484541796 1
0.118358175855291 1
0.355036716930336 1
-0.13368732241446 0
0.206353383598135 1
0.263233449382612 1
0.141325743945557 1
0.453302304006766 1
0.182960778168025 1
0.271446399609441 1
0.188152902378735 1
0.293719051961477 1
0.269496743751421 1
0.139610154065461 1
0.229256713062798 1
0.213347585573363 1
0.270510356171638 1
-0.00547524859442498 1
0.046012460177319 1
-0.0648772285403982 1
0.190986265890851 1
0.269126109987999 1
0.137998200180313 1
0.302099706971203 1
-0.0641451184070115 1
0.282584039403986 1
0.200888989653977 1
-0.226471851079908 0
0.231590721248036 1
0.0528087536857708 1
0.193076247109255 1
0.0633672661856137 1
0.379682285803961 1
0.407973053327308 1
0.0116044590595289 1
0.278802133600408 1
0.155402776712621 1
0.146168861182021 1
0.25897159757983 1
0.37399077487631 1
0.508484676275976 1
0.269083139657225 1
0.26067813808587 1
0.102017866416458 1
0.0142260182139766 1
0.364911965376704 1
0.340938702220399 1
0.238169814088307 1
0.119740900913016 1
0.0430680618962536 1
0.540675747375972 0
-0.139619962809394 0
0.00518221205156871 1
0.0289246340601251 1
0.467498420130331 1
0.232032217204794 1
0.272736125961718 1
0.17157619199633 1
0.238711399379477 1
0.22375507401152 1
0.185879862818596 1
0.145083986407095 1
-0.0250686921235935 1
0.0407720600156485 1
0.335623495953265 1
0.503063564582224 0
0.256686820466113 1
0.163633121728126 1
0.21256223969433 1
0.627669057562281 0
0.351969005819639 1
0.161722885378177 1
0.286485753775744 1
0.235781966479116 1
0.222692762677893 1
-0.0775919885608836 1
0.065545492045403 1
0.218992473410321 1
0.311803782550765 1
0.377826735837698 1
0.0710908353999145 1
0.22524014737758 1
0.216159230809963 1
0.261666564121977 1
0.227094963522612 1
0.372382586072663 1
0.166513648267387 1
0.243036104080886 1
0.170125994764735 1
0.254663358121722 1
0.0369164243252104 1
0.0399355717397145 1
0.10171474988948 1
0.350299010222491 1
0.181107563010341 1
0.278175494896441 1
0.280880936719747 1
0.26474994802828 1
0.2178718061568 1
0.308635668679931 1
0.260334669217705 1
-0.0313885618705911 1
0.11468081986603 1
0.285329678456669 1
0.593831598519955 0
0.326469308414523 1
0.21030330399488 1
0.37050666678007 1
0.177898522340918 1
0.132014402287001 1
0.121223524962273 1
0.141591346931574 1
0.353762973940482 1
0.4142019569963 1
0.487050670239193 1
0.31749702092171 1
0.223778324237736 1
0.176151795587305 1
0.0959136360812715 1
0.272211573906076 1
0.340842412640521 1
0.157481158686311 1
0.568007967443935 0
0.362840700769769 1
0.365663263499348 1
0.0847010194644169 1
0.0959607930690091 1
0.188941502454605 1
-0.0402261449168111 1
0.204928636214286 1
-0.0275259669582716 1
0.254517217458795 1
0.241916154671011 1
0.173852408314613 1
0.132760843692779 1
0.351140185914406 1
0.173988646824227 1
0.283289754796319 1
0.181046105398353 1
0.1170292395351 1
0.27062482365328 1
0.232122614009915 1
0.364543212713873 1
0.104356646646418 1
0.156080292605744 1
0.319508083430286 1
0.265637122335421 1
0.26289476209579 1
0.269608740940694 1
0.0647300492612833 1
0.305659450004533 1
0.412094537867235 1
0.193358170007151 1
0.139794713564687 1
0.225985326211973 1
0.246669916634803 1
0.0359202012990297 1
0.0956460848261944 1
0.340914096824214 1
0.44706202770746 1
0.252682375227211 1
0.239300638517844 1
-0.0409880342302864 1
0.277852649642046 1
0.374360354191239 1
-0.0224936889604604 1
0.22942120574669 1
0.208066605978695 1
0.0519553507783252 1
0.00104229081396797 1
0.0413713163958835 1
0.0844625756339671 1
0.365880497626162 1
0.127881581717813 1
0.379232628567094 1
0.26243893142974 1
0.204716071301922 1
0.267507025055771 1
0.0898891956864592 1
0.300799947303296 1
0.217506912452284 1
0.119168228079222 1
0.0969900978315817 1
0.317632588203371 1
0.208741884055841 1
0.186236785500929 1
0.00594310357710713 1
0.246759056789182 1
-0.0207033608714482 1
0.362097573140611 1
0.0182094473156939 1
0.259668594321266 1
0.106855255820741 1
0.273603538804552 1
0.134257534532979 1
0.12253086536323 1
0.173736211171635 1
0.170714007160181 1
-0.0281297849455688 1
0.0741580680185248 1
0.363754090899746 1
0.348503992164263 1
0.116112507312902 1
0.124610832533398 1
0.0531897600845799 1
0.199000997683465 1
-0.0325303413051272 1
0.423704129675004 1
0.223011079017362 1
0.401591142324988 1
0.136210607943655 1
0.225094096057659 1
0.155679347326543 1
0.112473150673778 1
0.243909748539218 1
0.0573456774125994 1
0.126113879826683 1
0.27806083147965 1
0.0560135783357676 1
0.372585037319074 1
0.0227099152249504 1
0.25450652592397 1
0.0504252906703074 1
0.0612814297694685 1
0.252271403013679 1
0.152904517348708 1
0.119473583313037 1
0.110144714640879 1
0.361591461187208 1
0.162316955659113 1
0.141863492067905 1
0.105688291823737 1
0.400199587202189 1
-0.0450615694302432 1
0.570277155061048 0
0.205585678341465 1
0.11429727695477 1
-0.0260118211446708 1
0.278759836409355 1
-0.183761170830165 0
0.380150770632594 1
0.281109550730207 1
0.319703669294049 1
0.286481251783947 1
-0.0893311837011145 1
0.342367393873222 1
0.482806622535202 1
0.0876990397014149 1
0.224540163883066 1
0.109593225898322 1
0.302092844074816 1
0.297031966072079 1
0.505372843536224 0
0.154008242450903 1
0.31418302032999 1
0.294307815424815 1
0.43500477725503 1
0.306330837206083 1
0.265333181666807 1
0.313764681968224 1
0.00252415054373848 1
0.39138390016515 1
0.327409719390785 1
0.0757255335348571 1
0.275519290838078 1
0.199019340019662 1
0.171403937170038 1
0.190070770640973 1
-0.10202713722959 0
0.242984525318963 1
0.108670613297465 1
0.272675900144532 1
0.274344118670046 1
0.294746267625623 1
0.246446047894488 1
0.09302599867185 1
0.151633040529938 1
0.218472105722555 1
0.0444693886047575 1
0.0809269877603788 1
0.322047249587271 1
0.27533968791094 1
0.142312455546154 1
0.103805808660918 1
0.216215626337422 1
0.062840414925686 1
0.353842956836206 1
0.349571132135859 1
0.224889407611451 1
0.210629859969342 1
0.262287477820732 1
0.0429063538638039 1
0.0947744773773253 1
0.280312591720011 1
0.502551202555746 1
0.199178498125116 1
0.197337613243065 1
0.322521780022656 1
0.322134928438267 1
0.0134464901333288 1
0.173378176996665 1
0.304372544357823 1
0.386232996341102 1
0.209151192053243 1
0.0973567884369209 1
0.169954440436485 1
0.603597551018057 0
0.245980420384625 1
0.252171842714287 1
0.212365191949957 1
0.323400400922537 1
0.226959089817083 1
0.324388866670464 1
0.278970539114052 1
-0.000112369268259711 1
0.333709822390732 1
0.398589686818547 1
0.0204928037306999 1
0.136789518953895 1
0.274289685749116 1
-0.146456513490734 0
0.044177065532125 1
0.161901932416187 1
0.254411066700022 1
0.311609138086539 1
0.141591280528666 1
0.0898527570166916 1
0.300755586191164 1
0.156689684902002 1
0.0754189253324154 1
0.20775284490493 1
0.292338089390107 1
0.178997797344825 1
0.275855944293993 1
0.252564702193385 1
0.429730078105988 1
0.406878374541388 1
0.0245067028868947 1
0.275008209914063 1
0.0741482090847528 1
0.0448551227189558 1
0.310385180826591 1
0.176705348605749 1
0.147173867818042 1
0.201230482487699 1
0.102789937243108 1
0.0426788982864191 1
0.230154444774551 1
0.32082633324258 1
0.201344421877424 1
0.126041026549302 1
0.0229155247286527 1
-0.00572668868165371 1
0.27997381346773 1
0.124752595582116 1
0.231931877085913 1
-0.0704663195206249 1
0.257943800290094 1
0.390674388211148 1
0.430809983203899 1
0.144794139968489 1
0.236175741696098 1
0.214693568742191 1
0.249494700417517 1
0.0615849902428929 1
0.445755828123948 1
0.337682495290342 1
0.177401683315347 1
0.299414394624729 1
0.366394516588861 1
0.450739600024286 1
0.0844748952198588 1
0.284776385455153 1
0.0862127309322348 1
0.20774486647918 1
0.331175228669609 1
0.257076513760669 1
-0.0640543363774275 1
0.381053177133554 1
0.181081692314725 1
0.0786596311136798 1
-0.0263807381916283 1
0.226166775349547 1
0.062767425230577 1
0.325271638917282 1
0.270084362999728 1
0.169854421759204 1
0.22805558672084 1
0.566869785610459 0
0.0895066533655785 1
0.345520932343165 1
0.163354925135761 1
-0.0447765981149235 1
0.342736246337587 1
0.239543277040484 1
0.324932493536472 1
-0.0526205412593892 1
0.0944161701835325 1
0.266800150867329 1
0.445101373576073 1
0.00750156458510958 1
0.0665698076619678 1
0.106962688956839 1
0.173532746549555 1
0.0255736062677523 1
0.306102178408797 1
0.0422315829792552 1
0.376981653064565 1
0.247049681271389 1
0.00438103264862686 1
0.261314468019789 1
0.234629591002363 1
0.179066971082467 1
0.200976389192037 1
0.0478673071295588 1
0.0663749733496279 1
0.209661405801311 1
0.177419368331976 1
0.30865855569434 1
0.260818840392186 1
0.309253486129729 1
0.123563441275371 1
0.144689506075483 1
0.285391907261516 1
0.15616101232999 1
0.169781601843939 1
0.144689567537067 1
0.200493022128597 1
0.0120857432582071 1
0.263199146040228 1
0.240455794312414 1
0.398288288700155 1
0.17975064569696 1
0.0809166088163254 1
0.109522792423509 1
0.119272821751505 1
0.0939295180065561 1
0.362153672865839 1
0.065467189757586 1
0.320648902388349 1
-0.0113154521603603 1
0.245830851808478 1
0.196016527253284 1
0.497005076754489 1
-0.0331231309493674 1
0.224945091665074 1
0.249389007646221 1
0.167383440336302 1
0.0232458495119627 1
-0.0648462318717682 1
0.321095264086719 1
0.163593179211297 1
0.527036111979934 0
0.244068288958961 1
0.418349042531057 1
0.119861577454882 1
0.268970148165731 1
0.0152190921946507 1
0.146780080411677 1
0.381479302642902 1
0.120991427929059 1
0.378784387922037 1
0.432982478543046 1
0.0695183072625679 1
0.370402329949953 1
0.352629113759899 1
0.340841631330339 1
0.338467562672803 1
0.53116865228452 0
0.317724665355858 1
0.00863021739759054 1
0.119007536290551 1
0.367721584489737 1
0.0119418629611863 1
0.156550706827748 1
0.320774506284544 1
0.432969770290903 1
0.509359618023304 0
0.22372812038969 1
0.38456675936664 1
-0.0678276184095016 1
0.697518089911082 0
0.0866605905170825 1
-0.0088938557798621 1
-0.0257940289588245 1
0.312258335481711 1
0.0609830004201342 1
0.322494372832763 1
0.293284465348555 1
0.0849651946268488 1
0.247251419695352 1
0.101584733201503 1
0.0296929969908378 1
0.261944833743738 1
0.426275849180008 1
0.249618627516332 1
0.215590589659875 1
0.296343013922646 1
0.338673250132854 1
0.159656817414692 1
0.277197272111802 1
0.224088000069753 1
0.352291522570791 1
0.120161931615135 1
0.0364763318339607 1
0.247767523385398 1
0.167521434235997 1
0.419690881889503 1
0.253952640343958 1
-0.123691362775604 0
0.362057196538418 1
0.218475679251273 1
0.332224648718169 1
0.276107532060922 1
0.187059911317643 1
0.337311227717524 1
-0.00700456204665828 1
0.330108016538481 1
0.363367120646561 1
0.382536446175224 1
0.222069957260045 1
0.19533998372928 1
0.0470305282303553 1
0.00938188901027128 1
-0.000279097373231757 1
0.281836295006198 1
0.199828903102827 1
0.0498462293162521 1
0.160279444411917 1
0.312836420410852 1
0.319905717598112 1
0.335286958549657 1
0.115810008004328 1
0.0298675190179066 1
0.0491345733101556 1
0.370112232836166 1
0.0364118808892374 1
0.116187128885288 1
0.149496803174522 1
-0.0398992917164564 1
0.120390216943943 1
0.203469583582218 1
0.216975265165087 1
0.466794434180157 1
0.307788594496498 1
0.294970952991681 1
0.179418990350847 1
0.0810054673251729 1
0.0812443734330768 1
0.367763660489984 1
0.560919568490488 0
0.155845163120434 1
0.383219376432914 1
0.144428509562395 1
0.119353009658239 1
0.0850541126404875 1
0.239311764603397 1
0.0266116901363641 1
0.367814676336958 1
0.230554746914687 1
0.390356560577312 1
0.266662246872197 1
0.264795563773464 1
0.219693237196534 1
0.295069942633855 1
0.363524554136479 1
0.0541882420594536 1
0.0659182501888211 1
0.209337291964028 1
0.175130605491213 1
0.271292074688755 1
0.485156054540469 1
0.398564881643154 1
0.132710293944853 1
0.0525887571269348 1
0.035366457363366 1
0.0990178574727506 1
-0.0125772597500261 1
0.367570432953367 1
0.218127742689331 1
0.121366971896425 1
0.131294040718277 1
0.337525066477903 1
0.0958508555141415 1
0.183578415014451 1
-0.0110629965250484 1
0.331734336669539 1
0.320268394372658 1
0.219160369578896 1
0.12711332767137 1
0.304958040938583 1
0.183259903572011 1
0.432460795600187 1
0.232318675882888 1
0.380019471659164 1
0.228037986693974 1
0.178415610559965 1
0.314834634030128 1
0.177126140726828 1
0.0212613346483967 1
-0.0763302372173938 1
0.154932877356147 1
0.250090683654113 1
-0.12209422734662 0
0.171895298225434 1
0.327019633719987 1
0.434279021087845 1
0.311461063063641 1
0.0628886992169033 1
0.267204027107383 1
0.210719015596516 1
0.234189654490207 1
0.0280400763348205 1
0.172760085166456 1
0.149377937818252 1
0.316228941498382 1
0.236922533286942 1
0.137117456652964 1
0.234862393194579 1
0.297757719593194 1
0.02121158421368 1
0.146886280538753 1
0.366171375998354 1
-0.241698947191503 0
0.330303866483195 1
0.0928860620621795 1
0.0367507875508191 1
0.451581953927236 1
0.275337369757036 1
0.217042286924491 1
0.330888066741701 1
-0.0173308682137086 1
0.224221207833876 1
0.293256151107345 1
0.0454933684751685 1
0.402252603541236 1
0.446522138220283 1
0.206806726024611 1
0.412717630179393 1
0.35209302672034 1
0.0684573303130464 1
-0.0374688909790665 1
0.39980268403574 1
0.16738265776231 1
0.31678888091712 1
0.157492361955167 1
0.342216331950604 1
0.244293254437323 1
0.154098937223253 1
0.0699785108712905 1
-0.081621456706406 1
0.510054017991055 0
0.183753978321708 1
0.290879064011141 1
0.376667263174406 1
0.186266925790624 1
0.0190180068143659 1
0.16702241597251 1
7.06021729587614e-05 1
-0.0382461941949682 1
0.313704844522923 1
0.028695343535209 1
0.294189438299063 1
0.503373627444256 1
0.344711226693446 1
0.263479658923631 1
0.338697025641498 1
0.173579023159428 1
0.265604199071682 1
0.18128044930915 1
0.13743905316655 1
0.205619822713563 1
0.372116199228748 1
0.108775229756776 1
0.2927263097444 1
0.506906450087296 0
0.026358808529361 1
0.29359737307281 1
0.169483766667744 1
0.118182442985521 1
0.0309540155740433 1
0.331924513867843 1
0.152366405133145 1
0.0318368697351805 1
0.230047713829996 1
0.442041821195387 1
0.439420891918307 1
0.122603659943332 1
0.270243469054652 1
0.0259484986221629 1
0.174559993031966 1
0.160366392947878 1
0.312718354909198 1
-0.0777600556836848 1
-0.0612922165012913 1
-0.0886570453957916 1
0.135201529181632 1
0.402526231992985 1
0.0844941636529527 1
0.279862182159064 1
0.11463634012102 1
0.388699386301794 1
0.41708307866919 1
0.28019468855285 1
0.0454861795984279 1
0.0948813855286112 1
0.149256090637717 1
0.386851587901745 1
0.398483411717411 1
0.0496847179610609 1
0.310871282022934 1
0.0570655338820872 1
0.161899155146599 1
0.518137573063252 0
0.135059586388992 1
0.458736463447747 1
-0.0408116714061904 1
0.330591832244926 1
0.223887037816273 1
0.313093139160898 1
0.351459815438088 1
0.30305221930824 1
0.247614681334012 1
0.131311607395912 1
0.19173684813932 1
-0.097295109346622 1
0.335553136343587 1
0.201239792032154 1
0.226635891892813 1
0.0551740718954365 1
0.277721765629013 1
0.375679022993506 1
0.119634515395865 1
0.138566308778239 1
0.20001802301451 1
0.117607992241402 1
0.239028248388905 1
0.361996053260988 1
0.255984245747528 1
0.215932790106025 1
0.311524541462991 1
0.119737142751787 1
0.0404882149273136 1
0.125328401594166 1
0.234791359289883 1
0.334042549111859 1
0.503467210256454 0
0.0680015613768607 1
0.307111052815055 1
0.184389915323138 1
0.0955072478568232 1
0.0488468312579012 1
0.22360599682015 1
0.416608859721979 1
0.302662020253907 1
0.198918979263021 1
0.29033544836843 1
0.236930267771459 1
0.273206788587358 1
0.240206877495365 1
0.307519037892005 1
-0.0746730270595979 1
0.3846870816895 1
0.202410854261556 1
0.187045437484034 1
0.0714205599187579 1
0.115762741605577 1
0.107803458495626 1
0.0589637526505207 1
0.230352107600435 1
0.281135813474323 1
0.358655837996893 1
0.388925225211567 1
-0.018101314073057 1
0.121850108762042 1
-0.0162769840481763 1
0.0996705713410917 1
0.304156455082986 1
0.085833056604931 1
0.078355898602243 1
0.0457519220156036 1
-0.0787647776962911 1
0.444492100521451 1
-0.0101595574589199 1
-0.077691382045084 1
0.12325962634592 1
-0.00102694515639047 1
-0.0248394499336577 1
0.410816656444521 1
-0.0448177508073548 1
-0.0658939317539393 1
0.208388559902501 1
0.234980812803798 1
-0.0120411478297672 1
0.131287352272711 1
0.281453549424649 1
0.298195379503176 1
0.108681878234693 1
0.179239138942122 1
0.270574749938169 1
0.350960486671723 1
0.0962027627699155 1
0.218337321808942 1
0.0942554497574476 1
0.0711322773655683 1
0.0846185985730626 1
0.434322612285163 1
0.265504232325733 1
0.0336426612105944 1
0.139393047507259 1
0.0843866692115512 1
0.467403831730667 1
0.164040558703447 1
0.333363243543256 1
0.151060092068778 1
0.0155000861527775 1
0.086444909669866 1
0.217510546957049 1
0.0594277852607407 1
0.272835639927875 1
0.242732320829056 1
0.195544702148942 1
-0.0398934807782456 1
0.311838817743089 1
0.110072478076934 1
0.359401433899455 1
0.419428069764407 1
-0.0655314543237029 1
0.187688218046487 1
0.146116107461069 1
0.217527913411049 1
0.173242838753533 1
0.230970264627255 1
0.32604628496571 1
0.184643338373749 1
0.264495043294934 1
0.236413237721949 1
0.11692017899588 1
0.0358202824631279 1
0.282046610802967 1
-0.089720001613462 0
0.195438740312792 1
0.39086307468928 1
0.150941800119262 1
0.474907995877893 1
0.224614936638171 1
0.276713313092251 1
0.159104694636233 1
-0.0350190380872243 1
0.281149516330561 1
0.261130475687714 1
0.0230977346495649 1
0.0659805346441149 1
0.185601170463922 1
0.311692465104777 1
0.0683280084513674 1
0.142993593104256 1
0.292286612594374 1
0.324473603315968 1
0.490449128646156 1
0.185241098173548 1
0.35701443824421 1
0.285611689983809 1
0.333612804990447 1
0.307894936070937 1
0.136058107542479 1
0.305817864937739 1
-0.0278802987721079 1
0.15917696243904 1
0.109582343800211 1
0.463614011371043 1
-0.024773094457558 1
0.124617408436918 1
0.192295039483561 1
0.145205737450484 1
0.118706037979324 1
0.315284369344792 1
0.439978659687598 1
0.163287810901115 1
0.0467293098791618 1
0.102552238842397 1
0.301191643130804 1
0.0834515168789027 1
0.332164550919599 1
0.299576354319666 1
0.299444749263778 1
0.268511735525801 1
-0.0857541530971207 1
0.197818291045717 1
0.234768652364407 1
0.139266961075459 1
0.0786528273711518 1
0.341714694870873 1
0.305758737484281 1
0.332950370938965 1
0.0526133632902261 1
0.418453122694526 1
0.0417294948096701 1
0.305988608974512 1
0.228210649806255 1
0.023764773327057 1
0.212161696634955 1
0.149596376744481 1
0.239449008484599 1
0.108689819156784 1
0.0155690734272298 1
0.298192438936449 1
0.355561498533976 1
0.206840812787714 1
0.0669838777558309 1
0.237433355956972 1
0.13396124860825 1
0.271992441243123 1
0.0601553073774386 1
0.299221863087728 1
0.382580060454718 1
0.204560081069822 1
0.146128869152888 1
0.193521862455399 1
-0.024187437907336 1
0.234829075712012 1
0.181968003616022 1
0.227450624360696 1
0.229171587908495 1
0.0688809987825955 1
0.484226698596807 1
0.412113738754106 1
-0.067090783895193 1
-0.150150309145243 0
0.261962388019604 1
0.313691649458344 1
0.357908231615953 1
0.164575370234636 1
0.260665052535223 1
0.19899390588206 1
0.277817284694914 1
0.308595201392684 1
0.34534658656547 1
0.0885983357588688 1
0.120986610603393 1
0.450180768971777 1
0.202816274410005 1
0.017600312801114 1
0.0255364911005682 1
0.493350909496563 1
0.164338342257625 1
0.100972928201432 1
0.1381800343077 1
0.286068189694852 1
0.505758223917408 0
0.0852925008631198 1
0.138370389200773 1
-0.0491667320000488 1
0.26457652695128 1
0.0484176360758634 1
0.0774468548166119 1
-0.0264421522872584 1
-0.0525321747774725 1
0.127629119528167 1
0.198439686725162 1
0.193229805401521 1
0.159792714722561 1
0.358377021698798 1
0.446318334789461 1
0.0897300758657058 1
0.251949530493518 1
-0.107036081168465 1
0.642177470205822 0
0.510677513361547 1
0.200327169073944 1
0.289519295116567 1
0.167848724630158 1
0.258620812579694 1
0.167450645831789 1
0.0313302116846854 1
0.192592709409471 1
0.196810179597109 1
0.395616694191239 1
0.130555219024792 1
0.278377544352431 1
0.418200925398756 1
0.144989422337057 1
0.203012492851824 1
0.168143519460348 1
0.41194293583161 1
0.318053172798062 1
0.040888524023698 1
0.0788492324630611 1
0.203147002490189 1
0.531526975439158 0
-0.045435219771306 1
0.263033311758283 1
0.0927670166239639 1
0.409388220018799 1
0.372474568566538 1
0.0942861672142115 1
-0.0811139653588865 1
0.186224067556725 1
0.230375835963469 1
0.0386456019262012 1
0.254599819183376 1
0.13372326708663 1
0.108215006535393 1
0.14179411313683 1
0.255983990803722 1
0.102273818435612 1
0.324411696076485 1
0.437461194569169 1
0.482064912505817 1
-0.0691341377196093 1
-0.00570998089123571 1
0.149372339569973 1
0.326115080633998 1
0.140307537031836 1
0.128529351214526 1
0.0391515415030075 1
0.36048403808606 1
0.168606112818163 1
0.427254577480873 1
0.44118845337473 1
0.132470731155022 1
0.320005500416821 1
0.301951874187153 1
0.268301971934899 1
0.304552044394726 1
0.124598466449963 1
0.24275359591928 1
0.0978531511965212 1
0.237346696608201 1
0.220468034016941 1
0.211249319771735 1
-0.0723400367036634 1
0.26705956818681 1
0.337647886809116 1
0.345500851011504 1
0.177805725377346 1
0.191189706334873 1
-0.0787729878190533 1
0.12834993505094 1
0.198970016710887 1
0.145505655354158 1
0.261185459700498 1
0.338936860994861 1
-0.134728083000237 0
0.211357398030124 1
0.277131527061018 1
0.164190643416262 1
0.0919975791909546 1
0.0626667450980081 1
0.298452587992184 1
0.261562237567587 1
0.0573508222916639 1
0.0462619394309836 1
0.194152983990113 1
0.554144146465019 1
0.019924544956594 1
0.0322656318570314 1
0.315109577541408 1
-0.00535288889914812 1
0.0654445966239659 1
0.210575587506864 1
0.262431053946569 1
0.257006043883717 1
0.12296263318104 1
0.313872802602259 1
0.19802887821067 1
0.216803745309635 1
0.121518555101432 1
0.228907057493506 1
0.201436438253664 1
0.319240512507366 1
0.147372386025383 1
0.258331083173566 1
0.327295832999934 1
0.256618725861247 1
0.218737032843605 1
-0.0492428993470189 1
0.131324699753083 1
0.200747275948307 1
0.190368809160369 1
0.375654868279719 1
0.0790909642640949 1
0.189447089645093 1
0.385593956558306 1
0.213806245901093 1
-0.00563506284476329 1
0.203020532219633 1
-0.0685286120450256 1
0.234615315363964 1
-0.0383005334063379 1
0.122710671861264 1
0.0712565895180579 1
0.0591750919178986 1
0.192135163296415 1
-0.00849697321221116 1
0.305579314522485 1
0.155960643005066 1
0.152543198770986 1
0.427038847272773 1
0.492451122810396 1
0.213401256397448 1
0.30829897855047 1
0.253903467763604 1
0.398589896162869 1
0.0871117766393451 1
0.307709210538713 1
0.0850603191154448 1
0.535015611281354 1
0.139950703256116 1
0.133232845527246 1
0.0987257538658275 1
0.19555811451073 1
-0.00310364440324022 1
0.174683197983126 1
0.386089223267382 1
0.260208730107475 1
0.394099790576771 1
0.124342632889845 1
0.214216808426866 1
0.192123868040535 1
0.321369139750565 1
0.496602406343478 0
0.3247638626848 1
0.0686354423462005 1
0.239045980091047 1
0.195424015567638 1
0.0957689636447896 1
0.239981464839881 1
0.0414068714916116 1
0.170385025957752 1
0.141736743912571 1
0.00770850934512952 1
0.17410809241599 1
0.69266109759817 0
0.291942496457058 1
0.0330648034869559 1
0.172529146462407 1
0.116789026307764 1
0.196447919355896 1
0.494659383838136 0
0.305449436336058 1
0.283592163393308 1
0.284173574151827 1
0.0841894566554584 1
0.174545736036154 1
0.104721280817695 1
0.233211492557768 1
0.256375691365417 1
0.121066133020499 1
0.317160113219935 1
0.250996266396775 1
0.210376037351631 1
0.114675387988254 1
0.175926979442218 1
0.148807862745197 1
0.18309054633352 1
0.456257741219054 1
0.104268825783231 1
0.0929185153080759 1
-0.147541171331331 1
-0.0471569791526195 1
0.3962988065089 1
0.0374259251297569 1
0.0743666400140443 1
0.248601594996377 1
0.154438795489306 1
0.0266050928815769 1
0.169142426551584 1
-0.0109301489337254 1
0.114168271136778 1
0.00254688330076673 1
0.182790362439075 1
-0.00308179811414017 1
0.00202382914136618 1
0.359988344553259 1
0.346422369616178 1
0.0287712840409789 1
0.305973918366726 1
0.159989706519338 1
0.218501078089098 1
0.25378017059467 1
-0.10744469024971 1
0.236473882311117 1
0.215335982920499 1
0.479809079419535 1
0.170300616519986 1
0.154023982101239 1
0.209993840180644 1
0.288301432824836 1
0.376297105897028 1
-0.0711082503703985 1
0.332586817269956 1
0.299963906464934 1
0.179924478428992 1
0.143989936294249 1
0.306100907687916 1
0.402719229986142 1
0.109989136041629 1
0.228955334808136 1
0.253608614102988 1
0.191932835986593 1
0.461770528598044 1
0.0473366460194091 1
0.3019604198668 1
0.347369286120326 1
0.0210328721927899 1
0.173026061272625 1
0.224602146282997 1
0.17421190016649 1
0.232758564012316 1
0.102167845009216 1
0.171683477485906 1
0.292042398033492 1
0.274519816021256 1
-0.325571186209303 0
0.420756014785407 1
0.263191062805446 1
0.343459254651634 1
0.203287253264667 1
0.089249212417307 1
0.19584843605763 1
0.263206315713051 1
0.14955567122759 1
0.105582220412765 1
0.129202227989784 1
0.25392677187181 1
0.205789794930788 1
0.120757486508463 1
0.292842792427762 1
0.35710857245199 1
0.34115830065099 1
0.327695053210445 1
0.197059056438868 1
0.234323349746231 1
0.33735644703997 1
0.457967999522642 1
0.253004201109674 1
0.311353811034559 1
0.449913927493372 1
0.143345414441414 1
0.184588227744008 1
0.154449221430387 1
0.201867874889827 1
0.0860538141540445 1
0.0996314728722768 1
0.103569421851642 1
0.18934649943009 1
0.117281781912129 1
0.0997065143180222 1
0.0651253038178682 1
0.42960824727023 1
0.161295652712153 1
0.0726075754304762 1
0.213064697416443 1
0.381481529718155 1
0.021391060289712 1
0.340065420720422 1
-0.0686952897890068 1
0.207904232767031 1
0.301931732400664 1
0.418152100869703 1
0.0738277288577597 1
0.290326123410642 1
0.0597859529197735 1
-0.058116214470855 1
0.18747335688542 1
0.10235046645071 1
0.175056132103623 1
0.466827862397471 1
0.0228754229730676 1
0.399238297254885 1
0.28091437140275 1
0.188562007366003 1
-0.0555104431371412 1
0.242343692533176 1
0.224531829334039 1
0.074645228022238 1
0.0511708151046719 1
0.408233818913454 1
0.109619629476572 1
-0.0204320523004202 1
0.25603505228252 1
0.304382562930069 1
0.244923965846328 1
0.506767913193481 1
0.179727597434564 1
0.283180674744137 1
0.174882705194049 1
0.0358760857906732 1
0.373530137998902 1
0.326609864082992 1
0.184104932631973 1
0.256842135205715 1
0.557474202354541 0
0.0456828049810918 1
0.36906912313192 1
0.121144152289777 1
0.369229489970446 1
0.301671491581901 1
0.293098403969221 1
0.0726610545013442 1
0.115000467676704 1
0.411086804685362 1
0.155359551879157 1
0.226795904424624 1
0.224944197475186 1
0.389157400949758 1
0.136213745474043 1
0.18248474262538 1
-0.0579111878813674 1
0.317049627653144 1
0.196865709169786 1
-0.0359680773699508 1
-0.0333700205673555 1
0.243241842391093 1
0.245578965199989 1
0.196504944615397 1
0.361232628757176 1
0.226065009967601 1
0.0815293735587239 1
0.259100527465077 1
0.196185008882277 1
0.123008611999369 1
0.382592268744499 1
-0.15416119395324 0
-0.0249662028063814 1
0.181979892807831 1
0.259932730311196 1
0.0895933942876272 1
0.133044996106073 1
0.237234804956923 1
0.149292935112807 1
0.0732203366697474 1
0.255325273078207 1
0.296715000676199 1
0.161824861681444 1
0.0711988398340926 1
0.170391714981903 1
0.315576127834316 1
0.223434378401434 1
0.178552745765719 1
0.0686334319126794 1
0.299873843713482 1
0.0750619201958966 1
0.0740096469531552 1
0.116286575875401 1
0.183936574097147 1
0.0691806554943077 1
0.105160741041282 1
0.409124529581153 1
-0.0696193021614035 1
-0.0106058342523627 1
0.0936605373247236 1
0.0863208669295771 1
0.0828964501507176 1
-0.115064869373183 1
0.399760756311639 1
0.197475683300781 1
0.28495087688119 1
0.00285739311904877 1
0.186537105407843 1
0.242149241919929 1
-0.0530520497250288 1
0.00521377199922181 1
-0.241918875469283 0
0.475809610764855 1
0.216625537366867 1
0.109610743322012 1
0.450831948220362 1
0.0730908565220803 1
0.302240167199611 1
0.295458895209136 1
-0.0425535941938665 1
0.164726160089643 1
0.21948013830016 1
0.0640227140856182 1
0.10989083931186 1
0.445728276566777 1
0.10421760388976 1
0.303842054587509 1
0.262244923709898 1
0.137057395151121 1
0.180272636489705 1
0.372780013784215 1
0.333391182542302 1
0.181997506793321 1
0.26877589408163 1
0.345224140601112 1
0.173258904876816 1
0.366745101709644 1
0.13076664361551 1
-0.0789304760806522 1
0.167941911108171 1
0.151908756963169 1
0.198273322833249 1
0.263735241319638 1
0.3109042840267 1
0.294657492318394 1
-0.283517870389436 0
0.263123994268499 1
0.185960278076919 1
0.0431913897330672 1
-0.0365934747472392 1
0.212083304925552 1
0.120805879534582 1
0.0846913765585068 1
0.299758694264674 1
0.210474265191557 1
0.0577609684388526 1
0.0820573834340874 1
0.238031494294965 1
0.166711684892885 1
0.157335260733337 1
0.221485240767749 1
0.159202471930449 1
0.285328222065926 1
0.501239224677727 0
0.0864723148638036 1
0.188535822874613 1
0.392544184015982 1
0.236281292069751 1
0.479047578025212 1
0.180423838165734 1
0.432553156252629 1
0.403388758269736 1
0.514979364739623 1
0.270226274555884 1
0.154036047457043 1
0.0890761406992631 1
0.264392827911569 1
0.351363501290449 1
0.384004371931132 1
0.18768409941907 1
0.322440650628326 1
0.197453761704415 1
0.00075411001754983 1
0.268259485622337 1
0.204413989126445 1
0.383620542497996 1
0.219886377101633 1
0.338143607428486 1
0.42312674808663 1
0.213835532005795 1
0.121336782601769 1
0.317891568469261 1
0.0790005031929372 1
0.470483396665764 1
0.498316566170684 0
0.34712568502721 1
-0.0203143135283234 1
0.0882023597983706 1
-0.0451494384255919 1
0.384264379982574 1
0.325223745642388 1
0.407163374845173 1
0.186411057650293 1
0.181136229612022 1
0.187758988661363 1
0.208156986180891 1
0.298297671022624 1
0.30159850844282 1
0.335191164183141 1
0.136060960131069 1
0.420924603843958 1
0.0741014604188511 1
0.097381435426069 1
0.349733979543638 1
-0.118155044227473 1
0.330615547963843 1
0.372977884615092 1
-0.0517585301674597 1
0.341135627196802 1
0.186158437556089 1
-0.0409266166406369 1
0.0313827948673733 1
0.0929197034063426 1
0.0775739909447102 1
0.305263132667314 1
0.395119488806491 1
0.479136980117097 1
0.168235092081383 1
0.0361254370441745 1
0.251241024763825 1
0.484098009317866 1
0.249812238090185 1
0.292749876481773 1
0.339235997990316 1
0.351003435031607 1
0.443795655239332 1
0.140081596438687 1
0.0421062103439482 1
0.231918238357532 1
0.249391726641291 1
0.274941146856125 1
0.10425473219562 1
0.139148064477527 1
0.100017978284998 1
0.167921748753708 1
0.0265386725903639 1
0.378185297125419 1
0.24781452141575 1
0.302023202130787 1
0.134289195332558 1
0.216745959548444 1
0.304117610350556 1
0.11409292782532 1
0.0341385780217475 1
0.538950810031447 0
0.264262530922333 1
0.224444268178287 1
0.125583220895883 1
-0.100267948553751 0
0.0492285049383777 1
0.0287563427624005 1
0.280859000781407 1
0.185026908634021 1
0.447280672949699 1
0.158582247102722 1
0.235405473818611 1
0.274015278617574 1
0.136008953704299 1
0.594442865659456 0
0.353786381202951 1
0.13967547611157 1
0.0935955199424194 1
0.333233133327599 1
0.0287106636945211 1
0.0511378210287271 1
0.390955434310808 1
0.158453655816024 1
0.313029926629298 1
0.160051777680428 1
0.254948827476376 1
0.173236343638776 1
0.177294062949197 1
0.24315945908993 1
0.0375323294750723 1
0.478861200327821 1
0.151294192513111 1
0.244470133810676 1
0.0430646701989745 1
0.204106828970729 1
0.227447593425186 1
0.283288811560283 1
0.191126483184986 1
0.162624480226885 1
0.39663632617691 1
0.244334731255604 1
0.183234851912397 1
0.108818893724912 1
0.0117991062834683 1
0.0830354815767648 1
0.444710662244175 1
0.233227549888748 1
0.493367613224334 1
-0.0776224134237914 1
0.291319726633048 1
0.47256477827904 1
0.304919289601194 1
0.0584787469870088 1
0.332133266507925 1
0.140720861728207 1
0.252380901524569 1
0.414718899714399 1
0.0129373843967637 1
0.3997798745301 1
0.17006776187404 1
0.158843043255526 1
0.338402406686648 1
0.136672391199487 1
0.189578654104803 1
0.138501381847927 1
0.110350436670684 1
0.394570598344475 1
0.168857802301807 1
0.201867440133804 1
0.209221667247725 1
0.304376543878161 1
0.0907276157781886 1
0.384605175682892 1
0.305598916268733 1
0.39783658242444 1
0.245384105569327 1
0.102356733201255 1
0.283583863779889 1
0.451652965741175 1
0.382109777387256 1
0.862029429799836 0
0.171259945697583 1
0.105952238833104 1
0.127136886519144 1
0.156232920132135 1
0.294394479663327 1
0.067183245485513 1
0.103707974554865 1
0.190989445185884 1
0.179250016194067 1
0.227773200757174 1
0.159057850744449 1
0.304209707672585 1
0.359107815707689 1
0.0141350218500235 1
0.0867990377441742 1
0.354291544207987 1
0.27257005508548 1
0.319720223927369 1
0.105640366479785 1
-0.0580826158450316 1
-0.0575025880803472 1
0.288447570675133 1
0.116784444640954 1
0.166480571193468 1
0.168675531696235 1
0.139932353663429 1
0.336781055358261 1
0.151836050249817 1
-0.0510556148169321 1
0.235810828589078 1
0.202776462104432 1
0.448990643173261 1
0.363006199741043 1
0.230073162523694 1
0.521240999176909 0
0.00795612437504155 1
0.12202102217553 1
-0.0412390838845644 1
0.0121211364312461 1
0.0342617155519027 1
0.1811507922576 1
0.108485576444306 1
0.521937125881682 1
0.115264986927899 1
0.348652666527431 1
0.102060557096975 1
0.0606781061989612 1
0.356306454534724 1
0.0830437932412927 1
0.108009063548521 1
0.21005243967939 1
0.172717859902337 1
0.0472480664386117 1
0.0121123728506205 1
0.08611969958837 1
0.451432623557173 1
0.514761140498869 0
0.0190102660046009 1
0.0734980418188335 1
0.288338864485343 1
0.218638630759783 1
-0.0278979412762016 1
0.169691266261881 1
0.414007178289284 1
0.0705665202925316 1
0.356577932699145 1
0.199091668636938 1
0.327551719720021 1
-0.0559642281587973 1
0.191360224624357 1
0.0659286656152954 1
7.86150577223449e-06 1
0.400460855592219 1
0.191982646740056 1
0.345244949357715 1
0.0843226321668905 1
0.149882024043961 1
0.147760800950191 1
0.317492248654455 1
0.370283043379389 1
0.280944001676813 1
0.20470375565264 1
0.309757570482167 1
0.108540412927498 1
0.33534971351722 1
0.102675837481963 1
0.291094215726966 1
0.328210083150286 1
0.399125415048859 1
0.326999347967749 1
0.0693722347972736 1
0.207455421381962 1
0.0842429011257505 1
0.383070813044984 1
0.329411759814931 1
0.357649143961406 1
-0.142875866106069 0
0.10639284270813 1
0.222233882956552 1
0.117732535607342 1
-0.0318837413705217 1
0.169881953095997 1
0.377044276388894 1
0.371509400719201 1
0.256521231712231 1
0.160928931134193 1
0.14576861730301 1
0.09860754720679 1
0.341682731623087 1
0.253486981711133 1
0.0642204331617618 1
0.0160206629669077 1
0.0457368792973322 1
0.08918052643616 1
0.19555041306809 1
0.327959439840845 1
0.158580685150173 1
0.306792148146024 1
0.182658800167141 1
0.287958347130573 1
0.047989915836944 1
0.295787101449863 1
0.295723089526271 1
0.235808030276219 1
0.087452087055702 1
0.158552317896139 1
0.0956971875249283 1
0.0523703277682716 1
-0.0338637655774992 1
0.13942188533505 1
0.480035355448286 1
0.311285798151308 1
0.17232996547357 1
0.137764592909432 1
-0.210909868418636 0
0.130735332371001 1
0.382172948933124 1
0.104504757130605 1
0.485465371875404 1
0.117155525585025 1
0.207884994788149 1
0.102103431840961 1
0.145395441878673 1
0.169418834992174 1
0.359734337795224 1
0.20974725897121 1
0.309615942908548 1
0.123376026277755 1
-0.0613353421135549 1
0.0832333960260916 1
0.342859704979085 1
-0.0322137527979337 1
0.0954783943049162 1
0.40548292019577 1
0.219689979164354 1
0.181255837366823 1
0.0246751143567931 1
-0.0204474073794302 1
0.181686737116351 1
0.166743798313172 1
0.252290989653905 1
0.13225054071109 1
-0.0998648152657178 1
0.221114168326647 1
0.238271742851409 1
-0.0902232196915164 1
0.414539394499193 1
0.155226215850499 1
0.22684060534727 1
0.175367604736511 1
0.164272901443754 1
-0.000932075637684585 1
0.355863836895614 1
0.00868546455847551 1
0.0896277049008232 1
0.326476181919886 1
0.114289311714511 1
0.107525932921153 1
0.0799612371306468 1
0.105939068794741 1
0.286255386656716 1
0.318882935473181 1
0.481156184623445 1
0.0409166487055549 1
-0.0199116388207211 1
0.178033745062091 1
0.345033872102316 1
0.198404440335402 1
0.1055284692662 1
0.111966893993119 1
0.121526841526534 1
0.533949345693234 0
-0.0321619945593747 1
0.185320952246416 1
0.153518379810802 1
0.173629791496064 1
-0.0304362886595975 1
0.196134760605324 1
0.1819901656319 1
0.157127503866156 1
0.180659888309618 1
0.227235519754905 1
0.250665434357064 1
0.22793095067098 1
0.204127382279867 1
0.414441548362701 1
0.166094977883837 1
0.251934240162285 1
0.222614483516958 1
0.212621785228387 1
0.351131998493243 1
0.219357783930939 1
0.281597723931867 1
-0.0520449004613878 1
0.323057498207813 1
-0.0722144393575536 1
0.267741631702531 1
-0.030538458119859 1
0.352822917085313 1
0.266048556437972 1
0.206080694079912 1
0.203378840808162 1
0.310341719853649 1
0.311644570008786 1
0.107747220799279 1
0.328574754245474 1
0.151577076162889 1
0.118131577993669 1
0.297005925049962 1
0.0560318607022126 1
0.256975128736579 1
0.337976876571691 1
0.26394933655912 1
0.0554976033029415 1
0.32708994654306 1
0.194927129399632 1
0.133712915059721 1
0.268905720320275 1
0.339900107553738 1
0.291672061604525 1
0.144537011544293 1
0.34124828165858 1
0.0783116301493083 1
0.480845429765071 1
0.254785646130144 1
0.182534146667436 1
0.234961806038189 1
0.308982363919927 1
0.197186810286377 1
0.125631570675559 1
0.0887794461281771 1
0.354996093535479 1
-0.134961586292627 0
0.32062017289061 1
0.200959744873082 1
0.204059719850042 1
0.18733091069711 1
0.0754746304834557 1
0.376865063674313 1
0.244964759143178 1
0.102197120898916 1
0.222734489926165 1
0.112673145450769 1
0.358912023784278 1
0.1946638892102 1
0.0252406965590966 1
0.293827274180568 1
0.00211108157738301 1
-0.16994737144847 0
0.479664952415917 1
0.300313338967682 1
0.30621416699672 1
0.149187336124479 1
0.0125827748754746 1
0.032251328778079 1
0.152509943112789 1
0.253113803789505 1
0.0774949099482121 1
0.220531920509067 1
0.282089854598044 1
0.290661769840345 1
0.2856882520162 1
0.0576309227434723 1
0.449450042439438 1
0.157908921688366 1
0.128649692947819 1
0.209422621516591 1
0.423835321033036 1
0.209135624096631 1
0.0618610208396984 1
0.327379502148178 1
0.240050610209592 1
0.428859285615892 1
0.324335107044013 1
0.173693024550878 1
0.0675007513054746 1
0.184296440136846 1
0.0510336627063705 1
0.15921867263678 1
0.232144010863119 1
0.288329393760626 1
0.26551676511258 1
0.34639740506184 1
0.184825582661192 1
0.400604818267273 1
0.20457370725785 1
0.247857769402655 1
0.229085567018616 1
0.197632127985739 1
0.121795197605842 1
0.0377295084923733 1
-0.157349472263242 0
0.261381700039609 1
-0.07431776980382 1
0.117098456726614 1
0.0926254039815896 1
0.339662526722761 1
0.39694539178886 1
0.163978629811588 1
0.28853488037903 1
0.140418898649504 1
0.157990415422846 1
0.0957869978608784 1
0.299516524887917 1
0.160267358302028 1
0.183377654663597 1
0.385459975207405 1
0.396845185432606 1
0.030573527046449 1
0.27420786131209 1
-0.0630581417390099 1
0.256039979855206 1
0.0887215690030329 1
0.262375438569139 1
-0.145782048787515 0
0.279122750429197 1
0.22472482244836 1
0.355373799054616 1
-0.0978726866302047 1
-0.0904942206419154 1
0.230614091208811 1
0.324860521718982 1
0.420829426263236 1
0.355593780749583 1
0.162258528831407 1
0.259605195584738 1
0.0601877665791746 1
0.143651010595225 1
0.0240313524612092 1
0.344568733949993 1
0.33465072931331 1
0.185121481953592 1
0.18036474428801 1
0.205232057020976 1
0.00793940194974677 1
0.302985384166031 1
-0.0499396460951988 1
0.129557337879265 1
-0.0675876332087534 1
0.344071344058941 1
0.062436946062922 1
0.196368158177528 1
0.177817945788778 1
0.171276244532537 1
0.399524739256895 1
0.213430108653527 1
-0.0525609415478912 1
-0.0968788240536498 0
0.0745771735947723 1
0.193264805976094 1
0.279594455089827 1
0.255670943067468 1
0.214054260619997 1
0.374843618484379 1
0.419649273727992 1
0.161162606093034 1
0.195645121003137 1
0.188175355298418 1
0.358378896548547 1
0.156493736653603 1
0.0103693147921086 1
0.234243972852093 1
0.28045487684191 1
0.146339606729701 1
0.192026775628651 1
0.246805694607901 1
-0.119189069667981 0
0.27208472224566 1
0.144238630846571 1
0.445643333679331 1
0.27494982449029 1
0.229587568159328 1
0.27917980368037 1
-0.051695683607899 1
0.251859072606049 1
0.394513383054828 1
0.100567434181211 1
0.102237229923706 1
0.273482976789825 1
0.423194800913261 1
0.274853765246393 1
0.000681398002299077 1
0.288212700128773 1
0.277777836849967 1
0.0369586300804882 1
0.165222493403599 1
0.389617164524021 1
0.535326340474782 0
-0.074487057766182 1
0.253527710333074 1
0.120986256399453 1
-0.225868024446555 0
0.303078010932707 1
0.251761870741408 1
0.185179365462815 1
0.133269882828948 1
0.208276846835833 1
0.155157221293127 1
0.00979075215079921 1
0.0562938809972922 1
0.358418637285229 1
-0.0180263701700046 1
0.320210376013932 1
0.165084139156291 1
0.369870843200266 1
0.158261205322359 1
0.386544539577682 1
0.184088342310156 1
0.382129736975168 1
0.330048438159242 1
0.156982242954088 1
0.227365044086177 1
0.0684416599035251 1
-0.0122049711809439 1
0.178236040898241 1
0.161941758411112 1
0.0595216058238054 1
0.239511342743951 1
0.229263160337045 1
-0.0745519646702619 1
0.0982564033941935 1
0.405584701791051 1
0.372401525794493 1
0.197037015229002 1
0.0691318481129989 1
0.511942896379301 0
0.0400877065801576 1
0.166517698311205 1
0.208789302523306 1
0.416563931836317 1
-0.0950875836598558 1
0.310020569064458 1
0.341242246288503 1
0.0682309253466967 1
0.13790840047679 1
0.209534967457141 1
0.104051604167745 1
-0.015375213006597 1
0.22441981546266 1
0.0409501213502798 1
0.110302805901597 1
0.134321240970127 1
-0.0727001080109401 1
0.353655621232035 1
0.355808602618927 1
0.0424213750395601 1
-0.231368511335278 0
0.270429598187299 1
0.201810282396874 1
0.279504269721697 1
0.209283828866928 1
0.133155673471563 1
0.377155791541357 1
-0.00144487839211212 1
0.246920328503109 1
0.176744942201126 1
-0.0472519415795601 1
0.195614182453505 1
0.190329243213049 1
0.102849194118178 1
0.338686751638434 1
0.327992465969906 1
0.219221552104275 1
0.283291843317199 1
0.378952958900537 1
0.37251449910265 1
0.177814991389106 1
0.0246666140380249 1
0.0857672197930251 1
0.0572156196734772 1
0.202538866219017 1
0.122526059251301 1
-0.00210520775203458 1
0.196186524763785 1
0.116356434120076 1
0.24266416119447 1
0.373065372510879 1
0.126313687345952 1
0.261731327251242 1
0.285253363882587 1
0.233248578297563 1
0.366134170442273 1
0.140727537077598 1
-0.100666135015639 0
0.254646393147342 1
0.037579882488643 1
0.206208135049336 1
0.14899170514681 1
0.0533773166712781 1
0.102064830252778 1
0.297072463336594 1
0.340709532097523 1
0.000503112492649194 1
0.439425474928132 1
0.104466298604163 1
0.258297185538736 1
0.291007068163245 1
0.289028780636132 1
0.255210561807558 1
0.243404342705505 1
0.292687416897838 1
0.42643034308204 1
0.221694684280394 1
-0.00777059721336306 1
0.0942479983858027 1
0.17633910343783 1
0.188796706475594 1
0.0467579370082183 1
0.213067520469004 1
0.715134712747001 0
0.311979301750513 1
0.302666807937986 1
0.0467423226562609 1
0.0308938010298782 1
0.282447572021504 1
0.11833661745767 1
0.430547738633873 1
-0.0361371702954611 1
0.130291408701681 1
0.118666030286812 1
-0.0535717708090273 1
0.314782053603013 1
0.28511709507336 1
0.272239051074664 1
0.342885831974295 1
0.140299475473367 1
0.290020543726951 1
0.0694319024078541 1
0.205426773972262 1
0.291732454096332 1
0.135286797981037 1
0.188691913700946 1
-0.0351152579785747 1
0.322926168791513 1
0.301164241122575 1
0.481330395197945 1
0.108304176771185 1
-0.108061297508745 0
0.180139051658445 1
0.147655508885469 1
0.194072304450048 1
0.117486706274516 1
-0.112208078735272 1
0.422146540024453 1
0.188562349984448 1
0.0642850311224124 1
0.415533958269799 1
0.273932050984083 1
0.234147188605091 1
0.0650988360858363 1
0.131407649827958 1
0.220192067388999 1
0.231942896519823 1
0.242429880826983 1
0.269237411243773 1
0.011502373702617 1
-0.0367911220046145 1
0.0893568988688515 1
0.450156148245604 1
0.372895996747269 1
0.089342212080852 1
0.372408088311123 1
0.0992448010026865 1
0.273967134963641 1
0.321344368375019 1
0.289277882217805 1
0.353834097983537 1
0.463486036680253 1
0.330403209763768 1
0.110781841688922 1
0.39556706532326 1
0.213834356136818 1
0.388685661408829 1
0.0524826359824586 1
0.366341033649389 1
0.343607660664537 1
0.274454137493319 1
0.21000554474667 1
0.111370685666454 1
0.220927858056848 1
0.0984107124252973 1
-0.0343363406840777 1
0.34342003907365 1
0.496616569459843 1
0.149879294553906 1
0.27654100997776 1
-0.00946849583962408 1
0.177561060122883 1
0.314618164349906 1
0.189909244703797 1
0.0920758251620997 1
0.100311583302976 1
0.395595324683892 1
0.205330885129313 1
0.161562671997628 1
0.324607184207292 1
0.348603876086118 1
0.207432151977635 1
-0.0537578634967371 1
0.135969605173195 1
0.103299058579882 1
0.200293247696547 1
0.173938895666346 1
0.191468914484858 1
0.165525645717486 1
0.131633197181695 1
0.26489979581425 1
0.284798111022707 1
0.270465738347492 1
0.120240186942013 1
0.242681618818428 1
0.352908006519134 1
0.0624620267287918 1
0.19416335159432 1
0.0917556559346877 1
0.130865670458658 1
0.0980565944771676 1
0.123477289585352 1
-0.0313774156592335 1
0.267732427818372 1
0.218466532760486 1
0.0204078595509579 1
0.187240492515559 1
0.148727666225711 1
0.223429325421516 1
0.245098910415729 1
0.182515954893131 1
0.196127598749686 1
0.241533093541968 1
0.456457214727467 1
-0.0408870254405049 1
0.291876283240548 1
0.316692951919793 1
0.28920279428468 1
0.298626197885743 1
-0.0543127997812579 1
0.479295529070037 1
0.259723946719863 1
0.247341016342886 1
0.178516360014317 1
0.134045276181324 1
0.345497882571078 1
0.312386007087493 1
0.257514851224955 1
0.422621789154353 1
0.220368694754789 1
0.0415102393355182 1
0.277776126147723 1
-0.0798692262234778 1
0.342317205235082 1
0.074190983857379 1
0.138441433621325 1
0.178399021742089 1
0.107464623435011 1
0.253067747431236 1
0.0385612554502578 1
0.273718330821806 1
0.317774489954703 1
0.164337574864731 1
0.216247614412681 1
0.428094454545836 1
-0.0502502202708055 1
0.20369064037965 1
0.181783676346206 1
0.21004450392621 1
0.201890368126522 1
0.221907899311893 1
0.125615992358922 1
0.127812863182419 1
0.0112525996825509 1
0.0573830710790348 1
0.0123902164481574 1
0.332145045636302 1
0.27095470710209 1
0.274639770676008 1
0.37158459494956 1
0.184608260497704 1
0.257409461596358 1
0.226163268377658 1
0.0254451178671602 1
0.151969307635996 1
0.328505496162522 1
0.119154185268332 1
0.476656106243148 1
0.430586778874946 1
0.258915394766094 1
0.159474650252686 1
0.141408210447317 1
0.213793211778239 1
0.00850030772320156 1
0.149736303253704 1
0.129744434554605 1
0.1768804355065 1
0.227856792033679 1
0.355837886151309 1
0.041339401725068 1
0.094346950988449 1
0.269965148858299 1
0.0828977296222904 1
0.0348283849104229 1
0.0812324368456488 1
0.216160074144894 1
0.339601755561852 1
0.315875509022646 1
0.1484673270826 1
0.136149100201917 1
0.353684698197376 1
0.368478580413772 1
0.272745635359554 1
0.187518547904188 1
0.0283363825627109 1
0.268129582487605 1
0.159585052405767 1
0.151929256666593 1
0.316116730277863 1
0.277695707915731 1
0.0238434231939675 1
0.0498235199389407 1
0.322602666701222 1
0.552074087028119 1
0.315993311395884 1
0.124026366375386 1
0.0764137869686162 1
0.2724453497671 1
-0.145643492513991 0
0.0605909026416797 1
0.132216124579166 1
0.286806436936848 1
0.271385683718268 1
0.123583364301871 1
-0.021002922422644 1
-0.0827574803705041 1
0.101692247770345 1
0.205872734777075 1
0.587191173466769 0
0.181173357554455 1
0.0636136759091174 1
0.195568648093077 1
0.229710768299415 1
0.158748298500986 1
0.0316132768567398 1
0.037303297528075 1
0.0367068209990013 1
0.17501424250874 1
0.114738493622123 1
0.338037645680238 1
0.15135122849701 1
-0.00509370555012848 1
0.329000835752708 1
0.329110204316652 1
0.0284602339238506 1
0.320281179569014 1
0.409127682441408 1
0.420201200736592 1
-0.00674291141322333 1
-0.0377881724812773 1
0.272718928203529 1
0.31886246102621 1
0.398038246655328 1
0.210072842573417 1
-0.00622783672596015 1
0.283051545149633 1
0.0736951008940511 1
0.16421192067665 1
0.28898304837006 1
0.317801958798664 1
0.2432752469793 1
0.446716716326493 1
0.188415899323581 1
-0.0626083971189266 1
0.152282188888424 1
-0.00482663661074974 1
0.0475622491712926 1
0.346474746034167 1
0.304815059362526 1
0.232091545517933 1
0.167577790235669 1
0.14516010292236 1
0.0137800659790121 1
0.247244215265699 1
0.277160136898267 1
0.343016174213647 1
0.174371965540196 1
0.338850519411121 1
-0.00123060956333647 1
0.164584434468158 1
0.0859932781951775 1
0.0814204818537202 1
-0.0162237302251359 1
0.51403426276287 1
0.245520059757304 1
0.200757141698034 1
0.101984122038504 1
0.282831125144017 1
0.223495335016964 1
0.0936928462475002 1
0.0341241842948235 1
0.117445108381739 1
0.304584670624976 1
0.261297737326276 1
0.111127458659026 1
0.219135140184444 1
-0.0857874980246207 1
0.00341999117771629 1
0.467819434918188 1
0.29087059701526 1
0.172119040162396 1
0.230578361397628 1
0.14440036271269 1
0.251310132143635 1
-0.120716746290701 0
0.134821566234497 1
0.283206016076545 1
0.0938319744381307 1
0.32214045929639 1
0.14886257033466 1
0.157055948451265 1
0.0744697273052172 1
0.169036677260981 1
0.297235272920999 1
0.222288761010129 1
0.146195330127966 1
0.203613746976637 1
0.300023498122032 1
0.0295860529004342 1
0.134531131077717 1
0.19010213553572 1
0.549831495670111 0
0.376096234520624 1
0.129807743031687 1
0.198476861574236 1
0.019653593199765 1
0.177751530024216 1
0.357178896364771 1
0.255923693394832 1
0.376136907754547 1
-0.189956459910653 0
0.0536561192741995 1
0.123460273404915 1
0.0711587478128979 1
0.09567354080474 1
0.146785742904814 1
0.103223224957984 1
0.427463519923654 1
0.165118053611768 1
0.256228988289883 1
0.0782871698993758 1
0.274862761445396 1
-0.122118132580544 0
0.208599892502685 1
-0.00272002050300049 1
0.091834559201834 1
0.357469047480811 1
0.0118965713312201 1
0.148846600197614 1
0.258788671163089 1
-0.185521745697528 0
0.0616389379023778 1
0.0712845995053121 1
0.577653258443057 0
0.0757671169576637 1
0.336708540976691 1
0.000493877901510989 1
0.246549804923415 1
0.140570653666474 1
0.186181069720151 1
0.431854020945777 1
0.1634647199594 1
0.435319259023788 1
0.180740475047336 1
0.350194773071825 1
0.287327409760437 1
0.271471926521045 1
0.345209180223393 1
0.414977911330317 1
0.304090910048893 1
0.317510255934466 1
0.271247623310534 1
0.475747105454223 1
-0.0663358552348281 1
0.246850341370232 1
0.126140513225541 1
0.325466567687327 1
0.2317370942146 1
0.273848739621915 1
0.293352766357894 1
0.123209521399615 1
0.551647774898306 0
0.127915685253219 1
0.460672714590631 1
0.0320607089752665 1
0.230868410988348 1
0.0276021312444637 1
0.213340763939944 1
0.0391684730845871 1
0.16179971288384 1
0.0977266478283779 1
0.0526950182946377 1
0.20651486785357 1
0.179025251475119 1
0.000647119633657343 1
0.0880036165979134 1
0.157841258610893 1
0.167250269707599 1
0.294187073827966 1
0.0917811737786153 1
0.157668901888494 1
0.156512659215175 1
0.213294903735256 1
0.420442533728551 1
0.217171423438146 1
0.118588938150726 1
0.282352790477152 1
0.238192107198881 1
0.349489016260421 1
0.326329997244565 1
0.356474273365474 1
0.303902055118511 1
0.163022911592242 1
0.231519038819291 1
0.29498997097649 1
0.155970399042675 1
0.199660527128663 1
0.130056305059474 1
0.121068007761045 1
0.206451215900351 1
0.233406017820321 1
0.18603018577078 1
0.322617872964003 1
0.0392105490499568 1
0.157509538949369 1
0.1847339967993 1
-0.0689130675628098 1
0.040186574084413 1
0.055972250870586 1
0.275310341891525 1
0.250281420056197 1
0.132012530773574 1
0.122820310909639 1
0.141356972715363 1
0.290498226250216 1
0.0787572398021625 1
0.317151184180375 1
0.0791672749551894 1
0.0797528640952232 1
0.253979913637379 1
0.43036413351473 1
0.198752713782696 1
0.130994703254817 1
-0.00389476076261491 1
0.0194538816839638 1
0.545558675758322 0
0.046687731214985 1
0.485250396599131 1
0.308272518624749 1
0.339624939546103 1
0.356202214971722 1
-0.0903766085991191 1
0.20989304474026 1
0.329673337609997 1
0.162708862756587 1
0.0606225847720053 1
0.00288554977928118 1
0.41980753688916 1
-0.15943995193497 0
0.151066775932751 1
0.318539887672371 1
0.241992426874018 1
0.211849756263875 1
0.283493634687386 1
0.0961955234788351 1
0.224143282932886 1
0.189727701306323 1
0.138416259527794 1
0.0208248015487852 1
0.186118703433168 1
0.367139011394386 1
-0.0649068466050836 1
0.277483224463028 1
0.0810387617787817 1
0.185455632211567 1
0.245186749503712 1
-0.0857866282880065 0
0.167839040683718 1
0.167166439920665 1
0.145373636780769 1
0.0440184855839954 1
0.183570242625931 1
0.5146380376496 0
0.128048640758101 1
0.261945071675995 1
0.212604860919115 1
0.177749026990453 1
0.365211912550859 1
0.0588111582598612 1
0.316031894023014 1
0.132911314009321 1
0.299431942883868 1
0.321101993127789 1
0.263462386078064 1
-0.0126882995532368 1
0.174383591470613 1
-0.015440372286911 1
0.254421344543998 1
0.328171951645214 1
0.202015469599327 1
0.346767173262783 1
0.322415324881278 1
0.198304685409177 1
0.377011271876769 1
0.131076335861836 1
0.100404090061678 1
0.386169010413759 1
0.21330400267015 1
0.282174323836009 1
0.215523694572945 1
0.433977424236205 1
0.170040610197138 1
0.323124029610334 1
-0.0116693070581164 1
0.114384356006308 1
0.097724296474612 1
0.204933479437093 1
0.159733621937824 1
0.255396790682502 1
0.140233281084591 1
0.283722597550592 1
0.278933087301935 1
0.0263145736966567 1
0.295191908236677 1
0.114676854477675 1
0.16067385119504 1
0.0401037817661513 1
0.309647338474894 1
0.106091884084871 1
0.265525173647411 1
0.0446233692144112 1
0.0131801813032267 1
-0.138057454861464 0
-0.0206456443573127 1
0.157664074176954 1
0.271277359448168 1
0.233878592399186 1
0.0714417492667938 1
0.183557167456601 1
0.191998613085104 1
0.154641465208788 1
0.0988952511010206 1
0.163570454557201 1
0.239991517520408 1
0.130113398823157 1
-0.029327310636158 1
0.194151246890535 1
0.18245353499117 1
-0.00218432730285469 1
0.161259140327116 1
0.0258432601139269 1
0.334591104344645 1
0.149562480951578 1
0.297156543274684 1
0.10258642160644 1
0.474223686301743 1
0.247704953820667 1
0.271051401883876 1
0.23735542353675 1
0.273147846590729 1
0.147795588289864 1
-0.0585842714546233 1
0.166730328282133 1
0.287040065486162 1
0.146603477358742 1
-0.0509312648909003 1
0.123308121945451 1
0.124507030958341 1
0.37411713376035 1
0.513598606626869 1
0.312403453214039 1
0.140869820364779 1
0.036087835047494 1
0.295727270518454 1
0.173199120381652 1
0.166298782808057 1
0.288779109628564 1
0.0449248968741048 1
0.0819363862018381 1
0.110283415505246 1
0.0172466327090696 1
0.0997058481047588 1
0.0904404830185451 1
0.046036245673047 1
0.0338938788918448 1
0.107095723949398 1
0.384455845507579 1
0.232540846885099 1
0.255280689577131 1
0.293126737832795 1
0.38413992219642 1
0.32118952948597 1
0.416416602801591 1
0.281745173359252 1
0.101601692088253 1
0.112321062392844 1
0.10741414649455 1
0.0404291614826433 1
0.152631583797799 1
0.302167999672992 1
0.282760961935965 1
0.312538667277411 1
0.191696969942806 1
0.34279829675624 1
0.290139299000613 1
0.0703728967103592 1
0.249563777138212 1
0.241814513177391 1
0.313544653602804 1
0.320031072639825 1
0.0407737569113793 1
0.036051842593583 1
0.0904527317929469 1
0.407869291689995 1
-0.0846960858729055 1
0.133905449783263 1
0.000460064993323652 1
0.0282830772655407 1
0.258821539822355 1
0.365840607006402 1
0.245653102664022 1
0.160259555295949 1
-0.116974326835712 0
0.184774755272968 1
0.215336180610123 1
0.293695567007882 1
0.258176892219453 1
0.329883815292284 1
0.328060184654457 1
0.263226514416708 1
0.349794447235507 1
0.128105533345366 1
0.225966337267102 1
0.34890588554044 1
0.153237823597499 1
0.241286480075309 1
0.0824123500741038 1
0.456088668754764 1
0.41972273988481 1
-0.0113084597348824 1
0.235550268263422 1
0.130146287439222 1
0.0846345514629608 1
0.0902119353254759 1
0.186537722560616 1
0.18396723177561 1
0.263790496929879 1
0.387589865116458 1
0.40657597023861 1
0.360923293512135 1
0.393807171064162 1
0.214769539012107 1
0.199871341008808 1
0.27008406023622 1
0.238121252552107 1
0.377141826968084 1
0.501121822392549 1
-0.0413574813650449 1
0.180819382376783 1
0.196909250315724 1
0.206537483353529 1
0.0624494879595625 1
0.212904230532957 1
0.0184840001477346 1
0.513630110939433 0
0.310557610516026 1
0.155903914569727 1
0.125248622390515 1
0.0748511965886126 1
0.330593863039814 1
0.154277486077792 1
0.281004222780921 1
0.225556466486367 1
0.309952571393662 1
0.162116932590369 1
0.309432353904893 1
0.233872503188524 1
0.147624804596855 1
0.159108905131405 1
0.117731757019654 1
0.403313764055958 1
0.145953461611935 1
0.204412308649889 1
0.179803803325557 1
0.461611596970158 1
0.366803471329262 1
0.0383011586549466 1
0.0539063322259613 1
0.445909835678457 1
0.108211672205268 1
-0.0157406230335468 1
0.447435609573707 1
0.474659550713463 1
0.192990314118141 1
0.0695039623940836 1
0.184035356488616 1
0.402407222157453 1
0.103128140794984 1
0.12639451856786 1
0.346687733037805 1
0.38953109552164 1
0.0761424590468784 1
0.277927646603379 1
0.237421952666362 1
0.254537018206115 1
0.367459587153427 1
0.241993335234045 1
0.307613641682122 1
0.342570214900053 1
0.0997647531445105 1
0.114420645214508 1
0.286749047031121 1
0.21085136526939 1
0.336781867821241 1
0.207629219659558 1
-0.0739049027190968 1
0.0769295862647121 1
0.406784127348677 1
0.101124855698564 1
0.137030068169074 1
0.451617256799041 1
0.304465712914398 1
0.196570355652009 1
0.171869716024619 1
0.189772997930659 1
0.140891992756997 1
0.219048278196333 1
0.295649021581718 1
0.316196255900291 1
-0.0144546562630346 1
0.236714489843493 1
0.371375421185111 1
-0.0175584077888928 1
0.231002953842602 1
0.351951845139696 1
0.255496551096522 1
0.154798913815019 1
-0.237341732200497 0
0.076505643797345 1
-0.0486376439211902 1
0.160793767694631 1
0.22181425877829 1
0.0748462586816206 1
0.353578993720584 1
0.0640220287783396 1
-0.127826959630993 0
0.238462342847375 1
0.290838114087088 1
0.333458262784731 1
0.20105403825422 1
0.187958380606757 1
-0.0479857286215338 1
0.159940289014053 1
0.0187132950444409 1
0.096995565275868 1
0.156749770669779 1
0.141200332156197 1
0.306765513586383 1
0.160445788959594 1
0.0838796770427604 1
0.426101079489877 1
0.137371586653534 1
-0.000632238788122848 1
0.275140051137138 1
0.169556458065877 1
0.172988139490056 1
0.136795723724093 1
0.160321310615388 1
-0.0420665877167288 1
0.344536828450292 1
0.201550033895739 1
0.378282248394403 1
0.0229150122354459 1
0.25396591239121 1
0.100077044851774 1
0.305341392654126 1
0.289039083299391 1
0.288378661866311 1
0.164339209849434 1
-0.0585661747760458 1
0.263461711629994 1
0.033545258598055 1
0.0214602746282087 1
0.18527826369662 1
0.137858326648521 1
0.16511678376615 1
0.288850727126834 1
0.394862702695128 1
0.311075527406021 1
0.166023562269455 1
0.262586398371113 1
0.229770505584399 1
0.242715437046452 1
0.222745808241885 1
0.29481163145934 1
0.140107955523058 1
0.108953341409218 1
0.335016715965665 1
0.310135647045468 1
0.193102042848098 1
0.0674152032272665 1
-0.0444099500123499 1
0.205834231475113 1
0.293470417602071 1
0.303551389817572 1
0.425530367260245 1
0.346831460449729 1
0.306532430928152 1
0.449487544585861 1
0.410239231554517 1
0.128764379278374 1
0.207618346335105 1
0.212782381286894 1
0.229539937983251 1
0.248219826289505 1
0.407015155686926 1
0.386920375253047 1
0.0733833473136597 1
0.11350634980615 1
0.225310356514861 1
0.0162273882857639 1
0.177727912120431 1
0.244944265396094 1
0.562336091812813 0
0.0683416826041389 1
0.0188687292969171 1
-0.0200123194981841 1
0.264605460098065 1
0.488516374017166 1
0.237016257989878 1
0.0958818576788777 1
0.314971024927564 1
0.130304973061184 1
0.108363717012267 1
0.0287632282838097 1
-0.0325927287037521 1
0.289962992157431 1
0.236970360266207 1
0.510837846469724 0
0.0243658778677635 1
0.233279105646364 1
0.317190783513788 1
0.33302381631027 1
0.0666680761621313 1
0.343814654236724 1
0.376242561214187 1
0.170044080495663 1
0.210086090596222 1
0.297240383696316 1
0.182620829913061 1
0.34365906931595 1
0.0377512874781265 1
0.221959750122707 1
0.208247560088621 1
0.41970717830152 1
0.322577901650311 1
0.0640750321861577 1
0.376335437203705 1
0.192340541952488 1
0.247471191135476 1
0.0471339153745332 1
-0.0157063624194419 1
0.0878573741377548 1
0.0878212839822283 1
0.0622477711829057 1
0.179057917345372 1
0.414510960507531 1
0.459203203249214 1
0.23022761342213 1
0.0402822445336021 1
0.0729800135531534 1
0.228021374614984 1
0.162100845856844 1
0.0589194349189165 1
0.100023047061031 1
0.289032894115191 1
0.413043485092118 1
0.344989089772245 1
-0.0559660209729298 1
0.250452262390352 1
0.247955195716823 1
0.140819864530529 1
0.0428149877349706 1
0.202132929309144 1
0.0739590594295733 1
-0.0668747792497579 1
0.0907655665199669 1
0.134882038499335 1
0.24562254752199 1
0.189481058758578 1
0.284711128415432 1
0.21550532367819 1
0.324147876844103 1
0.416340891388833 1
0.2071061364781 1
0.310293201120734 1
0.145426722110712 1
0.297498991648855 1
0.269260473716304 1
0.118852192086786 1
0.0941846980430405 1
0.332646327783301 1
0.24154642884655 1
0.158292023239951 1
0.180748811027548 1
0.134043547679617 1
0.109461978237646 1
0.407441993477513 1
0.360895030770715 1
0.267556422746847 1
0.165918398813115 1
0.275414034781405 1
0.0484499967908722 1
0.218186819445622 1
0.126763945984947 1
-0.155344225597037 0
0.572520806235509 0
0.117475301743187 1
0.150334565297569 1
0.0723269540702646 1
-0.0508903074996176 1
0.205280228325981 1
0.291818550080371 1
0.116629762451215 1
-0.0578069894226599 1
0.262285949760941 1
-0.0305590897066084 1
0.28020100466635 1
0.298225381977539 1
0.241576513679091 1
0.150287203118152 1
0.10772583777795 1
0.27077800693341 1
0.159389443423177 1
0.325679845642685 1
0.0113367464175802 1
0.242906828712196 1
0.107984396549358 1
0.220365696176001 1
0.249833767102535 1
0.0928939631818461 1
0.477458631168598 1
0.119362201809301 1
-0.207411416088191 0
0.0207381162879065 1
0.0121740769116862 1
0.224690553276888 1
-0.152596169817739 0
0.571172396845265 0
0.0615129263033527 1
0.438986739999885 1
0.14611133097273 1
0.294649840718621 1
0.336198502677364 1
0.305083721968456 1
0.506495348144042 0
0.283584525561739 1
0.126626480846202 1
0.2034960241094 1
0.0343690889817999 1
0.0469767184152493 1
0.0194356660278462 1
0.175695033946986 1
0.252545343026178 1
0.252304555444201 1
0.301969804090507 1
0.107228832120082 1
0.280039757873462 1
0.422379168114346 1
0.241944992508465 1
0.251753935356735 1
0.242599291037644 1
0.154093723714112 1
0.35446278044074 1
0.144220156476546 1
0.0545128418241881 1
0.198115375492469 1
0.264689661730306 1
0.306670868705723 1
0.0902387327261533 1
0.13620944326693 1
0.0259000584874837 1
0.289706968424572 1
0.507090193309019 0
0.329130096592202 1
0.244668837856113 1
0.498295672253445 1
0.179931622391447 1
0.190007450577163 1
0.28664630330337 1
0.10318902735428 1
0.254449287122245 1
0.237184851947167 1
0.00990520605819921 1
0.213687986407041 1
0.103827619180613 1
0.33568260309155 1
0.311044439652606 1
0.315488471099605 1
0.323095254036456 1
0.214100458976993 1
0.541029468881118 0
0.203397359478741 1
0.526406023677986 0
0.519351257256132 1
0.444841207409 1
0.302235679050937 1
0.0918340633723836 1
0.100204314549792 1
0.243063573116387 1
-0.0338297289909164 1
0.133874751743829 1
0.235287061974635 1
0.112283037396567 1
-0.0508368508466315 1
0.155056905658353 1
-0.205140448848123 0
0.397062812802788 1
0.104565572708927 1
0.315372896581128 1
0.179753729668222 1
0.52741876953402 0
0.308424168084366 1
0.176200247235595 1
0.405120799827133 1
0.42572092299096 1
0.16416268337794 1
0.247686303908876 1
0.316697722212208 1
0.122771629449672 1
0.222897091522804 1
-0.110207496215619 0
0.0287349355379935 1
0.444318521374856 1
0.275146257385665 1
0.303196284661999 1
-0.101503346847031 1
0.39844639008653 1
0.139958742021273 1
0.29678412984623 1
0.160907985573758 1
0.0566907310980192 1
0.330496382287125 1
0.32345081362815 1
0.169019316774283 1
0.213406441315922 1
-0.0710210707844189 1
0.305032368677938 1
0.0833225908615344 1
0.0742149554473832 1
0.189242057319378 1
0.131061624643258 1
0.10247500400433 1
0.123483693467253 1
0.227919021323463 1
0.358785754335823 1
0.0134139017260381 1
0.125071303606452 1
0.137697989785354 1
0.135046575758803 1
0.245617416079231 1
0.281972001685181 1
0.0890208921234336 1
0.164122691476038 1
0.307219148337225 1
0.32815973923279 1
0.136459777778261 1
0.354993670271223 1
0.468864758868615 1
0.0668977474700396 1
0.043201479060329 1
0.208644334800518 1
0.301684902580453 1
0.25761401028865 1
0.342572251759607 1
0.132208185479917 1
0.140329199378617 1
0.217874911122811 1
0.127786548802516 1
0.251751251870982 1
0.33615735762719 1
0.0828004005132902 1
0.226324658831099 1
0.131470017451436 1
0.52637004994694 0
0.192167184921352 1
0.273016974567786 1
0.167730153855307 1
0.246362704497714 1
0.153245803414353 1
0.287321439090496 1
0.465187846215137 1
0.177994476488415 1
0.285667526872607 1
0.508169283123383 0
0.163458985550257 1
0.460035412105174 1
0.167068292736058 1
0.320544388662749 1
0.0881198809200343 1
0.404553175686887 1
0.244815921246086 1
0.126746647587561 1
0.214622024729357 1
0.109953025533634 1
0.246728655632726 1
0.481304273433522 1
0.23382512591106 1
0.170532054383241 1
0.326748740206511 1
0.125081285731428 1
0.285320861795295 1
0.106109021858185 1
0.126769743028717 1
0.0313477122263933 1
0.203111616820621 1
0.375531077280526 1
0.0978941320925735 1
0.0979267867360606 1
0.0689236522833418 1
0.149236456496977 1
0.157277702269411 1
0.161750159733683 1
0.2520881478047 1
0.159845691085912 1
0.0534639726535343 1
-0.0692508217755562 1
0.0518544347049434 1
0.136304506279667 1
0.188201146074041 1
0.112265492653422 1
0.220929846842161 1
0.249901412953347 1
0.18864835412512 1
0.133009143346493 1
0.170877351967198 1
0.409327112802242 1
0.221488291397784 1
0.207813949799131 1
0.0499800967327318 1
0.102547836176696 1
0.269285345653002 1
-0.0397883480226706 1
0.263901600760158 1
0.0594944708868383 1
0.215151858016688 1
0.279428189614515 1
0.173889551255329 1
0.020283470977565 1
0.130709845781025 1
0.204892551327505 1
0.130064705177752 1
0.25931154795265 1
0.33599432888743 1
0.214626732367115 1
0.225784518006292 1
0.108209289482455 1
0.294787180220713 1
0.345089267224799 1
0.0376192463756464 1
0.113742888362984 1
0.266727918886612 1
0.409789078174387 1
0.198463985103437 1
-0.0850469043559789 1
0.250062339805256 1
0.241951102588883 1
0.157489343498789 1
0.18448688480258 1
0.126971744703047 1
0.377550816341725 1
0.148119731506126 1
0.144039533991307 1
0.13252134992708 1
0.0610592501345682 1
0.105010115121863 1
0.278727253980559 1
0.393914191567268 1
0.289447191910357 1
0.12414737511269 1
0.275266646276165 1
0.0881328505562745 1
0.0396172720825708 1
0.0290491940618824 1
0.28134734870714 1
0.372548339333168 1
0.103739149451418 1
0.350127907832588 1
0.502186663852661 0
-0.000517057686058561 1
0.348548684920573 1
0.0743219074941269 1
0.332693514392328 1
0.0685142867010215 1
0.128253561223094 1
0.205846932416556 1
0.306739523243533 1
0.288648848966899 1
0.0984059665943998 1
0.0987768040487845 1
0.179236782098191 1
0.0642317254883572 1
0.336696102487022 1
0.192937609264698 1
0.187266193271938 1
-0.0380219831949047 1
0.340018441095715 1
0.15734151702024 1
0.292790029419293 1
0.13130424408863 1
0.131689514610257 1
0.0549386767871281 1
0.107119980495495 1
0.199604898804668 1
0.0573213439270775 1
0.414168921677828 1
0.228277683899057 1
0.308757824130473 1
0.235884253349007 1
0.186705066043544 1
0.4263863197362 1
0.0751111532481211 1
0.0163972015937779 1
0.0401417256310285 1
0.4015005069667 1
0.403993048726961 1
0.192888384353464 1
0.327625472214681 1
0.165471710636279 1
0.192817927022023 1
0.318879465248469 1
0.217954302686702 1
-0.11090306142874 1
0.242570407975826 1
0.451932091951738 1
0.154631090071696 1
0.00633950779982045 1
0.0213152595333045 1
0.19844520276698 1
-0.0324103972529822 1
0.309941740624929 1
-0.05590260574652 1
-0.0828994452414621 1
0.0396229662115201 1
0.348654773330814 1
0.312393712293768 1
0.210506727973551 1
0.325256895106038 1
0.256383455403753 1
0.240015353654604 1
-0.0542831809664545 1
0.345413662310353 1
0.469720117951795 1
0.141538988353392 1
-0.0589100086629083 1
0.304092482055745 1
0.42884147948462 1
0.139493086984397 1
0.0293295349403026 1
0.0181633219503794 1
0.0865722200997803 1
-0.0203422913477972 1
0.282885324581254 1
0.298884767764489 1
0.0354964514447887 1
0.335489391804157 1
0.329753324604015 1
-0.0101317607876478 1
0.19053879885881 1
0.108364027474755 1
0.617676146281189 0
0.0781988369077693 1
0.264707421099742 1
0.667718041536166 0
0.354131887135914 1
0.26596385242972 1
0.053087889102142 1
0.0648428214939658 1
0.171830813310127 1
0.18312189078514 1
0.228397676737209 1
0.23348775003364 1
0.402714750646321 1
0.0427500536989419 1
0.385422913127352 1
0.417046417294886 1
0.325717436228318 1
0.0527167176859412 1
0.331826851268617 1
0.233656065277465 1
0.177678160900229 1
-0.0441168647351609 1
0.272993825461349 1
0.0118933886198711 1
0.324266777646315 1
0.433525063705176 1
0.368980442193088 1
0.267493956196695 1
0.478281583573288 1
0.0854718054216512 1
0.246547277773941 1
0.181160512836168 1
0.472748067927609 1
0.0532390244944122 1
-0.069268470071589 1
-0.0250661643209317 1
0.25980136544307 1
0.353573731852744 1
0.370876058780018 1
0.0634723316993963 1
0.270199973908846 1
0.0866782059357864 1
0.3903561138886 1
0.317107320384829 1
0.102295030837677 1
0.0758069627845255 1
0.377212936437574 1
0.266570077074109 1
0.128540133156186 1
0.125509916351592 1
-0.0706651871457912 1
-0.00645938694350611 1
0.132874778461624 1
0.515426130945234 0
0.336096731512668 1
0.126100710918663 1
0.467078162540336 1
0.297230867726544 1
0.22951455389187 1
0.208260066057095 1
0.310058593067294 1
0.133875544769375 1
0.211959510281326 1
0.353802781376208 1
0.288423700912472 1
0.228993298024312 1
0.0342226338359233 1
0.0874056755486513 1
0.426717013291038 1
0.356749498794793 1
0.207677953291639 1
0.285607092331596 1
0.0627649224693258 1
0.151504315535123 1
0.472518160555048 1
0.2575737422853 1
0.148205663249719 1
0.161116444488472 1
0.325306985265107 1
0.266298786740307 1
-0.000146959944331922 1
0.196383849870404 1
0.386978554834062 1
0.346372295312333 1
0.422422441777451 1
0.0482735620967153 1
0.302799212590335 1
0.394530946751732 1
0.508004277170168 0
0.215272989245714 1
0.26936390552987 1
0.169109252554179 1
0.187381509977732 1
0.112870242997661 1
0.276211313167474 1
0.263903191485 1
0.392146835354348 1
0.247461997897001 1
-0.0736154046633713 1
0.422679726800483 1
0.386870994841225 1
0.361473645400121 1
0.243113102663259 1
-0.00194652473416835 1
0.259935762999317 1
0.0996470829341649 1
0.356647230883916 1
0.191669547829091 1
0.277004005983898 1
0.201511396610136 1
0.335321809690786 1
0.320031904416394 1
-0.00585456834398333 1
0.263143053368402 1
0.292140588532725 1
0.417188173294527 1
0.0327161402234455 1
0.100505742835309 1
0.318324860240113 1
0.149714900973191 1
0.0756457263516674 1
0.231895739789475 1
0.38246582143439 1
0.0742825457226529 1
0.160147268267615 1
0.448151528378736 1
0.142475363945151 1
0.377309844253724 1
0.257538845048412 1
0.223235392177094 1
0.0604634127227843 1
0.340246902378675 1
0.187536948251589 1
0.0666026380457463 1
0.176313639371084 1
0.252860546423968 1
0.160275318460185 1
0.221460213473566 1
-0.156427418295666 0
0.268101336307722 1
0.20720511607427 1
0.148239825648968 1
0.343489015694431 1
-0.117279147705832 0
-0.0792896192126353 0
-0.179859620386368 0
0.0484426553408224 1
0.342902565534457 1
0.0457781946226772 1
0.0860226310724848 1
0.0527219379196778 1
0.00912664817310967 1
0.20809933972203 1
0.252681316569577 1
0.0423286505211057 1
-0.071453414995796 1
0.19388099509251 1
0.267885760946107 1
0.0345242113692811 1
0.242667741533224 1
0.521496475389714 0
0.138454387873201 1
0.0834125200906308 1
0.266680275595474 1
0.386394498757208 1
-0.0354808598429088 1
0.0390899255389965 1
0.146431656331764 1
0.17397870071491 1
0.458072720472122 1
0.435790022686982 1
0.138400161618 1
0.228466262124242 1
0.159531852431676 1
0.0981608855885187 1
0.01879745589936 1
0.156058167273025 1
0.0995419420952373 1
0.140310774026841 1
0.127692450459313 1
0.0571777459092999 1
0.262468564620131 1
0.228010842547159 1
0.325555670193697 1
0.298472285871312 1
0.214223973146003 1
0.142888837427283 1
0.488928503792794 1
-0.00432181839597531 1
-0.0244552471168759 1
0.098902142519381 1
0.284676106004475 1
0.327604181510044 1
0.118509428982312 1
0.33172365726413 1
-0.202746510918558 0
0.0473844027981323 1
0.129213124686747 1
0.353148967335689 1
-0.0099060839227186 1
0.422014740585599 1
0.177895942329426 1
0.275196833627706 1
0.170719120317851 1
0.207427338572364 1
0.298963357165967 1
0.145232594696715 1
0.338413074659589 1
0.260677369162369 1
0.345654831980433 1
0.0794216693676756 1
0.191227700140952 1
0.113194277128268 1
0.177375620619721 1
-0.0219995472910107 1
0.0820737227220834 1
0.0272975049844306 1
0.409973737934012 1
0.059713511910532 1
0.326214115099557 1
0.329447116095548 1
0.103269305537091 1
