# Supplementary material for: Bias caused by sampling error in meta-analysis with small sample sizes
Source: PLoS One. 2018 Sep 13;13(9):e0204056. doi: 10.1371/journal.pone.0204056 (PMC6136825; doi:10.1371/journal.pone.0204056)
Supplement: S5 File — (ZIP) [file pone.0204056.s005.zip › results N = 20 theta = 0.2 tau = 0 sz = 5-10.txt]

"dl.theta" "dl.cp"
-0.321518897936622 1
0.224647261319718 1
0.398570988703755 1
-0.187062191108477 1
0.929674117932059 0
0.751358073102322 1
-0.214153961643952 1
-0.16709257552807 1
0.230448367670068 1
0.291785366193829 1
0.149072473346876 1
0.538622400650742 1
0.387338877922004 1
-0.174159962161846 1
0.21441942804827 1
-0.0344354479207365 1
0.758921348869651 1
0.133301600075672 1
-0.209175137494635 1
-0.24226678681807 1
0.469366852289839 1
0.293100019803141 1
0.352135927791466 1
0.39045259737802 1
0.0453638087685098 1
-0.250338944206228 1
0.481317134948976 1
0.537103346691433 1
0.422163477067027 1
0.165283839756315 1
0.288037471239844 1
0.268293258002609 1
0.733708271725838 1
0.136889101207039 1
-0.0513199187967027 1
-0.373574135471802 1
0.195872355866122 1
-0.503066233522196 1
-0.0988029522899016 1
0.294410924105002 1
0.518348550462451 1
0.461109196552416 1
0.187768187819228 1
0.581229642767381 1
-0.402716883776189 1
-0.261670503775514 1
-0.0048562572874484 1
-0.526699738050961 0
0.489177932639695 1
0.307151855290345 1
0.249830231433197 1
0.120666280665725 1
0.441517458904452 1
0.0706935000344156 1
-0.0628066320389079 1
-0.00861367036739258 1
0.706886373719846 1
0.0703814249394352 1
0.46471784097392 1
0.0857671066969874 1
0.158184453217482 1
0.0933890282976478 1
0.249094099107693 1
-0.0174803090077442 1
0.255926688195403 1
0.420937679528909 1
-0.0563904059527711 1
0.346157079103948 1
0.959320606818675 0
-0.192847232129982 1
-0.157269058204544 1
0.301291957106 1
0.835680403416162 1
0.205488870666558 1
0.502043662340211 1
0.50528274456022 1
0.571420501585192 1
0.297286932014173 1
-0.124505377241986 1
0.481916150958072 1
0.135578740939463 1
0.0150860881037895 1
0.207173700666886 1
0.00451462131599684 1
0.260609045072217 1
0.0459747051704588 1
0.459292594898644 1
-0.148583968790541 1
-0.122806756458755 1
0.282364890950126 1
0.00983571519129887 1
-0.0846161609074971 1
-0.0403579125966481 1
0.230416209849581 1
0.0677363871860505 1
0.0754844434247481 1
0.09481901773004 1
0.727659969866565 1
0.500267834469613 1
-0.0399368478587739 1
-0.0796890329219393 1
0.469870414543854 1
0.353767729080148 1
-0.129154038345458 1
0.350929793574144 1
0.397652653460887 1
0.146568413432803 1
-0.193958546633511 1
0.327546247963279 1
-0.239172283414515 1
0.301924763964823 1
0.249593138495967 1
0.349430966280682 1
0.132345730330523 1
-0.00691597512169859 1
0.584355392423299 1
0.0693021629090385 1
-0.0774246506289771 1
0.246251666701689 1
-0.144586196529185 1
0.0896042270663988 1
0.0308660539012764 1
0.34052468201095 1
-0.348039707550222 1
0.436665934955141 1
0.268353734532293 1
0.168076653657675 1
0.470841056611594 1
-0.301542704070551 1
0.0537015014250353 1
0.0727665113528494 1
0.20286111242428 1
-0.035214943304752 1
-0.225384779792163 1
0.670600153269582 1
0.506258816723301 1
0.164529323584102 1
-0.172969363780343 1
-0.085639599921748 1
-0.203524962386555 1
0.442949380502819 1
0.0635047470728339 1
0.884491722477875 1
0.596502535869732 1
0.143557666121435 1
0.271257974125538 1
-0.116629194895282 1
-0.0563286664651669 1
0.352295504517024 1
0.176630261201236 1
-0.157800551608214 1
-0.127891435731701 1
-0.105039800016718 1
0.957506081476057 0
0.166933219397048 1
-0.0200216667522217 1
0.470182005033637 1
-0.20345534488575 1
0.25367921641014 1
0.470882064124608 1
0.275309328447101 1
0.0959343781651826 1
0.13637162370464 1
0.431200850660547 1
-0.0362087291445864 1
0.0987020789247406 1
0.636655259616432 1
0.889546199751949 1
0.265898875011865 1
0.310302015312122 1
0.396866817783275 1
0.404440683957584 1
0.418741240479684 1
-0.0993887338697866 1
0.109289976319906 1
0.656616885205334 1
-0.151954555808189 1
0.0331241782940174 1
-0.0755403586439067 1
0.730781624423776 1
-0.166896193106567 1
0.0740535996324819 1
0.0581986877662726 1
0.434248378448104 1
0.360252498641103 1
0.444444534216454 1
0.650644908273162 1
0.209585219070071 1
0.708479390054092 1
0.262459533686788 1
0.114320874160535 1
0.0167518442642964 1
0.547047085570849 1
0.160363331017529 1
0.204784220635058 1
0.363909932601719 1
0.147207769720116 1
-0.200482171893161 1
-0.0557554474203871 1
0.100969645436523 1
0.0306068933365507 1
0.356886243557767 1
0.418750826286908 1
0.435321816106865 1
0.381326491230432 1
0.475987195909949 1
0.0966429169294451 1
0.254587818388815 1
0.439366580755744 1
-0.26547905209385 1
0.0430778879083434 1
0.497418060985826 1
0.0176823040307993 1
1.0267073766583 0
0.720484889225198 1
0.196851241129074 1
0.336967183614047 1
-0.019745392932044 1
0.296454212261822 1
0.587871639831525 1
-0.324758693986286 1
0.581730738321906 1
0.201704934149035 1
0.527877447194723 1
-0.24655151680763 1
0.256427369870696 1
0.0185749270919566 1
-0.594355477558918 0
-0.234356071310845 1
0.640665872719406 1
-0.0125000301364392 1
-0.202936255915411 1
0.0834962807936609 1
0.0136893206607103 1
-0.401526046337431 1
0.0275264191416969 1
-0.152188274234143 1
-0.656137244158637 0
0.323911190323936 1
0.224767210458065 1
0.15110721527038 1
0.0113023291243159 1
0.455956148230262 1
0.0613481327795914 1
0.420742324454298 1
0.144475851879297 1
0.384418606504943 1
0.27899883823072 1
-0.116521863867636 1
0.384676982655204 1
0.188765549481603 1
0.0395215923396117 1
0.258084939722773 1
0.544000569368595 1
0.267656768286451 1
0.14863844377302 1
0.243625920349951 1
0.441514021298832 1
-0.147294087196112 1
0.193668045037794 1
0.340464765697506 1
0.0760930756443905 1
0.0731414331805 1
0.0878348291377935 1
0.115531953605763 1
0.613017497277014 1
0.0904709303021858 1
-0.0312613248198168 1
0.796830009455519 1
0.148338918770473 1
-0.18200452502759 1
-0.554227865581115 0
0.164642632518569 1
0.195918558977608 1
0.271032003744705 1
0.234597988025358 1
0.41916604656449 1
0.604553892625004 1
0.458721769710774 1
0.0199276050442429 1
-0.13280192573499 1
0.0126997754673078 1
0.0451035988297979 1
0.361311207863466 1
0.380650364246845 1
0.136071540195725 1
0.370019542420202 1
-0.619202989817438 0
0.122454687137048 1
0.0954616667521835 1
-0.035025719577366 1
0.277705621940641 1
0.176961679158186 1
0.375627079828872 1
0.519286069434462 1
0.258396214881456 1
-0.251978423416502 1
0.279750962217656 1
0.231805023554449 1
-0.0143421018571003 1
0.196878641865396 1
0.0226943141967745 1
-0.168474415112386 1
-0.406341823171082 1
-0.25035756680343 1
0.119572385535087 1
0.147804308238831 1
0.255952007715465 1
-0.0185716541511043 1
0.412234865781028 1
0.0825032337683534 1
0.44646328258351 1
0.376102574417246 1
-0.00913187213479287 1
0.719218444685607 1
0.561305594173213 1
0.0496305457367054 1
0.342634544309055 1
-0.190085001613621 1
-0.0632168768233333 1
0.0816252034466591 1
0.121327681962058 1
0.279071973225294 1
0.521060826863045 1
-0.0839315598718575 1
0.0337324706512867 1
0.160281067010397 1
-0.0632878062061716 1
-0.0440764114182899 1
-0.0342665994852075 1
-0.893652327699293 0
0.135465918871433 1
-0.119589119961567 1
-0.330839649599453 1
0.183879837260355 1
0.0412393637264665 1
0.484468592362355 1
0.0958095029068594 1
0.159906849970249 1
0.578753659471126 1
0.65438045470271 1
0.439944852826783 1
0.381872857638599 1
0.110486379642129 1
-0.256712806249241 1
0.0930702243257671 1
0.211206103443851 1
0.40575336913828 1
-0.288938513884159 1
0.51872742468821 1
0.313152486168323 1
-0.0252450399850812 1
0.554140895574963 1
0.0856822788209574 1
0.652635393273866 1
0.287853807471222 1
0.0780675065239388 1
0.17568784104658 1
0.34607464139895 1
0.468510782138341 1
-0.247320833018391 1
-0.147198373815243 1
0.905557050062538 0
0.457355168419534 1
0.296692837748612 1
0.246870015199998 1
0.0309247291526809 1
0.167026367857037 1
0.0169836759526387 1
0.517824028531055 1
-0.0639903116325617 1
0.209494126179248 1
0.45750989571094 1
0.187431872998684 1
0.593661750336615 1
0.414926920298783 1
0.601202879866207 1
0.384627750345168 1
0.827079111923616 1
0.0538575491862292 1
-0.0973176433075293 1
0.476112773215465 1
-0.126620313244971 1
0.16769860327888 1
0.00906736264481055 1
0.554198363059523 1
0.108119354896842 1
0.347565612374094 1
0.304306722131353 1
0.0739856442991399 1
0.583053577669025 1
-0.0623359403297887 1
-0.0495058439911325 1
0.140204619415748 1
0.107713746318881 1
0.531906871677254 1
-0.00756746117761976 1
0.306003777649181 1
0.201751459612645 1
-0.0513171844128613 1
0.478674243248874 1
0.0358868109871745 1
0.325024345314369 1
-0.0785665816664315 1
0.236157314119368 1
0.325400067177404 1
0.144584623261094 1
0.459249791581926 1
0.391834308416333 1
-0.101465004810236 1
0.347102157425363 1
0.624621002255786 1
0.414257830038833 1
0.00481010591001235 1
0.337663286213143 1
0.289615545326028 1
0.537917733622974 1
0.214550256766877 1
-0.0555805141756453 1
0.537211914601546 1
0.512873311669252 1
0.605003064469774 1
0.417813301372044 1
0.659955901025105 1
0.440185325010919 1
0.238179422807387 1
-0.355614555643075 1
0.346101017825001 1
0.280187260622871 1
0.145414152193157 1
-0.0850088996774513 1
0.260215660780922 1
0.00588789962581629 1
0.0851679209074912 1
-0.0378080372024287 1
0.532417770999352 1
0.00103639743982292 1
0.189677203212014 1
0.938901428610101 1
0.152515775749083 1
-0.115205342218386 1
0.453133665761129 1
-0.666729295225723 0
0.276330692578852 1
-0.0422802689416501 1
-0.149611686718131 1
-0.0503116924422403 1
0.130196699482139 1
0.302970784732583 1
0.226134417718793 1
-0.0898051825849343 1
0.185127341877411 1
-0.357678691471783 1
0.794780164301879 1
-0.497438305094941 1
0.0726227207715728 1
-0.17815948334089 1
0.52241745274814 1
-0.292305772246949 1
0.126384923575126 1
0.4197533806266 1
0.600846382189699 1
0.150924417825676 1
-0.115260311961703 1
0.233919381982186 1
-0.185095577203419 1
0.317976480880451 1
-0.137971030533654 1
0.508925622201905 1
0.367634965893888 1
0.405714430511446 1
0.124263419755807 1
0.144078979824955 1
0.0764986776689345 1
0.0726078424583548 1
0.474242644809404 1
0.192520304470737 1
0.560603621002358 1
0.732132817088633 1
-0.106429851968017 1
0.542937936834595 1
-0.00728261300373244 1
0.407869510587993 1
0.14703895371797 1
-0.111248639626341 1
-0.151950069314637 1
0.0749867826162566 1
-0.269660845882107 1
-0.627348399471168 0
-0.595977872522701 0
0.0407637199761106 1
0.152440753435284 1
0.0848708189756452 1
-0.190477668725303 1
0.258679532489953 1
0.282862081094751 1
0.480518097398671 1
-0.402346395243274 1
0.0885713414468658 1
0.139254740392368 1
0.436873100113207 1
0.369387665258742 1
0.394655163950368 1
0.229071516445897 1
0.00619389645726685 1
-0.0708357330942038 1
0.23076771840251 1
-0.0672994854246778 1
0.25888607956091 1
0.224944542245831 1
0.798169755828024 1
0.116018914439447 1
0.0724280088275811 1
0.0146639651945296 1
0.293716328520931 1
0.460796493481992 1
0.337866698964252 1
0.0888843532059205 1
-0.0579854627594066 1
0.255337542994438 1
0.12173418068124 1
0.120603621390791 1
0.0940412199186489 1
6.69975623096009e-05 1
0.71960654552651 1
-0.0290320716481779 1
0.236385423426979 1
0.301415963312905 1
-0.609915814787669 0
0.819467076261386 1
0.440154481709598 1
0.0857341279420609 1
-0.262845689078257 1
-0.132916020579307 1
0.0131899976057801 1
-0.0346872905797181 1
0.230831831453946 1
0.376339193754268 1
-0.250789264496714 1
0.232259512111977 1
-0.314169850980701 1
-0.140609422311329 1
0.468244968688556 1
0.667131774964942 1
0.0517674198121063 1
0.555134471847097 1
0.358331878311184 1
0.0590717253999314 1
0.0154755889066915 1
-0.227468544714443 1
0.136283637449207 1
-0.334404847985459 1
-0.0674549367349761 1
-0.388760203307132 1
0.195139416344695 1
0.117770131663624 1
-0.190825340246645 1
0.510083600153067 1
0.702515174946303 1
0.396806663860543 1
-0.0414519059023829 1
0.168876979598125 1
0.495287990472969 1
-0.284174096784943 1
-0.125354837089426 1
-0.141607213001255 1
0.305276514999305 1
0.384297408829896 1
0.0457252513165881 1
0.552856715662886 1
0.0406612872704289 1
-0.399353869188391 1
0.0604484832564251 1
0.268705906731182 1
0.0874441625465511 1
0.039918556556833 1
-0.296019773777753 1
-0.1296302761977 1
0.014155750248858 1
-0.0139542934328104 1
-0.0625499355891759 1
-0.0733926863659535 1
0.556287418614465 1
0.307110815534235 1
0.130996733670497 1
-0.0654244639219591 1
-0.262552594244193 1
0.565528309609139 1
0.151600322352059 1
0.221819138586547 1
-0.239328715149767 1
0.499420603990183 1
0.159610887569261 1
0.598789032455118 1
0.131937783298808 1
0.0756242504825075 1
0.351339888799685 1
0.376342572242921 1
-0.155221110759929 1
0.484238965177115 1
0.296283790427651 1
0.414953148796789 1
0.302039428917908 1
0.344133748882369 1
0.475353684345645 1
0.417969461468375 1
0.365671038679619 1
0.396464481755594 1
0.113267078190654 1
0.357525751413012 1
0.0291798435274431 1
-0.0100415884792033 1
0.429082334303943 1
-0.305530137732698 1
-0.162844093234436 1
0.242711726189072 1
0.459394517040943 1
-0.105962245584097 1
0.214843065069442 1
0.113986165555858 1
0.358330744894104 1
-0.0602618529673163 1
0.622094725280704 1
-0.0674287623518252 1
0.245082330655814 1
-0.050347261542945 1
0.58524620732845 1
-0.245425056962935 1
0.138835619473923 1
0.00366740559921492 1
-0.187541430045728 1
0.474625030030952 1
0.207054462478326 1
0.422782383700006 1
0.51057630268013 1
0.607497802923635 1
0.380423541452067 1
0.269802273015103 1
-0.17307203366789 1
-0.361038235591379 1
0.416984913329524 1
0.599534860786098 1
-0.449271838704392 1
0.270771921217332 1
0.237145874981936 1
0.0942528748481506 1
-0.0269231947397088 1
-0.147699590166005 1
0.445860058320484 1
0.496571992165477 1
0.155814717597852 1
0.119621876479086 1
-0.345436503002044 1
0.510033464242729 1
-0.14967905540732 1
0.414935205208737 1
-0.22122117854695 1
0.272914992681738 1
0.123296621557437 1
0.394469684590234 1
-0.175264898339316 1
0.00998226178141547 1
0.592757043105559 1
0.51354382358188 1
0.130797321743657 1
0.0676601852584887 1
0.0785837090759816 1
0.52786049888121 1
0.214458015723546 1
0.092095357316427 1
0.429529747533509 1
-0.190202811687403 1
-0.11718911946854 1
0.338069051717979 1
0.395463098866509 1
0.579382178617303 1
0.134914499805041 1
0.304944769184119 1
0.569609409362012 1
-0.0322641568000972 1
0.132591877393079 1
0.36719203169569 1
0.460086425813209 1
-0.344228160038953 1
-0.148528070506463 1
0.671141539668475 1
0.639878234891353 1
0.199175904818229 1
0.108974628154063 1
0.45708376422728 1
0.400277042453073 1
0.0308099791756931 1
0.398461453461799 1
-0.259079927517381 1
0.240669123085317 1
0.842922770475341 1
-0.213257483818171 1
-0.191552461469342 1
-0.190084947482171 1
-0.51991094346512 1
-0.0114000486919866 1
0.191046836387919 1
0.113484236469427 1
0.185181375336983 1
0.543705358877266 1
0.09275263815256 1
-0.14529567735953 1
0.111801796115759 1
0.177623745108339 1
0.399067071924048 1
-0.111497951944649 1
-0.0780601252096762 1
-0.424930328598029 1
0.203985852713725 1
0.357014454527944 1
0.104559581373739 1
0.192136868309303 1
-0.86380272674419 0
-0.055783066051431 1
0.489025425159882 1
0.484421829308264 1
0.543636223426709 1
0.621880543055316 1
0.120925455041996 1
0.0820966531131528 1
-0.350228633109388 1
0.177347538099882 1
0.395535446378054 1
0.646567973504705 1
-0.0222204649370287 1
0.582192611050703 1
0.18214771592594 1
-0.0332079117879382 1
0.27276934473626 1
0.198380544086473 1
0.446159056615258 1
0.618056652702143 1
-0.123510447216092 1
0.484053742442297 1
0.374409599749685 1
0.534910467087666 1
0.09294802052728 1
0.134824306864848 1
-0.340317815140098 1
0.097493966607079 1
-0.378501533400829 1
-0.137028195927001 1
-0.356430225335269 1
0.329535229762181 1
0.178766643612915 1
0.153733718602131 1
0.597789706838173 1
0.0193918946256949 1
-0.0726240516921121 1
0.297249515825259 1
-0.142251650292777 1
0.0711275105579757 1
0.389201099603972 1
-0.047794258703158 1
0.0263983321484982 1
0.0783052165493694 1
0.747097581266979 1
0.090248439542842 1
-0.0711953242228443 1
0.050604796658131 1
0.432908717155534 1
0.205799391460242 1
-0.0237192924332445 1
-0.702969612750267 0
0.392225614279313 1
0.117140011470591 1
-0.19089119495573 1
-0.413811882972207 1
0.252660905246147 1
0.399200216352115 1
-0.0980344516037719 1
0.038269480757674 1
-0.101367487719555 1
0.312966147464842 1
0.329876175214962 1
-0.0376230220875119 1
0.0135817075299267 1
0.730728075125981 1
0.00729890425302489 1
0.518344026352346 1
0.779945220126326 1
-0.0126635966768986 1
0.362148562613687 1
0.153395324061984 1
0.00980068889395137 1
-0.216964152904457 1
0.511597426868875 1
0.336841314604575 1
0.342175542852535 1
0.269400756106223 1
0.39934212722523 1
0.165911620745617 1
-0.121800069477908 1
-0.0638484071922754 1
0.230096141198715 1
0.569983483904428 1
0.260861515336165 1
0.105949531739272 1
0.497428837298627 1
0.236581770483374 1
0.1944745403482 1
-0.0567849282660346 1
-0.440114085999943 1
0.422263905973887 1
-0.307414140927999 1
0.218686178127786 1
0.366961769597137 1
0.0802740810051551 1
0.307934703894115 1
0.148734900904912 1
0.0889548327421035 1
0.080815101074921 1
0.446285637644287 1
0.428009124142844 1
-0.0944987220888678 1
0.0819882413120128 1
0.297102319906673 1
0.382802204174196 1
0.0390405621883093 1
0.24790495312152 1
0.129893530102378 1
0.292637490063462 1
-0.0016521220625489 1
0.33394613839711 1
0.846769781013784 1
0.173313644467057 1
0.0755100423975547 1
-0.0239556739486927 1
-0.184715794185159 1
-0.076770578202038 1
-0.447000535172798 1
0.0901028994882822 1
-0.229676780922933 1
-0.088659569251307 1
0.551009507102317 1
0.335366589871245 1
0.47392321308857 1
0.812513496133002 1
0.28005894486524 1
-0.0583150767123094 1
-0.0104756798263957 1
0.190715183555163 1
0.0769583386224512 1
-0.112820790443494 1
0.499279035267281 1
0.329444842770221 1
0.420936953593394 1
0.0811036354310886 1
0.239946308259874 1
0.149348536899095 1
-0.22333394936121 1
0.427781461744002 1
-0.0495927726953222 1
-0.260572556543008 1
0.00722075471941867 1
0.500412366730669 1
0.127990730823915 1
-0.0289217462716261 1
0.0972827864053076 1
-0.461611623957804 1
0.544618611324276 1
0.0134778939760092 1
0.0244587345733614 1
-0.00309894863972204 1
0.0579377609970768 1
0.211039440920094 1
-0.341096893626341 1
0.922853146582072 0
0.137523841368564 1
-0.175881017409403 1
0.402117759897125 1
0.410719038537594 1
0.213215043530123 1
0.573484366285367 1
0.213614897162094 1
-0.0106998342877473 1
0.313728725510703 1
0.305754463414833 1
0.360448824879941 1
0.66732405595379 1
0.394743259735326 1
0.194751297932449 1
-0.0457144766986949 1
0.130921079324559 1
0.36308158081536 1
0.668867062732815 1
-0.245038826607581 1
-0.163863522908129 1
0.546996772020033 1
0.144688971704 1
0.386369648216009 1
0.627956078758822 1
0.640839783395102 1
0.248660682032998 1
-0.456555121951018 1
-0.166320834671294 1
0.093591416728482 1
0.344900652739126 1
0.37363703523246 1
-0.257095331890018 1
0.101141832835499 1
0.68791409229605 1
0.0380043274108605 1
0.349846941234184 1
0.375570042325706 1
-0.270437485191692 1
0.59750139386746 1
0.338188741381318 1
0.425389751366035 1
-0.124898321568056 1
0.258067771668932 1
0.0344324648680952 1
0.103383732703263 1
-0.161829420713957 1
0.565877027376592 1
0.326297162427251 1
-0.0902803421085836 1
-0.417368602875749 1
0.161979581934548 1
0.0213924209867444 1
0.675241591018979 1
0.160605879804533 1
0.146279095291753 1
0.232350796081297 1
-0.0364933618833098 1
0.221889966494407 1
-0.557036379263419 0
0.39382095372984 1
-0.139166178466459 1
-0.10576240790129 1
0.48238245279362 1
-0.13215124502115 1
0.459592716178714 1
0.791916490617833 1
0.509925221244915 1
-0.162214374715 1
-0.0193958810771601 1
-0.185515590400732 1
0.339787920731531 1
-0.0709497273885805 1
-0.0863203482798324 1
0.4211062207408 1
0.281718162821319 1
0.0210222352708442 1
-0.416706406136392 1
0.259957090016293 1
-0.253306816017792 1
0.036205112466095 1
0.239630071230835 1
-0.137641135830486 1
-0.137816304932237 1
0.401362014140979 1
0.687902518477185 1
0.0875815000558821 1
-0.0200962453879165 1
0.157264423683413 1
0.438763550323271 1
0.340771537921908 1
-0.709580076966511 0
0.233774251736209 1
-0.286193418043336 1
-0.163785797893507 1
0.154730140632225 1
0.421150315009747 1
-0.155776036663327 1
0.060336546728869 1
0.417311763016847 1
0.581561691462622 1
0.471954668410305 1
0.397338771940425 1
-0.436974495529286 1
0.331670454399458 1
0.0346060329755156 1
-0.121663885567794 1
0.156066857126935 1
0.486417373154187 1
-0.15885708499672 1
-0.122598576601513 1
0.200433376259554 1
0.269534743484606 1
0.94595212022895 0
0.0360081210245649 1
0.527928930329245 1
0.229269811981803 1
0.321224383621273 1
-0.386279318376592 1
0.00992592909331036 1
0.705389822143649 1
0.706242575199091 1
0.116026327481783 1
0.165486589129798 1
0.612034798785983 1
0.542113231083652 1
-0.326804587452417 1
-0.431069843626491 1
0.460447734469049 1
-0.229370217489779 1
0.147503742527993 1
0.306763002841545 1
0.890903868332111 1
0.214071043915209 1
-0.280642711994457 1
0.00421591667021588 1
0.222528227524742 1
0.0622827217626075 1
-0.0191197412212879 1
-0.0972869845159087 1
-0.0882822592370762 1
-0.00585442417180065 1
0.288398330633229 1
0.206055660759624 1
-0.269063854319981 1
0.305181213008117 1
0.286858083937655 1
0.474463402293938 1
0.473745490899701 1
0.241264572548523 1
0.134651799732546 1
0.0576121215883686 1
0.29551141618237 1
0.783516221424525 1
0.572930957123922 1
0.393554845448982 1
0.724455247938803 1
0.601120021636065 1
0.0527176111540281 1
0.435350572121482 1
0.121641380730687 1
-0.012206810465108 1
-0.581404511019129 0
0.183315685088942 1
-0.51295230281234 1
-0.123969627242022 1
0.875041796692131 1
0.151537412263175 1
-0.0389099270788777 1
-0.0532157779700211 1
0.648765541180618 1
0.384317579523118 1
-0.0771513669587302 1
0.157788821964294 1
-0.158470175473439 1
-0.2219555840993 1
-0.0818253899104818 1
0.462077409012634 1
-0.0554002178202065 1
0.261483176101712 1
-0.0347037770370876 1
0.0661947643691442 1
0.705589533297772 1
0.462774918399091 1
0.0985302552455497 1
0.0774447333101516 1
0.409771084748857 1
0.0923001045309617 1
0.438382904258699 1
-0.0480641789581375 1
0.0101762492542143 1
0.518463230978556 1
0.0766858729760935 1
0.418715904846716 1
0.177808323581509 1
0.124227538861633 1
0.541260673265652 1
0.067773000472391 1
0.724706690589935 1
0.196413978793858 1
-0.367668541803829 1
0.145094472832229 1
-0.235697284468495 1
-0.269693153934284 1
0.205756418063507 1
0.0335732411653574 1
0.262079976740971 1
0.0706154976156821 1
0.368892787784566 1
-0.354496691573722 1
0.267146515433969 1
0.10604757669885 1
0.15270289071901 1
-0.0300529802822627 1
-0.057003384894236 1
0.147201291089995 1
0.572389133880613 1
0.211835307313279 1
0.374051321604272 1
-0.0866774082779139 1
0.40017467358559 1
0.12965996103221 1
0.399700442805748 1
0.00146694852273019 1
0.700668086512552 1
-0.238405808013511 1
0.212040449138008 1
0.110142383533412 1
-0.217644125179946 1
0.0345684040121804 1
0.0116369771882785 1
0.0394623365193119 1
0.117894719110916 1
0.251289018759038 1
-0.123168481847766 1
0.404151495218919 1
-0.0466428590320704 1
-0.111169288793664 1
0.212842925858864 1
0.265068846534312 1
0.141930281477834 1
-0.0711495312021285 1
-0.318301954382669 1
0.300343437484106 1
-0.0102573608786656 1
0.123603853028379 1
0.102544060857298 1
-0.0900577829978357 1
0.0303923042697904 1
-0.281400072349419 1
-0.00563219211842234 1
0.647402639522551 1
0.650903921948033 1
0.189389734342318 1
0.5473366049113 1
0.20569558342241 1
-0.144555120734717 1
-0.0998877520834675 1
0.868113290604389 1
-0.392960863536039 1
0.122862946854573 1
-0.139726899079854 1
-0.14861417613654 1
0.576779503793636 1
0.462564976400293 1
0.337953580105757 1
-0.619128549742983 0
0.395850653605387 1
-0.281390511293381 1
0.525891404326475 1
0.791942862534581 1
0.6324909011559 1
-0.0836755240759811 1
0.173863279448785 1
0.603118871508207 1
0.113154007214631 1
0.587718373467299 1
0.780144913822366 1
0.393523844020581 1
0.144807966871723 1
0.0412108764381034 1
-0.177787313795012 1
0.118712732474753 1
-0.129192577575788 1
-0.483061793384732 1
0.0918757424165593 1
0.239448346808245 1
0.343118317090419 1
-0.516047889559135 0
0.464686092142472 1
0.222175106031945 1
0.767707980911993 1
-0.145988080973821 1
0.260831905665884 1
-0.240001959539438 1
0.833218087649569 1
0.100095087063431 1
0.366511945850374 1
0.655743586355802 1
0.0431773199524061 1
0.116388666809896 1
0.34605245010234 1
0.115555352967727 1
0.646810171837885 1
0.0578737762079645 1
0.41108601953949 1
0.204108583581833 1
-0.470022209342517 1
0.147754257356766 1
-0.0492448434229814 1
0.337317282024934 1
0.397958125500356 1
0.241953481285615 1
0.71312822209713 1
0.289694388866676 1
0.128310720126528 1
-0.116942977657809 1
0.384358606518458 1
0.700510590319046 1
0.990156817645446 0
0.155196276879017 1
0.377464191302842 1
0.273992619600061 1
0.197840487450996 1
0.404967438643227 1
-0.196249729721766 1
-0.000539350600817973 1
-0.270768379543415 1
-0.37764663689171 1
0.222707447235856 1
0.237761162902582 1
0.536555358985561 1
-0.207961874282782 1
0.279816608747384 1
0.158600455799244 1
0.240265629336621 1
-0.0365082733353912 1
-0.5292474297627 1
0.199349149741831 1
0.236371435836115 1
0.0417980429913351 1
0.719078734700844 1
-0.159634983857448 1
0.468207176715303 1
0.323415527147104 1
0.250833854902556 1
-0.446205442974889 1
0.572161227327642 1
0.22611762213115 1
0.0344181756201384 1
0.229543299620786 1
0.33817299849674 1
0.323943632873849 1
-0.440847517950789 1
0.182079540140098 1
-0.174919067305575 1
0.400737477466151 1
0.36040789613231 1
0.427572492883949 1
0.2209572702436 1
0.470323579375871 1
0.547617546467507 1
0.187763560677354 1
-0.0423483308056148 1
0.21106207001304 1
0.264440633961983 1
0.22358949646984 1
0.389689652301397 1
0.433335528351783 1
0.200342006028309 1
0.524230591494003 1
0.0672712888392702 1
0.454308889895166 1
0.00411343931189559 1
-0.0142904411841091 1
0.355483009333867 1
0.250522344057482 1
0.799834196908472 1
0.0641377119697299 1
0.187162609040977 1
0.0331505690775989 1
0.114773543474463 1
-0.0160144517191975 1
0.2700111191211 1
0.37650380575994 1
0.112404470308745 1
0.0796563794281055 1
-0.0590694465772044 1
-0.160661775883297 1
0.116419912406037 1
0.267445172639227 1
-0.379457829580608 1
0.130239693939833 1
0.277150214195128 1
0.843242001018162 1
0.546338309815847 1
-0.237908916985927 1
-0.0254920643043588 1
0.244815503716265 1
0.191062017376738 1
0.52756395118741 1
-0.150707925097298 1
0.541752165991584 1
-0.113483537606476 1
0.255683719484338 1
0.682998306421975 1
-0.0139555160787736 1
0.419891047464069 1
-0.069170144739677 1
-0.273333206195552 1
0.148143524686283 1
0.413388401063327 1
0.450942154288465 1
0.212939606298933 1
0.693787959113179 1
-0.344502178465608 1
-0.0981736442762493 1
0.213871534059245 1
0.190829695762793 1
0.271184842971053 1
0.217946830849842 1
0.0876749873868519 1
0.503086889257382 1
0.624226131684192 1
-0.236920210029572 1
-0.4326205935731 1
-0.0935862156712357 1
-0.264694418268313 1
-0.310466747118614 1
0.496724301787679 1
0.283449857872695 1
0.0463729465805312 1
-0.475087873538928 1
0.136868350567101 1
0.502374075070169 1
0.406031546593917 1
0.0497813158905301 1
0.225628554272582 1
0.162608747867019 1
0.1255102060428 1
0.367364689911664 1
-0.0840525143242396 1
0.319427588821768 1
-0.097876851525108 1
-0.0285833385803051 1
0.913410108301374 0
-0.208750760746341 1
0.170786002937449 1
0.24447445154631 1
0.02688801731196 1
0.254728357077057 1
-0.0311519165563099 1
0.106825653811627 1
-0.0409739982467447 1
0.500386686235576 1
0.516730786227053 1
0.569931074961199 1
0.371157963713116 1
-0.398329826303648 1
0.130379031950361 1
0.172090648648126 1
0.119884750794026 1
-0.0219616569636517 1
-0.097033108514834 1
0.191814727412562 1
-0.301190720817551 1
0.525490474166442 1
0.0805451908095515 1
0.745937265632491 1
0.201902444793899 1
0.0836903163966618 1
-0.113147621959695 1
0.6044376252449 1
-0.364420061028223 1
0.531396068461126 1
0.0874416266266668 1
-0.00547124515307819 1
0.0427496038660259 1
-0.240177970627266 1
0.181437915575579 1
0.418198694551199 1
0.396494333420444 1
-0.170979909540678 1
0.11513072923937 1
0.585856709792254 1
0.650495743265827 1
0.304684488096807 1
0.188225315319892 1
0.00895804435630511 1
0.34389219831131 1
0.268365284494573 1
0.355133170336866 1
-0.274195076606789 1
0.34412639948241 1
0.0178276694704264 1
0.487410586270655 1
-0.37657808604045 1
0.648671671862403 1
0.229179226760638 1
-0.0784921479044229 1
0.579558698660144 1
-0.152142924541459 1
0.331646830366796 1
-0.0369036813614951 1
0.330082256136937 1
0.268542838410335 1
0.815511103230101 1
0.316221321956 1
0.737153540883505 1
0.00428432803804378 1
0.179038696283116 1
-0.333785595851449 1
0.291042739634293 1
0.0727538335425517 1
0.259669222809025 1
0.65173480523312 1
0.325907215143374 1
-0.0701476761884502 1
0.2362300204664 1
0.7770041799612 1
0.166037522384262 1
0.0192377341299797 1
-0.128821297092978 1
0.0385885226080279 1
0.379859338822774 1
0.24961340877005 1
0.398404911206968 1
0.870944129872609 1
-0.22738163942899 1
0.113305979873537 1
-0.151739045988743 1
0.451184045435124 1
0.172992987697394 1
0.33601370445978 1
0.0830650074879786 1
-0.0174497133459323 1
0.116047170777966 1
0.459460555284329 1
0.680609384655988 1
0.527102391510609 1
0.111463852830142 1
0.608337740376968 1
-0.0925305646361068 1
0.667739448600357 1
0.102641652084456 1
0.071815256861836 1
-0.0368665541322902 1
0.365520106854974 1
0.631100912687799 1
0.332502011292065 1
0.494659731468935 1
0.578258852357256 1
0.188081366529746 1
0.0328093392127669 1
-0.0616967240584096 1
-0.0320736819964386 1
-0.0835497887585665 1
0.343786513695231 1
0.231468868092872 1
0.102460939248106 1
-0.0819730210131115 1
0.0574849069112404 1
-0.473534926134751 1
0.344368224946216 1
0.0935968383861707 1
0.415733226751779 1
0.763509090241485 1
-0.489424673929084 1
-0.476952056927977 1
0.258580565939435 1
0.175644647872384 1
0.113396721358431 1
0.233087636260445 1
-0.292464119492226 1
0.634630822161376 1
-0.221011884692911 1
-0.00720837502594227 1
-0.381083989037524 1
0.723155300755261 1
0.229847171479728 1
0.507876935401087 1
0.106328158622972 1
-4.44464688332674e-05 1
0.220165395938305 1
-0.409138103971919 1
-0.0161230014307213 1
-0.46532687655723 1
0.00148590293009765 1
0.194860950945255 1
-0.110188677554966 1
-0.144367068765041 1
0.485853506428055 1
0.357455843796083 1
-0.280033992460532 1
0.344580294462447 1
0.31899538827817 1
0.501801173213643 1
-0.179910865044876 1
0.146584083459477 1
0.0123557845405464 1
0.46198862162867 1
0.102372807365887 1
-0.0384397690672776 1
-0.0560155848035472 1
-0.435632580128537 1
0.097739358766514 1
0.474215030576463 1
0.901932435661912 1
-0.177530219380102 1
0.290972714175565 1
0.322104933252457 1
0.227990989344751 1
0.280067547472905 1
0.308233523139911 1
0.00892388962826002 1
-0.374070768913087 1
-0.100086233596328 1
0.709087169704275 1
0.201025572906101 1
-0.265739406663029 1
-0.0123747363107699 1
0.068156659499481 1
0.513442095617526 1
0.587011224377174 1
0.752939838567385 1
0.854373172381703 1
0.259988139917122 1
0.161724247756851 1
0.486005497961907 1
-0.229375331481891 1
0.352210826459339 1
-0.154834689825568 1
0.177314224872402 1
0.695893596875413 1
0.264139873987072 1
0.246253573530932 1
0.231461878467125 1
0.419388760797504 1
0.0653977015036664 1
0.0942387335970799 1
0.120151119122439 1
0.215864853986953 1
0.276877950119261 1
0.600415569239272 1
-0.192067959467751 1
0.174701307855645 1
0.434006788581057 1
0.191397278168024 1
0.172943780424256 1
-0.530378750216523 0
0.315751310404537 1
-0.439169299547925 1
0.411916242416854 1
0.401272426760399 1
0.0885285780352896 1
-0.0512684756652751 1
-0.518698509221832 1
0.487754848816908 1
-0.0424881567458678 1
-0.0499867617606141 1
0.361685110966473 1
-0.0547739928006398 1
-0.352568765902322 1
0.344597846905371 1
0.067915552763946 1
-0.0657202618551681 1
-0.154986866392872 1
-0.00728935455502315 1
0.167735714203023 1
0.0265400830739456 1
-0.235482769011992 1
-0.0406290125270576 1
0.404082002113213 1
-0.57670258775975 0
-0.0717423952922794 1
0.382903511573722 1
-0.0328658244427914 1
-0.395654810365108 1
0.141628362012622 1
0.102476617362957 1
-0.0932162838996091 1
-0.496834975370896 1
0.546410799737342 1
0.30700930001126 1
0.401672198782261 1
0.280119522516899 1
-0.236229653900768 1
0.692026070040493 1
-0.312715027724033 1
0.0995387852371353 1
0.548235102832499 1
0.336421277252868 1
0.544744827573056 1
-0.0926461771098044 1
0.0510321038128792 1
0.323553713658242 1
-0.0750670843488637 1
0.27191120610119 1
0.184157751811688 1
0.724648067513546 1
-0.153424981497885 1
0.250778865061803 1
0.0781012007023375 1
0.309990560168862 1
0.475797272470039 1
0.605318048976372 1
0.413342983092516 1
1.03473697087592 0
0.436639031255649 1
0.710712917522043 1
0.292503595101871 1
0.260545250480401 1
0.115125260786937 1
0.293657134791134 1
-0.159839261886738 1
0.703494313227974 1
0.306913227602524 1
-0.264446870363057 1
0.0152729530399841 1
0.073093221333907 1
0.603174144873204 1
0.263650822957379 1
0.00163579974170038 1
0.554691610473576 1
-0.134530720358725 1
0.445492088272604 1
0.0031755446271724 1
0.311948312405388 1
0.165103376853059 1
0.199283492174811 1
-0.327436099364945 1
0.0394973673998003 1
0.306661449394964 1
0.0919963617945534 1
-0.166287057643597 1
-0.278470255198942 1
-0.370286788631751 1
0.435704948662079 1
0.274326642700883 1
0.63693917544642 1
-0.11417959690144 1
0.630797696709712 1
-0.470551272513138 1
0.821666160785904 1
-0.0220703738468156 1
0.247748828695356 1
0.194109484027054 1
-0.206270779544521 1
0.348486590122805 1
0.262069952631498 1
-0.201610690989858 1
0.0165796635050118 1
0.307565340395237 1
0.235165915532733 1
0.399370873090206 1
0.125052110757682 1
0.242900130672374 1
0.129524497849821 1
0.583600453317044 1
-0.270717384458969 1
0.077172652363297 1
0.629319455204081 1
0.294600237157591 1
-0.30742061779509 1
0.0412585184671947 1
0.44954731155113 1
0.238363349654827 1
0.724410053853768 1
-0.540887522635822 0
-0.366424939254837 1
-0.0189150788494577 1
0.625564108056501 1
0.411227540536947 1
0.00179830283895737 1
-0.279083347160882 1
-0.132340307454878 1
-0.165765325953867 1
0.0953669439749765 1
0.47141423463454 1
0.418826572156613 1
-0.175461188245685 1
0.685373146744282 1
0.275760012095413 1
0.08943103413881 1
0.521493703750309 1
-0.000226104205392486 1
-0.0498947475750192 1
0.431495692309231 1
0.399837149708173 1
0.126061683062263 1
0.262495330470001 1
0.284630995505326 1
0.287000012279825 1
0.112651983172235 1
0.417300526946525 1
0.90444140497257 1
0.221703924065654 1
0.146476458870928 1
0.154665193361467 1
0.426923967002988 1
0.641725645705557 1
-0.0823639874740838 1
0.332016806999461 1
-0.178814748419795 1
1.12221947902469 0
0.445937056547458 1
0.228616160608394 1
-0.175313175063126 1
0.0148620930797785 1
0.301088497841605 1
0.206729368370158 1
-0.198118171055447 1
0.323429363333686 1
0.360328092786991 1
-0.167311627037025 1
-0.456556170306549 1
0.288470107431 1
0.318195655196169 1
0.0120947421521213 1
0.0129445030841495 1
-0.312661838440678 1
0.0932675623070275 1
-0.0863706405916379 1
0.09753906497177 1
0.100516035077122 1
0.154348887011979 1
0.00449172587690301 1
0.218353356692389 1
-0.340487392088694 1
0.155881431951395 1
0.38503764131859 1
0.586469409907067 1
-0.15491695234789 1
0.25634616094247 1
0.302413870163264 1
0.223978764125869 1
0.081206791915267 1
0.00906289099775624 1
0.298834045006904 1
0.278175012734704 1
0.404101837400595 1
-0.176742246116861 1
-0.067315941070667 1
0.254860410015083 1
-0.308601696905518 1
0.00896831221890072 1
0.0305298537091799 1
-0.0330129845057298 1
0.384007300217078 1
0.170423591921973 1
-0.00697106286073525 1
0.434338694782596 1
-0.04529121699869 1
-0.137852423096417 1
0.184934739469935 1
0.555395132551359 1
0.203064772732394 1
-0.0213588941349244 1
-0.077010979872967 1
0.760811442087845 1
0.173459835810381 1
0.32548850702639 1
0.903109234535011 1
0.165539134734389 1
-0.375025253048175 1
-0.248925729864847 1
0.182824360257947 1
-0.154321214985227 1
0.276393992256331 1
0.104490138481215 1
-0.545241930838914 0
-0.132165820548265 1
0.768864443289077 1
0.0177367043429454 1
0.0753360007500934 1
-0.213466054128597 1
0.0812954300552024 1
-0.00327783784143716 1
-0.196640246197521 1
0.579920786556541 1
0.299762856419792 1
0.273021307015159 1
0.364081887701707 1
-0.00817022415136955 1
0.259371048949434 1
0.360414898058985 1
0.00545908721611437 1
0.366710114938938 1
0.262255928727507 1
0.380802392062253 1
-0.0496844291771768 1
-0.0848854495967373 1
0.257393217199582 1
0.892088168076079 1
0.598855206016928 1
-0.0365538173160244 1
-0.308950202341687 1
-0.171241971826891 1
-0.395858605803478 1
0.426437556332867 1
0.408078290365645 1
0.479248286753812 1
-0.0159455896105073 1
0.168867190583473 1
0.145675863762515 1
0.329227327111721 1
0.255333860810956 1
0.349307363902027 1
0.226178906448608 1
0.42185052651282 1
0.00999208569665198 1
-0.0784589010018622 1
0.000669926889269423 1
0.278486262908967 1
0.409977860606032 1
0.514082150793934 1
0.21081009954267 1
0.73569275681831 1
0.231473588300023 1
0.231206528174818 1
0.0846803505317971 1
0.298069543136334 1
-0.128899732769559 1
0.129877646124874 1
0.331416036914137 1
0.2949288138184 1
0.0409993342358647 1
-0.161975834628402 1
-0.146408674357789 1
0.275064239062614 1
0.066591803553729 1
0.19202081873564 1
0.260490954969498 1
-0.0225597475138389 1
0.514029234016564 1
0.262343793974879 1
-0.47648995878264 1
0.508769260256359 1
0.657570746476564 1
0.23509582915598 1
0.584475238854858 1
0.207121574579156 1
0.520125742620582 1
-0.165163917728983 1
0.491938993514086 1
0.8979687422485 1
-0.37630633688351 1
-0.447672923568513 1
0.308340873756579 1
0.42507858583795 1
0.215288715367129 1
0.167229260643869 1
0.0974358803156257 1
0.601563433422128 1
0.0976071313827773 1
-0.141700466918706 1
0.230145453196817 1
0.660256440335805 1
0.440195083245276 1
0.46077177463465 1
0.479705032841709 1
-0.0991083336976869 1
-0.087113661197992 1
0.198565389486684 1
-0.247414538617304 1
0.126000863886606 1
0.33415522993845 1
-0.342877821239734 1
0.440479814053518 1
-0.0798551331716567 1
0.173648710488516 1
-0.247842908542335 1
0.125908662290891 1
-0.08656905067428 1
0.500760148311961 1
0.327134614637569 1
0.315116514244071 1
-0.339113779934591 1
0.478811131295788 1
-0.177888286689114 1
-0.184939406193594 1
0.453933474420475 1
0.126020917800952 1
0.462855873380154 1
0.117271845733363 1
0.303463366904365 1
-0.036306176941856 1
0.0989982234327383 1
0.498537830504224 1
-0.116594881669084 1
-0.0946879463579958 1
0.1573654162679 1
0.0996813534689434 1
0.0661347359563718 1
0.188859014722708 1
-0.084480111514911 1
0.460977870320718 1
0.288821878284694 1
0.0958255576183994 1
0.33512264096767 1
0.20912688101805 1
0.36021157256268 1
0.32508288721652 1
0.0612315336615035 1
-0.322250030408457 1
0.224140003388322 1
0.292127132732849 1
-0.15917921810443 1
-0.0260938570098371 1
0.0323744619446427 1
0.872995428569301 1
0.350747450627724 1
0.09985218581088 1
0.213388666385025 1
-0.169135948692028 1
0.331223171160742 1
0.209484071771552 1
0.19489558032367 1
0.789232472668169 1
0.34423270275479 1
-0.65675067790003 0
-0.233737072209928 1
0.00878013910044421 1
0.495623485128543 1
0.0242146357486696 1
0.740335439192567 1
-0.101658095871322 1
0.230933427174189 1
0.148948101602091 1
0.248781176593403 1
0.0152129826534296 1
0.645834719408709 1
0.0919084730392466 1
-0.441513872104161 1
-0.154952095735514 1
0.457166214452742 1
0.00884760359288837 1
0.278066532822444 1
0.140691901131118 1
0.144832550140523 1
0.272980206303915 1
0.479807510700352 1
-0.467797965492238 1
0.246333182978543 1
0.200352534746317 1
-0.184038827346922 1
-0.206090082878853 1
-0.135946773212715 1
0.284789833824621 1
0.0630258133452167 1
-0.0910367445697646 1
0.30834717932973 1
0.293870761630346 1
-0.105174834437399 1
0.17526850357063 1
0.147956760575162 1
0.0159088330490433 1
0.292385432890968 1
0.528173258475048 1
0.0395332252791622 1
0.0673946154493866 1
0.436081161318887 1
0.387701599504914 1
0.383246949405697 1
0.289534860590286 1
-0.200327726231373 1
0.121050893547811 1
-0.324353518705413 1
0.21818106287706 1
0.01560724331818 1
0.53613262705487 1
0.356903299641469 1
0.0549851533757585 1
-0.00125878887896004 1
0.378696636306552 1
-0.10115189273785 1
0.171307365181922 1
0.330463051462888 1
0.151446785091114 1
-0.17492874167847 1
0.880995500299416 1
0.0728234370708899 1
0.266963749440177 1
0.268159442035518 1
0.20064143201655 1
-0.00936588404813682 1
-0.326578556731818 1
0.686892136519453 1
0.0924624868277816 1
0.265200764011487 1
-0.0816021833200408 1
-0.186772882603154 1
0.381926426801137 1
0.445467217721147 1
0.265216275039876 1
0.721355693543121 1
0.159330642544896 1
0.413451301687192 1
-0.513424523601611 0
0.133877478389138 1
0.0914204666786229 1
-0.114525236446976 1
0.390817101039879 1
0.228478682114516 1
0.206911507973259 1
0.0479268424100129 1
0.201154011921891 1
0.119300844649825 1
0.718256196187854 1
0.1630907165424 1
0.183986355698079 1
0.624025546283943 1
0.218044564540951 1
-0.437259119097416 1
0.483647541516855 1
0.494160281009322 1
0.299443399099126 1
-0.366234559996972 1
0.468381636821545 1
0.28213853668889 1
0.227055023681371 1
0.877964514302229 1
0.0868692312300929 1
0.136460403266496 1
0.524207520184998 1
0.0206352791182851 1
0.0706762143301134 1
0.0155038989077503 1
0.314862536648041 1
0.654483579598205 1
0.193797047840684 1
-0.140753934572359 1
0.410302045043177 1
0.663154609150603 1
0.448585685522227 1
1.00370183284365 0
0.0986617009031767 1
0.214668815230648 1
0.00468821795363129 1
0.180743229122904 1
0.194090615218244 1
0.144238712275557 1
0.176608816863639 1
0.283838865286456 1
0.323305666640504 1
0.323854345189517 1
0.652997018940325 1
0.852771372647485 1
0.0522035533681621 1
0.265554338748379 1
0.277647434597458 1
0.258695770250076 1
0.466611703585271 1
0.229403753300723 1
0.641718526725383 1
0.922655215516717 1
0.111826204288526 1
0.32661884930141 1
0.254568798092282 1
0.215185168381804 1
-0.270284287615849 1
1.02461787618825 0
0.0525460755548072 1
0.320003830710435 1
-0.103642400763126 1
-0.0527659906372064 1
0.271407332620104 1
-0.161447909915863 1
0.701372809603528 1
0.350262499384057 1
-0.0953429915145025 1
-0.41498842923428 1
-0.172749649742189 1
0.0181414191712145 1
-0.470370023053922 1
0.433932840781921 1
-0.288857416963699 1
-0.159613836603279 1
-0.06756552787799 1
0.478843736079172 1
0.286702068219372 1
0.162030227580583 1
-0.0786210956078405 1
0.336319728893642 1
0.961347089087098 0
0.488693006395513 1
0.209096614937633 1
-0.392264836960084 1
0.284459501579158 1
0.538758827585058 1
0.304556040884867 1
-0.180454344520589 1
-0.0650618200021224 1
-0.164308429180898 1
0.0559072451689407 1
0.37103311630078 1
0.520055956375936 1
-0.456329196849048 1
0.22329078333117 1
-0.031867251329778 1
0.325205731975673 1
0.391275385126193 1
0.490030849591053 1
0.153601445897666 1
0.122514038933203 1
0.417440611356878 1
-0.153316603151528 1
-0.228250414409508 1
0.231023899607766 1
0.270490371655705 1
0.0103884686821295 1
0.116012269387612 1
-0.0551091073509146 1
0.0363111563498031 1
-0.121689420696023 1
0.191719508462425 1
0.544207665756096 1
0.346805386312025 1
0.429237241925126 1
0.132657757688169 1
-0.00627878663101411 1
-0.00414922549375273 1
0.330331105196856 1
0.525948861284686 1
0.150619593557378 1
1.11754056969856 0
0.500996437846925 1
0.163794646491002 1
0.0785238916684136 1
0.499863144018538 1
0.0500380039771267 1
-0.0117360998993626 1
0.181651290314407 1
-0.570958603847171 1
0.172482465691091 1
0.00783017149458398 1
0.502741662971879 1
-0.0538416018950557 1
0.117257497403059 1
0.284237892280032 1
0.0690056524314768 1
-0.132013556108336 1
0.22049818798714 1
0.236709428492577 1
0.756276850085554 1
0.463657233773777 1
0.422296528964749 1
0.394246825494036 1
-0.0193946699009689 1
0.241061077845763 1
0.397837585277042 1
0.0380757740776776 1
0.225094711901312 1
0.198044044291354 1
0.156242866026056 1
-0.117050441549105 1
0.321924592911262 1
0.0765963136933262 1
0.084629411432802 1
-0.274153464811447 1
0.550144913181866 1
0.527887425645289 1
0.363711667378487 1
0.544613321711782 1
0.124498562739573 1
-0.113696508141627 1
-0.104748921009886 1
0.295471453046654 1
0.487238167244791 1
-0.110607275671331 1
0.00460600682038833 1
-0.0626180964763329 1
0.466244386164554 1
0.236660458190638 1
0.497188625479447 1
0.310973434647058 1
-0.175958041485904 1
-0.33175890402445 1
0.0663772351575729 1
0.562024068587403 1
0.54664389663511 1
0.23723713027529 1
-0.0783539198450571 1
0.225616972654041 1
-0.212768550949318 1
-0.0553590798850586 1
-0.283913921920498 1
0.310559695230344 1
0.131376302302469 1
0.151669603605264 1
0.414520515778798 1
-0.0963615661766349 1
-0.169751575723634 1
0.291793134795958 1
0.218995371790495 1
-0.144210848622926 1
0.289366999191733 1
-0.440659792974636 1
-0.0552235246819953 1
0.0379757334158961 1
0.167925540202124 1
-0.172400119365185 1
-0.154788376841555 1
0.660690539800209 1
0.373965389447371 1
0.117616337199445 1
-0.0734500541655311 1
0.0862435069814275 1
0.454743903941115 1
-0.296882228896793 1
0.573649646136428 1
0.0870131453708209 1
0.301335431670354 1
-0.305468327988546 1
0.271615921517551 1
0.262351132871742 1
0.0959351771121178 1
0.283599636451956 1
0.0695618656810086 1
-0.655171144711111 0
-0.0512092249731555 1
0.249072684789346 1
0.495428842162141 1
0.633712166724698 1
0.404919958155447 1
0.0177641303870497 1
0.427014649992421 1
0.757482873549836 1
0.368285327202524 1
0.0121826897305811 1
0.445190579519967 1
0.358290056892586 1
0.12072912303778 1
0.375946542789242 1
0.253645713146791 1
-0.0963167025468882 1
0.355759972615545 1
-0.200073502639176 1
-0.218552213580114 1
-0.201050148504594 1
-0.103713634318602 1
-0.155377509755446 1
-0.441301206300827 1
0.166410441616135 1
-0.0415341341146943 1
0.25982403403861 1
0.337834775173503 1
0.188538640617229 1
0.560846983707027 1
-0.0735220444954368 1
0.334800136534028 1
0.259704170029855 1
0.167692885312299 1
-0.00882295982692899 1
0.368100703221806 1
-0.285540357008144 1
-0.0232893788270724 1
-0.337810194249938 1
-0.19987300702012 1
-0.272415489472646 1
-0.165283738459104 1
0.207533938557104 1
-0.0957789822183355 1
0.505291394739609 1
-0.000471083092076177 1
0.636455115755318 1
0.503984735552715 1
0.394133848941367 1
0.0373492290530906 1
0.0586833300206084 1
0.591221537422802 1
-0.209126493319666 1
-0.220893774620471 1
0.506932282525929 1
-0.119162209098691 1
0.481751315647967 1
0.500013552408336 1
-0.336556632212892 1
0.364592608500137 1
0.16963654517289 1
0.105503235830406 1
-0.695085940636594 0
0.0327702361984527 1
-0.406830805953918 1
-0.111951449436708 1
-0.355543898794158 1
0.0324505880708782 1
-0.944825560506613 0
-0.113332961808927 1
0.127283507235508 1
0.279055522037909 1
0.475500158614033 1
-0.102762827139089 1
0.485140749301747 1
0.348217285260592 1
-0.269036722300806 1
0.663853262129803 1
-0.0376295728703089 1
-0.164780847474558 1
0.0733362780822003 1
-0.078851135291535 1
-0.120931807156251 1
0.41940065639472 1
0.428714155435173 1
0.315458077582104 1
0.270085441540059 1
0.469804959525954 1
0.235315963763279 1
0.287944283940317 1
0.876236117292769 1
0.531257694928952 1
0.505129903974099 1
-0.258742262049498 1
0.109661565728316 1
0.262777859812559 1
-0.174315146391562 1
0.330349588046208 1
0.386961514190889 1
0.152769093139758 1
0.0553751837945985 1
0.527518245198288 1
0.759017166238927 1
0.10966730107926 1
0.254683509346765 1
-0.208580192048242 1
0.560861436293686 1
0.141948059198951 1
0.0338688211222332 1
0.703257260008094 1
0.172023061978032 1
0.319853150709533 1
-0.055591011573417 1
0.0819837995618542 1
-0.0082454968685538 1
0.653002542528194 1
0.262353382212817 1
0.391853359282304 1
-0.220534778427048 1
0.319054832881006 1
0.497905989024398 1
-0.0530274555261505 1
-0.383164301323613 1
0.0618433803012524 1
-0.163130985689859 1
-0.213502166402402 1
0.6466466009585 1
0.468083504692611 1
0.452413634068192 1
0.256108938828669 1
0.290323066469219 1
0.12696643246563 1
0.49703424255039 1
0.176804482546233 1
0.367934009035006 1
0.203008238432055 1
-0.0946402634576007 1
-0.269506067780373 1
0.380995506315219 1
0.59586973113029 1
-0.198505460238227 1
-0.279365777208475 1
0.608034293305895 1
-0.0541126020182858 1
0.649684945890427 1
0.246622796713168 1
0.187798769954039 1
0.441707385134881 1
0.257790666960005 1
0.655553115869605 1
0.302801868749729 1
0.342216221083233 1
0.374185803953101 1
0.159008055848925 1
0.00920141723804775 1
-0.013924940738008 1
0.254397117368834 1
-0.0291061303033942 1
0.516319018076452 1
0.118970377847537 1
-0.208547115631675 1
-0.201248635942046 1
0.856306475158721 1
-0.139428729024593 1
0.00557713491961505 1
0.0712192066099405 1
0.00460417365514614 1
-0.0719377994112097 1
0.529484945847268 1
-0.536298036822365 1
-0.320663850059205 1
-0.150367057968368 1
0.272160652281089 1
0.0198022151615421 1
0.382975992912131 1
0.626375922535284 1
0.170000566518091 1
0.177722705324512 1
0.235681815278424 1
0.364591271367564 1
0.749679434493787 1
-0.189730028255867 1
-0.0854024939082875 1
0.0639607519388327 1
0.045936107254755 1
0.430459535469191 1
0.335705328632801 1
0.109968875696097 1
0.768553817078712 1
0.236327792642836 1
0.696133269972688 1
-0.163673919839337 1
0.229262768240538 1
0.383225081039663 1
0.551153173512431 1
0.628892395991084 1
0.783186735244332 1
0.0386768487463672 1
0.664726567449017 1
0.200146728369288 1
0.55536279829272 1
0.229752383937543 1
-0.280995176156733 1
0.577498759195558 1
0.0468020089996404 1
-0.112099317270857 1
0.444243180115537 1
0.0594726844090251 1
-0.0617347474379373 1
0.338611970648796 1
0.531343131233189 1
0.00898628086751381 1
0.289813071060179 1
-0.134779253610524 1
0.213507505677042 1
0.144356241622347 1
-0.161861642846142 1
0.0024770170453494 1
0.263604320692543 1
-0.193376603649095 1
0.384738383770432 1
0.000468537582837485 1
0.260124224082933 1
-0.668355291564199 0
0.235672398495461 1
0.189142895714713 1
0.193593871777628 1
0.30257636498971 1
-0.267780031124252 1
0.254852777793169 1
0.0696446644068493 1
-0.570880295229919 0
0.107422994923717 1
-0.0843614295511902 1
0.578210844146525 1
0.0634683946818671 1
0.339923613970574 1
-0.320392128237699 1
0.0337446931380749 1
0.195231770350931 1
0.740792045450711 1
0.0520485601255967 1
0.408327820897843 1
-0.224845594898715 1
0.727361313337036 1
0.828159758768734 1
0.253906041902683 1
0.19624510772697 1
0.153172092747977 1
0.468084319524185 1
-0.507834812171339 1
-0.226025155646148 1
0.540304937088661 1
0.49636331977128 1
-0.207311214825396 1
0.0775007867787976 1
0.338490091577057 1
0.0928905605327443 1
0.486377220641228 1
0.0530432725610235 1
-0.0514016834547781 1
0.0427808271363858 1
0.55014274112372 1
-0.118394827617334 1
0.191225377277579 1
-0.285935166654237 1
0.353804605697002 1
0.357432707227825 1
0.260751216403154 1
-0.747387085147623 0
0.0198192227607092 1
-0.0169725782360125 1
-0.0440139590387747 1
0.194672569558609 1
0.000592640700066788 1
-0.273091867095067 1
0.227309767298923 1
0.744600442549291 1
-0.302176633415836 1
0.497755726538421 1
0.0245096388820771 1
-0.114681173714207 1
-0.0793481911447813 1
-0.459257595718798 1
0.35542605332466 1
0.454573247281798 1
0.642064021781722 1
0.562968725264402 1
0.342899491750005 1
0.529999192172079 1
0.582747297110248 1
0.323975761589449 1
0.794960204606275 1
0.562900077880116 1
0.502399738433584 1
0.451248667704323 1
-0.205447386295743 1
0.336843257017959 1
0.0462677059690857 1
0.152747396306789 1
-0.167911122248026 1
0.179121738585731 1
0.733472905444715 1
0.778160775629423 1
0.487002997631833 1
0.664388519566149 1
0.559773534886212 1
0.271897923899299 1
0.0230806774401071 1
0.692933515082589 1
0.287813583700746 1
0.730997616576549 1
-0.245735973592162 1
-0.0574927642908776 1
0.0355697851382641 1
0.35252540637076 1
0.0827730765788331 1
-0.42419612760426 1
0.653985954015918 1
0.781599027403124 1
0.319595379049744 1
0.441015003690072 1
0.316803886114539 1
0.0609835134082708 1
-0.133573208141522 1
0.259175527791291 1
-0.129309269684956 1
0.0995980559074753 1
0.0435907341163686 1
0.896790191466613 1
-0.18896920652973 1
-0.146573934000918 1
0.177331837964506 1
0.216804427517041 1
-0.149653523493008 1
0.100221772261543 1
0.149632520171488 1
0.0128955432309271 1
0.250578446082732 1
0.78720701594143 1
0.741180702827849 1
-0.198509566498422 1
-0.317851481669674 1
-0.019653677594903 1
0.472532283315535 1
-0.281990824673679 1
-0.0149009165964772 1
0.0629641585246746 1
0.0258250517590916 1
1.09015033996925 0
-0.174951667135159 1
0.340066527404199 1
0.0748763532098444 1
0.309619795950511 1
0.0740378221343951 1
0.0437285215055636 1
-0.185467594212982 1
0.211127989730758 1
0.200954317477222 1
0.442738995511518 1
0.0836702201620392 1
0.496917851395506 1
0.776872528546991 1
-0.162329697942272 1
0.34142387945734 1
0.186781292201211 1
0.635404028918979 1
0.363024018419871 1
0.0211457792875827 1
-0.0138712274755257 1
0.0876689700832277 1
0.0061177422644153 1
0.200867343070197 1
0.232340986773212 1
0.100553802929729 1
0.068938189800214 1
-0.0953813571805953 1
0.478426344510559 1
-0.00998857730215857 1
-0.0110530934034792 1
0.267080937882569 1
0.666758469059953 1
0.102070562548553 1
0.343023927911915 1
-0.32564147616495 1
-0.173639203996101 1
-0.022154833108937 1
0.159800545026045 1
0.183369272292862 1
0.170721046503454 1
0.402686533033581 1
0.0808581579615071 1
0.698032782693932 1
0.485041883534704 1
-0.0976132268082056 1
0.724708825444531 1
0.42597402479474 1
0.277816660282553 1
0.294854116207413 1
0.359758368642628 1
0.212150967388329 1
0.207812050872379 1
0.0338223410217197 1
-0.0213968233359305 1
0.158253996855129 1
0.123293214355814 1
0.291124680040673 1
0.165775742719427 1
0.521708200519316 1
-0.267731537636765 1
0.545621537269481 1
-0.0181057430627438 1
0.348402816141767 1
0.227731819967975 1
0.167842953726642 1
-0.345851625334217 1
-0.163637947771579 1
0.06025003173064 1
0.438909170822142 1
-0.126988124834759 1
0.803550362418923 1
0.176028891997312 1
-0.21780461485355 1
0.283344965885947 1
-0.0899102332538582 1
0.260840501474024 1
0.314407863195503 1
-0.341693276517771 1
0.0911021814737369 1
-0.372227726395504 1
0.0644920086206155 1
-0.177010719130611 1
0.283197688572076 1
-0.504237646988673 1
0.363976841807927 1
-0.200766896508255 1
0.0138782140440192 1
0.780109903200817 1
0.636326632392997 1
0.242938068040605 1
0.549554607198122 1
-0.240014078205429 1
0.0871789495012768 1
0.460564053522387 1
0.62761054844867 1
0.361328614910236 1
-0.0109004860475336 1
0.234591367379333 1
0.442324243168713 1
-0.366496332312913 1
0.12690671714332 1
-1.0401207981699 0
-0.158275964390122 1
0.460741504284134 1
0.30311302991004 1
0.433699170101814 1
0.112459842103746 1
0.286581181862195 1
-0.343660896272533 1
-0.032020036337196 1
-0.0281187232457125 1
0.387676031313278 1
0.302134798752425 1
0.361557074262629 1
0.445877752826317 1
0.619245884086736 1
0.660497612906757 1
0.467371467041319 1
0.1515908260687 1
-0.324873564330539 1
0.481909971652088 1
0.404814309239911 1
0.246940163005271 1
0.259123892634733 1
0.61123794085446 1
0.616527171590229 1
0.0381828419782884 1
0.479469430065142 1
0.128775073495785 1
0.344391032970776 1
-0.200004187285163 1
-0.396377043466116 1
0.0963279746086267 1
-0.0117108833535622 1
0.750565825492707 1
-0.305179656585626 1
0.362720977667442 1
0.496709512465885 1
0.130828664918804 1
-0.136214073682288 1
0.687300195241072 1
0.389300982297353 1
-0.152753265665081 1
0.0161118170970773 1
0.449533688878202 1
-0.102090683732479 1
1.08489295344426 0
0.168118711106581 1
0.34180254258787 1
0.190727503923411 1
0.168423003848146 1
0.544343244161709 1
0.446298453073711 1
0.399913375013072 1
0.00642143746066726 1
0.103934873831044 1
-0.261286079708241 1
-0.0168834058174484 1
-0.253198036752924 1
0.473663916397608 1
0.371665050868566 1
0.168634651443957 1
0.684829163878226 1
-0.366997576324042 1
0.167047547647176 1
0.707277877459558 1
0.64029602002894 1
0.257510106351839 1
0.0484287001773778 1
-0.201875541013884 1
0.534100432519523 1
0.312001138694056 1
1.0308272406705 0
0.30202412829721 1
0.129485305961314 1
0.374846894803069 1
-0.139637562096049 1
0.353569040299457 1
0.277771806900942 1
0.263662849037729 1
0.309310228534942 1
0.17854797651488 1
0.708895237332054 1
0.0582214942883129 1
0.435991343611026 1
0.0647493178042688 1
0.226976487344982 1
0.139583678279275 1
-0.00373901362138268 1
-0.121647452931941 1
-0.188496609387783 1
-0.109195430770186 1
0.0834388147461038 1
0.0836691614005473 1
0.216295299898678 1
0.688370787610874 1
0.646620918532808 1
-0.448725821641093 1
-0.231621635735038 1
0.228930833234068 1
-0.423164295887338 1
-0.0575533779179899 1
0.309870718227651 1
0.503185626598829 1
0.0490294659071465 1
-0.11578800521562 1
-0.168606746034548 1
0.20564914257284 1
0.116909318660024 1
0.196145284403804 1
0.337116365236088 1
0.137182629551251 1
0.272078689616138 1
0.208221395196661 1
0.215646060891301 1
-0.0207352864958705 1
0.340729659517871 1
-0.0209809513777379 1
0.420636722964282 1
-0.0625854282661779 1
-0.608642626679043 0
0.652582206396838 1
0.507020425786502 1
0.288726167627252 1
0.27752515690662 1
0.277647377177553 1
0.00959836801110775 1
0.483610576177641 1
-0.0132500025778417 1
0.146981995482164 1
0.260384669218757 1
0.0604348324679395 1
-0.110607001779002 1
0.387059252207414 1
0.0613752414197593 1
0.0733005625475786 1
0.33102637095232 1
0.57152777623117 1
-0.314819405992069 1
0.241200361823843 1
0.257180947813833 1
-0.102534318220321 1
0.283993372916462 1
0.484186151182971 1
-0.0322133709012974 1
0.319574520486187 1
-0.120142799151969 1
-0.144305362901296 1
-0.181717198809248 1
0.67937925225787 1
-0.0771595503995876 1
0.232434770161604 1
-0.0889365180095509 1
0.218295511434875 1
0.340927224032601 1
0.0295379884623635 1
0.764652797613521 1
0.628997648696585 1
-0.357758379980114 1
-0.452558531820024 1
0.468955009984618 1
-0.135887906614216 1
0.329548517906248 1
0.198724803882649 1
0.309369234072162 1
0.293310820041787 1
0.114163917846599 1
0.399444006677716 1
0.327613906841608 1
0.395343273250474 1
-0.147994634445856 1
0.159458836858886 1
0.581927290359581 1
0.128635503897914 1
-0.0207702238149544 1
-0.336681102124057 1
-0.143726896462902 1
-0.240785541164915 1
-0.104727678730975 1
-0.193866182315664 1
0.139881195722391 1
-0.206808565781416 1
0.00976562455850576 1
-0.326493634487781 1
0.204425308672372 1
-0.466312956889718 1
0.680046599206089 1
0.262946180567875 1
0.041291980294786 1
0.54227903202502 1
0.498544641954082 1
0.225110900755561 1
0.234493600109378 1
0.226065817318836 1
0.636034158011328 1
0.532525174744349 1
0.141129417018883 1
0.347416615872921 1
-0.0299771534163263 1
0.351586171486374 1
0.297322039703109 1
-0.407390762298851 1
0.307171144206596 1
0.449661631697655 1
0.0198725729861491 1
-0.556678056658878 1
0.0512778304723401 1
0.794955483252464 1
-0.280898911326347 1
-0.0982318844185045 1
-0.161211179543109 1
0.196341530964698 1
0.457120809163068 1
-0.1623901173177 1
0.149823506282894 1
-0.109999912834664 1
0.526618660325867 1
0.667759854531909 1
-0.306447232491638 1
-0.356522646269207 1
0.502516117350086 1
0.12373392788074 1
0.256646604228423 1
0.114489137531973 1
0.524630732184339 1
-0.328892903584423 1
-0.170322455213696 1
0.28811607395539 1
0.0849763300601395 1
0.286396124690127 1
0.203186242449418 1
-0.0937110044194537 1
0.691364291910235 1
-0.372013611583177 1
0.457727615117582 1
0.0496110309569867 1
-0.184728838992174 1
0.0594927908039309 1
0.278494433638665 1
0.295085502685015 1
0.839569952257563 1
0.191322228930417 1
0.256361964847616 1
0.0405010036745146 1
0.258031635817967 1
0.189895725475331 1
-0.00184179488725664 1
0.612411619308486 1
-0.134256724723499 1
0.452895711434333 1
0.687701839546984 1
0.322007031842299 1
0.542424250762818 1
-0.236250052838624 1
0.0254806244106172 1
0.361659031668459 1
-0.256748736670629 1
0.112374032389169 1
0.205364107741026 1
-0.0894704444314385 1
-0.21839379467216 1
0.57477330571134 1
0.1059303833871 1
0.0598422321604548 1
0.587566265928332 1
0.100458776698981 1
0.364567103612338 1
0.00474037686926339 1
0.522332839893908 1
-0.178200324867339 1
0.219475451209761 1
0.334567674565085 1
0.461156178353035 1
-0.109719089603323 1
0.692965174096889 1
0.111548694534002 1
0.367432320815257 1
-0.390405359259603 1
-0.119221061903094 1
0.3905746434976 1
-0.255037979564426 1
0.456331793267188 1
0.34094526123623 1
0.454049638229983 1
0.28421105051608 1
-0.133815460989892 1
-0.0199354042881831 1
0.587912379551281 1
0.230843631095978 1
0.346422356245303 1
0.0321962615556124 1
0.931471890823754 1
0.583028476829701 1
-0.00117342248136683 1
0.157410454699889 1
0.284387921433472 1
0.24771684012624 1
0.128390724621817 1
0.416440197865328 1
0.271015362277312 1
0.302936300143405 1
0.065342545366331 1
0.689187643724387 1
0.644128695274075 1
0.106109938626935 1
0.805682664364335 1
0.621219414659989 1
0.123453647458121 1
0.225743545012198 1
0.142131393923952 1
0.201821851858863 1
0.038580373044888 1
0.614957916898158 1
0.31793142709183 1
-0.273640653979036 1
0.265494590671683 1
0.388129465001703 1
0.301677417183954 1
0.00233388678675883 1
0.320312385324757 1
0.326932936957794 1
0.128566069155428 1
0.411091449581303 1
0.0167861629130557 1
0.427466309627976 1
0.330802057051356 1
0.271276166912696 1
0.685453359321653 1
0.467582010167168 1
0.416855586441911 1
0.313135102705844 1
0.243416063833061 1
0.31151094723642 1
-0.515783065184315 0
0.0522667716182832 1
0.336759079159425 1
-0.00605782513552171 1
0.449458147696611 1
0.436996933484656 1
0.677880314364262 1
0.1699269927202 1
-0.326638253165504 1
0.149027000866102 1
1.05514141670228 0
0.201361297454426 1
0.862517359091571 1
0.319088271820735 1
-0.21215958665644 1
0.231313120345353 1
0.349922333217695 1
-0.0329357519244844 1
0.265035276847813 1
0.624999100498693 1
0.187280689900175 1
0.180848114169291 1
-0.149696869977197 1
0.187250503603327 1
-0.236438398543298 1
0.331875260787202 1
0.659571962260607 1
0.35859415878274 1
-0.0588455046555307 1
0.251196154506196 1
0.391753538619923 1
0.237199461859277 1
0.229484277346633 1
0.416073898054119 1
-0.18769782710511 1
0.244631768714299 1
0.291629909181299 1
0.11572455159313 1
0.458480322137713 1
0.259592964188793 1
0.429848982280604 1
-0.37469207533379 1
-0.0352231958956545 1
-0.174789153147839 1
0.890196224068398 1
0.542783279493915 1
0.395749798088436 1
0.68038030472926 1
-0.177713999362524 1
0.0605015787051503 1
0.244588132232077 1
-0.0732461564438912 1
0.249977901079042 1
0.383199672423078 1
0.257306005177042 1
0.243408754585365 1
0.877785975951589 1
-0.31867273338483 1
0.184522997687289 1
-0.17252839582837 1
0.402365881247498 1
0.192653621246753 1
-0.0608245390388277 1
-0.036173886523712 1
0.433166726779639 1
-0.117076088307068 1
-0.0573228808067686 1
0.558127361104611 1
0.223594896831362 1
0.200975159494148 1
-0.169892400310933 1
0.608412953527771 1
-0.00329536195042415 1
0.443169503998053 1
-0.0278535855267116 1
-0.572965177115749 0
-0.377865676616161 1
0.603098089620564 1
0.409222940761117 1
0.285525190560662 1
0.0921343765735055 1
0.179601621324994 1
0.394644189279114 1
0.209476444461661 1
-0.161576511088936 1
0.597024852935584 1
0.442808864654428 1
0.652844419683241 1
0.281537096755533 1
0.445661143529613 1
0.404705446924303 1
0.385129617184314 1
0.331351784226153 1
0.640153920743689 1
0.311557000499925 1
0.381675558662017 1
0.278948279536659 1
0.413543190874356 1
-0.117096406475927 1
0.429704516396694 1
0.510742940043156 1
0.062024594988058 1
-0.32545622550582 1
0.26296806269881 1
-0.602461516923536 0
-0.191681825795759 1
0.0726148037154479 1
0.456911915026087 1
-0.259507174998265 1
0.491850594352823 1
-0.43823342262286 1
0.18895133129989 1
-0.143233422775024 1
0.519322406082032 1
0.131293385393206 1
0.75039950379296 1
0.0991065266951282 1
0.429122845616813 1
0.192417383716683 1
0.224812818162653 1
0.616682764022483 1
-0.0645813130130151 1
0.112905401083097 1
0.0907017819234211 1
0.0908546952053748 1
-0.0562332025035029 1
0.477876792813573 1
-0.285624909547001 1
0.0980157026615745 1
0.544732327186961 1
0.21020538042224 1
-0.0157833249332694 1
0.572798890819797 1
-0.0360762844634892 1
0.315239776103567 1
0.494581078523405 1
0.128933019269438 1
0.988290528869295 0
-0.0154135738441594 1
0.0736288883729123 1
0.536983969236536 1
-0.361333299264172 1
0.152767490969354 1
-0.483945421469507 1
-0.0209528687272346 1
0.0489477667194279 1
0.484463213566741 1
0.448335242679136 1
0.0465548780596048 1
0.261501402714981 1
0.491321221956403 1
0.543119122722298 1
0.255382232085496 1
0.0451014171340104 1
0.0798178977178356 1
0.166748821700463 1
0.86329535077946 1
0.0510488490149916 1
0.371934614805565 1
0.0667832253462203 1
0.728329866132849 1
0.0693455185624591 1
-0.0866748737004969 1
0.43045448124903 1
-0.215525242111975 1
0.589454601385111 1
0.0761250836941073 1
0.00820969221283671 1
0.513164862899822 1
0.496777556290507 1
0.323568719987875 1
-0.158269537181971 1
0.0892232724933436 1
-0.0919712304925351 1
0.419153344397868 1
0.424221529220379 1
0.123893610790744 1
0.511915513435357 1
0.144487074569682 1
0.266200070484393 1
-0.17266293042866 1
-0.487128530201066 1
-0.0365959767866757 1
0.0794413945197946 1
0.195979871016521 1
0.627438482200115 1
0.105405327537043 1
-0.0704791274708251 1
0.592231775270208 1
0.123197474681473 1
0.579035961246713 1
0.31874050701696 1
0.1103305679773 1
-0.347802671253667 1
0.312889539151546 1
0.586861863638572 1
0.021991403566089 1
0.0683198154752099 1
0.539925536869254 1
0.124907025570238 1
0.130364323489054 1
-0.191003235922948 1
-0.349014260886448 1
0.244458150615759 1
0.716337603450803 1
-0.0510286727787075 1
0.518618534077302 1
0.151844961124677 1
0.0573142867196654 1
0.310203441052376 1
0.655221913250049 1
0.21771174289842 1
0.392935478864492 1
0.236387731112175 1
0.0607965410089399 1
-0.470657266586569 1
-0.309104044631622 1
0.45289124253929 1
0.446423944691912 1
0.0539855402685977 1
-0.457308160703311 1
-0.000953420769568523 1
-0.252312081473399 1
0.220127460051629 1
0.766741765402027 1
0.349725812609546 1
0.444386933171715 1
-0.0818190851755322 1
0.499825782992918 1
0.564463812295193 1
-0.300776767873146 1
-0.235704908971285 1
-0.177346485172598 1
-0.0813569094373485 1
0.00156500286239471 1
-0.189304536733464 1
0.939941638974884 0
0.187438824942286 1
0.171735857775301 1
0.275000393998966 1
0.325153041179293 1
0.371486509487451 1
0.474089474164893 1
-0.0530362389490728 1
0.276315239282227 1
0.224729764271756 1
-0.0516608028168715 1
-0.445812137269955 1
-0.0930588295817837 1
-0.283166930209552 1
-0.197938225948168 1
-0.0912924392965441 1
0.123842421149512 1
-0.0532595074451447 1
0.257646579485293 1
-0.00479018752877432 1
0.331619663060232 1
0.280073860739619 1
0.233647644711719 1
-0.214328524037771 1
0.484937808213927 1
0.371211202880959 1
0.34162879614353 1
-0.283526519665347 1
-0.190285987912261 1
-0.00441241047241925 1
-0.232530476486856 1
0.57079872422414 1
-0.408868572693048 1
0.0193697267084034 1
0.421871285101378 1
0.813829326514381 1
-0.325392496820514 1
0.228860535858088 1
0.3823288590761 1
-0.192623047606738 1
0.189806547071918 1
-0.0105216660470479 1
-0.0403430590441635 1
0.57296076681362 1
-0.0158561562962621 1
0.325365767909433 1
-0.341760397132634 1
0.11331169934728 1
0.00712886564905661 1
0.1916894057179 1
-0.316122871771674 1
0.448540730784228 1
0.641360086674471 1
0.327354607421661 1
0.217915083962195 1
0.287981053970458 1
0.810556294857769 1
-0.206349878102817 1
-0.0406546896448958 1
0.716575932674763 1
-0.0534680995927563 1
0.483402057955351 1
0.0936600557302336 1
0.339722894015769 1
-0.135458079440483 1
-0.0662579233325252 1
0.300199298630686 1
0.646253836714089 1
0.50786309717034 1
0.445900541685414 1
0.584662877740367 1
0.157423287800064 1
-0.0953833118330814 1
-0.288706873489658 1
-0.158256573918412 1
-0.447343909620247 1
0.187128710835516 1
0.112057706307668 1
0.639038083381708 1
-0.318812587907109 1
0.146803561567309 1
0.0152106812340739 1
0.695124207934259 1
-0.105621724641749 1
0.387055371856129 1
-0.15948551389268 1
0.417985685138548 1
-0.325297700195206 1
0.549012078902088 1
0.337049229391193 1
0.402686104326047 1
0.473812178727439 1
0.325487441427715 1
0.2768564957674 1
0.0778642724452919 1
0.406192128331059 1
0.224401908483346 1
0.175037519957609 1
-0.0199944397868762 1
0.517914898559825 1
0.851935564103737 1
0.422680884150226 1
0.202193220608706 1
0.298858433685975 1
0.0751528250810358 1
0.789129144223894 1
0.0901530776735245 1
0.0935213058349602 1
-0.322277491581378 1
0.00983195776651022 1
0.43869768397491 1
0.25061124032944 1
0.290017412936757 1
0.414458811619415 1
0.508357445065296 1
0.108518810484238 1
0.069820811840667 1
0.101147302228872 1
0.397949666160892 1
0.34182557709883 1
0.394378922130867 1
0.236613377402127 1
0.0689631362631426 1
-0.190969385097369 1
0.561563781549702 1
0.82138403032303 1
0.368636379892462 1
0.28934230563829 1
0.461868195340408 1
0.519846615834994 1
0.00242695580156874 1
-0.313024012215136 1
0.423425443213941 1
0.758734478114727 1
0.0788882521347893 1
0.272589853708635 1
0.479483366941166 1
-0.00681983361639613 1
0.0696260882219293 1
0.0787839875807091 1
0.233437376747698 1
0.179301046870403 1
0.727221155905662 1
-0.160418925065802 1
0.0319364512803231 1
0.685348569467344 1
0.179061221652686 1
0.812907650904418 1
0.0543774123073614 1
0.166556834722191 1
0.0999674160263306 1
0.913577406775274 1
0.664156221860844 1
-0.0359745358259174 1
0.639475675860014 1
0.744260933379136 1
0.207203907466177 1
-0.00926979444465126 1
0.978071624604953 0
-0.059890241175123 1
0.0771321529203391 1
0.712479240601623 1
0.412656170641213 1
0.492978036416051 1
0.176418165693077 1
-0.163114470312528 1
0.657790199273223 1
0.065520204232463 1
-0.467374950903136 0
-0.142173934539765 1
-0.0942204280371113 1
0.684699557692935 1
0.155861721182808 1
0.168243075058539 1
0.287098123730914 1
0.966180516243812 0
-0.0484223352762594 1
0.172644303311562 1
0.339578239017455 1
-0.233249700423316 1
0.496350125684108 1
0.283436734653199 1
0.439815371756409 1
0.474160865240703 1
-0.111424827128068 1
0.469545380751284 1
0.41006318900677 1
0.120301267285295 1
0.049562779564704 1
-0.360311046537245 1
0.358817223301691 1
-0.533627606562607 0
-0.337432792026982 1
0.178569536336841 1
0.0582490237369751 1
0.644966693760263 1
0.549296546349791 1
0.434197474635867 1
0.221494652109969 1
-0.450034701467974 1
0.0411019839397361 1
-0.237076309432112 1
0.376001418701989 1
0.498806842927635 1
-0.190013983162833 1
0.0798809373466336 1
0.138890339745964 1
0.285990186028157 1
-0.100831554476222 1
0.143722987618491 1
0.0852132444565068 1
0.315377009846237 1
0.0111293387421379 1
0.159017135864265 1
0.104635300264425 1
-0.00648902075338898 1
0.737513621946096 1
-0.0416372780042915 1
0.297375648038248 1
0.483504192236909 1
-0.129076634306064 1
0.173098756367181 1
0.412599352668368 1
0.624573213898722 1
-0.0524005309599875 1
0.450481042061875 1
0.380472803794343 1
0.386052307300638 1
0.122487239979376 1
0.530662967386907 1
0.538489207594272 1
-0.12811541580865 1
0.561338155853344 1
0.20412369045692 1
0.630077382738715 1
-0.147853290567387 1
-0.0478086204511557 1
0.0445648007598687 1
0.259361087195901 1
0.466748390220199 1
0.211767929884722 1
0.510002193147785 1
0.58843788883701 1
-0.18562685384569 1
-0.259123164856235 1
-0.0543561731044064 1
-0.260730792696354 1
-0.306968367506574 1
0.0284972281134119 1
0.146073076893061 1
0.029802662483657 1
-0.0729025658808045 1
0.203481589727471 1
0.00326691930259915 1
0.188552901600719 1
0.110681331202769 1
-0.102121373569592 1
0.168964352090184 1
0.110708527811169 1
-0.399626189517853 1
-0.415976581872497 1
1.01767730895517 0
0.304851183973379 1
0.429176202439943 1
0.0299954270291025 1
-0.37518088438675 1
0.16201307094429 1
0.0893716180650563 1
0.46789875715086 1
0.507716759353453 1
0.439873309620427 1
0.0897107160338266 1
0.146451565060988 1
-0.454567405325593 1
-0.0260089385586626 1
0.422797506089552 1
0.436921514817926 1
-0.302913195127364 1
0.146243877366382 1
0.118356112066018 1
0.342620347448325 1
0.451981756067197 1
0.101648416631699 1
0.419725039514576 1
-0.427540000268334 1
0.630784659838786 1
-0.364922337887466 1
0.391929242618753 1
0.307476616334951 1
-0.146693211014717 1
-0.450282730464228 1
-0.189078389113663 1
0.0838542633428979 1
0.00260428258647828 1
0.221809557313336 1
0.225078625180077 1
-0.00273292682370198 1
0.414343450499966 1
-0.326074739682154 1
-0.0214337120031631 1
-0.382454704216335 1
-0.0509868515554068 1
-0.222556574212792 1
0.301549895372384 1
0.102739522487359 1
-0.0787403501262943 1
0.0912894261404354 1
0.579484919592811 1
0.144667044593769 1
0.694518788021067 1
-0.14648727071542 1
0.36950549905052 1
-0.00294977521474811 1
0.194600763645837 1
-0.200889496531364 1
0.527276498083762 1
0.386301487900378 1
0.490286440021735 1
0.225482959618546 1
-0.316515764233324 1
0.100036563046112 1
0.207328654227628 1
0.7996325417845 1
-0.44602071663945 1
0.239059611494469 1
0.11296168991717 1
0.415832825305867 1
0.412389718386469 1
-0.0239546683889978 1
-0.000393677357465566 1
0.0399742416440171 1
0.714653809853176 1
0.465496258175784 1
-0.0114240359523808 1
0.0722569660430848 1
0.486791064254912 1
0.214844563260523 1
0.843736652119382 1
0.50058431968469 1
1.23295075846742 0
0.721293181027165 1
0.2932929793533 1
0.130877408911912 1
0.198251580296442 1
0.276967502287829 1
0.550029875533561 1
0.279851055565652 1
0.468745277350692 1
0.138840201928037 1
0.305160571534998 1
-0.168095983077892 1
0.195850952604013 1
-0.0378168112936175 1
-0.280221350986389 1
0.267145418241125 1
0.625571166238473 1
-0.516559535249387 0
0.333430651426301 1
-0.046137353039118 1
0.656323772997729 1
0.440550025979981 1
0.218381322522913 1
0.637507630954633 1
0.385856374236307 1
0.724636529376761 1
0.34264494478234 1
0.384928516004717 1
0.219411090234567 1
0.191642931496466 1
0.447517051842737 1
0.838877077592527 1
0.293597353219926 1
-0.0926776504748032 1
0.308824347115092 1
0.501414622654393 1
0.531950224637616 1
0.225896789338944 1
0.167395967620902 1
0.283169980259947 1
0.25316286114521 1
0.634615099008633 1
0.267260198538603 1
-0.111488772874386 1
0.082125900382488 1
-0.000544252096201132 1
-0.0389088131297778 1
-0.00706280871473285 1
0.688462140636978 1
0.349414425412531 1
0.0719628527796473 1
-0.147135699941569 1
0.586921763239365 1
0.201871568503556 1
0.155538032365506 1
-0.147201284328897 1
0.284783608591039 1
0.324937890611611 1
0.12316967534344 1
0.13038533072405 1
-0.110495033646385 1
0.0820885236960283 1
0.0218889071052421 1
0.231107288650848 1
0.181739221458388 1
-0.0669923751307245 1
0.143883940849164 1
-0.0476738271283885 1
0.410315908277022 1
-0.102587875372586 1
0.530521192950503 1
0.282600433522305 1
0.411541161794148 1
-0.00913982993555565 1
0.572028605593396 1
0.699729530027866 1
0.775166520534589 1
0.0341192946400658 1
0.0492564364253926 1
0.270518765675723 1
0.39874512070159 1
0.421444660977091 1
0.329561559401486 1
0.783914771581298 1
0.65727701624542 1
0.0149189889487274 1
0.563906564676558 1
0.603033809489331 1
-0.228792769941802 1
-0.361838756599279 1
-0.332129835766441 1
0.444019935052777 1
-0.684155312432809 0
0.063958478482333 1
0.175051548017127 1
-0.346546972716427 1
0.460079585951083 1
0.219680077588443 1
0.23403345464655 1
0.453006253762542 1
0.231516418112697 1
0.628342002232957 1
-0.158265396170072 1
0.202290165701562 1
0.687174786497484 1
-0.492430062794271 1
-0.179916945596556 1
-0.427904186209014 1
0.10030885213355 1
0.748105994796686 1
0.344766058908178 1
0.478782885347382 1
0.224232860871527 1
0.163884687953793 1
0.579752688040633 1
-0.210575618781522 1
-0.0935186725226145 1
0.2789977545925 1
0.340616987352643 1
0.343441053957397 1
0.299061022575921 1
0.493411793115568 1
0.158740791122716 1
0.197923073880523 1
0.117463992747989 1
0.229776743248952 1
0.0523700704507364 1
-0.0538270543551472 1
0.574156217817143 1
0.339025828450104 1
0.118322666645358 1
-0.110056867678217 1
0.127740180720926 1
0.37051916414114 1
0.0202243217733961 1
0.317681903892032 1
0.243395889102248 1
0.332376149798054 1
0.31075960109528 1
0.0399966176153401 1
-0.311520565612322 1
0.891330506843491 1
-0.0979322083850715 1
0.462667408961551 1
0.354416868659379 1
0.54189732774151 1
0.374527731272289 1
0.44738593615445 1
-0.0960180807240653 1
0.234537800453278 1
-0.104358005254048 1
0.363468051343068 1
0.594228398659315 1
0.276026137014331 1
0.719822641341849 1
0.266760614219319 1
0.386789994058823 1
0.621667280223974 1
0.126470156355822 1
0.490666201965482 1
-0.0911262237032167 1
0.482011304020594 1
0.0220661881221154 1
0.608745675811624 1
0.399841409337662 1
0.311774441152564 1
0.197569464711107 1
-0.257925671859763 1
0.300675103300543 1
0.726699631772465 1
0.0593100478139361 1
0.219044409482585 1
-0.0759160828849985 1
0.591479166631649 1
-0.0394073880399928 1
0.543618858418315 1
0.578736547125557 1
-0.0555021388528883 1
0.23752336483514 1
0.625813039118332 1
0.546676692786141 1
0.101461805131652 1
-0.0643902797370375 1
0.439276274058451 1
-0.175767303109204 1
0.303579433570342 1
-0.0731027538632476 1
0.175127149921967 1
0.0152777536595617 1
0.141878986893569 1
0.318002189157876 1
0.355369162449911 1
-0.453739532663849 1
-0.101618630324043 1
0.544976647993285 1
-0.27376758924671 1
0.285375555834669 1
0.472064895536293 1
0.196450042446395 1
-0.0296248392579252 1
0.167351628868746 1
0.298052233169612 1
0.415957385008861 1
-0.460046314368962 1
0.137152220322649 1
0.146588178684503 1
0.234407752757113 1
0.170037357829778 1
0.00130705934818869 1
-0.0380798523484069 1
0.148997738248212 1
0.367324227660233 1
0.0285450005067107 1
-0.192218850045608 1
-0.0592102586403875 1
0.56057733416089 1
-0.240880023848184 1
0.277216585933457 1
0.113591522075386 1
0.156150339530661 1
-0.20799339824684 1
-0.127477001659311 1
-0.0900530772736365 1
0.683318918936623 1
0.32141370372577 1
0.616411392109241 1
0.330301962535109 1
0.600827140386361 1
-0.283650401476544 1
-0.411559970222739 1
0.18465511407313 1
0.119537053133819 1
0.554869765380434 1
0.414667401259938 1
-0.179817846470273 1
-0.371776178746901 1
0.418054797446155 1
0.203340135112369 1
0.0525401256159325 1
0.21869579944268 1
0.357803352842817 1
0.48589424671936 1
-0.30678054001643 1
0.165745136929694 1
0.0475653901492733 1
0.499932624536426 1
0.417502238464859 1
0.0716349896508277 1
0.337486498727602 1
0.809487056353624 1
0.828693411300148 1
0.0441976784661456 1
0.0622334254554443 1
0.306767730908967 1
-0.0379828360230566 1
0.548524277755452 1
-0.221509568858422 1
0.109834492659699 1
0.0945632077471142 1
0.628097350150368 1
0.12031176540233 1
0.615399880286411 1
0.180454328979879 1
0.221944491422027 1
0.757624364348605 1
0.101924407712623 1
0.0573076277975867 1
0.402731817388591 1
0.295428379671831 1
0.232911411319845 1
0.343411143160454 1
0.732391250063315 1
0.306298006887558 1
0.608820902560313 1
0.0741809232154901 1
-0.206091755669012 1
-0.0897586982805391 1
-0.123548542285969 1
0.148268890402754 1
-0.0999919769613095 1
0.198241303837559 1
-0.355978074599813 1
0.211188769906422 1
-0.0749362954340404 1
0.368816526268262 1
0.253622831286763 1
0.341771062897019 1
0.13827335732066 1
0.15076456277352 1
-0.0019506456956741 1
0.202342694783799 1
-0.259019078945419 1
-0.31758212273731 1
0.373113164899388 1
0.509280052693201 1
0.539126009702719 1
-0.67860769684592 0
0.696019120445306 1
-0.633686178576939 0
0.120581683939109 1
-0.217934616298825 1
0.0395982300428908 1
-0.464911755209323 1
0.896625140932084 1
0.22204054612805 1
0.461166084210017 1
-0.0315498965155792 1
0.338047008716565 1
-0.149316121820544 1
-0.139221992638629 1
0.488053200270944 1
0.185729339409731 1
0.275834206890032 1
0.0444840044967633 1
0.249531552893148 1
-0.0116833346550269 1
0.472096799610267 1
0.346645080217167 1
0.531248813584909 1
0.550994668105868 1
0.347035327064842 1
0.0830941727306047 1
0.410372684056787 1
0.620387779973659 1
0.142152209684655 1
-0.31003253691274 1
0.440200148959429 1
-0.2944601777635 1
-0.148490048281181 1
0.0502787004135646 1
0.740967995877624 1
0.428729811619423 1
0.547465626127686 1
-0.200548297483962 1
0.538599109754589 1
-0.104318627676625 1
0.285269397525167 1
0.558370198308002 1
0.141865827484701 1
0.56780919199938 1
0.68847015108913 1
0.141528116146493 1
0.435698951632131 1
0.799177654755871 1
0.163942479515749 1
-0.214281668725175 1
0.167798215098474 1
0.33157745277571 1
0.443408175672507 1
0.461953431697343 1
-0.0555356313887319 1
-0.422091476887041 1
0.227822008923364 1
0.275779457814958 1
0.343105730895576 1
0.576512535940171 1
0.187930518993425 1
-0.184868488403642 1
-0.0613589391721129 1
0.48346585426192 1
0.579827908121394 1
-0.318709568793188 1
0.72782971891058 1
0.742189955563459 1
0.0145131214140477 1
-0.106705887720769 1
0.0510787734210502 1
0.222492971844305 1
0.279558662013675 1
0.258314341613154 1
-0.213400324184132 1
0.260328812854752 1
0.83672678869578 1
0.163723643776457 1
0.506814769386971 1
0.456101736321398 1
0.171253511223084 1
0.311910652298355 1
0.0762794976540692 1
0.787177005137687 1
0.0757628483654925 1
-0.555084910501408 0
0.272202586124447 1
0.254258595295519 1
0.263733222217229 1
0.168137636060208 1
-0.0968624565944795 1
0.0200385368201869 1
0.330212264994866 1
0.10799690298991 1
0.0141726788621565 1
0.241556505522897 1
0.203363966152092 1
0.462164672578204 1
0.503347515536339 1
0.413788427049423 1
0.160581240432288 1
0.0422964417606158 1
0.319466051451349 1
-0.178188848509674 1
-0.408469501972947 1
-0.343431126605731 1
0.682031110676264 1
0.181082767167012 1
0.378642057928965 1
0.0365689624667146 1
0.43174963725712 1
-0.521599539783377 1
0.38112025922523 1
-0.0620201484102946 1
0.582373243702204 1
0.332075016843645 1
0.0873493181183417 1
0.360391242361994 1
0.27195586662654 1
0.28082433657284 1
0.339433002109885 1
0.216424328554252 1
-0.20714047785032 1
-0.232115541629744 1
-0.178740263044133 1
0.382945490655902 1
0.207011222331626 1
0.339413647811002 1
0.157951260913014 1
0.576419348833865 1
0.474990077638476 1
0.347725205423486 1
0.0508692255295305 1
0.458666970145165 1
-0.0517686302085069 1
-0.518562041094687 1
-0.0486282585117605 1
0.479557184216185 1
0.0810080872800467 1
0.175135658033549 1
0.0679540747884511 1
0.286073182205814 1
0.270810754124997 1
0.336657891271398 1
-0.0576066691972352 1
0.216875646904588 1
0.635566713534271 1
-0.162739985423299 1
0.267974035400787 1
0.419949302455308 1
0.843853639290668 1
-0.0190247979336075 1
0.363531390663611 1
0.241218303613325 1
0.618850835149344 1
0.164135290584526 1
0.157742389846082 1
-0.339516398779017 1
0.163088733408195 1
0.545516671623107 1
0.738129231120392 1
0.306079926906522 1
-0.338698036654053 1
-0.260948015685426 1
0.42325008932047 1
0.0784812657910524 1
0.158927221719913 1
-0.0422724988802152 1
-0.0618347928868813 1
0.125650564471641 1
0.281382072604785 1
-0.329011319313273 1
-0.325454147341606 1
0.816964730002002 1
0.624884913838701 1
-0.732655389778407 0
0.0750019613195126 1
0.522379851212813 1
0.567087961729891 1
-0.385752735235587 1
0.0557380751372718 1
-0.037614039071834 1
-0.181075866711536 1
-0.511166151610539 1
0.164993152315934 1
0.425429651337107 1
0.202277936070348 1
0.350517314715624 1
0.176930270320624 1
0.818646938239221 1
-0.135329597369137 1
-0.165031188437702 1
0.241442445855107 1
0.27003959724368 1
-0.0232686215652998 1
0.0170385928103925 1
0.941486028495441 0
-0.26224348604054 1
0.254192024189096 1
0.265206570545472 1
-0.00933305602562187 1
-0.419348277529551 1
-0.0103845012154481 1
-0.0932400264346169 1
0.373668503756124 1
-0.596738078588576 0
0.569647760121441 1
0.103937674970612 1
0.511458727285638 1
0.618258358280735 1
0.169985444544171 1
0.139972056236543 1
-0.315794723072819 1
0.411772138893061 1
-0.22134423268609 1
-0.0552709120962244 1
0.213009606779872 1
0.054761505270825 1
0.0646029856716598 1
0.160468875308531 1
0.384771856706905 1
-0.408549355842587 1
0.447528627454845 1
0.0957010279696206 1
-0.0597076573739863 1
0.114771148940169 1
0.152338116221736 1
0.135804775442774 1
0.0148287880642239 1
0.212139280357641 1
0.580930031423525 1
-0.150268613543294 1
0.201000753922057 1
0.221163767704687 1
0.266777595619749 1
0.111616727532528 1
-0.219320746691714 1
-0.385242763122966 1
0.368633064622506 1
0.397868604132051 1
0.0119966182334113 1
0.600205005937989 1
0.127280905713975 1
-0.169485120359837 1
0.361584250296041 1
0.17343557510573 1
0.0125396943012941 1
0.0303155032458003 1
0.255681668470204 1
0.487347716544661 1
0.106823439073352 1
0.622395335375849 1
-0.0351090020999888 1
-0.0464485913330602 1
-0.146577331088105 1
0.435949266951141 1
0.705536988635541 1
0.116632372859458 1
0.0627361417194579 1
0.433369540927354 1
-0.18084596491208 1
0.878226604331702 1
-0.258466435701439 1
-0.443008295917598 1
0.372515138804496 1
0.0342420690553967 1
-0.250609102867154 1
-0.202874306180994 1
0.141560414655545 1
-0.431572386881226 1
0.420175970041168 1
0.340175603815245 1
-0.0334915415413931 1
-0.00312477328529268 1
-0.00956040480581014 1
0.364202797235301 1
0.69941733998735 1
0.299215418909414 1
0.267030599952729 1
0.173501028236874 1
0.107560120649981 1
-0.475748408007658 1
-0.0974755442848619 1
0.625387501029452 1
0.0776381906841691 1
0.604418207076228 1
0.328928470752481 1
-0.196599583563875 1
0.51472445999672 1
-0.16128523717573 1
0.572480231994826 1
-0.0837646067075542 1
-0.360778455850882 1
-0.336824681953897 1
0.68232627353244 1
-0.122400725155471 1
0.403213733136392 1
0.474439558234226 1
0.418266781448397 1
0.137185027746832 1
0.169516632447616 1
0.08605885731592 1
-0.101983301405498 1
0.332047576056415 1
0.0858112146669239 1
0.32238018588986 1
0.0834584712477903 1
0.517920249371792 1
0.423951624429829 1
-0.464148956794863 1
0.0929027712286043 1
-0.00637326878231591 1
0.318732011508144 1
0.449386383736066 1
0.569648939836774 1
0.253164660269363 1
0.0480767750118583 1
0.144098910752532 1
0.146203415578139 1
0.670345482235166 1
-0.0891755762315178 1
0.177178755491429 1
0.480252920960925 1
-0.0555150110057595 1
0.295545909323709 1
0.671495212746923 1
-0.202602521373208 1
0.162043611871706 1
0.128685029332217 1
0.275020805085842 1
0.0202489822063577 1
0.0503741746251328 1
0.594287575122792 1
0.468347105122872 1
0.187494217719241 1
0.148335393844574 1
0.689521900634895 1
0.63455862336127 1
0.639065430558834 1
0.187393656856096 1
-0.211687310232727 1
0.18345043749697 1
-0.264793820779386 1
0.161876307215132 1
-0.363521260669629 1
-0.00869653938765855 1
-0.0155819206924672 1
-0.0619844610934542 1
0.537098042649619 1
0.07761276278532 1
0.473506334614259 1
0.225959973490196 1
0.010891199437418 1
0.633541436084612 1
-0.875774144776128 0
0.61049465558712 1
-0.101955861891696 1
0.719461045835084 1
0.479980232335069 1
0.183557058781607 1
-0.166032052418508 1
-0.204790535746638 1
1.00501181089623 0
0.577716814576638 1
-0.239757658095188 1
0.0403707252060497 1
0.431166392002753 1
0.335861153671485 1
-0.611796069687813 0
0.567766528747576 1
-0.176259973964059 1
-0.203026997550376 1
-0.314586072090518 1
-0.066770400071061 1
0.420220114789413 1
0.269133292144295 1
-0.0318963928394515 1
0.47595562782307 1
-0.103554660451638 1
0.183009850450383 1
0.120931917688613 1
0.266456088456129 1
0.275237671095221 1
0.520788758602442 1
0.259361378514396 1
0.0708267283494844 1
-0.0226189303073034 1
0.16889063540999 1
-0.0463812660903187 1
0.215467343774031 1
0.260227913367497 1
0.470930138483986 1
0.718894366609915 1
-0.239867810094453 1
0.525737656883808 1
0.198903942541562 1
0.112669163015881 1
0.243543850866225 1
0.186791527690703 1
0.380457444243352 1
0.679034872552429 1
0.434428602347577 1
-0.0048648865721204 1
0.915651572900044 1
0.165478773099561 1
0.42996866245056 1
0.307770882543158 1
0.0793719189947012 1
0.352714914923342 1
1.01690057918831 0
0.675752801396155 1
0.179372628315406 1
0.384411572039923 1
0.364576670605072 1
0.587754646158969 1
0.284145434585696 1
0.620307161880285 1
0.479541193194757 1
0.301752443466281 1
0.555288845512248 1
0.401960250439081 1
0.147488058209295 1
0.31306679752206 1
0.867933799963544 1
0.306786954740017 1
-0.278848522483142 1
0.197746578739727 1
0.00778325112926669 1
0.680235716988314 1
0.78783218558062 1
0.182338006968998 1
0.291397775646614 1
0.989889615656784 0
0.385739584209982 1
0.276588449292182 1
0.0818426860928319 1
0.37274890518582 1
0.427065018066278 1
-0.0695151180406745 1
0.231735204276912 1
0.196700420974092 1
0.174060237080211 1
-0.267392928525758 1
0.709199736428992 1
0.278537442504275 1
0.143790704423379 1
0.431573170431644 1
-0.642305744936465 0
-0.448615234014391 1
0.517732291912365 1
0.208505117764467 1
-0.118116190355338 1
0.50799642970503 1
0.172491264808387 1
-0.161817777968358 1
0.534813815191616 1
-0.236852342684416 1
0.182043688834334 1
-0.340966389344938 1
0.0395855474028754 1
0.390206112982528 1
0.199959356697813 1
0.325865248064728 1
0.376722123973269 1
0.305872986801638 1
-0.0175635757566573 1
-0.0399326540573251 1
0.107034876250223 1
0.201669396739896 1
0.314666021486195 1
0.190492553623442 1
-0.445314174749352 1
0.45940346551705 1
0.225653111244084 1
0.143040395969943 1
0.0265749304633873 1
0.0275836132281728 1
0.0918770120332499 1
0.219697114037935 1
0.383346593539966 1
0.527440720890273 1
0.545425582474111 1
0.392840929954952 1
-0.111952333206906 1
-0.034020009475471 1
-0.310849324931856 1
0.286665280744236 1
0.112170416850837 1
-0.302568237089874 1
0.443694449822078 1
0.153694619021159 1
0.279872782123238 1
0.087553849751932 1
0.688550688298768 1
0.267990536559377 1
0.363788637958941 1
-0.279280930681134 1
0.282034019601968 1
-0.0119606779664984 1
-0.133139574739947 1
-0.0536959508909534 1
0.720587381462506 1
-0.376494096388735 1
0.23832610709939 1
0.0502720282488082 1
-0.00762877294400904 1
-0.303059872499685 1
-0.396714128599951 1
-0.188487833603527 1
0.501023107790023 1
0.170182571147133 1
0.255104223729796 1
0.416516224744537 1
0.140787439949204 1
0.53057625287883 1
0.210260756544053 1
0.49262963946244 1
0.0471560254957076 1
0.389841469860962 1
0.0318577152325037 1
0.7548689134545 1
0.17166916877168 1
0.217507011468095 1
0.236088940753118 1
0.650106191394835 1
0.905504742094198 1
0.615094983050021 1
-0.207374126392194 1
-0.332639197638027 1
0.52146553536518 1
-0.267965274810934 1
-0.0613074355840768 1
0.863092090923966 1
0.063460218850547 1
-0.0051930952482976 1
0.0455603175937396 1
-0.0301468993117108 1
0.377694415923168 1
0.664745839654917 1
0.292993362114078 1
0.416283734101652 1
0.574543192982687 1
0.295222888243289 1
0.0986997731345114 1
0.207059273461522 1
-0.386972217538118 1
0.08647445675635 1
0.300347687759303 1
0.28286766862163 1
-0.00938029758100163 1
0.732333053354993 1
-0.0593933886478574 1
0.533213408249414 1
0.336672135944707 1
0.389035156013093 1
0.289809756802513 1
0.613396142270963 1
0.190825993234887 1
0.496534745274226 1
0.565646615048585 1
-0.0822806114740598 1
0.0682484163634992 1
0.283263086078761 1
0.525908389912637 1
-0.0976584111896213 1
0.519189871664915 1
0.345308732367992 1
0.313150996095202 1
0.425661471914477 1
0.325255483594782 1
0.17388147930643 1
-0.195015010908566 1
0.785672272252689 1
0.64489138874577 1
0.419437714325482 1
0.00847483677148264 1
-0.0659113921965869 1
0.0644382247784482 1
-0.246429797592132 1
0.352442134327637 1
-0.22260928384658 1
0.381713618657992 1
0.218019005419033 1
0.169569596633839 1
-0.331831505038381 1
-0.0079464130969422 1
0.101107452325892 1
0.300192735934419 1
0.788526770778679 1
0.207919990358051 1
0.400593239916003 1
0.138224307797586 1
-0.584591659116027 0
0.463440799344557 1
0.459833921428978 1
0.25441047387295 1
0.391471182478203 1
0.176881043742397 1
-0.116709893473178 1
0.189401189916234 1
1.06871860121819 0
0.165618830373097 1
0.133389494242088 1
0.328516455432433 1
0.463668872735774 1
0.0783736936574737 1
-0.126220227776605 1
0.019670545265629 1
-0.0534712103653726 1
0.333271139964835 1
0.667743884884871 1
0.018319829122972 1
0.00859421580268972 1
-0.104728231145469 1
0.268015898245203 1
0.640213513730476 1
0.775739749911178 1
0.177067693240526 1
0.253515386842253 1
0.381924236263721 1
-0.132978164163802 1
0.160587433633841 1
0.18810946298299 1
0.0992459351308759 1
0.427051246535425 1
0.124193536541649 1
-0.119401423382141 1
0.0647386772954008 1
-0.309212894367606 1
0.0238665651369487 1
0.051400178596554 1
0.148626631721249 1
-0.0276401793635633 1
0.773512689645728 1
0.599527138185046 1
0.123596088543943 1
0.720125233705168 1
-0.227698522473428 1
0.13537542379191 1
0.654872724977226 1
0.419915609686409 1
0.0439256477149691 1
0.165247316901604 1
0.0807579852172933 1
0.525909165887108 1
-0.118752133095168 1
-0.0685999011852034 1
0.0906239497230316 1
0.376733708201177 1
-0.232923827883308 1
0.819221625925057 1
-0.0343656063991952 1
0.356083673636707 1
-0.0738677221220634 1
0.343003818722059 1
0.414203708911022 1
-0.00963946073975951 1
0.161729690118195 1
-0.223502178352883 1
0.241982018195291 1
0.423396858494007 1
-0.116762395872889 1
0.587693815858871 1
0.120388723686154 1
0.284743555781764 1
-0.0181390835816161 1
0.421439034876228 1
0.275121603840778 1
0.389306968480617 1
0.336271987311605 1
0.256517066891992 1
-0.118024948484705 1
0.0404835180531676 1
0.079149989799257 1
0.189971935551332 1
0.220301298525586 1
0.294118915226247 1
-0.0868697569256892 1
0.352269782988895 1
0.0917832416929402 1
-0.0945259596986482 1
0.11308803838654 1
0.00638757773995463 1
0.327836831107088 1
-0.399003850627009 1
0.101836658550812 1
0.0968451181194333 1
-0.192897075097301 1
0.572345074420644 1
0.25911858383571 1
0.232841241048425 1
-0.015455078696915 1
0.00908571018891863 1
0.106903195637768 1
0.476670059065005 1
0.0518898610875936 1
0.0684133494952362 1
0.298780343687646 1
0.411027388618666 1
0.314353369874964 1
0.371175790523162 1
0.199449928253184 1
0.184323683573324 1
0.10723710462485 1
0.537241867044262 1
-0.49350484123706 1
0.0569521763365032 1
0.399219332237721 1
0.486091629506411 1
0.206546116997919 1
0.0458386278055067 1
-0.00512686866358872 1
0.132034273722221 1
0.40292054346326 1
0.192663470785971 1
-0.13994465463974 1
0.193073235547487 1
0.234565509972092 1
0.265146286869479 1
1.05744548472026 0
0.0784354696071989 1
0.482600033459811 1
0.132413612403473 1
0.246447296471808 1
-0.380745295298909 1
-0.0307198461440326 1
0.372195331801129 1
0.502097870940028 1
0.0598992424702601 1
-0.252086532740708 1
0.142408038557761 1
0.617395895370002 1
-0.305890652625269 1
0.491951291757375 1
0.776553139900203 1
0.449719439625271 1
-0.272216383115223 1
0.0564993169285007 1
0.0843885486693007 1
0.334384850606355 1
-0.0169472573052452 1
-0.0937316970638968 1
0.570996727470355 1
0.295304634875579 1
0.591680660927995 1
0.143182607968697 1
-0.173282302342586 1
-0.0754285927300975 1
0.603256345268973 1
0.538191844190401 1
0.213932518404828 1
0.240692629163266 1
0.370478884533146 1
-0.0950569990530517 1
-0.127747149968684 1
0.504574170793862 1
-0.0627309950045841 1
0.273633023850204 1
0.498170599942742 1
0.845351613081584 1
0.494076401404909 1
0.0913738726196677 1
0.320040382481101 1
0.692012701338459 1
0.75312677814082 1
-0.369908043013894 1
0.56939832001496 1
0.0355993391861812 1
0.100928960012954 1
-0.0963899319626042 1
-0.129194972257837 1
0.222105971960528 1
0.490332130535795 1
-0.0358306722061569 1
-0.237716079543097 1
0.760508192735371 1
0.0885639262210313 1
0.115599530510897 1
0.216603127605477 1
-0.303488787731446 1
0.250407364580846 1
0.250246821854928 1
0.176714748999286 1
-0.148260013641815 1
0.149072510756335 1
0.326535575986066 1
0.539272881831866 1
0.0452608633307955 1
-0.0115870556301709 1
0.520186854273581 1
0.459275734545883 1
0.293507183747005 1
-0.0191260470052841 1
0.00291800276547635 1
0.0419939849374043 1
0.203621187347087 1
0.644020178498941 1
0.10548460144263 1
0.486899978688946 1
0.264562465918576 1
-0.380213409313594 1
0.410249028808268 1
-0.0221901507830543 1
-0.177140771691669 1
-0.254999037392988 1
0.227736910428807 1
-0.0234929045437163 1
0.056491311687988 1
0.1198906757737 1
0.298004917829435 1
-0.0708886525345709 1
0.0666284463929401 1
0.656494265401066 1
-0.125454299055757 1
0.19753768562386 1
0.52293591637622 1
0.402417282916268 1
0.314089649323148 1
0.212425797848727 1
-0.0690696936226777 1
-0.064531284329826 1
0.594912669589062 1
0.000673086718941854 1
0.141009751678502 1
0.509210740241612 1
0.00560755653655424 1
0.151096340981954 1
0.229573294267138 1
0.0670361418169563 1
0.199142414899187 1
0.182393407558408 1
0.619559044802218 1
0.464335624554306 1
-0.0188894584004343 1
0.151703594139517 1
0.100669326399978 1
0.671478839898678 1
0.148347299194916 1
0.575188063362962 1
0.38229798750418 1
0.163851763565745 1
-0.0492465846601464 1
-0.106136508616689 1
-0.17488410927723 1
0.565240843497984 1
0.190426208686816 1
0.272550968933848 1
0.31442940685024 1
-0.0444504295175834 1
0.0493783140625822 1
1.02372039523535 0
0.111070462814202 1
0.222918261821984 1
0.336113673031575 1
-0.128460650426923 1
0.33816253729422 1
0.376070190695939 1
-0.158724106329967 1
-0.147275177026574 1
-0.0220463030482058 1
0.348800062804238 1
0.777483586861389 1
0.087931894262628 1
0.522616109992958 1
-0.382187773450688 1
-0.331311980297693 1
-0.0713834151639088 1
0.0569962593578132 1
0.532162037252903 1
0.0850315191717806 1
0.321941398506672 1
-0.00231718552647864 1
-0.129095723145649 1
-0.00478677872496672 1
0.0191095287486876 1
0.450813473455748 1
0.470894477999155 1
0.84457059776436 1
-0.0956144831915836 1
0.421642866622032 1
0.0902916661757043 1
0.102767861044818 1
-0.00804976196076715 1
0.590178098549172 1
0.447599795833946 1
-0.0324136638382834 1
-0.081542216205719 1
0.24748871967787 1
0.845769609943286 1
-0.185662009776663 1
0.176271879013072 1
0.371953371692956 1
0.0187171105321017 1
0.251658424689202 1
-0.0333814287359743 1
0.57186464382537 1
0.0153516595273033 1
0.132929415592301 1
0.239532347700555 1
0.399398917369377 1
0.32962786995446 1
0.314317002952196 1
-0.163615709305759 1
0.0332588829079392 1
-0.246700481115768 1
0.270403809303475 1
-0.437684488911324 1
-0.204201231934405 1
0.241680783119147 1
0.23621860614856 1
0.524960525126391 1
0.114272492522007 1
0.525451641549183 1
-0.399512969153991 1
-0.231803323816908 1
0.410368856153007 1
0.441499357928142 1
0.195360864618601 1
0.540886582136069 1
-0.0847312068383991 1
0.351894621301088 1
-0.188224465012734 1
-0.151159457437074 1
0.0736453063522092 1
0.379374745870693 1
0.646131139745786 1
0.15877104628412 1
0.50105144408183 1
-0.340255274327804 1
-0.335709894574004 1
-0.115145596664397 1
0.110076958474567 1
-0.118278412974254 1
0.688889628627447 1
-0.495162309006352 1
0.272608356148129 1
0.0877556544435054 1
0.448946070891793 1
-0.107140546138599 1
0.378687518348228 1
0.275711061956042 1
-0.151957411054651 1
0.255853515401676 1
0.158644553875813 1
0.666704842464732 1
0.644850643600293 1
0.103350410031993 1
0.219328659493929 1
-0.0591805666956965 1
0.215088959644504 1
0.211114371617975 1
0.65681036772952 1
0.354533607240316 1
0.00143113395126095 1
0.0816680501276295 1
-0.0870760134514875 1
0.285641223578168 1
0.310580098443173 1
0.304864819971043 1
0.376184522030841 1
-0.118763461195311 1
0.382992897428223 1
0.593925653951869 1
0.107791227453012 1
0.513468937302195 1
0.37214557060493 1
0.318822708495593 1
0.393673778699266 1
0.0509804755810657 1
-0.215871852411158 1
0.371901647805037 1
0.105087125860546 1
0.31685041306985 1
0.405695903439578 1
0.0457605199459555 1
-0.551500376840348 0
0.000299258475312883 1
-0.167372655305526 1
0.878550050732512 1
-0.0867988478596033 1
0.288141415878644 1
-0.211061008299692 1
0.334157690206086 1
0.366684868028679 1
0.0943890269740797 1
-0.231951198458664 1
0.204146372608176 1
0.555439709450491 1
0.198873261697437 1
-0.215360631131755 1
0.0305061987317462 1
0.298461033019779 1
-0.408807965550653 1
-0.400192846252362 1
0.361891972053816 1
-0.207201932695226 1
0.389084853858109 1
0.263121681325181 1
-0.0902709729534941 1
0.304043320255671 1
-0.188102319637911 1
0.350135127923485 1
0.0909946716634162 1
-0.0283955412799051 1
0.243324165223955 1
0.370449275602891 1
0.173882907412278 1
0.368580921522614 1
0.315002658011081 1
-0.275448694091962 1
0.43777435214653 1
0.426384428116781 1
0.0788246848050646 1
1.04980768559984 0
0.333395335881447 1
-0.298239124015987 1
0.439553523757301 1
-0.122920174675361 1
0.699433415945101 1
0.333641380109357 1
0.260079344635735 1
0.20916735516508 1
-0.00253457920717312 1
-0.134233041890235 1
0.038050806164028 1
-0.0482389019942275 1
0.288015002754601 1
-0.180340061156123 1
0.743016280534972 1
-0.363589059584929 1
0.0251579907828108 1
0.186385363121242 1
0.630225620972738 1
-0.198956012098187 1
0.0882799140436356 1
0.369817686145175 1
0.0439920251257409 1
-0.139501159222958 1
0.490496471374702 1
0.289666894549994 1
0.102778923677985 1
0.404118261163375 1
0.444125190980755 1
0.0817716203847998 1
-0.449322748984289 1
0.44837934383397 1
0.671590902558614 1
0.0440582333784385 1
-0.164235631767069 1
0.295486792211734 1
0.304003784230208 1
0.235225412228757 1
0.411097259827061 1
0.347032464940442 1
-0.000492559536674295 1
0.50855988155118 1
0.342250212509332 1
0.128392657540342 1
0.432382602142534 1
0.105357511715143 1
0.0391353724197337 1
0.473331009217629 1
0.256441638313821 1
0.505491936839806 1
0.535880474158367 1
0.30302046649473 1
0.41815451810118 1
0.102041819510072 1
0.262403525093114 1
0.31429890617914 1
0.248574083439196 1
0.732388146166803 1
0.852495455145318 1
-0.186516937996602 1
-0.270790879480791 1
-0.10186601674722 1
0.955028141518321 1
0.279362076480722 1
-0.0213481365063667 1
0.111868092637978 1
0.771180943704723 1
-0.268254851972669 1
0.145464941946814 1
0.339903284759968 1
-0.0819405051361493 1
0.102417942824907 1
0.048311509851606 1
-0.146769774533798 1
0.303672767518475 1
0.161956113861039 1
-0.189214196238924 1
-0.274877251144875 1
0.0966183903646085 1
0.218156163958285 1
-0.345617594646463 1
0.42018941979713 1
0.410732668980997 1
0.163333531003564 1
0.43359537980917 1
0.224759600861466 1
0.593557554834542 1
0.220635906719089 1
-0.0996246807152925 1
0.288434034855423 1
0.156349173096067 1
-0.0408478281144985 1
0.627305497775984 1
0.01249694418744 1
0.156015004886275 1
0.316077926958608 1
0.651524311624896 1
-0.00843066120709136 1
0.216965526768632 1
0.632561379767742 1
-0.128116638594583 1
0.521100470797432 1
0.223448674743025 1
0.342713712832439 1
-0.0384867188745748 1
0.660164631291401 1
-0.058177691270873 1
0.129270692003278 1
0.0135083385784844 1
-0.0401834820896172 1
0.0134483775524528 1
0.809361752005724 1
0.154844571120721 1
-0.408905240846891 1
0.531525164245358 1
0.643917817412111 1
-0.0298836124473109 1
0.166516604782283 1
0.247712772260305 1
0.351000903268457 1
-0.371026056624346 1
0.241749386643897 1
-0.365936130233553 1
0.389201182594242 1
0.560501769633723 1
0.548024196935626 1
0.00542504619608779 1
0.418573318951544 1
-0.238294910378411 1
-0.148371145717054 1
0.523098980539505 1
-0.647297990334879 0
-0.242708980688049 1
-0.19274288525124 1
-0.0621936969660262 1
0.301087584682345 1
0.317438790931014 1
0.822769533090694 1
-0.171871886943598 1
-0.119622884388817 1
0.312385191716097 1
0.318525456876913 1
-0.135359876632825 1
0.0431721074552815 1
-0.269363578291273 1
0.168120929746486 1
0.112980054037697 1
-0.00762248301835101 1
0.515681538371315 1
0.226050874238797 1
-0.140419430926351 1
0.296162454567981 1
0.326917419857525 1
0.104600748572728 1
0.176735068472872 1
0.365575352707376 1
-0.180133740514703 1
-0.401844861669161 1
0.291767099702161 1
-0.248243722957356 1
-0.141390818807068 1
0.55171348804819 1
-0.153308675005714 1
0.249810380849341 1
0.607205096949981 1
-0.0362327142111315 1
0.297084579354816 1
-0.173168812402257 1
0.366807398318997 1
0.443468555094135 1
-0.0566538857647833 1
-0.157681805013821 1
-0.757675207309545 0
-1.20478722669796 0
0.2339014455078 1
-0.0196605119295492 1
-0.0279234493586627 1
0.223945697641407 1
0.219366738543154 1
0.152353420757885 1
0.211996173258684 1
0.0415131819784894 1
0.0767187452438357 1
-0.251855859667837 1
0.208071400888971 1
0.463096844903236 1
-0.0555988663947062 1
-0.108396007623695 1
0.779427498390591 1
0.507122050926572 1
0.428319061457825 1
-0.436594190754125 1
0.818039805553324 1
0.0862749782249193 1
0.695487620132968 1
0.587411714948497 1
0.351709072750028 1
0.497681774449278 1
-0.107069995092979 1
0.0320491456150638 1
-0.126475440667102 1
-0.0843018785411747 1
0.182167398074334 1
-0.0184257856524011 1
0.177259856206305 1
-0.5186996227661 1
0.712575689105542 1
-0.287495052069246 1
0.104301221329504 1
0.3319765597393 1
0.372858396265498 1
0.40150463344573 1
-0.0504816671775039 1
-0.327852759659546 1
0.11469139006164 1
-0.1741991892322 1
0.453443014376816 1
-0.13916719590482 1
0.731773387254468 1
0.136573641368418 1
0.136049977212811 1
0.256339866942627 1
0.344862183103023 1
0.0615102532173195 1
0.277402072305573 1
0.698052497675016 1
-0.121973141726163 1
0.23490430999446 1
0.347751731750891 1
0.260010971324862 1
-0.0406540539132641 1
0.12785715064869 1
-0.0238366169847689 1
0.480376101517232 1
0.751785996674876 1
0.0412041099445055 1
-0.691421674396991 0
0.541210772894867 1
0.11668680041435 1
-0.372072161116533 1
0.516887053588656 1
-0.195033906851726 1
0.181406178475158 1
0.667584950714522 1
0.211582877778308 1
-0.234698763309161 1
0.524370479382466 1
0.0460323816044798 1
0.664940444385343 1
0.452148519756177 1
0.322517334984797 1
0.397433085810069 1
0.730645040359046 1
-0.332641769543311 1
-0.228414429569624 1
0.12721013264639 1
-0.195780400210849 1
-0.032693260315199 1
0.47592768943684 1
0.141721281275428 1
0.155847740147294 1
0.419683069847867 1
0.00823535580078827 1
0.675075700526363 1
0.0454142469803054 1
0.118478774765885 1
0.385220306034981 1
-0.576423824952128 0
0.0985241890081626 1
-0.0159140720351184 1
-0.207667832759157 1
0.00640340035459355 1
-0.280331305036942 1
-0.238717360155583 1
0.0175703192255804 1
0.327178276133349 1
0.269513845957258 1
0.194319622189929 1
0.512296875496336 1
0.248408304197606 1
0.200725928862244 1
0.603992383922225 1
0.751705770987136 1
0.292439475980089 1
0.649680383895499 1
0.480304060896667 1
-0.26506486211477 1
0.262520367200087 1
-0.00418921314029547 1
0.212211836784522 1
-0.000853893894038754 1
-0.291330712963917 1
0.129559989721093 1
-0.2878130924475 1
-0.433124267852942 1
-0.0876395518542834 1
-0.226121328861629 1
0.660829521824764 1
-0.240041030141175 1
0.483539902367975 1
0.272598726958356 1
0.798212466928652 1
0.638055397077444 1
0.799320321690258 1
-0.363935983174218 1
0.87456522467778 1
0.489438393246655 1
-0.329048343679447 1
0.407370759096662 1
0.757741595344431 1
-0.539852123980439 0
0.0960877829785796 1
0.486274074754369 1
-0.568447848508884 0
0.274327758113086 1
-0.114372702228962 1
-0.252922380563938 1
-0.438620390457379 1
-0.133823750091189 1
0.482701900302738 1
0.255857074378634 1
0.615961228917014 1
0.317277273971655 1
0.159087565430971 1
0.0307694586358458 1
0.137829160702899 1
0.338550729591986 1
0.701936427366266 1
0.280456796648439 1
0.472086545807058 1
0.387216459212809 1
0.195285431400518 1
-0.242875750674327 1
0.200280911359388 1
0.503820468587052 1
-0.104106797143707 1
-0.345557869477144 1
0.172100372814382 1
0.0957510692239195 1
0.0355641677225412 1
0.490879838859886 1
-0.0121037667030488 1
0.262803968461829 1
0.661926151524621 1
-0.0317253761819603 1
0.0765307247260151 1
0.279494019723703 1
0.401026510862152 1
0.312798767106258 1
0.452003104608275 1
0.263788366155795 1
-0.260044224992719 1
0.732185180668868 1
-0.117937777710231 1
0.408748904180511 1
0.23354445743245 1
0.119218941129819 1
0.128326650699287 1
0.413390960417063 1
0.268288712088436 1
0.288268069152641 1
-0.213602629292123 1
0.209155560497568 1
0.0372899338269972 1
0.10863662375446 1
0.190937351244216 1
0.11259650404972 1
-0.415209960116329 1
0.562670617640731 1
0.412037121972109 1
0.0240828213739099 1
-0.106172173796657 1
0.469828921885812 1
-0.332477238044399 1
0.16553802191938 1
0.15947377275161 1
0.0955312297038031 1
0.899166598278461 1
-0.247052481869725 1
-0.00727111295094951 1
-0.245845276148648 1
0.0327141598758295 1
0.652448274884319 1
0.364252813049402 1
-0.0425976006933045 1
0.439593928846164 1
-0.212365777386262 1
-0.356242594978881 1
-0.267074367126316 1
-0.608935333669717 0
-0.644910803403556 0
0.12147942874224 1
0.201077313183019 1
0.029887992352057 1
0.546024987752122 1
0.157909902298459 1
0.00126562798604944 1
0.846328565929232 1
0.123615168198969 1
0.490206362212909 1
0.325052823663319 1
0.0346319416587147 1
-0.111627580586212 1
0.257042453199901 1
0.0719474761487306 1
0.48536416367128 1
0.107395052301506 1
0.230909493313627 1
0.172666630714884 1
-0.161942532855712 1
0.493691963972285 1
0.527311725616951 1
0.0716728696593286 1
0.408829625117388 1
-0.301527747852595 1
0.5387776449555 1
-0.119879378592822 1
-0.0260776124847626 1
0.355006448406297 1
0.110543620062909 1
0.419391750956606 1
-0.00543225531038507 1
0.0528493682043848 1
-0.102418586777481 1
0.0483650574023646 1
0.103264021013444 1
0.117312933708399 1
-0.193995144140355 1
0.0319215719344519 1
-0.0354602663588049 1
-0.216555989058862 1
-0.341570942790958 1
0.375887572219018 1
0.134919031528287 1
0.16986196441439 1
-0.236550001021958 1
-0.045406200837399 1
0.805808065164759 1
0.066615082907857 1
-0.105473096742365 1
0.173843750264303 1
0.193776074811725 1
0.110340282529772 1
0.180479917728258 1
-0.435237385660101 1
0.0974370925242727 1
0.525862577288232 1
-0.0078139838104536 1
0.108039317005857 1
0.0790036789021843 1
-0.275184497706908 1
0.372414216641179 1
0.56554069788101 1
0.0894314254033317 1
0.0059422510569518 1
-0.319463750153574 1
0.0759342597875526 1
0.668344769454342 1
-0.160008311186369 1
0.153111402080129 1
0.342803300097865 1
0.180757707629374 1
-0.404120598864654 1
0.208158975774115 1
0.624106284221559 1
-0.00069114080827945 1
0.345401533699384 1
0.112282660432439 1
0.391738518485915 1
0.448715321260154 1
0.593655405472651 1
0.77888800353556 1
0.576460394065298 1
0.0583986285552422 1
0.372260911446948 1
-0.0693606106938973 1
0.378849608540537 1
-0.293461378081687 1
0.282082245134283 1
0.0910559359093126 1
0.782028960392309 1
0.579857088902332 1
-0.32433985537455 1
0.337005222415485 1
0.624399545993132 1
0.88368154289083 1
0.226014729051854 1
0.629423426130963 1
0.175554302418555 1
0.668125761745815 1
0.0784879959109639 1
0.224678056575764 1
0.738499180230286 1
0.554344057834296 1
0.332973836117602 1
0.0463203622739943 1
-0.0166947699865999 1
0.173412979060831 1
0.397263545409153 1
0.072146203288437 1
0.654608201770296 1
-0.119190374644103 1
0.117385986374573 1
-0.00322493816975567 1
-0.0923595274313747 1
-0.263279992238422 1
0.577077706445477 1
-0.040213320025737 1
0.241185871746871 1
0.780025189745171 1
0.654204011310102 1
0.215516357615929 1
-0.0646920877606314 1
0.0995213898364572 1
0.35008951663642 1
0.700787104313641 1
-0.201026317124194 1
0.376922390102128 1
0.766651625778745 1
0.12153349896373 1
0.878909284405913 1
0.611763629431723 1
-0.258343560153817 1
0.22700484850191 1
-0.208303022023588 1
0.0337643396420052 1
0.117386036221482 1
0.0786777380792453 1
0.376745045810408 1
0.495149932489945 1
-0.322189849458421 1
0.326104596651989 1
-0.177208349456558 1
0.396459614220738 1
-0.478975776185474 1
-0.0246436401527278 1
-0.0749997315469375 1
0.579138201485261 1
0.162744514871211 1
0.216837446026099 1
0.592344661116883 1
0.0889764442919988 1
-0.151000943976709 1
0.174906298241523 1
0.501684386984324 1
-0.248696440360856 1
0.109610988365171 1
0.320005691777457 1
0.634292745882719 1
-0.134366088105087 1
-0.104350416504894 1
0.319950514727823 1
-0.00929311133813392 1
0.114438914568013 1
0.631929531058875 1
0.130271230352366 1
0.291957595433488 1
0.00974909707806199 1
0.589889531094732 1
0.100546896103378 1
0.224671942698828 1
0.059111285503976 1
-0.114322388277274 1
-0.0336450199453133 1
0.304485453208606 1
0.373831988998082 1
0.362134561899141 1
-0.0881761304896956 1
0.159240172354437 1
-0.224534644014903 1
0.3494760401841 1
0.629232401450861 1
0.211810657531374 1
0.102715863523749 1
0.684673939052477 1
-0.381372044479962 1
0.0267864831118234 1
0.328281849151008 1
0.00019071974528017 1
-0.0497165005816988 1
0.309669794661486 1
-0.0159213072540651 1
0.467614183491324 1
-0.526179650355895 1
-0.167009242793549 1
-0.477516326949135 1
0.00508255528951555 1
0.325549339550105 1
0.814361685340732 1
-0.035664390988078 1
-0.170877912669031 1
-0.321256229235002 1
0.418036023467545 1
0.0866139078293567 1
0.285245399652134 1
0.50450974679291 1
0.306678760583575 1
0.324350575423236 1
0.113541797758934 1
0.333174351010415 1
-0.157263715322057 1
-0.14274624671364 1
0.594739836667212 1
-0.0150119478586297 1
0.387302396889613 1
-0.0812012216239125 1
0.759937794914889 1
0.0344332716199127 1
-0.363333517095162 1
0.197708281152958 1
0.150181859045683 1
0.40277269068059 1
-0.221142154801443 1
-0.25501973516494 1
-0.0239054500080535 1
0.347507878642993 1
0.334918969034462 1
-0.000676088324525523 1
0.392110676867316 1
0.181360285363922 1
-0.0620207658964432 1
-0.0545597307705695 1
0.529480380217789 1
0.562276868117377 1
0.384162794069847 1
0.515993205313547 1
0.682859054916749 1
0.410472885707143 1
0.00360646336623184 1
0.467290648002024 1
0.629188470988126 1
-0.112730593937249 1
-0.217079378602284 1
0.182823828886693 1
0.264697998967531 1
0.189623346207592 1
0.0215004930025142 1
0.510160581871493 1
0.39036387596641 1
0.0593523619066114 1
-0.396648075839422 1
0.18452639667288 1
-0.073255302063572 1
0.485907424011017 1
0.0624810528919828 1
0.194987632999604 1
-0.0329870194045571 1
-0.498798116254183 1
-0.243332204490968 1
0.281584887038457 1
0.214860587681993 1
-0.0276302094671686 1
-0.161154785095654 1
0.270937518741889 1
0.422580119290402 1
0.873672466276709 1
0.114389693983839 1
-0.269541783295792 1
0.0136342439029358 1
-0.67706643428143 0
-0.371225374766437 1
0.158936107083209 1
0.445828618492769 1
0.621893243046158 1
0.027683769558233 1
0.309844235264017 1
0.563398474607427 1
0.42976302592444 1
0.19188246245464 1
-0.00786242143797995 1
0.255209079410757 1
0.271258285560367 1
0.503111295691356 1
0.306013765838692 1
0.200937140531114 1
0.0480377174669269 1
0.445762836645013 1
0.439946479402405 1
0.262120110980261 1
0.000824022960052788 1
0.34087031426893 1
0.570209165979009 1
0.100244521015903 1
0.778494094846115 1
0.441740527229262 1
0.0722291359087412 1
-0.00808067542708225 1
-0.0384225381502835 1
-0.187254551899502 1
0.203311103619799 1
-0.154628493770779 1
0.247132454671105 1
-0.290460570056452 1
0.351300002248314 1
0.301047587656473 1
-0.0444713126892954 1
-0.164954604117421 1
0.188218679780428 1
-0.280705502086581 1
0.33301821512745 1
-0.085751695839886 1
0.584723643047003 1
-0.156745691081297 1
0.486024086071925 1
0.232441870422632 1
0.367575197283534 1
0.221997754188238 1
0.0327093797624095 1
0.125004700502447 1
0.0348560420211388 1
0.392231970418797 1
-0.0504070808055479 1
0.183437590853395 1
-0.0589592156565569 1
0.220391601134623 1
0.267926185383927 1
0.223078901544643 1
0.161775924721164 1
0.107238474667567 1
-0.390494512832941 1
-0.0741477898876683 1
0.390304181879684 1
-0.277858596945731 1
0.335944908231875 1
0.295364311111084 1
0.222954267215394 1
-0.0758850244243428 1
-0.207485610067036 1
-0.0422080133531657 1
0.495469480065547 1
0.00526663518127338 1
-0.109662710770192 1
0.563998799643318 1
0.12568547008616 1
0.207868890631473 1
-0.600487711889461 0
0.414229621206845 1
0.337878384498475 1
0.350370138610203 1
-0.0500647787304948 1
0.374511549195989 1
-0.039209206538998 1
0.61419296421372 1
-0.0089981889767485 1
0.764326176460481 1
0.808647875953229 1
0.0280891667723974 1
-0.107054167684227 1
0.171771945270516 1
0.18986237711408 1
-0.505869269641643 1
-0.168362564207653 1
0.34591035840256 1
0.81198981500622 1
0.0118758164982802 1
0.972087965579351 0
-0.457214926131191 1
0.753214661553903 1
0.131612229557308 1
0.8599241939483 1
0.00774375447395915 1
-0.273672062476108 1
0.518657785066193 1
-0.179610406660186 1
0.229601177604158 1
0.127210789452086 1
0.169481167546584 1
0.6743327011473 1
0.119118572102367 1
0.228423141661445 1
-0.143055708976962 1
-0.186122865178214 1
-0.030237638913461 1
-0.16347141438626 1
0.191893381716366 1
0.832249091533592 1
-0.698650622304003 0
0.794227651859256 1
-0.241063424567252 1
-0.132266930728091 1
0.544021360566892 1
0.292625422871895 1
0.365104771543474 1
0.323497800258241 1
0.27597409005449 1
0.492039484739429 1
0.171181175998587 1
-0.0724277474415185 1
0.282944365577583 1
-0.116867402733218 1
0.0317177786336364 1
0.5182197111505 1
0.107870375461254 1
0.609800767018278 1
0.379500092768713 1
0.396367293077742 1
0.206755455843712 1
0.569881769086205 1
0.401435109318958 1
0.329176243626611 1
-0.0460912782049061 1
0.137179019444978 1
-0.231608083903648 1
0.608466428978676 1
0.755082329119236 1
0.304859951284664 1
0.35389399291467 1
0.244395456329374 1
-0.0723169450731568 1
0.638152221394767 1
0.625752683882369 1
0.436721073938044 1
-0.0392982752952602 1
-0.603748156202714 0
0.195281160583878 1
0.0958465648563967 1
0.297938342977432 1
0.233497717044149 1
-0.0803282447698402 1
0.0319853665975517 1
0.0921263338028916 1
-0.053277731117402 1
0.0103655768721117 1
0.680529195462811 1
-0.201339905860724 1
-0.0564910668449484 1
0.871413810034549 1
-0.101093638084089 1
-0.491793144225815 1
0.778443214439786 1
0.14703348867084 1
0.10701007145081 1
0.236836826646685 1
0.114786815859498 1
-0.401866469896058 1
-0.141846931483929 1
0.545940693574803 1
0.236750032118306 1
0.425200847946448 1
-0.12691020490872 1
0.6751502633015 1
0.38786068034506 1
0.752395894424489 1
0.238409718104569 1
0.270980494083346 1
-0.0716137868004602 1
0.242118691911516 1
0.33396756251086 1
0.17525154571634 1
0.0637976975467195 1
0.378200172886292 1
-0.117499986213694 1
0.155346047113615 1
0.736918309072586 1
0.085129223922273 1
-0.0894785881705016 1
-0.168934258568686 1
0.291979147461808 1
0.256955474735808 1
0.523029462490663 1
0.442057017581257 1
-0.588566700564413 0
0.37533725783994 1
0.301271821163337 1
0.241068433135549 1
0.114870218145563 1
-0.277326003825823 1
0.0650540999973566 1
0.674814792477128 1
0.300018807519464 1
-0.456434750681793 1
0.032243052017712 1
0.0350135483926644 1
0.620528056075502 1
0.330028392285099 1
-0.231139958393031 1
1.05203107669193 0
0.216158340678017 1
-0.234164882267516 1
0.176093809767905 1
0.00181344584402849 1
-0.0257977123011967 1
0.317415092507079 1
0.122131438761881 1
0.370951597173092 1
0.44788182564666 1
-0.0305014909353218 1
0.366378826357991 1
0.790177359700853 1
0.700046243147576 1
0.238504599946436 1
0.0642519133908606 1
-0.285944581232451 1
0.373000793033538 1
0.671941274543519 1
0.102293578761951 1
0.731600586900883 1
0.0452205707722676 1
-0.199622488702501 1
-0.190276905340118 1
-0.0361371557586685 1
-0.17931654160497 1
0.0944792052795909 1
-0.157370413092318 1
0.909691324518351 1
-0.14119200390413 1
0.33978129174606 1
0.366616728525918 1
0.292170742072783 1
-0.0230896556967884 1
0.457134016951425 1
0.274958936627912 1
-0.49491896936772 0
0.138047270236308 1
0.131267876957302 1
0.181367682871701 1
0.151318976557234 1
0.0204897912052118 1
-0.0982088099876539 1
0.0329178791815994 1
-0.163736321515486 1
-0.351768008961753 1
-0.24989607722823 1
0.67116479565601 1
0.250709743385228 1
-0.314301952475627 1
-0.211572866671551 1
0.543558345296466 1
0.243566358997513 1
0.207874416482324 1
-0.287459079097718 1
0.516349714791006 1
0.018044904441346 1
0.0726796079215196 1
-0.114000084345833 1
0.0795275137851849 1
-0.164416607561304 1
0.0934249567268852 1
-0.105773657384273 1
0.382501346527193 1
0.277802685431364 1
0.279063896494952 1
0.639608961323046 1
0.0868920958094892 1
0.148238943589981 1
-0.227781074745776 1
0.422446761951216 1
-0.180511493501008 1
0.18204871382259 1
0.722730390818648 1
-0.0688856474123399 1
-0.244459420341063 1
0.0749215688089891 1
-0.293133048178966 1
-0.243490555241311 1
-0.231241179831861 1
0.364990529073234 1
0.460107559371757 1
-0.0834781902693274 1
0.253525115185487 1
-0.0492565711696494 1
0.144365066786321 1
0.146829568346623 1
-0.12186772351595 1
0.0104835214827696 1
0.113113617386618 1
0.169067769691931 1
0.0758165384200493 1
0.453653969046639 1
0.0748012816633681 1
0.0182894512579013 1
0.0964072273397579 1
0.124460588455797 1
0.484072318320432 1
0.245978065201687 1
0.530803911892781 1
0.0689356847831173 1
-0.0696883378563477 1
-0.349817866672695 1
0.586773706056622 1
-0.0363325127834039 1
-0.384561730358999 1
-0.0986536429837186 1
0.217632137786571 1
-0.0190791491076489 1
0.0379667484086768 1
0.283589269468541 1
0.0206303782763282 1
0.167600612270948 1
0.390597247954537 1
0.458374032365383 1
0.268241364709441 1
0.0896162206828846 1
-0.120040388620361 1
-0.0733419008957165 1
-0.446057458981407 1
-0.149539916048135 1
-0.419130029199144 1
-0.19548301758711 1
0.770208113554338 1
-0.240426148906716 1
0.704642241635122 1
0.0902886068298053 1
0.184689506112822 1
-0.178411290161688 1
0.206658894679836 1
0.646837374133556 1
-0.191299892015588 1
0.118029538040625 1
0.538624214737173 1
0.729627628599688 1
0.171873761443918 1
0.0228096536403453 1
0.0400251912680717 1
0.320571175498753 1
0.340753346995637 1
0.140457169257703 1
0.020741670364497 1
0.0165182631422901 1
0.579057166481067 1
0.484877743441807 1
0.107992465863307 1
0.134631726282943 1
0.310830752164682 1
0.254896626583826 1
0.337869326765954 1
-0.0307618627596602 1
-0.0734990675820898 1
0.457272129346099 1
-0.0219866093897762 1
0.257512190485007 1
0.0784960109024828 1
-0.263999586813168 1
-0.0881117379512019 1
-0.257361344613873 1
0.290096657473215 1
0.305742084866137 1
0.328883905700331 1
-0.253949483540386 1
-0.0951385507542536 1
-0.128743462398322 1
0.267235891299397 1
0.135430484038404 1
0.365754713692867 1
-0.0924100497148499 1
0.520044836823574 1
0.509346158228972 1
-0.0384362976487254 1
0.32696600419466 1
0.186352621924097 1
0.330301158551951 1
-0.145096026655841 1
0.185942997441048 1
0.399690240980246 1
-0.188687966077867 1
-0.0862852333177195 1
0.711072627368599 1
0.169092066465647 1
0.187047266060474 1
0.445191182351768 1
0.367313110517066 1
-0.279707622846262 1
0.400063659454189 1
-0.16942295659579 1
0.309140767818293 1
0.51324357365533 1
0.153529663764099 1
-0.210983806230925 1
0.26239327472074 1
0.63520979068636 1
-0.26922482620429 1
0.086597026680324 1
-0.203768165515625 1
0.156364130164996 1
0.178940857455225 1
-0.0891409392491921 1
0.0686896448642855 1
-0.0580130121857661 1
-0.346634888645719 1
0.24014728681147 1
0.312688734300231 1
-0.223628290732308 1
-0.185644514093361 1
1.00101970151981 0
0.577846564674201 1
0.495491538159897 1
0.3191187688057 1
-0.0828097239691422 1
0.245123123436634 1
-0.225352757673197 1
-0.0513178487648228 1
0.462316707743499 1
0.715879773707514 1
0.899732591844784 1
0.292581265279776 1
0.396845659424368 1
0.0513528012614154 1
0.490403061721225 1
0.350828894739329 1
0.60486676287075 1
0.0127098792914726 1
-0.268360828316952 1
0.191046352670303 1
0.19344311807316 1
0.264863175162772 1
0.231816852948657 1
0.0773115499037866 1
-0.084817335304004 1
0.131745405945073 1
-0.0990623760897441 1
0.328024763234371 1
-0.0628766254036206 1
-0.139634515904547 1
-0.0216764377292354 1
-0.0407418004759053 1
-0.387451686945514 1
0.0744142747227502 1
0.407923129984574 1
-0.111657535407716 1
0.870860648684008 1
0.248906868525152 1
0.0373052363122542 1
-0.214765543523265 1
0.0211689994527235 1
0.339109952962236 1
0.445013173299291 1
-0.0283068748024647 1
0.0668608153410973 1
-0.0238228641636829 1
0.308719459108768 1
0.332759787674698 1
0.26713522779535 1
0.208655853929299 1
-0.0929775519123217 1
0.315172254590937 1
0.706469500790406 1
-0.363491414084681 1
0.0071257272200019 1
0.347088620048321 1
0.100947197306085 1
-0.331711696736546 1
0.614259402151613 1
0.000936879046418062 1
0.460444492451047 1
0.061585295582245 1
-0.100326578754286 1
0.188176495898205 1
0.245073564080349 1
0.639330372671825 1
0.17756455168358 1
-0.036835370450499 1
0.545416623195547 1
-0.385073257200565 1
0.708911831098357 1
0.380218054893983 1
0.348508765721457 1
0.108530128710243 1
0.0699233361364188 1
-0.0145422965928556 1
0.281017800999786 1
0.444161796309654 1
0.0959716449537624 1
0.270538996834253 1
-0.113884354972984 1
0.439099525685032 1
0.32217289413364 1
0.651358141280052 1
0.283898757738104 1
0.862182819016215 1
0.420141979573324 1
-0.0817061784209895 1
0.162103733012159 1
0.0286089022067522 1
0.349906626519425 1
-0.00614765835735236 1
0.0584393721230728 1
0.166560813184248 1
0.0852229842582071 1
-0.1331675713803 1
-0.207450490215795 1
0.482995382923609 1
0.270263811516979 1
-0.0990003734157113 1
-0.294731098799632 1
0.542879901401142 1
-0.114145048950055 1
0.486853651556636 1
0.206083592244682 1
0.663471970734998 1
0.095531259731778 1
0.491408234164035 1
-0.334489852917562 1
0.443263685581915 1
0.259186722638024 1
0.562888095821729 1
0.192108807390788 1
0.34088148842731 1
-0.0787027162342063 1
0.220801328241761 1
0.488775856564445 1
0.145492028067533 1
-0.0393825732032345 1
-0.0939225950975166 1
0.267006801816552 1
-0.341867286938667 1
0.283376908631386 1
0.351391541013579 1
0.388370645030696 1
0.140836334816306 1
-0.30104155087301 1
0.646956327954359 1
0.507852088561389 1
-0.137994484416904 1
0.101934069305663 1
0.462605926532656 1
-0.0961522860956595 1
-0.0754111728477315 1
0.440432629691782 1
0.129445570347941 1
0.0489769808189171 1
0.740458553259394 1
0.125261145025748 1
0.328548057879152 1
0.188294354877845 1
0.609312386488428 1
0.130382252072442 1
0.155078626977113 1
0.411975798692559 1
0.660087955955621 1
0.2152478696394 1
0.304979372802746 1
0.0725705823910288 1
0.800544870778336 1
-0.121107494831589 1
0.402785918299576 1
0.339530893363131 1
0.25014745144213 1
0.171154783130734 1
-0.380350548345374 1
0.198863009243293 1
0.930555802546655 1
0.176597741159158 1
0.524634560011737 1
0.574243387837686 1
0.203966146660415 1
0.207993433288067 1
-0.047251844994064 1
0.190417612850749 1
0.128906554880007 1
0.263514791042008 1
0.231411630024971 1
-0.140116286511218 1
0.0299476721906337 1
-0.275370056904978 1
0.315966851755072 1
0.536278103190312 1
-0.373958903164214 1
0.708331417551951 1
-0.00853404257152879 1
-0.308274220554732 1
0.184999161861675 1
0.0739837157792354 1
0.380239280512117 1
0.0900533104512914 1
0.275377064366269 1
0.624022015948123 1
0.0555234611860597 1
0.0100764641338846 1
-0.122131921493303 1
0.439640034889819 1
0.284425075594603 1
0.661351845684899 1
0.349008575681695 1
0.330984220278932 1
0.205909348798634 1
-0.170265294533092 1
-0.0118201938091543 1
0.274978158441055 1
0.1734257893284 1
0.482933341682885 1
-0.0508779231621206 1
0.397775156953305 1
0.195135520118858 1
0.227630716848178 1
0.0407413836722169 1
-0.477531205068237 1
-0.0399584324824443 1
0.0962734545924304 1
0.671670587531805 1
0.265675589468531 1
0.470985862723327 1
0.138100454779513 1
-0.334493200230797 1
0.230827368773575 1
0.245777167612323 1
0.143000783181085 1
0.265979613625659 1
0.0305929719740284 1
0.14685286669683 1
0.207667962566092 1
0.330326106818141 1
0.0752134697999963 1
0.77873042021648 1
0.305838012383896 1
0.303991087200137 1
0.104570350930544 1
0.363196623914413 1
0.236266541491663 1
0.220616412713293 1
0.368233702201101 1
-0.153725956998405 1
-0.160770271386713 1
0.399267306988074 1
0.464715834658796 1
0.44965248575981 1
0.509962113872225 1
0.27946019581432 1
-0.0571441487046555 1
-0.179482866326379 1
0.278925883820181 1
0.0768128920339708 1
0.663404613167638 1
0.392193446287589 1
0.286765954752893 1
0.23678198505589 1
-0.129970389777979 1
0.487929775370191 1
0.388623252999487 1
0.441963733469174 1
0.4070453007842 1
0.0317993669216661 1
0.841902073541265 1
0.679560078516675 1
0.22966109310739 1
0.645650157940628 1
0.367804437056349 1
-0.717232005394274 0
0.144887047855588 1
0.117727701235602 1
0.24344004666039 1
0.708420383252938 1
0.105256815606159 1
-0.256857059254585 1
-0.162835221660243 1
0.447859909980942 1
-0.795089593837486 0
0.757794615476091 1
0.481325207761469 1
0.364199214568207 1
0.469786043123157 1
0.249484920859269 1
0.152090234119416 1
-0.200419979536199 1
-0.119846808747638 1
-0.0225250956899536 1
0.151865250157203 1
0.193289681090774 1
0.307981961818832 1
-0.468548776683531 1
0.220254617620616 1
0.31359809304324 1
0.450928356433682 1
-0.177715482582801 1
0.5922552646378 1
0.284042820298871 1
0.719091309272541 1
-0.549923929044859 0
0.205111473609251 1
0.1527395674592 1
-0.17580378306242 1
0.431025926217237 1
0.0764222258924363 1
-0.000160701058986891 1
0.43229018032923 1
0.386924865298703 1
0.182480568517251 1
0.069856565418578 1
0.00061838256516096 1
0.350323917207553 1
1.00221796503851 0
-0.0722926862772423 1
0.274186399578657 1
0.0148828679464017 1
-0.140656693929253 1
0.166586821499266 1
0.0369937096610908 1
0.069240917785831 1
0.352714140217381 1
0.585620676090359 1
-0.4730138403288 1
0.341623047408398 1
0.00217052499460657 1
-0.162766466807845 1
-0.391714368568414 1
0.0782315686137268 1
0.078493412156533 1
-0.197047936412491 1
0.105449626711452 1
0.30612209597985 1
0.734079766730685 1
-0.950016282426027 0
0.828811646307614 1
0.118670137298096 1
0.317601735972167 1
-0.0504190252267404 1
0.374313014987697 1
0.120208581780058 1
0.255292093315361 1
0.353431045245468 1
-0.109578846375213 1
0.128105039722919 1
0.139142207802069 1
0.429655968647302 1
-0.132205274417286 1
-0.176659969541716 1
0.353559445047491 1
-0.462119379265639 1
0.714647245264336 1
0.383650224743029 1
-0.303015124832986 1
0.191046110220186 1
0.040786026097283 1
0.775317198543186 1
0.3652916689722 1
-0.31962811543484 1
-0.224453264440121 1
0.712826486338639 1
0.283348271083616 1
0.478838286260517 1
0.39895478047019 1
0.250618065984854 1
-0.745960494964218 0
0.405395046910917 1
-0.145965098735343 1
0.425734660304918 1
0.17419204884194 1
-0.00894843706056514 1
-0.18466097188307 1
0.0952840495219261 1
0.470656146495521 1
0.511058049557902 1
1.0418086678975 0
-0.0541383554414211 1
0.493028195109816 1
0.336357652875423 1
0.497520995469688 1
-0.395909870875528 1
-0.0640740744456521 1
-0.328414051446935 1
0.235450272565723 1
0.271718338189991 1
-0.050530744245052 1
0.310575321350384 1
-0.504436238450902 1
0.0491374958203201 1
0.165167011952323 1
-0.195194749001679 1
0.243007290363194 1
0.377736046275296 1
0.323425823600153 1
-0.0598320687715508 1
0.148191452332349 1
0.0597411268635066 1
0.487103795576586 1
0.122667774108516 1
0.249437187542706 1
0.188587654524064 1
0.148311892084134 1
0.368153512620471 1
0.586636697722856 1
-0.25884044197419 1
-0.1837352622577 1
0.211759764714558 1
-0.0447372561859692 1
0.454099417219122 1
-0.211451620775188 1
0.154018189193858 1
0.0626575315622602 1
-0.0505013693172277 1
-0.184647900232215 1
0.672315286440137 1
0.0564325180366094 1
0.161499220365979 1
0.19846712601755 1
0.0186539399874893 1
-0.482852048969279 1
0.806563264833971 1
0.339393357776103 1
-0.321195814656062 1
0.224265926615271 1
-0.257427048539447 1
0.127412766375084 1
0.425181988958877 1
0.370422769174656 1
0.0893689000680871 1
0.267680929974865 1
0.566904114346036 1
0.101462810549199 1
0.434189678384757 1
0.344827441624844 1
0.343796433121295 1
0.0350392397746156 1
0.272127069139791 1
0.340742164590207 1
0.0902673068438712 1
0.318286275190007 1
0.197774001938077 1
-0.206796803137261 1
0.350050895397475 1
0.415176196432292 1
0.209419355232852 1
-0.325001422899317 1
0.391341588533592 1
0.073572192872575 1
0.166901160420184 1
0.148275936405418 1
0.362490661044203 1
0.207057338980233 1
0.404310981730367 1
0.492298795721975 1
-0.215132650978866 1
0.143677158418713 1
-0.203290999388599 1
0.0538739402879968 1
0.578754900106264 1
0.518665976867992 1
-0.517835703671145 1
0.292959905932962 1
0.377024513836115 1
0.207922604268705 1
0.0463098045112723 1
0.489875646081478 1
0.550625838995774 1
0.0513048428170568 1
0.29399302410403 1
0.49422335487791 1
-0.062859352779432 1
0.60342213094424 1
-0.340593731698077 1
0.212737095775001 1
0.51787746642938 1
0.276255460797456 1
0.628045426968647 1
0.246132635853462 1
0.3562253935451 1
0.209668157230989 1
0.278361414645172 1
0.422622009598439 1
0.163860488744431 1
0.368384001787585 1
0.210470600071278 1
0.353307138006582 1
-0.23743143999442 1
-0.17730640625997 1
-0.288664167768649 1
0.188326529004205 1
0.017117315602322 1
-0.228728609106765 1
0.48837216566217 1
-0.256174730153711 1
0.16305223657506 1
0.0890950952938291 1
-0.641342791735881 0
0.316153009214425 1
-0.0851845030438121 1
0.146578482555146 1
-0.134806412856249 1
0.497471637406028 1
0.731189904228385 1
-0.343848665210897 1
0.180383099681262 1
0.0507744873550615 1
0.032427144809234 1
0.300918955478291 1
0.709422970685125 1
0.929032733835388 0
0.560646604411581 1
0.212700248186256 1
0.0139173879545691 1
0.0483782804249414 1
0.487083272129877 1
0.481915780632922 1
0.280614205173729 1
-0.0201541317995076 1
-0.215567605723818 1
0.76704134717044 1
-0.462088946107594 1
-0.157487446009975 1
-0.2969754538685 1
0.924721333409465 1
0.385198676344536 1
-0.00346454754891655 1
0.00977492218548704 1
0.242196021799956 1
-0.0402697674590186 1
0.275560795713358 1
0.247141806824219 1
-0.146102924786736 1
-0.104662249433969 1
0.583318244019793 1
0.859248486641962 1
0.455571898211723 1
0.023611529283153 1
0.343181455571488 1
1.06877725683899 0
0.581418276530482 1
-0.119252475244736 1
0.234228531827656 1
0.308105613618554 1
0.164088442485724 1
-0.454503935456829 1
-0.16291994960561 1
0.145977775309015 1
0.404029832508877 1
0.439319898082435 1
0.025716001030627 1
0.0111516026559051 1
0.166949520416923 1
0.485063718112635 1
0.0318601022440034 1
0.686150479418766 1
-0.0352680623169851 1
0.359880853689313 1
0.341311512170235 1
0.22007632348001 1
0.0317910949499349 1
-0.289099886090165 1
0.185026375162214 1
0.397659629189569 1
0.16582064137444 1
0.332499616769835 1
0.055597935454661 1
0.405843409573749 1
0.109273838538555 1
0.548693644800099 1
0.428324582065436 1
-0.225989827011108 1
0.0607413739828556 1
0.508074113374841 1
0.852218434282337 1
0.482596269844124 1
0.0966107520716166 1
0.459656611883193 1
0.106714192219451 1
-0.015284124699057 1
-0.135987389452565 1
0.0885863157698635 1
0.613512668204404 1
0.507609597954468 1
0.735646246811322 1
0.592324253363477 1
0.383154513946813 1
0.108061690128736 1
0.096269258840566 1
0.0625784324142414 1
0.325054035690545 1
0.160572479949141 1
0.603338720575233 1
0.590950327519266 1
0.529000320485912 1
-0.0109774815609621 1
-0.132811718781818 1
0.271378262583975 1
-0.241634100221732 1
0.0306509324821079 1
-0.0398086484614193 1
0.236465667433247 1
0.238933660806702 1
0.182041802480846 1
0.189678904711471 1
0.518847017037854 1
0.335892618092722 1
0.423441187271296 1
0.137077151874324 1
-0.111440811448049 1
0.366361141819961 1
0.354245137235869 1
0.587134621502811 1
0.0844136221030294 1
0.189883159508761 1
0.335366994987215 1
0.291067506238296 1
0.226539788039464 1
0.373282837356314 1
-0.0293703148652012 1
0.52369519123213 1
0.697607545969236 1
0.121172267160835 1
-0.00891985670335772 1
0.175110760929932 1
0.228229663632205 1
-0.115202377392743 1
0.0346181760587529 1
0.385387782879398 1
0.754625296885053 1
0.0971918873136277 1
0.115718250640704 1
-0.380065772733815 1
0.206209138883839 1
0.444533811193549 1
-0.384588476341288 1
0.316607629174237 1
-0.00108774460962061 1
-0.0619499893700853 1
-0.0113319731358566 1
-0.0485018421113084 1
0.0243181518554959 1
0.724689607290327 1
-0.0367875738047844 1
0.679182756743514 1
0.265473731811219 1
0.200669564874652 1
0.299188866229374 1
0.159868218127828 1
0.282158151828586 1
0.269292257963868 1
-0.045343108393585 1
0.0172952332691517 1
0.431920488958438 1
0.187038203408252 1
0.0249866001405575 1
-0.232072953925519 1
0.24629642066619 1
-0.317957966217838 1
0.435723187709439 1
-0.172852758930303 1
0.150185640085979 1
-0.0795022177250388 1
0.267848464730454 1
0.23534345483822 1
0.129500108007006 1
0.252403829159428 1
0.0775509777921135 1
-0.399513128112067 1
0.0584755133712422 1
0.441579406249739 1
0.508247391774238 1
0.0135036501605452 1
-0.106145755914398 1
-0.0657827467134489 1
0.112203178054434 1
-0.328690112148772 1
0.722512568312944 1
0.188198262604733 1
0.42683671840173 1
-0.0985626260964215 1
0.426904610968586 1
0.194413489919823 1
0.137785424417131 1
0.277772591846494 1
-0.0883780313208228 1
0.264208829808956 1
0.196713073882729 1
0.046137204121176 1
0.381634907905261 1
-0.265253405246015 1
0.139507741399126 1
-0.0886908944597176 1
-0.0494230800214537 1
0.293498338051323 1
0.0507636306058652 1
0.127254454571521 1
0.140275537223315 1
0.576334543588036 1
0.0231394464759157 1
-0.0868821424533845 1
0.119884306479009 1
0.454894709850289 1
-0.373804440937074 1
0.947899554391831 1
0.320430807127918 1
-0.10334001094666 1
-0.337224698082329 1
0.528863913043125 1
-0.63271803886715 0
0.609551322265033 1
0.314846709549981 1
0.506240881237044 1
0.285295512746813 1
-0.352818654486741 1
0.429288508695914 1
0.547736681115902 1
-0.0424594056479428 1
-0.0854984904722096 1
0.129059813482259 1
0.393223392183325 1
0.338754307239593 1
0.850924526728134 1
0.0699672602150212 1
0.626329438323002 1
0.507042845529271 1
0.753800635487619 1
0.364560989391483 1
0.358526424798834 1
0.322631407907877 1
-0.167208866027358 1
0.588017792377925 1
0.32704806385278 1
-0.106086460844827 1
0.471598705064583 1
0.171263523783283 1
0.0245273869127193 1
0.234127662108557 1
-0.59828054748008 0
0.227702560324347 1
-0.163559514224235 1
0.321216035465712 1
0.235224475691501 1
0.431307510036048 1
0.0418450550250153 1
-0.254909419109908 1
0.0377698262582923 1
0.271455283949838 1
-0.151145838806921 1
-0.302946037195298 1
0.491928029416647 1
0.369433999416868 1
-0.192764598058592 1
-0.0568727807912066 1
0.286857269108724 1
-0.143424960448177 1
0.541158891554162 1
0.404057757544299 1
0.246694698158465 1
0.248712916033456 1
0.126902565522635 1
-0.1986117847721 1
0.149573699280539 1
0.171708290494575 1
0.704352453536921 1
0.255839771202234 1
0.120127897885686 1
0.765151432652836 1
0.238237528378763 1
-0.219902211630408 1
-0.047244635899249 1
0.304671303171922 1
0.621118546700167 1
0.321168151922077 1
-0.302776598485253 1
0.282917359875365 1
0.991872819126181 0
0.253119255525638 1
0.0682337234997307 1
0.252047369360648 1
0.542397670179134 1
0.173966885155833 1
0.265553627919603 1
0.421914368061782 1
-0.219632819650171 1
0.493426553797374 1
0.557579336029223 1
0.0832482922207597 1
0.00296797394056884 1
0.31914945468569 1
-0.65191596177918 0
-0.0686465479207697 1
0.0835673347212742 1
-0.00132095150999773 1
0.409306066054941 1
0.102835937256915 1
-0.271862911736473 1
0.324545367960024 1
0.0987070018262319 1
0.111230575354325 1
0.193637863621525 1
0.268633455918308 1
0.161372929920024 1
0.15663117008528 1
0.445153036218573 1
0.629631579336008 1
0.624611801857852 1
-0.204899464074646 1
0.542621760580272 1
-0.0113676275074718 1
-0.168619626380623 1
0.600702468170089 1
0.154372272568812 1
0.154140651868889 1
0.230729980023355 1
-0.212390503163838 1
-0.151066969463265 1
0.253579285815279 1
0.384824199916621 1
0.298890694293514 1
0.0423271438740944 1
-0.238319418193878 1
-0.06363737537594 1
0.0741812532258148 1
-0.00180643244494096 1
0.146461047253075 1
-0.317143793016474 1
0.281945712045115 1
0.48682617690074 1
0.591211760756265 1
-0.0733854316730325 1
0.214591147537333 1
0.185573124975817 1
0.296544642993137 1
-0.0027178758645115 1
0.520272067764566 1
0.529871472229675 1
0.403065524421656 1
0.289518162251013 1
0.505020154609875 1
0.736382049039088 1
-0.0809417508549476 1
0.61142692022715 1
-0.108609444350816 1
0.254584990461779 1
0.609871115297394 1
0.435821116303119 1
-0.263656342835543 1
0.484209342273019 1
-0.105374339731067 1
-0.0886011609103535 1
-0.203739508448465 1
0.259388986925465 1
-0.0675138972452178 1
0.321339329066852 1
0.311737118613794 1
0.188037916385824 1
0.235398886422362 1
0.883598370002266 1
0.230606367969058 1
0.514401280843601 1
0.0116555997967312 1
-0.385894802497584 1
0.45659929842984 1
0.306057668480821 1
0.41096323346306 1
-0.527372465196988 1
-0.0620351672148882 1
0.0589041725564123 1
0.588681784591217 1
-0.278910714888105 1
0.1001736329412 1
0.155488891134397 1
-0.279159731052819 1
-0.244232306074239 1
0.34106685300115 1
-0.145924389659867 1
0.65690639244853 1
0.26227766399658 1
-0.408480775551126 1
0.0554161373775321 1
0.311478761535312 1
0.213727417412298 1
0.390910693176608 1
-0.194550879811197 1
0.0989438742636541 1
0.238659969452928 1
0.158852355579787 1
0.451812385842703 1
0.364735770547545 1
0.362345500392131 1
-0.108141939584811 1
-0.224032977461596 1
0.493862962481521 1
-0.25261389837233 1
0.0914099610813503 1
0.0328190176555027 1
0.0369232509063697 1
-0.314749810862618 1
0.138669434164904 1
0.248516534228791 1
0.544610785494292 1
0.0910972284601871 1
-0.0850323927453095 1
0.0839616304740946 1
0.15434670541039 1
-0.0723676106964132 1
0.54338777012229 1
-0.114029236946332 1
0.49728449595228 1
-0.375620382117514 1
0.0775353905871589 1
0.220255135306643 1
0.757710815052303 1
-0.19504563451975 1
0.329499545839488 1
0.179483827284428 1
0.207876355834446 1
-0.251527564842045 1
-0.367182773057369 1
0.233314948340816 1
0.215951531741695 1
0.791989677921978 1
0.293840117502389 1
0.737453626286006 1
-0.0053300668720922 1
0.231328366757161 1
-0.325342064725286 1
-0.0220712676398904 1
0.658098057868177 1
-0.144939907958277 1
0.651093651561486 1
0.591099260078069 1
-0.116309289282745 1
0.520361809461089 1
0.517023319402098 1
0.531549090608994 1
0.293667095858173 1
0.880791206586215 1
0.279354682060362 1
-0.225696034321363 1
-0.0931120510047361 1
0.242685868089943 1
0.0158786816509254 1
0.211117197159335 1
0.200278879504778 1
0.578010199286998 1
0.630893667501244 1
0.389568254205108 1
0.594385153711209 1
-0.241172479459018 1
1.20426843028212 0
-0.119984505638761 1
-0.242414143266689 1
-0.445562226906116 1
0.395670621377794 1
-0.22742911129535 1
0.441786412633418 1
0.381110958522839 1
-0.0109619900896654 1
0.151403281126475 1
0.107692539135915 1
-0.144992098673103 1
0.242982746432181 1
0.560691281160695 1
0.354305796395357 1
0.218100387938516 1
0.326591267558106 1
0.433173904236636 1
-0.0193388445923055 1
0.39292854724627 1
0.319765297200294 1
0.560990296372233 1
0.0274798531398391 1
-0.189737245652777 1
0.262362378341715 1
-0.0681440567923084 1
0.633577851327445 1
0.252471908528001 1
-0.50959438753561 1
0.37473893941506 1
0.189923340526407 1
0.623017393999049 1
0.335798214446984 1
0.0535367484243287 1
0.527612830798617 1
-0.455689846127079 1
0.340307052842057 1
0.593517953966873 1
0.479774866044229 1
0.16204060828439 1
0.32250509443165 1
-0.0878755376370621 1
-0.228328376463783 1
-0.0824981586941685 1
0.307295157955383 1
0.154734654949106 1
-0.118631838867613 1
0.135703230189822 1
0.452573322338583 1
0.408161843353651 1
0.33642084636667 1
0.0874387821018054 1
-0.262929817114665 1
-0.0669263180709212 1
0.449442059846057 1
-0.183811860131814 1
0.0818499266506516 1
0.0913090704932047 1
-0.43636248022523 1
-0.0708659276885437 1
0.124274048363381 1
0.0926835708036952 1
0.69776322206667 1
0.286310310318396 1
0.0694594223693736 1
0.258124575822986 1
-0.079997912388666 1
-0.190027627257952 1
0.606659402698146 1
0.985527847603432 0
-0.0250187658450589 1
0.367100449443029 1
-0.341352454420176 1
-0.13420497710904 1
-0.00150000544214794 1
0.295957634397446 1
0.0289099955032841 1
0.705446015218162 1
0.318377555605607 1
0.550578460606489 1
0.125436606717037 1
0.338800068531734 1
0.252286520385347 1
0.296867932837979 1
0.48040751976785 1
-0.0440385488457253 1
0.0334026099098292 1
0.200686783560443 1
0.292681402676327 1
0.368544970288861 1
0.775203199235062 1
0.496464689715205 1
0.151267122551358 1
-0.0267012178087704 1
-0.27361229237241 1
-0.0432605557821298 1
-0.379904578723489 1
0.451484383416825 1
-0.0849247054037386 1
-0.0672746493196819 1
-0.024854138247545 1
0.495452856434277 1
-0.0895735967590096 1
-0.0222748296286018 1
-0.408679072083124 1
0.62372863423675 1
0.51166636569652 1
0.101434470163096 1
-0.166133678185219 1
0.36491903596494 1
0.277149450827678 1
0.62439488500837 1
0.304825118494407 1
0.455685992281382 1
0.244957950052267 1
-0.156303763729454 1
0.471348157945057 1
0.204773547848327 1
-0.139007179512312 1
-0.301767150878498 1
0.04060134427998 1
0.333391835189198 1
-0.576289336489992 0
0.0999398948892371 1
0.333862241194374 1
0.537088715123796 1
0.292442569651155 1
-0.266052294699363 1
0.531016006151941 1
0.0521335460232262 1
0.202190373296813 1
0.0414366655739727 1
0.156033244970772 1
0.218765964160182 1
0.444444149319585 1
0.102128464961439 1
-0.0101125141904652 1
0.0245554661363387 1
0.33286370167251 1
-0.0331154868118159 1
0.160639056906296 1
0.594882424151563 1
-0.760674494282515 0
0.389666003238116 1
-0.149361874186599 1
-0.156768808556018 1
0.747273567393346 1
0.407731037074842 1
0.212854952295486 1
0.377158797676818 1
-0.0634836270453216 1
0.673784466363324 1
0.581889014218542 1
0.00698186621724957 1
0.714195379660212 1
0.73644200011744 1
0.298877168391407 1
0.603425194308788 1
0.469662565562985 1
-0.0101400090163299 1
-0.181318485326378 1
0.56019997129534 1
0.233229178418787 1
0.491045610032349 1
0.257695008962285 1
0.637123471801732 1
0.248623794078193 1
0.0625661284457746 1
-0.0551951001507701 1
-0.444559581121575 1
0.85161813259018 1
0.153335725573154 1
0.32617560103709 1
0.676186764757925 1
0.127641369328769 1
0.126770486624692 1
0.0829506351326166 1
-0.0533849794417588 1
-0.335245873118259 1
0.400907828988316 1
-0.329656768469638 1
0.480786821498075 1
0.849262782838393 1
0.531708746444598 1
0.381485826332661 1
0.289197622530068 1
0.097530522775914 1
0.37365720631535 1
0.011780433720231 1
0.0689425538016206 1
0.0860689346907911 1
0.683412195060176 1
0.102766697258392 1
0.352289792786245 1
1.01219441899859 0
-0.131575895888956 1
0.477852439028652 1
0.189202142967549 1
-0.109042691746436 1
-0.254533093339691 1
0.377318981312466 1
0.0721577523296283 1
-0.235893656380663 1
0.238652898069951 1
0.744577974680749 1
0.782326244915525 1
-0.11012881718302 1
0.389050551418186 1
-0.0921453984644284 1
0.0558397049475884 1
0.231920993208599 1
0.457419731404144 1
-0.396063291091362 1
-0.538958743058867 0
-0.302577907307036 1
0.121074245149861 1
0.814162274710494 1
-0.0802130366002226 1
0.172643074631568 1
-0.0602148775126259 1
0.549704605916658 1
0.4647623046311 1
0.401208794141187 1
-0.132618460964246 1
-0.0111235307052136 1
0.181584228984817 1
0.56090078364209 1
0.749147663360572 1
-0.336664066512105 1
0.316106907730808 1
-0.131268804744946 1
0.17437821530502 1
1.00998324781432 0
0.0491996066199805 1
0.752553911101702 1
-0.605423484734811 0
0.422911857045437 1
0.0928651247272356 1
0.557437273831888 1
0.187969915990249 1
0.196541119336635 1
0.377515870587411 1
-0.0734865240201122 1
0.25252262323715 1
-0.498953457644102 1
0.187367453291201 1
0.224394609043396 1
0.242214249480667 1
-0.214616927475545 1
0.318993611240485 1
0.481196551268368 1
-0.119976610072663 1
0.0859316163489618 1
0.360059453897656 1
-0.0499036782218376 1
0.369317263668096 1
0.409114922838656 1
0.283500073423096 1
0.420980331240915 1
0.252604677978326 1
0.0144028779761369 1
-0.117746328342175 1
-0.00579660964482732 1
0.279846516683512 1
0.377942286987479 1
0.870224499307235 1
0.136892474595568 1
0.436960474428002 1
-0.0626228811333794 1
-0.294473024736416 1
-0.104911247660094 1
0.284947770556468 1
0.694806024335459 1
0.264482347020234 1
0.137112258109217 1
0.281178486790404 1
0.401013437123689 1
0.370874546678225 1
0.451929261073531 1
0.445766834522104 1
-0.42075573771188 1
0.542267620163855 1
0.229469811280505 1
0.256132460096433 1
0.213398202116545 1
0.0094760755163828 1
-0.10706806174319 1
-0.0592998997714752 1
0.172315232319096 1
0.145870021754418 1
0.718011610322457 1
0.503201527127869 1
-0.29330355939642 1
0.248485936408786 1
-0.355490580889872 1
-0.0847354407664207 1
0.481785608911829 1
-0.146854368269835 1
-0.166423069075402 1
-0.520309225299751 1
-0.265532269717112 1
0.616214897840544 1
-0.372602367511114 1
-0.219597626125151 1
-0.0023645213976524 1
-0.373369020496975 1
-0.348414963663031 1
0.349778331985956 1
-0.138053498782983 1
-0.306661328839603 1
0.180494523563405 1
0.18484206609673 1
-0.203002788680262 1
0.0993982479512998 1
0.504767295545837 1
0.38403803324702 1
0.0833499879438938 1
0.235216774063871 1
0.499884001150808 1
0.318364211257638 1
-0.070243366858902 1
0.201148949818121 1
-0.0979880314676303 1
0.0512192883134991 1
-0.249567545450604 1
0.684665607329053 1
0.172260567287539 1
-0.19964856352559 1
0.118430135543455 1
0.0203037452747904 1
0.773999239676718 1
0.0598375546220133 1
0.371832546549147 1
0.0581839119608525 1
-0.161246318637229 1
0.119723178700122 1
0.419379532771582 1
-0.139507046686875 1
0.39553612126631 1
0.396008376749213 1
0.220781842516058 1
-0.501808392026812 1
0.545418152712175 1
-0.150694603045588 1
0.469030122771895 1
0.633419063158125 1
-0.405374149272906 1
0.133069066954681 1
-0.147873443005125 1
0.0682796737636939 1
0.130329613331133 1
0.163217794911166 1
0.365564641250449 1
0.0704621044633486 1
0.387737245654903 1
0.361062351121741 1
0.0104721484371733 1
-0.0478842303179334 1
0.266807815795762 1
-0.404403107912786 1
0.229330227193784 1
0.801928378283468 1
0.022913194399276 1
0.766497797319388 1
0.251436279151007 1
0.0994502785685825 1
0.194366141149794 1
-0.244361186238218 1
0.220549007831118 1
0.403444752457055 1
-0.321727247877375 1
0.0130909130701568 1
0.171576529353237 1
0.565264872381925 1
-0.190141955690259 1
0.0857650612238101 1
0.419680880741695 1
0.439893795716101 1
0.690925514903416 1
0.115823182300672 1
0.526158652620263 1
0.349907198956643 1
0.530192765223495 1
0.144297029908215 1
-0.0932197371854327 1
0.448250229001412 1
-0.366418393920692 1
-0.0270676934407793 1
0.0483945238026823 1
0.725002113229539 1
-0.383348407483573 1
-0.200307015442748 1
0.145623958654198 1
0.0434257388122589 1
-0.0368557543706466 1
0.27453891807098 1
0.56142038393287 1
0.0333611955576111 1
-0.137405944381476 1
0.0575464234180568 1
0.197855442495145 1
-0.0516861487104878 1
0.25749944274732 1
0.331751915484589 1
0.318960654185974 1
0.320045695415334 1
-0.298008217686317 1
0.145126680748929 1
0.37631923132801 1
-0.0353016704060613 1
-0.0287330702100987 1
0.584434868227589 1
0.350740660470655 1
0.555064453826111 1
0.106686192492391 1
0.492134424914702 1
-0.134235769213472 1
0.565676403495926 1
0.31596793979516 1
-0.0143028060293435 1
0.265103065214988 1
-0.150960307420957 1
0.159446359736419 1
0.0410091744619275 1
-0.28954773471011 1
0.447200389571364 1
0.397657261827725 1
0.0831359916562263 1
-0.129537377325869 1
0.399328188274884 1
-0.26772798402485 1
0.261730546301639 1
-0.039185355496778 1
0.259200941901589 1
0.627945343210011 1
0.292330299922989 1
0.231603939878627 1
0.229363576737075 1
-0.268595478908974 1
0.0240325550459686 1
0.147236527026579 1
0.274772061399505 1
0.310390540801874 1
-0.326928030352051 1
0.835226938274925 1
0.527304398167656 1
-0.383725167415943 1
-0.690419465283532 0
0.383606215821905 1
0.63631488816433 1
0.511705198985494 1
0.2558551119746 1
0.120913864158139 1
0.223693504461629 1
0.195915219018397 1
0.414530085230738 1
0.437022216527529 1
-0.0478406141277085 1
0.114036945868953 1
0.806163547261116 1
0.121715182357532 1
-0.5872881100984 0
-0.178958243463254 1
0.769433120955112 1
-0.0409443319676537 1
-0.18889920031821 1
-0.113542876251538 1
0.338187940269333 1
0.933464753713774 1
0.135174535872985 1
0.152868930510792 1
-0.151803782105489 1
0.30903379886772 1
-0.12812528953579 1
0.029132768831835 1
-0.265975052199097 1
-0.343573106488883 1
0.0914349111328903 1
0.112816412220573 1
0.167615930789566 1
0.0541305748282434 1
0.57444382500047 1
0.593703219395048 1
-0.170314459682323 1
0.121875027259567 1
-0.453664408976811 1
0.88490658908588 1
0.740674781117278 1
0.181223051096537 1
0.329273307270721 1
0.0950502777687134 1
0.29115791339039 1
0.243716793852441 1
-0.00324435145846057 1
0.162318174430991 1
0.340931781486078 1
0.447473001368439 1
0.102579543675653 1
0.364633089686578 1
0.611541254728879 1
0.00513655289357933 1
0.053600591083431 1
0.0725387859550797 1
0.604369873295769 1
0.644936592943267 1
-0.239988453936173 1
-0.0489574464029117 1
0.147540483817365 1
0.970972015534102 0
-0.226140426360101 1
0.456503806730719 1
0.033564605474982 1
0.480764408704446 1
0.269688289044786 1
0.0961746654917883 1
-0.285868037247519 1
0.289007709337242 1
0.104774794824061 1
-0.0931060912446629 1
0.268957620576654 1
-0.0590510721306741 1
-0.0377671944649425 1
0.00977022826097432 1
0.452486082525335 1
0.035237497523257 1
0.449719447712056 1
0.600970654444738 1
0.796557936071624 1
-0.561257362824369 0
-0.317198139092106 1
0.193212191935691 1
0.458909700583588 1
0.0208155353789735 1
-0.2060165623867 1
-0.305819539142407 1
0.388815345861287 1
0.086664401499394 1
0.710899275268096 1
0.687954275805335 1
-0.0105385499345199 1
0.545306890929349 1
0.501932605169318 1
0.425680922466172 1
0.341483140999821 1
-0.0552622502869351 1
0.379587266801785 1
0.0437116674562254 1
0.195295103006748 1
0.196897152612256 1
0.265261307153332 1
-0.389766881525641 1
0.451733371102707 1
0.562199285970119 1
0.525820229880897 1
0.229895290618301 1
0.250003032074601 1
-0.398815118785207 1
0.197418219940498 1
-0.0311377869287838 1
0.0125436028068013 1
0.153177498804052 1
0.694130180679257 1
-0.449273678545359 1
0.167847260488833 1
0.384194986896838 1
0.0686166900728404 1
0.0335984667289142 1
0.0154443080013883 1
0.350743038813926 1
0.354796239757805 1
-0.123011371774394 1
0.049417345541411 1
0.359767248499606 1
0.816034696381363 1
-0.265242677646012 1
0.0681904733742056 1
0.163467849279508 1
-0.303977033461082 1
-0.195791405546181 1
0.23747522210228 1
0.302592229200901 1
0.252600891034627 1
-0.0582954329741372 1
0.544833138143213 1
0.0370217985801365 1
0.484722425272343 1
0.211630698402547 1
0.261115221582379 1
0.250018208751709 1
0.451346010054424 1
0.275022549465104 1
0.536766302340333 1
0.333257338468077 1
0.141551427885386 1
0.47691697824909 1
-0.37336687270274 1
-0.201408596528289 1
0.135130218485184 1
0.358632985699251 1
0.365842400835272 1
0.0550272445616997 1
0.0397309580294011 1
0.561898159836665 1
0.21785632120146 1
-0.294538537563012 1
0.215388028135107 1
-0.341629719627037 1
0.244342685838273 1
-0.233737527628808 1
-0.0514400436360612 1
-0.344299450540027 1
-0.21678738003384 1
0.213206269217319 1
-0.289622241859019 1
0.301544810295583 1
-0.0284156628227991 1
-0.0328869446069719 1
0.406720747625744 1
0.784896529722068 1
0.11488378162252 1
0.284389729301039 1
0.375563179046351 1
0.565358148702629 1
-0.0477163598839962 1
0.2194092833629 1
-0.0175684921312639 1
0.912129936584049 1
0.256299879138654 1
-0.115378128128592 1
0.000562668144810256 1
0.167378403477112 1
-0.151738711470656 1
0.3060397056606 1
0.727362963843783 1
0.524886820364445 1
0.489288231316346 1
0.202488478808585 1
0.38745866672695 1
0.397261538342685 1
0.580682258707809 1
0.744367726262622 1
0.444394527426605 1
-0.146142749058458 1
0.472072571033948 1
0.134156087906477 1
-0.197232788211879 1
0.268025105252194 1
-0.0346012052724022 1
0.0817347680041104 1
0.0410052080249484 1
-0.451483257984586 1
0.106621647957481 1
1.27802967162549 0
0.355467151862502 1
-0.246140494397985 1
0.253623648698245 1
-0.0140138750474234 1
0.259552478022731 1
0.605440341364108 1
0.521149809970625 1
0.414266948678084 1
0.0833864963643002 1
-0.170720728776904 1
0.0726446024141477 1
-0.0262224191775692 1
0.308282783412249 1
0.390516797543459 1
-0.0487761366601474 1
0.479713712766106 1
0.422814763566742 1
0.0641483462733569 1
-0.0275458341101335 1
-0.0775826751527257 1
0.002121666470389 1
0.195811372960163 1
0.84080801171242 1
-0.107459315891239 1
0.174273644794176 1
-0.572191681892861 1
-0.309800373047796 1
0.515515162248122 1
-0.203918941506143 1
0.03660778333003 1
0.274545429313532 1
0.20254194368863 1
-0.201808062932777 1
0.206457696143083 1
-0.272361142356751 1
0.102664167249415 1
-0.26733613741402 1
-0.060910009186167 1
-0.325104753381999 1
-0.248771784604436 1
0.262654826676574 1
0.624186091072483 1
-0.280193820647284 1
0.404910426487892 1
0.135628617173028 1
0.0721422314258346 1
0.223841982460723 1
-0.46401588999207 1
0.287292826258285 1
0.284133346369847 1
0.47762869567461 1
0.269709532425269 1
-0.0736474777844208 1
0.249424507852081 1
0.259256330122667 1
0.666828251973086 1
-0.331492329528588 1
0.377201024315534 1
0.525303358802137 1
0.0622727966803392 1
0.140807461197968 1
0.289528327279117 1
0.877773683091255 1
0.184243196713152 1
0.466468482077771 1
0.305155187536981 1
0.0890046938722261 1
0.680927587779916 1
0.00187308103962781 1
0.386244219829244 1
0.514339095694714 1
-0.062088133407824 1
0.0507199615752537 1
0.170630244148231 1
0.326530280824276 1
0.184385277622392 1
-0.0355917015937488 1
0.120154640384875 1
0.337092936037052 1
0.335004290384975 1
-0.761369492154113 0
0.639415738692113 1
0.374027003424233 1
0.352305259553586 1
0.26819970562114 1
0.00749979416474583 1
0.011573663846019 1
0.550117562315786 1
0.0589408295099476 1
-0.0128734036534564 1
0.0408326755318273 1
0.263268108762487 1
0.238434595300853 1
-0.0716209451309995 1
0.507881969958784 1
0.534381109746396 1
0.484162946327884 1
0.558103438719347 1
0.050382316811893 1
0.210361928903505 1
0.468895100525503 1
0.734177089393304 1
0.332755255890465 1
0.390149524259343 1
0.765766948990976 1
0.295054284528833 1
0.120631475822277 1
-0.169812355060107 1
0.0461845073719135 1
-0.101131321263795 1
0.0531855379078212 1
0.0142922641318039 1
0.123350377412947 1
-0.100724038039099 1
-0.197098437226792 1
-0.0375417063200249 1
0.578376203423372 1
0.120551979682254 1
-0.196002650138415 1
0.115142648288417 1
0.649215132939307 1
-0.176261631322562 1
0.676876335395076 1
-0.459906290284583 1
0.217683677602332 1
0.491717635811639 1
0.525497894922568 1
0.0406174962871301 1
0.235391904290057 1
-0.0410853092329977 1
-0.261190037837455 1
0.0594311668396282 1
0.0878136239881834 1
0.383071351473318 1
0.803699853742433 1
-0.154734618893636 1
0.47273173082145 1
0.405307019513122 1
0.0360331656574701 1
-0.224560701696518 1
0.151637542748276 1
0.0850965856410928 1
-0.14944780104546 1
0.154829225758156 1
0.569805887188588 1
-0.00332393101167373 1
-0.500625731549977 0
0.289579542565962 1
0.491311050315129 1
0.29690312469208 1
0.717873815659448 1
0.301799525186177 1
0.329645354486314 1
0.140781596714159 1
-0.47616310304612 1
0.46692310855393 1
0.41330665901392 1
0.188657532205642 1
0.181549167261127 1
1.1411878913265 0
-0.183286366549784 1
0.546208608979605 1
-0.137938727121085 1
0.369173826906285 1
0.430154036718935 1
0.238127697985374 1
0.0989586535453332 1
0.150077175774745 1
0.690258245587437 1
0.0938808231678368 1
0.121425259578477 1
0.104317598248793 1
0.566793447629492 1
0.118142675003393 1
-0.0744815749245594 1
-0.396041263973175 1
0.247070504938782 1
0.395186951212901 1
-0.264322761829895 1
-0.114094289336443 1
0.192835238810192 1
0.252046340866085 1
0.0201254296050317 1
0.588604899249995 1
0.258003641848922 1
-0.174368227330877 1
0.42889494125842 1
0.197497988960789 1
0.135713527048428 1
0.531678511306708 1
-0.318756317658197 1
-0.319272931664123 1
0.227739044253338 1
0.397194428910849 1
-0.0506668869669792 1
-0.0646803221691679 1
0.42195806597516 1
0.135680992531416 1
-0.0845940058044606 1
0.217976760357601 1
0.34564616294309 1
0.176968505089209 1
-0.0446695654556051 1
0.137776200846124 1
0.377412223803529 1
0.340235901448243 1
0.213530146589663 1
-0.100284996137906 1
0.383582189347902 1
-0.0437321292612843 1
-0.0800767112459278 1
-0.0716377964162427 1
0.281603923082883 1
-0.119475338701296 1
-0.0774539483298976 1
0.574591116444304 1
-0.308439786011024 1
-0.414936881651705 1
0.0801220582762064 1
0.0440089499903832 1
-0.0042742014506487 1
-0.316995134600102 1
0.507378821439112 1
0.170859247492962 1
0.257668146545653 1
-0.331382002513528 1
0.0706953843095532 1
0.370280967565702 1
-0.255081185595376 1
-0.248428992243098 1
-0.582139979452427 0
0.677844724330162 1
0.117383851330638 1
0.0543276695068457 1
0.710018021361301 1
0.0841566777248559 1
0.379790539087101 1
0.418354022917557 1
-0.444865577889913 1
0.321234921873173 1
0.166605018095554 1
-0.161983457763632 1
-0.0527591242083793 1
0.682963596964257 1
-0.00295826816179713 1
0.376002931399648 1
0.203678775031767 1
0.205857362599033 1
0.253806738040972 1
0.477789783793001 1
0.578687996049622 1
0.255072036200179 1
0.366987562387481 1
0.542989430626319 1
0.255406100310525 1
0.563689460408451 1
-0.02803919817957 1
-0.525535313864775 0
-0.00792045037246607 1
0.222877326707966 1
0.195234571298407 1
0.129532398868002 1
0.468394086201403 1
0.0953604402257162 1
-0.833871200728946 0
0.373170928275976 1
0.127437308371684 1
-0.137504625138253 1
-0.36194030962897 1
0.190492150884077 1
-0.0566176196580168 1
-0.0833720320073054 1
0.436603750734775 1
0.214777152169852 1
-0.165999015554009 1
-0.056923869645458 1
0.420837408989087 1
0.0969567799077347 1
0.147990525355189 1
0.207244155005044 1
0.121329212356089 1
0.388799993406647 1
0.778599624520419 1
-0.0519929151656294 1
0.203084851493996 1
0.612999829386041 1
0.366988830767041 1
0.770673461175202 1
0.210483994412541 1
0.59362416230586 1
0.525569422882734 1
0.526175712339838 1
0.493957075422929 1
0.0344914448050397 1
-0.129778871517569 1
0.322711041057092 1
0.570087041518401 1
0.620747354283703 1
0.310244627807574 1
0.381676553836361 1
0.106487536262357 1
-0.312429429725906 1
0.456124083210876 1
0.234956524759864 1
0.533942382156187 1
0.116135665482909 1
0.475076976619636 1
0.608896662909038 1
0.155008199764757 1
-0.018800471538915 1
0.585085524748097 1
0.0596428918277744 1
0.650441767199196 1
0.753455988030657 1
0.491217685220617 1
-0.155534072867175 1
-0.128680145044979 1
-0.204358542392446 1
0.599218202546887 1
0.353263676065588 1
0.674909275276094 1
0.0644165110457253 1
0.00427410180440044 1
0.105165306121199 1
0.0931653026704587 1
0.629245169662874 1
0.284363028181914 1
0.374287602667081 1
-0.133484273153814 1
0.426486547419631 1
0.0440182566813296 1
0.0852140617137385 1
0.374651317510921 1
-0.423081782543882 1
0.532564754136401 1
0.558235937556761 1
-0.174128804486396 1
0.452787385151292 1
-0.0099571502288977 1
-0.384634593435956 1
-0.245966066640779 1
0.332982814596241 1
0.00888514144847179 1
0.52234222256956 1
0.645087557097108 1
0.72905274196349 1
0.234630697025405 1
-0.25761046699879 1
0.214675752580927 1
0.824520962381316 1
0.280902501831866 1
0.52535280981681 1
0.653253665441191 1
0.445485475179903 1
0.610190020590549 1
-0.04610573251116 1
-0.174997239752775 1
0.22784866302313 1
0.10428801493167 1
0.434318207534426 1
-0.0176004431299117 1
0.195481359624338 1
0.0599004590377936 1
-0.0522032178434818 1
-0.173531398492185 1
0.351909354702808 1
-0.0102387584787724 1
0.349390150257054 1
-0.00933019289910778 1
0.285756586030561 1
0.472473521759473 1
0.0855032987933734 1
-0.244584014107766 1
0.961361706162349 0
0.261351166769223 1
0.160157933260169 1
-0.019853224992486 1
-0.32267372939247 1
-0.0375907189981708 1
-0.148891145895293 1
0.446112535900379 1
0.100207979296723 1
0.868360054282588 1
0.0619390090472719 1
0.310139203125302 1
0.460625118989648 1
0.0122237498875286 1
1.03997900762356 0
0.401496406241338 1
-0.0202684121725238 1
0.125201291863469 1
0.425389603884349 1
-0.337212456362124 1
-0.116393718558959 1
0.632890595687752 1
0.175337838202075 1
0.265305554776443 1
-0.25716503066219 1
0.464713036574465 1
-0.187414997644138 1
0.117040878078175 1
0.198472932518903 1
-0.217777983694615 1
0.909819017221946 1
0.173603134620897 1
0.314223157310735 1
-0.227920007470952 1
0.0663844891589671 1
0.235625316708415 1
0.0118007885200551 1
0.223331406578878 1
-0.0952802864362383 1
0.556803846426886 1
0.430567914688869 1
0.0715223059387204 1
-0.00112494873891551 1
-0.0137467140317342 1
0.072815574183937 1
0.714375705700906 1
0.384969630534422 1
0.399916972951188 1
-0.396005251094728 1
0.339257866507767 1
0.41421867308 1
0.399789043039018 1
-0.249817144276845 1
0.384477489807358 1
0.175504431027241 1
0.214992685450974 1
0.621987713637658 1
-0.109207940970774 1
0.445916897058715 1
0.0812780045243661 1
0.0731480398504172 1
0.268754673037061 1
0.0715285649770117 1
0.227667659381575 1
0.0799105903651202 1
0.0502666956222623 1
0.506286373990391 1
0.244618602104448 1
-0.089660221914239 1
0.195464862707245 1
0.335406315538326 1
-0.245643106084721 1
0.354350830486003 1
0.324607074920435 1
0.619173738639165 1
0.208862600621419 1
0.0489940648745631 1
0.551679909174792 1
0.66433521971964 1
0.511990759162312 1
1.26118704258832 0
-0.0409495657308973 1
-0.144698780061077 1
-0.101924701919497 1
-0.0418736299040173 1
0.467342403610772 1
-0.169587957569133 1
0.0232190095046151 1
-0.0920582475623696 1
-0.0524999820632372 1
0.243958043195039 1
0.144334517240744 1
0.258809739422362 1
0.57254006802398 1
-0.155943737274377 1
-0.0294006267864866 1
0.326322661050406 1
0.275650763407668 1
0.479460148301781 1
0.0461123438644305 1
-0.221194498384392 1
-0.268966395958789 1
0.305307217903684 1
0.0398476478397142 1
0.0883136537877452 1
0.0113820189202219 1
0.0826804836747349 1
0.409886266061266 1
0.222973619101457 1
-0.270956959961939 1
0.344836714669288 1
0.137415048594438 1
0.481362926878491 1
0.42583738470004 1
0.449832382057781 1
0.782082716271772 1
-0.352641211158853 1
0.208419845634915 1
-0.259111354234415 1
-0.279095794729006 1
-0.0589371342043882 1
0.257470446852857 1
0.119113426692059 1
0.692034492937429 1
-0.0297608763881493 1
0.332227251406478 1
-0.304152676574668 1
-0.200270726914217 1
0.474405506695675 1
-0.100067569824196 1
0.0218715668718701 1
0.194354928495199 1
0.171491043009452 1
0.00975396205730662 1
-0.345703413497958 1
0.00867805942463251 1
0.612667541286461 1
0.793954289467131 1
-0.248940783868374 1
0.0612414701512755 1
0.480545471590537 1
0.266212848643572 1
-0.403021461119762 1
0.00100029335029519 1
0.528830973811723 1
-0.03766511923906 1
0.540174573862414 1
0.147782121772418 1
0.453300634058379 1
-0.503786369268383 1
0.112923024772159 1
-0.14145935919584 1
-0.199131930721481 1
0.608169883672005 1
0.288988020168844 1
0.384562948403873 1
0.115663449852124 1
5.73306805588328e-05 1
0.14384747056933 1
0.372240463370656 1
0.593369870739438 1
0.449522922391693 1
0.15704383446805 1
0.197597066857105 1
-0.157361609596691 1
0.625141549926902 1
-0.0946734974825215 1
0.351171656337195 1
0.543028146627929 1
0.585725155671806 1
0.522153273076382 1
-0.119648226733238 1
-0.0467137653291583 1
-0.0672495189678971 1
0.69729688462342 1
0.493700279724482 1
0.592927732794121 1
-0.417607694324412 1
-0.0464109011068967 1
0.415249822269457 1
-0.098182279130241 1
-0.45138624021901 1
0.219772314879683 1
0.472996490200551 1
0.594448941714872 1
0.420299914180179 1
0.0290746821559505 1
-0.0115217656932995 1
0.00989349300098222 1
0.217070544787722 1
0.0915493080878116 1
-0.0840064233134045 1
-0.165032024053777 1
0.000271471936547182 1
-0.0587803835068553 1
0.283021934672663 1
0.564800483480539 1
0.0358632253033294 1
0.526154995679395 1
0.146078367731202 1
0.393455605336129 1
-0.340084272538367 1
0.305754901029657 1
0.402797245294691 1
0.194648110139573 1
0.0283773663378139 1
-0.0658361857754909 1
0.0871608199371885 1
-0.171929030139247 1
-0.486570156679861 1
0.0997862863233809 1
0.730948355781295 1
0.510345592978304 1
-0.124963941566651 1
0.038756314427565 1
-0.591716858080035 0
0.0373514827657054 1
0.591651510752409 1
-0.0422327249831007 1
0.925059244144699 1
0.141611864998617 1
0.268348576753523 1
0.171822833655388 1
0.0479314843487781 1
0.0624908206488165 1
0.52932524052743 1
0.217659020830313 1
0.347823258748168 1
0.177706528979966 1
-0.329941326565846 1
-0.118610208970665 1
0.272170914740014 1
-0.205799413928084 1
-0.0265007655782471 1
0.826538861765458 1
0.300390467338951 1
0.000235563511342143 1
-0.275700437361681 1
-0.27136620457477 1
-0.0314524420367497 1
0.262121532229907 1
0.247617961249387 1
0.236105163284916 1
-0.210223773531008 1
0.134909765130865 1
0.157277090847331 1
-0.240542847501612 1
0.776498811017351 1
0.103642274572117 1
0.28164200304862 1
0.0802200937219949 1
0.0375634655392476 1
-0.146984234517815 1
0.410254224278009 1
-0.144054530242425 1
-0.206278575224343 1
0.405451584377821 1
-0.0611981135310309 1
0.0365263662555627 1
-0.0640463546455186 1
-0.0932441164950983 1
0.375454846391971 1
0.571903549709187 1
0.691383275516788 1
-0.360080841007965 1
-0.316627034940705 1
0.316986368271034 1
0.448031227648781 1
0.141506571781046 1
0.189917237431977 1
0.0621725358387395 1
-0.0488106590812328 1
0.836220182837896 1
-0.410535704329164 1
0.304144376951529 1
0.154927089925096 1
0.0978350667264678 1
-0.391226864563165 1
0.0757325600866219 1
0.0106300109636427 1
0.0713633093541134 1
0.268324624918751 1
0.187311162505687 1
0.297484017643056 1
0.0459551839158151 1
0.162370742427053 1
0.768414636487664 1
0.291012161350492 1
0.374601988097986 1
0.32671845311475 1
0.265821989064564 1
0.429682861891528 1
0.106110030289353 1
0.422388225582157 1
-0.343167958062192 1
0.384405945095443 1
-0.303228386266916 1
0.389797105989364 1
-0.219189365955429 1
0.463646047347167 1
0.370052365391273 1
0.0883552794754548 1
0.0658935945190566 1
0.428424511890506 1
0.488229775663168 1
0.210491973415551 1
0.38842298846994 1
-0.0427335095964554 1
0.0561337740493244 1
0.225815336271898 1
-0.113052215173511 1
0.295720199112655 1
0.401696495617313 1
0.450451779223135 1
-0.222590981027061 1
0.520091618561056 1
0.102891993785874 1
-0.151955532777675 1
0.394590365816045 1
0.393081310526744 1
0.307666620961103 1
-0.0295756366722096 1
0.436833551679952 1
-0.00464519043773021 1
0.668860644531384 1
0.199511357020572 1
0.0590565493501068 1
0.221802200361016 1
0.49917567298397 1
0.0387512564282297 1
0.160498240582356 1
0.0707898524573453 1
0.400492797605948 1
-0.493935383952961 1
0.451381089141155 1
0.170290414324732 1
0.113273401388897 1
0.283984354395997 1
-0.18431782777087 1
0.395160260820413 1
0.0969883262820722 1
0.0946037856797061 1
0.0862873380209638 1
0.0103862088828997 1
0.658700758868819 1
0.277908506420497 1
-0.129525450519457 1
0.595848971152283 1
-0.253374224607923 1
-0.339278294443019 1
0.518985340381045 1
0.22235728348988 1
0.407615946632864 1
0.138887345802685 1
-0.135494470207677 1
-0.0902802414732539 1
0.0344274577751865 1
0.544269054390727 1
-0.136833069142729 1
0.124146892918237 1
0.350814333792306 1
0.15115709519603 1
0.286579098542552 1
-0.124755359343543 1
0.743462362779701 1
0.1617276249843 1
-0.0425695127826534 1
0.0517387687423527 1
0.581840139379664 1
0.206434180968577 1
-0.208317399399024 1
0.297913660244971 1
0.297955887285902 1
0.625104329830579 1
0.582190621607575 1
0.149632970258749 1
-0.101342806742965 1
0.294593283626431 1
-0.0728436747016248 1
0.0838993373816185 1
0.504923931196421 1
0.294470121178935 1
0.486993280043847 1
0.648178822198644 1
-0.00803087462697591 1
0.766225498935503 1
0.29394470159402 1
0.199488766016979 1
0.392386221227873 1
0.17027412795341 1
0.018235487803182 1
0.000686640395942045 1
-0.526616340278754 1
0.179346373277081 1
-0.489438251866857 1
-0.199314923367675 1
0.0226887858478847 1
0.43928768532696 1
0.573817842081771 1
0.231994712921311 1
0.333813098291333 1
-0.0550306212973625 1
0.196353299534792 1
-0.0548729152139592 1
0.472513931051178 1
0.206004949065807 1
0.20737441745531 1
0.501694692453919 1
0.727080776669033 1
-0.157079702070867 1
0.289573275093555 1
-0.307134044982806 1
0.372271166180581 1
0.00367888814881275 1
0.258201265170872 1
-0.44379860034169 1
0.353311814406024 1
0.385791933418827 1
0.477803199071098 1
-0.310664978432083 1
-0.321703490309278 1
0.136062977283035 1
0.328056375143444 1
0.551142212173837 1
0.474311914184514 1
0.051033487477961 1
0.172538284077556 1
0.00372348666330174 1
-0.0522478791452965 1
0.0133342452176956 1
0.407489194478035 1
0.554629769429067 1
0.404098086816284 1
0.233443144934843 1
0.443309046171106 1
-0.244027194127553 1
0.428519923181538 1
-0.194858184063099 1
0.0201088025692834 1
-0.41282887303997 1
0.703633334610151 1
0.0363489246907067 1
0.0670290828520157 1
0.0852641084965849 1
0.270747426684581 1
0.638649360368351 1
0.226704027843069 1
-0.203464842824175 1
-0.518089590484151 0
0.0371491779956931 1
0.249395959489074 1
0.3949912564664 1
0.265544930596079 1
0.306105151937506 1
0.4725478407993 1
0.740842208874831 1
-0.0837721140398214 1
0.0517763669907905 1
0.395018004859482 1
0.559133932721233 1
0.0351493731821259 1
-0.220597526749011 1
0.104839638171537 1
0.574180349121314 1
0.0651161240384239 1
0.260192721072186 1
0.304268525043176 1
-0.563800709651249 0
0.531166559348573 1
0.258548354762722 1
0.687614353361857 1
0.408368755540307 1
0.188061377980933 1
0.231014965011281 1
-0.282916670467859 1
0.117301259943585 1
0.477790640851191 1
0.119343963990701 1
-0.0260286618750459 1
0.325950563828093 1
0.592961260602081 1
0.227845958601631 1
-0.0407544103298922 1
0.182470840635863 1
0.1479724104358 1
-0.00855223667233274 1
0.00579987941158545 1
0.548959157320545 1
0.815140118686413 1
-0.260050778953818 1
0.28447410111189 1
0.0793439087531139 1
-0.654276510221794 0
0.342565682595119 1
0.298385655585348 1
0.320726550855654 1
-0.0518527839018013 1
0.140373185588178 1
0.176549259176249 1
-0.131431859526685 1
0.0495023543250322 1
0.276269161458014 1
-0.2878601081218 1
0.46810496318137 1
0.154278317581275 1
0.583859546172675 1
0.111933539998373 1
0.724249484800427 1
0.200576621448349 1
0.443213861298298 1
0.508147416035023 1
0.144490033258545 1
0.202983945322161 1
-0.0509901050576033 1
-0.368763313097317 1
-0.0218809705555041 1
0.14064685599249 1
-0.132311099117041 1
0.279379337911357 1
0.31814587247213 1
-0.394907771525809 1
-0.0524771326750642 1
0.697328485117936 1
0.446226592035248 1
0.16578904660868 1
-0.00225601659196929 1
0.805515471060856 1
-0.0856639157210575 1
0.120406902205368 1
0.126472938866845 1
0.73642246773077 1
-0.128698138355715 1
0.581497598195482 1
0.568224486726982 1
-0.165794835927966 1
0.176042834016273 1
0.284299674334618 1
-0.122543751659539 1
-0.288552253680676 1
0.113609244807642 1
-0.175325060630604 1
-0.0690649427182924 1
-0.0681106374516005 1
-0.4538439064075 1
0.435452749142089 1
0.496750529669602 1
-0.094653767905013 1
-0.883764351077646 0
0.212230031404237 1
0.236590929001779 1
0.494550105821344 1
0.298703614748249 1
0.217972137801722 1
0.475100275838852 1
-0.223390595495938 1
0.354626787303286 1
0.0368626889905713 1
-0.347465222147723 1
0.0777241454545237 1
0.245219896338411 1
0.0121164004382663 1
0.243383606258467 1
0.427662827491669 1
0.0430513257259331 1
0.310414385797589 1
0.732607676309992 1
0.613742700455504 1
0.17881658664157 1
-0.191014297063002 1
-0.0583935640966356 1
0.130118926917134 1
0.160194000292273 1
0.109532226573219 1
-0.395622745245654 1
-0.0093018356546717 1
0.030607365329723 1
0.0990443576011643 1
0.507314377399515 1
0.108321877233906 1
0.275445471445516 1
0.202351691758286 1
0.322367749140864 1
0.373679039390753 1
0.0960652629361263 1
-0.620552526878901 0
0.253470772129041 1
-0.234881398380326 1
0.146465538730168 1
0.0772127316189381 1
-0.163282462605596 1
-0.107721727083062 1
0.359217364445115 1
0.536304064977766 1
-0.327444050441943 1
0.563832225945805 1
-0.0415813054437967 1
0.331620345546014 1
0.384794982948445 1
0.419972036224411 1
0.376722833186028 1
0.304257861570072 1
0.448533128111303 1
0.487507915980608 1
0.345630245313495 1
-0.277093454922705 1
-0.349381117929294 1
-0.0186277347118687 1
0.182644561088816 1
-0.216306520909982 1
0.19513656723703 1
1.0925348973684 0
0.488829096330039 1
0.600721923757949 1
0.068948800827343 1
-0.0239387296668823 1
0.361742187438771 1
-0.164040472992455 1
0.555191501626316 1
-0.311228338150403 1
0.118314442375914 1
0.146215180253887 1
-0.347470347118302 1
0.177917377726188 1
0.368641248913072 1
0.101394241046721 1
0.468161188016554 1
0.119868926344216 1
0.532160037362878 1
0.0712927528971662 1
0.155375039923415 1
0.561612911765103 1
0.0879355648606314 1
0.372297949699301 1
-0.377974750645823 1
0.383811377057385 1
0.359463130936674 1
0.784995579039515 1
-0.0972684970616103 1
-0.60357497609529 0
-0.234645885124111 1
-0.0583985185762185 1
0.153859781049911 1
-0.140754078016019 1
-0.480533607499817 1
0.424164221725002 1
0.114547272298832 1
0.0817986435639796 1
0.59555570869351 1
0.339815321289332 1
0.170644140354395 1
0.0534647231211247 1
0.1645951906318 1
0.0931754008753196 1
0.268955701311363 1
0.159877028841559 1
0.296375977748549 1
-0.207847240206173 1
-0.290690274327172 1
0.0529972770450362 1
0.677415259164955 1
0.575834097348614 1
0.00246821622464785 1
0.704913105433046 1
-0.00331503033122904 1
0.281829024078343 1
0.475103108126947 1
0.635079421071539 1
0.591015983579871 1
0.696247337667906 1
0.277563430420067 1
0.0791462125771854 1
0.602430525548361 1
0.272831428705331 1
0.412449936954299 1
-0.113249844287262 1
0.486185272863845 1
0.36277703203372 1
0.215031237105778 1
0.280058323174461 1
0.0215112139830744 1
0.311213750341851 1
-0.106849780224816 1
-0.216682101415856 1
0.510455003692146 1
0.527608751640772 1
0.00369094083494007 1
0.348653258691314 1
-0.196407713447602 1
0.137828971057768 1
0.492815512825568 1
0.265795797577857 1
-0.0768140661399332 1
-0.0818681942476558 1
0.646925844924672 1
0.214686258792612 1
0.223892007594899 1
0.326166905798618 1
0.509992392039582 1
0.273337693621943 1
-0.27872983907753 1
0.196462002083724 1
0.0753770193292618 1
0.172342105554018 1
0.120384829296762 1
-0.0151507230041956 1
0.286158899703944 1
-0.01919136814145 1
0.460303141807883 1
0.262640602409949 1
0.376472067033592 1
0.160851687392936 1
0.132300453211114 1
0.4584733085402 1
-0.0529732746846215 1
0.269660308425103 1
-0.185101311512444 1
0.0255032869834914 1
0.0233605068516286 1
-0.0388288169124013 1
-0.224129640420194 1
0.345058917010142 1
0.125543107246186 1
-0.244645757004251 1
0.202799430144636 1
-0.0344337231382829 1
0.223655749217563 1
0.0849835954417861 1
0.172241506326297 1
0.213849582408538 1
0.183840042292662 1
0.868304648815758 1
-0.28572082305422 1
0.366122102677891 1
0.37510316673571 1
0.510792115769207 1
0.636836273982218 1
-0.0827894168717304 1
0.636522827312698 1
0.485672045496492 1
0.129340941430625 1
0.105847227237238 1
0.114523793532974 1
0.581338758503674 1
0.559596346052279 1
0.0843834138881201 1
0.692069541981104 1
0.313474492727616 1
-0.0884575620068189 1
0.440600010694805 1
-0.416143397949461 1
0.515104475689465 1
-0.0926034354517502 1
0.074719364719598 1
0.160106221664138 1
-0.0382523031484144 1
0.359450818804879 1
-0.0537268158961017 1
0.449052649204822 1
0.499032413060394 1
0.26689770554688 1
0.242696496217552 1
0.781133695962497 1
-0.154060193152553 1
0.160041851382974 1
0.270477196241294 1
0.0801389661353284 1
0.212842886982365 1
0.180581747398585 1
-0.00336146424262628 1
0.258930040156409 1
-0.183943940819449 1
-0.0247789343911792 1
-0.200576958804452 1
0.512358829082981 1
0.272494852652867 1
0.184136703709797 1
0.531848088388972 1
0.142462845855285 1
0.333402228192534 1
0.426547916982668 1
-0.0197683841972043 1
0.111593790966267 1
0.539554768553822 1
-0.0700589430187622 1
0.665313309777237 1
0.531107748903334 1
0.422535606788606 1
0.260809159805466 1
-0.029016231685147 1
0.296447110196635 1
-0.0411835242370479 1
-0.0134994928646104 1
0.0830045116286649 1
0.21137276867894 1
0.25881248636812 1
0.308168697059505 1
-0.0240783699466855 1
-0.127543160909379 1
0.445479668295151 1
-0.00488991443657234 1
-0.13144764714172 1
-0.171135586899664 1
0.154323663199262 1
0.530946214103594 1
0.55185775846454 1
0.0222182647055416 1
-0.0786453227718743 1
0.642446887983737 1
0.64462465405933 1
0.136603078461908 1
0.286763827737241 1
-0.247633604448625 1
0.401249930448029 1
0.0294057150916496 1
0.198130911813253 1
0.372807142910213 1
0.197676082112182 1
-0.31693675117486 1
-0.0898086536539866 1
0.496673899190443 1
0.858527146746444 1
0.261301875171579 1
-0.0589175769265052 1
0.0548102472652563 1
0.28981910021535 1
-0.440449004889589 1
-0.14919795403051 1
-0.0344259222722805 1
0.421763238061985 1
0.377621209140144 1
0.0339119950446124 1
-0.477194684786133 1
-0.427827033834043 1
-0.24533076013375 1
0.0713096167533101 1
0.831097617268945 1
0.239005296090492 1
-0.153841843560522 1
0.141918067375285 1
0.180409296474327 1
-0.00779382128560779 1
-0.31222959454714 1
-0.0724293108162268 1
-0.0513500658938225 1
0.43845902660483 1
-0.115875297848654 1
0.298987916380461 1
0.186805061492203 1
-0.232565392568328 1
0.317449007741604 1
0.426437266852737 1
-0.0383918493174281 1
0.386813105776186 1
0.679753984623138 1
0.455332074972835 1
-0.243886251195458 1
-0.433950534668813 1
0.238213421134685 1
0.529238641760223 1
0.470106994123634 1
0.230987246292157 1
-0.507831724150695 1
0.260080424647136 1
0.00553472644646832 1
0.225991485482914 1
0.25832284619247 1
0.453078469462147 1
0.0499964816473473 1
0.738463520294157 1
0.0641307115861617 1
-0.533339427855884 0
0.0599851502661412 1
-0.120447651652173 1
-0.0261829334176502 1
0.575457198911602 1
0.172204568226033 1
0.396339547056226 1
0.195199557688886 1
0.0299677060616311 1
-0.285163250607427 1
0.361474809997788 1
0.299791808557744 1
0.252906617533341 1
0.328709594659052 1
0.300052259195398 1
-0.152465588503103 1
0.246896537580658 1
-0.268160938009076 1
-0.0580117281151142 1
-0.205699059463324 1
0.879617239393296 1
0.421424654101287 1
0.177420339723432 1
-0.206855901391702 1
0.195350013784269 1
0.218638442751625 1
-0.0161221805199075 1
-0.156997190302299 1
0.128693850863914 1
0.300619511006762 1
0.33122380726549 1
-0.0416025726220541 1
0.239288433028087 1
-0.267717662095854 1
-0.107584342983411 1
0.678339877060719 1
0.341079833011892 1
0.202314207047601 1
0.234939029977852 1
-0.0708431988576932 1
0.430408789495316 1
-0.539326608889704 0
0.177546629113965 1
0.564932886014825 1
0.119649453890864 1
0.485980454746809 1
0.0226699365534514 1
0.13320721741525 1
-0.254835716261468 1
0.244703608334775 1
0.296887429494488 1
0.238639608402036 1
0.150688079600913 1
0.262278731601292 1
0.649422652753221 1
-0.22809164097778 1
0.0979131141611919 1
0.0597483411338094 1
0.939662150895489 1
0.407184024369346 1
0.0600131773103301 1
0.208636981462733 1
-0.0814708493750293 1
0.16543912912176 1
0.449394824456111 1
0.429991323334894 1
0.437278199783544 1
-0.570658569910805 0
0.129904974546499 1
-0.016274348306703 1
-0.0491616488825727 1
-0.197378156983077 1
-0.0280649379304365 1
0.10525311553419 1
0.579666308087256 1
0.16056322484332 1
0.340129467753257 1
-0.156746540540181 1
0.349064586534404 1
-0.657673463739103 0
0.0261634464822996 1
-0.220294342779018 1
-0.0114993661318416 1
0.627913164532165 1
-0.266447316237028 1
-0.0195921622386347 1
0.338905098885927 1
-0.526752701731971 0
-0.0541232371852631 1
-0.0959608342635762 1
0.865128846669077 1
-0.144072828724457 1
0.348544857197246 1
-0.154411030962114 1
0.292560284561307 1
0.0562888544422704 1
0.0592234907186354 1
0.416029420095101 1
0.142387540822341 1
0.659847435632718 1
-0.0914635029252817 1
0.672439166915412 1
0.312517825203998 1
0.286036109069103 1
0.452404642890754 1
0.623342492571813 1
0.469402988847568 1
0.365148714626852 1
0.509951995105576 1
0.73032786148837 1
-0.254377707448102 1
0.32003235592171 1
-0.054288714073772 1
0.566988770466145 1
0.333278103866352 1
0.207460877648381 1
0.437080120863874 1
0.0253943798129376 1
0.952467233824478 0
-0.0867671683663015 1
0.826905414880413 1
0.0354488085766269 1
0.208123922528623 1
-0.236849797048427 1
0.176221224549036 1
-0.147692106820124 1
0.205616467214217 1
-0.0561705527021158 1
-0.235343643218548 1
0.195564677249167 1
0.127018327228692 1
-0.183220544303631 1
0.126224115870257 1
0.161646186476247 1
0.172304792760049 1
0.479070892326402 1
-0.116086552300873 1
-0.0241540800745791 1
0.064957424521869 1
0.343632201052145 1
0.318373520852348 1
0.218216434785929 1
-0.142708231519911 1
0.281423816010687 1
0.375700521230819 1
0.427141118274095 1
0.579375350338073 1
0.471046409515713 1
0.334528822109483 1
0.265804655383575 1
0.356406756792476 1
0.343738303598422 1
0.186025209618896 1
0.220156781220462 1
-0.0161581560545365 1
-0.218627815127862 1
0.173591147971289 1
0.360739702188309 1
0.214993102574883 1
0.397920280625048 1
-0.0706424089842255 1
0.0677530083884461 1
0.165765106848937 1
-0.437062919134134 1
-0.280774906404797 1
-0.0763201247697694 1
0.293303795142452 1
0.354774439064605 1
-0.159811526962953 1
0.0113033623911314 1
-0.113636867933534 1
0.348261285854559 1
-0.0660824733346547 1
0.380356953411686 1
-0.215728754655905 1
0.11880438700138 1
0.494341144891659 1
0.756102320636777 1
0.236034499274149 1
0.0486948425923472 1
-0.0579933296887878 1
-0.247157702179634 1
0.919205372964733 1
-0.154691512372725 1
0.722782610286411 1
0.364548810291911 1
0.358562296501158 1
0.582599126968549 1
-0.515796880787402 0
0.311697036143499 1
0.364355241002844 1
0.306005972385051 1
0.0522650254842305 1
-0.126492536720913 1
0.732635660957087 1
-0.473614088604712 1
0.278905894944397 1
0.219354949092664 1
0.346616743565976 1
0.216178045168835 1
0.275389386707753 1
0.0363025441161581 1
0.269154964597509 1
0.185889263703774 1
0.243165442575962 1
-0.291221488254686 1
0.145587099530897 1
0.584405484119751 1
-0.360670644515191 1
0.367094059490018 1
-0.0296817449826757 1
0.0245993043072149 1
0.236224701917441 1
-0.14966213955711 1
0.374879378170474 1
0.126978212446857 1
-0.185267594518783 1
0.00055269035944085 1
0.15457893761871 1
0.770924483472303 1
0.0814105978255827 1
0.328022696354955 1
0.246055704999737 1
0.100449804993528 1
0.570202628590323 1
-0.118175745509814 1
0.690679425179944 1
0.210451793093893 1
0.410737664486278 1
0.417559653194269 1
0.318925258291601 1
-0.314444283532696 1
0.206406207479951 1
-0.415322421910049 1
0.313931675116125 1
0.572493538088721 1
0.266542425123117 1
0.430864051918236 1
0.324426703252017 1
0.287171225264929 1
0.573212881614329 1
0.0825217116502651 1
-0.00310733258259175 1
0.5438791864406 1
0.331256404989496 1
0.412673355767016 1
0.148935745976593 1
0.903336182276313 1
0.116281699303988 1
0.298898811166404 1
-0.246276519059709 1
-0.133558979909077 1
-0.000192252985133284 1
-0.0334515786781082 1
0.0938535221243813 1
0.338578258638719 1
0.11606587285885 1
0.410188095913075 1
0.335177612480525 1
-0.145909886550337 1
0.419380747599797 1
0.0254732252450297 1
0.154398847915132 1
-0.196218070553309 1
0.364013404033659 1
-0.218131220484299 1
0.222241756370072 1
-0.258168683328172 1
-0.511915398446758 1
-0.560568220982415 0
-0.250074808629465 1
0.194073031895121 1
0.202410789597876 1
0.22598726803926 1
0.0518584132831644 1
0.24733338071215 1
0.161051783547796 1
0.0307305352549825 1
-0.21577641937367 1
-0.0472258794331847 1
0.49998756743097 1
-0.0591734759168806 1
-0.28516108791097 1
-0.0137219062349919 1
0.234448120695767 1
-0.350897227485756 1
0.377967603981216 1
0.0444609563177075 1
0.549575526142274 1
0.108996602240526 1
0.379774649180747 1
-0.0755797819948977 1
0.7354515136767 1
0.393480996131326 1
0.301994687365136 1
0.345513734168122 1
0.276718668727775 1
-0.0269628578126426 1
-0.158756967832033 1
0.266227967103712 1
0.311695291582589 1
0.179797866809583 1
-0.328320762979177 1
0.209445165064757 1
0.00829240072089504 1
0.503295253500389 1
0.614181091525765 1
0.42148290048751 1
0.0784413375466878 1
0.0767171957607724 1
0.506319327174055 1
0.242684215047726 1
0.0341559265602766 1
0.378239474906631 1
-0.20710663950174 1
-0.0350612819872944 1
0.0781664226173278 1
-0.244906740231342 1
-0.317490989514372 1
0.0479121015103625 1
-0.264393550291411 1
-0.169951559745214 1
0.0138037915659178 1
0.381134287798477 1
0.194971534505106 1
0.247625118279158 1
0.227103944373912 1
0.6166901348563 1
0.720481122707499 1
0.547171728704229 1
0.340351216616897 1
-0.0932703492096383 1
-0.0394063574813875 1
0.0402400048330916 1
-0.217748205623731 1
0.111531647143831 1
0.489682268639894 1
0.225303044745691 1
0.559092755724187 1
0.213842158491711 1
0.27964020198452 1
0.187915139031215 1
-0.0620261575753115 1
0.402720911099064 1
0.303121471465907 1
0.315642334464018 1
0.465028073637403 1
-0.0779781512329062 1
-0.17176884626098 1
-0.145836207639729 1
0.650298918846919 1
-0.381096696555163 1
-0.118460709284041 1
-0.237783442591074 1
-0.133384641972953 1
0.190293840668759 1
0.437395976308634 1
0.190236146209911 1
0.0790380174609713 1
-0.580605896749995 0
0.0660066582738878 1
0.0884421904391656 1
0.41072989983999 1
0.415657356988685 1
0.327336176424725 1
0.548032629402553 1
0.30833928282091 1
0.49002127742406 1
0.277065928280636 1
0.208557019559227 1
0.341267873869649 1
0.00410301489315983 1
0.391808739192628 1
-0.0329005613759144 1
0.585885475288791 1
0.426552387766962 1
-0.147691659633253 1
0.193860177714969 1
0.0352574363248467 1
-0.0896481385057077 1
0.267785769647566 1
0.171902535720137 1
0.123485118950821 1
0.340438517605956 1
0.581712331877659 1
0.557629381980015 1
0.590511768816042 1
0.504779459945562 1
0.205097039373246 1
0.201389850314644 1
0.375558935502329 1
0.200439723519291 1
0.211103901250406 1
0.830757600397617 1
-0.386015011337833 1
-0.0694995386815044 1
0.350033731060695 1
0.204621728009203 1
-0.0379861043000546 1
0.411675583587262 1
-0.340889337552246 1
0.72316323047118 1
0.261810031956061 1
0.0822510252674753 1
-0.163708509227259 1
-0.173772268204827 1
0.437287009530804 1
-0.0135241787262589 1
0.199057313515186 1
0.089381988283784 1
0.292255197854358 1
0.0398714886679433 1
0.550480121907973 1
0.387212863710286 1
0.0443738903678471 1
-0.0657927211833734 1
-0.1396168429345 1
0.541096247096776 1
0.0958190108492604 1
0.297065057811303 1
0.0790023223889485 1
0.81172376040008 1
0.658325151634598 1
-0.242175121378594 1
-0.131774016361003 1
0.626001151710184 1
-0.132864780840145 1
-0.282148089206034 1
0.55689114740145 1
0.583908752831567 1
0.0209033358551894 1
0.0183523315921736 1
-0.0185247677061837 1
0.562584612135441 1
0.0802628301938037 1
0.014852592086805 1
0.431623885240545 1
0.627616931484419 1
-0.0725614366658439 1
0.356258161563958 1
0.237375410883213 1
0.364282922961834 1
0.66194326763155 1
0.347962163385181 1
0.481643910107918 1
0.653394564092587 1
-0.13878411307248 1
-0.0412796715350014 1
0.264458918966337 1
0.288413947986256 1
0.437956833782053 1
0.318581352267027 1
-0.177196684072091 1
-0.0400347635158812 1
0.321154459058321 1
0.0313361386984329 1
0.0127569043201596 1
0.841674113085466 1
0.454746295642382 1
0.195184728437641 1
0.0826493431482969 1
0.153562844243401 1
-0.00916089043750394 1
0.224657842169673 1
0.343162115193506 1
0.57528204540786 1
-0.302008120405243 1
0.372121075844972 1
0.496264778213147 1
-0.242930724957538 1
0.0796267676947434 1
0.535279078359991 1
0.13215203921238 1
-0.0223493674412768 1
-0.637618274300021 0
-0.0522067113400443 1
-0.128056437377907 1
0.259003813627794 1
0.208246061843007 1
0.0131908838056313 1
0.338918980317697 1
0.15590173286354 1
-0.405383202172119 1
0.223866542620964 1
0.408195199971706 1
0.338222723083847 1
0.280091444396083 1
0.181832910982702 1
-0.238885299410578 1
0.173179887916379 1
0.00352512111225807 1
0.0289253545353455 1
-0.0342639260250225 1
0.0915678969189857 1
0.472078644064093 1
-0.0316266404881727 1
-0.150649456118775 1
0.456339227821662 1
0.0926789036603827 1
-0.099448089837022 1
0.629463916108626 1
0.195187201977544 1
0.233746508947817 1
-0.233449126508544 1
0.134376100552709 1
-0.135260541415468 1
0.463365797128637 1
0.41158715770798 1
0.335340286329972 1
-0.259111699377914 1
0.341204490261099 1
-0.0694042654008708 1
0.291696440571446 1
0.518218178906826 1
0.458634598936658 1
0.0951982196351522 1
-0.459544242206245 1
0.294109126748402 1
-0.0796316035830252 1
-0.0726348318592929 1
0.209058941673744 1
0.279188881437565 1
0.270583344000015 1
0.416735585885392 1
0.644135563310814 1
0.567075212353947 1
0.175944761985139 1
-0.116924701339458 1
0.20413607277543 1
0.27385618504478 1
0.220513795130976 1
0.380396037372397 1
0.0675832670227569 1
0.145844667736219 1
0.444084118450753 1
0.405681996966382 1
0.0871837313077805 1
0.239981956059607 1
-0.221661894124841 1
0.0677091053614547 1
0.454994835749385 1
0.453839869441051 1
0.620340715018402 1
0.408027454190956 1
0.262531712327388 1
0.553578141701701 1
0.727515868506586 1
-0.0415963712067846 1
0.131433493346353 1
0.196170164488024 1
0.279545430426934 1
0.346593972637061 1
0.594907816963744 1
0.649452043478035 1
0.00566197623797138 1
-0.137017085225483 1
0.167848188088861 1
0.0213227780490186 1
-0.125272306815944 1
0.0386340818198444 1
0.981372528462849 0
-0.091545632432816 1
-0.0701030237624925 1
-0.14856157718831 1
0.204821147793621 1
0.735016033334307 1
0.348342518882048 1
0.0143105941527772 1
0.38655275678266 1
0.0409680113160419 1
-0.105341426756331 1
-0.19665189288678 1
-0.550939238499214 0
0.405982701876099 1
0.184401307544749 1
0.945922932328157 0
-0.104004182426138 1
0.126408336994006 1
0.466070026713496 1
0.439300556920259 1
-0.148980300867624 1
0.513996338435201 1
0.507522448308868 1
-0.162205447044153 1
0.156829437105073 1
0.269250079171029 1
0.284221548319956 1
0.712944698360412 1
-0.00161005207353801 1
0.238109347071692 1
0.187351783222653 1
0.653095795996841 1
0.435247540553114 1
0.0148761954385439 1
0.548955852708415 1
0.406366108435405 1
0.356876952979298 1
-0.11283431906651 1
-0.159570767340734 1
0.0790269105964975 1
0.150748493627423 1
-0.0454216790829155 1
0.128207457914097 1
0.562747665485608 1
0.735967913414099 1
0.274629554148558 1
-0.286910005826013 1
-0.117381547142042 1
0.419965969091338 1
0.200631477756488 1
-0.133627919442146 1
-0.288312121845591 1
0.547874636746652 1
0.658670831523368 1
0.63263135138533 1
-0.309532369795796 1
0.180033707341254 1
0.361073238406677 1
0.00378456172947754 1
-0.0171631019748538 1
0.174177433386766 1
-0.104307146568777 1
-0.115089792999787 1
0.0659581688470659 1
-0.134657843629644 1
0.298516591669539 1
0.176507060968506 1
0.570658493465868 1
0.186893243955302 1
0.192406932564875 1
0.548176150923277 1
0.29006902972489 1
0.282178246473433 1
0.192059044360268 1
0.324068761756273 1
0.350044071045337 1
-0.00892789844245277 1
0.00532656208417317 1
0.519317318360876 1
0.326302258568753 1
0.0283255462684855 1
0.0344308552220793 1
0.0187570268315314 1
0.0279098555178074 1
0.591420903036841 1
0.340945027803685 1
0.14481679660701 1
-0.116143358193496 1
0.357518161394205 1
-0.28430924186227 1
0.208050319449487 1
0.167548526320993 1
-0.509802285518318 1
0.943534202355725 0
-0.061166319252561 1
-0.0934476389834382 1
-0.0684180424214149 1
-0.298975596486965 1
0.339474819546672 1
0.282581491136718 1
0.130958649821258 1
-0.478666958221559 1
0.408392982022999 1
-0.21860730376452 1
0.485050646576467 1
0.31359205908484 1
-0.0408862641701687 1
0.0713390533713996 1
0.0616319940507218 1
0.0413595977067833 1
0.0387456986444818 1
0.616665788165496 1
-0.126329805818065 1
0.276021717425703 1
0.0235902993834131 1
0.157689622612217 1
0.354967718243096 1
-0.0761654577248145 1
0.762448038092253 1
0.119958078426387 1
-0.725312140159068 0
-0.0361951894360639 1
-0.0399074109039292 1
0.329947180118365 1
-0.326563273527842 1
0.972340360127927 0
0.169034396495747 1
0.639225196118416 1
0.0693659343372061 1
0.38358295810107 1
0.518990768760973 1
0.214175164877201 1
0.781502138947952 1
0.542483257203516 1
0.0433447829178235 1
0.0874741472289976 1
-0.109828628204732 1
0.106449232655431 1
-0.208528520108014 1
0.166332229184906 1
0.21274793670241 1
0.183565136421228 1
0.181389208149733 1
0.163901457709321 1
0.552063153294984 1
0.80429272717152 1
0.29096503305746 1
0.0856809457974926 1
0.462900450715742 1
0.0942952699246397 1
0.38262117480887 1
-0.0341921744752886 1
0.0564845269439448 1
0.0867185162485697 1
0.291205577275191 1
0.30108456333572 1
0.0467653691862409 1
0.129189441433521 1
-0.147677317034157 1
0.417892054793911 1
0.760140908655127 1
0.585184461004309 1
0.279077162345746 1
0.649737064104005 1
0.0465341283108199 1
0.0361574244476 1
0.352062785169385 1
0.183145578493227 1
0.443313042830374 1
0.0463717115086989 1
-0.265048453023811 1
0.290975085780353 1
-0.311458934273274 1
0.474330678457458 1
0.505393706622913 1
0.428375653642744 1
0.456175709310594 1
0.163947893494253 1
0.928390323850789 0
0.409627803983597 1
1.01106092215301 0
0.99358386175471 1
0.837599011890606 1
0.30192213332731 1
-0.122419902717609 1
-0.0391747950090315 1
0.266375278273771 1
-0.441505131446088 1
0.0236514831293602 1
0.2518881763637 1
-0.108148280190956 1
-0.251494409219863 1
-0.0932523458043794 1
-0.560927719655897 0
0.698387733043199 1
-0.0768728315296995 1
0.178491685822276 1
0.0265107293115092 1
0.969375951954627 0
0.446656365103671 1
0.340034502258207 1
0.746277943172265 1
0.735941432637441 1
0.0382040270029333 1
0.369539065371217 1
0.542573992339468 1
0.0187555378907166 1
0.298248048248081 1
-0.353549707724276 1
0.000535231307525363 1
0.650307292253835 1
0.110082926144128 1
0.500900261064042 1
-0.33478250770541 1
0.678004060318617 1
-0.0683147943389237 1
0.375589894678616 1
0.000722001711850023 1
-0.264697654499346 1
0.286594397374677 1
0.272995148539266 1
0.0641572446129089 1
0.214494196806014 1
-0.423382750842639 1
0.515354261302248 1
-0.110152621132077 1
-0.247032412483755 1
0.149687390588803 1
0.0961113471068478 1
-0.0453037959377525 1
0.0366991506055345 1
0.0503194018273308 1
0.545177920708446 1
-0.181778527350558 1
0.136974359566494 1
0.0475326349306492 1
0.0713501108549847 1
-0.024773420455535 1
0.238886539920801 1
-0.197114754849889 1
-0.199134144420181 1
0.332774005098036 1
0.311521937433341 1
-0.0338084801088435 1
0.409207847689243 1
0.794820850151502 1
0.0286778542774288 1
-0.0354211382132322 1
0.0116089406468854 1
0.483974279174166 1
0.112170622875964 1
0.67537342205486 1
0.209598437084076 1
0.182405129082935 1
0.114746879925147 1
0.104571991727839 1
0.254739234757841 1
0.493763934098234 1
-0.123302198851211 1
0.326118842996498 1
0.109537570850719 1
0.772272971865611 1
0.162466753818845 1
0.341243880678628 1
-0.0192979044392358 1
0.194628585155346 1
-0.041694707934548 1
0.219213037124785 1
0.567454719796863 1
0.152887692808998 1
0.491315442918382 1
0.629087134724532 1
0.172144238755733 1
0.691452423905027 1
0.0493823368012137 1
0.622289399577091 1
-0.114598001942352 1
0.674140017575868 1
0.292997725769506 1
0.118456793251459 1
0.386962158049594 1
-0.021237388621708 1
0.162288696631726 1
0.554621045108511 1
0.299464176176684 1
-0.111682253440442 1
0.349157603390886 1
0.31408432099209 1
0.173935980515766 1
-0.188712769723676 1
0.27682913390787 1
-0.155622140964569 1
0.216017255117358 1
0.444007105609166 1
0.0552607270404794 1
0.109379954760398 1
-0.237602647106889 1
0.103347526222118 1
0.00099863952149715 1
0.00995666119905962 1
0.0550121507577588 1
-0.0111322620076344 1
-0.0464153310515662 1
-0.280776024199055 1
-0.182724755156229 1
0.095927341350081 1
0.186269143200004 1
-0.0932163862249086 1
0.332919092029927 1
0.221146514953678 1
0.185331671017472 1
0.310982982926161 1
0.290919022024659 1
0.536914947789509 1
0.292952686352036 1
0.211992602037384 1
-0.0521381182344502 1
0.094094136310466 1
0.245078665748 1
-0.39611740806477 1
0.169907503533644 1
-0.124562651279611 1
0.154337062945704 1
0.293597837148273 1
-0.107910600237962 1
-0.254172930028366 1
0.0381622397689891 1
0.00191309358811661 1
0.15612255214444 1
0.16395566751337 1
0.346938870166149 1
0.323841964201061 1
0.270710773716293 1
0.0122905103468913 1
0.548169434837727 1
0.578988297613486 1
-0.261103186870484 1
-0.116227635228615 1
0.540653486524476 1
0.648189457816195 1
0.0227826421314161 1
-0.346106313290126 1
0.393043295610317 1
0.225127641522187 1
0.21051786922854 1
0.0945870003950669 1
0.246961209761013 1
0.693469392448391 1
0.0840852022320329 1
0.0247928913954881 1
0.0534193395863649 1
-0.099068696949752 1
-0.0963634249236487 1
0.333630842664002 1
0.826991087556244 1
0.435560482592847 1
0.127622718175627 1
0.197454247187859 1
-0.0806125442716265 1
0.07409033191876 1
-0.0187199274709939 1
0.338969190948424 1
0.710494444489265 1
-0.022337879104606 1
0.40534720056126 1
0.955143834037916 0
-0.242500331822356 1
0.647319844876461 1
-0.119391120504512 1
0.459747263988741 1
-0.19158056312772 1
0.0440186439772553 1
0.289496023438133 1
0.437358462596592 1
0.317866300469546 1
0.0705523639918581 1
-0.165937828239994 1
0.344314860064016 1
-0.126797724361233 1
0.587350938530419 1
0.0584485053425244 1
0.0294583986543016 1
-0.409153648219925 1
0.465935258588306 1
0.173341172895773 1
0.169690767114385 1
0.226908990885737 1
-0.122283604361253 1
0.0383855947174399 1
-0.0772219773452414 1
0.116586045220072 1
-0.0363201393827273 1
0.42298164494326 1
0.478730287031824 1
0.297174706793828 1
0.134584746976798 1
0.251533726959236 1
0.578912891475103 1
-0.0352813732046822 1
-0.157064064952726 1
-0.227178879826234 1
0.347575934409447 1
0.696948604717356 1
0.239511160286062 1
0.613934551841418 1
0.00325283585890537 1
-0.0403061866873231 1
0.384848722426043 1
0.303911361579264 1
-0.365833002775435 1
0.261629948258358 1
0.593191991180762 1
0.199722808039789 1
-0.191097767269813 1
-0.168076124921269 1
-0.000775090054292556 1
-0.283199920782977 1
0.428462138629627 1
-0.36330539447751 1
-0.541444075046777 1
-0.362634875360043 1
0.399644337152483 1
0.306669605738018 1
0.231183602574043 1
0.474735702498511 1
0.195939897570671 1
0.268943777128727 1
-0.410429419349324 1
0.444599623721926 1
0.783106319151837 1
-0.0454895201758952 1
-0.323768005025456 1
0.393244525843915 1
0.560869651631914 1
0.0060279364920701 1
-0.200528198559184 1
-0.101852536346206 1
0.0148148033389678 1
-0.0915993776591439 1
0.162714597032503 1
0.538232198997733 1
0.0636275536197718 1
0.638396631422703 1
0.229335616986924 1
-0.32973349932322 1
0.28303004429436 1
0.151449629413661 1
0.886547502314785 1
0.0293153205075464 1
0.330436596570784 1
0.954725457418476 0
0.497080900660591 1
0.315049484617936 1
-0.20363070602476 1
-0.0839189419816425 1
0.0754376572229152 1
0.258153032266568 1
0.0862640027742572 1
0.193365663324721 1
0.39101939541319 1
-0.133314409970335 1
0.59291288902472 1
0.709600015178387 1
0.428953639181752 1
-0.175441383007664 1
0.470587756243067 1
0.197009941961552 1
0.113596225662212 1
-0.291391542140778 1
0.374167591362884 1
-0.17778311919414 1
0.448213697583753 1
0.769967700453298 1
0.653808280874761 1
0.418090034099677 1
0.734432836169186 1
0.0172316749492017 1
0.170186058564304 1
0.227337850584713 1
0.620093994351161 1
-0.117479736961239 1
-0.53494069238224 1
-0.319158674828261 1
0.30190032519315 1
0.473632807095808 1
0.494470951380237 1
0.00919186303652147 1
0.374889188208242 1
0.0922462200124221 1
0.440424591083857 1
0.593002189366178 1
-0.30618245921649 1
-0.276390760938198 1
0.406625663227869 1
0.251569530102776 1
0.0543790306095839 1
-0.0263714601371862 1
-0.451512042873531 1
-0.173032975838021 1
-0.0293227055562247 1
0.761978472008663 1
0.482751649861599 1
0.00970065073435595 1
0.62615529259683 1
0.258107214832543 1
0.254285732880828 1
0.139322073495641 1
0.267804067722728 1
-0.10329848809174 1
0.249682909862546 1
0.748759247429893 1
0.227530431433782 1
0.136023217586599 1
-0.337617763499709 1
-0.0812655875416617 1
0.750124820774464 1
0.528275779516629 1
0.147391704646706 1
0.56189276452801 1
-0.0601458329265053 1
0.20557597121164 1
0.777811001475959 1
0.320338825301061 1
-0.182113733061427 1
0.0420918496719417 1
0.649857372013677 1
0.233535592522462 1
-0.194936974551075 1
0.204338595332375 1
0.572371970878092 1
0.366463971708061 1
0.591575373253861 1
-0.0332569570853029 1
0.484918883692325 1
0.523458199334767 1
0.81238132915057 1
0.171798109562816 1
0.449209834123709 1
0.0963318177968559 1
0.0163019231432285 1
-0.214369255928541 1
0.437272755143107 1
0.43164160682092 1
0.518026038977877 1
-0.0450888270323353 1
-0.267567619248794 1
0.76978344523734 1
0.562532439441628 1
0.648380668317892 1
0.349475532020736 1
-0.196894123118943 1
0.24272757713449 1
-0.157891011402349 1
0.35045814693644 1
0.198199028908866 1
0.243952140275127 1
0.253734933527028 1
0.226782235083041 1
0.317363945402442 1
-0.446676695126385 1
0.261635279752649 1
0.238941737538615 1
0.765442089946446 1
-0.0279529406042254 1
0.107645414141273 1
0.573183814323796 1
0.101952937567503 1
0.0962696636476515 1
0.258050581189609 1
0.495189163442988 1
0.24763844621761 1
0.223035330511141 1
0.745397412798446 1
0.207622600325399 1
0.745290340031334 1
0.153060023108616 1
0.198312563690629 1
0.178019646813168 1
0.483221138474497 1
0.198996744523205 1
-0.0896898531028782 1
0.111661637828084 1
0.4093347339294 1
0.0757047664313142 1
0.361905902903383 1
-0.475695672779607 1
0.168447950572644 1
0.306184250033612 1
0.0342161022145009 1
0.486096746176731 1
-0.385680111231914 1
-0.430784554114305 1
-0.485063817137412 1
-0.14817413094406 1
0.507642651004898 1
-0.301472008372438 1
0.195320088717225 1
-0.352065385354193 1
-0.105183338458342 1
0.139117040077321 1
0.261182162397866 1
-0.204681175969131 1
-0.586566595216139 0
0.212380801627963 1
0.394770646218048 1
-0.075098749201547 1
0.30524120720857 1
1.23686298444325 0
-0.0333183858032381 1
0.0454116267833969 1
0.20845993385037 1
0.346113720330777 1
-0.309893409607194 1
-0.0437359353376669 1
0.00215676071109859 1
0.306816568956423 1
0.624656499924482 1
0.657044448547844 1
0.0669815901430386 1
0.234721649548598 1
0.0491588820279875 1
-0.0261453122979666 1
-0.21232131361796 1
0.118365290049188 1
-0.098818450125564 1
0.0753927285210976 1
0.232932835390891 1
-0.019323583277209 1
0.16234299208167 1
0.317352253306851 1
0.35903431855255 1
0.388551448444128 1
0.106227196868661 1
0.189036012644179 1
0.834036062737108 1
-0.035862605068689 1
-0.468312859131588 1
-0.0843471422576359 1
0.174686959322177 1
0.154261266968638 1
0.01049342064098 1
0.422032330898692 1
-0.453100301273254 1
-0.202584028754238 1
0.279379157138818 1
0.556637899720891 1
-0.266722855013779 1
0.594000150349575 1
-0.0839308497743093 1
0.433100861991065 1
0.127161571263405 1
0.125477898260859 1
0.14008153834862 1
0.258520658737377 1
0.507187117604689 1
0.280871930203562 1
0.294396931051907 1
-0.144902261304778 1
0.128347837586567 1
-0.013996542602684 1
0.140212639718506 1
-0.2096894672652 1
0.076918566297103 1
-0.00379046186498441 1
0.654570350551814 1
0.124741691848061 1
0.248312127364508 1
0.373342181957075 1
-0.0761388784380526 1
