# Supplementary material for: Bias caused by sampling error in meta-analysis with small sample sizes
Source: PLoS One. 2018 Sep 13;13(9):e0204056. doi: 10.1371/journal.pone.0204056 (PMC6136825; doi:10.1371/journal.pone.0204056)
Supplement: S5 File — (ZIP) [file pone.0204056.s005.zip › results N = 20 theta = 0.2 tau = 0 sz = 50-100.txt]

"dl.theta" "dl.cp"
0.0342066079175828 1
0.191031930604442 1
0.255358355219489 1
0.0884283962891749 1
0.47271950451495 0
0.408947569817326 1
0.0673870744469617 1
0.0210526376786253 1
0.318778590056706 1
0.245935754376694 1
0.240224791236936 1
0.327360865976639 1
0.232229380660511 1
0.0692452814356471 1
0.208695831704038 1
0.167639803399556 1
0.418933826187391 0
0.171178886858218 1
0.0125425979127153 1
0.00531810470942415 1
0.210253293041921 1
0.32506849539638 1
0.231606833281357 1
0.260176956770426 1
0.158753967309488 1
0.147134894656612 1
0.33391330291702 1
0.331855809398823 1
0.32653547501411 1
0.17139508418656 1
0.306407294072783 1
0.156315207585536 1
0.40245660853015 1
0.236659566186627 1
0.122349525627256 1
0.0379416140727281 1
0.231975320395598 1
0.0372598111565529 1
0.14668739958672 1
0.227381330527674 1
0.276352803387287 1
0.243821490104397 1
0.17851635871651 1
0.250158826360995 1
0.0224701023038075 1
0.0891463416371266 1
0.165828955356063 1
-0.0264162108903813 0
0.240238491315611 1
0.299260057799602 1
0.221798764919031 1
0.151215370044369 1
0.295581666438763 1
0.117910606824349 1
0.0743958698198333 1
0.228920391438436 1
0.410553283004842 1
0.149015151397486 1
0.200065680497472 1
0.248962434094715 1
0.195024646898824 1
0.164405800663496 1
0.214265535814268 1
0.140934451555631 1
0.274968069878914 1
0.270961545442184 1
0.188777161956865 1
0.284499475956184 1
0.422694076733867 0
0.0660264681807784 1
0.0567555154276011 1
0.288375012375812 1
0.383165465221966 1
0.206104721285258 1
0.28713271208347 1
0.29467961910868 1
0.374738545934565 1
0.258899163449505 1
0.0688896571985217 1
0.347418450573963 1
0.184474552719676 1
0.112684916445151 1
0.251495268051199 1
0.0952829861203998 1
0.163094968820522 1
0.154671155215366 1
0.298824359839466 1
0.142490807503421 1
0.0747859935797417 1
0.235760005256767 1
0.158290154726177 1
0.185846171501149 1
0.153166591319799 1
0.257948690462535 1
0.116396301735901 1
0.101979647928522 1
0.230060470401142 1
0.37592859583692 1
0.34289379884346 1
0.170633538962451 1
0.0750785382315437 1
0.348350736428155 1
0.313314117422762 1
0.110617394784982 1
0.268196462676313 1
0.217432437155899 1
0.203576010466821 1
0.0513665055365279 1
0.30117432610296 1
0.0711660844054737 1
0.218099932740174 1
0.267748719656765 1
0.292675610552693 1
0.155940774417468 1
0.132398982809656 1
0.329938807337146 1
0.0626030394882617 1
0.189552795993557 1
0.22803853455789 1
0.00884290601181602 1
0.18926986091966 1
0.117173844247544 1
0.309773339962238 1
0.0224388670926206 1
0.225326974350716 1
0.233775633223414 1
0.200881880077166 1
0.218363604977744 1
0.0885084742659068 1
0.173851104811057 1
0.130946366815172 1
0.190030220963733 1
0.00628006531542402 1
-0.0183202562877924 1
0.372437569187818 1
0.318777867312619 1
0.159933134501946 1
0.0454005387704021 1
0.112886874081871 1
0.0515265697604407 1
0.295270046988486 1
0.145817611204617 1
0.419463083644686 1
0.268368954301728 1
0.193235126515428 1
0.232985697268162 1
0.156393472352246 1
0.18235217279116 1
0.234719080137686 1
0.179977920997798 1
0.0291673471192437 1
0.161601768226501 1
0.0384646392584883 1
0.50657406649852 0
0.266141543993629 1
0.146848996018551 1
0.258867524066009 1
0.101909282493611 1
0.264520198283922 1
0.315418854636179 1
0.248450385995451 1
0.0947672886660128 1
0.230715669238403 1
0.284444554743381 1
0.148891746406895 1
0.195495560498908 1
0.280473470730164 1
0.401265103072165 1
0.207122452672191 1
0.189474523708824 1
0.286202054350394 1
0.312475869379894 1
0.269555754370861 1
0.152143656205276 1
0.194302751317076 1
0.38766853718565 1
0.137521384648735 1
0.147605316397377 1
0.13579174067365 1
0.329705886692849 1
0.076297250192786 1
0.191369763218234 1
0.188622804956061 1
0.323338878196306 1
0.290795311668149 1
0.333748177837134 1
0.337786540265245 1
0.164394053308381 1
0.332527089412157 1
0.258401081315088 1
0.185625633592341 1
0.122713756047262 1
0.336018404638712 1
0.173636094048741 1
0.160905151240541 1
0.30950691585888 1
0.190316896506667 1
0.123574237043906 1
0.129463226737537 1
0.150860272593357 1
0.146736274280158 1
0.274947498662234 1
0.341220553995883 1
0.306173894670106 1
0.305312074691894 1
0.368299096699645 1
0.155463897921651 1
0.235457316969987 1
0.265170811983737 1
0.00241159698224772 1
0.0974398280364824 1
0.296964707887529 1
0.0849863764682755 1
0.398208539428056 1
0.393071291758027 1
0.180820331857312 1
0.256823207987016 1
0.132646581391828 1
0.267202553790638 1
0.337940985696066 1
0.0385760369669423 1
0.290813974658324 1
0.204956994517561 1
0.266361655812094 1
0.0362574814548537 1
0.252745910368034 1
0.10369041303827 1
-0.00436863737375228 1
0.217170393952319 1
0.456788758109234 0
0.0968048157002432 1
0.100004845625907 1
0.116851508194884 1
0.176606986040197 1
0.013790371640783 1
0.135127917002762 1
0.142347269152088 1
-0.0889475478844419 0
0.26507430808206 1
0.264553671860762 1
0.150217429594643 1
0.118349307370109 1
0.250312295995249 1
0.0652514953502321 1
0.255544580084694 1
0.199423857572035 1
0.302796792266374 1
0.140727875903874 1
0.122136940376208 1
0.192265350736865 1
0.193960780026639 1
0.156038492731805 1
0.253565424583571 1
0.234025129816687 1
0.191137786023217 1
0.165674914933983 1
0.305104613198319 1
0.260476647529933 1
0.106803426911671 1
0.177982730450839 1
0.274406607853998 1
0.168380569328633 1
0.112611828417335 1
0.181651640171137 1
0.242490067729153 1
0.334074066983793 1
0.194767782976393 1
0.168046001475611 1
0.357785913230431 1
0.227856232899575 1
0.107462284722849 1
-0.0990263742598057 0
0.21904212557698 1
0.222863071141576 1
0.266721712495729 1
0.271755593251041 1
0.248492314638428 1
0.262960165107548 1
0.320861269735206 1
0.136737293860063 1
0.175362678270863 1
0.149710237553219 1
0.135530010575407 1
0.325175293621063 1
0.187579458021527 1
0.111305682790891 1
0.215680822375925 1
-0.0384181987840989 0
0.254609839078256 1
0.151435711048039 1
0.107767271948129 1
0.190162128361989 1
0.2259354141655 1
0.327479086318673 1
0.272060946956089 1
0.30895585691374 1
0.131517731265935 1
0.150721833954524 1
0.206686561593889 1
0.133572627654603 1
0.224025884337263 1
0.219514160199223 1
0.100899836286318 1
-0.0550393384590152 0
0.0365483312101985 1
0.196809654937751 1
0.190318891790269 1
0.196970174358623 1
0.0920033869433576 1
0.285468467682195 1
0.182411375928114 1
0.328053000266246 1
0.190047966464126 1
0.15243192560804 1
0.371016665721993 1
0.322614434592968 1
0.215486453744169 1
0.218347918200058 1
0.0283763201858056 1
0.119414863755971 1
0.146117677759599 1
0.110815704543389 1
0.223811531135388 1
0.318637797667201 1
0.156985789555665 1
0.160582298762563 1
0.198153509794592 1
0.166857278660099 1
0.15771755263047 1
0.141233456000194 1
-0.169525608048949 0
0.239610134445873 1
0.0587252645455062 1
0.00600436801902345 1
0.123169901721038 1
0.124505285387829 1
0.301999964473559 1
0.143043937584508 1
0.197693824328274 1
0.259987881438306 1
0.369420916786804 1
0.207259654178432 1
0.298807035919884 1
0.163988048620768 1
0.0711826210257854 1
0.191007985412202 1
0.230184951537158 1
0.277081611048945 1
0.0778925287405797 1
0.317286297958205 1
0.308495451914172 1
0.0920980798056478 1
0.413744149444 1
0.143714008191882 1
0.370496213661165 1
0.261226850281021 1
0.195789999257928 1
0.245025261260696 1
0.219154873705688 1
0.319186398959118 1
0.0671345910195739 1
0.088399506108251 1
0.45997183516679 0
0.314614974225437 1
0.248119897896029 1
0.188361785639139 1
0.154391591847586 1
0.251002941277212 1
0.166503733027948 1
0.24199751611626 1
0.161030862953875 1
0.240335539946541 1
0.239808912220722 1
0.14368337719802 1
0.303539400770862 1
0.359891489540209 1
0.328232570179331 1
0.254491596147231 1
0.421109144183394 0
0.205654824299894 1
0.186586551088398 1
0.30155596378251 1
0.0995136762638426 1
0.176632022030745 1
0.154665638347905 1
0.366342187011993 1
0.211366324887386 1
0.30700558264185 1
0.209600709233653 1
0.184898841492954 1
0.363287363961961 1
0.0555517110303216 1
0.190108286544998 1
0.129207664088003 1
0.225099240971704 1
0.304791678868465 1
0.116702550959909 1
0.236414610107949 1
0.223021129919954 1
0.0691475846801728 1
0.274528981597088 1
0.110455158711294 1
0.255267794580231 1
0.104501137238583 1
0.232675638178624 1
0.230719985495698 1
0.155324219607968 1
0.266429444743903 1
0.285163456555754 1
0.120825828597715 1
0.251089179671017 1
0.291717444391588 1
0.270339202865855 1
0.102832943430312 1
0.29824269133639 1
0.262694117321184 1
0.330543768175386 1
0.225440735267508 1
0.101716353552599 1
0.33709261313948 1
0.291883883085409 1
0.334695984641856 1
0.189903778876957 1
0.365164087155814 1
0.283896499449861 1
0.207501721996983 1
0.0055089024430966 1
0.216295835494128 1
0.240390204267516 1
0.107357459657041 1
0.114943974862258 1
0.216402145523619 1
0.20262749208667 1
0.16712551162081 1
0.162144802654735 1
0.346253313938219 1
0.20853308597791 1
0.191142207191925 1
0.474519715192716 0
0.194183810864957 1
0.131659869215547 1
0.35968417768538 1
-0.0504964165661001 0
0.242167919354459 1
0.234437307532052 1
0.0252637529762909 1
0.0676712501597895 1
0.233869548774769 1
0.255284822365498 1
0.182155052041574 1
0.141455355263368 1
0.233037840487487 1
0.00420938196235764 1
0.360473169796298 1
-0.0590165337770523 0
0.138313126719297 1
0.110656236925253 1
0.328348866602479 1
0.0259754739543799 1
0.142785377619462 1
0.27349378465574 1
0.334820245010784 1
0.182054140147535 1
0.0357430781399475 1
0.167288295039907 1
0.0860484440972051 1
0.179866076368194 1
-0.00607770384790197 1
0.293682235496774 1
0.348426946279327 1
0.309250940315254 1
0.171619471566938 1
0.198732571465598 1
0.162531747764255 1
0.200221990813341 1
0.297871300101072 1
0.196775085572516 1
0.259919885890163 1
0.408935735604487 1
0.0346483717947127 1
0.307857287838325 1
0.132260336666708 1
0.324714503526651 1
0.226089579650653 1
0.0428235494364823 1
0.0751409067465475 1
0.142610195633394 1
0.0117678806485177 1
-0.108410511125772 0
-0.0742063406638728 0
0.155335403842705 1
0.282433500328128 1
0.180163278819726 1
0.0771333736270678 1
0.274192248784872 1
0.284989179677771 1
0.255612532886644 1
0.0897772890498205 1
0.199093292663837 1
0.25866482762684 1
0.371867790657642 1
0.258740053313137 1
0.300544994841613 1
0.236367471743137 1
0.0832889015068344 1
0.151345812306058 1
0.206602228943423 1
0.140939808007941 1
0.236604091606286 1
0.23290442466983 1
0.430210809718776 0
0.249399627174648 1
0.244409582148649 1
0.16525600152078 1
0.324288449002804 1
0.334172264786332 1
0.266591362426306 1
0.182738812908287 1
0.132217727446196 1
0.294181697345494 1
0.136563984701667 1
0.184526911435663 1
0.139827738776461 1
0.126881070934501 1
0.335571453433242 1
0.077526326902422 1
0.128301661772895 1
0.326686885059375 1
-0.0226492322941763 0
0.424969070303407 0
0.341974259084682 1
0.187240681203702 1
0.0835165725909165 1
0.141227769568314 1
0.139096009878084 1
0.0414019918123813 1
0.244226923794097 1
0.288820603120413 1
0.0450133196250481 1
0.151388572361314 1
0.0878969787021865 1
0.130672911522249 1
0.363956764599693 1
0.346382614487368 1
0.155052330598523 1
0.318508732241823 1
0.305754863205092 1
0.169424814913705 1
0.174024415365185 1
0.058921355255434 1
0.167773491453524 1
0.0496771344809577 1
0.166812869092174 1
-0.00877108894745878 1
0.176777944964012 1
0.210872554697409 1
0.115934090884663 1
0.424601947722533 0
0.460394355457214 0
0.305410202591658 1
0.173316987889916 1
0.275590621684353 1
0.294162414540188 1
0.10219376533185 1
0.0931724077104972 1
0.0595038726811584 1
0.136519457020335 1
0.230172543344947 1
0.157736977255472 1
0.288457715978854 1
0.144791356283925 1
-0.00861270905870194 1
0.114210231624669 1
0.258363019994419 1
0.209437212708379 1
0.203318837962669 1
0.0143330335934623 1
0.0734122280599339 1
0.135144795328873 1
0.174483718629799 1
0.133313562590223 1
0.19392024679778 1
0.228282018391008 1
0.26061694921015 1
0.225984799993643 1
0.182970808303336 1
0.103108998605582 1
0.341639858375131 1
0.176114960300108 1
0.182658596175552 1
0.0373591575532509 1
0.215848506857021 1
0.179166097261703 1
0.349975168871595 1
0.149066960794097 1
0.110219802360841 1
0.211164152072233 1
0.289479862690073 1
0.0511250104435144 1
0.339413115163584 1
0.203416402878316 1
0.326770698652553 1
0.216749166753009 1
0.281173243656435 1
0.253617685728872 1
0.195432941235046 1
0.312869797796448 1
0.254964085971771 1
0.115951450287771 1
0.261845305362918 1
0.0955572315727454 1
0.180977069386147 1
0.290827813374518 1
0.0273843196566812 1
0.0745056233191528 1
0.236191974362425 1
0.287138500628423 1
0.131090166456761 1
0.189567306594117 1
0.184582886231735 1
0.250424650960615 1
0.172098435897429 1
0.322907487389007 1
0.0938509788593636 1
0.279408235669255 1
0.119678974768697 1
0.266364097329226 1
0.0379595032842931 1
0.196690366201373 1
0.201200979333173 1
0.103607291885764 1
0.216506089370423 1
0.148856298980635 1
0.345248936382071 1
0.32792929364313 1
0.360218080024611 1
0.299777429747158 1
0.220685636709137 1
0.132305462398806 1
0.0177310481415218 1
0.272555575157875 1
0.302772855153743 1
-0.00975052868420868 0
0.282954289885732 1
0.138445914826787 1
0.206397406373476 1
0.143431512260027 1
0.120140912363887 1
0.332858078804741 1
0.316283920072797 1
0.167995791954756 1
0.227260548677067 1
0.0524529279238477 1
0.269061732867906 1
0.0999553028089482 1
0.190038324964002 1
0.0483333146606589 1
0.320001813191202 1
0.138570364248583 1
0.265077756624144 1
-0.0134427774778272 1
0.167738191921249 1
0.355971015409332 1
0.332340035130169 1
0.208804388994326 1
0.206458456194964 1
0.143241391456453 1
0.273248738757433 1
0.206462614364738 1
0.166830076925939 1
0.317001892626397 1
0.04106863691852 1
0.0759229082234132 1
0.202102372472966 1
0.220581164814535 1
0.366058962992069 1
0.276081180970079 1
0.257710277689163 1
0.332584281995444 1
0.0795317528992146 1
0.203422396584033 1
0.215582556264817 1
0.342859465450578 1
0.0356080534958105 1
0.116256408608303 1
0.467008989656673 0
0.270832973778976 1
0.175694108631388 1
0.174930158198315 1
0.339870725319511 1
0.321255653687819 1
0.168727056537498 1
0.229323425749554 1
0.0592781844210989 1
0.238117606014689 1
0.386768366403574 1
0.066553706821901 1
0.133258939797327 1
0.0735514799255476 1
-0.0440397855265068 0
0.120779004214966 1
0.185386299449906 1
0.183404062988627 1
0.24604369879939 1
0.295677335973604 1
0.132076977227287 1
0.0647640228970217 1
0.176807527284908 1
0.202841724501711 1
0.26132744590882 1
0.110269379164328 1
0.131651048866519 1
-0.00198141504739207 1
0.150423135445901 1
0.328064401113192 1
0.197615527787963 1
0.247973851688977 1
-0.0547376978930463 0
0.15563940251137 1
0.313245485038892 1
0.281232517603931 1
0.331009829998729 1
0.296860969545837 1
0.163248769187189 1
0.236031835668169 1
0.017827227392244 1
0.229157386078307 1
0.34193138305451 1
0.282967983603876 1
0.131215826597652 1
0.388254049496111 1
0.244358519282116 1
0.153940561905113 1
0.225662401055294 1
0.227842493401113 1
0.252094247468612 1
0.325251340458299 1
0.0320826491071434 1
0.299809598239234 1
0.318593438054822 1
0.307561206585886 1
0.199807608561312 1
0.177800469772012 1
0.0298977903259676 1
0.162099504851339 1
0.0519926403977092 1
0.100729523087887 1
-0.0062604698762778 1
0.2154507458332 1
0.213531582464378 1
0.16374581293747 1
0.383613583792714 1
0.112575451239312 1
0.204267537173013 1
0.224122417217607 1
0.11636849998371 1
0.153098925605664 1
0.319025748230144 1
0.191347799125136 1
0.114220728902872 1
0.227135063405713 1
0.526342125946084 0
0.135402449975935 1
0.134377147438012 1
0.186215252936292 1
0.26086945611026 1
0.170314172850335 1
0.113217144342918 1
-0.0606861513188202 0
0.277271410772849 1
0.191758378309117 1
0.0955724702282288 1
0.0687157526418811 1
0.162576999778172 1
0.297497658601279 1
0.126905002123472 1
0.175638880020181 1
0.113336284084455 1
0.210104674049958 1
0.250031508127461 1
0.139026181749336 1
0.14259437371908 1
0.378559496923556 1
0.147952199362968 1
0.375484523617514 1
0.357761819507652 1
0.104627489133554 1
0.2277549807194 1
0.10748644179917 1
0.222334017362687 1
0.150585333286149 1
0.229631943559189 1
0.224296410023116 1
0.194682530030521 1
0.234813052832415 1
0.234854695847861 1
0.213656554060923 1
0.0722670095976924 1
0.106135014620244 1
0.206851711331747 1
0.319953045612544 1
0.231767191937194 1
0.0828960845199394 1
0.27519115191808 1
0.291959654212078 1
0.140698658235284 1
0.0767156967624153 1
0.00582127782990189 1
0.232191073025738 1
0.0856339552986086 1
0.231222186238918 1
0.27385580082423 1
0.172593748993462 1
0.230602796529268 1
0.161404860042283 1
0.190625185595331 1
0.221387251518482 1
0.272880362351629 1
0.34546000456266 1
0.148357233274822 1
0.159368086294349 1
0.212992644082073 1
0.293034942416311 1
0.118601301427137 1
0.244332848858244 1
0.198005290823473 1
0.215729679278361 1
0.104204481610162 1
0.263106320055353 1
0.416990791498612 1
0.184703587752799 1
0.162704132493969 1
0.150440605409787 1
0.0372932074242399 1
0.135224226485483 1
0.0545642218882533 1
0.153348878560477 1
0.0314057062471921 1
0.11128601682789 1
0.389006761353607 1
0.257580950797534 1
0.27279525744002 1
0.390889504125977 1
0.211570707704439 1
0.100477368661015 1
0.161315703476403 1
0.191885618254644 1
0.162265765524147 1
0.0793345038476637 1
0.268617504494612 1
0.303533332386251 1
0.239227021219203 1
0.13392236077552 1
0.180039575076707 1
0.181583432002514 1
0.0594023156291362 1
0.304587791149235 1
0.200688542713837 1
0.111591089080953 1
0.183292010177969 1
0.284012902104192 1
0.170495596863042 1
0.129464763473848 1
0.206045235354646 1
0.0300970086110839 1
0.367897752654564 1
0.112336693545214 1
0.107119117019735 1
0.131368209883252 1
0.226181440307355 1
0.217981364139531 1
0.0689770880985225 1
0.420847024184359 0
0.188682791454446 1
0.0749885691575267 1
0.12592911140141 1
0.262389639627839 1
0.291338498626865 1
0.317751634274059 1
0.184790411097213 1
0.129661566726642 1
0.25177842943155 1
0.283831412443581 1
0.341355822288924 1
0.420119248635691 0
0.216989107539951 1
0.182584458919095 1
0.119170288202921 1
0.151385797351233 1
0.356158818166762 1
0.306875276375678 1
0.0559205990820397 1
0.200641090530967 1
0.299217838562001 1
0.158990692016445 1
0.266698288773935 1
0.373951036009121 1
0.32700978141532 1
0.179936780075715 1
0.0746583321290551 1
0.119992298248576 1
0.173991643523345 1
0.249248290996542 1
0.258661526755239 1
0.12119780802813 1
0.0972989727655446 1
0.3945477285664 1
0.203791476345484 1
0.324228133684117 1
0.297296311303942 1
0.140314784308742 1
0.343655299794609 1
0.216451671217889 1
0.267537893324646 1
0.139059551764009 1
0.188527206187282 1
0.133833837807121 1
0.245326346175023 1
0.0588403658419891 1
0.361467698477539 1
0.280155960715726 1
0.181036115068765 1
0.0544846869229232 1
0.218956707154877 1
0.133901692400562 1
0.338438527256519 1
0.165348454700541 1
0.154426903077947 1
0.14455812669577 1
0.196089067586742 1
0.27806668546968 1
-0.00140146182050396 1
0.232021887152847 1
0.0471914001975511 1
0.164319291594076 1
0.249808580522705 1
0.110258062158196 1
0.305635308886033 1
0.389202109980464 1
0.270529013604707 1
0.0618765646242971 1
0.127836880878653 1
0.0954086226150947 1
0.276814154782994 1
0.102874525866197 1
0.18799830035239 1
0.345340192638174 1
0.205238942130125 1
0.239243193979817 1
-0.077243020940736 0
0.325213458264496 1
0.0594677516244834 1
0.141241557678532 1
0.192276011502276 1
0.161396766833602 1
0.103736500249164 1
0.296141364166837 1
0.338930417220923 1
0.166947089920757 1
0.0440497353870167 1
0.199023055196559 1
0.271912487945252 1
0.22631531833748 1
-0.107483589820937 0
0.198027491108293 1
0.0788288252264832 1
0.0765781914093604 1
0.208912390655865 1
0.286950752043344 1
0.0671259937496485 1
0.172877338211951 1
0.297503971799428 1
0.324704830445113 1
0.301823493800839 1
0.302322301317884 1
-0.00425051016309335 1
0.241636186141085 1
0.151788232128368 1
0.0999897517529704 1
0.164624376416995 1
0.322539116917035 1
0.101164524025497 1
0.123462542168636 1
0.177534431840619 1
0.187678022918403 1
0.436344694653576 0
0.216886369772144 1
0.359553400015676 1
0.252449698620176 1
0.24499138301249 1
0.00383349373692888 1
0.161723114431466 1
0.385618809430069 1
0.299754086716866 1
0.127175806228187 1
0.184586840357159 1
0.361652880720897 1
0.317290012861191 1
0.00154859902009984 1
0.0565204218318348 1
0.257440683809859 1
0.14900582342831 1
0.230363053135974 1
0.306094331265198 1
0.418610975695457 0
0.219670222604143 1
0.0373275591349379 1
0.0693503888703925 1
0.238604175685831 1
0.151838716177466 1
0.117354756420794 1
0.121339914362016 1
0.100484567217174 1
0.134708131433666 1
0.22502449945773 1
0.244336679905418 1
0.1079624008366 1
0.186780677791399 1
0.254275789019491 1
0.290947632002127 1
0.323384105204051 1
0.219307890315736 1
0.167670544392769 1
0.15641559888137 1
0.168051567529586 1
0.417909152458907 0
0.390710292752073 1
0.32761573040809 1
0.337465999462902 1
0.290910921106521 1
0.261428134879693 1
0.230227676329569 1
0.141356508611146 1
0.129320514666094 1
-0.0302462988929611 0
0.138079868950584 1
0.0104202485405284 1
0.0653411688424492 1
0.441983767865084 0
0.202241102180565 1
0.211146710224969 1
0.13861067076854 1
0.257384144358273 1
0.25331770896375 1
0.12451240046139 1
0.188954581693736 1
0.116466974960855 1
-0.0108605317664878 1
0.049750021064263 1
0.378481001516215 1
0.101410862973972 1
0.245841555472214 1
0.110846115797901 1
0.150044395914538 1
0.361678859736414 1
0.313888289202818 1
0.114602094448135 1
0.192993760930374 1
0.31705608618919 1
0.181255041268962 1
0.291313604337854 1
0.0345348117796542 1
0.143205373520814 1
0.354046264868545 1
0.15890127294319 1
0.298591528600235 1
0.194238843438988 1
0.206316710836945 1
0.219848257766498 1
0.150431286857965 1
0.34430360852802 1
0.172952137011299 1
0.00962765642254348 1
0.187020909358702 1
0.0216822434526234 1
0.0487026369002131 1
0.174102494214049 1
0.131359006489174 1
0.157515873801322 1
0.124022953548829 1
0.206214788997616 1
0.00619733831164648 1
0.207018372507918 1
0.186787112929037 1
0.213960694742759 1
0.180292857402708 1
0.0801114327687415 1
0.180246247299396 1
0.343297116637896 1
0.297463709134156 1
0.237184710517599 1
0.0822736940530808 1
0.23197386528905 1
0.223220494928122 1
0.226390832759941 1
0.140816508833624 1
0.262108907890027 1
0.0459541201994239 1
0.177835459983202 1
0.17017871004608 1
0.0177204908449306 1
0.000272343545182307 1
0.135220986045897 1
0.172501821916182 1
0.221575282849867 1
0.236559130900766 1
0.126723972476815 1
0.277428662837463 1
0.147999882749489 1
0.0767153270649308 1
0.15381765948456 1
0.234356037671832 1
0.172302619965304 1
0.149961908848894 1
-0.0626318569554336 0
0.236730088764269 1
0.202213939990837 1
0.20356526189823 1
0.22889709855109 1
0.050518370088898 1
0.0878243932225119 1
0.00317668308159994 1
0.0734901829144436 1
0.327119193677192 1
0.373899587537592 1
0.15696225499225 1
0.248356136940847 1
0.212477960730763 1
0.141827450814176 1
0.126446506941574 1
0.504145727057095 0
0.0148671075669947 1
0.28353297981716 1
0.107094368949242 1
0.0774455546611396 1
0.322159285940177 1
0.325467913355291 1
0.328953530409537 1
0.0211320895939818 1
0.213917991789019 1
0.00762953442436942 1
0.334181888780507 1
0.382298966351165 1
0.314669874971843 1
0.12007308655974 1
0.232541815014868 1
0.34612502419941 1
0.165936478071763 1
0.323418454367021 1
0.317730022338619 1
0.233836710903856 1
0.178072697198831 1
0.113125350874955 1
0.0514885127486561 1
0.179577382681593 1
0.116223309375196 1
-0.0667022823586726 0
0.0991476476905312 1
0.149920870525582 1
0.22412814039271 1
-0.0461007081480753 0
0.28305897065276 1
0.11781281408946 1
0.441188327937617 0
0.0428450599231692 1
0.184149870019077 1
0.0798568537853956 1
0.382034084052315 1
0.214775712726404 1
0.224614930808375 1
0.389166374552708 1
0.199967043634585 1
0.13411695531822 1
0.257725322657615 1
0.196542326972441 1
0.353121506312642 1
0.14342296506845 1
0.271742003094516 1
0.142797166897984 1
0.0219465704944775 1
0.200670019091468 1
0.14575115252467 1
0.235900454294781 1
0.238125722199266 1
0.173967447216672 1
0.359908270359753 1
0.246623945632764 1
0.207502629236914 1
0.170289952130343 1
0.273565430588767 1
0.397347219107534 1
0.509908623292552 0
0.157831796532036 1
0.268481729223622 1
0.176970757717821 1
0.192508893947007 1
0.317907579423743 1
0.0782335243966899 1
0.135561662586798 1
-0.0301026408173556 0
0.0395334673652508 1
0.20667491215796 1
0.209840837550189 1
0.245994264044793 1
0.10647907373155 1
0.222226502603361 1
0.234213150446593 1
0.204173223792595 1
0.108399142218667 1
0.00845049797233123 1
0.187652731709359 1
0.215287712158394 1
0.158808198793634 1
0.390663675301332 1
0.0888521584279047 1
0.277583568151645 1
0.206683382778476 1
0.251779436661464 1
0.0589290740549801 1
0.365198301205172 1
0.211433387280728 1
0.136363398255305 1
0.202785122294348 1
0.201369622332151 1
0.263675804473462 1
-0.0700020824257534 0
0.183170565740523 1
0.10711311730074 1
0.247617555554802 1
0.264826621545736 1
0.273947094386431 1
0.215456372055239 1
0.319283222348015 1
0.230477276974661 1
0.192854412383519 1
0.124213596416324 1
0.222405757960197 1
0.199171833872149 1
0.268725413758148 1
0.311666712592753 1
0.270689022647485 1
0.262087049021636 1
0.357847050363235 1
0.14527465355413 1
0.285159662561419 1
0.156596718721785 1
0.148591913947416 1
0.303835069347138 1
0.314880621280296 1
0.420068594841112 1
0.132132697280378 1
0.190701463407451 1
0.0999514364371949 1
0.30242875053299 1
0.115176744252217 1
0.258327054920416 1
0.224988655929234 1
0.131013034962895 1
0.150422593833798 1
0.0404599318657481 1
0.0754044895541429 1
0.186824461617824 1
0.218794322703317 1
0.0643485120760509 1
0.171536090470594 1
0.182466343369262 1
0.411693066420565 1
0.305320821392953 1
0.108203848488651 1
0.141130651109278 1
0.217220271929542 1
0.199731233443047 1
0.28513279861506 1
0.133662656459981 1
0.355081812849957 1
0.15117454844062 1
0.185853392452692 1
0.315496450597541 1
0.167243869587545 1
0.22767254071017 1
0.115960279960298 1
0.0919231017629143 1
0.22112439416773 1
0.259601203023563 1
0.286419634568215 1
0.265053080798713 1
0.365934937164848 1
-0.0389154659375797 0
0.121559237911088 1
0.212014642075621 1
0.189877163773658 1
0.154921786667637 1
0.261970727620283 1
0.162493794931419 1
0.25154488999359 1
0.37239092855447 1
0.0480378773590392 1
-0.0309235758732986 0
0.109074152147518 1
0.094716529869564 1
0.0157462540910217 1
0.240471851195455 1
0.218218895400956 1
0.167757620941163 1
-0.0612300279666365 0
0.179763780136833 1
0.36322450768675 1
0.287725698478478 1
0.0778034005908982 1
0.232682548530192 1
0.153545974616478 1
0.186193155682648 1
0.306156168415403 1
0.0739434160689765 1
0.275976986902778 1
0.0593361750982928 1
0.122650875007643 1
0.483790222612598 0
0.0791923634651147 1
0.220572459571207 1
0.170419179438213 1
0.216114717307253 1
0.270436525838363 1
0.127044912571512 1
0.192156249464888 1
0.11530122726063 1
0.343001744461612 1
0.304593200275347 1
0.354852984313529 1
0.30367393305446 1
0.0412153237314122 1
0.175454157377976 1
0.169470075899317 1
0.209822211451548 1
0.0920414797800129 1
0.158058293321413 1
0.186964604729566 1
0.0861766170097058 1
0.341926203245809 1
0.0971439217308429 1
0.407126641038014 0
0.236411042675191 1
0.174352646652639 1
0.13250159744047 1
0.386671697398279 1
0.0139569928867135 1
0.312167844783517 1
0.201486304842866 1
0.159564886900806 1
0.198467767191664 1
0.0299150238214325 1
0.164809139331449 1
0.27175821400286 1
0.223010135333317 1
0.0604280648908494 1
0.167783867321896 1
0.369376311041524 1
0.32049778168155 1
0.283949197335913 1
0.177003700841419 1
0.144502992875787 1
0.295648433830222 1
0.25084735721251 1
0.229843574719899 1
0.0101543955300615 1
0.311462974787907 1
0.157769474018844 1
0.333548759963784 1
0.0677804403013894 1
0.346242023350462 1
0.190401786114748 1
0.112569747310041 1
0.335166192273719 1
0.134867981774732 1
0.20939019305725 1
0.0854891473079735 1
0.195352871391949 1
0.230071212757188 1
0.453466029976924 0
0.263258561367739 1
0.366545511561913 1
0.233057495202934 1
0.207862547308623 1
-0.00428232700116917 1
0.282264053209985 1
0.133720995744881 1
0.159431474393656 1
0.360302823808735 1
0.267541321821013 1
0.124582718444264 1
0.173910200724068 1
0.425054155529654 0
0.186688462896331 1
0.11132821487998 1
0.116187080268088 1
0.169398063795514 1
0.318495796151964 1
0.254171039581223 1
0.270362430996794 1
0.415464330014866 0
0.0953833915174832 1
0.150269092645088 1
0.101526493701613 1
0.245260797990723 1
0.168862552012226 1
0.220368421573219 1
0.21165367083422 1
0.119793718265097 1
0.0917897011030815 1
0.285367068992253 1
0.329777036330018 1
0.29643902171314 1
0.177733419802106 1
0.296805200585775 1
0.194846641656803 1
0.294264216480655 1
0.233829441503069 1
0.199044464206694 1
0.113600701471345 1
0.286791406022637 1
0.419042861111117 1
0.208503305795082 1
0.274876750969713 1
0.282582957995674 1
0.174275952986981 1
0.161530252508357 1
0.115965796725461 1
0.0722612463248859 1
0.0953246218136318 1
0.274797669261966 1
0.267806512075319 1
0.166201394504792 1
0.162608613825744 1
0.068313626893639 1
-0.0197903332525983 0
0.164532039225113 1
0.119937162712087 1
0.262671087562927 1
0.402917076628497 1
-0.0549471193258977 0
0.0227143265624233 1
0.327887365743072 1
0.238478578545238 1
0.192090079589959 1
0.207198037564958 1
-0.0173114336786878 1
0.309433253148763 1
0.0829931081498111 1
0.171227604671541 1
0.0321389358109999 1
0.358472493149832 1
0.196865898968617 1
0.302942310280608 1
0.207617066565329 1
0.123332950387618 1
0.170269452765299 1
0.00889114496312897 1
0.0985404646669259 1
0.00291520993806393 1
0.128280550454162 1
0.156641973468179 1
0.126171833917565 1
0.0844489468840617 1
0.315139938298826 1
0.246660525961254 1
0.0446255022469327 1
0.334781868085497 1
0.232198649644269 1
0.287670146367884 1
0.075285259592741 1
0.206343779063969 1
0.124448639283046 1
0.29062085855256 1
0.196491017753658 1
0.0662279748652121 1
0.15098586974075 1
-0.0313550882559185 0
0.197115903790589 1
0.295136049225397 1
0.418895433768858 1
0.151349685182217 1
0.194149425404148 1
0.304113561594901 1
0.318356707340561 1
0.312273402453288 1
0.190700994393687 1
0.165121242458886 1
0.0720978243876126 1
0.0547424817119277 1
0.348554337481157 1
0.16932858303657 1
0.0356838995774539 1
0.0963390343846962 1
0.184887148196951 1
0.316539100903803 1
0.326197640443324 1
0.465939069512327 1
0.446817097382774 0
0.200901728506077 1
0.24229963820537 1
0.293659241278048 1
0.0425159571303512 1
0.242351825432839 1
0.0483085605179817 1
0.215186324039259 1
0.358237059999058 1
0.218685781812684 1
0.244630939043391 1
0.216141360722093 1
0.299608270853571 1
0.171678091111204 1
0.160766295182501 1
0.166021198222276 1
0.188709958368251 1
0.24492795614945 1
0.319028535613134 1
0.0703987775506361 1
0.231717410201721 1
0.303370748613312 1
0.278338012665134 1
0.211070071499066 1
0.00559050513837074 1
0.232971906803378 1
0.0428405694171007 1
0.286526104605489 1
0.253399241974545 1
0.206245572543177 1
0.143499326756754 1
0.0211163364473079 1
0.318456251190135 1
0.13660927989784 1
0.109147951378164 1
0.19037073712924 1
0.122267483010229 1
0.0666354498034187 1
0.205469402351756 1
0.159171153301558 1
0.0673825528157404 1
0.117639003270467 1
0.142930972903557 1
0.0855367897318974 1
0.173382677938527 1
0.0409320484875585 1
0.14617020908309 1
0.217589416012684 1
-0.0744357577046405 0
0.0914956919871118 1
0.263155649376424 1
0.114051591090787 1
-0.0205162180559298 1
0.233082703221608 1
0.165307577569062 1
0.127410001273166 1
-0.0434180780964342 0
0.310988019340969 1
0.271549863278874 1
0.23655522573099 1
0.303426864419108 1
0.061615432842316 1
0.331974966989481 1
0.100087181054463 1
0.205733581788329 1
0.294988754633364 1
0.227758282009655 1
0.398314108803186 1
0.122765537762324 1
0.152016055783164 1
0.254977936170409 1
0.162092995442367 1
0.217184711501619 1
0.196725020048886 1
0.341557640943907 1
0.128734525323543 1
0.163224750419903 1
0.190522598488715 1
0.280897422359037 1
0.22848270894534 1
0.316400561057293 1
0.216564044233268 1
0.483867242895171 0
0.265855430505624 1
0.416922216379043 0
0.199573959299027 1
0.228327283148469 1
0.201857181459185 1
0.251203967720473 1
0.121970223074633 1
0.340957769999112 1
0.303890615021224 1
0.0106328386463636 1
0.108212610935287 1
0.158740553415421 1
0.317042535585714 1
0.201393649283018 1
0.107627484423577 1
0.309231148037823 1
0.113436021707596 1
0.40176586907335 1
0.115749450556872 1
0.256648657818508 1
0.263539683459665 1
0.263958159386738 1
0.0394043721207522 1
0.189246171405893 1
0.291085794755111 1
0.267320707221019 1
-0.00210715759834542 1
0.0363456715546762 1
0.0491547087966505 1
0.306588482448954 1
0.284519262477327 1
0.277508515681823 1
0.111967559850187 1
0.337406499982987 1
0.0694932840951537 1
0.462140239016174 0
0.151467357005092 1
0.225056185198861 1
0.223993175021045 1
0.0871306927502949 1
0.262290830733478 1
0.279565076693484 1
0.0777133632371288 1
0.162777652572731 1
0.238880257792967 1
0.15356945503229 1
0.363342024812174 1
0.159073461996765 1
0.213308931662086 1
0.210490935574471 1
0.287667115495397 1
0.060444696091679 1
0.221971768317308 1
0.392165874187244 1
0.250237634249173 1
0.041977417955747 1
0.225715922914442 1
0.261102530068222 1
0.277896817342257 1
0.335264684452752 1
-0.0283087336905664 1
0.0646702415540082 1
0.126035352205063 1
0.403304280239076 1
0.279805219270172 1
0.171690446606175 1
0.0530573017767154 1
0.0993017188214569 1
0.137341648907875 1
0.184467899457851 1
0.340720532239801 1
0.227994729086779 1
0.0691916748337563 1
0.345967871741801 1
0.296303250222968 1
0.177032764450127 1
0.267620115634689 1
0.229371586635977 1
0.149679211687247 1
0.243925472797335 1
0.259697212088231 1
0.143767156780181 1
0.191280546515563 1
0.263128704546518 1
0.175992370608767 1
0.201687140472865 1
0.239423820564319 1
0.467963105334364 0
0.167297472801716 1
0.144441019614629 1
0.154036548402402 1
0.2266032879598 1
0.353433149075465 1
0.0640564109556628 1
0.216140554758581 1
0.0665137485913389 1
0.522637564198048 0
0.296214683205287 1
0.215717447899479 1
0.0709984548207719 1
0.13059050024656 1
0.240519310676636 1
0.277354447876746 1
0.0877012398322521 1
0.212162738506786 1
0.230199724149873 1
0.137404856077932 1
-0.0752386470089569 1
0.276832092802879 1
0.218881160719276 1
0.0941095013176877 1
0.164318634888706 1
0.0486318766499924 1
0.194704801034348 1
0.160243553549535 1
0.215163593449517 1
0.155855292589463 1
0.190606252427376 1
0.161234284018046 1
0.301714765901358 1
0.0483989691212911 1
0.165978364341701 1
0.31119268657801 1
0.285558413712389 1
0.146146418272539 1
0.234935093549777 1
0.285119007386608 1
0.173218424924355 1
0.180845956613772 1
0.0888518265194416 1
0.305942276976573 1
0.175225070479752 1
0.23758943218792 1
0.0906352454650485 1
0.147775525724996 1
0.240240028055508 1
0.0703353908055927 1
0.147641670974 1
0.108443921076367 1
0.163712445098092 1
0.20962579847888 1
0.231082105127977 1
0.132075234501654 1
0.28429025216371 1
0.120415264476597 1
0.100006301194093 1
0.154024279315337 1
0.30939453379611 1
0.255774589945367 1
0.120096302806635 1
0.073295995333147 1
0.385166092330755 1
0.177495405898769 1
0.248497732702539 1
0.486667949922816 0
0.137815823385005 1
0.018052405657862 1
0.118165192955947 1
0.181738087130429 1
0.162405144623671 1
0.201146146559541 1
0.1838854689288 1
1.20739359584562e-05 1
0.0952725017658091 1
0.50584000282868 0
0.140789533229684 1
0.186783562538233 1
0.10686511870802 1
0.158435527924372 1
0.15963705054193 1
0.0926391926784476 1
0.330051146025988 1
0.228553982938155 1
0.196932053677694 1
0.291466240706215 1
0.160039688723491 1
0.297835138329417 1
0.21328820542897 1
0.103556749667978 1
0.2454998002783 1
0.245578769797266 1
0.288163196913797 1
0.134316791336878 1
0.122381081865637 1
0.131498471506322 1
0.440234597220926 0
0.305677539329345 1
0.144109123536704 1
0.039751395384786 1
0.0583919584914603 1
0.0845728198964208 1
0.275221900418491 1
0.356910352180656 1
0.286727429153776 1
0.148602737884525 1
0.172354456794257 1
0.192537761116739 1
0.239135418334032 1
0.261366533445102 1
0.280916934523115 1
0.239795996412737 1
0.279777282104882 1
0.130614838005299 1
0.0751612127485452 1
0.110831583451534 1
0.236202696921144 1
0.290274457004098 1
0.325427253090329 1
0.18132215616578 1
0.400673566892903 1
0.201479095463125 1
0.188299319298753 1
0.176517197420484 1
0.191912997343632 1
0.0879469737579944 1
0.191598421332088 1
0.174182796073097 1
0.175808746924276 1
0.102966820691214 1
0.185816888197467 1
0.114405835036265 1
0.233692963814337 1
0.170083198045899 1
0.28759639891622 1
0.241283672906015 1
0.124335496438131 1
0.332994006745536 1
0.228696227174289 1
-0.0195732356188798 0
0.344283327037655 1
0.443691408571649 0
0.179080827887884 1
0.359780587978257 1
0.286624228594215 1
0.295906495490102 1
0.0648131221224332 1
0.263133354338895 1
0.367541817142475 1
0.0287513558663244 1
-0.0214959622855964 0
0.211295239939861 1
0.263177554441665 1
0.241174321339649 1
0.191728962200204 1
0.160847480563139 1
0.367562768441057 1
0.152008831214661 1
0.0812426457025906 1
0.213378945764366 1
0.376173457799769 1
0.300004816962991 1
0.304723246006244 1
0.29385865632973 1
0.0875915824931342 1
0.0892756275300395 1
0.198669922373772 1
0.0449457294493005 1
0.224450278520705 1
0.287647537363424 1
-0.0231252367696331 0
0.284890587801815 1
0.103128290940127 1
0.157407852654533 1
0.0821254688220891 1
0.130749225496123 1
0.0665165297361708 1
0.292879594893173 1
0.218703403325781 1
0.290915108926592 1
0.092564948965105 1
0.237281745668676 1
0.0716182716677527 1
0.0771128486811554 1
0.325496814982554 1
0.18758181343291 1
0.306393626746794 1
0.256562737822463 1
0.262187291991125 1
0.19729130781942 1
0.135079118597614 1
0.287491477806856 1
0.0446004528641554 1
0.121612808024717 1
0.183362101896753 1
0.130506906489139 1
0.078720444297893 1
0.201647406520048 1
0.14537792940203 1
0.270972748082821 1
0.242852611178525 1
0.14862029155489 1
0.235835007443841 1
0.213797146405678 1
0.2080024054743 1
0.296547072397477 1
0.141006395189818 1
0.0808532792275638 1
0.230507854212384 1
0.294712375832685 1
0.0893916848266037 1
0.127371076403272 1
0.195548236930297 1
0.442693724463611 0
0.24684092212228 1
0.160065309330539 1
0.140616549912605 1
0.0447127568926991 1
0.271928415687939 1
0.153825996053333 1
0.216935554669093 1
0.361803390604124 1
0.206911592740856 1
-0.0580293761472081 0
0.0747126694422004 1
0.146617190678934 1
0.292129964808134 1
0.173416905752904 1
0.373653634734295 1
0.0787698488149193 1
0.152530562602525 1
0.208972350628894 1
0.138876028504859 1
0.120199104973969 1
0.381868176658152 1
0.194179690079126 1
0.000799270056253708 1
0.0350107182146278 1
0.30409478632861 1
0.145606827280907 1
0.159143908288634 1
0.191240600621843 1
0.223028253925276 1
0.303543011551709 1
0.256238298430919 1
0.00712180751036276 1
0.219763687949847 1
0.226310104723559 1
0.112443064120891 1
0.0788655127542173 1
0.0229717928406535 1
0.230119288727468 1
0.184021459290307 1
0.144981917704601 1
0.2248238515094 1
0.217270845584524 1
0.128432142198431 1
0.254816117908873 1
0.175452464055304 1
0.121240781677445 1
0.222045032602222 1
0.328398948120177 1
0.117771964180273 1
0.191128556234557 1
0.338351840485369 1
0.245387713481397 1
0.276831050923773 1
0.158181552794868 1
0.0627666223982453 1
0.168120809425081 1
-0.0224863254334477 1
0.155035070405398 1
0.148654908320373 1
0.296351404625221 1
0.220919876185863 1
0.196418900029892 1
0.120408914686184 1
0.255599879081853 1
0.141128217797161 1
0.141619346824352 1
0.261884504566234 1
0.169620980593101 1
0.070523503576511 1
0.425813712167226 1
0.179333022211285 1
0.222053395262947 1
0.262182775344129 1
0.244040162789062 1
0.060426331809991 1
0.0131952550659431 1
0.415945275709998 1
0.239407421098538 1
0.245317531531494 1
0.12776220275676 1
0.176317731272728 1
0.342133774906437 1
0.277707036532489 1
0.255402268911016 1
0.374469485957065 1
0.194554416218201 1
0.264709556600733 1
-0.0628142935966991 0
0.130316693342819 1
0.127509122862763 1
0.10887757017573 1
0.251034325949683 1
0.247872973175106 1
0.259929205791571 1
0.140484351956844 1
0.124422633364938 1
0.255994358890531 1
0.441067012773342 0
0.130658548258024 1
0.224084618906477 1
0.347682765983513 1
0.186055505687502 1
0.0754786224519208 1
0.28704081798947 1
0.285415564125752 1
0.227990485766468 1
0.0284366117967008 1
0.245583455642639 1
0.278753664178944 1
0.181639537536981 1
0.384984192923408 1
0.115920509147232 1
0.243314934158573 1
0.337142103304612 1
0.177228810841276 1
0.129411764290487 1
0.160053981413751 1
0.174467247183513 1
0.381122265703545 1
0.229240053001553 1
0.14462524024039 1
0.317217835852577 1
0.42956159848926 1
0.253969147333835 1
0.409650294570281 1
0.146909019117333 1
0.194683704841865 1
0.146846160487157 1
0.173098185684871 1
0.14732996971924 1
0.195299170100739 1
0.262173366698762 1
0.208484972516607 1
0.261397112247957 1
0.216704085141421 1
0.407897303515768 1
0.424850456934298 1
0.187649650396131 1
0.117200733885431 1
0.258604261849112 1
0.284346907211405 1
0.277574839370843 1
0.236923550790038 1
0.289932820267719 1
0.4089291298436 1
0.220255697973465 1
0.24344665933874 1
0.226750587044243 1
0.279107456617885 1
0.134812557828275 1
0.45106385925591 0
0.165770886650238 1
0.192615727353673 1
0.0963627854615226 1
0.128476970983681 1
0.253282009034882 1
0.102351790135268 1
0.324353719203311 1
0.239363068287972 1
0.0855207251102307 1
0.0297353161357467 1
0.0913149806129999 1
0.154876306042635 1
0.0409220536178301 1
0.216749079512185 1
0.0572862189174983 1
0.16141645296013 1
0.1262468789325 1
0.224857294811918 1
0.164754124399995 1
0.136924828539517 1
0.175816617855785 1
0.202420898651682 1
0.480892732207384 0
0.322493390120746 1
0.243838947414643 1
0.0624979294444908 1
0.234000050595428 1
0.273994822181592 1
0.183904124016398 1
0.0777977648845207 1
0.141066383807387 1
0.0373212446042648 1
0.153941034237125 1
0.261292658790447 1
0.321744856621748 1
0.0485532136794044 1
0.247751075589145 1
0.108331453371529 1
0.279000834004122 1
0.228979918751357 1
0.310688695115027 1
0.19172673023279 1
0.159173059376978 1
0.262532404731688 1
0.115850366432025 1
0.109274249898421 1
0.21682615805555 1
0.307193725081944 1
0.192496861807546 1
0.172746387959555 1
0.167390266450561 1
0.107504398648724 1
0.13179817039885 1
0.20597355187047 1
0.311443554347621 1
0.275851357430644 1
0.278763881424907 1
0.151178129738529 1
0.118396461814534 1
0.0843746350115029 1
0.239942323720505 1
0.315792777235671 1
0.240230687716184 1
0.500352371718044 0
0.245831239619834 1
0.208827430922466 1
0.185791921687162 1
0.256696196772481 1
0.175946789439018 1
0.108371498388944 1
0.201921841680574 1
-0.0617443992092229 1
0.165881740982166 1
0.18925833340337 1
0.283209916340062 1
0.0864438947702034 1
0.162766314228076 1
0.221771783198106 1
0.225435908629016 1
0.126373094837958 1
0.201087249961564 1
0.202779654936334 1
0.357485685297043 1
0.202440145081889 1
0.31360174195803 1
0.239311505542325 1
0.173404689422936 1
0.236362073650865 1
0.251273927658607 1
0.153844856568353 1
0.235357139376566 1
0.160697749966639 1
0.16097453496625 1
0.0919240650018382 1
0.233697318105525 1
0.159646918895202 1
0.134252103655153 1
0.0559308266098582 1
0.352008443402646 1
0.270840888470131 1
0.236550741329437 1
0.313751013589845 1
0.179568785860922 1
0.113873228550873 1
0.105157114324635 1
0.226835142426431 1
0.280997215839351 1
0.165183079259454 1
0.179068241306098 1
0.131093425398697 1
0.295542542232854 1
0.210310447820403 1
0.239804522735335 1
0.23825285472764 1
0.0565520293297994 1
0.0228890666061968 1
0.246806456870809 1
0.325031257111783 1
0.27849415718238 1
0.244631829469954 1
0.0647998898554519 1
0.167307861967823 1
0.037329166803621 1
0.11797194896874 1
-0.0224206565044961 0
0.317983799384276 1
0.168546246623633 1
0.169442004942796 1
0.300166039586285 1
0.0450211629018997 1
0.126931414800534 1
0.162351879357445 1
0.248907841158951 1
0.0907152835486345 1
0.290598166808244 1
0.00146584407192223 1
0.142791633401781 1
0.158231231532665 1
0.230539353514215 1
0.164020184697197 1
0.0544486020482699 1
0.327258465648328 1
0.218484534433691 1
0.132857873446579 1
0.135873415163127 1
0.167346625248383 1
0.274942404401739 1
0.0338520674051117 1
0.269287576489476 1
0.186274507006988 1
0.309081253687726 1
0.0323656045793029 1
0.219617004028736 1
0.226073729886824 1
0.137472749740644 1
0.207583097581934 1
0.198023076014781 1
-0.0804883988749584 0
0.174832575785305 1
0.196082805601624 1
0.274100454324148 1
0.372834696074456 1
0.206847331714675 1
0.137422347309166 1
0.255584247589887 1
0.416534245132026 1
0.238738499720985 1
0.184997287878771 1
0.266752494308633 1
0.313579806638494 1
0.207420302810745 1
0.218714500742619 1
0.258496074866748 1
0.0646902357650295 1
0.279921720467622 1
0.041273163141141 1
0.0635806517936621 1
0.0853368169259326 1
0.148475234294996 1
0.134140477604148 1
-0.0381034249869784 1
0.188192741188245 1
0.131856160338654 1
0.285363370483333 1
0.179787957866764 1
0.204346374813573 1
0.256596001140885 1
0.0689741078199383 1
0.307382687362736 1
0.174386472072988 1
0.197394878072667 1
0.15633522844647 1
0.248628016748196 1
0.024868334455265 1
0.194441881965206 1
0.030173345405801 1
0.0870184436820603 1
0.120528474127392 1
0.0527874470701179 1
0.187906143840874 1
0.139512540878708 1
0.265160551945974 1
0.14539911398794 1
0.326875089144263 1
0.287809865719761 1
0.271204938869688 1
0.207711730244903 1
0.166210106617753 1
0.381888324988209 1
0.0132828953541397 1
0.0574760267776023 1
0.366238958434336 1
0.0913322842845599 1
0.316619347431104 1
0.324559464306383 1
0.00506210268733894 1
0.277387264252959 1
0.189805609074366 1
0.208042217076318 1
-0.128266524087761 0
0.170503424323795 1
0.107595209886044 1
0.104522673785253 1
-0.00890728722971805 0
0.197049657782745 1
-0.115576446329888 0
0.123981524201759 1
0.185836561018306 1
0.253615212296646 1
0.274220739869809 1
0.128388425274399 1
0.338541342330352 1
0.263829428132031 1
0.0625224454992191 1
0.374978320929435 1
0.175511493848606 1
0.049627538300745 1
0.142275478891674 1
0.0784927871110542 1
0.112885100567588 1
0.274783534358587 1
0.350361796301169 1
0.29615640145497 1
0.20570490692062 1
0.252302939959892 1
0.245767431251701 1
0.196038107571464 1
0.439810457151589 1
0.310347385966276 1
0.297866469604399 1
0.0913114576175779 1
0.194428568623739 1
0.219802269977432 1
0.0406240667567456 1
0.299764318138416 1
0.233509126573791 1
0.186476220988241 1
0.156809527777818 1
0.34740150416998 1
0.386481600071527 1
0.221970629835217 1
0.287674040832836 1
0.0538917076982444 1
0.325056894499064 1
0.246037780148882 1
0.214391309131497 1
0.429468472046974 0
0.1834269003344 1
0.222972854384407 1
0.162551442192588 1
0.245031416730475 1
0.210708789288861 1
0.303179113188046 1
0.206903484112702 1
0.258200219754193 1
0.140360232945079 1
0.203071031243888 1
0.357033134949143 1
0.149295025556667 1
-0.0182795615324682 0
0.155551928035792 1
0.173290645434868 1
0.0570472821330936 1
0.328636332067283 1
0.304916272826418 1
0.191842478639562 1
0.23461750332363 1
0.238397642334509 1
0.168948518710032 1
0.295991857014555 1
0.209455881039894 1
0.266785490979823 1
0.211996275602774 1
0.141024439352234 1
0.0475012933218837 1
0.257684191914722 1
0.269653420710333 1
0.0708724645577805 1
0.0708774362777579 1
0.372994719582644 1
0.0540916272210487 1
0.385517688962542 1
0.214952419870823 1
0.171190933306188 1
0.336987474119602 1
0.220320349042367 1
0.278230581320178 1
0.283074633853584 1
0.26176139979009 1
0.264292078511534 1
0.217376436758656 1
0.136126677878988 1
0.135989502964279 1
0.251962793482511 1
0.104703610357296 1
0.34170280483565 1
0.182147921230606 1
0.106932561283667 1
0.0815593797852247 1
0.388450016948092 1
0.0908393687457589 1
0.151574902062085 1
0.173473173173993 1
0.167048115842597 1
0.11197125976437 1
0.301641453899233 1
-0.0869090524132685 0
0.0233369736361155 1
0.0952087429962605 1
0.163742874435586 1
0.107253319652842 1
0.240458949088035 1
0.297865550672679 1
0.252544153063101 1
0.185829665925794 1
0.232521952399633 1
0.196875779870248 1
0.352886975700092 1
0.0332004226072236 1
0.0850015138350262 1
0.172421230524771 1
0.109218058164623 1
0.292701502404837 1
0.249438459807104 1
0.221819932185286 1
0.390267292921226 1
0.178981966415416 1
0.400454201584362 1
0.0875712505853069 1
0.277014709411236 1
0.231778960167206 1
0.349672620118163 1
0.418683495636831 1
0.477411958388425 0
0.161132927774876 1
0.361350129702814 1
0.222583140839685 1
0.313500387935386 1
0.150706205030024 1
0.0833497752076791 1
0.327704107312295 1
0.217835749317654 1
0.130094963295434 1
0.217710938210949 1
0.12556086971337 1
0.0936877546737096 1
0.24966866715433 1
0.315684451503466 1
0.167724433038117 1
0.216075234978221 1
0.0932339580374764 1
0.165860366451496 1
0.172741558039095 1
0.105079433007098 1
0.156778958891924 1
0.170048510947331 1
0.0815615056217408 1
0.236376255845802 1
0.132559947699323 1
0.242862445493247 1
-0.0821114195655761 0
0.2084362591241 1
0.127766644994477 1
0.203655574328517 1
0.244482887395627 1
0.00475000743776941 1
0.220844472605215 1
0.143257597185118 1
-0.0212113224836222 1
0.182203917980483 1
0.152780023120945 1
0.370368874416329 1
0.116974171162675 1
0.271904025345217 1
0.0390382801905295 1
0.190163946045464 1
0.209248164233544 1
0.418372426376405 0
0.150546839346152 1
0.2330417383187 1
0.016509469557575 1
0.455592771774505 0
0.46940403745849 0
0.250100793583605 1
0.207461564627 1
0.145442535677598 1
0.256139725751889 1
0.014794755623002 1
0.147515933074943 1
0.306970700955141 1
0.352249388310949 1
0.0731732973415306 1
0.224695621449847 1
0.292191445985376 1
0.197600231139441 1
0.335612893455332 1
0.215433394726836 1
0.137075390119388 1
0.127979339714184 1
0.301559371479348 1
0.134298923858336 1
0.218144580065126 1
-0.00233742805976255 1
0.252118725514195 1
0.242558255609285 1
0.2294405943919 1
-0.106629874745971 0
0.154652022437157 1
0.183192605660251 1
0.125309830880743 1
0.26903562207445 1
0.193746570598986 1
0.053962856922276 1
0.200529699710836 1
0.336732166489448 1
0.0338416347936486 1
0.264450423867893 1
0.0840058908765508 1
0.0490161726692493 1
0.0988274723232714 1
-0.00899853374821049 1
0.220835301077108 1
0.305184916090732 1
0.341316310285612 1
0.35905800982195 1
0.27602048260769 1
0.399121168916022 1
0.314629022531525 1
0.235748246945016 1
0.40508057776711 1
0.291454562234958 1
0.311755316356796 1
0.294859118557205 1
0.0893945328875074 1
0.297715798481909 1
0.194785095210575 1
0.195761543060875 1
0.116589063431333 1
0.185353801604961 1
0.346000037026449 1
0.371759556148488 1
0.311392334181789 1
0.360680924716478 1
0.381472748299235 1
0.208842224081672 1
0.17790925008053 1
0.348608939706674 1
0.17385293192647 1
0.322693272927865 1
0.0679476762496158 1
0.190096596291727 1
0.147437734452493 1
0.275895758595273 1
0.221567082519108 1
0.0419942555151094 1
0.385925089637809 1
0.354220091674513 1
0.185544008632384 1
0.269399838311029 1
0.204371712622422 1
0.168674388875447 1
0.0903788768728397 1
0.246072199450722 1
0.156448895519704 1
0.17012462717362 1
0.148643468675853 1
0.389760561327872 1
0.0357304902460741 1
0.0954573142663769 1
0.300078599915548 1
0.213115438692588 1
0.0667383259514644 1
0.12927314265104 1
0.153932628478538 1
0.150723682368597 1
0.264472962136254 1
0.449364005620271 0
0.403473274947125 1
0.0498105658244352 1
0.0793314482711598 1
0.0786020079356549 1
0.333117422377079 1
0.0121466834444463 1
0.0516625818716836 1
0.180273547250657 1
0.0578823682777704 1
0.527471582490672 0
0.113052981799619 1
0.277082564059381 1
0.138684311389027 1
0.287969956184028 1
0.0974485530312593 1
0.197084338859315 1
0.0939485971264759 1
0.176236437762592 1
0.245307625637161 1
0.213384348097153 1
0.100738136665205 1
0.263344567742765 1
0.45780102762967 0
0.0696853716847946 1
0.264062561468235 1
0.149485886957732 1
0.31151317165107 1
0.281893271110691 1
0.148145375485977 1
0.078203046447792 1
0.159974650006715 1
0.0553025014011149 1
0.260414695465984 1
0.288614216184613 1
0.230029633750907 1
0.200483163994052 1
0.156788371241097 1
0.30131709605078 1
0.220789013752056 1
0.161826439579689 1
0.222086318881454 1
0.350328407971469 1
0.163960971740185 1
0.238400421631804 1
0.0598928725871065 1
0.0853984833394365 1
0.191827724187615 1
0.164095448203144 1
0.189192083347022 1
0.198974163776847 1
0.31519968674835 1
0.166455779565671 1
0.393691372634275 1
0.281079468011693 1
0.125631747390983 1
0.351099740375106 1
0.239738410307377 1
0.248153341867578 1
0.211440660319882 1
0.264562809120054 1
0.191060157779064 1
0.178208786579352 1
0.175290552476766 1
0.163902312483852 1
0.212581190135503 1
0.217747424610624 1
0.210394488422123 1
0.189086967830757 1
0.303778862770955 1
0.0511386355625336 1
0.313698618063332 1
0.123243472074102 1
0.235233493785192 1
0.220715475372839 1
0.211618277464822 1
0.0208579011084248 1
0.06922460996464 1
0.163436560821514 1
0.288058340694071 1
0.121230830601926 1
0.422682032812624 0
0.188686352971564 1
0.0584647200762739 1
0.202875403569795 1
0.127916408742124 1
0.194592574879179 1
0.217975551930004 1
-0.00843402539115475 1
0.20694471262792 1
0.0329860592405773 1
0.0876153937731006 1
0.124747717909673 1
0.208023331856385 1
-0.0063851702968616 1
0.253108016250767 1
0.102711396924412 1
0.0965649631267989 1
0.427236299196258 1
0.304134069147968 1
0.136092336433535 1
0.275448201275021 1
0.0977872811444259 1
0.099512528698326 1
0.338209550827964 1
0.301840789643321 1
0.223287831363255 1
0.151884802680602 1
0.219222754113864 1
0.267290428695982 1
-0.00084170017707977 1
0.22036973027265 1
-0.183289983873442 0
0.0530570010134511 1
0.259339612012346 1
0.269241511520296 1
0.263789241960672 1
0.170583219150116 1
0.195775045182851 1
0.122748974016062 1
0.143872730427165 1
0.119503613009224 1
0.318769221067217 1
0.210616573705575 1
0.285755592738978 1
0.329214065082166 1
0.322952566996121 1
0.308678720199265 1
0.279815802929638 1
0.231817786064475 1
0.0528893963860025 1
0.345029343909159 1
0.280091260621954 1
0.251595283509961 1
0.250542232781038 1
0.267914533100972 1
0.393010984750146 1
0.143162894420669 1
0.277618303535223 1
0.141646292245128 1
0.26059652518366 1
0.0764161511104685 1
0.0158174601602032 1
0.136822318091267 1
0.102210409923006 1
0.322598135595529 1
0.0548637467128717 1
0.308951897230903 1
0.266612864683818 1
0.158841054694914 1
0.0908854144830142 1
0.392701820945515 1
0.320164100542205 1
0.131712717752765 1
0.169340376268081 1
0.283289603296788 1
0.144759217403324 1
0.459710672005919 0
0.172517331455897 1
0.273652049130222 1
0.136981172136253 1
0.179072021599404 1
0.342802840005737 1
0.292577482634207 1
0.267868796274397 1
0.121242658675921 1
0.154937515297868 1
0.0734884745019035 1
0.12235360856815 1
-0.00987519314267181 1
0.352774026450806 1
0.237567580485548 1
0.180522824161396 1
0.320553564322097 1
0.0533102431279429 1
0.1801628410045 1
0.376497028000104 1
0.368833329577535 1
0.265581528393753 1
0.112760479098037 1
-0.0132147318980405 1
0.296609287534766 1
0.247282072348149 1
0.468200657961025 0
0.241774765697683 1
0.190601148795506 1
0.21925588853424 1
0.0513269264260571 1
0.289699539740262 1
0.286077440647685 1
0.206441829285976 1
0.231051046933307 1
0.351025819302598 1
0.387869126429367 1
0.190538621786258 1
0.220357969426854 1
0.0614893247189802 1
0.168437820624714 1
0.150801792923745 1
0.190297547401876 1
0.128131379035522 1
0.0666867579914859 1
0.126096686844879 1
0.169604540970651 1
0.16715379843754 1
0.161545057798363 1
0.317212349698002 1
0.403325357804298 1
0.0798198951566228 1
0.103555706562734 1
0.177266599382766 1
-0.0291485953053093 0
0.120408459174754 1
0.265907679206547 1
0.363031371925787 1
0.138432101672736 1
0.181232974569326 1
0.171365899663623 1
0.203979862946855 1
0.181960401948124 1
0.274156528372041 1
0.255440831427845 1
0.199671184778818 1
0.25212382517166 1
0.237611971417576 1
0.188826416974099 1
0.0977174868997666 1
0.231772516986556 1
0.161947639567967 1
0.225776385041088 1
0.117917949125528 1
-0.0334754827082239 0
0.391968880526618 1
0.35929348204001 1
0.221824584208636 1
0.262027446969592 1
0.314810456248333 1
0.166095285701417 1
0.370257738409372 1
0.102660473827531 1
0.169044544010896 1
0.226783875132159 1
0.213952797230566 1
0.106856189110533 1
0.24027079030448 1
0.191234997603484 1
0.238101078420514 1
0.258170073254128 1
0.402730714129041 1
-0.0105514998043503 1
0.239715103007747 1
0.162100617843763 1
0.143853459269998 1
0.224394229737295 1
0.29606125635448 1
0.17153801194886 1
0.356776965083506 1
0.0816648058773473 1
0.0169686871995888 1
0.107229144186666 1
0.370778465821189 1
0.123003674745046 1
0.235602030933067 1
0.16349824611187 1
0.178118979930675 1
0.228698163851106 1
0.126323370143506 1
0.368453547350616 1
0.324991076659039 1
-0.0651998581237172 0
-0.00566476915296007 0
0.309126343406205 1
0.108576421324525 1
0.306757935528471 1
0.176648073969913 1
0.248720704888052 1
0.223697751513218 1
0.157375105889093 1
0.303174711337031 1
0.202248550079719 1
0.271777710808428 1
0.118957163968121 1
0.276407210616773 1
0.296399788640111 1
0.1741460415494 1
0.104778111852576 1
0.118133729564043 1
0.0641249592574739 1
0.0343579598375068 1
0.0697426154196824 1
0.0621362550901694 1
0.177005210139519 1
0.0214885163924457 1
0.121597959271916 1
0.00578275392185527 1
0.231513975300826 1
-0.0249735084278721 0
0.357992961270348 1
0.256065411432458 1
0.0922856245677082 1
0.293038922458659 1
0.288199853912445 1
0.206045366423227 1
0.302575324275104 1
0.219784810972808 1
0.278391551202927 1
0.366762039792307 1
0.215351207944487 1
0.247670608216877 1
0.0636248143768779 1
0.256386642379876 1
0.242763897818707 1
0.00261747328094616 1
0.280373747545688 1
0.30298163444993 1
0.198031098934281 1
-0.0742959882215446 0
0.155186772634856 1
0.387968301312754 1
0.130757103090468 1
0.0709690814900502 1
0.122074001240932 1
0.190533284629236 1
0.310431212427678 1
0.051053965791795 1
0.2421968439255 1
0.135206607238711 1
0.283451022729329 1
0.327738683414943 1
0.0733453459680896 1
0.0106076409925436 1
0.345576062540203 1
0.174610896104266 1
0.167778928503686 1
0.180558497838259 1
0.327966157829048 1
0.0793601005281291 1
0.153955433922148 1
0.163156361507273 1
0.227847693498885 1
0.248944093757099 1
0.220240127358817 1
0.151981691329655 1
0.349312647284876 1
0.0494894615950751 1
0.219231746920252 1
0.133875040733817 1
0.0843701576217548 1
0.236331889672844 1
0.247318275848802 1
0.186372635944955 1
0.449389328050096 0
0.236631913853657 1
0.203572547308399 1
0.174723506105482 1
0.237229056414132 1
0.136350905639002 1
0.0992422746096591 1
0.373530501932327 1
0.0899285033444112 1
0.356373041057722 1
0.422108608980071 1
0.251532018160771 1
0.315567951821722 1
0.100450414529313 1
0.131252777618076 1
0.230904998123698 1
0.0852634271483665 1
0.130444131927612 1
0.154013077430246 1
0.0817023770244368 1
0.0784643187891863 1
0.325511146999653 1
0.233562822707111 1
0.161858054856543 1
0.313261856399754 1
0.182361334736369 1
0.228112795685148 1
0.116963002883742 1
0.303316335939123 1
0.134945762006155 1
0.2855829273997 1
0.194807363605986 1
0.270923552580733 1
0.0920967136983242 1
0.363871320644024 1
0.183390828596732 1
0.250526744499465 1
-0.00263567780572648 1
0.0644118337343505 1
0.279834295653919 1
0.0650075972236893 1
0.287054815339056 1
0.300527197292949 1
0.309290313782838 1
0.252388249520071 1
0.152692736981554 1
0.114667270943043 1
0.355662723417208 1
0.243096441528858 1
0.264990456582933 1
0.160324379683311 1
0.419970147224029 0
0.349791888063381 1
0.175732197368724 1
0.196155933137632 1
0.26833166323848 1
0.194622702015083 1
0.127252224960363 1
0.203040147205377 1
0.248745850068646 1
0.279749955369264 1
0.218949349285998 1
0.431770784684223 0
0.384617480063359 1
0.112016422286547 1
0.474441518183084 0
0.300425248668585 1
0.197796484320827 1
0.206171929158831 1
0.21719654243111 1
0.220621671017897 1
0.203011450865656 1
0.302998003725032 1
0.325915634349018 1
0.0672112911302336 1
0.219989468210288 1
0.322627702242605 1
0.248149681954604 1
0.132898952606859 1
0.170614546309201 1
0.232235310743338 1
0.195607543418374 1
0.226720957916937 1
0.204258050927053 1
0.333821155063975 1
0.32925565061768 1
0.233292451099828 1
0.44708903549964 0
0.271851667045927 1
0.260538565749978 1
0.148946068033708 1
0.143321393954185 1
0.204140850198354 1
0.0106195042994382 1
0.0926610966390067 1
0.275089467156637 1
0.0819242401356366 1
0.334726229044458 1
0.291951159463719 1
0.332417078754424 1
0.204905811673929 1
0.0843667685872701 1
0.26659771208187 1
0.483818282983261 0
0.230171129407933 1
0.371836735331691 1
0.286500159291243 1
0.0333381074243432 1
0.273880641311328 1
0.223593411643958 1
0.226910791038812 1
0.290878845133533 1
0.326695386150229 1
0.173327522478555 1
0.265639849139455 1
0.0807001338259178 1
0.192446194639116 1
0.023786758773366 1
0.216876820849716 1
0.316482761910396 1
0.216627944475139 1
0.135393301166707 1
0.305856799024124 1
0.209618706318955 1
0.221859368979196 1
0.202590383348463 1
0.368974837628155 1
0.0656362594139043 1
0.229618377174346 1
0.209420411122964 1
0.203275024522208 1
0.287229584840065 1
0.215636481044151 1
0.290581632058476 1
0.0425137950557879 1
0.169154827548751 1
0.064586968345433 1
0.442254049923857 0
0.389029488622083 1
0.283247725713317 1
0.432324047263433 1
0.103284615483794 1
0.101130448622049 1
0.260641972788077 1
0.0627479384922536 1
0.252493970020219 1
0.152345634531402 1
0.21314303120616 1
0.165528736779277 1
0.370088555287543 1
0.0898458982234825 1
0.186366441162084 1
0.0923411983150287 1
0.239648541668791 1
0.180735649052037 1
0.180382879640705 1
0.187603557498068 1
0.384006366750093 1
0.0886929456264987 1
0.101728736423279 1
0.395462664157197 1
0.221225864024819 1
0.111247385308257 1
0.0780126444465311 1
0.28403510766032 1
0.0933825257324836 1
0.301635641283816 1
0.113722892419698 1
-0.0164116967746177 1
0.0232681334296767 1
0.327134162789855 1
0.314135551099365 1
0.244825036310893 1
0.240542325266147 1
0.205201054327227 1
0.250323227400197 1
0.270080793482242 1
0.12357009206155 1
0.311241910540713 1
0.241713298764863 1
0.336230618262248 1
0.261585421583818 1
0.311788541150142 1
0.233864867289874 1
0.271922759286574 1
0.273028066560878 1
0.405994135945399 1
0.156760260192427 1
0.244034734407254 1
0.245329156571431 1
0.272626542240809 1
0.0675970661148892 1
0.300349373698973 1
0.334012916908934 1
0.163405905296833 1
0.0159143754652179 1
0.227801951824292 1
-0.08799370524651 0
0.0617764200202015 1
0.23023186822946 1
0.250159688391777 1
0.148429416883183 1
0.28146065507229 1
0.0258343428480691 1
0.210907640914438 1
0.104501212236125 1
0.298065077027562 1
0.21837350279509 1
0.376037093269043 1
0.208725411220055 1
0.257909024459507 1
0.237520963268426 1
0.254613648534781 1
0.345664153463917 1
0.168250038197712 1
0.179746751018317 1
0.142943321207008 1
0.200333170914883 1
0.17686294330545 1
0.211724607992187 1
0.0619441908002782 1
0.240993673976542 1
0.332779183294056 1
0.11712344581607 1
0.130301645020783 1
0.34129594308898 1
0.170403421163936 1
0.31514710804094 1
0.295139804837064 1
0.195772921982796 1
0.39732654074984 1
0.139862485279094 1
0.105444888486806 1
0.298845454253987 1
0.055464276543418 1
0.182678048146705 1
-0.0349883629095064 0
0.0843141823194196 1
0.15937544173792 1
0.255041658930733 1
0.261170076745234 1
0.191182793629292 1
0.266327180046149 1
0.306434840378875 1
0.293392680452146 1
0.223680366819562 1
0.137976600644498 1
0.142520525933411 1
0.192694904900511 1
0.384234562544148 1
0.152134929514924 1
0.244778032023699 1
0.124036059245499 1
0.36843024706323 1
0.131397636435005 1
0.0843989595432704 1
0.2367241333288 1
0.0643903057531539 1
0.402630553037647 1
0.193089784433052 1
0.156515267046146 1
0.288322557159308 1
0.297050113699913 1
0.219012198260734 1
0.140116760364415 1
0.174006165001594 1
0.121093800285629 1
0.363545836270998 1
0.310125392352296 1
0.194561198614202 1
0.294137533647381 1
0.144002650123492 1
0.273183350549026 1
0.0179836083810423 1
0.062031740210782 1
0.112115569080276 1
0.175263775864907 1
0.239172955073421 1
0.34296892085028 1
0.142829123909264 1
0.150410820014131 1
0.334679445003418 1
0.231781515076401 1
0.3414658541118 1
0.165836041103921 1
0.226235400098598 1
0.0443644594136872 1
0.368631540984979 1
0.368813577380589 1
0.173472593386371 1
0.21867350396601 1
0.368092257336854 1
0.176120422719109 1
0.134978723106087 1
0.116797974953572 1
0.0588551700107153 1
0.289932207147831 1
0.384537272659157 1
0.183457757719998 1
0.332507890276117 1
0.215480042610702 1
0.192625037268939 1
0.268666362089425 1
0.315731964290568 1
0.229499531489681 1
0.236353316537492 1
0.193846576540481 1
0.156608816871015 1
0.00834588422224312 1
-0.00934891028262455 1
0.33377041503931 1
0.308058242316503 1
0.174216821004468 1
-0.00523757300008762 1
0.158823080765038 1
0.0611658232024743 1
0.182469270783595 1
0.409030560517803 1
0.23060264351233 1
0.252485102115395 1
0.241088947071434 1
0.239920477065647 1
0.296532562224652 1
0.0582573415725022 1
0.138013877243957 1
0.0714694473968226 1
0.154397120505377 1
0.1211865428637 1
0.095313767189689 1
0.508060004197347 0
0.18008820898766 1
0.174020808163234 1
0.195159901744124 1
0.244506420446771 1
0.250913542226601 1
0.288572508449111 1
0.124912046762654 1
0.19901567930125 1
0.219184375128441 1
0.116890630540042 1
-0.0353474732884593 0
0.0992914468853507 1
0.0368969778739499 1
0.0248216191388505 1
0.101422873083398 1
0.162499264217519 1
0.179180181140809 1
0.196506142894629 1
0.028818251383621 1
0.277598235070963 1
0.207175426762373 1
0.171701288147618 1
0.102742792782389 1
0.315125427178039 1
0.286523556460415 1
0.243062590783311 1
0.0798299796630813 1
0.0960569058882999 1
0.105625548282682 1
0.14444998634506 1
0.328470727276488 1
0.00682788316111243 1
0.175613814524582 1
0.296058903684611 1
0.413039332148705 0
0.00758898594232038 1
0.142071517109313 1
0.313438691230189 1
0.102698733309981 1
0.176411846638072 1
0.23495784678409 1
0.140142519860964 1
0.308721610444902 1
0.0936093218885165 1
0.259575491728037 1
0.0304009187310388 1
0.181433908782225 1
0.171736385803531 1
0.235370931062743 1
0.0797949772961551 1
0.290382276796538 1
0.311816402966032 1
0.299413729492658 1
0.175774325119251 1
0.270774490974535 1
0.432832886699953 0
0.0598564481590885 1
0.0837676016282595 1
0.354644687762135 1
0.14605738475135 1
0.271947296330963 1
0.142209107753608 1
0.214548042417321 1
0.115839287329322 1
0.108957130518524 1
0.258011437713342 1
0.405410113115586 1
0.254070449394841 1
0.36503436088662 1
0.325814730998411 1
0.157309887179879 1
0.122419221295222 1
0.043628844817313 1
0.0272456695666968 1
-0.0233159233055299 0
0.255350124491224 1
0.144931968052462 1
0.367004910499398 1
0.0240563049183143 1
0.184977319320457 1
0.154845092017105 1
0.296765439624573 1
0.16666754097032 1
0.246581292331664 1
0.111353644475314 1
0.268422417565361 1
0.0804768613385703 1
0.343691328349078 1
0.271383852358307 1
0.290861336627301 1
0.294194628968625 1
0.20528771085943 1
0.291007405366552 1
0.143431233210082 1
0.304271169518843 1
0.23551711813455 1
0.248585629752608 1
0.109357575861679 1
0.266402594673911 1
0.5015905365547 0
0.309270795308747 1
0.230676331473608 1
0.179779497546731 1
0.15861391957723 1
0.424724228834858 0
0.169956102481275 1
0.158923933536875 1
0.00259882937699621 1
0.171718336189508 1
0.222126989452157 1
0.262777701421106 1
0.254091812302315 1
0.232416938460926 1
0.26905187763216 1
0.0882507156375553 1
0.173249800457171 1
0.116828317116172 1
0.272877820575202 1
0.225786355300025 1
0.339681627107932 1
0.141242789829992 1
0.120396388722087 1
0.10581499236058 1
0.28829351705923 1
0.423222320242907 1
0.268857732610273 1
0.200691074857409 1
0.280036746739911 1
0.267898676755402 1
0.0506761212547394 1
-0.0254773592863004 0
0.340361136179129 1
0.376392748443902 1
0.150826230803491 1
0.188828971885086 1
0.291314955755823 1
0.108520290126738 1
0.152543264088911 1
0.153040113447186 1
0.224577015248656 1
0.207856213461647 1
0.405816729806435 1
0.080623316518333 1
0.214930276679499 1
0.395918560527346 1
0.176971844067517 1
0.385469669419585 1
0.127782915540436 1
0.183361284593336 1
0.184071605517038 1
0.407315171159955 1
0.330462120061696 1
0.186776438219312 1
0.311027934855705 1
0.395014544923103 1
0.158202699719231 1
0.139968525630114 1
0.453859208213289 0
0.0826566163064728 1
0.162311430576995 1
0.480324897637087 0
0.286637387048041 1
0.295890790391509 1
0.200930507756915 1
0.0467379416653937 1
0.287289920823045 1
0.104787162324095 1
-0.0211950142468987 0
0.129843580116655 1
0.194678054205227 1
0.29837481228866 1
0.144517571396064 1
0.187953004139248 1
0.267294076262105 1
0.500586755138649 0
0.0665385558951254 1
0.185033755052618 1
0.222793939535661 1
0.000634641593395067 1
0.333625087546671 1
0.22880759647019 1
0.2956261713581 1
0.326383906311473 1
0.0984131314675399 1
0.356199541474267 1
0.25330565732656 1
0.217368710718721 1
0.183983282974427 1
0.0503198186292802 1
0.244338255227376 1
-0.0636717538489823 0
0.113204220215184 1
0.153184786098267 1
0.168889817496189 1
0.353467704517302 1
0.310980720062498 1
0.278938531031617 1
0.20536422006562 1
-0.0251992803391718 1
0.156960102943236 1
0.0463821930747705 1
0.257831396600938 1
0.282544815757178 1
0.108828490009384 1
0.171581832398363 1
0.17521700505386 1
0.287844213079593 1
0.0437019987511484 1
0.172634258781552 1
0.179646158272639 1
0.239288913050625 1
0.129185198033701 1
0.149392471957595 1
0.183789241636506 1
0.121997866424183 1
0.401229519295512 0
0.139231375357078 1
0.264125882500732 1
0.31324287425185 1
0.101214740171923 1
0.203194541261388 1
0.282529838756166 1
0.391990554624258 1
0.107324619995265 1
0.283029378733623 1
0.208344958146664 1
0.222651231348872 1
0.161888875388677 1
0.278843152069875 1
0.394273352053892 1
0.112641134274085 1
0.326921939778351 1
0.233872368110712 1
0.374372018853014 1
0.0990561558400871 1
0.0205585156002614 1
0.184249488122943 1
0.242459021069141 1
0.226855671672693 1
0.247886991701072 1
0.351636855339845 1
0.377190041198611 1
0.00237638410217636 1
0.0497566045930542 1
0.15935873960695 1
0.0998383114542007 1
0.084063916190644 1
0.174990831236703 1
0.2053533774351 1
0.235844006611373 1
0.112106166269686 1
0.245494623770485 1
0.0713043917138014 1
0.26285546611799 1
0.240256931921096 1
0.154972308352528 1
0.249032357403197 1
0.219265520747018 1
0.011510243692466 1
0.0433427125032428 1
0.516409969762038 0
0.289830492789272 1
0.278227657421459 1
0.151170935023017 1
0.0675099808265976 1
0.147134605859433 1
0.164161762034193 1
0.315575621869774 1
0.376105013248441 1
0.251221318328949 1
0.137754825357944 1
0.153319600833796 1
0.0409299600278961 1
0.0949254205991072 1
0.290740924959372 1
0.213346416979006 1
0.0992148633420207 1
0.259374738211793 1
0.265539025980382 1
0.233097527149665 1
0.255482507010245 1
0.202684931141693 1
0.237733064306213 1
0.143308743816676 1
0.311891116133297 1
-0.00145050028951132 1
0.320706212694661 1
0.292385208901085 1
0.105240111018222 1
0.00723011146251654 1
-0.0135374639099144 1
0.194388224757832 1
0.172326588171948 1
0.262567289490951 1
0.167688711011632 1
0.108027903224013 1
0.334582512335739 1
0.0163893519756419 1
0.113680901613391 1
0.0273028956908424 1
0.126973863684533 1
0.0466801365847163 1
0.22363769353201 1
0.125029976616583 1
0.158721387989253 1
0.130931522644261 1
0.364978967853538 1
0.0848240927042368 1
0.310518554990849 1
0.131860332979887 1
0.215903244181086 1
0.114714316730833 1
0.177151592147111 1
0.132710637644641 1
0.303561390725384 1
0.283693490693534 1
0.306081092348431 1
0.222153551112472 1
0.0139692579694164 1
0.151948685694375 1
0.224177567215623 1
0.407688559834378 1
-0.000834467484484402 1
0.162464542156354 1
0.101121602645134 1
0.351170064758506 1
0.310053636801313 1
0.124662185418156 1
0.12205642645399 1
0.158862563897624 1
0.369846125180829 1
0.295573949024483 1
0.114746626520716 1
0.155635430326165 1
0.230337518404909 1
0.255488540308774 1
0.436538176348606 0
0.271682713735292 1
0.46850701667203 0
0.344517660235767 1
0.257969338067415 1
0.141271201682777 1
0.182796515801954 1
0.268390495278922 1
0.296344171815188 1
0.237955992390756 1
0.337400669300634 1
0.142820835560069 1
0.196414214241136 1
0.0145956712282768 1
0.236694963018571 1
0.174964049288061 1
0.0372550821667615 1
0.174898339578463 1
0.357431712373299 1
-0.0462261484848977 0
0.275071416488439 1
0.0966693384338714 1
0.384265370501851 1
0.247098675661155 1
0.226665076287237 1
0.304092394179918 1
0.273616041290814 1
0.281095071927489 1
0.233415721316625 1
0.206604615953481 1
0.169418437573905 1
0.181842803461967 1
0.338717685118741 1
0.416044936639332 1
0.206395618979886 1
0.129475841874898 1
0.209341508572555 1
0.342901284650283 1
0.290838866999064 1
0.266851588112173 1
0.194703216132961 1
0.164487614042179 1
0.263422558697261 1
0.262909235707171 1
0.278936623872789 1
0.0811491086303182 1
0.172922538112163 1
0.152532651383964 1
0.149628700513201 1
0.144459755256094 1
0.353540981122777 1
0.324518767328943 1
0.201418243563121 1
0.0645678295117905 1
0.326878566445841 1
0.144957358107108 1
0.17533672227814 1
0.196069104515877 1
0.232244557968751 1
0.216587232177039 1
0.149251646280203 1
0.230687914647689 1
0.0130534033839463 1
0.17423225712791 1
0.131370944854561 1
0.276535575548849 1
0.197877064654356 1
0.0964134970119469 1
0.197634954858779 1
0.0530497370332208 1
0.250928279968595 1
0.106045072514365 1
0.335894715311081 1
0.297309566919294 1
0.32317999372408 1
0.0645828767848547 1
0.331413548882455 1
0.396488710094098 1
0.406577826690734 1
0.041278974385054 1
0.18463289998173 1
0.28255180449303 1
0.238048016532221 1
0.232230137904133 1
0.311854390522635 1
0.392940756995831 1
0.333711544430801 1
0.142236388639814 1
0.257635496490418 1
0.30707909163051 1
0.147170806612821 1
-0.0156129987518957 1
0.0486217596865192 1
0.240488078111163 1
-0.0552280616096896 0
0.201030846904661 1
0.228390239974245 1
0.0233696043407189 1
0.251531228607521 1
0.218476121075452 1
0.262197173440008 1
0.24125048101001 1
0.26914108696421 1
0.403328122209342 1
0.0415600066357863 1
0.226679358855409 1
0.37166928645578 1
-0.0508669982532825 0
0.0392067216870505 1
0.0106300187659997 1
0.184154999957497 1
0.395107564618624 1
0.249499789638289 1
0.261871880380502 1
0.318533380304868 1
0.188245949188521 1
0.374071778734089 1
0.0934137895423687 1
0.135554252066655 1
0.238889727090346 1
0.272620107318435 1
0.240586837659541 1
0.243435733255924 1
0.282780304681556 1
0.175047478455342 1
0.225496937128559 1
0.140873501266206 1
0.258964239615224 1
0.1955589726417 1
0.16675218776278 1
0.375860696775361 1
0.227018464524518 1
0.221822601429097 1
0.245995154638784 1
0.211187908463232 1
0.326544217308425 1
0.176996786387782 1
0.210093265340069 1
0.269561747625579 1
0.251865131253382 1
0.188757504575321 1
0.150476478485175 1
0.0477047244394041 1
0.423545409439359 0
0.0371036039869967 1
0.289368653214362 1
0.286752394964204 1
0.384897951440832 1
0.229845387766865 1
0.233740424530213 1
0.166454361226905 1
0.242817888318335 1
0.106298262292113 1
0.2549584969476 1
0.364440614313849 1
0.243296075332391 1
0.40492215458328 1
0.2794248983229 1
0.249684669041226 1
0.393216752201425 1
0.196323509978489 1
0.282781352499511 1
0.0346795517390529 1
0.268410835656411 1
0.178936172133977 1
0.377585669200494 1
0.274673382228329 1
0.143877728196231 1
0.257794343123052 1
0.0234618539217067 1
0.253590723468825 1
0.365803750588963 1
0.203298524843899 1
0.308914047492439 1
0.0515980946173415 1
0.262118678032821 1
0.191312394914626 1
0.347261449214715 1
0.320616192379713 1
0.131370254019027 1
0.256790456768686 1
0.358411833332324 1
0.316158703736454 1
0.158714780062009 1
0.200992684115235 1
0.305781545866822 1
0.039469163841214 1
0.25212078258455 1
0.12013335289253 1
0.186033110762537 1
0.173993111886808 1
0.135986820717339 1
0.238641676322615 1
0.188803895849205 1
-0.0429981448013046 0
0.135589113521213 1
0.297799013352178 1
0.057879859939138 1
0.238184402831967 1
0.30654085862297 1
0.146658496749063 1
0.204885337472452 1
0.218499910448199 1
0.174384022590092 1
0.297028261555088 1
0.0137108414247513 1
0.291313853182127 1
0.175424344816909 1
0.207529862275308 1
0.234151663843064 1
0.0868926655802071 1
0.139082231270407 1
0.241692286475003 1
0.218058260147209 1
0.198045372186421 1
0.0430383529106302 1
0.190666426720314 1
0.376391610336305 1
0.0770852748193944 1
0.264163973846439 1
0.0723628814336708 1
0.173689585541529 1
0.0443467183247213 1
0.0575237507461607 1
0.20415841282679 1
0.40063166675416 1
0.252392640844056 1
0.331745729605099 1
0.265654645893953 1
0.332207404805911 1
0.0768541723196318 1
0.0902997554392475 1
0.127914384433046 1
0.185610414949341 1
0.314926415981821 1
0.279511385375521 1
0.07958355803233 1
0.00908930029602729 1
0.316108067377323 1
0.175353670222459 1
0.196417934077377 1
0.196016281442817 1
0.207972908653889 1
0.27122858292011 1
0.0815089939386213 1
0.194533128327888 1
0.162762338974885 1
0.277032540995094 1
0.370931029462378 1
0.217450147662914 1
0.215596108176493 1
0.355509853006346 1
0.404220084477187 1
0.152550031905607 1
0.134586746572705 1
0.181849967537502 1
0.104244724982251 1
0.328243626945486 1
0.0230534057051157 1
0.253990154686576 1
0.207456312125275 1
0.349800347615806 1
0.163423782838103 1
0.332803037499831 1
0.124687313447958 1
0.274147177856187 1
0.474679667752635 0
0.19540837499055 1
0.151985554768524 1
0.253126000988054 1
0.212544747242388 1
0.157415234168675 1
0.242570887505323 1
0.44792038148632 1
0.172440869673668 1
0.339611632314979 1
0.209373312319689 1
0.0701679627046504 1
0.117267623732378 1
0.110872434119412 1
0.124469693311335 1
0.0208339752376371 1
0.240660831596168 1
0.0354672033860552 1
0.220778598795713 1
0.124544305874769 1
0.276911184442022 1
0.190577557914664 1
0.2716733094294 1
0.241293222675792 1
0.219833482266054 1
0.0979715345546838 1
0.241578175799527 1
0.0481399441447764 1
-0.00492505844889806 1
0.258010883870634 1
0.262271219278809 1
0.347911701601113 1
-0.0876176474159712 0
0.482386180647966 0
-0.0167404911601392 1
0.155284085479877 1
0.081465083664172 1
0.1759497733055 1
0.0291230156246449 1
0.361397005755834 1
0.166781417134893 1
0.306532111163812 1
0.145251483471892 1
0.1813811985415 1
0.0356014813692036 1
0.166435653036086 1
0.255425166877474 1
0.149027743062021 1
0.327653800190836 1
0.215556075039783 1
0.324748085837208 1
0.130279208571405 1
0.216732708707617 1
0.285394273234882 1
0.257689264804066 1
0.345133830608782 1
0.220893118368724 1
0.177270078026866 1
0.225823041624554 1
0.311926676642173 1
0.165499292742949 1
-0.00707010889514982 1
0.368779176601722 1
0.0125534839809751 1
0.0881718082209999 1
0.164896566804089 1
0.384695872585519 1
0.296561379376715 1
0.356438238205127 1
0.0449856657826285 1
0.370485643486925 1
0.157052219658438 1
0.213379465748644 1
0.301021074309293 1
0.162365578391599 1
0.312868813819829 1
0.3972754997151 1
0.174626478542771 1
0.311657269075282 1
0.390520143556348 1
0.224390816112085 1
0.096065425030361 1
0.267801611999002 1
0.255377954743968 1
0.268143617724216 1
0.303073025764213 1
0.147539234224873 1
0.0406147654863618 1
0.224281055227953 1
0.302637014513642 1
0.295726100891021 1
0.318333703236641 1
0.206546360782443 1
0.0660834658897917 1
0.187463199869375 1
0.258083367376857 1
0.317008618464149 1
0.00569906223557115 1
0.364547477450567 1
0.401017759636981 1
0.158860810165173 1
0.114791048692845 1
0.163117849651911 1
0.183769034636586 1
0.306093336977675 1
0.159232889015121 1
0.0565709977471809 1
0.275581223171352 1
0.466516189838521 0
0.19422280742065 1
0.320761114669264 1
0.315909172080045 1
0.200318297694016 1
0.242301142258147 1
0.19259570512093 1
0.365409223915307 1
0.159028170864662 1
-0.0723466081259941 0
0.255151808196282 1
0.19664640753979 1
0.201054560039307 1
0.157192690783506 1
0.137268683247784 1
0.0919385066736467 1
0.233320014973879 1
0.11088846493354 1
0.148636993158762 1
0.292771494154733 1
0.220654047786226 1
0.277311072389775 1
0.280689123496334 1
0.313981769701679 1
0.191946689760613 1
0.195371639220382 1
0.212141260411378 1
0.107619093954723 1
0.0130017887959111 1
0.0135110818242777 1
0.354736422041795 1
0.147408931933656 1
0.245664032696965 1
0.144473809820737 1
0.277406919630449 1
-0.0385918601478253 0
0.34561700939355 1
0.162622878378396 1
0.325392091102497 1
0.344532757425645 1
0.155027936490905 1
0.253366231762142 1
0.230323903768282 1
0.222336006517408 1
0.273740107207583 1
0.239105843612006 1
0.0655019681065998 1
0.0931671256065 1
0.136657566537074 1
0.225527556243563 1
0.19266506109723 1
0.244202435527061 1
0.188700247412533 1
0.301733044127682 1
0.33678020637497 1
0.271203121846117 1
0.186177488749364 1
0.251468336885651 1
0.14303663796373 1
-0.0524037748874576 0
0.0332432253875345 1
0.268676789448472 1
0.201108814013977 1
0.17934005243812 1
0.208104540361294 1
0.216785903404179 1
0.258733836838263 1
0.212515763403298 1
0.0838608693310234 1
0.21157006113944 1
0.312043149248587 1
0.109927080105174 1
0.164110523311922 1
0.293144038030822 1
0.422220986173825 1
0.178242921230409 1
0.253888201979874 1
0.201485602437152 1
0.405111037380299 1
0.120871025841625 1
0.189622370149337 1
-0.00353455080389238 1
0.12710517802876 1
0.344985571529329 1
0.317671763171012 1
0.264721424704402 1
0.0773776047773648 1
0.0341279160270333 1
0.342230256709552 1
0.0538311606696941 1
0.239329718837575 1
0.124945194849465 1
0.148794208075547 1
0.197993817859526 1
0.3084086708897 1
0.00908012433357943 1
0.0740105000557551 1
0.397399809023613 1
0.260048914476156 1
-0.0737399058709811 0
0.22533868181984 1
0.37871698501574 1
0.396011792496332 1
-0.0429711164768013 0
0.170055504290033 1
0.14558142211302 1
0.0233834640623156 1
0.0229849867335522 1
0.281419933779317 1
0.295352962873483 1
0.175145718510796 1
0.253717908816339 1
0.177484322762953 1
0.487685860908536 0
0.123720155097346 1
0.0320953648437655 1
0.213222780911477 1
0.232532311371733 1
0.146494148710703 1
0.190950549071168 1
0.421172292857639 0
0.0613649057105946 1
0.220449073302105 1
0.260658079984641 1
0.17315175465966 1
0.00410324534189873 1
0.192540552655729 1
-0.0359134604354375 1
0.288191214526538 1
-0.00154180733676744 1
0.254708915969927 1
0.120891439225714 1
0.289359036980529 1
0.34896798977203 1
0.182658193963247 1
0.186925802093905 1
0.0432595498731032 1
0.214431670891085 1
0.0817737532408361 1
0.120451778227469 1
0.217551315885832 1
0.13444199293382 1
0.219885388663046 1
0.241377841689427 1
0.313093911774776 1
0.0827161767963779 1
0.342133370409296 1
0.10910869135598 1
0.15885558592129 1
0.225203501889704 1
0.166905175116404 1
0.185953446858804 1
0.166870812506931 1
0.19261443242894 1
0.308272780856615 1
0.140901796920259 1
0.131868619404176 1
0.240677812080017 1
0.19382734383856 1
0.18547515577877 1
0.00590949765677853 1
0.0617933199264028 1
0.290921250050541 1
0.310246142337736 1
0.163867146923839 1
0.399572648022492 1
0.150787161028032 1
0.0863237123297591 1
0.257680749046588 1
0.195135137378557 1
0.212044948170245 1
0.145675002917081 1
0.148647710839786 1
0.257382830806138 1
0.124681411512825 1
0.304209429719742 1
0.0839459978426562 1
0.170023596610574 1
0.0907920503441454 1
0.278627490411346 1
0.405838347211594 1
0.12093939816262 1
0.2238911563552 1
0.290024743688001 1
0.0403841439266335 1
0.458022890038575 0
0.0277829153634164 1
0.0056004137508695 1
0.236768412736822 1
0.158072669976605 1
0.11606331321849 1
0.0961413379656078 1
0.131174299017298 1
-0.00133348341065126 1
0.277958628606703 1
0.208918522687232 1
0.133497010043266 1
0.131149196322687 1
0.158502995928903 1
0.304884750912502 1
0.301471076483263 1
0.289940436166706 1
0.135678337125054 1
0.219727008019543 1
0.1818469275753 1
-0.00893654241098917 0
0.111343893157675 1
0.301874843480997 1
0.126716187648466 1
0.391472443338833 1
0.322146714859126 1
0.0435935070463543 1
0.345969793075088 1
0.0699477241117618 1
0.349702036383417 1
0.0610818538381178 1
-0.00226158081211144 1
-0.00665393643144491 1
0.359940117184946 1
0.124947413879866 1
0.278177972297579 1
0.265027444619577 1
0.264619365181816 1
0.214167074100367 1
0.176231221903009 1
0.100890320239125 1
0.157676775423475 1
0.2084623692708 1
0.108963830758105 1
0.235636133645234 1
0.147068207833445 1
0.26343684483021 1
0.330899812321518 1
-0.0416352908943745 0
0.148596703191595 1
0.127903362827756 1
0.265213887065205 1
0.253107330676788 1
0.300692462450874 1
0.254015228168569 1
0.176917711392789 1
0.254297971506418 1
0.243938878649131 1
0.314933611483665 1
0.133036718640191 1
0.173966390139899 1
0.278920524249027 1
0.0961498772228932 1
0.17378497478773 1
0.367559134495002 1
0.062358002260308 1
0.196891417644496 1
0.171073094286794 1
0.212304667419981 1
0.0905763059618989 1
0.16699218218253 1
0.394648544723477 1
0.287969212318904 1
0.167180002987186 1
0.205171949548385 1
0.458263431081335 0
0.292406569459503 1
0.367495160391428 1
0.190015871915441 1
0.0423121579792959 1
0.186923439296075 1
0.118957037054235 1
0.189864141288003 1
0.0408925383106365 1
0.123622348220991 1
0.154401023327728 1
0.183883816644281 1
0.273047353375154 1
0.209592937719444 1
0.329339047625186 1
0.258024415516959 1
0.154721516039954 1
0.3826986278755 1
-0.193348011632058 0
0.284541692248434 1
0.046931538423997 1
0.392634502039546 1
0.29120098269917 1
0.189059555389413 1
0.141838334837359 1
0.0750652820458762 1
0.43521785099638 0
0.373416454809712 1
0.0136830387787364 1
0.171103935336745 1
0.327048142419512 1
0.321421969850517 1
-0.105304063579192 0
0.365760314653837 1
0.0407373860899612 1
0.0963124241509015 1
0.0345733249162112 1
0.12979809251521 1
0.285797308855152 1
0.246544666259744 1
0.161046644280689 1
0.24771858130358 1
0.121106779749894 1
0.234839469625211 1
0.183169245678164 1
0.193458827780019 1
0.164761408951872 1
0.349568801623931 1
0.178296176848985 1
0.13387570072713 1
0.147299755232639 1
0.179872179621856 1
0.10631922763149 1
0.242278667101795 1
0.133260583183309 1
0.303415059901967 1
0.301462346387748 1
0.0873232787090527 1
0.348427433238202 1
0.202105483478354 1
0.162847885489411 1
0.241947140812727 1
0.263902978639177 1
0.345929264476753 1
0.360816389879315 1
0.1947791020463 1
0.114069992879165 1
0.46026540338801 0
0.159841653044328 1
0.293230579100688 1
0.295205912999046 1
0.122271894096803 1
0.244231976149604 1
0.509088122194677 0
0.285568177110986 1
0.210395892165303 1
0.244565007431274 1
0.345744578003336 1
0.415964168291487 1
0.299478724260641 1
0.282220265845616 1
0.292784788404682 1
0.228970412178689 1
0.320249749798402 1
0.278444485419718 1
0.185683576961111 1
0.240059044548601 1
0.437926269507626 0
0.299070466612018 1
-0.0252359479873764 0
0.163146301402359 1
0.134057934550907 1
0.350319042181974 1
0.397752556356865 1
0.194108775022834 1
0.24272793281 1
0.406834404380431 1
0.253961142786165 1
0.187672411903589 1
0.203355036999109 1
0.22726387151688 1
0.26919788743693 1
0.0984050891706215 1
0.316831696799229 1
0.172744025034043 1
0.230960240850183 1
0.0865588389475671 1
0.364652841029936 1
0.231354689633842 1
0.112042827113061 1
0.240581110716742 1
-0.0797084138315498 0
-0.0210954614791955 0
0.286615717139589 1
0.22956670477903 1
0.0351370078567898 1
0.284299252069143 1
0.233334013354413 1
0.107620495275491 1
0.307441161132837 1
0.0430196549101725 1
0.24535278514522 1
0.0794042443474876 1
0.105222392137023 1
0.23865135102117 1
0.201611708415522 1
0.24437749466215 1
0.318798077413417 1
0.224505751289237 1
0.109107582669477 1
0.111327670151866 1
0.160982265742143 1
0.271291756418052 1
0.237008585537267 1
0.24117345816063 1
-0.0238557608802988 1
0.334673977591295 1
0.227448553018806 1
0.205485876007721 1
0.145224253381405 1
0.147555785508209 1
0.0903035030415662 1
0.242327225560187 1
0.261868785643768 1
0.255667041928991 1
0.265871352233242 1
0.222712035786672 1
0.144234663248456 1
0.167808591680502 1
0.0929390216035468 1
0.258775880791143 1
0.141190438190838 1
0.0462754176926074 1
0.329379311000309 1
0.158920114675336 1
0.249274435503519 1
0.209512336902614 1
0.380909704418358 1
0.244825966081213 1
0.189643896241785 1
0.0464504948574973 1
0.222798996621654 1
0.137439014962969 1
0.131376827284112 1
0.125663603697201 1
0.423442869521525 1
0.0578588640976334 1
0.245669352630151 1
0.186357213051487 1
0.152505719188199 1
0.0977100301369595 1
0.0113506622025263 1
0.0673812903782039 1
0.293664464100341 1
0.178689768399284 1
0.272125460325934 1
0.329686802988007 1
0.18418762808767 1
0.326870370369536 1
0.250719267024477 1
0.319337917653834 1
0.150461968691734 1
0.272485613642819 1
0.146020386942231 1
0.365626040378568 1
0.23694865257112 1
0.169121434972045 1
0.21555773094726 1
0.419632151159043 1
0.461339702801638 0
0.298576014471231 1
0.0340920788188444 1
0.0766830193170822 1
0.300407386783013 1
0.0358729735974435 1
0.0759047789808982 1
0.422060788725138 0
0.187038386058265 1
0.0945046355308581 1
0.174478187778441 1
0.208317229451124 1
0.254172429279927 1
0.312941409399057 1
0.266625200812675 1
0.2971640809562 1
0.331559852918687 1
0.189726635915396 1
0.158663047451857 1
0.23064062280927 1
0.0411794137989087 1
0.16474723561814 1
0.186075278505373 1
0.229825012028761 1
0.105528914391653 1
0.327871894663691 1
0.114079095327503 1
0.354226051922627 1
0.305664998170701 1
0.249768809005536 1
0.207217196525457 1
0.31536305705636 1
0.228223389396566 1
0.306120590122251 1
0.308998154909327 1
0.0706953478185998 1
0.193019003077381 1
0.219255288678628 1
0.293212470118803 1
0.0745875523000322 1
0.35092820322271 1
0.263942318151912 1
0.201424298125581 1
0.271636857963207 1
0.299324143633026 1
0.198256880378192 1
0.108358224827974 1
0.412952564721249 0
0.344350289487733 1
0.236590843326095 1
0.125309427612097 1
0.0463403605839822 1
0.153218430406368 1
0.0335239711817927 1
0.237154629026544 1
0.057567752814909 1
0.175925650028199 1
0.251061874696348 1
0.116614959671623 1
-0.0238577534667371 0
0.0842033474929665 1
0.118978731207095 1
0.2449216255677 1
0.413925706551254 0
0.19337505339615 1
0.261955114908312 1
0.206732654368978 1
-0.0412299066767381 0
0.265029655488388 1
0.335826059938521 1
0.251446121434441 1
0.315258650703959 1
0.124316188120579 1
0.105834932500007 1
0.230329906400359 1
0.439215707892895 0
0.211036116874317 1
0.16062140242325 1
0.315756645810157 1
0.328256381082463 1
0.180111752128705 1
0.101095650253849 1
0.220843207506299 1
0.151116884586399 1
0.300848413823329 1
0.450826852516233 1
0.114401562001672 1
0.104069898494953 1
0.143243894626114 1
0.23895962722545 1
0.306282142646787 1
0.424642878879134 0
0.149965149549895 1
0.204598883861799 1
0.263381599908687 1
0.0975492563323941 1
0.249048514678717 1
0.185155066954341 1
0.160162195822657 1
0.253247377275011 1
0.143301022977247 1
0.0908349365880274 1
0.079577738806572 1
0.0197007995046493 1
0.167004175667772 1
0.159948380758674 1
0.125259481917252 1
0.198373854541293 1
0.344622948842504 1
0.348635823496484 1
0.180208383364271 1
0.435474542529829 0
0.062047104852669 1
0.112326395524968 1
0.313905217379841 1
0.222131672734673 1
0.054220330833672 1
0.138670695693536 1
0.204325626622259 1
0.421178670765589 1
0.111621292099658 1
0.1191347247249 1
0.117756269138495 1
0.207801430371313 1
0.0634871943547883 1
0.364999713322903 1
0.12866959771068 1
0.291405063218124 1
0.122807280441555 1
0.182091515327151 1
0.309851555421152 1
0.0914146568398677 1
0.210084719938629 1
0.14334838777394 1
0.212825770084842 1
0.244048033613111 1
0.078573543196049 1
0.370319517580942 1
0.216724793522364 1
0.19379392900292 1
0.146184862535994 1
0.246574764928409 1
0.249666966380199 1
0.295009938174942 1
0.252035733958126 1
0.279056381504498 1
0.112531911621534 1
0.210931403242368 1
0.146701299645382 1
0.21886239516725 1
0.238012128484142 1
0.26472783213028 1
0.0403472255689172 1
0.24453876608671 1
0.218659316081723 1
0.0973233210862145 1
0.235884625166505 1
0.118780035352198 1
0.22688400206464 1
-0.0149326096290327 1
0.178910650544062 1
0.163922134794814 1
0.135059564128721 1
0.37194016305072 1
0.194151024929753 1
0.223497885491222 1
0.244644130255937 1
0.0600083929474508 1
0.198902487420624 1
0.303463083546954 1
0.13284420069779 1
0.132712860857571 1
0.251923387144181 1
0.261491942281478 1
0.368605613417809 1
0.313455323720675 1
0.165056542540796 1
0.16922388643198 1
0.127920943275889 1
0.388302681399597 1
0.00973336918985749 1
0.136926343752569 1
0.291550797731695 1
0.291771217322455 1
0.174162802898817 1
0.145316848906173 1
0.153385723656778 1
0.2748384283045 1
0.300810532592259 1
0.168899567113913 1
0.151019329479403 1
0.191323317537721 1
0.146671010686159 1
0.215108926220267 1
0.536104744934436 0
0.17329723714546 1
0.265490862596684 1
0.151202532604488 1
0.19393114437619 1
0.00980635203899898 1
0.15129229866882 1
0.250221768048718 1
0.294339712824591 1
0.125919251698195 1
0.0264669316479519 1
0.169005115264169 1
0.356110586605345 1
0.0568572477061659 1
0.241717130280692 1
0.447204053887601 0
0.287050656118283 1
0.00387979813659366 1
0.101326783154644 1
0.131090491570294 1
0.372540030461854 1
0.169567010670415 1
0.182329695254703 1
0.330524428647407 1
0.23921745481889 1
0.331149639716715 1
0.207113501125881 1
0.0500722155775204 1
0.194089276789092 1
0.387689497431613 1
0.328061953181766 1
0.261548981886916 1
0.201289812573322 1
0.275983253918774 1
0.112856954696575 1
0.0855884031304551 1
0.347849160186839 1
0.0854148786280264 1
0.166939517290446 1
0.361933437209515 1
0.461248624624427 1
0.287254242700193 1
0.195950856727997 1
0.231291590873962 1
0.394394822260523 1
0.365515520288349 1
-5.76591607752246e-05 1
0.345493565729755 1
0.136440822199575 1
0.19315712814917 1
0.120635441966238 1
0.151138918803115 1
0.215318455890333 1
0.388070170145195 1
0.0865846729229987 1
0.0289225141904257 1
0.376135811093545 1
0.149774944426324 1
0.209131216323576 1
0.227968246432961 1
0.0478229059058405 1
0.180714994365867 1
0.309273717021361 1
0.168490222455041 1
0.0813654253896224 1
0.232122295579542 1
0.209026005439454 1
0.340645951442451 1
0.162207187537429 1
0.212095037284013 1
0.401505342359282 1
0.232370791498678 1
0.260548510042421 1
0.20480798024813 1
0.052642568735373 1
0.146914963542687 1
0.188549312959182 1
0.303887872510806 1
0.173253868058262 1
0.287246057936723 1
0.161911454094502 1
0.057041241951586 1
0.257421464109993 1
0.0744781609058607 1
0.105166324798211 1
0.0505629279982279 1
0.173467413307465 1
0.108319082204701 1
0.238887277213521 1
0.124253915020784 1
0.195562011877145 1
0.0881464855495212 1
0.193018870589538 1
0.302933579582966 1
0.130638583700654 1
0.167460793126918 1
0.29559258970348 1
0.273418379349791 1
0.201259824034474 1
0.18784145432428 1
0.0770213201915272 1
0.143886738655021 1
0.288705303796743 1
0.0812618927688658 1
0.125112766925268 1
0.250244606361308 1
0.139524255105025 1
0.173613287258924 1
0.227231348561292 1
0.171893488074853 1
0.221775588089832 1
0.159496193487355 1
0.338480667413128 1
0.244640607453522 1
0.0605864368128909 1
0.208720059972035 1
0.226317945238369 1
0.353052280695349 1
0.206933477362074 1
0.356998469760981 1
0.233387597688669 1
0.233545058619551 1
0.0728385037385845 1
0.0992630525629451 1
0.149155110678978 1
0.338614341679235 1
0.127727303992483 1
0.281841277442784 1
0.205600486844349 1
0.141528193377839 1
0.162535444085884 1
0.529923174031336 0
0.167269326026389 1
0.253071394624156 1
0.259890472610865 1
0.0901405068004709 1
0.291699461457761 1
0.238704128672807 1
0.0679798055993335 1
0.129158270289337 1
0.16107424944373 1
0.171752716791726 1
0.380502855733795 1
0.204881447938554 1
0.342066003059462 1
0.0401714948659618 1
0.0452059560585389 1
0.111060801549049 1
0.196421797852554 1
0.30508863115347 1
0.0740753686053366 1
0.289755424225648 1
0.178016274786356 1
0.13198407040584 1
0.158429261887866 1
0.124289991897395 1
0.288600151306948 1
0.304404123920746 1
0.529851664575152 0
0.117466585498445 1
0.291485000077912 1
0.124880931452624 1
0.210872625486634 1
0.120793221520483 1
0.322274764481198 1
0.329462665858925 1
0.176667040513483 1
0.0833572421547742 1
0.209454887655539 1
0.425987461460657 0
0.1036440291767 1
0.145362331599171 1
0.282333853650354 1
0.229739196478973 1
0.229169628906496 1
0.166660871938552 1
0.368208255377409 1
0.130106689072966 1
0.209090168694318 1
0.232871318301356 1
0.330835860164817 1
0.318830337549652 1
0.226803058444514 1
0.0892076239775923 1
0.177715232149159 1
0.0539157387033065 1
0.225964869445973 1
0.0629520025323705 1
0.0646345370374912 1
0.193912587884573 1
0.259541633168142 1
0.302433421421963 1
0.177320172113094 1
0.376689793222106 1
0.020236694544819 1
0.0963509777534285 1
0.26692216738919 1
0.346149740955523 1
0.154546591061055 1
0.288628759719344 1
0.00192010119973041 1
0.277000200620489 1
0.0403515103894438 1
0.0314733160155477 1
0.18736155175509 1
0.26016065879549 1
0.285628778196543 1
0.231371047140867 1
0.292212308898343 1
0.0215898974351841 1
0.109170837151478 1
0.165223558683885 1
0.293140601159948 1
0.245446625182732 1
0.347565464348301 1
0.0581655169385296 1
0.234375094448518 1
0.186965445474403 1
0.193386936660321 1
0.062322955926293 1
0.300894122961571 1
0.235098626110806 1
0.0700386404214922 1
0.227074473318494 1
0.217730669280078 1
0.396941865402998 1
0.287944696067324 1
0.167209277100459 1
0.304664049696371 1
0.0754595597125558 1
0.157261879092703 1
0.239616019933577 1
0.351182634252195 1
0.240715385909352 1
0.157801132518246 1
0.204309277939271 1
0.122707006870814 1
0.221739095068091 1
0.256263227039687 1
0.248080212894631 1
0.257507678197769 1
0.0927191877801022 1
0.215428742727598 1
0.340310048061788 1
0.167352258602394 1
0.302501160349025 1
0.283075690540107 1
0.261720167377622 1
0.229738474323743 1
0.18322625875969 1
0.0551407797777581 1
0.299474563439514 1
0.242163911467181 1
0.263061022975338 1
0.316190181361072 1
0.167103358687566 1
0.00056890473346373 1
0.113311233680944 1
0.035823671638265 1
0.47626438022333 0
0.127719275559285 1
0.28659863768389 1
0.100696692814138 1
0.184293042279798 1
0.248488701650185 1
0.127167290373346 1
0.147182891915427 1
0.201253756393114 1
0.315117342980736 1
0.15883186486585 1
0.103289988238224 1
0.153922848053718 1
0.272102115117307 1
0.000324088384765015 1
-0.017444267501673 1
0.27458735177258 1
0.0852218064788055 1
0.337439952940484 1
0.257552776689863 1
0.068381302800858 1
0.251925840687066 1
0.11713883152488 1
0.272001111125485 1
0.130924610173454 1
0.139277873232022 1
0.254200099592695 1
0.251402660772369 1
0.224510993221492 1
0.32609898441022 1
0.247813118522533 1
0.00197999012150827 1
0.219622900538392 1
0.209453165057075 1
0.131651847135589 1
0.507836772447887 0
0.183504117162699 1
0.058896984694363 1
0.271397387363703 1
0.137292366058991 1
0.369820597895471 1
0.333448992703208 1
0.203702618427978 1
0.113476990137265 1
0.112814041027692 1
0.117197793619354 1
0.133682315855471 1
0.121909842916644 1
0.235483683814985 1
0.112434623991406 1
0.361449432348653 1
0.000690050173327444 1
0.197549719009144 1
0.132876349241647 1
0.379930513306257 1
0.130765013556714 1
0.14734752481531 1
0.20016756405766 1
0.0631186293952312 1
0.112480810474671 1
0.293399052429587 1
0.178279530463994 1
0.127207246453059 1
0.218185697414058 1
0.267134718522362 1
0.19216423205587 1
-0.00655904184075993 1
0.328769333075636 1
0.377673893562694 1
0.1778689740255 1
0.0815830778590823 1
0.205187168100468 1
0.210183890748413 1
0.298356832007898 1
0.270646872271054 1
0.322149344421863 1
0.0900672966628298 1
0.228526820656288 1
0.270655663693641 1
0.216938716218441 1
0.299353216268492 1
0.116356419500552 1
0.143866423601101 1
0.268529559140596 1
0.272729378796276 1
0.25799573478278 1
0.260778665090433 1
0.238898330545521 1
0.306137894932072 1
0.126115863278485 1
0.221758778455678 1
0.259240263130454 1
0.117547597353229 1
0.440956268205779 0
0.429525337515757 0
0.0561376816497381 1
0.0767289641593869 1
0.0921172956968259 1
0.452200664168924 0
0.188906628496576 1
0.164483769312357 1
0.141207690304387 1
0.420300052341396 0
0.0451868344530967 1
0.21758102739065 1
0.232501829869844 1
0.14514093118001 1
0.206457917798225 1
0.139139415107001 1
0.0410432427795246 1
0.152767154760935 1
0.135682508719933 1
0.0248748765580135 1
0.0649939148214795 1
0.151330090988406 1
0.186439568480349 1
0.0745886340196761 1
0.335883483981253 1
0.240115581089909 1
0.175408719227736 1
0.270805161871078 1
0.210156186770017 1
0.385024900413357 1
0.254301555545457 1
0.101675619078823 1
0.25337523339489 1
0.152837742276636 1
0.120635026343472 1
0.331103146479286 1
0.147413352104969 1
0.232436031902265 1
0.234046104002669 1
0.35774251830411 1
0.156043805998338 1
0.219950603918154 1
0.499800632145819 1
0.120619583727616 1
0.244971335784138 1
0.282501131511551 1
0.194460616015565 1
0.0950566205192069 1
0.40701018501577 1
0.0890001321518569 1
0.180423234962644 1
0.132331578942637 1
0.126224871305349 1
0.0683626621498414 1
0.420309977637476 0
0.222369863283262 1
0.00597799701358431 1
0.343004038544524 1
0.332751169847903 1
0.179963708058827 1
0.137434320883719 1
0.249226002495758 1
0.294831781865098 1
0.0259365464510693 1
0.195102987853001 1
0.00606471661955522 1
0.210364697550951 1
0.316783086817875 1
0.309883040605031 1
0.150450180111002 1
0.241446731560829 1
0.0632953627196278 1
0.110766772097962 1
0.360052861907667 1
-0.147264178722447 0
0.103457792976279 1
0.0967606244886575 1
0.145184686844628 1
0.248337390608204 1
0.191977905193352 1
0.348147311349672 1
0.108696728046731 1
0.082949808992749 1
0.229477223883146 1
0.175766744925913 1
0.0907590358813926 1
0.161271937527477 1
0.0652190689270807 1
0.132422952830556 1
0.170336762028873 1
0.15711811159889 1
0.349934675510026 1
0.2015277283468 1
0.0883111434860745 1
0.24350626805145 1
0.243780565844824 1
0.14209388180569 1
0.117164452672846 1
0.309750183690123 1
0.0885503909436377 1
-0.0201207374764752 1
0.184201578322122 1
0.0542622893431521 1
0.06360841925267 1
0.32223772389335 1
0.079930444004942 1
0.256680609020637 1
0.346709139568554 1
0.13682005306653 1
0.285923565492242 1
0.0355306617052312 1
0.217805629992699 1
0.324660339573529 1
0.112641666210493 1
0.0975472706288124 1
-0.0552967518319593 0
-0.24865838611578 0
0.13665704904306 1
0.132173934071504 1
0.122016709326695 1
0.23611297536449 1
0.330451830309452 1
0.154236503502752 1
0.200463058300408 1
0.129978573123337 1
0.19367066123113 1
0.0977838523202457 1
0.164732454902621 1
0.266327543073703 1
0.150819807862057 1
0.145628344918243 1
0.395615946499505 1
0.295453587489369 1
0.234417810075967 1
-0.017842373823238 0
0.314930281484532 1
0.18725035292619 1
0.449055303510358 0
0.286482193166207 1
0.229580414089905 1
0.327687324559245 1
0.077861816498116 1
0.166829921277213 1
0.089937198620341 1
0.0632091523157096 1
0.209150139141327 1
0.146409696045875 1
0.213611452711681 1
-0.0302840910041699 0
0.337809996134714 1
-0.024746652337021 0
0.10914127546686 1
0.273450750970021 1
0.277027330771651 1
0.29878869520311 1
0.0873715123731667 1
0.0537717730946549 1
0.141364945177957 1
0.150986346850348 1
0.271148994491213 1
0.203752613806514 1
0.342691145890784 1
0.14653399038751 1
0.207021229002388 1
0.207834530930798 1
0.251919995024841 1
0.225434781933199 1
0.234067935302842 1
0.336812637367717 1
0.105005000098465 1
0.233918353187571 1
0.229380985803589 1
0.222047756586043 1
0.0895136376283499 1
0.22059686441577 1
0.11685486182417 1
0.352669890525388 1
0.352150880128515 1
0.202529729591118 1
-0.127250115817255 0
0.379090075452868 1
0.141924698882558 1
0.0640289461879462 1
0.280103912388386 1
0.0994235107071033 1
0.185272767443554 1
0.327874496835424 1
0.183457648621086 1
0.123361208268552 1
0.315751244952583 1
0.0464611564186683 1
0.302749003779531 1
0.21492734020158 1
0.217541537424926 1
0.315024259968622 1
0.349242202608079 1
-0.00507438738545032 1
0.0842521124412368 1
0.18632472061334 1
0.0497775238951678 1
0.171730862542812 1
0.349705031115651 1
0.186929828394964 1
0.174881786269209 1
0.254135513447405 1
0.127065199374399 1
0.456561433214028 0
0.13254822362118 1
0.170170927849446 1
0.280749094679398 1
-0.00923646333246121 1
0.143705435590566 1
0.191773051233499 1
0.0343321969174137 1
0.0955774886752606 1
0.0395638433023959 1
0.0370523791699813 1
0.158728801649655 1
0.245982060068717 1
0.219770885207888 1
0.224669876453574 1
0.301383589556728 1
0.174836792926722 1
0.224328158333674 1
0.365121692763621 1
0.414529364097169 0
0.267989848307022 1
0.348737165752758 1
0.265496690001175 1
0.11967558243209 1
0.171962980302445 1
0.128388601311677 1
0.247825550556076 1
0.197579704625862 1
0.0691780980268509 1
0.146813706960449 1
0.0282004439457003 1
-0.00323718764852134 1
0.100073645599958 1
0.123912208194056 1
0.426995567573911 0
0.129754080498114 1
0.258242218948186 1
0.178959764041365 1
0.339651406223509 1
0.324600594159424 1
0.42191629145308 0
0.0278268203255131 1
0.455039069025166 0
0.288738524117856 1
0.0752406401773583 1
0.256145428692512 1
0.391327542448734 1
0.00170441790651308 1
0.1483928731748 1
0.299865980861703 1
-0.00512233563712877 1
0.236082625251704 1
0.118953521787029 1
0.0520476001367136 1
-0.0257645488667923 0
0.0353859326051754 1
0.300311780357586 1
0.22607025291013 1
0.350318235075241 1
0.297885697163559 1
0.157182677889704 1
0.14180614266977 1
0.131530476176523 1
0.249814234214714 1
0.385146646591952 1
0.308479766323144 1
0.280202109789721 1
0.279466766894894 1
0.169519889863849 1
0.0446368845052816 1
0.298950127618847 1
0.358818691396239 1
0.092174083905695 1
-0.0173164502494436 0
0.17270769948011 1
0.173943188999114 1
0.122052379803925 1
0.329954180483451 1
0.133592811810733 1
0.244335055178529 1
0.391231213788436 1
0.0661827610397525 1
0.204951261115452 1
0.231438235503082 1
0.239456040259317 1
0.195918118163657 1
0.317531086708617 1
0.229561116137153 1
0.0275764213479383 1
0.407000635077995 1
0.0801476714842293 1
0.255776811495191 1
0.229738304170059 1
0.172129488160881 1
0.114802150427631 1
0.246319092782128 1
0.1646032776914 1
0.231340066944211 1
0.0687288924314504 1
0.238387690938461 1
0.0781513406370456 1
0.0994351427572047 1
0.19501284587366 1
0.244257342069062 1
-0.0522604180604996 0
0.269148335482339 1
0.287602485047878 1
0.171312505004527 1
0.0941074454224191 1
0.256808372987388 1
0.0851956021381124 1
0.18119957132007 1
0.208095409997256 1
0.178680150741424 1
0.433341941524768 0
0.0701532466387189 1
0.144297637715566 1
0.0740204211542977 1
0.128817660771336 1
0.339425631153911 1
0.290633166882929 1
0.123750181660162 1
0.342653640376636 1
0.030425272793815 1
0.0388960462578306 1
0.0800523510363352 1
-0.0574397960334855 0
-0.0955601704054228 0
0.201561631679843 1
0.195731403232678 1
0.179516791882936 1
0.339944297611968 1
0.198962499935567 1
0.17227140887579 1
0.497564669588059 0
0.215936422737201 1
0.346985971483186 1
0.248059948245408 1
0.0332817919740786 1
0.0600931259915936 1
0.246375810057097 1
0.148091242782086 1
0.314395637198355 1
0.163912948979686 1
0.213971867628673 1
0.212887875195734 1
0.0954790159631578 1
0.265079727886086 1
0.285180863458088 1
0.172643240093832 1
0.247360416063177 1
-0.0459760044053155 0
0.260197719073802 1
0.0957303003599833 1
0.106090380562362 1
0.238529475677166 1
0.205333372491407 1
0.281080384652103 1
0.121445731807992 1
0.144577628356337 1
0.0487649363810842 1
0.153834365483056 1
0.146321063826963 1
0.111065416698874 1
0.0751317619486285 1
0.164116843158317 1
0.112542307470531 1
0.085312059925212 1
0.0235604004527856 1
0.340126409635874 1
0.221193716723088 1
0.197214151922972 1
0.0439383677334569 1
0.148831528029852 1
0.412432745154434 1
0.22542929507297 1
0.0294231491762606 1
0.138553025770225 1
0.180484403368793 1
0.19091947179799 1
0.21064930471134 1
-0.0324123851376997 1
0.115111390513258 1
0.334863854653938 1
0.149644776547822 1
0.198146107727151 1
0.150215884777732 1
0.0474539889248111 1
0.289661455853704 1
0.337673164704652 1
0.226112592565324 1
0.125281959032673 1
0.0748959954933041 1
0.191043700697151 1
0.287004738234798 1
0.0284865110827431 1
0.222447436869518 1
0.255230661476423 1
0.177733747711471 1
-0.0499366285919274 1
0.247744107605849 1
0.356388731311321 1
0.165108241931582 1
0.225741632674171 1
0.174260736148783 1
0.324967320694751 1
0.319647067268243 1
0.302228810430618 1
0.338487599957885 1
0.330067547517996 1
0.158676761970105 1
0.242586690877318 1
0.144941205464157 1
0.266424651874529 1
0.0537271958284119 1
0.2592492682564 1
0.0935030636396085 1
0.493783988069712 0
0.355068570136411 1
0.0383186068335 1
0.276462589361852 1
0.399754309579721 1
0.445069597273244 0
0.123228481748286 1
0.444753263129368 1
0.157007955681093 1
0.298774828125217 1
0.170942549288245 1
0.226271309122481 1
0.335580352628192 1
0.290849784682291 1
0.257204675991218 1
0.182027208532529 1
0.14670073364531 1
0.151797231252052 1
0.203514273853117 1
0.1719590966847 1
0.264058602103495 1
0.128739547300601 1
0.181793854963408 1
0.175856729428083 1
0.158043703310555 1
0.0800610419807324 1
0.365181040470543 1
0.130025294601337 1
0.196712064545654 1
0.367220783826821 1
0.346043443986673 1
0.180157661074977 1
0.122008377299576 1
0.171375347884103 1
0.230157816094546 1
0.366839782678843 1
0.057809986090962 1
0.273674840784745 1
0.347833591783568 1
0.189130361297029 1
0.470638093431111 0
0.355527671914495 1
0.0579382464947859 1
0.175312229033546 1
0.108838987200779 1
0.162228870323112 1
0.181375392631347 1
0.143527466220227 1
0.33321225058973 1
0.306471433654357 1
0.0452685510784738 1
0.229974669889204 1
0.0885548083469891 1
0.182505583449136 1
-0.0603986453221312 0
0.117431418807484 1
0.133805205549471 1
0.289993607154753 1
0.19066459758496 1
0.213142174143045 1
0.276102988651371 1
0.214720834217517 1
0.0900423406371573 1
0.255466577597217 1
0.259732579550548 1
0.0677820404880397 1
0.191563365361153 1
0.275824865863263 1
0.366416822492737 1
0.105183976790917 1
0.136480931833462 1
0.239228624756952 1
0.135682423877123 1
0.270288796663385 1
0.431828354441911 0
0.191514335648218 1
0.176006555157061 1
0.179934366667309 1
0.311099090814819 1
0.191884239304726 1
0.239838035001559 1
0.137726945821591 1
0.138929688469715 1
0.187698280535203 1
0.163007853269114 1
0.227634386748554 1
0.293671538836615 1
0.16104613163104 1
0.192832791623316 1
0.0821033167732879 1
0.247623364275823 1
0.326219074893616 1
0.242175173547875 1
0.123611147865128 1
0.44553546618359 0
-0.055340301324921 0
0.121702666753372 1
0.287465316873258 1
0.1395777089418 1
0.148464529352708 1
0.272267088122154 1
0.156142265421115 1
0.305984921626865 1
-0.0385384901659711 0
0.104319441399941 1
-0.0494494865867333 0
0.138377097743162 1
0.231720205761099 1
0.423345302768573 0
0.10749202909005 1
0.0714173616399862 1
0.0273927669241513 1
0.304590952317011 1
0.150718486484796 1
0.263322375442197 1
0.327862199747679 1
0.225146725917636 1
0.274635962446715 1
0.224971507307404 1
0.236639919708189 1
0.119747437645548 1
0.130899228294272 1
0.290549755421857 1
0.173698740656283 1
0.262922001260394 1
0.0880116437686307 1
0.345002162749397 1
0.143449258360765 1
0.0358514713473822 1
0.217802205751182 1
0.152215504787822 1
0.251761703230282 1
0.0723213358263695 1
0.0503493799442969 1
0.151578337615406 1
0.303182374104868 1
0.241170911465863 1
0.189156103090484 1
0.295259041613354 1
0.215319192736686 1
0.158936049060285 1
0.101097479091677 1
0.345950882693442 1
0.367566671407303 1
0.273896176920463 1
0.317852068243676 1
0.345829627659159 1
0.312007266016174 1
0.136289554625287 1
0.295399750155032 1
0.310700248030482 1
0.0755168466975186 1
0.126891729133624 1
0.236968360356839 1
0.231804666826337 1
0.158559127039178 1
0.200751712038579 1
0.356129233554039 1
0.170746456881301 1
0.139849508250431 1
-0.00186483534657522 1
0.178608905757523 1
0.159450059710134 1
0.259497621491002 1
0.194160310005814 1
0.241348358265784 1
0.177435605274982 1
-0.0722920346760325 0
0.0318975368247785 1
0.177664818634163 1
0.161232275748827 1
0.141432200578524 1
0.099739575401573 1
0.248772125413917 1
0.312677011826791 1
0.451516009960006 0
0.202319123021721 1
0.0077529125823973 1
0.101759028768421 1
-0.0117645741808216 0
0.0599871695528678 1
0.204906606961532 1
0.307006779315231 1
0.45783695085829 1
0.037621323799861 1
0.204757789230724 1
0.255642179040955 1
0.33236083527195 1
0.227868765225318 1
0.177387477682563 1
0.308298170634326 1
0.164521044593099 1
0.291801406292287 1
0.23070417573165 1
0.23993655223283 1
0.218408402004924 1
0.278424914327982 1
0.294789087030121 1
0.251909962067867 1
0.125264528861955 1
0.274231276962287 1
0.313324682782263 1
0.159348831263154 1
0.379274411480897 1
0.28928763675062 1
0.142686969194089 1
0.0678390660817782 1
0.171212340232131 1
0.0175953845811033 1
0.26382904243132 1
0.110211225996476 1
0.158768199008152 1
0.0623991194073394 1
0.224359589265527 1
0.244184493735499 1
0.130501483876232 1
0.118347042761762 1
0.132875362586929 1
0.0143296496898911 1
0.163682846455978 1
0.0757606892140461 1
0.368871082793304 1
0.0802838602205365 1
0.305545775141551 1
0.272764459793429 1
0.27885312412651 1
0.285766640015109 1
0.170262863739973 1
0.170688894666694 1
0.201032520448392 1
0.283507569702812 1
0.123676196863547 1
0.131475638268494 1
0.0825103116293797 1
0.207541722520575 1
0.246029625843911 1
0.184107463299883 1
0.17081709947758 1
0.180894137692071 1
0.0443229297266836 1
0.156006803261682 1
0.256191553617281 1
0.0944317355267827 1
0.206349738295197 1
0.284615357778776 1
0.21454555169581 1
0.0695432117069628 1
0.035940158848953 1
0.156658605365408 1
0.318677337646471 1
0.161349186774792 1
0.0848121780569934 1
0.293231549828636 1
0.191819176627323 1
0.231725730498533 1
-0.0694738625929894 0
0.264808797999193 1
0.241190071005652 1
0.249034839847111 1
0.130610292426882 1
0.319268737509832 1
0.129384802891857 1
0.359167167698846 1
0.169637679701434 1
0.414463775983285 0
0.380665376376567 1
0.109210380756085 1
0.0747795123972969 1
0.22210005757554 1
0.232156232105593 1
0.0611501329347781 1
0.14649967176907 1
0.1803905858481 1
0.367361811235752 1
0.169677947703299 1
0.415590880874795 0
-0.0264703162689727 1
0.402673899951635 1
0.179224337697591 1
0.417386807609346 0
0.116591863236032 1
0.0588442991940185 1
0.270238845590698 1
0.0702507922640185 1
0.244354424451847 1
0.190367176647271 1
0.245045823059132 1
0.339040020292222 1
0.16547455491738 1
0.29101922594915 1
0.02196883063178 1
0.063099893890997 1
0.0692282703733531 1
0.152721871826546 1
0.18771288778366 1
0.397541084963008 1
-0.0789566257258376 0
0.386653843560346 1
0.0811458960563371 1
0.0380937526542559 1
0.368166276563096 1
0.201403184461963 1
0.204587824149279 1
0.212629458902623 1
0.240402290820401 1
0.275016841189253 1
0.19888347519478 1
0.121772282455223 1
0.242553510457175 1
0.119707530501911 1
0.172297680503186 1
0.301807124742549 1
0.223282744737001 1
0.358717927362663 1
0.287800797139091 1
0.289421528699253 1
0.198855937104386 1
0.317914746761337 1
0.219348785021566 1
0.244114475525161 1
0.15449943611955 1
0.210960085057606 1
0.0184509057007953 1
0.3540202165594 1
0.387911624712006 1
0.197328098070943 1
0.256259916940185 1
0.212994150132836 1
0.0601041733701008 1
0.334729513320415 1
0.354081080982313 1
0.298343187459773 1
0.134780735532743 1
-0.0798599191017076 0
0.230355709836335 1
0.192693859276891 1
0.280939671502133 1
0.203973274641175 1
0.160421926727135 1
0.255227157968444 1
0.185161860532902 1
0.14533619860406 1
0.172748148784137 1
0.268864088614085 1
0.0687594942713529 1
0.148662069240844 1
0.395730259801491 1
0.100183455449966 1
-0.0522470427283731 0
0.399048945055925 1
0.14043262280839 1
0.210701604248633 1
0.249121132918887 1
0.20043469633037 1
0.0419076901888072 1
0.161603707924399 1
0.319070562657604 1
0.19414241884481 1
0.199482737131798 1
0.0967424524590707 1
0.364004436673463 1
0.279820190099735 1
0.346993355980515 1
0.22661327837179 1
0.209864976873608 1
0.110989807576646 1
0.177325545902043 1
0.242421482948166 1
0.179041715162476 1
0.211830207360496 1
0.27324217212027 1
0.0489383295892865 1
0.154417890906214 1
0.347206865994508 1
0.20098223239374 1
0.120380485954188 1
0.0723842190354631 1
0.238469147000286 1
0.265372402712345 1
0.28977299050089 1
0.363988243904404 1
-0.07208569397852 0
0.282795139274965 1
0.277665776283778 1
0.220128289464819 1
0.15995574964486 1
0.105870308586976 1
0.148191373778564 1
0.323090388412374 1
0.297331097384779 1
-0.097332079396432 1
0.16035600971765 1
0.154399854632676 1
0.369550056282404 1
0.150609085347002 1
0.142144446807378 1
0.513941042499636 0
0.126285535626246 1
0.0532197999576143 1
0.181639275586436 1
0.171139751643091 1
0.113723828758608 1
0.236172200939138 1
0.161164525196168 1
0.292176230248348 1
0.286033305138801 1
0.0866635019478836 1
0.232266641372173 1
0.343759458721262 1
0.323436424705186 1
0.173243265898073 1
0.0996563055341676 1
0.017901586050367 1
0.251003086360391 1
0.321229103035712 1
0.190398200146313 1
0.316263925468088 1
0.139940891656925 1
0.0469100818874403 1
0.0663449403698121 1
0.151925322469476 1
0.0300297023494145 1
0.21283547171434 1
0.0158061045900143 1
0.469545793096867 0
0.0793001282363523 1
0.268204308842428 1
0.262215906228942 1
0.177172850266528 1
0.0623802107949582 1
0.369257600755723 1
0.299995760015149 1
0.00346968479209745 1
0.162363376298145 1
0.128345124737156 1
0.194827822087495 1
0.165887541522146 1
0.12274120569051 1
0.0709049080514671 1
0.197633338187079 1
0.104915060194486 1
-0.0443747022557495 0
0.0910698447383854 1
0.287809106593451 1
0.209627079317232 1
0.103273894747906 1
0.0848318458047754 1
0.347477917729873 1
0.214919375998958 1
0.239352923499288 1
0.1177383491905 1
0.198301609219662 1
0.146233419018579 1
0.108981466642709 1
0.13358919237568 1
0.178887226088991 1
0.0700667470558782 1
0.17237279434162 1
0.0645019456335543 1
0.202898781503552 1
0.22678401416418 1
0.271511786198472 1
0.388657569919374 1
0.180632954329949 1
0.222066680057413 1
0.120262997876451 1
0.250467874821995 1
0.00628524662567283 1
0.228248406791386 1
0.390512826247338 1
0.0926273843226484 1
0.0664218006696729 1
0.136411573942516 1
0.0591641745818546 1
0.0777596133848467 1
0.00346572875066698 1
0.317556780261772 1
0.280560722229225 1
0.142734613535687 1
0.241142677398453 1
0.0999083948516078 1
0.230087830051509 1
0.213435296880725 1
0.127689968429506 1
0.155582358653408 1
0.214403330916303 1
0.199940039404172 1
0.132725477356196 1
0.291555914011459 1
0.160271216366968 1
0.129716027327682 1
0.084448180160145 1
0.196151747106213 1
0.310031477781388 1
0.209753112027204 1
0.327544481929457 1
0.0938610203200186 1
0.12748599372748 1
0.0616518132621388 1
0.366027318196678 1
0.224674439280293 1
0.0170300346246778 1
0.135011005646395 1
0.173758293097522 1
0.158752300436489 1
0.166255203018026 1
0.236076229334852 1
0.2077911487909 1
0.193994003127521 1
0.294447328286057 1
0.23717266493578 1
0.202858307601729 1
0.100570994708645 1
0.113130663018116 1
0.136451151731697 1
0.00140635845331536 1
0.123857000414821 1
0.0574456555070902 1
0.0361680027356481 1
0.433211000226109 0
0.0520865394669343 1
0.365130259886943 1
0.19884497414016 1
0.227285646786747 1
0.109632473994551 1
0.234811150710204 1
0.308129364982257 1
0.0666601887084562 1
0.149080801588184 1
0.291156206563527 1
0.319499751111859 1
0.160981095763419 1
0.145029448708585 1
0.147457667393523 1
0.130699183687303 1
0.234045557349838 1
0.189112635019147 1
0.0977059127775595 1
0.115025820924412 1
0.251173924363647 1
0.243512469822019 1
0.150165386266661 1
0.157882030389893 1
0.239891749991258 1
0.248284828538444 1
0.239557823959794 1
0.0723143473204744 1
0.0646264728733948 1
0.278090049967428 1
0.156339400712349 1
0.180580000562505 1
0.118529491859821 1
0.0657109743742233 1
0.158559885045259 1
0.0838092824110415 1
0.229326076732746 1
0.162255583663654 1
0.23103538838035 1
-0.0380653196975176 1
0.15387579832034 1
0.137212424860049 1
0.166679456911053 1
0.179243687525344 1
0.329427507979796 1
0.044722263304825 1
0.293755726631752 1
0.257908035895014 1
0.132299498557887 1
0.191094769425836 1
0.246057438519673 1
0.278615641105288 1
0.14799795062036 1
0.336617594511338 1
0.264697825732869 1
0.035253464103106 1
0.164715255502467 1
0.39551453996279 1
0.198363449324445 1
0.201185465050655 1
0.273266777708322 1
0.227791333441988 1
0.0481902704476471 1
0.273914734681279 1
0.115847116083922 1
0.273454150655404 1
0.302805668658318 1
0.187085218719143 1
0.0970107310069908 1
0.207767955622463 1
0.259183108625303 1
0.164733678851285 1
0.167565051952423 1
0.137464576773656 1
0.263404451419958 1
0.221650438292473 1
0.147156883400773 1
0.231110762477055 1
0.130981202860392 1
-0.0457812499925839 1
0.210359169674065 1
0.241668792468334 1
0.0527769146629571 1
-0.0272773507763005 1
0.397239977310759 1
0.302882623444388 1
0.229394461807999 1
0.191367590105461 1
0.0589750558228201 1
0.262881227077916 1
0.126987731408126 1
0.105209769237812 1
0.38587345914201 1
0.419986759682501 0
0.423576452402063 0
0.258777701695341 1
0.234583338621594 1
0.168100202301158 1
0.211090756029097 1
0.259293636926862 1
0.337279721558482 1
0.208190704836906 1
0.109035551709278 1
0.220777823305806 1
0.21345645785143 1
0.211064248273235 1
0.271389687494883 1
0.183111751015113 1
0.08491479032715 1
0.20886974115558 1
0.0588787169934292 1
0.250223982812527 1
0.0937567345848961 1
0.0835758948686292 1
0.144283963267837 1
0.110096611650311 1
0.00441930814935613 1
0.205797612763485 1
0.289331835347584 1
0.112885278734921 1
0.328260319051277 1
0.269016468098065 1
0.13846389018497 1
0.121291964034999 1
0.196245740221311 1
0.194233138373211 1
0.291238928953312 1
0.169221672684888 1
0.187634574691439 1
0.181048714071489 1
0.160504012996238 1
0.199143902372617 1
0.184665596987827 1
0.236932622155338 1
0.122859601640323 1
0.241781782328091 1
0.353623323029595 1
0.0533399396292356 1
0.0924290704489359 1
0.235337400007165 1
0.159714780967301 1
-0.0635461553994337 0
0.31252324302011 1
0.136636655112871 1
0.255300266943092 1
0.0995403926700137 1
0.0504058227066133 1
0.196091349883372 1
0.207229170501055 1
0.317832437724504 1
0.217222613547049 1
0.0807442887477237 1
0.323692774154983 1
0.0283450840594068 1
0.368529770326145 1
0.327550883700119 1
0.185240910058192 1
0.172377926802523 1
0.183612317001091 1
0.129817002557972 1
0.216653490706327 1
0.315545801248694 1
0.139728549190516 1
0.289823507020239 1
0.0982403607220204 1
0.278252529727275 1
0.212888636670089 1
0.36528463459338 1
0.173287559344741 1
0.469020991694968 0
0.271297281665396 1
0.133178328126172 1
0.230079905103804 1
0.164550686279635 1
0.241987478117336 1
0.150437683675874 1
0.224411629137779 1
0.256957311067205 1
0.0915189352109757 1
0.0872576960979727 1
0.0931366111549742 1
0.244589170631685 1
0.218158255893852 1
0.128812334431113 1
0.0257433661460129 1
0.274187451132903 1
0.147403864525815 1
0.289055340886925 1
0.194268376157626 1
0.330468694832388 1
0.0929251568193168 1
0.259059944128498 1
0.0529132919874773 1
0.289362179295241 1
0.272544746741417 1
0.355065168839916 1
0.233635217117837 1
0.249860298668197 1
0.105703444404588 1
0.132033388842882 1
0.273004136102112 1
0.249878241337211 1
0.161633074346042 1
0.215743888039246 1
0.182135277323423 1
0.0582025876050045 1
0.169846923677665 1
0.275909420594348 1
0.197396844170201 1
0.206521557789201 1
0.0792771481525722 1
0.329022330389991 1
0.26734619570956 1
0.102586343095953 1
0.203753329119922 1
0.287351324570593 1
0.169380303566785 1
0.0785247354485542 1
0.315817180300671 1
0.191222768819865 1
0.152670892277443 1
0.34845671837747 1
0.198732006210757 1
0.251594026838502 1
0.22540031189337 1
0.368866572782128 1
0.212292502935551 1
0.142659374027227 1
0.290666367793156 1
0.415237882396969 1
0.215106214756182 1
0.24422468123501 1
0.153623288710419 1
0.473141982179421 0
0.0979462078558332 1
0.233707879487495 1
0.22632810593794 1
0.219833288966311 1
0.186014872000898 1
0.0148782776186402 1
0.304273839758395 1
0.435919480023055 1
0.227357628562839 1
0.3252069539411 1
0.324593965333813 1
0.204307451715238 1
0.180357350398568 1
0.177723318677332 1
0.251487615511936 1
0.234875623400201 1
0.233465625910262 1
0.232521013711506 1
0.114047682707273 1
0.15669189122994 1
0.0466902760036706 1
0.263427518165541 1
0.314078002462961 1
0.0880735831196678 1
0.370988433376539 1
0.112291086885774 1
0.0785419723157562 1
0.185619698714582 1
0.159457013584936 1
0.226737986352602 1
0.290459632652934 1
0.205417070629278 1
0.35883112455415 1
0.164866706587323 1
0.231053320824162 1
0.0376007756288637 1
0.274407234151633 1
0.26889419439943 1
0.302678974464675 1
0.29845698843098 1
0.305838218552182 1
0.207573492766189 1
0.153261591980396 1
0.140547960904826 1
0.27232502235705 1
0.259287837876311 1
0.316633778401942 1
0.114418568178934 1
0.31848260233756 1
0.226545434806882 1
0.204360642637278 1
0.186547950788754 1
-0.00396834984750142 1
0.100789177134826 1
0.161990259316403 1
0.3919470616059 1
0.168163248549996 1
0.268833528167913 1
0.156909823850537 1
0.0241908300804251 1
0.233196714088637 1
0.194306058714292 1
0.204685891799085 1
0.281256519735496 1
0.180413990958994 1
0.238461361061479 1
0.215880269471077 1
0.280791559365078 1
0.192752021671816 1
0.387819389216275 1
0.260906022888836 1
0.166167124385765 1
0.161760003446621 1
0.300328238515843 1
0.190588369363597 1
0.213891158285456 1
0.205943045480003 1
0.143602947890477 1
0.0333712597567039 1
0.304494921418756 1
0.327007022723008 1
0.243223479814685 1
0.387394345135619 1
0.213144772758988 1
0.119133356278576 1
0.0638421713691018 1
0.265114754640967 1
0.204105744812473 1
0.458813253629656 0
0.226710168770089 1
0.255712115074044 1
0.188148777503265 1
0.105458899188135 1
0.31769757826573 1
0.228159977864054 1
0.182955843340104 1
0.303333174686477 1
0.132000624630695 1
0.438901905707091 0
0.387956662169729 1
0.248673428157641 1
0.324656524029941 1
0.259109233685088 1
-0.104016351344536 0
0.183056221908672 1
0.17204303327733 1
0.289461988733254 1
0.341335747802171 1
0.169120877313294 1
-0.00806961801720721 1
0.0514571201514008 1
0.243176521375282 1
-0.0379193321144315 0
0.367634468206803 1
0.328107164847368 1
0.320856693471209 1
0.34218449153397 1
0.242231563324385 1
0.210816019109169 1
0.095990594764959 1
0.11032670577622 1
0.180448023350856 1
0.240556231839956 1
0.153016458419405 1
0.20920210293066 1
-0.020378490058303 1
0.218114405610479 1
0.219194581979619 1
0.27074494801005 1
0.0204030363253126 1
0.39935057218923 1
0.239298573471874 1
0.405640827883475 1
-0.0562277288494524 0
0.292689144155817 1
0.225705310521068 1
0.0955175197349064 1
0.273470693821303 1
0.197141062905119 1
0.173722093109876 1
0.297291663386724 1
0.31570305317727 1
0.13723478814456 1
0.147915422250314 1
0.127869516306418 1
0.3173862855901 1
0.29881622090996 1
0.0862637034604803 1
0.245376184298806 1
0.147815425404499 1
0.160705913987797 1
0.235870021242426 1
0.159048829325028 1
0.146271298316414 1
0.225948504894435 1
0.281993633977512 1
-0.0182497455846486 0
0.227599137268269 1
0.129564208016257 1
0.125543389983447 1
-0.00418477293276512 1
0.170069396385639 1
0.169067576914387 1
0.00140353446624009 1
0.10297363238296 1
0.240592909964695 1
0.485059777901727 0
-0.124265884242994 0
0.377300772607437 1
0.234536917274195 1
0.273093926094098 1
0.0646431404690348 1
0.284698840028915 1
0.200378183761636 1
0.210093578683029 1
0.32030317291221 1
0.0783759303093615 1
0.196664943079955 1
0.237633098457162 1
0.289806524841127 1
0.0475271216382371 1
0.121471376335278 1
0.206975989327274 1
0.0176566754116621 1
0.398831050154037 1
0.312755264302972 1
0.047876303819231 1
0.18307017363215 1
0.163180686474356 1
0.378256481621612 1
0.30377737217657 1
0.0745654921448307 1
0.0596590475206117 1
0.299850569653861 1
0.254940813621324 1
0.301239097064108 1
0.25982100641756 1
0.174713351678516 1
-0.0950120685744244 0
0.292728144746709 1
0.117674939706004 1
0.305957381146843 1
0.131098919583451 1
0.108576254023815 1
0.119177187004041 1
0.180433655371627 1
0.389027432602055 1
0.300864207439137 1
0.493841319214475 0
-0.00415587748785245 1
0.316192996904775 1
0.234366242399452 1
0.217840900924418 1
-0.0191069236228994 0
0.137134135160976 1
0.0856687150873721 1
0.237547046093573 1
0.213742894085284 1
0.109074611160859 1
0.303559410763316 1
0.0013680709732327 1
0.208622768008021 1
0.15206028247169 1
0.119309873928091 1
0.228827405469516 1
0.202205230786026 1
0.272301083721355 1
0.127232022806578 1
0.0752161431112923 1
0.1649669448644 1
0.37278280415183 1
0.246973937663185 1
0.191709032506864 1
0.247250976669701 1
0.124493421343153 1
0.243921422021823 1
0.336832077154013 1
0.0751629391179913 1
0.0543335745112586 1
0.197403374649566 1
0.0974568027066368 1
0.322439279247304 1
0.0902755287224873 1
0.183434933718171 1
0.228603711354423 1
0.114658563842571 1
0.0408463762131126 1
0.380905462108382 1
0.138848859804121 1
0.197780521895383 1
0.150083432759709 1
0.151078515643041 1
-0.0219128351998753 1
0.372757412890307 1
0.286242713457921 1
-0.0566799653059703 0
0.18335355562936 1
0.0612916055581269 1
0.153771847957067 1
0.286801816536777 1
0.289177193292018 1
0.121573519046551 1
0.192525385076315 1
0.36789896084818 1
0.175717279512451 1
0.347338389882239 1
0.217286771415266 1
0.239016861158354 1
0.187031865943169 1
0.171409960550442 1
0.238514542528419 1
0.161197263840774 1
0.260795986944852 1
0.141896720112164 1
0.102731872738806 1
0.181090332819445 1
0.320471630835093 1
0.218556563854337 1
0.00261729936003229 1
0.359080901547596 1
0.197005131875482 1
0.167110934953976 1
0.19941276932359 1
0.256928469132757 1
0.183865301866374 1
0.224229039313371 1
0.273962971937551 1
0.0482082566822053 1
0.179903600930051 1
0.0215250190381279 1
0.240122991618092 1
0.329587332218951 1
0.363632630899434 1
0.0500131466316128 1
0.217018189430859 1
0.338442992670135 1
0.179098173645348 1
0.152874532842178 1
0.250879529759471 1
0.275661268878252 1
0.151807306463009 1
0.269074983056693 1
0.347586259327537 1
0.146594143089792 1
0.293656579141971 1
-0.0335163115802368 0
0.213375919695681 1
0.246675422417663 1
0.167706794547873 1
0.353671200321678 1
0.220490923117955 1
0.239731682760164 1
0.187924873427069 1
0.252349405165189 1
0.255408840387722 1
0.173677471908661 1
0.201696730692487 1
0.214689490445955 1
0.273976118491168 1
0.0530945822484768 1
0.0821107121794692 1
-0.000141027251314346 1
0.176770537327079 1
0.222596560847578 1
0.137955614581244 1
0.27137308903833 1
0.0316279093444965 1
0.278137598754835 1
0.199321923662753 1
-0.101516996350641 0
0.223712195416761 1
0.106576710052737 1
0.195538674962398 1
0.100321233470782 1
0.307729633092987 1
0.353061152613903 1
0.0810069762834704 1
0.254175869888077 1
0.174312451615051 1
0.144024531703476 1
0.24298649365627 1
0.320639285795157 1
0.435159749989394 0
0.268646332615503 1
0.253525165243979 1
0.123868014101628 1
0.0886236307629197 1
0.328355629858516 1
0.315754179736812 1
0.25615409297906 1
0.127401319312991 1
0.0776550830752894 1
0.456569092300639 0
-0.0771335910635068 0
0.0518178463840762 1
0.0615802479687656 1
0.381802159279376 1
0.201736784374604 1
0.251025856623877 1
0.17621297644189 1
0.211311394038922 1
0.208455602394762 1
0.218749430922476 1
0.165410757032124 1
0.0514644120379342 1
0.0571225136484777 1
0.266613848731343 1
0.443152928347469 0
0.232249166536593 1
0.184998507537293 1
0.209436577004789 1
0.49574439880757 0
0.322491160765785 1
0.172068393037411 1
0.24423378471611 1
0.211658644624657 1
0.234294056681714 1
-0.000140367712868544 1
0.0942743453400024 1
0.238131426912835 1
0.252208171833909 1
0.343010663107511 1
0.120859628602506 1
0.17228163467803 1
0.236524438847678 1
0.268876767885633 1
0.235690919736122 1
0.320300666952886 1
0.176555444242718 1
0.263220321205635 1
0.177899228516959 1
0.241047274775674 1
0.103086200721952 1
0.0974535432720609 1
0.138191573701806 1
0.290163867922569 1
0.187693306815903 1
0.255662921422644 1
0.26235994943102 1
0.268438557017757 1
0.224992119161965 1
0.282183909005237 1
0.255331137603198 1
0.053243462751413 1
0.115896797410175 1
0.277040569504763 1
0.506438268428759 0
0.274818000877285 1
0.217755718262386 1
0.340671976379282 1
0.159924299112118 1
0.156280075589261 1
0.134555314342069 1
0.18020837465674 1
0.357390212336419 1
0.347577553489856 1
0.410519233943877 1
0.299387898704516 1
0.222334933393193 1
0.207024140187761 1
0.123655405030173 1
0.249848545391678 1
0.297233502573727 1
0.170168740917722 1
0.457087487650979 0
0.311974773054022 1
0.289351732948982 1
0.11522386361832 1
0.124581923600995 1
0.199488776765481 1
0.0459750331361958 1
0.228468761405867 1
0.0211135799972962 1
0.251174499374974 1
0.233252720308459 1
0.186713200870326 1
0.170232055358459 1
0.305869709103436 1
0.187511235075709 1
0.290142848004088 1
0.164155535835921 1
0.148976529988871 1
0.250713436350143 1
0.235062411235707 1
0.320580574205585 1
0.1692595882626 1
0.160155810233645 1
0.287462620877668 1
0.22913432385468 1
0.220278336724706 1
0.23824028573058 1
0.0957962766938221 1
0.274331560447452 1
0.37482226003977 1
0.199608667460823 1
0.167977718495768 1
0.182675886973248 1
0.222727138161494 1
0.0814560386104642 1
0.12462359543693 1
0.307346926547904 1
0.352207015800467 1
0.201107918336385 1
0.239875071931338 1
0.0281017153223829 1
0.286596489113241 1
0.346110956454827 1
0.0106110072242386 1
0.245421459581401 1
0.189175201378908 1
0.0729823770676811 1
0.0656190910181468 1
0.106221908747789 1
0.113896737562966 1
0.296896985567057 1
0.135869824010793 1
0.343529348651794 1
0.261725449624393 1
0.244047961933164 1
0.252683372938938 1
0.131851866326104 1
0.284239055768626 1
0.197472966826347 1
0.142298186987905 1
0.111064268215142 1
0.287262517770928 1
0.219054610556108 1
0.209881835467799 1
0.0433689007971277 1
0.24163882763103 1
-0.00336893967558794 1
0.307335567759196 1
0.0668664745502838 1
0.237003769852453 1
0.155273367437898 1
0.265179639116174 1
0.0860703992922184 1
0.152118335454091 1
0.194179240057058 1
0.185112812787711 1
0.0101538726870931 1
0.0993577804099061 1
0.296209827322566 1
0.288934994693469 1
0.117013693193035 1
0.110877956263349 1
0.0775112384133563 1
0.165556173805208 1
0.0200470304409861 1
0.377235354367254 1
0.236021929318227 1
0.359083902218779 1
0.135386031564186 1
0.219711602724172 1
0.184297743641175 1
0.146121541494694 1
0.287412597147469 1
0.0846470816953089 1
0.143594937740358 1
0.242209300211154 1
0.095087202844266 1
0.277498183677107 1
0.0444471637333851 1
0.234479531081331 1
0.110964692269487 1
0.103800818715399 1
0.225694096882898 1
0.161428208942263 1
0.131353747594007 1
0.143948635980571 1
0.300290106170353 1
0.187103199551765 1
0.135966882842898 1
0.155366855207863 1
0.317963118943219 1
0.0100053785655967 1
0.491852979004616 0
0.202895337608312 1
0.113177773748806 1
0.035496824391578 1
0.250403111807689 1
-0.0640442429773167 0
0.3209285192172 1
0.258782861721749 1
0.312758690239435 1
0.238384406989978 1
-0.026576368368153 1
0.30510688810714 1
0.42686666812105 1
0.102306455596897 1
0.200298544903841 1
0.146608249484201 1
0.298819780018513 1
0.280692980708754 1
0.394927882664512 1
0.146711998295953 1
0.280815856972685 1
0.275336668927665 1
0.343132929632832 1
0.279313184058279 1
0.269959227213602 1
0.259531398152589 1
0.0323375353599682 1
0.338901412680647 1
0.285490394639755 1
0.114720079154313 1
0.252518588101873 1
0.20671039509713 1
0.174110726852299 1
0.193594649873714 1
-0.0187448252776504 0
0.245078507159584 1
0.148658744147128 1
0.263321503269716 1
0.279120964158225 1
0.282678004115873 1
0.231921882428018 1
0.14300090416983 1
0.14758820503353 1
0.227828458019073 1
0.100619804364454 1
0.127904711058934 1
0.338786157889143 1
0.235599193389862 1
0.162601796905396 1
0.135961688220851 1
0.227987594960894 1
0.0778665944415648 1
0.322445149537659 1
0.318108074365842 1
0.219415222941899 1
0.226005034487166 1
0.201099859773825 1
0.0985323720138462 1
0.139943303097255 1
0.257657864274571 1
0.457014996203556 0
0.201663871181201 1
0.206095972110303 1
0.26422599387752 1
0.296914340136567 1
0.0548872816787587 1
0.144492740746574 1
0.286037884440228 1
0.351519759230734 1
0.214831803031518 1
0.121645826789208 1
0.180933744879702 1
0.480469015345717 0
0.234048933505504 1
0.227698964319347 1
0.177320722681262 1
0.274783738731519 1
0.223275468112534 1
0.276417040119971 1
0.272438940740579 1
0.0460217493099647 1
0.32043656646246 1
0.338215978867723 1
0.0995084817224508 1
0.182371384618116 1
0.265025162664865 1
-0.0606298355959451 0
0.11140403865344 1
0.161448545080126 1
0.245552311460803 1
0.29746253453201 1
0.182994686394227 1
0.118117385281941 1
0.272750830125285 1
0.186390917835476 1
0.119878294057476 1
0.184759194326327 1
0.247549554150115 1
0.18971613785088 1
0.248534944271638 1
0.240514316081545 1
0.379174995461396 1
0.347948573912002 1
0.0568906895170065 1
0.246459532268467 1
0.120713943891166 1
0.073402552887501 1
0.319932733541482 1
0.227881189623029 1
0.146825455486422 1
0.211565371574368 1
0.128562577474729 1
0.106194525811535 1
0.216042716699068 1
0.273004448738373 1
0.207525697906334 1
0.158513617526289 1
0.0592615846368618 1
0.0441049486511544 1
0.232042879431012 1
0.166194153925093 1
0.250818626423756 1
0.0160207121171356 1
0.245650648044691 1
0.300360336350656 1
0.361190008762034 1
0.155320530057452 1
0.239882581093119 1
0.231236418576848 1
0.20918595016772 1
0.0785343303040612 1
0.364415607251116 1
0.333422239308642 1
0.18738078250456 1
0.260436614253149 1
0.32727066397371 1
0.390026403034728 1
0.119581837555711 1
0.255077981490435 1
0.117491099024994 1
0.22919574375919 1
0.282671719630503 1
0.261035405973838 1
0.0102545418340757 1
0.323735034509936 1
0.152445221973644 1
0.132342493292451 1
0.0182898083618228 1
0.217120610225383 1
0.094770038354503 1
0.369225047549308 1
0.243109010120302 1
0.168669556877199 1
0.214469103065574 1
0.49723164726447 0
0.15131105737251 1
0.308267348336085 1
0.18874864842372 1
0.00980731092295921 1
0.326749703391571 1
0.233854812388714 1
0.277604606271532 1
0.0203184796950563 1
0.138076220052297 1
0.222639078429038 1
0.383239064908023 1
0.0815735776388109 1
0.105647932360868 1
0.148326472854705 1
0.165514961066705 1
0.0982740651476454 1
0.297896083477896 1
0.0905553451379549 1
0.343460627255387 1
0.206730412998785 1
0.0383677350271134 1
0.217656504591305 1
0.234628817349236 1
0.181720227812727 1
0.193812773447603 1
0.0919380093046311 1
0.138675075807594 1
0.196302628849866 1
0.188403933325484 1
0.253410522711481 1
0.264031933161176 1
0.281935525455841 1
0.123257631074104 1
0.156579895254218 1
0.283669311126486 1
0.142347592608502 1
0.18516927117181 1
0.126669269780591 1
0.182520620624678 1
0.0442663618448522 1
0.251028834953377 1
0.222180888715746 1
0.372975521734169 1
0.184988442157103 1
0.127630695673836 1
0.125929359075558 1
0.119759834947262 1
0.132761397617462 1
0.311633694229916 1
0.116363609851872 1
0.270330129133056 1
0.0362068725805456 1
0.224513041992403 1
0.191309397974175 1
0.408162206965199 1
0.0177085083748629 1
0.236006622441253 1
0.244093539100267 1
0.204194077082602 1
0.0723624299603819 1
0.0228607931503318 1
0.310719512987184 1
0.182954319242012 1
0.436522088080722 1
0.233529917206615 1
0.369883426097104 1
0.177275543337878 1
0.256283897535933 1
0.0332199192346968 1
0.168210286119918 1
0.315864598273646 1
0.189592526982911 1
0.34455195490147 1
0.340890800118079 1
0.105294140871626 1
0.32567542375004 1
0.313515983303941 1
0.304872423657939 1
0.308389375286708 1
0.421479727801636 0
0.299937710153882 1
0.0921975435355021 1
0.154393770411036 1
0.313575394256983 1
0.0686627294567858 1
0.168037729400972 1
0.293963515942772 1
0.377873025869812 1
0.398369782471965 1
0.212201364171507 1
0.318482321343409 1
0.0108996700122628 1
0.546400978157437 0
0.136376658981794 1
0.0602956054726164 1
0.0533506213483014 1
0.293857733506869 1
0.0996859975848285 1
0.294282569905398 1
0.257994022100262 1
0.14015938544961 1
0.236694195979807 1
0.123792355592905 1
0.0889544628282084 1
0.248840696356826 1
0.35713814402064 1
0.262104888399755 1
0.199535495603317 1
0.295127493301768 1
0.245916350579637 1
0.211974633085477 1
0.269743095181635 1
0.241570313441535 1
0.313876679054671 1
0.161605551269128 1
0.0842375893030476 1
0.223445483226982 1
0.15639916935848 1
0.369125545763965 1
0.216663206212768 1
-0.0378190924115972 0
0.325871335812299 1
0.210335838876938 1
0.266211046376297 1
0.26968127098826 1
0.162317793141109 1
0.278463676569112 1
0.0497876012092878 1
0.282932312086864 1
0.331200945649481 1
0.297703024841868 1
0.229147996441644 1
0.185350426355568 1
0.0601832492207486 1
0.0376035458063064 1
0.0901697234612314 1
0.242985262058641 1
0.233000770256993 1
0.105039748417569 1
0.181639208021221 1
0.273112081850862 1
0.322681243138965 1
0.295061268611596 1
0.143924771727605 1
0.0745665876394348 1
0.103341084387851 1
0.336290532948053 1
0.094057013003603 1
0.124894386968269 1
0.172926439173778 1
0.0279129301575566 1
0.114041224264663 1
0.220069631024513 1
0.201972084630646 1
0.396262354524239 1
0.281455488234781 1
0.252078101578484 1
0.163493948307438 1
0.138051754180649 1
0.118140040711712 1
0.325123484346015 1
0.454810916136454 0
0.157118704064309 1
0.34418559363054 1
0.164389086220676 1
0.136581246760689 1
0.125214528161463 1
0.198379278349313 1
0.0898261324862309 1
0.334457052841452 1
0.211510451834396 1
0.337879522435955 1
0.243440680693822 1
0.241970768713665 1
0.196953154680807 1
0.26093242693016 1
0.322012766162259 1
0.0902983807680496 1
0.101074764024654 1
0.188495208885197 1
0.181793895000931 1
0.272189267944806 1
0.388386484645136 1
0.338181310006543 1
0.145434490087211 1
0.126710047035791 1
0.0675098691857661 1
0.148394487373105 1
0.0613134854908534 1
0.317523781536518 1
0.20122243445259 1
0.162130744289522 1
0.156636652022147 1
0.305104342305691 1
0.144450076814355 1
0.194805481152793 1
0.0793818464774609 1
0.279363862391568 1
0.307610835196883 1
0.242223702534374 1
0.137092200177044 1
0.276980044995081 1
0.167159370210182 1
0.380615627044864 1
0.231704316975868 1
0.325476109737802 1
0.280430204320685 1
0.171097446219939 1
0.284527040409191 1
0.190168639696523 1
0.0541631733492506 1
0.0107225226415729 1
0.164131459261734 1
0.234748572675488 1
-0.0570163837776853 0
0.171581790585884 1
0.294434969189952 1
0.348907191724579 1
0.285653133896942 1
0.0975853983207583 1
0.273152368890318 1
0.170826248676882 1
0.213949689810193 1
0.0767407897640046 1
0.202333500234502 1
0.207918681477391 1
0.280632883999248 1
0.210860609971802 1
0.151135966529952 1
0.219394021706982 1
0.259569876461898 1
0.0500507151732539 1
0.156231411433729 1
0.36675097313092 1
-0.109503726526928 0
0.290695762129493 1
0.112620654643092 1
0.0814480291627113 1
0.357210072032262 1
0.237244765131172 1
0.200238140113316 1
0.30031077556702 1
0.101298909925938 1
0.229489765480172 1
0.307774305777743 1
0.107326911072872 1
0.336042323119405 1
0.383294218586711 1
0.179726328185981 1
0.348477934738205 1
0.300472069243797 1
0.101680369559332 1
0.0173418488537912 1
0.393642068697725 1
0.162485787441541 1
0.267959061750592 1
0.17036024143252 1
0.311294982152459 1
0.214318001385248 1
0.174944214090844 1
0.0990964644228858 1
0.0327148641407536 1
0.424124352130234 0
0.208750916611595 1
0.25804770954479 1
0.330700487573501 1
0.20967774718804 1
0.10874044610943 1
0.160147570760922 1
0.0303110455274305 1
0.00620648270722902 1
0.251476228655227 1
0.0746527373164854 1
0.251645374792578 1
0.417684611307899 1
0.30714534389581 1
0.228344411315058 1
0.281889244087531 1
0.142525442432048 1
0.252000785849937 1
0.186018165406658 1
0.164299832333124 1
0.15458774350589 1
0.304143989757529 1
0.169184281836366 1
0.295865297890247 1
0.423667321792591 0
0.06135477120936 1
0.264140169671846 1
0.182282177323963 1
0.172349947472934 1
0.0647754484888406 1
0.265711003351135 1
0.172495826415233 1
0.0653419087875159 1
0.248372060145213 1
0.397555449856614 1
0.379081803616171 1
0.169467948473608 1
0.291387689530194 1
0.091181493994166 1
0.163299324611934 1
0.124922942747705 1
0.303007337754464 1
0.00511696645241585 1
0.00506674343285533 1
-0.0335003482048445 1
0.190444482274287 1
0.351060220033062 1
0.13559485765379 1
0.248445777362147 1
0.131498305251646 1
0.351070371097968 1
0.335960565609607 1
0.272617641143911 1
0.068688862193625 1
0.139029129394508 1
0.148576913932989 1
0.350575881082217 1
0.321500732960728 1
0.0799404179689301 1
0.297655898597929 1
0.0840144672726525 1
0.164256774473945 1
0.465345951886606 0
0.15355607875324 1
0.403512174824682 1
-0.0165682613361495 0
0.282577193719689 1
0.192475106486817 1
0.300471835165062 1
0.295183303200391 1
0.259973930165496 1
0.234500276704453 1
0.161825401995799 1
0.184515137545841 1
-3.06818772671247e-05 1
0.293449763624025 1
0.198976954913685 1
0.214959622900438 1
0.098548347453516 1
0.284847676015664 1
0.334895011029335 1
0.122450268702474 1
0.169528670477668 1
0.182569187134787 1
0.129429751685436 1
0.242020922853281 1
0.282849473731372 1
0.225411433127171 1
0.184908658713369 1
0.245341962248751 1
0.133183951747361 1
0.0964027012355393 1
0.120370110551954 1
0.216618172456123 1
0.272183171626539 1
0.453038630084055 0
0.114832084962721 1
0.273066342822436 1
0.188355228612714 1
0.124560828428078 1
0.0645693915390221 1
0.22791258027012 1
0.385366712338707 1
0.292783054462666 1
0.17720498860653 1
0.270480642400346 1
0.218383697974453 1
0.273814849035649 1
0.243002880424265 1
0.24886307284679 1
0.0247163326697197 1
0.293575304575592 1
0.198465227648562 1
0.189485081397223 1
0.119905679242286 1
0.142012896818409 1
0.154498698850333 1
0.112786869018492 1
0.218697171865537 1
0.236713415552668 1
0.323353610815114 1
0.299984660837223 1
0.0347485693750637 1
0.128783104646619 1
0.0603896923680693 1
0.0968080976848624 1
0.273351540835522 1
0.0977270516132741 1
0.115895566922265 1
0.0874876965109575 1
-0.00387635957701382 1
0.370878520858716 1
0.0452054273964662 1
0.00122620345080151 1
0.179904021457579 1
0.0504144421400425 1
0.0431575507639269 1
0.346797535653252 1
0.0151147686666834 1
-0.0111502660817884 1
0.221781594689811 1
0.204406040463875 1
0.0719644498414326 1
0.142862000267533 1
0.25121943983267 1
0.266299889527036 1
0.123718990940016 1
0.161215203871057 1
0.271210088712834 1
0.293836945749681 1
0.0974372041178938 1
0.186017737535464 1
0.153018968848994 1
0.135747621677568 1
0.116721569719267 1
0.386242070624236 1
0.243972498065943 1
0.0609080282060259 1
0.134079289549049 1
0.121850441595808 1
0.381368102900465 1
0.146228535890378 1
0.289900983761486 1
0.160864271285254 1
0.0823095649208609 1
0.113281995237122 1
0.250652890172206 1
0.0812000413694217 1
0.249790500782836 1
0.257851502152375 1
0.20760108528015 1
0.0150178884858888 1
0.278008228546041 1
0.136263395522005 1
0.326642460286709 1
0.355646404521667 1
-0.0161942409106129 1
0.203981590478959 1
0.15804348581964 1
0.20815816255909 1
0.173613550595039 1
0.215123767781402 1
0.269491376400398 1
0.192891145822057 1
0.256459655853968 1
0.241364902792192 1
0.150977295636939 1
0.0577989779650439 1
0.25576123986818 1
-0.0223297096081561 0
0.222435211531169 1
0.341040431004842 1
0.14782105876044 1
0.417993991655349 0
0.209406577855185 1
0.23929920203768 1
0.158979456645565 1
0.0177966183033684 1
0.239587808334961 1
0.254788581765242 1
0.0530679458186206 1
0.113610907556644 1
0.157884613308368 1
0.278086922152938 1
0.108675837291964 1
0.150897472809694 1
0.297854773742251 1
0.28241343808291 1
0.411006174506178 1
0.187862788362611 1
0.28499583159766 1
0.271147479621024 1
0.302385417520957 1
0.289109436065291 1
0.139630627370636 1
0.293829050383918 1
0.0227408625311939 1
0.205868203664225 1
0.159918300984389 1
0.385675224801489 1
0.0460180555008525 1
0.136548685845363 1
0.178161238042575 1
0.171345206449282 1
0.152483817678978 1
0.304596710112121 1
0.387621921226202 1
0.17479327388897 1
0.116667158448574 1
0.123624501653092 1
0.281230916671509 1
0.113623110388123 1
0.286019407698477 1
0.257497150849515 1
0.266170059775606 1
0.270499138021992 1
0.00209371442821042 1
0.214229125402207 1
0.211867088323345 1
0.164046407843646 1
0.0933217579270498 1
0.298230056008496 1
0.271938962442021 1
0.275036659407869 1
0.0955511870890891 1
0.382553236864101 1
0.0869899763796858 1
0.306258519491321 1
0.253804852719938 1
0.0772662711545582 1
0.185327048973534 1
0.160634694430229 1
0.207766051205979 1
0.14256120823757 1
0.0816251173575698 1
0.271864280460543 1
0.322235829389897 1
0.195946312346722 1
0.13721469181609 1
0.222669448430063 1
0.155474629514472 1
0.252318989027571 1
0.0900291032065177 1
0.230908439106668 1
0.326347110170471 1
0.232893742281966 1
0.17241439449096 1
0.200155155412846 1
0.0256528016198861 1
0.207979221176659 1
0.16357766189433 1
0.231358516852918 1
0.228629439403219 1
0.132107437056525 1
0.416551874828716 0
0.35216001418202 1
-0.00866349142127485 1
-0.063342704219455 0
0.26467953684715 1
0.329319603250095 1
0.333088119981726 1
0.182183276375687 1
0.212827805107961 1
0.219698554348355 1
0.242848512047138 1
0.286334597036197 1
0.28369842429529 1
0.104372633681794 1
0.131195329575185 1
0.39301027755892 1
0.20462554582077 1
0.0653450951055123 1
0.0811280964178409 1
0.398540729888084 1
0.184835817070921 1
0.100872925523966 1
0.15867387771643 1
0.255170655217092 1
0.422667482612167 0
0.134422253153189 1
0.128277862166405 1
0.0372175473389978 1
0.266004526619378 1
0.0517693415851053 1
0.128270982738618 1
0.0337583773172539 1
-0.0064778337131338 1
0.131660890874808 1
0.154613925457217 1
0.205624133908855 1
0.16660211167428 1
0.332642912519373 1
0.378504959517375 1
0.113531132899674 1
0.198299068022348 1
-0.0109349753866456 1
0.530980282339072 0
0.422816988606957 1
0.18543732714402 1
0.26679046921378 1
0.177194889225461 1
0.255601495689338 1
0.201781959718692 1
0.0557334083964057 1
0.200071988781755 1
0.238799056376652 1
0.369348904719184 1
0.150595167899099 1
0.261564610123937 1
0.370518343494048 1
0.136850864964291 1
0.188312036168955 1
0.157382511262982 1
0.325727448225992 1
0.307269551727214 1
0.0741531142048319 1
0.108043217177109 1
0.19857622929717 1
0.459897977207011 0
0.0516833656381537 1
0.259034629212784 1
0.13787745977114 1
0.31979835032837 1
0.316578071206014 1
0.136703077612922 1
-0.000551899475472219 1
0.209922978866196 1
0.190789691116336 1
0.0940093937635766 1
0.232854454508117 1
0.162325351787656 1
0.11467711054586 1
0.149264938951153 1
0.203304926450442 1
0.116312462766659 1
0.279784167535935 1
0.346760875989339 1
0.416347179152628 0
0.00662857790924049 1
0.0608226507155026 1
0.179788369044425 1
0.291023836475966 1
0.164571382489016 1
0.143182126799108 1
0.0762033466327225 1
0.312580006399161 1
0.178648643330749 1
0.358341190657322 1
0.382627076067672 1
0.158867738714584 1
0.281358656241 1
0.271814481458822 1
0.22124742306825 1
0.27819750406086 1
0.144935749194024 1
0.247404108322909 1
0.106125643242541 1
0.205430207064526 1
0.239154639522012 1
0.191143742479668 1
0.022965817096512 1
0.221827621616878 1
0.302723904169099 1
0.287604780084552 1
0.186834505850884 1
0.191511010922082 1
0.0130720532818061 1
0.147894181920219 1
0.177488783500483 1
0.19162457628372 1
0.221920246025489 1
0.31703807425794 1
-0.0472477309451718 0
0.222465381391982 1
0.262141848379643 1
0.171806091726659 1
0.11610018269424 1
0.0773799002097446 1
0.306833079201929 1
0.240296515849713 1
0.112240725952111 1
0.0782756185920846 1
0.223285929868603 1
0.448857942187111 1
0.0825418936788409 1
0.0896773429204762 1
0.301124269576489 1
0.0351342375392013 1
0.130274666215349 1
0.19139902412025 1
0.243050740971651 1
0.240322000609017 1
0.136470316111268 1
0.297014926635107 1
0.212699310604429 1
0.231427898621267 1
0.168001288305481 1
0.237836194799445 1
0.229274214264814 1
0.307569495615013 1
0.15822101515336 1
0.220614990819645 1
0.267181181600995 1
0.208527504188587 1
0.226246361030289 1
0.01004999979626 1
0.16327713186481 1
0.206979187307996 1
0.204463761174981 1
0.328169654012416 1
0.111154923182143 1
0.195253269169785 1
0.33571289398471 1
0.222942481737682 1
0.0592284475063859 1
0.20125125687545 1
-0.00455740747989118 1
0.26288924403857 1
0.0314715221391629 1
0.14148216811806 1
0.0895509470737317 1
0.0837978049273074 1
0.221079831478793 1
0.0603260786233799 1
0.258481643305513 1
0.163820473061805 1
0.165970468329212 1
0.364792226436636 1
0.394499664876835 1
0.224445527669954 1
0.306162087619822 1
0.255823663752336 1
0.351859133518772 1
0.116583429848962 1
0.308028764518376 1
0.126629629017121 1
0.439661790699707 1
0.150491149011071 1
0.130732286214439 1
0.163101764886181 1
0.217718114727495 1
0.0462577321795055 1
0.171823888893987 1
0.342284238262845 1
0.248785477723768 1
0.320789522841233 1
0.189051121796165 1
0.25397318512328 1
0.205508516877985 1
0.27910344091892 1
0.401654007174444 1
0.336885927767911 1
0.120184786798827 1
0.224800530713743 1
0.20906108250204 1
0.101624254239496 1
0.259991667381817 1
0.114487296983953 1
0.160543766813385 1
0.17739616546835 1
0.0786645915904868 1
0.17028481624045 1
0.560249909012649 0
0.269905057300287 1
0.0425120596468811 1
0.201392149475516 1
0.154036219738879 1
0.189657652409496 1
0.398113763207705 1
0.28250610878873 1
0.264130427449521 1
0.257695154797707 1
0.121002921927857 1
0.155032830019442 1
0.130701330025488 1
0.243179421365094 1
0.256288377651574 1
0.17621848314996 1
0.284916658208385 1
0.236762283630629 1
0.205800807678484 1
0.16149889744604 1
0.186564049056231 1
0.171407032525357 1
0.213590604982295 1
0.39619829122172 1
0.16583748836138 1
0.177078251792491 1
-0.0668565801943544 1
0.0349085361692433 1
0.327648892859593 1
0.0857450903246776 1
0.133381299560285 1
0.268501352086778 1
0.181693041058557 1
0.0752781831792375 1
0.184233963544056 1
0.0175652546732158 1
0.127989658867636 1
0.0556614484836257 1
0.209694572993249 1
0.0558792917957752 1
0.0568550260486505 1
0.293302888961387 1
0.341431981300967 1
0.0896214776587956 1
0.312655543292336 1
0.174843038885502 1
0.187188544302015 1
0.223943131652655 1
-0.0155632586950829 1
0.215230694015102 1
0.215417444978927 1
0.383851792532497 1
0.186619144921645 1
0.128058081167665 1
0.189784471031746 1
0.256481069569127 1
0.348774011425317 1
0.0256331423327954 1
0.286898283116688 1
0.300029513164853 1
0.199522050097262 1
0.13294984407072 1
0.258990855125914 1
0.358246086770401 1
0.124110305292063 1
0.22015963160117 1
0.244308758944221 1
0.176330083730473 1
0.380359093787109 1
0.092767595971111 1
0.279665201164489 1
0.3032965859822 1
0.0758309569163272 1
0.174813596883738 1
0.240563171055719 1
0.17606797109516 1
0.205824597960102 1
0.145588415964349 1
0.215894235689566 1
0.258470488793491 1
0.270228016208988 1
-0.22539846778323 0
0.352754399967805 1
0.265956691920831 1
0.296981209295569 1
0.208927669791107 1
0.134343105070965 1
0.174875545609894 1
0.219282682253731 1
0.12204566159927 1
0.152391700830377 1
0.173087676494344 1
0.26589965332403 1
0.230757907541748 1
0.149497525265916 1
0.261865255464965 1
0.340333852513238 1
0.296563007127848 1
0.279110959403006 1
0.203525529024538 1
0.21227376839566 1
0.28146141262807 1
0.369777275804838 1
0.265470520438822 1
0.284224385384271 1
0.40197166153924 1
0.152006501934255 1
0.178560427428865 1
0.156672355476634 1
0.198432490992808 1
0.144744283824015 1
0.122942179125288 1
0.151634616486611 1
0.160657254657752 1
0.119657495745339 1
0.137868063994833 1
0.0763933301732866 1
0.373105769845367 1
0.176320013380338 1
0.0639357709515896 1
0.204695430705741 1
0.318175732945231 1
0.113096864755738 1
0.310112092795966 1
0.00883567967218506 1
0.207881225341591 1
0.283625372320456 1
0.365432327333815 1
0.133322820140118 1
0.272958949873016 1
0.111333174479525 1
0.0029185875483402 1
0.154869441331865 1
0.124644206639707 1
0.241106598985368 1
0.363189906489889 1
0.0899627558653108 1
0.35775773059516 1
0.24898091306738 1
0.168531441248448 1
0.0172993072059114 1
0.193528431955602 1
0.216089106327155 1
0.114024348397206 1
0.105918711018115 1
0.349258728502317 1
0.152906951751323 1
0.0094171078902397 1
0.249149081999412 1
0.289894038527823 1
0.245699452733597 1
0.441799913632729 1
0.173698932457225 1
0.234680275210551 1
0.197785829449411 1
0.100696977769815 1
0.337482585539227 1
0.321313246128702 1
0.180968200849215 1
0.266388824988115 1
0.452794966146524 0
0.0816879023036299 1
0.300964012984571 1
0.14436696220618 1
0.318118756712765 1
0.244902990571784 1
0.255378281895709 1
0.132486234509003 1
0.10594665624463 1
0.366327016288594 1
0.157309638531174 1
0.230045416484529 1
0.206641339097446 1
0.30078767538295 1
0.155829533422645 1
0.186046729075328 1
-0.00467092323412682 1
0.275358600068211 1
0.232930110994951 1
0.0536520936193466 1
0.0413343258287176 1
0.208410912753775 1
0.235012324041407 1
0.212967820792524 1
0.3300767173972 1
0.208017931899852 1
0.125239578474115 1
0.252260673882961 1
0.190873956636133 1
0.148583797357312 1
0.345207925462574 1
-0.0514028029180975 0
0.0483361223409539 1
0.178460146611325 1
0.24510533028432 1
0.135051598405502 1
0.163126471743758 1
0.245818308345347 1
0.180637851445996 1
0.114959929933901 1
0.230186321905783 1
0.263579452659445 1
0.152763231540669 1
0.129262488219256 1
0.153480868104269 1
0.314260435811135 1
0.23014669545817 1
0.174244631799921 1
0.116017267525731 1
0.278042329708692 1
0.119554698459146 1
0.136688853719358 1
0.0873993709730887 1
0.206583597087588 1
0.121107834784013 1
0.0942075812739379 1
0.318520044680992 1
0.0333623517266621 1
0.00717964009120068 1
0.153352028466198 1
0.10642282447701 1
0.128694809864732 1
-0.050579324483135 1
0.346816836584208 1
0.205697853442813 1
0.289652973782958 1
0.0589341722974696 1
0.166549997274052 1
0.226038622808876 1
0.0141221158811763 1
0.0246946867346625 1
-0.0954871755492598 0
0.362096887954455 1
0.196029939285386 1
0.144148592023956 1
0.395524818772868 1
0.12772539871326 1
0.284030505417354 1
0.215757720806146 1
0.0371289325939476 1
0.197906981191023 1
0.188619643749413 1
0.123574723123978 1
0.147134410745449 1
0.37130960705674 1
0.138242683254116 1
0.258930196479337 1
0.23928105037958 1
0.140407142071313 1
0.196115369265431 1
0.331369913587758 1
0.362450289639895 1
0.228522671302279 1
0.267414465455697 1
0.305707411735501 1
0.175145442044133 1
0.327648755149296 1
0.141794774999842 1
-0.0086583741493906 0
0.163920235090275 1
0.178326549050318 1
0.212801881277046 1
0.226068560877649 1
0.295246646921073 1
0.285681595892103 1
-0.139665256141638 0
0.256308649879271 1
0.180120846751831 1
0.0571072231621058 1
0.0151419651218343 1
0.189406433834041 1
0.122111902461229 1
0.142780809315404 1
0.256592434859372 1
0.234379457528492 1
0.0730365835255372 1
0.0907873747707724 1
0.244720113488251 1
0.157190984311306 1
0.192934607703116 1
0.216143520155049 1
0.200338581309775 1
0.270530859159433 1
0.442144635608103 0
0.118480881793851 1
0.212331063092299 1
0.358011700998462 1
0.234050772420418 1
0.399106311208444 1
0.163330918693247 1
0.362933977773222 1
0.362048615634258 1
0.40630132515333 1
0.286365299124399 1
0.169475514809262 1
0.116702821957565 1
0.271823636469319 1
0.328996212561705 1
0.384714996641449 1
0.206429997987693 1
0.296667481893858 1
0.193975115867268 1
0.0500577110132887 1
0.263674633660986 1
0.16897191328752 1
0.336858956196408 1
0.215489464688495 1
0.28480606915824 1
0.363742174028549 1
0.200975526507761 1
0.158008473144691 1
0.298587650343067 1
0.129934261327871 1
0.399797908387827 1
0.408448659969386 1
0.305214855156993 1
0.0308662701760322 1
0.0953868957312108 1
0.0199993924296558 1
0.301781349279953 1
0.290240426249323 1
0.354193093429318 1
0.173249859071645 1
0.173759460730554 1
0.180089206104272 1
0.236803226264449 1
0.289559034490895 1
0.272966296992883 1
0.264910383709449 1
0.179125016241986 1
0.346400481429426 1
0.11087637544984 1
0.151634366979252 1
0.335177947139122 1
-0.038663831126153 0
0.273719412865622 1
0.324511092325998 1
0.0594472679105779 1
0.294548723414247 1
0.210416606524755 1
0.0163345832581097 1
0.0906096199105572 1
0.124896582768688 1
0.126196852877387 1
0.283423636807519 1
0.332240764035673 1
0.404916237122549 1
0.198274570020707 1
0.0917466169267827 1
0.231480042448131 1
0.396740047075548 1
0.222674594687507 1
0.293455158039782 1
0.308698502877086 1
0.329544944073566 1
0.368369531062431 1
0.145423473832341 1
0.084818392761951 1
0.230882087812661 1
0.213780167501664 1
0.258168594741713 1
0.138426470586321 1
0.176585967169585 1
0.118298181764503 1
0.165587796297902 1
0.0702222178490402 1
0.306339544871812 1
0.219631087875768 1
0.289666396323568 1
0.148730956569569 1
0.218660245872735 1
0.289729308756877 1
0.150911980053401 1
0.0739621226125601 1
0.457124146979774 0
0.255257015141256 1
0.214713562108296 1
0.132472075102706 1
0.00297634110883782 1
0.0940389187872525 1
0.0802296521750513 1
0.27221107817457 1
0.180341766846677 1
0.376322676877621 1
0.167136750413459 1
0.181510797471649 1
0.232440556145751 1
0.143196535254387 1
0.471733521101667 0
0.329409547099709 1
0.149372964998523 1
0.128951317780164 1
0.304049196407895 1
0.059584141843002 1
0.106923709923062 1
0.353455765406121 1
0.175768971241217 1
0.265784796686261 1
0.186793755339682 1
0.244904473951646 1
0.174529679356815 1
0.183490930019145 1
0.206043090871369 1
0.0794988893326807 1
0.40475439495863 1
0.168523145969701 1
0.215903123563838 1
0.0967850758169559 1
0.207561631609242 1
0.183545033730733 1
0.24553066125357 1
0.222514720156689 1
0.135948727642342 1
0.317421757713008 1
0.230734770654816 1
0.198518840240591 1
0.139778072567386 1
0.0867869810881677 1
0.104564539402566 1
0.38025533933335 1
0.213419613570713 1
0.408295944393057 1
0.0388577501005691 1
0.273097628762433 1
0.385215256569695 1
0.263240554322933 1
0.124940801700744 1
0.299281385286211 1
0.163704661432498 1
0.263243182769133 1
0.353657893143389 1
0.0498652593139105 1
0.334633297268486 1
0.186206905275078 1
0.124194219652776 1
0.321549828253421 1
0.206299903411142 1
0.194128643997389 1
0.158181009376903 1
0.103500647079512 1
0.307121050529484 1
0.195647917790134 1
0.17676623886159 1
0.18123075837978 1
0.260070061994913 1
0.102265796785938 1
0.326028946253055 1
0.271463053190649 1
0.362703179023265 1
0.246145714409595 1
0.113513651599098 1
0.264068425491094 1
0.418340516086324 0
0.282965846924319 1
0.707784404272307 0
0.16850137118691 1
0.114764336008582 1
0.105905419354669 1
0.17092113621403 1
0.26184753126703 1
0.0858785478736842 1
0.130249168358247 1
0.170864577879921 1
0.185940531154977 1
0.210355508092728 1
0.163873020817158 1
0.276636930388184 1
0.320054047269994 1
0.0773833058218455 1
0.111510245102161 1
0.284537329207146 1
0.261855916916252 1
0.284488007774816 1
0.151489616562652 1
0.0204648456077702 1
0.0336881012060909 1
0.301336549770736 1
0.13522863671151 1
0.172202694579907 1
0.178050617339994 1
0.137724351972625 1
0.309258393740987 1
0.166841439630085 1
0.000373126486361666 1
0.208180752891039 1
0.187270764976523 1
0.341483291842685 1
0.328407136787989 1
0.232916178310294 1
0.475831591497379 0
0.0419567073376353 1
0.11730840033684 1
0.0445972878254707 1
0.0812189778915565 1
0.0686311367397519 1
0.200835253099918 1
0.14376847670698 1
0.418918325574467 1
0.167823456727289 1
0.287894867251423 1
0.119411899614653 1
0.106431283590398 1
0.312709919670192 1
0.118308520526792 1
0.153022133911674 1
0.212759325621196 1
0.181945158789551 1
0.123808985212279 1
0.0347583236972875 1
0.108674704964949 1
0.353472002992918 1
0.416389546344464 0
0.0778368910862445 1
0.144744297618034 1
0.259866187410519 1
0.224689745989148 1
0.0225338371031967 1
0.203313576040305 1
0.36237452604412 1
0.128298383637066 1
0.291388448700743 1
0.212400040705968 1
0.292021210454046 1
0.00727407475037982 1
0.192257810114488 1
0.112964958037553 1
0.0471120714054838 1
0.36054480131213 1
0.191174348776048 1
0.300110212134499 1
0.131179393529995 1
0.15248661301673 1
0.189575157105546 1
0.301589189047777 1
0.314882590188232 1
0.269393406779177 1
0.221068879121852 1
0.305171403103301 1
0.122810452710011 1
0.285499372592641 1
0.126164578384673 1
0.28705293147713 1
0.280065261249417 1
0.338572434131078 1
0.273789192508346 1
0.107065028978042 1
0.185866468745118 1
0.108542019771149 1
0.361638363972248 1
0.290099736842496 1
0.319988183778914 1
-0.0646620886291805 0
0.130780021871661 1
0.207178268766947 1
0.116801606900482 1
0.0105217828171217 1
0.202638847013965 1
0.309579088495547 1
0.349749479546849 1
0.273866356453603 1
0.152195755047384 1
0.123879196613431 1
0.126162576094799 1
0.257962082528828 1
0.220563973449556 1
0.0931384524163654 1
0.0680538777085092 1
0.0704576469491528 1
0.0959025500753599 1
0.216207127300894 1
0.290833541846304 1
0.182274214052747 1
0.282233158014293 1
0.171179376936178 1
0.261202354421463 1
0.113467851406063 1
0.325435790522347 1
0.28359559102162 1
0.22063771387333 1
0.0988414325589584 1
0.139597688690867 1
0.133607227882358 1
0.105511648492713 1
0.0162855211455402 1
0.136239653754546 1
0.400460930322531 1
0.275255997601318 1
0.148716398626317 1
0.141995228314223 1
-0.100089849459443 0
0.162501499874128 1
0.313608018351355 1
0.124540231293903 1
0.423360805414829 1
0.138454072128024 1
0.216087671037851 1
0.131011655100738 1
0.138645396357473 1
0.174527726629302 1
0.34775235319147 1
0.194824578137935 1
0.285407897775684 1
0.149246361066137 1
0.0182979039031443 1
0.140739489259799 1
0.255090956319277 1
0.0513546729970459 1
0.127894678276963 1
0.353002916407071 1
0.209707616780871 1
0.187711382803765 1
0.0525469742296435 1
0.0343833591663599 1
0.190722561095604 1
0.139506311049055 1
0.249379610897349 1
0.157898438639357 1
-0.00885162525226774 1
0.242010282015657 1
0.195354702082671 1
-0.00591508061897072 1
0.373594496097377 1
0.160192779776024 1
0.216561264231616 1
0.175252394783163 1
0.188129769666068 1
0.0516493061901341 1
0.318362513125129 1
0.0815540460066026 1
0.102045180765996 1
0.290796171007544 1
0.137323116554276 1
0.1597731398183 1
0.134860977872547 1
0.13352404659868 1
0.275824447992253 1
0.253455470109505 1
0.365518656237927 1
0.0494789760677164 1
0.0573962416467626 1
0.22493443007569 1
0.317995765357787 1
0.194012704481521 1
0.130971579854438 1
0.157542088808896 1
0.158606264964669 1
0.422391107028134 1
0.0180011529344115 1
0.175315728721426 1
0.188506829281053 1
0.177597909126868 1
0.0342502514657751 1
0.169246982029464 1
0.204906027004441 1
0.172917344041996 1
0.211556377363982 1
0.213347775312059 1
0.258586718941712 1
0.217648727236074 1
0.204903942917219 1
0.371691182388215 1
0.174609592376846 1
0.251573253193914 1
0.212061526881311 1
0.209945361033177 1
0.342313125147034 1
0.202090702563466 1
0.245007979215328 1
0.00882922393949199 1
0.281990998055938 1
-0.011955488404491 1
0.252142002535204 1
0.0332573473793565 1
0.300115990350254 1
0.263430556448851 1
0.198325421689467 1
0.189075504238577 1
0.272478336360507 1
0.300177470404024 1
0.113995507159914 1
0.324763967402652 1
0.184889801496699 1
0.110881755208669 1
0.275362206327169 1
0.111717391106742 1
0.269592788314512 1
0.2553719950843 1
0.260872559640192 1
0.080277111154929 1
0.279389652878266 1
0.18000331903741 1
0.139973355205853 1
0.259949164659171 1
0.278875641986492 1
0.244486530331648 1
0.153400133798024 1
0.318601048183545 1
0.114605098540131 1
0.40877821585757 1
0.228005624064442 1
0.173061742207995 1
0.212730485725943 1
0.280802379312263 1
0.206361741385706 1
0.150305839233802 1
0.114718239372218 1
0.286380241387013 1
-0.0230266531226078 0
0.291693275600097 1
0.173977684652956 1
0.232633637228535 1
0.188593266788779 1
0.113873082834717 1
0.375628649743833 1
0.244565816232475 1
0.139276355947789 1
0.206903186305111 1
0.120606924728996 1
0.325438761292607 1
0.213054068976212 1
0.0915568509936343 1
0.291525483979899 1
0.0514138881405916 1
-0.0858037303555248 0
0.346541586420216 1
0.255744209360057 1
0.259800594490935 1
0.174092627890531 1
0.0731775691963643 1
0.0645772221927757 1
0.153300434272801 1
0.242609847559936 1
0.115992618501287 1
0.187900825413963 1
0.248835348320484 1
0.27674084377902 1
0.272668581640924 1
0.0943428499146095 1
0.351317637072623 1
0.150712410781986 1
0.13128184706197 1
0.192678018861428 1
0.381042459270535 1
0.196052396367949 1
0.0879382714251929 1
0.282549730549447 1
0.241016922040482 1
0.348009253534827 1
0.31284910740662 1
0.201063479366021 1
0.0942315525107202 1
0.192619783325178 1
0.122034842204569 1
0.16648017452813 1
0.242656289121371 1
0.289401791004227 1
0.232667870698224 1
0.312939585369752 1
0.208654539231454 1
0.342744688535838 1
0.209927061410193 1
0.215818279266325 1
0.230652720519416 1
0.171958743299508 1
0.164354051804963 1
0.100940443224556 1
-0.0758280335195435 0
0.267880635823866 1
0.00414210486620729 1
0.137377311486835 1
0.118391958288296 1
0.299753997758313 1
0.352914137922525 1
0.174917089465359 1
0.239947375571558 1
0.157646499604868 1
0.173845278483189 1
0.133315537768939 1
0.231593513067465 1
0.159928775586541 1
0.206612953273662 1
0.315316160301529 1
0.380820300451379 1
0.10263801426198 1
0.26556458462569 1
-0.00211660005931057 1
0.251962406798362 1
0.130856218492412 1
0.250410769271557 1
-0.0233410294750184 1
0.258119391623935 1
0.228315674629484 1
0.304915250140168 1
0.0104551797819769 1
-0.0167209467413836 1
0.216333561595693 1
0.291526743515992 1
0.401812647350088 1
0.29950403081437 1
0.183163296679535 1
0.278688260097894 1
0.0810925697390233 1
0.11677712158055 1
0.092733987929029 1
0.284115822216953 1
0.289018104230248 1
0.215218216033191 1
0.21348430973108 1
0.224978534757285 1
0.0665004526345363 1
0.281841932476957 1
0.0249640180157096 1
0.127863091683646 1
-0.0121475088793591 1
0.299879518191982 1
0.101356510036441 1
0.188162341707307 1
0.183811084018468 1
0.184824550475158 1
0.366289487782804 1
0.222067073406401 1
0.0058872686203634 1
0.00192324260689265 1
0.110982495732267 1
0.210657133815567 1
0.273958364097237 1
0.270112343641368 1
0.191758558398976 1
0.323215827924283 1
0.38206138893895 1
0.168977780262129 1
0.232386811778145 1
0.195304425114098 1
0.328556712720316 1
0.175387184744677 1
0.0301632779645811 1
0.208587247006614 1
0.27193880114692 1
0.15759388348367 1
0.186055378074054 1
0.223650913434109 1
-0.0164765305720901 0
0.232201840544359 1
0.157670510421498 1
0.374930687295455 1
0.260707222353611 1
0.216406735137157 1
0.252518105664975 1
0.0543818669894136 1
0.248652671396006 1
0.323977429328999 1
0.13674835680934 1
0.130789238654432 1
0.272984040635487 1
0.347170321776736 1
0.242527472501943 1
0.0741952640273814 1
0.265057641708912 1
0.262754816398256 1
0.119536335589168 1
0.181608984067627 1
0.337401584521845 1
0.452999599882583 0
0.013876407096541 1
0.227634321449717 1
0.15028077723363 1
-0.147254170449746 0
0.228016210284308 1
0.251884483182987 1
0.171327791266793 1
0.131438099373692 1
0.185565575495317 1
0.141674290210697 1
0.0888034325396512 1
0.11050552893934 1
0.305927062860084 1
0.0411113609619126 1
0.273366095494297 1
0.177473187017172 1
0.353328526041901 1
0.180520253621693 1
0.356349811503996 1
0.219385849870598 1
0.312079483059559 1
0.284579298524519 1
0.182722727469637 1
0.217252980798561 1
0.141097969226848 1
0.0487383052140938 1
0.195883018872985 1
0.15508259701965 1
0.13219195038974 1
0.207223693247993 1
0.226284548403884 1
0.0182076901458658 1
0.117795791906038 1
0.37105179544468 1
0.32269410543408 1
0.221895888743543 1
0.113799474429593 1
0.391448652525731 1
0.0836253609647097 1
0.175728367551922 1
0.189363246937504 1
0.373612922329961 1
-0.0197020921299329 0
0.287030737856446 1
0.328047591853015 1
0.133634674685446 1
0.142916160246709 1
0.24894155766372 1
0.141934932236912 1
0.0371133101166171 1
0.216952672519509 1
0.0748728531096425 1
0.129234118905456 1
0.150551927931609 1
-0.0139817476594647 0
0.302535639884736 1
0.280795764490571 1
0.0910672538330097 1
-0.149403612239979 0
0.264033473111406 1
0.201748230227454 1
0.281516820120976 1
0.20364330097937 1
0.17130905349139 1
0.298317194826792 1
0.0455608528730417 1
0.224505372184991 1
0.196502899696664 1
-0.00966367172097422 1
0.223162568794162 1
0.209714331467949 1
0.100357472691155 1
0.271009262552376 1
0.252903163594087 1
0.218452333465352 1
0.238555300174267 1
0.315256764237861 1
0.36144031556786 1
0.157907152694113 1
0.084793198510962 1
0.114671260898509 1
0.127309401167107 1
0.186690429377653 1
0.127957218712012 1
0.0774358651987336 1
0.205558724523468 1
0.11751949501857 1
0.221941437480017 1
0.317025391950009 1
0.174188281710698 1
0.258726908528704 1
0.238357630176166 1
0.229722888877045 1
0.318229713272379 1
0.164410757379066 1
-0.0663482106257054 0
0.207686266631798 1
0.117952886716616 1
0.184128563145201 1
0.143222301290606 1
0.0940408548345724 1
0.145571109175256 1
0.266917046194406 1
0.261529159881155 1
0.0724226076533718 1
0.336937399252448 1
0.107744265113609 1
0.247505466875043 1
0.254241127882584 1
0.263085889348604 1
0.231314148485982 1
0.270129462433782 1
0.270089498810845 1
0.34470011746172 1
0.215500605217511 1
0.0430312905691857 1
0.113974611575167 1
0.216294560096304 1
0.201005606348761 1
0.0912308365777586 1
0.188950492148978 1
0.592264144290272 0
0.254143990214604 1
0.299867695291377 1
0.102725311109601 1
0.0832440594301005 1
0.240815054219962 1
0.150555929801722 1
0.372029080853007 1
0.0435376288538714 1
0.145590128267058 1
0.15245800568114 1
0.0260755050660725 1
0.288960029247505 1
0.273332449057463 1
0.229395141958809 1
0.286768488834205 1
0.181226048407225 1
0.246378978972286 1
0.122468510701528 1
0.232919209376522 1
0.240988429116078 1
0.154925154484069 1
0.215930781259822 1
0.0225859582307877 1
0.280103553365112 1
0.26043240794716 1
0.372160680880195 1
0.134382705634928 1
-0.0481826687882442 0
0.18340701578627 1
0.164955509753443 1
0.190251678444685 1
0.130153036036803 1
0.00216022864492448 1
0.31669498319387 1
0.193177034008234 1
0.118636188753905 1
0.345557975046147 1
0.271427898737092 1
0.21685862009044 1
0.125003310267613 1
0.177414976171968 1
0.212995678581807 1
0.238270354506498 1
0.202548295460421 1
0.271059534110581 1
0.0763312055351378 1
0.0204136264345712 1
0.137380947585917 1
0.377178662174477 1
0.30832659713888 1
0.108037983946543 1
0.294443175435351 1
0.158355065227257 1
0.230985517955334 1
0.326563740504945 1
0.299882496495792 1
0.315607480875127 1
0.372470796340827 1
0.283342355134304 1
0.128199426256311 1
0.349923028487786 1
0.22250961630813 1
0.34690376338593 1
0.122623356809219 1
0.334597834227493 1
0.281952490382725 1
0.251994676355689 1
0.206357653476103 1
0.131424708618996 1
0.193246560321053 1
0.145122439301928 1
0.0310349181914499 1
0.287374568563388 1
0.390682187402962 1
0.141473703261622 1
0.282291956700384 1
0.0553313647337482 1
0.18834981627464 1
0.287189143810631 1
0.169966168748238 1
0.0996330635142749 1
0.1404064397925 1
0.327292042296899 1
0.234184633960218 1
0.185743442001975 1
0.298093654349493 1
0.335915596369809 1
0.245658139507001 1
0.0326188568116909 1
0.15439244766745 1
0.127512291523303 1
0.197075664446625 1
0.201993415672975 1
0.184385590808852 1
0.167915457375353 1
0.144940251068452 1
0.258322555462064 1
0.256126960830083 1
0.272325589459747 1
0.143607189144559 1
0.216860423670252 1
0.308864897695631 1
0.103735229120282 1
0.205528257166936 1
0.139359709937922 1
0.152956392699743 1
0.113313935810427 1
0.130647209082744 1
0.0294676806337061 1
0.261045851651248 1
0.213929054884367 1
0.1058381911511 1
0.196007688299154 1
0.149568509859622 1
0.188784262816179 1
0.217793291748769 1
0.208939703349175 1
0.192558625494951 1
0.224043368394657 1
0.396696362086862 1
0.0147618275912403 1
0.272999063769641 1
0.287529504447662 1
0.283650175824573 1
0.249946779481988 1
-0.0172540000479294 1
0.400589739894871 1
0.253631536404561 1
0.212453763640938 1
0.154110060236412 1
0.155108327115962 1
0.302312189857276 1
0.28515324200043 1
0.239827814674254 1
0.350887037040773 1
0.217956808545389 1
0.0905939635887759 1
0.263220635005984 1
-0.0176804043180847 1
0.299890515464271 1
0.103195761961927 1
0.180909130055918 1
0.189465345651978 1
0.131558388619227 1
0.258277198273297 1
0.10971762557026 1
0.26871754539903 1
0.304510726694971 1
0.207557687001216 1
0.202088942397957 1
0.39383855963955 1
0.00580714644208005 1
0.217201003609757 1
0.220150670047505 1
0.186363128677565 1
0.203361442080983 1
0.23653583064337 1
0.130823053034272 1
0.146577032200699 1
0.0552234278810214 1
0.103352490380733 1
0.0741673075035236 1
0.311592216678066 1
0.253112739999739 1
0.250463336152092 1
0.310561808353681 1
0.222458378977737 1
0.233834839118342 1
0.255769842279786 1
0.0679278783288666 1
0.171340520107108 1
0.277211824298091 1
0.125299684643264 1
0.409474191118474 0
0.373735843124783 1
0.251085074216539 1
0.160030893324712 1
0.147628211831828 1
0.203982358290622 1
0.0388855141882928 1
0.132281777778475 1
0.132903613949127 1
0.209234091752829 1
0.224772217146397 1
0.313251462897124 1
0.0691660385126004 1
0.128361099360569 1
0.254257244005949 1
0.113799937510249 1
0.0811061482894834 1
0.121871083190575 1
0.196187389516791 1
0.32203081114804 1
0.299779712390469 1
0.171528091970737 1
0.146158320977544 1
0.338344156545459 1
0.333274837799275 1
0.28519251145304 1
0.189956139374113 1
0.0437302922830313 1
0.261606486545314 1
0.16729466200042 1
0.155135150567049 1
0.245000193536808 1
0.271091785804855 1
0.0697130525444001 1
0.0947961080751593 1
0.275050975584083 1
0.447443632406256 1
0.295501790217835 1
0.132893878674892 1
0.11158122555041 1
0.272051244000786 1
-0.0594890613259078 0
0.0877831988158856 1
0.136423151908741 1
0.264019764429558 1
0.223607849779028 1
0.207364707186526 1
0.00662999524618856 1
0.00782967108284003 1
0.131454023547661 1
0.246640305807154 1
0.468222805927145 0
0.186131285217439 1
0.121009902090359 1
0.19271569904304 1
0.226323219157592 1
0.165691831796572 1
0.0637894248862971 1
0.0924222249669341 1
0.0910634724392789 1
0.212733628270567 1
0.0871941486379009 1
0.295621925947807 1
0.149778863134721 1
0.0685141067902133 1
0.298995623086802 1
0.317704315623243 1
0.0841471192291217 1
0.265795607697564 1
0.390422332841026 1
0.335517623319367 1
0.0259772838415622 1
0.0359208039763254 1
0.266714398110944 1
0.293987309593488 1
0.335780277942753 1
0.198258917415121 1
0.0544784008389158 1
0.256813788994992 1
0.11929773601232 1
0.180980914486431 1
0.271525456139394 1
0.298529253121877 1
0.208226195650857 1
0.393900477131118 1
0.189366013503105 1
0.0350107758565312 1
0.154694407283729 1
0.0947763429938239 1
0.102971215862745 1
0.333446134998968 1
0.24762834916258 1
0.217860871145105 1
0.198284565149667 1
0.178747634335437 1
0.059269482922164 1
0.239509106525508 1
0.235016078065259 1
0.309283997959782 1
0.184613714683399 1
0.307214226020959 1
0.0498173496261076 1
0.197157277652608 1
0.141447439394294 1
0.121182818101028 1
0.0732680800348489 1
0.442159173493108 0
0.215400421106084 1
0.201149386517246 1
0.128838139488579 1
0.287504346212464 1
0.220323551304934 1
0.110874059958791 1
0.058209623405668 1
0.150622358619729 1
0.26170001000833 1
0.213441011741143 1
0.143194483046611 1
0.211391006959743 1
0.0299812368035821 1
0.0511889322172926 1
0.397567352958275 1
0.252014838525758 1
0.191303059986288 1
0.209339404945416 1
0.168367401262921 1
0.249455858107057 1
-0.0393704169417791 0
0.134295779654216 1
0.282367052597075 1
0.105923347884268 1
0.292334506656761 1
0.138023952059493 1
0.19441408860919 1
0.144153603522331 1
0.161345178685715 1
0.272464782277436 1
0.214436717251097 1
0.19240960009978 1
0.222022045023773 1
0.3279068401942 1
0.0693527897193634 1
0.172223700965683 1
0.198399387631514 1
0.417202206071804 1
0.306081831255194 1
0.128076025358356 1
0.190396707602392 1
0.0579934218305354 1
0.166453232190526 1
0.305251264228395 1
0.2597108965508 1
0.337142879768262 1
-0.0479483263489791 0
0.112013499840051 1
0.144505333963626 1
0.132666912872526 1
0.138770913223815 1
0.145257656529222 1
0.125275703606056 1
0.36025022579577 1
0.177291975801839 1
0.246558780634053 1
0.117738195143106 1
0.231919842190621 1
-0.0198272275764381 0
0.222928928282193 1
0.0385483795205273 1
0.121382492670656 1
0.325805565816073 1
0.0662173673359431 1
0.133302854479858 1
0.239028307021927 1
-0.0879307883383843 0
0.0948958185457707 1
0.11089683237134 1
0.478879562560448 0
0.100443589759637 1
0.290591110541395 1
0.0835346357930923 1
0.237840709220068 1
0.148197307993029 1
0.167874326462328 1
0.369453639875255 1
0.142780432981655 1
0.363795545784 1
0.180685567561861 1
0.305979077037533 1
0.242354829878515 1
0.265594791451641 1
0.327294494926311 1
0.373985949540748 1
0.267460679493753 1
0.268015041628102 1
0.245873915862208 1
0.432725246045861 0
-0.0154887998646169 0
0.270735538902988 1
0.14970948041006 1
0.320794340467175 1
0.232868762183229 1
0.252051450241669 1
0.258119236054978 1
0.148438775101705 1
0.435721033561671 0
0.136695852314093 1
0.39009748329515 1
0.0834355333088653 1
0.19158169065359 1
0.0917799940706219 1
0.159549462869233 1
0.0724265456357384 1
0.1775680411618 1
0.138855446964114 1
0.108581985034412 1
0.219833628761919 1
0.190052282857615 1
0.0673995730221177 1
0.140650710782502 1
0.186385628994433 1
0.186190592487137 1
0.281833951868239 1
0.126601752864449 1
0.155322463867169 1
0.179998415292634 1
0.221425959828403 1
0.356985941595239 1
0.182372535639149 1
0.126100380761765 1
0.267239271683221 1
0.209780785746786 1
0.288404804280243 1
0.334353050913263 1
0.304115686696829 1
0.266062551531744 1
0.197585709248276 1
0.237330804252825 1
0.261055826523506 1
0.149808819536425 1
0.213578879065149 1
0.131086785305733 1
0.149794339917116 1
0.188523271752879 1
0.198632269286248 1
0.207269580415868 1
0.289950782166222 1
0.0959948639851775 1
0.167170540007798 1
0.174166788967334 1
0.0208141402698557 1
0.0679840373186143 1
0.0995154043014265 1
0.294350117207376 1
0.203634433453143 1
0.10469767073727 1
0.140734840546245 1
0.114093955799832 1
0.28910783646331 1
0.0985058612116318 1
0.286259233532483 1
0.102599424705424 1
0.135225317719856 1
0.232838937537365 1
0.366429632440219 1
0.202405446789723 1
0.177493237655793 1
0.067972607365385 1
0.0982236748880727 1
0.42543446620571 0
0.0858080763893101 1
0.404181573265836 1
0.288422528449351 1
0.279381879887063 1
0.28606721492762 1
0.00425208100579857 1
0.208271921506948 1
0.269344405416738 1
0.194924356276545 1
0.107026720886374 1
0.0591250229605875 1
0.347039004435745 1
-0.0556927123491005 1
0.173783920742146 1
0.249983533634548 1
0.214515314646007 1
0.190636754488801 1
0.2560948823105 1
0.142546428129776 1
0.210627764889572 1
0.181920359865931 1
0.147029617603885 1
0.0815389201823806 1
0.201449992443766 1
0.306939812641169 1
-0.0034194349750432 0
0.242765536447325 1
0.117550955953204 1
0.183626199084117 1
0.249116367386852 1
0.000414669393931068 1
0.208107185526337 1
0.173339005906213 1
0.148745398772094 1
0.0915028048099138 1
0.176863879425493 1
0.417855566755778 1
0.171915817982097 1
0.240260425440168 1
0.206058919661857 1
0.198020335145289 1
0.32170255809019 1
0.100163097087924 1
0.311977701714561 1
0.20076081794133 1
0.292436169887063 1
0.308921844570859 1
0.236402430690459 1
0.0349924973012889 1
0.18613568755251 1
0.0226029684577147 1
0.245380756117555 1
0.295018598321248 1
0.219613830494052 1
0.336351408583507 1
0.286446589816348 1
0.232489030684171 1
0.348049311090095 1
0.17550403184512 1
0.0787805335955719 1
0.360444073697867 1
0.235933599538512 1
0.265680611430502 1
0.192705844766364 1
0.375784074796593 1
0.165808117800686 1
0.267212367344983 1
0.0548094201595365 1
0.114986146153895 1
0.121898718950057 1
0.213187928541232 1
0.179080876394185 1
0.262453979331016 1
0.144597043594339 1
0.25332116385568 1
0.262001390351424 1
0.103345927071216 1
0.263968811401419 1
0.122381772824131 1
0.169374216814293 1
0.102107329560511 1
0.282375597283294 1
0.0855015249127983 1
0.217187887620777 1
0.0647686720579548 1
0.0607831993743747 1
-0.052971942092937 0
0.0592049999191932 1
0.154978017818469 1
0.257356416572362 1
0.218203696188988 1
0.128628702247448 1
0.174689833754511 1
0.194417567518618 1
0.160734039667871 1
0.145656921872464 1
0.192414600370245 1
0.209055324413316 1
0.143218728626075 1
0.0644737106054844 1
0.199685422535746 1
0.183743137310715 1
0.0378485753772485 1
0.202111061609199 1
0.0823080079060529 1
0.267983704784697 1
0.180200887201692 1
0.29183900893362 1
0.135870484151728 1
0.396613211695819 1
0.243431412044294 1
0.252831035232164 1
0.257707612828525 1
0.263282274072017 1
0.131812951344616 1
0.0181275224443221 1
0.183285101224116 1
0.289402449937068 1
0.178159429387557 1
-0.012309531755052 0
0.159462859772066 1
0.169481972091614 1
0.323488140139955 1
0.394196645547985 1
0.266899322787825 1
0.163757166319218 1
0.0849616617955528 1
0.267736605044448 1
0.19706611133019 1
0.202494700299073 1
0.265363271507559 1
0.117417815156941 1
0.108358884715822 1
0.139881882874532 1
0.0515797632528783 1
0.125952365193007 1
0.138428669965412 1
0.101530107245322 1
0.0994535876736487 1
0.141394856404397 1
0.330323741035833 1
0.272499951651084 1
0.259937364332129 1
0.25922074836068 1
0.338320626475919 1
0.298360977966461 1
0.345507177284933 1
0.240806173837544 1
0.144581357813912 1
0.133056915128563 1
0.15725401220058 1
0.0482130429049445 1
0.147938088228828 1
0.275676170225923 1
0.273015765777106 1
0.26959353770471 1
0.224324357167024 1
0.314384806804791 1
0.27025796096734 1
0.0944367189722676 1
0.206363153330842 1
0.201599128945715 1
0.261288387675338 1
0.304155025160684 1
0.120590416637014 1
0.0690793336698405 1
0.105871318340846 1
0.33383202504779 1
0.00548675323634434 1
0.152651497697661 1
0.0493855127197415 1
0.0937738701640533 1
0.245345400041751 1
0.319179235986253 1
0.227073616930074 1
0.160843481133566 1
-0.0320721996824604 0
0.187431178090976 1
0.213780126915658 1
0.24980795852577 1
0.279996507849234 1
0.302857165055774 1
0.284225634611116 1
0.254050612654376 1
0.319456972222038 1
0.179056173064702 1
0.1788203554543 1
0.287279684789338 1
0.158527299435465 1
0.218702330958882 1
0.121505091311735 1
0.337943951520582 1
0.366950025355273 1
0.0554181236497943 1
0.216833537619968 1
0.154395622340793 1
0.0980367438783368 1
0.156428801483955 1
0.192662414660034 1
0.198633226372048 1
0.232510553169797 1
0.311272468187216 1
0.355163453914556 1
0.317382995068328 1
0.338327578798176 1
0.175531209850021 1
0.198471912866038 1
0.255899892259013 1
0.23239919846985 1
0.319550828074476 1
0.399080775980394 1
0.0142852219881546 1
0.19214540587074 1
0.21261409105654 1
0.187578661992248 1
0.098285764333593 1
0.191990780313324 1
0.0564243052503536 1
0.417679518951231 0
0.324149533175199 1
0.175747846684408 1
0.140509462014249 1
0.132759227279066 1
0.305353083163655 1
0.190773512497064 1
0.250002147159769 1
0.198494877318752 1
0.249223041785297 1
0.187179508255773 1
0.278284370780069 1
0.25777673378171 1
0.145175676395024 1
0.15477483147733 1
0.160860167864615 1
0.34237494507693 1
0.170054738187846 1
0.220317042576546 1
0.161878734248072 1
0.383677878878024 1
0.320028081332433 1
0.0659259840444273 1
0.091427770035865 1
0.396979553696433 1
0.139538911076576 1
0.0294434714250041 1
0.386754837392967 1
0.387963629973328 1
0.216398951262017 1
0.094877454258746 1
0.17742303237471 1
0.318099656936546 1
0.114454955278482 1
0.157129030277023 1
0.301484378563476 1
0.352354082674564 1
0.109762562804436 1
0.267595050255842 1
0.198875562414613 1
0.237272732939881 1
0.359263101391366 1
0.248734975526834 1
0.328289071164783 1
0.326061086605687 1
0.0974857556786907 1
0.143146301074092 1
0.276092608196556 1
0.210072570308371 1
0.330982436118929 1
0.24119540785385 1
0.02085875145169 1
0.132277653102741 1
0.338543319220478 1
0.105844218355818 1
0.157401851674169 1
0.401518928331163 1
0.305703536290347 1
0.18251124304158 1
0.177920487574376 1
0.161433458488565 1
0.160425616111402 1
0.23684467293809 1
0.263126166894264 1
0.284284888483106 1
0.0537762223382946 1
0.236312388980693 1
0.322531812889425 1
0.0415059128214023 1
0.236098425599856 1
0.313678364618877 1
0.247034940536775 1
0.159290897544556 1
-0.146845304243389 0
0.0923993257980628 1
0.0472101613434807 1
0.171919185260937 1
0.198757521073745 1
0.084043076191513 1
0.307510049127275 1
0.0853373481123745 1
-0.0225048527926645 1
0.202856154093196 1
0.24294285484612 1
0.314908684917636 1
0.191044223202412 1
0.175364815230937 1
0.0591502577713408 1
0.158937853193705 1
0.0614755166512071 1
0.115554464503885 1
0.166941996988079 1
0.14184072855661 1
0.269874572527562 1
0.189376375580774 1
0.112873538065241 1
0.359233627882984 1
0.146121903327812 1
0.103389880421841 1
0.259640615152036 1
0.22062621678063 1
0.163523536462815 1
0.159499907953415 1
0.170231413271876 1
0.0362612347772319 1
0.317562196435933 1
0.211591735290494 1
0.314442736671152 1
0.0904362225893179 1
0.292489832233562 1
0.122049141959223 1
0.263788580821862 1
0.253425620767337 1
0.282708997964884 1
0.173481580088446 1
-0.00359490227610932 1
0.27469809383888 1
0.0799041371860316 1
0.0937166450539979 1
0.182731431453392 1
0.139458924146951 1
0.175745336568187 1
0.263405094166261 1
0.35054139572383 1
0.301673044031642 1
0.174305101179378 1
0.193206309506248 1
0.234492774311305 1
0.220255244009876 1
0.202636911581909 1
0.247641157487858 1
0.149359223567812 1
0.141641179406532 1
0.29735044441856 1
0.263401281079907 1
0.188795727181027 1
0.122174105728281 1
0.0379964755257074 1
0.18566700373796 1
0.28175587195265 1
0.286925071371878 1
0.367442454237684 1
0.296326572038952 1
0.278497715464297 1
0.357156309368525 1
0.362808059460002 1
0.124494399490165 1
0.200201664126249 1
0.206033939531622 1
0.225118908084639 1
0.250726887371463 1
0.333494181846234 1
0.341766820987988 1
0.116958346910991 1
0.109511822548828 1
0.21978419961402 1
0.0665197408776384 1
0.193553739684891 1
0.223598864601085 1
0.444567060093584 0
0.125773900151759 1
0.0727293532947661 1
0.050047641639457 1
0.251667448709355 1
0.407266778365937 1
0.200656668497216 1
0.153721307292647 1
0.294324793005383 1
0.121394805930814 1
0.137746589105403 1
0.0906563934943054 1
0.0235039581259852 1
0.268249147280369 1
0.236446049304661 1
0.410856936253258 0
0.107193274506566 1
0.212076471597628 1
0.271249053474698 1
0.296954936321509 1
0.104884539098269 1
0.302592183212316 1
0.359645568796716 1
0.146505776656686 1
0.227715787429933 1
0.274246410942193 1
0.210091646749619 1
0.289751032504152 1
0.0998531275090062 1
0.196525387249503 1
0.217009757661605 1
0.352488706937983 1
0.249665890582817 1
0.094631521954857 1
0.320140918910281 1
0.200794024465264 1
0.22581753875279 1
0.0935022242922682 1
0.015613458338675 1
0.110103444762781 1
0.109461752594067 1
0.107707987908797 1
0.17685835392993 1
0.362874366794192 1
0.38268279252146 1
0.234836994302069 1
0.0880099001824874 1
0.116034383304533 1
0.234220395235748 1
0.233516708591669 1
0.125802251953198 1
0.11333354625794 1
0.261998276208589 1
0.350565035400957 1
0.317742422042522 1
0.0133975206684637 1
0.230796380847029 1
0.255946278622125 1
0.135612209011494 1
0.0940517565265082 1
0.210155988145386 1
0.115477414836563 1
0.0281411698803006 1
0.163771652549095 1
0.181271308936295 1
0.262404661868379 1
0.18026286716867 1
0.276704669912158 1
0.174392106549308 1
0.268285184507038 1
0.334843624731858 1
0.214680786093235 1
0.249610755816765 1
0.179017206389437 1
0.239529896524925 1
0.244760851846165 1
0.153184527742487 1
0.111717407301877 1
0.316426635488411 1
0.22512187381077 1
0.163839120036676 1
0.196570994840067 1
0.162008627219087 1
0.136598729704406 1
0.366180285843647 1
0.329891011001492 1
0.268403447024968 1
0.159481783093586 1
0.276960101457671 1
0.117618399970771 1
0.228676437616042 1
0.151775244643703 1
0.0288794930166813 1
0.468172610506125 0
0.136782590338019 1
0.129417506364526 1
0.109840273578188 1
0.0297022314930854 1
0.196064018690762 1
0.273786108610785 1
0.14951587432702 1
0.0422717880266733 1
0.238623995597382 1
0.0354012522307246 1
0.261361810645588 1
0.264153021390996 1
0.235033108736062 1
0.18879053886003 1
0.136528804125291 1
0.258979222074563 1
0.165771429066785 1
0.270396051688688 1
0.0515453697553495 1
0.233022289045193 1
0.129609297632701 1
0.196667116817786 1
0.253426004522483 1
0.0743310274911776 1
0.390113660495203 1
0.131011248295292 1
-0.106433302904756 0
0.0628069997757145 1
0.0504249525619155 1
0.222198012910846 1
-0.0291127569828118 1
0.457801880486861 0
0.0965659527860001 1
0.371386898398404 1
0.138399612023782 1
0.273644957263328 1
0.279273614297925 1
0.288139947506653 1
0.442642448282074 0
0.24715009603165 1
0.12610327085905 1
0.181030502270808 1
0.105915113519349 1
0.0992811037106092 1
0.0717505082279667 1
0.179212387974383 1
0.193692164036975 1
0.252162967605447 1
0.272035307559008 1
0.160376431229446 1
0.276848880487227 1
0.344152594202193 1
0.223773429624795 1
0.252737217742947 1
0.239371904497375 1
0.167777864353787 1
0.29285049686974 1
0.135381866172969 1
0.0918784582928844 1
0.196281667570428 1
0.259405555783672 1
0.287923297167593 1
0.122108874774766 1
0.153091959690449 1
0.0973616009548031 1
0.260615148998552 1
0.445617208620947 0
0.256961789002794 1
0.227256538094104 1
0.443596409581534 0
0.147769224211321 1
0.218821728511096 1
0.259152468894626 1
0.135825824974243 1
0.233617275514477 1
0.217748217472875 1
0.0537236307744507 1
0.222803500760459 1
0.103829460884404 1
0.304368802039479 1
0.278752797932337 1
0.302366934870659 1
0.293354538320487 1
0.221212251876814 1
0.452777192016064 0
0.222220457695879 1
0.464470188556141 0
0.429243434005448 1
0.417645215545757 1
0.249590481163373 1
0.115592966569954 1
0.117853454420382 1
0.258921920910184 1
0.0415772596747277 1
0.13799895937074 1
0.226508673926007 1
0.152931886434143 1
0.00722056616880142 1
0.184707570670213 1
-0.0997461918133992 0
0.362460891041645 1
0.134511058626448 1
0.267713642664913 1
0.183015582161265 1
0.428540710751144 0
0.269524409773381 1
0.203038296925375 1
0.335546377120213 1
0.382718668361782 1
0.179829398576521 1
0.245771135775032 1
0.309516058077185 1
0.15940652129962 1
0.252299602361333 1
-0.0161557443042343 0
0.0849868681688664 1
0.369301144660783 1
0.247627202798212 1
0.281986173712093 1
-0.0225318008661936 0
0.338583850889513 1
0.13105645197995 1
0.266682915719143 1
0.14974426240858 1
0.105023679125312 1
0.324428037085145 1
0.288467197404777 1
0.180142418959343 1
0.185721299180811 1
0.0224221417229901 1
0.297075727641738 1
0.0970750039131349 1
0.0977938893054528 1
0.21180396057907 1
0.100663630629139 1
0.11641253830253 1
0.148783673053904 1
0.222021006676924 1
0.310273148860578 1
0.054342056118886 1
0.113464965970786 1
0.16382307716227 1
0.150889485225934 1
0.237556225615384 1
0.229325995355906 1
0.106579255176047 1
0.177646553576008 1
0.265373579753653 1
0.308661680603843 1
0.147279686894946 1
0.303918272542837 1
0.373729513282981 1
0.107850482151555 1
0.0957596765808416 1
0.20575881252746 1
0.274118457661515 1
0.241091696844946 1
0.321584310145106 1
0.15869430293187 1
0.167246666302689 1
0.204685383565178 1
0.144764549647878 1
0.257658649609333 1
0.336915541137052 1
0.121994981776959 1
0.248705046476882 1
0.17907131346942 1
0.426296054583997 0
0.220876258827447 1
0.279642758867897 1
0.1809574680368 1
0.234425616698357 1
0.180237002187971 1
0.267051326858083 1
0.390811128151596 1
0.166158665984838 1
0.244631636682896 1
0.412702753688293 1
0.188181725299171 1
0.384015248371889 1
0.165931102258686 1
0.343420878563669 1
0.115078572225036 1
0.341735078515974 1
0.210488158668458 1
0.150127110978568 1
0.213458953535135 1
0.124499839231221 1
0.230746461227995 1
0.400449310518088 1
0.233441582703771 1
0.184715618621693 1
0.285927009800071 1
0.152958357414847 1
0.254511284659517 1
0.121594895751657 1
0.15397314891738 1
0.0774719217949156 1
0.235483303143954 1
0.336566501892697 1
0.0984600237746656 1
0.122732011114514 1
0.0990540047352858 1
0.162943762095275 1
0.157520665822709 1
0.194430230753477 1
0.235522047266745 1
0.188970674831423 1
0.113436441952114 1
0.00586980398788638 1
0.077736613119782 1
0.176015710509924 1
0.190307024444177 1
0.1216919317802 1
0.214011791850955 1
0.233501522756295 1
0.164092808459625 1
0.147474531481396 1
0.182430494751898 1
0.343966944264261 1
0.23003266847084 1
0.22796471846492 1
0.087041665263738 1
0.146460068237749 1
0.286306372370491 1
0.0311625585186954 1
0.22987020217991 1
0.129908272554997 1
0.234493222872131 1
0.246171221818194 1
0.174563321992081 1
0.0810362520849664 1
0.168511683921857 1
0.183009819746947 1
0.156552487883192 1
0.258884794297085 1
0.315465971026636 1
0.254416208824693 1
0.198250628519085 1
0.130133872722557 1
0.299351434541262 1
0.335208056329875 1
0.0995408618814276 1
0.156793843911076 1
0.232245780139141 1
0.33485865603139 1
0.180908193979646 1
-0.00508560732183928 1
0.259336301509184 1
0.216683659560919 1
0.162693434202415 1
0.200042818249169 1
0.149104242876187 1
0.304959186534983 1
0.136404253377711 1
0.132003403198485 1
0.11528123142262 1
0.104612673035597 1
0.134219170059055 1
0.23373314774041 1
0.353656378424323 1
0.257490377296683 1
0.147147399383869 1
0.255182608892521 1
0.15504424214071 1
0.101885372267364 1
0.115058323079923 1
0.254508729338303 1
0.334177465018334 1
0.144379515259702 1
0.29752645866704 1
0.40691052270104 1
0.0918006306986095 1
0.363420467624485 1
0.113706820219761 1
0.321936430477464 1
0.0895773701044632 1
0.171026174303414 1
0.209287386788255 1
0.278717230345666 1
0.268477099220059 1
0.148604969619061 1
0.11751809846445 1
0.208946385546016 1
0.119165194352885 1
0.287322775193632 1
0.220927321787741 1
0.220528228793177 1
0.0417062958519574 1
0.285446404285011 1
0.154029059402925 1
0.247103841064359 1
0.150918990387318 1
0.149931800281659 1
0.101522320726389 1
0.12143841829779 1
0.199746068523728 1
0.108868641946631 1
0.337709631014245 1
0.228399074232088 1
0.239513866584149 1
0.234693731036792 1
0.198352598125778 1
0.36046294880014 1
0.105606609524216 1
0.068945095804863 1
0.0824012590019152 1
0.356504577092167 1
0.363778205949015 1
0.205821735898324 1
0.29729349002308 1
0.169544007986519 1
0.15518050454083 1
0.283196194791558 1
0.217454791135625 1
-0.018189448754834 0
0.207703918500534 1
0.358831523532636 1
0.188822554211282 1
0.0817548632210237 1
0.0684129493145746 1
0.178256407379739 1
0.0466384988843431 1
0.315585555154312 1
0.0246803857633744 1
-0.0357885628495433 0
0.0451698951940978 1
0.320180612744319 1
0.306629549454311 1
0.186691651233498 1
0.2696021391818 1
0.239446824659981 1
0.249771288909189 1
-0.0125075179220956 1
0.293681924334404 1
0.389857632634599 1
0.178729934593826 1
-0.0155151125357282 1
0.248199891728482 1
0.344349770661312 1
0.203492373652832 1
0.0997730428085159 1
0.11242087529578 1
0.127237041590043 1
0.0625344195545066 1
0.248487801564518 1
0.280995170294388 1
0.0994978206495711 1
0.304346205894277 1
0.312069710846714 1
0.0713620431494202 1
0.195034762110684 1
0.101427675483187 1
0.500931248242428 0
0.130296648045754 1
0.239453218293231 1
0.539081862232143 0
0.335128172042832 1
0.269090582660363 1
0.110904316624141 1
0.11644500303159 1
0.191652048595347 1
0.207755445270211 1
0.185021865719651 1
0.216059197473398 1
0.33319427831724 1
0.0960853846962523 1
0.318939433982384 1
0.382373526739106 1
0.301061281667948 1
0.096037784163755 1
0.278192320746178 1
0.201931238730563 1
0.186656491123116 1
0.00922661279039886 1
0.281493012703534 1
0.0557443801285433 1
0.283313965504737 1
0.371399466406389 1
0.317376805462092 1
0.221081321239408 1
0.399294268884615 1
0.141480632508196 1
0.245984872901905 1
0.219028912650579 1
0.394781479633798 1
0.0846442387425776 1
0.0142465667068513 1
0.0503296903490664 1
0.215037092837781 1
0.2879313448401 1
0.316940279824383 1
0.0897333505727492 1
0.247935182451636 1
0.13293113524493 1
0.325352257509431 1
0.298779282233032 1
0.124335441963829 1
0.15411743810998 1
0.298521476513498 1
0.235278852742239 1
0.168473446370653 1
0.159054894288676 1
-0.00659330494533652 0
0.0410347124912696 1
0.126573147631378 1
0.383077906296733 1
0.312738142280817 1
0.14278106767336 1
0.395968718301943 1
0.291939265676516 1
0.212946433678861 1
0.192304708246306 1
0.304101426414261 1
0.134077893457193 1
0.217000689206455 1
0.343081619582624 1
0.234694524884971 1
0.256905544009197 1
0.0818393425987301 1
0.102869524634735 1
0.395351206344692 1
0.304654679371165 1
0.21716970284222 1
0.290378717746378 1
0.0913432434646564 1
0.16114833751984 1
0.384758054236528 1
0.22234582541731 1
0.155557833021019 1
0.148230806223438 1
0.302436988171351 1
0.24430841080406 1
0.100958245096028 1
0.204320850296184 1
0.3750097636319 1
0.297835924763727 1
0.360586564206133 1
0.0866185839299891 1
0.273081068730625 1
0.323559772710234 1
0.417140902902948 0
0.233842655898203 1
0.246872809788337 1
0.197851325309909 1
0.195359283109626 1
0.114110818665102 1
0.270089945929919 1
0.22340244748326 1
0.330945948032821 1
0.207278487149755 1
0.0162895251580314 1
0.360522520715782 1
0.358603296098166 1
0.329474328497871 1
0.24920259592113 1
0.0582778875963262 1
0.228161212512649 1
0.128034528881876 1
0.317672640124226 1
0.201667339223622 1
0.242568642665261 1
0.209367422786716 1
0.317998809259285 1
0.298407592082584 1
0.0471571983930082 1
0.215296544194977 1
0.238745081981114 1
0.339751884297257 1
0.0872720110787427 1
0.140287396445394 1
0.308313147006495 1
0.158906327375467 1
0.109831597976097 1
0.228790710660857 1
0.317784729618068 1
0.145458889177632 1
0.170151819379464 1
0.367475912485963 1
0.192485864454726 1
0.339497541867806 1
0.232173231862112 1
0.201613831566462 1
0.125759017647285 1
0.300878614015852 1
0.198802961829051 1
0.0779949555155536 1
0.186137074470897 1
0.242044601364767 1
0.161884783581124 1
0.189434944507434 1
-0.0480155131127539 0
0.238965721300215 1
0.187242365415909 1
0.156285647844513 1
0.363796173901006 1
-0.0213881447911279 0
0.0175522376578063 1
-0.0688664801255673 0
0.079102239461917 1
0.32810731460622 1
0.0619542694042272 1
0.152065891044883 1
0.0736953850583819 1
0.0333457188627769 1
0.231203811005058 1
0.217221462665077 1
0.0875559977953608 1
-0.0275408570760539 0
0.192997819815885 1
0.265071218901694 1
0.0600241949217803 1
0.280165076932461 1
0.444038747228295 0
0.141484393898008 1
0.146233344968926 1
0.227436033380928 1
0.31438432907821 1
0.0355630836202714 1
0.0564349647709256 1
0.156435972084141 1
0.197154533375387 1
0.392088945700404 1
0.380082791625977 1
0.168969670125178 1
0.209624743258707 1
0.187847899941093 1
0.142713980912056 1
0.084487466362066 1
0.187768376322902 1
0.12636034718092 1
0.15850761167353 1
0.144103062920964 1
0.126610352625444 1
0.245724939753687 1
0.209795201323546 1
0.271050566953413 1
0.259940643215812 1
0.208497973284126 1
0.168693767915314 1
0.413287276599153 1
0.075751603148751 1
0.0404949492322402 1
0.153578389841113 1
0.245249291563017 1
0.273578008185278 1
0.153591241926332 1
0.298013637615835 1
-0.0910090312043939 0
0.0541695601853518 1
0.156741656944234 1
0.274462269175202 1
0.0593390623758656 1
0.37499132902418 1
0.154545696736867 1
0.240970645673563 1
0.18832158310329 1
0.219258763671266 1
0.252361638450238 1
0.146767988719897 1
0.311615839882207 1
0.211769610883089 1
0.303452640981671 1
0.120270866632194 1
0.187319984870784 1
0.12152302043617 1
0.179102970008688 1
0.053556896966485 1
0.113351342291786 1
0.0773321250845424 1
0.368328798010626 1
0.12939959316642 1
0.292267753277882 1
0.292076772023675 1
0.116707566392219 1
