# Supplementary material for: Bias caused by sampling error in meta-analysis with small sample sizes
Source: PLoS One. 2018 Sep 13;13(9):e0204056. doi: 10.1371/journal.pone.0204056 (PMC6136825; doi:10.1371/journal.pone.0204056)
Supplement: S5 File — (ZIP) [file pone.0204056.s005.zip › results N = 20 theta = 0.2 tau = 0 sz = 500-1000.txt]

"dl.theta" "dl.cp"
0.14338497573639 1
0.20021042662858 1
0.236026008306648 1
0.169459286777231 1
0.222058343381418 1
0.203555198122941 1
0.141710264121733 1
0.244713525416013 1
0.196551664463541 1
0.188932133812115 1
0.209649890174196 1
0.168850226175061 1
0.296820368146812 0
0.190173189158375 1
0.195692101342034 1
0.194992603602226 1
0.22382519160313 1
0.218244597149737 1
0.194847717286594 1
0.206036594587704 1
0.197408850552002 1
0.212913016629084 1
0.188876288801691 1
0.194428760423362 1
0.236730055179148 1
0.181053512924637 1
0.221316867701141 1
0.264704383401032 1
0.171809320535442 1
0.25971542197619 1
0.188777120942692 1
0.169570326097523 1
0.213022213246567 1
0.179472016179863 1
0.217389869909319 1
0.242844581464002 1
0.193171070467897 1
0.218390695811852 1
0.173038037579738 1
0.201040497966924 1
0.143117508837542 1
0.205309387192056 1
0.203587064664129 1
0.144031789715308 1
0.242111923779448 1
0.190477367154099 1
0.229656209307839 1
0.143142169809815 1
0.207087563332657 1
0.180338479692073 1
0.231181823976475 1
0.160706176045109 1
0.211129705134951 1
0.23793438557091 1
0.254536971689263 1
0.22367447578814 1
0.15931307489651 1
0.212693402043981 1
0.239677388400488 1
0.227656349110508 1
0.203557453096762 1
0.238522493208103 1
0.193028553397591 1
0.182278601837308 1
0.219543209552627 1
0.189500709398034 1
0.217314721737993 1
0.209026668595921 1
0.140956116540069 1
0.199904774876192 1
0.243090216591621 1
0.22440404579744 1
0.187863729756425 1
0.188667522162241 1
0.197750582898694 1
0.223612244031764 1
0.209310585500977 1
0.216312184846662 1
0.196479621056549 1
0.181113908153118 1
0.234648507907751 1
0.199251411589362 1
0.23513698646659 1
0.192543696208149 1
0.176308349360774 1
0.208321765266417 1
0.219172193757074 1
0.263323873458658 1
0.247662742791278 1
0.213864381412422 1
0.208973725653348 1
0.221470401786956 1
0.250985528585852 1
0.171269391004652 1
0.260854003927631 1
0.19267442254783 1
0.222815928515153 1
0.188982953047484 1
0.184100048297884 1
0.18637239299112 1
0.22055847849842 1
0.182268270269494 1
0.239544306678305 1
0.241406459550303 1
0.241737391803004 1
0.223665402098657 1
0.229829319990359 1
0.191901490887446 1
0.208856147440997 1
0.198775868736521 1
0.207494241349867 1
0.146290994615255 1
0.211797223952365 1
0.185080170152312 1
0.141775750429947 1
0.143348437063722 1
0.23435415589622 1
0.20991310737011 1
0.196589754704631 1
0.158837255039071 1
0.248205374374435 1
0.166316630917422 1
0.191141269908572 1
0.236732943029251 1
0.153925424610381 1
0.216476739558548 1
0.146354058229249 1
0.153078682249256 1
0.214952870057201 1
0.210343421095122 1
0.227736353971446 1
0.1912474691063 1
0.231191204547967 1
0.244539626825189 1
0.201194683332127 1
0.16501156864236 1
0.183756485250192 1
0.165935627027152 1
0.248080805577712 1
0.179591930294797 1
0.24677573326777 1
0.208834127616494 1
0.203708164692194 1
0.220313148032175 1
0.180396953492203 1
0.198930483409867 1
0.229922375609851 1
0.213043444790454 1
0.21197896999968 1
0.221435244940474 1
0.199962984340826 1
0.141476717638525 1
0.234768190294237 1
0.166494086387864 1
0.202615348124544 1
0.217290404597984 1
0.214546692449204 1
0.215479847807494 1
0.176050157346002 1
0.204204640098072 1
0.240564087534791 1
0.241454447222783 1
0.250715179036423 1
0.159951028616733 1
0.234834589009074 1
0.204821362129239 1
0.192981969766518 1
0.195413846083143 1
0.206685989261457 1
0.200007427841387 1
0.231377818525582 1
0.232345158976711 1
0.176091096512437 1
0.205316191059651 1
0.242833420040742 1
0.234386126445216 1
0.234607455165025 1
0.183205552127792 1
0.195643399551506 1
0.135623496443888 1
0.259317870585552 1
0.157136651139585 1
0.142860931988934 1
0.218504405158827 1
0.139433718488413 1
0.209450000725697 1
0.239595023381975 1
0.190737624540885 1
0.115145803740714 0
0.212384207066841 1
0.248787628799168 1
0.203924231171361 1
0.132383843265229 1
0.187310745329013 1
0.223760510352225 1
0.192568934641697 1
0.144348678350349 1
0.238080192487332 1
0.221268191731221 1
0.187177274853977 1
0.185958917124876 1
0.176551874075367 1
0.21058874080837 1
0.204672922920628 1
0.208531695117722 1
0.162016507094233 1
0.190966517721065 1
0.199110909810648 1
0.166949857468054 1
0.180397212405012 1
0.248498107549791 1
0.165376422121742 1
0.159572189977511 1
0.238022880104026 1
0.194239998259425 1
0.204814818231162 1
0.227772043647949 1
0.232841447652208 1
0.210316310012188 1
0.181010516384514 1
0.179841065830121 1
0.229740721531366 1
0.187999187495107 1
0.209172267605047 1
0.204608477359185 1
0.194981807863228 1
0.221842447700047 1
0.165101291885563 1
0.207284661288862 1
0.222585585980429 1
0.218181057916221 1
0.24212612959935 1
0.244377540525014 1
0.194731128085644 1
0.213915257254882 1
0.221179035528106 1
0.236330630259654 1
0.186604774477443 1
0.201358204308887 1
0.165988230623333 1
0.15075034564888 1
0.228145440648684 1
0.23634467113519 1
0.19275738973221 1
0.16399849534124 1
0.214912098694531 1
0.291073352922127 0
0.156292656216312 1
0.188596803021712 1
0.216953838435737 1
0.17403436832263 1
0.204899682471508 1
0.230940543509566 1
0.220754298892604 1
0.210898914383851 1
0.195670036957086 1
0.182834827289473 1
0.229445789023486 1
0.2021341172166 1
0.175897398109657 1
0.18336008647948 1
0.206631009376255 1
0.178248727622536 1
0.169157893222224 1
0.262442953447139 1
0.208105720144167 1
0.17526113756225 1
0.204152182649805 1
0.216654013752495 1
0.217110224158223 1
0.200882617492183 1
0.271500503243251 0
0.174154283350104 1
0.218262740717097 1
0.245431420699866 1
0.185722520385816 1
0.230825907455417 1
0.208683819696226 1
0.2117517058094 1
0.206488173495264 1
0.188132941629994 1
0.211709916075171 1
0.169695339062008 1
0.150772083999818 1
0.230764730636995 1
0.198409531547841 1
0.18068227131248 1
0.174479861349111 1
0.184237797308234 1
0.181131709828401 1
0.167349605171365 1
0.23539777730034 1
0.255602994429624 1
0.20051967830526 1
0.215094490784589 1
0.211882932212232 1
0.198934119282828 1
0.160843433373421 1
0.195291977166654 1
0.22058443544193 1
0.21991706966006 1
0.206562358810722 1
0.160566726594299 1
0.204737934313972 1
0.220265762246064 1
0.20002381960867 1
0.246450550493542 1
0.233384290185298 1
0.135709971266772 1
0.208803708856498 1
0.215932560801366 1
0.181228380151562 1
0.193353127578659 1
0.237614221312056 1
0.186861916778312 1
0.221808013973834 1
0.16817731362091 1
0.115871353624019 0
0.195331279807299 1
0.215778527835302 1
0.208442741965313 1
0.170781911456755 1
0.200408839869844 1
0.193532412718325 1
0.17966590032476 1
0.148400626478664 1
0.141123902872323 1
0.25421331734162 1
0.201592123206121 1
0.209349749863697 1
0.168146944517594 1
0.171343760651429 1
0.178602284941884 1
0.222942049254519 1
0.205975519225642 1
0.180556097111359 1
0.223571365668952 1
0.152178229661092 1
0.189378295605257 1
0.135825824731901 1
0.174147453740752 1
0.251377497776385 1
0.197484895914393 1
0.202490732578884 1
0.163859670125909 1
0.172233183732547 1
0.230842752235281 1
0.217342428360141 1
0.158052615767536 1
0.144756679131981 1
0.191202359824951 1
0.192715803007658 1
0.204710432555199 1
0.185093655913131 1
0.181371342378536 1
0.173719770270493 1
0.264635957497539 1
0.220450117257491 1
0.206495816326783 1
0.192039629947421 1
0.130952837297443 1
0.214840342575139 1
0.203692745466625 1
0.231558603218396 1
0.198240005648198 1
0.272232103456955 0
0.2433271308402 1
0.220193319180214 1
0.189947119790243 1
0.182190828476222 1
0.229231379670736 1
0.235944072782074 1
0.197510970990534 1
0.221445134110964 1
0.230385035972321 1
0.218183548425343 1
0.206638741534704 1
0.195772793427923 1
0.203099235450975 1
0.230637491724012 1
0.222184861606366 1
0.235182906118794 1
0.159536213921788 1
0.189364351503303 1
0.225300791805085 1
0.200900090023853 1
0.171224948213601 1
0.19826967187199 1
0.244478813759431 1
0.204940130299618 1
0.169975723292399 1
0.201591759403696 1
0.200922622302351 1
0.185635467270649 1
0.201842170508349 1
0.175259087321258 1
0.208198651743575 1
0.236707197137289 1
0.193024311754009 1
0.187821245647058 1
0.188267629460051 1
0.179930775459223 1
0.196315902148428 1
0.193794656126656 1
0.176245018650051 1
0.221270096114312 1
0.234986596360045 1
0.216384612169997 1
0.221758467979729 1
0.170633925094061 1
0.211128415918772 1
0.168100935636517 1
0.200207414169076 1
0.223678996374843 1
0.219467703416106 1
0.160577293844462 1
0.211061353520102 1
0.143984332795737 1
0.193725420660384 1
0.164180910250696 1
0.173072462651203 1
0.142099145495762 1
0.179511136777187 1
0.160424393105786 1
0.228599738357432 1
0.220826902177819 1
0.192970671904756 1
0.187534666687972 1
0.251807155697898 1
0.179379720010965 1
0.168065937082151 1
0.20526559829632 1
0.190004983731879 1
0.210421149361347 1
0.2686387359164 1
0.191111485994935 1
0.180335986430386 1
0.199911227228434 1
0.215431236415782 1
0.189159914737043 1
0.202384896608712 1
0.219528220160805 1
0.224949789949966 1
0.170670159646439 1
0.190210408346161 1
0.204188045629031 1
0.272810439651271 0
0.168288255881848 1
0.189685736149394 1
0.218912217685243 1
0.236449890306277 1
0.21691501906247 1
0.209330723736131 1
0.196574582444148 1
0.182967222280411 1
0.24372812422919 1
0.207142894093056 1
0.245681451920398 1
0.168878324836766 1
0.21581494956547 1
0.175899831951227 1
0.259323234651232 1
0.230557286717683 1
0.200279734228876 1
0.222360597863394 1
0.243995291371153 1
0.172125331537555 1
0.167588212035789 1
0.214857307362304 1
0.179924656078309 1
0.181725456518136 1
0.279965283113714 0
0.214724791743145 1
0.184366414554054 1
0.23776738324628 1
0.1563426282481 1
0.150475290045696 1
0.231505095215887 1
0.154933617763001 1
0.154861041319539 1
0.244410488417157 1
0.26984678422053 1
0.179299918687485 1
0.183748332310519 1
0.203142771905273 1
0.185466661024943 1
0.218281502805086 1
0.199752493464283 1
0.257728783234705 1
0.214804154149573 1
0.216421373841966 1
0.221154794624529 1
0.174566892822318 1
0.209178142907531 1
0.150722148369285 1
0.216317692574179 1
0.127289288517987 0
0.190500502458139 1
0.177317809668206 1
0.195531798220337 1
0.211102002804825 1
0.19491625316251 1
0.121653525142692 1
0.219617551795483 1
0.0934192761396044 0
0.194914931696918 1
0.163153766438654 1
0.199320812586972 1
0.213344124348275 1
0.181917209201127 1
0.184430100425554 1
0.239381917990671 1
0.186567241355946 1
0.171846945671739 1
0.199730055679826 1
0.255132300690317 1
0.196360467353316 1
0.14535436889735 1
0.201486988248209 1
0.230082918486977 1
0.195368990534542 1
0.181207606295354 1
0.198953536453982 1
0.166722878148181 1
0.242149107813222 1
0.207770389784345 1
0.177825092619242 1
0.20817950626153 1
0.167087003323401 1
0.190618402627149 1
0.206486931674 1
0.203711736286287 1
0.187860239307698 1
0.202892428664413 1
0.198076018936428 1
0.194623437750091 1
0.19632240558715 1
0.264371083075963 1
0.187894601131162 1
0.169767029605556 1
0.211647442916188 1
0.177664921361385 1
0.177123150245103 1
0.210448097169159 1
0.165107391192866 1
0.258059080619252 1
0.186710960461758 1
0.259370797716988 1
0.225439829408096 1
0.175610971170233 1
0.17880403902695 1
0.162610088367908 1
0.178295971525955 1
0.215158632010961 1
0.109811773040201 0
0.174817660733011 1
0.257235011063965 1
0.214105901784038 1
0.161787552397858 1
0.206489143671331 1
0.195651144819196 1
0.200403403566087 1
0.189666360518669 1
0.23286174928711 1
0.214849732025011 1
0.24764505573654 1
0.209540632897928 1
0.188116886418098 1
0.237132326704937 1
0.193524080049735 1
0.163805794585725 1
0.252520207543814 1
0.209567110312989 1
0.256224918222605 1
0.158827184895692 1
0.154885290719068 1
0.229039058464451 1
0.196100974472169 1
0.175179294931099 1
0.165903419508715 1
0.167284774067668 1
0.182571226942208 1
0.199797135400556 1
0.211248366543966 1
0.162773099888185 1
0.197829596619985 1
0.206950031495775 1
0.208470800180102 1
0.231682902783778 1
0.170495249413965 1
0.0961702519386711 0
0.174324741523774 1
0.196371989794749 1
0.197183369897297 1
0.205051279771341 1
0.226944847692215 1
0.176263600284334 1
0.22971652757521 1
0.130458901969534 1
0.186269777867989 1
0.24293452819649 1
0.249368432036544 1
0.194343545671766 1
0.140979832347164 1
0.171555510978021 1
0.179089095839259 1
0.175971511814165 1
0.190684268109588 1
0.2429617476667 1
0.189373244943426 1
0.214173782294195 1
0.192473073002334 1
0.261827141835798 1
0.139270990490584 1
0.172887232280187 1
0.20447739902302 1
0.233007528629334 1
0.210122233077393 1
0.180388411319894 1
0.136219105722938 1
0.184494785337833 1
0.250455388079533 1
0.182860353304776 1
0.209018628065693 1
0.193810613332167 1
0.212641123606248 1
0.214646406675693 1
0.175566111705947 1
0.238675849030715 1
0.203563002283445 1
0.226134098460893 1
0.177530037896581 1
0.251403273405962 1
0.203557930169763 1
0.193742884576522 1
0.228996758396337 1
0.159365975269025 1
0.209162158254233 1
0.210428089418221 1
0.24472436175584 1
0.141859806579731 1
0.270351828953621 0
0.224789852713368 1
0.223810923273327 1
0.256989748174003 1
0.155087388407936 1
0.207191521980037 1
0.209933783044273 1
0.106515887889947 0
0.188162264882405 1
0.202279872009924 1
0.204156920669209 1
0.215311133039656 1
0.225546821057034 1
0.194508655029914 1
0.211584413932157 1
0.199120956257473 1
0.224333854940183 1
0.166051299663854 1
0.273840873033122 0
0.172700186460934 1
0.216499987172984 1
0.19401826355052 1
0.17635228178461 1
0.234820492043325 1
0.177880239419409 1
0.264556678890991 1
0.246984711418863 1
0.155132461595402 1
0.165035264784774 1
0.252089653727793 1
0.177968245849068 1
0.191975726894604 1
0.182692503713044 1
0.197660874776636 1
0.163736271653467 1
0.256434743594203 1
0.173162959436542 1
0.23761393028385 1
0.180240840070254 1
0.159114067420634 1
0.210131444314008 1
0.169349717862098 1
0.248187200236337 1
0.155987539105932 1
0.172429769392179 1
0.171491123401606 1
0.20549353638424 1
0.156528797058948 1
0.116374989024037 0
0.273660782765767 0
0.214462101409834 1
0.225148088188424 1
0.211422837748843 1
0.144346011350435 1
0.193002654936643 1
0.163148387169953 1
0.198077725447121 1
0.18739540918892 1
0.214610691301441 1
0.225215958092927 1
0.212106091578581 1
0.203893331491699 1
0.20095301738593 1
0.203990703481341 1
0.171118123458841 1
0.160446813410226 1
0.165864447394062 1
0.275403771856796 0
0.192550635539417 1
0.209705551079558 1
0.226324271689912 1
0.235186821494269 1
0.207636639925151 1
0.130843897183377 1
0.174450743851803 1
0.204015495349773 1
0.225915470589988 1
0.182467574809017 1
0.189964799630778 1
0.232013975324835 1
0.137032026295057 1
0.238234948584803 1
0.19649118125154 1
0.22436969381756 1
0.185542598181441 1
0.207488329534776 1
0.159872022293063 1
0.1787175083588 1
0.13694454607974 1
0.204590972130804 1
0.199217939134572 1
0.174818821735065 1
0.222305532824958 1
0.241582035475821 1
0.210393993180715 1
0.209123520564997 1
0.215226301787782 1
0.148044285180916 1
0.20686040106654 1
0.202214653863532 1
0.213508910211206 1
0.232625160903461 1
0.179392570527459 1
0.205820984956986 1
0.180673867995239 1
0.166766339035557 1
0.237329384196047 1
0.206139186807398 1
0.161506487880287 1
0.218814107587524 1
0.227345279209688 1
0.199749430201939 1
0.187644176531978 1
0.185554216293548 1
0.164936771296783 1
0.171483763738158 1
0.23216652649217 1
0.175709436518088 1
0.171532602551677 1
0.19883482113501 1
0.214671731081145 1
0.225905068763586 1
0.226393525500392 1
0.191117419818018 1
0.187158437756356 1
0.202323749053793 1
0.151298879358957 1
0.22560052265709 1
0.213770866746047 1
0.176881671178571 1
0.181657882779678 1
0.179797087015609 1
0.189416847173634 1
0.217397705699921 1
0.230121928126382 1
0.12294470679894 0
0.174882864696115 1
0.194048750111979 1
0.199122655412843 1
0.217417701576649 1
0.19953662211901 1
0.246175267076785 1
0.242667594423633 1
0.240386842546207 1
0.191997738271023 1
0.184538799037604 1
0.233945766953984 1
0.219589450470063 1
0.260615214744704 1
0.219331532335063 1
0.176172306926776 1
0.193960890217321 1
0.260472336261572 1
0.187553934999209 1
0.169945047205094 1
0.229804624191425 1
0.24120147688221 1
0.199965326248722 1
0.201287609339228 1
0.26327175672082 0
0.233263201506998 1
0.144248606788208 1
0.148808850250228 1
0.241201023133052 1
0.152560713227503 1
0.244638973299355 1
0.195804094256916 1
0.178631145393734 1
0.243719090918985 1
0.20436820119107 1
0.205358775302807 1
0.183320667048937 1
0.222405902463119 1
0.258138162252625 1
0.186941498288305 1
0.161704201195244 1
0.179696844410407 1
0.189488760634586 1
0.222300674904801 1
0.155243955371266 1
0.228971048540872 1
0.189204575531066 1
0.19213360558359 1
0.194095650697705 1
0.142921307055841 1
0.252512331011405 1
0.173094177596833 1
0.189767569495208 1
0.186479164018829 1
0.160215052772523 1
0.24270476429447 1
0.21473905009212 1
0.167270072568514 1
0.180136425133977 1
0.173749268871507 1
0.243684324368831 1
0.105730677511129 0
0.168791045613029 1
0.159401247383362 1
0.269665172276097 0
0.227498735406203 1
0.177409721221909 1
0.197791790704265 1
0.185127714750596 1
0.197195405488164 1
0.190634084897008 1
0.240088705175678 1
0.212387900462963 1
0.239041477415486 1
0.202988223834643 1
0.144988361438748 1
0.207440879516883 1
0.131349536899814 1
0.202697151915554 1
0.188885695426735 1
0.191749544294219 1
0.183082068062855 1
0.192283026838424 1
0.186426649297825 1
0.195997679270769 1
0.178759056196534 1
0.231372057986141 1
0.215790655095894 1
0.174933678263014 1
0.22147038573949 1
0.237166006467164 1
0.233556942804497 1
0.251867967877036 1
0.279355802299202 0
0.160910912069797 1
0.203820383745962 1
0.184284653591561 1
0.184896460042128 1
0.193399444008407 1
0.175178657100385 1
0.151455553119149 1
0.189209452932847 1
0.205670987659207 1
0.147821012834848 1
0.239326520127858 1
0.228816617073779 1
0.239987741948672 1
0.153885654126733 1
0.193216311590098 1
0.158139989548901 1
0.173739877585146 1
0.162899570568678 1
0.159727242404296 1
0.19526139239758 1
0.184508500524505 1
0.15197202762001 1
0.178355254784017 1
0.242131630558823 1
0.175862080752108 1
0.256285457542842 1
0.187889184523904 1
0.187911546344375 1
0.195235715119549 1
0.144355066736489 1
0.131826754163991 0
0.209652145689245 1
0.214002176860125 1
0.13697999884537 1
0.178288777635659 1
0.208741574395834 1
0.204607668190542 1
0.261550883284215 1
0.174347334889103 1
0.21651838647624 1
0.124481740932297 0
0.199779805382851 1
0.254414079885531 1
0.151667889837992 1
0.183281674565144 1
0.200277117161024 1
0.194855607315396 1
0.167318642171419 1
0.187123594340259 1
0.227020521129433 1
0.178954137397811 1
0.205228394822931 1
0.190891522892383 1
0.182623451931487 1
0.201401139883226 1
0.249830057542229 1
0.261736051090039 1
0.134366780594171 1
0.192544671424115 1
0.249986420133118 1
0.104198124837144 0
0.17285543006028 1
0.183314847718711 1
0.158717529274746 1
0.20754455292373 1
0.247596097775296 1
0.188369337523522 1
0.171697016014354 1
0.218273754459211 1
0.176023810332111 1
0.206493686782762 1
0.22284719095021 1
0.116238997449911 0
0.181512365286343 1
0.226641760494858 1
0.174996990635696 1
0.139470110961393 1
0.197119324210141 1
0.237905688179606 1
0.248036852260482 1
0.160107994652813 1
0.281382144278195 0
0.167131233057581 1
0.247783381537799 1
0.20005004991148 1
0.216666848954134 1
0.183382875554132 1
0.218362938570887 1
0.18261122248758 1
0.225142566263466 1
0.217062793725948 1
0.18747359821984 1
0.207165784575973 1
0.209328967221025 1
0.202725916237584 1
0.170188737506172 1
0.199653618069885 1
0.261685255671161 1
0.203139327672187 1
0.234676409407224 1
0.15704267550634 1
0.171213803073034 1
0.205184446467719 1
0.216342392017208 1
0.208073208487372 1
0.179485555121995 1
0.145573306580187 1
0.214205058223038 1
0.244699429240477 1
0.172850165995675 1
0.211034355339499 1
0.202824372386559 1
0.212643446544003 1
0.209373302763614 1
0.156859932885453 1
0.219632337236813 1
0.194672056698699 1
0.228971741947169 1
0.24778536802105 1
0.227731976015969 1
0.163662218673072 1
0.175276980605118 1
0.198632727051801 1
0.138132550160472 1
0.125295837218067 0
0.218632408665734 1
0.173072525933567 1
0.211098446338665 1
0.209920902535517 1
0.19098099434282 1
0.216634573664662 1
0.194278856053649 1
0.213968839285641 1
0.213184032729227 1
0.217565533196436 1
0.162142928659412 1
0.1766637466777 1
0.173272571150041 1
0.197323715284797 1
0.214519583975671 1
0.20567746934158 1
0.229622085191931 1
0.218208775137797 1
0.219712639253105 1
0.213905188347544 1
0.139568269347101 1
0.195009072494327 1
0.198055102004881 1
0.197936454752059 1
0.203558950362569 1
0.196944047833226 1
0.183244716095298 1
0.17478175066502 1
0.193524737738485 1
0.202001383369905 1
0.199586211535873 1
0.251546554829983 1
0.189738310665316 1
0.19682211676745 1
0.185403703685017 1
0.218419205046278 1
0.238671322150818 1
0.236876844946206 1
0.158400337230097 1
0.193240220158181 1
0.237050602908337 1
0.204877348802362 1
0.195070664148464 1
0.183474441874417 1
0.178280343837003 1
0.220569534973775 1
0.16998294428499 1
0.202482327011555 1
0.194321876809055 1
0.181530919631511 1
0.166566274870718 1
0.141426111220046 1
0.177387428238644 1
0.15864549638778 1
0.209230189715751 1
0.207408733608087 1
0.169335815243601 1
0.190090677612441 1
0.180863567058667 1
0.125686624028256 1
0.199160848779881 1
0.207485627659214 1
0.206252896581232 1
0.233719932682508 1
0.0969016503079378 0
0.216364967787893 1
0.182531380605844 1
0.173151834274678 1
0.215533095707075 1
0.248705948876072 1
0.205142485815427 1
0.216153264960402 1
0.150604920712217 1
0.202577095085612 1
0.15657832884696 1
0.151969203832718 1
0.219862442899027 1
0.152466480984012 1
0.234787187213769 1
0.25930624938271 1
0.18996703386868 1
0.175513639951267 1
0.136972707243313 1
0.17777828419873 1
0.221349643860026 1
0.216667155705177 1
0.175832669732891 1
0.197049890233469 1
0.240012801606067 1
0.165874751412135 1
0.167402147850203 1
0.237064098919034 1
0.131025894216345 0
0.214745192183145 1
0.198626626462418 1
0.216970626300399 1
0.276033068577769 0
0.230548675029145 1
0.213750131481574 1
0.234034444570919 1
0.165528562698442 1
0.217087260246184 1
0.172057164930409 1
0.170061388668287 1
0.206131044306 1
0.239486777788396 1
0.182270519458845 1
0.249831580941716 1
0.199039308897219 1
0.248285528600869 1
0.15787720790448 1
0.183808107448411 1
0.141961894200683 1
0.216384369441849 1
0.217725735553947 1
0.150834324272662 1
0.156426607588125 1
0.181004386084524 1
0.118651597929643 0
0.131668347132703 0
0.224758271613424 1
0.209363629931824 1
0.183324630960665 1
0.192624514570292 1
0.28823248172514 0
0.17748142862962 1
0.166534995147203 1
0.171956650664081 1
0.234072506953835 1
0.227863818689972 1
0.197094950224534 1
0.18778792091301 1
0.139798341044232 1
0.2416118261796 1
0.206825860160829 1
0.272825246052958 0
0.21186105216831 1
0.25892756194439 1
0.229398502882455 1
0.201337912685415 1
0.146928581920711 1
0.215990226670336 1
0.206769649819435 1
0.22261901336952 1
0.186248619527872 1
0.139709352583165 1
0.209901427809118 1
0.179884497929615 1
0.175202307784154 1
0.219751814255917 1
0.205854568235217 1
0.239178685162805 1
0.159151217076605 1
0.20359872088445 1
0.207438332203434 1
0.200776581551555 1
0.220300978212073 1
0.233222471955885 1
0.199089165602924 1
0.205445571025364 1
0.220335895432153 1
0.252043488750354 1
0.195604466387825 1
0.198253900776021 1
0.212432267583797 1
0.208995655614979 1
0.197276598101458 1
0.191848098836749 1
0.223773236031068 1
0.161238914574082 1
0.14621741645015 1
0.156027319320904 1
0.195389429121731 1
0.185126762580318 1
0.201200473100041 1
0.152254318748494 1
0.181515248791854 1
0.162824139208777 1
0.15002993532166 1
0.202400753801354 1
0.200697779161732 1
0.212368495514455 1
0.18916987112067 1
0.181823211489084 1
0.145157569010824 1
0.182988528249161 1
0.252929512358516 1
0.193743179621617 1
0.18451779030898 1
0.245164471901052 1
0.216977593498843 1
0.234752641447033 1
0.189341701337536 1
0.179648899689362 1
0.252796367411574 1
0.173164388261989 1
0.217464241207411 1
0.226244442525153 1
0.196730673359219 1
0.17406968657768 1
0.157214015342021 1
0.206075430788324 1
0.161958907829506 1
0.144217836054769 1
0.170039838826654 1
0.225181690949105 1
0.16154250058278 1
0.19524991234214 1
0.190580867391022 1
0.141200571548836 1
0.206625771548987 1
0.215929324125174 1
0.187288647278775 1
0.258316477261932 1
0.230509285040154 1
0.202660799372968 1
0.218945550066837 1
0.16501612347571 1
0.238143881424552 1
0.175493918621094 1
0.169923454995492 1
0.209618433209755 1
0.171242659054142 1
0.194779580688769 1
0.224417438115576 1
0.167581853804229 1
0.181061354624882 1
0.205224277146412 1
0.20677313726086 1
0.195560226187778 1
0.154073594396203 1
0.185296103260775 1
0.17520720424074 1
0.211278728050974 1
0.12704118010782 0
0.195932675129778 1
0.229273146653812 1
0.213240998822213 1
0.13505646075929 1
0.124029068364561 0
0.189588307852666 1
0.252843951621681 1
0.180685250114333 1
0.237505317510864 1
0.19101323411726 1
0.165222214713501 1
0.234326971883751 1
0.204421413017957 1
0.188159971875712 1
0.239172385325683 1
0.145715773470958 1
0.223778700787239 1
0.179977646964288 1
0.191938164769067 1
0.214246972665926 1
0.188481382931665 1
0.202380572373449 1
0.15425182523863 1
0.1994200579075 1
0.225406385226369 1
0.268368031925418 1
0.19700449214841 1
0.142780431503865 1
0.238025727138812 1
0.180543642756434 1
0.171385996047892 1
0.158351572873466 1
0.23444228449214 1
0.162673990224991 1
0.232838567342642 1
0.259401928030262 1
0.188775103962082 1
0.257427698181558 1
0.175871085780976 1
0.168126266202647 1
0.175887038502366 1
0.178765955295465 1
0.215448071523701 1
0.192804287642217 1
0.254992065027557 1
0.171603743339823 1
0.162513418957966 1
0.201327284032537 1
0.185333755069478 1
0.158112691087046 1
0.226091233601588 1
0.248186314070162 1
0.160972573834121 1
0.204745799883451 1
0.190239994336507 1
0.176946684612836 1
0.254805277006454 1
0.20685917249069 1
0.187891935116155 1
0.202721004748957 1
0.16412749340125 1
0.205307892803033 1
0.156935464331488 1
0.288535406216627 0
0.188067523582776 1
0.221346180516944 1
0.195644617539935 1
0.198450763133759 1
0.146557597086619 1
0.178262184879271 1
0.166505794777117 1
0.193756045391395 1
0.148472301450067 1
0.263199305673675 1
0.171417185289508 1
0.202020896460618 1
0.223776023879769 1
0.187392615474888 1
0.176440677949476 1
0.242044129837009 1
0.184038501942398 1
0.19042872341216 1
0.151541234347661 1
0.233507217389659 1
0.224407433866153 1
0.244241101158118 1
0.251030017807079 1
0.196147150655807 1
0.211436889855068 1
0.182948472923263 1
0.199995053495034 1
0.126180175433564 0
0.152637110516701 1
0.145722175797374 1
0.24912008019977 1
0.146289980335439 1
0.190538249471823 1
0.243387134992589 1
0.20379940748716 1
0.150963247454457 1
0.194514023036212 1
0.148488583590054 1
0.145047900326587 1
0.199413323783399 1
0.209944522896154 1
0.13288582304321 0
0.147788703139621 1
0.190230985185853 1
0.219767381471357 1
0.217339635701751 1
0.191797551321856 1
0.199029609326149 1
0.243924048617333 1
0.229440009544172 1
0.188848897381456 1
0.2130522317336 1
0.184521753326787 1
0.167860727082026 1
0.234434266542374 1
0.200033558971806 1
0.185369339387013 1
0.178865462161292 1
0.249215222562645 1
0.243564714962989 1
0.162997834437163 1
0.242661986893515 1
0.253257486236067 1
0.257334077517321 1
0.142326687508113 1
0.180316712228358 1
0.247549852274813 1
0.218115449293534 1
0.170717491272728 1
0.210538827966739 1
0.181921353332747 1
0.213985479306492 1
0.210927438137506 1
0.159609700111118 1
0.212828212215891 1
0.205325476845193 1
0.153615536021605 1
0.179719593929693 1
0.227642632652157 1
0.139683640505057 1
0.166621177397851 1
0.226127561895044 1
0.160241639547441 1
0.193579452005631 1
0.136146913187943 1
0.227116479046447 1
0.2127185249045 1
0.204577558148271 1
0.203529009834738 1
0.17114503869249 1
0.198628003378342 1
0.16243464062583 1
0.169858333496488 1
0.162869623232488 1
0.230736491518481 1
0.189754016981035 1
0.211486180936907 1
0.176208306528181 1
0.193872763645295 1
0.229631175022773 1
0.254844189657847 1
0.198203891860693 1
0.187212093116191 1
0.230598431558376 1
0.159701859620502 1
0.167431416418263 1
0.190965318235739 1
0.177898219231357 1
0.152151521065943 1
0.186000029701184 1
0.22417104151654 1
0.213479200833855 1
0.15018111864378 1
0.23229712587663 1
0.190480302216731 1
0.222488307413648 1
0.196736074649081 1
0.170805681430771 1
0.204215063342615 1
0.177746685278697 1
0.177169297491676 1
0.198476184128576 1
0.188739584479824 1
0.189644371693072 1
0.181781278012717 1
0.232694571686831 1
0.21851200150505 1
0.183846577052702 1
0.23004255827244 1
0.189853667672735 1
0.231523818090689 1
0.176758439566912 1
0.209348320650318 1
0.236070541907755 1
0.191653385610593 1
0.235423010344298 1
0.200625970766015 1
0.158828384958046 1
0.20589267832857 1
0.174740557311222 1
0.187093324927389 1
0.222294428552722 1
0.217945402544123 1
0.189332497105152 1
0.209063308577931 1
0.17738433982594 1
0.190220013295895 1
0.160836360493093 1
0.229047921562481 1
0.250705934759448 1
0.194605807522042 1
0.237947311461516 1
0.201494406384253 1
0.193942387664761 1
0.182216929271689 1
0.252179779398796 1
0.188949287388482 1
0.241325966876963 1
0.255973518874209 1
0.215280133666687 1
0.221285186233686 1
0.200862724411879 1
0.212644323732426 1
0.235280552403604 1
0.188792077720974 1
0.184812309092425 1
0.172091250513084 1
0.250093687376746 1
0.187124169140421 1
0.236070646393339 1
0.210952666645402 1
0.186856028619586 1
0.252036567569971 1
0.260872723645983 1
0.200884903287102 1
0.147922125889078 1
0.232863415753663 1
0.144672711304065 1
0.169855478739524 1
0.166386903647594 1
0.235602752502916 1
0.177353663689252 1
0.202897746542263 1
0.178906353488758 1
0.123804880611935 0
0.224560542611194 1
0.22938011984642 1
0.165548788591825 1
0.218216665167298 1
0.186627939982654 1
0.248096340866921 1
0.175545202768546 1
0.223010055226434 1
0.18647182434481 1
0.1782686241229 1
0.205773444372891 1
0.21508609416265 1
0.176377975681404 1
0.222774098111707 1
0.187342593595729 1
0.177523141374183 1
0.279951839402443 1
0.237536314974092 1
0.193073024651483 1
0.231038744618648 1
0.178021487327518 1
0.188376316775683 1
0.259142086790081 1
0.200063425176371 1
0.180056267129509 1
0.177557491951476 1
0.168604208635806 1
0.172147621507629 1
0.218324276758347 1
0.166452259376855 1
0.216719007292848 1
0.247446694314556 1
0.192056706874905 1
0.155639998125546 1
0.175851617626954 1
0.18060433895978 1
0.198455909196942 1
0.163563966425548 1
0.177396599167825 1
0.226529201243019 1
0.251351796980803 1
0.249730529273341 1
0.217853427607223 1
0.171833061795106 1
0.198733102563742 1
0.200211528575394 1
0.233999226932847 1
0.135567731593069 1
0.153363559132664 1
0.190053539555809 1
0.230935403589198 1
0.25007181340051 1
0.196982592426657 1
0.181750952620506 1
0.2276173596883 1
0.21451712406261 1
0.25192089092386 1
0.183948900432941 1
0.252084173803554 1
0.202630897143555 1
0.183644722373167 1
0.217263919993954 1
0.218275259281119 1
0.221636871265504 1
0.207631638291106 1
0.192521096952704 1
0.199404031236311 1
0.185815627388751 1
0.133704127360142 1
0.195355606572446 1
0.24973302841764 1
0.234426101808627 1
0.19030608627288 1
0.247804490872851 1
0.204166307735672 1
0.210598688572636 1
0.16422093374772 1
0.214530450446196 1
0.178267902796593 1
0.180814636210558 1
0.235415616557401 1
0.195442879537879 1
0.209859290808933 1
0.149575293248725 1
0.226204640886605 1
0.228128820717245 1
0.139800688380847 1
0.213037276368304 1
0.228513674313138 1
0.256825093715944 1
0.17382245267379 1
0.208238691887214 1
0.210025298423826 1
0.194041414846394 1
0.216192365786165 1
0.216693480298742 1
0.193541418360008 1
0.170869140354397 1
0.146556828492024 1
0.188505636329093 1
0.224751763613245 1
0.15759387762625 1
0.253713650273835 1
0.223019924758097 1
0.158443081931229 1
0.247354959930385 1
0.196813182511461 1
0.200980414442466 1
0.205757971436309 1
0.181070761103794 1
0.1374419484507 1
0.206993745352067 1
0.17445349966329 1
0.240707449022636 1
0.195130401038687 1
0.124457649427599 1
0.277127792935094 1
0.190370850698797 1
0.181381949466079 1
0.17438760912231 1
0.190284678936696 1
0.229779395829425 1
0.113688892351072 0
0.199683047867801 1
0.172657667503473 1
0.121100085255808 0
0.170768407716314 1
0.195984920448764 1
0.2142593236822 1
0.145101032711702 1
0.224564647021289 1
0.2823022430442 0
0.158922179556247 1
0.168515122884004 1
0.189041659867501 1
0.220264550777114 1
0.221985801080145 1
0.185938401248226 1
0.198750274802684 1
0.155643043831993 1
0.247756557272613 1
0.131596376010047 0
0.152167319108642 1
0.156135138161644 1
0.167113476239322 1
0.227488225168688 1
0.123949059161541 0
0.269216455501241 1
0.200222811566614 1
0.211472740137233 1
0.252894938757715 1
0.172001485082025 1
0.190048409393103 1
0.152380920600298 1
0.218786514800519 1
0.173191324937734 1
0.17619857822768 1
0.220238970913628 1
0.200661533185512 1
0.234067283538021 1
0.170959265241299 1
0.237230746247706 1
0.20044180394466 1
0.251593233838442 1
0.190527922310551 1
0.18315298314265 1
0.169261163038513 1
0.183067431212422 1
0.222988384136455 1
0.206738303551229 1
0.2369791188201 1
0.241230928293074 1
0.153364890488488 1
0.243008623393589 1
0.188000240353281 1
0.204390643105873 1
0.187314491230314 1
0.232090376685725 1
0.227504291113963 1
0.182858144834731 1
0.159665464022596 1
0.206196380538752 1
0.275897732238933 0
0.195131849847874 1
0.20626996582421 1
0.185770838511167 1
0.155583144539731 1
0.164619902591871 1
0.174605587172416 1
0.150542354597296 1
0.17014293328961 1
0.181586210601598 1
0.209518292220206 1
0.223709128539913 1
0.14424128912576 1
0.181084882557262 1
0.275782322015388 0
0.137557306220288 1
0.230368098147199 1
0.208188682917136 1
0.215152480793763 1
0.23431293547925 1
0.153555948096997 1
0.156943245358689 1
0.181833640179867 1
0.131107852568652 0
0.160211797951484 1
0.297991516515626 0
0.23933362538841 1
0.161568769007956 1
0.202828222558346 1
0.179275531755049 1
0.200402133577721 1
0.1438629842892 1
0.222345349425934 1
0.20186884944354 1
0.179213314516509 1
0.246997653980097 1
0.130134226231097 0
0.215201908320565 1
0.193455146033196 1
0.17909746340262 1
0.2307158417062 1
0.195900495461719 1
0.174064525428359 1
0.180017607199554 1
0.14897767029049 1
0.154951491608213 1
0.220196563686333 1
0.232858761169933 1
0.154326675528161 1
0.168463930835389 1
0.123368083369208 0
0.172520711471063 1
0.187890650432032 1
0.204098087264009 1
0.184622869735237 1
0.186126735319083 1
0.230446852150271 1
0.157306346030868 1
0.260043501198316 1
0.215762484463003 1
0.219773658025088 1
0.16457847203747 1
0.152115122261723 1
0.229354446304567 1
0.141329251577905 1
0.26571360605928 1
0.192374619469359 1
0.155586104446787 1
0.23110108258908 1
0.217425207733298 1
0.270294566914845 0
0.221685197056515 1
0.185994111358431 1
0.185192918360121 1
0.12551078860151 0
0.240295221263432 1
0.237296758158481 1
0.192095071903826 1
0.176417628905774 1
0.208995845645018 1
0.18985569300684 1
0.176177415426439 1
0.218893388511857 1
0.184025575103938 1
0.228351504375234 1
0.200919014028998 1
0.196876319017348 1
0.207870150986203 1
0.221777511230532 1
0.17011377253477 1
0.169497889275969 1
0.230371958231475 1
0.194423189205307 1
0.178211705828909 1
0.161760549748817 1
0.192094071767412 1
0.169884655781249 1
0.261334758091032 1
0.167617336922704 1
0.190846546281535 1
0.179375738157661 1
0.171727529262033 1
0.157133846620072 1
0.249685691377547 1
0.169790304036032 1
0.234297390712475 1
0.185013391691633 1
0.170009293412154 1
0.209184229440655 1
0.185382327190606 1
0.212328752047975 1
0.184854703064757 1
0.232082191309434 1
0.240751142938097 1
0.191955150863233 1
0.232141481598092 1
0.19843552740961 1
0.211277283792435 1
0.173445929818641 1
0.256514566956741 1
0.214434962148216 1
0.206576349250347 1
0.193883028073721 1
0.206965942445907 1
0.148837989839911 1
0.16829737035663 1
0.205306889235887 1
0.213954211245196 1
0.180912990623573 1
0.202690689125955 1
0.179824815877606 1
0.167928972217781 1
0.208237487908929 1
0.236195481370172 1
0.16446320951645 1
0.218201467933495 1
0.264561944402224 1
0.22074503099731 1
0.204990875579006 1
0.155667449486957 1
0.203826286778759 1
0.180848511558756 1
0.140815013543809 1
0.203548529214887 1
0.185247952938685 1
0.257565421440748 1
0.225850962593743 1
0.249644501205636 1
0.190858896365374 1
0.189885416554002 1
0.269811424017096 0
0.243494527639259 1
0.257177760273505 1
0.223559842443814 1
0.196825350958044 1
0.175073731963056 1
0.248189639914252 1
0.204948909209773 1
0.175667897518742 1
0.220554012882735 1
0.221599125684528 1
0.203265859072457 1
0.20873562324999 1
0.237917191907338 1
0.247545619850892 1
0.172644451884935 1
0.229938440204298 1
0.259540202254444 1
0.203886462723551 1
0.211940317016724 1
0.233181305655233 1
0.11235484357901 0
0.175096275432159 1
0.180783153109412 1
0.25021060945075 1
0.208303325547006 1
0.158314918978268 1
0.224072456739069 1
0.144729837279537 1
0.186642559758138 1
0.218578462998422 1
0.185501820802268 1
0.199231518886202 1
0.23994363812141 1
0.146459687484436 1
0.235229978667501 1
0.188011754790773 1
0.269637671329555 0
0.189036129618162 1
0.256590784809925 1
0.238836712551417 1
0.215773225870102 1
0.174905511934061 1
0.207629811639443 1
0.165418668407071 1
0.167864510271776 1
0.235716698497754 1
0.190388992731846 1
0.167092234210457 1
0.214590753580449 1
0.208368356768552 1
0.156553860467055 1
0.216809355358502 1
0.177037410101868 1
0.217968586961476 1
0.263949297304088 1
0.207978986127476 1
0.192579858133641 1
0.208355311739851 1
0.211534147890041 1
0.232008249238088 1
0.264903875027527 1
0.232933844201597 1
0.242619336904786 1
0.186815994857844 1
0.124959816561086 0
0.147508940782572 1
0.191368321408898 1
0.215512122866622 1
0.219575431904993 1
0.19652036713456 1
0.205959903906027 1
0.293152554508307 0
0.193075176703481 1
0.199705647649398 1
0.236650433304052 1
0.243538935316991 1
0.185268743973521 1
0.158682724567874 1
0.230347884684149 1
0.263828445844001 1
0.187272697828546 1
0.183660722444115 1
0.182090047513497 1
0.155626697816772 1
0.172866703601013 1
0.198619320122935 1
0.201755706620897 1
0.242546534569974 1
0.190163886106796 1
0.213960000864905 1
0.236307614821223 1
0.217112543427628 1
0.187508095865893 1
0.196878856790655 1
0.179751929465661 1
0.226054791267098 1
0.224390553824091 1
0.187057054684164 1
0.171698376647105 1
0.147322495626652 1
0.206978283635265 1
0.194936078581035 1
0.174857302931657 1
0.20304654808135 1
0.186637642887338 1
0.232549190282336 1
0.22771276063215 1
0.141293613051731 1
0.147879846381184 1
0.165737397998362 1
0.212166668755826 1
0.19504434024359 1
0.226864322924481 1
0.198076243302424 1
0.229458885288942 1
0.139309877944138 1
0.207609880348817 1
0.188008054631512 1
0.251785423839297 1
0.167582298814009 1
0.185716668694518 1
0.191379980443153 1
0.205765779923775 1
0.198727822610115 1
0.175375332139678 1
0.229210577666706 1
0.228640372076871 1
0.212459765419042 1
0.181181347522861 1
0.231350589218965 1
0.199788101934558 1
0.154080467498767 1
0.123736898194724 0
0.215168255489582 1
0.226487182651691 1
0.205027432113147 1
0.119303294410667 0
0.212989149876418 1
0.162794642780359 1
0.218147298072975 1
0.103210364095389 0
0.164158099363749 1
0.230125646369945 1
0.197698346744843 1
0.255657578268722 1
0.0793559402717385 0
0.184224552633846 1
0.206470679088435 1
0.1609801050066 1
0.231278123328459 1
0.156971458860194 1
0.20927544407897 1
0.222933066486599 1
0.21053239803643 1
0.225946891130052 1
0.199649691948444 1
0.177685866005123 1
0.19842934079988 1
0.189121185002212 1
0.190767899527448 1
0.136585650377947 1
0.165998988712104 1
0.224212867127383 1
0.166590641441265 1
0.187843530579687 1
0.20033466390224 1
0.239201361181387 1
0.172720885922197 1
0.22735896649866 1
0.201538499765137 1
0.249083876286806 1
0.190096929343227 1
0.217466524919956 1
0.175814514600672 1
0.181479906709662 1
0.177335835532561 1
0.227248209649366 1
0.232437118182571 1
0.233596065477306 1
0.168793744266838 1
0.166319769413495 1
0.247910608914288 1
0.211785208093903 1
0.0916519702176874 0
0.210869222152255 1
0.151406534739631 1
0.263220795749382 1
0.209623578640534 1
0.152711542306092 1
0.12043393595704 0
0.222379162668835 1
0.148313996200343 1
0.252823319624338 1
0.216484148204755 1
0.213396523748111 1
0.202600745131196 1
0.225912245184201 1
0.155738373703751 1
0.165528613609469 1
0.180321596405998 1
0.205733569953976 1
0.201774455471675 1
0.238223648419842 1
0.221259219755156 1
0.202723131097663 1
0.169940956357557 1
0.213134801767838 1
0.241820263189464 1
0.175566748310789 1
0.175867244504511 1
0.228699334964989 1
0.17843867300744 1
0.204615360948867 1
0.220710308863719 1
0.191614527355585 1
0.235627092452219 1
0.172007347678902 1
0.208381859647022 1
0.172591460770437 1
0.219312292589846 1
0.176858780671622 1
0.239878425585023 1
0.155664433001499 1
0.169477188446221 1
0.173177278279887 1
0.122594494728105 0
0.170175024308903 1
0.242310594990986 1
0.216353193890965 1
0.208535045721831 1
0.230911432766823 1
0.216580109376924 1
0.175206253291131 1
0.258581835749329 1
0.185402949625319 1
0.178023177475966 1
0.206991145568741 1
0.274741654602295 0
0.221601898123782 1
0.216062540889161 1
0.177528168044718 1
0.176071867731611 1
0.190136150389992 1
0.153984131028977 1
0.151692315635756 1
0.198333482636297 1
0.221911269988064 1
0.15327065579079 1
0.138825664875182 1
0.214935644831868 1
0.200607330247337 1
0.181552277846979 1
0.217675341443818 1
0.201317658945533 1
0.224497550805083 1
0.191378561611985 1
0.166216893857554 1
0.204992613491799 1
0.213076558507236 1
0.217768259052769 1
0.218161282862236 1
0.218322196327967 1
0.243507576432612 1
0.161870550705204 1
0.159695426413605 1
0.190852688657504 1
0.134906456314739 1
0.164133054181213 1
0.236586587273743 1
0.21692126362821 1
0.227604374568859 1
0.211750936575719 1
0.136920820172919 1
0.146188346091618 1
0.136947521191645 1
0.188421002613341 1
0.209206610943427 1
0.20890275279762 1
0.120374472113986 0
0.159864875141838 1
0.203406933573555 1
0.178154574518491 1
0.19244872043389 1
0.195894599772997 1
0.216637189437165 1
0.164826364476593 1
0.191819697327495 1
0.203974516411729 1
0.244616044138654 1
0.246402316871614 1
0.159551794540966 1
0.206339741697687 1
0.227150808128443 1
0.218450314034213 1
0.221933322451909 1
0.251326219191295 1
0.214862054815858 1
0.25566696938205 1
0.160415715675054 1
0.208532210680351 1
0.223410757878999 1
0.172026591286338 1
0.221025538538298 1
0.15670675373701 1
0.281356050683626 0
0.149268904656727 1
0.215069918367623 1
0.187230261910141 1
0.137311961267529 1
0.184786606834088 1
0.179124113300076 1
0.139267442593256 1
0.22504625162558 1
0.158008226604078 1
0.211010526590309 1
0.239380910073577 1
0.212693142660798 1
0.244162832287665 1
0.108323271742211 0
0.196869574709964 1
0.165210603794101 1
0.204999876907843 1
0.193020766421396 1
0.194034466491007 1
0.169847130043898 1
0.141301895190991 1
0.230206875481254 1
0.199442015679882 1
0.127720233179399 0
0.233212784242575 1
0.199437200170103 1
0.203049702364715 1
0.248747157641501 1
0.218844541818407 1
0.102681506822455 0
0.168103802420496 1
0.176411023498673 1
0.147484666905029 1
0.244104739812134 1
0.181931072786194 1
0.165282239411014 1
0.124712398532629 0
0.206939950329547 1
0.236710325614253 1
0.186674069195808 1
0.189308267473451 1
0.182964272826893 1
0.173148203006972 1
0.250688761599135 1
0.18633729616182 1
0.272111277074089 0
0.223333614619565 1
0.264950419409677 1
0.229263603872112 1
0.135299803697596 1
0.234448217746846 1
0.165680050687981 1
0.141422284255698 1
0.180065301866351 1
0.181039987366922 1
0.201781404983215 1
0.21382538212134 1
0.221209139930709 1
0.230608999235838 1
0.158550086314755 1
0.175959440140947 1
0.172789090964944 1
0.183717772619412 1
0.223922104543585 1
0.237819116522928 1
0.234122524908051 1
0.198775214102531 1
0.204309367026074 1
0.183357997801778 1
0.200948364195873 1
0.11031594751723 0
0.157345300296276 1
0.165667075614533 1
0.217435679771015 1
0.20311454461044 1
0.202894228680515 1
0.18119262339103 1
0.292970985331695 0
0.274069570512499 0
0.20642422615889 1
0.206899561648208 1
0.1566804017433 1
0.214665236937191 1
0.297601828028816 0
0.229473588008909 1
0.177450407405935 1
0.186736974818632 1
0.153529314987938 1
0.18641920780259 1
0.195908451403789 1
0.173676867362524 1
0.173885700845508 1
0.143187499611951 1
0.147441279829893 1
0.259342585014797 1
0.162404212128613 1
0.230322425624936 1
0.232221031744757 1
0.207593999634259 1
0.227274766996948 1
0.19813025478269 1
0.21212679279145 1
0.160607722637259 1
0.19857306807404 1
0.239127973147685 1
0.28282749959695 0
0.163525880995354 1
0.235900708707586 1
0.241319585867778 1
0.216092313573963 1
0.192785705793104 1
0.212251015867422 1
0.298164025228998 0
0.223438536371242 1
0.177908733763779 1
0.236922211469007 1
0.216456712297602 1
0.177877750248909 1
0.143718113813501 1
0.177197243467695 1
0.189082880346113 1
0.23267876592055 1
0.220177655922622 1
0.233042457360452 1
0.216269337190933 1
0.167167163305198 1
0.25414386244726 1
0.239402523855073 1
0.217706273060012 1
0.262195783183336 1
0.191637005696336 1
0.191159489795139 1
0.159599776334965 1
0.209955011858694 1
0.178524913215804 1
0.169599128808682 1
0.250037167149715 1
0.151884605214535 1
0.144394533915058 1
0.207683219025151 1
0.176446435655458 1
0.18205010153982 1
0.219000094791047 1
0.189472618880324 1
0.222047247365508 1
0.233187547543308 1
0.154986514378382 1
0.19996173662707 1
0.173015197614751 1
0.211386350805962 1
0.262479849117525 1
0.196029391224197 1
0.230158540482484 1
0.246336416861692 1
0.232330948671305 1
0.168745394568016 1
0.170293534969316 1
0.220518648767997 1
0.18393837156787 1
0.203737356988865 1
0.178561054519767 1
0.194860214980131 1
0.216019021271844 1
0.165045262737541 1
0.244884023725233 1
0.156798251066785 1
0.150713927544649 1
0.178503874090044 1
0.17936646116817 1
0.185300344621636 1
0.157042762005411 1
0.207620576886045 1
0.221006415750151 1
0.191769304577124 1
0.226389107691553 1
0.223703005676602 1
0.185173706404653 1
0.238405696091446 1
0.193336418925969 1
0.173858206719626 1
0.22611129973646 1
0.188783864978243 1
0.220216845346302 1
0.183567123137042 1
0.191485447863113 1
0.217215175720009 1
0.140401153337461 1
0.20878261102342 1
0.17866150277028 1
0.231373862072539 1
0.163363795095238 1
0.206713589653417 1
0.204326953888869 1
0.194451398821234 1
0.209649736037933 1
0.197051096929241 1
0.210204960390619 1
0.205979214362512 1
0.185419990844755 1
0.203012820677141 1
0.219046179024495 1
0.177598513917198 1
0.226338481728974 1
0.197923401002818 1
0.225440081068706 1
0.184707858756672 1
0.181854703678004 1
0.142785759165349 1
0.235620988299457 1
0.191452178650077 1
0.244218388084864 1
0.191816750781725 1
0.235805537341729 1
0.203198498226045 1
0.210295364492737 1
0.239401996374473 1
0.192870239919806 1
0.186615783090205 1
0.189961711527658 1
0.177906939923154 1
0.152002439771029 1
0.191140342811078 1
0.208540845871915 1
0.181887027021604 1
0.260248440977165 1
0.188842590756223 1
0.218323160920359 1
0.18932003172877 1
0.189472840027937 1
0.210213999258824 1
0.23391959276178 1
0.242268558840892 1
0.177259112099629 1
0.206761742515811 1
0.204508616072633 1
0.254605884035052 1
0.198470047334972 1
0.22009794609964 1
0.241630155743387 1
0.193672238078257 1
0.234552059923861 1
0.257995702980134 1
0.194600983768838 1
0.190622529782697 1
0.17750489667378 1
0.165942448859374 1
0.195429697702477 1
0.181574032546511 1
0.240292477122851 1
0.201449988495468 1
0.21167351029917 1
0.211607976475147 1
0.243105141458285 1
0.262997967777273 1
0.19753032290797 1
0.235501302427889 1
0.200850343375262 1
0.171384264104611 1
0.24630117447628 1
0.189499006395962 1
0.244189524879258 1
0.153745253183906 1
0.249877669926419 1
0.231617625741181 1
0.143026337970637 1
0.218585841751676 1
0.229919458229702 1
0.169858782220333 1
0.180464940149194 1
0.207820508636914 1
0.18822898154628 1
0.195787956480888 1
0.219027586604192 1
0.170021460243671 1
0.237093742289242 1
0.229691143315467 1
0.21726792084338 1
0.195264959147412 1
0.211003752351623 1
0.13775023952891 1
0.179724259936867 1
0.196889151530238 1
0.204318798697605 1
0.157836318556772 1
0.207882529335227 1
0.22235611303095 1
0.137560924104126 1
0.173750570268062 1
0.226507587571642 1
0.198392532107336 1
0.262513555811141 1
0.2468821921431 1
0.162266107870247 1
0.167803282554069 1
0.161088761574652 1
0.217908362982979 1
0.23866717105151 1
0.19255937789293 1
0.225516123021196 1
0.171699063778833 1
0.234751778907661 1
0.227157593870335 1
0.192161382135744 1
0.160052018272179 1
0.223223332123952 1
0.218000828512503 1
0.176588154494581 1
0.238862300829322 1
0.159640391543038 1
0.221263237432827 1
0.229911283317988 1
0.216538509132849 1
0.20751578668234 1
0.234547273885827 1
0.178528604861353 1
0.19737992443653 1
0.210025493881878 1
0.182590212320044 1
0.185400829636443 1
0.20425744169948 1
0.174910119309332 1
0.18160274134246 1
0.213398966580616 1
0.187246067768136 1
0.142265915812722 1
0.12278486192913 0
0.230473997943219 1
0.228946998325448 1
0.187010827873838 1
0.220406891794976 1
0.236335983284601 1
0.210737760093188 1
0.238553232143202 1
0.147799264359242 1
0.209236144156989 1
0.177579457296308 1
0.201021256899071 1
0.173134181627838 1
0.244706226945336 1
0.113199723848618 0
0.165711660475003 1
0.192483569381876 1
0.202984499681458 1
0.239656672866867 1
0.122272435831527 0
0.206430358913777 1
0.185343813786225 1
0.164157678594115 1
0.235473589307176 1
0.140272256739011 1
0.191984135934672 1
0.212678692088504 1
0.185246562583378 1
0.207129193851377 1
0.135276478121367 1
0.217741606839449 1
0.188220822061622 1
0.221978293281843 1
0.228268422337383 1
0.198277972809674 1
0.183582171020772 1
0.235548659907601 1
0.201343695064941 1
0.231352128024503 1
0.221323555500421 1
0.176884203485493 1
0.244409785303609 1
0.200414652963824 1
0.153244851202857 1
0.244742466176707 1
0.163676886260327 1
0.20897470638663 1
0.112346541516759 0
0.199036101984429 1
0.17837880982689 1
0.150533400567109 1
0.264120758776408 1
0.197879687148615 1
0.186800870650336 1
0.177492315096631 1
0.181542299923679 1
0.190542221002609 1
0.219063895652618 1
0.238368991576944 1
0.154455738654004 1
0.163456388006861 1
0.285479282097678 0
0.187952383301666 1
0.204105625524632 1
0.178679941942137 1
0.130913573683845 0
0.226691712967425 1
0.180252491412286 1
0.214838867170467 1
0.179475136609835 1
0.22935580590982 1
0.171872645103842 1
0.168942567348339 1
0.159412728219 1
0.157285908321498 1
0.183285307036686 1
0.206598571492241 1
0.211068484536821 1
0.217411619757498 1
0.218764292078347 1
0.208825659928225 1
0.153089156901657 1
0.241983236946475 1
0.186280671010741 1
0.163495097887092 1
0.102951936080926 0
0.241061628918866 1
0.242437510695796 1
0.214748542530993 1
0.232798546438921 1
0.20979380323148 1
0.19408505322302 1
0.187161481980473 1
0.172706978268852 1
0.219072994064735 1
0.196331760093251 1
0.201755618562292 1
0.187590693891461 1
0.252247200826794 1
0.215180782383662 1
0.216463206615366 1
0.253068692594473 1
0.255443454230741 1
0.203447519516729 1
0.167926606749617 1
0.175396530177585 1
0.260214364187889 1
0.205152664202262 1
0.216989342364614 1
0.228572809106365 1
0.165574384481955 1
0.188686138294564 1
0.150153018100044 1
0.17177628959663 1
0.231422960998954 1
0.200218814083665 1
0.194256919078897 1
0.237629380282676 1
0.192203072650884 1
0.184661359668607 1
0.229916939423381 1
0.216610469174925 1
0.141361100918097 1
0.201317651506282 1
0.192875724914595 1
0.23272382453572 1
0.204577913857316 1
0.24039217295949 1
0.231552129562894 1
0.237113787513875 1
0.153849769100732 1
0.185513940554148 1
0.228031610610829 1
0.167582239537222 1
0.238038308932787 1
0.255911372894735 1
0.176261102885541 1
0.201277874356497 1
0.207522264944494 1
0.249617398379975 1
0.181546721753212 1
0.203797877534952 1
0.187869069386391 1
0.194033976410015 1
0.20696272110321 1
0.247867601896075 1
0.196954266435648 1
0.320216218174179 0
0.182220996010384 1
0.171229010822294 1
0.221609748898188 1
0.173819041178032 1
0.179992210386625 1
0.194278445732887 1
0.129157602622478 0
0.174080564413143 1
0.197324091450883 1
0.167860019143436 1
0.201244817841467 1
0.127355938510885 1
0.241278955765728 1
0.185421323318099 1
0.200769802771278 1
0.286795192272355 0
0.126619376590394 1
0.14638926130983 1
0.212766799622732 1
0.191783685299783 1
0.202234755675752 1
0.204160512084384 1
0.242881847650278 1
0.162313183812465 1
0.207772804936576 1
0.117280592236784 0
0.259692673459732 1
0.176444261157269 1
0.223391050682827 1
0.221664678198221 1
0.144977228067327 1
0.237958548920741 1
0.251670133120726 1
0.195119399841221 1
0.174550927366366 1
0.190267201810201 1
0.204444516800044 1
0.188873989131043 1
0.188549515632057 1
0.167567434347134 1
0.182660636353646 1
0.22940193064193 1
0.203021177376978 1
0.157518613043801 1
0.17421524704998 1
0.1776674113686 1
0.209428396563502 1
0.138022395751259 1
0.177180830068514 1
0.212532886088011 1
0.159528410088883 1
0.247240366790974 1
0.20240900018409 1
0.174397595230281 1
0.16340227474607 1
0.215745757430864 1
0.182199603250218 1
0.188082076582093 1
0.19637407722802 1
0.172937722920329 1
0.212762410671908 1
0.167538458145584 1
0.211702509945593 1
0.152294493041108 1
0.207867705342918 1
0.172541702360042 1
0.148330954859975 1
0.210283635973382 1
0.175244646322671 1
0.100124764292215 0
0.221812199612904 1
0.212277324189087 1
0.210816352263116 1
0.18781051824035 1
0.238872536473219 1
0.183419537130925 1
0.167023521644816 1
0.249944931479024 1
0.196970006702356 1
0.172831479375743 1
0.162137427197131 1
0.210304360053742 1
0.190435887947762 1
0.192519451039195 1
0.227722900187856 1
0.232035548253205 1
0.115955896341516 0
0.172702019210588 1
0.174664197662077 1
0.150397299332091 1
0.197640969714546 1
0.224073891236241 1
0.220925396550311 1
0.195979199414763 1
0.188690228001272 1
0.197524174800872 1
0.169684604039631 1
0.13544246987722 1
0.241576624980633 1
0.197013859613508 1
0.194473592112173 1
0.161920840010467 1
0.215370679632959 1
0.18892390045659 1
0.231650709392229 1
0.150487282695569 1
0.232004481802602 1
0.227333531825253 1
0.224532072485387 1
0.146729837669914 1
0.182855378832668 1
0.173810101754611 1
0.231751412258094 1
0.200542546702603 1
0.200018828005164 1
0.171598013554547 1
0.152407837128942 1
0.165165242844977 1
0.153491523510664 1
0.163996941961157 1
0.246135538543602 1
0.214917477947953 1
0.206749090960789 1
0.185704016235601 1
0.187490851980505 1
0.220823716688787 1
0.155711690824293 1
0.207393031369502 1
0.224558994444626 1
0.190138454649456 1
0.211756809680166 1
0.211928881001929 1
0.201259638505607 1
0.234996057459616 1
0.178832885765033 1
0.111088646151893 0
0.165316076282096 1
0.127638133669422 1
0.157809348743404 1
0.259878947870177 1
0.202553186484928 1
0.175592924094143 1
0.189911115337013 1
0.243177734601879 1
0.196728721679862 1
0.175491392579105 1
0.163428056752668 1
0.183058089246169 1
0.229079633237018 1
0.221023851750729 1
0.151251620841318 1
0.183694693797387 1
0.221684456117075 1
0.209438779333196 1
0.2236917875647 1
0.18759510446179 1
0.153521393318709 1
0.201512282907221 1
0.158433894197827 1
0.177774700824425 1
0.239895414392785 1
0.159346108288405 1
0.249440588245838 1
0.154445553413372 1
0.191558677217445 1
0.235847447784841 1
0.233023021494525 1
0.176223974975134 1
0.182505882917345 1
0.154078104491985 1
0.187750246149333 1
0.209053551020133 1
0.241845763073879 1
0.209899264956322 1
0.194318219428875 1
0.219290506874333 1
0.178317451013706 1
0.183303886113385 1
0.233693966435326 1
0.143581240961572 1
0.125246775256365 0
0.198176381043313 1
0.194224875321526 1
0.228408923664157 1
0.242568186056491 1
0.156653367891112 1
0.194786134338464 1
0.1631567181239 1
0.166139528826091 1
0.151920983997593 1
0.191521980943972 1
0.232364661393496 1
0.232973044005973 1
0.179002055932193 1
0.203764856256624 1
0.1887736810642 1
0.214951973113905 1
0.260237848438415 1
0.143863635456502 1
0.279610089813731 0
0.244421425703882 1
0.199304371906322 1
0.16224950516597 1
0.253204912708362 1
0.176760244599691 1
0.201316478367217 1
0.179511572282535 1
0.216139603962757 1
0.193030310666852 1
0.198390406894716 1
0.221295541143251 1
0.18603637740582 1
0.189233404136095 1
0.203863549944074 1
0.166140536476001 1
0.224889140203047 1
0.235220329197393 1
0.198738458747521 1
0.151078557001703 1
0.168434714662247 1
0.264724770746394 1
0.225139368052893 1
0.163370530244057 1
0.199367651107247 1
0.217769723130309 1
0.230840545014464 1
0.153007458939175 1
0.221160903587097 1
0.186960483055729 1
0.217883658504809 1
0.204248005511847 1
0.223683968011405 1
0.189278501085318 1
0.193334602831004 1
0.225906495669572 1
0.222028510620807 1
0.123351483813566 1
0.271233382677085 0
0.199776781114384 1
0.183176149712707 1
0.198592678773038 1
0.168983462745148 1
0.177907673383607 1
0.246480819352368 1
0.232686026854605 1
0.206356650327609 1
0.186116023545664 1
0.234940657565587 1
0.212999619069877 1
0.200827265169613 1
0.223690774961071 1
0.213761475149033 1
0.189124141036555 1
0.220220259188681 1
0.20551243897169 1
0.176905327379236 1
0.197192835565312 1
0.221578490456664 1
0.194735172878657 1
0.108848314267752 0
0.207755332176911 1
0.165534354189568 1
0.189433512197228 1
0.235144457809007 1
0.212532007442907 1
0.189519394427302 1
0.239777250234717 1
0.242287717416075 1
0.193703020672604 1
0.213580056928187 1
0.16345886761102 1
0.230049669047955 1
0.214667368371131 1
0.268512008811878 1
0.243312407167677 1
0.144334081139651 1
0.226755352657097 1
0.16218065206341 1
0.223421432813431 1
0.229027520107313 1
0.187627323070619 1
0.244697900345944 1
0.189154793410122 1
0.147823093963507 1
0.20149524399245 1
0.199271121213698 1
0.251643583035852 1
0.207036603455137 1
0.170967506675559 1
0.189115521482985 1
0.216883264052874 1
0.256953814541974 1
0.218913936865748 1
0.254228413538111 1
0.252710886023321 1
0.205833844416226 1
0.166245602625451 1
0.265807345117414 1
0.166682194084928 1
0.19735903407989 1
0.215103204129303 1
0.188850014717825 1
0.144198130025569 1
0.181545544123201 1
0.245961592255082 1
0.192640131175973 1
0.230867779109236 1
0.21694323176981 1
0.202003578554732 1
0.15109918884433 1
0.177480087163274 1
0.182612170998076 1
0.209349230209905 1
0.214951265399157 1
0.169085212649566 1
0.230552868782499 1
0.224583871449828 1
0.185683386754058 1
0.245881310488551 1
0.191016192574871 1
0.24297723823163 1
0.189948819316357 1
0.254004896270231 1
0.202701562755603 1
0.16425684643285 1
0.258190279099736 1
0.206265642906206 1
0.254988530702274 1
0.228018048654971 1
0.155108419895221 1
0.234436974342076 1
0.178530259125108 1
0.165509306350711 1
0.204455214661454 1
0.192353600510283 1
0.18628051889426 1
0.224034684447521 1
0.187603465265278 1
0.217882122489167 1
0.212555438140209 1
0.163999533533381 1
0.208782493511241 1
0.269703831195935 0
0.186685647866017 1
0.223430972694719 1
0.186771155151822 1
0.182518153965943 1
0.185215382579736 1
0.208870357302741 1
0.166658627295599 1
0.22191914973897 1
0.206163530696432 1
0.231153431365819 1
0.222636535814923 1
0.182779845659233 1
0.229562459732563 1
0.168553563935531 1
0.148564184778725 1
0.156610858236441 1
0.204640936676161 1
0.199525625217424 1
0.222458211423709 1
0.186932218363528 1
0.152702962317384 1
0.14664338038911 1
0.229602696304586 1
0.113531925376483 0
0.156336154214254 1
0.197475273564346 1
0.23911734140684 1
0.156603559117611 1
0.277582511593731 0
0.162136787357228 1
0.182377654271032 1
0.21610402375627 1
0.201872625341804 1
0.197645134310575 1
0.234390036369888 1
0.194688772420683 1
0.191633187132804 1
0.159866002424797 1
0.226277183931192 1
0.17960154992827 1
0.219259962300681 1
0.174448400650014 1
0.171866243115579 1
0.225635640951368 1
0.196008468188659 1
0.185152870662631 1
0.140423423621537 1
0.130148646399231 0
0.218765689662503 1
0.173739854822861 1
0.180479859795481 1
0.255522172041432 1
0.161944919245105 1
0.149404794141221 1
0.219558860541708 1
0.202688831114449 1
0.144611647303092 1
0.208952058172272 1
0.207911545004365 1
0.228355998939189 1
0.176384041208518 1
0.194765326084419 1
0.132062266565309 0
0.209145422242576 1
0.155773577371507 1
0.145063344424526 1
0.171591480178724 1
0.183576425833268 1
0.202492633035435 1
0.186314978564392 1
0.209123187159236 1
0.181231038119106 1
0.226662046547612 1
0.221269018208343 1
0.165128821112627 1
0.235253371353755 1
0.190898610732118 1
0.27701624397469 0
0.215038118468504 1
0.162320960729738 1
0.251563929769868 1
0.208330754577945 1
0.194055301667335 1
0.194080209342698 1
0.245961641049906 1
0.204215740510042 1
0.177450941687107 1
0.173213201809837 1
0.248454506689659 1
0.169209243014321 1
0.142255207762234 1
0.169460810507683 1
0.152751519579493 1
0.179541685941335 1
0.19126143714423 1
0.197060391922737 1
0.153167188526045 1
0.205661765011034 1
0.200110438847004 1
0.191391470652305 1
0.209471490954498 1
0.161105550018277 1
0.190029127211215 1
0.177546966230151 1
0.221255192761042 1
0.186870307749883 1
0.145586367891085 1
0.284714209905489 0
0.262571835397404 1
0.207703866081233 1
0.202400796594568 1
0.131368626045767 1
0.236248722241022 1
0.153091150335422 1
0.218943905940596 1
0.230698141227748 1
0.230874038896937 1
0.168174756287411 1
0.190832419226369 1
0.239854015511075 1
0.179412652213107 1
0.189453377650404 1
0.190578780691882 1
0.207021445570405 1
0.253618005134977 1
0.241938002311918 1
0.214094877803855 1
0.206887987488607 1
0.137115106490379 1
0.172648877271364 1
0.116580859833325 0
0.194688232522591 1
0.168036996456998 1
0.17635999127325 1
0.218803741468494 1
0.195210898611013 1
0.199151368663676 1
0.243162988424225 1
0.231024789304274 1
0.222883094060413 1
0.201592027645603 1
0.178094017967101 1
0.197047018195131 1
0.167751967596819 1
0.222793756012602 1
0.191169347650519 1
0.241335874539438 1
0.203919671674139 1
0.166147162927996 1
0.211061897161689 1
0.183157390118133 1
0.209688777619839 1
0.234869344921176 1
0.151711959724624 1
0.239407011722558 1
0.213932028357684 1
0.243277289722535 1
0.247089568978995 1
0.201770460169775 1
0.212729494604928 1
0.219958425891886 1
0.22715040268544 1
0.184401757261696 1
0.195777640715017 1
0.227030066352462 1
0.170454789236473 1
0.173725229173183 1
0.197838857492363 1
0.158818816741348 1
0.241901490336744 1
0.211410771285355 1
0.188494581477858 1
0.170344855868861 1
0.23665378386929 1
0.220023221502299 1
0.242280571123985 1
0.252794461069434 1
0.170693548036103 1
0.231932317896477 1
0.164699876665278 1
0.14917971243753 1
0.168031570251232 1
0.202907985325621 1
0.203069117129659 1
0.183307574631458 1
0.203180513129575 1
0.207109899250255 1
0.2569724835696 1
0.163887760187606 1
0.168533936575364 1
0.243509707184158 1
0.211681032298133 1
0.212209234254484 1
0.210692851781807 1
0.214558165435488 1
0.216044303498764 1
0.182027447044498 1
0.213223304469554 1
0.21679676638785 1
0.239373932528458 1
0.199760849688264 1
0.205656067894476 1
0.227539413556877 1
0.185486663145871 1
0.210858306878915 1
0.182710388996874 1
0.184994804493112 1
0.215663804296653 1
0.16129012804426 1
0.165028285377742 1
0.16119698849589 1
0.178059850467931 1
0.165100354606972 1
0.187675830026764 1
0.18077518632407 1
0.236660952569867 1
0.149466300407768 1
0.204667548235182 1
0.211803035672972 1
0.190938922964942 1
0.220598464156808 1
0.210297534605797 1
0.229307551278789 1
0.166095632697045 1
0.200952454347315 1
0.215176734812848 1
0.208354722673625 1
0.156237315603617 1
0.209628752354327 1
0.137625881926909 1
0.213681179289638 1
0.201493853526645 1
0.192723971429085 1
0.20301064761507 1
0.27144521980662 0
0.193251593150861 1
0.115098233052291 0
0.274385147630203 1
0.17855993844731 1
0.144814791830512 1
0.177344447070496 1
0.22755796031649 1
0.24444950802787 1
0.310582750504993 0
0.181492685457575 1
0.245892387316177 1
0.175313892133308 1
0.202628932965148 1
0.174269374634972 1
0.188214840422629 1
0.179360222049753 1
0.245934264120917 1
0.121240668169572 0
0.139717952987819 1
0.131763480655379 0
0.24335131454341 1
0.232221234034184 1
0.179643566683194 1
0.229255978367877 1
0.160510869424447 1
0.167806304750552 1
0.128230165744445 1
0.213357343921565 1
0.227457402333452 1
0.210091164634621 1
0.186058252775637 1
0.203748118584814 1
0.218932468091746 1
0.252974889862093 1
0.165396727961547 1
0.193720697705985 1
0.252728612215186 1
0.16187296645752 1
0.206437411114181 1
0.155298416428138 1
0.224151025167777 1
0.178127851339266 1
0.2032094307168 1
0.258963496927308 1
0.169143604379618 1
0.180393051738153 1
0.18028299886752 1
0.193540462452554 1
0.237107421801605 1
0.201810959863907 1
0.202534148854176 1
0.229114751730152 1
0.231880482071779 1
0.211608672384644 1
0.198225599250434 1
0.216737264413551 1
0.231037272617074 1
0.186344904111363 1
0.205372673172055 1
0.161531622861793 1
0.175612951397154 1
0.246111374513121 1
0.21279449447787 1
0.21248581890323 1
0.227445537015532 1
0.168967492283109 1
0.169848789376008 1
0.264301357082853 1
0.215893224678097 1
0.210475772860827 1
0.201284210150913 1
0.161000964029344 1
0.267692206698547 1
0.184432126366166 1
0.145226538688851 1
0.153529747525376 1
0.244493009378181 1
0.221942341820284 1
0.172963922905381 1
0.228514299770245 1
0.213121601989685 1
0.235370813397235 1
0.125264525157018 1
0.169310673907141 1
0.154887046080607 1
0.162571821947654 1
0.146886559833007 1
0.167698077435596 1
0.132100973933511 0
0.18580381446972 1
0.145635542197022 1
0.182722851791093 1
0.238747458313372 1
0.216599714587075 1
0.250543245352291 1
0.175051235749208 1
0.181037092121917 1
0.184658835653238 1
0.19561423863449 1
0.188085566888116 1
0.215339374242619 1
0.230410612034438 1
0.246481785527231 1
0.180945659971279 1
0.184736777536933 1
0.15729113260608 1
0.222889211843946 1
0.131596095988529 0
0.188381654219081 1
0.191244642954256 1
0.21781820817215 1
0.155922425385322 1
0.170556257673603 1
0.174130255272902 1
0.205240801920565 1
0.193115405485898 1
0.187664984948775 1
0.248759411640042 1
0.178404321087754 1
0.226155601991808 1
0.225982640807973 1
0.203777480054609 1
0.221684434474656 1
0.193857794075214 1
0.234471764287046 1
0.227761351573647 1
0.201098703481817 1
0.167966011374738 1
0.231250689444909 1
0.214396755472535 1
0.154087198954249 1
0.164955572204082 1
0.237566745011617 1
0.20600508437427 1
0.154637831785829 1
0.163193678131571 1
0.196749944353175 1
0.247752200935811 1
0.199334238411635 1
0.288614630766519 0
0.127283337846631 0
0.202706134328954 1
0.2129445324441 1
0.254849408410452 1
0.218775965862349 1
0.225495213887258 1
0.235593207671591 1
0.241698319756693 1
0.1982462177986 1
0.259665900056139 1
0.167723494859926 1
0.232823596150287 1
0.208457005854277 1
0.176823791914959 1
0.208705310241667 1
0.202475835021313 1
0.224608076490348 1
0.185702660558796 1
0.183773974701054 1
0.185122820771739 1
0.20768425187219 1
0.218958671454726 1
0.157863666051843 1
0.156271027168716 1
0.154103974268982 1
0.18487655673281 1
0.205428672259829 1
0.21617098970961 1
0.221220014258678 1
0.238606405695554 1
0.143405470025122 1
0.224736364081296 1
0.183586019288515 1
0.186777021360563 1
0.143658273396245 1
0.186825563648847 1
0.247727757556058 1
0.20343892843446 1
0.175093313958833 1
0.178727734531387 1
0.192430608088706 1
0.2851055275124 1
0.110165881415379 0
0.168213729574434 1
0.158369085521482 1
0.210467936141667 1
0.236545862898431 1
0.180045007794197 1
0.199010214333203 1
0.176766986889742 1
0.169217107482473 1
0.20079695069542 1
0.217033359517215 1
0.234503406681078 1
0.237245040629381 1
0.194680131698137 1
0.221252171577478 1
0.221769014322997 1
0.226409404928236 1
0.246000225652862 1
0.226690225183302 1
0.154631569262783 1
0.278012388133981 0
0.177996011779767 1
0.226084610981032 1
0.233420214803323 1
0.205223877090387 1
0.190853497080918 1
0.260369291110095 1
0.169221834075073 1
0.213448379094186 1
0.233308448123679 1
0.175039937397927 1
0.20428213142265 1
0.21453291016256 1
0.163341786351704 1
0.214898115481897 1
0.187085402789019 1
0.171562861354065 1
0.170895449934749 1
0.17283041114504 1
0.228729175099348 1
0.185433282251196 1
0.180516955086201 1
0.202093177743055 1
0.191592047834684 1
0.162708875813895 1
0.251638381025198 1
0.237924872480688 1
0.20312237296497 1
0.195046045193859 1
0.183339746996713 1
0.182358676976879 1
0.241936936002894 1
0.232770663829838 1
0.201635326554109 1
0.207944972957626 1
0.180799179823897 1
0.184568960938529 1
0.166208687346738 1
0.185133279966607 1
0.211002863591883 1
0.180878511233405 1
0.213975968890028 1
0.208679173126484 1
0.213082020604908 1
0.223388945412416 1
0.217757769176844 1
0.18962130676514 1
0.221573616523548 1
0.179314182541201 1
0.216022833139167 1
0.175411792917835 1
0.198274973041421 1
0.199294294284179 1
0.20538523317606 1
0.252452559204496 1
0.201360434566427 1
0.25695220064545 1
0.24156190305961 1
0.129780752939922 0
0.151405523039252 1
0.244396908508969 1
0.116042402271192 0
0.19211604000401 1
0.202356560624769 1
0.22903230278945 1
0.182373975991446 1
0.190767760754674 1
0.232150814565804 1
0.210559023647508 1
0.196512751954333 1
0.171777101500277 1
0.230811990389738 1
0.251966292048948 1
0.243967339147197 1
0.214997504335877 1
0.220321363046867 1
0.184051271697699 1
0.151181445090789 1
0.20268922356256 1
0.134410505746618 1
0.164340179310795 1
0.210928970662828 1
0.142681155594885 1
0.174502522729532 1
0.185242028260576 1
0.236477006793234 1
0.221208084847179 1
0.215763347481041 1
0.274822583763104 0
0.182351951844845 1
0.177093623872991 1
0.227685576591116 1
0.252622558954381 1
0.204399822664822 1
0.174974722878544 1
0.247413430935181 1
0.178175513360898 1
0.163580980097715 1
0.238188844157193 1
0.159514242445291 1
0.227476407268962 1
0.150114795235686 1
0.168900306674167 1
0.205735603922849 1
0.240339406690364 1
0.226485453079184 1
0.240626783086102 1
0.162441742406564 1
0.251829421203633 1
0.234763209762584 1
0.183363734049943 1
0.179531394467568 1
0.206131076127114 1
0.173477547794168 1
0.200696170348497 1
0.211611696605985 1
0.216784215019333 1
0.213697878171148 1
0.232884562998206 1
0.172804353130682 1
0.244764667877698 1
0.214738276225788 1
0.292186533591916 0
0.171120663179053 1
0.130771897446966 1
0.249406291165697 1
0.193717452952454 1
0.219877336233924 1
0.209098095987712 1
0.185862774235692 1
0.269185162911521 0
0.196866478316125 1
0.199522798938935 1
0.227107223835677 1
0.221126894799939 1
0.17853626987609 1
0.16897338937391 1
0.206245089670466 1
0.143258567762765 1
0.18526200206835 1
0.196799717447782 1
0.131807342783237 1
0.189160595634088 1
0.190609689964947 1
0.28403305284763 0
0.204211611407008 1
0.21581462250636 1
0.188330649926048 1
0.215994159512831 1
0.245974706672884 1
0.185869135789195 1
0.23452318913458 1
0.131882123399325 1
0.19664397305966 1
0.222227437175482 1
0.175249741961817 1
0.192910523870932 1
0.1800160690803 1
0.191721816805309 1
0.22349122868249 1
0.228663734507612 1
0.214047778935186 1
0.224263289289606 1
0.167635769970426 1
0.193506966311194 1
0.200648379806545 1
0.242157262005765 1
0.149635528590787 1
0.183593713667689 1
0.183301761694117 1
0.174036585541242 1
0.227575102034823 1
0.223980350487028 1
0.258955374382244 1
0.19041170184041 1
0.197029909937538 1
0.201638366772057 1
0.175154528019758 1
0.213842392338063 1
0.197624795598112 1
0.0951154809959855 0
0.134445972847675 1
0.161420574064914 1
0.255418997506027 1
0.185432264438693 1
0.239751735176719 1
0.218630415891596 1
0.207103504497995 1
0.189912894650426 1
0.190388328300955 1
0.234554519788707 1
0.159768005373078 1
0.191340460831361 1
0.200472589710782 1
0.210071602429758 1
0.214023798720226 1
0.16260424711119 1
0.23287833287083 1
0.225733772882851 1
0.236822215297338 1
0.21046677638572 1
0.186662858843759 1
0.185777294784835 1
0.181387989676758 1
0.275732878078753 0
0.216805568686194 1
0.202253984426466 1
0.239980828202933 1
0.158555446497031 1
0.199617921970155 1
0.193335812194764 1
0.215813243908518 1
0.172316822040769 1
0.17875153078359 1
0.196401174991939 1
0.188498200346788 1
0.113165585043816 0
0.175814060805344 1
0.155981956312153 1
0.197652452305364 1
0.160725042493029 1
0.179251881521391 1
0.11331326149971 0
0.254767114417507 1
0.196848437829993 1
0.179908773861051 1
0.171406856128409 1
0.193275772503144 1
0.217126956012051 1
0.161906030596784 1
0.219867575890438 1
0.204665081529351 1
0.194689872385188 1
0.242350715865253 1
0.205198726662634 1
0.197079308581549 1
0.155660498877868 1
0.196259147362905 1
0.184227573634636 1
0.141810482966569 1
0.234954209904946 1
0.159001823238837 1
0.199442760934262 1
0.159655680930355 1
0.178498047543342 1
0.198616019904727 1
0.194537359592076 1
0.211638517900706 1
0.179102691192451 1
0.214041573987193 1
0.282056510071971 0
0.214327355456207 1
0.144270457711259 1
0.186377202265384 1
0.173720558454304 1
0.213415331520511 1
0.198433028177978 1
0.17220708292755 1
0.245307256307005 1
0.215916729150423 1
0.226280580832448 1
0.151090902476509 1
0.252319303496914 1
0.264285914903175 1
0.182501999989555 1
0.19960950251649 1
0.223682180989718 1
0.225404979097986 1
0.246441775751773 1
0.162475577069957 1
0.184550286374903 1
0.256018193255649 1
0.162917829410153 1
0.12033897498784 0
0.214435108850307 1
0.0879709429956729 0
0.144643860645133 1
0.210074547584122 1
0.178360809979506 1
0.197837381966959 1
0.183782816759431 1
0.19331818964083 1
0.115751088660905 0
0.190857897463158 1
0.252336676806606 1
0.203998394145647 1
0.105132572573919 0
0.173987038694007 1
0.223024216824824 1
0.196264846750704 1
0.188879788856838 1
0.218082399370644 1
0.187346328932329 1
0.209135243643244 1
0.205146345961229 1
0.202449580467749 1
0.176095817853174 1
0.176119508297429 1
0.228197355707257 1
0.146383699016517 1
0.236260168789904 1
0.241563145443243 1
0.126891470295383 0
0.230117911435389 1
0.219150648157645 1
0.179150878922984 1
0.285530937842265 0
0.1931321926551 1
0.185995516948058 1
0.23534281110664 1
0.135722081548723 1
0.213873668271202 1
0.176645507083145 1
0.178573291150828 1
0.151939947773802 1
0.2011999723747 1
0.235831083391127 1
0.159775746834944 1
0.255116589477851 1
0.202989883048389 1
0.199628117490366 1
0.228252188120723 1
0.194177611062812 1
0.222683690192507 1
0.193968885933627 1
0.196873425801732 1
0.258803623824135 1
0.192240971791932 1
0.21579664577441 1
0.228712121322908 1
0.147702929267408 1
0.142511961016162 1
0.218520330296399 1
0.158698100867089 1
0.199964174036009 1
0.204143423554117 1
0.247094089658933 1
0.183269571861931 1
0.218327354399551 1
0.231314871546801 1
0.268700415041519 0
0.217147066972924 1
0.183729879177325 1
0.190317970384695 1
0.193082672924034 1
0.179000558762958 1
0.211060873284333 1
0.226920839729474 1
0.183746354838241 1
0.194423867415922 1
0.197991313891647 1
0.137809727265691 1
0.144542250574777 1
0.20843789739213 1
0.250418574106626 1
0.198955186125009 1
0.201416301662901 1
0.151922580420284 1
0.202757940152145 1
0.225082347194013 1
0.211570791231238 1
0.193550762393638 1
0.184338710285394 1
0.24013082092072 1
0.242513308467774 1
0.181855118076215 1
0.196695544539762 1
0.220095867059649 1
0.175037107523178 1
0.210222379800976 1
0.186875260040028 1
0.190067944634 1
0.239863845955641 1
0.175533214874752 1
0.197947004907998 1
0.155957127717814 1
0.180000746834811 1
0.198335546284423 1
0.197451418368858 1
0.190729378773552 1
0.113266745501539 0
0.242232310095454 1
0.197456677963969 1
0.187991080970934 1
0.196844235179467 1
0.164021582821335 1
0.185463574461647 1
0.19059922999292 1
0.181886860523286 1
0.198714716791506 1
0.183726926651541 1
0.162285089791648 1
0.192710428313135 1
0.192297466284574 1
0.146511085915896 1
0.187933770932641 1
0.190274031439358 1
0.186742362512641 1
0.224425771896538 1
0.219768107635297 1
0.1713957570766 1
0.265450411735659 1
0.203620590569882 1
0.207587625668011 1
0.134468796278859 1
0.238384402125478 1
0.208260522132454 1
0.160437491700269 1
0.229112543636489 1
0.209914093661831 1
0.152596459332717 1
0.156278104877387 1
0.158030890837662 1
0.25313917263125 1
0.223363853565508 1
0.246608751445916 1
0.194087407233729 1
0.16185851890737 1
0.270297369631375 0
0.225764019495136 1
0.193847640528542 1
0.212873905500959 1
0.156760182717786 1
0.138652227207005 1
0.192306151925015 1
0.23364783486822 1
0.246989633147086 1
0.197381273544174 1
0.13312034565099 1
0.203854267079302 1
0.150469141510964 1
0.197055871255629 1
0.275996915039374 0
0.216133994532066 1
0.168980724461394 1
0.176797233079216 1
0.198173828122801 1
0.167123337461218 1
0.161682755887381 1
0.174349267929492 1
0.243229349248337 1
0.146712229105918 1
0.226952875494214 1
0.117404255773327 0
0.189209877026222 1
0.163493286767622 1
0.16382368841636 1
0.206815859979824 1
0.192147960327736 1
0.272694414629182 0
0.268196776175846 1
0.210809465826563 1
0.226834564605719 1
0.176551780721181 1
0.26712949386952 1
0.193785932544801 1
0.195894042470676 1
0.142748763456461 1
0.237366710614314 1
0.193418881747628 1
0.232602107218641 1
0.218491509808042 1
0.207569000256567 1
0.19975260105272 1
0.192430450849946 1
0.201793773214633 1
0.220867266229175 1
0.210937641199541 1
0.1886191474147 1
0.258048656724937 1
0.222543071737252 1
0.188086433943337 1
0.193115494958471 1
0.246696281859742 1
0.138201407447918 1
0.234684224295392 1
0.146042398098163 1
0.262573042238268 1
0.265429410527128 1
0.168438323607064 1
0.202449486647978 1
0.240734314096547 1
0.22962324467675 1
0.232150208798005 1
0.225802708132132 1
0.23039272528834 1
0.201337452615423 1
0.199678477486601 1
0.223446916965753 1
0.198948925500783 1
0.207025256945066 1
0.202458640786194 1
0.135768899668162 1
0.205129380525633 1
0.201057884610292 1
0.187216591666503 1
0.245326681557837 1
0.177124013567503 1
0.238987315116114 1
0.193196315877668 1
0.221908924809541 1
0.217596319839567 1
0.162478309341191 1
0.17522096016476 1
0.223672294722586 1
0.208195582120101 1
0.221769399407461 1
0.244354580791987 1
0.188432358085066 1
0.207113159548377 1
0.138180553352047 1
0.271614849706575 1
0.170697601008693 1
0.198430434938022 1
0.171124992986368 1
0.200769470260402 1
0.201150673855128 1
0.184560390477827 1
0.209252831437355 1
0.211884284172081 1
0.168257236763329 1
0.185392276754271 1
0.26402150920083 1
0.231751826120414 1
0.189477443611604 1
0.210440683096162 1
0.22545168045568 1
0.173650448136887 1
0.215986409198227 1
0.258650968418253 1
0.148550798932754 1
0.220420994621821 1
0.181012060552084 1
0.222521552086202 1
0.138690016793644 1
0.197710654905101 1
0.234313070645217 1
0.227799570501443 1
0.152326167954906 1
0.189789216859263 1
0.249312281626219 1
0.28145082083488 1
0.169271975811317 1
0.206793515373872 1
0.26036727157602 1
0.26051076813229 1
0.230142478186295 1
0.232870034508264 1
0.242787624865571 1
0.206344352656717 1
0.148349163716581 1
0.179742719607443 1
0.18093848996335 1
0.231203447953605 1
0.230935853746665 1
0.218561154627147 1
0.231395350008263 1
0.178900150499574 1
0.209223643692356 1
0.234518213769609 1
0.157578261091045 1
0.24844206050904 1
0.196325443877747 1
0.218738087950804 1
0.227032160791369 1
0.164800810608733 1
0.160327100542679 1
0.199115911341169 1
0.210954065570023 1
0.189874035862753 1
0.188255534090358 1
0.255140432513067 1
0.183953671780885 1
0.201533708006919 1
0.184101826544977 1
0.200218267927447 1
0.195760730911475 1
0.246533197029211 1
0.254210362719861 1
0.187955445439886 1
0.186828095160069 1
0.220361193381505 1
0.200794510727207 1
0.20994588867401 1
0.187417188634694 1
0.193086430800562 1
0.209587437529782 1
0.204769974513011 1
0.230595583304147 1
0.156889347959597 1
0.198719721254697 1
0.206955455024825 1
0.148197986650536 1
0.168957053813341 1
0.18686796783057 1
0.198191227780851 1
0.155135948922397 1
0.206260238131985 1
0.217787691171258 1
0.155695608165439 1
0.118389192785659 0
0.209234373316675 1
0.248738785345344 1
0.264663845108136 1
0.180189057855873 1
0.195117417034529 1
0.227546835134261 1
0.250268843310815 1
0.204365786574063 1
0.211908453388157 1
0.237458933276617 1
0.264003701105583 1
0.205724249922739 1
0.199995261532159 1
0.244934725037706 1
0.209030362276314 1
0.189944905396706 1
0.212712418835511 1
0.177057004972093 1
0.200107121250154 1
0.212733935523009 1
0.251889482615035 1
0.229344102327664 1
0.231263238831314 1
0.18554079716274 1
0.188044994572374 1
0.170900256804042 1
0.200510706775986 1
0.129857750436865 0
0.21203334049474 1
0.158226115033567 1
0.220271842542131 1
0.148886490645972 1
0.166082752481881 1
0.177948384284294 1
0.224679196348491 1
0.24392069157048 1
0.209880703073775 1
0.159307100068785 1
0.231873478991744 1
0.269874342885932 0
0.161259827753349 1
0.206592436700579 1
0.164883909615638 1
0.185715775432304 1
0.219663130361797 1
0.233549328317121 1
0.221579860348491 1
0.154090850769328 1
0.231788350663796 1
0.183755289466369 1
0.180222738940269 1
0.22062444880904 1
0.177810788462752 1
0.222352594298092 1
0.231311070053326 1
0.198069195630628 1
0.123274959917754 0
0.25418305239002 1
0.180800761364497 1
0.220352353010911 1
0.2081052587559 1
0.233726200359707 1
0.155822883038313 1
0.214885391600536 1
0.191269400637216 1
0.197917954567545 1
0.234551448126295 1
0.208840749433019 1
0.183633721282141 1
0.196365779924088 1
0.196683848677253 1
0.206219583378909 1
0.152294218749229 1
0.223594860930195 1
0.190876486246405 1
0.154072736228159 1
0.14217651901284 1
0.225663239408578 1
0.242182547808343 1
0.200037821543964 1
0.20414923154131 1
0.181568837654547 1
0.255031806399005 1
0.201028303757721 1
0.192762104251516 1
0.233380321225634 1
0.16776073375106 1
0.215692875262122 1
0.175440569053625 1
0.220770129269233 1
0.201777039412413 1
0.139521517823841 1
0.138254133166482 1
0.167345567722234 1
0.18673423409614 1
0.272250543496786 0
0.178154404869767 1
0.195581291568435 1
0.186024557031357 1
0.232194595308523 1
0.164962840347601 1
0.242674826858707 1
0.178295419496739 1
0.222758843265251 1
0.26289661252826 1
0.194777197828535 1
0.249035299929445 1
0.206986786169162 1
0.216363302498291 1
0.254067405004526 1
0.211510937388186 1
0.230900079709733 1
0.195390692871196 1
0.186766747372413 1
0.164956680016788 1
0.214060493029397 1
0.194304808479725 1
0.184555736360763 1
0.228539419139467 1
0.170058856671581 1
0.162255195980489 1
0.195453133587261 1
0.202879829523303 1
0.181585336554775 1
0.181764493259205 1
0.197619970545966 1
0.239882112382175 1
0.139703570790291 1
0.267279688283299 1
0.145562761953021 1
0.219110089939719 1
0.176094403767036 1
0.244492680673971 1
0.183259477186934 1
0.239801372822154 1
0.183226122202155 1
0.201322226701653 1
0.168826822341665 1
0.210108101323896 1
0.236479330829325 1
0.201888259252919 1
0.216709539224253 1
0.213149985733791 1
0.135391379769616 1
0.207739435443487 1
0.193859393500574 1
0.121231316423498 0
0.23938860608184 1
0.246868200015512 1
0.241008299561545 1
0.180845597356487 1
0.201025346789918 1
0.22117776713235 1
0.155461145307651 1
0.204684763802631 1
0.223069358210063 1
0.18946436136854 1
0.174199164491484 1
0.221223292970124 1
0.221869241547733 1
0.205013997421126 1
0.233686572980782 1
0.153618426316979 1
0.179994006103974 1
0.227873212456962 1
0.181470646892786 1
0.194276931995592 1
0.218117059794187 1
0.227526212220037 1
0.206454145139301 1
0.195998915807628 1
0.139479185582114 1
0.177192600714654 1
0.157620886706104 1
0.207246399118473 1
0.212559435991622 1
0.227581461741089 1
0.17528808049838 1
0.245372107402185 1
0.242472959027236 1
0.208651878274076 1
0.262384629860608 1
0.221095261770382 1
0.142588443502615 1
0.182837272547746 1
0.197529268949665 1
0.208404567273927 1
0.228606386537244 1
0.193726165567842 1
0.179539606999636 1
0.262822237552768 1
0.161929543823991 1
0.168658157937433 1
0.210360668519105 1
0.181944981527663 1
0.242633776632896 1
0.179549185328553 1
0.224169812628182 1
0.247935403448485 1
0.171806839362262 1
0.161060144407992 1
0.182794671858559 1
0.200189358000063 1
0.177143284420415 1
0.221440754801487 1
0.14543354564913 1
0.235576447284852 1
0.240219902731716 1
0.192840935789785 1
0.187923011429711 1
0.179646877147985 1
0.210015908571948 1
0.20261494957546 1
0.2145126456451 1
0.175300664922826 1
0.194872832141746 1
0.216725228295962 1
0.213984709513195 1
0.189927701001436 1
0.207158508789173 1
0.214319190101511 1
0.288439672675384 0
0.305783777349604 0
0.121296369185343 0
0.186202325055703 1
0.230141793840808 1
0.236657912061305 1
0.185022798597794 1
0.251688289117123 1
0.264801495689788 1
0.200268186704556 1
0.185982881309279 1
0.206161821149558 1
0.211717664077414 1
0.240669922825746 1
0.252556582045021 1
0.223226632682602 1
0.170874583326529 1
0.22341986447612 1
0.224349427007109 1
0.131788940942186 0
0.201459995691326 1
0.154630103189485 1
0.248993468987532 1
0.158366186049787 1
0.239193193506405 1
0.249128845548318 1
0.220115585343627 1
0.22319451969245 1
0.181658016989354 1
0.131373573458052 0
0.243311462868856 1
0.18774905529255 1
0.163577168520913 1
0.131705647670212 1
0.127444024705289 1
0.195317388470324 1
0.189986727381077 1
0.18504760394767 1
0.178113483235211 1
0.222342106369954 1
0.151722713788205 1
0.218999033840592 1
0.261811416373568 1
0.213096733577138 1
0.215200781346712 1
0.301491998840845 0
0.194829919000346 1
0.203261846175246 1
0.16926037034762 1
0.255121798781811 1
0.176407897863867 1
0.192790099045281 1
0.211020849122164 1
0.154024420026567 1
0.232507281188283 1
0.185003720599653 1
0.199095135499261 1
0.215996344296888 1
0.208932844057009 1
0.139662617657252 1
0.15796130924936 1
0.201550680852915 1
0.165335504376762 1
0.230345963339347 1
0.195762588601574 1
0.222990600055145 1
0.186232665166143 1
0.228771017012972 1
0.148628451804123 1
0.197934953563841 1
0.246627037432555 1
0.171600630952534 1
0.218904556841151 1
0.19969483678938 1
0.261847111593413 1
0.176716733692341 1
0.261963627127636 1
0.21410060043445 1
0.209457794558449 1
0.162204174885495 1
0.227307321426168 1
0.18458076662467 1
0.248254525012717 1
0.251659827757913 1
0.221043690782564 1
0.25891123741967 1
0.226770385993605 1
0.25152142371705 1
0.205818502000197 1
0.219042294190335 1
0.23532068204993 1
0.200240242507415 1
0.247244182331768 1
0.164608962919557 1
0.192388624548267 1
0.207680796141095 1
0.119828812292588 0
0.213020773454586 1
0.164377390689718 1
0.195686309089825 1
0.253747035392645 1
0.163712714938622 1
0.1753048680946 1
0.228416426822473 1
0.185993065000981 1
0.166327306980398 1
0.218811690847811 1
0.19383842750211 1
0.217174396609654 1
0.255254271325122 1
0.191585482777974 1
0.216321567137973 1
0.213025664692646 1
0.202764544516838 1
0.15467650111716 1
0.182376675685726 1
0.198547897037148 1
0.144195572722114 1
0.160716668820286 1
0.183111809698578 1
0.216716337391169 1
0.210304609326711 1
0.188504460615258 1
0.247144238412711 1
0.23718603205669 1
0.229038404670552 1
0.177984319914078 1
0.137810405556492 1
0.201489216017294 1
0.259392436637809 1
0.180701719441421 1
0.139622919429741 1
0.200104685214532 1
0.220560439277702 1
0.205418599609125 1
0.158703247480805 1
0.260127625281937 1
0.258929956465817 1
0.290796600666824 0
0.262781529684193 1
0.160300629327542 1
0.215020400248008 1
0.192930976966062 1
0.19818544060492 1
0.158579427687653 1
0.192538788103679 1
0.15413274528165 1
0.228521647583989 1
0.217417160409719 1
0.208790596299892 1
0.182910848241899 1
0.197344472367732 1
0.208006885104553 1
0.175768100777952 1
0.227275248034704 1
0.199186513955724 1
0.179175148066493 1
0.227773766981351 1
0.220954959056322 1
0.230788047995187 1
0.218801126796528 1
0.134885043872352 1
0.193047146926342 1
0.162452097955001 1
0.165479530073931 1
0.234301512705309 1
0.249586225238027 1
0.190701880795182 1
0.144363334095271 1
0.197618467411857 1
0.212410471180358 1
0.190094772683829 1
0.183005359026087 1
0.169138165490108 1
0.164299817274887 1
0.192060936178792 1
0.223934966192436 1
0.252842959910372 1
0.168487212298037 1
0.164677915545746 1
0.25682150796286 1
0.192889139737241 1
0.227209727495704 1
0.211550947758662 1
0.170722891193307 1
0.260856423799695 1
0.194013487683725 1
0.262456598586167 1
0.148713679865998 1
0.175138384923023 1
0.21827078708101 1
0.167320360672514 1
0.207077878693255 1
0.177029930266217 1
0.200260601337067 1
0.216036973350112 1
0.189098311625377 1
0.270914329242497 1
0.130327396040413 0
0.261397533226855 1
0.227827319467604 1
0.186350426381093 1
0.202244769786348 1
0.205148306622855 1
0.242327724735076 1
0.262446572872541 1
0.224254588963995 1
0.215256999054787 1
0.2210254185464 1
0.228102854939933 1
0.264496697698979 1
0.160791693687917 1
0.225138170877069 1
0.234254103620479 1
0.197071548325828 1
0.225063677117152 1
0.179486411946064 1
0.159349220827708 1
0.212491632415435 1
0.218247695291306 1
0.169161889863145 1
0.158203674808212 1
0.203984158296627 1
0.145665098251978 1
0.192894098627585 1
0.194911558209006 1
0.214503551386255 1
0.178400634199019 1
0.231287030227701 1
0.25377382473983 1
0.200977355081339 1
0.149385981095176 1
0.279608439496745 0
0.196289369029537 1
0.204845405230142 1
0.155414191515942 1
0.183722387182589 1
0.169755196613774 1
0.187199655617984 1
0.228287429424647 1
0.230605825309194 1
0.217039795193564 1
0.206846729566836 1
0.218704804140495 1
0.246892481366019 1
0.159157620139985 1
0.13875925499742 1
0.154968168677903 1
0.15447975033779 1
0.18262017941041 1
0.234668234971066 1
0.185599728500812 1
0.165602117005036 1
0.260584723377522 1
0.205651944164027 1
0.171364511859307 1
0.193058541706632 1
0.231955668966864 1
0.143244586924604 1
0.240653629500646 1
0.212419424747204 1
0.214374826235344 1
0.252761120633402 1
0.246401905014097 1
0.17609648762478 1
0.25093862980126 1
0.237961502418398 1
0.208847047873408 1
0.188304626732658 1
0.1824401417935 1
0.19829745943211 1
0.164672680508094 1
0.228454801478196 1
0.175904507437875 1
0.193438215752213 1
0.199464846754279 1
0.219450785722762 1
0.183084165741014 1
0.199846314181724 1
0.196852890239233 1
0.172989400387697 1
0.196447712313411 1
0.225259031740167 1
0.219965876861642 1
0.194465517759568 1
0.191420330330569 1
0.271275019326563 1
0.242590852809928 1
0.165197503834293 1
0.177957184138726 1
0.200008246525475 1
0.198691825890059 1
0.205162733485876 1
0.175714830582309 1
0.159068803818276 1
0.227938515343632 1
0.178715327764055 1
0.219107050205146 1
0.171111403925437 1
0.185228837413401 1
0.218955800442438 1
0.250738785702195 1
0.208537255654395 1
0.185878656700112 1
0.175063813014914 1
0.203748118355867 1
0.167264655185235 1
0.200064106044043 1
0.240217883251523 1
0.24708545800549 1
0.159436804358308 1
0.196122732424226 1
0.164383956328334 1
0.224876410936771 1
0.202832247487482 1
0.234978235647588 1
0.127613871735521 1
0.254825385590903 1
0.209863895294556 1
0.160933924999742 1
0.127893202096537 0
0.232264645691465 1
0.123428728537242 0
0.14538622578091 1
0.219622274252651 1
0.173515501981166 1
0.145934143035994 1
0.262413851278243 1
0.204466526302748 1
0.174913905294805 1
0.197308275268625 1
0.1566440043414 1
0.213159624078848 1
0.221192207247216 1
0.263532037257069 1
0.217927262440238 1
0.235409021741505 1
0.145268950755655 1
0.187865818631458 1
0.16279013198558 1
0.264639074335463 1
0.219842964791252 1
0.223608959686871 1
0.189219242804804 1
0.169594688887903 1
0.209791624350995 1
0.21546911343933 1
0.187094848796806 1
0.145598275139017 1
0.185256953910542 1
0.215723129218823 1
0.137664835633966 1
0.230527366522113 1
0.230031850780569 1
0.194699853800224 1
0.167597540766529 1
0.190189225912281 1
0.172389332518012 1
0.14393416937091 1
0.157316886623261 1
0.242258369093034 1
0.238144055634506 1
0.181699407742169 1
0.207557803648122 1
0.128249406860298 0
0.183540161879249 1
0.192615640425159 1
0.203632186539597 1
0.233511415716331 1
0.17762781821763 1
0.171698884062973 1
0.229395782334007 1
0.156255525577189 1
0.163845506950582 1
0.201320326155669 1
0.179052595808516 1
0.224839743940449 1
0.173941272243695 1
0.13855201829025 1
0.187807536220066 1
0.146302714300672 1
0.226172282247481 1
0.138900033679241 1
0.222463653719358 1
0.178111422499733 1
0.201438932578848 1
0.285333221049461 0
0.220285986339704 1
0.237621125555121 1
0.197281192842313 1
0.232749272396132 1
0.169987653962672 1
0.221914560156563 1
0.187956318760276 1
0.178994890946997 1
0.205374316723036 1
0.173919093127938 1
0.244215267608543 1
0.187170787906863 1
0.169431884257713 1
0.169984289954753 1
0.108973275208883 0
0.190927239950894 1
0.250744042480248 1
0.199032428535183 1
0.208717692608203 1
0.195032597738566 1
0.199822978353566 1
0.259889925051117 1
0.212770511529249 1
0.172037120558486 1
0.209557855087235 1
0.228896462465838 1
0.228216127368584 1
0.288353990706895 0
0.230322241478046 1
0.160084618779712 1
0.176918803102565 1
0.21360981172463 1
0.134689948367154 1
0.227015840113483 1
0.181856424781284 1
0.180206830480796 1
0.193105635963056 1
0.196818979448467 1
0.199136197947811 1
0.190555633227535 1
0.138944379829317 1
0.248498801785221 1
0.175859012761887 1
0.208982038278484 1
0.214451157548899 1
0.207952576551975 1
0.19321315289857 1
0.153810481525838 1
0.160095428354324 1
0.21246734099263 1
0.182483730497615 1
0.14071623670115 1
0.207604623069045 1
0.175518036806668 1
0.264507195111642 1
0.184238270029912 1
0.203407047280266 1
0.241339295305708 1
0.149941641443214 1
0.165525714439009 1
0.185073867600553 1
0.180457678166955 1
0.22406906726952 1
0.196308255066627 1
0.27862798762733 0
0.174084064689281 1
0.269082727564899 1
0.136952434918798 1
0.175408227685029 1
0.169769953084504 1
0.190822300536042 1
0.174491356076391 1
0.176900942404002 1
0.221331495456092 1
0.222410766400427 1
0.188664139232515 1
0.241734577743777 1
0.212080873520173 1
0.174859343400858 1
0.177995812320299 1
0.214703015569153 1
0.180495944482674 1
0.172613290112802 1
0.231256694785111 1
0.140039008678569 1
0.171925789772651 1
0.169467525914397 1
0.19484308330187 1
0.173272452016707 1
0.158271029469873 1
0.158433488499506 1
0.239705945485714 1
0.209602419397295 1
0.14788533227847 1
0.205058266210952 1
0.164675306867308 1
0.13483343678471 1
0.16591503279797 1
0.209499645736812 1
0.18038510279505 1
0.20270111331436 1
0.202812234956042 1
0.182843785263861 1
0.190769970102818 1
0.279003882721675 0
0.163501880370402 1
0.180080355561561 1
0.204330781729586 1
0.2141466503362 1
0.18782585798262 1
0.246117660009448 1
0.178836057966744 1
0.155870742921195 1
0.179203926641605 1
0.177108550523096 1
0.240471004612499 1
0.147644755946034 1
0.196849385319765 1
0.245725251430685 1
0.177464725651617 1
0.233064682582395 1
0.217308499138419 1
0.195030493760322 1
0.220020865830968 1
0.204386321000986 1
0.140651102382646 1
0.237459021794371 1
0.176960626320079 1
0.189379653339119 1
0.20742479719524 1
0.233594584112437 1
0.179254786741611 1
0.197032775974143 1
0.225473025257717 1
0.210177193169486 1
0.194241342326436 1
0.20091522264633 1
0.182813056710019 1
0.189257383349969 1
0.185329626740234 1
0.23566142054738 1
0.224952404574652 1
0.16996012453957 1
0.161629754610996 1
0.169550138545059 1
0.191484639804275 1
0.208550922812882 1
0.233741742334684 1
0.168538873493874 1
0.158419280895758 1
0.170634842377479 1
0.222940178125417 1
0.165294303156932 1
0.221864690887378 1
0.198570040491451 1
0.152798618153896 1
0.214059497597766 1
0.212901748421243 1
0.18321813136121 1
0.18491278421592 1
0.212264692427571 1
0.216049031705962 1
0.19470270504299 1
0.216622037142941 1
0.24488338875619 1
0.207696742708064 1
0.19030868995921 1
0.191530113617562 1
0.223601215747344 1
0.24502340244989 1
0.215755828687226 1
0.151507933162752 1
0.230340822590495 1
0.247497753242164 1
0.190059635428375 1
0.254822562913229 1
0.195452498121666 1
0.158040569174273 1
0.210828264800859 1
0.158879353514886 1
0.201400455684347 1
0.203432333217048 1
0.206770929213349 1
0.204809018863448 1
0.181875579392548 1
0.235542104013389 1
0.185880524110066 1
0.19037452941547 1
0.193429676168941 1
0.243117350998168 1
0.18101676531105 1
0.203377358290492 1
0.274688508887486 1
0.119047680155984 0
0.175277125799615 1
0.181259896313454 1
0.103511303194314 0
0.174156131459635 1
0.203742878112086 1
0.143178811460378 1
0.19590548216531 1
0.169877245499185 1
0.12192894993018 0
0.227566026273561 1
0.155407519724976 1
0.208208294591391 1
0.239278303345789 1
0.168955619609652 1
0.197362143022443 1
0.226149257915969 1
0.247242550294576 1
0.192690744799703 1
0.189857934690691 1
0.260030119044617 1
0.209718351933131 1
0.162217888820781 1
0.220704476882745 1
0.150955722136736 1
0.237271905455271 1
0.217194091994331 1
0.207653073221744 1
0.217617505069574 1
0.213922616123015 1
0.145112308815737 1
0.203156766886167 1
0.24457881886393 1
0.152047955122796 1
0.223331986602353 1
0.197222956169259 1
0.220505154428588 1
0.212466226280745 1
0.165657042387903 1
0.17198642220506 1
0.243135921936018 1
0.223037838342667 1
0.216769061546709 1
0.223108250094797 1
0.308202842401199 0
0.246015603538254 1
0.199966896907237 1
0.226263454930348 1
0.132635457638958 0
0.207018672256025 1
0.234943771974281 1
0.202773518937334 1
0.202832274471315 1
0.250873199973936 1
0.197117459084257 1
0.230189542830419 1
0.145857276826986 1
0.1900587377501 1
0.193893955703642 1
0.251613878952054 1
0.212355840325899 1
0.201798264874974 1
0.197224203374879 1
0.162085952550653 1
0.198539262450214 1
0.231118728990283 1
0.244961121850041 1
0.217526159833191 1
0.139074147746853 1
0.257489882065669 1
0.224954160812935 1
0.233136814184969 1
0.204929170206998 1
0.130851450012181 1
0.212208200389669 1
0.251422826120227 1
0.227692256817077 1
0.215437805828754 1
0.179136089522047 1
0.179033163664896 1
0.157394622258487 1
0.189648275974918 1
0.210343435592868 1
0.20258710377895 1
0.202289988320129 1
0.146028053769259 1
0.174080169370883 1
0.210455996841338 1
0.195795367539158 1
0.184944767703662 1
0.135559888684516 1
0.192358874502481 1
0.198773513864825 1
0.200339585283949 1
0.151889987662982 1
0.18585559528668 1
0.193857770778498 1
0.183529695011569 1
0.237727309772958 1
0.241137736246633 1
0.198008292621067 1
0.150381052200282 1
0.205747756392022 1
0.177313883391548 1
0.184199081016057 1
0.157507859390054 1
0.213939506854888 1
0.225771121459074 1
0.255000640587406 1
0.150926526059032 1
0.211817700248019 1
0.236282505138163 1
0.207967330683998 1
0.230602392780409 1
0.22364830691142 1
0.167660984367528 1
0.154388821173325 1
0.206514428792682 1
0.185438570400669 1
0.256521305151142 1
0.193579280657173 1
0.17738716907536 1
0.198826552340321 1
0.17922249884833 1
0.179960306399906 1
0.175871477856387 1
0.164907945364282 1
0.213181808517901 1
0.20935247994968 1
0.266474544010435 1
0.232756960397246 1
0.259544171449571 1
0.199106100192379 1
0.18672589417012 1
0.170442986273374 1
0.233061107813706 1
0.174362283616616 1
0.178474656808737 1
0.204254782010163 1
0.253547974594535 1
0.201251799931253 1
0.202818449626749 1
0.152807690606949 1
0.220986483748049 1
0.218380213230071 1
0.184349568510164 1
0.188697147516339 1
0.255343620855781 1
0.117916012302862 0
0.212741835670252 1
0.207992346375423 1
0.121780026532972 1
0.223195351594266 1
0.139945147035395 1
0.222648967807665 1
0.170852896933321 1
0.21489188585902 1
0.17730381335251 1
0.226129571004671 1
0.176678617052793 1
0.178579045411834 1
0.270778903373217 1
0.232555812471388 1
0.174198429285943 1
0.168315813593181 1
0.143113731236911 1
0.18791546425157 1
0.216756256248787 1
0.206286158784086 1
0.191372052419495 1
0.189034888415483 1
0.129233499693011 0
0.161792645279499 1
0.233868177307584 1
0.183749101890842 1
0.150155619686857 1
0.176364680432164 1
0.215733367582844 1
0.235868571071907 1
0.242503922663319 1
0.258287216341431 1
0.269950403005243 0
0.184117861036011 1
0.233125334105483 1
0.219294818053058 1
0.14901522111002 1
0.201929065764326 1
0.192803272719479 1
0.227885519125778 1
0.183305957011828 1
0.169564229821225 1
0.220015429340183 1
0.153865906548178 1
0.207503583408111 1
0.210042794120964 1
0.232108701001345 1
0.210496498916466 1
0.169625488384966 1
0.160718887399911 1
0.237298786336335 1
0.170458793821364 1
0.156390188782604 1
0.148402257329996 1
0.164441774056905 1
0.213525418205307 1
0.174498727234228 1
0.182961788978548 1
0.221996648441386 1
0.236461370848861 1
0.186864213793283 1
0.231251962507443 1
0.159410640539496 1
0.219595069728624 1
0.160765469183325 1
0.214741044600574 1
0.164784454325247 1
0.213174976886242 1
0.208007617829985 1
0.138683525861355 1
0.213608792948972 1
0.226503306105996 1
0.245868647912092 1
0.28056944576269 0
0.221694856812134 1
0.20888298063583 1
0.240205720333032 1
0.212764968024042 1
0.173369273497003 1
0.214603804850188 1
0.207655739028846 1
0.24438898550795 1
0.15203840563864 1
0.213195255493329 1
0.208938447736234 1
0.219343450593821 1
0.22234966802679 1
0.244660235759689 1
0.173554894277117 1
0.217770060197124 1
0.214271223349874 1
0.131021238333655 1
0.200163518009658 1
0.198868060706571 1
0.197708615082847 1
0.190849133404338 1
0.174313881205404 1
0.283470039197926 1
0.175382496312074 1
0.251082923921566 1
0.185305107561539 1
0.197106004354334 1
0.274305280989913 0
0.210667921444239 1
0.17498582100621 1
0.228946861656362 1
0.199444783510845 1
0.184615388004332 1
0.176588446964141 1
0.170746965704102 1
0.188389020596359 1
0.21167530367121 1
0.131010015507821 0
0.236680456492996 1
0.22722517373276 1
0.166192166034102 1
0.209721064538096 1
0.239238961665549 1
0.213155256777718 1
0.247760317707487 1
0.188829196813994 1
0.234958305454264 1
0.198351371670863 1
0.254704612449455 1
0.174027939424855 1
0.198848034177488 1
0.242472814183979 1
0.201544970490122 1
0.222402451842663 1
0.237495080359511 1
0.219332045038338 1
0.205408682624947 1
0.168297942392705 1
0.213699884324157 1
0.191705720397879 1
0.225789137845323 1
0.171859995320698 1
0.166809852263896 1
0.215995270928612 1
0.176207311094274 1
0.22348835344597 1
0.167231236619275 1
0.217284657287975 1
0.182709802117155 1
0.221595642488801 1
0.208148644177673 1
0.143624435911091 1
0.19207711150278 1
0.217340839066543 1
0.165568272367878 1
0.182136489940701 1
0.189984396924646 1
0.149107446180817 1
0.27993751313235 0
0.197791396412041 1
0.167381900558206 1
0.184356395047673 1
0.18909433884662 1
0.18071204169469 1
0.221015018426428 1
0.210447325768462 1
0.178912727661882 1
0.170843415645282 1
0.19988502317097 1
0.195434318421379 1
0.194289326840897 1
0.213513592692768 1
0.205338437122396 1
0.212130271164765 1
0.262992995195639 1
0.206398334963852 1
0.183559064189816 1
0.200840168378051 1
0.250411136444934 1
0.217763926472493 1
0.234294339339098 1
0.202035832650981 1
0.222112439417385 1
0.201209876369372 1
0.215966219109128 1
0.200536777358558 1
0.23465538707883 1
0.122120801643576 0
0.20454413131779 1
0.2305149973716 1
0.138132360315734 1
0.141749170494729 1
0.244771366003852 1
0.143686182179302 1
0.161814252286237 1
0.156649240005363 1
0.215162253031676 1
0.222572077955553 1
0.198721403970184 1
0.229014107237086 1
0.184865486001987 1
0.140069150663141 1
0.205756939950307 1
0.192275605909771 1
0.192581516706637 1
0.276851788088884 0
0.216596577863923 1
0.217577397731195 1
0.209029367362447 1
0.202046704750264 1
0.188029577956237 1
0.213545210147891 1
0.247148373663146 1
0.185750209971067 1
0.160954291421833 1
0.219965933741755 1
0.111871545722279 0
0.206866241169879 1
0.208419717382377 1
0.271637144706267 0
0.213117265346669 1
0.176507792110794 1
0.213806895219081 1
0.191038926197509 1
0.216668076553475 1
0.229236805683339 1
0.120347814121821 0
0.225329808840088 1
0.216279826157061 1
0.186930844504047 1
0.206808092450501 1
0.143049028103314 1
0.226971794478608 1
0.192886563762598 1
0.212522316631206 1
0.186577312261463 1
0.229838111081535 1
0.207592197354547 1
0.226319569303096 1
0.199315641318542 1
0.212977446634079 1
0.208643610280376 1
0.182744434329819 1
0.178290726702577 1
0.225054945823847 1
0.132764573763946 1
0.216945279967982 1
0.207888050425317 1
0.20742303975366 1
0.125328683164943 0
0.250966016103151 1
0.163859428295966 1
0.221089107177716 1
0.148674309703519 1
0.184923898382241 1
0.217976912463128 1
0.240536024520843 1
0.224483819822205 1
0.197503284219727 1
0.188345511538288 1
0.217961091803526 1
0.199122130774545 1
0.220945593332213 1
0.139376982008901 1
0.171141745009653 1
0.196093328499486 1
0.167002143320667 1
0.260408463455471 1
0.196932796733047 1
0.16424745517822 1
0.203470690555203 1
0.212594072512458 1
0.147748206444263 1
0.163661043971647 1
0.171129649328817 1
0.246759505562722 1
0.142343625675714 1
0.210358085183446 1
0.168299713550013 1
0.185250070891396 1
0.118792394093377 0
0.211369346803278 1
0.170422749434483 1
0.189227773583202 1
0.175829424820073 1
0.193083967118585 1
0.249224350432228 1
0.180442781137942 1
0.189061376076867 1
0.232713691780584 1
0.20134250379287 1
0.175164611517992 1
0.240936325530605 1
0.202564504648896 1
0.190512072600458 1
0.2001385338995 1
0.21500867916487 1
0.164456394912895 1
0.237333186886455 1
0.261309312222653 1
0.248618714412766 1
0.177288832954427 1
0.202917399152386 1
0.194699409977235 1
0.118462311326313 0
0.18299134944626 1
0.189597296466069 1
0.15885920851125 1
0.174913034858615 1
0.204899648030144 1
0.178488617532699 1
0.179663518491283 1
0.162260814615711 1
0.156006752961987 1
0.268178558365174 0
0.197329393926224 1
0.137630014739757 1
0.22024730765607 1
0.250737692375997 1
0.146843215998205 1
0.146448241330646 1
0.254410008260509 1
0.254654318313828 1
0.268315596500682 1
0.218678578065773 1
0.186393496478749 1
0.182923916285816 1
0.136683818030724 1
0.13498254591431 1
0.223915905818346 1
0.253921211954254 1
0.200616034673407 1
0.166212461628095 1
0.181541957233724 1
0.207993245200917 1
0.169468356725251 1
0.179749449546573 1
0.200265180977185 1
0.175277708702564 1
0.155074534314547 1
0.157632048390514 1
0.237690555914002 1
0.133998199638491 1
0.234328368293447 1
0.227759394017298 1
0.220773734430261 1
0.195888217049076 1
0.22766673822368 1
0.149229576437092 1
0.178038428306768 1
0.249400917374669 1
0.215648405057414 1
0.199001761282164 1
0.206711785147709 1
0.205936467402822 1
0.174026685132415 1
0.164463315028263 1
0.171308510722427 1
0.16287613475863 1
0.262737666973602 1
0.219937661258242 1
0.174846933761496 1
0.19999147185802 1
0.197918708080661 1
0.230033515039797 1
0.183981930342212 1
0.213120975398485 1
0.164590674465952 1
0.207915230143306 1
0.15208589792905 1
0.172068117351537 1
0.153800813791721 1
0.2094069134923 1
0.169893266189913 1
0.205398183700549 1
0.201891824345835 1
0.148378031692298 1
0.198891067378629 1
0.187975405244628 1
0.163182892270492 1
0.184874265262674 1
0.181957809241955 1
0.211234957323189 1
0.243735923680888 1
0.168199393055827 1
0.220257652733928 1
0.177890537114895 1
0.197299635671539 1
0.22253141501745 1
0.22843902143705 1
0.209232420602331 1
0.223413503114538 1
0.217346010618995 1
0.0940328226918258 0
0.211681465485605 1
0.182171718460139 1
0.186014500236661 1
0.218199094165684 1
0.219736268581573 1
0.191719686323096 1
0.222830872073103 1
0.229778736038555 1
0.15311735261793 1
0.188807796370969 1
0.211615734140572 1
0.165882294035513 1
0.263230900319742 1
0.193763559897365 1
0.249589944962873 1
0.158585622838259 1
0.237483238302904 1
0.15364291829677 1
0.209888790928839 1
0.211623650213686 1
0.151752615447142 1
0.161054116521568 1
0.238886586156187 1
0.180575817277902 1
0.167470060163209 1
0.223393480353142 1
0.232247558859364 1
0.240579048398919 1
0.174131612787834 1
0.173177621948391 1
0.214436058409805 1
0.21541528882843 1
0.187292672339596 1
0.204692943321561 1
0.219051025153506 1
0.229721287526773 1
0.203388694231997 1
0.196252890276711 1
0.282394365388988 0
0.173624851489456 1
0.175895072276715 1
0.132452942287768 1
0.197299075584379 1
0.232107420051917 1
0.222608664007095 1
0.20604651141619 1
0.18240394360648 1
0.131853554613656 0
0.203101208081269 1
0.213618141156041 1
0.172077742553441 1
0.191865937076743 1
0.234101615942134 1
0.177195443531731 1
0.20154368139042 1
0.238569706589881 1
0.181917406163394 1
0.260885161136123 1
0.15612429998795 1
0.201155025885588 1
0.187865800382124 1
0.205250696269488 1
0.215646218749352 1
0.219120342029169 1
0.280114760864251 0
0.225991212558411 1
0.171280453795055 1
0.20973784139742 1
0.199355209850362 1
0.24128800975007 1
0.225134090918938 1
0.170750421847292 1
0.19923910067004 1
0.187719456634792 1
0.180953613912178 1
0.215563367297569 1
0.171676163877182 1
0.217769747276399 1
0.180431657650329 1
0.244202155602301 1
0.218035616594957 1
0.215738424170822 1
0.190455498873512 1
0.246874712205539 1
0.192707124831407 1
0.223548611290626 1
0.297616707131427 0
0.194655897021718 1
0.196221011844918 1
0.234019035366253 1
0.214435090867471 1
0.13423280186285 1
0.180136876746023 1
0.166992730354786 1
0.21052507103677 1
0.181428566484841 1
0.161055397925146 1
0.212488710748022 1
0.207954271383587 1
0.18119974308987 1
0.15619823065626 1
0.135961411694133 1
0.128087779803491 1
0.181245609709176 1
0.195470517611545 1
0.19529037625586 1
0.247246536188135 1
0.162165695723972 1
0.159979987981638 1
0.189890026276447 1
0.1765083760229 1
0.218566924192138 1
0.298507459342729 0
0.203042580925912 1
0.184175033828124 1
0.211908873122159 1
0.182469006178806 1
0.165650960375698 1
0.134038662893793 1
0.169906582419579 1
0.159061348963265 1
0.183103577863741 1
0.150093424433297 1
0.134605927498731 1
0.229954560048965 1
0.142754143632806 1
0.0987083105197857 0
0.189360077153496 1
0.225813772601408 1
0.115623244943202 0
0.175917462124125 1
0.185830132405206 1
0.188993534988357 1
0.157700450553029 1
0.244200582664051 1
0.174574914604432 1
0.230934578048554 1
0.294825764411469 0
0.204887909770236 1
0.191289963398244 1
0.179257777691575 1
0.225782231038832 1
0.164359831556293 1
0.193902859230182 1
0.198668496644932 1
0.116462246109323 0
0.215607386205972 1
0.26748840378046 1
0.174956452273986 1
0.248640006680587 1
0.163314303607002 1
0.206888724416236 1
0.166572457883005 1
0.206658498022614 1
0.207282643327309 1
0.197283085389824 1
0.121276635061326 0
0.176702287579219 1
0.186613574238598 1
0.235843210140479 1
0.242888101377786 1
0.145253992403262 1
0.185786846309327 1
0.186713815170094 1
0.216127199098997 1
0.131094659423171 0
0.122112584172189 0
0.248477594674244 1
0.226364602468145 1
0.160201058433774 1
0.223639751644011 1
0.160285364954191 1
0.17751982457278 1
0.229838475653674 1
0.236965286932435 1
0.185315142924688 1
0.188566898020828 1
0.164028150092393 1
0.245565014224463 1
0.177744179509731 1
0.167634814909979 1
0.201527001690002 1
0.205307492006225 1
0.17466642554543 1
0.130383908035305 0
0.188855368846013 1
0.121516785074486 0
0.174757696367846 1
0.17441603665802 1
0.159730466189975 1
0.18386481252089 1
0.253999284677905 1
0.157890086410964 1
0.158327134385148 1
0.177113197630223 1
0.195104460655064 1
0.167956853165716 1
0.163862183141216 1
0.226063575004277 1
0.175092810136769 1
0.268393894849192 0
0.190883650761244 1
0.159235717487606 1
0.188795703749737 1
0.225358041229546 1
0.156780570409895 1
0.200240837247645 1
0.243837252230473 1
0.179770844398348 1
0.238888388924161 1
0.17662076659911 1
0.153207176527923 1
0.158955048753031 1
0.181065304242429 1
0.242945987320613 1
0.216921388996433 1
0.219225846535249 1
0.200369199542299 1
0.25620783545216 1
0.25205513210128 1
0.166548133118656 1
0.184072092531983 1
0.157912963521736 1
0.25357585982851 1
0.198109312301652 1
0.166337778782601 1
0.206907431208331 1
0.232087492299369 1
0.297225661324591 1
0.191025281240651 1
0.21664841770404 1
0.226487613065826 1
0.242074008125164 1
0.177687295678751 1
0.168951378496123 1
0.19034273862207 1
0.226003228292446 1
0.147519574564794 1
0.195550294409749 1
0.20180029665653 1
0.259387303209006 1
0.182581156590935 1
0.201778849751616 1
0.240960110135263 1
0.137259876577289 1
0.173593483201498 1
0.2192250436808 1
0.222382551905753 1
0.20807078631056 1
0.222091319240427 1
0.207748553859169 1
0.220588792272999 1
0.21274109906097 1
0.22922732795064 1
0.140473545061993 1
0.192525775702797 1
0.216598295782273 1
0.253785556932863 1
0.199501003955742 1
0.191667997044363 1
0.215929816017863 1
0.184362940213492 1
0.246849013462064 1
0.156608825836345 1
0.195781449754126 1
0.236287323998419 1
0.209822319948088 1
0.229167879137587 1
0.158739951610792 1
0.167448494170278 1
0.165848955652944 1
0.149958462586103 1
0.231815147714049 1
0.159299496062335 1
0.255969370597912 1
0.267757732926834 0
0.202648045782037 1
0.196696107108321 1
0.230874578508806 1
0.165358737429314 1
0.141815099539312 1
0.202770831341963 1
0.206642143937058 1
0.275207656451215 0
0.168155784214102 1
0.249056012594479 1
0.22425949566716 1
0.166522410849542 1
0.216885180315444 1
0.152483943111115 1
0.28213317768651 0
0.232278424192372 1
0.209029385484667 1
0.202824410829375 1
0.226016604141045 1
0.227103134131629 1
0.217161908097929 1
0.15647758005997 1
0.200910774639685 1
0.259691810656032 1
0.256398079032887 1
0.19271248125274 1
0.227986687440155 1
0.255059431525157 1
0.189521050164028 1
0.170988457918221 1
0.177337717871088 1
0.220507783899125 1
0.204446730537091 1
0.173370415861073 1
0.227468963551072 1
0.226254133076146 1
0.228439264546173 1
0.217622076031837 1
0.200452084564845 1
0.184443601096892 1
0.230986050603049 1
0.230389879613862 1
0.236642681331275 1
0.223961910606757 1
0.19766627340514 1
0.262688478637972 1
0.257547569737499 1
0.243185824403872 1
0.19446425698509 1
0.17515030410136 1
0.194345909868224 1
0.250266776454937 1
0.206640667941372 1
0.238740908234991 1
0.215459612183511 1
0.199494692777367 1
0.222226883004959 1
0.1498321324267 1
0.206838218498107 1
0.204772349053991 1
0.198940711411512 1
0.170802868364279 1
0.16781812963782 1
0.1879951275934 1
0.17547021618889 1
0.27890170172026 0
0.238163195484398 1
0.139750166581198 1
0.218300798582202 1
0.232803854871156 1
0.150784484578227 1
0.222533806173542 1
0.207207144990614 1
0.205094670697757 1
0.204706549465614 1
0.270879822367123 0
0.200439364775953 1
0.276232186481743 0
0.158221144126956 1
0.208237087544323 1
0.207359458024318 1
0.236593004774824 1
0.225143218459061 1
0.249974870562364 1
0.196546724105397 1
0.1968906785801 1
0.193851844408406 1
0.160802766893805 1
0.225282319794063 1
0.204129441914775 1
0.217676527953846 1
0.187220549516732 1
0.20899494248333 1
0.171588181784556 1
0.206296679096643 1
0.222447270417143 1
0.160916701307137 1
0.1807179079978 1
0.2626957459524 1
0.18999439280482 1
0.214240770056357 1
0.203998890564472 1
0.260556805164319 1
0.163844837255952 1
0.183073932068751 1
0.199444731023103 1
0.242953054487764 1
0.180809864854668 1
0.204752533102333 1
0.173314011339044 1
0.229166922362684 1
0.158502205594567 1
0.168183358002896 1
0.210623633402019 1
0.137231377683131 1
0.234278880314648 1
0.194475603413262 1
0.206970311833242 1
0.21747783383368 1
0.161786579748687 1
0.180751579015272 1
0.171249060085542 1
0.219536614515986 1
0.215950077189195 1
0.226162259608847 1
0.210737651379698 1
0.190199394161303 1
0.234460756712224 1
0.214227493597651 1
0.164082881166078 1
0.21896721262872 1
0.201933652294458 1
0.167450665639438 1
0.194056056072985 1
0.193584040128205 1
0.215601900591377 1
0.159634385151192 1
0.138779508917353 1
0.19061630061567 1
0.211328439924119 1
0.173993554723725 1
0.196290048999718 1
0.202748334579731 1
0.217852148090269 1
0.25679875485514 1
0.276883913074683 0
0.167035692109893 1
0.225940566604971 1
0.147332891586243 1
0.245615937911908 1
0.191547163418219 1
0.217743498773043 1
0.210888598325745 1
0.236632795518083 1
0.129044477596809 1
0.235807404260494 1
0.244396729713458 1
0.220025974335418 1
0.20445237307982 1
0.201011998000391 1
0.207796557134994 1
0.227072616102065 1
0.210211673880006 1
0.126345218818575 0
0.171315295445849 1
0.258381120124797 1
0.250422368143289 1
0.174899908796803 1
0.200557652151449 1
0.22728585479953 1
0.232866361376041 1
0.232467306424275 1
0.199681206513653 1
0.142607859841799 1
0.151616730939684 1
0.2326703075052 1
0.204146278826938 1
0.182161037335576 1
0.206105256128115 1
0.128700437071657 1
0.205224354878877 1
0.192324265065778 1
0.206517176165585 1
0.11552654955781 0
0.147362098408039 1
0.213549771369622 1
0.235878925112626 1
0.181174610957223 1
0.236588958501006 1
0.252081783942899 1
0.218844095899477 1
0.189087999019345 1
0.167199396984626 1
0.179390366180798 1
0.211381775765713 1
0.232543610157956 1
0.172709898169618 1
0.197831253247421 1
0.222670217430043 1
0.197070639524928 1
0.216746136399819 1
0.197704621059125 1
0.21583512660008 1
0.198042365853788 1
0.177859094802901 1
0.158183300396967 1
0.19546059417871 1
0.171731190337876 1
0.226814358222567 1
0.236178037380678 1
0.246273331311125 1
0.127414836497957 0
0.235021854026441 1
0.212423886855739 1
0.197447505959374 1
0.189022146152963 1
0.154389671633446 1
0.186463358466042 1
0.188796754452298 1
0.220750254062479 1
0.229391680849249 1
0.139086111406996 1
0.205173380029688 1
0.178576567550995 1
0.254381284024646 1
0.25379254928448 1
0.206276792504525 1
0.255545618767161 1
0.196910155866173 1
0.221662999068383 1
0.208007840186674 1
0.171359430231708 1
0.215093680111751 1
0.18743002001981 1
0.202249091884438 1
0.211710447428114 1
0.185592068829981 1
0.19081819560673 1
0.189924126643095 1
0.240039810939849 1
0.24637982824299 1
0.178369985122529 1
0.203063934365183 1
0.222618494756051 1
0.256286996329337 1
0.191720547354311 1
0.231329759563416 1
0.19194654820476 1
0.241203385512277 1
0.186459044990878 1
0.223580495902283 1
0.245172457208971 1
0.142757591808536 1
0.210074782415926 1
0.248778049290196 1
0.256820205654249 1
0.234305431633883 1
0.159105679845783 1
0.26826889169414 0
0.196812882323437 1
0.161099125782292 1
0.221591474131326 1
0.181155475728338 1
0.237494970092064 1
0.246282916521218 1
0.226914771577896 1
0.231806792823557 1
0.252453717916662 1
0.234691344494694 1
0.226346300416311 1
0.196038647890517 1
0.223168201221813 1
0.167641545035594 1
0.23103738293718 1
0.262592923555786 1
0.268507261441168 1
0.222214377792703 1
0.210179859716952 1
0.204530769752949 1
0.207307012131961 1
0.181766489373775 1
0.186005376054463 1
0.205765876692573 1
0.210644911007194 1
0.184680313660766 1
0.197887236017046 1
0.216549771533118 1
0.202066310684498 1
0.170687685740275 1
0.21505871797987 1
0.183443396238066 1
0.214184128291726 1
0.208521644983118 1
0.204307457280732 1
0.19540984902081 1
0.197905772863104 1
0.22753798162525 1
0.164703452905826 1
0.204071618147583 1
0.179426493749349 1
0.200023878185354 1
0.154636567372081 1
0.189784222341453 1
0.209210792781659 1
0.202116125344139 1
0.219421450152871 1
0.195015904387292 1
0.144345779620084 1
0.150363479263123 1
0.178815690097603 1
0.249510298692786 1
0.15287213245841 1
0.180920598200601 1
0.214492130159654 1
0.196087396323466 1
0.188774850834754 1
0.208965146701185 1
0.253695085889987 1
0.203233902424561 1
0.192522898736998 1
0.136214506180881 1
0.212779076213642 1
0.243146347732581 1
0.176953991078652 1
0.195742995868122 1
0.218526924555666 1
0.188044269242861 1
0.228403313560211 1
0.159404238504431 1
0.236232438195574 1
0.214437356104086 1
0.186121611212524 1
0.211400238301389 1
0.210028535807884 1
0.22908777531855 1
0.177209866482837 1
0.187172242838763 1
0.236676839609452 1
0.207917254689448 1
0.168651886801279 1
0.181206966029961 1
0.164169898307438 1
0.158294038173077 1
0.213215151837925 1
0.202323703562597 1
0.224053133968414 1
0.161961675945476 1
0.196422525383165 1
0.176580850337415 1
0.198168560560615 1
0.220388373761309 1
0.229466008123633 1
0.186801326901302 1
0.181837282807132 1
0.166562315503501 1
0.225308676516421 1
0.236235210521841 1
0.227918534189223 1
0.19122836401301 1
0.165132098545267 1
0.193830502559863 1
0.207721728699402 1
0.193498369993918 1
0.192977062381914 1
0.204346941281743 1
0.220705546836929 1
0.152634802526114 1
0.24671389898426 1
0.200387488122617 1
0.177337067462266 1
0.24601995606475 1
0.194967158565818 1
0.199038904889148 1
0.204234599210505 1
0.213360123216921 1
0.248509743460318 1
0.181286430858526 1
0.218581413544224 1
0.186883789112199 1
0.213943810292244 1
0.189329211525842 1
0.231597761517939 1
0.18052870586489 1
0.203121650956374 1
0.22534427594892 1
0.222684631993565 1
0.171604624506484 1
0.196646633103719 1
0.195708973460439 1
0.176672638961167 1
0.214977335486653 1
0.180232167105002 1
0.23288055529256 1
0.215633040152997 1
0.161438403350892 1
0.195460152091508 1
0.228085637791634 1
0.221197385099017 1
0.159601546254959 1
0.210725246485118 1
0.217586505659442 1
0.249464962954965 1
0.167534258357569 1
0.19019507827031 1
0.205546731201343 1
0.23155400055385 1
0.178883103635431 1
0.174682792187457 1
0.199020760671745 1
0.192614285295742 1
0.177244075902169 1
0.206058549631092 1
0.175724961346196 1
0.222632365789037 1
0.162686674510457 1
0.226888803323773 1
0.213159048649571 1
0.171103795407018 1
0.203852826654518 1
0.193833105130583 1
0.16163741078966 1
0.120858643790422 0
0.160205498893962 1
0.21994342465655 1
0.192431111714849 1
0.219927160964249 1
0.240657968524839 1
0.209149746569902 1
0.238546006359108 1
0.172383297703694 1
0.21724679372701 1
0.160140804848212 1
0.179042403396557 1
0.167110407024989 1
0.184792757514703 1
0.218262338706898 1
0.233077527076909 1
0.178308530181374 1
0.220664899242096 1
0.172279798400069 1
0.188463033960884 1
0.20856529724201 1
0.20020058321415 1
0.259210834758147 1
0.280887389244599 0
0.177859680848953 1
0.190996959358456 1
0.290206032369688 0
0.165353668407863 1
0.202590035530117 1
0.24318974374797 1
0.260209685384204 1
0.220413338341213 1
0.197757114324959 1
0.208838224125633 1
0.254929178680409 1
0.194462770298382 1
0.289393934908469 0
0.216381718183161 1
0.183116685540316 1
0.200446899668163 1
0.157004155058485 1
0.136496043320645 1
0.215342312569198 1
0.214428451841594 1
0.198577176607203 1
0.220561916157457 1
0.162624170804239 1
0.179897920995657 1
0.24484961489627 1
0.187583278806615 1
0.164566894181887 1
0.145830984111758 1
0.191978937943617 1
0.135515750782767 1
0.235663074581414 1
0.188288437824032 1
0.190108679931007 1
0.264875178478852 0
0.241396759416992 1
0.209997356953104 1
0.22845338375584 1
0.136425680223177 1
0.175406436044189 1
0.192663417425922 1
0.206477205546855 1
0.201191939729926 1
0.150438496889451 1
0.223750353754863 1
0.152263260208518 1
0.202399430606899 1
0.154810533963009 1
0.186304541546809 1
0.277315340639075 0
0.20896875868315 1
0.205487305920911 1
0.215716811244587 1
0.225738686393725 1
0.145140842766975 1
0.204353202017443 1
0.191231775996086 1
0.239678978872605 1
0.136127866627447 1
0.226937846735277 1
0.209255346880327 1
0.223816701324055 1
0.224777749364023 1
0.198438438224918 1
0.212484682624334 1
0.17788599046977 1
0.232246742042288 1
0.217476242917707 1
0.1962028497172 1
0.125095385495406 0
0.175982151341664 1
0.25864823879169 1
0.194767993211732 1
0.198239635858941 1
0.242313967429969 1
0.2590362056692 1
0.180951785563468 1
0.227140004167924 1
0.162361772255049 1
0.211076976068681 1
0.256990101540165 1
0.184568391641324 1
0.176396965559185 1
0.277980086337295 0
0.228714703405355 1
0.152933753679673 1
0.19898686905107 1
0.210240106363584 1
0.237691785463827 1
0.150198711963487 1
0.212137965378336 1
0.218333513781763 1
0.192152970980203 1
0.226423643819463 1
0.160364583586842 1
0.249957118376419 1
0.234029652152495 1
0.195157126365301 1
0.199225917326406 1
0.261554001219447 1
0.219406170477541 1
0.177451014436184 1
0.203352897007652 1
0.178365511052483 1
0.196560831928072 1
0.190019890221114 1
0.195859924841915 1
0.116020838315779 0
0.180093045355058 1
0.159798588675519 1
0.246812923046199 1
0.195756318204389 1
0.221323961176087 1
0.169342739079522 1
0.213867150128679 1
0.213984890737972 1
0.21522110673366 1
0.248516084421655 1
0.201613342761533 1
0.21848778568267 1
0.197447234453179 1
0.144168969741918 1
0.204652965980548 1
0.214829852320691 1
0.20088873588601 1
0.189660439460428 1
0.143281231863548 1
0.165112592427297 1
0.222720079108981 1
0.219529984078042 1
0.127025464500769 0
0.149560638790763 1
0.184830987922634 1
0.229995928401701 1
0.231174150048377 1
0.241204580713407 1
0.19263132529717 1
0.242191226815972 1
0.262428703256551 1
0.107386976580958 0
0.24129316337894 1
0.181390007048749 1
0.164156529254104 1
0.267602582623628 1
0.17353102151606 1
0.257743755361801 1
0.22083496632462 1
0.168755738077039 1
0.16724035130499 1
0.0957544951495703 0
0.18904863342791 1
0.160440482675468 1
0.172729619550806 1
0.171185501977939 1
0.141196137222153 1
0.181877107418565 1
0.236706631385698 1
0.207081865646519 1
0.188886360234809 1
0.179069529084404 1
0.170816638997028 1
0.241525846889896 1
0.220650407837365 1
0.169681714891717 1
0.203906090167791 1
0.19226139929769 1
0.196796200889352 1
0.213173468217097 1
0.211540016404007 1
0.219007552659434 1
0.237738781520565 1
0.185939974899063 1
0.26239284339924 1
0.252577821819112 1
0.191249074194856 1
0.228313071349484 1
0.213524379456933 1
0.265918134272675 0
0.206256261195733 1
0.212250167404183 1
0.197432383963014 1
0.215822009865196 1
0.230104250603955 1
0.222375465676219 1
0.2221000250011 1
0.202909601483184 1
0.197608109231107 1
0.209558227794172 1
0.135857167551674 1
0.237675874740739 1
0.208905392932735 1
0.176369008323161 1
0.244715033893394 1
0.218857078228522 1
0.152849614495045 1
0.181043276249753 1
0.221984973079269 1
0.210329596685324 1
0.179701683538437 1
0.24702955177024 1
0.218737411711499 1
0.196001462399172 1
0.2449647271924 1
0.18346885988756 1
0.209516307999747 1
0.217155794012025 1
0.220569913609494 1
0.239765500569754 1
0.172564820330774 1
0.208023004643375 1
0.167320798525833 1
0.192828755947473 1
0.211125090166106 1
0.209141086019824 1
0.174585823580102 1
0.223252970247511 1
0.179056149238603 1
0.223065047906558 1
0.19773815292951 1
0.196329940948156 1
0.184138457719289 1
0.235935747483509 1
0.18923758249119 1
0.155848899105579 1
0.144683178307594 1
0.165848901832821 1
0.19739956756152 1
0.167700737334679 1
0.228337957094197 1
0.217888078735167 1
0.153343380326694 1
0.182621272788137 1
0.170074181079965 1
0.203358856557698 1
0.163428334686679 1
0.191408660436854 1
0.161759035537819 1
0.188784276345394 1
0.233224952810828 1
0.235560643436697 1
0.183880819413664 1
0.247892355485103 1
0.231127371343438 1
0.199169969310781 1
0.190207026767955 1
0.200415812756882 1
0.123574083452803 0
0.195983551697931 1
0.167564809816365 1
0.139143788396144 1
0.231982677218711 1
0.177596057515058 1
0.223416108336574 1
0.244583220459089 1
0.239602135452389 1
0.161041872589752 1
0.12714818578386 0
0.197916498360826 1
0.1943504652642 1
0.189098133540993 1
0.239452816934999 1
0.138170884831741 1
0.226486393966553 1
0.215704313125522 1
0.153068103603061 1
0.22104761935831 1
0.177062479252653 1
0.176044614667498 1
0.161049368290661 1
0.212479020229189 1
0.208702570908499 1
0.189586707322367 1
0.200381650692501 1
0.189819064450536 1
0.228790596435823 1
0.188154927989259 1
0.229570907568456 1
0.224523267839475 1
0.148271653015518 1
0.157053814308722 1
0.144398113651366 1
0.240503306462997 1
0.17505572928812 1
0.215160751220382 1
0.181977797271221 1
0.231566977945636 1
0.221002987800539 1
0.201722279402306 1
0.157692632921054 1
0.210434982172327 1
0.174537619685513 1
0.204358610561613 1
0.152420256615102 1
0.292536696737572 0
0.184195796166012 1
0.225797412557776 1
0.168940696133357 1
0.190401713162193 1
0.227811826420065 1
0.167607032454975 1
0.18660297690008 1
0.196733098183098 1
0.197085183461451 1
0.239712816241104 1
0.192989592245179 1
0.185736764062581 1
0.201306060039763 1
0.213089774636487 1
0.162755239302997 1
0.208523359555637 1
0.159315056807179 1
0.227444078367482 1
0.177252405844553 1
0.167149307831259 1
0.241344111793527 1
0.185514875391521 1
0.23086850826404 1
0.151955794364726 1
0.149168463840155 1
0.202170308140069 1
0.185812189360441 1
0.173616255553829 1
0.24503310206882 1
0.215364770552209 1
0.220361921314176 1
0.174742001139804 1
0.217262572780063 1
0.232024871517998 1
0.160529278273136 1
0.136602458008299 1
0.184380287591719 1
0.17489156407426 1
0.194786052658189 1
0.214126052615465 1
0.143356825017117 1
0.257445862110821 1
0.174892374985829 1
0.183555674957867 1
0.281650195050205 0
0.252722403240345 1
0.193826207678736 1
0.180769044897933 1
0.182942034243787 1
0.155734955938163 1
0.247868230919727 1
0.188953403686785 1
0.185432592689394 1
0.226937640536588 1
0.233083090514318 1
0.212747528589819 1
0.182175486168385 1
0.242322999082776 1
0.226431387956191 1
0.231915763295746 1
0.217602356283797 1
0.2512719544588 1
0.219045594712723 1
0.217960946021606 1
0.234144238016487 1
0.192105763861873 1
0.227002852308049 1
0.190565535429693 1
0.146777272681135 1
0.223733435516485 1
0.15802078322395 1
0.211971470416931 1
0.174675704605785 1
0.212680544877452 1
0.167925358287212 1
0.254755535642882 1
0.213158065470121 1
0.203870119724795 1
0.252065385475387 1
0.246790652599782 1
0.223730993710901 1
0.163499711374384 1
0.187045212377363 1
0.240989213108107 1
0.198756585806053 1
0.22146481257783 1
0.197075861132722 1
0.182318502647036 1
0.253587656014927 1
0.132466167214149 1
0.171874124628433 1
0.301021185869417 0
0.177655092249569 1
0.191291832165161 1
0.184814280408334 1
0.226735581315852 1
0.145410630073822 1
0.222407612126669 1
0.205241610931681 1
0.256724175949514 1
0.185256939793876 1
0.206943234834857 1
0.21619193533029 1
0.245213531402528 1
0.192580110741413 1
0.236124679207688 1
0.235207257880434 1
0.179935471878686 1
0.238019338988124 1
0.233516911741539 1
0.194401884815136 1
0.210883157430173 1
0.169512881631915 1
0.17824583283769 1
0.222221259678634 1
0.18407203709308 1
0.17641339324358 1
0.200423160025934 1
0.211354794285746 1
0.212627592717847 1
0.205818509757858 1
0.188676111399802 1
0.175701426148272 1
0.210859002789014 1
0.198485151367237 1
0.179940478280999 1
0.135771235358996 1
0.216608658578322 1
0.230252752875702 1
0.155284362523877 1
0.216306427036218 1
0.204894056223256 1
0.161703835483344 1
0.245359882420385 1
0.159572359968055 1
0.226347446208596 1
0.185198591878035 1
0.304904624246458 0
0.276419074547212 1
0.229253727804187 1
0.169489150382234 1
0.189966944665497 1
0.229179390696214 1
0.243483611912558 1
0.256041198260587 1
0.209078475635989 1
0.196922682769709 1
0.189967390729214 1
0.197267597130385 1
0.231118176868058 1
0.251276062507796 1
0.0788970956195828 0
0.208529890878537 1
0.203800233976374 1
0.223887078982949 1
0.200259963399545 1
0.227221645954385 1
0.185721132958261 1
0.161778503926634 1
0.21904087528916 1
0.18638864324361 1
0.234632851923358 1
0.229597441130803 1
0.167170550617482 1
0.206463748210649 1
0.193014749998563 1
0.153280880416635 1
0.119371061980005 0
0.191279320706903 1
0.224811734549629 1
0.231541772001407 1
0.223874284708658 1
0.183938397513993 1
0.185037236508021 1
0.19818618911897 1
0.165661807192733 1
0.217557098603334 1
0.150491840977684 1
0.199505389814861 1
0.153421649637056 1
0.211334656692423 1
0.177631399463719 1
0.178472981834608 1
0.150880835495507 1
0.163273094618733 1
0.211589363916971 1
0.204272306503455 1
0.143691576801774 1
0.100730524342037 0
0.231515909602666 1
0.103901548122874 0
0.199126301718165 1
0.258702161135217 1
0.243928083456615 1
0.163524708719996 1
0.16881520867385 1
0.220438987395726 1
0.170965947375318 1
0.23042512391953 1
0.241329180193448 1
0.243007783332688 1
0.279609583165314 0
0.165810468494178 1
0.207854857117608 1
0.17477438886707 1
0.160846893033116 1
0.191788247020812 1
0.179335618054147 1
0.188885077275711 1
0.270360115074563 0
0.188234868527718 1
0.21872929805446 1
0.191470611649191 1
0.19615953227804 1
0.105856848794203 0
0.199241396401908 1
0.212236586476894 1
0.218022167387545 1
0.145534066636002 1
0.21444897122978 1
0.193895096368458 1
0.141732044012052 1
0.244927036535114 1
0.185861758931186 1
0.148324391048194 1
0.230601423909541 1
0.211848044072272 1
0.219441348641221 1
0.212697998464088 1
0.214545211956335 1
0.149303374300089 1
0.187995143703021 1
0.203018647681816 1
0.232633180310917 1
0.245124615200525 1
0.236404880608108 1
0.154072727407243 1
0.186607375276197 1
0.212164119242831 1
0.179147952541663 1
0.2308050540955 1
0.17812425252052 1
0.189765315888362 1
0.209732462369072 1
0.203680282360992 1
0.20919845357816 1
0.152677612323764 1
0.219125632324542 1
0.139705739918727 1
0.237761665942448 1
0.192231947760885 1
0.207501259789249 1
0.241705062155195 1
0.142889791793371 1
0.22611636985298 1
0.157755403286219 1
0.187490584687821 1
0.141860370626581 1
0.230251943627662 1
0.179694795066621 1
0.135970637711593 1
0.276452290055642 0
0.255590028384752 1
0.196644234577671 1
0.193943681168572 1
0.181043105063945 1
0.214863060365923 1
0.152889775054359 1
0.188061671254824 1
0.212706120712458 1
0.165042519137685 1
0.250404600241253 1
0.221938725634881 1
0.197654920821475 1
0.191801151332 1
0.228396846141547 1
0.208707094678887 1
0.178330293307349 1
0.172183899773254 1
0.234800659684188 1
0.250755192328803 1
0.21931265929264 1
0.245311509045112 1
0.201798535444819 1
0.211272663416727 1
0.238709432011973 1
0.228179313146352 1
0.191712922160169 1
0.131358830767385 0
0.156679776117387 1
0.160871673067731 1
0.142469068555294 1
0.168632894748094 1
0.165617666164566 1
0.154279718520471 1
0.232781842614536 1
0.220082949625929 1
0.184552168069506 1
0.208405441855084 1
0.171894924522896 1
0.237707881331929 1
0.169099435203276 1
0.216157860666726 1
0.204745549443147 1
0.226691032292291 1
0.200844048907031 1
0.18716370957681 1
0.230058292273247 1
0.152181320862945 1
0.239574827159723 1
0.153164893153047 1
0.153257125183908 1
0.140982480651457 1
0.190228830252717 1
0.176914167394708 1
0.159208806788726 1
0.168390355908733 1
0.218234729743222 1
0.176663428518223 1
0.189379086015694 1
0.233008916666253 1
0.128671007525765 0
0.143360978231373 1
0.229208155216898 1
0.126020685274005 1
0.220607623788234 1
0.238064869879518 1
0.230854177296864 1
0.190386833665062 1
0.167412194334433 1
0.161724392531334 1
0.197024217613597 1
0.213377996436916 1
0.16137444692795 1
0.205014795542844 1
0.198163554432338 1
0.232832759354252 1
0.250849244334872 1
0.222110533118502 1
0.187265861253901 1
0.210954172069529 1
0.142531712830736 1
0.209521211581475 1
0.227193133416717 1
0.195055093431432 1
0.203228558053571 1
0.17242972718748 1
0.223855379274098 1
0.22281502384781 1
0.246232130664172 1
0.157867407965917 1
0.154711170053689 1
0.245989528192723 1
0.207521838186899 1
0.157842134779119 1
0.142790387850521 1
0.163658089814799 1
0.184298888718528 1
0.207077110124322 1
0.174740068982515 1
0.179061546169933 1
0.240692855514942 1
0.178597309245583 1
0.143962629335316 1
0.204518101428174 1
0.215501474842177 1
0.238960303865739 1
0.140692487973875 1
0.195234988099652 1
0.23299848999773 1
0.172895306151998 1
0.227939799038684 1
0.212585191789932 1
0.169567661435424 1
0.197458902364701 1
0.211558482274887 1
0.197260668970455 1
0.252089781777803 1
0.21711745314838 1
0.175378667082132 1
0.173518878077068 1
0.203346344533268 1
0.127098063859475 0
0.162583176459804 1
0.179064498319547 1
0.189707747916449 1
0.219402154401585 1
0.225448509891918 1
0.198157522916487 1
0.239188057511572 1
0.263593598270883 1
0.184363523632664 1
0.198164628868017 1
0.177097561011961 1
0.154746657733629 1
0.215781909830828 1
0.195684389661085 1
0.194570166398364 1
0.155814744564853 1
0.179916948656177 1
0.16425272972345 1
0.226088876578562 1
0.195506349578262 1
0.228680991321993 1
0.198118508247084 1
0.229337030444848 1
0.207259286751774 1
0.225795861433902 1
0.184016454108038 1
0.174655230028798 1
0.254905772872144 1
0.234774109897386 1
0.229010978962102 1
0.233123709899311 1
0.188291164221413 1
0.139946619856513 1
0.214979450157742 1
0.216262139006917 1
0.170181210022326 1
0.240656578012128 1
0.150626626698753 1
0.169502561491906 1
0.164595977000579 1
0.194645414008355 1
0.192290184722414 1
0.198995763340039 1
0.298475483440324 0
0.185105544450094 1
0.194583289728983 1
0.202501552184158 1
0.175304845352703 1
0.190835998748208 1
0.194069325110126 1
0.23406172835343 1
0.129564996346233 1
0.179700541604422 1
0.202361526972022 1
0.199510456299819 1
0.179222062657925 1
0.187533533619693 1
0.244649565838259 1
0.169520538911237 1
0.215274364604476 1
0.208341040754861 1
0.239057137585592 1
0.184855830684502 1
0.147366624377228 1
0.174825173083774 1
0.204196614776819 1
0.192813772658443 1
0.192772198672164 1
0.223914899459636 1
0.252199232945323 1
0.218284514303136 1
0.139953396477127 1
0.218438094142538 1
0.231122514293285 1
0.167354215892788 1
0.20654044773206 1
0.196024547358667 1
0.205002863548462 1
0.220827272915549 1
0.184901587785629 1
0.224793979449766 1
0.153000548903916 1
0.198085538627005 1
0.217161348098248 1
0.239605632595856 1
0.277471588822416 0
0.244823599801625 1
0.190399040446144 1
0.158039451372602 1
0.202939586199353 1
0.158335821040546 1
0.180807495893988 1
0.165826957680247 1
0.237152195387822 1
0.200952910899068 1
0.157943396721124 1
0.162673240773359 1
0.16949158903549 1
0.21821578389664 1
0.218171464755915 1
0.207514487793786 1
0.211123697827738 1
0.182521098423931 1
0.233095238999133 1
0.209802738433601 1
0.195649845604121 1
0.291687738289528 0
0.240018027683492 1
0.191202105744877 1
0.193107422395966 1
0.174948402368264 1
0.182896836494485 1
0.20050449212227 1
0.219304966416235 1
0.200176652548201 1
0.158686302650022 1
0.208641193559589 1
0.206778694335571 1
0.205149821218329 1
0.186036703404179 1
0.258210497626242 1
0.140226653671152 1
0.171225877138813 1
0.146376319450559 1
0.233233274870905 1
0.177998470436457 1
0.27073629115182 0
0.155365751340553 1
0.258988213069406 1
0.231902856463278 1
0.238058700821545 1
0.243465712661468 1
0.204940465683905 1
0.253233758823396 1
0.231138433674062 1
0.209419960051796 1
0.208432048877635 1
0.221478667990949 1
0.164930595732333 1
0.215306630472763 1
0.227030112438751 1
0.199499164435126 1
0.220214809981856 1
0.237811673484247 1
0.220443046489971 1
0.205741846254021 1
0.129221365852351 0
0.216804003867938 1
0.16891016338955 1
0.249511018952214 1
0.177772321706187 1
0.235053072992665 1
0.216644420619117 1
0.214203346847593 1
0.27363669970951 0
0.194748857679584 1
0.237597168317563 1
0.169827451685314 1
0.193820620087077 1
0.185796933258776 1
0.221901335253803 1
0.223829170289068 1
0.182272468019889 1
0.231691425119737 1
0.247602348252164 1
0.237106166407873 1
0.226536124601313 1
0.174034292945417 1
0.219267388406812 1
0.20784607802002 1
0.188587153006223 1
0.191682186125083 1
0.164345769004847 1
0.213325870554948 1
0.25836172944441 1
0.173363767876879 1
0.197386934998131 1
0.190646259010519 1
0.200758196420071 1
0.195386760863748 1
0.157886756081642 1
0.201085326304222 1
0.255139175255245 1
0.248254551487847 1
0.176939093405822 1
0.148213186268409 1
0.133110062445486 1
0.233410908636522 1
0.147038825736557 1
0.159645510496896 1
0.189196694033941 1
0.188186310988632 1
0.211537439842565 1
0.193229953431643 1
0.220316536353557 1
0.164713611646945 1
0.205575495174591 1
0.240844810964325 1
0.217038140731698 1
0.179523548234617 1
0.210043284895238 1
0.202607900409947 1
0.136186951635284 1
0.242595305782608 1
0.258302609599357 1
0.223104566784798 1
0.241740063344707 1
0.197188987079625 1
0.188610965373588 1
0.227935804989985 1
0.195721438936895 1
0.17658199686827 1
0.240048123322885 1
0.245631015850025 1
0.0805318220853223 0
0.200756793702791 1
0.140979260558288 1
0.147143773509282 1
0.172304565538626 1
0.190405934475782 1
0.213334774307959 1
0.158106193595936 1
0.176838620636281 1
0.189131382653892 1
0.186966897839727 1
0.209426863734769 1
0.173036902373729 1
0.234369907896314 1
0.20433209966384 1
0.169973547264357 1
0.18653279350075 1
0.188815750458203 1
0.139118843474657 1
0.186676014930259 1
0.239098975574915 1
0.207542874235717 1
0.21624876676958 1
0.205910168439634 1
0.197430683910449 1
0.21463801105725 1
0.240872567870364 1
0.128181552665548 0
0.18947602073709 1
0.162495111470961 1
0.153815659068463 1
0.20792838297799 1
0.21572234186735 1
0.194388412692257 1
0.217838430786841 1
0.23383208096467 1
0.184869221527965 1
0.208506060992004 1
0.205126736450652 1
0.164056511135932 1
0.179655098926496 1
0.222389696583748 1
0.159471718409033 1
0.180312401940399 1
0.153621729424845 1
0.213946247168651 1
0.217522266213104 1
0.221945318373681 1
0.152897366743956 1
0.152779469676592 1
0.228787668505246 1
0.17960242908336 1
0.251533733406104 1
0.178141493846695 1
0.252483911360282 1
0.19562353734024 1
0.150911735076851 1
0.207433242698431 1
0.196162497649341 1
0.219744842961285 1
0.209222562301507 1
0.206088034880626 1
0.240987884463632 1
0.201922711705924 1
0.252041585769432 1
0.213899217940855 1
0.175108294961703 1
0.18789023574907 1
0.222606932614948 1
0.220605150465674 1
0.160041526789537 1
0.212021459718433 1
0.226528542322356 1
0.211815305713598 1
0.147149556472188 1
0.204202686543047 1
0.173380841853519 1
0.202507401850259 1
0.169701309325163 1
0.149577777783025 1
0.15062118256012 1
0.15535293434886 1
0.187907850572009 1
0.21280388363399 1
0.235681844803551 1
0.175995954774447 1
0.22469946169715 1
0.238992606164824 1
0.176781209963784 1
0.205961414172545 1
0.177212491364251 1
0.196011623622268 1
0.177998639406202 1
0.236788521462223 1
0.229226169538056 1
0.263742043834142 1
0.161978665227198 1
0.250834694579789 1
0.246789441710863 1
0.22533277717414 1
0.232904539546496 1
0.196300706790019 1
0.240927034024791 1
0.200712477457919 1
0.185203259271213 1
0.163719885542299 1
0.169304476613682 1
0.132369588750079 0
0.164917535211386 1
0.180951346760298 1
0.195162226582315 1
0.200374580120063 1
0.203457077539811 1
0.154389887668026 1
0.181463851092066 1
0.141832268436503 1
0.183722212610674 1
0.186832410521109 1
0.214989225379828 1
0.227820150509874 1
0.195628916518028 1
0.208874935684348 1
0.179463270515125 1
0.252610417138233 1
0.171485637026457 1
0.21233926063551 1
0.167421592667307 1
0.228340848151013 1
0.24447847240046 1
0.152735776905401 1
0.205664048853406 1
0.267801702608888 1
0.220187557276952 1
0.178896098888462 1
0.171547445077931 1
0.177915052591786 1
0.265036887435954 0
0.199939327853938 1
0.215507442779097 1
0.16641169394586 1
0.203290277658676 1
0.186817070570702 1
0.21835922976136 1
0.226486897858791 1
0.188773086196107 1
0.141867493115106 1
0.209248276668547 1
0.23312234744511 1
0.227464232472169 1
0.237432567458099 1
0.250453003160315 1
0.18776894839006 1
0.138550812733176 1
0.217360485148716 1
0.18287506663081 1
0.25009461254303 1
0.16468871384842 1
0.263065745056797 1
0.233444213783278 1
0.188368217675804 1
0.137569319657857 1
0.21923739962555 1
0.24258340555371 1
0.207479873368046 1
0.191778466648876 1
0.194206540932935 1
0.208954468722336 1
0.213726848865762 1
0.173235400215097 1
0.17398504035977 1
0.17218735819813 1
0.193182380916813 1
0.193564951962865 1
0.172119736717386 1
0.142707032661303 1
0.165930081990696 1
0.16987863584961 1
0.198333251110616 1
0.211559752906847 1
0.237651852330325 1
0.137440137959997 1
0.24954363280129 1
0.206246119174455 1
0.123166810249873 0
0.258125601456069 1
0.176659235500091 1
0.194587087587458 1
0.139373183820763 1
0.19912434575358 1
0.176880654008971 1
0.156023928113222 1
0.223869299354806 1
0.189339390942589 1
0.219045495150801 1
0.214214449281321 1
0.227525433321642 1
0.159181183964288 1
0.231640330799278 1
0.183246096432536 1
0.163547500328718 1
0.179603820327139 1
0.158100929457632 1
0.160874547660913 1
0.177417189289282 1
0.183600688740278 1
0.167173729005932 1
0.162922257169472 1
0.184152610922427 1
0.192482300107734 1
0.184447957898382 1
0.217640000990963 1
0.178202031025628 1
0.271009035245736 0
0.157104072249691 1
0.272576435216542 0
0.260055471044317 1
0.211809143737232 1
0.245780555102801 1
0.203473850512761 1
0.208453592375454 1
0.213064260668508 1
0.252171296323827 1
0.211605162735424 1
0.230441067725136 1
0.162936223640951 1
0.211007327350828 1
0.181522082893276 1
0.181533725346159 1
0.211054594698958 1
0.144988730879522 1
0.210033272332394 1
0.152316281690899 1
0.248607396411323 1
0.174484185847139 1
0.220247816487877 1
0.174622937859277 1
0.162647569155427 1
0.211953954587303 1
0.209355725624339 1
0.190971961167736 1
0.21514595653387 1
0.263027056368679 1
0.218583846518045 1
0.19185172890305 1
0.245489505524566 1
0.226797113957753 1
0.223675138773822 1
0.173732761138084 1
0.192249167048731 1
0.172738969238656 1
0.176208606997717 1
0.150922821024718 1
0.193741159563168 1
0.153515023134892 1
0.230667963137021 1
0.158532759241089 1
0.214829802944681 1
0.207488128285534 1
0.205220841890718 1
0.165486922530906 1
0.156759706426633 1
0.219199685765775 1
0.201314591860233 1
0.143710146640887 1
0.184170231455279 1
0.122985978291186 0
0.19818564120954 1
0.187205198109086 1
0.204334658195648 1
0.230652572525192 1
0.231962922150512 1
0.157232782457345 1
0.199625787422726 1
0.196177572018064 1
0.195289196886506 1
0.197291564912094 1
0.197471445477966 1
0.225496090297124 1
0.242214320084914 1
0.226816179772949 1
0.2240364639479 1
0.224897153262763 1
0.19348567220289 1
0.17923716743977 1
0.238556254275692 1
0.172477077765709 1
0.210906383104601 1
0.219796497196574 1
0.0762364023494247 0
0.192687718493105 1
0.16571637323661 1
0.207663722520836 1
0.211767832597021 1
0.144959829332734 1
0.214047111755826 1
0.219566947150798 1
0.160078440685222 1
0.147940736953786 1
0.226312723135259 1
0.213827903821505 1
0.173721408889804 1
0.21816431809781 1
0.152894343903392 1
0.198174844100269 1
0.139372885894016 1
0.178340425444763 1
0.21649043809677 1
0.195461200424932 1
0.192360485797058 1
0.219455792739222 1
0.218499587746567 1
0.184538944421336 1
0.1495461975619 1
0.205156022010489 1
0.264414287057451 1
0.205677777965995 1
0.166852544115987 1
0.258468843640768 1
0.218077872746495 1
0.188218815782415 1
0.208407605577951 1
0.203414468842667 1
0.15875764511447 1
0.237189062389664 1
0.210751117856513 1
0.255201851042193 1
0.177650447661949 1
0.2259108700683 1
0.180230470494024 1
0.222992547670961 1
0.288560350102295 0
0.190379174842039 1
0.264008905329862 1
0.217147946929654 1
0.220162435878648 1
0.195543741793261 1
0.247639498582119 1
0.21556685725755 1
0.235452701872356 1
0.224991885272604 1
0.226073839796841 1
0.203268809190836 1
0.186688855066216 1
0.218261758485501 1
0.194639985576351 1
0.213541523998926 1
0.257735264738313 1
0.204828493852356 1
0.260016491253991 1
0.20957272485913 1
0.237775785823318 1
0.231382577725611 1
0.217702170305505 1
0.196681032633024 1
0.191610178805835 1
0.165650416588175 1
0.15678086228505 1
0.16263738186257 1
0.179876185799368 1
0.21534130164188 1
0.196070240174581 1
0.208248736747947 1
0.204380211325049 1
0.217336473117948 1
0.185179585945396 1
0.166190679743662 1
0.190319553137033 1
0.228546323643854 1
0.195357398448281 1
0.184646660987067 1
0.234902605384139 1
0.229157734032346 1
0.168258784594618 1
0.202619473834812 1
0.195736837646977 1
0.168739944907263 1
0.232175589419997 1
0.181325716904962 1
0.231674589142976 1
0.245839518017245 1
0.18304271190895 1
0.210369972766933 1
0.235815834052465 1
0.268911308118938 1
0.22969036479548 1
0.180067645185014 1
0.138966661265247 1
0.199997325430805 1
0.171612315707325 1
0.207894953159452 1
0.238225051093993 1
0.22142698201814 1
0.247232354062827 1
0.236840941096957 1
0.192364476571519 1
0.243629255200046 1
0.20557155171774 1
0.166965590796415 1
0.196639546980831 1
0.232440194645434 1
0.157197677793029 1
0.153074398350629 1
0.18652571313531 1
0.184937841577488 1
0.217096442193325 1
0.191333205576513 1
0.264221333734307 1
0.172026485077285 1
0.231918229463348 1
0.185563848991239 1
0.231529623235521 1
0.259319638750798 1
0.167405361639809 1
0.196068960691778 1
0.139332241310965 1
0.178435204861694 1
0.171195473665353 1
0.178446720917562 1
0.215711360731319 1
0.202932777472573 1
0.139337996627543 1
0.202275402530615 1
0.214301068998655 1
0.265553571897652 1
0.210489742888862 1
0.177843812658732 1
0.230621513014746 1
0.195404370567186 1
0.2359889138489 1
0.219677700042106 1
0.173903195449974 1
0.114419733384005 0
0.17511707461759 1
0.200202566286265 1
0.210456457339944 1
0.185365911224534 1
0.208571926099907 1
0.251407370974196 1
0.198615493360613 1
0.229857236059526 1
0.149668940348903 1
0.162822493939894 1
0.203394908981762 1
0.1414419562972 1
0.257753782297262 1
0.234181995764625 1
0.22584217348116 1
0.201794957700963 1
0.200624891186377 1
0.20292964232344 1
0.216384928825585 1
0.186096845667723 1
0.252757264182093 1
0.208223650819176 1
0.195516229857407 1
0.196041744786497 1
0.172309496709992 1
0.217313830009647 1
0.239049004471855 1
0.243479505904224 1
0.191265384994033 1
0.161751893218055 1
0.242104968787848 1
0.222984366232141 1
0.157109246885425 1
0.191688983364617 1
0.169353749507837 1
0.142807643281993 1
0.157621469900746 1
0.213490082762392 1
0.166725863632255 1
0.160851098139889 1
0.233155335636325 1
0.181967528790949 1
0.176680252918766 1
0.198317634092537 1
0.248761187665459 1
0.218749707851817 1
0.183372575633337 1
0.234124144693049 1
0.189741748250508 1
0.224067488285345 1
0.137782569467615 1
0.222894226952923 1
0.218732551309127 1
0.169737025352697 1
0.179864864662774 1
0.188165637650735 1
0.189658939693824 1
0.224731939448647 1
0.216158837653008 1
0.240897860185371 1
0.145650942041049 1
0.187723897486782 1
0.185697241632631 1
0.267444372302525 0
0.199536731500008 1
0.199656172060346 1
0.189594300008495 1
0.204814400042827 1
0.11237168433214 0
0.189009344519701 1
0.156572151243698 1
0.16711593014026 1
0.232801316422873 1
0.208614181611243 1
0.267034940100025 0
0.223099208046082 1
0.22937790854258 1
0.180478218099239 1
0.281557042049147 0
0.207333641345457 1
0.19527939216056 1
0.134174958801813 1
0.234147387125485 1
0.165188918589685 1
0.176562205880465 1
0.221075821075866 1
0.213721922638263 1
0.240366237090739 1
0.160532634288097 1
0.184556132858856 1
0.154175121420948 1
0.251721899536891 1
0.156300812454548 1
0.156507752486717 1
0.209291295904104 1
0.217638057077562 1
0.208028984473246 1
0.149530144169428 1
0.218130333519192 1
0.24211751798858 1
0.198271369683986 1
0.187733806907637 1
0.175141381919786 1
0.207957541561214 1
0.151932620901031 1
0.243792943656695 1
0.206448060724586 1
0.214471741738955 1
0.230529030308763 1
0.170557112528408 1
0.146761896236313 1
0.198774685708809 1
0.14236142322323 1
0.129984266415143 1
0.184655963347629 1
0.189311060576693 1
0.272332016969844 0
0.209353581867137 1
0.185570121419022 1
0.199956156750044 1
0.183445062871899 1
0.151146514169372 1
0.152593015960018 1
0.163956808089449 1
0.150706602168252 1
0.218271314039403 1
0.146671735638934 1
0.146614047224353 1
0.253868659345097 1
0.186162333815192 1
0.245307754108613 1
0.190641128479339 1
0.297402314069161 0
0.177888847594841 1
0.196569418946128 1
0.254317537608273 1
0.209306558045508 1
0.241883387757837 1
0.23735505728124 1
0.223093527126978 1
0.261161093265457 1
0.24827403005963 1
0.216786338423068 1
0.19483513081614 1
0.226065768203276 1
0.18026472253389 1
0.225551458905 1
0.186112299964307 1
0.215180299634469 1
0.181127095852871 1
0.213887432493458 1
0.229756236600235 1
0.15557532958601 1
0.182604426406564 1
0.206241590947212 1
0.22860608015025 1
0.245162318165453 1
0.203198673134567 1
0.202769696268028 1
0.182631435755306 1
0.172077807742182 1
0.186263269177325 1
0.154631140724851 1
0.183179235180909 1
0.230265098537867 1
0.167096215255771 1
0.20563854347873 1
0.273179920321862 0
0.192865772864197 1
0.186115698395188 1
0.173155217584844 1
0.164509723311612 1
0.1628617976179 1
0.249852361756925 1
0.237238520476106 1
0.150156231760046 1
0.213922932792577 1
0.185654822502609 1
0.211853572361327 1
0.241305001421115 1
0.201057972967246 1
0.22020848571058 1
0.1542048339441 1
0.182209966775737 1
0.194055450048857 1
0.231439656371301 1
0.21221658658003 1
0.191425544127257 1
0.178567062662206 1
0.209860668642903 1
0.210678487001268 1
0.164216146102862 1
0.230196896425264 1
0.215988868582338 1
0.176311652978324 1
0.213509560829703 1
0.10906500021466 0
0.158073295234915 1
0.146029295743244 1
0.181066634770819 1
0.196330109061968 1
0.230529635393172 1
0.191967891150368 1
0.205469379193961 1
0.192937491726107 1
0.224212208809195 1
0.22625519759393 1
0.222375750289836 1
0.205026741143933 1
0.179336113627653 1
0.172242396084531 1
0.210590889732819 1
0.202532722247621 1
0.13778820424365 1
0.17656804240475 1
0.192538722253976 1
0.229639467894274 1
0.146872996326866 1
0.222742530665666 1
0.139375001903267 1
0.25103867835695 1
0.25276253834379 1
0.227723360821398 1
0.220911655634516 1
0.175913443385438 1
0.179678346692474 1
0.1971824454757 1
0.199606225334481 1
0.153289924444349 1
0.185488641279587 1
0.228572397578152 1
0.169332026089993 1
0.245490979380125 1
0.227512219611896 1
0.171387132951029 1
0.212281226076799 1
0.164670118714504 1
0.204747093392647 1
0.171150800443861 1
0.25382126957116 1
0.184327231985147 1
0.219995687691574 1
0.234453966020089 1
0.156237506101091 1
0.159490498370724 1
0.177631870162148 1
0.199262380973331 1
0.20260574870316 1
0.174163012315139 1
0.226749453827691 1
0.233859102718763 1
0.196333100165819 1
0.197443510099995 1
0.200987706268054 1
0.191011616293676 1
0.182867181020168 1
0.140313710204397 1
0.24595428566528 1
0.206319853997373 1
0.249774652468727 1
0.204622115721464 1
0.123457110933792 0
0.214373062537228 1
0.223251859298681 1
0.238137942462167 1
0.18688531041316 1
0.23359638463589 1
0.166976722591821 1
0.160538083072022 1
0.130661350777347 0
0.199860187904596 1
0.196398784761907 1
0.211466326223161 1
0.168039711396824 1
0.165207565169149 1
0.19500962668456 1
0.210850949933736 1
0.17317030978545 1
0.176278330858819 1
0.198298139348503 1
0.184653364882392 1
0.216580495235434 1
0.175691280533312 1
0.249106419064854 1
0.247566334491425 1
0.211861635661056 1
0.16036510019405 1
0.233002954543537 1
0.203513611093476 1
0.232598944286548 1
0.198777976258257 1
0.290831639063883 0
0.179639218574882 1
0.186846044063935 1
0.15690353983564 1
0.18006739915594 1
0.166561303605797 1
0.228232997694277 1
0.215377007287769 1
0.189863427145368 1
0.172316797806852 1
0.209394549331565 1
0.190003268143233 1
0.188929661904929 1
0.173116363210874 1
0.166557239704124 1
0.176982812035354 1
0.197837006315972 1
0.218050485526535 1
0.154942888396915 1
0.219293833388545 1
0.193254371787449 1
0.202249371701471 1
0.222094458633152 1
0.173014954603809 1
0.208642497963417 1
0.236018828247619 1
0.262120253474443 1
0.183198027253424 1
0.16793394526357 1
0.203177598610371 1
0.253709239645802 1
0.239760605508069 1
0.205966015741514 1
0.221220699603059 1
0.246015882276967 1
0.177863058511418 1
0.182939256291358 1
0.180311632633063 1
0.195401566633119 1
0.19785565424417 1
0.265414883136706 1
0.204852344007372 1
0.195710252849723 1
0.207680773632137 1
0.243225530579677 1
0.152605227983807 1
0.207443694864827 1
0.161326849960812 1
0.152119009977796 1
0.159665454593271 1
0.173489398856421 1
0.18373122433895 1
0.179556153817294 1
0.186404865446622 1
0.183166624155083 1
0.132304931676277 0
0.260885675015494 1
0.152635897050209 1
0.232675192199393 1
0.226438430078271 1
0.179789498227044 1
0.190273134314703 1
0.228595140710637 1
0.217274418674456 1
0.21163813927667 1
0.194146101528233 1
0.198416823666485 1
0.155186637686653 1
0.181943627014049 1
0.197315945518154 1
0.213182611631686 1
0.179300892356757 1
0.218047979103253 1
0.193665719510722 1
0.195648366187821 1
0.239001080770425 1
0.183643896376821 1
0.189874073672971 1
0.144995418786008 1
0.121095583211068 0
0.2149091552296 1
0.175899286195431 1
0.20680291863963 1
0.233987720436389 1
0.223843985941073 1
0.224255743645232 1
0.207005213083505 1
0.20708820079691 1
0.189010231073516 1
0.220177656257411 1
0.195715348847763 1
0.210429980823293 1
0.196169924511509 1
0.218632793290325 1
0.211717930487256 1
0.180368978916266 1
0.19208606140867 1
0.150320646684811 1
0.17100149200974 1
0.193381351682516 1
0.223069854912428 1
0.243562392634966 1
0.221479775305655 1
0.18101963340434 1
0.230494754624285 1
0.22525375487636 1
0.184047654080781 1
0.188685689403105 1
0.2087117152136 1
0.19506622746109 1
0.174674262577242 1
0.139536422408263 1
0.234648768359316 1
0.200302168486782 1
0.237012608249048 1
0.198472168038971 1
0.176230136701173 1
0.16835097538847 1
0.22004393965354 1
0.163034735723095 1
0.205285819421893 1
0.211849650430032 1
0.209123701431561 1
0.145201264983133 1
0.188278142444235 1
0.16377327136442 1
0.207247732193894 1
0.174983749857548 1
0.232016738140085 1
0.121011613300559 0
0.219583916894202 1
0.231287787462102 1
0.179896964912465 1
0.238162298781971 1
0.146929714179911 1
0.191905458850741 1
0.1677731562056 1
0.226847425579309 1
0.174313286428252 1
0.177819837021357 1
0.19020022795167 1
0.226193236991148 1
0.200730463934456 1
0.173401396864262 1
0.196987686718451 1
0.20358725556217 1
0.168188622611244 1
0.105524847745154 0
0.157957454227856 1
0.210065560195292 1
0.24583187875837 1
0.171327074909704 1
0.172148665440005 1
0.103160182664853 0
0.160886760382058 1
0.171039477401016 1
0.209530111524376 1
0.232911230069497 1
0.199252645979712 1
0.165567116678154 1
0.23057319276587 1
0.159319346066933 1
0.221009436538356 1
0.178845220421994 1
0.268310463286295 0
0.189040474464687 1
0.191019449286638 1
0.201476831674061 1
0.241742850830926 1
0.197250983268217 1
0.263540616091182 1
0.165511081475631 1
0.15854440953655 1
0.16914639247834 1
0.183476905791018 1
0.230096260855241 1
0.206502406082712 1
0.133099497847017 1
0.143247351461406 1
0.123178853445955 0
0.203951065526599 1
0.216118021167155 1
0.228093239466843 1
0.22812898628663 1
0.262880829756723 1
0.252364804327227 1
0.226447426583718 1
0.233755928037606 1
0.192786904285911 1
0.203134077675495 1
0.194972808041266 1
0.18365691993525 1
0.17201009094695 1
0.175189154958108 1
0.176617166983082 1
0.213773565667735 1
0.220096790078947 1
0.206898776890748 1
0.184315974809744 1
0.110259125628638 0
0.150017571289622 1
0.171348282685621 1
0.190121204881545 1
0.220520459394159 1
0.126974676527161 0
0.257226069768402 1
0.172746285512997 1
0.225453499062751 1
0.178045883242736 1
0.216959698925476 1
0.171156765092535 1
0.208966854951419 1
0.212016304479235 1
0.20764343819006 1
0.192421914594596 1
0.197890870088349 1
0.23055236607418 1
0.198412552655165 1
0.192318919899272 1
0.220194510324145 1
0.198299599274053 1
0.235900082357399 1
0.194759315233698 1
0.222799987485027 1
0.245719150521034 1
0.201869296032684 1
0.21170749981479 1
0.187561853903953 1
0.19521986417125 1
0.184472869101715 1
0.178639860337143 1
0.191952253090035 1
0.226257247563964 1
0.196632765568127 1
0.2601043021045 1
0.214329145339383 1
0.229347956038157 1
0.263283174159596 1
0.246929218561667 1
0.201823213569139 1
0.183470803229946 1
0.176610117737965 1
0.234453198708494 1
0.23358020297957 1
0.191372708869455 1
0.239042662962163 1
0.179570212017487 1
0.200718977001358 1
0.192071824477892 1
0.200207029728055 1
0.146410521004915 1
0.265934514714457 1
0.21586720499311 1
0.157325041616254 1
0.218174833844818 1
0.160842639602115 1
0.224878008904172 1
0.17151922359758 1
0.168523988778801 1
0.186294819723507 1
0.276972465371744 0
0.141758134742663 1
0.171373212342159 1
0.245699641780821 1
0.224991020262872 1
0.188408155502111 1
0.160676951163076 1
0.269757669558049 0
0.157702996527987 1
0.223929344100859 1
0.200005705707843 1
0.173082835485726 1
0.220579368092165 1
0.180740646426244 1
0.196676347366129 1
0.195741254596188 1
0.235781643026811 1
0.227795858180194 1
0.189650390010377 1
0.186559544712028 1
0.188290898066457 1
0.20128090522318 1
0.233408254039048 1
0.201585184489983 1
0.137355573209828 1
0.139255806310472 1
0.21116873256785 1
0.133388955058616 0
0.212096109202989 1
0.16938734392622 1
0.150676359526242 1
0.196305169538731 1
0.217880304677254 1
0.241073428350362 1
0.201273184934969 1
0.20527173531364 1
0.162407549902506 1
0.214208240697259 1
0.131849059731011 0
0.206813213665806 1
0.156499903781135 1
0.25675513266357 1
0.235762186443034 1
0.190778431687707 1
0.13481452109624 1
0.224771693036027 1
0.158122246213733 1
0.204482638977783 1
0.182785519300684 1
0.219109103321453 1
0.24791069194521 1
0.227659533878333 1
0.202308349895474 1
0.198261195991313 1
0.173817285028795 1
0.132242944655235 1
0.182126502910087 1
0.176634467101616 1
0.184252363342005 1
0.235535529107341 1
0.242852960013595 1
0.193199837964593 1
0.203229238137232 1
0.20433226484849 1
0.201329323003449 1
0.228465340340012 1
0.195253030805473 1
0.166215231264339 1
0.203002344452332 1
0.232793170488385 1
0.252243832183368 1
0.147616589486809 1
0.227590263202528 1
0.148855915103676 1
0.146469203532708 1
0.13424294033444 1
0.227600314404713 1
0.247879309857463 1
0.201096247942254 1
0.228245815540974 1
0.17163588790113 1
0.127590252847816 0
0.206522471031019 1
0.212672889735533 1
0.170733394716189 1
0.197727686184488 1
0.279295373231928 0
0.186377283967332 1
0.233331934629812 1
0.243037035619279 1
0.132238924229236 1
0.229896083777375 1
0.182058298953189 1
0.178660085002185 1
0.201538708846689 1
0.190030880142129 1
0.196874228536313 1
0.207128735055868 1
0.188931452478369 1
0.155700849794875 1
0.222069932497574 1
0.160333763535838 1
0.197882235219038 1
0.190403792308304 1
0.163499615824712 1
0.164922530324356 1
0.216688530064261 1
0.254264619076891 1
0.130486736233301 1
0.206687289142558 1
0.214314582625878 1
0.253806098060176 1
0.149649479146697 1
0.161602550259985 1
0.192711311612944 1
0.170601739190586 1
0.207085802192765 1
0.201059433095459 1
0.152135386637835 1
0.212552508737645 1
0.18999424878712 1
0.235238708620315 1
0.174591640371812 1
0.227023731665602 1
0.170097453800091 1
0.218272485461151 1
0.198945755075959 1
0.15366382736079 1
0.217345578917323 1
0.24012952994782 1
0.172235113948078 1
0.231377493156101 1
0.188100842401278 1
0.165475588720212 1
0.208776183332353 1
0.211994455751897 1
0.206351647299888 1
0.159840816605674 1
0.232951405136103 1
0.185081704752938 1
0.216700240187304 1
0.171248907708217 1
0.264295510911949 1
0.13846012638877 1
0.240557205651489 1
0.23606847330471 1
0.234384196661735 1
0.182479952468586 1
0.191545255285761 1
0.161906367944363 1
0.203252715062655 1
0.21817381583219 1
0.204263718440607 1
0.197814355023662 1
0.167919673498675 1
0.166899142250703 1
0.188414338134267 1
0.245288312178876 1
0.182966290055091 1
0.235664955514725 1
0.194255593539087 1
0.19075976540215 1
0.215793156155322 1
0.213038852372807 1
0.206663897502826 1
0.234217284956341 1
0.209334019895087 1
0.236657555370391 1
0.24843773989719 1
0.220770464751778 1
0.151414631513258 1
0.230277938726416 1
0.243584092505387 1
0.206158446913235 1
0.22025617044763 1
0.18636511172627 1
0.200116869106994 1
0.2356563353444 1
0.229373436917688 1
0.227232333197806 1
0.185585474048864 1
0.154656002676771 1
0.203707367497287 1
0.191045937352512 1
0.198518692247404 1
0.231158699305115 1
0.227933516991409 1
0.213438592626152 1
0.18250827636517 1
0.235058105528985 1
0.207232500832922 1
0.226689636028123 1
0.287511468213084 0
0.159326182115707 1
0.165124725803406 1
0.195264821675489 1
0.229542060328969 1
0.23657251119013 1
0.144888747590186 1
0.203547438606934 1
0.17226495060133 1
0.211801976560902 1
0.20979319248984 1
0.232742372466306 1
0.177383249481708 1
0.2390744538839 1
0.21099339551306 1
0.16604017005659 1
0.193721627087017 1
0.234820403410717 1
0.225511499004054 1
0.199260258575202 1
0.193986098647752 1
0.161248720654219 1
0.207209176476674 1
0.247196932946177 1
0.188318874581464 1
0.232501985230355 1
0.136683939679462 1
0.226154514140076 1
0.164153153552388 1
0.208860856387929 1
0.204745239918199 1
0.184402527460988 1
0.184060832402281 1
0.186733075308291 1
0.177118221830726 1
0.207471713007121 1
0.231147124538466 1
0.166002615715119 1
0.187646931619567 1
0.131741626590279 1
0.141233454415476 1
0.204103683565719 1
0.180422922914826 1
0.177189783285981 1
0.190058083314027 1
0.167316328851863 1
0.22682237667942 1
0.228961604214251 1
0.146982188950354 1
0.191421733781139 1
0.170221620759908 1
0.238344747343286 1
0.24102555569805 1
0.171244950155221 1
0.194346935958486 1
0.221051390677287 1
0.180715797938029 1
0.211321245236599 1
0.174186518889179 1
0.150851350495533 1
0.176246869498989 1
0.220854982220114 1
0.178040097230469 1
0.189440718714048 1
0.281231039389119 0
0.231193884547691 1
0.169641159864145 1
0.194900320024549 1
0.244163859388027 1
0.267732408872977 0
0.198132722925881 1
0.139587653600879 1
0.174810322786737 1
0.194874655157147 1
0.216526140374532 1
0.198352070256476 1
0.229698885926295 1
0.206893944997762 1
0.193571098233162 1
0.236666897829088 1
0.223480927638905 1
0.159547247736358 1
0.215587847473425 1
0.159771755249384 1
0.195211936200508 1
0.177395542406044 1
0.190927442299484 1
0.199127735663311 1
0.214826316658403 1
0.157497036363829 1
0.191079963277216 1
0.217641753476484 1
0.122691095236777 0
0.225182562667731 1
0.244110069022077 1
0.211554508792063 1
0.212263252645137 1
0.19388613557236 1
0.160140166526822 1
0.226386891949626 1
0.193930722679555 1
0.183561681399293 1
0.27688042166698 0
0.206286039735157 1
0.210125050075349 1
0.19107261500971 1
0.255275064175167 1
0.15552622599153 1
0.121755339414141 0
0.137328975763281 1
0.186859739263999 1
0.223340826795061 1
0.159082973648764 1
0.184277306279295 1
0.241923206086312 1
0.209247838005336 1
0.200224385943937 1
0.231470354189523 1
0.220374600376348 1
0.120603520267318 0
0.229110077664171 1
0.210637022417258 1
0.202440720248164 1
0.217676265586854 1
0.255726582439144 1
0.17606389473183 1
0.168102912416934 1
0.230930817054653 1
0.184726096266288 1
0.236955743879733 1
0.213874553149637 1
0.184986702602747 1
0.207998746847325 1
0.212137673707174 1
0.0936084791568024 0
0.218771746818287 1
0.178858036004879 1
0.152060929403028 1
0.163815067830162 1
0.164237849835132 1
0.107848238555172 0
0.14941042163464 1
0.156688179454104 1
0.20636293883418 1
0.0903305148604974 0
0.21095340416663 1
0.201758406499805 1
0.150101707385191 1
0.166506786168036 1
0.201056934353643 1
0.212711969843738 1
0.194540594688906 1
0.175815604781752 1
0.198634146568138 1
0.153943932360424 1
0.234147606285203 1
0.163826026430005 1
0.226095978238959 1
0.202313382505246 1
0.210659347541863 1
0.237694618697492 1
0.199709485961365 1
0.184190765503587 1
0.180959807211433 1
0.220616791169788 1
0.219609279141086 1
0.175134008971937 1
0.156349017506352 1
0.152662641333041 1
0.270957904476803 0
0.194256471938251 1
0.186393412004968 1
0.187552882011215 1
0.202398297852755 1
0.217083971282172 1
0.149457725583964 1
0.186790557796496 1
0.20731430970378 1
0.198193167959163 1
0.197260668095398 1
0.202572836834835 1
0.21081108639308 1
0.189726173344897 1
0.186305347230794 1
0.151572453284672 1
0.251229130120537 1
0.231238479335124 1
0.185772447267695 1
0.194956202384322 1
0.202750998193232 1
0.237874777257018 1
0.249319306506253 1
0.232343037801975 1
0.222805072500807 1
0.228241570825124 1
0.221683429006237 1
0.226579623780143 1
0.169170987606468 1
0.184239193945769 1
0.14530089877573 1
0.189387189586853 1
0.240324942908376 1
0.155781903705934 1
0.171373621589681 1
0.200658106817961 1
0.23459012303161 1
0.166522337553253 1
0.204090999065044 1
0.225605302618039 1
0.166969339469563 1
0.204489980170316 1
0.123695197627408 0
0.200355890902765 1
0.275110634050751 1
0.171146985993161 1
0.21571874284587 1
0.204085839673766 1
0.180872991693304 1
0.212883954126182 1
0.205912903332911 1
0.127531261720375 0
0.185429709337395 1
0.174009214910812 1
0.163616534936399 1
0.190932219814226 1
0.187926517557935 1
0.214110247638048 1
0.179753026420857 1
0.223961507772629 1
0.177677451565314 1
0.173106735943838 1
0.175359467058361 1
0.201119730048673 1
0.184615832644053 1
0.216604752177807 1
0.171172824418207 1
0.187839831088281 1
0.190878871301724 1
0.210868137683491 1
0.184345234368208 1
0.251006307021522 1
0.256377012088606 1
0.207767417896406 1
0.198925206039066 1
0.182626690281584 1
0.180486627096721 1
0.211558665616714 1
0.195634382226283 1
0.201278308873759 1
0.279436693429619 0
0.207440398618518 1
0.237892251238106 1
0.14495836570763 1
0.267769190146199 1
0.156606321817561 1
0.186775622820465 1
0.179225933435642 1
0.237790292253184 1
0.175242418918635 1
0.192339624030017 1
0.246624195952785 1
0.136155199364116 1
0.201851538306815 1
0.198183593423337 1
0.243298306129217 1
0.149352007402301 1
0.192236645968552 1
0.190752327829996 1
0.262791619458329 1
0.261236961224797 1
0.215244133463036 1
0.167079826879601 1
0.210365052299751 1
0.15559574975896 1
0.0996577892064335 0
0.213882545531319 1
0.165460554893309 1
0.218760383822998 1
0.195006367160172 1
0.188253045225717 1
0.200509559753476 1
0.231419025370103 1
0.182651407550348 1
0.190872487163265 1
0.201886800785153 1
0.16590998892644 1
0.231803194980803 1
0.199852558311665 1
0.107924154885747 0
0.15715492773761 1
0.230353472706961 1
0.187279294675904 1
0.259613677379362 1
0.231323470518991 1
0.177556175740015 1
0.21416007133757 1
0.19412909913822 1
0.194100179298647 1
0.222099092723882 1
0.225763145831195 1
0.180091547652411 1
0.271921692884981 1
0.215287077702559 1
0.205138739156301 1
0.238903113487572 1
0.232225635496119 1
0.260703178227598 1
0.25551136176776 1
0.167849286640564 1
0.276060179879214 0
0.190710161763917 1
0.240835934358579 1
0.302800435010825 0
0.24942129011164 1
0.220241204281086 1
0.185225356624517 1
0.207366109667492 1
0.238713974888193 1
0.187691856832232 1
0.218409713127753 1
0.124804830519329 0
0.18846269747321 1
0.239585838051897 1
0.225028018370401 1
0.191467997590427 1
0.173805507602201 1
0.218679145786818 1
0.250839218142355 1
0.175026816606396 1
0.161736349557246 1
0.2094385629487 1
0.147538732007374 1
0.256499360520312 1
0.232644472095878 1
0.225153961952306 1
0.155426983492966 1
0.201680763591252 1
0.149192744178509 1
0.198515124140605 1
0.18949320577647 1
0.168505153977759 1
0.143457747512764 1
0.210059774027094 1
0.205536850905093 1
0.178604740119475 1
0.135424250747292 0
0.205203283590434 1
0.270409053994048 1
0.145971870885292 1
0.214288235966758 1
0.174976446492908 1
0.16289957028181 1
0.217086525957857 1
0.240581865378609 1
0.203682042750373 1
0.176727788383637 1
0.164257764980128 1
0.234799784804529 1
0.220146342887409 1
0.218801767878755 1
0.183341661186524 1
0.191525205204259 1
0.161041761364712 1
0.194485744371851 1
0.248926265624265 1
0.153903479026048 1
0.210189650552071 1
0.232898568282515 1
0.229193737240679 1
0.164478884772007 1
0.164592366735678 1
0.163498674031055 1
0.243306750287872 1
0.184547047726311 1
0.254987380624842 1
0.213840410127851 1
0.201555893543631 1
0.194600420254165 1
0.146710979915249 1
0.269205892237835 0
0.227680084211148 1
0.206460725381349 1
0.23755535666391 1
0.135105307963058 0
0.114593414636043 0
0.214471500853243 1
0.17826873168676 1
0.200926286838132 1
0.191296204511358 1
0.144924730275513 1
0.174725974813373 1
0.132880200454542 1
0.207644345463455 1
0.256894455014912 1
0.182042818414003 1
0.177200650134803 1
0.16300370557586 1
0.23367486884999 1
0.206410313912169 1
0.154951230723212 1
0.215976509568081 1
0.232757213026948 1
0.275136113727301 0
0.199193571971837 1
0.13678218709818 1
0.189351934913773 1
0.20292744139828 1
0.144970692487191 1
0.210345287565763 1
0.182623006019258 1
0.203062778601669 1
0.307033488865433 0
0.240506421052078 1
0.205552975165883 1
0.112614032402336 0
0.155414277537371 1
0.240835177508077 1
0.161433218738628 1
0.15425145923148 1
0.22927676205448 1
0.261974750663386 1
0.186777621316085 1
0.209221693122893 1
0.187416296610251 1
0.144909229441264 1
0.197017816819044 1
0.164167192414691 1
0.203183249610369 1
0.273209565978109 0
0.211487271811229 1
0.168020465447959 1
0.219274628093807 1
0.229778997116279 1
0.231152256954054 1
0.166595291379106 1
0.224602566247083 1
0.182305816541967 1
0.175541920545949 1
0.174520313465323 1
0.185167744144311 1
0.138702030752021 1
0.130050366730671 0
0.214568126924821 1
0.215997450646913 1
0.160021712126334 1
0.143357723952026 1
0.225097481938671 1
0.225524422097404 1
0.203342876208946 1
0.182993935386247 1
0.166951921082529 1
0.212705617827576 1
0.14927009087228 1
0.187253259609935 1
0.183557184084638 1
0.157382166544355 1
0.189933799803404 1
0.229297408626599 1
0.191903534465138 1
0.176994456379777 1
0.206837491751815 1
0.172681709966565 1
0.207131190816275 1
0.176852472400416 1
0.205118755992691 1
0.199341744691884 1
0.168199331448686 1
0.195284732553021 1
0.170088792014646 1
0.178739446758552 1
0.20421347725009 1
0.234222176927086 1
0.17015861723249 1
0.133541420370936 0
0.206444875704205 1
0.100880337638941 0
0.255339521314928 1
0.256253857134703 1
0.221567659296498 1
0.179875477541686 1
0.177072525789725 1
0.222211363348376 1
0.216319630532548 1
0.233541507186962 1
0.244632019203037 1
0.226020458270765 1
0.195595073231181 1
0.195080615359615 1
0.179515339340332 1
0.142532330233069 1
0.258016744298968 1
0.22252093896065 1
0.245522512328218 1
0.145775249650127 1
0.154250720831105 1
0.167678436488992 1
0.229246812404388 1
0.215453739567 1
0.182246927663322 1
0.196847016800549 1
0.188280293776788 1
0.262420789751356 1
0.246556488386067 1
0.226668427795847 1
0.187960990277888 1
0.23756043766293 1
0.192937756405732 1
0.212737963870259 1
0.136198061857977 1
0.176655461556552 1
0.184454725613561 1
0.24310944823605 1
0.222982152201588 1
0.16994684042248 1
0.246775148514764 1
0.161807112791293 1
0.234441034820867 1
0.232336884755061 1
0.200891918427096 1
0.22952570908577 1
0.244425941716333 1
0.215368516662241 1
0.129001178679269 0
0.186529180259529 1
0.222401991864599 1
0.201937844704403 1
0.20660784704167 1
0.17085759139727 1
0.161792935878438 1
0.209801270792563 1
0.23329555888511 1
0.246505818502246 1
0.241898427584944 1
0.183210408999849 1
0.212292836465691 1
0.21795215553286 1
0.176121682194436 1
0.188623123432925 1
0.192675427843892 1
0.202406291761325 1
0.187964922712124 1
0.181319504786487 1
0.201776890297927 1
0.207903633055705 1
0.193440948145092 1
0.168963072503227 1
0.239151787874317 1
0.233327503492586 1
0.2015532797846 1
0.185789795709978 1
0.16510661512838 1
0.285519358515181 0
0.137229708865348 1
0.250696892618561 1
0.201989440013348 1
0.197889288100781 1
0.274756747630393 0
0.167000648124694 1
0.166897126346121 1
0.22453858343272 1
0.13751300150545 1
0.232053503347862 1
0.255994848356661 1
0.270463133648644 0
0.248563810228762 1
0.184571628922177 1
0.162356531094901 1
0.22835009583365 1
0.16669123291235 1
0.216647261363128 1
0.182391759691629 1
0.191975705710122 1
0.220174516417071 1
0.158261322793997 1
0.249392640492069 1
0.217918821483915 1
0.262668211193772 1
0.265831730290388 1
0.184041509768164 1
0.188847723279876 1
0.217156296364849 1
0.181213998229664 1
0.19869434925627 1
0.214416140937038 1
0.171322012317277 1
0.253948913816263 1
0.237574358417577 1
0.135627975612106 1
0.130901387248714 0
0.21829975749134 1
0.244634361852729 1
0.272790496455287 1
0.221357635509607 1
0.236537503677073 1
0.186159905695885 1
0.161960725364174 1
0.166611110798734 1
0.218145237540168 1
0.249827824775639 1
0.218550318687014 1
0.232824900645598 1
0.109954889321329 0
0.192282198127561 1
0.214484961222877 1
0.195426519578827 1
0.142648516153102 1
0.169939669389361 1
0.242438334485628 1
0.21041772048741 1
0.190373539149151 1
0.195223127527677 1
0.271246721370228 1
0.209650629801057 1
0.241553465750852 1
0.210706876689108 1
0.197428476979242 1
0.13037172075007 1
0.216164376822871 1
0.197434603020578 1
0.236638178310864 1
0.226113035841152 1
0.128359063744357 0
0.177845254152115 1
0.214790415379998 1
0.224320156591704 1
0.136513212872546 1
0.174654053042102 1
0.12886713656373 1
0.206859399376872 1
0.199727274794771 1
0.224705641407446 1
0.192055750583345 1
0.171709803579366 1
0.209478550041511 1
0.208030457959281 1
0.16483402020815 1
0.208994607797393 1
0.28276083480063 0
0.232504604137386 1
0.18761290823331 1
0.207708841168468 1
0.250248863790617 1
0.271474772602107 0
0.170401814744567 1
0.184689658562224 1
0.221573703227046 1
0.17490456708928 1
0.214279040916067 1
0.190351957485006 1
0.234835156947816 1
0.236407309631676 1
0.175248524145616 1
0.19881300362904 1
0.254726662536059 1
0.199936294753005 1
0.195920735660761 1
0.158309894235862 1
0.21025480589574 1
0.201288837782352 1
0.239839645959625 1
0.197841265946439 1
0.142294955691639 1
0.250477618479543 1
0.160192467476625 1
0.12913930140078 0
0.14842968514552 1
0.204343457333294 1
0.204965625047681 1
0.206614412268624 1
0.158929626576467 1
0.210578757733649 1
0.160043750612952 1
0.15773494578412 1
0.189742914399934 1
0.221480272230481 1
0.204800839664623 1
0.192007369704054 1
0.134071886813534 0
0.185143736024074 1
0.118973783571226 0
0.193693330430477 1
0.194055966106624 1
0.184432816218871 1
0.232363584003869 1
0.159367674148679 1
0.20828154109085 1
0.211029625578716 1
0.125369187183697 0
0.16548009102139 1
0.242874811979919 1
0.20063407443127 1
0.227495457004308 1
0.208599915108635 1
0.208650096829377 1
0.146477806001719 1
0.217417024535207 1
0.23850656067967 1
0.211329097681419 1
0.159228734744576 1
0.218244977416195 1
0.153281964093546 1
0.204924645626122 1
0.206510880237242 1
0.225272797920693 1
0.158778640691504 1
0.181053434240052 1
0.176315626173859 1
0.260313296472179 1
0.229073864160942 1
0.260228684519998 1
0.178813847297744 1
0.204962650980971 1
0.251745123186521 1
0.235534623147092 1
0.144982772374882 1
0.19518299934806 1
0.197939118019179 1
0.153072372556705 1
0.255512649200398 1
0.215543986060899 1
0.178406387129322 1
0.179296831056512 1
0.237595862280355 1
0.236493375762294 1
0.169721809291202 1
0.186196815154611 1
0.248193222749943 1
0.240387956322428 1
0.191723745982887 1
0.165636536261954 1
0.201721982382964 1
0.198843286809622 1
0.231068163893616 1
0.187573418684991 1
0.208988977217536 1
0.141656018647027 1
0.227694631300931 1
0.137447210603059 1
0.204504181436005 1
0.218761098620909 1
0.162064747073542 1
0.259808464476616 1
0.153527879077239 1
0.154727858108612 1
0.232321872837259 1
0.204994257139395 1
0.213441648952194 1
0.165536354178531 1
0.206761739234797 1
0.19678434479868 1
0.167663256857873 1
0.156643374794414 1
0.203533595286029 1
0.177379999105094 1
0.184628366035554 1
0.273114834321191 0
0.190582392693016 1
0.15504627309599 1
0.228613741646603 1
0.159168331616407 1
0.208276296233203 1
0.169294244847036 1
0.189785210293518 1
0.185269738643325 1
0.178296537195592 1
0.150633210744523 1
0.25930560205026 1
0.219900813277355 1
0.217794068584301 1
0.159235879163481 1
0.215199172523267 1
0.216231345177796 1
0.142280446755294 1
0.263769800371475 1
0.216141209958405 1
0.177546074475163 1
0.23680766599177 1
0.166611034583531 1
0.200138952800546 1
0.193164665283733 1
0.206365594071322 1
0.130017603059793 1
0.168834187186193 1
0.179343260299039 1
0.210194381395714 1
0.193332131024091 1
0.2076696252353 1
0.17866086531342 1
0.218069821096734 1
0.215356004358678 1
0.197525457155263 1
0.157080352254543 1
0.180692610473868 1
0.208435983458684 1
0.232297271514983 1
0.243241251191325 1
0.17106238406785 1
0.23168999292338 1
0.227890783812485 1
0.176065671015908 1
0.210148359286386 1
0.247364461694436 1
0.198789920120476 1
0.156358691894954 1
0.241677714329542 1
0.181146178232247 1
0.169847088852996 1
0.179378684152813 1
0.22135109859878 1
0.242612358325771 1
0.164036309082058 1
0.181164400510384 1
0.141004327402353 1
0.238551010352099 1
0.164348116593898 1
0.178713094963898 1
0.170725109944975 1
0.230062687134421 1
0.205805087689577 1
0.190088360976463 1
0.190828286439098 1
0.21051836885656 1
0.145170374674263 1
0.14621618133564 1
0.222056914524694 1
0.164234170835873 1
0.214704684628428 1
0.261703000986472 1
0.149156033696723 1
0.177339002022489 1
0.177042949447299 1
0.178897759255778 1
0.22437083956232 1
0.287572535113469 1
0.235896348377293 1
0.28504527857196 0
0.212874192981155 1
0.211868083979165 1
0.261491025312997 1
0.190796931337034 1
0.17925352333079 1
0.157107770007597 1
0.170867438146409 1
0.220472750496068 1
0.112094708085785 0
0.181065158595749 1
0.165283691474971 1
0.186775566253244 1
0.259709264262831 1
0.256989876070477 1
0.203185472269205 1
0.222042244547363 1
0.179323578826455 1
0.167061721668172 1
0.196394798279121 1
0.15883783196382 1
0.169328833253818 1
0.242220814732835 1
0.210855288066476 1
0.172987355407717 1
0.132609103088656 0
0.213665230497192 1
0.208659317849253 1
0.132211215605864 0
0.231862287095554 1
0.253566485846326 1
0.202335268075855 1
0.128585461794255 0
0.218832220822559 1
0.222957349908746 1
0.163793002649262 1
0.211434014066241 1
0.148720636560876 1
0.192798894895468 1
0.231516836481234 1
0.171238041942206 1
0.207076478418247 1
0.233196339135903 1
0.199068715126494 1
0.211846012456332 1
0.205937912571339 1
0.165178381500467 1
0.1999622999249 1
0.211004775507887 1
0.166871196105006 1
0.136327933654827 1
0.232770878770087 1
0.204097760424876 1
0.193532604917173 1
0.208454452416989 1
0.183487270062216 1
0.195600222523209 1
0.241695224818524 1
0.207085741375766 1
0.236930856271303 1
0.217712533184933 1
0.180753396612259 1
0.191827580047714 1
0.156366577840765 1
0.175223693864026 1
0.19881702491006 1
0.192279144635216 1
0.190434144349272 1
0.251671854178032 1
0.158098778274098 1
0.241561093985546 1
0.15576820532863 1
0.216829288852272 1
0.246718029559904 1
0.18813306775634 1
0.225209633472343 1
0.169697834429552 1
0.220486863782053 1
0.213012882543768 1
0.21194549382311 1
0.17372660662448 1
0.237218692380986 1
0.224247889581656 1
0.139405215993996 1
0.204825434082835 1
0.180633064109651 1
0.224800928451057 1
0.184826643412338 1
0.217548459149907 1
0.267397455330053 1
0.196434825820731 1
0.21830103905828 1
0.203464327526585 1
0.170276455791054 1
0.192857793317906 1
0.179189863583438 1
0.101412187098714 0
0.245632450206825 1
0.277734489491947 0
0.227578697162892 1
0.146144784594554 1
0.241279348003533 1
0.173830113497048 1
0.215823601820991 1
0.238414387665225 1
0.222352228796724 1
0.226574267719279 1
0.196867259167849 1
0.191629065299627 1
0.106084940216466 0
0.160631574371592 1
0.184738955055707 1
0.208187623459042 1
0.165690010365671 1
0.248503930192182 1
0.222619871194667 1
0.185848495457133 1
0.208000123679855 1
0.171604109039277 1
0.101099637527691 0
0.17016871058582 1
0.149062603767582 1
0.232446025527021 1
0.206398396336117 1
0.188358655673489 1
0.2379608430384 1
0.207864912551902 1
0.242297155442775 1
0.21034129380531 1
0.182846674302139 1
0.172612942951387 1
0.221108543903519 1
0.235624979799913 1
0.209410360044485 1
0.238846203267976 1
0.233135200045902 1
0.14599510275759 1
0.246919223780297 1
0.231759419611578 1
0.183484467865033 1
0.203475637362834 1
0.191988591810993 1
0.188277136502799 1
0.18051960070401 1
0.227610399707545 1
0.119232419652482 0
0.17333576800049 1
0.203464373684569 1
0.207724983638816 1
0.198166778626236 1
0.160660460954817 1
0.233042976066827 1
0.186672952027163 1
0.197255804002979 1
0.199279165563482 1
0.194811312085785 1
0.135237386369236 1
0.237354737045453 1
0.218994848233618 1
0.223584422006034 1
0.181587625462301 1
0.197134943970976 1
0.177129092343366 1
0.191532395558364 1
0.193739949086203 1
0.162996588440087 1
0.234266511415552 1
0.249149541727529 1
0.17252422569514 1
0.196307225715379 1
0.177943228853636 1
0.194537700908937 1
0.166858906472345 1
0.208959529246299 1
0.225873610412785 1
0.138767070565516 1
0.214492763197482 1
0.211216924090188 1
0.144650635336857 1
0.207532506509598 1
0.231656256112506 1
0.164280239950577 1
0.206835918807286 1
0.219470132554026 1
0.186808591578214 1
0.228071631968505 1
0.19836981803136 1
0.221817676083007 1
0.187434929161117 1
0.270476699828885 0
0.164010093856894 1
0.229182200480338 1
0.200081854191706 1
0.184327002034257 1
0.256192723861383 1
0.176259173530636 1
0.205468001835633 1
0.173522542574705 1
0.189977841999363 1
0.259717305368614 1
0.208925427390897 1
0.230783822524949 1
0.19655736033451 1
0.229641868050155 1
0.264383358329041 1
0.141067160009229 1
0.185674134521736 1
0.221569623661658 1
0.265026412364969 1
0.250352959742498 1
0.215727769153038 1
0.153579606084942 1
0.21807654153415 1
0.198547083425803 1
0.174057610332228 1
0.226469060815871 1
0.163221601511102 1
0.194137959145019 1
0.222307091849292 1
0.167354589910959 1
0.21340050740954 1
0.156005478239305 1
0.206919028067359 1
0.143605638447905 1
0.161675781727655 1
0.15478182647267 1
0.176086565028702 1
0.22506396284656 1
0.211965933080308 1
0.213640881666171 1
0.178797967922064 1
0.302425114839272 0
0.219764288147118 1
0.178543423818554 1
0.172235221017465 1
0.221915215569657 1
0.193860404877518 1
0.226692463631589 1
0.161817644723149 1
0.210835408533578 1
0.203351954607038 1
0.144155569801441 1
0.211432754227635 1
0.213838294439371 1
0.202872219424266 1
0.187860039013235 1
0.197608038060594 1
0.221597790071072 1
0.236192143014839 1
0.193381404692777 1
0.213569817091401 1
0.179944120063427 1
0.182675428598507 1
0.20063702393402 1
0.134768415150087 0
0.218033954184694 1
0.21526778889495 1
0.144877801015934 1
0.193892645793642 1
0.174518213385593 1
0.158562884525859 1
0.220130884429751 1
0.180761137479796 1
0.165147971687749 1
0.188752961662307 1
0.186959892539381 1
0.18283363153465 1
0.189308825843988 1
0.271177701844397 0
0.227595814820451 1
0.16373743392217 1
0.186903731985049 1
0.214889790423849 1
0.163191709062807 1
0.208163851845548 1
0.205633149253717 1
0.132374335408197 1
0.144491847598046 1
0.229089484884604 1
0.21105200196458 1
0.229157248564055 1
0.232943155220637 1
0.19807797615048 1
0.291332175912354 0
0.1564853993742 1
0.174226704034835 1
0.219826084274244 1
0.227809386267213 1
0.141625021873326 1
0.198867691503647 1
0.193846420877155 1
0.151205872667783 1
0.130884160452821 0
0.1904859212999 1
0.185209026094065 1
0.186013829716124 1
0.209161482896069 1
0.247572803165767 1
0.298809039335181 0
0.251829926545531 1
0.187969213323549 1
0.188604588345338 1
0.212247423014106 1
0.235053070446035 1
0.252918468470597 1
0.146535622740235 1
0.197792189403622 1
0.252719475184101 1
0.223895805142004 1
0.221967913164615 1
0.20766800943702 1
0.22371532721609 1
0.191420815276908 1
0.161552570243867 1
0.214583011953229 1
0.200288584475405 1
0.178877943550242 1
0.181430809935048 1
0.197564716423801 1
0.213465917482796 1
0.164390923375612 1
0.17398951488781 1
0.227225440198433 1
0.131168559249458 0
0.163009251215867 1
0.165572574498248 1
0.205953849951601 1
0.21266388270304 1
0.151665102031996 1
0.224370405378622 1
0.19617301977854 1
0.211218727008598 1
0.193999315109196 1
0.239497391715246 1
0.172969288974976 1
0.163196598513905 1
0.222010709498065 1
0.167703530128759 1
0.231758790115105 1
0.214900343639705 1
0.218305588200789 1
0.199315678994508 1
0.230405910843974 1
0.210102226611178 1
0.219278944179468 1
0.201895813822841 1
0.23439636527018 1
0.232877928452761 1
0.199105554586373 1
0.188715234855308 1
0.150260976775067 1
0.190891134096156 1
0.194434174251639 1
0.206585853785072 1
0.222601195319081 1
0.142252933767453 1
0.247656577314226 1
0.222525923463772 1
0.141477141573186 1
0.197605965566579 1
0.208357983043411 1
0.219477303418492 1
0.210296382245985 1
0.19033068134965 1
0.227864914018626 1
0.216673769590345 1
0.174614677074571 1
0.188025955234484 1
0.186368200835816 1
0.190740751556369 1
0.211986424369256 1
0.200388642330738 1
0.165358311590989 1
0.21848771295729 1
0.137300771412332 1
0.24069947601942 1
0.176984099189916 1
0.191496947520638 1
0.169902904585924 1
0.180354846108412 1
0.202285492093667 1
0.221241990641015 1
0.185062865035309 1
0.249704046275946 1
0.173273976318136 1
0.197902875717395 1
0.127653076199795 0
0.219048815493051 1
0.29247945614014 0
0.24181992106052 1
0.157573196438758 1
0.236502217955541 1
0.214627998517503 1
0.208983419359442 1
0.18480167224058 1
0.172943225283168 1
0.219503696717734 1
0.213524955754311 1
0.188101381813832 1
0.208756209591245 1
0.231608738143626 1
0.149402601980006 1
0.153833099011454 1
0.222064093485037 1
0.241395211066283 1
0.17555753390149 1
0.219291181568498 1
0.222805680733217 1
0.190547146910346 1
0.199487020602008 1
0.170293295475469 1
0.233249272515297 1
0.13471688825398 1
0.158657859476881 1
0.199953043372669 1
0.19986318295011 1
0.192574763085685 1
0.184347625642361 1
0.185825241190753 1
0.148347694146474 1
0.173651602002693 1
0.167900322971308 1
0.170736758319947 1
0.243547215397231 1
0.17594876968928 1
0.201823454193906 1
0.303571246921295 0
0.193552575951426 1
0.221949151719185 1
0.242938455447212 1
0.196021889469404 1
0.23381653281477 1
0.161538696823145 1
0.18705431205189 1
0.147137956734735 1
0.214556286724835 1
0.212985475751597 1
0.165563426874787 1
0.244341203829064 1
0.165061535626833 1
0.162525207605246 1
0.136456817901747 1
0.212668804537797 1
0.206673567046931 1
0.181164644962331 1
0.215612688740365 1
0.122080029379581 0
0.211090212769996 1
0.170746829846807 1
0.234183598559926 1
0.180803426697766 1
0.195715465258284 1
0.203937483434497 1
0.205293793010858 1
0.208248853432125 1
0.240484632285777 1
0.180518564061322 1
0.245785593810109 1
0.223725669204573 1
0.17765681310857 1
0.244787602909 1
0.180957008244451 1
0.183933526126292 1
0.239081068310431 1
0.20981206821492 1
0.199621015895241 1
0.2263498412885 1
0.228098876657156 1
0.209796423382685 1
0.157709869787016 1
0.182240616950648 1
0.240192008990521 1
0.188307026668917 1
0.2121694837167 1
0.168230524310181 1
0.207166831928506 1
0.146593757859486 1
0.21373958176905 1
0.218527124844071 1
0.214447167201008 1
0.219785259235154 1
0.223971292897582 1
0.23539887744142 1
0.14159895479811 1
0.210852020964662 1
0.203363571353499 1
0.222153180326408 1
0.256545181473856 1
0.143715401442829 1
0.169917350218582 1
0.176461564508151 1
0.216279583384963 1
0.175234362946258 1
0.249486142455398 1
0.227656052849621 1
0.214008467575309 1
0.194046645669663 1
0.211449303549483 1
0.233534451763226 1
0.218376371195151 1
0.172428021494295 1
0.212758467281056 1
0.177101896435456 1
0.186191236077173 1
0.198405021365689 1
0.188942523636706 1
0.190897247223268 1
0.246926305673746 1
0.205499004840275 1
0.195065439386121 1
0.156686994260062 1
0.161659427704989 1
0.173050564387661 1
0.240898023173583 1
0.17346117787768 1
0.293849390091923 0
0.216100859311039 1
0.16199514460272 1
0.167075662861059 1
0.205912486426184 1
0.173898632589897 1
0.193794956968402 1
0.213999979457552 1
0.164502604462292 1
0.195837018067811 1
0.211011583838188 1
0.230261507191151 1
0.202013738002872 1
0.159827309783233 1
0.168463790827686 1
0.181020018196466 1
0.183299797223633 1
0.22253562780873 1
0.21677265997437 1
0.224449229994007 1
0.16191880693761 1
0.196630640791126 1
0.148787564584284 1
0.175406361483455 1
0.144209009374264 1
0.185817038554931 1
0.172331395292898 1
0.249227935698806 1
0.187690367010618 1
0.156799682189745 1
0.220869642209004 1
0.240960037922606 1
0.170758395840418 1
0.179541189661555 1
0.211143191499169 1
0.16752332179389 1
0.173397095374568 1
0.229823616578729 1
0.220735777327914 1
0.160371987334443 1
0.174227553856415 1
0.199151248823814 1
0.149011214790077 1
0.248626609325257 1
0.20600596263073 1
0.188267593368214 1
0.212818163261544 1
0.220768063680845 1
0.246348160966414 1
0.197480455049296 1
0.246967806241667 1
0.197307459341785 1
0.211786233613804 1
0.11829502694828 0
0.200663452417735 1
0.16083224852065 1
0.178461220378277 1
0.283729734216084 0
0.14100191106834 1
0.199151090627034 1
0.249883147995721 1
0.201948080316095 1
0.159812216151549 1
0.152059488573487 1
0.197715596688174 1
0.256712453504105 1
0.194964788135205 1
0.187550491693384 1
0.207237759087901 1
0.19263457858182 1
0.135139551531192 1
0.204075754465476 1
0.163955749396433 1
0.193217081195763 1
0.233989296685408 1
0.202506011907125 1
0.20195573889132 1
0.172139450726758 1
0.218339997773266 1
0.187001421827279 1
0.240577770625307 1
0.161682148665722 1
0.170856027222371 1
0.177331263128917 1
0.200769074016649 1
0.23364011329987 1
0.31492830289901 0
0.211939431276814 1
0.184942582337531 1
0.125455070493246 0
0.217574627336409 1
0.186573528455274 1
0.167790641496522 1
0.1711598998538 1
0.206222201993361 1
0.240305218877712 1
0.155955658987953 1
0.187292702343459 1
0.180620141608254 1
0.173596549208776 1
0.206900228613444 1
0.146120997970537 1
0.223109291847763 1
0.232964131620608 1
0.125225452907286 1
0.215257450104022 1
0.164440684968374 1
0.160299250615141 1
0.294422386026798 0
0.225462908205434 1
0.175573165445066 1
0.153919308194903 1
0.155251723387888 1
0.188378571242732 1
0.156324115160687 1
0.208339499299511 1
0.192051186139311 1
0.253137215502232 1
0.101662733443957 0
0.192904517370449 1
0.174436577526088 1
0.209449548475538 1
0.224759982855752 1
0.233921135812 1
0.201612490276819 1
0.134936067204019 1
0.264856444893772 1
0.189323722582046 1
0.203658434095553 1
0.151098104447485 1
0.180729076119374 1
0.204665010607425 1
0.236574530071278 1
0.210411213358345 1
0.135135030048914 1
0.220891708321216 1
0.17874810205124 1
0.26293259328087 1
0.193422129017276 1
0.16801795371391 1
0.24183304418464 1
0.149599981530647 1
0.184104633581393 1
0.171388112035923 1
0.193967018864457 1
0.176274556265102 1
0.16282450930761 1
0.175937084873005 1
0.200071572527346 1
0.243677962076278 1
0.207409141204412 1
0.197076011618247 1
0.219362766169108 1
0.223618113599119 1
0.21244480003023 1
0.271816140850327 0
0.221288407182228 1
0.227986500780322 1
0.151630398354902 1
0.237207869019199 1
0.220914240679105 1
0.241838478308863 1
0.190033635632334 1
0.200139306640244 1
0.189425667677971 1
0.222554146570001 1
0.196902351324687 1
0.156792753811456 1
0.151070215492628 1
0.21827704357359 1
0.16414492618789 1
0.227831427280115 1
0.191804818361051 1
0.226017922874834 1
0.205045946871994 1
0.126196854006124 0
0.235476503847464 1
0.220422815344777 1
0.215368898908004 1
0.236393217168984 1
0.203709588825954 1
0.204914354482024 1
0.265320928070113 1
0.200621882276867 1
0.209483086347362 1
0.22805678870559 1
0.174831647031371 1
0.160871768751109 1
0.117143115631587 0
0.218281652637098 1
0.238055169784928 1
0.158237632522136 1
0.148886372144967 1
0.252267647203065 1
0.157147439773657 1
0.211248646282286 1
0.254420424731957 1
0.189473634875185 1
0.179388221231981 1
0.191359990620218 1
0.132795778363401 1
0.184002036027884 1
0.187344778833183 1
0.221273728150662 1
0.199525318416272 1
0.213598837490324 1
0.184763403517544 1
0.253396778666153 1
0.162868122798961 1
0.209014232093283 1
0.161160408379434 1
0.209470629666705 1
0.215248882967507 1
0.27780289308395 0
0.222125355284236 1
0.217534536558602 1
0.191077807963223 1
0.173829341054447 1
0.201230434978941 1
0.193668267250159 1
0.228891726767745 1
0.168627592073748 1
0.231833357389706 1
0.275779183175982 0
0.231006370393359 1
0.180058369217662 1
0.173995998289496 1
0.234381842397435 1
0.139289863831433 1
0.166368116207646 1
0.195440835291524 1
0.217936079758993 1
0.210663906081565 1
0.187881435139533 1
0.226358599542249 1
0.201842604229293 1
0.251399572904968 1
0.175864461683447 1
0.250549113056079 1
0.24646296320023 1
0.18514205513847 1
0.229843992197663 1
0.212460397677028 1
0.170961116835428 1
0.164971682394295 1
0.243586690881176 1
0.205570630700628 1
0.156877429569767 1
0.166610093119527 1
0.207866780318051 1
0.185209080695699 1
0.187305427717852 1
0.194574584327527 1
0.229497722957963 1
0.190031299866778 1
0.167819980876983 1
0.234733179259402 1
0.222681111731981 1
0.196805073684626 1
0.190651717542451 1
0.189422933354627 1
0.171409969124633 1
0.210947904791293 1
0.217291316840959 1
0.202630295256074 1
0.249016560778825 1
0.281754345106792 0
0.286141527232332 0
0.215670555505039 1
0.256247714817569 1
0.143873813055425 1
0.201660155879856 1
0.150966191135984 1
0.155338680386874 1
0.202303250290003 1
0.213913056075467 1
0.165612164989667 1
0.199634062046218 1
0.146322260186254 1
0.191918074003361 1
0.2023080943082 1
0.168215915421291 1
0.162061038026112 1
0.223795593977295 1
0.265499643940685 1
0.166619202444944 1
0.188136790311493 1
0.129019365059688 0
0.204541339253389 1
0.177974797304856 1
0.237537393591488 1
0.16016231601934 1
0.180133613023312 1
0.251666795668278 1
0.191954704649583 1
0.153070757779284 1
0.204212163464101 1
0.332890857261491 0
0.171254505272162 1
0.208593039769785 1
0.156882338400525 1
0.192907957242066 1
0.23655957929811 1
0.142583335638172 1
0.185269373874672 1
0.178901488871216 1
0.204868591865193 1
0.16025123220672 1
0.13667952687081 1
0.201129966332704 1
0.182565023202086 1
0.180132548684401 1
0.198756411958472 1
0.207872646898081 1
0.124315962919249 1
0.192149377185774 1
0.201025483383166 1
0.15436019621329 1
0.155550946520813 1
0.227712993906342 1
0.239165662913331 1
0.177761030989104 1
0.153217155761839 1
0.170952458541539 1
0.107357161631088 0
0.206410700371278 1
0.173195993049435 1
0.134464732813743 1
0.156368021231263 1
0.197546602375937 1
0.200499723223345 1
0.188311107323636 1
0.22616898888382 1
0.219335533660146 1
0.216267904074567 1
0.176841170450213 1
0.20458081186572 1
0.17442226420622 1
0.214935394369953 1
0.247730504547688 1
0.219459152615271 1
0.21833368945982 1
0.184421800242074 1
0.1963809122461 1
0.200166211341396 1
0.255383786606159 1
0.149294371711667 1
0.164933092176387 1
0.172385842256021 1
0.231791050906707 1
0.155030673077858 1
0.138418181597706 1
0.184799631688903 1
0.223450575455869 1
0.167452266871485 1
0.203798552311393 1
0.179069656605309 1
0.141319434460573 1
0.195668408048621 1
0.21182605082372 1
0.193790451310882 1
0.192720108596716 1
0.154573321417745 1
0.244953846981995 1
0.206964413486598 1
0.160768896910677 1
0.234867319705733 1
0.188232925258009 1
0.176573796755795 1
0.277492175723642 1
0.150308277392768 1
0.203710011105281 1
0.216356941393058 1
0.195144046938997 1
0.194886948849445 1
0.279457080245445 0
0.134630734077876 1
0.223191998935475 1
0.203424184295045 1
0.207201654890669 1
0.18040729909322 1
0.178352764339102 1
0.237887030199972 1
0.222637809295716 1
0.262984021038604 1
0.233729871304757 1
0.181360378164809 1
0.243201912367132 1
0.132511400950178 0
0.178393882349525 1
0.137793814506764 1
0.184598998876322 1
0.233193573992217 1
0.187956749253143 1
0.219497084974719 1
0.146483512587693 1
0.160369653210296 1
0.228314966701824 1
0.220437938912449 1
0.247549293299259 1
0.146000715835615 1
0.162249891526483 1
0.22371828914405 1
0.181766799668303 1
0.237317977318378 1
0.170227780956755 1
0.183737373920224 1
0.170253485705422 1
0.250787539873097 1
0.185656185724704 1
0.170196026082321 1
0.27982374752166 0
0.190316282156473 1
0.240218143920564 1
0.199166473302406 1
0.160056583865727 1
0.214581703472495 1
0.177624729069004 1
0.190271699196612 1
0.191414564205087 1
0.212930657553226 1
0.243161500022481 1
0.190335229873054 1
0.193542519736291 1
0.209598576275468 1
0.180892209357054 1
0.204096194119765 1
0.273791257990094 1
0.17349996975365 1
0.168697028005147 1
0.21239545492164 1
0.184241732526532 1
0.194242514798446 1
0.226225557197049 1
0.120030189058955 0
0.160640800919981 1
0.21531150246338 1
0.221387759403887 1
0.255416998748599 1
0.231664751146326 1
0.215754322325862 1
0.198807266764509 1
0.238167851746933 1
0.201562267124246 1
0.22752309949239 1
0.229697751168091 1
0.250899493924546 1
0.160220123181959 1
0.240438623409261 1
0.187358150176385 1
0.216360690518818 1
0.218862615673208 1
0.159530831465968 1
0.219615987877193 1
0.157291485984551 1
0.232377348250852 1
0.183210405602593 1
0.198834823585731 1
0.186903776836702 1
0.183660524936124 1
0.236220871331983 1
0.159933034898074 1
0.157443638270084 1
0.191509990858683 1
0.181423752217048 1
0.19638639588777 1
0.15253010435932 1
0.232612010818419 1
0.179228423809335 1
0.209322396391824 1
0.193466530367784 1
0.203239838506193 1
0.183992298726091 1
0.181644836823709 1
0.186261910832112 1
0.18940826105863 1
0.263077348974027 1
0.230991328315982 1
0.156932165758917 1
0.192305368794397 1
0.248418385246435 1
0.222881933082331 1
0.225094355696699 1
0.181985458607483 1
0.239300265689578 1
0.241370029005879 1
0.158332357322712 1
0.184670764620676 1
0.208042018674229 1
0.188978394937777 1
0.210486382223526 1
0.200255579574568 1
0.232500903893796 1
0.211117266872541 1
0.218085730761203 1
0.203110562993986 1
0.216244836577319 1
0.19192900605139 1
0.183790124954705 1
0.188423157033229 1
0.243900402020491 1
0.182974749805405 1
0.217010874610332 1
0.192346679229587 1
0.192751517650185 1
0.2001850987278 1
0.24051824894146 1
0.190117014577553 1
0.207128245368584 1
0.14140121554075 1
0.225887689352607 1
0.245057797379781 1
0.193546494955378 1
0.221597606909192 1
0.199789257946032 1
0.172575490585313 1
0.200592413731804 1
0.247812591304701 1
0.165578772027858 1
0.241337404547048 1
0.212751383844821 1
0.196458741296783 1
0.197837960512484 1
0.193867901400477 1
0.227141018359277 1
0.173783495339892 1
0.20153141653437 1
0.129609006141319 0
0.173202461009928 1
0.273619237716165 0
0.236847058147387 1
0.202340770176509 1
0.216193697293115 1
0.182671444896378 1
0.183203230063995 1
0.205178868339615 1
0.155509323548642 1
0.202980327055998 1
0.155374639838689 1
0.18692595761972 1
0.21220095156631 1
0.185880836406543 1
0.181720843373945 1
0.190346138618662 1
0.23278165561559 1
0.195983244948758 1
0.196399231048615 1
0.19728600845055 1
0.194755004820615 1
0.149534582979769 1
0.256369619937326 1
0.231572599793769 1
0.217720922250732 1
0.174807513589404 1
