# Supplementary material for: Bias caused by sampling error in meta-analysis with small sample sizes
Source: PLoS One. 2018 Sep 13;13(9):e0204056. doi: 10.1371/journal.pone.0204056 (PMC6136825; doi:10.1371/journal.pone.0204056)
Supplement: S5 File — (ZIP) [file pone.0204056.s005.zip › results N = 20 theta = 0.2 tau = 0.2 sz = 10-20.txt]

"dl.theta" "dl.cp"
0.156493875565344 1
0.439080790274486 1
0.0774608279463642 1
-0.0357189954613112 1
0.0537610662162938 1
-0.0155824632734764 1
-0.238870456676819 1
0.378620522823326 1
-0.239362335332464 1
0.324549691806841 1
0.499634493785524 1
0.192984613005359 1
0.310530101377726 1
0.36496615032688 1
-0.0896411688025343 1
0.262677682104073 1
0.682484287418832 1
0.241693848209538 1
0.123468416017727 1
-0.0632364139397864 1
0.24851564717705 1
0.744669352359518 1
0.285590546121196 1
0.599608185412153 1
0.473383654220275 1
0.669588375063067 1
0.117495712544326 1
0.169218497806066 1
0.0430378264534992 1
0.0537938510397464 1
0.670920385647307 1
0.360060379088726 1
0.279102325240975 1
-0.0209232435960196 1
-0.0391529887425495 1
-0.0692981308123601 1
-0.0296246832783668 1
0.269521006780868 1
-0.0986693795611091 1
0.287603603426051 1
0.157035484557925 1
0.233081673152179 1
-0.0942902727627725 1
0.126894770595985 1
0.327199336985603 1
-0.0323402933268388 1
0.517180260300147 1
0.207721904373864 1
0.558155720601421 1
0.158542578489264 1
0.00708448252158302 1
0.521279697022246 1
0.323652394098677 1
0.168289044579559 1
0.355990242535765 1
-0.158691334401801 1
0.45128343987467 1
0.251040453878011 1
-0.214024448490237 1
0.385892957964125 1
0.517595530024754 1
0.329955174689698 1
0.219399842632676 1
0.135206634407234 1
-0.0516146367400059 1
-0.0373967198470058 1
-0.317264680590018 1
0.0747895586474633 1
0.262385541310273 1
0.377644100628626 1
0.220442163020629 1
0.0913130760750621 1
0.0907193354962713 1
0.185319172202377 1
0.15861115802173 1
0.28768034767828 1
0.486501955637057 1
0.23833925909052 1
0.0103673395878435 1
-0.0174804495123958 1
-0.121213580918472 1
0.43055291658203 1
0.22769846465662 1
0.155477698106082 1
-0.174983754482141 1
0.0530485990006589 1
0.559989376787598 1
0.14032588955275 1
0.487871581516435 1
-0.207642078307769 1
0.0521677503438801 1
-0.153017098557157 1
0.0150635923201037 1
0.445752609344657 1
0.171617883015937 1
0.498207064755304 1
0.167898430217276 1
0.34016335277178 1
0.170611502385287 1
-0.0366284976175348 1
0.365048757140154 1
0.0629386762885513 1
0.500373754949229 1
-0.0341749427222909 1
0.464901942479378 1
-0.360128281016628 1
-0.133417875702601 1
0.451036277323976 1
0.28457942521169 1
0.320310197759687 1
0.134987811981898 1
0.553547253888466 1
0.380479996060472 1
0.199197040558096 1
0.118698250377771 1
0.356273329440797 1
0.657133896600177 1
0.413524934169541 1
-0.018856971334619 1
-0.0714025825260912 1
0.379268505214827 1
0.0705913945259575 1
0.227784353302954 1
-0.271557393140318 1
0.138008766327551 1
0.23130011296527 1
0.358331223446714 1
-0.316739722085294 1
0.358551347825273 1
0.200318928716522 1
-0.379803742455934 1
0.425420187447249 1
0.359850105733109 1
0.268967178016706 1
-0.0382026190246304 1
0.198813650501966 1
0.358949697730722 1
0.281202362645922 1
-0.206879340172487 1
0.156261206418748 1
0.331235244142425 1
0.412530739063675 1
0.097349143477173 1
0.55104287388077 1
0.339086120002246 1
0.447351927769097 1
0.126668779840394 1
0.268908644002154 1
0.470721476771874 1
-0.00988054969085023 1
-0.231982160618951 1
0.4266824413875 1
0.288646969423784 1
-0.0357294106959079 1
0.457411900041592 1
0.61138338193998 1
-0.251096006004964 1
0.225746027430382 1
0.411487797971543 1
0.149793162749383 1
-0.0340424073395468 1
0.175636467433244 1
0.103589378995811 1
0.0615148141278343 1
0.146508932915832 1
0.367742557493401 1
0.518133623233629 1
0.0585042912793044 1
0.0800696084196876 1
0.452999971079557 1
0.442831602977962 1
-0.203477495274493 1
0.216048511137064 1
0.516591523220368 1
0.118360029173528 1
0.317594878293377 1
0.518482842530952 1
-0.134252591859593 1
0.294820202261111 1
0.632056442134319 1
-0.0666587852673838 1
-0.0985157284095208 1
0.193641382699424 1
0.357144640537666 1
-0.00419769238777447 1
0.112805941253997 1
0.0176534016880607 1
0.454032487392575 1
0.0983062352997731 1
-0.0496673126811261 1
-0.203748697113308 1
0.403782457063991 1
-0.219207500186789 1
0.362262155318954 1
0.400198816725566 1
0.0378761618551514 1
0.535204424741645 1
0.143237453513661 1
0.366990859547457 1
0.449486921792747 1
0.236768918498238 1
0.195256987834373 1
0.257174401258818 1
0.167652917023565 1
-0.106710635349922 1
0.397397430398544 1
0.321319501880213 1
0.0670521311086955 1
0.0324622096161634 1
-0.210360687634769 1
0.382196439949484 1
0.191825791229017 1
0.368175837851714 1
0.389091107613127 1
0.161315586158333 1
0.173815312156575 1
0.0833789123902759 1
0.20872330527952 1
0.239508502509983 1
-0.0365318347824851 1
0.155580998360974 1
0.374167976625226 1
0.191681535685293 1
0.131369364012338 1
0.200666406421589 1
-0.0821323258983004 1
0.0930618660972924 1
0.251482303472291 1
0.189419606548894 1
0.502767227842739 1
-0.444656309506529 0
0.288681160085859 1
0.154464189665433 1
-0.0324277918941387 1
0.442761770557985 1
0.314613971579923 1
0.136458692313578 1
-0.337269873291818 1
0.309183916483888 1
0.235294400797234 1
0.0269300638051817 1
0.0298934332464439 1
0.47812031421874 1
0.55402734172641 1
0.345863599798433 1
0.323268079036964 1
0.156405920291362 1
0.428887406525367 1
-0.0985151905474213 1
0.230689602177692 1
0.320024498771293 1
0.395991364028243 1
-0.0740672559527365 1
0.148696752604741 1
0.456645099368193 1
-0.0754959346270971 1
0.367311791676827 1
0.388656311551103 1
0.450594385340708 1
-0.0541319491925564 1
-0.0309046876059888 1
-0.169802597148009 1
-0.089354008080775 1
0.103885377826918 1
0.174998276449919 1
0.668149658091165 1
0.400935617753212 1
0.242385215728546 1
-0.624101475120344 0
0.364955444587395 1
0.0328285067075913 1
0.28390560560184 1
0.152898426522286 1
-0.132111744984873 1
0.128912081626011 1
0.470904034348758 1
0.226280496981569 1
-0.182910761295232 1
-0.0289625375354995 1
-0.0692282709211119 1
0.0774553050348729 1
0.0619698347287854 1
0.126693655204786 1
0.479633284349913 1
0.433181237183162 1
0.230212952492388 1
0.39168506377738 1
-0.000428966437834667 1
-0.162081727595789 1
0.141228798511392 1
0.341480627526799 1
0.465331275204226 1
0.652550204756105 1
0.24224184125943 1
0.133001083350039 1
-0.489434423039267 0
0.323731478266531 1
0.393286292305755 1
0.499153646295682 1
0.217783929736039 1
0.0738479181035538 1
0.140301466573329 1
0.34871382786703 1
0.204423123117008 1
0.0666194994685915 1
0.35782452708655 1
-0.0593433215950413 1
0.251790301930769 1
0.197906383344658 1
0.0956554033236084 1
0.237769891398602 1
0.371314192514852 1
0.00371018856244442 1
0.000449712837911547 1
0.105399966553107 1
0.272504201298487 1
-0.0103111583120438 1
0.128321992505281 1
0.201860215665928 1
-0.331637378031336 0
0.193871513593342 1
-0.0386338814574004 1
0.337335708612267 1
0.255055736574031 1
-0.212087074991773 1
0.456802290302418 1
0.109669161724589 1
0.235807754476298 1
0.340248254873734 1
-0.0813828219254173 1
0.342104233168961 1
0.211893030991627 1
0.209880361973855 1
0.0879568589425258 1
0.114098521003106 1
-0.188733518582313 1
0.194214303682496 1
0.112409455721115 1
0.320588355147507 1
0.13343504948732 1
0.349289694537134 1
-0.293177790177815 1
0.0361348022527216 1
0.676533319875001 1
0.208262860558653 1
0.0546683322355775 1
-0.052712512757051 1
0.259252333767795 1
-0.0153222211502796 1
0.145775864323352 1
0.303377245465861 1
-0.191345526697431 1
0.187375594994636 1
-0.0141392704753232 1
-0.0383909310220225 1
0.202443355880848 1
0.376371058590944 1
0.407912991641789 1
0.234998642180297 1
0.319674885397755 1
0.0481986981140864 1
0.108132331788647 1
0.449081056907277 1
0.0964092145940274 1
-0.000432945896006419 1
0.111445932365089 1
0.42423902158358 1
0.291864116424445 1
0.495380926527408 1
0.421350996815008 1
0.10076774863822 1
0.0266456857619202 1
0.168407509817177 1
0.533939527787855 1
-0.200565098520356 1
0.265977931713869 1
0.118543917011424 1
0.149803402733518 1
0.495501284123434 1
0.0522388183611267 1
0.574902599609745 1
0.732354578477193 1
-0.155159300766365 1
0.248421684875131 1
0.447789683066967 1
-0.311405502683545 1
0.175781987590923 1
0.545496481812502 1
0.0485120119175454 1
0.229499054780208 1
0.545128996990392 1
0.17317433109601 1
-0.029228371669431 1
0.0786411485279653 1
-0.00109746678885105 1
0.476626531954236 1
-0.094066503357549 1
0.0606775284681587 1
0.169664384701078 1
0.192702013921595 1
0.269579431503933 1
-0.148241702658781 1
0.361654242835141 1
0.376291719720309 1
0.0959046900569887 1
0.037595819552265 1
-0.0506392607335604 1
0.286581064901052 1
-0.301408978680941 1
-0.062687031377663 1
0.437845576217226 1
-0.158022450249559 1
0.328610408544903 1
-0.0868316466450391 1
0.203451800864472 1
0.186728599626295 1
0.420968755917397 1
0.310681531347394 1
0.0247244688133207 1
-0.13145199965735 1
0.207691481045538 1
0.36221218201875 1
0.220774022682975 1
-0.00207735889377324 1
0.0180457443748537 1
0.29219372678119 1
0.738792670464865 0
0.31094917966275 1
0.538316935854411 1
0.464230713207549 1
0.230940241977516 1
-0.0572420984826812 1
0.176078319521051 1
-0.0664450608051978 1
0.408567868672821 1
-0.0532686925721003 1
-0.0877527011732579 1
0.385316267299569 1
0.0966969993354792 1
-0.0201418619301309 1
0.145811714018321 1
-0.0401352295009182 1
0.013345855018474 1
0.129607589079962 1
0.0352973781242319 1
0.234307704850275 1
0.241142111081405 1
0.216891980026278 1
0.495281252272875 1
0.18568969446013 1
0.112480611179522 1
-0.0274866547178288 1
0.417661147362038 1
-0.0286818349739697 1
0.13282859187891 1
-0.251329399232484 1
0.340754262491793 1
0.440850885887182 1
-0.0832290103203264 1
0.25011112876754 1
0.106498015804511 1
0.184720317825066 1
-0.139022788316818 1
0.226995483898499 1
0.464594162175776 1
0.22299088799496 1
0.360588765522067 1
0.535604853100432 1
0.00505530011297226 1
0.428452738633587 1
0.0788909872843083 1
0.364742528185618 1
-0.0510978038352051 1
0.0276609729023981 1
0.1508412668856 1
0.480152371094951 1
0.00016935125423051 1
0.180220056206236 1
0.450554403586407 1
0.710281063634125 1
-0.283872308471949 1
0.212742474721021 1
0.535819031809015 1
0.042529929887211 1
0.279759466941654 1
-0.0220583725218152 1
0.364992948520426 1
0.441174934042627 1
-0.273819082119662 1
0.156187604912196 1
0.46985092383648 1
0.360132625698682 1
0.16687594981081 1
0.454380106468 1
0.597300835250295 1
0.324555734204082 1
-0.244560890938857 1
0.0336521528132881 1
-0.0352969451295792 1
-0.17023363822494 1
0.517943399953522 1
0.195935949408714 1
0.294128231533175 1
0.459796939616534 1
-0.280769834455565 1
0.408487729833096 1
0.199080380524563 1
0.425521713103193 1
0.444037227292892 1
0.210343844046459 1
-0.00544871410898554 1
0.109041770432209 1
0.0116143807162963 1
0.322783700176123 1
-0.0469512651810746 1
0.0700227639128691 1
0.354587774193655 1
0.0616772848377264 1
0.459968520044667 1
0.218279288677051 1
0.170029812630058 1
0.216900259834793 1
0.465227730824401 1
-0.211086703496634 1
-0.0680246848051979 1
-0.0954394883558324 1
-0.289924957537935 1
0.328905110858143 1
0.463341817690941 1
0.132873400762353 1
-0.0888015274431302 1
-0.114614095156313 1
-0.00525776203535702 1
0.374649439456295 1
0.0299213264496573 1
0.0904553248771261 1
0.543626542630078 1
0.206706517049052 1
-0.279759463284248 1
0.397070001427999 1
0.555323165731777 1
0.124241656376249 1
0.176553257461696 1
0.465145778686736 1
0.150018057705952 1
0.655750109992048 1
0.32288220422102 1
0.603684796441252 1
0.269254804994624 1
0.693788036017899 1
0.429856895546535 1
0.231469256462186 1
-0.119522007115566 1
0.0930101831326531 1
-0.184695699585954 1
0.293717183821585 1
-0.0812480624728798 1
-0.00786301097093661 1
0.218718556487819 1
0.0823894462011263 1
-0.116003436188751 1
-0.0885436352678589 1
-0.235759647670307 1
0.691339152362133 1
0.383896092296733 1
0.151261719713867 1
0.0348805136789106 1
0.225005496287072 1
0.446378855504893 1
0.0197127546145171 1
0.414954929880366 1
0.474975110098368 1
-0.0882256154714938 1
0.185579892739548 1
0.193967812898589 1
0.158327638371535 1
0.16023527616295 1
0.327039079970851 1
0.138071913761708 1
0.327313425485261 1
0.426340292384178 1
-0.490613325808882 0
0.359875558262371 1
-0.169590168643677 1
0.224131098480308 1
-0.48159280961639 0
0.17417496976788 1
-0.472079579690401 0
0.00809124205537688 1
0.351556452456306 1
0.119177033345758 1
0.421910367394062 1
0.135985045329509 1
0.34001809090317 1
0.0971713317672584 1
0.146068159282289 1
0.383144490086552 1
-0.267110086820386 1
0.545344941850329 1
0.530325773420326 1
0.180389201126625 1
0.194746639640501 1
0.588271110836651 1
0.107689734952677 1
0.221862878566572 1
0.0117741833068889 1
0.183010112591327 1
-0.080126862942553 1
0.126340458576856 1
-0.077443180386028 1
0.035503900521515 1
0.0960357019277125 1
0.530346460416939 1
0.195413626164504 1
0.281700015853401 1
0.387829029954554 1
0.177418295160705 1
0.0566522828637908 1
0.626982519409774 1
-0.0755460368065693 1
0.12038718474869 1
0.403929875059481 1
-0.067217746969622 1
-0.358390920526874 0
-0.0265682001341354 1
0.332324854643537 1
0.233539060231501 1
0.0614533500327306 1
-0.0539312458478613 1
-0.0642757259460836 1
0.118629806535718 1
0.202258427294913 1
0.108500757907106 1
0.297619855572842 1
0.594489793477142 1
0.523946227779405 1
0.0905902481130408 1
0.105736117095132 1
0.0964496858621582 1
0.00381415002239151 1
0.111063760120273 1
0.0252218514481524 1
0.765625430422221 0
0.23673662972286 1
0.289080526185751 1
0.0748581068588955 1
0.0220073160188035 1
0.000509704384052914 1
0.259230900514617 1
0.150424925152677 1
0.0363931699732059 1
0.0541619847591074 1
0.0852152013449178 1
-0.241513896768669 1
-0.352272120708306 1
-0.0573399435827022 1
0.11355426162532 1
0.288720569497151 1
0.392623196835097 1
0.0825001398770189 1
-0.220294781186051 1
0.255080047485133 1
0.180986120282039 1
0.17599047155853 1
0.145424408108456 1
0.371866401077119 1
0.2046435044912 1
0.391751121556265 1
0.437801489451762 1
0.203280068950212 1
0.418773592651849 1
0.397227186786071 1
-0.0037787720949732 1
0.573323897210499 1
0.424261185746507 1
0.611110919786286 1
0.34971435990089 1
0.632173691443911 1
-0.0166290688847527 1
0.469928098668177 1
0.188314311002135 1
0.130397370605485 1
0.0601290306913363 1
0.00332380526117572 1
0.0586738425044791 1
0.324449550238227 1
0.0860555875529038 1
-0.0799958848249029 1
-0.18963284528548 1
0.114510981690868 1
0.402410725062344 1
0.465507428559573 1
0.314344849742195 1
-0.231361668129142 1
0.188265984197455 1
0.198290556657868 1
0.322221273569789 1
0.568978510009915 1
0.171361062861167 1
-0.261953086915728 1
0.0113173376813453 1
0.325428511188075 1
0.497895631277491 1
0.417075010906918 1
0.218758425979029 1
0.379298776299218 1
0.659811372050429 1
-0.144829407542499 1
0.256203335763417 1
-0.086852465437624 1
0.496769165754248 1
-0.197191665720218 1
0.830431597591983 0
0.169277796795512 1
-0.154885919857149 1
0.245908268078671 1
0.236956003513925 1
0.156658661959762 1
0.32497340606134 1
0.343878707985752 1
0.026311037563023 1
0.410060667680363 1
-0.168116319638828 1
0.320074673301795 1
0.0655989187244018 1
0.12176003368009 1
0.408289654280923 1
0.108237894026233 1
-0.181362037072803 1
0.514689293195667 1
0.0866322354017663 1
0.431927557694972 1
0.0416698662765239 1
0.283891094183496 1
0.0373437704250509 1
0.19618089333738 1
-0.18281487343591 1
0.150401053094847 1
0.127216872673384 1
0.0217248573512735 1
0.131388314947469 1
0.337979653794325 1
0.326945452228798 1
0.692117382223707 1
0.227459605838265 1
-0.0434186298310574 1
-0.0175176113163132 1
0.29089649725487 1
0.446202560780037 1
0.554389719910656 1
0.104073659610828 1
0.0114484072177464 1
0.239946501584712 1
0.249703662051475 1
-0.0295936588900481 1
0.347124929186591 1
0.345165799181183 1
0.0580691541579494 1
0.776205715443843 0
0.0464101354311165 1
0.480277272351089 1
0.00759282464833658 1
0.315607946050615 1
-0.0369773999212461 1
0.822307867388755 1
0.498858989534385 1
-0.0602372670657545 1
0.556998030423792 1
0.100446607760276 1
0.146169517116393 1
0.11677098559901 1
0.104424679043179 1
0.0505506022134146 1
0.475719241809824 1
0.0362012509641665 1
0.0628789075594095 1
-0.187491389138276 1
0.0738062417194093 1
0.109541359508344 1
0.142848058155073 1
-0.0199558758700976 1
0.503002907086597 1
0.28306863098343 1
0.143728495791224 1
0.0882280763984888 1
0.00437605276604522 1
0.267031916245814 1
-0.168726415407914 1
-0.0758279770319029 1
0.302570054637871 1
0.0984611555859428 1
-0.0502205817455079 1
0.431890143207211 1
0.393472958061045 1
0.540623621411481 1
0.145486677697989 1
0.685914254183505 1
0.0814921928465833 1
-0.166148035202728 1
0.75582300197248 1
0.0111992628578849 1
0.363633359819561 1
0.0285632420236712 1
0.151564713518676 1
0.578582046729199 1
-0.0134023272660723 1
-0.022854586476278 1
0.107466913823212 1
0.431539971078702 1
0.0940932103633199 1
0.00447957666245443 1
0.0173087029784677 1
-0.500894593255596 0
0.0794550343458788 1
0.21720383095251 1
0.0555454934708537 1
0.222650757631059 1
0.396607031602403 1
0.0221485120810251 1
0.260395098018593 1
0.192968934846831 1
0.425539439020207 1
0.472536853062378 1
0.624607495267068 1
0.118653552353182 1
0.379646938506807 1
0.160923837265213 1
0.0798037806235139 1
0.768874978386765 0
0.021573432074742 1
0.0892289808040207 1
0.637078745521848 1
0.34558219585485 1
0.1633147508997 1
0.400200401497332 1
0.385214720106629 1
0.244463502341596 1
-0.00945451519967003 1
0.181017597470466 1
0.0401380695739915 1
-0.135558191734096 1
-0.375517554198462 0
0.252220591199809 1
0.021094072501212 1
0.326278435884194 1
0.411410936049003 1
-0.143457867162075 1
0.0813247095241411 1
0.00311397475070131 1
0.184534153138615 1
0.416101227887488 1
0.332027303741514 1
0.0675665502868681 1
0.136586120488457 1
0.119826046075062 1
0.293871178995513 1
0.398235905880124 1
0.0399991423260022 1
0.00928604644896189 1
0.289123783421333 1
0.454587780404729 1
1.03475936596075 0
0.155152409317059 1
0.127951603424955 1
0.00136811168080095 1
-0.234386959184001 1
0.272179995632351 1
0.288457075371547 1
0.351346368324833 1
0.144884989075135 1
0.384034354922209 1
0.491811681431446 1
-0.201176945402921 1
0.011859320164432 1
0.136735866356053 1
0.42052978660799 1
0.0570808393149122 1
0.197763021561121 1
0.323306059671392 1
0.171480336952049 1
-0.0797725408490733 1
0.127292311362716 1
-0.0886054202962768 1
0.196668097472595 1
0.155564789078888 1
-0.097890295147837 1
0.622361022772674 1
0.0885696776144418 1
-0.0799768952886784 1
0.452290306768551 1
0.191830802764243 1
0.579792628301577 1
0.491979228172586 1
0.076383310922618 1
0.536741303444106 1
0.40349851211873 1
0.0116641007125107 1
0.30159167943769 1
0.413494625247459 1
-0.0773480853337608 1
0.252574088804972 1
-0.0291939252187002 1
0.0212912256463638 1
-0.269611522581457 1
0.343231018401629 1
0.041258906295459 1
-0.063676941759702 1
0.210266949360228 1
0.0228457382726495 1
0.127146894058797 1
0.0886343578098845 1
0.0207375053156139 1
0.314346686047428 1
0.146248517497539 1
0.340647221781411 1
0.559903124754448 1
-0.0266095381768629 1
-0.310023239795783 1
0.460292500493788 1
0.414483726432002 1
-0.155539980653093 1
0.0876277520288509 1
0.174285154325206 1
0.00818742490344252 1
0.129765600231907 1
0.302665333550295 1
0.144617901937766 1
0.0193013561765698 1
0.290917340376646 1
0.155481848952391 1
0.485991259218998 1
0.265491468445682 1
0.449938544568148 1
0.0113506913333136 1
-0.0316450692714134 1
-0.0573306745670459 1
0.0446305133540843 1
-0.304689634406887 1
0.217341928332614 1
0.28818209036205 1
0.163734066590801 1
0.36462867548294 1
-0.00061447518074971 1
0.11555194788585 1
-0.00735883157038791 1
0.187131803289625 1
0.28020739397207 1
0.322853140757185 1
0.0872271758195122 1
-0.0395522136852718 1
0.195469673954017 1
0.00450376887051285 1
-0.256874566491088 1
0.461595253003642 1
0.379716112585685 1
0.432340009688522 1
0.27679357231523 1
0.31423582227178 1
0.0952156705935988 1
0.0629444923578789 1
-0.0356572161480258 1
0.543536410509689 1
0.46661122709008 1
0.65523867467403 1
-0.00695501322868471 1
0.12175607723196 1
-0.123246409741017 1
0.0974204079297747 1
0.424391482305288 1
0.266735047631407 1
0.246795105372737 1
-0.22553668438446 1
0.329614945317598 1
0.0891579333659078 1
-0.0459824225346291 1
0.132298750374844 1
0.131603893647158 1
-0.12597310843289 1
0.481093557258582 1
0.140378709040205 1
0.0706782478571243 1
0.337723446612247 1
0.39243393773616 1
-0.0592035252004477 1
0.217609710142241 1
0.155940404960038 1
-0.263872289207632 1
0.266748996323669 1
-0.0831242101478149 1
0.369404903794978 1
0.181647251404948 1
0.587522903135019 1
0.113123698631174 1
-0.0139121625319421 1
-0.133603484541979 1
0.423825790608572 1
0.271941616997431 1
-0.499178767472165 0
0.339256290172542 1
0.0948384745411902 1
-0.342040002571036 0
0.466976621134953 1
-0.427178902497047 0
0.124033326547896 1
0.233525378098397 1
0.0683802325651091 1
0.309729141067543 1
0.30382239859299 1
0.271865091127852 1
0.665851265326163 1
-0.124464838993611 1
0.623614106821225 1
0.192011371689641 1
0.218538372412237 1
0.194755133435853 1
0.189168979370823 1
-0.218863716775382 1
0.60897955771662 1
0.0437135344873279 1
0.336611777513667 1
0.362119972429868 1
-0.170748599130318 1
-0.168360824378935 1
0.147136247014781 1
-0.292584676248553 1
0.0158734883935544 1
0.0508651448454875 1
0.13665191102919 1
0.137808051895968 1
-0.113122718370725 1
-0.131251446216411 1
-0.0427004915765156 1
-0.120980407210246 1
0.305531552868494 1
0.0984660486704747 1
0.407555384547311 1
-0.0245298237102045 1
-0.0414095587748581 1
0.0578839124869707 1
-0.0529577812216346 1
0.479022276663348 1
0.356449767886194 1
0.242526664515057 1
-0.00523980471038317 1
-0.178304776362188 1
0.164173006008507 1
0.275812206779115 1
0.26320631466743 1
0.212926174513637 1
0.0371030026038009 1
0.990501300441886 0
0.482593445184972 1
0.0531115041183855 1
0.512908660212094 1
0.29065974902957 1
0.00232616855812086 1
0.0827518165014377 1
-0.259178917558608 1
0.542931195598255 1
0.67263128009361 1
0.181040322161399 1
0.0110965430627101 1
0.0902823788586437 1
-0.459829280898489 0
0.206702691343671 1
0.352709300125218 1
0.224207143521095 1
-0.263971980669231 1
-0.334000588876779 0
0.233046405476981 1
0.329582131657707 1
0.263092020935268 1
0.173398259172646 1
0.0507175335140815 1
0.274708314564111 1
-0.227918566897902 1
0.588218033622393 1
0.0611427967605267 1
0.237656706162468 1
0.565590375450158 1
-0.199009160718117 1
-0.355493696105258 0
0.0489716451274099 1
0.392174545951038 1
-0.347955348187913 1
0.390270984993351 1
0.281981167029801 1
0.633171231759053 1
0.522140465264876 1
0.160653683304275 1
0.345031203847214 1
-0.0413938464791129 1
0.109243992898317 1
0.487373038995026 1
0.194337970852737 1
0.0882006192271318 1
0.358513492058022 1
0.45111940700642 1
-0.204750879493136 1
0.403405917530585 1
0.0908880706598053 1
0.206442247341511 1
0.173059092707046 1
0.0697900057527589 1
-0.0775381361742396 1
0.0343003510070109 1
-0.025722534844899 1
0.380760076709038 1
0.438561240293993 1
0.448104452711504 1
0.0459112926968499 1
0.000457333861840097 1
0.278480137650588 1
0.201005132759424 1
0.0703400080228506 1
0.00298417570477261 1
-0.100177111953404 1
0.172735387989044 1
-0.1157008259789 1
-0.0783023302139552 1
-0.315908142086673 0
0.181518526175568 1
0.346251958967351 1
0.0705634614016869 1
0.110737743944445 1
-0.231023059561776 1
0.233766359032242 1
0.317552778621608 1
0.0624179110203421 1
-0.0444324734311993 1
0.027986435767295 1
0.216792528091933 1
0.169928951101315 1
-0.461912866706715 0
-0.0524168080518286 1
0.290959201671644 1
-0.386752586109104 1
0.275644892584646 1
0.399687144048312 1
-0.0570652081545128 1
0.177019977851278 1
-0.0364744577914137 1
0.12748148246934 1
0.518456549759914 1
-0.0466739859988492 1
0.125454058746082 1
0.442920629947194 1
0.394944232910397 1
0.0919385233887459 1
0.0362351668689041 1
0.338286045506028 1
-0.249166064482766 1
-0.000953301978785188 1
-0.232603555621847 1
-0.360875936610214 0
-0.0143061537040443 1
0.128285558139237 1
0.117767052263941 1
0.0738346718975707 1
0.0663045926320563 1
0.191603165896408 1
0.225990046387712 1
0.307179480409128 1
0.311305509403269 1
-0.084152900277963 1
0.742512389832573 0
0.307811170837792 1
0.116472613255366 1
-0.0201209087317516 1
0.394577548054233 1
-0.380182496506712 0
0.185647196911027 1
0.246069503350582 1
0.229050650894554 1
0.208486863354981 1
0.36666927395298 1
0.331213751034158 1
0.407750645791325 1
0.09218930803439 1
0.214930856974452 1
0.489665680145453 1
0.245308818109173 1
0.413848665381238 1
0.425739192581841 1
0.199130413604317 1
-0.21126101127099 1
0.125886927601828 1
0.554396645308009 1
0.575320467804415 1
0.192217893522158 1
0.310956822673121 1
-0.44325848863836 0
0.474228894266288 1
0.610821270442504 1
0.497793697889166 1
0.0938021567964557 1
-0.693509819321134 0
0.45577913026009 1
0.35468712244463 1
0.352197128925066 1
0.00754294110873942 1
0.104310489192889 1
0.339207378829705 1
0.172603446556391 1
0.30817953788737 1
0.310529404032418 1
0.259383435671858 1
0.189338160346627 1
-0.211987941232659 1
0.534867498109668 1
0.0948171741928455 1
0.234491270935921 1
0.550036311969414 1
0.310642897425888 1
0.409631809486853 1
0.156002957425355 1
0.112325898186441 1
0.871012762860824 0
0.0921465059055 1
0.0267335796436748 1
0.358740808687755 1
0.399354983814106 1
0.0444133878826293 1
0.140798892312908 1
-0.0782916602380475 1
0.435637679005566 1
-0.12334135559207 1
0.409246003599546 1
0.446866888423661 1
0.0868085467164565 1
0.193840952128342 1
0.139116740798637 1
0.283514812134391 1
0.039983581864353 1
-0.0888947067601674 1
0.135292918819747 1
0.303866142161445 1
-0.206410031350866 1
0.339910879542019 1
0.674282857856242 1
0.383017917641684 1
0.397981024926132 1
0.231570239801066 1
0.323736525421138 1
0.884491278130666 1
0.447990317518103 1
0.0607821048836524 1
0.175853227126029 1
0.0904726913380045 1
-0.0784911408293931 1
0.140398672335994 1
0.496115085158474 1
0.547095118642113 1
0.339725600228604 1
0.368993251732325 1
0.763166628606191 1
0.227077465179304 1
0.192952746203886 1
0.418470153434551 1
-0.252573902352872 1
0.103020599232624 1
0.483583791816141 1
0.215804510788204 1
-0.0442904412596628 1
0.0187445706556502 1
-0.00566425159662358 1
0.521054143921341 1
0.15741582646972 1
-0.0424000839322388 1
-0.12177747878203 1
0.603582687172429 1
0.012566750669795 1
0.0274616237174606 1
0.164840395451026 1
0.101807322572127 1
0.302890466599778 1
-0.0302136031019437 1
0.3849490034167 1
0.231567575691545 1
0.0850920008376479 1
0.146469412769415 1
0.0613960440394314 1
0.215387856784277 1
0.333849012358516 1
0.455833325060337 1
0.504198213627455 1
0.570582693737604 1
0.204282109476378 1
0.00846912902645853 1
-0.0628494970101156 1
0.136140277693356 1
-0.157613039302546 1
0.142309281075573 1
0.0345145542846821 1
0.0334649980276786 1
0.307581941878241 1
0.29758169342884 1
-0.013916146025352 1
-0.255458912048901 1
0.236188904843017 1
0.133893357404226 1
0.709649332233284 1
0.626251987026522 1
-0.0160173730176211 1
0.350454885938365 1
0.508534143968372 1
-0.0727708199140545 1
0.0840636925373528 1
0.22372670362013 1
-0.0615107129556316 1
0.185127165235262 1
0.0235740239417232 1
-0.0376068452740269 1
0.592091529046228 1
-0.110282710473004 1
0.399944921148932 1
0.152078046520899 1
-0.0949277105701738 1
0.0145019382695419 1
0.545341140710569 1
0.123074781819999 1
-0.233939197338175 1
0.283032149350498 1
-0.118337463466971 1
0.421308917500792 1
0.421992955500444 1
0.375064195912759 1
0.116351612092577 1
0.188261791695208 1
0.593849900885975 1
-0.0370706115429705 1
-0.061552252961302 1
-0.120934036067486 1
0.71118775442302 1
0.100638639268584 1
-0.0800667961514889 1
0.0113620741755646 1
0.245065726328841 1
-0.210359501843148 1
0.33497985297443 1
-0.202910868003277 1
0.415276675826002 1
0.50733685831257 1
0.554249642082276 1
0.388616629879633 1
0.350922914072567 1
0.062956334823411 1
-0.00831345586967783 1
0.577613741501541 1
-0.00745313623600447 1
0.325355833121947 1
0.0744926516216045 1
0.623946446748691 1
-0.337909213588542 1
0.496065690204167 1
0.230505865483272 1
0.113090528043183 1
0.305397063757486 1
-0.114862493161881 1
-0.160600936903128 1
0.441198042726354 1
0.196005010358064 1
-0.26701844028121 1
0.547436936568092 1
0.306012220906416 1
0.550906056062333 1
0.21733757947439 1
0.0242896829709459 1
0.423297037480145 1
-0.0181608135666129 1
0.241818554112504 1
0.538964487986836 1
0.0853670708825109 1
0.134965121513639 1
-0.622654022804642 0
-0.3248135820438 0
0.00529401372374551 1
0.158227507208088 1
0.578277927131973 1
0.396211288230749 1
0.439934080974712 1
0.369056208047521 1
0.408464961662176 1
0.44822227823685 1
0.112263504131857 1
0.0744069364992103 1
0.493959512324493 1
-0.405949368038936 0
0.312886624292194 1
0.148154543503925 1
0.557772058189234 1
0.341440083645408 1
0.303464496508272 1
-0.152471750537122 1
0.0760035746923914 1
0.217923235732209 1
0.608511827930665 1
0.210122829414821 1
-0.115726342451085 1
-0.314446915678871 0
0.158123336411534 1
-0.12504233717918 1
0.541099851543317 1
-0.111677913498537 1
0.315177688110409 1
-0.0975788318305541 1
0.0753962004506982 1
0.270879859630155 1
-0.0831841329342694 1
0.299743873283443 1
0.550698875409005 1
0.0101577738997032 1
0.0821139066247285 1
0.269573834793783 1
-0.3454807976538 0
0.036638757836732 1
0.274234908247795 1
-0.0863090585659225 1
0.0162698386566567 1
0.19195781229853 1
0.511090022799045 1
0.464367597021149 1
0.460145684982434 1
0.270987226548498 1
0.341949501736872 1
0.018833536340213 1
0.359754132378283 1
-0.00938904326191611 1
0.203972376395361 1
0.470974512187738 1
0.46364288878332 1
0.0896759662972801 1
0.201507602496203 1
0.199340954546047 1
0.610785454521202 1
-0.0134415708126084 1
0.0063324946997026 1
0.023103080114306 1
0.423090456803863 1
0.353980993880573 1
-0.0146663070498512 1
0.204654526748483 1
0.0952502626921673 1
0.523750628194832 1
-0.280586374461838 1
0.114520945720218 1
-0.0778092553907465 1
0.301109649368333 1
-0.432595081697489 1
-0.0785118292330012 1
0.169204872156445 1
0.387382715928648 1
0.133168843878094 1
-0.0953532778863949 1
0.137971080136701 1
-0.484753765100225 0
0.554440280473495 1
0.0512175094292469 1
0.304022270406889 1
0.262226222200857 1
0.262849049772417 1
0.343467126548334 1
-0.117544642835665 1
0.493164820454403 1
-0.164947839136944 1
-0.110726398356119 1
0.123638012550396 1
0.427343657420923 1
0.146898864424784 1
0.0776414488355123 1
0.548762732973721 1
0.346199138540754 1
0.234685567896964 1
0.723216460089771 1
0.097478160961729 1
-0.502494298767725 0
0.00573846965982429 1
0.395725612238609 1
0.262015781132356 1
-0.243126238486486 1
0.459299992092821 1
0.584222457591508 1
0.498089637896031 1
-0.0892086387315947 1
0.039758279542239 1
0.302742791962752 1
-0.0890873543432874 1
0.49162372036133 1
0.207884108727247 1
0.0018127810935264 1
0.234745742900632 1
0.340803115431873 1
-0.112196514239293 1
0.590895143999613 1
0.0201695443238067 1
-0.260569144468572 1
0.12883040038284 1
0.458152630663984 1
0.234058229864519 1
0.487888979492208 1
0.296199074098034 1
0.277147332801864 1
0.111689526269583 1
0.377964887845911 1
0.166917325148185 1
-0.0330814976706264 1
0.185461181418613 1
0.488064810972578 1
-0.20338950886147 1
0.157301108841041 1
-0.00462010761979202 1
0.343608088185292 1
0.170330834564464 1
0.277510038265373 1
-0.0492698471628499 1
0.62704479079263 1
0.676034084335497 1
0.147228228233451 1
0.824692772805294 0
0.19547748357896 1
0.115162352717861 1
0.312532364145505 1
0.368543112282523 1
0.0930966743870343 1
0.137766263193973 1
0.413174184893551 1
0.546481778028549 1
0.205007838584886 1
0.196378054898682 1
0.188843074081354 1
0.12448806621956 1
0.219677191467056 1
0.118926608247868 1
0.283441541655458 1
0.287835702450165 1
0.273062250328209 1
0.0806034421568489 1
0.264785309783822 1
0.365190242576298 1
-0.229244455955101 1
0.0813535945345137 1
0.662532426986286 1
0.0510415851355586 1
0.495646522723614 1
0.0436888657317001 1
0.150158542518846 1
0.385395455408257 1
0.536927079711446 1
0.336404162576537 1
-0.0318438686431409 1
0.354938439715503 1
0.391248389156768 1
0.370633303232389 1
-0.0462931897441401 1
0.426987446886483 1
-0.0388367368434702 1
-0.0844695776519765 1
0.123700666822387 1
-0.0152230768128724 1
-0.239452300427099 1
-0.260824405303693 1
0.172809986734991 1
0.33949187502408 1
0.0326804564124369 1
0.129597080899173 1
0.696241746150257 0
0.123278301748007 1
0.1715123709801 1
0.0524151660199397 1
0.662059700852459 1
0.384078835928571 1
-0.0176573896160076 1
-0.0975907169725921 1
0.301850003732534 1
-0.398336006620013 1
0.414847370356097 1
0.239485456796206 1
0.198814546531344 1
0.0172567446375348 1
0.192659580692975 1
0.528592159974028 1
0.676284018361873 1
-0.0122501939534521 1
0.26156803394527 1
0.445806840512587 1
0.432531119170897 1
0.540016661639381 1
0.275395898509259 1
0.1599680426025 1
0.360365695141982 1
-0.117557059497172 1
-0.0252594838748243 1
-0.0681359198468067 1
0.446004244559021 1
0.242194177254814 1
0.121921497302837 1
0.349889100637802 1
-0.204165511076824 1
0.244554079502946 1
-0.165510456036426 1
-0.137438738228523 1
-0.233838885571566 1
0.0562695085736844 1
0.78159705615848 0
0.111452044311848 1
0.384182562812376 1
0.159909674690572 1
0.0418955219555305 1
0.0747852080837663 1
0.0707777339930946 1
0.308999920092397 1
0.114752091682376 1
-0.378617610519849 0
0.56268450215612 1
-0.077835041319996 1
0.128545807440281 1
0.216306625289224 1
0.465178952709399 1
0.0678602086517844 1
-0.0235165440669242 1
0.315769792940647 1
0.0258210155104318 1
0.152462849275908 1
0.267846115466055 1
0.488060147324616 1
0.167387609652847 1
0.167767880546452 1
0.090531505916867 1
0.0281201926661937 1
-0.0318746582409906 1
0.509533729044595 1
0.167630490309759 1
0.377177345681967 1
0.359976094432976 1
0.464603856220527 1
0.0744377911526843 1
-0.0649930521447092 1
0.0285857257062194 1
0.174368211403283 1
0.279914391546782 1
0.407372174482268 1
0.300454307261243 1
0.695786657246713 0
0.101337458906259 1
0.135818563218999 1
-0.187775727858586 1
0.285896836095812 1
0.139030807569443 1
0.125987593100053 1
0.433267656318541 1
0.636163607900283 1
0.307662984319215 1
0.448101874056978 1
0.488633650501987 1
0.0443725078514066 1
-0.0480282256507104 1
0.148095566409365 1
0.213914843618664 1
0.256771410022475 1
0.161399168711342 1
0.0982863834141375 1
0.460972341898948 1
-0.0631122442716885 1
0.538170209493238 1
0.106275446142504 1
0.328510807472721 1
0.203783801460752 1
0.0379123554546618 1
0.362758915604476 1
-0.0152330339064214 1
-0.295117530543764 1
0.457462214105 1
0.561113714152815 1
-0.0440970076930596 1
0.455287285335609 1
0.106051263946162 1
0.0853159215884243 1
0.544014819729844 1
0.441190217395011 1
0.361301457536243 1
0.362529295183342 1
0.213959825752032 1
0.388832960874904 1
0.21462327824126 1
0.522497722579696 1
0.352918802732894 1
-0.23306404634878 1
0.591532547405176 1
-0.090090094402577 1
0.441753634681605 1
0.180074910149639 1
0.047635921622576 1
0.0613129611177187 1
0.207724465504881 1
0.398071373803075 1
-0.0417878580090238 1
0.399854580903194 1
-0.0231731417397145 1
0.0994371981207281 1
-0.155868585826519 1
-0.0236067819326228 1
0.130228267517182 1
0.243476961319345 1
0.469016716810179 1
0.298937015901185 1
-0.145187636333395 1
0.369678308868054 1
0.143242383800948 1
0.392418071441165 1
0.218449729550991 1
0.203259043602944 1
0.649935956886545 1
0.0110923491845467 1
0.375444157162416 1
-0.421116848433065 0
0.166588692149656 1
0.474480325969438 1
0.0155571131162473 1
0.294122333695439 1
0.227213909808741 1
0.363929800084008 1
0.185348060743994 1
0.591032549481649 1
0.117151411718309 1
0.689086148585799 1
0.17511381933063 1
0.279004149503878 1
0.137758500881804 1
0.356537995497534 1
0.154048709571243 1
0.782800354151599 1
0.410292739632526 1
0.177802086891406 1
0.326284788247835 1
0.356057736210612 1
-0.150737432217503 1
0.477502892967398 1
0.309747243448353 1
0.0205764797448749 1
0.483866339326738 1
0.173992341604937 1
-0.116612996976252 1
0.311027546946917 1
0.404380198748021 1
-0.193600403178025 1
0.24518846868204 1
0.128560757277816 1
0.146221886495951 1
0.454756854613382 1
0.314274860916829 1
0.223714487464004 1
0.214205947601778 1
0.206898508823534 1
0.504694987211628 1
0.391108632362998 1
-0.0383968148601437 1
-0.0038741778731998 1
0.306867843638851 1
0.215385205809138 1
-0.0263109553092154 1
0.319940519302596 1
0.408567041788577 1
0.414896015384367 1
-0.17685557701496 1
-0.00664701444805037 1
0.146716128594139 1
0.387338387183656 1
0.352528286106373 1
0.333010762604526 1
0.00384670721481719 1
0.0722051435180065 1
0.80723203182479 0
0.206112662082272 1
0.613305324624632 1
0.19183153935283 1
0.395699677789103 1
0.130693925698799 1
0.131304974666087 1
0.247432176386403 1
-0.11621656178332 1
0.728127889104435 1
0.0218432927756496 1
0.0578038876104893 1
0.178983269057957 1
0.173579964645768 1
0.320963198442934 1
0.424516711312512 1
0.405476640125824 1
0.285979384267828 1
0.159527625681664 1
0.0495370944980847 1
0.24924721185351 1
0.215602206736019 1
0.253377791952084 1
0.114733144823583 1
0.0854757164338026 1
-0.0283626150289875 1
0.634847466973501 1
-0.257117230602369 1
0.427491428078366 1
0.0157709988288836 1
0.42043398405026 1
0.159415758960367 1
0.742997229921731 0
0.262800945942009 1
-0.19628660613368 1
0.428847792815662 1
0.278482005412521 1
0.163973557650911 1
-0.0389946337711183 1
0.182322744304002 1
0.272596665443711 1
0.171318748719653 1
0.311448239593938 1
0.194994141886314 1
-0.153912565256714 1
-0.259431818171704 1
0.14702230515445 1
-0.191615285985722 1
-0.0470276508022929 1
0.0176436371316846 1
-0.261370819719679 1
0.65212360199062 1
-0.232265196820355 1
0.044242191810351 1
0.327327691258839 1
-0.00750380343742967 1
0.441804579681215 1
0.0642934359241947 1
0.351986213121382 1
0.0502396966133461 1
-0.0276872813333636 1
0.43150445791572 1
0.00350782814475874 1
0.147643000154449 1
0.424467022204516 1
0.152751400256844 1
-0.0708360374664834 1
0.354177799319857 1
0.454501782510962 1
0.0863628378170788 1
0.099356020204189 1
0.159275795481306 1
0.313411262074095 1
0.40724590539659 1
0.391235397415314 1
0.1953458141505 1
0.0718132562055162 1
0.512978996173327 1
0.144737201244178 1
0.0380264448822856 1
0.259073894483229 1
0.233157457235596 1
-0.214063729670821 1
0.39971589681561 1
0.108173728669472 1
-0.258449167798787 1
-0.129859739493574 1
0.154827084659086 1
-0.168521965332533 1
-0.107878410988124 1
0.516565243958468 1
0.399594569721847 1
0.24570854011514 1
0.000676441032245956 1
0.467690255337611 1
0.263289483037167 1
0.214800690834486 1
-0.0067518734728201 1
0.403451493032724 1
0.151818722044575 1
0.0500160757341402 1
0.0775005819427402 1
0.528575796329928 1
0.0607146744842223 1
0.138189718812865 1
0.11165446935455 1
-0.0600133231657018 1
0.332505502076538 1
0.0702296750196571 1
0.302088976093822 1
0.555224270339483 1
0.322862900735864 1
0.0231628243444785 1
0.211259349254959 1
0.179580460079417 1
0.315251399792396 1
0.230280729349822 1
0.229225743367479 1
0.00424342533538631 1
-0.00104929835651334 1
0.188695997897691 1
0.193954661487754 1
-0.120350020389321 1
-0.170050060220101 1
0.0749621969542654 1
0.0105757956422015 1
0.236028636386246 1
-0.107615181747849 1
0.13481868107159 1
0.155516653400917 1
0.605012743170603 1
0.128723001028046 1
0.398233880258041 1
0.320213217029937 1
0.0721613096431291 1
-0.0306971774504891 1
0.456669697450817 1
0.390931050772977 1
-0.0785970225981841 1
0.625638589865492 1
-0.0309219564739992 1
0.392289032168921 1
0.397962395904833 1
0.188681324438632 1
0.416756649101797 1
-0.114900326317091 1
0.228044132635382 1
0.0838276143845776 1
0.253424334095075 1
0.689352899088808 1
0.358803635916473 1
0.332238590569107 1
0.489449952549557 1
0.369304129400157 1
0.231450455714686 1
0.0205453851176327 1
0.364392503904569 1
0.486469672907566 1
-0.12491342095067 1
0.0783739493590887 1
0.239708815649074 1
-0.0822908160430642 1
0.0587271247161144 1
0.74395541712555 0
-0.160784352698378 1
0.486642964201148 1
-0.0753568800221617 1
-0.0139822692176669 1
-0.287918647886111 1
0.444606665474634 1
-0.0477077195250572 1
0.710863986001726 0
0.302946001859795 1
0.699674363986719 1
0.120101692368292 1
0.191821863259546 1
0.374605290381945 1
0.233560025670442 1
0.0731546923560818 1
0.141730710339424 1
0.184210895605742 1
0.39359523754151 1
0.0769816101338289 1
0.175205456347834 1
0.756533472231236 0
0.490238862829375 1
-0.18571011281254 1
0.0779643773050491 1
0.503151378422826 1
0.307875046125636 1
0.531415498778783 1
0.463860671787347 1
0.331867451244357 1
0.240499123916613 1
-0.0561778432992792 1
0.556540504778978 1
0.446593946725169 1
0.276894564862371 1
0.638049760012551 1
0.232327738047301 1
0.382802867068375 1
-0.193588234337442 1
0.175790278535297 1
0.516078645228493 1
0.407398959378454 1
0.275387352494492 1
-0.150998230138367 1
0.0899281278731075 1
-0.0469316073634458 1
0.427332786254734 1
0.256793570896686 1
0.354468269424711 1
0.314192748432324 1
0.599245076580297 1
0.0698298881585499 1
-0.223597106658864 1
0.327321226691714 1
0.0816993856013783 1
-0.13113131434347 1
0.308926519912046 1
0.426169231281163 1
0.321087848943164 1
-0.00863793242337043 1
0.258787911578088 1
0.0480656778772569 1
0.503958136632074 1
0.287538154411966 1
-0.0901650181410186 1
-0.0238686716617787 1
-0.117579173697076 1
0.492670042442847 1
0.151508683474986 1
-0.0548784642665887 1
-0.117416412590692 1
0.5336237628963 1
0.11458996272413 1
0.237177486149462 1
0.147232615127676 1
0.069344755543011 1
-0.354970634196392 0
0.348136437562581 1
0.495329079512674 1
0.460001764729209 1
0.0287204113889114 1
-0.302814138643734 1
0.168910454259627 1
-0.0140612673705149 1
0.165143109513714 1
0.48456988296828 1
0.436576119172443 1
-0.398159206838048 0
0.288879545415241 1
0.0753534883129993 1
0.0485002121253693 1
0.192012912567377 1
0.155984086813249 1
0.094832994148138 1
0.0801474986670546 1
0.384487037057409 1
0.265822559863324 1
0.286002478232522 1
0.1186968433146 1
-0.0134747069023966 1
0.205846867919023 1
-0.102144359442358 1
0.465470246873365 1
-0.126549131342034 1
-0.0111360714552191 1
0.063064910990096 1
0.00498361712452971 1
0.578912738488756 1
0.290915193832328 1
0.371502540736463 1
0.0942302103786301 1
0.615151992020905 1
0.499231128365095 1
0.340030688016434 1
0.112478413646165 1
0.352670278081753 1
0.166986271981882 1
-0.00203752170106442 1
0.127230477499465 1
-0.0342285577315922 1
0.267711552337917 1
0.783624820876154 0
0.0194190417151082 1
0.0960456343820577 1
0.499913942876776 1
0.0989082106230205 1
0.26885634348269 1
0.115785150616096 1
0.131904591152065 1
0.343801771745324 1
0.235951934794549 1
0.125916175973639 1
-0.108428591687481 1
0.157090490114187 1
0.605557427278332 1
0.653300189583857 1
-0.0277795545239946 1
-0.384720485072975 0
0.424162582427484 1
-0.139547785862162 1
0.391261184563213 1
0.113667512025772 1
0.158694560952722 1
-0.0880718590815307 1
0.458027035813295 1
0.351709350201807 1
0.0741752816073607 1
0.270351171840903 1
0.0544022872142752 1
0.370304356535431 1
0.533925659289046 1
0.257894016143836 1
0.285248424854798 1
0.11477973106739 1
0.365010224922623 1
0.308653438757021 1
0.0766570276107803 1
0.0294128330301341 1
0.0981857913598681 1
0.108327191522052 1
0.268734610840861 1
-0.0403666043501212 1
0.29252479739674 1
0.21785904307375 1
0.349022878321866 1
-0.0461680217416441 1
0.260283293833799 1
-0.130784122202006 1
0.0552162725307685 1
0.329048181532095 1
0.192103659257829 1
0.131858382284297 1
0.38453639710448 1
0.0754949454252718 1
-0.0768056313640013 1
0.276866330266184 1
0.0712229424317551 1
0.0108293181660495 1
0.674709185909107 1
0.297843313769241 1
0.337333709989647 1
0.0685257239655923 1
-0.112841302934994 1
0.077234976406468 1
0.391075272946599 1
0.366710557623904 1
0.432173880053824 1
0.100935929612795 1
0.164450559888352 1
0.317914702924684 1
0.470833967217261 1
-0.00353425009408952 1
0.204095491326468 1
0.570581539131915 1
-0.039000539384583 1
0.144271972030393 1
0.3342489121243 1
0.191805430378096 1
0.13409250216032 1
0.726683175589512 0
0.499092858044604 1
0.615630462457551 1
0.32569720642497 1
0.475728223723914 1
0.357200357652784 1
0.500634579754173 1
0.27326064010643 1
0.156244545426324 1
0.595623726089733 1
0.249370519223823 1
-0.238575143557401 1
-0.00834228477434645 1
0.250511536823644 1
-0.0188745898857124 1
0.111116877613202 1
-0.0701127198302714 1
0.306556983961512 1
0.111965697404557 1
0.433763519367654 1
0.516147672858833 1
0.153621000223271 1
0.158523800162859 1
0.114915628555752 1
-0.129312030760986 1
-0.124756821647032 1
0.295890277341919 1
0.422484940721857 1
0.264349684548442 1
-0.177432663543385 1
0.774704570981991 0
0.340261489729755 1
0.246634978241601 1
0.301572208996788 1
0.403446317511102 1
0.0197913980561932 1
-0.319977785805248 0
0.180913458349546 1
0.106527849577122 1
-0.0220968319311528 1
0.0453546004902184 1
-0.127499168695386 1
0.542874587603287 1
0.315777975137426 1
0.605470356931465 1
0.345562765635646 1
-0.20028714722982 1
-0.0193093088357121 1
0.133817148511146 1
-0.0819381707693654 1
0.267637407563375 1
0.352524335240098 1
0.36072272963493 1
0.207921586744023 1
0.149622126503036 1
-0.010047438507371 1
0.154779456877467 1
0.281769065489316 1
-0.0761207653845183 1
-0.0130618551186979 1
-0.193233490777951 1
0.332299215271533 1
0.537103655923125 1
-0.0917100159231042 1
0.879467062290456 0
-0.0664659353044033 1
0.00640191041502632 1
0.0905633096644536 1
0.396671471448956 1
-0.146925653638736 1
-0.00547609438929426 1
0.25647550959093 1
-0.340316828426895 0
0.370313708791505 1
0.292807538651447 1
0.205770939450874 1
0.144530423731645 1
-0.152070862399181 1
-0.0577983102842485 1
-0.0714289427276637 1
0.0442366524273359 1
0.0690700133988983 1
0.231026904586362 1
0.274220324437553 1
0.210353577235136 1
0.0405491396439872 1
0.605073998624825 1
0.294484341391517 1
-0.189619483670408 1
-0.0363017730623059 1
0.200733919599528 1
0.349538759800859 1
0.102907185238214 1
-0.429404650978758 0
0.255035763638413 1
0.314656888850037 1
0.123844267580099 1
0.160431457608164 1
0.0968835861653445 1
0.516672557516415 1
0.380299976874349 1
0.378633524229781 1
0.415189835538854 1
0.0656482646410435 1
0.0518349705705366 1
0.2791645737457 1
-0.168839083792049 1
-0.129964754419008 1
0.0434318024458024 1
-0.0744293865931133 1
0.295021901073501 1
0.33323823123591 1
-0.181986081807055 1
0.419277019753811 1
-0.00175007840303555 1
0.164527685920372 1
0.109096757229335 1
0.458396409840607 1
0.673507194711576 1
0.211510315381641 1
-0.0844615787440966 1
0.238725221272389 1
0.327177495182938 1
0.0159134534249761 1
0.403236844474694 1
0.229462989911202 1
0.0547955116781151 1
0.127227520466747 1
-0.000797459247043816 1
0.690132748378731 0
0.172669857528615 1
-0.201449827063049 1
0.760808716872589 0
-0.245237390731395 1
-0.161089199787291 1
0.522675863382618 1
-0.111797915832104 1
0.167183074558091 1
0.0596858133712314 1
0.350323628499981 1
0.00149773120060319 1
0.0648303752686712 1
0.38805406588389 1
0.0660982300502606 1
0.45221329924149 1
0.122404740568809 1
0.635640866752109 1
-0.100904960422768 1
0.440133144996711 1
0.0978512687748647 1
0.495459862574248 1
0.0209470289713758 1
0.282111718637626 1
0.376142724273219 1
-0.118326795111927 1
0.146706049503397 1
0.313867379197546 1
0.186955831741509 1
0.200068343812917 1
0.0464158303609619 1
-0.105867550006315 1
-0.0933541834722416 1
0.061057261646937 1
-0.413109857990469 0
0.00143566848190807 1
0.169505767449182 1
0.279428247228691 1
0.391703493916788 1
-0.132502197270222 1
0.166263861684688 1
0.247748047681655 1
0.295178573803138 1
-0.149935067273564 1
0.423613740918111 1
0.129196593782911 1
0.248906092151304 1
-0.0852751056463013 1
0.0564057059130047 1
0.15909410931124 1
0.363014021014631 1
0.0829942984219436 1
0.524811006490645 1
0.317504099825081 1
0.135341978507225 1
-0.309677717941516 0
0.191347529793003 1
-0.0574351489598025 1
0.163110493070261 1
0.360435228826791 1
0.0715554908044648 1
0.510974331107493 1
0.0744049586071255 1
0.40406812863812 1
0.0450531434719096 1
-0.0763251038220086 1
0.165074423385879 1
0.142143388469916 1
0.547111374466355 1
0.231748533867301 1
-0.0712180570687475 1
0.421815064229526 1
0.526502628121581 1
0.148880680585596 1
-0.0865129953548326 1
0.394108683557857 1
0.229513643198682 1
0.11591169534383 1
0.156847392195352 1
0.227275018076962 1
0.221834745725583 1
0.108501438951843 1
-0.0941138948228585 1
-0.00976576618798723 1
-0.0944063571093558 1
0.053052348358631 1
0.0462283798589036 1
-0.0484379325522602 1
-0.064342353875702 1
-0.0111346759934643 1
-0.135363599500482 1
0.141059154382656 1
0.252960756201401 1
0.401556964209666 1
0.228531799940658 1
0.455503769643109 1
0.383758561259834 1
0.482591922528849 1
-0.271149429362467 1
0.11112805852706 1
0.201000450255244 1
0.265104071235622 1
0.275359883792067 1
0.224290720913837 1
0.0122923784995047 1
0.220827942095616 1
0.336551724814703 1
-0.283934111858535 1
0.140904598730862 1
0.122090049429828 1
0.20104363760688 1
0.110567473998165 1
-0.365343950139334 0
0.515767677872782 1
0.446349224708965 1
0.0788953961328494 1
0.173225714919944 1
0.320702749823041 1
0.491444182892402 1
0.170873591188496 1
0.22270869753508 1
0.450504497819907 1
0.244460856795253 1
0.0875499683231519 1
0.687074945028483 1
0.456045910112186 1
-0.114551718410699 1
0.331490424099384 1
-0.219098282592346 1
0.0012810244167596 1
-0.0798239766308362 1
0.458345170612302 1
0.132504766928633 1
0.203001989355548 1
0.430865466503232 1
0.359404419165723 1
0.130192348596982 1
0.197050103637913 1
-0.103508475965868 1
0.649256146877149 1
0.666819277492967 1
-0.111515529243763 1
0.142338454402254 1
0.629956687258788 1
0.294755290882591 1
0.347588498362325 1
0.471433764299293 1
0.383649809177122 1
0.300628633779282 1
-0.133474180722421 1
0.175062265663905 1
0.666935964525455 1
0.303457688463058 1
0.277867913203778 1
0.213358305213428 1
0.408446406348752 1
0.224230602427435 1
0.2025134644935 1
0.192044764600655 1
0.49171664948878 1
0.346391720530125 1
0.26562469077466 1
0.213237509892166 1
0.441725812836846 1
0.105737703220877 1
0.268482704714497 1
0.289237603157981 1
0.201837173209869 1
-0.0996690047436777 1
0.368250264951471 1
0.204407116143285 1
0.312001276999248 1
0.131179646881466 1
-0.0445319880064199 1
0.568606402692326 1
0.2511142022947 1
-0.0777444620785079 1
-0.100050390722825 1
-0.071506813054191 1
0.403425208651051 1
-0.187540371648315 1
0.328020771762279 1
-0.0327837942313626 1
-0.0527767268637835 1
0.198585999581362 1
0.48305811771277 1
-0.284093059591936 1
0.238851251791482 1
0.321529422839172 1
0.602550636736202 1
0.114971136450486 1
0.163250927799342 1
0.272267158794923 1
-0.405481929434463 0
0.424145348964075 1
0.425831368188363 1
0.28282235431981 1
0.441398539494578 1
-0.0938741759844295 1
0.0585680616588641 1
-0.0793626105593417 1
-0.0836993259438609 1
0.0774026969507486 1
0.141196331608448 1
0.221612255859422 1
-0.187032684483955 1
0.312457957572507 1
0.47615076553628 1
-0.0114843948739078 1
0.442552861181268 1
0.207296687554153 1
0.284246361178348 1
0.176087208608729 1
0.82152231915048 0
0.256451637239833 1
0.49123271857225 1
-0.307061124416178 1
-0.0554770149222925 1
0.272831434895213 1
0.523499993723041 1
0.295111688470562 1
0.589593719801875 1
0.341960888331891 1
0.708951118755746 1
0.156753493632259 1
0.256733604238979 1
0.395203219641269 1
0.511984195835656 1
0.211695278645105 1
0.144530855308608 1
-0.130359285491527 1
0.0847481681680541 1
0.408337047673638 1
0.247699449323827 1
0.712785633406174 1
0.309960461102469 1
0.386781089910777 1
-0.0778481686535747 1
0.546857435637239 1
0.533910611243555 1
0.369939189381752 1
0.44745011960277 1
-0.000128811319577184 1
0.169198100998439 1
0.294614456826168 1
-0.183296292586968 1
-0.0214099719472148 1
0.381666306014455 1
0.376897557218719 1
-0.0554442060755817 1
0.206990897391089 1
0.397729493030191 1
0.595739729083761 1
-0.402463680237853 0
0.492921069341258 1
0.279490367919825 1
0.353408541890832 1
-0.0788526410252241 1
0.181790378965051 1
0.155539031441115 1
0.325132885990574 1
0.468844287732947 1
0.304206476156156 1
0.179654998873883 1
0.275475602319981 1
0.4022552537847 1
-0.0467603689857726 1
0.656853016176636 1
0.270862851496431 1
0.238406433921357 1
0.367897942365763 1
0.578942887390699 1
0.325095311734908 1
0.511059224544226 1
-0.231633997845005 1
-0.071671706828891 1
-0.138622358541449 1
0.124464641577677 1
0.322750090626574 1
0.379793254934468 1
0.29473984534421 1
0.152412102864066 1
-0.00843562407203774 1
0.344114977943829 1
0.350664279341283 1
0.471043469212405 1
0.350975105243916 1
0.0188334426150347 1
-0.0473168869783519 1
0.345435631374118 1
0.375812646842578 1
0.334753938927006 1
0.376584113986718 1
0.187036111583774 1
0.457692847286683 1
0.399957567180829 1
-0.00977601283893645 1
0.627091435388068 1
0.3818447383609 1
0.122497605834334 1
-0.162461618139111 1
0.358666883183228 1
-0.15139860269525 1
0.560090195997336 1
-0.199962357601361 1
0.351796032049962 1
-0.320678110729956 1
0.393454975869739 1
0.0765905955347601 1
0.186986525506175 1
0.146836330728851 1
0.080266864335759 1
0.137006357245768 1
0.48785731327151 1
0.122364067286332 1
-0.0332730665858262 1
0.091671026748226 1
0.162982769125545 1
-0.207074068880699 1
0.344441459182544 1
0.333926666719721 1
0.583803905158203 1
0.116984834003832 1
-0.200144339232519 1
0.0120381498803081 1
0.270298043773751 1
0.326514732338655 1
0.283857918628368 1
0.305878270850283 1
-0.0839168965166343 1
0.0660135819440288 1
0.176466268580628 1
-0.366536554252194 0
0.380366795718495 1
0.130223679879633 1
0.13844583657488 1
0.381988854846184 1
0.305137136206593 1
-0.0707285649072435 1
0.0938656241051637 1
-0.309066320475036 0
0.538108084977451 1
0.177458901648432 1
0.254394594088755 1
0.0623284864984564 1
0.459362023372248 1
0.205794978053708 1
-0.292842031355601 1
0.658520118830838 1
0.418733349940805 1
0.243118770122301 1
0.067438325674243 1
0.287269725553033 1
0.192333540722177 1
-0.439840081311179 0
0.306037369762809 1
0.59068285648023 1
0.340451360837684 1
0.301501289301466 1
0.202480749594655 1
0.609333757288537 1
-0.140496941649981 1
0.0877938037717687 1
0.13478109122652 1
0.535327877985487 1
-0.186480145793406 1
0.0373007032355343 1
0.473436671183876 1
0.272418426164777 1
0.395612877321404 1
0.133429480996221 1
0.422016967048643 1
0.850034434821358 0
0.287102386585262 1
-0.179702909509413 1
0.0992439278978106 1
-0.0624475349120947 1
0.547646888841774 1
0.142965693617717 1
0.467094559475848 1
-0.0269779247062536 1
0.452960840416134 1
0.688776681019085 1
0.0725711170301109 1
0.112201323800777 1
0.369187593743503 1
0.0357951857064814 1
0.499379764109641 1
0.129795101918798 1
0.330120285926137 1
0.102374537029252 1
-0.0177058795704213 1
0.0701419326955353 1
-0.0108736004835921 1
0.169790174867642 1
0.0250748090264444 1
0.189108792879856 1
-0.0828362589071752 1
0.351941305788812 1
0.448356433307899 1
0.381296925460414 1
0.236446692300297 1
0.0336815641964422 1
-0.0274727039603901 1
0.208477085179723 1
-0.233803477540683 1
0.30238407382617 1
0.236356971987804 1
0.174287792973912 1
0.370299561053848 1
0.2020287145009 1
-0.187868110410623 1
-0.0825676043132132 1
-0.185282790175552 1
0.49096339518482 1
-0.113014396078508 1
0.208996297251346 1
-0.339578772504907 1
0.564764896837937 1
0.380219199135271 1
-0.0139175588526286 1
0.261128504162649 1
-0.358369365557182 0
0.0890579870704804 1
0.0839548401425849 1
0.461239742310923 1
0.289121205558785 1
0.254105539620444 1
0.249121410315509 1
0.0834151211620177 1
0.266225770409202 1
0.815058962637203 0
0.316719852292945 1
0.324622791923381 1
-0.0237292312635179 1
0.388580356261116 1
0.282862674744938 1
0.341669655545638 1
0.158129755231435 1
0.0955055309612956 1
-0.239061926905987 1
0.162737849359383 1
-0.171495112606255 1
0.427350363258251 1
0.380268098412456 1
0.295694719322087 1
0.506089351244601 1
0.247955560395872 1
0.284330534854516 1
-0.0370145342476646 1
0.402908778535259 1
0.412200384921499 1
-0.121910674779062 1
0.246232830703965 1
0.631052102199144 1
0.656459179466672 1
0.123217569001496 1
0.187053884625631 1
0.062754950570523 1
0.0363615733132673 1
-0.342920682750023 1
0.304866118100938 1
0.565812952234458 1
0.42363997481378 1
0.342700825663613 1
0.445509303234844 1
0.312668444792257 1
0.143406091565386 1
0.229835404259941 1
0.0311246856430842 1
0.100861653736644 1
0.358882023126019 1
0.238403419110972 1
0.0872301196136648 1
0.212496358944274 1
0.0722545663926724 1
0.312574014886034 1
0.0920022115899014 1
0.483281186767345 1
0.0816978457570547 1
0.0872195587737219 1
0.585887346736998 1
0.171714398372716 1
-0.220753506165497 1
0.303543580380765 1
0.171968299202461 1
-0.0099068216539367 1
0.138686925954418 1
0.234163249666476 1
0.246314204206434 1
0.176534707349118 1
0.0458396317618983 1
-0.21642685286108 1
0.222051369609669 1
-0.346852477491515 0
0.280062365565721 1
0.356188589220664 1
0.336797551448564 1
0.267453168186596 1
0.427893903842269 1
0.142959913829703 1
0.0268721267936324 1
0.241870097676301 1
-0.189363402512048 1
-0.0566850479707109 1
0.136927583357536 1
0.192444858369123 1
0.10098314515136 1
0.0305101907483243 1
0.307980079267279 1
0.130631624445593 1
0.798053588646064 0
0.653733250805891 1
-0.193937785106872 1
0.295894659315851 1
-0.13964037517122 1
0.627578530744819 1
0.595757386178166 1
0.0819297743096036 1
0.470257244016998 1
0.411394840855495 1
-0.124768313155869 1
0.503571735561306 1
0.00609548526228171 1
0.0758992663677391 1
0.211496696939855 1
0.633777512812318 1
0.0725751110570155 1
-0.377613928708213 0
0.0834016730809641 1
0.380868490229742 1
0.484110235877403 1
0.232180142591781 1
0.236461287332381 1
0.518106219187199 1
0.123423961672433 1
0.557004158822174 1
0.187875954392191 1
-0.0244869036366057 1
0.293001015520712 1
0.61758713489113 1
0.111986288171199 1
-0.214163027206953 1
0.595433786596445 1
0.167767753624806 1
0.237861146106634 1
0.488604192956375 1
0.301296654777287 1
-0.155140833566771 1
-0.0809204517274517 1
-0.12144838997185 1
0.128622120115626 1
0.0364422709405144 1
0.518577775417042 1
0.220840051669846 1
0.17198177185003 1
0.530067919032734 1
-0.26289955956295 1
0.142675130231228 1
-0.0195415765870553 1
0.384404595833871 1
0.0113387605993052 1
-0.2432923630056 1
0.311045309039732 1
-0.0144829661370934 1
0.502689683919507 1
0.113223887178827 1
0.201548277485417 1
0.0422975264249831 1
-0.197227167434007 1
-0.449936520956008 0
-0.228091301910108 1
0.0632933210892557 1
-0.0126878259877133 1
0.0363215640618274 1
0.0201214458243018 1
0.0406529949448506 1
0.162347533793873 1
0.651862346238569 1
0.503717476222014 1
0.0850451900139821 1
0.106030618996502 1
0.426804196121551 1
-0.0336933761942591 1
0.323441300627765 1
0.0537497595053086 1
0.0155770551850042 1
0.040189468981444 1
0.496328155387036 1
0.232511896065337 1
0.428372660658886 1
-0.190843377445206 1
0.163921296275933 1
-0.0421901891755287 1
0.439183436781615 1
0.00330191763769442 1
0.0342064044816851 1
0.118300863882343 1
0.142217636174842 1
0.623414914741418 1
0.529244486110275 1
0.206747070883428 1
0.419035043276999 1
0.685658551813055 0
-0.117848822322662 1
0.262633354507839 1
0.361582152944666 1
-0.0694952219882365 1
0.104496326531261 1
0.308991966223031 1
0.399042173227774 1
0.169159555723597 1
0.185731281248893 1
0.342246123959053 1
-0.159314710074763 1
0.779273524154223 0
-0.00454621548018595 1
0.396694376912572 1
0.0991478348049492 1
0.10300318485182 1
0.100228054775863 1
-0.361848431429728 0
0.470740684012848 1
0.0975277821859793 1
0.0410368035946116 1
-0.139741755871365 1
0.0959887646168665 1
0.312239334367248 1
0.397409894731883 1
0.777485382795372 0
0.0495238190572656 1
0.274079968333853 1
0.223165279905688 1
0.270802203464083 1
0.0599273660585106 1
0.0813433869968188 1
-0.160658428482747 1
0.341421564333488 1
0.483969830839628 1
0.0137085322024072 1
0.243723456828204 1
-0.281862902946509 1
0.261464326475809 1
0.158210269919072 1
0.130533334486377 1
0.0206819908758217 1
0.419739243189239 1
0.147468067005532 1
0.413472007933817 1
0.174012727127526 1
0.403874130871003 1
0.0704742612152322 1
0.35775446585466 1
0.0889799659385023 1
0.103569957530754 1
0.164482531351497 1
-0.168227679831543 1
0.020089922386722 1
0.190077487866465 1
0.108633519534042 1
-0.00367694568105194 1
0.387387019547024 1
0.608513802682433 1
0.35133532847137 1
0.0181312886960248 1
0.0367894788560043 1
0.424471167285821 1
-0.15355417488001 1
-0.22489562049778 1
0.29267887909365 1
0.319488824855876 1
-0.0693140985192979 1
0.225565105463458 1
-0.194667296697572 1
0.131411268004488 1
-0.016674043995126 1
0.457933661967964 1
-0.146694006809581 1
0.0617819250028346 1
0.28285786623908 1
0.0156470096876536 1
0.290147827179399 1
0.560302867453267 1
0.407419774327195 1
0.268195214077829 1
0.170618734802892 1
-0.123096360878705 1
0.172107046402155 1
-0.100564364294292 1
-0.0479524416386682 1
0.576116095670093 1
-0.0306628297692144 1
0.230076753810581 1
-0.0558277295182544 1
0.0332177180064442 1
0.448030373660869 1
0.631536514589865 1
0.0471997238430169 1
-0.134723609014316 1
0.542984073429762 1
-0.253732622694264 1
0.337482419037589 1
0.354544192045475 1
-0.0167566111142102 1
-0.00117925036336885 1
0.171066728231159 1
0.708818650545598 1
0.420154621338115 1
0.0437944521579734 1
0.38451807572631 1
-0.267644773589286 1
0.303066644663157 1
0.148172218044708 1
0.268985888129626 1
0.36419864832274 1
0.482171360247996 1
-0.0589149462267721 1
0.229811031979668 1
0.125248427232633 1
0.537313674759069 1
-0.047038557858726 1
0.341354176757926 1
-0.262656094736664 1
0.46870165820278 1
0.497621334876472 1
0.510287676673175 1
0.408114716740783 1
0.0353713719985646 1
0.607791326181966 1
0.453363729929072 1
0.101616945572355 1
0.483674425395831 1
-0.0345622320504754 1
0.301444086957763 1
0.143330471577286 1
0.162471721837163 1
-0.00116740339731881 1
-0.035664879505874 1
-0.0261041301266093 1
0.22408289091519 1
0.223550029174187 1
-0.372916225591671 0
0.410237087837112 1
0.186764371780439 1
-0.00143425822052171 1
0.327904860745723 1
0.0645699449965448 1
0.0178755784063687 1
0.0520945887885947 1
0.159155876870199 1
0.271681189948219 1
0.00984228145044977 1
0.0219852628752917 1
-0.229197162074842 1
0.496913027211086 1
0.534274344603934 1
0.448220372078846 1
-0.288201469778825 1
0.101390078705398 1
0.331951892316485 1
0.609314554688097 1
0.307867414955034 1
0.335749687060423 1
0.259340270118685 1
0.554963504243617 1
0.313644735559092 1
0.106194642921661 1
0.729212881247157 0
0.257390867138885 1
0.0097155902239459 1
0.175790025206004 1
0.347413831027438 1
0.126586296853218 1
-0.0109978561141655 1
0.336317430748403 1
-0.186618522767367 1
0.389079394894258 1
0.355266082830278 1
0.415661241191514 1
0.215505313520891 1
0.192792275293371 1
0.250173990987777 1
0.115563731362935 1
0.200851243916569 1
0.193549326342478 1
0.183801329771544 1
0.224269067455231 1
0.390217618185441 1
0.252034373489156 1
0.342206108399037 1
-0.0214302918580552 1
0.126576725944385 1
0.077328355666989 1
0.220977354709464 1
-0.396182246255675 0
0.690177084187196 1
0.361728798149293 1
-0.227290542028383 1
0.147900431259565 1
0.209747482335086 1
0.273386334285428 1
-0.0816757057370286 1
0.0676067877435978 1
0.374591473369811 1
0.370385332088596 1
0.121491904899364 1
0.0456311835393083 1
0.294712358241611 1
0.22904250005641 1
-0.159805332033327 1
0.174029162783796 1
0.445400010561251 1
-0.269557373206847 1
0.429964275380231 1
0.440794465508574 1
0.0160231203943933 1
0.233089562591958 1
0.295991500764717 1
0.64578069220901 1
0.401008841356575 1
-0.260975878991706 1
0.220516849304746 1
0.54996944888183 1
-0.0395208391123843 1
0.0892861942176127 1
-0.0320219792931203 1
0.398022541841085 1
0.286293004410563 1
0.323443456886606 1
0.162956022475561 1
-0.202135104111882 1
0.377696793259615 1
0.385552207616238 1
-0.139221024241679 1
-0.0403142466061876 1
0.600899413611896 1
-0.00989446006934601 1
0.190786994861643 1
0.604230366550089 1
0.198159883034764 1
0.399540058770723 1
0.0552916822846769 1
-0.313270000101375 1
0.437372318241768 1
-0.186201874060068 1
0.312440273413954 1
0.676431295273628 1
0.40740796500922 1
0.118853116062621 1
0.289330637588605 1
-0.0784652948199942 1
0.467896900066233 1
0.0500030963462758 1
-0.0271873688095046 1
0.490895450304167 1
0.0873201389391537 1
0.282557284495433 1
0.028963028805909 1
0.394219059859188 1
-0.16732545769594 1
0.267606441325299 1
0.0467557559799132 1
0.473663393781138 1
-0.504788351496691 0
0.0330535167568247 1
0.767091621993948 0
0.160813416672145 1
0.0819904670199327 1
-0.273239873206822 1
0.263965062217493 1
-0.148408967873664 1
0.0483154832052967 1
-0.0211293109978278 1
0.296304718213166 1
-0.205209798665954 1
0.101670113058437 1
0.203664443235534 1
0.578431161494784 1
0.577574157331139 1
-0.154728367299722 1
0.15708463455586 1
0.217174873433401 1
0.689507341432323 1
0.603026841487819 1
-0.210392679105228 1
0.376299928587041 1
0.119777541268799 1
-0.0753237489944028 1
0.270174576619771 1
-0.0749225315517974 1
-0.0130074093316874 1
0.0914859859129516 1
0.0407782248515512 1
0.516474091209109 1
-0.0233322827583107 1
0.466567015734823 1
0.24898741470732 1
0.417400987332714 1
0.485349698420648 1
0.238172085103468 1
0.30317474556649 1
-0.00123757294123137 1
0.459151748423451 1
0.101482776700638 1
-0.0343814998898834 1
0.53728502832579 1
0.142624695422072 1
0.107405509368218 1
0.123546713030847 1
0.577833709712325 1
0.0370088663654359 1
-0.00838447061014434 1
0.0355435311497895 1
0.0963645777547963 1
0.160627033403834 1
0.408674448975777 1
0.165511148037615 1
0.646446562693501 1
0.128190026970216 1
0.656067421130223 1
0.0168338868200996 1
0.0524011400857968 1
-0.346392030419391 1
0.422488726418803 1
0.707066038763478 1
0.190080158801348 1
0.299878116266899 1
0.144967525468045 1
0.331530207449456 1
0.795483660943527 0
0.439298742609139 1
0.344491558662586 1
-0.0685901984405869 1
0.352100026258331 1
0.173262545880621 1
0.535028843732493 1
-0.135615006377169 1
-0.0682875414783375 1
0.463167482401831 1
-0.249611225229126 1
0.472058965375797 1
0.262703217724562 1
0.195367276400703 1
0.0626879943667465 1
0.168064544621936 1
0.281886790432931 1
0.149483639888336 1
0.279611821485649 1
0.160335804053846 1
0.643358084887785 1
0.408601006408832 1
0.2582310163359 1
0.35040979348025 1
0.242780464429696 1
0.391272552132022 1
-0.517500347123658 0
0.182714997896798 1
0.2829934577127 1
0.0167669068088425 1
-0.22799824092683 1
-0.108344920522232 1
0.0911209447651491 1
0.378506039498849 1
0.193377709010869 1
0.340589175019282 1
0.217181818398978 1
-0.103143850643642 1
0.266214652980702 1
0.282070116325751 1
0.234945882214629 1
0.131655001576572 1
0.403100252989259 1
0.536412398087861 1
0.255404073299989 1
-0.121081156590022 1
0.219581002763948 1
0.310895179222211 1
0.336315307253541 1
0.159157676044317 1
-0.0148705891628531 1
0.434717071538815 1
0.198880413083018 1
-0.0394216155956785 1
-0.0114078468142909 1
-0.0468121700601065 1
-0.074050636502129 1
0.0621300246852455 1
0.668968975247751 1
0.660510899782786 1
0.184359744821895 1
0.28783884408201 1
0.149762510778188 1
0.0383639152915914 1
-0.290972304454877 1
0.165307626490952 1
0.476706115969697 1
0.346498554476848 1
0.215991490657287 1
-0.156579412061113 1
0.397310129357933 1
0.0596995742708151 1
0.226531962987905 1
0.425837358541529 1
0.331630341418958 1
0.0276051965125348 1
0.100570438149587 1
0.222912828760278 1
0.101938330916324 1
-0.0480852455143144 1
0.208613026943291 1
0.305044237678464 1
0.142134115810288 1
0.465580785020274 1
0.18006953552582 1
0.519920767393537 1
0.446012624132337 1
-0.0018348485012375 1
-0.0768547417447913 1
0.210586207593435 1
0.161958805027328 1
-0.053012197264451 1
-0.29385947212898 0
0.171542608887293 1
0.015714851091486 1
0.401101797953211 1
-0.162853244721448 1
0.176210984549267 1
0.578350424213756 1
0.150734072104734 1
0.150342046041879 1
0.0758030359556686 1
0.112433294159648 1
0.16438294297981 1
0.236960116150653 1
0.239777270491843 1
0.292421888742876 1
0.0373214286286995 1
0.653748107039514 1
0.473055964380621 1
-0.107735673073284 1
0.374225768056656 1
0.40603043113544 1
0.266565071288098 1
0.115734421521099 1
-0.0147258496241499 1
0.525753203023975 1
-0.0823355792407046 1
0.401336743408355 1
0.24290906125984 1
-0.231798919980004 1
0.306488178547839 1
0.411527192522872 1
-6.07960556074962e-05 1
-0.0324471025658877 1
0.171883770266599 1
0.0434243291342658 1
0.284027566921542 1
0.189516113633869 1
0.484586400639613 1
-0.102049297118805 1
0.000875902848396889 1
0.0967214038742104 1
0.26693286171107 1
0.340316134881583 1
0.32448503126055 1
0.339820813488964 1
0.444244158114945 1
0.617244868494012 1
0.492597571220349 1
0.360024641952717 1
0.159024715704104 1
0.145791113989386 1
0.232992120227881 1
0.235280400496097 1
-0.0642093545789392 1
0.347809707095698 1
0.0118370373402359 1
0.117691171366867 1
-0.140101099425513 1
0.165253948812681 1
0.194616216998444 1
0.0653733983909619 1
-0.3806583820829 0
0.163219971923562 1
0.552852465248977 1
0.337859766947802 1
0.225039404020418 1
0.416098466989789 1
0.497848439025945 1
-0.522279156672348 0
0.234113114200645 1
0.409277148472258 1
0.0278766577779837 1
0.259691753914551 1
-0.333325975874337 0
0.221564414423489 1
0.131100646242921 1
0.0398287327453573 1
0.0191818304178995 1
0.215364209720618 1
0.386782481768138 1
0.204827668677802 1
-0.0820300942898533 1
0.012968312675884 1
0.12085913247964 1
-0.197149067524026 1
0.212649294155815 1
-0.147590755472516 1
0.637383933546146 1
0.456808434164944 1
0.0553016266430075 1
0.218212644389056 1
-0.277668767673937 1
0.0543946768570615 1
0.197774493971822 1
0.0951508956650541 1
0.207209807564567 1
0.0696576051517205 1
0.0603380286206707 1
0.439276173473627 1
0.0431927039116257 1
0.218503172573126 1
-0.0514210924551754 1
0.0318559434231149 1
0.155200980578248 1
0.0958903971607494 1
0.446269083285043 1
0.253104588583708 1
-0.291152985477956 1
0.0437726878113497 1
-0.221654525772724 1
0.0412902383272865 1
0.434908180371926 1
0.096693810282556 1
0.740252308600142 1
0.0194914389448194 1
0.174898096565103 1
0.0577450370379223 1
0.703220161889719 1
0.212627156173099 1
0.179244997750303 1
0.278495275427412 1
0.369042508445764 1
0.0713426908909607 1
0.249413259601419 1
-0.0781167588634451 1
0.358749855436376 1
-0.299502191143899 1
-0.00495348615568419 1
0.011440006798147 1
0.361842989566569 1
0.315782522799019 1
0.222906596065862 1
0.0700095934495025 1
0.339476880670527 1
-0.119932809594853 1
0.422969282844879 1
0.174101620939227 1
0.311017483277292 1
0.371404631385391 1
0.341283928586645 1
0.241616841255197 1
0.125380935690215 1
0.0846291747380945 1
0.380614026088671 1
0.292139518565586 1
-0.109988475029838 1
0.142539938453466 1
-0.0769625773175356 1
0.135560684045629 1
0.401374316424209 1
0.326289093739616 1
0.258864802858788 1
0.335252786150359 1
0.271986485278094 1
0.139092731138151 1
0.451988418844987 1
-0.0139862363762172 1
0.334020888313581 1
0.416330906291007 1
-0.0812641840807916 1
0.140497990746772 1
0.398394618558846 1
0.479855309852282 1
0.370772854460941 1
0.227551423973388 1
0.0329105689413799 1
0.294452032914413 1
0.270559371590725 1
0.424327903909266 1
0.591457928619602 1
-0.148003103680898 1
0.160940107495717 1
0.631865541355853 1
-0.217860433139163 1
0.369750587972229 1
0.0637990943731786 1
0.128502073574983 1
0.561088964494155 1
0.14490541460672 1
0.532932303113149 1
0.03135686105091 1
-0.0887099438897876 1
-0.0572376896052949 1
0.499220298054057 1
0.272081259107989 1
0.521071590196444 1
0.224831433768488 1
0.415753206205734 1
0.0952338909485821 1
0.185184196219152 1
0.139009755856233 1
0.326741583466186 1
-0.0842956029418502 1
0.372214320143374 1
0.0715891093910626 1
0.0346860605816621 1
-0.0539990843603758 1
0.0471806886976984 1
-0.155885740563288 1
0.556683589922434 1
0.185170453554125 1
0.546237779781193 1
0.206166414696283 1
0.0829910998162289 1
0.585433948199602 1
0.0485874390762888 1
0.208320788325747 1
0.260186111168376 1
0.192066647174893 1
0.360245593987217 1
0.0966929994791294 1
-0.245976609807307 1
0.0539909986218929 1
-0.0216120832114641 1
0.221995092441401 1
-0.305643588506369 0
0.0372718731973224 1
-0.212196466267105 1
-0.151013471864425 1
0.252203249625597 1
0.0256899733421397 1
0.383376651647359 1
0.434496264741505 1
-0.0639798884590414 1
0.232538209975698 1
0.272411377102371 1
0.241447759981881 1
0.107998792615358 1
0.443220383816949 1
0.348797542736122 1
0.362407309654269 1
0.27775210423273 1
-0.206519216727342 1
0.179424430778384 1
0.284609241117934 1
0.586182889733285 1
0.450999528126545 1
0.350959801991689 1
0.282650318100186 1
-0.265939587460097 1
0.260949173930596 1
0.386624655700595 1
0.295059721135095 1
0.403620613828789 1
0.52040793883741 1
0.328794242459595 1
0.157447839850151 1
0.38920325714075 1
0.034346100235062 1
0.117838048453314 1
0.341998215856706 1
-0.140097913102752 1
0.63406685335808 1
0.0765191681488425 1
0.172308133003797 1
-0.56013050714317 0
0.50430310075406 1
0.210171737697043 1
0.0521584826373108 1
0.605732946372967 1
0.081801506710129 1
-0.263826482862722 1
0.332682761556618 1
0.358863425353298 1
0.482684694434032 1
0.0395202037651264 1
0.524169639272719 1
-0.232303164581629 1
0.377240338892061 1
-0.0475504375050909 1
0.286474251187247 1
-0.186532129796151 1
0.26655686091827 1
0.046964432553842 1
0.160275758739016 1
-0.0312286006521515 1
0.305940469387633 1
0.693387273626812 1
0.221442675685587 1
0.248261901608759 1
0.284754269486285 1
0.486572140158395 1
-0.0329748527421756 1
0.386272133033504 1
0.260656094431296 1
-0.40052145908857 0
-0.144230725883351 1
-0.0120064608474959 1
0.452761413031703 1
0.607871671943403 1
0.771245349499954 1
-0.178327827871021 1
0.395631576374363 1
0.412884371231277 1
0.522777922302025 1
0.0321821861069759 1
0.249226909605242 1
0.204132208466254 1
0.338801826385056 1
0.223832371078116 1
0.395749807874848 1
0.349000411337821 1
0.257269678685027 1
0.655080012915236 1
0.370272221432567 1
0.167454275764451 1
0.380001871817321 1
0.479939655646587 1
0.188539564090356 1
0.0953902504600842 1
0.342101725559083 1
0.301248277384652 1
0.315248418588058 1
0.194609672587992 1
0.352012591853532 1
-0.450026158485005 0
0.34305075633231 1
0.102552882742763 1
0.31394869548772 1
0.073151836709467 1
0.168440003685794 1
0.440168988939523 1
0.461295632206426 1
0.256621504181731 1
0.292898873184214 1
0.613436032962587 1
0.716818834110729 1
0.214553375013381 1
0.180922045716403 1
0.162521471740886 1
0.503930438701836 1
0.240730518828355 1
0.931386373714861 0
-0.0294567180891705 1
-0.106623210728752 1
0.128803425003114 1
0.334857638268999 1
0.337449914752103 1
0.223228712236828 1
0.235887206413728 1
0.0360740134065448 1
0.17463153148783 1
0.0057564087872429 1
0.365757357190524 1
0.54369245264958 1
0.500564973281151 1
-0.105896351403223 1
-0.0789675612504236 1
0.00205836355874973 1
-0.215067962646469 1
0.127855816405412 1
0.368767501089118 1
0.0397790973514229 1
0.771475278238503 0
-0.0351869414159644 1
0.239752090090815 1
-0.292400089779994 1
0.372870910107015 1
0.266768538532327 1
-0.131729191264005 1
0.0183612013426912 1
-0.0312819370904672 1
0.68577150255088 1
0.293941365558222 1
-0.247367256155241 1
0.234700055384545 1
-0.0137952712421438 1
-0.279710615020095 1
0.301445969539595 1
-0.135179353996628 1
0.23333449118706 1
-0.0352005717473558 1
-0.00821200184226787 1
0.132389087041817 1
-0.0854986815374361 1
0.320842815184384 1
0.159988118445427 1
0.766887842958586 0
0.0540179042039102 1
-0.134310126572991 1
-0.134508218794395 1
0.316786284902695 1
0.0894681233924565 1
0.318199141472076 1
0.441071782606811 1
0.262392373961979 1
-0.0532756245990742 1
0.361618726084992 1
0.347000211485093 1
0.202080007259043 1
0.308161316993582 1
0.409125348172631 1
0.133497391591298 1
0.597777929722155 1
0.0699384458932455 1
0.5899445977371 1
-0.0901112349301907 1
0.0964216582107279 1
0.638147925705537 1
-0.040940974493659 1
-0.219470668039524 1
-0.171593448009119 1
0.118777277230133 1
0.161524897667697 1
0.352803222818122 1
0.269441116870583 1
0.0449196472172698 1
0.160729905944566 1
-0.0956939020270153 1
0.168039113268964 1
-0.140365529100715 1
0.0248962166047293 1
0.63227112344414 1
0.499705671794023 1
-0.212819075533548 1
0.354521800705958 1
0.508422507922523 1
0.108279470505991 1
0.332495826079544 1
0.371333404409932 1
0.212113262349635 1
-0.204315141674638 1
0.18795777610975 1
-0.055545074022053 1
-0.0982402978615172 1
0.172057931363002 1
0.2261682469101 1
0.435189966357673 1
-0.290888242390396 1
-0.255011611274087 1
0.130907902381832 1
-0.0407691972342633 1
-0.0711328324878875 1
0.0345033237627888 1
0.150862748896131 1
-0.23468399709889 1
0.329938512687188 1
0.436082620637682 1
-0.049292799949287 1
0.750675129763392 0
0.611705945476784 1
0.203840019655841 1
-0.0367695677874189 1
0.00249317968947736 1
0.0995080987652256 1
0.194858304780575 1
0.479624486980559 1
0.274647483851032 1
-0.0257313198549683 1
0.535771957591178 1
-0.107407726302174 1
0.468632257166628 1
0.375498804401833 1
0.02000989055994 1
0.331766251389002 1
0.601590479713945 1
0.210153411957824 1
0.424077063927873 1
0.266720979131782 1
0.311613894615023 1
-0.0262763061316075 1
0.533917450596782 1
0.0553163722564694 1
0.224988515293927 1
-0.388202373446893 0
0.487989231393277 1
-0.0202550947521442 1
0.10105190519842 1
0.133350599875958 1
0.45155152481828 1
0.597021179941888 1
0.539667639930871 1
-0.234862986805151 1
0.0454120896797419 1
0.708347133440385 0
0.460605928502777 1
0.0818220354022478 1
0.2486698214092 1
0.119604893737741 1
0.220312382492295 1
0.63727173305446 1
0.590296290058306 1
-0.197872772840945 1
0.385393003142234 1
0.0764286112477894 1
0.261913864930601 1
0.361573611126219 1
0.0347208486335763 1
0.235149670018954 1
0.167276565432269 1
0.555856235656733 1
-0.267089512484364 1
-0.166089088891802 1
0.0187607068440625 1
0.110263247990164 1
-0.190652903132239 1
0.109755125893288 1
0.0170263559735639 1
-0.210141398624543 1
0.382025884588161 1
-0.094886879086953 1
0.191697051227306 1
0.103973980660399 1
0.00908426057625412 1
-0.0608060707572294 1
0.0709694256436069 1
-0.00297421140660053 1
0.292583198718067 1
0.44645938877269 1
0.220942877961586 1
-0.186981206174417 1
0.232232337761962 1
-0.237467083876685 1
0.468859393475682 1
0.14704581744491 1
0.201391180007104 1
0.101656958719019 1
-0.190356913782544 1
-0.0392468464590151 1
-0.0223169117637275 1
0.527448148426827 1
-0.0582926249161579 1
0.0972263868071293 1
0.160805881217897 1
0.373760845380772 1
-0.0161041337423303 1
0.348039373351794 1
0.0575451513542516 1
-0.144393932380069 1
0.353309051580437 1
0.239591879438648 1
0.16322348266281 1
0.11763190495448 1
0.370933567011485 1
0.321132712883993 1
-0.00788627081432997 1
0.466562174396907 1
0.0528093358354225 1
0.287610497085543 1
0.401163286465203 1
0.362651331547351 1
0.449859977898414 1
0.500905553277505 1
0.00977064764305898 1
0.340630562302665 1
0.33043875575485 1
0.221793711369965 1
0.243901371264693 1
0.289577375715226 1
0.301658238164669 1
0.393160734506217 1
0.480391398804886 1
0.579303663136876 1
0.0272210276555753 1
0.12804465615905 1
0.125389455225452 1
-0.163400301768305 1
0.536810250061385 1
0.115719158556814 1
-0.0134212014672479 1
0.324629896718626 1
0.332997735203833 1
0.0161916768684708 1
-0.377681821286867 0
0.119534429342041 1
-0.149972898025767 1
0.250526741949965 1
0.283897902847487 1
0.706380468956842 1
0.257445627087531 1
0.23613217268244 1
0.120642040187393 1
0.284967884269502 1
0.0496453393278746 1
0.400457543318023 1
0.271162141714885 1
0.075519839175295 1
-0.088006828610728 1
-0.187716969659578 1
0.479268900125202 1
0.0951604249591886 1
0.350391257840255 1
0.211449473663586 1
-0.0598817273302175 1
0.105989778147578 1
0.349932108991255 1
0.163767882170768 1
0.340700157393598 1
0.535863098475541 1
0.157930742349883 1
-0.0438113195655029 1
0.386598092326016 1
0.393977372416476 1
0.00558371044666219 1
0.316691669561264 1
0.65831750934779 1
0.362082412612543 1
-0.354870693995935 0
0.0307666838552571 1
-0.106992573791818 1
0.495718121771406 1
0.66756979281193 1
0.056471396399172 1
0.143030848709218 1
0.343486957619005 1
0.0209318288501516 1
0.466698888290664 1
-0.245554145783115 1
-0.216113461644791 1
-0.265480472974308 1
-0.121978673590817 1
-0.0368267268719296 1
0.113110323845921 1
0.0382234446335704 1
0.466830995927515 1
-0.105015354200379 1
0.280112409723388 1
-0.118873257469131 1
0.248099394075728 1
-0.156132800199968 1
-0.236683147963904 1
0.322885283628387 1
0.549706502910471 1
0.0949319455873644 1
-0.0906654629883812 1
0.5103591099233 1
0.132741231140837 1
0.681577003981473 1
0.382806610708182 1
0.031457798850974 1
0.608197379334403 1
-0.146057325562562 1
0.0131311420691171 1
-0.0683503804048972 1
0.109968982851001 1
0.668736344785124 1
0.0407750357950977 1
0.180253183176381 1
0.324906105733789 1
-0.239037324565658 1
0.123449349661685 1
0.403756095098781 1
0.317593086044049 1
0.35406491787042 1
0.397426394749559 1
-0.12977296653557 1
-0.119075865533419 1
-0.0148843534462312 1
0.384558255926411 1
0.302781006961469 1
0.119625797121629 1
0.0453652494054942 1
0.206850566878274 1
0.225065947717132 1
0.173998001690304 1
0.321355450705682 1
0.27797888743316 1
-0.167874585745428 1
0.181496585983382 1
0.202594462960682 1
-0.0822086692383354 1
0.370355904421827 1
0.445185402553772 1
0.165386892204275 1
0.456640724953729 1
0.44640297763754 1
0.42268656549061 1
0.168274149048679 1
0.474326981100793 1
0.446708759020746 1
0.357285535120269 1
-0.0930420059363943 1
0.108015006863224 1
-0.182672255654867 1
-0.169273441249322 1
0.495718925879893 1
0.106275046278143 1
0.187216982882453 1
0.12889706996607 1
0.242002314038681 1
0.496888523985844 1
-0.120074429421928 1
0.167652261850914 1
0.204940852269768 1
-0.00500296403421243 1
0.253454451457359 1
0.445740091094082 1
0.206999090817907 1
0.50201108233649 1
0.309785634805886 1
0.393999507591603 1
0.457051265638269 1
0.172951289356369 1
0.370881475570997 1
0.313631659525922 1
0.123039211814347 1
0.63205305608666 1
0.25279096412857 1
0.223013772903683 1
0.0705144895990855 1
-0.0504258164212492 1
0.348720472958207 1
-0.287847902883241 1
-0.218303611982642 1
0.0407147090833327 1
0.271155103216968 1
-0.0345842490685216 1
-0.0498323255273013 1
0.563875554545849 1
0.108173897687063 1
0.267476829079459 1
-0.215870445962745 1
0.122144874624264 1
0.634588703754999 1
-0.00256625542343438 1
0.151042959334086 1
0.239049337210681 1
0.0145903656571957 1
0.243022176950311 1
0.281600364031756 1
0.419228592767535 1
-0.125481683755394 1
0.196233428421309 1
-0.147839332100738 1
0.43611068565961 1
0.810144755167387 0
0.2428878584059 1
0.143023829888792 1
0.0915741524223962 1
0.206392127297359 1
-0.184185775170269 1
-0.0942903781919062 1
0.565550546448255 1
-0.0183102918941922 1
-0.151432515033003 1
-0.0347794725122948 1
0.474867667878474 1
0.502743355536007 1
-0.382066528874106 0
0.376735873200331 1
0.19426386987387 1
0.0578069780032603 1
0.176298475512512 1
-0.27970290382617 1
-0.0444021954436687 1
0.521158392349596 1
0.0329129193017237 1
-0.182400570599943 1
0.212748112913591 1
0.399434619584723 1
0.00941225931988234 1
0.661245039398418 1
0.33466713540138 1
0.0751245022576413 1
0.51885246296641 1
0.669934861087685 1
0.325710947590359 1
0.0335688819337262 1
0.225861771441074 1
0.483992640283018 1
-0.00543288674427531 1
0.204877442247554 1
0.173596779300191 1
0.336775780456358 1
0.188424243800727 1
-0.168121332027195 1
0.392937707410994 1
0.675499055122524 1
0.261034764547448 1
-0.0614429118340987 1
-0.416301101182036 0
-0.032766139245856 1
0.15158048351006 1
0.10438559336729 1
0.434262555904486 1
0.198886717204878 1
0.0569323986090734 1
-0.0017396640667328 1
-0.0879190735878093 1
0.62020288834402 1
-0.0370604030452256 1
0.353059184525817 1
0.323371611409566 1
-0.0679291957103503 1
0.54325747004768 1
0.0185122345093441 1
-0.43680960212718 0
0.0541366284342885 1
0.102212246163693 1
0.0390799090594008 1
0.12866637168713 1
0.315818578078872 1
0.0694469568428954 1
-0.182847221931376 1
0.371395793070155 1
0.525561327483221 1
-0.0159644925108732 1
-0.0917925939797269 1
0.380997931889679 1
0.524819132466524 1
0.267438358601034 1
0.206808329711842 1
0.501740841141767 1
0.35851775944022 1
0.265541936481587 1
0.0961553337502204 1
0.176015061485628 1
0.607464583300878 1
0.137979090441886 1
0.0251450716898637 1
0.21981460265391 1
0.224020803928841 1
-0.153300167431597 1
0.325305815289688 1
0.208939544491274 1
-0.00140146707463046 1
0.052327112143383 1
0.0465131253966726 1
0.140419861600501 1
0.548422224740487 1
0.0585304417086203 1
0.448685772402399 1
0.524299192686671 1
0.350523960197209 1
0.000399712920124116 1
0.323466426805602 1
0.506624883977635 1
0.272898414400658 1
0.612458476736877 1
0.638540676484093 1
0.526667917465733 1
0.162663673258206 1
0.0473565148573477 1
0.50099123075977 1
0.147235551037832 1
0.0753476551669171 1
-0.0831641575429485 1
0.0595906215581678 1
0.24757372472351 1
0.612815248614116 1
0.570320295172766 1
0.0320896472532519 1
0.305228786077335 1
0.0566704340305449 1
0.010512228260553 1
0.380117264464839 1
0.333298995593914 1
0.253755578003413 1
-0.0145147747798979 1
0.300536466591403 1
0.372736534258321 1
0.0594277382101017 1
0.109521244065296 1
0.604884646960912 1
0.187224570429131 1
0.483965633917827 1
0.100131474820611 1
0.412049312123481 1
0.513548990177671 1
0.452931666889754 1
-0.182523498263011 1
0.166523618062357 1
0.193102399351468 1
0.348037129783682 1
0.400668802669772 1
0.0576454324184433 1
0.318262063542592 1
0.63511909919055 1
0.221816682071804 1
0.0412920717034041 1
-0.175873572486063 1
-0.0592131938195207 1
0.22402995647416 1
0.22379856216929 1
0.544037659747209 1
0.245169458012063 1
0.034181865885307 1
0.262699306710966 1
0.183818739047673 1
0.437601597588106 1
-0.202746738421288 1
0.342717259321809 1
0.207817088211815 1
-0.132881146661251 1
0.0653785683461101 1
0.257530576814681 1
-0.0770495347607922 1
0.545551676820171 1
0.66761979069739 1
0.571597507591248 1
0.412868802874375 1
0.0877573555765491 1
0.225081754418035 1
-0.28316822451929 1
0.205959347305639 1
-0.109156612434334 1
0.469354506780893 1
0.309327290689165 1
-0.156509290430383 1
0.458690725875856 1
0.460040809542866 1
0.76499039040959 0
0.809998098573301 0
0.0370050245441041 1
0.037981392518857 1
0.0129038404690835 1
0.00349889195060864 1
0.235073978151593 1
0.338583592709706 1
0.184662014803675 1
0.444099548114364 1
-0.022005903254215 1
0.247830153623446 1
-0.163218566684612 1
0.331849236190368 1
0.386941083586254 1
-0.152042929029248 1
0.243448310877127 1
0.451421584768862 1
0.815152812627603 0
-0.0355671021781621 1
0.558612844653327 1
0.303041800861926 1
0.107816996049466 1
0.44857922349627 1
-0.238593260783764 1
-0.230681050572115 1
0.646383986614532 1
0.0741476869824972 1
0.299319143379636 1
0.137969529072031 1
0.0433109557518325 1
0.158192655009398 1
0.822644961347659 0
0.448293140805316 1
0.499121104451424 1
-0.0282261208605525 1
0.297309082784815 1
-0.292506500347597 1
0.26348490910772 1
0.129909835765886 1
0.373818416773708 1
0.0533105713501971 1
0.156423494193645 1
0.177415362169834 1
-0.149863764778086 1
-0.0129661268538418 1
-0.04348260339372 1
0.207839275373669 1
0.384529861627688 1
0.171175048119083 1
0.314680684596685 1
-0.177784486792676 1
0.0927077374237693 1
0.29187682427899 1
-0.0597324509724531 1
0.156331391800428 1
0.694704729201056 0
0.302298078395585 1
0.0578553768023228 1
-0.0237638997638618 1
0.330510186192467 1
0.123002509406911 1
-0.267772598217775 1
0.648611294766123 1
0.20341658198166 1
0.464782952910968 1
0.33828645826975 1
0.513583013083361 1
-0.0772090497004528 1
0.0589491598027156 1
-0.0504703707474499 1
-0.029402330542356 1
0.0396554842828749 1
0.63198950558421 1
0.238973155933361 1
0.141279962875523 1
0.489463859952004 1
0.0652567958244549 1
0.0259742301702581 1
0.707957441970634 1
0.0537932921443578 1
0.593207851125154 1
-0.145572392156626 1
0.0129423066828872 1
0.254657580306278 1
0.193569026553922 1
0.215361917091898 1
0.406618550389368 1
0.364466489258924 1
0.273647831699007 1
0.171860811258337 1
-0.0551609716541677 1
0.164776106882438 1
0.389299408828403 1
-0.15890121103989 1
0.0122577781405143 1
0.280806488457365 1
0.199139672338402 1
0.180920203492609 1
0.317845324834791 1
0.327920216277183 1
0.26863546766893 1
0.0484893392437741 1
-0.0944589575222661 1
0.0659262609269183 1
0.636857830287004 1
0.164320374851219 1
0.401203540556712 1
0.176850645605889 1
0.125105058881916 1
0.202162042812442 1
0.599842936749071 1
0.191520879825066 1
0.448709088164316 1
0.386054557962415 1
0.17084542559829 1
0.128670657167424 1
0.289509310958038 1
-0.0192947452300727 1
0.490032976804195 1
0.304531396267336 1
0.331289539115843 1
-0.0850336078065971 1
-0.143471603230715 1
0.0130418060570668 1
0.244692897165261 1
-0.00475019484117139 1
0.258169702531072 1
0.0839435148067821 1
0.0549326338178967 1
0.191693924525482 1
0.218875430444493 1
0.70457749067601 1
0.20394149934523 1
0.369505045239627 1
0.186821350101148 1
-0.200524954331993 1
0.369976262871935 1
0.170218059337685 1
0.344713539725162 1
-0.18211762800892 1
0.15114740672323 1
0.201697497105697 1
0.152849636819309 1
0.050798933357539 1
0.139266745710058 1
-0.0126198804983973 1
0.321801823584279 1
0.365057245327245 1
0.230880016879253 1
0.0932646082781961 1
0.195885805542712 1
0.115334191007747 1
0.403522033298898 1
0.132121272196701 1
0.277308515136678 1
0.0396567917518171 1
0.367560807963705 1
0.113045795314119 1
0.21269039033778 1
0.731434574988634 0
0.245768490098644 1
-0.263375763098125 1
0.150785266630308 1
0.343053541933052 1
-0.0804162802660394 1
0.536080896789913 1
0.281352915947688 1
0.394850571647518 1
-0.140994415823703 1
0.719935512752351 1
-0.213801371474071 1
0.159653452400398 1
0.227867247169025 1
0.263211244789755 1
0.244413910683601 1
0.00710797993354188 1
-0.164950215793587 1
0.451613780808596 1
0.447022991488517 1
0.489466117099992 1
0.082206893759952 1
0.370477547930861 1
-0.0739658564740736 1
0.11332681459162 1
-0.200248418325645 1
0.277303118836797 1
0.139983670292106 1
-0.154711314034108 1
0.294540136741086 1
0.0293780430575846 1
0.438491648293318 1
0.61251206228748 1
0.218468096948057 1
-0.243757075972773 1
0.27037414003527 1
0.507035598658781 1
0.370065310187729 1
-0.0581538053925946 1
0.157116418521688 1
-0.0989224057156583 1
0.586671701913709 1
0.328611502880344 1
0.450351394865309 1
0.0706946142406732 1
0.120094910833412 1
-0.224417435868554 1
0.105446662387869 1
0.217178968843357 1
0.588368413153466 1
0.0404811422266832 1
0.400433297807683 1
0.178223427365927 1
-0.0980111948054706 1
0.343428292112821 1
0.0286484131283611 1
0.0841458880738488 1
0.480334297222569 1
0.543657567473069 1
0.287239954372644 1
0.232710656692042 1
-0.0471205890762666 1
0.263763783485311 1
0.1067057658118 1
-0.0676252104983383 1
0.0247727170179862 1
-0.0284100167155386 1
0.151730949606323 1
-0.0861351860775725 1
0.532040231976716 1
0.362378049336395 1
0.336835461189033 1
0.336324264966287 1
0.250853065471576 1
0.318410955668301 1
-0.402738608282235 0
-0.0323509343036355 1
0.233170138538669 1
0.202920927673893 1
-0.35049428833179 0
-0.0816596354697029 1
0.2557936177087 1
0.429061406981673 1
0.126362208263082 1
0.261175604534643 1
0.102471503035139 1
-0.0601181797087267 1
0.343506477840727 1
0.420728588450188 1
0.3298220134244 1
0.126352090170905 1
0.301937726033562 1
0.271019065109971 1
0.238353436001303 1
0.414345740003045 1
0.026944644485119 1
0.234118445006049 1
0.089562194060617 1
0.212462663156542 1
0.448280087665948 1
0.0569782088746296 1
0.0979053795534133 1
0.217652457134879 1
0.151729566888764 1
0.122843910228576 1
0.213492875275326 1
0.0857155658011944 1
-0.0536322648862341 1
0.135280155053055 1
0.159104441330736 1
0.0981002082944171 1
0.475336376922152 1
0.277122626990722 1
0.208134621119018 1
0.1976331115288 1
0.241445665386425 1
0.373558374835716 1
0.250704120284998 1
0.345079048670668 1
0.0653073434963082 1
0.212871960887102 1
0.0450939396404372 1
0.477939585296151 1
0.600548884890958 1
-0.0494043065110204 1
0.168406848317354 1
0.123103671274036 1
0.00704692713124615 1
-0.034129521443733 1
0.00385148445968288 1
-0.423014646296757 0
0.237737841754281 1
0.192094418731725 1
0.40009614223748 1
0.241052145842558 1
0.143590388133707 1
0.269850780317283 1
-0.143978840946005 1
0.35235498477999 1
0.308778609051181 1
0.450010040606946 1
0.0647083231907771 1
0.322891864654314 1
1.03498894267133 0
0.225234751891573 1
0.326948922844177 1
0.171251194435209 1
0.663358396818501 1
0.0772603116936879 1
-0.16193389747175 1
0.294960530856233 1
0.355640306611433 1
0.465763281684649 1
0.453946906453448 1
0.529984472288446 1
0.276656704159806 1
0.290407166130563 1
0.0723895000897293 1
0.0609498187201905 1
0.683131062386729 1
0.473066015253071 1
0.053951953724685 1
0.199142070653776 1
0.560981191317825 1
0.443555252276702 1
-0.192732559830799 1
0.0714109136955379 1
0.32048628811 1
0.154540716856133 1
-0.0990424172015914 1
0.657308423491319 1
-0.198918608162265 1
0.276955797780521 1
0.268818726151887 1
0.188799445748916 1
0.25395427888511 1
0.226790192267633 1
0.779392021224087 0
0.0631624998919532 1
-0.277582951811626 1
0.348793444749396 1
-0.233544650482423 1
0.193460769014692 1
0.498457183070621 1
0.0444286868928584 1
0.183152585810477 1
0.325747215048205 1
0.417587170964859 1
0.130142244486582 1
0.175163597461748 1
0.381207396063717 1
-0.148875841821551 1
0.17305701772097 1
0.298388004631895 1
0.325809000924857 1
0.337373139165123 1
0.74300220702488 1
0.130396395733644 1
-0.0197596274324676 1
1.00174911223614 0
0.416990469839233 1
0.668768830384499 1
0.00753237604805373 1
-0.132395059323223 1
0.3001844297666 1
0.334372703648661 1
0.415165457638712 1
0.271250434429689 1
-0.00715273453390436 1
0.504029716112845 1
0.0391143789239953 1
0.365814715274158 1
0.281248638694653 1
0.00307342927447617 1
0.317667750664505 1
0.717367706646683 0
0.128012213268536 1
0.482290947030727 1
-0.0868976045258947 1
0.142097001395112 1
0.495307143794628 1
-0.0673249904224312 1
0.0595269121720242 1
0.2139928576634 1
0.568497013234024 1
0.375567128253759 1
0.315567780794172 1
-0.0335864510208431 1
-0.14132326295552 1
0.663468990197403 1
0.242699825385702 1
0.571321761716183 1
0.326521918140984 1
0.477844924106631 1
0.10607979064024 1
0.201568691241649 1
0.0594349961696689 1
0.185572854633873 1
-0.0741476894797355 1
0.0223012541283472 1
0.00813234806391811 1
0.151616756228284 1
0.362081175825837 1
-0.0891868464404619 1
0.0932257774470111 1
0.490019178676243 1
-0.29151733497835 1
0.413784983061586 1
0.837845469107859 0
0.12081605820188 1
-0.081933725284841 1
0.320476536923844 1
0.218279531401034 1
-0.154434831605122 1
0.386166374246682 1
0.243419003099362 1
0.00532510647611428 1
0.108519981554066 1
0.091589903284668 1
-0.0992577105929345 1
0.265266935642431 1
-0.060182190981497 1
-0.0984249236117548 1
-0.32797542377084 0
0.0325284532585207 1
0.439093788888684 1
0.45377158906673 1
0.343461208808114 1
0.176674119972805 1
0.138480821202022 1
0.0337293488375126 1
-0.219600572199901 1
0.165280607691823 1
0.166910384067693 1
0.177028969212217 1
0.175139366211802 1
-0.0504121238848079 1
-0.0503093871540044 1
0.0462937958402396 1
-0.376571179044437 0
0.427665465235255 1
0.448948948939661 1
0.468010921900408 1
0.131543444892726 1
0.306355972689905 1
-0.375780778878435 0
-0.204649845045201 1
-0.142665462278108 1
0.0618428801009609 1
0.100633808091058 1
0.323542287002598 1
0.714244034698572 1
0.128167923289794 1
0.546319317271211 1
0.392753481235572 1
0.327738599567558 1
0.155497232969898 1
0.0613621346316525 1
0.377172713601436 1
0.881614323303499 0
0.113716600764776 1
0.135067593446029 1
0.239941404583032 1
0.171650366105838 1
0.227041876142514 1
0.507840228852227 1
0.120828911166107 1
-0.112828715019908 1
0.052880357599146 1
-0.0444056456958892 1
0.422466495684895 1
0.153147101175949 1
0.134416539435549 1
0.17087445954195 1
-0.0103321820566233 1
0.365931581538347 1
0.110806528321503 1
0.341452334468666 1
0.472473517882004 1
0.0325740958700523 1
-0.125192015149737 1
-0.288511148781611 1
0.595141749566541 1
-0.0154220792365973 1
-0.072881586439121 1
0.202629241226198 1
0.58271259207576 1
0.729941792162477 0
0.0665504518723852 1
0.280428056200563 1
0.0339418385961425 1
0.713155933364899 1
0.560210938137042 1
0.426321531848809 1
0.727081107129587 0
0.194772160884769 1
-0.127246801114214 1
-0.121570957528255 1
0.332533864535511 1
0.11562748125197 1
-0.0991720427750175 1
0.347452134126399 1
0.139610310251734 1
0.431834404860252 1
-0.353522903390684 0
0.259154394756126 1
0.236897640187619 1
0.227746595615179 1
0.499125949351023 1
-0.0641488099557839 1
0.463979190174398 1
-0.107370824948976 1
0.549314843046142 1
0.112102817463722 1
0.08332328305629 1
0.474467892289828 1
0.468606616821727 1
0.156337878935516 1
0.560676520659546 1
0.303216310035144 1
0.242835270359716 1
0.399345284304532 1
0.359062040142249 1
0.187889244603971 1
0.499058517096178 1
-0.0546372824313158 1
0.282093457829899 1
0.203683072055402 1
-0.0344273125631273 1
0.415350147506381 1
0.283393660121467 1
0.307132498978485 1
0.327779655281688 1
0.330643287833393 1
0.0448951845155913 1
0.245828264983783 1
0.309799606590945 1
0.0758654377286301 1
0.124371332482209 1
0.136512769270995 1
0.586550333019297 1
0.638528975700155 1
0.0831324503316065 1
0.00471924782101781 1
0.0732256677417441 1
0.467326925846245 1
0.103151075764157 1
0.200153613851749 1
0.189152007360434 1
0.268586201381576 1
0.218319793114881 1
0.172498101777404 1
-0.176934776382827 1
0.504050106969353 1
0.113503561828045 1
0.117415266765371 1
0.253414242144371 1
0.416627562116342 1
0.0619579217746953 1
0.573308423108531 1
0.504018228654694 1
-0.0933404080582241 1
0.452018615389765 1
0.0901898531611022 1
0.0576129190255003 1
0.362613049566378 1
0.47629183173681 1
0.257910132254359 1
0.381750514005183 1
0.184763700729895 1
0.281486145767157 1
0.273546320660927 1
0.157846763380588 1
0.16190033012464 1
0.39370895930021 1
0.571836453470259 1
0.121753564502278 1
0.57783905042593 1
0.014159246875123 1
0.0542702041019349 1
0.0174555415382822 1
0.330096356978414 1
0.61219028476102 1
0.564032534982661 1
0.239055863877363 1
0.385509857085888 1
0.110513713094742 1
0.331280631197759 1
0.0432289176956902 1
0.384335628263047 1
-0.017448128712813 1
0.610637207350947 1
0.298702265379462 1
0.171364058682198 1
0.221316136283824 1
0.324238270339865 1
0.521471976365289 1
0.436879297938476 1
0.301706044188417 1
0.412080472368059 1
-0.047301577628898 1
-0.0436421572601577 1
-0.00570943479670348 1
-0.302349624264123 1
0.1215670805064 1
0.0614575124387985 1
0.151780106787339 1
-0.180547765858471 1
0.282634839873317 1
0.299353342221461 1
0.657022294070007 1
0.0045195579396345 1
0.0735333128477738 1
0.481782025826904 1
0.261343005391995 1
0.042906239644049 1
0.368041720266521 1
0.191130879159636 1
0.120021876401185 1
0.207321922008888 1
0.702532468302427 1
0.194607502638393 1
-0.51709425490419 0
0.255054564959229 1
0.250041078859731 1
0.351897719009337 1
0.479910884459171 1
0.309562649614564 1
0.163155168991422 1
0.160384401837248 1
0.222825770729697 1
-0.00603594300287007 1
0.270210770005405 1
0.22895855710556 1
0.0474568310943528 1
0.24181879893583 1
0.198933611131218 1
0.245486198701246 1
0.253439851677585 1
-0.149162602931382 1
0.366979212025954 1
0.217514696499594 1
0.415953480508617 1
0.144325073640539 1
0.198772610044213 1
0.0868564814123011 1
-0.181316087844031 1
0.223766599669958 1
0.473661149752713 1
-0.0752814183811291 1
0.203078313489553 1
0.21387901119698 1
0.451994729441364 1
0.0584829001266081 1
0.0556125266272914 1
0.225744846115625 1
0.131158261580314 1
0.480185158947369 1
0.0201543096870858 1
0.318508362879557 1
-0.0866528963660995 1
0.0295256496958285 1
0.105441318733418 1
0.2577459553192 1
0.323446967303212 1
0.535993844583986 1
0.279773821244067 1
-0.413893138949024 0
0.130579874324425 1
-0.17930784034834 1
0.237424740558429 1
0.183093341602943 1
-0.00396952638237953 1
0.247108860819995 1
0.296731012275213 1
0.689656013382793 1
0.740393467404067 0
-0.0555583690486946 1
-0.0983793515675646 1
-0.128264464068939 1
0.343200324306122 1
0.205724986454812 1
0.356840672443593 1
0.120914850959514 1
0.481354736082554 1
0.100454864410508 1
0.343284085132854 1
0.558470263160496 1
0.192993186127716 1
-0.0573830259352973 1
0.0488908379946407 1
0.219044845599137 1
-0.020910767043536 1
-0.031351468606404 1
0.494644043604374 1
-0.0370533263954362 1
0.223581242227537 1
0.0610364084775028 1
0.307755950139429 1
-0.0859889761262375 1
-0.476459049820151 0
-0.0590118588860368 1
0.0556610298953788 1
-0.225358433030442 1
-0.239556085452487 1
0.344079432985815 1
0.346352299707988 1
0.35457234011928 1
0.465398765551709 1
0.456193405773107 1
0.458352483882247 1
8.70450645481524e-05 1
0.799424765330668 1
0.269007223287146 1
-0.158697905143473 1
0.528119470840159 1
-0.0432868213603673 1
0.402768304537511 1
0.200717762864626 1
0.261196514816664 1
0.0522373013427633 1
0.175297789268041 1
0.00451524980274954 1
-0.036776782345186 1
0.32079912041104 1
0.0828081736683465 1
0.36722473066529 1
0.11060332921172 1
0.00952049911086521 1
0.220013755680648 1
0.220302435689872 1
-0.270022592994733 1
0.0600663134579758 1
0.466390101734006 1
0.81564590866882 0
-0.435969442520357 0
0.189658970414443 1
-0.338216080482372 0
-0.0124750455490642 1
0.26420189978796 1
0.0373689925018126 1
0.00582434766859984 1
0.311321932173185 1
0.270925001116105 1
0.595458384547296 1
0.271846519656697 1
-0.2732096725853 1
0.394974302178688 1
0.334611929912278 1
0.43262495904259 1
0.212317003926664 1
-0.188818741460584 1
0.0979143846177134 1
0.0946847001116254 1
0.334177346791085 1
0.448918795221569 1
-0.350220006858431 0
0.36734082606084 1
0.528504172573089 1
0.424467432814772 1
0.478147186169726 1
0.339351412592764 1
0.0310777115342061 1
0.177049934558314 1
0.433540510231731 1
0.451121794773171 1
0.220621415791042 1
0.378760467226581 1
0.166128053904502 1
0.252475938689032 1
0.188011517784615 1
0.451852818065302 1
0.0202682484536222 1
0.0373808844106484 1
0.0146424436939649 1
0.0512255557414327 1
0.298450164955577 1
0.112505691794451 1
-0.0122252314968656 1
-0.184230730618759 1
-0.117010900336126 1
0.300058776425349 1
0.797987584518169 0
-0.0224546608203719 1
-0.149098730278773 1
0.115509331936224 1
0.103458864744313 1
-0.160166814020801 1
0.168571946127817 1
0.271513338158201 1
0.780305705314687 0
0.492842701790573 1
0.0793587411125505 1
-0.0642178957078826 1
0.133396638056186 1
0.668423421865853 1
0.207318376140967 1
0.0533062352642932 1
0.0657888841564566 1
0.0517791858225191 1
0.274050793162192 1
0.260444344358757 1
0.242639498968365 1
0.211878028319779 1
-0.323651739565485 0
-0.0518717080017672 1
0.174384457973314 1
0.495865505659208 1
0.107284923487249 1
0.48207901421754 1
-0.355205100633122 0
0.212127412209255 1
-0.167328714692316 1
-0.0565480336734774 1
-0.186825087698425 1
-0.118694737929574 1
0.142669303572996 1
-0.121040599837726 1
0.0840203543600078 1
0.242523869947107 1
0.0417059619135511 1
-0.151495255585488 1
0.000525006715809538 1
0.585454895532743 1
0.466682480086949 1
-0.318030014765545 0
0.225118453304322 1
0.484276601751448 1
0.364293035061932 1
0.121455761711265 1
0.344517246754983 1
-0.340662512015238 0
0.113775496878014 1
0.325341502750356 1
0.186593595034188 1
0.39348009540975 1
-0.76543396327019 0
0.0510119115434348 1
0.143438461247042 1
0.437774551751495 1
0.117921287639913 1
0.138429629937534 1
-0.0600136332007097 1
0.129499845623975 1
0.377429353457873 1
-0.0625763513428293 1
0.201493837029506 1
0.454436547448405 1
-0.0258481146100122 1
-0.0396578968881549 1
0.0888004247731899 1
0.214975653505295 1
0.101774948167524 1
0.149041329475204 1
0.0394082626132791 1
0.20509090489196 1
-0.286204220225772 1
-0.157235337243138 1
0.357025639378615 1
0.289314493927333 1
0.47784711855272 1
0.137560182442037 1
0.0891258869530271 1
0.461710166080686 1
0.263729615337776 1
-0.00216173938433534 1
0.326612602622767 1
0.75520768138863 0
-0.0801502264457952 1
-0.11634195105387 1
0.264768713061262 1
0.310652400978158 1
0.54100150589396 1
0.0895660297014782 1
-0.0142315902938852 1
-0.0509026166443781 1
0.387525486746374 1
-0.0701165250672599 1
0.0587188561751616 1
0.41604894747814 1
-0.0074769534722951 1
-0.108981659447915 1
0.249157666012937 1
0.381616013504181 1
0.338999592748053 1
0.334675406160352 1
-0.0130349318778989 1
0.338425817554302 1
0.210705542346153 1
-0.0651747919372299 1
0.0197103543484165 1
0.537657758460195 1
0.280883520544141 1
-0.174951027763649 1
-0.28139959919203 0
0.0335900164168629 1
0.0847869681145459 1
0.0596729918749934 1
0.316945476730084 1
0.0951405894192634 1
-0.195917596465272 1
0.305150199045296 1
-0.0716931921804754 1
0.0489879119191521 1
0.281143064216522 1
0.353251114416378 1
-0.172867608463109 1
0.391753683167056 1
0.351070035266334 1
0.300019309784694 1
0.145176822876505 1
0.354680913022977 1
-0.0286660069342003 1
-0.0261264475891336 1
0.32214986188877 1
0.363812818865354 1
0.237477184029049 1
0.266122823948672 1
0.296482733593025 1
-0.0488095666780846 1
0.0867890627036071 1
0.498682504774171 1
-0.694791881973745 0
-0.28031236506219 1
0.427188358810663 1
0.463763484719655 1
0.273480183369023 1
-0.365745154926123 0
0.624917230489925 1
0.599879059575265 1
0.0843698731195984 1
0.0160384105603544 1
0.241912292356484 1
0.35505148531492 1
0.23231150930105 1
-0.469354690429787 0
0.00546173275405794 1
0.278845196783009 1
-0.17347353592964 1
-0.0691224927507628 1
0.175647115171602 1
0.417143947629263 1
-0.224449001617506 1
-0.275627698976064 1
-0.112103294382009 1
0.498008682409122 1
0.46799240088885 1
0.386009000110982 1
0.16464867741421 1
0.164854283588462 1
0.713092668695088 1
0.332088365170218 1
0.0273412457279679 1
0.21883257365116 1
0.182870215411185 1
0.391930231395648 1
0.388790702678718 1
0.586712736135506 1
0.45536102896532 1
0.42993176027934 1
0.0734774250238545 1
-0.151803105200463 1
0.372257318116373 1
-0.127900297087789 1
0.0170206825186653 1
0.392243765386445 1
0.653842068887401 1
0.0828121037255124 1
0.649299509302013 1
0.417385942633357 1
0.245771066896992 1
0.141168565518382 1
0.102991867807576 1
0.208679653411629 1
0.466307056869381 1
0.419279057229386 1
0.650414122831429 1
0.37179876893448 1
-0.257326682384901 1
0.233867279992032 1
0.534379540542418 1
0.263974055613558 1
0.404946981674459 1
0.237233482954483 1
0.269794237849933 1
0.198717311491286 1
0.377066616147 1
0.0889984854260558 1
0.0570093474328557 1
-0.200449690978559 1
-0.0144833333418368 1
0.0616973540137165 1
-0.254494546399457 1
0.691950482613758 1
0.358723830762966 1
-0.220274889887316 1
0.325451935883318 1
0.143165755351727 1
0.183623032969925 1
0.0930415473089784 1
0.0406683508478498 1
0.188380251724118 1
0.148695634650386 1
0.0832159600887749 1
0.0397918732556924 1
0.0846214356687838 1
-0.162084422625651 1
-0.205078573949714 1
0.0130024969204169 1
-0.289581196592627 1
0.146190437459803 1
0.462906359929512 1
-0.0493820831679656 1
-0.0619519119500052 1
0.313809640739218 1
0.868349290181797 0
0.448037758493624 1
0.684522616645751 1
0.146012112970396 1
-0.058153982278446 1
0.179282567462475 1
0.512501515790817 1
-0.0418514446902699 1
0.263080661483201 1
0.129689793490922 1
0.650847327619349 1
0.150631771998067 1
-0.0575447178600968 1
0.243914843508666 1
0.123158622928162 1
0.163086646048559 1
0.37897020149413 1
0.185668987849326 1
-0.085443398074965 1
0.262006250959561 1
0.142270645949008 1
-0.133999873709274 1
0.262952761286494 1
0.12469750951056 1
0.5143961163644 1
-0.00703117101757054 1
-0.13053625216779 1
-0.282884700651511 1
0.423340742670978 1
-0.118384580248357 1
0.522729824438177 1
0.12105228169521 1
-0.0219466120161275 1
-0.132185969530654 1
0.138264933516073 1
0.111156944094119 1
0.377905622294253 1
-0.150414370815267 1
-0.0513567734796104 1
0.378963253311577 1
0.183753848000082 1
0.306531205122323 1
0.387104909982305 1
0.130624285302632 1
-0.0592819942826067 1
0.271329397332971 1
0.390555657588456 1
0.103674657459795 1
0.381647718059669 1
0.297823602726234 1
0.609056333704084 1
0.491739654983571 1
0.102011656100738 1
0.221148593607455 1
-0.1997568688318 1
0.410313801873195 1
0.389072711976238 1
0.313241973012704 1
0.0824991750559315 1
0.244767257551908 1
-0.119062080160116 1
0.777034484459774 0
-0.606550182211419 0
0.335293903845328 1
0.663896095750825 1
0.190705071389231 1
0.236768559868948 1
0.248318878140721 1
0.383184193502332 1
0.331679131778626 1
0.369740836419575 1
0.127648540129467 1
0.268140474205513 1
-0.0298113875810747 1
0.249025513067398 1
-0.00300375163525732 1
-0.0511133958275506 1
-0.172392855587979 1
0.186635139404519 1
0.731959466060114 0
0.216542308732283 1
0.180248626990389 1
0.365147737599473 1
0.13274938576946 1
0.348564847567421 1
0.0792168204580777 1
0.342039660271852 1
0.208369465085034 1
-0.272823013155466 1
0.14210963775492 1
0.491615660232337 1
0.468270535744203 1
0.316747900242071 1
0.350703846946449 1
-0.236691574662452 1
0.0948640721152544 1
0.487649718147945 1
0.256967771628168 1
-0.0977392102395675 1
0.42392014619461 1
0.0995775951916469 1
-0.0953467827952143 1
0.175544661434864 1
0.171897838880669 1
0.0826651597761418 1
0.168705559316019 1
-0.269112289673947 1
0.265097241820006 1
-0.328937578668433 0
0.0417300719723841 1
0.209333781166395 1
0.361414690566506 1
0.366891288891834 1
0.138651376747762 1
0.255873087801503 1
0.120416419013579 1
0.31869185714188 1
-0.00273758841733855 1
0.0201184992839069 1
0.388201324292591 1
0.391508892243269 1
0.615173110265072 1
0.0233406215372933 1
0.232821971709801 1
0.479395072736643 1
0.288971313108561 1
0.23491425615798 1
0.230301527988807 1
0.476988109073641 1
0.415997403986575 1
-0.46052332979515 0
-0.000362564364329972 1
0.346486506274376 1
0.227239965355344 1
0.344435535553555 1
0.195691404714016 1
0.32479427076311 1
0.400332013052849 1
0.187138199580377 1
0.301118211684054 1
0.417323186627082 1
-0.0356553225826718 1
-0.0922558889807319 1
0.31659674430964 1
-0.366993149734313 0
0.243095188627447 1
0.01337034743227 1
0.356423138334596 1
0.334146359822752 1
0.295766848394565 1
0.734225706466129 0
0.261705956400568 1
0.645920639595649 1
0.0232143586217984 1
0.0453620059924855 1
0.302599619374012 1
-0.244624441335701 1
0.271594068853138 1
0.100595007263053 1
0.534950501611469 1
-0.0217135351795151 1
0.27134646281284 1
0.227589593192535 1
0.486340790843302 1
-0.0308600180945764 1
0.00717111356525592 1
0.233660514992629 1
0.305383183244884 1
0.0538690682509763 1
0.0382140063471262 1
0.750113644768556 1
-0.151422303870493 1
0.366080403703671 1
0.217517427329147 1
0.206800150650076 1
0.158370421284258 1
0.0959724151174515 1
0.249956705658062 1
0.242925913793571 1
0.305117884335125 1
0.325688972249599 1
0.0294785096198993 1
-0.00230815945904275 1
0.380378567262004 1
-0.193062102930587 1
0.293319308309264 1
0.308139789310001 1
0.23886687620988 1
-0.0295454491785617 1
0.231609269696988 1
0.407497142129196 1
0.419592707643534 1
0.0796466848766533 1
-0.0335496069911125 1
-0.16489014633138 1
0.134225374980925 1
0.119204511775671 1
0.400758902962706 1
0.301454633833507 1
-0.0745568427644328 1
0.538047567748369 1
0.606842094323962 1
0.213194242865114 1
0.238820597028753 1
0.245479322002327 1
0.378699088972484 1
-0.0450449834335827 1
-0.116542660542257 1
0.338160397368109 1
0.515560850853928 1
-0.0696643718826198 1
0.166284816857503 1
0.314465746191469 1
0.0508017347226948 1
0.220975021477207 1
0.436716428898032 1
0.450543942103507 1
0.343081364374321 1
-0.0519268454404837 1
0.491986406508447 1
0.311393719016924 1
-0.236036826717865 1
0.0160369805985708 1
0.0187142112016815 1
-0.0561775783723303 1
-0.0044208437789021 1
0.776178041431004 0
0.265547369632562 1
-0.0787731235531477 1
0.433359256083072 1
-0.0303322053691459 1
0.107338482746469 1
0.100268413116748 1
0.406930846696256 1
0.128512439820552 1
0.0224326621414766 1
-0.00518208890191029 1
0.0365160931182021 1
0.350441657464798 1
-0.0679690834781112 1
0.319470024419901 1
0.0801659613111264 1
-0.393653243328089 0
0.787798822421434 0
-0.0358060148198467 1
-0.147571680415343 1
0.509541994062755 1
0.564151076494572 1
0.219350798729192 1
0.176555069938051 1
0.158345620717811 1
0.331988164385864 1
0.0443748557056717 1
0.171162221550954 1
0.215178497252572 1
-0.0100269672119286 1
0.0846012990819021 1
0.635337353412284 1
0.129194501435749 1
0.184579098825505 1
0.106080155000706 1
0.0551174675368023 1
-0.0585820120771463 1
0.279317317312651 1
-0.235125170293403 1
0.111605326409947 1
0.246618645304305 1
0.560986819792979 1
-0.104712091048193 1
0.307441969918668 1
0.169623184641004 1
0.454274780095037 1
0.344712105997751 1
0.298692833575277 1
0.236057216119116 1
0.105617814057401 1
0.0585380722306766 1
0.371440939692575 1
0.231601798882696 1
0.149754920562773 1
0.170820423015021 1
-0.212753986320947 1
0.112936556000024 1
0.202182315472962 1
0.429747205575391 1
-0.264565390508343 1
0.39357793990538 1
0.716504513325173 0
0.0904659320028788 1
0.601894988507212 1
0.117220921889377 1
0.649148323637108 1
-0.0736326076779864 1
0.102049682132767 1
-0.106577086757198 1
0.143356139268139 1
-0.0223615037855559 1
0.395410103816866 1
-0.113512658207073 1
0.271900255894549 1
0.269534961624245 1
-0.273908677583799 1
0.338987231179644 1
-0.0131421877664659 1
0.4884454469546 1
0.347287050601012 1
0.360531378718994 1
0.277372287236959 1
-0.276715497917988 1
-0.208549647229006 1
-0.0761693421579892 1
0.0709759757412992 1
0.33243193098727 1
-0.123536766034565 1
0.293841714737007 1
0.102507140765798 1
0.0421916721944358 1
0.00565239661682274 1
0.499773760681162 1
0.0427169886893237 1
-0.0310405148925652 1
0.556678739556229 1
0.270865881199127 1
0.263888435813662 1
0.30494284797866 1
0.230697191301071 1
0.054195923690513 1
0.356425821205607 1
0.469241804369961 1
-0.164457648505694 1
0.760151803402861 1
0.165804674214396 1
0.462729180103784 1
-0.387220638572488 0
0.105765232436978 1
0.261842223756553 1
0.404441084500715 1
0.298925524544856 1
0.414341406801675 1
0.0416814218479037 1
-0.0951227522451378 1
-0.0347295822175892 1
-0.0441581823592116 1
-0.242316892494406 1
0.0121437664176334 1
0.458999678726083 1
0.0358712669987025 1
0.207823463251416 1
0.402667528105756 1
-0.21289552409503 1
0.366824093294725 1
0.331225044346931 1
0.207879558049596 1
0.350118027425682 1
-0.18256160863701 1
0.0993321492209745 1
0.196298900769997 1
0.0432636852223634 1
0.0269305691702505 1
0.383016676283875 1
0.177773811948723 1
0.261014264173173 1
0.421180842072526 1
0.285972132871916 1
-0.0319281737623485 1
0.220677296817472 1
0.40598321637794 1
0.204699859840886 1
0.0314162163161764 1
0.465218452466646 1
0.162788216550079 1
-0.0970010412950525 1
0.504812373182828 1
0.140164327990089 1
0.34316637968116 1
-0.12991151771421 1
0.353368518594813 1
0.206213489074938 1
0.418643872063736 1
-0.0670040810295455 1
0.180087982918515 1
0.266622482175073 1
0.0746981029366089 1
0.435903747495236 1
0.20731200124715 1
0.117282274713394 1
-0.0142264933537908 1
0.0499133475928622 1
-0.00251111255702901 1
0.052541278731922 1
0.317865330743588 1
-0.0942946600822656 1
-0.035766270026599 1
-0.297866247898531 1
0.355526436639003 1
0.0499734289760246 1
0.456180320103476 1
0.0710343101769103 1
0.0600719553564037 1
0.126723541666284 1
0.310937210650659 1
-0.0898983960111584 1
0.325727007044944 1
0.209548270507383 1
-0.12234643231144 1
0.249607319836139 1
0.471070240829768 1
-0.0218965060651606 1
-0.12055934256164 1
-0.129131204868802 1
0.426353653709376 1
0.146793141599606 1
0.413441074764396 1
0.490900388953639 1
0.429306737468143 1
0.417756813013568 1
0.138749983796079 1
0.305140070026516 1
0.251058110066523 1
0.250172638968899 1
0.230623754922593 1
0.06605213470293 1
-0.00826278567428127 1
0.0847910449698263 1
0.249560706634511 1
0.391365449088926 1
0.0836817516667364 1
0.462878377191482 1
0.0419874250893871 1
0.398221182882376 1
0.088868988617654 1
0.15893532257934 1
0.254565158553204 1
-0.0887096752394842 1
0.00788253533340316 1
-0.00677967111950733 1
-0.527145786625307 0
0.396055254633522 1
0.136244735721648 1
0.279020889887735 1
0.670344711207236 1
0.104485468954399 1
0.867559393652874 0
0.205047663622774 1
0.358482642445268 1
0.120864946038731 1
-0.0023156306173145 1
0.38278214719295 1
0.524340473486303 1
0.224554078170383 1
0.229422057748237 1
0.449077779548521 1
0.228023835733463 1
0.50900977956075 1
0.157458372400532 1
0.368464690802527 1
0.450048593499571 1
-0.0976210834086505 1
0.297302814072416 1
0.139633636553747 1
0.15426242214163 1
0.358943560823465 1
0.197646493670889 1
-0.372003310238749 0
-0.169860621758142 1
0.277117048725493 1
0.447138096444734 1
-0.0148806052459885 1
0.325773050196427 1
0.139463384634967 1
-0.300756306070572 0
0.132476865655826 1
0.540770356548998 1
0.288345187584259 1
-0.043204497869838 1
0.0873472242931567 1
0.00741007168588535 1
-0.125641577669839 1
0.43788710732396 1
0.355898085846298 1
0.146254735304642 1
0.379859084719675 1
0.0391602458477893 1
0.225001557555713 1
-0.0229359464988618 1
-0.0482703015117696 1
0.64727961165257 1
-0.105832177675158 1
0.349929776152668 1
-0.00162402955991356 1
-0.197250840202388 1
-0.44353132615326 0
0.926036447806981 0
0.161342245189791 1
0.0737316688024098 1
0.0310913555299384 1
0.182623209504646 1
0.268235116323912 1
-0.263828928096497 1
0.602607841282339 1
0.12966495609873 1
0.0037117655579757 1
0.10636982459814 1
0.745836575101957 0
0.265405755815015 1
-0.0804305175272662 1
0.29077640816816 1
0.293329660589949 1
0.241461275932853 1
0.449404003300177 1
0.0134625244058836 1
0.175371653908443 1
0.15103138026508 1
0.0894719851259413 1
0.180115880014803 1
0.246058718189124 1
0.323160936874205 1
0.398481810572964 1
0.150161011373961 1
0.586766559147302 1
-0.226785659514702 1
-0.0390777939235083 1
0.520933223326263 1
0.0939265543618322 1
0.1783040329436 1
-0.0503827194013552 1
0.154454545118198 1
-0.0182659265505583 1
-0.0714701587745154 1
0.357826771056576 1
0.678002623443932 1
-0.0517165287640414 1
0.431261099640055 1
-0.117862124032133 1
0.418953910676622 1
0.0255091434179638 1
0.242992682711848 1
0.0337512563350985 1
0.12448530072093 1
0.145084901111957 1
0.200693614169264 1
0.143383849336466 1
-0.0884062113985045 1
0.36577080972861 1
0.268277987765318 1
0.0479139398300315 1
0.1549407105437 1
0.0554284535448282 1
0.541836004034954 1
0.296629775074804 1
0.141657042593396 1
0.34787971847006 1
0.388351332996906 1
0.504468887850181 1
0.243089820041131 1
-0.0295947808933312 1
0.373269444098802 1
0.328814147037409 1
0.385974129489778 1
0.510864038894942 1
-0.207496671248921 1
-0.0690064126740058 1
0.499857617734137 1
0.287101097279449 1
-0.0180085163752475 1
0.195478901819204 1
-0.398739604868026 0
0.330888674176492 1
0.557446975749742 1
0.00198616072636723 1
0.863822516066975 0
0.0407743999832569 1
0.232379464893339 1
-0.411329399573295 0
0.174706153506279 1
0.128973253237133 1
0.435413108848557 1
0.0366061069123465 1
0.10541243686679 1
0.202222077318782 1
-0.150499261916718 1
-0.0363647085066384 1
0.355765935162986 1
0.527414517377511 1
0.26600877579775 1
0.499344927119431 1
0.321816236609498 1
0.0542762142820103 1
0.238201205416201 1
0.202717512535604 1
0.363007934549591 1
0.0475173139949387 1
0.263009293151759 1
0.134608537589049 1
-0.0172728339237419 1
0.537530160877079 1
0.244028301676038 1
0.392027464498392 1
0.296404537620546 1
0.124607193788108 1
0.102959514708176 1
0.048626835592501 1
0.191778777670794 1
0.0680961059812211 1
0.230092948946458 1
-0.108578566390195 1
0.315044651685556 1
0.404262101006352 1
0.176027449852136 1
0.342217645361302 1
-0.179742265900194 1
0.315924497052727 1
0.122252491546568 1
0.0715753335773893 1
0.499693844881695 1
0.203533982503903 1
0.357207595705594 1
0.36077084127359 1
0.421400269452249 1
0.179456496129357 1
-0.27663263488623 1
0.275339481343726 1
0.193902682889173 1
0.670624079827157 1
-0.325776351753374 0
0.241574973051039 1
0.606272657867771 1
0.0281804359341985 1
-0.3489973098011 1
-0.0301615305517975 1
-0.0341955286615106 1
-0.206717043012471 1
0.146560430736106 1
0.481885571445474 1
0.172073360267858 1
0.295237741066901 1
0.262241364376571 1
0.0371360808562379 1
0.806903379973306 0
0.312872735448285 1
-0.0683779299557316 1
0.522206856576969 1
0.0655745981982208 1
0.490173523061203 1
0.551626069677169 1
0.442412121782801 1
0.251542682971943 1
-0.327829988826057 0
-0.0547271709306925 1
0.563224428340097 1
0.0523461921048683 1
0.247111538877903 1
0.372786959469824 1
0.493180225365288 1
0.259764642845513 1
0.532735311123814 1
0.18761292669562 1
0.642817731438387 1
0.464019363052963 1
0.0496879762791152 1
0.4584987265135 1
0.0978915917836735 1
0.408771474764624 1
0.452693987342012 1
0.413139682860241 1
0.029074583203894 1
0.340596633413525 1
0.101199589817175 1
-0.0432004102248841 1
0.166197313459408 1
0.108447397054446 1
-0.0203267407709598 1
0.34070964423932 1
0.478840646805079 1
0.554743674321064 1
0.373909290888723 1
0.45100206244143 1
0.15248459236066 1
0.435142065074777 1
0.434074459204208 1
0.175647571653105 1
0.191002813916932 1
0.56609558324537 1
0.0855510458352192 1
0.119848840609338 1
0.0849572956146427 1
0.315351829987699 1
0.222981913325256 1
0.39820250100827 1
0.0194500809869246 1
0.204955382561804 1
0.349933316072488 1
0.231543765171575 1
0.136181299681067 1
0.0343845551094317 1
0.252088061600493 1
0.455045340085096 1
-0.000325714850953437 1
0.210791738800309 1
0.130661795975602 1
0.314176515632872 1
0.149731974771495 1
0.371102546986785 1
0.00334980527608394 1
0.662973177826501 1
0.553831956803355 1
0.303200878048196 1
0.252690517658932 1
0.446830407910152 1
0.630741713603275 1
0.0777151851939565 1
0.00419347638230734 1
0.0567355306551279 1
0.189149305913086 1
-0.0465172026325479 1
0.338517683453841 1
-0.0190075031036139 1
0.19177123506196 1
0.0440866404431672 1
0.10908065333808 1
0.523248844590745 1
0.234713274299924 1
0.414646268746582 1
0.473219708645749 1
-0.222385664044198 1
0.0426156337651304 1
0.135762846590105 1
0.292398528009833 1
0.289069980962461 1
0.0265318836220051 1
-0.12790865679932 1
0.152097131580765 1
0.558487054637486 1
0.107082556629427 1
0.796768065129688 0
0.409055016256112 1
0.544510906400545 1
0.411713968800004 1
-0.189360792960044 1
0.571424780373318 1
0.217294752242419 1
0.20611632058524 1
-0.0966319591952219 1
0.351406213128134 1
0.199197577850161 1
0.0313186225866462 1
0.195947362710341 1
0.0939232965062794 1
-0.13180056189075 1
-0.466260917771874 1
0.211614689765083 1
0.312685050107796 1
0.00836937034371514 1
0.17185650884989 1
-0.172970470492983 1
0.0725524429047879 1
0.301759571004344 1
0.382531671186527 1
0.119801336428108 1
0.43638918459546 1
0.341308934658908 1
0.222748224250692 1
0.0292541996260154 1
0.760697222051922 0
0.0979296945412051 1
0.0878111412530323 1
-0.024533001306282 1
0.465121053169026 1
0.416856627708567 1
-0.0719522841393324 1
0.454155748459612 1
-0.209461501129899 1
0.373355442471629 1
-0.0399034482827111 1
0.0465518331499759 1
0.161109388897729 1
0.270865037154825 1
0.30683915693248 1
0.247554309422016 1
0.199387161283749 1
0.484446992805344 1
-0.0316836048931324 1
0.219131289844982 1
0.136541168795797 1
0.0642791240576553 1
-0.406823331081621 0
0.475091697425684 1
0.414025185778377 1
0.390389490906675 1
-0.170323324869016 1
0.0650353342496798 1
0.0378272911020375 1
0.198806635675168 1
0.391642179753966 1
0.0215797353508522 1
0.0085949866029551 1
0.243097815015963 1
0.13038939978318 1
-0.329090212174016 0
0.28780031323893 1
0.046650051964122 1
0.187547276811598 1
0.25196183010157 1
-0.126667738310995 1
0.20081375325175 1
0.0302945523929115 1
0.534636803327679 1
0.294326998482966 1
0.10725692810261 1
0.318996007047112 1
0.104776371692949 1
0.342854372601905 1
0.379644413014379 1
0.658871433669597 1
0.583580812157215 1
0.484418802992639 1
0.0347390839841012 1
0.106279288704509 1
0.213490853593048 1
0.153767344956122 1
0.059275300187365 1
0.262617881103583 1
0.347129168725557 1
0.245718096618216 1
-0.00292137959382368 1
0.570483185539995 1
0.363737826938437 1
0.261488582171897 1
0.135057774485766 1
0.254336008459134 1
0.00254999374635305 1
0.198850808272948 1
0.485376414569761 1
0.41810257005675 1
0.366143378280429 1
0.102369841553108 1
0.218103556638555 1
0.496410395942796 1
0.187009259125096 1
0.651886000735032 1
-0.122144004001598 1
0.210991995100643 1
0.649982730923335 1
0.270549629110422 1
0.211905043289022 1
0.110419543261202 1
0.182561365575726 1
0.272711872465558 1
0.479255411830537 1
0.155018525578925 1
-0.0366934172057828 1
0.0878346053205902 1
0.335670963227831 1
-0.0217854328122554 1
0.00223303218076381 1
-0.110531879901278 1
0.0845300734488727 1
-0.0153190367060788 1
0.0970183361947956 1
0.187157173704341 1
0.22607986143562 1
0.160489561900613 1
-0.118473827644189 1
0.549504028212365 1
0.364078940769332 1
0.104504248833449 1
0.386798342563425 1
0.123135574616917 1
0.478657764300061 1
0.285933149696967 1
0.115173192575612 1
0.322592046777383 1
-0.024401206480453 1
0.412014308606257 1
-0.164126006770012 1
0.143885502398387 1
0.602067297580894 1
0.30210723748749 1
-0.102400504224028 1
0.408621255474737 1
0.364612601162413 1
0.604157934423794 1
0.0692272243407622 1
0.216080176200563 1
0.626364575189167 1
0.409792671134207 1
0.403298547196653 1
0.858386895082955 0
-0.301210717584776 1
0.0323578359073647 1
0.525510059498726 1
0.259708291871427 1
0.66334577736895 1
0.275328631835274 1
0.399476720306457 1
0.176587852810273 1
0.47509519150105 1
-0.00432170056975785 1
0.779432474220688 0
-0.0887199926517108 1
0.16125672001735 1
-0.222700687129312 1
0.269485971831126 1
0.0255596339076158 1
0.241884149473301 1
0.72776204658968 0
-0.449675532988704 0
0.284639720181011 1
-0.607891126656738 0
0.159430109379156 1
-0.127147623063671 1
0.148740849648374 1
-0.195034317698778 1
0.062821348437971 1
0.120508928161124 1
0.153223754400037 1
0.0121289686259007 1
0.420253837675454 1
-0.0241051979079537 1
-0.0129023809521093 1
0.171701238181524 1
0.309508880044794 1
0.302867473158773 1
0.395100529526212 1
0.176564174194501 1
0.125328343001864 1
0.156681979417004 1
0.000758713584290929 1
0.250759566139189 1
0.013328469272634 1
0.154173353831072 1
-0.322125462329707 0
0.247487049609654 1
0.135622267579943 1
0.460721684108054 1
0.304355136567587 1
0.384512136250899 1
0.18519485255561 1
0.259159939361987 1
0.180045958583406 1
0.249208409315544 1
0.174794443583091 1
0.278518661746533 1
0.0858512165881166 1
0.144605910136907 1
0.00460864211532458 1
-0.00422981139496931 1
0.182568936453912 1
0.214521361174365 1
0.481794200013895 1
0.844697081815421 0
0.612668501104667 1
-0.0746316973495678 1
0.161819890866628 1
0.583733327777184 1
0.227463563185698 1
0.389129614187081 1
0.0418570193429672 1
0.315550303875439 1
0.219890673258614 1
0.042761540154285 1
0.102342657204439 1
0.0776836935433752 1
0.337019717266648 1
-0.118158787977867 1
0.884223189305596 0
-0.240082202180704 1
0.13755747050606 1
0.180893531699592 1
0.53960294088074 1
0.490407301354208 1
0.0876812324912202 1
0.46573978624371 1
-0.223110165531886 1
0.12195508903094 1
-0.169688046242459 1
0.393021054341077 1
0.47197473026095 1
0.0971413367879278 1
-0.0346626694222135 1
0.148771023808188 1
0.126396858777231 1
0.528719781282849 1
0.549302303789748 1
-0.395595769113882 0
0.143015121825681 1
0.243736517096367 1
0.170664174753332 1
-0.0016828909326085 1
0.404552613931325 1
-0.111570443835678 1
0.10508147620722 1
0.590097080203324 1
0.476949611264784 1
0.0110850938685833 1
0.284596139191195 1
0.2724211247157 1
0.238606783006364 1
-0.097843375554011 1
0.322133409814935 1
-0.030728535710762 1
-0.0450600164060225 1
0.204999400998246 1
-0.0590705149347869 1
0.359246840619736 1
0.227525531719618 1
0.223628517704382 1
0.327509700017388 1
0.0568621482732739 1
-0.104151425064602 1
0.221454402327835 1
0.0405514025990678 1
0.0831893949146298 1
-0.0291398364368489 1
0.0833422914611785 1
0.197006597941649 1
0.293267361815454 1
0.390119164614055 1
-0.0957619435882094 1
0.527334180245665 1
0.321430770617466 1
0.120490199203525 1
0.364411837662332 1
0.155166426434426 1
-0.126928472473908 1
0.0239457153662096 1
-0.377639344901397 0
0.238028096659097 1
0.107488570597243 1
0.394291968594794 1
-0.313166460789656 1
0.757908371401641 1
0.179470832409997 1
0.450796506170095 1
0.435748223859861 1
0.315897540871604 1
0.219374915602035 1
0.113930040040473 1
0.102006834118706 1
0.389768820291062 1
0.237276815947558 1
0.231596317511517 1
0.380328280894172 1
0.353959199095227 1
0.635951116737544 1
0.543715897221838 1
0.127768782638948 1
-0.268206068783917 1
0.49320816304474 1
0.381910083326613 1
0.435059088291689 1
0.028513305286363 1
0.0990317570172057 1
0.375333879757463 1
0.0500757580519236 1
0.421157332370421 1
-0.0966675225441993 1
0.0716783468764892 1
-0.0218505492300586 1
-0.0775157798769543 1
0.264845233033403 1
0.137724172580363 1
0.126793947656332 1
0.362802462838613 1
0.393632519816203 1
-0.1353088543616 1
0.20577964219804 1
0.375094338239913 1
0.26274410767964 1
0.318603772639016 1
0.399653492312924 1
0.417646877077549 1
0.258983599016384 1
0.260814155307047 1
0.317739262428413 1
-0.0635759359097243 1
0.607894655782995 1
0.593166690109815 1
0.25149128129166 1
0.296030931545263 1
0.506613226898876 1
0.552623770108398 1
-0.0505887564577788 1
0.390056786924151 1
0.112804051590524 1
0.247101076926003 1
0.546654601729327 1
0.286022007264871 1
-0.180386863423466 1
-0.192500064362748 1
0.0648263849344754 1
0.366396710826514 1
0.302607668872401 1
0.542187952129366 1
0.160934148777893 1
0.134478974287225 1
0.476974445282791 1
0.239918551434146 1
0.406050765489477 1
0.0609551147027273 1
0.074873655547686 1
0.0577277423891705 1
0.163946400346664 1
0.0990715372491973 1
0.145260862892375 1
0.231275869063226 1
0.718563506128558 1
0.533227872311225 1
0.0327825482061674 1
-0.0953136363384369 1
-0.0408513225698303 1
0.335004526976677 1
0.0401969781732636 1
0.43024010632588 1
0.161933140563055 1
0.40075379206117 1
0.0786458621981918 1
-0.0660100939013214 1
0.119434271324451 1
0.0760911720778987 1
0.233743337217089 1
0.0692790423153447 1
-0.0335247596962833 1
0.322479353870521 1
-0.0936717147842909 1
0.465980773493876 1
0.37757167348496 1
0.275752401483663 1
0.0721717485280868 1
0.0864733240362367 1
-0.00479463976341644 1
-0.43419243630436 0
0.279577994116546 1
-0.147439781733073 1
0.449866546891421 1
0.338131981144906 1
0.0479364168548664 1
0.0914518978429961 1
0.336319792663979 1
0.0893936489971248 1
0.0464767086306912 1
0.64119240592375 1
0.0675390814015777 1
0.128349501865814 1
0.0865807728507878 1
0.534089493564951 1
0.159662037688461 1
-0.158846736910549 1
0.234336092268583 1
0.101474480170125 1
0.423274504195941 1
0.532024718976592 1
0.17538750383222 1
0.020750992127118 1
0.186319694261713 1
0.140672385132629 1
0.247566032069284 1
0.658007705995637 1
-0.191272542004777 1
0.275794041388585 1
0.180934424390283 1
0.300343713676324 1
0.0722023399601022 1
0.0519327621899577 1
0.724906704769771 0
0.41079905027908 1
0.191131426372159 1
0.0734940831991759 1
0.0974000799670815 1
0.275728153545148 1
0.27825720353241 1
-0.0204879014386016 1
0.248998238988012 1
0.386650549642512 1
0.50819643771549 1
0.515811245157156 1
-0.00956047155422102 1
-0.338535556312376 0
0.609215418386316 1
0.187140473634519 1
0.147070268402485 1
-0.0895112921615637 1
0.0489986730681955 1
-0.070421385532347 1
0.400334606707742 1
0.11557194711898 1
0.15709040003997 1
-0.114936031362332 1
0.0850800370245004 1
0.275384415801835 1
0.288520218276897 1
0.261672238437706 1
-0.232821009697713 1
-0.107158610743011 1
0.657514882763423 1
-0.0566876350957821 1
0.476292682750826 1
0.55216723077718 1
0.381208189444825 1
-0.175460499929761 1
0.309171997114509 1
0.560983296803339 1
0.224919017305873 1
0.0956574478864106 1
-0.0995083368340841 1
0.170913461285912 1
0.33472607860679 1
0.0738231759755013 1
0.693963584046756 1
0.519633340201226 1
-0.214192335350657 1
0.362365489005748 1
0.233575360426081 1
-0.550512869720163 0
0.13745371237527 1
0.439996764093557 1
-0.105467049330107 1
-0.241073724075913 1
0.463912448726344 1
0.436664537756544 1
0.170890395865935 1
0.380989237535488 1
0.359601336954718 1
0.60368794255211 1
0.20218994100783 1
-0.199752930218442 1
0.42477745752245 1
0.459207922302161 1
0.288369314981075 1
0.333751325576474 1
0.133181383853807 1
0.206472910235114 1
0.132416143931393 1
0.0459279809004633 1
0.168526118249416 1
0.162013706322407 1
0.347362442055549 1
0.13191009929547 1
0.64379804570333 1
0.351350842707074 1
-0.159363797632505 1
0.300933266570847 1
0.21503226882945 1
0.528836277577279 1
0.190098501858307 1
0.136489341440042 1
0.521127267711736 1
0.365500864230893 1
0.745326252999307 0
0.240770707721621 1
0.122086602896279 1
0.0871428123997171 1
0.292143514538711 1
0.255013562766545 1
0.351945669021107 1
0.287328790339903 1
0.769284220111352 0
-0.196868980972099 1
0.327612127709319 1
-0.0223837446352136 1
-0.066492714046591 1
-0.0457567582862982 1
0.277088158109154 1
0.490806757439501 1
0.194542685607936 1
0.433892291643482 1
0.662497360547044 1
0.753511643304582 0
0.67266862580289 1
-0.315593125851218 0
0.281179128268231 1
-0.0349076790538396 1
-0.0355227946485413 1
0.268783155591119 1
-0.0475276040309612 1
0.169228496540215 1
0.0388738870274288 1
0.0895462302185059 1
0.444723103891967 1
0.283532588787204 1
0.164297564174791 1
0.109707031420663 1
0.33591297652007 1
0.0832683507114533 1
0.417318525235185 1
0.211994597834464 1
0.114827975046113 1
-0.00610749328160983 1
0.225676907534773 1
0.172737364049071 1
-0.126737191727134 1
0.0676745441457246 1
-0.053516066546677 1
0.149439656040774 1
0.186049575056188 1
0.0491179641545482 1
-0.0545634844347914 1
0.065559476588852 1
-0.0784587775945655 1
0.0802694531713263 1
0.221966106702546 1
0.2519709688308 1
0.186720772191055 1
0.548930119941687 1
-0.125154807267537 1
0.284572872883476 1
-0.0883417056916664 1
0.378269695645848 1
-0.56670353720325 0
0.473644276808398 1
0.283298966335303 1
-0.0604380810360487 1
0.0328063258931061 1
-0.034546426874718 1
0.246724506789181 1
0.0183910697907709 1
0.0684425995564497 1
0.205359208619121 1
0.180099148295899 1
0.182973325132403 1
0.359936021599925 1
0.0396555691655291 1
0.291769785261701 1
0.29713938521003 1
0.155997445256415 1
0.20855087992396 1
-0.0179010400743523 1
0.116070014017202 1
0.122759231897592 1
0.497864800871331 1
-0.152723874035556 1
0.276290082490627 1
0.322740966787944 1
0.114504718173203 1
0.201628613081869 1
0.280101839181143 1
0.0782065023353011 1
0.272871759135479 1
-0.064705271047896 1
0.132637710255333 1
0.461216616686143 1
0.18854999446236 1
0.227421506319058 1
0.675400225269667 1
-0.204582402984051 1
0.0807809882130177 1
0.213080236055122 1
0.479722915221998 1
0.217314086198125 1
0.539226089440748 1
0.519679500818698 1
0.58927687294371 1
0.256083417335219 1
0.0897672177800811 1
0.33055148057824 1
0.0915653654314824 1
-0.15579643627171 1
0.095734438721085 1
-0.16171293753531 1
0.0476275626369569 1
-0.157212701604167 1
0.0395219113344042 1
0.328440722836285 1
0.305399797418062 1
-0.0754655536644963 1
-0.144864000364326 1
0.162103218639899 1
-0.172727425010643 1
-0.357414072044488 0
0.136859237416379 1
0.261200161821306 1
0.321208747680086 1
0.188801534047638 1
0.598051749658673 1
0.404964547656473 1
0.146118787147085 1
0.355995962745817 1
0.497380469925236 1
-0.116781860215081 1
-0.113981306047177 1
0.138587701151169 1
0.0152718241046827 1
-0.132386273190119 1
0.726209350709639 0
-0.0918419240831969 1
0.315548511880757 1
0.253689560597645 1
0.372447930212408 1
0.0205575534229654 1
0.0707087547906707 1
0.299725030352751 1
0.16173581616124 1
0.206841490527502 1
0.204775374186387 1
0.411415988923029 1
0.170243918415175 1
0.118371736386496 1
0.161462925521929 1
0.194394052818739 1
-0.0811815353530739 1
0.350687506012676 1
0.437026919720377 1
0.269971015017532 1
0.174647926108491 1
0.385038277311688 1
0.317341021262267 1
0.0316533483799668 1
-0.135067908199643 1
-0.0380132362977479 1
0.304528637443019 1
0.134626367265651 1
0.442212365894387 1
0.187872597280462 1
0.354634576216842 1
0.277745234091031 1
-0.100605188747586 1
0.180690323706992 1
-0.0353620398120978 1
0.262714734869816 1
0.213031671753155 1
0.356701912171544 1
0.1124467851776 1
0.973833081558022 0
-0.24827261517273 1
0.123617158944563 1
0.0460205053637856 1
0.0890131111863562 1
-0.0405578777473655 1
0.374417909285474 1
0.039278607615397 1
-0.0674676684766278 1
0.221565483980057 1
0.154591311942419 1
0.0400204451375781 1
0.671836751058853 1
0.35822211573658 1
0.323457881113035 1
0.255639490657326 1
0.210921149332752 1
0.134990805932896 1
0.11484452309019 1
0.427142314314761 1
0.436752674075481 1
0.428293027588675 1
-0.133385989579787 1
0.0713807470998729 1
0.296397953700981 1
0.241369461672662 1
-0.171885970137948 1
0.456184948025444 1
0.179659756050865 1
0.209631470496232 1
0.00720507135544154 1
0.30000067374518 1
0.192358946174064 1
-0.00402414314906886 1
0.291975480619132 1
0.386923741810185 1
0.207829179784118 1
0.232447285102907 1
0.242689665888304 1
0.0681007839824984 1
0.0758704208316966 1
0.733019921562295 0
0.318071450581549 1
0.0986018798529482 1
0.352973649233331 1
0.702802972847601 1
-0.0385108227486088 1
0.401333821688671 1
0.282181468304712 1
0.43685448101684 1
0.196994048960758 1
0.290119763794113 1
-0.105759874421198 1
0.390280820443932 1
0.110951870312806 1
-0.174438098578096 1
0.269208970563779 1
0.582902754603294 1
0.502150101211517 1
0.105198463188217 1
0.346118001157165 1
0.00850017964386351 1
0.148457306218454 1
0.0210013423389163 1
0.326874694765942 1
0.108552074589312 1
0.349541617281116 1
-0.331587212953165 1
0.20274675686893 1
0.654243365938341 1
0.42348398048487 1
0.153199873842981 1
0.316010506087722 1
0.443558180567356 1
0.419445260935379 1
0.331669054919017 1
0.18416037832163 1
0.351153289578815 1
0.504971644745047 1
0.58974847189454 1
0.256057916134544 1
0.172595971227845 1
0.449698046706873 1
0.0995986476495928 1
0.363255758034204 1
0.24727621404929 1
0.531808543651928 1
0.0624934253312851 1
0.143220612747819 1
0.508444733782195 1
-0.0707791630288828 1
0.218901494622647 1
0.210577177978795 1
0.176191563445514 1
0.167733547277697 1
0.407401086706539 1
0.405564628288313 1
-0.0946961335971513 1
0.146016146665076 1
0.0715377454409499 1
0.00450795101517247 1
0.235113283622243 1
0.410359119444323 1
0.105273591450229 1
0.355805153890546 1
0.33235107213694 1
0.0761229691518778 1
0.128996284001358 1
0.221269939517599 1
0.19531173196144 1
0.32901117186803 1
-0.17643191829279 1
0.226127455347236 1
0.194566691989725 1
0.108993340057864 1
0.216457353285308 1
0.0802414084773885 1
0.278418822746593 1
0.0660541710373544 1
0.407865672424401 1
0.181191202171214 1
-0.223239025662751 1
0.348934225076421 1
0.656622250116566 1
0.267532791404309 1
0.28549202010497 1
-0.0656414919463738 1
0.598688399304876 1
0.397565533209173 1
-0.308315419352825 0
-0.0239899897493431 1
0.18629200997284 1
-0.0863090064221239 1
0.240947361029418 1
0.177587162539294 1
0.326722696502468 1
0.317481194679625 1
0.13338040457874 1
-0.0534499519474743 1
0.509863072200147 1
0.453873662160824 1
0.378060551150564 1
0.257196560087003 1
0.195606713078764 1
0.562392699787477 1
0.237149997140525 1
-0.0515523308297986 1
0.476367735891594 1
0.144352454486938 1
0.0529071459925215 1
0.365595281402578 1
0.198365772060079 1
0.408512840758496 1
-0.109242744299183 1
0.0320223946894744 1
0.39562139022072 1
0.440961285948181 1
0.0926422124250111 1
-0.191286370813674 1
0.0138225827194024 1
-0.122924868709033 1
0.429043129345735 1
0.312922402649251 1
-0.0276928271656007 1
0.196670176227643 1
0.192695450472643 1
0.22903386300274 1
0.144139086744789 1
0.00416216207697616 1
0.222395357946072 1
0.438396629924379 1
0.1124597749665 1
0.02291396684602 1
0.32459374846325 1
0.224317259512482 1
-0.269972229880312 1
0.426353991065201 1
0.151979763407161 1
0.65245703529282 1
-0.0251365690154853 1
0.13303768364801 1
0.207337203038874 1
0.541571010196319 1
0.263173622578927 1
0.280285511426569 1
0.343613032257389 1
0.370503824719797 1
-0.202125620967325 1
0.180776706502267 1
0.527882916174664 1
-0.154463938351971 1
0.0972089287429527 1
0.297174876642535 1
0.0956907200722917 1
-0.00743114474467439 1
0.0870487775197154 1
0.222776406355515 1
-0.0909674980168644 1
0.044447691952577 1
0.0319148598984575 1
0.280492971465298 1
0.153528820066515 1
0.0492436508189102 1
0.00462640731922313 1
0.416326744805202 1
0.141702393848513 1
0.139008002821267 1
-0.233363507779762 1
0.243149845828376 1
0.712198934605386 1
0.288869947953153 1
0.394026042323058 1
0.264165703525191 1
0.625277693290739 1
0.275224388115138 1
0.306837666683572 1
0.0333159950487151 1
0.173873035528265 1
0.34648621800315 1
0.139473765627851 1
0.126771262121364 1
0.325025151947058 1
0.082925068847775 1
0.327002230893398 1
0.542777179256085 1
0.509919493942398 1
0.442029862685692 1
0.318306311727685 1
-0.382332822069863 0
0.310254495650421 1
-0.0312342197549311 1
-0.0902749494978676 1
0.0697729196697497 1
0.0489179901525568 1
0.588990447118708 1
0.365148659211717 1
0.344538779221806 1
0.315593629355559 1
0.340937835016106 1
0.589831381105753 1
-0.17179236307912 1
0.0926654513798184 1
0.317941185536131 1
0.235310523255298 1
0.15220603899584 1
0.22307220675044 1
0.515305764347735 1
0.263241932452805 1
0.618335877625957 1
0.218718462063964 1
0.401500706041535 1
-0.123459781211132 1
0.297554145988331 1
-0.420637973285709 0
0.393504215504871 1
0.238592263347806 1
-0.0529170610604897 1
0.202042874442115 1
0.170334540096297 1
0.150946486347155 1
0.305657957809062 1
-0.107685094903029 1
-0.146567479870529 1
0.445989111733742 1
0.0879746029532974 1
0.509204487938693 1
-0.000685163330498881 1
0.406389318019966 1
0.602133142811089 1
0.121379396703125 1
-0.0335568537948546 1
0.138887770097856 1
0.655697964585881 1
0.294464485259076 1
0.0459128522011837 1
0.187042336372956 1
0.116920379227485 1
0.00628040637725163 1
0.157878357422253 1
0.148476087904746 1
-0.364157228033365 0
0.547634354491659 1
0.208160734972451 1
-0.00675428028397577 1
0.167787106534777 1
0.0610435063636224 1
0.498888975175626 1
0.132127288599653 1
0.245172864583151 1
-0.0480250059935871 1
-0.20668939110393 1
0.583151565338772 1
0.0331320636730572 1
0.440273476715099 1
0.564413729304316 1
0.349708205560199 1
0.428671950421529 1
0.10712018073305 1
-0.247077056578615 1
0.151377409933959 1
0.389241642411832 1
0.161101225367096 1
-0.20704971947793 1
0.36890844618661 1
0.0423182165647794 1
0.333867493471353 1
0.302479014359088 1
0.0025974600032853 1
-0.188912368125257 1
0.528597840590689 1
0.13661546141797 1
0.706856125279087 1
0.254569115647032 1
0.419668917296571 1
0.0331099430743313 1
0.251384540533396 1
0.163979665702515 1
0.0579134382146629 1
0.0626434131890815 1
0.0120913523520997 1
0.300042611650213 1
0.560315286888473 1
0.0981730243631845 1
0.500182331145075 1
-0.0398177294870817 1
0.147122081798436 1
-0.0925628052171494 1
0.233829108557411 1
0.287361581450826 1
0.612712326564754 1
0.201396494441825 1
-0.390792173232233 0
0.16034206267988 1
0.249969413333965 1
0.188188835169547 1
0.27416022491199 1
0.200650312859476 1
0.324185014048002 1
0.581850038059084 1
0.11642480507402 1
-0.261987675352484 1
0.371522033068286 1
0.183060752617525 1
0.160094067779735 1
0.178219537364752 1
0.120124864684444 1
0.153478944065305 1
0.372908585340044 1
0.471064241508532 1
-0.0775920704420087 1
0.0161001050682743 1
0.266140291070029 1
0.142576931763653 1
-0.0276185412647046 1
0.217609648659344 1
0.423901045048486 1
-0.173353071111657 1
0.238435410872105 1
-0.099401422433624 1
0.049927363958225 1
0.234919301621949 1
0.0162312927456531 1
0.290852657759584 1
0.141388144293155 1
0.414583734805619 1
0.136683212726147 1
0.168328787782159 1
0.26448256969566 1
-0.0430435090439928 1
0.0341907728489364 1
0.339009548319587 1
0.310968830095054 1
0.362905976938246 1
0.0559146792872243 1
0.592490400033298 1
0.204736195947315 1
0.276781146017979 1
0.0200507825738993 1
-0.156519880059393 1
0.0588110089849317 1
0.699721366407864 1
0.241023095882662 1
0.0340942034626646 1
0.310339237182385 1
0.212603764531223 1
-0.0469541260159579 1
0.210422152379516 1
-0.0516740714753772 1
0.0197475419109111 1
-0.057267389232359 1
0.0411043584512701 1
0.568325397234159 1
-0.281291815517937 1
-0.00270379770099149 1
0.0148424167078769 1
0.0123466166028029 1
0.156613117106859 1
0.933919986953946 0
-0.0633830275678658 1
-0.00138417914147344 1
0.0112747864843544 1
0.442083899373342 1
0.166120412128885 1
0.17936565299492 1
0.123816960057279 1
-0.121865446798858 1
-0.0665791675627909 1
0.197325841010929 1
0.190843074062934 1
0.575703254283904 1
0.139517882341867 1
0.298023703278562 1
0.290509801467605 1
0.266973486894774 1
0.232387033834728 1
0.0944369024058951 1
0.754474111337435 0
0.115217248087478 1
0.373018662507836 1
0.192844311537224 1
0.252517531897092 1
0.144564860857037 1
-0.462739205751454 0
0.218515446195104 1
-0.471179846178194 0
0.483861912017055 1
0.626802218186799 1
0.352842108277117 1
0.105092317218993 1
-0.676469442815369 0
0.200622220695063 1
0.174822069776054 1
0.226891174573668 1
-0.0701587757174274 1
-0.0624771251109967 1
0.30846280984368 1
-0.125287182765498 1
-0.207594717627471 1
0.446459292531687 1
0.198670528456973 1
0.271654959271778 1
0.384881002236726 1
0.474182352288539 1
0.24727194038066 1
-0.353431741270623 0
0.219977324260296 1
0.0297862711397186 1
0.141674508600023 1
0.0569965865957651 1
0.508989185118886 1
0.032193885479743 1
0.271844344148521 1
0.101251025843363 1
-0.318019241183633 1
-0.307720566287336 1
0.152581836632574 1
0.229064321343344 1
0.441635447151283 1
0.364651358436964 1
0.318797017219496 1
0.0716601574924355 1
0.194019846078377 1
-0.18127577288579 1
0.180917464039136 1
0.276992220185124 1
-0.112118613138624 1
-0.144689603084916 1
-0.0839435607556769 1
0.0644753083678271 1
0.468463645579943 1
0.502422348098155 1
0.218660179504843 1
0.00300816690359829 1
-0.0856055165793746 1
0.34799193016227 1
0.130419540793698 1
0.168347230686126 1
-0.0415733692391617 1
0.258552126678907 1
0.158055605823277 1
0.209641398765308 1
-0.21353529428795 1
0.256237784709061 1
0.116114171984799 1
-0.0812792197112996 1
0.129172836610894 1
-0.0864813071508259 1
0.389232483724988 1
0.422730017253397 1
0.274229914567773 1
0.606588601384658 1
0.226105521166599 1
0.206406555374736 1
0.17672224138209 1
0.0272540912913589 1
0.0900443285006895 1
0.895724896581023 0
0.181922460579899 1
0.426948427846759 1
-0.38230376460173 0
0.298107860524673 1
-0.0847253524465974 1
0.246900579909399 1
0.0661233689009987 1
0.707062665525599 1
-0.551434908510284 0
0.199183540280446 1
-0.285067005254289 1
0.38041957187391 1
0.208517412683928 1
0.273889720529422 1
0.428893026535364 1
0.429218506125935 1
0.227491301578099 1
0.13504958789212 1
0.431082015652206 1
0.30369819177946 1
0.801999657553914 0
0.0291221708244996 1
-0.00156219765285155 1
0.178670577349208 1
0.245679627341921 1
0.375544944112895 1
-0.205052020506328 1
0.268391848789006 1
0.382963151216325 1
-0.112581562239598 1
0.6656932529715 1
0.368728794247936 1
0.363668159608643 1
0.461222662636634 1
-0.0379325951393318 1
0.00514162102543128 1
-0.167246649977512 1
0.336216241693228 1
0.0322149918918995 1
0.61866569323506 1
0.594731683325143 1
0.305487934386934 1
0.183924550499831 1
0.469292227529821 1
-0.272760382122544 1
0.485131853558896 1
0.345418152516515 1
0.170926725356307 1
0.384897400119487 1
0.164502477674862 1
0.295828063129705 1
0.124188263954976 1
0.139209406964803 1
0.477661602904723 1
0.0729619536516037 1
0.268287996123865 1
0.227708452488928 1
0.305662911633986 1
0.544405266991545 1
0.162769249159354 1
0.329405101905328 1
0.537711791650164 1
-0.0840700637139208 1
0.367083944376842 1
0.272289391553872 1
0.175633679307837 1
0.0135404732377712 1
0.595500323910692 1
-0.023871020575094 1
0.519349906459945 1
0.141690502366689 1
0.16388700477426 1
-0.11446471038366 1
0.432321988692991 1
0.352548898468476 1
-0.0324660523807557 1
0.300651137855585 1
0.0173585699320259 1
0.239590409582986 1
0.442803797468694 1
-0.260282052538765 1
-0.310673868946379 1
0.0570526811152923 1
0.0599550811137478 1
0.128738904924639 1
-0.201100392449925 1
0.325370264783169 1
-0.190277200533216 1
-0.0184631802079281 1
-0.121691221664149 1
0.00523965653472507 1
0.207517090552824 1
0.0645184998836446 1
0.33502048728216 1
0.00373726347596423 1
0.29718741014784 1
0.138211481396953 1
-0.0776096928559414 1
0.769834786192448 0
0.487321006043458 1
0.0997438178056657 1
0.447655492333815 1
0.123476018957236 1
0.541300691294265 1
0.255002148973991 1
0.462366545279322 1
-0.0120663569424452 1
0.217397756815469 1
0.100693828773049 1
0.278793283570034 1
0.127653244980708 1
0.239673416609308 1
0.532637333734 1
-0.14878765942682 1
0.0208286026733279 1
0.0052083661892655 1
-0.0347272054854802 1
-0.0128136793714273 1
0.26345598275522 1
-0.0959006498904438 1
-0.0601708160520072 1
0.20889690468643 1
0.0696055218585792 1
-0.0872064477207299 1
0.103645113148293 1
0.221374177272089 1
0.337116305422426 1
0.45643657285061 1
0.501420090389911 1
0.286096495120297 1
0.0846611104544519 1
0.206990945994409 1
0.372904521256071 1
0.36068360038601 1
0.353018828969294 1
0.12630097506769 1
-0.0198707943314403 1
0.465374780699299 1
0.243210564413874 1
0.126335396069936 1
0.278373512447414 1
0.0267314330512185 1
-0.147112391244688 1
0.0910464122600729 1
0.403081927617955 1
0.0580173152649641 1
0.226655892772925 1
0.159484064309677 1
0.0562896786009591 1
0.365731720577685 1
0.5283574887968 1
0.269976924898736 1
-0.0723166047700163 1
-0.212054300656756 1
0.530601307856178 1
0.376427522783218 1
0.434006929476695 1
0.244972461120804 1
0.715414633081074 0
0.239967177799042 1
0.107409484375334 1
-0.0250001363661381 1
0.168811642923391 1
-0.343091646420667 0
0.713911602854151 1
0.455288654805228 1
0.111531443997547 1
0.399665433563155 1
0.49945249093242 1
0.242776988234393 1
0.217200606755776 1
0.0853836417559863 1
0.0426450402760239 1
0.0590714051854053 1
0.217671748895147 1
0.206797182708277 1
1.25424703708838 0
0.379205701255343 1
-0.0516904805363887 1
0.259683543885996 1
0.193810990586464 1
0.083948172970473 1
0.0597013005271353 1
0.506674054793399 1
0.243493515192043 1
-0.0214668709430421 1
0.179635921677254 1
-0.181779689838973 1
0.0595410515169017 1
0.333386565665099 1
0.427773223680575 1
0.277337715537924 1
0.525972164699145 1
-0.0884590566781505 1
0.308052540291733 1
-0.0792265233856218 1
0.256383629251586 1
0.367739549837072 1
0.0683502135769189 1
0.300706769233117 1
0.288362799862377 1
0.217824008524488 1
0.212682532560958 1
0.333435740168597 1
0.251126164399968 1
0.0986256375140077 1
0.14830332433668 1
-0.398538244558303 0
-0.370655303422075 0
-0.386242983844435 0
0.437383248468733 1
0.0836399913338157 1
0.0534174317558819 1
0.0104725695751055 1
0.0276809361760421 1
0.0307197940423911 1
0.484776120346916 1
0.166653003009857 1
-0.0530406626189793 1
0.040664932813239 1
-0.178238581095621 1
0.210511099583575 1
0.287829938891408 1
-0.0707652243285432 1
0.302326304544666 1
-0.302828235722924 1
0.509822635066575 1
0.174890083789087 1
0.285486832187523 1
0.0636080821619667 1
0.116016353968322 1
-0.297523096987559 1
0.231396946950805 1
0.285784980478711 1
0.362553950540506 1
0.253250861947786 1
-0.0309854627213637 1
0.189168431668257 1
-0.311811408825233 1
0.537014272362215 1
0.669964707586517 1
0.111268129577504 1
-0.137426221133571 1
0.304262097714288 1
0.00569224473793149 1
0.263226414523509 1
0.294337565421573 1
0.353362516442555 1
0.574207772698449 1
-0.157624810094394 1
0.158188433296125 1
0.0560744422910421 1
0.0937999239267274 1
0.312770828427147 1
0.048501722745969 1
0.105571045046921 1
0.171951269851552 1
-0.0200442116521983 1
0.26814652159454 1
-0.196307049129149 1
0.350980763614503 1
0.38767435734197 1
0.741282673440659 1
0.510025736262956 1
0.364758451533145 1
-0.103231214987331 1
0.402098021978327 1
0.397536656996927 1
0.143575529522375 1
0.00254914629952514 1
0.511830313604647 1
0.660064401224008 1
0.156987721233406 1
-0.101309105933617 1
-0.0205191475831165 1
0.017945860365727 1
0.179693818923036 1
0.0633177385211538 1
-0.0565217338234761 1
0.022187796544532 1
0.336476063581236 1
0.092581770537767 1
0.433379577962355 1
0.176635966531088 1
0.152563060124277 1
0.368407782737161 1
0.560041913250825 1
0.0689976551403587 1
0.14851367492797 1
0.151115158936462 1
0.399164419092504 1
-0.086694985369276 1
0.0917941039637378 1
0.0759913222590734 1
-0.0333182051077811 1
0.207999304343939 1
0.204488724062579 1
0.0764257371186158 1
0.0379627223061937 1
0.560599316793476 1
0.322655971251334 1
0.0709234358539804 1
0.548482055402271 1
0.194601312107136 1
0.497883559419361 1
0.559663996717638 1
0.170739170599926 1
-0.0377624846393567 1
0.0160516143754745 1
0.210222388938422 1
0.488594381579108 1
0.348342739282759 1
0.0683370857277117 1
0.13069560227319 1
0.222782831862187 1
0.263562556002297 1
0.123238642050406 1
0.319468705873274 1
0.773968452619844 0
0.323500284223358 1
0.50907267871628 1
0.0421267650186906 1
0.450608325381669 1
0.300353820584687 1
0.297710870763427 1
0.00587130085224162 1
-0.106496990243071 1
-0.295933683498315 1
-0.200532454501779 1
0.310086330780968 1
0.430596971311137 1
0.195250707227104 1
-0.266282806202134 1
-0.355339603641071 0
0.0773532300701937 1
0.320872524853752 1
0.616508492666649 1
0.64911616277659 1
-0.242381858901052 1
-0.194423358159347 1
-0.0292102620377204 1
0.101198445736873 1
0.0191322698495322 1
0.193474031687801 1
0.582776090592853 1
-0.240263767043654 1
0.655091405962555 1
0.396622242068458 1
-0.219964322235152 1
-0.0605853218977677 1
0.620912681504609 1
-0.0167873293235187 1
0.353987744814071 1
-0.129280422711576 1
0.468937909979926 1
0.28094146147077 1
0.154828655716971 1
-0.160310228912558 1
0.183495747119982 1
0.363892071701782 1
0.373942644033204 1
-0.0617626382358528 1
0.0687852884434792 1
0.616427084608959 1
0.242282818691803 1
0.261667303817982 1
0.0213691682271956 1
-0.0245428104319146 1
0.473168568954422 1
0.041990189902693 1
0.324790548193749 1
-0.0748909262570934 1
0.297137322672899 1
0.316633858247712 1
0.275809650196022 1
0.545637886528617 1
0.0333333013601627 1
0.386769767231794 1
0.0508705197373254 1
0.159374384141658 1
-0.216470152587027 1
0.383297085070555 1
0.140516626141395 1
0.0248962529603377 1
0.224528212525156 1
-0.0389992875417536 1
0.295247423623176 1
0.846279726161483 0
0.185170551703059 1
0.37298901787539 1
0.102552921654792 1
-0.191658729927624 1
0.0749270765870189 1
0.051843242291429 1
0.222156334088958 1
-0.140011770013188 1
0.0592752049236654 1
0.957235595370565 0
0.131749549068219 1
0.334933108291233 1
-0.0919985712391675 1
0.0396829169258341 1
0.486262956928109 1
0.795418119105588 0
0.135637206622518 1
0.219687642349741 1
-0.0434106287970378 1
0.190920618947736 1
-0.0553979713581866 1
0.306355449825444 1
0.388237135252828 1
0.0819838436423559 1
-0.329803593009312 1
-0.00834674181566742 1
0.00673354918774072 1
-0.156363797767188 1
-7.82524468618401e-06 1
0.569961887433539 1
0.107592186598432 1
0.0219177229826629 1
0.289954258849614 1
-0.0415225218153972 1
0.0532068517267796 1
0.262905553882746 1
-0.0728346957004956 1
0.437950522072982 1
0.372438928244969 1
0.249367702586331 1
0.379169872036244 1
-0.40043163403639 1
-0.123052923128207 1
0.325486177863188 1
0.561166623765783 1
0.26618852392395 1
0.55258603524295 1
0.319292025612553 1
-0.0299912770440877 1
0.389110764552198 1
0.378124027670295 1
0.0599496086820788 1
0.129333100336758 1
0.0302668365851798 1
0.215814391854739 1
0.415975285642156 1
-0.101056327459713 1
0.0724572973389037 1
0.0808945684536442 1
0.0987296950429447 1
0.35055220319925 1
-0.0279635568836785 1
0.542137687824067 1
0.239260941152866 1
0.0780017935526369 1
0.341921868020571 1
0.345868782375104 1
-0.14249395802965 1
0.216196692108553 1
-0.0228701050595729 1
0.238515047234611 1
0.262477164293769 1
0.24995457679874 1
-0.179240114422867 1
0.399269338841775 1
0.516046665936626 1
0.455831802707532 1
0.221410521739952 1
0.199480255308636 1
0.662973665207519 1
-0.211532250612063 1
-0.0763975749963991 1
0.146783435329904 1
0.460642939183969 1
0.279284963974084 1
0.170153818826104 1
0.277880028162171 1
0.454501789720718 1
0.699303542939651 1
0.287016694077509 1
0.289382163067718 1
0.674967775498412 1
0.110401368129264 1
0.314448446856392 1
-0.304292999569313 1
0.475314186725925 1
0.360255165219133 1
0.454801732487642 1
0.495123240856468 1
0.657176226027359 1
0.185847383981217 1
0.165807847732127 1
-0.207791236349389 1
0.368929123168654 1
0.229203542607475 1
0.412910659459424 1
0.767838892184682 0
0.520447365110739 1
0.0342173062323222 1
-0.108328218134918 1
0.276663131409845 1
0.1874190705292 1
0.00973649679715574 1
-0.0847340696879761 1
0.377114488761588 1
0.60958166347277 1
-0.125053208188665 1
-0.366472253082555 0
0.11862449840459 1
0.534040215131395 1
-0.323930539770036 0
0.411594451464279 1
0.109360929107702 1
0.013743705424959 1
0.109741629042895 1
0.26083582374844 1
0.137332774915521 1
0.373892269000552 1
0.155837098240768 1
0.135099369721686 1
0.0637265559640521 1
0.178249293509325 1
0.0792901712397104 1
0.246488937394295 1
0.185834952157688 1
-0.279050777057382 1
0.29167506343477 1
0.0390616276184479 1
0.00566027402448495 1
0.176274838527267 1
0.200914434468416 1
-0.437641259244353 0
0.396003717844769 1
0.10979062148246 1
-0.0489907965805038 1
0.118525681648233 1
0.853049404890939 0
0.502610208396611 1
0.36828169336854 1
0.447960984162293 1
0.13117707794074 1
0.211661954672171 1
0.0690576132613773 1
0.654200064463319 1
-0.424459569289086 0
0.25021114386175 1
0.290690174019236 1
0.0713521056912984 1
-0.153779680145071 1
-0.106191746594222 1
0.570080104350104 1
-0.487804943101012 0
-0.176434521395312 1
0.530293838796585 1
0.512664916234947 1
0.280934778776691 1
0.48869093958375 1
0.244077629292179 1
0.325648792717502 1
0.297106234550913 1
0.653124716941886 1
0.213107183891085 1
0.346204930453782 1
0.549927925844467 1
-0.154309231970345 1
-0.0729544690475595 1
-0.135071739426531 1
0.623793529247875 1
0.303715252148605 1
0.134592142577166 1
0.132431036620354 1
0.296412501497298 1
0.478593079398235 1
-0.3322030297416 0
0.292146579418698 1
0.37325143816496 1
-0.00982643969148705 1
0.14580376404927 1
0.398881675605181 1
0.0849964400871746 1
0.0187546324442065 1
-0.0545675578785674 1
0.527150414286582 1
0.0981325082117827 1
0.845017236820105 0
0.435883263767885 1
0.15671411774341 1
0.0686560751627802 1
-0.399905654407517 1
0.51417092578037 1
0.0611504716493563 1
0.00831964272792991 1
0.488125949078363 1
0.201160031917983 1
0.296853095009775 1
-0.119676836972138 1
0.237670283112989 1
0.520590389615533 1
-0.23261005341912 1
0.294384608628691 1
0.151256085483645 1
0.437936696528186 1
0.357611672152973 1
-0.0911249864842273 1
0.109496511672075 1
0.224617199184057 1
0.230819975893636 1
0.346314739363641 1
-0.0629704889075727 1
0.060927879378787 1
0.411171682120165 1
0.141405747332527 1
0.182941977571162 1
0.540267998405925 1
0.140082752163067 1
0.323306558720922 1
0.0101570884506991 1
0.187704771935836 1
0.338356307133875 1
0.0181506248442736 1
0.159283706764611 1
-0.10602740414931 1
-0.351523699181123 0
-0.23066552131941 1
0.342881352261853 1
0.461004828657502 1
0.195674973550031 1
0.283095638596005 1
0.190618959748682 1
0.305569962675638 1
-0.0849572251510026 1
0.116915047031976 1
0.0140962362962997 1
0.0782930682525493 1
0.138833249162247 1
-0.0397859060953102 1
0.24482962593383 1
-0.26375639351731 1
0.144841579814096 1
0.329160798702906 1
0.0313985066031141 1
-0.307752670326472 1
0.333390131878438 1
0.523526088548342 1
0.194330161297152 1
0.183019816218199 1
0.166577987410458 1
0.607047974371084 1
0.503009791429821 1
-0.0619187851756683 1
0.456422928884726 1
0.470684561954648 1
0.318495581298156 1
0.123313388106031 1
-0.200240241375455 1
0.189004868494289 1
0.197818752195349 1
0.290437327449329 1
0.293304331693638 1
0.0441431297495318 1
-0.0312758736271523 1
0.152971949598982 1
0.300554233832549 1
0.0196126119444857 1
-0.0291197942886404 1
-0.225290951230837 1
0.0592475809751961 1
0.134607479107152 1
0.25854873989453 1
0.144737161483321 1
0.546012298985836 1
0.248450418346366 1
0.0116565838270199 1
0.414611982241743 1
0.166574883693279 1
0.338535680557557 1
0.709846495492509 1
0.0637791861624435 1
0.157074726064403 1
0.775613834956062 0
0.247412879031419 1
0.237565960558957 1
0.147550711351865 1
-0.0272915418664444 1
0.197080233826975 1
0.00822365537448667 1
-0.122471971660065 1
0.0653469535308953 1
-0.284077053985033 0
0.191154966892782 1
0.881529268540023 0
0.460191978087604 1
-0.0363614685794297 1
0.0271990194905835 1
0.641312289093113 1
-0.184269259953474 1
0.203800744181114 1
-0.0231554743976927 1
-0.0360417638395152 1
0.10670352376503 1
-0.0776302007942935 1
0.429525931163543 1
0.265249452300532 1
-0.151190590456297 1
0.105811171595645 1
0.224098769577125 1
0.516068589962156 1
0.144762761542065 1
0.660573444214395 1
0.234846432654946 1
0.201137483850734 1
0.210482514342187 1
0.0734641203470853 1
0.023175381356903 1
-0.0539573101499281 1
0.256490764690879 1
0.141759661676605 1
0.213601033671976 1
0.396427807078736 1
0.632039622619835 1
0.180321948038435 1
0.568341690597781 1
0.469392863774677 1
0.290902115060462 1
0.43914262945629 1
0.127167813296834 1
-0.159136019968498 1
0.513818830463278 1
-0.0827689338451608 1
0.200127167610217 1
0.179283460106539 1
0.131510721632307 1
-0.140466376933693 1
0.122170522434902 1
0.507152390819627 1
0.305291766174732 1
0.348389827207145 1
-0.220267034293851 1
0.0844576510397513 1
0.587431358643428 1
0.16649364135772 1
0.171207269614097 1
-0.21737645863271 1
0.243922612249946 1
-0.0674737310019895 1
0.503158512929693 1
0.179520949198411 1
0.358470014500859 1
-0.199848548716092 1
0.145519810220291 1
0.486182538329649 1
0.356883654317196 1
0.790991510179006 0
-0.0126793106679489 1
-0.342897160035837 1
0.34507990235326 1
0.252058502943608 1
0.0601510002416294 1
0.456143349585942 1
0.306922315268313 1
0.367268839789103 1
0.316970528139426 1
-0.276392698718986 1
0.18129068978682 1
0.365434477992088 1
0.588218603906203 1
-0.169297948451755 1
0.516370864770684 1
0.250937341425058 1
0.20939175470752 1
0.188861231254633 1
-0.114503608778078 1
0.267039981251909 1
-0.22217624311158 1
0.298512229963539 1
-0.186404187000068 1
0.213509705628448 1
0.376172187564535 1
0.423124737612582 1
0.169221582065964 1
0.24974468460995 1
0.185718001499984 1
0.254890412006529 1
0.385335159589019 1
0.291857981181083 1
0.720886699768462 1
0.455864102933264 1
0.270850432468043 1
0.448352105332593 1
0.2436342757676 1
0.0576898141442419 1
-0.0231182464545313 1
0.214618130620024 1
-0.158555377542025 1
0.0807935757287875 1
0.0969339696037196 1
0.229991437311643 1
0.00213737732845176 1
-0.196778071454855 1
0.221569827724859 1
0.0210989766323558 1
0.370248195521669 1
0.357944088603762 1
-0.172078792826165 1
-0.158028382778226 1
-0.0720450989527184 1
0.741246243542721 0
0.332550407840284 1
0.400261636450245 1
0.17750244228626 1
-0.0221795112703116 1
0.218678084185745 1
0.278868681398459 1
0.238700662057947 1
0.31402686479119 1
-0.270872799578644 1
0.0589185956765713 1
0.125697203992104 1
-0.202367240623973 1
0.0625024499756223 1
0.283045617512008 1
-0.231829991258278 1
0.686072701651859 1
0.316964344086079 1
0.157642420834182 1
0.309633240852264 1
0.479623595413514 1
-0.212271842300839 1
0.349419932294409 1
0.221503526950381 1
0.445320062552125 1
0.26565817713456 1
-0.0402892452084575 1
0.419674786723306 1
0.0560205678966832 1
0.208749236649731 1
0.170943539433836 1
-0.180909139045155 1
0.28024340930891 1
0.455408421404609 1
0.124953276236508 1
-0.113434394744486 1
-0.129739228619138 1
0.171343525459914 1
0.178486397276712 1
0.217753252550407 1
-0.190619636130055 1
0.127748042856633 1
-0.0875770134153148 1
0.0768161185414555 1
0.423154863382461 1
-0.0301919477139423 1
-0.0986917085109747 1
0.840140896589234 0
-0.534797715456403 0
0.0446513452426958 1
0.40723704902921 1
-0.120393300302456 1
0.465473786820392 1
0.45557001719094 1
0.0630498137181283 1
0.195797205484129 1
-0.117692178328766 1
-0.181790406684784 1
0.286528274295299 1
0.366951046461483 1
0.276303786700044 1
0.504743896840714 1
0.0346694042701831 1
0.11695639267789 1
-0.0922460775514193 1
0.341392949767684 1
0.201224387232312 1
0.135566685396082 1
0.0935699093575728 1
0.254321639865933 1
-0.147008830640475 1
0.0398188895124039 1
0.120022921301133 1
0.127308563099059 1
0.193767066133092 1
0.588556031701825 1
0.33906725113645 1
0.405875692495971 1
0.20404084875745 1
0.387184152178597 1
0.125750518120423 1
0.0462438253178124 1
0.0886563481011416 1
0.00100490851365875 1
0.297540304550209 1
0.416291777240079 1
0.0626370714626665 1
0.355858981481573 1
0.490492511303103 1
0.0674135359262584 1
0.0328254848790696 1
0.564186118243628 1
-0.0894493244361292 1
0.197046456908654 1
0.541340118188304 1
0.0955784097479335 1
0.221652486769117 1
0.465447765304326 1
-0.172817165162743 1
0.313110913110093 1
0.0862536458923942 1
0.407623982229575 1
0.378000972878579 1
0.255030077651566 1
-0.0566711296600639 1
0.0495418458636382 1
0.171539513997488 1
0.297342264522921 1
-0.199029231643993 1
0.568904148077659 1
0.544110692060753 1
0.220881442099937 1
0.524702378199269 1
-0.215020166439502 1
0.0737852137684504 1
0.126262738314792 1
0.0178610915724173 1
0.203094542413067 1
0.286406636646282 1
0.247067039852696 1
-0.0264963627413246 1
0.624325574597597 1
0.478223508797975 1
0.288226058569454 1
-0.444878396228701 0
0.0841321959783147 1
0.367469602764571 1
0.0401757898342366 1
0.334323466432665 1
-0.316294381641301 0
0.120301561329982 1
0.369700935877165 1
-0.0587576343549521 1
0.416002083081178 1
0.191113657385644 1
0.308072819264121 1
0.156079151927277 1
-0.214881062343357 1
-0.10712878830663 1
0.443418596707395 1
0.122815509474459 1
0.59752873356513 1
0.180908234782203 1
0.705182267879135 1
-0.338976490958814 0
-0.0688423482875182 1
0.277323723770484 1
0.155475619894983 1
0.118891840356248 1
0.0750807311135434 1
0.435950319568258 1
0.392670463804806 1
0.264954081876 1
0.660969087024876 1
0.113270603860044 1
0.239883826739453 1
0.284381630106399 1
-0.125390273136164 1
-0.0702996730692213 1
-0.361785979814737 0
0.178773284962077 1
0.808079252281076 0
-0.143489999555887 1
0.109326428050492 1
-0.26017730922889 1
0.075948788644006 1
0.535735824124932 1
0.180329663135177 1
-0.0878640471204982 1
0.137698525490483 1
-0.367408391487676 0
0.323706947452408 1
-0.0302854903523221 1
0.393581552047911 1
0.344033171958885 1
0.243427054013722 1
0.177798725646747 1
-0.212941179403963 1
0.018251028247081 1
0.179139635220645 1
0.0307401409937663 1
0.237303834251441 1
0.321469623668688 1
-0.070969919951678 1
0.389347801025828 1
0.621898774154141 1
0.0303031645573414 1
-0.0352441029761434 1
0.397542900848676 1
0.403856989226803 1
-0.0848049253080296 1
-0.169373136591542 1
0.580265502015091 1
0.32084040642626 1
0.0330844321828638 1
0.0891817022788755 1
-0.00618594121936553 1
-0.0875094680972853 1
0.431616520807076 1
0.231279294757109 1
0.167303156048873 1
0.243151805901909 1
0.143488780189736 1
-0.085922544530762 1
0.240988858701618 1
-0.0303974046298746 1
0.162814966302878 1
0.242153537358707 1
0.283910577328295 1
-0.072043571252212 1
0.183113734243961 1
0.135700345502967 1
0.698125198745048 1
-0.136860919126761 1
0.310413566669175 1
0.3109106179575 1
0.437524585186558 1
0.403751483484227 1
-0.0923002475707433 1
0.0557712083680565 1
0.190816220810518 1
0.322542893126852 1
0.0764406336105273 1
-0.0626954585911648 1
-0.00673205304018648 1
0.525002703412198 1
-0.251557105909144 1
0.460492109568355 1
0.108209559762353 1
0.116348771009498 1
0.28838314741497 1
0.0157061208958632 1
-0.0279916166733695 1
0.475033225259987 1
-0.00132993111526137 1
0.0874702775426216 1
0.0955170283457731 1
0.148924974116519 1
0.461875111757151 1
0.0479527471271758 1
0.29221004598612 1
0.604677536885491 1
-0.274206389767249 1
-0.0291081807428482 1
-0.185416585477155 1
0.100527626196341 1
0.434566467717967 1
0.248654688875775 1
0.0643446157265757 1
0.654220542560636 1
0.602573821529259 1
0.391891190309583 1
0.502150512837723 1
0.241774343026107 1
0.0119842293766002 1
0.0066937218882314 1
-0.00613233105535973 1
-0.244754219760012 1
0.188912467340363 1
0.196458937363728 1
0.27998033549877 1
0.712930694166741 1
0.41688003207557 1
0.26443700054635 1
-0.0534452820690455 1
0.55468707681373 1
0.155683339866935 1
0.410379965608579 1
0.0225307988332058 1
-0.544206928987 0
0.324070781346243 1
-0.188831123498809 1
0.138018330791038 1
0.248647251820043 1
-0.0108203487970762 1
0.313680645493187 1
0.656071625050762 1
0.141756689962469 1
-0.259985520549296 1
0.239709972837305 1
0.399995869149547 1
0.150598041275888 1
0.260738815089439 1
0.280614537351941 1
0.301340934401583 1
0.167487037417777 1
0.0941381863983808 1
-0.0336357394667086 1
-0.0242607603051729 1
0.598732022019842 1
-0.122596758491547 1
0.0422244081423781 1
0.139381306356668 1
-0.0312204651323518 1
0.420244369167815 1
0.218217305292145 1
0.29533296385095 1
0.274829996162021 1
-0.0377891174163914 1
-0.124575155450434 1
0.584757015935659 1
0.34158902109349 1
-0.0616342290734191 1
0.679217863758563 1
0.213564931497949 1
0.675744556525303 1
0.416771596382148 1
0.545697325515657 1
0.108852112400097 1
-0.0900488587470702 1
0.344525305779093 1
0.142603353903744 1
0.240979758997739 1
0.301839191042244 1
0.488766367976261 1
0.471480989635386 1
0.0537563421239301 1
-0.0322565599804292 1
-0.122081905077876 1
0.0545320286274309 1
0.214304270116668 1
0.426007548550374 1
0.211772467396983 1
-0.00625478081963352 1
0.495885104061227 1
0.202324196802362 1
0.0213001879818933 1
0.0547313785941465 1
0.12936194855279 1
-0.2026597222344 1
0.166700520503181 1
0.540580847079542 1
0.287817661076601 1
0.473918893828369 1
-0.0315705092992301 1
-0.0675529743954152 1
-0.17584413927651 1
0.389511793579601 1
-0.189531995286593 1
0.503028480985794 1
0.226132604237721 1
-0.0373773372731891 1
0.28104914296155 1
-0.0759078321056002 1
0.132559038974872 1
0.35132814949494 1
0.199351022896693 1
0.364805027237985 1
0.131314433539279 1
0.565578645172987 1
0.35817607291883 1
0.567684670162828 1
0.41688519543125 1
0.00147067623348843 1
0.176494254270777 1
0.129470916797873 1
-0.264281688609076 1
0.0800148454450754 1
0.681898727224583 1
0.419671336877208 1
0.550627947297297 1
-0.0906272411057559 1
0.373846945027119 1
0.113255545851353 1
-0.434746440052914 0
0.549545284925885 1
0.14182662374068 1
0.39366537877165 1
0.0401518727235307 1
0.929566317526808 0
-0.0304575019585812 1
-0.175569662648498 1
0.137289027364058 1
-0.277607007748646 1
0.540281255814081 1
0.225556007527232 1
-0.142691832971009 1
0.461035696752586 1
0.0118098502179341 1
0.218614927896535 1
0.0270574677935437 1
-0.0965660481875306 1
-0.122200483097961 1
0.499651418223038 1
-0.0464937590473048 1
0.521878668218656 1
0.31761683075958 1
0.086969456129454 1
-0.0465463846166851 1
0.312710966822402 1
0.251281894175989 1
0.195802447670857 1
-0.104414935605942 1
0.248264620079445 1
0.231873259364937 1
0.228012766336568 1
0.277467750537175 1
0.478669563639989 1
-0.273764363312464 1
0.0559950347141346 1
0.340109166825247 1
0.338633245413182 1
0.563395898947153 1
0.24243964794887 1
0.335941512158276 1
0.0723843736828601 1
-0.228839752973127 1
0.174800662093362 1
0.107859573940511 1
-0.00530086841321226 1
0.349256758331257 1
-0.233659899406061 1
0.520049145249922 1
0.369004375763525 1
0.167793456513692 1
0.000538927528674208 1
0.116711103485374 1
0.220290323144462 1
0.193738371097058 1
-0.0232395879694771 1
0.271255781303274 1
-0.0818202704773781 1
0.509295286585103 1
0.0826713356799059 1
0.159145997773319 1
0.540036490448632 1
0.170789969421412 1
0.567821739470263 1
0.942085302434048 0
0.0203552620285297 1
-0.178721620659347 1
0.288438494410411 1
-0.34036945815472 0
0.345503109554843 1
0.424603852194667 1
0.292883546583886 1
0.710266918600776 1
-0.270114203691911 1
0.257436437012681 1
0.0670772133187825 1
0.124307972943042 1
0.38780104892078 1
0.435429063119455 1
0.271160686874647 1
-0.0731058972472372 1
0.293295277385079 1
0.1899768668016 1
0.30040125392679 1
0.462062092835364 1
-0.201408380563606 1
0.225773216611639 1
0.212049645531697 1
0.428030849670085 1
0.474710155163913 1
-0.049897530650899 1
0.265917647658612 1
0.225846095240402 1
0.219972577437954 1
0.233926314089984 1
-0.233447855039623 1
-0.0339205853826598 1
0.336450799473275 1
0.259304058348028 1
0.0014938399961695 1
0.110690103711177 1
0.577482267561627 1
0.263644948724992 1
0.199201019536876 1
0.74210281232918 1
0.0387902441925027 1
0.384984724491208 1
0.244814239730904 1
0.114671505951302 1
0.485122510561746 1
0.185337255537917 1
0.692020308631284 1
0.142615010101053 1
0.136283152817085 1
0.312867144825409 1
-0.37746372980622 0
0.295592002756379 1
0.078363999496555 1
0.662039891010076 1
0.126843857410274 1
0.062902335768245 1
0.0100553378435706 1
-0.18115266870545 1
0.0341897471962887 1
0.367906721129646 1
0.0434688708976758 1
-0.00134528072363634 1
0.308425240818078 1
0.462729577824356 1
0.400457496614391 1
0.411479593298844 1
0.676528752552122 1
0.290023897261585 1
0.377137873281772 1
0.332564526856303 1
0.627330649890541 1
-0.052397917661452 1
0.355592747937243 1
0.701905694848486 1
0.300317118916356 1
0.247447685013889 1
0.378496985045607 1
0.260618619465637 1
0.00984597074332972 1
0.271294434251584 1
0.357868591407026 1
0.209935165820563 1
0.246135886898597 1
0.180752402431977 1
0.224859313979676 1
0.017396941447717 1
0.171617929381977 1
0.103079046856671 1
0.0703803418047714 1
0.111030580564547 1
-0.0342218285209684 1
0.224762619281666 1
-0.0512027618838912 1
0.0116504519600581 1
0.12647963771099 1
-0.153858286045643 1
0.0877854282900334 1
0.405775684834397 1
0.248180051033119 1
0.0736471880519894 1
-0.0627684924894312 1
-0.0274408660943488 1
-0.0726872090118153 1
0.433067046546588 1
0.621165962033903 1
-0.107915884264521 1
0.233303945603963 1
-0.109306641432998 1
0.0415980248956878 1
0.438802933353609 1
0.472546861292875 1
0.0812615043151549 1
0.240225205389896 1
0.395106575240613 1
0.217899418541837 1
0.142106487443854 1
0.463432946382984 1
0.117071346717305 1
0.260149324536259 1
0.26822996456473 1
-0.147734955526804 1
0.210856522718831 1
0.268864062188968 1
0.00050597408133439 1
0.0666990991879731 1
-0.158993113755457 1
0.380360711149915 1
-0.188475467036308 1
-0.0543448020765064 1
0.208048706093294 1
-0.0290963478192762 1
0.0907655525630125 1
0.0504875233025231 1
0.373712862552755 1
0.208430618787448 1
-0.0437727958023089 1
0.379038977519982 1
0.138863746450903 1
-0.0671259777294469 1
0.256901615862626 1
0.122308218614826 1
0.220381857470179 1
0.647182922684461 1
0.483711643188144 1
0.29998210283926 1
0.493057196992407 1
0.390989453712542 1
0.266482215829119 1
0.169846285399391 1
0.403578637644656 1
0.210081936649956 1
0.353833730223586 1
0.364141605715913 1
0.0477953255983886 1
0.243086918714704 1
0.532723417486258 1
0.222333394211854 1
0.430595874814378 1
0.616797776479128 1
0.0173897579585655 1
0.19849329030691 1
-0.0122628762602281 1
0.535543688524833 1
0.268966887076749 1
-0.0474963850193726 1
0.0644836680256071 1
0.0433697729819783 1
0.292675674959122 1
-0.0295546750314861 1
0.258681808987599 1
0.326944749943772 1
0.679680058156483 1
0.162515493383811 1
-0.28482325962915 1
0.136654654633912 1
0.325105545977623 1
0.433565624003226 1
0.0821385672790352 1
0.453237643491488 1
0.350753752789663 1
0.493762719146074 1
0.130385395906035 1
0.126782911681127 1
0.462828941346313 1
0.019362479482955 1
0.428313033550418 1
0.612835862397414 1
-0.115971905726574 1
0.564426054697366 1
0.417111092715412 1
0.35705734200374 1
-0.121490325494301 1
0.114976807897087 1
0.476947730016455 1
-0.182450436680544 1
0.107134186730955 1
0.157434123381349 1
0.0456045184530761 1
0.35433177336806 1
0.0884258268575937 1
0.406351672931952 1
0.0487918951917407 1
-0.122416449915036 1
-0.234123690190088 1
0.129644817033776 1
0.331010201998294 1
-0.0604679548526679 1
0.189867742846481 1
0.887612816261432 0
0.535624805201683 1
0.115622607943509 1
0.342274419688561 1
0.736545194588161 0
0.301298217489878 1
0.647038327310154 1
-0.0630510648256752 1
0.0225983249406767 1
0.270839674347622 1
0.19770688554798 1
-0.107435157118941 1
-0.167963925132611 1
0.335581357572468 1
-0.0300883663239887 1
-0.18385049405995 1
-0.0721649596730203 1
0.615344051473261 1
0.40581899183488 1
0.226598245811386 1
0.039402602160798 1
0.184001488044403 1
0.117185941461118 1
0.579395236277141 1
0.344945837021778 1
0.0356271282837173 1
0.462246627310696 1
-0.0234766382471734 1
0.183868052273604 1
0.642369484135062 1
-0.107330752022089 1
-0.00412789752261966 1
-0.1447034552952 1
0.557430309788582 1
0.202257987163 1
0.347757200709723 1
0.433544383532757 1
0.14811909780143 1
0.596512557397626 1
0.435388477594615 1
0.106684364154473 1
0.0686629128923679 1
0.390979093995812 1
0.229984580590744 1
0.351467707847019 1
-0.0983811157212917 1
0.158780913082039 1
-0.0414108259619982 1
-0.109059106843443 1
0.123879158089263 1
0.317751840854965 1
0.166616886872487 1
-0.238255017576825 1
0.337857331364694 1
0.62877737033454 1
0.451291916359945 1
0.178568107934722 1
0.0588476782182341 1
0.0136605247438749 1
0.43302401437776 1
-0.077547215561815 1
-0.194644368919907 1
-0.215757069655076 1
0.431388898562982 1
0.283613917433036 1
0.687550817343558 1
0.279635942615935 1
0.131957188007524 1
0.00265568758482687 1
0.169617343838637 1
0.198399225035166 1
0.374237282496249 1
-0.363432865905266 0
0.16210079697093 1
0.450131144757801 1
0.385452521007554 1
0.490548444645601 1
0.18706972909002 1
0.133271773294451 1
0.815961545505994 0
0.549136848335874 1
0.301842715714809 1
0.522623302376228 1
0.10525947320511 1
0.157042187721314 1
0.341417113980329 1
0.203386800722812 1
-0.233291276289831 1
0.0908918755305067 1
0.0617530277611018 1
0.0816094605761217 1
0.317234118074739 1
0.177161264688807 1
-0.0457961903288166 1
0.172471300496268 1
0.291191667060054 1
0.280132123884997 1
-0.111647949234206 1
0.217604083877331 1
0.314599398417419 1
0.433843017438637 1
0.0560430149313517 1
0.0323061604926291 1
-0.0690551041246218 1
-0.0576316558138183 1
-0.188518794881856 1
-0.0176099619512513 1
0.0598005900556718 1
0.652046070960344 1
0.375560715480865 1
-0.160526131648206 1
0.340728405514783 1
0.108173418835144 1
0.213585306118812 1
0.167770452615207 1
0.159304681331186 1
0.160898038301508 1
0.378683107038599 1
0.151928086344319 1
0.0891315643344488 1
0.00636991453416411 1
0.415097696998821 1
0.319142710642916 1
0.222080285969681 1
0.547288268035109 1
0.147962727844543 1
0.037215631550467 1
0.134172349133953 1
0.0555969798443609 1
-0.00900942770850469 1
-0.236762582889474 1
0.42550280814551 1
0.044523289642684 1
0.230732434419819 1
-0.176709982778833 1
0.224017922155327 1
-0.0240217159138035 1
-0.213369295916851 1
0.133859635844286 1
0.214850525966239 1
0.215532625398929 1
-0.302839885701128 1
0.509915954136659 1
0.0678223861806563 1
0.424617867088275 1
0.394954235111004 1
0.241658474425999 1
0.388881623564839 1
0.0290120656237112 1
-0.177441162531639 1
0.46410917241804 1
0.192898304579754 1
0.57015275826384 1
-0.221589938372562 1
0.489776094652915 1
-0.026699566552989 1
-0.151997095249086 1
0.0191461681282011 1
0.474003065392334 1
0.327162101247991 1
0.217853650768724 1
-0.0448287920236634 1
-0.307363291214947 1
0.239630897135169 1
-0.497516549030176 0
0.0654308059477262 1
0.256946062595165 1
0.492035568251963 1
0.259876114195371 1
-0.389868054874924 0
0.474948117589659 1
-0.227035956441771 1
0.25884812200329 1
-0.0401082236151551 1
0.34667257181201 1
0.124620233665389 1
-0.154256897398096 1
0.163506048614469 1
-0.141644834595248 1
0.688410837492598 1
0.244454120084254 1
0.259970906806641 1
0.281913570932546 1
0.344937304655631 1
0.351575381219516 1
0.20790119347625 1
0.265181657388779 1
0.442100209578447 1
-0.0989289461117132 1
0.313044645216973 1
-0.000260621799654513 1
-0.122223269921017 1
0.305517727339105 1
0.0736529712823794 1
0.427974490487306 1
0.530817121341 1
0.644218875587535 1
0.369332880136645 1
-0.00933325445922391 1
-0.44304480140672 0
-0.0272574664878121 1
0.280524592384046 1
0.320622912055227 1
0.517508369006171 1
0.0806876317988554 1
-0.123732932560229 1
0.420995383900983 1
0.22827658452845 1
0.405994692070109 1
-0.170862472126678 1
-0.0296176043676452 1
-0.1975501178073 1
0.120496147369967 1
-0.228647910846219 1
-0.0460451316213765 1
0.325947749851727 1
0.204661095241208 1
-0.0138114712173066 1
0.203050830912712 1
-0.066249243297945 1
0.0237785863991452 1
-0.0785016849357407 1
0.151040255784189 1
0.129290171526328 1
0.121869944599432 1
-0.490944847907409 0
0.400887952675389 1
0.106921180653752 1
-0.0454119998533 1
-0.0786440915922657 1
0.118563548465877 1
0.231227677108306 1
0.0159848761554247 1
0.147360964961332 1
-0.0822713887842878 1
0.249912525236704 1
0.362657102783816 1
0.00753486190683933 1
0.412366561080006 1
0.688805455894083 1
-0.0710610512899317 1
0.272494954782266 1
0.304231821882807 1
0.259518993498287 1
0.0359764856963147 1
0.00248544785180392 1
0.146381214036336 1
-0.157908892630601 1
0.20831475977518 1
-0.168040268525066 1
0.165386525091219 1
0.166726784871207 1
-0.0359401662839245 1
-0.0810526699809997 1
0.211430516372423 1
0.380620539741232 1
0.203298115465284 1
0.508214054235334 1
-0.236268642300133 1
-0.100529221991116 1
-0.0253796181378891 1
0.141294288481147 1
0.491447361984762 1
0.282227771668622 1
0.456868374342792 1
0.0545503641359429 1
0.0268930553891055 1
0.207438844012642 1
0.202348491714197 1
0.182918286019508 1
0.22126199100822 1
0.232927369557952 1
0.365249255532603 1
0.346711675831879 1
0.00753608808056601 1
0.296330671170805 1
-0.0606985120238663 1
0.523836588964615 1
0.265579877769547 1
0.202442872143403 1
-0.0370630738525702 1
-0.0789795581093405 1
0.231121250591686 1
0.224257057140913 1
0.406527660472174 1
0.109157550197859 1
0.224087149488528 1
-0.0128343289880209 1
0.0568200793067889 1
0.441062584029416 1
0.0920863671908054 1
0.230427908372749 1
-0.237025915664825 1
0.100251815979866 1
-0.0451581382415482 1
0.314880014234377 1
0.280986204921236 1
0.220678330965531 1
0.755248533271866 0
-0.0453693439444801 1
0.294503871411881 1
0.660031035678982 1
0.0690445972328463 1
0.518627065304031 1
0.144767039493301 1
-0.285824530370235 1
-0.129157791051185 1
0.0364869937226713 1
0.316992542086248 1
0.532488148380348 1
0.283767393278501 1
0.340099346718694 1
0.0710964807830105 1
0.669160722946394 1
0.434739153805086 1
-0.0116187736862271 1
-0.126338405390598 1
0.213540559132454 1
0.187228430282409 1
0.310991543147832 1
0.118663765273551 1
0.303818718944972 1
-0.251287347334276 1
0.040270000615889 1
0.531963279505158 1
0.438255372547458 1
0.260501317025156 1
0.278128435539187 1
0.302601745070982 1
0.638710720978413 1
0.258090643363676 1
0.331853908065321 1
0.120812560618939 1
0.420637047990454 1
-0.0813802235227438 1
0.18606639686586 1
-0.0932642508874361 1
0.505959730296482 1
0.163472385542466 1
0.176778712406691 1
0.324362307557894 1
0.34047036907394 1
0.303012670436415 1
0.0745389725373959 1
0.318609815373895 1
0.610217785446755 1
0.487724029889346 1
-0.0645742048589734 1
0.665620547074067 1
0.113373224409268 1
0.425275154321737 1
-0.0752079254956647 1
0.25010309033429 1
0.579495827219127 1
0.362095517850081 1
0.294494555217336 1
0.599308727878884 1
0.0798022086349115 1
0.374136366770657 1
0.0925943829313056 1
0.464283597015102 1
0.215058533237734 1
0.055588970766388 1
0.148389530404858 1
0.0571656581367053 1
0.270983908779779 1
0.510870478532746 1
-0.050296591490563 1
0.0288292756652413 1
0.119618287921763 1
0.079707263530404 1
0.14600886796778 1
0.299348885167972 1
-0.0361393963758219 1
0.210277507839944 1
0.268725624891678 1
0.314111554637113 1
-0.0337058046759484 1
-0.101126234122793 1
0.273998365602392 1
0.47726009270827 1
-0.497043622733764 0
0.135866070309498 1
0.18569051084471 1
0.227155690565147 1
0.452948686489954 1
-0.0845529802294786 1
0.398406856691269 1
0.0640066976174039 1
0.139134882305742 1
0.64343419932878 1
0.516680705112644 1
0.231894830683194 1
0.578696622179866 1
-0.0519165533982408 1
0.238793482720294 1
-0.0497071364545637 1
0.30114098513292 1
0.520803905964715 1
0.235964813443716 1
0.143133457728275 1
0.314218571410709 1
0.165193810354168 1
0.226528241838385 1
-0.0228020436133048 1
0.254743877254245 1
-0.437061820588526 0
0.0840174056710576 1
0.34861565310801 1
0.403047098683372 1
0.291059707044185 1
0.533075544345297 1
0.181408463696591 1
0.0807072597326017 1
0.185030676370317 1
0.412604976613798 1
0.0234133609000428 1
0.410603107184571 1
0.320703353236466 1
0.0975611036611724 1
-0.210476248201643 1
-0.0367509908081771 1
-0.0337918854605482 1
0.349138447967271 1
0.417027661566504 1
0.15668587749344 1
0.200474806098676 1
0.328321284171167 1
0.0894779322851928 1
0.225051859737799 1
0.210231436705528 1
-0.377285736797508 1
0.276517467840471 1
0.30493974006893 1
0.110630453897165 1
-0.0454643412341501 1
0.327929495862079 1
0.349348765783142 1
0.354589143462899 1
-0.0536244852012252 1
-0.0092604000924139 1
0.365083359916183 1
0.589777506168111 1
-0.158832194914619 1
0.385545338729307 1
-0.0613195673554803 1
-0.181902509923317 1
0.696072927274319 1
0.650650359268475 1
0.270415736673373 1
0.0670047890406782 1
-0.022224583037916 1
-0.0700298400321697 1
0.210188053266748 1
0.387242614455301 1
0.349308289382298 1
0.055691971483486 1
0.302265213506065 1
0.20626977430287 1
0.100636422197826 1
-0.109012974550894 1
0.0627403140596944 1
-0.143676833413317 1
0.195634579841745 1
0.0539304912427997 1
-0.0387374461909451 1
0.24482281765008 1
0.193445995465977 1
0.209175320200641 1
-0.456340090089805 0
0.229827521800495 1
0.143026151253585 1
0.159529179316462 1
-0.312270853807681 0
-0.0959720522221006 1
0.383976108986894 1
-0.124748539454132 1
0.0217095454198706 1
0.0877140095833715 1
-0.11201060845887 1
0.225417544281171 1
-0.0856659732344788 1
0.0379803897343711 1
0.114612181709587 1
0.316564071106371 1
-0.0677930135911961 1
-0.0988746153710891 1
0.0167656487250579 1
0.326592460720261 1
0.276228617478608 1
0.45395635872109 1
0.372234052597098 1
0.222459357810125 1
0.44096472443259 1
0.439773475614831 1
0.284389014715113 1
0.303806240805214 1
0.09624168210412 1
0.158177111594206 1
0.102246640971391 1
-0.295432121036147 1
-0.0772819452972238 1
-0.148542255636258 1
0.199338115715781 1
0.405557193018601 1
0.274767308581784 1
-0.141614607378723 1
0.245758172291938 1
-0.00642082374594635 1
0.129135558924365 1
0.46335692064647 1
0.350438867778186 1
0.131512705334833 1
-0.545851233119566 0
-0.0643856003206884 1
-0.29874350333196 1
0.553903293559152 1
0.177359922241416 1
0.509784226814874 1
0.335628575998605 1
0.563211534279551 1
0.00472678741756515 1
-0.217367410560675 1
0.176620903721322 1
-0.112025814744465 1
0.282278596805001 1
0.185925021001509 1
0.335868564044913 1
-0.123846314048656 1
0.0286040256043712 1
0.18460691928134 1
0.324083653710003 1
0.215014952842862 1
0.16329018237827 1
-0.0456032968901631 1
0.416458356874084 1
0.467228686610685 1
0.418922631361827 1
0.0819817835201951 1
0.00120699206003755 1
0.264249417459605 1
-0.00609848039218201 1
0.471963380754154 1
0.141349360089974 1
0.591275750239239 1
-0.0101853937361816 1
-0.18583648135355 1
0.388429496504205 1
0.304991709594404 1
0.463831836165635 1
0.21512370282599 1
0.436713100756003 1
0.0436682907091389 1
0.10577756494698 1
0.112211054906861 1
0.274591240320481 1
0.257916151065146 1
0.421384632597858 1
0.387991492060387 1
0.698716686463104 0
0.325877053460117 1
0.0745671268272024 1
0.37070497884597 1
0.172386406954733 1
-0.0787698716704749 1
0.293808167463425 1
-0.116181432577612 1
0.267178894124754 1
0.129815125655139 1
0.446031472327432 1
0.349574700532241 1
0.298615311103612 1
0.431107111173824 1
0.0132683362894331 1
0.170575967955026 1
0.211914126354405 1
0.541039010356684 1
0.0180331215446468 1
0.145630630982185 1
0.16641559651999 1
0.403670531103012 1
-0.0588551461463195 1
0.0021570881569307 1
-0.0775682290275164 1
0.0476117087333164 1
-0.0131487801585304 1
0.244088580824617 1
0.197376728548106 1
-0.356647799006728 0
0.0187491657025715 1
-0.513530000633289 0
0.191433328287683 1
0.155740480480298 1
0.0961463796209829 1
-0.112340696635231 1
0.193831990678295 1
0.111085474794164 1
0.283177670045276 1
0.0481607296428402 1
0.328794694611433 1
0.0341829476901702 1
0.100534897338875 1
0.544282428374117 1
-0.0271349012280499 1
0.437853450647961 1
0.202387742608911 1
0.242612575476122 1
0.168215789589564 1
0.403757688020407 1
-0.0883867254360365 1
-0.320952962667087 0
0.384196370409211 1
0.104179010892799 1
0.16337303055628 1
0.10791186173466 1
-0.243991397179028 1
0.207032186948681 1
0.393373421017126 1
0.0954000418662598 1
0.246300648980691 1
-0.0125617665745319 1
0.389250619314459 1
0.137566123683068 1
0.410043810154312 1
-0.0533254975883624 1
0.303145362135043 1
0.650064644545842 1
0.476139105106831 1
0.408047566747841 1
0.286906864614146 1
0.440548922859269 1
0.796203525938948 0
0.263779473311364 1
0.294085794587628 1
0.342901184007422 1
0.165588451895036 1
0.295585088042045 1
0.673375642282987 1
0.0592192715547826 1
0.209733238814254 1
-0.0898478333775681 1
-0.101592585057008 1
0.31756652783879 1
0.328411518554384 1
0.37356412631715 1
-0.374327831754153 0
0.231498949968727 1
0.0438531487244747 1
0.167596891526688 1
-0.1654435700264 1
0.24226694615529 1
0.211944038527773 1
0.0716462030252122 1
0.0918910000716171 1
0.231627741580691 1
-0.201327298824919 1
0.0492604928146531 1
0.41404116322331 1
0.147725853956111 1
0.338547735996958 1
0.120742325161339 1
0.229865699430444 1
0.439603491883729 1
0.278552118420617 1
0.262581481834486 1
-0.0279847587714828 1
-0.0732070032690754 1
-0.154758016733313 1
-0.315799217327311 0
-0.0699014862810513 1
0.196648649639258 1
0.402858351138473 1
0.533149802487797 1
0.21332053048356 1
-0.116456856611739 1
0.202898272719191 1
-0.153667787851853 1
0.16726949112198 1
0.16819337816607 1
0.547028004404925 1
-0.103452225907462 1
0.0679669486817018 1
-0.0205430186404651 1
-0.15789993199696 1
0.270541957070915 1
0.18637042931146 1
0.487008499508557 1
-0.0882828709874781 1
0.690390993972164 1
0.247279938720884 1
0.0626601303582099 1
-0.685651440469143 0
0.219107556174401 1
0.229942393089747 1
0.24131672089522 1
0.464557955085463 1
0.0635156550056581 1
0.334013536567627 1
0.405472841538774 1
0.340070508158941 1
0.599263576646896 1
-0.0121669371371403 1
0.17578106929651 1
0.131461679285931 1
0.138421767888219 1
-0.215908206171904 1
-0.154806926721171 1
0.0470249445343383 1
0.124852037966979 1
0.41118150390876 1
0.228400624142934 1
0.0952421890915508 1
0.355829968100851 1
0.183148632744616 1
0.340342652866862 1
0.0409312733728932 1
-0.0268782607746983 1
0.381480951298442 1
0.261261110237725 1
0.0679308360007398 1
0.161554913956101 1
-0.199660135518588 1
0.111486719851484 1
0.18548419235975 1
0.235072248258134 1
0.450361554115792 1
0.0207706928125473 1
0.0838497472505412 1
-0.307853833490337 0
0.569174064638347 1
0.122313341082395 1
-0.0888433256937151 1
0.094604224227442 1
0.172510782136592 1
0.574611282658522 1
0.0172365489095425 1
0.214489542283553 1
0.069759515160362 1
-0.182672038329883 1
0.105898990872162 1
-0.0328865168892573 1
0.33816548582216 1
0.210841705295658 1
0.223091501073307 1
0.333551675321566 1
0.502581819426696 1
0.35269718888664 1
0.317562337869358 1
0.0756158328186271 1
0.431770153548648 1
0.200423747931594 1
0.324661682486215 1
0.629034276147134 1
0.341920986172916 1
0.0293385633103434 1
0.409471053925027 1
0.328730320959016 1
0.499169195275865 1
0.540394698147 1
0.416727746081174 1
0.502551045225892 1
0.0692413170851985 1
0.186264772037425 1
0.121247812211358 1
0.318389635447105 1
0.165608066572735 1
0.439836074268901 1
-0.130168722253213 1
0.31373827583913 1
0.149229858972274 1
0.434754098701617 1
0.0832738759694011 1
0.0371700436604843 1
0.421864615021428 1
0.314635894152639 1
0.0305174698718113 1
0.879180930031095 0
-0.00348140402989869 1
-0.0515591142408057 1
1.1201763593351 0
0.186625345640029 1
0.176029078641465 1
0.167854100564844 1
0.323067472306742 1
0.180649439890205 1
0.00120412188140073 1
0.133220315646875 1
0.634122695846041 1
0.182766063524253 1
-0.130347178777881 1
0.0282214953937836 1
0.35403693338161 1
0.499101472052412 1
0.272200340181857 1
-0.201925831899647 1
0.213837807033587 1
0.351036526324793 1
-0.0104707358267164 1
-0.223963163784768 1
0.240474433388984 1
0.0803922278730505 1
0.611005147422445 1
0.157896461206613 1
0.294353750536374 1
0.320015094717428 1
0.175226462582795 1
0.139831270236774 1
0.00490702446733932 1
0.185867593776676 1
0.0861431427497979 1
-0.0144917821760858 1
0.509850142808397 1
0.210763373455517 1
0.163410582192451 1
0.552030654699468 1
-0.154041038388168 1
-0.0346085952259266 1
0.200850771334249 1
0.496551455679027 1
0.0191493704099333 1
0.191398748935525 1
0.232244227649969 1
0.780536911215143 0
0.372963702551751 1
-0.0463360328991862 1
0.165613526391591 1
0.0503390444544599 1
0.368663926971352 1
0.0848739630099786 1
0.120829858800559 1
0.158985610025234 1
0.460185605866115 1
0.187564109054352 1
0.289346277463782 1
-0.283603101543155 1
0.538296888950097 1
-0.0952635030418055 1
-0.10788739662988 1
-0.0969506255741433 1
0.590817001923683 1
-0.223478916529984 1
0.492368633807938 1
0.127278823490094 1
0.217344321084275 1
-0.229175920227095 1
0.190459244699526 1
-0.0425446439158487 1
0.34645514116125 1
0.582728796841597 1
0.56564297687244 1
0.0128362617170456 1
0.272292458619457 1
0.169069494824933 1
0.113226616696124 1
0.1030073130873 1
0.479231069873316 1
0.729961479515327 1
-0.182496683161027 1
0.0654063936760558 1
-0.0780517727650362 1
0.364136081356788 1
-0.0895907737626705 1
0.0178852758403284 1
0.233848737854938 1
0.235815403311073 1
0.212183226038489 1
0.481491723053269 1
0.238372134964311 1
0.0972998009585915 1
0.34745435484164 1
0.279942657320459 1
0.145794004298859 1
0.321752243656417 1
0.146774277399654 1
0.171161385921703 1
0.316695715337173 1
0.306646777888149 1
0.347814567090354 1
0.388443947696066 1
-0.112330964231423 1
0.125721189935798 1
0.203337842510625 1
0.205760015781518 1
-0.210800404829408 1
0.0103949549747352 1
0.309961506920584 1
-0.01229825931011 1
0.386216487515653 1
0.297916082041531 1
0.523301425202032 1
0.504103018111714 1
-0.181680892412484 1
-0.0537459518038702 1
0.665845417911631 1
0.313640538999981 1
-0.0245502555084745 1
0.0681411013477464 1
0.637385926838858 1
0.438325708513622 1
0.662302805320124 1
-0.0243235145141452 1
0.639731547191362 1
0.0295318885080219 1
0.203008784058982 1
0.264084440161843 1
0.0316790505547458 1
0.416300215594145 1
0.0372049084193491 1
-0.0725734843605249 1
0.25142819524205 1
0.291970439222578 1
-0.0137022061841963 1
0.312494634149304 1
0.0232601795442567 1
0.531690938666323 1
-0.0644965739938095 1
-0.155012478974597 1
0.551746036062155 1
0.0109960230694691 1
0.49502157559571 1
-0.0223917951089189 1
0.444566739809505 1
0.0468799282781106 1
-0.00720736063680212 1
0.284947005945652 1
0.204661601372565 1
0.258543609486222 1
-0.170791780066946 1
0.0851382634419329 1
0.326349731631334 1
-0.479053667608983 0
0.164816785412576 1
0.230631521852048 1
0.392722720492734 1
0.195556416096758 1
0.332311336239475 1
0.147826243366961 1
0.347109783278262 1
0.132112410839934 1
-0.260693608455342 1
0.140787415255236 1
0.120664086175484 1
0.0421240750338452 1
0.0548960439741185 1
0.163037825006716 1
0.238576762552102 1
0.559550216901309 1
0.500658431623097 1
-0.298674782219926 1
0.492267280833193 1
0.169269828526375 1
0.0760820777063507 1
0.346037756088353 1
0.386215307138596 1
0.389509559288902 1
0.335397212884838 1
0.123992945268135 1
0.499722767875361 1
0.479843636373631 1
0.0666325832065142 1
-0.150879380783647 1
-0.377602614211916 0
0.526770040245493 1
0.372335958906531 1
0.329438483236168 1
0.336868289425142 1
-0.0389126253939543 1
0.281344227122045 1
0.0847777651784532 1
0.184067556308511 1
-0.251028415740087 1
0.0848325205333589 1
0.0536027188894048 1
0.239836485903004 1
0.238476753021448 1
0.125717542447403 1
0.649517560896938 1
0.281465250134372 1
0.257341802197657 1
0.50855601369057 1
0.26773623274834 1
-0.0266502982064955 1
0.190276459597896 1
0.370236362483155 1
0.259233762693923 1
-0.243548888828967 1
0.14767088290688 1
0.372714655902457 1
0.433788700107461 1
0.207970168072946 1
0.280355080485517 1
-0.194827237931262 1
0.0181674698558444 1
0.19763447032042 1
0.286410410793967 1
0.676322479972099 1
0.265026515214947 1
0.420976162087879 1
-0.186055033850454 1
0.369445196130559 1
0.872750540654648 0
0.405333637732836 1
0.158868977786769 1
0.774982369042899 0
0.397529592316242 1
0.82152126388778 0
0.170076405790531 1
0.454299477748794 1
0.0394044527900967 1
0.0966985067856359 1
0.330151179378472 1
0.346972536194795 1
0.0115710105422398 1
0.32732747679181 1
0.116761529264476 1
0.170800515769114 1
-0.193215517076841 1
0.40184672967321 1
0.561011408308787 1
0.17377341568138 1
-0.12015152764696 1
0.146476694351835 1
-0.122778873866262 1
0.021410265264875 1
0.428012304396573 1
-0.113943917986731 1
0.0810335361283928 1
0.493918132201386 1
0.6652105271517 1
0.483544020051607 1
-0.166679284995504 1
0.143662935311965 1
0.179295052686175 1
0.413995497391884 1
0.420516410249085 1
0.417304503132478 1
0.0911845567625701 1
-0.00687522681614602 1
0.400590593624643 1
-0.151739239092665 1
0.212679990856052 1
0.0244205888411688 1
0.21599231430538 1
-0.0462652920046165 1
-0.103170942856711 1
0.260805200145874 1
-0.0952700602216503 1
0.34530119738337 1
0.428463728752117 1
0.0401171456085966 1
0.203943655447264 1
-0.127292589583722 1
0.399713542004291 1
0.414523789483386 1
0.154685194902452 1
0.275105985297791 1
-0.0471585267174972 1
0.10780013358008 1
0.0692404702928883 1
0.222827798260446 1
0.257179905561917 1
-0.0577308657348979 1
0.316147929387722 1
0.350304079045627 1
0.320128361682265 1
0.390188949451918 1
0.0789383642782926 1
0.0346803253649964 1
0.0221717630954869 1
0.456972975132096 1
0.725572906616758 0
0.489168942046365 1
0.245914513724787 1
0.410915144605151 1
0.373057395512349 1
-0.15280305783721 1
0.395028130579022 1
-0.122241007183567 1
0.329809218512964 1
0.140048915343125 1
0.0769641546164772 1
0.0520201790129572 1
-0.0271178611577524 1
0.323647453408917 1
0.444846202846351 1
0.058185418570066 1
0.0741538734491982 1
0.367671554305636 1
0.112508827400601 1
0.380291337535101 1
-0.0748938192600649 1
0.00184375139696731 1
0.136535086438 1
0.102672418012129 1
-0.243563192917977 1
-0.183959589012117 1
0.0145821952834067 1
0.451233978615985 1
0.464100605406224 1
0.154137874422298 1
0.0863233002091669 1
0.309817647531779 1
0.456102414539937 1
0.606874371318129 1
0.061790273507476 1
-0.102193508205713 1
0.324396187185011 1
0.474828181978215 1
0.370842130803758 1
0.238115545139613 1
0.305334851962903 1
0.475881363908735 1
0.014009109344686 1
0.284652144492583 1
-0.104682874457993 1
0.227392898252735 1
0.347899066071644 1
0.0347631040210446 1
-0.0519354663101969 1
0.0846386507527755 1
0.0738548508751312 1
0.299155503624654 1
0.170597235870771 1
-0.203646901299134 1
0.176726650231392 1
0.441526668618506 1
0.103270238121047 1
0.297221392328451 1
0.279817433729044 1
0.365607628869694 1
0.0422398061353647 1
0.2876778749696 1
-0.250421360237137 1
0.236975984316999 1
0.297561019312061 1
0.663747202290447 1
0.633909811299165 1
0.287874383084216 1
0.265417373774089 1
0.0189881602273757 1
0.144550480181309 1
0.412660391182235 1
0.144646003223363 1
0.256652920826144 1
0.0859153695399948 1
-0.426213046258279 0
0.138777539970845 1
0.145056157971464 1
0.234869406570906 1
0.245744691067553 1
0.141255163922547 1
0.180512827229194 1
0.334212853460762 1
-0.146208081113408 1
0.552142876652452 1
0.280808962693895 1
-0.0588304202471767 1
0.622737763995594 1
0.457603300191361 1
0.0448988297208883 1
0.306761094204487 1
0.622318088513961 1
0.292931417814489 1
0.185189979251322 1
0.246698044761353 1
0.255260893957978 1
-0.0836536106964609 1
0.860462492975794 0
0.135318015230486 1
0.443201114320318 1
0.250650173639228 1
0.459473630683189 1
0.445969181818699 1
0.455179500485564 1
0.320566976087714 1
0.472135321770838 1
0.311947623396501 1
0.605335494493394 1
-0.00026299744101331 1
0.687255257099707 1
0.200532291847157 1
0.799845679470623 0
0.403708302821527 1
0.0900327112727592 1
0.192893091935014 1
0.591475593639856 1
0.436408828377783 1
-0.111201626481961 1
0.123904045168271 1
0.185043619142024 1
0.226471513770761 1
0.330411735194681 1
0.121781520340279 1
0.0894059145370217 1
0.12416289217348 1
0.0567962953228636 1
0.444507029548334 1
0.323969726125173 1
0.453264044685474 1
0.0172005398327447 1
-0.0272884250443778 1
-0.0593619437734502 1
0.129571908198039 1
0.578449802513905 1
0.361247999576474 1
0.116058137861968 1
0.154246625209944 1
0.0800844227436487 1
0.0662911511482773 1
-0.00731071925097816 1
0.494908249531873 1
0.318195791117266 1
0.282437682727009 1
0.431330604390664 1
0.330650443009773 1
0.0279582269885418 1
0.0646088206685048 1
0.0284391380537145 1
0.415502652268694 1
0.2615035774785 1
0.181877732161196 1
0.16987572585477 1
0.339454115052299 1
0.279744371924809 1
0.285376558990232 1
-0.227354155283132 1
0.468197299652326 1
0.527694684242298 1
0.134345002966416 1
-0.207152632158015 1
0.171590927685777 1
-0.0566067713653776 1
-0.0897099092486138 1
0.356860521262111 1
0.296354772402085 1
0.0635759145077063 1
0.186620468038021 1
0.389972208551847 1
0.0598886862995446 1
0.365169749941856 1
0.424167666201718 1
-0.154505390703866 1
-0.0350488968867842 1
0.450324066203821 1
-0.244656173549731 1
0.336383226381444 1
0.216700752519842 1
0.177204829464141 1
0.291795364503551 1
0.483733877525309 1
-0.209428444910883 1
0.224156330245044 1
0.175030488590349 1
0.228009081714345 1
-0.235738943545493 1
0.196323500202713 1
0.136158495983419 1
0.627234722501885 1
0.445577259923084 1
0.396528735730484 1
0.113411780346884 1
0.249380397691684 1
-0.333068190070996 0
0.317355446799647 1
0.229729530612252 1
0.010514496859779 1
0.710068912817404 1
0.384720059921483 1
0.155446160900456 1
0.190725294049492 1
0.263650941502868 1
0.329416190849037 1
0.108963620034696 1
0.0902222887816154 1
0.154647449720797 1
0.264175165598286 1
0.279540055082851 1
0.476781930158104 1
0.107528194923032 1
0.197321260988706 1
0.135145347468423 1
0.12432055269811 1
-0.252903183987398 1
0.366010838593376 1
0.032542051098463 1
-0.00363310337479029 1
0.485848424682688 1
-0.303960834103826 1
0.271858659997596 1
0.396558026519381 1
0.468409167592015 1
0.218347470000517 1
0.0937088626692804 1
0.172920778025692 1
-0.034327601968122 1
-0.139137192954825 1
-0.121220497147564 1
-0.244227019190545 1
0.250848985304588 1
-0.340493433998272 0
-0.0801126923202323 1
0.266958523998758 1
0.514997858036799 1
-0.0370001891569202 1
-0.00809136704527161 1
0.72107234818551 0
0.510727367154547 1
0.44282632582878 1
0.204293082999947 1
0.205053955002822 1
-0.0429597554901563 1
0.0843686852017069 1
0.245387320896343 1
0.182295137091707 1
0.524969283681469 1
0.160693409012205 1
0.408587595664691 1
0.0845277438710676 1
0.229738265212011 1
-0.00902301173728304 1
0.030057144684564 1
0.396927300475246 1
-0.179644625535405 1
0.139390108183369 1
0.249730631393088 1
0.694390021989492 1
-0.093414170765512 1
-0.0713490514684898 1
0.320449886205853 1
0.55075075941881 1
-0.00387118059271725 1
-0.0879923881256856 1
-0.0718574834738362 1
0.446706160871725 1
0.23080806404421 1
0.0702347890506837 1
0.599287564352789 1
0.271592305713105 1
0.259813387111636 1
0.290037126723504 1
0.00406058827840647 1
0.0626424645109629 1
0.291789573852421 1
-0.0462544721299006 1
0.395123451079699 1
-0.0605553921698803 1
0.186334148276231 1
-0.0742703313446989 1
0.362910064619798 1
0.272283369232917 1
0.362744413462205 1
0.0140234677745521 1
-0.186419912188162 1
-0.137416442207008 1
0.415225392744275 1
-0.22828062065404 1
0.0466162017826829 1
0.0664758693287646 1
0.535412888857949 1
0.103600672421094 1
0.31284164012942 1
0.514655703815082 1
-0.131657618586379 1
0.166500504949143 1
0.216679870907562 1
0.0069467393039267 1
-0.0509373565608964 1
0.198194716669356 1
0.261198364233234 1
-0.0632692688601337 1
0.632375796165927 1
-0.0869150384740558 1
0.255816061375895 1
0.323158020674591 1
0.240282382642728 1
0.376410990539384 1
0.0421251783942292 1
0.193529808081236 1
0.120837610093436 1
0.0996009828967182 1
0.0734121756791219 1
-0.116270857511387 1
0.490973681805325 1
0.5102769158038 1
0.244578045475311 1
0.397345924139715 1
0.225706215965208 1
-0.110780013329481 1
-0.21178901890121 1
0.0870794849218363 1
0.43244211737497 1
0.183424326435919 1
-0.043786871226321 1
0.127934877189724 1
0.215099696594466 1
0.133397348409538 1
0.462040958260579 1
0.113973226203554 1
0.216121453284661 1
0.160386812204449 1
-0.096266622895477 1
0.444496203663738 1
0.116672240107217 1
-0.195421859871266 1
0.207696853233662 1
0.342196765725608 1
0.228955870845891 1
0.610791448264048 1
0.313111292864221 1
0.472014728050279 1
-0.0528881786719364 1
0.227572020094274 1
0.245379318463591 1
-0.0266711414431067 1
0.163279445545821 1
0.299597540729806 1
0.214527314403107 1
0.178056518179234 1
-0.166689006566149 1
0.35293702016066 1
0.459196567519817 1
0.187551039993463 1
0.426210603056137 1
-0.0391946688588442 1
0.257713182158603 1
0.119176852816053 1
0.441150258388557 1
0.297269791421474 1
0.388955837646508 1
-0.362089891389136 0
-0.164728627227399 1
0.0600534422466444 1
-0.172879292246347 1
-0.139082588925438 1
0.255840740360325 1
-0.030810274364742 1
-0.306242402810498 0
0.173150164855346 1
-0.0315510778440778 1
0.557952660203416 1
0.287721605713635 1
