# Supplementary material for: Bias caused by sampling error in meta-analysis with small sample sizes
Source: PLoS One. 2018 Sep 13;13(9):e0204056. doi: 10.1371/journal.pone.0204056 (PMC6136825; doi:10.1371/journal.pone.0204056)
Supplement: S5 File — (ZIP) [file pone.0204056.s005.zip › results N = 20 theta = 0.2 tau = 0.2 sz = 100-500.txt]

"dl.theta" "dl.cp"
0.145413974518709 1
0.218155085085495 1
0.186199538308464 1
0.241645839379478 1
0.226300384263541 1
0.302593311078688 1
0.157058222053534 1
0.104040281060325 1
0.0728885685395396 1
0.248302146983158 1
0.256836845731154 1
0.218539247820798 1
0.166675276167683 1
0.248899066551916 1
0.31215831580031 1
0.072658836124967 0
0.218908669155439 1
0.148904159344974 1
0.246294562829768 1
0.0639978855383827 1
0.259347915391358 1
0.134965099595049 1
0.345464979553967 1
0.19961915424596 1
0.165228232780817 1
0.143957777839583 1
0.246824750430788 1
0.0780570821112899 0
0.297980780694997 1
0.152352648936299 1
0.299438926525923 1
0.21812852037047 1
0.0793177390990352 0
0.235786173077656 1
0.271268165214634 1
0.117785090922226 1
0.292871301012005 1
0.380769724730616 0
0.228456355334676 1
0.196689358039921 1
0.238815133691628 1
0.0689084888985617 0
0.147008454189806 1
0.261776920714273 1
0.171571929183494 1
0.163994503280663 1
0.135361255947138 1
0.225617001419452 1
0.180528192327461 1
0.170882388849775 1
0.159019938599147 1
0.150357790193025 1
0.283383383093084 1
0.304852857627749 1
0.204645372154141 1
0.374990038711582 1
0.258181713702894 1
0.250612909862365 1
0.0594562052981339 0
0.177820079111718 1
0.242886048884513 1
0.251545526393424 1
0.165345106104798 1
0.290809182094734 1
0.0860931600597113 0
0.217316574695378 1
0.322707266580368 1
0.374098872399111 0
0.164578431879248 1
0.00324743624837484 0
0.093288700059539 1
0.207744182484492 1
0.162469741198689 1
0.141917637674911 1
0.168913552751214 1
0.0800301433281545 1
0.149936122832982 1
0.277428167229393 1
0.250708848739516 1
0.129894627693848 1
0.196763676587328 1
0.125572558422963 1
0.266422409969863 1
0.265517186227549 1
0.141784038806722 1
0.237387519531302 1
0.141664148254661 1
0.276875031971353 1
0.109600689288362 1
0.168255590956184 1
0.233448001759419 1
0.218399247614562 1
0.165707379797933 1
0.22862447716718 1
0.184254343309758 1
0.090229733523407 1
0.121596271121166 1
0.234511086958789 1
0.206000083848297 1
0.228011560833526 1
0.218142905813106 1
0.233910218341797 1
0.202407567063087 1
0.191740343228822 1
0.144548482928424 1
0.208851850837451 1
0.0907849403691536 1
0.234505132878294 1
0.0741836428281141 1
0.17892761516733 1
0.298217336020162 1
0.335371766981621 0
0.198645427197576 1
0.266994901801841 1
0.261297133245204 1
0.191576014506952 1
0.234217991227362 1
0.241269659909273 1
0.284086507525335 1
0.254356879364016 1
0.165756024513877 1
0.166698491274246 1
0.136698132945304 1
0.195558685247162 1
0.111013815324507 1
0.207181567679737 1
0.301290795101694 1
0.163354258244664 1
0.204717870561938 1
0.231858143972494 1
0.143719184410786 1
0.24085943792486 1
0.117964392715006 1
0.123709671744032 1
0.277985682152546 1
0.0901475986045058 1
0.315224833858394 1
0.151971903641479 1
0.259343686602431 1
0.170759575233688 1
0.182524054740406 1
0.387044562015566 0
0.217442118864949 1
0.235614719154036 1
0.310937521396021 1
0.207584675523582 1
0.191680197272927 1
0.29972870090911 1
0.196942535826142 1
0.0776554040559473 1
0.180744182943015 1
0.248744226358638 1
0.330865340768239 1
0.127871792480196 1
0.213749458752739 1
0.1674873602685 1
0.18319892094814 1
0.227603409087573 1
0.237223356304949 1
0.20211563166246 1
0.269181543535896 1
0.2271467588425 1
0.258063007767123 1
0.336148145356715 0
0.210392538365404 1
0.154625569833712 1
0.409894805098612 0
0.315601370519512 1
0.134460699599678 1
0.17072337830776 1
0.234066605841923 1
0.0299450902472876 0
0.303230550681238 1
0.287317543689928 1
0.197179972482743 1
0.230154750719446 1
0.171255702573612 1
0.111582001752468 1
0.10685097484965 1
-0.0274686495654035 0
0.156979371061893 1
0.0944102995531066 1
0.236371430337732 1
0.295292856761249 1
0.25442343166719 1
0.300131298263933 1
0.29728068568706 1
0.21217066790376 1
0.284581736040793 1
0.166550042471055 1
0.168088235912261 1
0.302274778907156 1
0.244227036144366 1
0.360979136617554 0
0.203099793638383 1
0.193268386116417 1
0.226680817649276 1
0.232303070614531 1
0.262785966557395 1
0.170851346057099 1
0.104542151853595 1
0.111227398103922 1
0.138267829817655 1
0.172604576544783 1
0.234122330899188 1
0.181050997589929 1
0.131901251402123 1
0.273675652880043 1
0.116449765046946 1
0.158415289793925 1
0.194951298558778 1
0.208245436889872 1
0.14899479290463 1
0.183242280408068 1
0.17485475825346 1
0.0707654237362126 0
0.173207160000165 1
0.269479610471466 1
0.0296638479201146 0
0.354627207091848 0
0.202900011252879 1
0.18052986884516 1
0.134414843733691 1
0.223456257130534 1
0.193254805859074 1
0.21287149490685 1
0.283122028198747 1
0.101329433845754 1
0.233880609840689 1
0.301397290372963 1
0.326796087308812 0
0.214454400391887 1
0.293571814283447 1
0.171000359849251 1
0.119599731024606 1
0.247677348417239 1
0.242535192064815 1
0.194677059085172 1
0.307836400937937 1
0.247687866395689 1
0.153776958408437 1
0.265399941075268 1
0.157554215376288 1
0.160686986167604 1
0.267195624831339 1
0.193486791018275 1
0.240063837197307 1
0.297500054085618 1
0.204369933290164 1
0.260135915527656 1
0.314872187578121 0
0.201221940604452 1
0.142367622377223 1
0.457572751044251 0
0.422804119677008 0
0.321517060767995 1
0.138307020493558 1
0.214029362290088 1
0.309877782398445 1
0.177124265766449 1
0.260135308407543 1
0.18294527237771 1
0.254550018758116 1
0.233494606509101 1
0.233411234688995 1
0.218965390511081 1
0.24238240879268 1
0.159595805453692 1
0.146433322861654 1
0.0925900755448898 1
0.21341235227274 1
0.306088419900745 1
0.100905557848089 1
0.160350730582232 1
0.108442857597733 1
0.136081852734825 1
0.206917677600567 1
0.1559840882328 1
0.408046578088429 0
0.181534538458999 1
0.177730549801337 1
0.240008671937947 1
0.194719381718765 1
0.282863158652873 1
0.08409684990321 0
0.320390363989685 1
0.233058411536757 1
0.16659642468728 1
0.149399077414363 1
0.237222103980671 1
0.0918878255057443 0
0.268746288388533 1
0.115424866947414 1
0.184073576329049 1
0.183942276791277 1
0.135049651852952 1
0.344222749560924 1
0.153743245363134 1
0.144600049205402 1
0.247903844369928 1
0.25311773592887 1
0.266706189932841 1
0.408527769120002 0
0.112537092510888 1
0.0590297724812948 0
0.283642859042069 1
0.291446829636775 1
0.248216290669878 1
0.132834720206115 1
0.217182904484443 1
0.232414579225024 1
0.180682480265451 1
0.283786313980852 1
0.176177138707092 1
0.186145735772982 1
0.102337296899663 1
0.184059586913619 1
0.141057798589819 1
0.0874139933568291 1
0.257718462269843 1
0.149374899825084 1
0.158826666980027 1
0.299327760113338 1
0.269038972038438 1
0.157839759555119 1
0.281904869047486 1
0.177283934675073 1
0.226172456256773 1
0.156584934439483 1
0.146454999381627 1
0.22520502501607 1
0.265999017294682 1
0.168748895336403 1
0.24681460932957 1
0.113279533987361 1
0.317995613081041 1
0.295545415257942 1
0.156829622911037 1
0.344064944400194 1
0.234438438863662 1
0.264235366209471 1
0.234330060675609 1
0.175127598777374 1
0.168125951678127 1
0.240200211727064 1
0.198069800992162 1
0.169155019470016 1
0.157512570843152 1
0.126219325817358 1
0.283453339433973 1
0.237245086581524 1
0.0927922481988677 1
0.118684615939066 1
0.183889628830018 1
0.145514560423197 1
0.215530558624812 1
0.241957467077058 1
0.210190801491949 1
0.135865660041239 1
0.199349444299134 1
0.0707864698340321 0
0.166155401021109 1
0.214146093223404 1
0.14731524227075 1
0.215210805917005 1
0.203283198967431 1
0.130617548683352 1
0.108783122665238 1
0.303380000350859 1
0.169973700270512 1
0.223150379705943 1
0.225646267773527 1
0.310668589565621 1
0.266654027652414 1
0.165120435246669 1
0.34003385986327 0
0.242035852439767 1
0.226439368361648 1
0.223287932988157 1
0.234465687145784 1
0.119762827730524 1
0.174381357354294 1
0.239397431031885 1
0.100750062014013 1
0.196227128513656 1
0.203299308513702 1
0.0909358975155868 1
0.193137813244068 1
0.0504754135363115 0
0.216307010785079 1
0.211383700446167 1
0.293501515054567 1
0.200744969033893 1
0.200570998696531 1
0.239160613154474 1
0.0422735478610655 0
0.117469051271756 1
0.260159167043751 1
0.268903662662593 1
0.322209354800551 1
0.183242655625537 1
0.109450700788229 1
0.25022378046485 1
0.180619082657946 1
0.172528334607741 1
0.21177740083327 1
0.0550396463360037 0
0.262636833482311 1
0.251421626356971 1
0.250526114983577 1
0.256352508802756 1
0.273461322234687 1
0.212087248444137 1
0.0619151076301184 0
0.232949097251905 1
0.200337590045447 1
0.284832331249377 1
0.196179518458333 1
0.190345701900154 1
0.276493213053604 1
0.282561991050404 1
0.211972307545526 1
0.244256987273058 1
0.177313704083745 1
0.235937702775196 1
0.260191203488389 1
0.287735721342022 1
-0.0219028510350237 0
0.2206699310876 1
0.325125720265127 1
0.132475993023381 1
0.0577334664217538 1
0.219649603793498 1
0.181356688639513 1
0.113278845300739 1
0.328728300818811 1
0.100081461419588 1
0.117504661107314 1
0.259061358578199 1
0.117518898123688 1
0.255811266216493 1
0.131631143202895 1
0.279613763803376 1
0.31679815564759 1
0.115180166259548 1
0.257879425244141 1
0.205588591498138 1
0.210706468100006 1
0.235520146316491 1
0.158958966362309 1
0.119410835191413 1
0.170900189801094 1
0.304837536686182 1
0.168359913935613 1
0.263910742688014 1
0.155180370578073 1
0.0491930721390616 0
0.237445890692226 1
0.241654918732367 1
0.226578314375274 1
0.207611526889531 1
0.265959619699857 1
0.267561235818622 1
0.192571338212686 1
0.383530025312342 0
0.221296879149065 1
0.116721755268257 1
0.112257942888818 1
0.141143602791897 1
0.0659821273417139 1
0.0377368133209696 0
0.246904348841385 1
0.275383507297312 1
0.188013370211157 1
0.139050862456378 1
0.172370359267545 1
0.165998559577531 1
0.140190071671962 1
0.240787890821872 1
0.205133992070268 1
0.198216704968261 1
0.202341392274296 1
0.0796992891894876 1
0.163411023217926 1
0.153919642033534 1
0.103343551890043 1
0.131987997755457 1
0.180229993972064 1
0.146735782350652 1
0.129409072132221 1
0.30590491687298 1
0.261423509072313 1
0.211239912639462 1
0.17648309227858 1
0.191553995360045 1
0.202761288544626 1
0.225157542234416 1
0.246752127042152 1
0.147084965277832 1
0.208188329815126 1
0.0984751429755256 1
0.101256728975072 1
0.211854160021014 1
0.184971026379948 1
0.111492699782042 1
0.235542976081976 1
0.271035875776757 1
0.297521809174801 1
0.0994996425333391 1
0.246846565737143 1
0.266345563846974 1
0.171349992806005 1
0.166177855025955 1
0.226533422659695 1
0.21862391991048 1
0.211841122878957 1
0.130582577379116 1
0.276611115683919 1
0.17343824954158 1
0.309921736051767 1
0.159264896826037 1
0.260806586215404 1
0.117304310504476 1
0.17535014939752 1
0.0459674198513003 0
0.300470886165921 1
0.168422162317989 1
0.217400106707275 1
0.236511571321429 1
0.192345412520275 1
0.187314675005724 1
0.269793345170227 1
0.209833765450276 1
0.237482214013997 1
0.166941446859168 1
0.0746551797496861 1
0.278464803152374 1
0.127519024102582 1
0.109818606740688 1
0.186069427529963 1
0.283453078941539 1
0.259179733045318 1
0.138559288817008 1
0.196844587534886 1
0.252443534158183 1
0.180677979102869 1
0.134220176849437 1
0.162856129702408 1
0.159415029457563 1
0.144987531040268 1
0.26930974391153 1
0.338769169507483 0
0.242412108739017 1
0.412811289761402 0
0.166421570835889 1
0.0413622325575964 0
0.213576105073555 1
0.157940227959464 1
0.26208470733743 1
0.235245619957607 1
0.264091550252899 1
0.1206171333632 1
0.301163140697235 1
0.145919183705499 1
0.164649221808165 1
0.231251832556438 1
0.201974754808844 1
0.209419472665719 1
0.342829221634233 1
0.22016636230788 1
0.189923171627395 1
0.124768097177965 1
0.171673155377465 1
0.172232724875258 1
0.205759601251365 1
0.208672802304654 1
0.250099631729514 1
0.241638597416106 1
0.279144689518603 1
0.217830031495836 1
0.169475807808313 1
0.102583272298366 1
0.236578594179935 1
0.20922053534953 1
0.238272833487795 1
0.171236048012549 1
0.148242949857682 1
0.114990124794434 1
0.199236104370733 1
0.100235555406626 1
0.209891789691648 1
0.183072936589318 1
0.115963488911917 1
0.334319338866551 1
0.183464193515328 1
0.160913583639649 1
0.175372236252753 1
0.24536519970077 1
0.184986276503235 1
0.069431467931576 0
0.165775657021784 1
0.235261070900519 1
0.233695484265453 1
0.134891574008855 1
0.248741068116401 1
0.250676424434297 1
0.157382258066769 1
0.191678828225913 1
0.257112440917895 1
0.155145602099088 1
0.153903944255572 1
0.103420681909685 1
0.29207516323253 1
0.164241960301714 1
0.1548265854551 1
0.275693909442122 1
0.0787737929955546 1
0.197650874738369 1
0.229750401545349 1
0.187121130391159 1
0.210772872757721 1
0.33331323469425 0
0.220116863291011 1
0.228958138700423 1
0.272105955564181 1
0.166711784793209 1
0.257313873318609 1
0.285071917899086 1
0.196295411842028 1
0.154522656610043 1
0.180995644045065 1
0.261890717224597 1
0.20424076862825 1
0.211768259764941 1
0.214703282123201 1
0.257143711609464 1
0.262171134591825 1
0.15757112906695 1
0.191858212970281 1
0.226668456611978 1
0.0201486140601009 0
0.231172097339059 1
0.328318252249417 1
0.193198032069985 1
0.20423683050953 1
0.140057752482183 1
0.129187054037523 1
0.26991252870826 1
0.147722299532806 1
0.198810755438918 1
0.235302490302751 1
0.147209164779607 1
0.12156458514182 1
0.158617034502986 1
0.281063491084255 1
0.119134177168693 1
0.0946223345326195 1
0.197569878241269 1
0.144105067320908 1
0.208907014052254 1
0.166998037100056 1
0.142590331186727 1
0.219628978513627 1
0.230067826575045 1
0.222551368180614 1
0.285112078549509 1
0.196228343056228 1
0.0863741192002492 1
0.252559704601284 1
0.27400195454538 1
0.194263743081079 1
0.114967423860449 1
0.160498370557913 1
0.30236895857286 1
0.14400181436319 1
0.272151459342517 1
0.15723517337425 1
0.202051015769306 1
0.132251058098678 1
0.227411194778676 1
0.0848653966517226 1
0.178710051064544 1
0.144807116511045 1
0.112122280448776 1
0.213148529415121 1
0.14843583434163 1
0.181839655205891 1
0.113614896567117 1
0.139678692935432 1
0.0683589910543295 1
0.199818010234372 1
0.229709270467915 1
0.358285475697047 0
0.124134902771456 1
0.368815778593707 0
0.153910891863873 1
0.191280438978113 1
0.152756281972389 1
0.205809062911691 1
0.0374641975534369 0
0.185773427168228 1
0.143063481859909 1
0.285225793720482 1
0.295213648568479 1
0.159758990186659 1
0.18233916329324 1
0.203795742838728 1
0.117276244615266 1
0.235438582788994 1
0.161170599350812 1
0.165982063246835 1
0.143724364978719 1
0.0630539531332503 0
0.210714429656709 1
0.1682908803563 1
0.178026948242246 1
0.148830118140238 1
0.232589581078169 1
0.269284891042494 1
0.254843394691547 1
0.317984475381564 0
0.185317456050159 1
0.174033912215944 1
0.153512052118889 1
0.181982607702867 1
0.179668549113099 1
0.115300641499112 1
0.31216113782651 1
0.276364622109833 1
0.106092181555284 1
0.154032296209773 1
0.2893990216641 1
0.150908490313625 1
0.150656691657321 1
0.22005474627829 1
0.11916173378967 1
0.197196699958877 1
0.14189914526295 1
0.193419861546926 1
0.262073738005469 1
0.0872035741674809 0
0.124907322996037 1
0.125358564088113 1
0.263965927577277 1
0.269858151542466 1
0.273740772301739 1
0.157613223935084 1
0.170122428894378 1
0.128994408805938 1
0.156383270643876 1
0.242287535490936 1
0.19961800205849 1
0.250268601333035 1
0.293805644916246 1
0.19331088845043 1
0.120552735359406 1
0.187970507238913 1
0.0995263705234394 1
0.148405708906284 1
0.201673695910007 1
0.182650555171392 1
0.0928480539187354 1
0.118739661822806 1
0.223624003484933 1
0.35408862107214 1
0.222845262776737 1
0.171739028216313 1
0.132352852268434 1
0.142080260298687 1
0.185529667461999 1
0.14499334680323 1
0.233589501853227 1
0.243197490524706 1
0.256633014772311 1
0.114768652795936 1
0.0787165283521899 0
0.26454594526109 1
0.261764083269246 1
0.295630943488436 1
0.180158697632552 1
0.25142368387554 1
0.147911161554163 1
0.359667823157746 0
0.196862183334068 1
0.133026672232585 1
0.099016600814466 1
0.258757236016585 1
0.183238784078221 1
0.225543387483552 1
0.18388170737975 1
0.269246844793779 1
0.178758359668784 1
0.289299116246926 1
0.352230101958441 0
0.339193306348996 0
0.272474537652735 1
0.270010218416705 1
0.149404122910762 1
0.131639686975441 1
0.160811249599516 1
0.275686539134196 1
0.216357189466308 1
0.0739183924121608 1
0.246374751108139 1
0.207268126134755 1
0.239154021049563 1
0.0859603668891809 1
0.186085181732049 1
0.23422302990691 1
0.129312877065839 1
0.190771899585064 1
0.236358462287342 1
0.222577940945745 1
0.165454447350655 1
0.272330787179567 1
0.145980589020891 1
0.133866220574472 1
0.173061852253425 1
0.244452804748553 1
0.202396590903409 1
0.224274597071085 1
0.0918437976381776 1
0.243501558000718 1
0.21573120083438 1
0.235394893876551 1
0.108379521451305 1
0.136854461237032 1
0.288496730409229 1
0.270305297360142 1
0.2135503529313 1
0.207650109706638 1
0.358239205210388 0
0.157368315796563 1
0.0595836772023792 0
0.147600922347555 1
0.333324446632471 0
0.28011294791579 1
0.130232031249601 1
0.146527101588355 1
0.0727603930040351 1
0.207144502038061 1
0.166923532845217 1
0.340562637748792 1
0.166226107753255 1
0.112453691163683 1
0.231029408794549 1
0.230812779150621 1
0.210172067715289 1
0.233337087218151 1
0.188041344743724 1
0.211802777717317 1
0.161559339569699 1
0.244229490958304 1
0.204370222961376 1
0.294136822870245 1
0.336062059196335 0
0.0389684557172165 0
0.279559261495236 1
0.215700817969322 1
0.231879117263363 1
0.174969826148968 1
0.300954201501853 1
0.100778279946483 1
0.163536704531257 1
0.244692761221323 1
0.132601075266501 1
0.200258537945893 1
0.143092045592471 1
0.158753783744923 1
0.117586877148951 1
0.183659932995877 1
0.130694928118094 1
0.211049135665432 1
0.123386315559434 1
0.114398218876544 1
0.231157896539639 1
0.251440484953009 1
0.240479678621025 1
0.24696684827932 1
0.241736080961231 1
0.176596268013707 1
0.1135336448567 1
0.25666791314957 1
0.157982438989058 1
0.0762256407860062 1
0.0415024072196284 0
0.140666324326529 1
0.204758387271198 1
0.155892212512072 1
0.201816160570092 1
0.187896723613964 1
0.264990349137058 1
0.240697077002153 1
0.210625485330193 1
0.256397117168212 1
0.235811587206039 1
0.194413804596829 1
0.328438189578001 1
0.214544598486017 1
0.183641490029852 1
0.171577664128447 1
0.21117940061102 1
0.330848343246177 0
0.106296969022428 1
0.264861106665575 1
0.196474754297209 1
0.214728194394616 1
0.114288777881476 1
0.203499951399851 1
0.178086736964308 1
0.217489588590757 1
0.203310836432802 1
0.327130090915993 0
0.0861818298007594 1
0.140313313648275 1
0.268468549976187 1
0.17848642254664 1
0.286052948655931 1
0.190320231434199 1
0.11498040683624 1
0.175016107716443 1
0.25567047980122 1
0.276246848482337 1
0.201448012447478 1
0.214449424214559 1
0.284119854440999 1
0.213972032698098 1
0.109351593804792 1
0.211576072059514 1
0.19473772140355 1
0.150775322239331 1
0.199313365621676 1
0.269546651668416 1
0.0718868679056495 1
0.177846274463458 1
0.206094223190229 1
0.0637073493059414 1
0.132619943689309 1
0.210277768360016 1
0.137969123532227 1
0.322243888458376 1
0.217808809967002 1
0.174494613118877 1
0.356151607713963 1
0.232859274747993 1
0.376198746034467 0
0.127617138630272 1
0.172387172881664 1
0.149814420633812 1
0.095671159864156 1
0.252212681648683 1
0.149747005134543 1
0.299850761646842 1
0.220970833829209 1
0.149686154610356 1
0.296528973797062 1
0.239336052924058 1
0.222501145921237 1
0.240499259655143 1
0.167896792755302 1
0.173565989625039 1
0.178438010102073 1
0.14520049748028 1
0.313393422847894 1
0.224454055936814 1
0.237770721406152 1
0.325653972980978 1
0.18345700794712 1
0.091376490447114 1
0.186677913155526 1
0.164471246481574 1
0.301569715392289 1
0.231951250338348 1
0.18666945319146 1
0.267011878601939 1
0.173614764795254 1
0.243595444050823 1
0.194992282685164 1
0.311454231677431 1
0.285865385227427 1
0.164439774725822 1
0.307030531773941 1
0.138483442310088 1
0.239405871614966 1
0.172590105511099 1
0.224643522496654 1
0.188063513665393 1
0.235658505487188 1
0.180395389128958 1
0.236137775025412 1
0.315990804203702 0
0.155803705006656 1
0.157360089907254 1
0.180652767283277 1
0.256582890019853 1
0.252559881102848 1
0.181204727714701 1
0.214606899097387 1
0.246083468475128 1
0.143496974416072 1
0.0648803433941532 1
0.224864281685117 1
0.161667208639296 1
0.243834712808239 1
0.25107404588089 1
0.179471233674035 1
0.151355348966427 1
0.319240028876515 1
0.110145442423064 1
0.249616526018025 1
0.218533718087119 1
0.339685880193429 0
0.0812896942733588 1
0.16920034592755 1
0.250209264151299 1
0.355009608365826 0
0.220045648206672 1
0.340015089589914 1
0.188824283612634 1
0.104100287962148 1
0.272776453998167 1
0.111835211764827 1
0.201743199752654 1
0.137434125104268 1
0.156417117081724 1
0.256060918796001 1
0.238985746836091 1
0.204059679125851 1
0.244210288432503 1
0.196369312358204 1
0.135861964969179 1
0.243046682622219 1
0.188496897051163 1
0.317895967292754 1
0.186376292764469 1
0.335473267518856 1
0.181285885003233 1
0.189376143753758 1
0.171914229545555 1
0.0500093132393871 1
0.268416878118027 1
0.168881915286632 1
0.14280193132933 1
0.0493631289696135 1
0.20046150267005 1
0.283704589398066 1
0.286966161038043 1
0.211662187450196 1
0.273349637407298 1
0.109570410778101 1
0.195928022732482 1
0.389429517060615 0
0.217835083006794 1
0.241722910184446 1
0.0815222448073534 0
0.245491458265809 1
0.321353349802444 1
0.25589748551085 1
0.124250953208691 1
0.191745758245233 1
0.212473776951374 1
0.22765939181926 1
0.197133432077062 1
0.301788212570489 1
0.24878121196754 1
0.218794034753284 1
0.210833940891939 1
0.249582963534842 1
0.174597214265751 1
0.320792558741258 0
0.149320624843173 1
0.222311583668178 1
0.199601934751443 1
0.112239894090832 1
0.177956983443851 1
0.135011974109511 1
0.236669634264719 1
0.141046690906041 1
0.0885537869822967 1
0.23058463624311 1
0.299718882101828 1
0.22395439989204 1
0.174084710640985 1
0.17948878594954 1
0.138096815312749 1
0.230908310278465 1
0.258548045783528 1
0.231271546658372 1
0.146781105652746 1
0.157312460903436 1
0.159363016116318 1
0.283569004277991 1
0.202529603716914 1
0.143941018106172 1
0.211040787443949 1
0.260535779647492 1
0.103394874521986 1
0.269968445802002 1
0.186589939498239 1
0.201054266308456 1
0.265103360633776 1
0.0743251579950863 1
0.322647182629195 1
0.177830033966228 1
0.125959208302505 1
0.239913363234878 1
0.129680405555933 1
0.175296798309176 1
0.289010863795246 1
0.15263644329474 1
0.196263756214687 1
0.12525251592732 1
0.179580653606213 1
0.074714909754438 1
0.0683118784993539 1
0.110979415396315 1
0.1385944065902 1
0.243070775012253 1
0.130858867910834 1
0.0560694611475776 0
0.246418432413606 1
0.139815825645551 1
0.112043188222483 1
0.229420568985314 1
0.169979047492585 1
0.318023500736157 1
0.0764674486263422 0
0.194806824584187 1
0.178431764924435 1
0.255209799128722 1
0.224973412814052 1
0.0575146124409652 1
0.12213472980538 1
0.110518105791189 1
0.0787321741503351 0
0.273303827404506 1
0.236725152762422 1
0.195654110364168 1
0.137893936891147 1
0.254435888928425 1
0.182795738125509 1
0.251832263618846 1
0.269895417775372 1
0.131115938812762 1
0.316623327606179 1
0.119464492436732 1
0.243368493132491 1
0.279216037166561 1
0.284770124946167 1
0.17241265006923 1
0.158309252775607 1
0.24592591966369 1
0.209835698728903 1
0.249576667036947 1
0.206894577745655 1
0.118423564039988 1
0.185185668198748 1
0.403990486337817 0
0.289430508763918 1
0.109856800242543 1
0.266160276891887 1
0.192742714002854 1
0.183790156465649 1
0.192032249971839 1
0.150438414134188 1
0.32743656102116 1
0.173303007257069 1
0.21191889218379 1
0.277170846888665 1
0.270712406936561 1
0.186010823312036 1
0.162624267410851 1
0.1306251772784 1
0.200325248813209 1
0.0876666486995113 1
0.0922994590182867 1
0.161519325107318 1
0.0711075333097875 0
0.122546801041997 1
0.211944095876137 1
0.178276920034569 1
0.268401591129138 1
0.195797432249482 1
0.177859588577114 1
0.279643764717218 1
0.180974935406432 1
0.175933938417756 1
0.262572656990129 1
0.277978778554094 1
0.113179633361111 1
0.156531579252102 1
0.161223770849989 1
0.269714853201606 1
0.270839423445437 1
0.257119100124977 1
0.227790048146772 1
0.197119178672075 1
0.195158921106003 1
0.233902412616863 1
0.169621559948601 1
0.203601764297522 1
0.141731182681769 1
0.285420988774292 1
0.327544613379607 1
0.260129390507454 1
0.140736778342566 1
0.187316554355982 1
0.259911556954639 1
0.170014340754003 1
0.158753618820075 1
0.104073372563128 1
0.227233800437522 1
0.276081279658862 1
0.100894296289045 1
0.18289349836575 1
0.163599978970952 1
0.193508420122351 1
0.131665796250528 1
0.247787222722581 1
0.207128402593843 1
0.213395438689129 1
0.254205776539565 1
0.217052527592245 1
0.278436692419393 1
0.339478065611449 0
0.277146015154456 1
0.17418917566018 1
0.232285270426654 1
0.0732597306047674 1
0.24036906157056 1
0.302353018925208 1
0.20932521469975 1
0.187808988631502 1
0.13403827368249 1
0.180505126126214 1
0.169345029616793 1
0.160744594437648 1
0.299010670655787 1
0.185412714590705 1
0.0256143613249344 0
0.247262875319947 1
0.230769603861071 1
0.292946955556135 1
0.186687932657715 1
0.18266293727491 1
0.123590040782089 1
0.151133912855373 1
0.188195729791062 1
0.194657871749522 1
0.179035129047066 1
0.177263369429204 1
0.186751339462692 1
0.25852472319031 1
0.290365385440278 1
0.339356425226494 0
0.286001450080251 1
0.0908310605772235 1
0.307722739748083 1
0.25799484738831 1
0.109414056160759 1
0.120618505500756 1
0.148304241282032 1
0.181276924077229 1
0.188773685427423 1
0.312829278669905 1
0.290853588778626 1
0.202472083157989 1
0.193884769481629 1
0.273813551696384 1
0.192256787931103 1
0.359833954286536 0
0.28619195421052 1
0.14516633016001 1
0.259124810824371 1
0.169411150941136 1
0.218767360620152 1
0.229651623787873 1
0.0716344253050264 0
0.196874615534961 1
0.128948005410945 1
0.128140960585968 1
0.0917627737431268 1
0.246553385672343 1
0.214172370507379 1
0.224431750078499 1
0.294084212105403 1
0.200269308261856 1
0.0762384833739938 1
0.0198371840422668 0
0.155914151117507 1
0.0816138316669373 1
0.296533925770868 1
0.168087992313706 1
0.114448327955052 1
0.193638385415601 1
0.129193515696482 1
0.256119781794339 1
0.0697532624310927 0
0.275697410708052 1
0.282817090110945 1
0.196082773211011 1
0.133411580483697 1
0.236404386050104 1
0.139524867523346 1
-0.000778451640994663 0
0.33716899507207 0
0.137357814749186 1
0.103066667155321 1
0.193965320480549 1
0.2572800036896 1
0.0454960423623757 0
0.261489571693754 1
0.241208382699633 1
0.224982014375701 1
0.118608308109535 1
0.136303072767822 1
0.224289092082621 1
0.221820585159083 1
0.274362615692574 1
0.248736032370047 1
0.253977194179875 1
0.327983763468889 0
0.118874661890631 1
0.222932944297645 1
0.158783532457244 1
0.147676920315622 1
0.235583123145275 1
0.182085252159768 1
0.157158646756023 1
0.252038097067647 1
0.281238938346943 1
0.215994295197445 1
0.218123621431767 1
0.307956043827328 1
0.0660243394088577 1
0.101556173338988 1
0.191972024722959 1
0.14977195016085 1
0.141551028024697 1
0.203956963892198 1
0.185784693670969 1
0.210678612483269 1
0.119288039082975 1
0.147714655276703 1
0.220643720366521 1
0.266502347052819 1
0.280316102559568 1
0.253107180289949 1
0.165273856660551 1
0.329577376930632 1
0.182675610130715 1
0.230390451352323 1
0.214457633738949 1
0.128351604750943 1
0.190351137365652 1
0.112808862096929 1
0.210598407981859 1
0.295529917373971 1
0.13080410741581 1
0.178759255650138 1
0.221996705031947 1
0.20895435530673 1
0.274164915676128 1
0.193432622960972 1
0.192192721186985 1
0.0191607881626984 0
0.116273562055168 1
0.103099624131623 1
0.201465666048757 1
0.24682015008208 1
0.246272318868527 1
0.370527643405248 0
0.155629389223564 1
0.20837203204835 1
0.234241027359533 1
0.122979965382349 1
0.150903847376533 1
0.249981175948699 1
0.23140267011254 1
0.244662148009688 1
0.240874120226813 1
0.179587016005691 1
0.397686998337323 0
0.182127092376317 1
0.1788479589256 1
0.229662160033702 1
0.189724218472895 1
0.138992471514389 1
0.226161443979369 1
0.292494342150002 1
0.256356696365691 1
0.222319823539791 1
0.111803508132434 1
0.254380837094109 1
0.274057188143049 1
0.148989740878629 1
0.1762090826014 1
0.16898128468595 1
0.151696001284086 1
0.249623977726713 1
0.199428900600354 1
0.25212992896564 1
0.224296818183431 1
0.219165077839302 1
0.140979020324968 1
0.166858745129503 1
0.234596096175044 1
0.0791250102282745 1
0.300990510673904 1
0.251338587684154 1
0.171089078804975 1
0.0938162611265951 1
0.186525277632668 1
0.36536612243722 0
0.17095529937346 1
0.313200170720316 1
0.25836288055425 1
0.14922707077489 1
0.141260651203113 1
0.28934720805788 1
0.277153702438161 1
0.201462548333864 1
0.238123352173842 1
0.215989962044656 1
0.0850735230610433 1
0.271316212700709 1
0.106232814228022 1
0.200027117020451 1
0.12655495155503 1
0.259340729750141 1
0.195269810595894 1
0.257921260201712 1
0.0608224264902172 0
0.13610264849882 1
0.234957974889169 1
0.220200353796526 1
0.318430522672943 1
0.144530829015447 1
0.300444524984981 1
0.261604084525875 1
0.21462018142132 1
0.22533339256954 1
0.142413268371512 1
0.1655954882272 1
0.294715360956094 1
0.230275220824704 1
0.101195554104221 1
0.273002577585554 1
0.144138162949129 1
0.205316510833067 1
0.155165525392609 1
0.287030845834244 1
0.12148748446235 1
0.246338482781215 1
0.221517798586709 1
0.172898792753923 1
0.329259054342026 1
0.234743527513466 1
0.274084252834955 1
0.196497330283057 1
0.249308387780247 1
0.0764297865264275 1
0.261932009577125 1
0.244583484259795 1
0.161939783405993 1
0.356667421702429 0
0.162761087016019 1
0.189185659942473 1
0.122106480631231 1
0.203509618151641 1
0.215933103975178 1
0.184293211694534 1
0.114719545300394 1
0.144739134154863 1
0.225118026342046 1
0.116920638618775 1
0.186863051888257 1
0.279524356791664 1
0.162776870993263 1
0.176590371918194 1
0.1971034060905 1
0.141335596082415 1
0.204197976470998 1
0.221115411953604 1
0.243448969542845 1
0.0611076546078302 1
0.12858479380501 1
0.192909576637782 1
0.251689432243338 1
0.17109000979384 1
0.182789180445671 1
0.2949560964388 1
0.0797245122322087 0
0.137625755645407 1
0.21465508098067 1
0.141918283192874 1
0.132408281974524 1
0.102020856626687 1
0.262751203206332 1
0.187878733091969 1
0.182192798778648 1
0.231706018029733 1
0.274740116500336 1
0.277500070755812 1
0.256791143403799 1
0.128101782144719 1
0.135961033055631 1
0.153137495572224 1
0.293539736437069 1
0.269808533276795 1
0.143147637283148 1
0.0974989005557891 1
0.198984573421201 1
0.32514376840549 1
0.24413943308448 1
0.344959260198729 1
0.269389577803711 1
0.249685527099949 1
0.131874394454531 1
0.127769632003906 1
0.175591372348262 1
0.236618593438532 1
0.23324423068312 1
0.267635698329859 1
0.151626954499737 1
0.174776111542115 1
0.275213679279927 1
0.211096981992402 1
0.13095761886212 1
0.192653120976507 1
0.162916892459822 1
0.210200795768209 1
0.140396008843739 1
0.21372105745205 1
0.352940120661082 0
0.245629622402835 1
0.0905648126290774 1
0.188922713986465 1
0.151029672584213 1
0.138763339291665 1
0.0887679423130874 1
0.183425615328374 1
0.146788313354303 1
0.287779673609185 1
0.203630880987435 1
0.120353314863706 1
0.203735460284092 1
0.126519968209749 1
0.203535484299332 1
0.25692889810499 1
0.326392756553412 1
0.259989434570789 1
0.163012422862806 1
0.195263481331056 1
0.228152166727304 1
0.265022330272674 1
0.18653262610324 1
0.349326550696001 0
0.139556252438493 1
0.174678423559151 1
0.20626010213269 1
0.274915999787259 1
0.235028234923883 1
0.197661166699851 1
0.25236816616263 1
0.15988450981162 1
0.232800661978221 1
0.241323097928445 1
0.158797778032574 1
0.221345873386986 1
0.120909709734841 1
0.268472984056432 1
0.176251487440701 1
0.248059529451217 1
0.23451319340667 1
0.24449950305204 1
0.197736823039002 1
0.179506612258749 1
0.178550453657788 1
0.266496912994719 1
0.163495195260448 1
0.232558950240623 1
0.213751556271565 1
0.171850702519581 1
0.216346196786654 1
0.193942090854441 1
0.17172654937399 1
0.180043433783389 1
0.172648564628394 1
0.193688471582186 1
0.201686160503361 1
0.211598160194959 1
0.288008752448689 1
0.231249374488163 1
0.258672778532836 1
0.125719599113985 1
0.194345708430142 1
0.0348443760866735 0
0.0816333035445988 1
0.217712455619804 1
0.274543149506 1
0.13290713333809 1
0.356854343724544 0
0.344343894326367 0
0.303541188572922 1
0.120705128432606 1
0.181826755197006 1
0.212955883754266 1
0.144279347569654 1
0.184080267047234 1
0.231614930773762 1
0.247592782442797 1
0.225706734675375 1
0.217241425341036 1
0.288634374379587 1
0.209805376725245 1
0.18441060153096 1
0.0916829440956069 1
0.333669393507089 1
0.125337610126335 1
0.291980750113064 1
0.133907825971181 1
0.201904741752922 1
0.2694525389477 1
0.17440999061539 1
0.168413367574987 1
0.199236865323123 1
0.136253328342028 1
0.147986962227375 1
0.124545849331926 1
0.187221505585517 1
0.236484954482142 1
0.180590015374328 1
0.232200778661649 1
0.171616388870087 1
0.148530101345798 1
0.328695064583683 1
0.211120340659358 1
0.293524641957387 1
0.13647314366136 1
0.149833185017852 1
0.175075799076323 1
0.124591871207077 1
0.340443296542886 0
0.268751443182891 1
0.266130768146787 1
0.265201667361358 1
0.190266624097768 1
0.242044206765395 1
0.20815336376699 1
0.227263358607038 1
0.229382959996819 1
0.112267008628188 1
0.257770769757917 1
0.109752862545536 1
0.0892619305405532 1
0.116781512753385 1
0.379189117053435 0
0.23266166954757 1
0.288274428681076 1
0.158087984870952 1
0.156953134228823 1
0.234858898959269 1
0.364416056969028 0
0.304047646788579 1
0.0790415657158459 0
0.248111745767973 1
0.285097202017927 1
0.197463471281255 1
0.166311012508423 1
0.277571213528846 1
0.251119917940025 1
0.258948612196612 1
0.297351234663407 1
0.278077421150177 1
0.356403163584199 0
0.248804904982577 1
0.333391669028393 0
0.372299663055059 0
0.340271468258294 1
0.238448542091904 1
0.192923744641862 1
0.266961829939335 1
0.231656174428867 1
0.311523435606263 1
0.160482916339118 1
0.263855171342083 1
0.406942439577432 0
0.187918918243013 1
0.167036421325075 1
0.139351493437507 1
0.391250832255448 0
0.0760954192247894 1
0.298702657782445 1
0.289005356361868 1
0.157098799365572 1
0.225917847889053 1
0.245594532816495 1
0.172454348009641 1
0.0998965114563274 1
0.256999888966927 1
0.141092800753626 1
0.282774355492715 1
0.130626232610477 1
0.297313793808817 1
0.26462119335503 1
0.218527878210491 1
0.155944957767155 1
0.128984001204125 1
0.165195373996466 1
0.129968784521768 1
0.202174068479075 1
0.1391038315735 1
0.251705979943089 1
0.0679586190948222 0
0.312335455415526 1
0.222378561748015 1
0.142972295622977 1
0.165079543540152 1
0.153948105146627 1
0.239750070810261 1
0.216588387493032 1
0.426847012733323 0
0.149167013859422 1
0.220373886203291 1
0.154294879200795 1
0.2489356177968 1
0.0474461799075516 0
0.15399629165691 1
0.229506449678894 1
0.362672672772038 0
0.297188001227259 1
0.274867833800435 1
0.165391403655626 1
0.221858309502642 1
0.0843243265512512 0
0.327315492267875 1
0.305851379175402 1
0.293082273535513 1
0.274281722928602 1
0.240215864429278 1
0.233446055880347 1
0.241843911033271 1
0.207796610161079 1
0.146316304760104 1
0.320850548870818 1
0.111912875897582 1
0.28551743542081 1
0.134111382780721 1
0.218921261633926 1
0.24642714974483 1
0.190583995630205 1
0.235713543400764 1
0.334313359593227 1
0.142938636631793 1
0.251841767213254 1
0.26728825459418 1
0.139909502802531 1
0.291696164833265 1
0.262482090570258 1
0.22389337372208 1
0.15666341949746 1
0.222488901323607 1
0.236189532124764 1
0.22255820213684 1
0.2382292056999 1
0.13241789634332 1
0.171199756422034 1
0.130091946789515 1
0.108929277187007 1
0.270696486803726 1
0.217570866419745 1
0.258895362292247 1
0.218941670465165 1
0.219899240442537 1
0.273473163336601 1
0.272638632218334 1
0.232182294829527 1
0.226606014473733 1
0.025623610076265 0
0.211227405404514 1
0.209431071882952 1
0.116739193494781 1
0.154787311497714 1
0.181972776928145 1
0.237568166484269 1
0.277926175111551 1
0.362530069074033 1
0.330830347240148 0
-0.0228638411714256 0
0.0988916372283817 1
0.252424803331631 1
0.268516196971178 1
0.208773919157777 1
0.130729373164054 1
0.185383366225664 1
0.265705318941106 1
0.195047193555539 1
0.236913161239082 1
0.0931432207276647 1
0.274533327607726 1
0.248287267784302 1
0.13848840936442 1
0.219217578996776 1
0.280254940809385 1
0.268077106941162 1
0.148826064519824 1
0.111734095651744 1
0.145741968493526 1
0.155013398027 1
0.229232393019801 1
0.246379697416932 1
0.183737241384822 1
0.189056245792817 1
0.171004416759575 1
0.139562250137514 1
0.177432125301099 1
0.122849657390342 1
0.119650420639595 1
0.187784247228075 1
0.166153473344897 1
-0.00847955238430549 0
0.295625172904937 1
0.234143546912191 1
0.130525562899648 1
0.347884580640952 1
0.0967182628700799 1
0.183445112343712 1
0.257428463504375 1
0.073406443042447 1
0.222902436243195 1
0.241498434771193 1
0.250623542516866 1
0.212804566625442 1
0.190710438218921 1
0.1233339492767 1
0.123145656197812 1
0.20494061111714 1
0.0598582796223773 1
0.313465838929751 1
0.115391332999452 1
0.101518645107719 1
0.212336595371556 1
0.146607404479264 1
0.236692511896228 1
0.334721102725984 0
0.230976733814647 1
0.250867935125006 1
0.263670747003882 1
0.272769109278382 1
0.257085281610928 1
0.193428657005976 1
0.14826829446025 1
0.188538594200374 1
0.107915138939497 1
0.0997378103949823 1
0.307177201154641 1
0.200352780075668 1
0.202343838719559 1
0.148270887470122 1
0.261814863974355 1
0.251155366308902 1
0.194350142259388 1
0.163607732522761 1
0.130596983490728 1
0.199727036291431 1
0.220619796259424 1
0.188392922541591 1
0.177750488327886 1
0.229980308927721 1
0.230952332570319 1
0.214959697832764 1
0.323427868499182 0
0.304113445282226 1
0.257444749184911 1
0.150004426134995 1
0.118078431465262 1
0.1734326839975 1
0.210276416377746 1
0.118083907829069 1
0.101948677587531 1
0.249559177207932 1
0.183534812820609 1
0.104249875836727 1
0.0407532404807551 0
0.280705944463598 1
0.0100475777731442 0
0.194085972508708 1
0.146163310099426 1
0.189872809492894 1
0.0918604218512493 1
0.116873176996678 1
0.133172665857357 1
0.256890476211887 1
0.257997296217016 1
0.231736750975034 1
0.121253859955473 1
0.187738284201839 1
0.100927998886104 1
0.197381438961003 1
0.271231689896843 1
0.316744294219239 1
0.0832584557231071 1
0.0664831975249209 1
0.103981131827833 1
0.209626281399759 1
0.0401860930632209 0
0.217214069617546 1
0.226437936494517 1
0.134388317578368 1
0.262692643686056 1
0.218177753502462 1
0.215526892896732 1
0.16786948063742 1
0.244397305159567 1
0.219045875073704 1
0.102670707591801 1
0.21513120985086 1
0.163674767356676 1
0.201083153252465 1
0.202606642920933 1
0.267631429962387 1
0.15325209915316 1
0.24622596492983 1
0.208499447060777 1
0.282342694649854 1
0.160667098943508 1
0.19975042646503 1
0.159014780320946 1
0.139984575930453 1
0.167805013750826 1
0.0628379932517955 0
0.311075491643292 1
0.186686817793597 1
0.305649858267364 1
0.10888783585183 1
0.188506135835599 1
0.14017908967771 1
0.145483822403691 1
0.127092332587865 1
0.198062545426062 1
0.106798603614833 1
0.200915446875062 1
0.196626905705712 1
0.19064173339275 1
0.313865846762483 1
0.148528685114232 1
0.278004541096146 1
0.212295752494743 1
0.154478150692451 1
0.202137734050708 1
0.261848401046258 1
0.134995297482724 1
0.138782895128894 1
0.203906820754003 1
0.23019983243386 1
0.293316902433779 1
0.179917674420656 1
0.172447298192369 1
0.0159938429215465 0
0.112135060153051 1
0.24515971288769 1
0.157173881912156 1
0.154926373187213 1
0.13750736856784 1
0.0990034569923045 1
0.161397855009118 1
0.292794911558772 1
0.127479721833572 1
0.105337977624713 1
0.0766655822459635 1
0.211839341371034 1
0.152039398304576 1
0.222124224207584 1
0.169113866095121 1
0.0825513695899786 1
0.294713991932967 1
0.188433464331009 1
0.214517882306224 1
0.170351018955157 1
0.0633578166848371 0
0.286917731535055 1
0.10084977038985 1
0.159180812046459 1
0.243741946073327 1
0.194983838093087 1
0.245100314686751 1
-0.000874159631656198 0
0.136633698840289 1
0.185943362707434 1
0.133775264383269 1
0.14939660040451 1
0.256285878534954 1
0.240039301489009 1
0.247790392012003 1
0.198790919415175 1
0.180997122122394 1
0.250708612050388 1
0.128950539496881 1
0.239117830973936 1
0.309081235797512 1
0.15323258713459 1
0.233158833594334 1
0.162639669404881 1
0.124636378001179 1
0.200897446428729 1
0.21111703704426 1
0.359391248280743 1
0.137766479896208 1
0.21737455263393 1
0.270000374946535 1
0.123470931567677 1
0.164205410060216 1
0.250201616140133 1
0.154485763582765 1
0.202751435108943 1
0.314480376613533 0
0.296496965224517 1
0.172336875052868 1
0.228310230997529 1
0.139972098512102 1
0.166760162504491 1
0.214131319166887 1
0.156089505684471 1
0.196110764059787 1
0.292986922645035 1
0.249220074821611 1
0.128660674412619 1
0.243034118851032 1
0.22862107208015 1
0.228075213928513 1
0.182771596909034 1
0.248095093880426 1
0.153996655026754 1
0.149594732533694 1
0.24492462566438 1
0.261547807089293 1
0.231783334316857 1
0.177494491237025 1
0.142040324199355 1
0.334855806142943 0
0.303388385298889 1
0.112785453431607 1
0.171802766134202 1
0.206851244144045 1
0.217861407375509 1
0.148279088889446 1
0.243246345554582 1
0.138564197300743 1
0.117607836604294 1
0.059175370810367 1
0.119956076959081 1
0.122026523738391 1
0.197988540180006 1
0.184695376861235 1
0.13769568113028 1
0.155634959222764 1
0.0674361107039647 1
0.35135446554065 0
0.207117992533394 1
0.12149817528902 1
0.26481025610414 1
0.127549175038583 1
0.156366768582858 1
0.297904221521558 1
0.200662689925027 1
0.24212557431659 1
0.16434823826879 1
0.198140925503924 1
0.297768729988336 1
0.195488386052851 1
0.0151579477643987 0
0.167922122809361 1
0.240463149256924 1
0.107685188266795 1
0.248986921725861 1
0.106227564640408 1
0.268876184681143 1
0.185588930269504 1
0.202414140738625 1
0.179622190899125 1
0.0880882221003405 0
0.141293844340137 1
0.196565242796298 1
0.340655061768745 0
0.134889344017232 1
0.185679724963024 1
0.188659340828165 1
0.318590771611589 0
0.138741712677219 1
0.303267147859395 1
0.225977570168252 1
0.0974324854638296 1
0.248099572707547 1
0.169152990914371 1
0.297407792268147 1
0.264066647481834 1
0.276659706688968 1
0.0589433215377458 1
0.336447953432017 1
0.105485292475452 1
0.22768476222341 1
0.183926354364539 1
0.127116582162858 1
0.289259381449013 1
0.236625887418845 1
0.240601231579327 1
0.157055249214762 1
0.260104476690813 1
0.162508694662447 1
0.0895100735271875 1
0.15734044659128 1
0.179115616403427 1
0.0886090629209611 1
0.327517259761605 1
0.264665126293083 1
0.274934731264872 1
0.224023074976947 1
0.198555199558347 1
0.269509881659388 1
0.243658940750714 1
0.142059664334867 1
0.332764687072018 1
0.307187868175921 1
0.10328436052128 1
0.218626218257251 1
0.185730085770886 1
0.252341030173902 1
0.147307062072208 1
0.173185646007669 1
0.0586294334694654 0
0.257395463071679 1
0.127603014203893 1
0.257684055893752 1
0.186120593065037 1
0.265978404187319 1
0.148322141534623 1
0.174543040928284 1
0.281854291936186 1
0.0713323701697484 1
0.20404065135152 1
0.234795500671217 1
0.188205687084936 1
0.266269206042361 1
0.133957269134175 1
0.266178504850401 1
0.255690144639064 1
0.0804167671817694 1
0.254156099388384 1
0.248814452473515 1
0.173533135602028 1
0.248013261887576 1
0.246667989165509 1
0.389867243272787 0
0.225688479549303 1
0.053508102293242 1
0.186012864384314 1
0.118500110566049 1
0.0896128921773064 1
0.270063533670024 1
0.202442618112182 1
0.27417703754173 1
0.215492334451249 1
0.263653681217306 1
0.286112313776858 1
0.225440636230319 1
0.158401303071865 1
0.350916069323342 0
0.230876285852351 1
0.346355298536314 0
0.173217606802984 1
0.239288273061171 1
0.0978462855629259 1
0.191456283752341 1
0.18252976441976 1
0.200855964939579 1
0.222343525419598 1
0.170968656167286 1
0.18405040095983 1
0.197866585907907 1
0.146783514249901 1
0.157012233357611 1
0.372635272993164 0
0.277446429598274 1
0.158500989067601 1
0.170814553341964 1
0.0921195256515738 1
0.214358594807987 1
0.234924100917788 1
0.240037841708843 1
0.15330406204391 1
0.180189169866939 1
0.189197126988829 1
0.081968778741619 1
0.178350881239602 1
0.119617315882622 1
0.113665438290429 1
0.224921236562415 1
0.178761796565937 1
0.13108543775648 1
0.148858654793285 1
0.307536101363999 1
0.143012234451795 1
0.177932755317395 1
0.160811910982803 1
0.236495046742416 1
0.0524509284893887 0
0.0885082426686598 1
0.180339753818462 1
0.305863411351633 1
0.243842705019318 1
0.372152254085307 0
0.172263097085364 1
0.0974802310266539 1
0.154641185789063 1
0.227071007446728 1
0.240521399777041 1
0.0909328787048058 1
0.0786796347591082 1
0.175411651127208 1
0.242264941938992 1
0.254236639196436 1
0.0954257151145994 1
0.20452944748213 1
0.306018307976671 1
0.309423431980315 1
0.225785361656883 1
0.297523553818945 1
0.194754514668352 1
0.137123929666841 1
0.116989396960207 1
0.242923820615279 1
0.156850126930991 1
0.178618071523269 1
0.0190319628737601 0
0.202109929074151 1
0.226421977001261 1
0.195782980827022 1
0.252098425543113 1
0.251585830962447 1
0.267726089307428 1
0.132264412687207 1
0.225651904558011 1
0.183126375700458 1
0.21951666833897 1
0.189371789139877 1
0.154309056373582 1
0.243526072166275 1
0.134842068771752 1
0.264967178561599 1
0.241456434191907 1
0.160101276699687 1
0.141601230218947 1
0.168390688199189 1
0.19510020321584 1
0.20244697962913 1
0.258635573810778 1
0.145477651813548 1
0.199434163368582 1
0.232278909213259 1
0.264575677475472 1
0.191952525833861 1
0.206788678647568 1
0.236273192105437 1
0.036792457584341 1
0.119983248125953 1
0.162269450652341 1
0.236235868466457 1
0.122721591733088 1
0.159101042850876 1
0.114474012487744 1
0.149125171818246 1
0.271856652504211 1
0.127438713552958 1
0.233082188719673 1
0.211682184599261 1
0.317231176119387 1
0.174522299223469 1
0.111843492509088 1
0.197418752294929 1
0.0835982882292008 1
0.165604374149373 1
0.177581291486004 1
0.264653485669108 1
0.356993868284285 0
0.235121881821231 1
0.172838216091815 1
0.131125027425121 1
0.266916168629704 1
0.126243396008459 1
0.209450097804044 1
0.139480156425457 1
0.231439922995253 1
0.0960638503751642 1
0.242071276146516 1
0.244111479053048 1
0.0971004069857607 1
0.131290973194627 1
0.148325088355765 1
0.147761776740185 1
0.0857201641704957 1
0.134965446345102 1
0.135022831178023 1
0.199873949881044 1
0.272867278561588 1
0.142354346079667 1
0.207550767135959 1
0.185162693644853 1
0.250092700673842 1
0.172564482411711 1
0.172030985160673 1
0.0977307090730429 1
0.28849371548503 1
0.144760303249356 1
0.268099526615048 1
0.0265262786028982 0
0.149304887998546 1
0.166474902604962 1
0.317734510586737 0
0.103634020426351 1
0.153978826316389 1
0.124497356529914 1
0.293488010834819 1
0.197158862498239 1
0.142182945684012 1
0.25840628922959 1
0.170650785844387 1
0.285863172491997 1
0.164800479401077 1
0.222143724468449 1
0.242477575830132 1
0.19009077063546 1
0.169015666904137 1
0.107101727502928 1
0.185319736695136 1
0.279045881685741 1
0.11988338167139 1
0.252420894936173 1
0.260885151365273 1
0.239129623903312 1
0.146200157871514 1
0.282099580044327 1
0.103949778149524 1
0.160238599089071 1
0.269332313005014 1
0.218911271781268 1
0.14422960713272 1
0.104847012233301 1
0.141368109343765 1
0.0824825329350947 1
0.161314513444558 1
0.171126460852531 1
0.251897963793873 1
0.181261201334802 1
0.260982391872948 1
0.170148689133374 1
0.266933085964182 1
0.220637606967363 1
0.161080797917467 1
0.323934705367791 1
0.120326421234147 1
0.292043563602015 1
0.0720188144626597 0
0.235582326921392 1
0.288830276730032 1
0.239348130492862 1
0.220843749801897 1
0.214365351974483 1
0.195436330318782 1
0.252835862349767 1
0.218687870826303 1
0.243814385546251 1
0.268458017069972 1
0.121689993125086 1
0.152666273744965 1
0.129956597326221 1
0.228335235428916 1
0.176529122026947 1
0.122145290305903 1
0.264587582685596 1
0.199006808488262 1
0.117787907149947 1
0.245735360246874 1
0.141710199809509 1
0.36370676002632 1
0.206362191881358 1
0.35360354434211 0
0.147640113637354 1
0.219297691760093 1
0.260200634727318 1
0.194139560330201 1
0.185901658597523 1
0.13037162495204 1
0.249063941748754 1
0.209394612921252 1
0.0982579353105536 1
0.240424897093715 1
0.194238189713726 1
0.112137523341468 1
0.298125421087373 1
0.114971817650965 1
0.205307657139037 1
0.234715657876164 1
0.235885705871364 1
0.158898225282741 1
0.194062879729955 1
0.182467293031725 1
0.178423999329965 1
0.147996984034503 1
0.222814653123982 1
0.176386341476114 1
0.150378646111431 1
0.35152259807788 1
0.269711107790349 1
0.206282095335404 1
0.14766439193675 1
0.184710752358533 1
0.255361066104265 1
0.14652331200305 1
0.252763653781481 1
0.0690373895410424 1
0.135197822487229 1
0.203627868551784 1
0.162860138876419 1
0.160250447393272 1
0.243160236751265 1
0.0582319110218312 0
0.225862791150042 1
0.10783408271901 1
0.199773108109635 1
0.221892353101787 1
0.308868563911324 1
0.202902605719292 1
0.282132367218193 1
0.156352555151662 1
0.159292773652273 1
0.177037991479244 1
0.0935494635478441 1
0.221445879177455 1
0.181268193145564 1
0.304588043621066 1
0.238651375348804 1
0.142459437326747 1
0.0936934394365656 1
0.357196771728958 0
0.192242387839974 1
0.0686879668305122 1
0.228588431108242 1
0.147127942957473 1
0.237226736942436 1
0.201473239806585 1
0.175197155468063 1
0.210204282505637 1
0.209435733460674 1
0.233311584327541 1
0.288367561258488 1
0.257658525686585 1
0.1134277914755 1
0.347124536287418 0
0.193274942147176 1
0.141945587542234 1
0.139117174418254 1
0.134387568143752 1
0.192301296732645 1
0.305722856732952 1
0.171997141655378 1
0.186991897308141 1
0.223461740891725 1
0.18034125059338 1
0.22782264936336 1
0.263128887210922 1
0.259299151661685 1
0.212268711416935 1
0.325436575297745 1
0.217353171299443 1
0.271276085220217 1
0.128538768262472 1
0.28016958141227 1
0.178571602055695 1
0.22309746335311 1
0.208174687357133 1
0.215589674946951 1
0.137548049035721 1
0.182201331034685 1
0.160850002141655 1
0.203390545291078 1
0.205070620565215 1
0.144429044716838 1
0.193524061350795 1
0.177143195760296 1
0.209393354577259 1
0.182753346334851 1
0.0994048122479343 1
0.204204576943365 1
0.0688341380704957 0
0.199828682055381 1
0.266570015734469 1
0.224827730132243 1
0.162301386132544 1
0.260875308322274 1
0.370969230390395 0
0.188425346509907 1
0.267563912953568 1
0.22486381909702 1
0.13519361842485 1
0.250061731438749 1
0.271889633198329 1
0.259682120065832 1
0.146965570873494 1
0.191260792320977 1
0.15835538275995 1
0.162386850286937 1
0.165976946916292 1
0.146757548411709 1
0.348523456708149 1
0.135303134716228 1
0.167719854989677 1
0.0831636374953951 1
0.329134992000509 0
0.182796634046767 1
0.122364303616369 1
0.259266005441236 1
0.26274518871849 1
0.301942976042555 1
0.158804380303154 1
0.170749642775509 1
0.183439188628191 1
0.243755858782466 1
0.169000628898864 1
0.146546147819158 1
0.21827843056072 1
0.0807667306995986 1
0.170800205610539 1
0.259321106625172 1
0.255346199723159 1
0.127007868636878 1
0.210040547548952 1
0.232808247858618 1
0.161735506812227 1
0.294638365826775 1
0.197435992061346 1
0.178676123079561 1
0.0816224707691709 1
0.216298851870085 1
0.146070763011977 1
0.264764311868955 1
0.17561475663303 1
0.180864945676846 1
0.11362683970248 1
0.387053132378278 0
0.10648906308151 1
0.164981777168934 1
0.177184205942269 1
0.264625607877596 1
0.164405149419472 1
0.356952642601421 0
0.270379658347172 1
0.193292814145679 1
0.303781373737383 1
0.191066612977008 1
0.308692519173919 1
0.231301461514867 1
0.253236319757915 1
0.196856427126053 1
0.182977831904757 1
0.281457737386663 1
0.102602998848248 1
0.239222704047929 1
0.18528979334033 1
0.0548461473603322 0
0.0690940446872687 1
0.135323058678068 1
0.203413658167226 1
0.162678151386937 1
0.165310501454577 1
0.273091952603895 1
0.223031806843978 1
0.194440071172272 1
0.233069870640715 1
0.0984105760327323 1
0.248063024853941 1
0.161698851615616 1
0.194755873376497 1
0.136516944849197 1
0.224088065153948 1
0.196460981461214 1
0.122603960445611 1
0.181932779024318 1
0.243091775513875 1
0.0745583802696193 1
0.303450776144941 1
0.213441104774054 1
0.113472633870512 1
0.17085623234592 1
0.119421554110608 1
0.27395723104167 1
0.146698345818852 1
0.126548582776179 1
0.219775423895663 1
0.288229843904703 1
0.240417824370734 1
0.110392788144883 1
0.131028402484569 1
0.248013909401122 1
0.145499317139084 1
0.176382252290107 1
0.115592683981857 1
0.145102344447883 1
0.151074932116995 1
0.211882412461109 1
0.272691371398162 1
0.244931546857196 1
0.0575137596815338 1
0.282747202016629 1
0.236503017907848 1
0.254230261366765 1
0.155633134442645 1
0.254698053800252 1
0.228917889809968 1
0.208525752126041 1
0.1878863012728 1
0.221874954605786 1
0.294859015233687 1
0.189555104458893 1
0.366458252368382 0
0.237399036222781 1
0.0720754382691507 1
0.122680335205353 1
0.19639720329807 1
0.168944842911671 1
0.121456478078197 1
0.223033914273787 1
0.100885949991552 1
0.122034071869807 1
0.167907858885922 1
0.203869507834648 1
0.217324210305374 1
0.11321147600126 1
0.119118551109139 1
0.19751470337328 1
0.220979217106507 1
0.150826911092929 1
0.309471958158257 1
0.197283129754051 1
0.284640150084534 1
0.165496108758013 1
0.258553099271775 1
0.110619382297532 1
0.198669065482679 1
0.262071575275563 1
0.1698483390581 1
0.281079978119473 1
0.151937265039998 1
0.1169023185542 1
0.208583923606072 1
0.179985732447365 1
0.220734603068334 1
0.163695224219119 1
0.178805443219894 1
0.149594719651009 1
0.232868564847395 1
0.25600287762602 1
0.19353188713648 1
0.156724531430826 1
0.265858973893 1
0.126820678920726 1
0.172757735930304 1
0.195408145813308 1
0.31571078788214 1
0.220175138792911 1
0.188513180776103 1
0.304204404500382 1
0.289994317975294 1
0.147292735921316 1
0.170817258068344 1
0.13008259582199 1
0.203514437244238 1
0.138174724191861 1
0.0956797074470303 1
0.163130759945512 1
0.228382192624335 1
0.247097587766089 1
0.266734872770126 1
0.224270404910905 1
0.310050418932809 1
0.149851021579485 1
0.149856350015359 1
0.368745570687313 0
0.154345476175509 1
0.150606208486128 1
0.245918094458321 1
0.172981393519279 1
0.144699412865638 1
0.267484549616737 1
0.103100970144827 1
0.206734195673542 1
0.20651446595951 1
0.225869228459135 1
0.191105920933833 1
0.235388113515658 1
0.172003017581708 1
0.11039191801014 1
0.12618481997752 1
0.183975065924993 1
0.165135836175042 1
0.180640084259312 1
0.226309268554306 1
0.200089457242665 1
0.21728411495087 1
0.206215302679238 1
0.266261879329969 1
0.262194464728712 1
0.0916319941991657 1
0.287353328920099 1
0.284912927210889 1
0.123242456842551 1
0.166772436680528 1
0.277985770563354 1
0.245613576052317 1
0.142629091552736 1
0.181675850218573 1
0.300565831770646 1
0.0950101038571841 1
0.258035121518167 1
0.15528594064858 1
0.231137179144683 1
0.152193284840408 1
0.281322392066268 1
0.183199731812604 1
0.23775332513863 1
0.09092897632626 1
0.081598389329877 1
0.208318676884917 1
0.107553770345441 1
0.272986411365016 1
0.161011118829153 1
0.229154034191691 1
0.195284711249926 1
0.266908208105635 1
0.123089701620197 1
0.172471129783735 1
0.221006148985536 1
0.238981613552844 1
0.0728366568278372 1
0.315810784707118 1
0.197956879095677 1
0.189600167064748 1
0.223239958491572 1
0.15904968944399 1
0.175904240119712 1
0.267244612855627 1
0.19887752426365 1
0.244767872430288 1
0.216098242490888 1
0.307192687001057 1
0.24561196921687 1
0.311025061418935 1
0.149657108415182 1
0.128269979774116 1
0.204552834840788 1
0.220266190920797 1
0.0621171337044031 1
0.0755790507031988 1
0.0844665975231851 1
0.0970246765259731 1
0.311025260729553 0
0.259046729785676 1
0.150306152185676 1
-0.0405829844366918 0
0.164932119130137 1
0.300480269893405 1
0.208186990533316 1
0.182077821323915 1
0.209795157643963 1
0.243014871085416 1
0.220312973131228 1
0.333315695465534 0
0.256609664976055 1
0.218112398637489 1
0.247565682527444 1
0.23651930468363 1
0.185566961260395 1
0.21934979021656 1
0.218954309968047 1
0.268884408795902 1
0.231755882983828 1
0.185560736422038 1
0.111292460258106 1
0.196159214164783 1
0.254871561134341 1
0.121284098350068 1
0.378792164771911 0
0.256184468783986 1
0.287850252145516 1
0.258147028277347 1
0.168118741630091 1
0.101639147012711 1
0.137351112153069 1
0.189209219365954 1
0.148379093792476 1
0.244624809859764 1
0.0566290926948673 1
0.113655211993204 1
0.258065987540315 1
0.191730838968623 1
0.358027170422643 1
0.302082061202497 1
0.28904253518713 1
0.204538166271248 1
0.29688115501036 1
0.065424119925585 1
0.103100519524491 1
0.162072001721676 1
0.262228111765587 1
0.256053814036335 1
0.11758588622584 1
0.188745592309987 1
0.0971142846214571 1
0.296558494276856 1
0.153973103226233 1
0.107264359674645 1
0.22638166092558 1
0.282441157910654 1
0.260269851771401 1
0.117721834427218 1
0.217605047008665 1
0.13703726175859 1
0.100655040822805 1
0.250258877439586 1
0.285700880214258 1
0.167366896551594 1
0.13096615056737 1
0.232288132410465 1
0.29276905622852 1
0.2604340746788 1
0.36895918374017 0
0.205092902652073 1
0.229933146553214 1
0.258476341047684 1
0.200930526017298 1
0.182278001272004 1
0.244767983102152 1
0.122325906014154 1
0.179638863958968 1
0.201566787907436 1
0.220271026864877 1
0.225864750939831 1
0.284681163592892 1
0.252069793439964 1
0.134436247114173 1
0.253687002937841 1
0.26273246736519 1
0.296815264455493 1
0.229486993712255 1
0.273070073233199 1
0.0741550070274814 1
0.213485434812852 1
0.129480191193873 1
0.178261583640646 1
0.103840812407434 1
0.148132160273054 1
0.198397828809226 1
0.330515906549147 1
0.225926791313629 1
0.11956382888901 1
0.368159071846254 0
0.199319535581983 1
0.392740602628189 0
0.138047059533208 1
0.211449345116112 1
0.237845518295455 1
0.263469504462883 1
0.0149370896685236 0
0.19554455468467 1
0.228166391357804 1
0.290745958676628 1
0.0681989590087964 1
0.255119868505564 1
0.102731796903032 1
0.180891126850019 1
0.165375266893051 1
0.0741705100925796 1
0.194739561800558 1
0.160359425696208 1
0.1690656020154 1
0.27647012887487 1
0.283069053825435 1
0.102855732858045 1
0.184982784852407 1
0.250821118164233 1
0.20937696321028 1
0.180380925884997 1
0.224060424721007 1
0.192282531909999 1
0.124311260265514 1
0.132374904480031 1
0.238283845911661 1
0.177845408478125 1
0.190835597026865 1
0.245358035081841 1
0.16529931880169 1
0.157658795830551 1
0.262977815080782 1
0.276275336756319 1
0.153445457221009 1
0.138565110561486 1
0.186242336307834 1
0.207158804081838 1
0.165611526320178 1
0.108218407747899 1
0.231567296917361 1
0.24671848290293 1
0.196173016822413 1
0.169476465735899 1
0.129365283040819 1
0.241799316762773 1
0.30237897043864 1
0.233003317220015 1
0.27682368669159 1
0.119304485936509 1
0.180720948236371 1
0.1185963986415 1
0.209099372970496 1
0.203366853896635 1
0.0951709091067291 1
0.188615903022822 1
0.268180533159823 1
0.29436121214031 1
0.308491370659572 1
0.245871883986179 1
0.242859889213128 1
0.161529706103968 1
0.211582467028153 1
0.201782104412741 1
0.284715401219525 1
0.208674961138764 1
0.19467279078033 1
0.138785580415255 1
0.251508093865628 1
0.172354314378447 1
0.110198648074741 1
0.288191676768867 1
0.147725779430503 1
0.080295924270319 0
0.151863006951384 1
0.339391319753935 0
0.235573094789883 1
0.225571561525883 1
0.188871461137455 1
0.179473130498932 1
0.258197861475253 1
0.157414727067281 1
0.226572752539265 1
0.172973741708903 1
0.254728612260336 1
0.211013817996617 1
0.0859940002288495 1
0.300884450314277 1
0.339690930654478 0
0.154432636055205 1
0.253749955446773 1
0.311511995910366 1
0.258317884076203 1
0.251136043028322 1
0.382595332210919 0
0.216723416547767 1
0.11387548112895 1
0.204684935211972 1
0.263174102226958 1
0.126528785867938 1
0.149262543565507 1
0.257720306886721 1
0.23975992125034 1
0.194877246721775 1
0.137632681115157 1
0.262417962689799 1
0.117909634757586 1
0.321477655346034 1
0.0552003503824256 0
0.199063786647851 1
0.195821987956685 1
0.188652462115383 1
0.0724721188373341 0
0.0832622443014275 1
0.172639212434865 1
0.304633168907765 1
0.224254080599903 1
0.113386779135566 1
0.337530884442246 0
0.257151164860133 1
0.257071679773941 1
0.249445056500185 1
0.234947386835217 1
0.172943865904849 1
0.258367218218076 1
0.201885126656315 1
0.166769223543147 1
0.144202586060993 1
0.0998410552479046 1
0.204265401580135 1
0.20735302421725 1
0.089783011600229 0
0.286692983435285 1
0.2619793383518 1
0.258600981169045 1
0.210167199549966 1
0.192480043165786 1
0.269815911368659 1
0.215988118381301 1
0.240016464182326 1
0.114601861375527 1
0.260425582340876 1
0.217381524009691 1
0.296652405078927 1
0.0778324975571692 1
0.102709372717882 1
0.197956416442705 1
0.249761763069807 1
0.36366741443687 0
0.128199142053796 1
0.335298952450215 0
0.153666903816956 1
0.0591544927865026 0
0.209978609132621 1
0.286679323482754 1
0.205498619566351 1
0.0614356110763371 1
0.186407649264101 1
0.115582456913662 1
0.182685582081762 1
0.144847682711012 1
0.113806764733882 1
0.165787562679417 1
0.329098733378685 0
0.236026297111581 1
0.248341045464111 1
0.167851625775973 1
0.409319929979206 0
0.262085983409988 1
0.0537421868934439 1
0.228344001906465 1
0.0694190557155429 1
0.304607126560583 1
0.149068777930932 1
0.31746025505129 1
0.174386194168501 1
0.193968602833139 1
0.195564101044493 1
0.111349058872597 1
0.233479811570707 1
0.174972454523817 1
0.292430998133468 1
0.230789823908327 1
0.0976585144793384 1
0.163629189210961 1
0.176885064048676 1
0.144981959068885 1
0.160635673373737 1
0.314124363197906 1
0.220153224852852 1
0.0965482967161054 1
0.161259322823411 1
0.237838292991046 1
0.111481110102579 1
0.166579366047652 1
0.17147102003334 1
0.227730851235718 1
0.201577489797445 1
0.249837760475615 1
0.35488554018527 0
0.331253067501862 1
0.214678877396006 1
0.168959510465788 1
0.187447193212984 1
0.212410289277607 1
0.129722175345985 1
0.15039460166101 1
0.117480855091613 1
0.193085649358333 1
0.0816661663841248 1
0.0854350502188563 1
0.0860023685990059 0
0.193056652997748 1
0.238081329511095 1
0.191506563057191 1
-0.00303480578867889 0
0.284627494439533 1
0.195094407294347 1
0.149648765447618 1
0.206962130985217 1
0.182729335186754 1
0.316599730590143 1
0.0267795013511512 0
0.188302235024552 1
0.305723822270249 1
0.17156089463241 1
0.233332388427894 1
0.285421760701273 1
0.197582249176245 1
0.12314218477917 1
0.211239634535944 1
0.0545945844858107 1
0.279885299589402 1
0.182343798662665 1
0.186261867366409 1
0.164857962167904 1
0.140563024262555 1
0.135205224853962 1
0.23644195291266 1
0.322276315080301 1
0.201221535698583 1
0.158188657217086 1
0.231305999466665 1
0.130451528848135 1
0.140269079369633 1
0.240761128042625 1
0.285375610229965 1
0.0713038204649816 1
0.202959649696884 1
0.305855884092133 0
0.223389946871802 1
0.2304223546151 1
0.229654729021365 1
0.101259817501821 1
0.337801075167814 1
0.0443380003355895 1
0.214905274286431 1
0.177159192104514 1
0.165343085870071 1
0.275806129738718 1
0.132960686906612 1
0.294191347171619 1
0.106068166153036 1
0.277535500760124 1
0.274349357734278 1
0.173283378013677 1
0.155389318163725 1
0.214694257941898 1
0.301773590532408 1
0.165820064370931 1
0.287996702393989 1
-0.00234389682851606 0
0.242583358166693 1
0.164261689350305 1
0.204047973588947 1
0.071322620666135 1
0.145450425760516 1
0.195192811177821 1
0.127546603616919 1
0.158041493363378 1
0.240567049381235 1
0.20635749225431 1
0.13173320726142 1
0.105468616439768 1
0.095197513146145 1
0.214533324787777 1
0.107292817842775 1
0.163118966683969 1
0.18087525671154 1
0.279240819236716 1
0.117614050967896 1
0.14775612633691 1
0.211769241323718 1
0.207380959684201 1
0.199240522724964 1
0.263061752025731 1
0.233029526071367 1
0.231755747190799 1
0.225414754408587 1
0.194792145390524 1
0.283318832696047 1
0.0879962526914765 1
0.12210063400742 1
0.409286844682811 0
0.150350489505582 1
0.22932506341667 1
0.303809359457787 1
0.187196059539916 1
0.275200295613835 1
0.135487195389092 1
0.166654797577723 1
0.162580049585808 1
0.148891947460208 1
0.283583772042477 1
0.17486902293962 1
0.232090029970806 1
0.178299148681747 1
0.129950883094066 1
0.192317524931317 1
0.225365100048321 1
0.278035236796745 1
0.110515197926543 1
0.0905936729183345 1
0.123831277720099 1
0.0923856997894159 1
0.190119125156514 1
0.242381850007983 1
0.265647077186866 1
0.123049435126875 1
0.0851784723103026 1
0.20161937461192 1
0.273748773914405 1
0.132984025014383 1
0.133700340599501 1
0.224664475863963 1
0.121664762431362 1
0.0721158655420446 0
0.266968552236054 1
0.328686650578297 1
0.14566999148795 1
0.32667291734244 1
0.197595279835111 1
0.199588722426368 1
0.227066094486601 1
0.233215001699804 1
0.233870645623394 1
0.294890956220347 1
0.191083904840481 1
0.124450680919576 1
0.161602563624484 1
0.126841877014624 1
0.104302841650902 1
0.292999097110524 1
0.174544392637661 1
0.199932591290007 1
0.217021060534655 1
0.186261987724322 1
0.150548510141767 1
0.222050723497985 1
0.250948902150456 1
0.103747955514117 1
0.174342228684315 1
0.151378055230213 1
0.310039891300164 1
0.153046173514393 1
0.308930207688397 0
0.135563246740112 1
0.286072548097924 1
0.0956495014953413 1
0.176981461088833 1
0.0942472350346487 1
0.10814601869422 1
0.260808349065797 1
0.299647476695378 1
0.252412338725219 1
0.172740677287176 1
0.165755088656926 1
0.239756777389073 1
0.197562687496271 1
0.263124434858124 1
0.260712539542846 1
0.0232601613309868 0
0.127422830432025 1
0.181901223253435 1
0.153142753457009 1
0.133214459792742 1
0.284191950320919 1
0.281398985220294 1
0.198725386952237 1
0.195227620513991 1
0.24676825682561 1
0.259325334421596 1
0.143110030668916 1
0.13135895040994 1
0.218863386186817 1
0.116531914807779 1
0.25805289746693 1
0.242307653931225 1
0.229056279585093 1
0.200823028441949 1
0.128161530582606 1
0.152913329835812 1
0.140887009826238 1
0.164802570772037 1
0.16211268621656 1
0.162706232723553 1
0.209596236722339 1
0.240318271112587 1
0.243366651160571 1
0.174084194862449 1
0.349110602135443 0
0.167002586222472 1
0.221417929470201 1
0.23075405800657 1
0.195404892487409 1
0.318071898766357 1
0.0601257424390808 1
0.237388757988282 1
0.14349731961009 1
0.329911899209506 1
0.285165243927206 1
0.152566275247498 1
0.127040843677405 1
0.0771360862885572 0
0.180340590478863 1
0.249354893436484 1
0.221347836375094 1
0.132200818791381 1
0.311437324451011 1
0.298666276853433 1
0.300365527947705 1
0.149980646187216 1
0.235295825007937 1
0.270023343040111 1
0.185885138538585 1
0.200937793624383 1
0.246236132189896 1
0.254025161036585 1
0.181757626757191 1
0.249686990205975 1
0.15111653366693 1
0.061318434756216 1
0.264757793806136 1
0.210279546868293 1
0.181499224071981 1
0.131982865317561 1
0.133690252202757 1
0.125765648760251 1
0.266266208606547 1
0.261033538197958 1
0.285529542187691 1
0.146039859167975 1
0.0824615946368861 0
0.214437566477743 1
0.239868322915337 1
0.233399938437387 1
0.201244074969743 1
0.206029434787826 1
0.281286892264061 1
0.263396061126252 1
0.166721211522023 1
0.0984312081739028 1
0.072338715522131 1
0.0836513053849284 1
0.142610451387365 1
0.304093525204557 1
0.277969101634482 1
0.133562672349872 1
0.145308668858477 1
0.201844242392841 1
0.231148144981525 1
0.223542007934218 1
0.0801814748063417 1
0.235261451099274 1
0.124000636758237 1
0.130287541371413 1
0.189465658647895 1
0.281287285389576 1
0.213279105134205 1
0.108189272861622 1
0.292646240573137 1
0.20627637213447 1
0.263964705682487 1
0.252450984224938 1
0.196772767428228 1
0.0317601256114916 0
0.156974045388821 1
0.290476162444678 1
0.186417004679825 1
0.143952427554053 1
0.125148838980085 1
0.122225576741216 1
0.088832553639493 0
0.23015238124355 1
0.208200361817765 1
0.258987639897571 1
0.262146704130736 1
0.0669892062237598 1
0.196819316800826 1
0.222262441603717 1
0.238588218870721 1
0.155285730727589 1
0.108034706674352 1
0.24278680445928 1
0.202378679077298 1
0.256881844440332 1
0.227247791990007 1
0.058466618354342 0
0.202185216166905 1
0.136723449912886 1
0.288345306796205 1
0.301916415346807 1
0.260801566156007 1
0.220327632072779 1
0.219916342265229 1
0.189888329481081 1
0.232395395258505 1
0.142081805114392 1
0.145293732508734 1
0.191425871228961 1
0.186507827698671 1
0.17421431123922 1
0.131481177781372 1
0.165383129631801 1
0.155870160066535 1
0.213466189789272 1
0.189642780275611 1
0.135551716017166 1
0.259138391907112 1
0.259516103125233 1
0.349199543096855 1
0.263092055107064 1
0.168088131219567 1
0.195240149372331 1
0.37049458139556 0
0.10939359263021 1
0.330530869500135 1
0.315066462613584 1
0.0836397854165604 1
0.153010104368138 1
0.290919556654272 1
0.150725050605011 1
0.273466735845751 1
0.149509636582975 1
0.274383074536244 1
0.307025579536872 1
0.143224979246071 1
0.178317533026744 1
0.238001351597997 1
0.186100534388648 1
0.101005560909178 1
0.06614164643744 0
0.196636509674663 1
0.163748496466689 1
0.131757252304197 1
0.186843687770142 1
0.20426645992148 1
0.239598628889349 1
0.252193164506984 1
0.280868648719 1
0.0236953585451609 0
0.138928459812524 1
0.226203679853688 1
0.243827543377929 1
0.313304358135746 1
0.105591354791367 1
0.208383783125473 1
0.126511851747696 1
0.320446889472412 1
0.151130753917252 1
0.261991083756833 1
0.209103951487393 1
0.355530244820609 0
0.174942581801159 1
0.121170189799732 1
0.226855981073304 1
0.136144890598082 1
0.271244718165352 1
0.171062186365801 1
0.198569424479458 1
0.0936230330026613 1
0.278344137921714 1
0.183746860637671 1
0.276191157490991 1
0.30117490926641 1
0.0704451890351821 0
0.171785890695184 1
0.259492816164058 1
0.161822577308508 1
0.284329826844876 1
0.219558534815532 1
0.243241302394992 1
0.13683130689096 1
0.168941162626665 1
0.214363809893624 1
0.250451069647209 1
0.26463229053118 1
0.27027497741932 1
0.0853643747493312 1
0.0928471342379651 1
0.208644737368063 1
0.247225894193672 1
-0.0242248792229743 0
0.173675750028197 1
0.173932588843161 1
0.27503016744272 1
0.203617204213464 1
0.193310831808314 1
0.195094680083699 1
0.250936698331964 1
0.138807668629758 1
0.111048641693596 1
0.20997801725788 1
0.15576668605211 1
0.126082442432735 1
0.102611282904255 1
0.0717944279700709 1
0.190616966901557 1
0.212997190422548 1
0.289742728680008 1
0.195144477492046 1
0.0850150767044981 0
0.162306595135505 1
0.23260514119522 1
0.128240670655083 1
0.200931696996382 1
0.123541608705339 1
0.18614101167067 1
0.155008088540171 1
0.233353430716822 1
0.092246202807975 1
0.047065105726487 0
0.262279928728365 1
0.195606293545615 1
0.234870833623728 1
0.110063405738448 1
0.29473192887996 1
0.179327530923204 1
0.128981769220925 1
0.0880709346216538 1
0.248929003901753 1
0.174638016544116 1
0.305496053659119 1
0.125811429670885 1
0.0891631628682076 1
0.242724641877312 1
0.192067781055171 1
0.114430449919418 1
0.244827946286948 1
0.212176891166991 1
0.11748990961179 1
0.161124541105082 1
0.208042410962953 1
0.258715558287487 1
0.160852234244409 1
0.187339999982449 1
0.216277892009538 1
0.143562610166736 1
0.221464614111447 1
0.193146738719742 1
0.244589648585209 1
0.265137355139355 1
0.294997098065601 1
0.266780955638048 1
0.177374292876285 1
0.233224775804632 1
0.286037788675804 1
0.105791435394809 1
0.161794352472035 1
0.320479473946178 1
0.197421610846344 1
0.254692178533785 1
0.360992085731696 0
0.173984213913346 1
0.291843243136879 1
0.156002682634674 1
0.230092795330767 1
0.249222428726219 1
0.243962156575938 1
0.232114337098253 1
0.103130274321368 1
0.13698403022703 1
0.0977891932818404 1
0.252979197038383 1
0.131689228876602 1
0.253097319450031 1
0.213881103239962 1
0.128934722262737 1
0.157915610842455 1
0.0638671574197817 0
0.245643491864272 1
0.231366671098486 1
0.220353975097223 1
0.228645615974319 1
0.187975702127426 1
0.076309882481408 1
0.154148949790622 1
0.289572377381312 1
0.134451167884812 1
0.207690869889503 1
0.167324483677024 1
0.229608655917802 1
0.162993344850849 1
0.116838591549159 1
0.196461916676343 1
0.265366692833397 1
0.143948471876445 1
0.291060395042029 1
0.134506321249992 1
0.205593257696891 1
0.283851986511113 1
0.250472450012055 1
0.0761418558662349 1
0.326155434473473 0
0.204011677313066 1
0.163207890898955 1
0.246740405572914 1
0.298379861912529 1
0.0534318682194453 0
0.226229500598924 1
0.217602248722888 1
0.223345764067891 1
0.107920047639617 1
0.118661493568926 1
0.239344807436967 1
0.152494136699936 1
0.160535614549191 1
0.331337158577383 1
0.0639973863664946 1
0.167486977252529 1
0.241697328903426 1
0.313049666629687 1
0.21448348101774 1
0.192664026500375 1
0.154764698446075 1
0.292784319682145 1
0.334111940145637 0
0.190337951222179 1
0.255901285438736 1
0.177275377538699 1
0.106173521915834 1
0.11227932305365 1
0.327181468964319 1
0.312069754999623 1
0.27857471562413 1
0.303174632137063 1
0.218309418807927 1
0.164969183199013 1
0.120751023417041 1
0.206318717302455 1
0.213916739379095 1
0.110754277763305 1
0.181137851753573 1
0.196524741700962 1
0.201303080252375 1
0.214408682579405 1
0.26342644794759 1
0.0513314410959352 1
0.151396463701936 1
0.293048036437579 1
0.15006842057217 1
0.137247951769243 1
0.271121693376305 1
0.161749451243548 1
0.252915724672078 1
0.21374023509387 1
0.222652403636462 1
0.393435533309914 0
0.264592389687275 1
0.105743449632237 1
0.190680810677847 1
0.188870945588172 1
0.242035616181201 1
0.261949086018289 1
0.284320747265068 1
0.155201193266643 1
0.269522656996853 1
0.212562898008686 1
0.190518443439488 1
0.193025513324564 1
0.19787535391897 1
0.254805879268734 1
0.189789370214629 1
0.205789715703371 1
0.0548172199323071 1
0.122936044472205 1
0.0425641606448247 1
0.217665272405137 1
0.158226150377944 1
0.179102506698217 1
0.221082702834261 1
0.198055023576274 1
0.120274517113531 1
0.142700965915186 1
0.312969579489955 1
0.211060573064078 1
0.156066829841926 1
0.165015919937533 1
0.162882654251644 1
0.189060545354957 1
0.105035008983984 1
0.156509391686934 1
0.181896076632067 1
0.227605338679454 1
0.0990835551554444 1
0.201191106468502 1
0.106712875140605 1
0.131910166986689 1
0.200289264438309 1
0.171523244656411 1
0.130276007943703 1
0.302299449077495 1
0.303782870811821 1
0.0845063355616536 1
0.197471499553126 1
0.148856959236627 1
0.0699197533628453 1
-0.000805526248870786 0
0.132693078917507 1
0.212653914721808 1
0.283507658648103 1
0.271090156138989 1
0.254579493810513 1
0.193706545790645 1
0.225275940828729 1
0.207653390444587 1
0.0992320996555739 1
0.214275406391859 1
0.308793684000591 0
0.27137139749219 1
0.178494002520878 1
0.217984784300072 1
0.213111333670963 1
0.256485957280639 1
0.223312524259128 1
0.239440459706944 1
0.342392423677481 1
0.223111545885744 1
0.121604443447838 1
0.201761493596127 1
0.300586156145644 1
0.147308663518121 1
0.222390182987219 1
0.355558583051217 1
0.0945017404291106 1
0.134365614426252 1
0.251642032273594 1
0.0919494822870719 1
0.181393272725176 1
0.325250069948778 1
0.268797356945865 1
0.251565651452056 1
0.216150371633557 1
0.268408201957601 1
0.218539226655994 1
0.0813228534384709 1
0.199991583514394 1
0.16233989685295 1
0.220846098585653 1
0.151854019049925 1
0.136250062465412 1
0.205466767609544 1
0.197233764874768 1
0.0690673563705509 0
0.143366312623362 1
0.33603348102084 1
0.216769738614984 1
0.271155788787399 1
0.202807559121713 1
0.150044789072872 1
0.153458641000902 1
0.323085482133119 0
0.244209724354491 1
0.229335082832544 1
0.306321248856009 1
0.244832695250929 1
0.191933977423058 1
0.0664272364383285 1
0.181998411549766 1
0.144109974292028 1
0.301828060373827 1
0.169787082593726 1
0.228467129928675 1
0.155414524898005 1
0.247039319955454 1
0.162529688594869 1
0.157055994267184 1
0.268520629375534 1
0.23654212901034 1
0.0365921513439802 0
0.0962973937553681 1
0.19221702092725 1
0.296226099400065 1
0.322681432176253 1
0.224676589481394 1
0.273023325186758 1
0.171537611390893 1
0.28753117946393 1
0.265755601805519 1
0.219147170579299 1
0.127461944293165 1
0.280980553237166 1
0.162974918376923 1
0.236787462062352 1
0.0970521239988076 1
0.158528013497829 1
0.220357121629443 1
0.195022153450907 1
0.175666847756446 1
0.261436038597622 1
0.0953297827801647 1
0.139760034687968 1
0.23534749536936 1
0.087495306928671 1
0.289544945323562 1
0.270464252678185 1
0.199454903965602 1
0.15652333862303 1
0.349394191862894 1
0.163651971820922 1
0.168356605878372 1
0.131444113301452 1
0.198673922753307 1
0.0862672404015049 1
0.241849704888307 1
0.0438026314295776 1
0.225770175919807 1
0.206511053538456 1
0.0910458905848176 1
0.368889411442418 0
0.3312242502716 1
0.169752514526814 1
0.140646951620694 1
0.23806455137709 1
0.261200375978203 1
0.321514959454119 0
0.163263357589641 1
0.180973522326417 1
0.348796433867607 1
0.144978440506642 1
0.230695000290021 1
0.213631517812519 1
0.188366953308883 1
0.266455778038428 1
0.30622157002397 1
0.184891389211815 1
0.154653469608751 1
0.226017714315873 1
0.201257436100908 1
0.229803370127675 1
0.271370928673272 1
0.267378801832894 1
0.272308767943408 1
0.188582767723769 1
0.12926423623607 1
0.207404254818665 1
0.167022332202171 1
0.256785446232135 1
0.118743892759392 1
0.213534955265962 1
0.197435812997843 1
0.319520483350463 1
0.185663635450375 1
0.240995660788617 1
0.24587123972529 1
0.316338579334325 1
0.128086105933956 1
0.322048701439396 1
0.298554577086595 1
0.206540146477489 1
0.236553087332968 1
0.35158489885437 1
0.186819136754398 1
0.264804879059308 1
0.167034572340064 1
0.200615809301405 1
0.205876477712851 1
0.270086921907569 1
0.130721519592603 1
0.198467068142068 1
0.215372773816355 1
0.284488243142389 1
0.263566880501726 1
0.256281537935722 1
0.177420156813447 1
0.151371043786443 1
0.222881610190737 1
0.188482112585801 1
0.0380633524074772 1
0.0691584793989184 0
0.163729321081089 1
0.114512550597587 1
0.158550276918073 1
0.105706756577378 1
0.17153681918684 1
0.291538864235324 1
0.186526595320956 1
0.212524579397108 1
0.127063315834983 1
0.200560526921789 1
0.241622527912398 1
0.168248122753589 1
0.178731322301651 1
0.279051800349509 1
0.152930577401461 1
0.129049215267122 1
0.268984524590545 1
0.324846239795737 1
0.192108378362448 1
0.242370555666229 1
0.243855167390691 1
0.261485958317895 1
0.114588365402013 1
0.292758890971091 1
0.196313214398538 1
0.369077857896117 1
0.25984600675175 1
0.0824215583755623 1
0.23012335565528 1
0.262749636594519 1
0.193832189520951 1
0.265453863198216 1
0.124611242150208 1
0.2542911998901 1
0.365187563472329 0
0.186063545353067 1
0.227882861503642 1
0.165359976003418 1
0.189501406389382 1
0.23841794251964 1
0.351735100124913 1
0.166509476445972 1
0.117753608775137 1
0.227971896862657 1
0.213819228930445 1
0.245149880492461 1
0.170205393668713 1
0.0983485351652647 1
0.207638890020982 1
0.330150781787851 1
0.20616611337577 1
0.191903175324922 1
0.12070994848468 1
0.215352844792565 1
0.0844738985951745 0
0.127489682141019 1
0.194018863678253 1
0.170733550826368 1
0.189111288512864 1
0.212285414580416 1
0.168905559880927 1
0.263527549726575 1
0.132997143447909 1
0.18736855958057 1
0.254348003440367 1
0.203263940386646 1
0.257614393747752 1
0.250773144590921 1
0.25321662248285 1
0.274190491413556 1
0.192936834833682 1
0.267190532091834 1
0.171564043711425 1
0.236645406880971 1
0.113470164391472 1
0.199633684651924 1
0.200236018384022 1
0.0322787672205801 0
0.106487113627177 1
0.265421935209461 1
0.164065282056537 1
0.330481015464354 1
0.258369383999222 1
0.245836135420098 1
0.254155288093456 1
0.287045637758008 1
0.189001683158836 1
0.297471705225538 1
0.206289183437136 1
0.153918458254714 1
0.245092382355533 1
0.270953952937911 1
0.148361486212833 1
0.285924721641688 1
0.181325261382031 1
0.167420619682364 1
0.10609032645433 1
0.184715133291295 1
0.236282686051249 1
0.261953709293475 1
0.26616098076184 1
0.255365797316876 1
0.22760187719031 1
0.334359471541995 1
0.350708211941859 0
0.253416363897024 1
0.167816512294819 1
0.226001371097366 1
0.224477100806067 1
0.0980164429595202 1
0.312685836949454 1
0.177324806519044 1
0.0568748793022667 1
0.169947650586925 1
0.341958599677308 0
-0.0383839209935689 0
0.201998293111528 1
0.265228260634528 1
0.24226500625571 1
0.17881204617955 1
0.252527600618495 1
0.180020319966257 1
0.159123552090533 1
0.153915597615859 1
0.164925246479966 1
0.211071444777142 1
0.179431789658196 1
0.227889393442473 1
0.227464025293073 1
0.230609919848547 1
0.170530856657622 1
0.174802413263378 1
0.162823755628553 1
0.178944400101808 1
0.149196603653715 1
0.160029603091592 1
0.0507088739730682 1
0.183958730370516 1
0.21373811874824 1
0.219510433452866 1
0.332019399340029 1
0.196224468521758 1
0.177980680561364 1
0.264167688622702 1
0.124652971399347 1
0.201445007982489 1
0.139376605768425 1
0.114129495304478 1
0.328877462140288 1
0.15582027905022 1
0.0946405728255424 1
0.202521700154391 1
0.256408022343901 1
0.221885522329137 1
0.160629167784354 1
0.228364984901918 1
0.121649296067571 1
0.154826713103069 1
0.202272357514885 1
0.107216646849616 1
0.362594836386964 0
0.208846643250302 1
0.218445083689774 1
0.164626972541232 1
0.265728440523342 1
0.212586183314043 1
0.219722166642368 1
0.154568017859211 1
0.289301434984678 1
0.234105050213756 1
0.251830307163669 1
0.215732771358455 1
0.254361312868619 1
0.122274690388038 1
0.137163561338024 1
0.277529249357931 1
0.039280281931704 0
0.263393159095179 1
0.238671510935283 1
0.1243707635762 1
0.162817031923187 1
0.0975285160392956 1
0.307931584550229 1
0.249794459119263 1
0.259764446074834 1
0.14861731022371 1
0.318514033067569 0
0.351999588151973 0
0.223833461588598 1
0.202820370593498 1
0.143437990528905 1
0.261335797679406 1
0.193037435440697 1
0.128107828907642 1
0.254998966988848 1
0.197106794637403 1
0.265444523620351 1
0.179658394226926 1
0.0596820825677167 1
0.004924732705902 0
0.246302508445938 1
0.200670571258465 1
0.280900147118865 1
0.192198700573215 1
0.130931871437007 1
0.140848639985895 1
0.198309977217069 1
0.165742884420867 1
0.21621712926647 1
0.240487246537935 1
0.207028895933334 1
0.133782716215165 1
0.135270958089358 1
0.234874514818943 1
0.200689745042339 1
0.180692344301564 1
0.291070943124703 1
0.305184895367873 1
0.226207802363157 1
0.119028493915384 1
0.0595018748607234 0
0.301134510137243 1
0.292332789384924 1
0.10055174043314 1
0.209580987007057 1
0.264910848814518 1
0.252039605310826 1
0.120533029219951 1
0.0878599848322392 1
0.123469201724717 1
0.297431514890115 1
0.223014614677243 1
0.191912552214541 1
0.227350161735277 1
0.279577970494154 1
0.157185966719046 1
0.162857340460771 1
0.22511577533704 1
0.141391468769825 1
0.184330027037295 1
0.198409758681133 1
0.271059043579648 1
0.0868231010660254 1
0.143283742510749 1
0.174296351605084 1
0.249791548615623 1
0.159210844123277 1
0.346503987219053 0
0.100487877664002 1
0.324231681274624 0
0.118672572427627 1
0.221553899598626 1
0.220718389745495 1
0.210778317818517 1
0.26564037382694 1
0.0962694865062037 1
0.175802942484844 1
0.214292011848769 1
0.260804086096528 1
0.226073163291833 1
0.16562205947417 1
0.111386939446845 1
0.139626764179194 1
0.232126150879983 1
0.19960181413619 1
0.144930302622407 1
0.153352602651028 1
0.272536572453595 1
0.288452155796578 1
0.073876097117547 1
0.209279381117097 1
0.106475291041085 1
0.117987865506336 1
0.145425396765487 1
0.00971456242881813 0
0.165415924930079 1
0.188574539359857 1
0.295083826918102 1
0.286672533053118 1
0.00498419054823806 0
0.273740359565355 1
0.107747707641621 1
0.0924215733645447 1
0.154533754676678 1
0.292763171654714 1
0.209671795559622 1
0.241805186647869 1
0.292277213584024 1
0.187627998163481 1
0.145370849794126 1
0.228459026314008 1
0.213491572361376 1
0.238148439592909 1
0.221487470466887 1
0.0786540987866954 1
0.35359372773243 1
0.188030844564796 1
0.260774675798197 1
0.25784025026796 1
0.233632259133103 1
0.129153270432606 1
0.224183117299152 1
0.21328655473022 1
0.205114846458442 1
0.0488364065065129 0
0.301361887461795 1
0.198601440110147 1
0.0326545148332656 0
0.167034224825458 1
0.166166276732201 1
0.0972582598228672 1
0.267963701739687 1
0.332176486535545 1
0.164825422417958 1
0.167066548817547 1
0.194584411453149 1
0.0857884795949405 1
0.149057453060183 1
0.1228811977134 1
0.348756449594881 0
0.0914448985268042 1
0.234720577628165 1
0.182777532507328 1
0.264204976398964 1
0.161219568678149 1
0.154091783863798 1
0.198541298645625 1
0.139400652785371 1
0.184514190755861 1
0.132191103306206 1
0.12257627339955 1
0.240136407758648 1
0.306356802783128 1
0.284149027693437 1
0.320745187534101 1
0.214538192918309 1
0.0717963153717994 0
0.178490338240357 1
0.204805016408793 1
0.257558556412481 1
0.212402311223154 1
0.109232437874374 1
0.333166013787699 0
0.289119008191072 1
0.212845014935008 1
0.238590588939091 1
0.158353250729101 1
0.326565776042648 1
0.230887113939529 1
0.142024170882621 1
0.246385351911182 1
0.170159764571317 1
0.189508447459419 1
0.147111393157271 1
0.192572945537305 1
0.205805842135988 1
0.192867464846025 1
0.331395839986236 0
0.241898897448226 1
0.226846948652535 1
0.259381259269269 1
0.159235258605112 1
0.0822599304050755 1
0.247221178303047 1
0.294860207465385 1
0.284342889450598 1
0.248280321249899 1
0.249330676684055 1
0.136172937566462 1
0.132365286483932 1
0.279861620575444 1
0.133281250946598 1
0.112962080689202 1
0.302047986222328 1
0.226166387316573 1
0.0504959506966045 0
0.252239997073901 1
0.0864884480361317 1
0.0968735603504811 1
0.0420316839707851 0
0.188916686346758 1
0.1365090902996 1
0.120035210082496 1
0.195938001904594 1
0.0946350269309005 1
0.269509277439665 1
0.131132908500948 1
0.231544262623393 1
0.154613668484616 1
0.172368474333142 1
0.216725430607753 1
0.244620426672068 1
0.0827743556616048 1
0.168972141587567 1
0.114799478135715 1
0.280214414067268 1
0.170367637333427 1
0.173095120061562 1
0.244037311257252 1
0.286249567993244 1
0.250794257605403 1
0.134490662333424 1
0.16241455893404 1
0.323136261966026 0
0.327445474206841 0
0.0861641970643527 1
0.22319015966371 1
0.22267293000425 1
0.318524834998844 0
0.153565582183317 1
0.0810767819751725 1
0.237806756815837 1
0.257351338779116 1
0.320453173382257 1
0.107121657329097 1
0.149181730234347 1
0.125496065336512 1
0.00255154951715161 0
0.0221462564656062 0
0.193780025685095 1
0.198873750473798 1
0.247889860188951 1
0.211184203617884 1
0.259210339233877 1
0.0545169547003375 0
0.223923550569833 1
0.275013273441641 1
0.128415306623737 1
0.199416507152815 1
0.28471655886422 1
0.266562493046408 1
0.211113470709024 1
0.181492029454676 1
0.262378095747268 1
0.40130077561752 0
0.326584389866097 1
0.178077803658683 1
0.258036354575284 1
0.131520833663352 1
0.153281500602723 1
0.214884884630115 1
0.211373882764248 1
0.257523388690499 1
0.206633519327282 1
0.180749080927315 1
0.106542522872764 1
0.0516910717233503 0
-0.0128566614157176 0
0.119814277255024 1
0.262376084312383 1
0.139339750431137 1
0.0784149342970389 1
0.107814014672505 1
0.184324657748993 1
0.207406493997553 1
0.256866485984566 1
0.134153925914525 1
0.290054845986273 1
0.280657513450669 1
0.356852744957483 0
0.316915365715235 0
0.293571625660825 1
0.220828815628852 1
0.191240520121179 1
0.164330194327261 1
0.13344241722276 1
0.125579865214287 1
0.314345002677321 1
0.196447377503443 1
0.211337019024211 1
0.240270286933328 1
0.185680534369428 1
0.143979402177452 1
0.218957671238257 1
0.217060500241112 1
0.0687775979483256 1
0.233790874976827 1
0.352329219826602 0
0.133403498856364 1
0.141897262095474 1
0.214662996871809 1
0.293214441680674 1
0.081694874429115 1
0.188021446325464 1
0.313402229637195 1
0.296838144318584 1
0.233716839880636 1
0.116541244883801 1
0.252019892545403 1
0.246197879787522 1
0.253449104554766 1
0.0431590264235955 0
0.248425204526597 1
0.224951689478057 1
0.367424472635989 1
0.112090327452076 1
0.244058156974018 1
0.263434182416326 1
0.350570750356846 0
0.231326343138128 1
0.188494570287531 1
0.0281599550014089 0
0.306859747915078 1
0.286232931650761 1
0.203436643649187 1
0.110284763662289 1
0.126414630777697 1
0.216198194185086 1
0.0918250197076267 1
0.120035290947437 1
0.257428382478956 1
0.280821863698877 1
0.198025978044067 1
0.200555852366821 1
0.147412641952638 1
0.251346071031359 1
0.331519935541271 0
0.0590821317062984 1
0.153304033670088 1
0.0760131263781154 0
0.326633614183412 0
0.235100802180051 1
0.31244895865583 0
0.283637861803841 1
0.0803294892525043 1
0.184649213553721 1
0.0795376763750424 1
0.0909197903902706 1
0.289007829776798 1
0.177302412972978 1
0.222662649497144 1
0.222682547176638 1
0.215222857077673 1
0.267674113520472 1
0.0969717925611641 1
0.195962807453398 1
0.183637918681053 1
0.191884559808956 1
0.250576448874458 1
0.338719301892611 0
0.120819169510284 1
0.162883748400155 1
0.151163832778767 1
0.189887957333956 1
0.270567610882105 1
0.156508645385209 1
0.162339752451833 1
0.186754527787306 1
0.130430920044724 1
0.19840508185387 1
0.223302642908629 1
0.240523365533414 1
0.193712120968248 1
0.148962960291244 1
0.310104418901476 1
0.294049948912648 1
0.231784482234592 1
0.139263288324714 1
0.26032721636695 1
0.149338294288186 1
0.263517967856114 1
0.333604442164943 1
0.303639341666937 1
0.28436715428398 1
0.173330152364481 1
0.259029473261935 1
0.0714410515348547 1
0.24518710018406 1
0.187581177690456 1
0.363850976982817 0
0.213514208801794 1
0.279826332268539 1
0.194311233959111 1
0.150587616747056 1
0.172449655891411 1
0.108000975166967 1
0.13455771121792 1
0.214117662006191 1
0.12068951948345 1
0.2712924253174 1
0.209898525660112 1
0.112551419373655 1
0.222549328901214 1
0.167895679631883 1
0.26360940118608 1
0.172887481001779 1
0.17459057503513 1
0.193652140338715 1
0.179706027351203 1
0.125468634420965 1
0.158988638079772 1
0.20845348845698 1
0.0613140533157318 0
0.178434242918063 1
0.265457494976661 1
0.218283902015105 1
0.240701304959565 1
0.136087545746387 1
0.268775186296853 1
0.142065080998056 1
0.158256874254868 1
0.194144821999472 1
0.399861317706312 0
0.03200027250048 0
0.176172334115175 1
0.180097137591336 1
0.12795012233855 1
0.129192195085047 1
0.154842901472249 1
0.215644720161526 1
0.135230751743464 1
0.249122261881437 1
0.240073832288899 1
0.108750547619666 1
0.255310024068475 1
0.192733052394894 1
0.245727930841797 1
0.245888655524395 1
0.0762141313385602 1
0.24024155292136 1
0.124286956157232 1
0.221737754878024 1
0.230486397652747 1
0.196783292163294 1
0.198183129761985 1
0.199901601511751 1
0.326480203269641 0
0.229226811329026 1
0.276091341153676 1
0.261658664334613 1
0.175200035157986 1
0.112133011922066 1
0.242976814003182 1
0.236897077991673 1
0.168035152828421 1
0.0994501568199615 1
0.195482972456377 1
0.143268772625637 1
0.252697526909622 1
0.262759982931478 1
0.157679947252076 1
0.185874716700448 1
0.226561933314286 1
0.206450811669301 1
0.220869313254525 1
0.20901122019405 1
0.240702422933184 1
0.229034814045892 1
0.181176939044667 1
0.0507286815049419 0
0.181563304253496 1
0.259810269601246 1
0.285403659958953 1
0.208509577657622 1
0.27212580169039 1
0.174646122156968 1
0.248066867404891 1
0.282391278211006 1
0.302915766570877 1
0.0960298515130257 1
0.260886114069528 1
0.266154486072918 1
0.064463653789966 0
0.111701810679537 1
0.0869550329169613 1
0.220024576295465 1
0.236284029622225 1
0.339778950202642 1
0.189091374767925 1
0.196232520641041 1
0.265745293204139 1
0.146065575997933 1
0.168125926174285 1
0.269269794466316 1
0.276216889760033 1
0.147240637888517 1
0.243849787007058 1
0.184942919602804 1
0.206050536152483 1
0.216126621485088 1
0.161368557581046 1
0.324826477559522 0
0.266671423308708 1
0.249872958103382 1
0.229851028426108 1
0.239631597444565 1
0.303621667174118 1
0.139400876006309 1
0.263292798890785 1
0.181356176077588 1
0.24935479640011 1
0.065167213555846 1
0.0609913842779919 1
0.375395707769619 0
0.20146720089227 1
0.204691262385362 1
0.135618387915657 1
0.157665358722715 1
0.220121007718096 1
0.158140257188845 1
0.207213943495639 1
0.138863177469216 1
0.108240878035042 1
0.179089846779896 1
0.221577495483407 1
0.1845247589243 1
0.0884445137770819 1
0.279841988291646 1
0.253803540675732 1
0.251739865011453 1
0.0170913930892908 0
0.0778109554129083 1
0.224177435990145 1
0.318654724690132 1
0.109478642331199 1
0.0696099265924167 0
0.283167464492098 1
0.2505198908101 1
0.177739998807755 1
0.312120898236358 1
0.129408082193811 1
0.176301880031395 1
0.31876790848574 1
0.123028377645872 1
0.287778920733238 1
0.25501597207792 1
0.234019506855843 1
0.330516778572544 0
0.153719138603274 1
0.118571267301795 1
0.183677959041107 1
0.128974708703299 1
0.267393531920489 1
0.20722130308987 1
0.166296466957374 1
0.196238533131301 1
0.168686373591041 1
0.179324527223197 1
0.194526601665025 1
0.210836202480031 1
0.243939397805342 1
0.334720246500821 0
0.215099274090251 1
0.164508081024986 1
0.3271185889926 1
0.228285801458365 1
0.220451044108533 1
0.19644107753226 1
0.161877222493324 1
0.0755612218817913 1
0.332490995269778 0
0.209712267311112 1
0.140235452027339 1
0.183584030095981 1
0.136844718085301 1
0.154344236569755 1
0.160102036067227 1
0.151547232811636 1
0.133531299986078 1
0.188802551353236 1
0.127669681800118 1
0.241014330736988 1
0.225030310885795 1
0.131290905800929 1
0.211136198458623 1
0.142423101334965 1
0.256957551003063 1
0.178808849990253 1
0.201517895681996 1
0.293261468041201 1
0.267437439062687 1
0.10505024970833 1
0.195290836945641 1
0.26687675689043 1
0.198602468115361 1
0.0773364246235659 1
0.173825355980313 1
0.0498819005757705 0
0.207527807144512 1
0.218196479199016 1
0.210258497562212 1
0.25107372765894 1
0.243768747651466 1
0.146627990097169 1
0.233247007481339 1
0.215329033949227 1
0.130841222506224 1
0.257998095295259 1
0.182427655822163 1
0.177670846808476 1
0.243220277638506 1
0.200494535145559 1
0.241621118119171 1
0.259117548290128 1
0.3173565025049 1
0.141004545325396 1
0.126252448254517 1
0.0681513266418498 0
0.115686268295539 1
0.114969150437025 1
0.0758869460552724 0
0.219792301821907 1
0.160712183792169 1
0.230519154357653 1
0.115111849029592 1
0.213586781588302 1
0.209959841207477 1
0.134900968094862 1
0.2181161168016 1
0.186998931890087 1
0.180008505519544 1
0.26048280772202 1
0.255501286774964 1
0.136983934386057 1
0.15615612159387 1
0.26276095664216 1
0.172393669869103 1
0.243798245927418 1
0.380430436887775 0
0.145127025608963 1
0.106748909120351 1
0.186586155021571 1
0.113327151924762 1
0.220483932100856 1
0.216363651679716 1
0.172675003923865 1
0.166598888841694 1
0.307977261799328 1
0.162348202098672 1
0.122595850790479 1
0.220500070092124 1
0.178195187464197 1
0.23765097712857 1
0.232119179593028 1
0.159397475928574 1
0.147465255254112 1
0.168102102637517 1
0.106243556709798 1
0.215269227189335 1
0.124335074057321 1
0.250963361634942 1
0.133597950383424 1
0.200429194249923 1
0.294297013190564 1
0.183173326841547 1
0.286340200408842 1
0.200208952846938 1
0.0845013374945003 1
0.170697258463437 1
0.126384927715195 1
0.206013734354764 1
0.13412274680406 1
0.147832650952965 1
0.281701374194333 1
0.174835573924116 1
0.322018641390064 0
0.167597615767065 1
0.264564316952353 1
0.114867760471906 1
0.181512758916892 1
0.189457595176277 1
0.183802946002967 1
0.112940832181222 1
0.184381014386019 1
0.225670040459978 1
0.188758046284504 1
0.056579038039301 0
0.290642598822571 1
0.157294884751711 1
0.104312951289356 1
0.152965875962245 1
0.121694969733841 1
0.166571469348215 1
0.0990782516534498 1
0.189715395857768 1
0.165033683278704 1
0.221641781581 1
0.248861421408562 1
0.263200201520011 1
0.207879942359782 1
0.210511154698091 1
0.247291993187532 1
0.117987540159233 1
0.114874717877421 1
0.270630323880182 1
0.401107343118602 0
0.294720632747812 1
0.196019819450791 1
0.314813606175089 0
0.294945373868103 1
0.235454884580759 1
0.156137927810234 1
0.22992749461423 1
0.135103406993765 1
0.287474208505836 1
0.249516435654771 1
0.139890548388371 1
0.256764126023467 1
0.202878826389136 1
0.164474753829784 1
0.367252189377297 0
0.276986644828411 1
0.176930359266832 1
0.227730141485595 1
0.175968687485476 1
0.167709871669722 1
0.21051921959062 1
0.202299745305732 1
0.337268712508452 1
0.144576440150873 1
0.155637207762632 1
0.10255179301131 1
0.181563559439179 1
0.253775665333606 1
0.143966529744052 1
0.284363502709725 1
0.238182094085687 1
0.2852559924466 1
0.146079300401951 1
0.128705523339264 1
0.241488477842183 1
0.236930121356427 1
0.197986607184891 1
0.145229937914851 1
0.216047759020092 1
0.186403188472481 1
0.13786266398528 1
0.251417521751754 1
0.194465856126336 1
0.191920893391958 1
0.0676610839844634 0
0.122005621322562 1
0.214489579432729 1
0.151184371851508 1
0.165889290958595 1
0.174867611683231 1
0.160427074273489 1
0.296825180092038 1
0.169871390040044 1
0.181719136689501 1
0.22510272528185 1
0.229420981085827 1
0.157696819437443 1
0.227891336104632 1
0.173112845720307 1
0.092728034558785 1
0.265004322395523 1
0.146085905427268 1
0.0705803949260255 1
0.108321825949024 1
0.207628425701511 1
0.161008317657359 1
0.351227882167039 0
0.245868362966809 1
0.0742438747097826 0
0.0504448298931497 0
0.36975269339884 0
0.381758474357528 0
0.195414283144454 1
0.144004669984922 1
0.221822819917438 1
0.0966865850482501 1
0.212033750819703 1
0.295229936499083 1
0.111014441971709 1
0.196647840395658 1
0.166556402429807 1
0.150040116825075 1
0.174943560137152 1
0.197227232243198 1
0.168294877915187 1
0.368707905047991 1
0.147344781732433 1
0.230014333682962 1
0.0761537683842238 1
0.172057893875302 1
0.191290674808696 1
0.160609747940294 1
0.24827518174667 1
0.219033103772456 1
0.129239417217301 1
0.227920119960787 1
0.159198442810945 1
0.217308587804195 1
0.0892614583353491 1
0.193866641047735 1
0.25595598884804 1
0.259265901121776 1
0.114226634154667 1
0.250638811341956 1
0.175526168336485 1
0.157319830675765 1
0.148646428888579 1
0.279183690758836 1
0.258359233435866 1
0.154544206351833 1
0.15184846498044 1
0.223988082519594 1
0.237329957778939 1
0.0812942492403444 1
0.183684409619314 1
0.175972961821143 1
0.141884667500583 1
0.165104613869302 1
0.246157194226785 1
0.272043283076635 1
0.120174520196538 1
0.265784048868665 1
0.228928739940829 1
0.291294084187034 1
0.255130740628444 1
0.160998427949483 1
0.197595958291176 1
0.176499082775802 1
-0.000985447718418338 0
0.169953308879594 1
0.194321266743334 1
0.169203284659159 1
0.146268312517834 1
0.193340756299342 1
0.188871072797309 1
0.181520845765456 1
0.2259009528497 1
0.182755373972754 1
0.139792809922032 1
0.211720991058074 1
0.267298135295957 1
0.116244214412372 1
0.238576006498548 1
0.202048681436207 1
0.255438545030768 1
0.213264867247273 1
0.157074486535321 1
0.182914642514992 1
0.293428473569411 1
0.254420402568226 1
0.136941639911802 1
0.204885800112838 1
0.0474072050040761 0
0.136345908507888 1
0.253580908258193 1
0.23491736157679 1
0.201121355291486 1
0.195924820391876 1
0.253084373396663 1
0.311022652732152 1
0.159736060809845 1
0.096712495563425 1
0.105691450218424 1
0.258747974491015 1
0.137569893329869 1
0.171945602913977 1
0.22812300119887 1
0.171343130443059 1
0.313936243955704 1
0.167409760323365 1
0.199980494563784 1
0.229412492585487 1
0.221551348360512 1
0.269953512032704 1
0.150856230062917 1
0.111656698884945 1
0.188985964776349 1
0.105402644855525 1
0.160071886356098 1
0.196647174062972 1
0.270995649122468 1
0.17141452941245 1
0.341393114060156 1
0.194734045770537 1
0.132611445299971 1
0.219507620996306 1
0.142095767561088 1
0.107985329245844 1
0.287330757148838 1
0.123599321575965 1
0.0974537006147088 1
0.215140323008517 1
0.249660135131276 1
0.325893247551629 1
0.137971654143364 1
0.054650243880391 1
0.292636739068903 1
0.249011830884541 1
0.19370965758071 1
0.230326706551832 1
0.201474126091029 1
0.235297679489162 1
0.296690306123603 1
0.122669507890816 1
0.179240438220265 1
0.239210429997306 1
0.119146685839719 1
0.21316149383353 1
0.170269371653967 1
0.259668607002941 1
0.250845105106425 1
0.100758687314885 1
0.198661736669108 1
0.159114305767077 1
0.0519437113059921 1
0.118223129117819 1
0.220076907594643 1
0.290468386344597 1
0.285997902005603 1
0.331602962436917 1
0.290280244094706 1
0.149539386503972 1
0.0476550333006935 1
0.201614085080285 1
0.101643198235871 1
0.194810955993767 1
0.251872898969992 1
0.206196787049733 1
0.258975222371779 1
0.202741264020902 1
0.155766719116595 1
0.109860914546306 1
0.238601449100223 1
0.287403475636896 1
0.227010434237283 1
0.0604281531100424 0
0.224994347513986 1
0.162348215553365 1
0.250825468593871 1
0.315613420693765 1
0.269841656988423 1
0.352903608006535 0
0.217545459315782 1
0.13889584087573 1
0.147688404448928 1
0.31288114042145 0
0.238576962259803 1
0.229724629914493 1
0.13863892144949 1
0.252893740616633 1
0.223640453684906 1
0.163584302772318 1
0.126382165126562 1
0.104459437488535 1
0.181420033415343 1
0.153792028501917 1
0.279482058686583 1
0.209108721511894 1
0.272871718029804 1
0.223437212334138 1
0.259566158513226 1
0.298998081803448 1
0.0743889512768939 1
0.206052540142194 1
0.336241812902395 0
0.157918398997425 1
0.240525132056887 1
0.114141966157929 1
0.258209506611326 1
0.146518929808322 1
0.134015886275311 1
0.142237239942931 1
0.102530651414216 1
0.12265136768836 1
0.146447853685373 1
0.250751298981592 1
0.175298328251125 1
0.198548910461846 1
0.158427302729041 1
0.166690494902675 1
0.1569721288566 1
0.246676015272307 1
0.283162447499335 1
0.309157585263625 1
0.246405998590805 1
0.315072358867366 1
0.0672060528017009 1
0.204480177189001 1
0.252318656198548 1
0.252750355976355 1
0.17735660625288 1
0.130688010751193 1
0.149662218040673 1
0.12629980389353 1
0.186324288173606 1
0.206293782058337 1
0.263079734137306 1
0.144554191816725 1
0.228669562532594 1
0.159015471157247 1
0.170937084380106 1
0.330864610012437 1
0.246023231749175 1
0.35113084947478 1
0.14419136458171 1
0.220740666955034 1
0.202351743584937 1
0.216784946037066 1
0.179724391179047 1
0.0482039840160361 0
0.251632016230215 1
0.168793897549781 1
0.213609860127584 1
0.16303235452822 1
0.270704795513489 1
0.179902515149341 1
0.341960124423287 0
0.0889432501742072 1
0.165890163912485 1
0.164359334890356 1
0.162872261652185 1
0.157960360563131 1
0.161829526077401 1
0.20079918183427 1
0.135901892450173 1
0.112508872701231 1
0.197229529807892 1
0.217079858578575 1
0.166622094182915 1
0.125882559176137 1
0.268604100695954 1
0.200542159789546 1
0.121313489133113 1
0.288530169370492 1
0.200898600587422 1
0.170676607498992 1
0.169245770631661 1
0.195876260142208 1
0.0387084336207021 0
0.111300344351728 1
0.216443416921069 1
0.176135250406939 1
0.346880482157219 1
0.221366302193795 1
0.0669175984484641 1
0.166914337409129 1
0.219066921661799 1
0.299040909876723 1
0.224841689640205 1
0.220765496286269 1
0.175422059189529 1
0.223018548861022 1
0.270381216708825 1
0.0874750619590829 0
0.172383897662547 1
0.151751211411636 1
0.324932982740295 0
0.246980191092299 1
0.29313764975278 1
0.103456172857649 1
0.248274329321025 1
0.1664190982703 1
0.18033728051511 1
0.202611359349197 1
0.24660161822917 1
0.0746286050008089 1
0.167426349280408 1
0.199765281381319 1
0.187132330101629 1
0.299764964334434 1
0.269801851189325 1
0.0467478576252995 0
0.240679231820624 1
0.231718239020601 1
0.164203470779013 1
0.315266971569297 1
0.255575713243489 1
0.207702107125975 1
0.19540877161359 1
0.19461045956802 1
0.110942345247119 1
0.140656766440063 1
0.361867408675204 0
0.173482735269549 1
0.0999621765035429 1
0.255004170032969 1
0.267199018531656 1
0.0477060040529998 0
0.081058874645746 1
0.11788158359189 1
0.235234179813461 1
0.158627730041269 1
0.115078132405555 1
0.0994803305598743 1
0.0993997868093617 1
0.240178037107937 1
0.2179728223114 1
0.13766415274706 1
0.282087453287146 1
0.119807764208381 1
0.325021257023917 1
0.308345643952752 1
0.1897478759246 1
0.163771059653148 1
0.246952675623992 1
0.215434101108763 1
0.263367082753885 1
0.372851802017045 1
0.175494750830326 1
0.201285051556346 1
0.129221443441203 1
0.235560038534372 1
0.168213354777886 1
0.212564261016106 1
0.214892121319314 1
0.0551669776820284 1
0.296568836026637 1
0.137777696887312 1
0.22328658255921 1
0.169365385697527 1
0.0892696904962765 1
0.0800106494177492 1
0.174755363089779 1
0.266907128408558 1
0.168651532653635 1
0.281731099474309 1
0.199489215712467 1
0.17255211760318 1
0.18281242838266 1
0.202542204478476 1
0.144311870677114 1
0.164249356493348 1
0.236805036424262 1
0.0532907738917045 1
0.240546707946285 1
0.175394936129351 1
0.2508926385736 1
0.0744581310210765 1
0.20057754709194 1
0.21665799891151 1
0.229410641876185 1
0.0706121040598778 1
0.110032151122079 1
0.159184097507551 1
0.180689046618931 1
0.147840704482305 1
0.185491960589295 1
0.158356272247326 1
0.150693903663099 1
0.215410762049383 1
0.183170399503092 1
0.224455698377433 1
0.348035969946446 0
0.318405603056983 1
0.203455035852185 1
0.252957910085112 1
0.194176245266047 1
0.127489822143755 1
0.208991205882714 1
0.0539606702102801 0
0.0883739482191463 1
0.312856975683566 1
0.208256548401214 1
0.165310267094065 1
0.252050851147991 1
0.209311912230032 1
0.203121950293622 1
0.105674686630201 1
0.15842767348878 1
0.228205412559548 1
0.220283827781198 1
0.263743637284352 1
0.248468562316335 1
0.142010622267309 1
0.282709172242659 1
0.1994242544162 1
0.277264910127448 1
0.294060872175292 1
0.14577431815912 1
0.260301822122591 1
0.170477124353613 1
0.297405735760169 1
0.248494928880116 1
0.2236804122149 1
0.220671006989545 1
0.321861811215172 1
0.155862595706607 1
0.278333414574514 1
0.267508334204162 1
0.167648272654705 1
0.228550919949981 1
0.293566136897615 1
0.298466730704224 1
0.184426294146883 1
0.223257676282156 1
0.215404929904112 1
0.279116630510016 1
0.161644942153471 1
0.184877434307319 1
0.28633630474087 1
0.208685306778067 1
0.126287243287614 1
0.312816479447416 1
0.313587754526223 1
0.321614799291308 1
0.306624752896237 1
0.190475322449625 1
0.158127346267801 1
0.308097780005088 1
0.258216926767101 1
0.182731903022282 1
0.238631577405604 1
0.219533490718045 1
0.112467365325406 1
0.299069979147101 1
0.213356294283261 1
0.170207763541692 1
0.238213169402227 1
0.256146361118181 1
0.197466696264632 1
0.175973717776008 1
0.211440506587833 1
0.331665035244544 1
0.348800611497747 0
0.22209977311134 1
0.140320831452149 1
0.27720959512881 1
0.125178350668964 1
0.228667991445772 1
0.339711658063758 0
0.0471977885612902 0
0.289730701778536 1
0.231823864330218 1
0.320742529839448 0
0.154232679892182 1
0.210391111526045 1
0.138613868744827 1
0.0961123742881211 1
0.22619402813709 1
0.227609631052276 1
0.254553891592447 1
0.192268083512547 1
0.0294172751990764 0
0.231835367065006 1
0.259013712014068 1
0.218574000557211 1
0.153014033213071 1
0.0559476066580228 1
0.163445966349953 1
0.176165734998256 1
0.122085713533921 1
0.243815694201881 1
0.132457336295588 1
0.133940728427255 1
0.160814966496718 1
0.100890922868695 1
0.176357636326953 1
0.243634727819731 1
0.10411731534647 1
0.2357840896507 1
0.237303767943626 1
0.181988725175302 1
0.205435815070416 1
0.243744409885202 1
0.208454936905259 1
0.248995040790903 1
0.195737671417407 1
0.236466449544051 1
0.128140695465173 1
0.276577062062289 1
0.252959912376371 1
0.182274457781319 1
0.256282379666235 1
0.134465249588728 1
0.187226113118602 1
0.0782580241710813 1
0.143686931324759 1
0.226024872915124 1
0.108678330423535 1
0.0879032752052818 1
0.25728644403782 1
0.113941749629893 1
0.196447364089461 1
0.262387570870721 1
0.212126101598353 1
0.158037341605706 1
0.254775511945309 1
0.236834175806243 1
0.166176994744383 1
0.222864552010741 1
0.15237228819971 1
0.227049137069001 1
0.267237033119977 1
0.212444878649568 1
0.218655289502416 1
0.230695514471862 1
0.229715263499012 1
0.130109688902932 1
0.226819125270879 1
0.0542408626949616 1
0.163531380921252 1
0.279470700791034 1
0.280674645788648 1
0.337387781460759 0
0.116285493688368 1
0.268838645621346 1
0.219594406953767 1
0.16158531522075 1
0.141966253270406 1
0.220646883004742 1
0.199335673796492 1
0.261899751031032 1
0.12638907937025 1
0.158145704409751 1
0.464708637016661 0
0.341500927429002 0
-0.0207142289792271 0
0.136852250038142 1
0.241625161541747 1
0.241742004166918 1
0.165595702005148 1
0.111599016942814 1
0.30142961181486 1
0.23820055133925 1
0.133808866900834 1
0.209156694837528 1
0.108306424682084 1
0.243347952529079 1
0.180185296380989 1
0.141849823188648 1
0.120497372258073 1
0.250690905622038 1
0.111275940011782 1
0.317502635742381 1
0.15708048205898 1
0.192258566828097 1
0.236303187710997 1
0.175318190482077 1
0.291396901010563 1
0.228505164199264 1
0.255175793855147 1
0.247083175114757 1
0.270621877546553 1
0.196610153465106 1
0.211959742100933 1
0.243075258236649 1
0.200895781918406 1
0.265080711528477 1
0.191186501323227 1
0.191284592152137 1
0.125417146957718 1
0.206864137131959 1
0.0625765859923643 1
0.21294634072368 1
0.25375318024737 1
0.24245286367831 1
0.186922228687446 1
0.246715791119563 1
0.210505094513081 1
0.0614601258435823 1
0.248435928867858 1
0.227760633830681 1
0.340923704353176 1
0.122108032283824 1
0.229669024907125 1
0.146651431841408 1
0.0908564925106674 1
0.161566726852997 1
0.282978077026071 1
0.318171263013504 1
0.139221583798392 1
0.0883453868606217 1
0.241338316933602 1
0.225565477748602 1
0.120534632983026 1
0.333001629998082 0
0.150742339547335 1
0.100365442859678 1
0.171383516123025 1
0.236985181498978 1
0.169194032868047 1
0.232563927524531 1
0.101045826167018 1
0.0587591579402423 0
0.168349223381443 1
0.169548478132384 1
0.170810414728426 1
0.25920787385624 1
0.165879899520102 1
0.13630294052074 1
0.277797921696638 1
0.174031467684335 1
0.210804538733068 1
0.219422276184689 1
0.201629760144558 1
0.28149221875287 1
0.270875845240229 1
0.229705489602498 1
0.0599801527682291 0
0.188274274917913 1
0.147082230825785 1
0.30786772075059 1
0.216524868551934 1
0.186983586450528 1
0.321597676036125 0
0.202109824938207 1
0.160007304856573 1
0.128169612015348 1
0.159487738424901 1
0.1468747696988 1
0.133570041958899 1
0.282271998592315 1
0.0337768022097593 0
0.260737705059479 1
0.101736105836443 1
0.137542816897286 1
0.19678756289786 1
0.168447434736619 1
0.193254636855381 1
0.294322217938716 1
0.333941383647349 0
0.0946069734979513 1
0.163120885200969 1
0.189500801831251 1
0.182085269646396 1
0.231525150477812 1
0.297279255935528 0
0.178741770149589 1
0.178783477758957 1
0.25781179949554 1
0.120829292249359 1
0.175167592324148 1
0.115571178203562 1
0.211514062561477 1
0.254452456629417 1
0.274916679707102 1
0.311209508830339 1
0.321265069280319 0
0.0933473784217276 1
0.225336083885294 1
0.126544048787455 1
0.203925587292862 1
0.339649981841659 1
0.200361581643902 1
0.149283053939855 1
0.110879250575411 1
0.162785743039482 1
0.223489969007676 1
0.286259969324814 1
0.00575677068452747 0
0.216820968226107 1
0.281109873395062 1
0.17662211165045 1
0.0871906962337854 1
0.225191032317675 1
0.167279799413294 1
0.23526072151566 1
0.232806230983193 1
0.239521327050141 1
0.213555343064005 1
0.244149407997696 1
0.228618703743312 1
0.0827243606820762 1
0.262297586600563 1
0.160223854519759 1
0.202963023496803 1
0.167763980433561 1
0.194670931573845 1
0.21523535837411 1
0.21569080779881 1
0.23731223828236 1
0.181891353874486 1
0.0555258947838235 1
0.166568597643127 1
0.40646952544084 0
0.0697436909712281 0
0.192695634510136 1
0.248135109984278 1
0.244034758742762 1
0.148812826410409 1
0.313153455743071 1
0.151146374666631 1
0.0596397263032666 1
0.269803182387873 1
0.162542412739375 1
0.162470340402976 1
0.353621571743011 0
0.277595700572171 1
0.21677543160011 1
0.190595200369968 1
0.158876204952106 1
0.153663254051478 1
0.168339324555755 1
0.150526352653796 1
0.195188019966744 1
0.245211114433294 1
0.286350163844624 1
0.236645766200666 1
0.273297115126946 1
0.209845772332033 1
0.226965420986584 1
0.166783799628494 1
0.00818346203236461 0
0.0836840022475424 1
0.164332308241437 1
0.278127545344831 1
0.313437842769961 1
0.258321752255153 1
0.121710915800001 1
0.139520041191765 1
0.133514763238068 1
0.154384837451406 1
0.130981415710461 1
0.137090421943739 1
0.160725069657976 1
0.231908529952648 1
0.383291915980941 0
0.215137562143741 1
0.140179638898871 1
0.194608420595971 1
0.188118723116155 1
0.0474663246197362 0
0.186932545735995 1
0.283089886124959 1
0.157344760911059 1
0.137215935506799 1
0.178543513085339 1
0.238453170397364 1
0.163626887035831 1
0.356496401619364 0
0.125061833060596 1
0.187682384963835 1
0.0881461416548589 0
0.108380886205899 1
0.158932214709048 1
0.112592540566243 1
0.241603860395345 1
0.222159754401039 1
0.135469310512038 1
0.138542126182665 1
0.275793472330155 1
0.190825318395051 1
0.22101062885684 1
0.161135173487657 1
0.117319706805897 1
0.0514433548580364 0
0.225766088430603 1
0.238359186031535 1
0.16716705537757 1
0.220788069452647 1
0.287467571479891 1
0.274015167072256 1
0.330728574920453 1
0.270448787052897 1
0.202942412564989 1
0.198920357194254 1
0.254699976621479 1
0.136204548457593 1
0.234019495628332 1
0.0752470833650085 1
0.320068435200447 0
0.226413662343972 1
0.29610449147241 1
0.252276646923383 1
0.150598975367852 1
0.22050059256765 1
0.267449639460112 1
0.17732865125339 1
0.330486255207277 1
0.182469150217294 1
0.100319509411493 1
0.118541102371038 1
0.121302928159678 1
0.183266595974528 1
0.116635433719954 1
0.184213947472328 1
0.199886484881145 1
0.255361597512376 1
0.168294292301317 1
0.147506726072095 1
0.228784672352173 1
0.195407098972315 1
0.0967340088249387 1
0.134025414445595 1
0.222915847620513 1
0.234088441564456 1
0.211378721372611 1
0.150371201865962 1
0.210657101601981 1
0.256110668812523 1
0.193085686949926 1
0.198359452105715 1
0.244027819260201 1
0.263821199135773 1
0.168243006924791 1
0.286180940341704 1
0.2835655044808 1
0.169358975548941 1
0.22608484558629 1
0.153691831377711 1
0.0611347022056378 1
0.308312638279122 1
0.176994272087848 1
0.193125431186118 1
0.221650153630402 1
0.317344584969731 1
0.198909148712748 1
0.142412346644385 1
0.123707876654125 1
0.217112844976619 1
0.166010486528919 1
0.232384953553829 1
0.205942220692246 1
0.241565448405725 1
0.167375075210645 1
0.15658930104029 1
0.0771165603265515 1
0.275079514115593 1
0.138488111213604 1
0.180988677252253 1
0.199712571182927 1
0.192562925782467 1
0.159633843435304 1
0.22937652462615 1
0.155884526061905 1
0.268399206483116 1
0.197433350646063 1
0.175038065839932 1
0.183558874074186 1
0.254285005099915 1
0.274746879838317 1
0.220218710948484 1
0.124670372564272 1
0.232538735259699 1
0.213617156948508 1
0.152517537250528 1
0.153432564876169 1
0.148744743622876 1
0.218357949579563 1
0.258677332634136 1
0.175719309587448 1
0.245079645104033 1
0.304939258581839 1
0.0488563963688981 1
0.134337107221186 1
0.059709840319148 1
0.13428890711641 1
0.190963627586066 1
0.284371724710331 1
0.21132350268097 1
0.189441531694048 1
0.230139475668531 1
0.23656261849493 1
0.226694970947518 1
-0.00624876934159851 0
0.159565177684184 1
0.108130055261874 1
0.254918924897138 1
0.190183633256153 1
0.161832117687263 1
0.162780546259989 1
0.148109187588237 1
0.119491689945898 1
0.29785774432928 1
0.124378093142376 1
0.319943173823442 0
0.18421370314646 1
0.252018864878778 1
0.210372637894734 1
0.260212714067034 1
0.203761112808818 1
0.0392992725712357 0
0.239075757809942 1
0.295600293822672 1
0.291843575352225 1
0.275291659323382 1
0.261422185832308 1
0.202896747622512 1
0.273112055381157 1
0.225393027403712 1
0.248914238859783 1
0.174795782234588 1
0.133285359715453 1
0.131539969785704 1
0.212998516067034 1
0.170351464282454 1
0.286868654798245 1
0.283104137790786 1
0.258800939908285 1
0.186899004600144 1
0.186780033187403 1
0.229575778962411 1
0.339205611320539 1
0.249956977694061 1
0.0751736395529614 1
0.386817077651573 0
0.165234050079182 1
0.209628571011614 1
0.120426282777351 1
0.237596319749091 1
0.0313927109951442 0
0.194690914904045 1
0.145655740351503 1
0.18139887523701 1
0.176139177831619 1
0.171812796991104 1
0.210575206570992 1
0.220074343151623 1
0.187141773744269 1
0.126190474360097 1
0.331399863814661 1
0.203065085576296 1
0.264038164651523 1
0.0555898858923819 1
0.104657892339003 1
0.282941622556341 1
0.0306132435854995 0
0.224030349325983 1
0.231336731283991 1
0.109880163709913 1
0.205607633833363 1
0.262746982197824 1
0.262604771044809 1
0.199777750760258 1
0.254133521362464 1
0.258338069091999 1
0.166738881324095 1
0.101388575072482 1
0.112396908321427 1
0.118987158559777 1
0.237337913159454 1
0.311412567157835 1
0.24586357320069 1
0.182170472568649 1
0.111713477049971 1
0.107205247118267 1
0.166871959021849 1
0.398011428415512 0
0.0853335690953224 1
0.233006905720674 1
0.133121430859533 1
0.192421243175769 1
0.0670223248757676 0
0.173678002306586 1
0.342023660610968 1
0.282569756848096 1
0.136538106880073 1
0.228705775747684 1
0.137310750067521 1
0.210734896925847 1
0.214413960181252 1
0.279169115811424 1
0.299348597281153 0
0.244004559705025 1
0.144729380569551 1
0.167473106613314 1
0.236260539828943 1
0.265944408225593 1
0.122887878810501 1
0.178595709810931 1
0.0788864491345774 1
0.169514515441744 1
0.229637940244264 1
0.117459069620118 1
0.187296330795474 1
0.173527361570141 1
0.174086706206975 1
0.119241886456226 1
0.128533746484622 1
0.198267566898073 1
0.174694718899423 1
0.22122146428212 1
0.302270559679944 1
0.19394204039113 1
0.181645326815974 1
0.266573455965737 1
0.166094187264118 1
0.0902904897245566 1
0.0422137709400087 0
0.29735116573743 1
0.137042808376916 1
0.349086656992755 0
0.194085183992209 1
0.223617163574487 1
0.233627683233992 1
0.305641248535637 1
0.166959357203415 1
0.247582355066511 1
0.0829745550025576 1
0.19417999256017 1
0.196967830687511 1
0.307016609553415 1
0.187391029977082 1
0.159867925936494 1
0.252128303144035 1
0.125414217471353 1
0.191163574636025 1
0.102695687024613 1
0.270838250987696 1
0.239881749389539 1
0.184539551200731 1
0.190960164403239 1
0.300080726482425 1
0.161786736638576 1
0.223171578673412 1
0.254233052740589 1
0.245214781490151 1
0.215796433633006 1
0.327198405814423 0
0.103250577431783 1
0.280907459933378 1
0.181405700036751 1
0.289947007288442 1
0.267306724578271 1
0.290086543590431 1
0.0846256544247737 1
0.128204460855561 1
0.198357276856897 1
0.225286448118465 1
0.167853778973691 1
0.188830634027504 1
0.208893095389772 1
0.10898420251201 1
0.0436315763017482 0
0.120089419329098 1
0.334446137327162 1
0.164497566820792 1
0.171533938751946 1
0.130619680308792 1
0.124936716785832 1
0.292430703153742 1
0.216009033508398 1
0.151684797513614 1
0.0750984767096349 1
0.212446938665951 1
0.292886147313163 1
0.189855171930917 1
0.262935408503249 1
0.267643381460972 1
0.101698859081482 1
0.273764847784272 1
0.26547817399163 1
0.277232660426024 1
0.245829213768073 1
0.197991192277514 1
0.161939622767803 1
0.223355405519827 1
0.1531728662342 1
0.262422842685289 1
0.252125915474388 1
0.329832035020005 0
0.293317337232171 1
0.250368125636099 1
0.322380327554519 0
0.173299181414593 1
0.161338936382542 1
0.14432964991231 1
0.161906226398963 1
0.131405857558329 1
0.288109705601999 1
0.157765832104132 1
0.198021030465326 1
0.211639993992814 1
0.167776379535623 1
0.306162170960448 1
0.214528600084105 1
0.258550001648297 1
0.172740988699686 1
0.235945278235255 1
0.227786063935399 1
0.22048611741784 1
0.250460398433388 1
0.282156238461932 1
0.250320598694735 1
0.132218961112983 1
0.312095969994288 1
0.275693234844249 1
0.276338213448209 1
-0.0100873281292414 0
0.224781840961681 1
0.232432180044208 1
0.114825566388182 1
0.17284608289632 1
0.101851347860895 1
0.31368202861954 0
0.339773925850777 0
0.171004186694453 1
0.182595223040302 1
0.173309190890622 1
0.215066029747196 1
0.168562613641212 1
0.231430203070371 1
0.37127861717904 0
0.215415966307937 1
0.154711226788843 1
0.107830346358575 1
0.184745167583228 1
0.207482563652985 1
0.215778267922107 1
0.109850497655748 1
0.272485193081532 1
0.0984369138808538 1
0.194425831725208 1
0.145322832496294 1
0.229532903988933 1
0.252182297131541 1
0.212560071798281 1
0.194063939911845 1
0.0681445084189277 0
0.323464695352644 0
0.291386408756616 1
0.235196441048793 1
0.330593391102175 0
0.0654400520336229 1
0.196551034788503 1
0.290663472288956 1
0.212938297950151 1
0.211302707841865 1
0.13056866015881 1
0.150590652569411 1
0.183548753495322 1
0.205681479798683 1
0.155755893296308 1
0.253818582807016 1
0.0697595769276657 1
0.17246741023486 1
0.138847951969298 1
0.1495205135363 1
0.128863170861454 1
0.136292410820997 1
0.350157431792168 0
0.277195513170653 1
0.221284597362474 1
0.228173038027722 1
0.254211876803486 1
0.161841658090326 1
0.0576913529322366 0
0.103974972367555 1
0.121370226464878 1
0.220179361046892 1
0.164364918159207 1
0.120302491711693 1
0.266504774966412 1
0.068320111470211 1
0.178384051790332 1
0.225749912779193 1
0.267279879148272 1
0.182863558989584 1
0.259200310906645 1
0.13229038065324 1
0.316993911454405 0
0.211081707631243 1
0.165477623173214 1
0.13240129337547 1
0.131427143326197 1
0.197648729669678 1
0.176013085144546 1
0.123839642269297 1
0.20692478956458 1
0.163980355576603 1
0.396314800737649 0
0.106280901487057 1
0.136012311757688 1
0.312731702524924 1
0.270354028371927 1
0.162309821640857 1
0.20660001770921 1
0.206107151115063 1
0.185848916383946 1
0.224805392249668 1
0.065756807574601 0
0.346616084076678 0
0.161346894831399 1
0.239151154582509 1
0.400868746034813 0
0.171188856252788 1
0.190654509573078 1
0.178586029119619 1
0.223056226108 1
0.103069835131552 1
0.12339537475789 1
0.0825818813572419 1
0.00205613670726508 0
0.0854362887016414 1
0.175673078058145 1
0.234955933255097 1
0.00406874332046661 0
0.210193518281645 1
0.230656672001801 1
0.191556766655782 1
0.222357787672641 1
0.174557939563328 1
0.270127229942373 1
0.231124789134756 1
0.190422669830604 1
0.250319169994334 1
0.265146260668276 1
0.187651943623097 1
0.210669056905899 1
0.183721115363397 1
0.129720205250853 1
0.279595953936193 1
0.25797027246465 1
0.111183913123718 1
0.179559441475703 1
0.19992633826678 1
0.175465666515825 1
0.1807454528464 1
0.264471150682557 1
0.20477008119759 1
0.269530924008621 1
0.208663691739865 1
0.169203378495055 1
0.140803664981946 1
0.180727549799117 1
0.242664661502858 1
0.285229411714826 1
0.201893158511202 1
0.319342768928367 1
0.147017141454843 1
0.244253428179338 1
0.271373401537447 1
0.257469727351563 1
0.154208858707631 1
0.181219789253007 1
0.0325761028911413 0
0.285147001750309 1
0.235312727058117 1
0.160771842899992 1
0.107294088929074 1
0.189549764380971 1
0.229620499620314 1
0.356344697965366 0
0.147531121355551 1
0.0942529289975428 1
0.144958612643948 1
0.331774828722855 1
0.240568709087914 1
0.226239386846705 1
0.223321306455863 1
0.167725798333133 1
0.231757773248428 1
0.244610873628655 1
0.166485840001681 1
0.282020190480758 1
0.184935076371961 1
0.250981286876651 1
0.192206587206807 1
0.199137061979634 1
0.161287238263767 1
0.170930378085161 1
0.109905837770953 1
0.179462351426442 1
0.0644048903229932 1
0.13525145222821 1
0.176257222087522 1
0.18786096776898 1
0.15558062429516 1
0.225684007976611 1
0.123707732416624 1
0.231896864606827 1
0.224658305918658 1
0.259081740552788 1
0.204788214488588 1
0.141124778764977 1
0.130814228114799 1
0.233429021019839 1
0.167549665870213 1
0.20797162057781 1
0.106717160211946 1
0.278281384466852 1
0.0931363318057927 1
0.158813083011777 1
0.292626642311619 1
0.184921896141831 1
0.128462280964971 1
0.281833886045591 1
0.181859499273573 1
0.19111498350993 1
0.17936647283185 1
0.122218344629469 1
0.192556138811878 1
0.0121872850311047 0
0.296969160467815 1
0.140610447962675 1
0.0263420162242979 0
0.180001889784243 1
0.340673200486874 0
0.131420378270074 1
0.256753712633194 1
0.287681265679177 1
0.120854873575291 1
0.110487723260483 1
0.208945478394273 1
0.229549056719075 1
0.279661095437552 1
0.2546400942352 1
0.114446431994861 1
0.151024201602017 1
0.170268958480103 1
0.157359433315524 1
0.108854641989479 1
0.330050110809978 0
0.187267360627094 1
0.230550328779298 1
0.349526446627432 0
0.232645200423424 1
0.173270847664432 1
0.188473261803354 1
0.213053998141443 1
0.102640317587822 1
0.254238563152102 1
0.166208330655147 1
0.132410233154285 1
0.207997460513932 1
0.250304004439256 1
0.183287128621779 1
0.0601876722773045 0
0.099663190404778 1
0.198978670849182 1
0.249240018871155 1
0.197404752865639 1
0.270560287050581 1
0.0541929615379859 0
0.20562223872754 1
0.324698888364342 1
0.0746541598856242 1
0.228089349510726 1
0.137743147438916 1
0.223091614464992 1
0.0587820604867111 0
0.193995696330664 1
0.20064898166916 1
0.245313081276793 1
0.139733653426861 1
0.323395104638142 1
0.269823539641939 1
0.198275273006143 1
0.119759767291602 1
0.220701896172076 1
0.206194504882322 1
0.257534440810858 1
0.226632890738129 1
0.157996535474153 1
0.159969940121449 1
0.173465580197297 1
0.24252005430644 1
0.0812384352613213 1
0.196214100342637 1
0.344708039186871 0
0.333811221229313 1
0.191500840712219 1
0.353237729453084 0
0.231118425446817 1
0.34206147836344 0
0.0870860507136709 0
0.361146763615221 0
0.250853728569533 1
0.190400547935121 1
0.199751777400214 1
0.167969728540953 1
0.198037426771568 1
0.158298299696463 1
0.252221625883233 1
0.255200857791718 1
0.234739725494869 1
0.278345318216848 1
0.244026790241276 1
0.26843515212583 1
0.250865101799617 1
0.229142409487275 1
0.0798520864673879 1
0.26956258793828 1
0.242908670694803 1
0.260401632582317 1
0.237727120029923 1
0.191895398598492 1
0.27780409550237 1
0.210681362681467 1
0.0725176740943514 0
0.0368725480278776 0
0.206154595056641 1
0.226655655451711 1
0.225247508579988 1
0.213576374230195 1
0.153330462116536 1
0.311002220641513 1
0.22738852868513 1
0.191531439129155 1
0.20395059369162 1
0.122025419518595 1
0.252970537329497 1
0.109046538752096 1
0.318707711207519 0
0.154686340056453 1
0.160573835352479 1
0.149638544636795 1
0.334025536258694 0
0.208344871644844 1
0.21333180343166 1
0.0613552596572578 1
0.214718900598579 1
0.372657264755423 0
0.228755199939924 1
0.0912939433734643 1
0.198398860080556 1
0.300371154096379 1
0.297205917849911 1
0.165800794201952 1
0.150238935183421 1
0.251977076418717 1
0.215193996581015 1
0.0841594167433659 0
0.188246552936727 1
0.0495336809615456 1
0.208357539527643 1
0.160206097587587 1
0.221051868985684 1
0.17679666356943 1
0.220420706913571 1
0.190369796883487 1
0.130239200904278 1
0.166261303570851 1
0.221222165598788 1
0.128355042294127 1
0.213039749033879 1
0.182436045626953 1
0.307815844689841 1
0.204734768976138 1
0.24440499026168 1
0.211709620238082 1
0.113389818181629 1
0.272696191940613 1
0.267272739932114 1
0.217484467164095 1
0.255083306115775 1
0.178198573860858 1
0.222811579379538 1
0.215332683966193 1
0.254469914559625 1
0.169563078017251 1
-0.0463429266907832 0
0.0715184697142261 1
0.215459837880807 1
0.0332370468816722 0
0.206357575495522 1
0.215171935935095 1
0.0963493650994973 1
0.364542505159948 0
0.204201485378363 1
0.292981251789198 1
0.248210986981307 1
0.0182926073672928 0
0.366691359423606 0
0.210932315428394 1
0.196985224344758 1
0.145715431617008 1
0.120909302607148 1
0.265407504378078 1
0.134249554304406 1
0.340884819441991 0
0.210779471956081 1
0.105725141640293 1
0.162123529396518 1
0.0627499262135959 0
0.246312114912944 1
0.196895832252312 1
0.206110000180299 1
0.308192229928671 0
0.178514468556129 1
0.199857895513622 1
0.202054206233723 1
0.279602308581292 1
0.248331411066378 1
0.140685301638786 1
0.107634725724715 1
0.154102612229429 1
0.145443663762021 1
0.245506489010262 1
0.236935792166685 1
0.256197604060191 1
0.199522968817109 1
0.199186743696267 1
0.39120067926304 0
0.122147152929627 1
0.178930283694887 1
0.185352954251052 1
0.272354832781027 1
0.125755968773994 1
0.126097708985398 1
0.10609430605125 1
0.21317481759068 1
0.264465333154 1
0.170516738510626 1
0.174581930700908 1
0.175240345306424 1
0.228606823871022 1
0.22901383946507 1
0.189580872477476 1
0.103419357214419 1
0.321064360683788 1
0.0341411650543302 0
0.225824826576444 1
0.22385201649357 1
0.167734846636991 1
0.0824276505737165 1
0.260756870095056 1
0.160085157444464 1
0.176859217214865 1
0.304179882710181 1
0.239852082269022 1
0.259306442117353 1
0.197597333451346 1
0.272969747171813 1
0.285048476197228 1
0.294039299657874 1
0.271253454921639 1
0.164091120357187 1
0.187748876526434 1
0.138186954245601 1
0.214363169748043 1
0.230352472136386 1
-0.0422887230161863 0
0.218022889024091 1
0.218197462885527 1
0.147304340556133 1
0.194846331645755 1
0.21104150059297 1
0.219547656863317 1
0.202177480328255 1
0.175002439018379 1
0.222615900329221 1
0.204454269965777 1
0.0598894931154825 0
0.198698373573416 1
0.118846274511727 1
0.308291287367926 1
0.163948003994145 1
0.0457135972713874 0
0.132923408050314 1
0.181826197653935 1
0.118764746436206 1
0.266153933779635 1
0.192452348854166 1
0.129825641945827 1
0.0421169695360997 0
0.0439705027909924 0
0.245768873449341 1
0.0999707377447646 1
0.116083519296725 1
0.136128804008952 1
0.209180262433549 1
0.22597761990707 1
0.255117040898663 1
0.247488926350778 1
0.1381388968776 1
0.251961750719412 1
0.287086039628467 1
0.22768975078254 1
0.144902167303059 1
0.167587730852073 1
0.220449229647539 1
0.199773465063071 1
0.0933476224654397 1
0.235563201905395 1
0.210417465275904 1
0.246971052339873 1
0.109607074883531 1
0.180063958455473 1
0.223910627163511 1
0.170234108222573 1
0.252547698143923 1
0.201546381672704 1
0.251260595365987 1
0.274740996796648 1
0.199973063866441 1
0.278291548960061 1
0.133144336444722 1
0.0897906192588225 1
0.253173180114317 1
0.230359275407615 1
0.191742742467431 1
0.130449435445562 1
0.160352356512806 1
0.158795609062359 1
0.386030448009267 1
0.256265796840223 1
0.148404504749363 1
0.218962196680617 1
0.14897228007965 1
0.171437415955972 1
0.254514703312909 1
0.252581540916124 1
0.339141275658079 1
0.105396040826813 1
0.267633334770405 1
0.281612977037232 1
0.0909435982358803 1
0.203155431094656 1
0.131334173362226 1
0.169601548980575 1
0.24247722334975 1
0.28770958391608 1
0.132900666474157 1
0.32163831596946 0
0.182861134690023 1
0.280268313604113 1
0.266061502744044 1
0.293792849608731 1
0.209852655671717 1
0.194315782556155 1
0.276407956411659 1
0.177053386807318 1
0.238291956642308 1
0.150762020047132 1
0.259754272604393 1
0.280463539572546 1
0.0401375421449622 1
0.123392788638504 1
0.0668390822727126 0
0.28703173290937 1
0.21967249444169 1
0.26067671711605 1
0.17496911496053 1
0.100327868477678 1
0.203539842182084 1
0.178706858637929 1
0.156345145610551 1
0.19844142756957 1
0.1965114741944 1
0.201974904225756 1
0.251737745994357 1
0.148437585367931 1
0.252760486788153 1
0.288012689660089 1
0.133567822944401 1
0.113411360710641 1
0.0944073300245007 1
0.221244744153036 1
0.0707017213326841 1
0.125019988402475 1
0.215183358106729 1
0.23230351835217 1
0.126138069011009 1
0.313202672320012 1
0.289654648559631 1
0.113712086653469 1
0.054846898687139 0
0.175358407543262 1
0.142921099403662 1
0.204221978070072 1
0.164553967263261 1
0.0644051044925662 1
0.128952700032719 1
0.172858447868779 1
0.206880974500575 1
0.330990283434153 1
0.236977688063497 1
0.124020545085016 1
0.166488348239401 1
0.208790278400255 1
0.313893320594906 1
0.341342498514607 1
0.229773704117312 1
0.0874182510354482 1
0.187077319744242 1
0.228269457429272 1
0.14081513857483 1
0.112098017526058 1
0.259943719268541 1
0.159207158896679 1
0.304302373596449 0
0.220043262524563 1
0.249969611776398 1
0.087319990267251 1
0.21595643173192 1
0.0844553226809323 1
0.166072356913893 1
0.257978206478495 1
0.144414269025867 1
0.248041527594657 1
0.105092592157777 1
0.287454483911151 1
0.221692817141258 1
0.205927301425522 1
0.30943541980195 1
0.166561384521909 1
0.172556729200206 1
0.23616089516727 1
0.282175732438344 1
0.213450029339422 1
0.165173285340999 1
0.245199668921507 1
0.276266814778413 1
0.148106407900076 1
0.0936849733290172 1
0.230816609548329 1
0.187880408620124 1
0.151462865954597 1
0.185026387035186 1
0.255517450631775 1
0.206301628871234 1
0.171744381410284 1
0.100792251384694 1
0.174729212173958 1
0.193245401916394 1
0.14233340076453 1
0.0387110673009452 0
0.219000684701077 1
0.177505322386743 1
0.258372124409776 1
0.2404870553293 1
0.18613045174249 1
0.211374223860108 1
0.184823669131806 1
0.149940445065769 1
0.08143643856842 1
0.159462674971392 1
0.149950569831799 1
0.206857699718439 1
0.164575516784586 1
0.182584323886133 1
0.182666186142484 1
0.191031749271245 1
0.213188715734373 1
0.160999536857359 1
0.190478792932719 1
0.256339376232659 1
0.180796175083499 1
0.144918217090568 1
0.22785578426364 1
0.200458496233888 1
0.0944935437919097 1
0.0416232673854947 0
0.242736504146669 1
0.0827851283790579 0
0.18558958384249 1
0.133027206340057 1
0.24412089663074 1
0.1030107799826 1
0.218866041368581 1
0.153781619555746 1
0.166625265327653 1
0.245568097630834 1
0.196737423828388 1
0.249050105843142 1
0.088846947904882 1
0.252946731779317 1
0.153905084432993 1
0.184906008058261 1
0.295812052493514 1
0.0801414799985713 1
0.226839870972042 1
0.206011944171792 1
0.274833179552436 1
0.281418238538602 1
0.323475972303993 1
0.233189945846044 1
0.178997036540412 1
0.314867827162398 1
0.332214029811283 1
0.142861000505703 1
0.162314276951365 1
0.194712258955973 1
0.269000974005226 1
0.22630882821248 1
0.338718492411853 0
0.322711968355996 1
0.121341059885289 1
0.195960720163627 1
0.169958694660135 1
0.236975872822364 1
0.0986195724722136 1
0.184628484374703 1
-0.0324991058791774 0
0.201926789027325 1
0.119354789991789 1
0.140837253894572 1
0.22329232906515 1
0.144516144850291 1
0.110414096291663 1
0.196578474743832 1
0.229039824543296 1
0.241389583848086 1
0.189991213660413 1
0.177578278288122 1
0.278247557609219 1
0.126626375241279 1
0.377310456023984 0
0.10931016609493 1
0.100195900456793 1
0.171662250307113 1
0.195001831378144 1
0.170401259473909 1
0.209686518035862 1
0.117892685162328 1
0.300297730125794 1
0.120204765626274 1
0.212030141341203 1
0.181240578480324 1
0.275358582560093 1
0.166637693667585 1
0.174338359018377 1
0.256575679860188 1
0.172229859631801 1
0.177318686997814 1
0.122398453264566 1
0.211106279416962 1
0.164954980995039 1
0.16695787603698 1
0.103437472619268 1
0.088175402022669 1
0.224724628889412 1
0.204421473027466 1
0.180183950663717 1
0.160764870085234 1
0.207818889337678 1
0.199817154712153 1
0.130612330162472 1
0.299673532795514 1
0.427930155349291 0
0.256446064196764 1
0.209555589991263 1
0.205318386906393 1
0.24408780550163 1
0.297346223593756 1
0.353308688158342 0
0.166005810040775 1
0.260989473099018 1
0.256556595235196 1
0.323587432914264 0
0.246066450309289 1
0.227658990313739 1
0.346782516122461 0
0.149246422514116 1
0.113536902438417 1
0.187411954722362 1
0.112098317716223 1
0.166793525129401 1
0.294588438004723 1
0.24705196050479 1
0.227311420484251 1
0.185237382980789 1
0.262471497038256 1
0.140392579832742 1
0.0263198473813633 0
0.312274751210374 1
0.363535124688273 1
0.109554732546169 1
0.265790271632085 1
0.296722389253453 1
0.222108033025214 1
0.282535583552907 1
0.305076980697861 1
0.237887635828284 1
0.188854824069618 1
0.193650062171497 1
0.152269583888 1
0.036646510642877 0
0.363075856586292 0
0.232123401043495 1
0.151456709804075 1
0.230291447142658 1
0.226997891648085 1
0.175547674671528 1
0.0721357846893576 1
0.0578005893073185 1
0.352257565028136 0
0.098789008977061 1
0.0895517936378875 1
0.191432233908953 1
0.186353500343402 1
0.280790885558317 1
0.219615442590211 1
0.103255272422021 1
0.18259967701879 1
0.272656088745593 1
0.182446451978114 1
0.177431373406254 1
0.221795676924043 1
0.287735653362359 1
0.180475947731226 1
0.237162133572256 1
0.161777125792583 1
0.147192237900534 1
0.188670999406523 1
0.120233509071822 1
0.128565869574532 1
0.21399689727183 1
0.208382161694018 1
0.206581826634392 1
0.356679663058963 1
0.253151371341573 1
0.190715055207287 1
0.101286021832505 1
0.24513950135593 1
0.184738449348078 1
0.230173257291111 1
0.240243384048399 1
0.288963097763925 1
0.219600954574846 1
0.121678649300095 1
0.205365669532084 1
0.185803384861203 1
0.211610709437061 1
0.270470317462937 1
0.094174131536314 1
0.174411217827214 1
0.250665508370591 1
0.220467119840856 1
0.108715753222079 1
0.204614390148485 1
0.251520018983621 1
0.161919050597307 1
0.0655514622549715 0
0.311542077164515 1
0.21956764944552 1
0.151957098993168 1
0.2009364993311 1
0.27074471393947 1
0.160667989440554 1
0.145009701681341 1
0.246058526285508 1
0.200198104994515 1
0.249042568724627 1
0.108959429500887 1
0.228874349914529 1
0.14739016348983 1
0.189687067804299 1
0.301248086170156 1
0.142068073592665 1
0.229503951846236 1
0.293389434934238 1
0.212574386510646 1
0.225142292815781 1
0.199659600104978 1
0.287372066829278 1
0.200488343349605 1
0.22901556950622 1
0.129679318471871 1
0.228958812270975 1
0.0581251647313769 1
0.146683715790985 1
0.183620823015067 1
0.150559271962628 1
0.120497482996808 1
0.175205879410442 1
0.168606878170075 1
0.276190246084766 1
0.32759407009291 0
0.199595306760947 1
0.151366847276914 1
0.203526741693344 1
0.105994318977765 1
0.188656429037196 1
0.196197334753759 1
0.138826396912449 1
0.0853216270776674 1
0.261787957756789 1
0.202145783943598 1
0.131775149652051 1
0.180749473047834 1
0.24789258000477 1
0.257742350921202 1
0.327488110475395 0
0.179426223280081 1
0.206079502594569 1
0.150035056803334 1
0.112944107387334 1
0.227687444145316 1
0.103251087587461 1
0.134398123217549 1
0.212819062748869 1
0.284957910033404 1
0.176221527392761 1
0.106222647972268 1
0.0786026542958951 1
0.184109645455101 1
0.164876197439286 1
0.123086357037818 1
0.128693706468545 1
0.198414799879621 1
0.0378934340738388 0
0.221747234881285 1
0.265420230733482 1
0.262052906315544 1
0.272347666975311 1
0.359890456247638 0
0.19413985256606 1
0.246501600413106 1
0.274577938421974 1
0.0911374624509069 1
0.0412926810921594 0
0.252926588636778 1
0.105508711865974 1
0.197608814015767 1
0.186563520982013 1
0.231830116307816 1
0.252207974518378 1
0.153862700498993 1
0.189829590252019 1
0.25794981456061 1
0.116640823744673 1
0.120761759857825 1
0.169667706673443 1
0.104515379386652 1
0.240180488946765 1
0.154035513872948 1
0.279501316883773 1
0.239286940696304 1
0.330743155372919 0
0.281478133076377 1
0.230105759986871 1
0.176076453445163 1
0.176195108432762 1
0.064770927431629 0
0.175885153489681 1
0.258790291836485 1
0.279495324195275 1
0.141573200889464 1
0.198915494012446 1
0.141682689935769 1
0.254089986112104 1
0.153721977173061 1
0.170510577916791 1
0.248142136133699 1
0.122179878478998 1
0.188700649923871 1
0.172523225254905 1
0.0859925306432726 0
0.223991089311508 1
0.290342526583498 1
0.171003449715195 1
0.125552307281329 1
0.234988835965078 1
0.301351187313802 1
0.252468632628285 1
0.0348336963694413 0
0.226759840587189 1
0.192975898880212 1
0.347614225858472 0
0.175498536436797 1
0.147268647296097 1
0.243718036404032 1
0.190626406942203 1
0.159439726327496 1
0.132432359331181 1
0.22551831102813 1
0.161543290675387 1
0.191301071078539 1
0.0881670773416278 1
0.255038913542328 1
0.190871144738704 1
0.197196196810414 1
0.181046440160634 1
0.229853704016183 1
0.250929034175353 1
0.268337378149745 1
0.197445964102863 1
0.199568214630403 1
0.0624497371839002 1
0.0893657713959315 1
0.159604837505758 1
0.157401072822194 1
0.149534790082531 1
0.228207959316594 1
0.210665212561461 1
0.251915173786701 1
0.29023026270989 1
0.265020485800461 1
0.198545426068496 1
0.257717694873044 1
0.185614526794913 1
0.225180252131698 1
0.255944914575913 1
0.0907309581319177 1
0.0623990799922108 1
0.17202383049393 1
0.151582933671343 1
0.128267119212193 1
0.291249047343035 1
0.167512695782836 1
0.20010338010276 1
0.288174577622271 1
0.23933980665499 1
0.0948953605032791 1
0.298028914617933 1
0.164270801095663 1
0.349914711098259 0
0.298550135791018 1
0.146638163585651 1
0.204943776039366 1
0.111337265850824 1
0.246396567259874 1
0.110548146753935 1
0.201327451651213 1
0.231922305116001 1
0.116910572400908 1
0.25362860067197 1
0.247394779451641 1
0.209759572262153 1
0.0658358850911043 0
0.16784242598841 1
0.190617838980493 1
0.208679510590367 1
0.180191452783751 1
0.149092908982715 1
0.270513734007236 1
0.195771832591319 1
0.189565982225801 1
0.163542252242378 1
0.167058530527351 1
0.292584569850631 1
0.203380095370423 1
0.0787078690277978 1
0.173902668090361 1
0.203039289349305 1
0.20146759161232 1
0.214555392565621 1
0.226216752680073 1
0.204265676473972 1
0.18152643081156 1
0.260118116414083 1
0.161983015059043 1
0.197736407463145 1
0.0975983960873947 1
0.118398516980053 1
0.115204271139949 1
0.127256374137395 1
0.115091864314648 1
0.177194942662206 1
0.205338365744748 1
0.189249963896168 1
0.167882925771036 1
0.210520646829942 1
0.216532390512313 1
0.0645486236272489 1
0.174682657869694 1
0.335647172013995 0
0.197210712536682 1
0.14479795684609 1
0.222679353988781 1
0.158567053896702 1
0.0959315117073204 1
0.281587626369016 1
0.288446752475857 1
0.0957608287317803 1
0.190973138168025 1
0.300619178230656 1
0.27630851101561 1
0.315767992748593 1
0.128338009707819 1
0.199633545765611 1
0.236281641327895 1
0.192542263657705 1
0.117030165796163 1
0.0897670052040996 1
0.0810404081660711 1
0.152797460854846 1
0.267129422933671 1
0.104450059706451 1
0.155221656969293 1
0.0743903579434247 0
0.124900161108096 1
0.163848253047696 1
0.289144088786839 1
0.0343816196383632 0
0.318407972930947 1
0.154056748514409 1
0.325647178486069 1
0.203045544029356 1
0.165820774442307 1
0.235102303382438 1
0.257059011392367 1
0.242738767743481 1
0.0888155101276892 1
0.192515128336564 1
0.212005574816987 1
0.303039094572837 1
0.138561983668901 1
0.133701718166145 1
0.151571010770177 1
0.146006168125407 1
0.165421496222597 1
0.24800564962389 1
0.187734846385239 1
0.346845623894677 0
0.203840594295321 1
0.148012423199937 1
0.270102031639074 1
0.258075688054331 1
0.269321467004878 1
0.289851337745611 1
0.174419883616198 1
0.130135180585619 1
0.142629532215909 1
0.296111867373753 1
0.125181280314472 1
0.25850810106449 1
0.1433600574222 1
0.277780881886769 1
0.16475369382347 1
0.107644356131185 1
0.21748860724974 1
0.209245097904504 1
0.199789715374164 1
0.172745521167289 1
0.14697915213181 1
0.23209871546332 1
0.155901724546227 1
0.178646756968998 1
0.116458074244259 1
0.138291123145028 1
0.160492846837849 1
0.179751655594509 1
0.161307589253348 1
0.264368308948022 1
0.178561053836798 1
0.25990766340378 1
0.17688746555748 1
0.0734504031396871 0
0.203694301569892 1
0.358277699288245 0
0.245313101008386 1
0.15026848722024 1
0.0806500379682327 0
0.174611673125231 1
0.123841317350617 1
0.176933841821896 1
0.145418073266619 1
0.179970479241292 1
0.222297434021374 1
0.188762633162007 1
0.240849013623492 1
0.177806404096938 1
0.248041691899518 1
0.271467601068209 1
0.244564919543325 1
0.259226051591373 1
0.186988473040172 1
0.223835216401993 1
0.275520418720044 1
0.112862102668491 1
0.261000306826442 1
0.260915801109967 1
0.292743562728189 1
0.115308795220101 1
0.186187294307648 1
0.182322985351549 1
0.241364674089142 1
0.0867175036673476 1
0.326902135961661 1
0.160770002862384 1
0.110965184126932 1
0.182275586930741 1
0.178001157111348 1
0.225049591763187 1
0.138314100640351 1
0.156589030152285 1
0.166346934168151 1
0.00808472527921615 0
0.0638554615072298 1
0.162960154260456 1
0.291773803050306 1
0.258209703623204 1
0.122058694640399 1
0.248967055876383 1
0.267828709800645 1
0.162800508650835 1
0.149616888884384 1
0.205064573981908 1
0.138350183118303 1
0.154954713764032 1
0.199496608290957 1
0.261528091567927 1
0.283828391321405 1
0.153539734667239 1
0.169080086713822 1
0.196635211320432 1
0.214428651570917 1
0.103494116538055 1
0.261096027271366 1
0.279956810412199 1
0.141900947041819 1
0.229029668182016 1
0.239348778947973 1
0.283097167732475 1
0.280556137557046 1
0.223948955980123 1
0.174266131776297 1
0.167296103244459 1
0.252769695641179 1
0.138191084142292 1
0.266488180485141 1
0.156617781845274 1
0.170996082993228 1
0.199954661171046 1
0.187983208478622 1
0.0367531193311122 0
0.194950251000111 1
0.175964366707046 1
0.111604045530402 1
0.268452323539744 1
0.129355312462312 1
0.198028798286306 1
0.180002991206609 1
0.339508938251857 1
0.239384354387612 1
0.186014186713985 1
0.340409729703841 0
0.139974933655275 1
0.348734287309173 0
0.0382848633559672 0
0.302298425526338 1
0.140155993915917 1
0.0735653186641457 0
0.0816831005925229 1
0.276056988844649 1
0.25713117105468 1
0.182041665309201 1
0.342845591186022 1
0.258978935842824 1
0.320182867468042 1
0.0364025154017634 0
0.267617818398127 1
0.245232332169926 1
0.159857040518244 1
0.177399496917653 1
0.147136949067966 1
0.289486932877041 1
0.040032364710857 0
0.33755828455955 1
0.170084205691602 1
0.227795015918369 1
0.193900713946422 1
0.347714515396093 0
0.318784877472485 1
0.340691171140335 1
0.103578352613442 1
0.213527589579966 1
0.116277100834025 1
0.184132439936997 1
0.340114894453854 0
0.21635147065424 1
0.120183143837556 1
0.263200716053852 1
0.275118465895199 1
0.163572443585707 1
0.306992340884441 1
0.297654160030375 1
0.282810969787284 1
0.161298080971279 1
0.193881239323377 1
0.199603135528037 1
0.283803455641795 1
0.280408633560472 1
0.139540411466716 1
0.160020434616915 1
0.132058749446125 1
0.30229001031332 1
0.28095787422378 1
0.247031527263225 1
0.350290271454447 0
0.176859123441268 1
0.231848509019198 1
0.160927878466691 1
0.135399422061776 1
0.207642848274016 1
0.386432630284509 0
0.206307830783802 1
0.193031526961687 1
0.278111560877431 1
0.310893202954879 1
0.252651105817734 1
0.130104168135838 1
0.223323146798583 1
0.148189365028332 1
0.211351918921587 1
0.167080955107144 1
0.276067024035629 1
0.0149576439227373 0
0.218951831541095 1
0.0901071198238325 1
0.14467142133605 1
0.164016956094021 1
0.160106528603108 1
0.169964533811059 1
0.189359657416721 1
0.168902464258435 1
0.0651323373245527 1
0.262014212230223 1
0.110073536799797 1
0.0593203816187159 1
0.212774811971074 1
0.151546957241128 1
0.367012811979184 0
0.246064642882587 1
0.0684958426843361 0
0.108548787545447 1
0.382528850016654 0
0.25129703058279 1
0.117582275988716 1
0.31065116380155 1
0.128070875699628 1
0.192066886440599 1
0.305396835698907 1
0.14977813119384 1
0.236817721929656 1
0.256724173971512 1
0.169176081475412 1
0.256420548098799 1
0.179561452462519 1
0.2058287828574 1
0.106676448040571 1
0.195936093596558 1
0.180531231380301 1
0.222291434056934 1
0.107365319923779 1
0.287347034400795 1
0.174493321205167 1
0.0793031736242783 0
0.182204712307481 1
0.191932803305783 1
0.091691592652059 1
0.153852286069945 1
0.153261713807605 1
0.180057513812213 1
0.202275421718463 1
0.268903004452723 1
0.239772882624811 1
0.167198239320344 1
0.112430574163607 1
0.161081254942711 1
0.125386127795614 1
0.20822504566877 1
0.208901269988451 1
0.190003898381978 1
0.183884609710237 1
0.330583817452866 0
0.280698183446085 1
0.220560506482428 1
0.145520911992085 1
0.374372520175604 0
0.118982615106879 1
0.171534197197112 1
0.112179212446183 1
0.152882322175346 1
0.27696545740774 1
0.328616079912044 1
0.213973036558414 1
0.1916342844105 1
0.276569035644602 1
0.361117263941908 0
0.122590823759421 1
0.215647408320514 1
0.265586975395056 1
0.211825267783507 1
0.241447384493017 1
0.156982247610941 1
0.174833007268681 1
0.229862916602152 1
0.288027183758391 1
0.118486247634076 1
0.0635729192602996 0
0.294045165624285 1
0.186189733724002 1
0.171116344245484 1
0.20342132625167 1
0.302685454111306 1
0.142389621547494 1
0.145260138687053 1
0.168051424146107 1
0.223559398560045 1
0.180226839911534 1
0.0585024623796855 0
0.222690328547177 1
0.237422150293568 1
0.243134455610877 1
0.299322363286791 1
0.212187553941101 1
0.149061019967136 1
0.179085639998022 1
0.157337701856279 1
0.319835677108629 1
0.228804235267209 1
0.0567670384719082 1
0.18759812090324 1
0.177262827176871 1
0.233066418785643 1
0.243230675392466 1
0.225309525139571 1
0.311311729520845 1
0.222611821174951 1
0.193186767626856 1
0.204071573473288 1
0.0985305719547726 1
0.327869336533442 1
0.221350153876784 1
0.305444094118287 1
0.254865677404482 1
0.168742773728433 1
0.211543159726598 1
0.182806219471896 1
0.155410820305689 1
0.0834812902948906 1
0.218812180725743 1
0.256727699531968 1
0.19296226114237 1
0.133512286436714 1
0.284217288533556 1
0.166561331201618 1
0.25898230570132 1
0.271979566896362 1
0.228238758628154 1
0.136385119542468 1
0.293954518145805 1
0.188982542188069 1
0.194665243387212 1
0.173267492993568 1
0.239074276703655 1
0.297686288463445 1
0.221464970927662 1
0.196708232322636 1
0.158239359343085 1
0.259908475975759 1
0.192114017163387 1
0.16000514702247 1
0.301685505464881 1
0.118133034264045 1
0.196033217396095 1
-0.0137242897811193 0
0.167384771308335 1
0.169566226641596 1
0.219073306715431 1
0.304250681729016 1
0.148461820684449 1
0.148511298968563 1
0.246647954768655 1
0.209649774176663 1
0.302322243883848 1
0.213484628966571 1
0.0713427377278132 1
0.178061332543003 1
0.154318287342265 1
0.186483545642404 1
0.249662410720462 1
0.199367637567441 1
0.274241584595541 1
0.214474950652919 1
0.0937942462386387 1
0.181987796135912 1
0.165002107940825 1
0.194238765625708 1
0.131240910619135 1
0.111805721789679 1
0.269213685616339 1
0.230738395090519 1
0.139950865528798 1
0.288567736157889 1
0.321874225430213 0
0.183544243521926 1
0.133450753986943 1
0.307037130361988 1
0.199012670820032 1
0.207911602262646 1
0.125033966939724 1
0.232579631333862 1
0.168410685965769 1
0.282088377727392 1
0.0850295625577879 0
0.150965748582316 1
0.127006630362927 1
0.287979844890185 1
0.141029441079594 1
0.174004206277384 1
0.141857141613954 1
0.299543404039112 1
0.148155863994519 1
0.115626114690899 1
0.243468789951364 1
0.238661379508058 1
0.179324489323191 1
0.291980464053856 1
0.264802003822162 1
0.302044816769953 1
0.285913954108954 1
0.287349380750297 1
0.2605400785377 1
0.124170864676209 1
0.123754706805698 1
0.259693489887679 1
0.185138015303 1
0.268477845385365 1
0.20838443469209 1
0.205354464310899 1
0.193686052710787 1
0.213034799171452 1
0.272988419581712 1
0.2367761677856 1
0.217123586846358 1
0.109751328199701 1
0.21706994617529 1
0.0754990243501249 0
0.325258269568284 1
0.0925875467682608 1
0.121206187913983 1
0.219238763564398 1
0.252357965940908 1
0.100409940624312 1
0.206719204256781 1
0.163306960042992 1
0.122963200856138 1
0.115977178377989 1
0.126517209764072 1
0.16528716302959 1
0.234364189105704 1
0.245643186741484 1
0.172919024883639 1
0.080103038658663 1
0.203498287173734 1
0.252038631136018 1
0.191252488074732 1
0.28885528033133 1
0.128216473498443 1
0.0650977919871697 1
0.100285678331917 1
0.259928068351549 1
0.052960578606551 1
0.128369906252065 1
0.167163237238166 1
0.153405449901698 1
0.20089467348503 1
0.274064013602801 1
0.169751805426693 1
0.240840705323828 1
0.257859822520064 1
0.235049860780687 1
0.218749600356796 1
0.199519324227933 1
0.160266804345019 1
0.245684003618889 1
0.233696046410696 1
0.25006147760469 1
0.067481274013137 1
0.20915505565266 1
0.273183137262923 1
0.158813892325158 1
0.184074472487828 1
0.137045802602524 1
0.222382395318744 1
0.160731767267166 1
0.278756742815727 1
0.205533880513522 1
0.220178099015301 1
0.17808210560216 1
0.115510487401704 1
0.245289968184404 1
0.0943544367673734 1
0.283247537588466 1
0.26638334503685 1
0.159698748666195 1
0.23793704480337 1
0.292132092702708 1
0.073595043654045 1
0.284241315478182 1
0.302632323119358 1
0.231079375410172 1
0.130059212345127 1
0.236812393912527 1
0.196426372561847 1
0.225663230479042 1
0.106752526576666 1
0.19167713892138 1
0.175728401641689 1
0.231033057989734 1
0.184861343779137 1
0.16903038603716 1
0.288720838825199 1
0.0944302260785515 1
0.192591472613913 1
0.252178019310565 1
0.187673491648589 1
0.138653300774011 1
0.133074079039587 1
0.304622603924135 1
0.237121495451003 1
0.147989783507434 1
0.21704835099292 1
0.228673153143552 1
0.348481794166312 0
0.17034835552828 1
0.286671465009526 1
0.2224463188633 1
0.0971007848045443 1
0.226708719393717 1
0.165739231721637 1
0.346894065020871 0
0.310988064137083 1
0.26586823649448 1
0.22980253124465 1
0.187764051968779 1
0.222367230678529 1
0.146777654559648 1
0.22549170643102 1
0.100074265477069 1
0.253163176403651 1
0.250959940132263 1
0.165840183492356 1
0.164348067508632 1
0.236712895607369 1
0.231100793947715 1
0.184245864448409 1
0.229915028256273 1
0.245171052907858 1
0.283086653892831 1
0.0694546887424584 1
0.0442022064717356 1
0.341824708220133 0
0.137902806983611 1
0.239877150948068 1
0.283586666323237 1
0.161665972802394 1
0.234336591448266 1
0.147557255747884 1
0.283726852144723 1
0.232805655663237 1
0.204856125242107 1
0.149053147039727 1
0.179597995306943 1
0.211589487688229 1
0.217767274175549 1
0.293949793425094 1
0.113652559102454 1
0.172168381659825 1
0.137165007754082 1
0.316295218584277 0
0.387265988981934 0
0.265823441910807 1
0.185645081640665 1
0.174341573740532 1
0.231860415561308 1
0.300994099833486 1
0.169629550043275 1
0.213730580307421 1
0.146863706896586 1
0.227756115530153 1
0.188660118008696 1
0.160648478307128 1
0.286501877368957 1
0.220701734300579 1
0.132039030260675 1
0.181484965608551 1
0.271394770252464 1
0.2551755209957 1
0.117287265706042 1
0.13873181946746 1
0.127844296859312 1
0.17025762155426 1
0.243998579752331 1
0.297477010538451 1
0.0918751482713652 1
0.160176237436379 1
0.237791705239665 1
0.197956677311316 1
0.279398650047212 1
0.233464143071228 1
0.235000778142606 1
0.207807708582725 1
0.11785002156394 1
0.289039951800906 1
0.156949663437303 1
0.204762546136802 1
0.115864932280471 1
0.162989972066827 1
0.236138094534638 1
0.34564613180571 1
0.217906099787513 1
0.242163033360116 1
0.0692416960938007 1
0.249993622243133 1
0.172944328626077 1
0.227381594155509 1
0.167028591500773 1
0.286825892592352 1
0.129498100517707 1
0.167411128473053 1
0.277879021883797 1
0.208425503596644 1
0.250645232099416 1
0.314058079011483 1
0.132965377476784 1
0.196535441757983 1
0.0348279912329657 0
0.200496100161012 1
0.20385947220592 1
0.262159181275633 1
0.0945334464303465 1
0.33646207668193 1
0.207602574592639 1
0.14451933564409 1
0.0516234150998341 0
0.106762998067284 1
0.232345426630751 1
0.0446768240434446 0
0.0949234077540111 1
0.186685749825328 1
0.296705758852178 1
0.285165370583518 1
0.200511446530258 1
0.334585675715338 0
0.271587221333192 1
0.308789520772641 1
0.283698113091811 1
0.131275513827418 1
0.195457434956565 1
0.166441181068717 1
0.218712452495876 1
0.0985689352055127 1
0.143965278499149 1
0.1317144156242 1
0.348781661894014 0
0.180054000453632 1
0.0838636314890251 1
0.184436971698868 1
0.249586735842497 1
0.290546920246271 1
0.181809158023912 1
0.319936746975646 1
0.213073730215238 1
0.214219944796028 1
0.195754138468708 1
0.256002252477781 1
0.208501375540688 1
0.0627206793643942 1
0.229088560425383 1
0.0981855734398245 1
0.171835262201531 1
0.143831412019927 1
0.215164231216916 1
0.289098119593235 1
0.182877275332042 1
0.202238499786475 1
0.215122296528775 1
0.0973539036591782 1
0.131820160293683 1
0.181448945352434 1
0.200757181556516 1
0.158557887009901 1
0.238431462211555 1
0.200524002139263 1
0.189041075080583 1
0.155041808270217 1
0.338336472235396 1
0.205957094581278 1
0.299516533610851 1
0.217542931899933 1
0.173218327422354 1
0.189336125603038 1
0.28141355822952 1
0.312981382999013 1
0.219910237656459 1
0.2238161922486 1
0.292065447848096 1
0.197246511101859 1
0.0597259061337008 0
0.135213624315785 1
0.173105358071369 1
0.260814413949194 1
0.211304019499023 1
0.152427982631741 1
0.254116063765642 1
0.0873097243646916 1
0.175174900770544 1
0.135415406780967 1
0.0831425804044982 1
0.190360893080321 1
0.291247957799572 1
0.213138144216853 1
0.106405709235485 1
0.185298030088297 1
0.209118281256443 1
0.268845449961495 1
0.150134437024432 1
-0.000887556631957765 0
0.258573929698598 1
0.194509922812623 1
0.240079326215855 1
0.168694815438416 1
0.316889871317275 1
0.254652953099604 1
0.212856031841471 1
0.26121270929173 1
0.30083701153466 1
0.0947059761291467 1
0.205267326231916 1
0.31658442631164 1
0.0575278098841717 1
0.25181342439688 1
0.218794868370852 1
0.187293747565833 1
0.0681564635942909 0
0.158992192045657 1
0.214996658602532 1
0.266311063939276 1
0.228195304893514 1
0.251711211166048 1
0.154965405758892 1
0.114155335773832 1
0.132353232741442 1
0.160102304830135 1
0.149453654387163 1
0.280648256124231 1
0.239217634209994 1
0.305756511842052 1
0.227047433242274 1
0.222108845129528 1
0.199947283508882 1
0.207409113791161 1
0.153266981285962 1
0.184318818263709 1
0.174446193741399 1
0.162391110906122 1
0.207625585305442 1
0.223328212633891 1
0.0922039733815287 0
0.319892426551207 0
0.246205101557633 1
0.272379425981882 1
0.121596017633444 1
0.127616299071602 1
0.278377637505171 1
0.166499287283278 1
0.148496454962782 1
0.0626396105681791 1
0.188126805126353 1
0.297341679735393 1
0.306749421295983 1
0.187489868759222 1
0.235553121172364 1
0.21457108421114 1
0.183821235856999 1
0.221022192893055 1
0.281286713094864 1
0.0497071645881239 0
0.142167205154024 1
0.275261979163124 1
0.254846921505427 1
0.0932895628396904 1
0.213943194103619 1
0.154259813302363 1
0.246032722591166 1
0.160550401480045 1
0.137919862136592 1
0.30157386555969 1
0.213048577306046 1
0.31588710029781 1
0.228849412041544 1
0.310441081809691 1
0.103987296421559 1
0.149032555870364 1
0.342176688203879 0
0.234200687516629 1
0.22731500416901 1
0.229394810246699 1
0.256245680079628 1
0.172957701231632 1
0.150367653155237 1
0.102994114372107 1
0.151464965439816 1
0.31256383479062 1
0.107360663719405 1
0.208536357938589 1
0.184431609093933 1
0.236164255554049 1
0.0839501776834611 1
0.169568718707508 1
0.220199579747296 1
0.221806338894345 1
0.235735264747945 1
0.250199837190091 1
0.23631332196766 1
0.260439122117975 1
0.160854347522683 1
0.170993406254631 1
0.24353462661951 1
0.165091881881891 1
0.137989042967192 1
0.0764280013803191 1
0.132413933515894 1
0.354368103510959 0
0.130818308999188 1
0.27722657724161 1
0.222298506510631 1
0.298898799048864 1
0.191388087410925 1
0.2525132733124 1
0.298512457289328 1
0.253795318435359 1
0.162264857908155 1
0.246851313011986 1
0.241635416502963 1
0.23887175377148 1
0.177901452036198 1
0.173926040537197 1
0.16409877594822 1
0.195686246981049 1
0.271160482387207 1
0.180587142317894 1
0.152764182868316 1
0.150746538922347 1
0.272535785581614 1
0.233774986840874 1
0.151832029114333 1
0.303979483568281 1
0.197432876389993 1
0.167774345770607 1
0.222893793527596 1
0.209282459701024 1
0.15711663199867 1
0.15784905521271 1
0.301606792666231 1
0.310101548627475 1
0.243854236202274 1
0.0776335063757424 1
0.221744985745197 1
0.360960129929444 0
0.329827516715775 1
0.206128862081416 1
0.272061354684506 1
0.14170413991485 1
0.172309531313138 1
0.16730149413393 1
0.170367012593193 1
0.263340867832945 1
0.0960678597751218 1
0.392741083679477 0
0.157328898802905 1
0.132798758870386 1
0.20989477570559 1
0.228451909770888 1
0.2021266825898 1
0.206456836468696 1
0.164437888701996 1
0.115269848748162 1
0.0291070764784094 0
0.310352003894747 1
0.201486845574077 1
0.142984263753051 1
0.191738147606286 1
0.15798024353675 1
0.335233693639695 1
0.153339938136631 1
0.269380560213919 1
0.313658527110383 1
0.215950046625399 1
0.231052847430234 1
0.172735601489443 1
0.207986885125837 1
0.0271858738652272 0
0.263313221473929 1
0.120111707789745 1
0.148693035707928 1
0.299795061613146 1
0.159083679110157 1
0.221437249108761 1
0.156179450067257 1
0.282536834170497 1
0.179349321028114 1
0.0572331010198415 0
0.23549045716892 1
0.298122614309263 1
0.221495039840026 1
0.337654570705575 0
0.203979977193994 1
0.21540365394788 1
0.243978694711822 1
0.266294533773314 1
0.314151224481223 0
0.181655371464971 1
0.100080437001428 1
0.210990019057092 1
0.174895339484068 1
0.118192144396229 1
0.0595957439344024 1
0.239558677264963 1
0.188020989080536 1
0.135845707670198 1
0.160490407793276 1
0.144142451430643 1
0.185548077703703 1
0.206412366461155 1
0.206340253882755 1
0.179637658380919 1
0.164486752040855 1
0.322922080744156 1
0.342038944984057 1
0.200216155970827 1
0.0893514398182089 1
0.273521055902588 1
0.233270581920971 1
0.197408297709596 1
0.210139129740776 1
0.265018524007489 1
0.0419673579152773 1
0.236224992345327 1
0.289920951407861 1
0.245237211252666 1
0.177890936290506 1
0.155997180167235 1
0.00595688492505748 0
0.213821771273842 1
0.180856698617852 1
0.268222357111217 1
0.157687186771201 1
0.179208158573306 1
0.289523698507748 1
0.113500289616116 1
0.237437069367994 1
0.197872047192722 1
0.150730652403524 1
0.316733501821002 1
0.132621490672204 1
0.219953667654589 1
0.264415878604188 1
0.267441314809619 1
0.129850238279724 1
0.262741808654892 1
0.248091414681969 1
0.213036760815586 1
0.219634552071873 1
0.106094278443073 1
0.255614807096873 1
0.14849365015284 1
0.155210444507767 1
0.215094676333513 1
0.255584361953256 1
0.144882917978525 1
0.242504890763465 1
0.249740721440748 1
0.233555996515888 1
0.217809543976981 1
0.180184102828183 1
0.178016764552017 1
0.193207921273595 1
0.246916666904536 1
0.254378014294523 1
0.139096530624041 1
0.00554365489520538 0
0.279548954631634 1
0.276223669430571 1
0.189872905355903 1
0.12885129339833 1
0.153306645394757 1
0.237198284436293 1
0.392508590895953 0
0.143460979726943 1
0.298280231844824 1
0.175916122043281 1
0.177355693274644 1
0.0650307423225071 0
0.267047894510735 1
0.192861489814211 1
0.0235133852424214 0
0.1815260688214 1
0.114971792880375 1
0.138918288327567 1
0.19562162662766 1
0.251231000409692 1
0.252342924780359 1
0.202738333834976 1
0.149762413158311 1
0.0463327293243836 0
0.0818924350213543 0
0.258679030572546 1
0.174649850962719 1
0.283242503102645 1
0.196191079387331 1
0.262659221089295 1
0.213636603958963 1
0.210231034418649 1
0.195652049987567 1
0.268136842461189 1
0.185923675645773 1
0.267912486244211 1
0.0442880563499764 0
0.117884158571339 1
0.275284572221965 1
0.164435169923416 1
0.228457858612068 1
0.216226144272736 1
0.190289710974227 1
0.191159588095922 1
0.213413431230044 1
0.154662497187679 1
0.255143273645963 1
0.0886487783030899 1
0.0369436736506398 1
0.202469425142589 1
0.24196870464359 1
0.218524528877645 1
0.214318734886999 1
0.247392241337633 1
0.0958792083818325 1
0.201576687347377 1
0.214273311154545 1
0.248602032289906 1
0.325525006794399 1
0.226455134194322 1
0.173787824746506 1
0.203055017284484 1
0.172865392825949 1
0.340076274311926 1
0.211641552051105 1
0.292517864458718 1
0.129277080409041 1
0.399642141016081 0
0.263881950402284 1
0.226388806274084 1
0.156467081377153 1
0.291323756046252 1
0.114350524495175 1
0.0694734160739194 1
0.107155004498988 1
0.0711875935266289 1
0.264926837394535 1
0.25488206085706 1
0.206238709618728 1
0.258610134919146 1
0.201629079144881 1
0.205759356792291 1
0.266044734288002 1
0.153473251914273 1
0.115999565411523 1
0.22285743802201 1
0.143516204944309 1
0.0923525775287867 1
0.180820185943788 1
0.144610081034547 1
0.199654219215089 1
0.120409469653908 1
0.182364218444917 1
0.291784911664963 1
0.182778714232547 1
0.229217730296996 1
0.254476082652432 1
0.187427552118829 1
0.282525580855213 1
0.153065211222212 1
0.225040186481968 1
0.128870588365169 1
0.0874808509628034 0
0.179943664433104 1
0.15958325005111 1
0.365787264048244 0
0.0566138578569149 0
0.266252093584939 1
0.24458408118443 1
0.120418483303316 1
0.197017011307002 1
0.322077275959717 1
0.21129023438074 1
0.0878026019919285 1
0.121124202846508 1
0.0705731822122799 0
0.28742646699605 1
0.260306061098186 1
0.267733994570351 1
0.323371822605355 1
0.166029703701599 1
0.159417825034889 1
0.166471347099687 1
0.165749477413035 1
0.115637969433189 1
0.185291183381807 1
0.132795823521176 1
0.190508531754281 1
0.387500190091679 0
0.0930118469515671 1
0.260332107043293 1
0.0809319805682323 0
0.22159852617284 1
0.190675709634953 1
0.138163240339993 1
0.141343940087414 1
0.0889524521802721 0
0.264222003925079 1
0.210763773701473 1
0.154433512254386 1
0.231338771690128 1
0.175044858076238 1
0.146906166956395 1
0.18441882710704 1
0.218030191387719 1
0.139033316217331 1
0.198425822907574 1
0.222328542313786 1
0.259594818123116 1
0.133202819663573 1
0.101805699746254 1
0.118853924342632 1
0.171357078946467 1
0.188456694071855 1
0.155199236581179 1
0.103322616878726 1
0.110030875526497 1
0.140400110153964 1
0.158219458793999 1
0.19574957634517 1
0.175820824827779 1
0.222319537270216 1
0.167391838074949 1
0.180568881901948 1
0.262800160211377 1
0.195545677965967 1
0.257594402998389 1
0.294889860776029 1
0.261591289769513 1
0.193889792366015 1
0.152367864837102 1
0.15018846819948 1
0.101141765138715 1
0.112525510444924 1
0.249021483159925 1
0.165120934847914 1
0.20427830325315 1
0.180984016469601 1
0.129036122864671 1
0.0349243150985801 1
0.189009187554787 1
0.143007264832192 1
0.0795725605374751 1
0.210412300813747 1
0.137207101728823 1
0.268396184265242 1
0.121068155544583 1
0.108772417290687 1
0.160663110397493 1
0.173805195211376 1
0.0764294632149721 1
0.331491157589312 0
0.119941794807031 1
0.272481564769065 1
0.173441101754032 1
0.185346668233172 1
0.0947887543681895 1
0.0841002752245541 0
0.320332366605395 1
0.206663343789116 1
0.295556964775216 1
0.192712451395119 1
0.209655192894702 1
0.178759355667147 1
0.237750292258294 1
0.169777230941063 1
0.138658220910811 1
0.144364867624652 1
0.15605302338284 1
0.117567416244748 1
0.0244521538767677 0
0.242586681184047 1
0.271417052325375 1
0.182453215016242 1
0.149312652568435 1
0.168378350360772 1
0.319063870223258 1
0.179446184108841 1
0.37279669232528 0
0.191907750957279 1
0.198680053392297 1
0.37430399103998 0
0.34668477241277 0
0.140538946342391 1
0.148337348279146 1
0.129757165207195 1
0.097681834946437 1
0.266677361049342 1
0.131220862640188 1
0.188604032397655 1
0.216808650331492 1
0.23294899518806 1
0.105691338914046 1
0.292153563121905 1
0.166436377998497 1
0.239094574328687 1
0.169337829632626 1
0.10436969985071 1
0.218135931998026 1
0.180217438028585 1
0.330899855284279 1
0.20185684967318 1
0.337659565791606 0
0.15464204970386 1
0.226240846920687 1
0.246973542513004 1
0.202670519761926 1
0.15801269481927 1
0.158849289666322 1
0.139438342490099 1
0.111820657014634 1
0.181772880078466 1
0.147852017181817 1
0.0926963098780969 1
0.287513748996602 1
0.0776216520237826 0
0.389766480691145 0
0.114098617126407 1
0.199187904233743 1
0.230436364672922 1
0.282187526362007 1
0.237288084453377 1
0.221498130661729 1
0.269116686178279 1
0.309361689348912 1
0.175014502001095 1
0.23369781214937 1
0.222028738719778 1
0.191187505454028 1
0.166392325481043 1
0.0541798261742021 0
0.276600292978822 1
0.243019084842295 1
0.249869696390529 1
0.132961093482739 1
0.10966160218877 1
0.202773843745905 1
0.251869328958155 1
0.157887708415433 1
0.220613794058242 1
0.199809909437464 1
0.192806487154249 1
0.368709159107353 0
0.187991810281116 1
0.0912812728445197 1
0.180597979910109 1
0.267101507295782 1
0.154542801283205 1
0.231390656414145 1
0.250043145177554 1
0.231451177967868 1
0.218340801961815 1
0.197926432712981 1
0.120471985766939 1
0.18178884610631 1
0.254902988965908 1
0.128741803774765 1
0.258166764042702 1
0.25254431698055 1
0.199023612338317 1
0.238753457759163 1
0.213505463902142 1
0.139441417584681 1
0.249132963685163 1
0.253869988698521 1
0.151129282538004 1
0.276677986612047 1
0.150219638535482 1
0.256830187186546 1
0.228389582850744 1
0.22412177028509 1
0.214276576995172 1
0.212663139383211 1
0.0622938861901483 0
0.173654654203127 1
0.213166399751921 1
0.222033483506446 1
0.330685403361541 1
0.260290795536958 1
0.184237411881276 1
0.160939741547276 1
0.168989363500595 1
0.242474551750436 1
0.091542958548179 1
0.241853483878799 1
0.100072289739689 1
0.144116414781714 1
0.189730287846916 1
0.204545293323571 1
0.163394952049074 1
0.208063341657332 1
0.155237201257011 1
0.286131897496819 1
0.192426485273484 1
0.123868656173284 1
0.251236027962655 1
0.296630855158208 1
0.18754598988437 1
0.218755361002287 1
0.160529415088526 1
0.3155054535449 1
0.281549892142081 1
0.198388061473009 1
0.150718446717157 1
0.0329584664531834 0
0.232441604932444 1
0.308931224662154 1
0.163157188657624 1
0.225678169546578 1
0.104701188112613 1
0.130665766908917 1
0.137835703040386 1
0.171754144106492 1
0.164266944795652 1
0.289857076603832 1
0.233707211646629 1
0.255098272870538 1
0.169382085179191 1
0.258401954031698 1
0.145490643547856 1
0.252727642267089 1
0.225638828130508 1
0.126098489641078 1
0.198323308116878 1
0.217664465059194 1
0.21179494320606 1
0.191558170131823 1
0.312478248675786 1
0.0532863111828817 0
0.351507434456693 0
0.266898621872277 1
0.354561039585502 0
0.123885784773187 1
0.346406722136529 0
0.161904722628418 1
0.375590051528487 0
0.220079558526055 1
0.166452094228844 1
0.150428491876394 1
0.0368332226379433 0
0.193865436747975 1
0.229981820031473 1
0.23699282648562 1
0.173245372820357 1
0.271864643236221 1
0.207101530654262 1
0.173073827799744 1
0.208167561504376 1
-0.0179731013827244 0
0.0232922863865339 0
0.23040478807069 1
0.243522086576965 1
0.141293453450192 1
0.00252135669430228 0
0.251501881678664 1
0.176802206438941 1
0.332938965630518 1
0.142176129284822 1
0.194181347711846 1
0.101258582553369 1
0.205946480296303 1
0.246733757195384 1
0.0743749196856955 1
0.19005821605882 1
0.181227815750366 1
0.308372934929765 1
0.262505379217808 1
0.280305023982923 1
0.303370561990311 1
0.134657853781196 1
0.194436985849308 1
0.125234115959248 1
0.297116540600241 1
0.120688261738914 1
0.28041562722209 1
0.264777682577107 1
0.183339395902294 1
0.151358283972766 1
0.229409093015923 1
0.182163308398051 1
0.169320210739771 1
0.292895590412486 1
0.152950344113561 1
0.270323279389502 1
0.205451169483608 1
0.251389043041828 1
0.249515020761071 1
0.120513370361941 1
0.287987210618181 1
0.276985063341688 1
0.151405960610856 1
0.271256639438709 1
0.0982611813083224 1
0.220125910636838 1
0.228003457797869 1
0.182259534272819 1
0.165796973241768 1
0.246892204322809 1
0.239088032336094 1
0.112094442072371 1
0.229827579803191 1
0.182672483175815 1
0.136165887314505 1
0.283364538314679 1
0.186228667319646 1
0.220613589438273 1
0.23880192003206 1
0.137628829560218 1
0.161576434284097 1
0.225635559197746 1
0.19589909957142 1
0.159636777271739 1
0.187216788102005 1
0.0918390237177837 0
0.246211226838008 1
0.252610500057981 1
0.186531465676264 1
0.218785412093332 1
0.241697216587054 1
0.180735720281848 1
0.234300977242627 1
0.18458584518386 1
0.272967501818783 1
0.151781225446399 1
0.167367205505134 1
0.10880887271216 1
0.223951820190796 1
0.169421092859296 1
0.0532917951610784 1
0.118861494531327 1
0.267040449945301 1
0.301972415828431 1
0.136369520946788 1
0.325954740402633 1
0.171259550827923 1
0.219896545678328 1
0.200922780314046 1
0.258387703296093 1
0.164547150266332 1
0.318551793778703 1
0.306600851284418 1
0.178085121606574 1
0.264613200333337 1
0.260653400039322 1
0.214275696301039 1
0.253677278373977 1
0.198248268358645 1
0.215327831793549 1
0.159127046403718 1
0.239898033613342 1
0.221083351776356 1
0.127436202390437 1
0.10242070994168 1
0.158966122406808 1
0.250057553220849 1
0.169654349831419 1
0.156291745932506 1
0.26604673822637 1
0.207121026838632 1
0.278032435076219 1
0.213704882565321 1
0.222843034770206 1
0.177259549185351 1
0.264268948118482 1
0.185679040902515 1
0.161656631508825 1
0.160112696088605 1
0.184197159964859 1
0.240688020118756 1
0.329972440735555 1
0.258891897576242 1
0.199003462073249 1
0.145876525393431 1
0.1486805723938 1
0.0739771140454387 0
0.31126764141739 1
0.249554936254894 1
0.16916354031643 1
0.168215487182377 1
0.256899306004568 1
0.150430221210983 1
0.0862486721572523 1
0.199378742635558 1
0.153303170507985 1
0.269137448613146 1
0.231227029699639 1
0.206174108006236 1
0.199226714535282 1
0.190029810051015 1
0.111396243508166 1
0.262643266375996 1
0.239337178660868 1
0.311398648502661 1
0.269603632814933 1
0.08256265117283 1
0.165543475630287 1
0.252760868942458 1
0.211689506568065 1
0.234504405603503 1
0.143713207721219 1
0.124514772270893 1
0.124994988707137 1
0.194010698282695 1
0.206106390789723 1
0.338179014328204 1
0.191844097652083 1
0.333767555559255 1
0.28912947450926 1
0.102335637797697 1
0.165835646258492 1
0.169743126245076 1
0.232035171990798 1
0.122268615493238 1
0.10547013945092 1
0.325543333777839 1
0.260250367456063 1
0.111895909817839 1
0.141121191396969 1
0.290662615508911 1
0.301840075023047 1
0.19074069523114 1
0.169117258494827 1
0.210600347990539 1
0.0873757179331397 1
0.118555023619468 1
0.231051027823606 1
0.154674244867722 1
0.135388242953221 1
0.135974037475483 1
0.299538169203376 1
0.265230502344894 1
0.227822612414066 1
0.194558769177013 1
0.148282413730117 1
0.338482631752329 1
0.259620391482565 1
0.302714665471029 1
0.0502209230502896 1
0.178514050332433 1
0.0410184709435515 0
0.164542480850425 1
0.227260480506276 1
0.251081425493336 1
0.173088279860136 1
0.197968334255818 1
0.207801763129228 1
0.264044697152019 1
0.142051010347868 1
0.192452637952087 1
0.261285807086338 1
0.173073818371238 1
0.128028930337365 1
0.207792442548399 1
0.206351425678655 1
0.300719210579997 1
0.269676256296781 1
0.217687135030746 1
0.254461235253826 1
0.215741037143854 1
0.260193684995021 1
0.160032424151389 1
0.138697491621098 1
0.239199932099307 1
0.274762679581164 1
0.282337095400682 1
0.336455886339243 0
0.0697897058903492 0
0.288297915272203 1
0.166365492774722 1
0.165103007663277 1
0.27128914606051 1
0.226194229926141 1
0.26221581193389 1
0.308326141820013 1
0.227000835450059 1
0.247281165820116 1
0.200610681301347 1
0.134593067827822 1
0.286464720721351 1
0.280058113883849 1
0.31606491523097 1
0.285160887899693 1
0.198705818530425 1
0.139776521449467 1
0.15994823036493 1
0.183321287774971 1
0.233605522143603 1
0.0829167063965533 1
0.22718212545326 1
0.318797180400571 1
0.285600181904318 1
0.193408454550011 1
0.286295235352129 1
0.174250042908356 1
0.238115553629549 1
0.189382782995864 1
0.169753529466963 1
0.178454613526224 1
0.283542192581541 1
0.221497233720887 1
0.306605104954584 1
0.202836193679983 1
0.193405076375948 1
0.1386336073596 1
0.234172230021294 1
0.187367605839291 1
0.14120462650035 1
0.2882416220451 1
0.175976622871062 1
0.158280078657573 1
0.129446833789052 1
0.149785631471095 1
0.225431704812332 1
0.106636619417412 1
0.0908918488087988 1
0.0926456849474251 1
0.229622914625632 1
0.279593370575595 1
0.145280412706366 1
0.172815049014851 1
0.197748264087225 1
0.223142230217232 1
0.0889741151502554 1
0.121679091227505 1
0.187874960549386 1
0.178791661214315 1
0.217881140473234 1
0.137754074471525 1
0.272016647360392 1
0.215474753040999 1
0.34060851746225 1
0.184661053678306 1
0.318627465488226 0
0.400040164985562 0
0.144011401684599 1
0.190114052261407 1
0.198812799695792 1
0.287736538356484 1
0.17808141045684 1
0.0533232031750884 0
0.311104000734234 1
0.113348316978346 1
0.203647638748295 1
0.142066218609061 1
0.30262578682698 1
0.227639912916606 1
0.192846471028805 1
0.245098325954972 1
0.116688496350066 1
0.135872097468698 1
0.13706964543905 1
0.272709577711336 1
0.330602056557822 1
0.31939142036951 0
0.237950443706984 1
0.12880510757601 1
0.187369335242076 1
0.200522242639653 1
0.084759228178212 1
0.234020537961432 1
0.214661761424681 1
0.21312895409826 1
0.182726045487174 1
0.206050301109297 1
0.15685030304201 1
0.16208442118203 1
0.174298986298273 1
0.360608126663423 1
0.192296009508232 1
0.240053206508145 1
0.201612714592441 1
0.0950198636176528 1
0.141226388247394 1
0.175238078419435 1
0.0749093523676001 1
0.200312708832156 1
0.213381760603577 1
0.21731021023579 1
0.252339380615509 1
0.143731071155957 1
0.22683078369428 1
0.090113034347084 0
0.164039903302852 1
0.185255326268538 1
0.24109068044447 1
0.203748259517815 1
0.140846168652677 1
0.300635688066018 1
0.286527588679721 1
0.125677944904829 1
0.2029604354425 1
0.187048736410963 1
0.223756454425108 1
0.124703931986016 1
0.281830181885051 1
0.226855241102211 1
0.149146065539989 1
0.0240476049479728 0
0.14343929057107 1
0.294745548397843 1
0.132892712886628 1
0.118041041444525 1
0.166519610407225 1
0.240628512275594 1
0.156448738729429 1
0.211881093794329 1
0.304307799683856 1
0.252018821032791 1
0.213799425542365 1
0.215926236377315 1
0.318337901405837 1
0.15881959967433 1
0.166039545239074 1
0.145841511607681 1
0.265562593216623 1
0.0463179899077336 1
0.244607812137115 1
0.0571296444472168 1
0.241764916897115 1
0.228827590478139 1
0.127380836008623 1
0.31834881113998 1
0.242926892654235 1
0.140647463987902 1
0.196570026645644 1
0.279937886808638 1
0.292980218365032 1
0.173137373945617 1
0.20252477123926 1
0.279705819546506 1
0.240155216890447 1
0.263508865411546 1
0.139627182025937 1
0.217416925652468 1
0.237181887893606 1
0.242343573365465 1
0.236421829377434 1
0.184054569417342 1
0.120646244810616 1
0.199559058873334 1
0.0838534912557611 1
0.121527765044935 1
0.229831288604649 1
0.208951116527073 1
0.319875752523499 1
0.124849109434641 1
0.149654855163689 1
0.243349177310707 1
0.416315436383255 0
0.220179844050657 1
0.0649662803059607 0
0.340174875904164 0
0.282422477239989 1
0.276312601789919 1
0.149098370531054 1
0.199744903021223 1
0.193284526146501 1
0.163425334557372 1
0.14377119913928 1
0.0847871277037174 1
0.219973552126299 1
0.228684843558987 1
0.0925278143406199 1
0.226104265826015 1
0.199626305827538 1
0.208943289477699 1
0.149255247083201 1
0.275240729467212 1
0.206148925642792 1
0.189298811563382 1
0.278437597699724 1
0.0888426724638005 1
0.161286865173302 1
0.145222690414413 1
0.144316573873628 1
0.269728780198472 1
0.107469219239883 1
0.194920645185445 1
0.280866250440164 1
0.277764321071782 1
0.160522250090452 1
0.153774241246584 1
0.10556941770418 1
0.0442579997537912 0
0.2935281442144 1
0.230705766099495 1
0.251723088707786 1
0.200403668120143 1
0.211117757539259 1
0.230398323864346 1
0.185929794993847 1
0.12677656136227 1
0.212350926889871 1
0.0656965533435271 1
0.18430754188158 1
0.159285686045531 1
0.137328270996428 1
0.23232452831377 1
0.299624172569107 1
0.157971358707379 1
0.232517008394344 1
0.262646232595037 1
0.233794408608972 1
0.319979406855108 1
0.152250789251334 1
0.175317843618869 1
0.0597140035371578 0
0.260895951015811 1
0.250112082818233 1
0.13389918829654 1
0.203577682828714 1
0.257453144068227 1
0.0685162454253755 1
0.17601613218475 1
0.113045423829314 1
0.210989765126213 1
0.355516991543813 0
0.0910836746749483 0
0.0708482787826187 0
0.0907583351201755 1
0.0167014290228331 0
0.0805981105783175 0
0.326825174931162 1
0.186269395042646 1
0.116569861574266 1
0.207976398376799 1
0.192185137071551 1
0.175715301648701 1
0.401085112059615 0
0.25895330147063 1
0.0893157413958364 1
0.376679827493827 0
0.162193812916911 1
0.178628566527897 1
0.319721685502979 0
0.0770300078966805 1
0.14288476055762 1
0.135133788857904 1
0.191500813040055 1
0.224489587007904 1
0.227826187128605 1
0.313092485239197 1
0.235541349536268 1
0.15481244199185 1
0.156950910593941 1
0.246956668830063 1
0.200652457453831 1
0.0821724105108746 1
0.183285516397862 1
0.187080353900678 1
0.222220402818788 1
0.144544266401619 1
0.159944221711424 1
0.208185075067817 1
0.257580136609086 1
0.176790511842734 1
0.353860779050173 0
0.217466443921979 1
0.204179827046675 1
0.0714901984541738 0
0.294739304106796 1
0.0956200427324866 1
0.214227440278288 1
0.121380203941773 1
0.0952333067022717 1
0.203038654015641 1
0.276983462002167 1
0.226449164199483 1
0.317381693176725 1
0.229085493563427 1
0.313068193633394 1
0.168317002330317 1
0.192448404515418 1
0.143149972092511 1
0.180984301293053 1
0.320260618834976 1
0.168994060251037 1
0.166239057385251 1
0.232020437047602 1
0.228808543779245 1
0.202679720601655 1
0.219609298895232 1
0.227239714099103 1
0.158964679935898 1
0.295224784269885 1
0.248238277291928 1
0.0821129533827245 0
0.184638101582474 1
0.251093785957209 1
0.235124994783588 1
0.220061720247221 1
0.26577963716469 1
0.175535037952669 1
0.159386549925237 1
0.160912673489703 1
0.203712329616954 1
0.154190833309706 1
0.225379059781197 1
0.1418778029946 1
0.205935056339489 1
0.331964791761081 1
0.30374838051807 1
0.115341375226704 1
0.165109168355389 1
0.134213519603537 1
0.173751513119244 1
0.11406346313953 1
0.32031630158348 1
0.313628757900462 1
0.23161723499446 1
0.202613100587858 1
0.128375081486145 1
0.188193865815143 1
0.273661477826536 1
0.201628254373322 1
0.12516398127916 1
0.152987922104597 1
0.183238660677846 1
0.206587471999931 1
0.150911930176402 1
0.10336349867263 1
0.212702800447843 1
0.259105174649131 1
0.235084890147502 1
0.112541717224894 1
0.253961566394054 1
0.110659683688466 1
0.201093560107225 1
0.282726217324966 1
0.231268229200224 1
0.0516372006496225 0
0.215852986512614 1
0.158340126296822 1
0.243865517497875 1
0.175462702986189 1
0.220596331208969 1
0.211515319053082 1
0.209675638434405 1
0.220999558235541 1
0.143495199877552 1
0.0867650889271743 1
0.157933228521032 1
0.225199613022817 1
0.193601969003021 1
0.0893154544524229 1
0.19676321938888 1
0.170835199877969 1
0.238961704185009 1
0.310252366651272 1
0.357263446080163 0
0.39344518127306 0
0.162780052199596 1
0.327999942963853 0
0.131373214403852 1
0.282522438838914 1
0.202772166656898 1
0.240642153686519 1
0.301467481721895 1
0.152238420158713 1
0.234060474619436 1
0.191519762711153 1
0.285327439072211 1
0.35153808404757 1
0.0835994924797242 0
0.173057346284276 1
0.244698773655363 1
0.215723111063812 1
0.143540745515806 1
0.194459207084937 1
0.296769646370262 1
0.209726277066005 1
0.317179993710808 1
0.259226756783057 1
0.228441714024885 1
0.146368458465101 1
0.146209671181046 1
0.183905963406195 1
0.275431301594946 1
0.264331076878203 1
0.195836768166239 1
0.237541819333547 1
0.208225686441016 1
0.110654794050937 1
0.166903876706657 1
0.208011747105243 1
0.0124641740438605 0
0.169362831879079 1
0.128883130767106 1
0.364948613977839 1
0.197494895174257 1
0.164776579590815 1
0.113528048718811 1
0.169403694566096 1
0.0744427328045138 1
0.256876167616872 1
0.165773037429443 1
0.105319389005612 1
0.281129171328828 1
0.0991002612769144 1
0.307765093533102 1
0.165594645182638 1
0.245470524354121 1
0.174464278933138 1
0.171277896469947 1
0.218760165342001 1
0.114951848122323 1
0.247615490158445 1
0.373511679033843 0
0.294484938698768 1
0.239174482133672 1
0.0443983831070288 0
0.105118717478951 1
0.19503218795367 1
0.108936240588096 1
0.294218096752367 1
0.205696071456296 1
0.15060430269929 1
0.15778057947492 1
0.231038138454561 1
0.159479862080156 1
0.193608688245696 1
0.26109956251373 1
0.25335011112293 1
0.188113625191932 1
0.192227346331723 1
0.254044751592046 1
0.110871147940643 1
0.150083706389413 1
0.151671961389489 1
0.32101128832859 1
0.114159524403476 1
0.0965832893214528 1
0.190736749057427 1
0.154214458592034 1
0.320588219613604 1
0.30705449833914 1
0.248153061281352 1
0.197572578948552 1
0.267458268405499 1
0.274358210633065 1
0.165157484735726 1
0.250428230249023 1
0.0873432927689423 1
0.316376042597215 1
0.276784650522369 1
0.273347990236703 1
0.32171296301502 0
0.241035514748719 1
0.137575239671421 1
0.226941289041454 1
0.19288447022392 1
0.181971580293435 1
0.221028100185765 1
0.117070803390986 1
0.066188572351664 1
0.250948957349606 1
0.199937108245771 1
0.210300159933301 1
0.152837526647822 1
0.295744452894588 1
0.140175159219652 1
0.13246059889843 1
0.286969851037704 1
0.151102831199211 1
0.187539053611 1
0.319574629076895 1
0.295400715737411 1
0.174328671367228 1
0.209989523834275 1
0.200245415459943 1
0.14088184699062 1
0.218024111577397 1
0.235949654322409 1
0.268362442791096 1
0.10857157320952 1
0.129980337662288 1
0.267212355981659 1
0.240428622572993 1
0.0549774435181757 0
0.175851256558655 1
0.199703787795387 1
0.169233683254697 1
0.207295199149937 1
0.174933456795745 1
0.257491508308458 1
0.165000286995401 1
0.331962194312501 1
0.296806851563687 1
0.303809350290111 1
0.244505832932428 1
0.205195081577581 1
0.177861214382708 1
0.235901547980711 1
0.110755974558685 1
0.143932416678617 1
0.286484706913102 1
0.116225160459815 1
0.226628056137136 1
0.174801752536101 1
0.231267866286681 1
0.199041524392425 1
0.202611729316642 1
0.101064496197146 1
0.208379030849036 1
0.219581871809964 1
0.171433841209042 1
0.215418173269363 1
0.232790865038732 1
0.343229992146404 0
0.154585415495993 1
0.160782268778749 1
0.268540408418439 1
0.2522140137633 1
0.181298008350436 1
0.0888249787133164 0
0.214856714787221 1
0.261749261438364 1
0.201784048655166 1
0.175132846719565 1
0.112502744033647 1
0.174348452110956 1
0.227308950203563 1
0.146662714470298 1
0.156505074795177 1
0.0891125413488862 1
0.172670569385522 1
0.209987036235007 1
0.3348592675517 0
0.301977625869902 1
0.049864992007898 0
0.168828229575105 1
0.149606130280915 1
0.344146393941015 0
0.255517807215787 1
0.17479229815543 1
0.245337814619195 1
0.202770198406414 1
0.162871967306777 1
0.234566332902542 1
0.176637404714059 1
0.299744311452991 1
0.192450032683037 1
0.241522375348805 1
0.190351805516887 1
0.221460754720704 1
0.160443241003869 1
0.129653468554126 1
0.0614675905054413 1
0.263080832979243 1
0.0125160488482305 0
0.125474156240265 1
0.292967548471732 1
0.18164151311238 1
0.164647922599176 1
0.127667300257113 1
0.295880682155211 1
0.266380176354956 1
0.3024134112411 1
0.197835875264749 1
0.224782073577603 1
0.0601114900562026 0
0.203338413207684 1
0.297084851323896 1
0.157809508129308 1
0.11815117534221 1
0.233381528674051 1
0.14957157568529 1
0.235276217146437 1
0.244706726889879 1
0.150355158738277 1
0.352687263343322 0
0.0344187753472516 0
0.199944678556411 1
0.117992597920446 1
0.190231672019123 1
0.206541587047186 1
0.210877445677898 1
0.231997454382689 1
0.164636926655013 1
0.178196268294145 1
0.0336130175578803 0
0.122397893432161 1
0.23130948777264 1
0.285657298884268 1
0.132815416658325 1
0.228427732265853 1
0.168724325615621 1
0.346621452524862 0
0.138730957814702 1
0.169599759689529 1
0.163428361213513 1
0.0824739835244722 0
0.239731468570929 1
0.155134506854656 1
0.210153608638439 1
0.166604648795248 1
0.254185522303853 1
0.2606871979042 1
0.290384472301656 1
0.160471152868975 1
0.0108233074035524 0
0.204317549050907 1
0.25678371056557 1
0.0715842435347511 0
0.10277866730999 1
0.225279340664253 1
0.317898471086072 1
0.188738782748071 1
0.193891036809635 1
0.196966126040502 1
0.080461087841568 0
0.152404860820989 1
0.213447975355797 1
0.229791799901008 1
0.249169416508724 1
0.115493139482181 1
0.256296548108167 1
0.132586022333965 1
0.206277436078646 1
0.265059174206007 1
0.162189704394193 1
0.30537571494606 1
0.148232830888362 1
0.233509446411771 1
0.345469920735076 0
0.337088391235709 1
0.227462207777512 1
0.251659384158983 1
0.0844587369878679 1
0.176392092577211 1
0.231310310560159 1
0.132778823804281 1
0.199437259881642 1
0.13025771149264 1
0.208553102283899 1
0.203422322909603 1
0.239981590630854 1
0.0888719272051641 1
0.218671691434226 1
0.0601656080974635 0
0.317246647724252 1
0.132908662762592 1
0.308333462114982 0
0.169413833567629 1
0.262380490734445 1
0.112488171806474 1
0.184469237818136 1
0.20438442424473 1
0.199044717009025 1
0.179990947531889 1
0.157205105050655 1
0.118422583709112 1
0.0950697539636038 1
0.298336158280927 1
0.157698591712731 1
0.226060066122165 1
0.1090978025558 1
0.228455428385891 1
0.194639410471174 1
0.1978273276051 1
0.251325129485655 1
0.157134403143987 1
0.279511419261422 1
0.151203049471133 1
0.265375006444224 1
0.263205876728058 1
0.307824663891486 1
0.152165716918734 1
0.136244874202945 1
0.199177073062631 1
0.302523362738233 1
0.107665785842563 1
0.157721897701908 1
0.237598199279293 1
0.347896826439983 0
0.199993048919692 1
0.248812292101661 1
0.167951591528483 1
0.188822667199305 1
0.110642758950564 1
0.246379381923535 1
0.163821479518535 1
0.133619758975097 1
0.293020191569285 1
0.245625721389736 1
0.230495658073389 1
0.190286728518816 1
0.204565360176539 1
0.247926697417636 1
0.280536790069301 1
0.246743837631848 1
0.216167194459528 1
0.162914550462187 1
0.221806914089589 1
0.212532321624622 1
0.262234585334639 1
0.183701501773838 1
0.200531815699925 1
0.212950158194556 1
0.128285376190123 1
0.234648144703296 1
0.164173202394101 1
0.204868667384828 1
0.206649243071791 1
0.150833913155482 1
0.258664713545107 1
0.21245350303501 1
0.242960325488791 1
0.264259388605873 1
0.237167112938013 1
0.028047597445854 0
0.224809859630923 1
0.202620188898045 1
0.132986593905273 1
0.285716120440567 1
0.225249980334709 1
0.221969355109838 1
0.242456952862362 1
0.26802401293513 1
0.161175476114993 1
0.216721418580258 1
0.140253198369529 1
0.167383359349464 1
0.101471445098231 1
0.259844759697051 1
0.253703887027572 1
0.226763952898184 1
0.180600140161635 1
0.314598913265635 0
0.295985453099968 1
0.0987852723350923 0
0.108703464166858 1
0.216487580053151 1
0.304948655812849 1
0.0687166268864538 1
0.165386133484664 1
0.348260432071567 0
0.22637318575038 1
0.268650785016704 1
0.225587851033661 1
0.211935427123345 1
0.257214589267743 1
0.21258271865977 1
0.183288849207277 1
0.215290293547884 1
0.18198641928728 1
0.16563812569355 1
0.303807732505583 1
0.187755849634253 1
0.27101277630621 1
0.193628743669631 1
0.177761557521335 1
0.143653104775208 1
0.22018689742013 1
0.239622008452952 1
0.294232167601352 1
0.296962051715773 1
0.189165903459257 1
0.342196843092802 0
0.0723350064756624 1
0.184660628755855 1
0.0609688746163526 1
0.229435411051037 1
0.193253478939729 1
0.0701234694233499 0
0.186191793663563 1
0.204524258941068 1
0.16493854774071 1
0.332966761984358 0
0.143083690108979 1
0.228208692890697 1
0.0641249505578549 1
0.101733878232201 1
0.213036076945542 1
0.275047911050526 1
0.251805057627348 1
0.185112718742143 1
0.171548308847845 1
0.179929586215299 1
0.284684545542666 1
0.128809042992421 1
0.266541618883974 1
0.166136933795849 1
0.142092680887434 1
0.107396967787978 1
0.0278342174662399 0
0.162425870517985 1
0.211114500024936 1
0.232791854972906 1
0.24588180066679 1
0.205002775227013 1
0.23619461709144 1
0.317602462281995 1
0.175018430266917 1
0.181358259317477 1
0.273456378714429 1
0.23647511603726 1
0.30302990120043 1
0.238615509213613 1
0.171391133772665 1
0.221238372697642 1
0.266632330241401 1
0.229005392324398 1
0.275363646039631 1
0.169315365738625 1
0.320673781231124 0
0.242266090789068 1
0.249944051014363 1
0.161226625952242 1
0.178279324011238 1
0.269886165473971 1
0.138602746648679 1
0.245327549465812 1
0.243736859986942 1
0.277098833408914 1
0.153280631269444 1
0.131700173677376 1
0.304239652750409 1
0.224265544299938 1
0.0920087996888266 1
0.13831668130846 1
0.154827278344421 1
0.259325905821011 1
0.241786733713095 1
0.10072859017159 1
0.165390359296906 1
0.194885107994119 1
0.255661221514913 1
0.247300781763606 1
0.365007980202035 1
0.209328144524856 1
0.235880070793882 1
0.175007367775794 1
0.294780966750679 1
0.188787455524053 1
0.200199173824648 1
0.144750654105688 1
0.201164749880603 1
0.133190984827586 1
0.219871440319205 1
0.179497653350593 1
0.060751242861844 1
0.165242746138677 1
0.203577900500334 1
0.227151802729967 1
0.147209386577813 1
0.212390190456532 1
0.303924148448006 1
0.224071704564926 1
0.102988826200714 1
0.245229333542926 1
0.208464979101885 1
0.272704511014002 1
0.179172364464686 1
0.122853913069034 1
0.33500590151524 1
0.245399837734003 1
0.391666888619629 0
0.132405791670617 1
0.178732538152491 1
0.261333934555535 1
0.13663199906985 1
0.172708669220449 1
0.230785095113261 1
0.053676600995438 1
0.163641592084424 1
0.0240010609283561 0
0.127944020061238 1
0.156589939281177 1
0.202910549677751 1
0.185739305518642 1
0.116169860281862 1
0.0888605350712442 0
0.0827474627042129 1
0.23960646056231 1
0.155529744491916 1
0.270065251382525 1
0.140957583644115 1
0.152633284419067 1
0.212982151383443 1
0.197070831309423 1
0.243732115990967 1
0.106257258023035 1
0.114948702128049 1
0.312074591862759 1
0.207763686176251 1
0.139149333819848 1
0.157075758574108 1
0.0847252705680526 1
0.192094959252779 1
0.343448298288759 0
0.137941271554978 1
0.235195121523722 1
0.189246194311538 1
0.216320498261763 1
0.156509071176851 1
0.277719772525213 1
0.111614328064845 1
0.21651884565587 1
0.153841003331292 1
0.173025684271797 1
0.244461671063717 1
0.170669553274805 1
0.171946708502366 1
0.210871937431283 1
0.374390966037207 0
0.303401976475614 1
0.302500675982124 1
0.262808015785466 1
0.0889469979373771 0
0.221221568710963 1
0.133070524839996 1
0.125721813025504 1
0.271900613569943 1
0.217807883661765 1
0.198933899253981 1
0.183554138456446 1
0.149672091565692 1
0.138799592820813 1
0.0906979738548186 1
0.221978656799781 1
0.121552291331592 1
0.178572151079345 1
0.0760314385600759 1
0.312451938050034 1
0.189071468469751 1
0.234517027616459 1
0.048189548057156 0
0.245848896496287 1
0.244261126487821 1
0.231115270721097 1
0.213657960073269 1
0.248659358727363 1
0.335789859864412 0
0.175064158032055 1
0.297616170581807 1
0.146269872853094 1
0.216106780334281 1
0.16443896021789 1
0.0947940352348698 1
0.130809376310839 1
0.166315493209654 1
0.183864802550674 1
0.227977293884117 1
0.108607311338709 1
0.231496869237908 1
0.0736016075491624 1
0.293826522353725 1
0.136937734150404 1
0.354837695208457 0
0.281049691886152 1
0.290819041720729 1
0.271426682844753 1
0.312336705213938 1
0.0761438010701418 1
0.239058744446747 1
0.138597579435088 1
0.151741459911424 1
0.422175424216947 0
0.197467371683631 1
0.174331832392256 1
0.258056302248654 1
0.253745046683255 1
0.172340893812713 1
0.185292944794629 1
0.149160428573912 1
0.219063771471709 1
0.341090047833671 1
0.166949332153399 1
0.247314095955619 1
0.283304444100614 1
0.165322023460958 1
0.205062239647989 1
0.187475056818065 1
0.20774277498119 1
0.280548937701058 1
0.0531335269047915 1
0.231306400931485 1
0.174183191880546 1
0.197243498631923 1
0.234013036492476 1
0.184512240971568 1
0.166324918869971 1
0.250998426067137 1
0.135598190399912 1
0.195412549203739 1
0.0752889025886307 0
0.246978405635567 1
0.339169404433682 0
0.20796613247211 1
0.0978775648888924 1
0.221038789145841 1
0.311660561003886 1
0.0935505938916775 1
0.141873425102331 1
0.253964607037274 1
0.210429417553471 1
0.357396865793607 0
0.258801039543659 1
0.236491873086989 1
0.181252697428188 1
0.185925318629226 1
0.140429795153985 1
0.174801333871719 1
0.138698635774725 1
0.3203807168849 1
0.241924474623628 1
0.302551023902689 1
0.29278860737468 1
0.283691584532958 1
0.0949531796545787 1
0.257388974244618 1
0.243475978819245 1
0.229197165800449 1
0.249847083091574 1
0.162975165616658 1
0.075706669498955 1
0.228676815616452 1
0.105089607134859 1
0.157482375455911 1
0.163204677512632 1
0.100297696451432 0
0.0663823100119583 1
0.19562578392825 1
0.236551559615014 1
0.247430307681413 1
0.280778544983011 1
0.191720417014023 1
0.300845294860636 1
0.170983427025759 1
0.151521859604064 1
0.21700757854783 1
0.17545885203335 1
0.177618680783245 1
0.208355724519333 1
0.146276967587523 1
0.206670065852829 1
0.241219996864871 1
0.245746289710861 1
0.218908849205485 1
0.212930041937651 1
0.0831098366280833 1
0.296270295242765 1
0.183221809434017 1
0.128613725293759 1
0.175627735131622 1
0.167868042820303 1
0.253702487669976 1
0.235748257138902 1
0.105979606835559 1
0.311799389844524 1
0.187910752445958 1
0.21833487885364 1
0.272695870065326 1
0.201598637227902 1
0.149424334491658 1
0.0635297165537204 0
0.153801839052553 1
0.194080553873333 1
0.100438341305918 1
0.273730200222145 1
0.235786615361909 1
0.196519951845652 1
0.222000742719125 1
0.272571758889434 1
0.246999801037193 1
0.2139423402915 1
0.234321379706316 1
0.0873107187933191 1
0.0466391038543751 0
0.383054852673728 0
0.266023515330616 1
0.145258260712277 1
0.225840248789618 1
0.148917832841716 1
0.21167964560299 1
0.198215732652816 1
0.274931266726757 1
0.126488986165823 1
0.322778561487665 0
0.227195906824301 1
0.120657659797743 1
0.218557751199783 1
0.26800811665331 1
0.129035065135334 1
0.303622378494317 1
0.156752112459393 1
0.166603504532575 1
0.11947627110641 1
0.0853015775147792 0
0.367078330289353 0
0.122142964453151 1
0.233871278429717 1
0.112922329682563 1
0.245205215391322 1
0.185432691063286 1
0.0775013991269981 1
0.216668623449037 1
0.285249063405379 1
0.127772311210805 1
0.288633705595113 1
0.242633796322678 1
0.198059723945979 1
-0.0307355147089549 0
0.2426552209156 1
0.143850601061101 1
0.145293778593661 1
0.258545787543911 1
0.163892856538004 1
0.147186931603934 1
0.338560187447906 0
0.127960374955109 1
0.221972041194201 1
0.284504077010269 1
0.250974242305482 1
0.0728805553290694 1
0.366170783031511 0
0.101403018745042 1
0.334834986699519 0
0.22713304657103 1
0.268055796086309 1
0.198739525191679 1
0.186170733258547 1
0.30606603812262 1
0.1995307213512 1
0.235101829430627 1
0.0409660401946825 0
0.185095288100496 1
0.222973138856418 1
0.173960971317267 1
0.158366998675742 1
0.10211884954107 1
0.201938486765398 1
0.185038178049026 1
0.118580610424105 1
0.250817603682048 1
0.183999246974758 1
0.22127572168411 1
0.185469530635831 1
0.233702573192269 1
0.133274133139534 1
0.132745952116559 1
0.265276942330303 1
0.1934889189264 1
0.16519957360657 1
0.22233798264985 1
0.259162556534547 1
0.264862507452994 1
0.194760864564674 1
0.252112414974283 1
0.243999358236448 1
0.296416143205634 1
0.22615437825114 1
0.111956598915306 1
0.192884837540577 1
0.23682960494952 1
0.145390169854246 1
0.257794406596266 1
0.328745520267886 1
0.142613195321862 1
0.173745827868322 1
-0.0406101531744295 0
0.141258920727035 1
0.336583099855562 0
0.132004890150909 1
0.265131797712232 1
0.12638399785908 1
0.172918484143944 1
0.272310666669884 1
0.192652401899399 1
0.104685713803895 1
0.208978262593509 1
0.290568084219033 1
0.186473968747668 1
0.148866070035785 1
0.214148121520169 1
0.0501522065479749 0
0.226909586353239 1
0.186807242253152 1
0.189620428266821 1
0.212255362918794 1
0.30826989243674 1
0.263105753577807 1
0.25803301191518 1
0.138167518345552 1
0.168608220317283 1
0.256283740026921 1
0.0388266793769226 0
0.173811030687619 1
0.156279941664342 1
0.13653625915332 1
0.290234920805121 1
0.276042858034919 1
0.256676910646305 1
0.263762530135179 1
0.1422278141809 1
0.20584889093343 1
0.245495175067228 1
0.117677445471571 1
0.193855396910363 1
0.0549967551078788 0
0.227997639799746 1
0.323224761642723 0
0.199762705695225 1
0.280034834229392 1
0.103655047865884 1
0.153807538465773 1
0.298462484655959 1
0.141090581226194 1
0.133279325973208 1
0.159661736882775 1
0.26354177787932 1
0.224660220321195 1
0.143885234711226 1
0.14529095050913 1
0.291496224500043 1
0.340368804412715 1
-0.0376251969512069 0
0.218477263492535 1
0.180529936876975 1
0.338613915447706 1
0.155605990737956 1
0.265440983712415 1
0.345514486994285 0
0.169411316102377 1
0.152070647242762 1
0.187777384335897 1
0.230516324534265 1
0.121712537561803 1
0.157865044330962 1
0.292466448484118 1
0.220704019027514 1
0.471947372425452 0
0.146444893467734 1
0.170399339424498 1
0.0570113592633354 0
0.247462718222733 1
0.157027704198483 1
0.2324603426947 1
0.218867594675551 1
0.209019246304842 1
0.165847806576364 1
0.0947702437943517 1
0.00120296493557574 0
0.159841306024119 1
0.162689734533434 1
0.221819076015771 1
0.0766290872184175 1
0.195890498422723 1
0.34123943222731 1
0.19481940350668 1
0.162908014261807 1
0.323784622591223 0
0.159276645501418 1
0.212741603509039 1
0.175231505966944 1
0.17669891290251 1
0.171987104646457 1
0.283869094447608 1
0.302709248654022 1
0.260923553724671 1
0.203552256085534 1
0.317169459783369 1
0.183834114171548 1
0.264778157748455 1
0.18953528378649 1
0.303273982577625 1
0.145880953956163 1
0.268702667788673 1
0.258516755328224 1
0.175125457634337 1
0.198791350965485 1
0.185924182152168 1
0.236721314093848 1
0.206720654155126 1
0.249875232937669 1
0.188665755097066 1
0.197232129460798 1
0.111534774155081 1
0.164754690468824 1
0.184895666438086 1
0.309658284067805 1
0.248078548037286 1
0.24049656589677 1
0.227425229176094 1
0.207202121578922 1
0.272525016460422 1
0.108488272088843 1
0.184510163567441 1
0.166619904020777 1
0.216897858667316 1
0.22584438155292 1
0.138231562545953 1
0.238123239647535 1
0.21971684193105 1
0.187056069454302 1
0.0538995411288307 0
0.195528532761623 1
0.113238946682477 1
0.18332353253861 1
0.205383902644016 1
0.257945721354427 1
0.253239344627784 1
0.23573706410497 1
0.101128599501545 1
0.122297783765229 1
0.153322083359343 1
0.306737235596092 1
0.0910175758426404 1
0.0943607469977944 1
0.149346019540708 1
0.0615558636951822 1
0.202931541034661 1
0.303121725426488 1
0.0507749338844674 0
0.22280198379488 1
0.232037500753161 1
0.208050453665034 1
0.0469322333790037 0
0.0500614959286068 1
0.110505597051888 1
0.151422454470922 1
0.264011923090608 1
0.175877599239929 1
0.175216241795041 1
0.142721110443252 1
0.226605427668494 1
0.309941644534995 1
0.169288448539219 1
0.239466180601915 1
0.135643762602306 1
0.22652604441315 1
0.178782297916153 1
0.341938661031219 0
0.258494608971937 1
0.213243448688903 1
0.175625364413826 1
0.261593142005278 1
0.105695850956644 1
0.133034899259464 1
0.275300314716393 1
0.234093931598216 1
0.189940805695457 1
0.220759510337649 1
0.247718659995737 1
0.183617825120678 1
0.126614136054515 1
0.360293695765133 0
0.275013208027523 1
0.22695622213307 1
0.182403243553809 1
0.325816880170484 0
0.0856910883118427 1
0.208656367681677 1
0.196530968277921 1
0.227966360563025 1
0.246473058670144 1
0.188666418426784 1
0.0660336762774125 1
0.176729225834404 1
0.27607552236075 1
0.409761215150005 0
0.167024136337503 1
0.179916983621478 1
0.140990908888761 1
0.290406546067111 1
