# Supplementary material for: Bias caused by sampling error in meta-analysis with small sample sizes
Source: PLoS One. 2018 Sep 13;13(9):e0204056. doi: 10.1371/journal.pone.0204056 (PMC6136825; doi:10.1371/journal.pone.0204056)
Supplement: S5 File — (ZIP) [file pone.0204056.s005.zip › results N = 20 theta = 0.2 tau = 0.2 sz = 20-30.txt]

"dl.theta" "dl.cp"
0.250876816555424 1
0.400600188301311 1
0.0124294447446581 1
0.105505568806641 1
0.0450596979805952 1
0.138976896775813 1
-0.15408000464227 1
0.307691150999071 1
-0.0993594808291726 1
0.223862009361019 1
0.408671066835286 1
0.204840833346196 1
0.260601786493143 1
0.395259128919926 1
0.00367821863490179 1
0.2360093379843 1
0.629106754513423 0
0.25345110121988 1
0.118462473928199 1
0.0859231186253084 1
0.189647363386783 1
0.587308334372961 1
0.286640775634564 1
0.462549237340545 1
0.414012618612403 1
0.542633826325391 1
0.15460582063909 1
0.142899585733823 1
0.133068193275711 1
0.0391250432079472 1
0.518482997414837 1
0.356541527049138 1
0.240377240158356 1
0.0637536193231795 1
-0.0144604046193498 1
0.0309578328005622 1
-0.0180534523267724 1
0.341729835557455 1
-0.0559386536017853 1
0.242863291684461 1
0.141636168561747 1
0.215305023372579 1
0.02409917680083 1
0.0455440035861004 1
0.252457932732961 1
0.0231767044768185 1
0.355169570351128 1
0.142619654726309 1
0.431176467022591 1
0.181722129505254 1
0.104517540698443 1
0.505508615766828 1
0.321294131329017 1
0.297133871248086 1
0.345348458354439 1
-0.0506060582739611 1
0.46561761729365 1
0.224562907592237 1
-0.168334037508385 1
0.347089635784286 1
0.429228447972924 1
0.329005510088545 1
0.144736056302208 1
0.153978925006132 1
0.00281750787893854 1
0.147633222935332 1
-0.234804790140368 1
0.161453685596099 1
0.266729116380055 1
0.387303909910427 1
0.212545757963101 1
0.177615239520721 1
0.0629261278927164 1
0.119617755321896 1
0.147640097593118 1
0.294437235204802 1
0.411697983043241 1
0.275856192670998 1
0.0536854707908921 1
0.11310014294555 1
-0.044173979825294 1
0.348306932430378 1
0.240132981861836 1
0.128711241250952 1
-0.0658724225803863 1
0.15405272177802 1
0.414718310808708 1
0.213512439669287 1
0.430358451409213 1
-0.0775671151043417 1
0.041894303441197 1
-0.102547102007662 1
0.0818424420909598 1
0.47884959716582 1
0.166635343058528 1
0.453263076258064 1
0.128477561000243 1
0.34133885534163 1
0.190043304726324 1
-0.0160618341600967 1
0.32744632982894 1
0.0613647850476037 1
0.417819657427881 1
0.0545805294179345 1
0.439495547623419 1
-0.261139455829703 1
-0.189962899732127 1
0.478751477601058 1
0.296381137629917 1
0.242005230081349 1
0.172294310978015 1
0.537675670563909 1
0.300502163947683 1
0.193812561995553 1
0.207526560508767 1
0.299071702838647 1
0.619828573017065 0
0.422974804729114 1
0.0431307910208118 1
-0.018359638055587 1
0.336860129230683 1
0.143384918832069 1
0.199570030551055 1
-0.149353024503174 1
0.183517376151526 1
0.14094955302946 1
0.40981807527021 1
-0.167366323374783 1
0.350960973998692 1
0.231204045988498 1
-0.160141032253677 1
0.372273948077465 1
0.392767686013043 1
0.259089108105261 1
0.0921907181098132 1
0.21160954577332 1
0.303734290265036 1
0.278759276943625 1
-0.119505169727225 1
0.22249708725488 1
0.284697202462323 1
0.419247704277773 1
0.108981263158421 1
0.476186129257544 1
0.320599972045921 1
0.272787437956935 1
0.109392216431326 1
0.26049091562201 1
0.40081254748962 1
-0.0388971560279725 1
-0.139913739946938 1
0.41363161687017 1
0.216834146610034 1
-0.0638771394631805 1
0.3980274069276 1
0.43267428744423 1
-0.147469882209912 1
0.239162143809882 1
0.280775285597126 1
0.174226263591683 1
0.0835451102220424 1
0.179190401242641 1
0.140737347676863 1
0.0594390292484827 1
0.160857251298515 1
0.361028863667938 1
0.524590993665792 1
0.0373511934268171 1
0.0110079544195097 1
0.399685480476232 1
0.402124716363727 1
-0.142340703633082 1
0.149703662278154 1
0.401728482267818 1
0.0998900644319961 1
0.203078421683548 1
0.446457051188 1
-0.0470571524814415 1
0.333795574678675 1
0.474018898697885 1
-0.00802565821628607 1
-0.0426223049982844 1
0.227500758920576 1
0.268558461535906 1
-0.0596169263494496 1
0.135906352307265 1
-0.0120196068405572 1
0.332576669389227 1
0.127889395053801 1
-0.00230428561347157 1
-0.0314653330549396 1
0.343294864370708 1
-0.0729862283273613 1
0.328109952921576 1
0.471422307820141 1
0.0427846080069322 1
0.491075393577182 1
0.100214483376482 1
0.320098995486303 1
0.398969195978507 1
0.375099718552608 1
0.245430564032596 1
0.308752362139226 1
0.104373171684 1
0.028619840473188 1
0.268476223473255 1
0.254742264437094 1
0.222204442464773 1
0.147888364594215 1
-0.110687279424875 1
0.435207392976266 1
0.198145901294345 1
0.366752964019277 1
0.371489099364291 1
0.187148563345839 1
0.101442857988504 1
0.220686306210401 1
0.207256327167188 1
0.209498489909359 1
0.0458676361620488 1
0.0618527851064467 1
0.369178758767938 1
0.230671020465785 1
0.181820770645346 1
0.215749149640091 1
0.0346341282132389 1
0.0921963211169126 1
0.12112151502647 1
0.17161629091499 1
0.502256281231185 1
-0.306325864518492 0
0.282161249658847 1
0.116409540254601 1
-0.0384112428751516 1
0.416122288067395 1
0.238221914996569 1
0.209633302629134 1
-0.178030891865992 1
0.265350997950399 1
0.249421273032526 1
0.135367512883136 1
0.108513482461889 1
0.430294530954481 1
0.516518377445868 1
0.261751707104133 1
0.314737153424873 1
0.228889255220543 1
0.445093720847849 1
0.0186726044110563 1
0.150863622491968 1
0.279751606857715 1
0.337798578631282 1
0.0102785812990084 1
0.208470194958598 1
0.396524620216238 1
-0.0291690438761476 1
0.290506591753584 1
0.240100182745445 1
0.3988939014657 1
-0.0390807662933334 1
0.0267714361676427 1
-0.0431988422471274 1
-0.049356541970573 1
0.0958278528356375 1
0.21441406026511 1
0.559464626827695 1
0.229559733233548 1
0.261897149639048 1
-0.481919969148042 0
0.263316361776057 1
0.0521392798507129 1
0.425198120644037 1
0.195774212507551 1
-0.0459484219732852 1
0.173498367957303 1
0.443424580564392 1
0.253219978938754 1
-0.189139088170917 0
0.00493003681528296 1
0.0501036718002811 1
0.0640069134615929 1
0.0629866008380872 1
0.143042818395977 1
0.434748259273904 1
0.330202206810641 1
0.307306606701716 1
0.457859261651486 1
0.149944538971213 1
0.0183948133731491 1
0.119678663231119 1
0.26537499280301 1
0.326560704006396 1
0.469324265932877 1
0.222162761454756 1
0.199981525764651 1
-0.356910805842346 0
0.171278165228793 1
0.29856123270296 1
0.55430267008819 1
0.215634230770878 1
0.199116082092953 1
0.172006208354146 1
0.362157772438539 1
0.175298771888255 1
0.115474358290177 1
0.204531957561123 1
0.0623915898389441 1
0.290971662244795 1
0.103646544658065 1
0.110394462738162 1
0.2084869062242 1
0.319559995380294 1
0.0179818912050688 1
-0.0172629306619725 1
0.150950553286239 1
0.281918367337067 1
0.0370673082262712 1
0.129398482739947 1
0.212558071955847 1
-0.254887226128546 0
0.247601545006981 1
-0.0114056424522851 1
0.26777086100945 1
0.251265084868614 1
-0.101800019022944 1
0.509394002777975 1
0.113402375636844 1
0.295148613897646 1
0.361901266734503 1
0.0305107862900047 1
0.374823195265755 1
0.143365767769984 1
0.331421695708984 1
0.242352143075216 1
0.0191082006422429 1
-0.0909359133593758 1
0.0838692551387465 1
0.0729343497793546 1
0.416993278941526 1
0.159046703196554 1
0.354667265355289 1
-0.116803594860307 1
0.128991644670781 1
0.608504665271011 0
0.16199589466358 1
0.0719081370835037 1
-0.0682462463261266 1
0.234584879683428 1
0.019418962298478 1
0.282378444878719 1
0.281535054926003 1
-0.173849918423505 0
0.103400006674932 1
-0.00344725461417451 1
-0.00445162996478893 1
0.173534531940585 1
0.460151121251334 1
0.365428202606664 1
0.185369896588906 1
0.244967097869311 1
0.0458684723204278 1
0.260627382076697 1
0.41564068914597 1
0.149914527893802 1
0.0989287309761343 1
0.136128518117559 1
0.34848856373273 1
0.266233019160794 1
0.421320564657537 1
0.413272621087192 1
0.118015470413553 1
0.0881573963634182 1
0.146537593718211 1
0.613807359286105 1
-0.0589593162339456 1
0.211802001370965 1
0.169083527500268 1
0.124599865433653 1
0.39169149700695 1
-0.00559585107627511 1
0.472958224585581 1
0.673138395392864 1
-0.0195687676984254 1
0.283714417791784 1
0.279946098377646 1
-0.133960411974626 1
0.163957755959439 1
0.373937197655295 1
0.0962757606884929 1
0.201353660918023 1
0.365620195113485 1
0.150759719428246 1
0.116159863597514 1
0.0508713616821805 1
0.120770416981672 1
0.460901685953523 1
-0.0162071440198295 1
0.154419640002509 1
0.33153127560962 1
0.25036271917462 1
0.261816921185908 1
-0.135050347014645 1
0.358237631552494 1
0.308334718195342 1
0.136736071558307 1
0.0884418666506774 1
-0.0106424615905975 1
0.298726417456106 1
-0.204118943134488 0
0.0604885986988006 1
0.458137645120903 1
-0.126858720559604 1
0.216674894143836 1
-0.0868697379349109 1
0.195251283561483 1
0.16165318663067 1
0.428915859073766 1
0.308279390586002 1
0.108232092909307 1
-0.0923863133368374 1
0.203260563810884 1
0.271122988737869 1
0.214273910636367 1
0.0773083826773245 1
0.102336844445632 1
0.327478050872585 1
0.642459729549649 0
0.295993459885629 1
0.48586338101521 1
0.428035857035878 1
0.336845600701828 1
-0.040638243827384 1
0.180560073860821 1
-0.0165794321822881 1
0.395507095048757 1
0.0294053028381 1
0.0610519869334518 1
0.316420074808352 1
0.133348626054516 1
-0.0233279053416454 1
0.275382239750295 1
-0.0005047383200667 1
0.137774338052469 1
0.0640562562379609 1
0.0736926163486591 1
0.262987558916991 1
0.187078518644651 1
0.229178173779562 1
0.423862144972113 1
0.137673398249971 1
0.198196106073237 1
0.065884526684227 1
0.344785065258069 1
0.0329112884769749 1
0.179588154150843 1
-0.114216441254566 1
0.223517404209852 1
0.28364494245781 1
-0.065223957232392 1
0.253110482780286 1
0.129937065174695 1
0.173625972396195 1
-0.0255891739041864 1
0.239424079236496 1
0.422606884969777 1
0.226967137038208 1
0.315737465731203 1
0.412649846524353 1
0.10983660707786 1
0.280296733684965 1
0.126297841351812 1
0.432263229419534 1
-0.019421766359969 1
0.0079073542734888 1
0.228726916895188 1
0.400279441540556 1
0.131296076052676 1
0.163062829285354 1
0.322401035623831 1
0.595120104042416 0
-0.277319567011155 0
0.22863322747175 1
0.425706118247008 1
-0.0445014228003872 1
0.338518922922677 1
0.0493978588267334 1
0.396396298262283 1
0.37902401003541 1
-0.185253682104868 1
0.11668736153338 1
0.429870882188158 1
0.357266580174965 1
0.166281903649214 1
0.356767591177513 1
0.446266025374678 1
0.288576437619993 1
-0.137425439948443 1
0.0445937176134998 1
-0.0251456233595208 1
-0.0478291430619233 1
0.559430097408649 1
0.181926408558556 1
0.213499845947545 1
0.323425215522581 1
-0.169691672356286 1
0.347730757930573 1
0.197047089420771 1
0.386802713111704 1
0.442650899188824 1
0.325284072966251 1
0.00740722069429135 1
0.141100576904436 1
0.123805346554626 1
0.328564694757754 1
-0.0397184231814427 1
0.0982893382248119 1
0.31805958335197 1
0.165925711043428 1
0.412155049711668 1
0.156043243627624 1
0.191367277016899 1
0.20159954612555 1
0.453005199897666 1
-0.137734091458231 1
0.0499961907165632 1
-0.0756650772537431 1
-0.256791867251434 1
0.350228731202004 1
0.349633409664515 1
0.0737050802855685 1
0.025713122788629 1
0.0387909730956126 1
0.124677172982487 1
0.419239480163173 1
0.130986496162805 1
0.114439909931154 1
0.53371602050206 1
0.155672874018769 1
-0.147659562281702 1
0.356838179693392 1
0.363531307246268 1
0.20318468768219 1
0.180943500080409 1
0.468701671579239 1
0.232117839238681 1
0.547904279927399 1
0.262362415349523 1
0.516501400104163 1
0.223052589202382 1
0.505227333196475 1
0.408987166106172 1
0.252098052616866 1
-0.0985994030727394 1
0.268446758710767 1
-0.197485631718052 0
0.299039331269362 1
0.0297735227232579 1
-0.02472083378859 1
0.276384449680514 1
0.067081202390892 1
-0.0893129496364724 1
0.00389407991376815 1
-0.138041009684757 1
0.589305037208377 1
0.404842534892318 1
0.123992717289378 1
0.114674054679212 1
0.300310931447657 1
0.444492028371904 1
-0.0121578266896196 1
0.36472236803563 1
0.46317158595533 1
0.00572656126216385 1
0.10382085853549 1
0.315183216691966 1
0.235227480432579 1
0.184611242068049 1
0.234367277699897 1
0.188554186518314 1
0.363058202315482 1
0.422946340438769 1
-0.314470237829452 0
0.356379803574899 1
-0.118366619173094 1
0.185686474544064 1
-0.387089485660418 0
0.131050573542995 1
-0.341857611661592 0
0.0225166981913362 1
0.314459748279707 1
0.247981624487992 1
0.409089082925319 1
0.0605858108496186 1
0.316087743581927 1
0.156207661514912 1
0.132945686827981 1
0.343427290419142 1
-0.143596101150536 1
0.530278631465338 1
0.466205898816377 1
0.195815481111165 1
0.10915559081113 1
0.492217619191585 1
0.0813869279535757 1
0.264963078779106 1
0.110009480749214 1
0.357326832572232 1
-0.0253570686874965 1
0.206668914596802 1
-0.0128600473715219 1
0.130096288745136 1
0.0981410825717497 1
0.426602164391598 1
0.116400423876934 1
0.262934804988925 1
0.366447569711947 1
0.164678605410649 1
0.102056877237705 1
0.48422506970577 1
-0.0542490299234406 1
0.114589163016988 1
0.396765488763199 1
-0.166270332384061 1
-0.213933345804207 0
0.112838410170181 1
0.320911732780738 1
0.22482118004863 1
0.108786104154525 1
-0.00260608045755297 1
-0.0542689995814743 1
0.0566979914403605 1
0.254738632342915 1
0.138113673524883 1
0.232559647463597 1
0.43824778732791 1
0.483938740643637 1
0.118644853492604 1
0.211306241766554 1
0.143389394865594 1
0.0890662326312268 1
0.151869993742054 1
0.0438555129577574 1
0.672892633169631 0
0.100144219371962 1
0.341757980661613 1
0.0896851672133324 1
0.0617765261908816 1
0.108222122313321 1
0.247270754293247 1
0.142956082732841 1
0.0805147435945806 1
0.0810369471670385 1
0.0646985089739661 1
-0.117760824920461 1
-0.287910766753101 1
-0.0761227377505438 1
0.187602577071953 1
0.23049955844767 1
0.354554876871743 1
0.194503009660059 1
-0.180000917744543 1
0.218444336906504 1
0.184813561143329 1
0.314027332680849 1
0.183773452657106 1
0.393586085098727 1
0.186269789959083 1
0.382341766154805 1
0.433119794058814 1
0.184159447159851 1
0.32145956049054 1
0.361647774562841 1
0.0256101809044082 1
0.515329512586044 1
0.303925331822989 1
0.608396820811933 0
0.315795888952386 1
0.543020008810599 1
-0.00882671940225955 1
0.417630658078193 1
0.14769077749098 1
0.118571750328555 1
0.0718267257719559 1
0.0188282578829956 1
0.0290667699471658 1
0.212951520154595 1
0.194858695263455 1
-0.0905449095997561 1
-0.123785567500302 1
0.136514111778163 1
0.292736597598114 1
0.429119292631577 1
0.354466647859251 1
-0.123335305488607 1
0.203791326466826 1
0.278098168792233 1
0.32137827919994 1
0.50596607804916 1
0.175748196507222 1
-0.17811057027518 1
0.0750100710922445 1
0.325650746529115 1
0.494756031798012 1
0.414274656625115 1
0.310358949584794 1
0.369772853962564 1
0.549771030525471 1
-0.0643442925347178 1
0.186097002448831 1
0.00727568417129359 1
0.501195874178667 1
-0.105350867088839 1
0.670703129610806 0
0.181584685127126 1
-0.105014837869226 1
0.194850512850597 1
0.240897014733608 1
0.201992697348612 1
0.244917783626763 1
0.308507491230002 1
0.0975906594105233 1
0.29411779297794 1
-0.0972826922765265 1
0.296628461363326 1
0.168186783898731 1
0.0390186022922468 1
0.362670043305718 1
0.124505012754394 1
-0.0152491826990051 1
0.442212446699816 1
-0.00227479409907708 1
0.477655181824183 1
0.0495251072873711 1
0.291004594060846 1
0.00212239341160908 1
0.247162072971227 1
-0.114864604712416 1
0.117112661202143 1
0.196454649275144 1
0.0353014878484575 1
0.0584067040640913 1
0.240923090175969 1
0.320081435469662 1
0.519348946636575 1
0.30348497177126 1
0.0380851530871026 1
0.0881327707925121 1
0.397605714759533 1
0.388564778902069 1
0.431508239668005 1
0.0820492902132763 1
0.0457942034917325 1
0.274268961295027 1
0.241995406866831 1
0.0739037266157739 1
0.290376946094832 1
0.262816971957914 1
0.0181367199326232 1
0.678135945421063 0
0.0495294452971939 1
0.411114551590998 1
0.167191261444103 1
0.299106857394181 1
-0.00483458682471893 1
0.530060795503036 1
0.331482158847505 1
0.0899056996144041 1
0.433822430985966 1
0.0563811011700689 1
0.101677258918856 1
0.0242684126647666 1
0.150276639530613 1
0.150400172893001 1
0.414697668200239 1
0.125175384574763 1
0.142451093093729 1
-0.0303089330302306 1
0.133291945553623 1
-0.0079648053046234 1
0.19544910524764 1
0.0644663818414235 1
0.428232432731846 1
0.274809887558184 1
0.189307917711792 1
0.0575515966178748 1
-0.00601702531475416 1
0.258430306213912 1
-0.0541110814838865 1
-0.00284964748387947 1
0.375027772829449 1
0.0695838383622891 1
0.0271677219436209 1
0.347904015994491 1
0.357036928836114 1
0.474602340273076 1
0.248026410494886 1
0.554130051782716 1
0.056570608614951 1
-0.052395848523225 1
0.674895798892585 0
-0.0866558830763413 1
0.305190476286468 1
0.0170147525843841 1
0.199992996467136 1
0.471761469465518 1
-0.0274743925355264 1
0.0107798090154944 1
0.0558387375532098 1
0.355050438658281 1
0.0608256338062404 1
-0.0167876573871064 1
0.10924971463899 1
-0.201756693966019 0
0.146436111304859 1
0.0952675209136164 1
0.0613863367820304 1
0.228081888208421 1
0.359185757999151 1
0.0749942943985285 1
0.24669999445532 1
0.235762236395826 1
0.383711855675258 1
0.466028937745387 1
0.526353936075666 1
0.095794001564025 1
0.378068766096283 1
0.162979119335546 1
0.121740302390631 1
0.681985419169377 0
0.0773550039926449 1
0.179355925035002 1
0.535034918734763 1
0.263911336029254 1
0.17479010722664 1
0.382546585852553 1
0.452854329236479 1
0.262482869771311 1
0.167979580573751 1
0.273718741476779 1
0.153210359931233 1
-0.114950291175472 1
-0.160332545369721 1
0.27554229540175 1
-0.0457402756617434 1
0.269663632852035 1
0.381433970853239 1
-0.032692952847942 1
0.062900214817571 1
0.0769525207572917 1
0.146906549491844 1
0.353218170287772 1
0.314916855219256 1
0.0703754676076196 1
0.172734078767993 1
0.155639232953602 1
0.386238913380171 1
0.26364820866201 1
0.0868279930511161 1
-0.0374247962398309 1
0.368386391904509 1
0.464991054021335 1
0.905359126403399 0
0.108314267924457 1
0.11479791118548 1
0.0689246001251991 1
-0.20695201267366 0
0.159355203656308 1
0.22490776900686 1
0.361491192219545 1
0.181795779045192 1
0.399740508850451 1
0.452485765630903 1
-0.105642739150171 1
0.00495967635576337 1
0.255532333755727 1
0.260942582579057 1
0.0993560496133978 1
0.0724424073546244 1
0.345063248719081 1
0.254224646984434 1
0.0364243938251472 1
0.237302003895372 1
0.0589661336243933 1
0.177418947731836 1
0.202997057125978 1
-0.0618862451954348 1
0.456488782615199 1
0.152216210716389 1
0.0971415272555137 1
0.426419875791258 1
0.123757772900096 1
0.556729564102345 1
0.392925480150354 1
0.0729637332380766 1
0.481498636649273 1
0.38516074793831 1
0.00454378872955699 1
0.303198992115735 1
0.336302399207844 1
-0.0617709370459001 1
0.146870068488995 1
-0.0409666738302261 1
0.140068692938209 1
-0.0487254780553423 1
0.325577234136869 1
0.0848705204361971 1
0.0428107471826454 1
0.191180836202423 1
0.150614356893945 1
0.0901701783994104 1
0.0481889902115414 1
0.0890204894638691 1
0.327413246905672 1
0.109558544480657 1
0.270267106835726 1
0.498175615136351 1
0.0382619806100765 1
-0.15034397002428 1
0.292526798779114 1
0.452339518270848 1
-0.0670271596184479 1
0.163947301436464 1
0.20803007688754 1
0.0484024470596553 1
0.112933347099381 1
0.292366882554978 1
0.183666328565833 1
0.0250922129643506 1
0.247083719635385 1
0.187711544943862 1
0.404488542771601 1
0.228898905819038 1
0.402344941277942 1
-0.0306689191037966 1
0.105754349687766 1
-0.0261622368030563 1
0.0210355443735271 1
-0.17554509684283 1
0.155321088286288 1
0.160155077197355 1
0.214113711971223 1
0.31472312453548 1
0.110946178352573 1
0.206799701784002 1
0.0445111738532217 1
0.240463741929334 1
0.215455917285692 1
0.286028328514057 1
0.107085949489203 1
0.00765265906968243 1
0.23228190298046 1
0.106635026198083 1
-0.159780730028871 1
0.479567966648367 1
0.317167096266463 1
0.365386710126157 1
0.318103767282581 1
0.307834281760516 1
0.172310486011081 1
0.162567541381544 1
0.0498175482808465 1
0.483962502682484 1
0.4157045150353 1
0.585243206021947 1
0.106816328332712 1
0.18223519005926 1
-0.107607695479095 1
0.121779475125479 1
0.335583559300019 1
0.222051492040683 1
0.25084176509781 1
-0.0844502210139894 1
0.181521092177822 1
0.161140455474989 1
-0.0389472711008722 1
0.0847164992805383 1
0.180109551634046 1
-0.0478571822608682 1
0.492701638095471 1
0.176638595723506 1
0.0481752788066822 1
0.341716002265515 1
0.334273282644714 1
-0.00188521279327878 1
0.231370002187082 1
0.201879233606242 1
-0.0757392913912128 1
0.232044053133452 1
-0.0530483103214638 1
0.420519928819218 1
0.225552687674569 1
0.572721011658077 1
0.182423084907257 1
0.119810522247591 1
-0.0561133040535218 1
0.386836341583562 1
0.187240224758314 1
-0.270383514801302 0
0.385150719790378 1
0.227773898919817 1
-0.188626559500541 0
0.427279816835214 1
-0.289425305120731 0
0.194178387921656 1
0.259289677229509 1
0.138235598038009 1
0.281784612241959 1
0.152830514547807 1
0.252122717768421 1
0.565277160375071 1
-0.0824014681177158 1
0.474124208977614 1
0.111344084251655 1
0.340694356231688 1
0.247130429374227 1
0.1353571326468 1
-0.146531039944108 1
0.484362790782613 1
0.00355861336874338 1
0.313793303999486 1
0.314773690117144 1
-0.0305974647421395 1
-0.0485231553455089 1
0.204438602217718 1
-0.188122373207141 0
0.0604154969388472 1
0.099850113401208 1
0.0948746466247616 1
0.162914709822108 1
-0.00228216307756097 1
-0.0897990769964751 1
0.0260112076710877 1
-0.144439665753715 1
0.325605364890065 1
0.139258667849773 1
0.424123874009407 1
0.107702919718919 1
0.0110650100177552 1
0.064095061098513 1
0.0311707886597252 1
0.406879953438743 1
0.328624043557438 1
0.271924949151314 1
0.0759634888712173 1
-0.10492098119205 1
0.228451167478827 1
0.320814505401772 1
0.292761500671897 1
0.155656181446613 1
0.138426020510152 1
0.729388127309795 0
0.531162490830248 1
0.0905208477734216 1
0.474327477942215 1
0.265954260331942 1
0.00314696061025324 1
0.0891903133280973 1
-0.152280013152135 1
0.469704474030797 1
0.560408177607558 1
0.23729926745495 1
0.0980995740990132 1
0.0689986600513721 1
-0.281411656387448 0
0.218462686574495 1
0.296865663433546 1
0.17275969426296 1
-0.121734885896342 1
-0.243448582940962 0
0.345126037496215 1
0.265332023489641 1
0.2606483734676 1
0.106489077978591 1
0.0456995801349374 1
0.325014807628194 1
-0.159652840440937 1
0.536699528115714 1
0.0606014062031048 1
0.204985120283089 1
0.482171353872219 1
-0.183592045844214 1
-0.259345339089546 0
0.0431974507247928 1
0.356351939977601 1
-0.243512154438829 0
0.355339378835835 1
0.271601797545194 1
0.625153661373349 0
0.463575062398892 1
0.145835482310849 1
0.266904001399845 1
-0.0113279479875433 1
0.215307475129065 1
0.330794666410293 1
0.170285491572164 1
0.0989127929993838 1
0.390785011439113 1
0.414300963698798 1
-0.0849309195653946 1
0.284319032580029 1
0.140384129571183 1
0.139995814184953 1
0.187861938916744 1
0.073880760928211 1
-0.00949739606143299 1
0.13310190809666 1
-0.118653877253526 1
0.35644233816322 1
0.402089478249707 1
0.42795019956946 1
0.0170584082483645 1
0.111322533680042 1
0.33817382982107 1
0.227098984823329 1
0.0839360260288798 1
0.00073171543245272 1
-0.0245215038272237 1
0.0876384052138739 1
0.00208632789259737 1
0.0133613537309642 1
-0.147562733652174 1
0.121375262583623 1
0.503516460152834 1
0.174737240346646 1
0.135331925973023 1
0.000368543787546929 1
0.242158119048704 1
0.238421327921997 1
0.120176970923878 1
0.0845281782356375 1
0.0631515286077071 1
0.177605294279475 1
0.15083438358656 1
-0.322740634126412 0
0.0188915060650535 1
0.247033114341634 1
-0.288507331270972 1
0.326378594120348 1
0.45522489795049 1
0.0188612416043522 1
0.215532284827834 1
-0.046639201374361 1
0.134482916331349 1
0.374888696496663 1
0.0353459623353991 1
0.11745663063564 1
0.445488579106478 1
0.327326276569178 1
0.0900427531669951 1
0.0734789700172166 1
0.372445718152035 1
-0.0985877382033951 1
0.0654427435930244 1
-0.119479603474752 1
-0.254721670310698 0
0.056767379475463 1
0.11021489752659 1
0.125093245865876 1
0.117016022329323 1
0.0266698824920228 1
0.165880858801292 1
0.126656382917071 1
0.367071369730912 1
0.243801149429588 1
0.054102217439222 1
0.61610371544257 0
0.25614913132439 1
0.0637998977075662 1
0.0503607287261288 1
0.423986960778438 1
-0.392738471243572 0
0.171940646475914 1
0.236914665452996 1
0.145161067660853 1
0.158030234341102 1
0.375379098836056 1
0.148244297639087 1
0.329950887233707 1
0.11328302241266 1
0.155130778196474 1
0.430837856524989 1
0.218539535938534 1
0.403615100971295 1
0.412946489866746 1
0.281395919443557 1
-0.102452239193034 1
0.22737083926489 1
0.493107865307214 1
0.476197491410109 1
0.138818599338728 1
0.293760864738882 1
-0.275008668608751 0
0.53030051133683 1
0.582613817700226 1
0.458013503747396 1
0.0750284687683507 1
-0.496647673912389 0
0.417727776154409 1
0.320349400795259 1
0.298622986422207 1
-0.00484058172794796 1
0.0546255258967487 1
0.307465339953179 1
0.200382620087718 1
0.252020242558218 1
0.168332643911704 1
0.306667075743282 1
0.251172531560548 1
-0.160439580630867 1
0.484763471487807 1
0.0699987459965684 1
0.183480353178812 1
0.458804797575559 1
0.266629339283774 1
0.405821681313955 1
0.224136594899029 1
0.184949694310013 1
0.85266996640135 0
0.100389038028143 1
0.0446714007411572 1
0.391423627791628 1
0.293703199533226 1
0.122185469117386 1
0.0932591110931893 1
-0.00646826954245 1
0.291068243593559 1
-0.0281969425657233 1
0.382893701594174 1
0.366555990209902 1
0.131552353040073 1
0.254179661696632 1
0.110492282245337 1
0.240291048461526 1
0.0831451278132605 1
-0.00460870160362757 1
0.105559615499768 1
0.202222299384777 1
-0.106363472114258 1
0.349239757089116 1
0.545320214135123 1
0.340148941512567 1
0.286678135349603 1
0.183980733127754 1
0.274528791277008 1
0.683531740322009 0
0.355188664321153 1
0.0538790115702199 1
0.197584802857023 1
0.0852495987175775 1
-0.112100432473728 1
0.0670881454189945 1
0.394981684917169 1
0.403474686097028 1
0.205573484213367 1
0.397337709376959 1
0.5516659642911 1
0.130403272276502 1
0.25449283726126 1
0.336190717586677 1
-0.177434880388388 1
0.18201086448092 1
0.493937875653765 1
0.204505634671953 1
0.0661034592785268 1
0.103066927142555 1
0.0502508588038802 1
0.388147840320455 1
0.192406586110846 1
-0.0151204941800406 1
-0.00357521320705294 1
0.552811614721582 1
0.0605136728169521 1
-0.114480096994047 1
0.193545407499697 1
0.151780329302259 1
0.211089211488283 1
0.0723074534593392 1
0.389681730564594 1
0.166821033741891 1
0.0671407288883879 1
0.163149285925911 1
0.0864378710630542 1
0.167386276301544 1
0.310220382981348 1
0.402154591656663 1
0.400033283112717 1
0.47411058391457 1
0.229186611421515 1
0.105349943226565 1
-0.0348428240632743 1
0.100894346670499 1
-0.0175807333759034 1
0.120263179774874 1
0.111757630631657 1
0.141578856453209 1
0.256094802009221 1
0.226408013658861 1
-0.046437483210818 1
-0.111083493899826 1
0.261428445717313 1
0.0310903530563849 1
0.638733020133169 1
0.556409513356241 1
0.0471857007396231 1
0.248961539386453 1
0.496307218474386 1
-0.0973374008963461 1
0.097409486488031 1
0.274498257632091 1
0.0162293666527334 1
0.220905173394391 1
0.0101692401404187 1
-0.00902858991880401 1
0.538838365513337 1
0.00361877296540507 1
0.30492743632219 1
0.233694014244719 1
-0.0372954563398512 1
0.0156511998713602 1
0.47281554631239 1
0.150605682818673 1
-0.169299350142219 1
0.204569697136569 1
-0.0395333971945514 1
0.367982204574083 1
0.390074698116488 1
0.342770255009198 1
0.213219475457535 1
0.213791722191294 1
0.502199590209845 1
-0.036379857879295 1
0.0363427829590306 1
0.0182415595720412 1
0.607482012594394 1
0.106740164819813 1
-0.0688352166123128 1
-0.0364232024715562 1
0.207623541928971 1
0.029193872782097 1
0.23668691916402 1
-0.116446433874609 1
0.340123018476154 1
0.38484126327649 1
0.443032740999141 1
0.364184029944542 1
0.389475294598486 1
0.0926302079958496 1
0.0436686447085061 1
0.535202216704329 1
0.0262381290180692 1
0.342282563141475 1
0.161050810926085 1
0.465048585278878 1
-0.191922774378159 1
0.46589100135575 1
0.142926743237547 1
0.254774843632604 1
0.185407052637084 1
-0.0798691589638203 1
-0.0624043344011066 1
0.338238819818457 1
0.141099673321964 1
-0.11528557831626 1
0.484114898263712 1
0.338044002080471 1
0.397380856273065 1
0.182813611765848 1
0.140355506925426 1
0.317190532827866 1
-0.0350161639878605 1
0.300526893241112 1
0.499712632795492 1
0.050267237963334 1
0.131185148133836 1
-0.398659715193156 0
-0.253131787755542 0
0.137689557344983 1
0.20409455416502 1
0.446895040247282 1
0.346162640584139 1
0.297787952343527 1
0.304629367650893 1
0.426550709967662 1
0.467742475324596 1
0.139323733550782 1
0.210848765089337 1
0.440314480398365 1
-0.252518309726672 0
0.411317514647089 1
0.149109761115917 1
0.525911452369128 1
0.405311508774948 1
0.23095605610486 1
-0.081436598629995 1
0.120144430601412 1
0.205199538077984 1
0.406139371903532 1
0.157777169520613 1
-0.0239096451399747 1
-0.133747604751815 1
0.178317370851718 1
-0.0323333607217106 1
0.382770158350965 1
0.000406029688447107 1
0.38078369632947 1
0.100448608691655 1
0.153855291801523 1
0.173780648983646 1
0.00825467978792928 1
0.150354346445342 1
0.482259596522536 1
0.0710289289659259 1
0.12553814397282 1
0.260136115987989 1
-0.117711007102091 1
0.100584067567904 1
0.308162923071568 1
0.0637809955362597 1
0.0168202636552971 1
0.231246830539328 1
0.402105153482835 1
0.453206359908179 1
0.367558642017053 1
0.197403210490112 1
0.306625057772594 1
0.125194469115357 1
0.234207919663666 1
0.0705218941236215 1
0.210389628774849 1
0.3610234957019 1
0.433033714961016 1
0.164640503487887 1
0.168280641010582 1
0.250624877627321 1
0.466968117412955 1
0.122830698201583 1
0.129387041456775 1
0.133691073159212 1
0.340417751021204 1
0.309851446876257 1
0.027097191700363 1
0.17152368816546 1
0.150578042311777 1
0.42671146396994 1
-0.16251040699109 1
0.233657132157166 1
-0.043824148673828 1
0.300192378305278 1
-0.296453089288186 1
0.00435895002290218 1
0.128083216634856 1
0.421122002876158 1
0.110146552944504 1
0.00541866895376425 1
0.0878254608808942 1
-0.303069530238938 0
0.33768859156984 1
0.0807055195187153 1
0.275507245423772 1
0.241651268362786 1
0.343236212426001 1
0.336780192812512 1
-0.0943427487487277 1
0.331375713863876 1
-0.0569293715499892 1
-0.0780057143284258 1
0.173171400498013 1
0.436044074285947 1
0.168694416779062 1
0.115566087301481 1
0.54259333877885 1
0.266222436621097 1
0.171193169012347 1
0.638141148124879 1
0.175868083186307 1
-0.377773652547655 0
0.00889431645241862 1
0.376751843050122 1
0.301919820616501 1
-0.0643776699090835 1
0.331503257065055 1
0.467148284604942 1
0.413198826280365 1
0.0578461002948572 1
0.0595900406631026 1
0.365008671276025 1
0.0149035262692548 1
0.392657007855676 1
0.148097616291915 1
-0.0344126591063109 1
0.328472292854509 1
0.206985941189079 1
-0.047792022392876 1
0.419388085290231 1
0.111451777418356 1
-0.115130530400325 1
0.137691550891675 1
0.404837436444127 1
0.259464856669167 1
0.484279184731888 1
0.241527411957695 1
0.215265051958538 1
0.145745501422089 1
0.264958565924489 1
0.149549214313695 1
0.0990565993672157 1
0.179318170573864 1
0.43548769326008 1
-0.0351969451894734 1
0.144748768074091 1
0.112627064115783 1
0.289517349125651 1
0.170354584322582 1
0.318973014758671 1
-0.040051119945975 1
0.567564952113708 1
0.704172015363162 0
0.224509918922831 1
0.740965720038307 0
0.10247484089061 1
0.142568963750112 1
0.327430174495083 1
0.337205355777892 1
0.209724820381086 1
0.140984728435567 1
0.362163679036533 1
0.436052149878116 1
0.213916566891708 1
0.0957544850515063 1
0.196903614690168 1
0.108780888890554 1
0.21884988828628 1
0.243594310793458 1
0.370111837744434 1
0.142515829540691 1
0.271237910168026 1
0.173544108745309 1
0.185248524909423 1
0.296987858599658 1
-0.133265844774801 1
0.184454580525058 1
0.566612554431715 1
0.0792650916372824 1
0.269968227942518 1
0.0158283519701296 1
0.0745792875252049 1
0.336524164880332 1
0.480390880395074 1
0.248655921303218 1
-0.0604388403910122 1
0.27521272297953 1
0.439847034636043 1
0.38865126338463 1
-0.0345448735645284 1
0.427085940402559 1
0.0256917525569096 1
-0.0505074988634261 1
0.0906387276088397 1
0.0181345799268373 1
-0.0749718644179538 1
-0.132386056115272 1
0.308095368781817 1
0.28521145082136 1
0.117498695983713 1
0.0663386080761288 1
0.509718140566351 1
0.175138476412236 1
0.262866394326043 1
0.000467239384852113 1
0.545072937663374 1
0.328205874013694 1
-0.0481753145677882 1
-0.0471441965080257 1
0.263840428585783 1
-0.154262395326214 1
0.280811978558023 1
0.313086962279054 1
0.116348519849264 1
0.0678589722270473 1
0.169613609874848 1
0.474675293184351 1
0.62593086659019 0
0.030350726468381 1
0.218628565660635 1
0.358730333092183 1
0.41742455125044 1
0.477721433330566 1
0.210160490981761 1
0.173664689453459 1
0.125673978026182 1
0.00373343668019241 1
-0.0822231705378346 1
0.0111616408637627 1
0.426985711844064 1
0.358065242378169 1
0.17817688177684 1
0.297304220856077 1
-0.111186851920182 1
0.202464746896303 1
0.0407893116087213 1
-0.0216169810959611 1
-0.082170502075218 1
0.144935192976523 1
0.5399728352811 1
0.175296989898189 1
0.319623927671246 1
0.149720948307666 1
0.14048725299447 1
0.143056166395064 1
-0.00705048663219136 1
0.241843664754052 1
0.0659798194274072 1
-0.20848897256516 1
0.521827474012605 1
0.0106947593733105 1
0.144555204018629 1
0.272083965985724 1
0.379454048073762 1
0.0615042475190095 1
-0.0472776907340672 1
0.391001872569987 1
0.179184112557646 1
0.141179015529152 1
0.249053971832956 1
0.344633395973836 1
0.149114402155047 1
0.179629502932339 1
0.0803069124962355 1
0.0297746543687298 1
0.0160085590622112 1
0.429974192233836 1
0.155953421815194 1
0.258204834432043 1
0.373167236702003 1
0.369139214056867 1
-0.040065567469747 1
0.102287123256048 1
0.0314769234733245 1
0.153552489977832 1
0.255200004242815 1
0.391308690463704 1
0.219902912201574 1
0.563256216265318 1
0.189076057413905 1
0.0801746494972263 1
-0.0983473163495225 1
0.273317176460153 1
0.224961793548862 1
0.125401057946336 1
0.423521106087378 1
0.552925881716539 1
0.24482651629355 1
0.482796301227216 1
0.502006652046908 1
0.1412618619456 1
0.0509681581153526 1
0.140795058205699 1
0.202668112784627 1
0.138038137480547 1
0.151469452739053 1
-0.0350855153896264 1
0.435955971655254 1
-0.062960323936477 1
0.447138955124706 1
0.262719835329814 1
0.177313866009612 1
0.211473977226923 1
0.130927596019201 1
0.381405823458806 1
0.0558291788035069 1
-0.120937114889905 1
0.425485013489809 1
0.489488989387667 1
-0.0418994083033987 1
0.408735787074273 1
0.197110681686989 1
0.0735411456791195 1
0.540108449692025 1
0.434129936184699 1
0.373373552187181 1
0.275639992276028 1
0.224407358035345 1
0.310268454095689 1
0.172440687210597 1
0.467153092423278 1
0.311273732984559 1
-0.114343893616514 1
0.342099101297459 1
-0.0464195984374536 1
0.382293521622415 1
0.0942323610436742 1
0.150488531335378 1
0.16140236560809 1
0.219695344008503 1
0.280455668407185 1
0.0732009240773396 1
0.350166292881715 1
0.167610756478611 1
0.0688225757106129 1
-0.0815559304158056 1
0.0227231663893251 1
0.0946415261866878 1
0.296747789740459 1
0.413300778280011 1
0.219490622752362 1
-0.11838618772913 1
0.421378451685946 1
0.0256916121537289 1
0.287973461743299 1
0.158953048683882 1
0.166763461752795 1
0.555494304852534 1
0.0139070234555217 1
0.30014539329429 1
-0.261308555945319 0
0.219866888889473 1
0.409151605867597 1
0.177521047695404 1
0.314112411398061 1
0.319342216723061 1
0.362975159044652 1
0.0912626320215714 1
0.505869153139494 1
0.0703691117804835 1
0.617329305963072 1
0.15225524192852 1
0.359846004185628 1
0.206492035182043 1
0.332913691121698 1
0.0952480014585756 1
0.710341855305303 1
0.318369969150263 1
0.244670330955749 1
0.253657819486069 1
0.344285262930402 1
-0.069227054231864 1
0.486534770172458 1
0.229305763756852 1
0.0403497407198672 1
0.379182072873332 1
0.23912222036018 1
-0.00730664651410817 1
0.314245794151127 1
0.344061806557162 1
-0.147965268376413 1
0.183959425605185 1
0.15388585523968 1
0.148701699076391 1
0.302456342795374 1
0.238811137819954 1
0.174110725166016 1
0.234679047428711 1
0.253974837247506 1
0.500019268542368 1
0.317367543963853 1
-0.0121953082035881 1
0.0390330602995518 1
0.285158838584547 1
0.223421422417741 1
0.00936793465968723 1
0.240598614740057 1
0.378655307028262 1
0.383705196380083 1
-0.0307613272247518 1
-0.00200599822119271 1
0.148246250986285 1
0.38223824417923 1
0.214796102728341 1
0.302641350915876 1
-0.0285598171120144 1
0.0951799044499518 1
0.700036100908651 0
0.216516949073789 1
0.563271659145932 1
0.158717277035553 1
0.262983960877218 1
0.120427581648866 1
0.153550244239957 1
0.225101967263695 1
-0.00410129074685345 1
0.590445401332892 1
0.0425965852514413 1
0.0645548146673726 1
0.181861177386977 1
0.107044882382747 1
0.317446418890241 1
0.451751595282966 1
0.446584751016415 1
0.178855826678134 1
0.117133689541427 1
0.0500000432074958 1
0.183396040096167 1
0.303402505688559 1
0.277318755500025 1
0.195074198038798 1
0.0866415324831585 1
0.090153686993298 1
0.475059266858953 1
-0.108365545751251 1
0.453542616797828 1
0.0912431418764446 1
0.398441904901234 1
0.189133559376997 1
0.667697923349627 0
0.267088715138021 1
-0.0972673021675976 1
0.287453426090814 1
0.1890355992912 1
0.172974853893077 1
0.0135583510184202 1
0.13313105861803 1
0.323480920600228 1
0.0720263343196462 1
0.325522498398142 1
0.235916832838538 1
-0.0160147229618945 1
-0.147046174584579 1
0.135710439723763 1
-0.0997218129355716 1
-0.0450461506334456 1
0.0276420559131609 1
-0.239383424293394 0
0.512475030831428 1
-0.155745845537964 1
0.12977327599955 1
0.291641159247048 1
0.0174343632523624 1
0.318322935247724 1
0.139860443701688 1
0.332732845777965 1
0.0902336978078323 1
0.0637630189996193 1
0.339103047153658 1
0.136550506210991 1
0.163659571375978 1
0.361253861892309 1
0.222207667319196 1
-0.0576895080299592 1
0.299776659243837 1
0.417065203557265 1
0.158508570958456 1
0.0834892706725426 1
0.12025634378512 1
0.326850694427058 1
0.423833532991715 1
0.247106826201544 1
0.199312054632662 1
0.207552870166919 1
0.41413846691145 1
0.111720841996474 1
0.0863949173442002 1
0.184460897374096 1
0.177106980492444 1
-0.137827583777585 1
0.401503074010581 1
0.138836155321895 1
-0.0552358893258122 1
-0.128401152976397 1
0.206718610158708 1
-0.0921267190709459 1
0.086532222629647 1
0.485375921947792 1
0.392976090044981 1
0.113039517252194 1
-0.0615976452881091 1
0.336879818174165 1
0.230369901663733 1
0.150245753436314 1
0.0514045705537045 1
0.301935865505034 1
0.208858066215351 1
0.0958757332157319 1
0.108664609100785 1
0.434149356882365 1
0.102367600918509 1
0.171915082973719 1
0.113902082588428 1
-0.00157708034074495 1
0.309026177598759 1
0.215448142107578 1
0.19413252705135 1
0.56757229801772 1
0.303086748166292 1
0.139210885239264 1
0.243778953454431 1
0.153775102499818 1
0.310591372166968 1
0.2865161633599 1
0.170279643085906 1
0.0299154096019502 1
0.0450639830132915 1
0.19928166862233 1
0.0762082258916242 1
-0.0709443293268626 1
0.0406454642688879 1
0.0418622354437836 1
0.0575669695386537 1
0.221846980607724 1
0.0106145124256026 1
0.164801070667993 1
0.0787525474643259 1
0.406469970552283 1
0.0788632834010599 1
0.17483461410185 1
0.287304969675223 1
0.195843994157359 1
-0.0157190721804138 1
0.46069756057182 1
0.324020991981307 1
-0.0341408874963128 1
0.658733888796266 0
-0.0346581972441973 1
0.296552998229954 1
0.278957940369741 1
0.165018805227051 1
0.340143332079019 1
-0.0464748426251315 1
0.277895184454507 1
0.107474364741244 1
0.268350129124435 1
0.55603236478593 1
0.381822795008431 1
0.384271900298345 1
0.51994342707335 1
0.45102601419693 1
0.178662806339615 1
0.150293920150305 1
0.210110563784715 1
0.413933773425084 1
-0.12274801914016 1
0.143335543116362 1
0.198901041416424 1
-0.0926258310194884 1
0.0561620912940053 1
0.553061658438389 1
-0.0321068458562316 1
0.32615383058434 1
-0.0134316029756379 1
-0.0262002537854211 1
-0.251823668194473 0
0.37514282403539 1
0.0174811840393989 1
0.548141932130474 1
0.258768230245447 1
0.514892365775678 1
0.0661722309984755 1
0.180973318514173 1
0.331778441963658 1
0.181182855280127 1
0.101024380950419 1
0.150581219397937 1
0.255487098106616 1
0.34473080599378 1
0.0753348505423807 1
0.199933433733432 1
0.66867520628229 0
0.395334672171286 1
-0.117885693802156 1
0.127766332346177 1
0.355992536057584 1
0.146793439467853 1
0.532015724796673 1
0.402365537702487 1
0.242026210422715 1
0.198975588048937 1
-0.0457610107073247 1
0.414019959420368 1
0.455041303808881 1
0.234527844966352 1
0.550592747313392 1
0.115421157347444 1
0.400036704082927 1
-0.0387984748308353 1
0.233644351926127 1
0.519408161529955 1
0.299077041038331 1
0.333723551001729 1
-0.0734146463633599 1
0.241111171416958 1
0.0445604728711897 1
0.376733039535344 1
0.242012028795254 1
0.400165204693858 1
0.298928938212584 1
0.382748500852569 1
0.0020103107899327 1
-0.100411767324254 1
0.345001786309552 1
0.0809131686328249 1
0.000218167732325622 1
0.345660035553729 1
0.427842640442534 1
0.356314595668457 1
0.134427981540914 1
0.216392951057563 1
0.0646168349148072 1
0.455006314218919 1
0.318376570107853 1
-0.118708820124255 1
0.0906707319242507 1
-0.0944667737154809 1
0.506202383661056 1
0.0976556143890758 1
-0.0670981827075692 1
-0.0154346665072765 1
0.39618214817251 1
0.160577261848535 1
0.298055488835738 1
0.154364691466203 1
0.131775743376377 1
-0.190627718854027 1
0.296920548978397 1
0.554357895004347 1
0.388583043230273 1
0.0809368469171051 1
-0.163683629261109 1
0.261413019196534 1
0.0738041606911995 1
0.193668226262592 1
0.458882780173303 1
0.35897434050988 1
-0.297500176697837 0
0.272968877282207 1
0.182809442775797 1
0.108683408939736 1
0.274118047940519 1
0.124396241217675 1
0.179921725872424 1
0.210831948666203 1
0.332014679265742 1
0.29120943723856 1
0.189085265177584 1
0.229770335262791 1
-0.0117871074025597 1
0.103327209689014 1
-0.0367747980450838 1
0.413079889158458 1
0.0116222927033157 1
0.166678850329558 1
0.0910035854136813 1
0.080465008685399 1
0.41416670411452 1
0.23233697794252 1
0.370340780417206 1
0.150671157276085 1
0.456201649918878 1
0.63394497752669 0
0.287192371495621 1
0.0632830972928989 1
0.228403256086276 1
0.106539980663695 1
0.041332756279582 1
0.215875378745461 1
-0.0165824593562637 1
0.228865005801508 1
0.526172736686325 1
0.0807716909473821 1
0.11121341364835 1
0.601203776124668 0
0.155604353387476 1
0.271517576485312 1
0.192357155608297 1
0.144381574706074 1
0.23885685219676 1
0.265720184368584 1
0.129332665860653 1
0.0133122431590426 1
0.179292795021903 1
0.550280978052654 1
0.581990305749024 1
0.0714941162898959 1
-0.25938435873967 0
0.438756852713633 1
-0.101412627451857 1
0.413819540371937 1
0.0486992842864449 1
0.10220563979877 1
0.0444514583712361 1
0.501140089135975 1
0.345650953554676 1
0.105684162606905 1
0.191292633204144 1
0.0899673005517155 1
0.284624179566287 1
0.473580047333645 1
0.201984680707774 1
0.320091033288416 1
0.116664546428192 1
0.414925040529735 1
0.29164158437456 1
0.109921092245332 1
0.0834880159806242 1
0.145114507706677 1
0.10219814092984 1
0.284887579819166 1
0.053798909841869 1
0.270768808311226 1
0.210709265309903 1
0.349735629823043 1
0.0210856181001557 1
0.203998341538463 1
-0.0923326568224843 1
0.0462450389913532 1
0.27817546801943 1
0.152510017815442 1
0.106914584438311 1
0.30292348370529 1
0.135426447481703 1
-0.0145983170446708 1
0.191099314268222 1
0.160973559777401 1
0.145661322307974 1
0.595091622206414 1
0.336554239466616 1
0.373658103346321 1
0.137824090075214 1
-0.0459886317671835 1
0.0942039618260289 1
0.358016495538886 1
0.323846650033308 1
0.332839086714053 1
0.11407673774271 1
0.157943551628612 1
0.340385741104721 1
0.349279748773257 1
0.0855253237307627 1
0.251896553360707 1
0.528291404771963 1
-0.0126835266775523 1
0.10995863172716 1
0.182296686301523 1
0.259557279123144 1
0.13520574381492 1
0.582102916573395 1
0.371948025632424 1
0.575264087698927 1
0.255795939415322 1
0.412616081892612 1
0.351435329025651 1
0.536575739391476 1
0.286268120836187 1
0.253833980915059 1
0.522207068104463 1
0.238123073409382 1
-0.149857652241628 1
0.0637174923029057 1
0.21722585797724 1
-0.089903028164944 1
0.124125072605735 1
-0.0459749059409135 1
0.351780076051218 1
0.124281392920645 1
0.349175726566273 1
0.390271543675376 1
0.163568875886721 1
0.145678293414841 1
0.0531296222672157 1
-0.0415777448985396 1
-0.0655201358790933 1
0.263851097712343 1
0.341408018385906 1
0.20069478052512 1
-0.104126227962352 1
0.72301578677599 0
0.288916107471353 1
0.206791623123916 1
0.306312450222924 1
0.391780021364294 1
0.0605878709857517 1
-0.154462222681958 1
0.14343940137992 1
0.0877652622368364 1
0.0354219952198334 1
0.0621778901554576 1
-0.150875510044108 1
0.412592908863717 1
0.295420823591594 1
0.437371692429695 1
0.31600361142343 1
-0.0183333660442079 1
0.0628686863311638 1
0.0973911401150952 1
-0.0407106831597841 1
0.323559230378051 1
0.25624032187757 1
0.263969202463633 1
0.202057239623839 1
0.240867587287655 1
0.0155279088364249 1
0.204618204927911 1
0.370915725444987 1
-0.0127421406310384 1
0.0653607799810921 1
-0.112170631204538 1
0.23076855608508 1
0.424418079395339 1
0.00182668237703208 1
0.854609535524615 0
0.00863529275017624 1
0.061184114649226 1
0.112759134287394 1
0.417757403755445 1
0.00822654830820709 1
0.0463566082130034 1
0.19787579246274 1
-0.228727825205392 0
0.347652230899996 1
0.292707613734954 1
0.22501999328962 1
0.252163411548895 1
-0.0606846133721983 1
-0.00174362977958009 1
0.0230899605486992 1
0.0747972364275683 1
0.115911496993205 1
0.264016601768466 1
0.233978595764292 1
0.202503106831174 1
0.117758047150306 1
0.530860388440693 1
0.272744883097084 1
-0.00204049701282881 1
0.00588037551175925 1
0.216930570206728 1
0.380470833986333 1
0.132971742874933 1
-0.246798205001048 1
0.241804308210711 1
0.276547714294975 1
0.197986776776276 1
0.155526197469378 1
-0.0223711084108265 1
0.37042792885282 1
0.37983858402387 1
0.285122576391649 1
0.345240758659816 1
0.247223383198434 1
0.179742280728039 1
0.287488369071897 1
-0.0160245466741684 1
-0.107796192264466 1
0.0915759462351383 1
0.0201164598256148 1
0.334789616344595 1
0.337080771251208 1
-0.197313017696175 0
0.374919841125812 1
0.000697521471120281 1
0.224857583520449 1
0.156703277008401 1
0.339742204507281 1
0.545494465973226 1
0.175475115020384 1
-0.179829268706225 1
0.306382264786842 1
0.249326695611126 1
0.0781918175170228 1
0.393238911799547 1
0.18733685060639 1
0.0436820900207082 1
0.0820038108811739 1
0.0104566197343869 1
0.434814524807039 1
0.188161299281946 1
-0.296707588376829 0
0.475914659966974 1
-0.146010577251068 1
-0.0822284011533144 1
0.429060718790856 1
-0.119317783607234 1
0.208110961626332 1
0.101648344631117 1
0.31669441945971 1
-0.0255131713462219 1
0.145225230051901 1
0.396358760390647 1
0.110568883597044 1
0.34651499875147 1
0.114897548269027 1
0.583974951330725 0
0.00527008284951994 1
0.348475550855178 1
0.179247081234143 1
0.475704912617954 1
0.120595594800739 1
0.287609161272768 1
0.354715867199126 1
-0.0715097558831446 1
0.246375296363736 1
0.342398574654065 1
0.284354609262031 1
0.134636943532031 1
0.0644623819384682 1
0.054507216556457 1
-0.0866517401825276 1
0.116217131661867 1
-0.276141581084457 0
-0.006352815168071 1
0.233814424364657 1
0.146477473506902 1
0.439144269706611 1
-0.143949459490735 1
0.181448077708738 1
0.26624214887515 1
0.253767329972442 1
-0.0261680733768717 1
0.361203564326459 1
0.120549387495169 1
0.236730112055195 1
-0.0222628634711372 1
0.088567137426003 1
0.110745799386175 1
0.313338635020471 1
0.124295099542657 1
0.415012261688326 1
0.254702684199705 1
0.129506536003031 1
-0.244835057921315 0
0.276455423186399 1
-0.0393277205524122 1
0.162538128796523 1
0.32166674945766 1
0.0348249194915507 1
0.425769658138283 1
0.0755320096002267 1
0.452158394413831 1
0.142974610870085 1
0.0914960846533264 1
0.185117273476095 1
0.217966120740792 1
0.463759744578866 1
0.175742977560292 1
-0.055191403737071 1
0.38219347658726 1
0.43302254445741 1
0.178003784519566 1
-0.106388622657148 1
0.367122619195506 1
0.270349006074667 1
0.149862580888113 1
0.225301426292953 1
0.227881300046776 1
0.147279394323478 1
0.151882573300725 1
-0.0338754876184349 1
0.0482261724056633 1
-0.0694965545750314 1
0.198747315130261 1
0.123282336238107 1
-0.00221960591216597 1
-0.0426844643539219 1
-0.0297187864964523 1
-0.0694879291208834 1
0.225316356883612 1
0.17005564685533 1
0.43360370517435 1
0.218757704332394 1
0.307586573162449 1
0.361210022073091 1
0.338435761620361 1
-0.180734964873669 1
0.149128221525775 1
0.153045377442553 1
0.224834570162715 1
0.304008327671789 1
0.205523900637064 1
0.0453314562768865 1
0.216661217667274 1
0.252803238575294 1
-0.131381528012483 1
0.206268549160109 1
0.168861870160881 1
0.215251502375002 1
0.0677206848202427 1
-0.333850348955206 0
0.433845660773295 1
0.473722140118039 1
0.0809307451195473 1
0.0411930586507842 1
0.366110692739196 1
0.390685998531454 1
0.17787303637319 1
0.162715964376349 1
0.369452890071722 1
0.232011180204941 1
0.0849119356170388 1
0.580702402696785 1
0.360292316213725 1
0.0211136020303373 1
0.2592891084723 1
-0.132925318800303 1
0.168582738526852 1
0.040098321260931 1
0.408578455407767 1
0.0381722516099961 1
0.127497263511204 1
0.380261142465939 1
0.284225560895537 1
0.209860597339214 1
0.219972868227177 1
-0.158517793310328 1
0.57331671497078 1
0.502327739913 1
0.00649577745276644 1
0.179409018486136 1
0.554515674790134 1
0.279614701535468 1
0.356534400298058 1
0.381944816931445 1
0.319575537593976 1
0.372208594273372 1
0.0392998950855027 1
0.239240121646793 1
0.608375695954767 1
0.199856740574887 1
0.295956714490307 1
0.235079358465395 1
0.323090509893003 1
0.169884120230803 1
0.205585431502175 1
0.230106816208783 1
0.463403508169963 1
0.357236591943574 1
0.227432460007568 1
0.170408443585214 1
0.232094475327321 1
0.0859504381687703 1
0.149723909481244 1
0.255635728054079 1
0.304950128752426 1
0.0233736165642678 1
0.390244203465875 1
0.0989306684527971 1
0.344581165317913 1
0.104181853482256 1
0.0502531767719207 1
0.485587127910755 1
0.188818972605168 1
0.0209989448694924 1
-0.0636016681534236 1
-0.0178697301730421 1
0.464632162747868 1
-0.0944264660110131 1
0.324739972605224 1
-0.00731565268523457 1
0.0052085946736771 1
0.226341773944958 1
0.48573728923484 1
-0.123013560771358 1
0.28103826733107 1
0.236376493673649 1
0.518974499589902 1
0.108161240020997 1
0.180123996808156 1
0.138334112305322 1
-0.236071212031404 1
0.470040517623249 1
0.433155059830604 1
0.2995086765447 1
0.489003621303978 1
0.0269391445732442 1
0.155721266444124 1
-0.0232380587625403 1
0.0521985280009348 1
0.099846527081979 1
0.207334258652947 1
0.26331853017204 1
-0.00491802243597252 1
0.370344083454437 1
0.418345281941916 1
0.0413999238466546 1
0.42437523055964 1
0.213360067508838 1
0.262564808224555 1
0.125074454659311 1
0.596835472097339 1
0.35354537336839 1
0.340084606479325 1
-0.141398859476665 1
0.00222163459274358 1
0.290824918193748 1
0.451640022436291 1
0.238865710158741 1
0.458259206722222 1
0.402696683327342 1
0.592001515435902 0
0.199516729098445 1
0.247736555008117 1
0.336202668022651 1
0.419832350482363 1
0.213990560291296 1
0.147390829757772 1
-0.0289264940837464 1
0.119039944576749 1
0.386123217711472 1
0.281837954448085 1
0.524013699191173 1
0.311474953329427 1
0.356751395690428 1
0.0116723851889139 1
0.438609345882759 1
0.422289758977039 1
0.382584655026814 1
0.370767496524291 1
-0.00912039755569282 1
0.192095000029268 1
0.311627433051765 1
-0.0364798162936135 1
0.0484897166225949 1
0.343175750579292 1
0.336501486092306 1
0.0573079264433776 1
0.266750453938276 1
0.306632599817587 1
0.570517223285155 1
-0.22333627951869 0
0.426608242983087 1
0.181553214159541 1
0.397003695889382 1
-0.144063107269543 1
0.127458702450777 1
0.236872607763383 1
0.277888904874824 1
0.30360302931384 1
0.253564430913065 1
0.1959712036694 1
0.219090620138259 1
0.286764800353164 1
-0.00308975904232944 1
0.543106374191619 1
0.225281423825785 1
0.226405917953192 1
0.34945585164172 1
0.513982767734866 1
0.226318437372621 1
0.427143737859934 1
-0.249008988799242 0
0.0490830065695806 1
-0.0271204758844206 1
0.266028825191015 1
0.261504912315044 1
0.37368063514407 1
0.278667199397327 1
0.124768046742462 1
0.142076967729006 1
0.289983279930072 1
0.352718736548521 1
0.381085838677629 1
0.377912777203084 1
0.0380828829618966 1
0.00647606978219075 1
0.342119899630272 1
0.398547056436441 1
0.291978688801635 1
0.337441647242887 1
0.188314581141524 1
0.500723660370233 1
0.408650382226908 1
-0.0139908811638516 1
0.454760551260228 1
0.210532889849777 1
0.23410008166303 1
-0.0740263830301167 1
0.266670828753091 1
-0.0753831532920535 1
0.484015953339014 1
-0.0953810084805307 1
0.248239496292334 1
-0.122492031663737 1
0.342913946147309 1
0.033290372742483 1
0.25476140002456 1
0.280116276745074 1
0.0462620910442881 1
0.14308780915389 1
0.470966825874095 1
0.130423829172233 1
0.0234548198143334 1
0.254350157342505 1
0.241708810854372 1
-0.119805674487084 1
0.328408569483578 1
0.233674152720618 1
0.459892819587537 1
0.0446328035988045 1
-0.0625286264202057 1
0.0866894785115089 1
0.270494783017446 1
0.205089340092626 1
0.239649424710593 1
0.334892524565706 1
0.0431852866204682 1
-0.00577671893913784 1
0.24024396457478 1
-0.21776160765662 1
0.385378526817229 1
0.0995800735993461 1
0.208621121589902 1
0.294179159603821 1
0.293740672585234 1
0.01965498267124 1
0.227397054112862 1
-0.231417380611448 0
0.475226952324744 1
0.194351599983589 1
0.30397863261931 1
0.227523052377197 1
0.372337669955476 1
0.247098673203143 1
-0.168332863494606 1
0.578398344468647 1
0.408617497921143 1
0.240539493323528 1
0.127738308277474 1
0.326746130220129 1
0.183297661076206 1
-0.366388194667953 0
0.229911832490166 1
0.497817121831106 1
0.307353624707839 1
0.312283710762093 1
0.300803867148125 1
0.523790295467619 1
-0.0828304854963229 1
0.0749248587445002 1
0.197250753262348 1
0.41880614314169 1
-0.112648564075256 1
0.0589164291611456 1
0.419410287232343 1
0.250831113432859 1
0.404485607069696 1
0.123673598686509 1
0.266418175303298 1
0.692675324872154 0
0.294223863148319 1
-0.0551359656182715 1
0.12513871441268 1
-0.0202838309521784 1
0.369807348458693 1
0.155055559081689 1
0.424133794539445 1
-0.0354747626926206 1
0.359373239934406 1
0.455584520992552 1
0.025347043529252 1
0.165700912138687 1
0.362977893248775 1
0.0691048941693523 1
0.496070427987794 1
0.100807828837285 1
0.320128109676985 1
0.168559954244256 1
-0.0215462679564516 1
0.0178288043416487 1
0.0859300625835161 1
0.083370713286954 1
0.0711433729940439 1
0.228473972163482 1
-0.0513073188425243 1
0.310102161310233 1
0.381170122946531 1
0.3372441316849 1
0.198366705500441 1
0.16582669764692 1
0.00290438342552515 1
0.245184402872176 1
-0.1361519349671 1
0.273530760378408 1
0.233460362191406 1
0.217488189108297 1
0.423276223516416 1
0.181476767733705 1
-0.0927886118546629 1
0.000851502451290481 1
-0.024734553292627 1
0.449726762782611 1
0.029122660080724 1
0.227144412828832 1
-0.156488507982065 1
0.472721722455851 1
0.377476630199849 1
0.0108435997815072 1
0.274157785574958 1
-0.165038998727701 1
0.0296595415051241 1
0.108741872064786 1
0.439534180900967 1
0.366062855199834 1
0.213820735372016 1
0.170382276710329 1
0.0751983330146407 1
0.134259059755577 1
0.636632238679946 0
0.338255867812036 1
0.182350263933678 1
0.0574100860615006 1
0.312722549230423 1
0.28971248055252 1
0.279727684559698 1
0.162263876946131 1
0.0275556020036234 1
-0.221876012923337 0
0.142338685946885 1
-0.137644452959043 1
0.359614861780481 1
0.334575074197557 1
0.258434885595092 1
0.425837922944577 1
0.256867453862104 1
0.215798997334237 1
-0.0508550369622928 1
0.384690440311308 1
0.395815214574859 1
-0.0550961627837818 1
0.28749564241935 1
0.507140620541886 1
0.592832472710529 0
0.0948157752991742 1
0.259930760042562 1
0.0621519351501711 1
0.204114210622355 1
-0.278712623879384 0
0.28817465962103 1
0.457982455539645 1
0.323638876256014 1
0.337593614056853 1
0.306903407338958 1
0.199445960730092 1
0.158511585621726 1
0.139055070447265 1
0.0529047278245742 1
0.143058178950183 1
0.333964773939774 1
0.234200173349924 1
0.0529689686003767 1
0.216321189502232 1
0.0797301053230706 1
0.396041511119783 1
0.150273131754588 1
0.440849434706763 1
0.0708722982263732 1
0.105931423040603 1
0.449039803757862 1
0.241506079189416 1
-0.103260648212264 1
0.266865711411444 1
0.182426189333348 1
0.0562667535945572 1
0.0801379613692767 1
0.214610438393427 1
0.180161846035911 1
0.206303951948657 1
0.143595589725696 1
-0.00753833297454898 1
0.204086207785979 1
-0.185783754656085 1
0.340771172133017 1
0.305065881783658 1
0.337431179323047 1
0.243273503903774 1
0.47555192185804 1
0.136370293636192 1
0.0551827420079686 1
0.287534382967243 1
-0.133480821641702 1
0.023274517999188 1
0.228401357663222 1
0.147979829702791 1
0.0741645703500798 1
0.10577807595216 1
0.298065835343562 1
0.172077760120624 1
0.653756192215544 0
0.596126169686724 0
0.0130540757184861 1
0.273571212313932 1
-0.0752330989675685 1
0.559146034940989 1
0.451697247938627 1
0.0895424699662443 1
0.426162165287364 1
0.376618329787783 1
-0.0584329680789961 1
0.410061229485672 1
0.0913205185437303 1
0.125286452814509 1
0.158891407378123 1
0.479888895729048 1
0.105976481351836 1
-0.201356519250372 0
0.0878729216281733 1
0.309925199791282 1
0.424016109887376 1
0.266246618380638 1
0.286124475232763 1
0.413021060391785 1
0.096229727076744 1
0.537824559765618 1
0.193420397995582 1
0.0926666008356249 1
0.267911447413511 1
0.513278443842119 1
0.235909675012805 1
-0.223125611085041 0
0.41467567459766 1
0.128634513303109 1
0.269496113865093 1
0.334311166085104 1
0.283619282836539 1
-0.0595083322571579 1
-0.0577274916518938 1
-0.0738352938891357 1
0.218890991842823 1
0.00517724412258781 1
0.50282819106415 1
0.231561885093696 1
0.169572153554474 1
0.457871101671873 1
-0.159975141656478 1
0.207971398149475 1
0.11747389925563 1
0.321241192111164 1
0.00663833315229128 1
-0.108699953339668 1
0.194056336271713 1
0.0348003831307622 1
0.418084000006698 1
0.133207441289243 1
0.216137048437036 1
0.0907495653815045 1
-0.0657742733914387 1
-0.318014822132473 0
-0.11100178771557 1
0.165581080550888 1
0.18151401161944 1
0.12653342320329 1
0.113049837727651 1
0.060562914363592 1
0.197382673554768 1
0.630553854285055 1
0.439680156114956 1
0.0291929476314381 1
0.122766278016939 1
0.344948309872655 1
0.108051378846925 1
0.273964031023284 1
0.164443631611905 1
0.0280337221018609 1
0.0988835554506984 1
0.335475904139712 1
0.183804536095568 1
0.303608691494176 1
-0.127655256770794 1
0.132101431052752 1
-0.0210085524565173 1
0.408183095917976 1
0.0244427292537406 1
-0.0517649139091131 1
0.00745668644565002 1
0.0535140815335604 1
0.560720419456413 1
0.460824272471784 1
0.204695906453645 1
0.337832340649313 1
0.608719874447333 0
-0.0531674134966542 1
0.210879017649432 1
0.314120572675268 1
-0.10109949865842 1
0.174763509349567 1
0.284187591986242 1
0.327569089101907 1
0.149479076968229 1
0.24622779491771 1
0.291960427602047 1
0.033637115578035 1
0.685629089647343 0
-0.0367505012159368 1
0.413658032649214 1
0.0881567324787364 1
0.0728046313719956 1
0.171982279551617 1
-0.261823910353009 0
0.309725366072963 1
0.135553727619022 1
0.05215432209235 1
-0.0212893871858852 1
0.0728266539909665 1
0.306266983716008 1
0.341294404204387 1
0.654110756195706 0
0.0564916208099829 1
0.350079693686288 1
0.265915730647203 1
0.206455131269513 1
0.107257711458961 1
0.113031872996368 1
-0.0913033198298377 1
0.313093741912957 1
0.503144488580272 1
0.00115394697288611 1
0.097197430401436 1
-0.152406787257408 1
0.264751171906429 1
0.179821128155061 1
0.135207237300567 1
0.0928721523547638 1
0.239795200454975 1
0.095778624117372 1
0.36084310495364 1
0.13831230488139 1
0.319259206140379 1
0.0871304098663935 1
0.239847188466388 1
0.0921106876386463 1
0.176675916610606 1
0.0923843193618474 1
-0.0616012944390658 1
0.0247463758264694 1
0.273231508863963 1
0.121480816821651 1
0.127757780113031 1
0.36793772851193 1
0.544616249135999 1
0.333075522605832 1
0.00991797869138984 1
0.143746998513584 1
0.518006291983827 1
-0.00696184111925309 1
-0.14068197696087 1
0.152922473793352 1
0.293485152151079 1
-0.0409212714794477 1
0.220017255013411 1
-0.0844203028290372 1
0.18926134737413 1
0.0777793766758687 1
0.380243808702232 1
-0.112725395041619 1
0.118706694453811 1
0.22407244378457 1
0.0955037916347884 1
0.307924665339567 1
0.474155728560046 1
0.359601860314935 1
0.282404848621465 1
0.0905600585374163 1
-0.0168834341222534 1
0.131146798142057 1
-0.0078083440316071 1
0.0670847677806244 1
0.512180749281875 1
0.0278623596181583 1
0.25860280128192 1
0.0376118843981673 1
0.0195812704377936 1
0.386249156752821 1
0.521963525190139 1
0.0348819419750128 1
-0.0431102514355251 1
0.442514373949317 1
-0.149903708540796 1
0.339625192509794 1
0.29943456367362 1
0.0891271698485462 1
0.0182015212001799 1
0.0959467212985269 1
0.491259852552398 1
0.414913003776949 1
0.156659411411639 1
0.290778406149195 1
-0.0747540329340267 1
0.254872521585659 1
0.138191493774773 1
0.305556889930071 1
0.41173716410405 1
0.317677061723042 1
-0.0340353564187211 1
0.306543910305484 1
0.170865754922787 1
0.476934465110934 1
0.0356699855453363 1
0.260641799929736 1
-0.243183055291387 0
0.397953079921483 1
0.348721093367191 1
0.424454048666984 1
0.430529776905262 1
0.0949845681671226 1
0.569052982588464 1
0.420394748958209 1
0.158072856910968 1
0.360710147195144 1
-0.0297065976367533 1
0.31024561662501 1
0.0524496878183545 1
0.201223957001231 1
0.000159223239842191 1
0.0406557304113065 1
-0.000553844293465215 1
0.258233695559852 1
0.198325901785494 1
-0.245275720061828 0
0.318335006733888 1
0.205020880178633 1
0.0347705640429609 1
0.198003404689573 1
0.23071599059749 1
0.165547656838374 1
0.133041137379184 1
0.1062210846797 1
0.329803801619484 1
0.0701612645674272 1
0.0480564763131972 1
-0.144052179199757 1
0.381358699429178 1
0.41015952928459 1
0.382080673632801 1
-0.172285289398958 1
0.150230327327512 1
0.327054492501189 1
0.586767824378278 0
0.219969702936037 1
0.37737361388235 1
0.233470677645784 1
0.521754363250465 1
0.239285625754391 1
0.0351648531670412 1
0.576473834394725 0
0.240888770966017 1
0.0861370168236675 1
0.218793532506586 1
0.298211904979008 1
0.155070784936136 1
0.0620247348281677 1
0.349294346125784 1
-0.121943047460003 1
0.382360494928979 1
0.346276786501825 1
0.382163337388168 1
0.193870378730027 1
0.186216938532844 1
0.286448114887455 1
0.189094805021614 1
0.251408354998107 1
0.223969698272348 1
0.236481072546173 1
0.171971545193327 1
0.289917169485556 1
0.193932117058215 1
0.311980128211382 1
-0.0292737311498658 1
0.192384781872133 1
0.184568879088966 1
0.309950718398622 1
-0.210168519556857 0
0.575065382760838 1
0.377208454216888 1
-0.0685067510819745 1
0.188730973417289 1
0.194259089980489 1
0.267769874631682 1
-0.112804559323376 1
0.10891902846715 1
0.257110749121802 1
0.300845766633722 1
0.069499361883839 1
0.11684474052903 1
0.325629708911455 1
0.25301251541704 1
-0.196223643027762 1
0.282422415838282 1
0.4379928230804 1
-0.112302273631629 1
0.463533979129774 1
0.410780195593836 1
0.0313346315378305 1
0.311892060102304 1
0.196360217036106 1
0.554987881075619 1
0.247404478213435 1
-0.183416646831822 0
0.196058843124419 1
0.499326384896158 1
0.0333846652414052 1
0.144988884825628 1
-0.0249060403578915 1
0.36939357448339 1
0.25426581663318 1
0.349591069669524 1
0.23626653383552 1
-0.0544150681021615 1
0.209119717088089 1
0.355953031730578 1
-0.0824400106758778 1
0.0420570822013537 1
0.46792104187281 1
-0.00188271452236141 1
0.177149630808744 1
0.494917885941814 1
0.115654677653379 1
0.377859345865131 1
0.0561939100960098 1
-0.204128078813679 0
0.396420025909597 1
0.069649544909724 1
0.328937772885712 1
0.529889821456686 1
0.436431846737852 1
0.153929544451643 1
0.313804855136901 1
0.0590840295283605 1
0.470478135832212 1
0.060774250821828 1
-0.0233380672000489 1
0.384376759053485 1
0.129079356700295 1
0.166333456023703 1
0.121318724068202 1
0.344512811982112 1
-0.0671756736043745 1
0.246288748432901 1
0.0434632676551772 1
0.45987848727232 1
-0.322777716034396 0
0.165679781697831 1
0.619581665910419 0
0.136617720423234 1
0.0801221262845881 1
-0.0523129870657382 1
0.180360157795263 1
-0.0654521011193551 1
0.0670716529528368 1
0.0210936379233337 1
0.277261240223255 1
-0.135206049586867 1
0.165722250168708 1
0.202061264410551 1
0.535614426453357 1
0.510546127193028 1
-0.0846391472293828 1
0.0945284208118816 1
0.172415713474912 1
0.539450288195365 1
0.55218922816398 1
-0.0615547737426684 1
0.439017288391537 1
0.144151467880664 1
0.0303245768930963 1
0.271763513333422 1
-0.0487000490461019 1
-0.0256577776304958 1
0.0156625076004741 1
0.117555699836715 1
0.40839615892754 1
0.0753684219186568 1
0.314609848842828 1
0.182580766786939 1
0.390265300600696 1
0.486107335650217 1
0.230482274017517 1
0.2696763231551 1
0.176688691289345 1
0.385764266805718 1
0.0904713019853768 1
-0.0105964051744463 1
0.399706777051897 1
0.248500784873221 1
0.0556986905094003 1
0.0757608071490727 1
0.490454606784893 1
0.104132627842137 1
0.0477761757607943 1
0.00209385325348647 1
0.134271755596575 1
0.205172721309422 1
0.361006743075835 1
0.166175324948063 1
0.439430047124151 1
0.187972636617452 1
0.549278323508227 1
0.0380109858681542 1
0.0564809193440428 1
-0.20088856309053 1
0.326957915401549 1
0.610883234886289 1
0.169279136527176 1
0.282083155312435 1
0.163550798457159 1
0.276092748259915 1
0.650554492867221 0
0.448292478352172 1
0.253444686334562 1
-0.0886500310061271 1
0.298924106377729 1
0.243478252933195 1
0.519224684668514 1
-0.0400082763010545 1
-0.0434883727518499 1
0.351242352372407 1
-0.105580529397401 1
0.364494989145294 1
0.247209103650424 1
0.229626814318272 1
0.0129122563706112 1
0.0748186695923791 1
0.250586106498927 1
0.173288375665324 1
0.29949381294902 1
0.220879114877659 1
0.363040249136455 1
0.39241294305715 1
0.25064096560987 1
0.312354578736131 1
0.300672557818969 1
0.203667587610355 1
-0.411625381469818 0
0.267734149284178 1
0.343756820239295 1
0.0486304124977644 1
-0.116748970665329 1
-0.00576555347695943 1
0.0857034868189215 1
0.297471192290712 1
0.146039689237477 1
0.295246181077531 1
0.16925268273005 1
-0.111156375652886 1
0.232513095828786 1
0.234847445794543 1
0.250893168988459 1
0.234356118882985 1
0.429087380170325 1
0.362571704833022 1
0.352151989935888 1
-0.0468737823384776 1
0.223066382818957 1
0.273437676050703 1
0.320605369821732 1
0.0814388080000669 1
0.0715238747773904 1
0.36839431921785 1
0.258211593359729 1
-0.0341994424406912 1
-0.0285580119627905 1
-0.107968417642359 1
0.0686137299549129 1
0.0314457934293736 1
0.537381496032836 1
0.64490519861371 0
0.15552088088738 1
0.319060111686911 1
0.153010234309081 1
0.0731700185569364 1
-0.076027774355283 1
0.167194335196797 1
0.388685488646477 1
0.269301655534922 1
0.155225571909636 1
0.0189329060111396 1
0.308408826020173 1
0.126975227632737 1
0.176247118354823 1
0.432017244523443 1
0.29693102161157 1
0.0971016747041985 1
0.181293592193309 1
0.250243866222659 1
0.128983858066514 1
0.0370388814963899 1
0.197405204288346 1
0.207343038093476 1
0.141378458248945 1
0.369771627136533 1
0.200230062780973 1
0.465219434002821 1
0.358168040177859 1
0.0922033961999918 1
-0.0596780795872785 1
0.203399335326422 1
0.205387564499346 1
0.0551438671952026 1
-0.210220949019763 0
0.18152831358143 1
0.0532858666476548 1
0.308808076471388 1
-0.0300327250959618 1
0.235582019870219 1
0.459650424829485 1
0.17582956419954 1
0.181959211514855 1
0.0477793859118845 1
0.180596147910184 1
0.219743927776117 1
0.217394217749267 1
0.299388694114933 1
0.161576123638323 1
0.0338544436762886 1
0.72580194712879 0
0.507011135020353 1
-0.0513109178948618 1
0.347340713724348 1
0.295730037187277 1
0.356629393496861 1
0.157126990994729 1
0.00976035739810327 1
0.522051334320316 1
0.0107467473342838 1
0.335925496565201 1
0.181074672867154 1
-0.108110313836566 1
0.36094043453907 1
0.423209642831929 1
0.0934657632578259 1
0.0690977588742266 1
0.152541909263649 1
0.0141929274358258 1
0.383157294977565 1
0.189665334732055 1
0.443647419896961 1
0.0420814567282189 1
0.0248893336467104 1
0.126900046276982 1
0.280998703742641 1
0.333800023542312 1
0.277285293243984 1
0.255716345158386 1
0.341084749652381 1
0.571415321611514 1
0.482333626634661 1
0.313741463981668 1
0.177470953527113 1
0.116666050945248 1
0.248578902959377 1
0.261314956160383 1
0.0225168515911288 1
0.342072350602332 1
0.0786133073781424 1
0.146201843960857 1
-0.0418585512159066 1
0.180130239627334 1
0.135782872583843 1
0.129144528578444 1
-0.265105317583049 0
0.114746377524434 1
0.463548624987399 1
0.263703613718518 1
0.282978848425171 1
0.427839839888053 1
0.419979112542667 1
-0.422569805355814 0
0.235807756369823 1
0.389392193714163 1
0.0266485466260448 1
0.29596588506182 1
-0.236527724534702 0
0.247251737217445 1
0.23475360738845 1
0.129182157040087 1
0.170564859241401 1
0.216875068535638 1
0.354411406207144 1
0.162767581020424 1
-0.0242972574942304 1
0.0898380503540232 1
0.130758048400997 1
-0.120816218929392 1
0.175558061022062 1
-0.0770144453614717 1
0.664909456144063 0
0.375571394308792 1
0.0398102331265203 1
0.227725217054502 1
-0.115544708773943 1
0.1479811589324 1
0.191707512393385 1
0.0683445485996284 1
0.192929502328281 1
0.0878228081207816 1
0.00540955074146431 1
0.262599490224226 1
0.0949033602608729 1
0.232322473403187 1
0.0176279557508353 1
0.144028929424665 1
0.159574900746026 1
0.136152979920513 1
0.485958725372473 1
0.270356725086766 1
-0.181391891591594 0
0.0466484567062496 1
-0.0868482597488782 1
0.0623052239711754 1
0.381512910946044 1
0.0421801814533152 1
0.646010449344919 1
0.1500214424852 1
0.187968345282331 1
0.109688140305771 1
0.507737983011101 1
0.235632486737339 1
0.253406830985404 1
0.29509819455179 1
0.321055280684746 1
0.155286820965023 1
0.162877858357419 1
-0.114336740015511 1
0.316984114770151 1
-0.190124792375322 1
0.126932893280476 1
-0.0395010972166975 1
0.303361006071788 1
0.343980908085765 1
0.296386482723721 1
0.145852280077628 1
0.183627774405067 1
-0.0432316942506271 1
0.318195540398297 1
0.174648184667017 1
0.196987249875765 1
0.29204741632477 1
0.34219293424735 1
0.210010946208291 1
0.140184269318833 1
0.176884822070729 1
0.441866488365356 1
0.250437326836273 1
-0.0391376626040841 1
0.160143493460637 1
0.0462578488842074 1
0.0656519392898353 1
0.337310648829332 1
0.299886741517563 1
0.24888962266762 1
0.258966459478996 1
0.227650905500434 1
0.20951535236125 1
0.453805059965466 1
0.0887509294772737 1
0.26569230601628 1
0.228392960606455 1
-0.100986136611973 1
0.204170484999453 1
0.348169648099999 1
0.479617174815887 1
0.312738500654104 1
0.220252933336657 1
0.0517625581014106 1
0.294191648813218 1
0.252097679849066 1
0.407374169792668 1
0.535269876082992 1
-0.051249420861353 1
0.222082211354021 1
0.545006331956439 1
-0.078546955927365 1
0.368113048335524 1
0.0751156053268192 1
0.179917878378682 1
0.387352054431995 1
0.209765485113874 1
0.465648476947623 1
0.040822694089449 1
-0.0071011543413644 1
0.0565459471910271 1
0.427304715997597 1
0.311320561601781 1
0.419137734680572 1
0.216846384729977 1
0.403270506340237 1
0.0719229713357687 1
0.223565344913647 1
0.302746302887096 1
0.307126195902992 1
-0.00822686182547924 1
0.314412102108712 1
0.0609681451672952 1
0.098185139910115 1
0.123634631656918 1
0.0778716798208406 1
-0.0826347438502646 1
0.50653443777182 1
0.14342230386421 1
0.436195884128033 1
0.205434075082426 1
0.101812431245232 1
0.563801269446167 1
0.0201904650568948 1
0.205521858498523 1
0.247400330535923 1
0.218623850723115 1
0.339527479708509 1
0.229976248567994 1
-0.164827814433219 1
0.063378534488996 1
-0.0120185704062083 1
0.204785370887005 1
-0.284863706351872 0
0.140229920767823 1
-0.0149865435064143 1
-0.0364767581540925 1
0.208933619633462 1
0.174058561245942 1
0.440715192095145 1
0.331456903030787 1
0.0541946937531685 1
0.110377511041012 1
0.0819274126236385 1
0.186981339281988 1
0.0121533380933257 1
0.387077662470242 1
0.368222952076853 1
0.3526098549957 1
0.197861782314022 1
-0.0648050905607248 1
0.103436699025818 1
0.218174518576812 1
0.404686845612655 1
0.514484519448113 1
0.30009357113754 1
0.303382027464678 1
-0.0513142406327974 1
0.260554305055657 1
0.350385405258077 1
0.236890896749168 1
0.323294930670182 1
0.419331355268494 1
0.319894044013121 1
0.224834234248157 1
0.301740360190453 1
0.00546990078876717 1
0.127978797017895 1
0.290134046256346 1
-0.0703404642524359 1
0.505583433536177 1
0.107597052263222 1
0.108164478875971 1
-0.407353022362451 0
0.491795020091968 1
0.228716587042755 1
0.0784992367003631 1
0.498780887142264 1
-0.00635244248694186 1
-0.216027389501093 0
0.292969105778628 1
0.251176019064619 1
0.53539637551415 1
0.0596389123037258 1
0.505248940873135 1
-0.123950520288621 1
0.354963347102347 1
0.0255600986981593 1
0.237759216433408 1
-0.11625204387297 1
0.316465361789703 1
0.156284432523022 1
0.134307558716646 1
-0.0368942557524425 1
0.236493232278851 1
0.545180273108492 1
0.232868190368576 1
0.184810904756974 1
0.270172706135753 1
0.405858717689127 1
-0.0734672270275298 1
0.299803855323746 1
0.204280571843986 1
-0.256748449251821 0
-0.112099969367487 1
0.183368688658615 1
0.45232938398584 1
0.564723499136783 1
0.613450749747351 1
-0.0650417081754785 1
0.262475030759696 1
0.347968859932402 1
0.490510902677393 1
0.039674755263761 1
0.163361918984145 1
0.25123540081317 1
0.293221817963362 1
0.245862640151629 1
0.228747382068231 1
0.351763198526919 1
0.216059119054801 1
0.540382577580204 1
0.354689855004627 1
0.106073515783231 1
0.37876868981299 1
0.53142360065684 1
0.18479486008737 1
0.132521387366773 1
0.293017567056253 1
0.344347793912456 1
0.267207246020827 1
0.234923567398677 1
0.36898426730951 1
-0.360489323872201 0
0.442509189473081 1
0.0357556612170825 1
0.306153545122224 1
0.212300754164398 1
0.013662776350087 1
0.414412744777267 1
0.484549223906168 1
0.253753099426727 1
0.254937413696877 1
0.394744506964891 1
0.506263577012887 1
0.225156815473192 1
0.180011435479281 1
0.134558944590861 1
0.44743016363433 1
0.281384751756263 1
0.76193475511047 0
0.0235958606203268 1
-0.0518426051226542 1
0.0845544452763284 1
0.460234023006925 1
0.302554521688052 1
0.131115973496762 1
0.202576231584605 1
0.080490434029303 1
0.182296078530702 1
0.110736900251147 1
0.363307067048496 1
0.391151967615664 1
0.503210450428632 1
0.088900514983158 1
0.0582591589494507 1
0.0510720603404517 1
-0.158871121036744 1
0.132584816887131 1
0.265357237578273 1
0.138866186433854 1
0.636225936512479 0
-0.0416873519323827 1
0.239827649193868 1
-0.176028893390878 1
0.192120267048967 1
0.263747034980852 1
-0.0682351324432157 1
0.100005240013432 1
0.0996921812955864 1
0.568741563393803 1
0.35097911040437 1
-0.171805902965826 1
0.170949325137915 1
0.0136832748949293 1
-0.20827029319562 1
0.335651493111128 1
-0.0327616180496102 1
0.244156627294951 1
-0.0547498375299946 1
-0.045440304218748 1
0.232757433735009 1
-0.102054276491161 1
0.396118078197582 1
0.156138047853357 1
0.754108849743442 0
0.069607856873864 1
0.00794051265147967 1
-0.0909971841058706 1
0.336796249498686 1
0.129723771018154 1
0.205009217617648 1
0.412964913334007 1
0.261699255867818 1
0.0131388857621842 1
0.297812115241028 1
0.312011372687419 1
0.197920556481355 1
0.310470392371738 1
0.322764304292272 1
0.156117395130136 1
0.494575068501506 1
0.102784487844826 1
0.494517526767568 1
0.0325220341104679 1
0.035938157298077 1
0.57809326081633 1
0.057740334197739 1
-0.135329335376703 1
-0.0654920426905051 1
0.0958811047768835 1
0.0837938099703945 1
0.296644597017124 1
0.25242017992457 1
0.0717325404753449 1
0.086910320935435 1
-0.0833793582520662 1
0.149021054783204 1
-0.0534697348304045 1
0.160769299060752 1
0.590567316935413 1
0.386583985902936 1
-0.0851440729167379 1
0.314323570898938 1
0.460727003115189 1
0.104439396031054 1
0.283217045470866 1
0.293350885402225 1
0.157021804335334 1
-0.0421815644255757 1
0.234272299524635 1
0.0373709971538707 1
-0.0377919926947153 1
0.221403988952222 1
0.219040442874256 1
0.352078695646516 1
-0.233190167351291 1
-0.131138849976791 1
0.175117376702958 1
-0.10872275129464 1
-0.165798163451019 1
0.177606882022559 1
0.0894489407778583 1
0.000289570885055877 1
0.305945374296615 1
0.432036146127671 1
0.0407675979629108 1
0.680673619623963 0
0.601495617322869 1
0.184183786075197 1
-0.0118162223262339 1
-0.0666419157038467 1
0.139655570998547 1
0.235875516247372 1
0.381782292659857 1
0.295598350873849 1
0.000681274004024353 1
0.439448432643689 1
-0.0770629057396126 1
0.429333467142887 1
0.258161581054043 1
0.0880340655262848 1
0.252353397917995 1
0.45129187256331 1
0.193511938501556 1
0.243190771137906 1
0.206267494476014 1
0.342389594996164 1
0.0300636220641763 1
0.442870047447194 1
0.0581340152696964 1
0.168652375162962 1
-0.234518754428991 0
0.299397609569455 1
0.00537630909319706 1
0.0617436921553682 1
0.133396328694917 1
0.40998159374991 1
0.57390756595151 1
0.436293658742418 1
-0.225742146831702 0
0.125157882394204 1
0.552897373139048 1
0.480112669345984 1
0.041295509722183 1
0.218418928606077 1
0.130268922418673 1
0.226389171031605 1
0.602643844285872 0
0.56865903606641 1
-0.11568480773987 1
0.312062893856768 1
0.00479533772237898 1
0.272564227062416 1
0.309077412434298 1
0.0727082381931866 1
0.224827339884287 1
0.108005425790547 1
0.52915362230311 1
-0.00466186313002273 1
-0.0644181886282574 1
0.0264847832475965 1
0.116063810279157 1
-0.196457245590961 0
0.0499805266003479 1
0.00531931224461115 1
-0.0662762215730798 1
0.412897724091785 1
-0.0156085374376109 1
0.236856136113642 1
0.120014362416645 1
0.0227845747791756 1
-0.0668188618625192 1
0.204012009525061 1
0.0629835198197421 1
0.207356920311875 1
0.439082661252283 1
0.291031985716587 1
-0.108422806168405 1
0.281782717738163 1
-0.181640713058384 0
0.479974620022681 1
0.133554231078318 1
0.125206415802922 1
0.192164292708651 1
-0.0415736166683763 1
0.0361670109930908 1
-0.0431538793227975 1
0.50996680990854 1
-0.00895204932186409 1
0.079894827882766 1
0.28053124535859 1
0.360046304536882 1
0.056863724906573 1
0.31040481261733 1
-0.00473098469991444 1
-0.0857089333072573 1
0.215961017708113 1
0.159193658030807 1
0.155772670075076 1
0.110327521420469 1
0.376934412394425 1
0.296862253608436 1
0.102066216255309 1
0.429305966806359 1
0.075770888026338 1
0.315652266462142 1
0.322881747982873 1
0.307516063673877 1
0.438079720292899 1
0.4121961125733 1
-0.0164336418185837 1
0.375481835993887 1
0.251734201900737 1
0.209964019537422 1
0.258769733283401 1
0.179918761259208 1
0.304382035627337 1
0.333465812367161 1
0.448370594920668 1
0.432380187363779 1
0.1167374155738 1
0.203785632082594 1
0.136005727498275 1
-0.0878629193828156 1
0.469301210921036 1
0.108075681534954 1
-0.0317283767189019 1
0.314232352865125 1
0.22481541917787 1
0.163964596190137 1
-0.281007724215816 0
0.125748540491199 1
-0.106881547630877 1
0.290013663574101 1
0.220238984006552 1
0.478952782062462 1
0.250832800399954 1
0.201773137696586 1
0.174437929021299 1
0.319948011828479 1
0.15154161858261 1
0.280471232327969 1
0.194238058895961 1
0.10394290936075 1
-0.0015248221929848 1
-0.142354623832341 1
0.371282690287203 1
0.147266619743206 1
0.398160742540534 1
0.183385017164813 1
0.0460035642648905 1
0.154970068624874 1
0.260485339766891 1
0.112247932328792 1
0.255366519295977 1
0.483344192623808 1
0.158298712493298 1
0.0233539775824461 1
0.268712283476006 1
0.288232246034465 1
0.0709135125031294 1
0.286797380900538 1
0.605867982108788 0
0.247242281826117 1
-0.134416472128128 1
0.0838277973848576 1
0.143154859614006 1
0.346393305907876 1
0.613099976382553 1
0.308621100954745 1
0.182958962483576 1
0.26145723253684 1
0.052339818133421 1
0.47909768176798 1
-0.234264838347493 1
-0.0691673776877083 1
-0.261264914298824 1
0.0100900466987839 1
0.00698828393474384 1
0.130002346997656 1
0.0471937257561639 1
0.415823614036892 1
-0.112282220994655 1
0.299023383132846 1
0.0981354732204577 1
0.303490468184119 1
-0.131164866984664 1
-0.143940218947408 1
0.349990367779353 1
0.450091926836882 1
0.103970852609526 1
0.00240394254529895 1
0.45580638300991 1
0.15556846766583 1
0.537835576858286 1
0.305730964694104 1
0.0805183348753236 1
0.447467519897654 1
0.04825549451837 1
0.0857197426110639 1
-0.0802991687235589 1
0.0603632532610272 1
0.532767796543025 1
0.047395892047471 1
0.231588693301217 1
0.389817426907605 1
-0.124210652578456 1
0.179935450397612 1
0.311676165215604 1
0.328753419191878 1
0.442749803259429 1
0.398872369385721 1
0.011634554782422 1
-0.0377076613435028 1
-0.0268286525857286 1
0.278524225305341 1
0.246996206765772 1
0.173414585642182 1
0.0209338286181067 1
0.155843240939345 1
0.128620435438772 1
0.153317054777628 1
0.389461247411012 1
0.269911284150802 1
-0.0906756716576706 1
0.140608552615511 1
0.217543988781994 1
0.0397787077444311 1
0.307628780877678 1
0.366335083177575 1
0.106051238237741 1
0.494986267930748 1
0.351820363500818 1
0.406314683077305 1
0.137254222774033 1
0.54777884102497 1
0.422451416128656 1
0.338891402652278 1
-0.0121827933176138 1
0.184242101031209 1
-0.0285063271844286 1
-0.115073457132918 1
0.36386834225142 1
0.118818637684253 1
0.106878723567335 1
0.0951076143330492 1
0.188439264751395 1
0.545084729443466 1
-0.0437018207607522 1
0.246219408142169 1
0.223162610197616 1
0.0514744441926779 1
0.216607660267883 1
0.398122947681772 1
0.280637436353202 1
0.417631050495597 1
0.256479326743079 1
0.335907535668695 1
0.344736127767646 1
0.225533916740455 1
0.312912572831776 1
0.341500179376882 1
0.0637375168159419 1
0.458786141966733 1
0.235301664084144 1
0.200058448628211 1
0.0641188929894994 1
0.0819827574216392 1
0.39444476411385 1
-0.139025381984732 1
-0.0953071504397271 1
0.105537493964 1
0.260656720418373 1
0.0529908668775001 1
0.115678829600978 1
0.510942731364454 1
0.133723935911102 1
0.249406642289733 1
-0.116184285768061 1
0.0936576151831563 1
0.543375845831376 1
0.0327057856668272 1
0.217120487562376 1
0.219476867605043 1
0.106229143598528 1
0.245616599093815 1
0.322236535119435 1
0.417745493820537 1
-0.0235613958318463 1
0.260065667083666 1
-0.0432421754656482 1
0.385502503101992 1
0.734848380643586 0
0.321187457748603 1
0.128742224927505 1
0.108837615289079 1
0.185824669507904 1
-0.0917506704094684 1
0.13098252480334 1
0.47939686258425 1
0.1241970017828 1
-0.0608550223952267 1
-0.012636524228065 1
0.477512440901009 1
0.369815579212143 1
-0.273021566115143 0
0.306891168033689 1
0.144206545608122 1
0.0835354925705767 1
0.10143569147657 1
-0.0557210139531987 1
-0.0917602186398056 1
0.411981726386036 1
0.0224193372318435 1
-0.0743992902483359 1
0.166259799975156 1
0.355596046683876 1
0.0492374219984469 1
0.582442829125513 0
0.301597582125847 1
0.12165568086579 1
0.555252679627333 1
0.521474635595158 1
0.273780255921256 1
0.0699953101585504 1
0.209141604609817 1
0.364291246280437 1
-0.0744204681010684 1
0.233902459106185 1
0.212922530302014 1
0.261214627567289 1
0.18813457040327 1
-0.107643699703407 1
0.417482940897934 1
0.625679608431937 1
0.255676786045382 1
0.0533544026508859 1
-0.240558946070712 0
0.0408744204722382 1
0.1826978308891 1
0.115087256410689 1
0.383986146396973 1
0.240265586631182 1
0.0685212412705925 1
0.0518966200309391 1
0.0388070916295187 1
0.508642047769977 1
0.0248848034559881 1
0.19308199258313 1
0.221668635822961 1
0.0388892574831895 1
0.470419177906228 1
-0.0616990526693963 1
-0.347611685486099 0
0.112228361491131 1
0.0785469094715014 1
0.0896020607234639 1
0.172107532181806 1
0.218263882430494 1
-0.000499852423682431 1
-0.0578518668061886 1
0.293457007002831 1
0.414591975520512 1
0.0479217159836787 1
-0.0185994559052156 1
0.253105380191131 1
0.491089235501975 1
0.266275843909378 1
0.196092811022345 1
0.375431842585879 1
0.378595780641512 1
0.231590339647456 1
0.108102557089426 1
0.122808958773253 1
0.493691285412834 1
0.204262978238975 1
0.118877904764039 1
0.173024835000997 1
0.243856801190049 1
-0.0240624591552527 1
0.229774755241969 1
0.193268062179445 1
0.0813596375374782 1
0.0685241313266409 1
0.136384040926384 1
0.159293880599063 1
0.459215238127134 1
0.199724534106274 1
0.471357536874743 1
0.475609943561988 1
0.242080167600992 1
0.0297404635762731 1
0.258861027069617 1
0.540998106489261 1
0.270452039949381 1
0.544294197480657 1
0.479128153157191 1
0.42220308307865 1
0.196677407930512 1
0.133199852588056 1
0.471400643503883 1
0.162107444399301 1
0.0616968477437513 1
0.0550374877600739 1
0.0852579828343402 1
0.293983063297882 1
0.426009175707692 1
0.468640974196394 1
0.111521658572816 1
0.252988617461302 1
0.0704094114900167 1
-0.0174221398234167 1
0.307486209736939 1
0.372698652168612 1
0.348831847887288 1
0.0203232134933785 1
0.220750582073154 1
0.34118091283231 1
0.0805493074346974 1
0.0746503604235721 1
0.51750353344997 1
0.186352967390504 1
0.463046342650607 1
0.0920378892445021 1
0.307592819145174 1
0.501645295107585 1
0.477913113239283 1
-0.00441730303805551 1
0.12391403231437 1
0.23381893672679 1
0.26514237279935 1
0.374713559651409 1
0.0774008563159739 1
0.320078467097862 1
0.571972936515781 1
0.362993928192852 1
0.143026828603048 1
-0.0814652858030959 1
-0.0134942180872423 1
0.2428785965668 1
0.298858624735919 1
0.454478456184265 1
0.180885275766328 1
0.0450378706084224 1
0.260490803396206 1
0.170515375272285 1
0.383595961985153 1
-0.108741633977632 1
0.257744570001114 1
0.275880017134892 1
-0.0442078255921142 1
0.055629036606605 1
0.251516889048872 1
-0.000439352102796893 1
0.542746299354007 1
0.613340110779074 0
0.482042411342063 1
0.294819649420636 1
0.0601693211762021 1
0.211315007887241 1
-0.167414454964214 1
0.202177796529748 1
-0.0354874164887563 1
0.391116032434403 1
0.178598590171776 1
-0.122751130743667 1
0.336923474369516 1
0.426090147859866 1
0.647434792276529 0
0.691823207105929 0
0.0307469738997578 1
0.0352718471998007 1
0.14912181669203 1
0.049430160103014 1
0.207919238042222 1
0.365719651689559 1
0.149308114469709 1
0.45004835219479 1
0.114119468436537 1
0.24092456766654 1
-0.142608782143911 1
0.312590420158965 1
0.401813901837806 1
-0.0992299251326429 1
0.284775633078561 1
0.359987294242443 1
0.692339634687106 0
-0.0136725287713759 1
0.398906441232811 1
0.277737885162713 1
0.22600753873119 1
0.454102214604148 1
-0.0575871421806901 1
-0.130526644517077 1
0.606943640415177 0
0.108449116361326 1
0.299825058647028 1
0.214841561375159 1
0.025652462763802 1
0.199427358048265 1
0.693621106905295 0
0.301588786041515 1
0.5064718677564 1
-0.0371406583123472 1
0.32305767282429 1
-0.105461467556222 1
0.201591074019087 1
0.164159994641414 1
0.439747964485606 1
-0.0229378682000174 1
0.132325134905226 1
0.175934676041669 1
-0.0996265266563071 1
0.0458328576055527 1
0.122538765957805 1
0.162997528904521 1
0.326798775032328 1
0.124712469144917 1
0.241988998407599 1
-0.0484124267323218 1
0.229814085789617 1
0.289328892885685 1
-0.00804043125804145 1
0.228058796669914 1
0.608840551369341 0
0.338111989691429 1
0.0683810006153169 1
0.0949631708355973 1
0.236108342637311 1
0.25855545426227 1
-0.22023055137896 0
0.519778691175918 1
0.195767314464982 1
0.4483416917344 1
0.344570790149364 1
0.512717158555591 1
0.0189746450068384 1
0.0524188170574874 1
0.0823628577222714 1
0.00448901050045249 1
0.100446503622118 1
0.462286195790123 1
0.319218955675782 1
0.210204389288055 1
0.385164357466694 1
0.15319051734529 1
0.0605996431495008 1
0.586734692852413 1
0.0714354656429765 1
0.505143467722819 1
-0.132026988538093 1
0.0406785172269155 1
0.256788036163269 1
0.190721642730802 1
0.147335167852212 1
0.322443508612477 1
0.283417007712731 1
0.199996696472701 1
0.205971194044706 1
0.0385053166004462 1
0.181770808892276 1
0.431842056989274 1
-0.10435931125985 1
0.0279988586571695 1
0.296397275643839 1
0.189089686257614 1
0.30795762693677 1
0.205693814005922 1
0.267938668386982 1
0.284237750335158 1
0.150014704935376 1
-0.0733139093455023 1
0.0337870083627756 1
0.46587951285489 1
0.199410002081908 1
0.417306313417467 1
0.231133039915453 1
0.185516147424711 1
0.169868825524643 1
0.458874996405427 1
0.142865884539931 1
0.366016181640218 1
0.265948911358208 1
0.10581304747694 1
0.100098877519976 1
0.232852996002149 1
0.0648048967207923 1
0.367421660877848 1
0.235755452583022 1
0.295892816711271 1
-0.0208494919569749 1
-0.0682339028308315 1
0.125958670904984 1
0.228445058539438 1
0.0155660896224717 1
0.168249526141254 1
0.109341006902931 1
0.0886929529849521 1
0.258362889700118 1
0.197584417904081 1
0.601455401815111 0
0.209567410086685 1
0.311332237050214 1
0.291382705735495 1
-0.0824690789026662 1
0.331945197256993 1
0.192708486972466 1
0.239637913265237 1
-0.156156597639582 1
0.138194699558523 1
0.271526720346277 1
0.164309246335475 1
0.015893965064506 1
0.185222055052135 1
-0.00911742753311384 1
0.272385902946353 1
0.322942795590589 1
0.299967870697652 1
0.199727220440372 1
0.123872279150624 1
0.122904418302889 1
0.348778079055886 1
0.245888172405473 1
0.169940322910977 1
0.0706144273467189 1
0.234872881581288 1
0.0829049978935412 1
0.101837076129909 1
0.62022040208473 0
0.226141889181672 1
-0.170332500735391 1
0.102562260707383 1
0.343256183049595 1
0.0311796499372106 1
0.411863918419373 1
0.220386070443756 1
0.363647516996962 1
-0.0198975242916065 1
0.547705518038802 1
-0.178815417474566 0
0.170127993343775 1
0.271524482092895 1
0.278123959036324 1
0.285053606199239 1
-0.0610750411322767 1
-0.0851573490749722 1
0.448827081168999 1
0.385389759357426 1
0.32247178670389 1
0.119104681392081 1
0.299087947815078 1
-0.0336955148970602 1
0.207569386847198 1
-0.132690691048313 1
0.225128400955831 1
0.150314919316859 1
-0.0362829785069924 1
0.360214622465532 1
0.0371036988465574 1
0.357053474821884 1
0.514515844119894 1
0.275971290803926 1
-0.120854725957075 1
0.257786975728888 1
0.475937085419529 1
0.274380273758589 1
0.0258704303164897 1
0.231553509108149 1
0.0335591754670059 1
0.517868205981115 1
0.325873422547113 1
0.418399221555619 1
0.103004103357103 1
0.182255575621834 1
-0.184605347118796 1
0.0836160335886185 1
0.248667199403407 1
0.491742853140996 1
0.0380351342359023 1
0.400439893734264 1
0.156678650119717 1
-0.0424766873051971 1
0.295324158189991 1
0.142978276678974 1
0.103000067653742 1
0.347736441023901 1
0.491079790164063 1
0.277690831015672 1
0.160353441986675 1
0.0422023237821272 1
0.250732473500557 1
0.193048168989015 1
-0.0012810294216793 1
-0.0251694717448833 1
0.076680885871963 1
0.256346317757416 1
-0.0311738832094324 1
0.533276206554744 1
0.414238915787624 1
0.231379547487171 1
0.386166378642641 1
0.215284951868432 1
0.282839402009833 1
-0.321122126622927 0
0.0294372391843246 1
0.265286832009253 1
0.163894170133632 1
-0.217318843627878 0
0.0491732930946231 1
0.213369984567616 1
0.48120025791409 1
0.16409215615669 1
0.264291741806151 1
0.113065814433988 1
-0.00339557367259367 1
0.304418201335756 1
0.363111610457521 1
0.32475948640784 1
0.136241882178903 1
0.317957732649279 1
0.338419169349641 1
0.111756247390501 1
0.277341725374011 1
0.12078057301926 1
0.261920548330197 1
0.145586330136545 1
0.199341209381495 1
0.328096290298654 1
0.199179535862962 1
0.226497678264103 1
0.260170615100775 1
0.0591827464108052 1
0.130230418232235 1
0.126568941752018 1
0.130082446808665 1
0.0426937432529527 1
0.234528899953094 1
0.263291996964823 1
0.0691481737834678 1
0.388257202615201 1
0.164548476327478 1
0.119644967534179 1
0.115875580965623 1
0.226588366495468 1
0.335924764847479 1
0.224711473643332 1
0.318849485210174 1
0.119552874462457 1
0.138260562758211 1
-0.0476324601298945 1
0.330273223925241 1
0.5689948248921 1
-0.034463470270824 1
0.256296547080866 1
0.113793046856687 1
0.0354825316193302 1
0.0173330390839431 1
0.0121032257581129 1
-0.394586944236143 0
0.204014919272869 1
0.235965085296323 1
0.360610888423255 1
0.0860830230422327 1
0.209121459788718 1
0.17662469943051 1
0.017485909523764 1
0.364799987194725 1
0.214240567876142 1
0.384902900736172 1
0.14297639570811 1
0.36483683806721 1
0.829410598775841 0
0.244155276910894 1
0.230401540742511 1
0.16779110397872 1
0.472931732443289 1
0.0950584927216404 1
-0.115419705716322 1
0.213960871803572 1
0.25994520685345 1
0.401889206565073 1
0.443592418014633 1
0.375530135790674 1
0.329882283260918 1
0.2856194012144 1
0.160734978826247 1
0.192665244501477 1
0.582692625780926 0
0.349728976692646 1
0.106336155715526 1
0.25832728215772 1
0.408039100730507 1
0.409792929873538 1
-0.160206650297831 1
0.0285356123345581 1
0.311717377650301 1
0.251794193859286 1
-0.10881093238002 1
0.616066018571987 1
-0.0501321260271824 1
0.198380355014286 1
0.291207856273182 1
0.236706919021767 1
0.235667887768535 1
0.211427022358207 1
0.630158336707024 0
0.140975030777595 1
-0.279440420376608 0
0.255977099553954 1
-0.234567762519693 0
0.277133170980674 1
0.374153134790291 1
0.0735919379414593 1
0.151034737219027 1
0.312727670664874 1
0.267410455715416 1
0.177361239163839 1
0.145044839872368 1
0.405975919601988 1
-0.0922502707816617 1
0.079843796462207 1
0.29772580370043 1
0.229961578874816 1
0.269865188051252 1
0.555931072478555 1
0.226593554966125 1
0.0170860922049652 1
0.844394140244781 0
0.342845253809386 1
0.497264958963936 1
0.00616894875840268 1
0.0263570608293943 1
0.276756550787439 1
0.332424518080875 1
0.449571632359807 1
0.197418034521718 1
0.122806620608227 1
0.385665211066309 1
0.0374907200888093 1
0.216161128528127 1
0.217899512910634 1
0.00376288884197862 1
0.295025090689569 1
0.579366891846899 1
0.112690736875868 1
0.473020009181761 1
0.0610233667661737 1
0.102199651203624 1
0.419815085956573 1
-0.00340379643766313 1
0.144664901159784 1
0.120306997377811 1
0.486006496884542 1
0.385128539183848 1
0.230254837277246 1
-0.0488765872236452 1
-0.0741608046428238 1
0.503933497722143 1
0.226313508365032 1
0.468603107800492 1
0.398377022415595 1
0.422562044652994 1
0.115504156292522 1
0.224769170827414 1
0.0442604029345036 1
0.172533382112027 1
-0.0515059903539073 1
0.040580737879975 1
0.0359162898037358 1
0.112822043729352 1
0.325290999007223 1
0.0662806060402875 1
0.103218905209505 1
0.464146848996891 1
-0.165194061176609 1
0.427799180372041 1
0.633689453833395 0
0.0887362593541928 1
0.0158362387498205 1
0.242396611383152 1
0.263778105104531 1
-0.0407033665373165 1
0.410814443477343 1
0.177392742501059 1
0.0511863072500939 1
0.148506934178092 1
0.214427327619447 1
0.0414926195753898 1
0.308744257199519 1
-0.0139702706978632 1
-0.0822427195476143 1
-0.219448880139159 0
0.0321010136417624 1
0.364368196125422 1
0.408454732988308 1
0.312528854825394 1
0.212999389294884 1
0.209958021861803 1
0.0864831087993689 1
-0.0563636024130845 1
0.129050312393811 1
0.184003675163802 1
0.154341733329397 1
0.156847519328101 1
0.0610961909763937 1
-0.0275699451224394 1
0.00249808536489962 1
-0.33173805823391 0
0.41721822624505 1
0.435654234559235 1
0.419539546539787 1
0.140357848063794 1
0.292759215860812 1
-0.288805287009139 0
-0.0860467156881916 1
-0.0797189950133041 1
0.0922509192614031 1
0.144857920756387 1
0.242389230803382 1
0.549864060806084 1
0.214078353137649 1
0.396144976326006 1
0.336378420314811 1
0.351515814869548 1
0.201559049394004 1
0.142052148892539 1
0.323079789568164 1
0.710009687965016 0
0.160770267593319 1
0.18164306545808 1
0.386638903284919 1
0.229467255840112 1
0.180080422247436 1
0.391433869321539 1
0.136722452502443 1
-0.0861059045143009 1
0.131674798004023 1
-0.0496338758731248 1
0.371547451955541 1
0.148752933332051 1
0.182369426156721 1
0.168063017754156 1
0.0629829928651989 1
0.303591159822386 1
0.0799128925980127 1
0.380127004371138 1
0.376075476221722 1
0.155521830010443 1
0.0399484912317696 1
-0.248398518586838 0
0.509866524188403 1
0.147143077379096 1
0.0304975178350643 1
0.221346252790505 1
0.468309887069672 1
0.605123009495252 0
0.0748986682596331 1
0.278262420620658 1
0.0804218493088331 1
0.54641751896845 1
0.398174445899194 1
0.452192333265421 1
0.636903381676022 0
0.125823980505846 1
-0.00961459072988571 1
0.00159115757063814 1
0.374092628452643 1
0.109368977789081 1
-0.0955735051975392 1
0.357831600405104 1
0.104464393911621 1
0.323344658055468 1
-0.212686945561067 0
0.248641600009456 1
0.178385055149974 1
0.273154970674258 1
0.57336743064262 1
-0.147643755128326 1
0.324251377011734 1
-0.0346158021219148 1
0.488390439705775 1
0.172508437410182 1
0.172682464681715 1
0.452962165051806 1
0.448073065523675 1
0.241141249890129 1
0.443382211416511 1
0.285781319245794 1
0.0976332446271067 1
0.40173127580486 1
0.402703355257719 1
0.17640753637226 1
0.392186049095422 1
-0.116014791141943 1
0.228219405055188 1
0.190178101079085 1
0.0723892248173232 1
0.39819916029955 1
0.267479839427467 1
0.258701986071227 1
0.394190442021197 1
0.332983032900624 1
0.077936255249473 1
0.298691325144726 1
0.295847622521173 1
0.0427901357028336 1
0.181761398478343 1
0.15641315072343 1
0.425569707556958 1
0.598844092034869 0
0.158394922117577 1
0.0674874710130197 1
0.160919071641463 1
0.396373430533869 1
0.102191173706368 1
0.0922842260097382 1
0.310503990631768 1
0.173239171755785 1
0.233804945332175 1
0.19552267148635 1
-0.0687110030721027 1
0.400819283465096 1
0.150108996669668 1
0.0796500256561803 1
0.200645093027037 1
0.312876103726598 1
0.089366322546529 1
0.497289868632273 1
0.433253973762348 1
-0.0312536089697703 1
0.351494585634147 1
0.157021495003839 1
0.129297310360962 1
0.332273498237985 1
0.37674108510758 1
0.29402801797475 1
0.361006055856462 1
0.192842126739165 1
0.358511642286149 1
0.222542639924794 1
0.170596121821175 1
0.1295360607393 1
0.363710804169842 1
0.552077602508774 1
0.189039691086682 1
0.541495127413056 1
0.133292904648306 1
0.187539397770904 1
0.0977099957878607 1
0.328341668004148 1
0.522551786254179 1
0.497927458345396 1
0.32059183652548 1
0.326189728431533 1
0.13012078270142 1
0.232800059980699 1
0.0229464159239437 1
0.365277507034281 1
0.0513727273812901 1
0.536220998872878 1
0.243766454096326 1
0.149081720800729 1
0.217500423035202 1
0.290727160372928 1
0.529005863292456 1
0.458255653652857 1
0.152842673062088 1
0.342751911914186 1
0.0429375997492337 1
0.0449673293345322 1
0.00690407370099161 1
-0.267540166178717 0
0.22848212685762 1
-0.0191101556823734 1
0.156073659994513 1
-0.151375806394744 1
0.289709701764022 1
0.352545107966779 1
0.544625772428819 1
0.0500833879372964 1
0.0140812663195051 1
0.335093648105759 1
0.180302501375404 1
0.056944753144898 1
0.349553903729022 1
0.218167147092689 1
0.251003035844184 1
0.277421067468425 1
0.466774858450399 1
0.209471997537914 1
-0.350233511505759 0
0.21741576402316 1
0.325745259079561 1
0.276587632909321 1
0.433392636289976 1
0.238925465881588 1
0.147457300929043 1
0.166997061702942 1
0.190171807708909 1
-0.0330534851129375 1
0.17831355988399 1
0.267138383875931 1
0.183341975263893 1
0.22180594738612 1
0.27898015504077 1
0.253632365682856 1
0.305992949433873 1
-0.0866121139309817 1
0.300856945499978 1
0.224074862749419 1
0.364316694179666 1
0.115708483140126 1
0.277115352869509 1
0.134024626742945 1
-0.105976488143206 1
0.200590368228409 1
0.509673193054249 1
-0.120283334356948 1
0.173034691857833 1
0.180167104755501 1
0.421021817567336 1
0.165043256819843 1
0.150616636769822 1
0.104744313200771 1
0.174136454441399 1
0.428037393459317 1
-0.0263427882977373 1
0.323931869942949 1
0.0649632971050846 1
0.0834503745693469 1
0.0936998053218074 1
0.316164334645405 1
0.29492381696683 1
0.456026909071143 1
0.244491432012141 1
-0.335856494248706 0
0.161403644432258 1
-0.142319895240611 1
0.139459152537409 1
0.132567922788656 1
0.130666748672856 1
0.212282418704177 1
0.296901557576809 1
0.637551908991471 0
0.594321136432245 0
-0.0774273324065292 1
-0.126468675092101 1
-0.00974561970297872 1
0.227307591991837 1
0.229536209836763 1
0.315317199072755 1
0.0942032801252042 1
0.420066795237522 1
0.129564559954839 1
0.301686408085391 1
0.525170865515268 1
0.2415172616182 1
0.00426256851037387 1
0.0724302953874994 1
0.211085335791381 1
-0.00287069384128834 1
-0.00755088737509756 1
0.512863525108607 1
0.0857163908317654 1
0.214608743805227 1
0.155982981181487 1
0.261241215147307 1
-0.00344432397645503 1
-0.323231220292611 0
0.0048804318431255 1
0.106341582233708 1
-0.0851014666390244 1
-0.0848040580135258 1
0.2754090395943 1
0.267262632327712 1
0.303285194455346 1
0.347937363154933 1
0.410338786026209 1
0.396466446101654 1
0.0991971114805634 1
0.557389230628747 1
0.297312376245218 1
-0.0872434631424597 1
0.437701276819198 1
0.156913646678519 1
0.334096510505027 1
0.243603657154264 1
0.22824236350779 1
0.0972347846999261 1
0.150514143036167 1
0.0462800153997113 1
0.0012515132988573 1
0.148309403062093 1
0.131664964020525 1
0.236116957617142 1
0.122388893233377 1
0.0497496009377307 1
0.237079447448096 1
0.248714401480878 1
-0.0905720824976701 1
0.0720394065673813 1
0.427627026163883 1
0.637415277593562 0
-0.22107868595189 0
0.282331763008784 1
-0.136764481850949 1
0.108453586947583 1
0.292489411458049 1
0.10968167854394 1
0.020660242530886 1
0.329082797917679 1
0.229507823783142 1
0.582764420828613 0
0.271339665071718 1
-0.0606016706595593 1
0.411955722607549 1
0.318447571094922 1
0.368860784077515 1
0.236701285865814 1
-0.100789838344492 1
0.0596326921758563 1
0.0201100352258879 1
0.275513983447001 1
0.396962246062343 1
-0.167670079178843 1
0.40491899922023 1
0.506892570076556 1
0.371419772790677 1
0.473205114756885 1
0.376331293327448 1
0.154798390490947 1
0.168922751234963 1
0.318097533998609 1
0.351059596243349 1
0.197423481918937 1
0.279860611819769 1
0.142827202422427 1
0.329645801998607 1
0.148450436782121 1
0.411211276058096 1
0.163510160322531 1
0.0100218400218787 1
0.0570033652544345 1
0.0477223017046209 1
0.180791301563102 1
0.0596106249730163 1
0.0269817582079084 1
-0.0914594467066256 1
-0.076870987552107 1
0.31900755961446 1
0.574999704223864 1
-0.0386829131579188 1
-0.036883915336801 1
0.164922998264018 1
0.224713499928132 1
-0.0689996882308852 1
0.126995965659559 1
0.248255148790685 1
0.648888194710016 0
0.349926186245042 1
0.00123060818279535 1
-0.0645266567837989 1
0.167301440907348 1
0.609542623852609 0
0.205606889619625 1
0.065999500880709 1
0.073192229396941 1
0.10534249015708 1
0.296187924646777 1
0.199672578496226 1
0.281137558850765 1
0.245420034059381 1
-0.212208963733581 0
0.0601293592681486 1
0.203262943064307 1
0.449256533035768 1
0.0901031235654896 1
0.400203657367603 1
-0.220374697231962 0
0.233952990916659 1
-0.0454319230717382 1
-0.0469436588668185 1
-0.139970704499261 1
0.0448883801166627 1
0.10782084295989 1
-0.0280081459860004 1
0.0874673665425112 1
0.205067308666759 1
0.00943326476599849 1
-0.0959193099270206 1
0.179924008992928 1
0.49187744657536 1
0.380226498366086 1
-0.1725019850016 1
0.17030815349987 1
0.398539391038912 1
0.251108177950253 1
0.0462185743001959 1
0.247064422721745 1
-0.183835878730865 0
0.142659936856892 1
0.397515272667344 1
0.102482787080532 1
0.396849866154203 1
-0.394393139763992 0
0.0381814282112375 1
0.102446804980997 1
0.413373517753557 1
0.163717096265583 1
0.00639807948124899 1
-0.0429777769243941 1
0.158625637470334 1
0.428280866132435 1
0.00170818101593583 1
0.112151792400055 1
0.420920088274 1
-0.00056809176066373 1
0.0643537466896682 1
0.047567853307192 1
0.308249771891525 1
0.0979288509388673 1
0.165408368118783 1
-0.0062416651487659 1
0.22845738090139 1
-0.127449123650433 1
-0.145286298157467 1
0.313721674236891 1
0.245483808143314 1
0.400859438495137 1
0.0949374454335586 1
0.212409197761619 1
0.400101190494975 1
0.291709401605412 1
-0.0445601927742961 1
0.303305083383856 1
0.572973598581874 1
0.00254898220452005 1
-0.0546911269069392 1
0.190350735012854 1
0.328788407839751 1
0.432818506281444 1
0.153401323624949 1
0.0348352806665634 1
0.0270396146741143 1
0.428721668400664 1
0.0121519982467684 1
0.0656802168906894 1
0.273205618183883 1
0.00174336912576513 1
0.0424907063061439 1
0.192405709396647 1
0.372352060396914 1
0.34681685213266 1
0.279208035270109 1
-0.0155438309004506 1
0.239989874717956 1
0.0998927977327182 1
0.0169921649753322 1
0.0467966013384604 1
0.435982649628559 1
0.238266116396804 1
-0.161210003428422 1
-0.183210693117455 0
-0.0166371327305897 1
0.0791740317143505 1
0.210942417160409 1
0.16655193304006 1
0.211687095256765 1
-0.223917378282779 0
0.309119957859576 1
0.0262122459494669 1
0.13493047187582 1
0.211939834423563 1
0.276397869526433 1
-0.159479367540719 1
0.389575085327086 1
0.352006619010813 1
0.345368256983343 1
0.192554658332466 1
0.299707044810966 1
0.00820463097750991 1
0.0324985025455323 1
0.304634625839584 1
0.345106155131013 1
0.176801455352684 1
0.213617190583905 1
0.260708470533245 1
-0.00860140777671703 1
0.139731794420282 1
0.37263649918987 1
-0.524141066763073 0
-0.164394483865516 1
0.324694506798024 1
0.358644732510342 1
0.28618102744981 1
-0.191580066680892 0
0.461541445427487 1
0.64928904333486 0
0.0697605117900907 1
0.127957563653693 1
0.138409845776692 1
0.238354592596716 1
0.273374048088197 1
-0.344606636656185 0
0.0858429501700988 1
0.29702641739997 1
-0.0555196978037592 1
0.0899602513233461 1
0.223832642082093 1
0.241974374264735 1
-0.105308807673404 1
-0.110207817173757 1
-0.0156009992391707 1
0.40971077676072 1
0.441238742694672 1
0.327159636258338 1
0.238689059492623 1
0.148293705102554 1
0.524232346216632 1
0.347926295544845 1
0.0366853597880093 1
0.159905694923863 1
0.175748099191496 1
0.323071189029119 1
0.266426016096409 1
0.539054927236307 1
0.43271742406299 1
0.396346235944882 1
0.134846212045311 1
0.0163371920058615 1
0.319521950821573 1
-0.0309751866559995 1
0.031186123731339 1
0.340940230406895 1
0.540253544670845 1
0.0729089088552278 1
0.498067513020921 1
0.388895967666935 1
0.184963609605455 1
0.190157327244271 1
0.0459031527704626 1
0.232038171119332 1
0.348443356537084 1
0.284258381555424 1
0.611023297046892 1
0.334915910253958 1
-0.11710036291013 1
0.288082738866202 1
0.518607207763054 1
0.260436516548159 1
0.426838279429369 1
0.277276488159204 1
0.204568767707203 1
0.179732814506216 1
0.342389174212977 1
0.154712787546131 1
0.01759427617558 1
-0.0902451314126121 1
0.0439875231597321 1
0.10280135063677 1
-0.127454411469749 1
0.64933287429808 0
0.37076956592335 1
-0.0903917475736854 1
0.30315216509196 1
0.166862542516616 1
0.177849492164368 1
0.188734825720662 1
0.0968834075895607 1
0.309254356804728 1
0.148051633770507 1
0.103804527956629 1
0.12085698639466 1
0.0670271115482308 1
-0.10659936513093 1
-0.0759626504960083 1
0.0561262607958892 1
-0.126743371545966 1
0.210834072720766 1
0.401408754804553 1
0.0369146749454717 1
0.0472395661616434 1
0.290878647147563 1
0.71178713293288 0
0.448624620607245 1
0.568869075919937 1
0.0617319269268217 1
0.00823488782456998 1
0.209721117748027 1
0.448102160498325 1
0.016712008835208 1
0.359978187740803 1
0.143888853213134 1
0.535898706746531 1
0.248376588732569 1
-0.0680125484084482 1
0.191907203049898 1
0.12971979613159 1
0.130948406051478 1
0.385981817867271 1
0.239462632992163 1
-0.0738946441464642 1
0.328466709236164 1
0.151068837375799 1
-0.0693871440751187 1
0.154219614841528 1
0.143112207131171 1
0.454639635530317 1
0.00293428675664345 1
-0.0341970885697541 1
-0.13212224170749 1
0.384534703493756 1
-0.0425737934401338 1
0.386673105862465 1
0.142969660394161 1
0.0687707776789722 1
-0.0296018933076617 1
0.232100986984813 1
0.209284517066303 1
0.314763245218412 1
-0.0589423853348084 1
0.0648492049079084 1
0.312534965271163 1
0.211745636849796 1
0.311061036554768 1
0.327027392579669 1
0.121472954434347 1
0.083884846778002 1
0.25938114978455 1
0.481316506283697 1
0.104025468957465 1
0.32838335367481 1
0.227945923408019 1
0.50517624181183 1
0.5483498082332 1
0.067271660506095 1
0.226225587703243 1
-0.0666066360253258 1
0.416385893295224 1
0.260056220686975 1
0.287162497309469 1
0.0444108384526986 1
0.267080389410443 1
0.0165127431079976 1
0.603219360392575 1
-0.417244840444112 0
0.218679905839161 1
0.53951276715547 1
0.159372680088782 1
0.248590414578228 1
0.25030685963827 1
0.287852222845677 1
0.309637400771083 1
0.316581586422104 1
0.168861867079544 1
0.229659057795519 1
-0.0625350132599293 1
0.325888293567746 1
0.0327123874610142 1
0.0395858364037521 1
-0.207687784386371 0
0.228816699487652 1
0.594401238852552 0
0.0900030380631493 1
0.182697758590167 1
0.277400231779682 1
0.134279088323782 1
0.36844241618675 1
0.132150254158691 1
0.386390563476726 1
0.207013061563852 1
-0.328538706587673 0
0.18005606274306 1
0.369723759542799 1
0.451275887763451 1
0.322497458305763 1
0.326318703414266 1
-0.21557978246552 0
0.214465118722959 1
0.519893761769346 1
0.280624483775181 1
0.0443365794082541 1
0.380291291635262 1
0.169472033990208 1
-0.0381466779572787 1
0.183359738276513 1
0.109833298789242 1
0.095636968250815 1
0.231327555924088 1
-0.148586765099845 1
0.247233593756862 1
-0.085728529173443 1
0.0426908399692583 1
0.206591952115952 1
0.411846991218561 1
0.300897235329145 1
0.0364919213249418 1
0.228244107257537 1
0.157113685400001 1
0.350577887616026 1
0.0288510497694143 1
0.143772901891265 1
0.369564446402427 1
0.312227040924519 1
0.491246024003608 1
0.0622084633569611 1
0.294447465898217 1
0.412281443571201 1
0.26353509201291 1
0.201589333206116 1
0.215726395287603 1
0.407779870277994 1
0.354980557376383 1
-0.235722231294106 0
0.0607978918727662 1
0.237202285995059 1
0.183322073237547 1
0.335963597474658 1
0.251558186539231 1
0.341338606876864 1
0.388957966327273 1
0.142703796961806 1
0.407217477019452 1
0.382640624046979 1
-0.0419910318803442 1
-0.00255158904774959 1
0.376378756949187 1
-0.230226289596047 0
0.261480650749242 1
0.0164015645484354 1
0.298221629151537 1
0.250882060580051 1
0.178359044555968 1
0.619968083675686 0
0.206011989052928 1
0.632997592507044 0
0.0461133600758298 1
0.0844553854300738 1
0.176815589159763 1
-0.127315399227848 1
0.195888687775046 1
0.163415892346629 1
0.430945528273415 1
-0.00238200752445983 1
0.238100977742769 1
0.207392597638111 1
0.369081366567761 1
-0.0552009704728515 1
0.151503550080759 1
0.155229744009112 1
0.215743285125249 1
0.173319464190275 1
0.116374488642844 1
0.59666810054875 1
-0.000217655804912564 1
0.243622497413163 1
0.143033267897509 1
0.232211493942692 1
0.136984285165912 1
-0.0134874724841888 1
0.299623636913129 1
0.137885508015901 1
0.335305474746579 1
0.27684322474313 1
0.0551240021456046 1
0.0203732956379496 1
0.344560900148884 1
-0.131387935765826 1
0.368275204696093 1
0.194203315036835 1
0.135073776859153 1
0.0607730627726022 1
0.156212324736024 1
0.308120157821594 1
0.429281033176235 1
0.141341340861378 1
0.0659188831550953 1
-0.0768079796782782 1
0.0896575133046364 1
0.139485230488929 1
0.351959312689253 1
0.176788522062679 1
-0.0215212563609258 1
0.411622130607585 1
0.582571164964079 1
0.207218552220851 1
0.261425018446834 1
0.170183023635668 1
0.326223399187386 1
0.0131005218441022 1
0.0406021389668778 1
0.314204429160319 1
0.531250111298698 1
-0.00692508087892935 1
0.18060321361165 1
0.387421055751859 1
0.0406235293466927 1
0.218391537401107 1
0.342104966967224 1
0.433122380777503 1
0.343839711062106 1
-0.0332938071935593 1
0.387718200680408 1
0.218624486538556 1
-0.197920083171801 1
0.0420678673715512 1
0.0765421169488309 1
0.125354762558716 1
0.16691044390466 1
0.662480721668073 0
0.239155609410839 1
-0.0505294975831012 1
0.395723002279688 1
0.0292200956232686 1
0.139604699969318 1
0.0922645725613648 1
0.268762788747941 1
0.180190867649394 1
0.0842333772516806 1
0.0586194592806583 1
0.153508362263489 1
0.241893436713732 1
0.0222705716647829 1
0.249150519010032 1
0.197853823446772 1
-0.282103774103238 0
0.734147731466938 0
0.0903527333473522 1
-0.0708692997792239 1
0.498399098367692 1
0.444465540668054 1
0.291324756505424 1
0.141244446938129 1
0.134892598861501 1
0.341958481614718 1
0.0693884476302266 1
0.173288839986825 1
0.283012755498701 1
0.0110879086412786 1
0.0441386640332968 1
0.467866826037636 1
0.2116126083354 1
0.138962554088894 1
0.0789688920307823 1
0.12627464715563 1
-0.0130506524712548 1
0.248178728325974 1
-0.086260748470259 1
0.0555737695200966 1
0.199922370367962 1
0.507979391069235 1
-0.0185663913239339 1
0.288964364409061 1
0.200024594397948 1
0.436931743325531 1
0.281639586762634 1
0.246231507579998 1
0.253598615552444 1
0.0982974324106929 1
0.152201146377185 1
0.257690439071494 1
0.304311951972364 1
0.115871332187981 1
0.239337982037376 1
-0.164073520986985 1
0.168376332116047 1
0.113924834454259 1
0.513139334451627 1
-0.122510036006754 1
0.318176802919222 1
0.587110572947812 1
0.127278678451896 1
0.499383709696085 1
0.186416633167026 1
0.581290116445012 1
0.00489734287761793 1
0.227620928326129 1
0.0341995275066685 1
0.184847959325 1
0.0431633957770954 1
0.378434992254642 1
-0.0110446832000328 1
0.2632790523798 1
0.389475273375104 1
-0.0281464743158985 1
0.3244753697923 1
0.0259270494751956 1
0.467473155091852 1
0.306221519018218 1
0.305327147529103 1
0.211465850694296 1
-0.0786330961559287 1
-0.107215686808901 1
0.0583719426614214 1
0.111743013080497 1
0.317132167743628 1
-0.157380527232477 1
0.364214510395628 1
0.10540448560863 1
0.0523219055577476 1
0.0851423955156288 1
0.428860637727281 1
0.0219186957709792 1
0.0177126840642851 1
0.4820051351754 1
0.234993557546932 1
0.249878267888416 1
0.418076882714821 1
0.316853665507473 1
0.105003003676665 1
0.339472434238411 1
0.388002593466817 1
-0.0562214585807062 1
0.630770882640503 1
0.177176408111603 1
0.455395403140991 1
-0.243993391925916 0
0.189742504883575 1
0.294351349154454 1
0.319469247200176 1
0.232179717899711 1
0.356309625241259 1
0.121767775235464 1
0.0278404364486791 1
0.091746514371037 1
0.0242413263355837 1
-0.109903092408853 1
0.0697138435386624 1
0.475277306213528 1
0.122705615595675 1
0.197350079225348 1
0.322544154267735 1
-0.0661368356063801 1
0.25923838449144 1
0.362139927360888 1
0.158140683347714 1
0.307968563514974 1
-0.0967454779419632 1
0.133475391186338 1
0.203935519067186 1
0.0795069423083822 1
0.0409630741361473 1
0.327732813833172 1
0.202796956914916 1
0.281372247835177 1
0.454790803411876 1
0.234304750490426 1
0.0287589249743209 1
0.13128800834728 1
0.365647450097825 1
0.210276579866713 1
0.0968896454228556 1
0.369943119807018 1
0.206990060245551 1
0.0197696321937044 1
0.481143425175728 1
0.184832285508986 1
0.247476439417167 1
-0.0730702760576429 1
0.386764159760922 1
0.147066023253966 1
0.42256763307956 1
-0.0676830665851698 1
0.109886392152132 1
0.202480348098838 1
0.0630488748319948 1
0.44264793480048 1
0.196431281725244 1
0.146803936887037 1
0.0539252606731992 1
0.194444576964454 1
0.00224000290184068 1
0.100956203695866 1
0.299872806406894 1
-0.0360608224032056 1
-0.0143755994566472 1
-0.191473421093015 0
0.312818325687377 1
0.108664544930146 1
0.379923867274614 1
0.143162828074748 1
0.0845409478707901 1
0.174391043091025 1
0.327443757047768 1
0.00905500573166025 1
0.334089400289965 1
0.152225567064264 1
-0.0845905926962689 1
0.270743796490058 1
0.374546747846031 1
0.0248669863174476 1
-0.0756392332172453 1
0.0251643495568146 1
0.435371738042325 1
0.192780861830083 1
0.385058359969846 1
0.400577194430964 1
0.396276885273417 1
0.310778774032324 1
0.1767988122554 1
0.270836906747793 1
0.262583946437052 1
0.270138237157841 1
0.133047066985841 1
0.0561245659463804 1
0.0583315728396522 1
0.0648186752002254 1
0.28498732502697 1
0.303680988782128 1
0.117278429835494 1
0.509750900315697 1
0.0980633635060745 1
0.417971622594921 1
0.189245490620154 1
0.085060267245074 1
0.298504186804221 1
-0.0806035897104422 1
0.110613833259113 1
0.0457341691996653 1
-0.369198946388783 0
0.269576269930503 1
0.219961992036179 1
0.267755912264101 1
0.572719142625785 1
0.0618938097703784 1
0.659546051776034 0
0.204215985884336 1
0.278381450642435 1
0.190204928490505 1
0.0185818525643063 1
0.344865524821758 1
0.424455601780046 1
0.199436078715086 1
0.128216211520275 1
0.379137588956767 1
0.196381003229853 1
0.438473638617349 1
0.0916472730529068 1
0.30980353509711 1
0.343584086605512 1
0.00897566286937065 1
0.271109512979935 1
0.131543141418523 1
0.129617194482887 1
0.370610183648688 1
0.16259267372514 1
-0.248302945156161 0
-0.202093194804339 1
0.223335307982635 1
0.389986044054538 1
0.0559127756307585 1
0.334343557854102 1
0.200951240029046 1
-0.152699697609886 1
0.20076677448557 1
0.42074235866562 1
0.28822069841917 1
0.0264911804268312 1
0.0819352816382354 1
0.0954732124831999 1
-4.88867595511977e-05 1
0.315057725797936 1
0.366449184381595 1
0.181383151490222 1
0.257093318498735 1
0.0100647070802106 1
0.390625844625766 1
0.104673647773604 1
0.0512784503208865 1
0.456244558916736 1
-0.00211647481413254 1
0.25525758568296 1
0.0491204063138522 1
-0.0812623274042859 1
-0.207820702146122 0
0.763957999669873 0
0.249659315242246 1
0.109560555444287 1
0.0327718353696601 1
0.174380358075479 1
0.245903703153998 1
-0.171605192216908 1
0.545490600475608 1
0.0523462742199283 1
-0.0027807551498923 1
0.0847835708261688 1
0.5983753321577 0
0.194911499833307 1
0.109584589039697 1
0.227375611859921 1
0.342364203120133 1
0.245832245063543 1
0.344890040659476 1
-0.0252994116889379 1
0.240427976901273 1
0.248376239660285 1
0.0541228903819297 1
0.101287237496014 1
0.257505597894993 1
0.274696586335197 1
0.286701405054082 1
0.108594168041513 1
0.488331179843963 1
-0.0539474265681271 1
0.128494325968932 1
0.437294080296361 1
0.244955815081311 1
0.0998722098941395 1
-0.0157628310400835 1
0.126288533123855 1
0.06331456572191 1
-0.0300307946318813 1
0.400874824996228 1
0.520847994770052 1
0.0138343260250648 1
0.42143066243622 1
-0.0618502694555812 1
0.422391561087794 1
0.025230906883325 1
0.238545121339945 1
0.0569812745056388 1
0.0906613293482228 1
0.164628236240191 1
0.247799661147012 1
0.120444450348398 1
0.0572525185793693 1
0.362421052632502 1
0.247423833843145 1
0.0767697356078821 1
0.224994652782221 1
0.0998751591194625 1
0.327750128757399 1
0.27105111722896 1
0.00693364296482885 1
0.336052621402915 1
0.237614089556361 1
0.451662614468296 1
0.119107826712354 1
0.0831719982564263 1
0.324043000330551 1
0.399524198806221 1
0.356540910755169 1
0.539996009105559 1
-0.167519485528749 1
-0.00677508635921305 1
0.537866949437549 1
0.162221621470321 1
0.0860346428929965 1
0.192245217085002 1
-0.135371792783644 1
0.316020686198547 1
0.462379494839567 1
0.0664725772534096 1
0.710391220401361 0
0.192528159834262 1
0.260857132837807 1
-0.28241572285994 0
0.176103546961134 1
0.162788091976539 1
0.402015339492184 1
0.0340396899154519 1
0.116086613435456 1
0.188186270508311 1
-0.0680913293080461 1
-0.0241700809579657 1
0.320190146911711 1
0.415621944741876 1
0.332065207416556 1
0.50768221763603 1
0.298727454390528 1
0.0757816621400888 1
0.315133179359616 1
0.239907843658262 1
0.222521365446498 1
0.11197115984635 1
0.222288051245347 1
0.204755100870223 1
-0.0327117397892298 1
0.421429367806509 1
0.234331142124107 1
0.397227495040681 1
0.259015732311864 1
0.174113104387158 1
0.0921450264555664 1
0.0405120829913793 1
0.226189089705526 1
0.121955524266574 1
0.167528076446437 1
-0.0924703307891234 1
0.308960805258865 1
0.453172678751765 1
0.0182534709438304 1
0.334444910873627 1
-0.128705942214682 1
0.337991690663943 1
0.165958261514415 1
0.113874052599435 1
0.369248121773962 1
0.209367375435779 1
0.280379414164657 1
0.296202352748941 1
0.452887228824191 1
0.185116200370683 1
-0.0862213575390298 1
0.181374795286516 1
0.23550178855651 1
0.718351871721559 0
-0.262906358460608 0
0.2637912823793 1
0.441058605587446 1
0.155867192466001 1
-0.209877622827216 0
0.0147358201773508 1
0.106692540293572 1
-0.113399015451957 1
0.208458192816666 1
0.458145760834532 1
0.137619076398986 1
0.262092182988595 1
0.296103844443474 1
0.140081928004906 1
0.667277976730883 0
0.266382620408287 1
-0.0464104831817256 1
0.472526197250883 1
0.125248383358889 1
0.340276810665813 1
0.428073080940936 1
0.449979328858312 1
0.279326232208545 1
-0.212701822990741 0
-0.0593752985591156 1
0.491191693783498 1
0.186597700191476 1
0.274155998208515 1
0.331185699534803 1
0.410645763953714 1
0.217949780341224 1
0.42131484970247 1
0.160212295100405 1
0.532461197393013 1
0.432003086387031 1
0.145302253559736 1
0.468692738912793 1
0.132046973463794 1
0.358695027842141 1
0.284834480734648 1
0.354145438386322 1
0.0530240372013779 1
0.287038977154507 1
0.165206635592729 1
0.111830559463022 1
0.180669718070624 1
0.157816919828396 1
-0.0383495741333507 1
0.333566774648591 1
0.508689318803983 1
0.467579615021545 1
0.235882032448743 1
0.447271275776857 1
0.139629841715805 1
0.407457143055697 1
0.432196068558824 1
0.168038511978209 1
0.111229398822516 1
0.460095637525855 1
0.0867928532411338 1
0.102127627973889 1
0.157433877582886 1
0.190198328863203 1
0.292696208418521 1
0.340593730557729 1
-0.0248145610887511 1
0.187064184275501 1
0.410288318407111 1
0.185658716447 1
0.128688458671003 1
0.0988134062775305 1
0.221886502823038 1
0.342166612454789 1
0.108067685922665 1
0.143496072593488 1
0.0675040075436122 1
0.234479826165052 1
0.131570257321186 1
0.303259400364579 1
0.0924315283783391 1
0.528589707471437 1
0.415649201378948 1
0.336378357752758 1
0.308321722523194 1
0.419084404615901 1
0.550589458464752 1
0.0703549223138442 1
0.0319601581916127 1
0.0768363315517105 1
0.130365514355432 1
-0.057363531633072 1
0.379946707760507 1
0.0971014153964816 1
0.178288916109118 1
0.033745749740709 1
0.0818081203857839 1
0.514661074173891 1
0.290890775539606 1
0.453519658698063 1
0.409360687641445 1
-0.143376331803089 1
0.0580902519951294 1
0.139439935405099 1
0.338824279642907 1
0.228641173206311 1
0.103343971899993 1
-0.0904917805670897 1
0.132581301650475 1
0.529534666306185 1
0.103025646437805 1
0.71974740733113 0
0.291562421796533 1
0.482630086030109 1
0.220625414433103 1
-0.147925508385339 1
0.515850675611576 1
0.256731828834029 1
0.143505880308148 1
0.00472197218014446 1
0.317653816935138 1
0.13079470326584 1
0.0931645055907363 1
0.174065511674626 1
0.138151462980186 1
-0.0897603526558788 1
-0.367881859291355 0
0.18746199627538 1
0.305923523090188 1
0.0719482869652511 1
0.0975939078120887 1
0.0515332992182326 1
0.0733013910903117 1
0.28698437913374 1
0.302215033375903 1
0.114068060163095 1
0.386920113568236 1
0.274594037150662 1
0.284013689656613 1
0.0429171632158173 1
0.597722741380647 1
0.14457050459017 1
0.101393548913006 1
0.0287875179275451 1
0.487556976066454 1
0.278411455850217 1
0.00781801793247569 1
0.378330436503029 1
-0.00336021365665192 1
0.301700927515441 1
-0.104736076062251 1
0.22231205386355 1
0.171279077640863 1
0.244713148425788 1
0.335274187635422 1
0.224084913749273 1
0.21671900702675 1
0.380649351054345 1
-0.00347598848648232 1
0.179188763158345 1
0.0971114951478628 1
-0.0330437450255851 1
-0.334772569702334 0
0.340849237301801 1
0.431961179985256 1
0.433697859960672 1
-0.0405784003712858 1
0.090306683788246 1
0.108666686110603 1
0.219625358056676 1
0.32409020112387 1
0.0301678565356081 1
0.0865449808939978 1
0.343524555061903 1
0.171126835217138 1
-0.251183579569313 0
0.216577617082144 1
0.0352319798711465 1
0.274257586384533 1
0.208500759992804 1
-0.0223696279202755 1
0.153917455965066 1
0.0165669282615384 1
0.486382701699089 1
0.282239633406967 1
0.116122914737775 1
0.297266307028024 1
0.231501881093422 1
0.243454897710436 1
0.303824824214844 1
0.552460204586301 1
0.353379678407333 1
0.451528884651701 1
0.168376975466244 1
0.132878772425881 1
0.236205286694399 1
0.092599669014715 1
0.0668123902914758 1
0.296150564155803 1
0.373762948051605 1
0.235168808379136 1
0.0734667985500898 1
0.447421504078061 1
0.289899678485865 1
0.194699744291671 1
0.15129729142581 1
0.205684413711963 1
0.0843242981062235 1
0.20937285863259 1
0.434571245808997 1
0.388113201935147 1
0.237106296403397 1
0.164676981590494 1
0.260432557181343 1
0.578897040912307 1
0.183915597308998 1
0.612761791493376 0
-0.0715115794399124 1
0.192527065261433 1
0.564035714446688 1
0.359750435324268 1
0.19693882330095 1
0.0768158726640676 1
0.175773288776647 1
0.193741404489829 1
0.321729341355837 1
0.0673477457508314 1
0.0174050019090273 1
0.146046840467858 1
0.365332386116777 1
0.0730985804639835 1
0.0275187533375703 1
-0.00635932337027929 1
0.196671728650492 1
0.0177067073239394 1
0.139899431184952 1
0.360814706366114 1
0.241596663148454 1
0.181019556021896 1
-0.0465528312620718 1
0.45437654372932 1
0.395890437664817 1
0.161567400945956 1
0.366204832022087 1
0.118343482585479 1
0.505978723386949 1
0.177921987011494 1
0.177805834185413 1
0.236004195530362 1
0.0607385158817812 1
0.378889896940192 1
-0.0608555026926076 1
0.160960912659341 1
0.424632000546609 1
0.267992998330453 1
0.0532679405509046 1
0.449239486776159 1
0.356489725257681 1
0.414775282089628 1
0.131840013442164 1
0.249316520369059 1
0.510256002030695 1
0.275944592731326 1
0.346048937163489 1
0.703599788073563 0
-0.120317057693721 1
0.0679473153045973 1
0.403942217751651 1
0.271409418732091 1
0.630665054105365 1
0.240096325573392 1
0.280422202964925 1
0.144203983538247 1
0.357583939921695 1
-0.0468241218112179 1
0.697942493320537 0
0.0414521707314443 1
0.196355760310499 1
-0.134154543040101 1
0.196156600066233 1
-0.0034696939697779 1
0.179896995562339 1
0.60047718921231 0
-0.335047125987357 0
0.362408683472715 1
-0.322267985799664 0
0.165704196613918 1
0.0134571277306562 1
0.157673306495813 1
-0.0891979068538451 1
0.00482461644495859 1
0.118379669220589 1
0.189707160216847 1
0.0213921548203267 1
0.337385358822457 1
0.0735185683709566 1
0.0125193256075142 1
0.170044311490605 1
0.31568033689154 1
0.246491030483587 1
0.403906404299225 1
0.244384454682219 1
0.109272147981321 1
0.170958853956169 1
0.104431445114062 1
0.216497767416838 1
0.121582312285887 1
0.142190512373958 1
-0.195234219441871 0
0.202974959006313 1
0.152850595926137 1
0.437413174636433 1
0.212254853902683 1
0.280401887368563 1
0.166669957073375 1
0.162829227111482 1
0.174201841453405 1
0.238229490301533 1
0.194622960170931 1
0.363659919712056 1
0.137488720704838 1
0.120294481259479 1
0.000522651480904027 1
0.0428191275284503 1
0.180604738953605 1
0.240547630466148 1
0.399326463924434 1
0.648942315580674 0
0.576952116343482 1
0.029070719163225 1
0.143820591958973 1
0.485397634985752 1
0.178615394282549 1
0.197356924813068 1
0.111240586245045 1
0.306226747883596 1
0.252091151616082 1
0.0560345527889879 1
0.213630348016718 1
0.034030265471817 1
0.359370087932249 1
-0.0627009760835459 1
0.722508668186137 0
-0.122621823429636 1
0.125582951438849 1
0.200672873921898 1
0.395333713323647 1
0.407040599743892 1
0.162763999868821 1
0.326983717321181 1
-0.219424893938632 0
0.14448706579879 1
-0.0771536464006513 1
0.288994962673558 1
0.468231027048256 1
0.191637456517611 1
0.073306619633598 1
0.156015545895267 1
0.210896331780643 1
0.520352685540035 1
0.504754471698576 1
-0.321569482275115 0
0.167878084632467 1
0.246640969143373 1
0.24257387097851 1
0.0991685036520135 1
0.425706197845042 1
-0.11267861913242 1
0.08715554847819 1
0.538946029145412 1
0.450341713980888 1
0.00972120265062031 1
0.285333346079572 1
0.198644103882924 1
0.205500978243415 1
-0.0278203763333757 1
0.346176773806271 1
0.0194974459624785 1
0.00796051067113122 1
0.124128748948294 1
0.00716568114371531 1
0.299849948984657 1
0.194372503452598 1
0.288073074097819 1
0.231745462059108 1
0.0686231036443972 1
-0.0825677429432673 1
0.202795298218535 1
-0.00311778725112628 1
0.133035149277251 1
0.0598567267826846 1
0.0561803411361996 1
0.181152553476607 1
0.244343352601387 1
0.43184224392537 1
0.00984810617883486 1
0.427733234647677 1
0.306320875590859 1
0.183403486088618 1
0.346218235519342 1
0.159255877360702 1
-0.0449308302920308 1
0.00964017285228286 1
-0.302497729202649 0
0.156684518164079 1
0.173883782966132 1
0.412819167846852 1
-0.164811861601653 1
0.534800669447854 1
0.255002565723026 1
0.409210575578156 1
0.395397021066763 1
0.35866462581721 1
0.200639875842937 1
0.182204318702521 1
0.123394658295947 1
0.470959271841378 1
0.309225662407078 1
0.213418956559415 1
0.334641514579147 1
0.382850231910065 1
0.651071673258564 0
0.518875539871672 1
0.119814859881878 1
-0.187544952851766 1
0.432219722337387 1
0.333580400460826 1
0.481318534348184 1
0.00209980356036513 1
0.0780917221757971 1
0.345901305869522 1
0.0856225800513731 1
0.377604959413242 1
-0.0348933857743527 1
0.0478559364452672 1
0.09146871099442 1
-0.0422680245862423 1
0.358029468048218 1
0.184051614717965 1
0.153135633068895 1
0.211956209667013 1
0.31339750512322 1
-0.0740359414269424 1
0.158028582034291 1
0.304751360821772 1
0.247884348748932 1
0.223931574555545 1
0.359807156027923 1
0.338738846569403 1
0.278998980561133 1
0.364117574205967 1
0.334853082289013 1
0.0331244676784383 1
0.455770877927834 1
0.418350194427796 1
0.160640512339389 1
0.198146017377603 1
0.468606464991152 1
0.460410977344451 1
0.0980969718338365 1
0.377107087246323 1
0.154395539911642 1
0.31319319413933 1
0.55416342319252 1
0.207862286999047 1
-0.108541754589252 1
-0.0511898539836107 1
0.162437280125293 1
0.352190252246662 1
0.213241266854927 1
0.517102961568784 1
0.203928157191138 1
0.128089914158753 1
0.402643197134788 1
0.252988207960324 1
0.392368438960042 1
0.0432448683861179 1
0.156432019676981 1
0.184590225374144 1
0.202845732032286 1
0.0967323882096035 1
0.241632266119846 1
0.259955838056782 1
0.512737840772974 1
0.444188698055454 1
0.024006625790418 1
-0.0975056947163857 1
0.0495374018427786 1
0.367125972799916 1
0.18098594552329 1
0.465129232496964 1
0.187956248984935 1
0.417898047481332 1
0.072691440272551 1
-0.0248321373836411 1
0.132111301128001 1
0.109567315049049 1
0.350441983837111 1
0.16500827979922 1
0.0193859977801714 1
0.240664452330648 1
-0.0323805992829726 1
0.439398998292993 1
0.348840510121284 1
0.307860629836051 1
0.0763163423889521 1
0.0744779043608884 1
0.0862866547676077 1
-0.222927121150046 0
0.158697789988464 1
-0.0663600786653911 1
0.493189034409778 1
0.3806921052321 1
0.0571254769306436 1
0.0948956963020835 1
0.1580982804833 1
0.0959946981184335 1
0.106990277318753 1
0.526186391894116 1
0.0350601510211237 1
0.102858091676415 1
0.121454075225783 1
0.448787134125814 1
0.158082729886478 1
-0.112404658990356 1
0.148057894347785 1
0.16235726027346 1
0.345425150120472 1
0.520489266279873 1
0.176057564773604 1
0.0736656591570425 1
0.255120876828063 1
0.103788092580397 1
0.128478100363215 1
0.57764403160428 1
-0.0963641681952367 1
0.288205588863781 1
0.114968252917827 1
0.295481769236442 1
0.180981897686975 1
0.172694738466562 1
0.659726998509574 0
0.355567610215537 1
0.244852311203511 1
0.112357574530068 1
0.223483478357386 1
0.249240109350945 1
0.260857154021935 1
-0.0298688222953539 1
0.272839145397074 1
0.307281865913709 1
0.403414642717194 1
0.501769791984823 1
0.0786535103946896 1
-0.182563883085556 0
0.533391931069496 1
0.219142698632027 1
0.215765211650353 1
-0.0978085574390528 1
0.0816651319532131 1
-0.000941442297347286 1
0.354114170645363 1
0.155597554122499 1
0.180958922440865 1
0.0400977338574195 1
0.179868947042873 1
0.235084251282269 1
0.131741148271872 1
0.117441150334573 1
-0.0524101345156152 1
-0.0647387668395818 1
0.682181734440548 1
0.127686446678913 1
0.322052886504871 1
0.436996462921946 1
0.255049368383067 1
-0.0253596030151346 1
0.248552078254266 1
0.432889390256577 1
0.244373193580311 1
0.0867931644749578 1
0.0638672044477133 1
0.181948963693857 1
0.293777207281438 1
0.0453638393674502 1
0.576111611567336 1
0.410614112494176 1
-0.143518548857967 1
0.398255906044094 1
0.255568612240674 1
-0.3849511102957 0
0.121158756283546 1
0.38097184629962 1
-0.085879568557383 1
-0.14928965410248 1
0.424151918896416 1
0.305102252401381 1
0.172860888821501 1
0.405003470516133 1
0.40170356121108 1
0.424821132620917 1
0.229328558134793 1
-0.18073820768733 0
0.503481221814514 1
0.408373879195102 1
0.20363205043345 1
0.293517257162416 1
0.181842538215242 1
0.232078307346786 1
0.160345174870825 1
0.125541695608384 1
0.235506538369062 1
0.181650475075085 1
0.245783861299589 1
0.0965342708730815 1
0.505152171479281 1
0.319743151367327 1
-0.102777691416095 1
0.286727422076817 1
0.249962162265216 1
0.367174462383411 1
0.148069367267796 1
0.197803074535623 1
0.3956791951221 1
0.271539069535835 1
0.558600662426287 1
0.213322395537519 1
0.0846699360527569 1
0.0504033938998065 1
0.259696322026746 1
0.304630899486995 1
0.306071778122146 1
0.181282956670133 1
0.590901483057099 0
-0.0731777357804703 1
0.219927889886363 1
0.0515871213735542 1
0.00880613379239625 1
-0.0283049444392297 1
0.255231939424485 1
0.410789589289821 1
0.227144320946073 1
0.385267609367359 1
0.515435446635981 1
0.687301992416017 0
0.565003036316587 1
-0.273869970975988 0
0.221319369710392 1
-0.0424551673102927 1
-0.00887670405529448 1
0.218157496476256 1
-0.0383799153462075 1
0.177903242383322 1
0.0846341348670572 1
0.15410530269856 1
0.413294727762801 1
0.267562582844151 1
0.278105806695861 1
0.178714432267845 1
0.276595750161106 1
0.131512394032854 1
0.3707125830721 1
0.184439109183139 1
0.149525479119313 1
0.000248423958131273 1
0.203616484003803 1
0.156698450950795 1
-0.0442017561956992 1
0.0510417509421679 1
0.0230764866351207 1
0.210511661374683 1
0.124194559271917 1
0.0906987777923406 1
0.0647157171408742 1
0.0220179483318042 1
0.0569283064167736 1
0.105490657307362 1
0.240760569995342 1
0.170037624031164 1
0.141151635213765 1
0.485929464882185 1
-0.0643576008612474 1
0.284511641604378 1
0.0271459030600527 1
0.213833842628026 1
-0.323039232691612 0
0.439665831534924 1
0.196540418212473 1
-0.0531158337608479 1
0.110723836754438 1
-0.0233596068296804 1
0.301586242021571 1
0.0579020711531693 1
0.0560441139591466 1
0.0412892350049544 1
0.242829360476644 1
0.206430904192101 1
0.324091466864728 1
0.0454568410655526 1
0.177254849913093 1
0.243608798236099 1
0.169379912305573 1
0.206582902542198 1
-0.059329932746384 1
0.0756882233857331 1
0.156037076485824 1
0.488611039974435 1
-0.200478239962014 1
0.131468642298749 1
0.341137320119375 1
0.158618616842552 1
0.314620818204658 1
0.239494092747166 1
0.137555876581204 1
0.282738878972244 1
0.0123504464629995 1
0.203859496582869 1
0.375080165624648 1
0.207328599499781 1
0.160037541239921 1
0.548865350272844 1
-0.0839068698086113 1
0.139277911817346 1
0.188977902802137 1
0.439887183758074 1
0.240812551693052 1
0.36120815892064 1
0.557582192320029 1
0.540395767386978 1
0.255759242792818 1
0.119319223591797 1
0.341976184610464 1
0.214178265760014 1
-0.0804294889107648 1
0.124142114563973 1
-0.0272396636367178 1
0.143819304581893 1
-0.0177950199505423 1
0.106181719815293 1
0.335419756162996 1
0.193041434149756 1
-0.0110353360993307 1
-0.0401179632176532 1
0.157944495060154 1
-0.0799620473293457 1
-0.27045444776359 0
0.173100765376345 1
0.258110848912216 1
0.176349518454693 1
0.150963692492408 1
0.492706286254441 1
0.422445710199559 1
0.166806668978347 1
0.324158276601545 1
0.465795318725789 1
-0.145745213748273 1
-0.0130818076853588 1
0.0856826297809437 1
0.0160994813852469 1
-0.0132488630485325 1
0.612681040012856 0
-0.0995909793175137 1
0.175406962796725 1
0.19101487738375 1
0.367061965746451 1
0.0374004941949757 1
0.11462158294876 1
0.217572583567813 1
0.112910242017375 1
0.228844048692833 1
0.203535447560638 1
0.339992071094296 1
0.2596737328097 1
0.0979159112345532 1
0.142339525492773 1
0.0320760575957062 1
0.00479409460581415 1
0.30254765281363 1
0.407607269464533 1
0.260601918364826 1
0.106156113484223 1
0.229356816465288 1
0.273658567449939 1
0.172289852699711 1
-0.0940081411500993 1
0.0773084612794934 1
0.273396611562225 1
0.129299014156988 1
0.392010727089356 1
0.206817504440587 1
0.295037824786808 1
0.223079163896053 1
-0.0536698179135102 1
0.193638701525947 1
0.0534241558444567 1
0.183602392077935 1
0.18486221178277 1
0.366439476518816 1
0.0888996524294974 1
0.821572557155884 1
-0.178437359486532 1
0.15361371619389 1
0.0116166230071964 1
0.111174056944706 1
0.0317669336532752 1
0.375422962115623 1
0.052325032200866 1
0.0844842075140657 1
0.206262465271671 1
0.142764568768718 1
0.0213360199616809 1
0.56607915295636 1
0.311019457736899 1
0.322663954398534 1
0.24827459186072 1
0.127848411110516 1
0.122791651378885 1
0.245680298156303 1
0.329901041766682 1
0.398825168702861 1
0.317264421270839 1
0.0378757290199432 1
0.222008585249732 1
0.302931871762567 1
0.260551442832006 1
-0.111147926842809 1
0.359487699780873 1
0.207657160659282 1
0.15071086828733 1
0.112398090592837 1
0.215368594086837 1
0.224041747752258 1
0.0155411893762063 1
0.205025019681245 1
0.308139121426042 1
0.129835527194172 1
0.272240571452619 1
0.132679841096518 1
0.0796531123046564 1
0.130810305103331 1
0.621846402514324 1
0.335183696248468 1
0.122220856895419 1
0.222764550599558 1
0.649100912707645 0
-0.0601306528038716 1
0.374143709593816 1
0.266230950997288 1
0.418181240365933 1
0.183421806684462 1
0.37435834407078 1
-0.0290035090561811 1
0.310363147854339 1
0.0139961914025296 1
-0.174722038833276 0
0.307994628560093 1
0.460021717335672 1
0.425517437098749 1
0.0446534094738277 1
0.367598556410185 1
0.117008168187003 1
0.130343323615731 1
0.0422756939256916 1
0.350479985968201 1
0.141086192008872 1
0.378940126882145 1
-0.186337124812897 1
0.278363020809519 1
0.554669239758231 1
0.236595156274322 1
0.295048753038834 1
0.218789953526639 1
0.4163916398968 1
0.354256573495775 1
0.334533269966978 1
0.168404151659709 1
0.341922965759211 1
0.375669814509426 1
0.46004228950115 1
0.276858074869075 1
0.153525449104516 1
0.29594351884861 1
0.147327318241364 1
0.237118870883033 1
0.213410211325317 1
0.536880647924837 1
0.143026223711129 1
0.252462399856846 1
0.375697714295365 1
-0.058810492593661 1
0.224294630641948 1
0.172734984770399 1
0.239081108378783 1
0.202053254307371 1
0.336402529002197 1
0.345395949186635 1
-0.107040427718099 1
0.203462432308651 1
0.127913856787322 1
-0.0311292841984819 1
0.267347473629074 1
0.446279319785635 1
0.197588518007735 1
0.286868505956339 1
0.244167758547055 1
0.172348769361617 1
0.121200127864398 1
0.240695558812377 1
0.0555083182333623 1
0.300583226411117 1
-0.0350839259912676 1
0.260102697445826 1
0.189118164720763 1
0.128417285755698 1
0.348961074372604 1
0.141683447312744 1
0.347652101259145 1
0.135639458571092 1
0.344654670242649 1
0.227913146685797 1
-0.0633841336569792 1
0.188728664147627 1
0.51514541443402 1
0.344216554000186 1
0.246109743399253 1
-0.0120113791031311 1
0.550509168996411 1
0.290623736373339 1
-0.0962973815848838 1
-0.0324721729062209 1
0.235922043522098 1
0.0408767481173412 1
0.263700238775125 1
0.282298318087245 1
0.265439960747809 1
0.23728500901631 1
0.198186783676003 1
0.0430979026643665 1
0.431887395363113 1
0.326080512433018 1
0.414952824665824 1
0.303778147177033 1
0.217295602299248 1
0.458595435438097 1
0.19841885287679 1
-0.0351252149817318 1
0.3467240308328 1
0.243240999945904 1
0.0738811647131722 1
0.260348002968635 1
0.166285838355564 1
0.340002460983216 1
-0.0513377477217278 1
0.110016637340606 1
0.328323574770944 1
0.365701320660506 1
0.196075936334642 1
-0.114131774271403 1
0.103972122391496 1
-0.0386145361995147 1
0.332205628457218 1
0.290235383094935 1
0.0215051250587308 1
0.185872341543969 1
0.102956775717944 1
0.225470583251994 1
0.22343689021977 1
0.0650415198901859 1
0.231742503082893 1
0.365280190172455 1
0.0920934079577353 1
0.116430376284198 1
0.394227796928804 1
0.26843572517313 1
-0.128716839849705 1
0.404932148923649 1
0.254830139548357 1
0.575442482320817 1
0.0432358904958031 1
0.196362263107363 1
0.153312795645595 1
0.533043787711671 1
0.307212204249767 1
0.318358607783946 1
0.288094306281209 1
0.30037889617566 1
-0.0345677187081619 1
0.175853015241885 1
0.475310881958651 1
-0.0906584959664938 1
0.0983855413261065 1
0.170565635481504 1
0.14714766544013 1
0.0529823069779198 1
0.125434259333942 1
0.169528640021763 1
0.0310393668498612 1
-0.00947938567844499 1
-0.0480653732640618 1
0.222491750257577 1
0.180603634020024 1
0.0942245964121 1
-0.0117350405194115 1
0.347845473989026 1
0.139793868077427 1
0.100628236256 1
-0.179805587340912 0
0.249843418456878 1
0.592592733332488 1
0.217847739029902 1
0.293324501258313 1
0.263639727265171 1
0.533699691143376 1
0.229331567879043 1
0.241954652863357 1
0.0698744827928658 1
0.195899462560042 1
0.392925948202815 1
0.164988690886559 1
0.172314820392758 1
0.382173976654933 1
0.130706420619138 1
0.327340712377064 1
0.478242605740017 1
0.422729575711733 1
0.434495744071452 1
0.386999611187664 1
-0.230841061807731 0
0.241328623463988 1
0.0459296378109853 1
0.00410845478595481 1
0.13010765354291 1
0.136204504157254 1
0.540781043504033 1
0.255911077819726 1
0.275497539719666 1
0.295169107772306 1
0.288897461877612 1
0.60574445855194 0
-0.110779310045713 1
0.142311682846044 1
0.305078393686346 1
0.220055682594128 1
0.215414152142216 1
0.252814230600065 1
0.42049641279677 1
0.223948107445229 1
0.46807065944254 1
0.220136067134579 1
0.306564695568451 1
-0.0508754518376 1
0.195958456968637 1
-0.234327686439764 0
0.320606916147035 1
0.259116676496279 1
0.0261328243086931 1
0.275852157916591 1
0.332890130814466 1
0.180229165051731 1
0.324064755701113 1
-0.0192819696187857 1
-0.0785057284228306 1
0.408894147593039 1
0.181991087764413 1
0.443508252361003 1
-0.0878335135489698 1
0.220117914942662 1
0.474314244325307 1
0.160202491589044 1
0.115656733637554 1
0.0930522304276114 1
0.593559050693207 1
0.242833397253971 1
0.0419380521868134 1
0.212588382434748 1
0.0456476344896364 1
0.0281810208121851 1
0.143075702369254 1
0.10583241108412 1
-0.123887200649538 1
0.468771903094128 1
0.253144356306762 1
-0.00912867529687435 1
0.239980019843086 1
0.058573094555116 1
0.424254313557486 1
0.153438503816689 1
0.304293665748872 1
0.0397661126334358 1
-0.117468914928405 1
0.468586403685396 1
0.055774997892469 1
0.337883963615307 1
0.576296979800916 1
0.289319532660269 1
0.312007329191927 1
0.205933175186327 1
-0.165692102985195 1
0.124771491934197 1
0.417728431659086 1
0.122389917710831 1
-0.119233955212578 1
0.403263043354469 1
0.0307156471680798 1
0.338249345628887 1
0.348237184258127 1
0.0942283747834201 1
-0.0951012469229865 1
0.499912163314533 1
0.228111188710084 1
0.548241766525057 1
0.274952876747838 1
0.349486493968853 1
0.161450082514363 1
0.167663342791228 1
0.156299523255493 1
0.0333264346464413 1
0.152306389825983 1
-0.0483463418335991 1
0.311932720612238 1
0.501442236479928 1
0.0834402420901535 1
0.34417629297315 1
0.106557055395569 1
0.180915038151489 1
-0.0122688966567257 1
0.327899786536454 1
0.278815937388625 1
0.485218694023404 1
0.238777660063086 1
-0.21870764393842 1
0.201674738832498 1
0.300244297412429 1
0.268521834571752 1
0.257532900858527 1
0.195239705728749 1
0.310197019038043 1
0.424988536048435 1
0.083413962439933 1
-0.20257619449391 1
0.437769801414318 1
0.308952304573332 1
0.184347517216684 1
0.228194619517962 1
0.0934390434762926 1
0.173185303868232 1
0.402737432606552 1
0.3956433956592 1
-0.0255513383702264 1
0.0227737487076148 1
0.157280353393644 1
0.103777446699893 1
0.049850225800298 1
0.123735823038347 1
0.423500091656464 1
-0.06498058405765 1
0.253191875474937 1
0.000429540753572509 1
0.127176838017193 1
0.112358457983085 1
0.0270896823002476 1
0.165418311521641 1
0.156964534729478 1
0.425853173302135 1
0.155554755094968 1
0.28729790970165 1
0.267878431914831 1
-0.0561348953534255 1
-0.00802654795965118 1
0.386748480958796 1
0.216777533731489 1
0.354781175051973 1
0.0171208671601672 1
0.516660274890406 1
0.107750855126939 1
0.259057386545223 1
0.0134881425179198 1
-0.0274240828017667 1
0.0599671599112637 1
0.565064480332269 1
0.201868737172213 1
-0.00959831440537974 1
0.336235640609178 1
0.19826695073188 1
-0.0172874024427113 1
0.245753288763729 1
-0.00940561099387065 1
0.0184168315774865 1
0.0200183129786265 1
0.0476011460907356 1
0.481160751860221 1
-0.0932957559471072 1
0.0196705056398993 1
0.0493430910752911 1
0.164361103192831 1
0.219123829425344 1
0.797075337979749 0
-0.0135865549308581 1
-0.0266048656619819 1
-0.00632825248950385 1
0.346648184180967 1
0.140318520569441 1
0.206212927671678 1
0.137376564247219 1
-0.135047263898748 1
0.0120196891108873 1
0.192219982940532 1
0.124083787437994 1
0.571882279763465 1
0.0741385412668325 1
0.266906596466738 1
0.320587381411233 1
0.184384953920881 1
0.173246043673475 1
0.11326061790716 1
0.621829920735343 0
0.146999464222566 1
0.335449330034825 1
0.210519559714828 1
0.200715471028212 1
0.25934693178109 1
-0.313315372723121 0
0.104665277148371 1
-0.260268171567307 1
0.428480871812094 1
0.51414502723234 1
0.237910646668549 1
0.0988895104873014 1
-0.402303204822758 0
0.187360690594346 1
0.108106601785673 1
0.278179432445422 1
-0.0146119412025556 1
0.0286115952933151 1
0.315330570657377 1
-0.091887488968529 1
-0.120345757270094 1
0.38228672290087 1
0.255797802283606 1
0.365131190677581 1
0.358218225795244 1
0.449995461553142 1
0.166449618667601 1
-0.206166239795721 0
0.159755474736605 1
0.0519905369751289 1
0.197762563699916 1
0.140857432686534 1
0.427057279760958 1
0.0333238815809812 1
0.185532112802535 1
0.0479415099699696 1
-0.233258427778264 0
-0.0381765966649357 1
0.176691369418012 1
0.209905160847034 1
0.328629412124975 1
0.394810994184848 1
0.33374092283257 1
0.0794962426353746 1
0.128210939475248 1
-0.0165162951887128 1
0.189586132978711 1
0.222010829893142 1
0.0342570892951033 1
-0.119082928556666 1
-0.0718817263870015 1
0.113522093962142 1
0.301835636900614 1
0.415065530801391 1
0.175928878366015 1
0.0548053714873821 1
0.0301627242076796 1
0.240549986206569 1
0.268783429448974 1
0.119674606209276 1
0.0103405023010199 1
0.14670509134681 1
0.211147004664268 1
0.148946618929713 1
-0.166175459780291 1
0.261069695421861 1
0.17856045906064 1
-0.00958728370869224 1
0.100783133663608 1
-0.0635723909042125 1
0.313289975248705 1
0.389296173280961 1
0.16621293251748 1
0.417217131340482 1
0.251978113417184 1
0.194875763459731 1
0.24227293500122 1
0.123678619137716 1
0.0649457325910876 1
0.544879311708733 1
0.118165391813889 1
0.468649216332054 1
-0.167361869746276 1
0.325735399118811 1
0.00264504055710978 1
0.210764883354175 1
0.0130182812951088 1
0.509547160420514 1
-0.2895948207657 0
0.245125221967052 1
-0.156328170429264 1
0.326241528585832 1
0.30115221225374 1
0.292606412404329 1
0.39407457504483 1
0.381786408273076 1
0.206214771678834 1
0.0527191153605268 1
0.247833791400549 1
0.312645939117035 1
0.700788390976252 0
-0.0178154461544211 1
0.0339111562568137 1
0.0992451912143814 1
0.1988758678847 1
0.360406578294806 1
-0.194134816136621 1
0.290258361962217 1
0.381879759753728 1
-0.0394606391118524 1
0.628690021167847 1
0.394421458835426 1
0.314315787110168 1
0.396893905565965 1
0.0114500192555523 1
0.0225853173329357 1
-0.0114282919339501 1
0.244590290263136 1
-0.128835430688524 1
0.482994679616779 1
0.558088523619324 1
0.325797452144858 1
0.148778743365919 1
0.286282023040067 1
-0.115649366702227 1
0.454170925554315 1
0.365503037564148 1
0.152878064252239 1
0.389022343274444 1
0.260492041557304 1
0.254146742423968 1
0.293345013566453 1
0.16301340766727 1
0.390257559224342 1
0.116641169883976 1
0.268378599714855 1
0.196352229856996 1
0.17760324571482 1
0.559845925773465 1
0.151336489362282 1
0.272178506436325 1
0.374784834747261 1
-0.00119224383709819 1
0.35582770862409 1
0.24850271815982 1
0.187272689262546 1
0.00910583369759682 1
0.501941335457493 1
0.0522362052557438 1
0.549473365894969 1
0.170762890605978 1
0.20780134535388 1
-0.059161906672905 1
0.265958823138995 1
0.238460736868764 1
7.54270176615834e-05 1
0.371547907023497 1
0.15952579730921 1
0.278499475270995 1
0.396318110148604 1
-0.176551478444307 1
-0.131964601511558 1
0.0760970701417914 1
0.0833727402978313 1
0.181419270120625 1
-0.111469678514539 1
0.275378059820526 1
-0.0206988589712707 1
0.00212658316128378 1
-0.0346509259248907 1
0.177883429930252 1
0.198749811693566 1
0.0642446552906265 1
0.259057679257846 1
0.0855934597733781 1
0.33709498116346 1
0.121573537389507 1
-0.0635209261957515 1
0.609172102326318 0
0.477861296608984 1
0.0437909135680464 1
0.375438541718372 1
0.154145342337767 1
0.501021346943381 1
0.240070214195183 1
0.413920608796662 1
0.0476452881673359 1
0.342910273414359 1
0.0970912165494222 1
0.194037649270081 1
0.0385045502971771 1
0.260776489472108 1
0.410416883468565 1
-0.0877689040858199 1
0.0458215601766259 1
0.0668924937848965 1
0.0344480201245486 1
0.0326994977751548 1
0.29625365978647 1
-0.0668695239678981 1
0.0522437801512456 1
0.227631524015681 1
0.0689493035798417 1
-0.0403939479544001 1
0.209029673982759 1
0.213500817937339 1
0.311808438337935 1
0.412214111242659 1
0.384231335710792 1
0.227862138222811 1
0.204477213252694 1
0.199950828289185 1
0.340236632472044 1
0.3403580891173 1
0.30309003999768 1
0.217545712850392 1
0.0678716106398947 1
0.472438679706129 1
0.319506007622696 1
0.20650241835044 1
0.227260776594906 1
0.0201966928060783 1
0.0410254731133271 1
0.0923004902173615 1
0.435065425570651 1
0.0757051452111483 1
0.200498731638332 1
0.12070499354082 1
-0.00975382506061511 1
0.320319617268056 1
0.374374766318232 1
0.260800919690434 1
-0.0185689031321287 1
-0.111665750362915 1
0.472683520230652 1
0.324075518324097 1
0.344881388899467 1
0.240762681118354 1
0.666353113889041 0
0.218690542110272 1
0.0528700076823497 1
-0.0437027567411371 1
0.1322390726166 1
-0.0759412343188031 1
0.594492384116227 1
0.428135306959255 1
0.0572458313317096 1
0.427022442398648 1
0.465404008643357 1
0.141073369371069 1
0.258893721144931 1
0.0462545541025133 1
0.121265200926023 1
0.0309447969531642 1
0.195974122144672 1
0.178681353459774 1
0.985553108636753 0
0.421884084334666 1
-0.0293147766335261 1
0.219868335312845 1
0.305112488197237 1
0.191268243438946 1
0.159412861338133 1
0.36375829837201 1
0.274021701662009 1
0.0325721398189484 1
0.0803622789125603 1
-0.128076758632694 1
0.112805709213458 1
0.30138922754873 1
0.410401950581584 1
0.245973036056548 1
0.555626260455743 1
-0.065782087442649 1
0.251648649455417 1
-0.0463478861976533 1
0.29782113108258 1
0.358443312274973 1
0.0850767205406654 1
0.207006699392525 1
0.289833740170319 1
0.162859032291265 1
0.115010396068631 1
0.293274812752921 1
0.336594665143285 1
0.162722414970418 1
0.132938095998798 1
-0.321944421480339 0
-0.177832613085698 0
-0.280463586906057 0
0.352912913432489 1
0.0373356955820758 1
0.100753196869086 1
0.0383622330785046 1
0.0028614641566697 1
0.157807492429238 1
0.43011511139305 1
0.137562912896885 1
0.0503304560283382 1
0.133836738566517 1
-0.161824473324429 1
0.24899515168369 1
0.31449866047606 1
0.027139401355528 1
0.274708927114839 1
-0.146382184866404 1
0.414393357422212 1
0.215108587930074 1
0.217509934340671 1
0.112894551137893 1
0.109631761931038 1
-0.221897198645557 0
0.233910550080945 1
0.230261506588666 1
0.399226352024618 1
0.330801757110961 1
0.0253337290858391 1
0.143312248946014 1
-0.118249488342824 1
0.464792488820974 1
0.64735081050667 0
0.266421639203156 1
0.00473481431397512 1
0.34810083123585 1
-0.0572899745458903 1
0.215445018183792 1
0.356813437559831 1
0.277643926962981 1
0.445344237740437 1
-0.0606814212668311 1
0.0708823368470655 1
0.0465548862546794 1
0.173130356659722 1
0.321547839869174 1
0.0415251682984319 1
0.123113377757312 1
0.204525833896161 1
0.0630599578837356 1
0.259161125167214 1
-0.0712671781725202 1
0.393354314826768 1
0.372118271387502 1
0.677224998787235 0
0.392969430306465 1
0.340969680588358 1
0.0325753579284424 1
0.420142658446647 1
0.318794743921321 1
0.196148553259041 1
0.0748040176925067 1
0.54642011668998 1
0.502019373807705 1
0.284020721357745 1
-0.0238193442748958 1
0.0489818048010088 1
0.011252059837423 1
0.241769652917542 1
0.0929062156482627 1
0.0254573638934593 1
0.0826658616005529 1
0.331830439318244 1
0.166473232915481 1
0.270509385178999 1
0.297293405824016 1
0.10578290674294 1
0.319140994561064 1
0.570368654186538 1
0.0966801019257821 1
0.233104803531963 1
0.166541813414787 1
0.363017138053026 1
-0.00714603203462502 1
0.00645808104664912 1
0.00990343101143395 1
0.0233404794672073 1
0.0875346344242906 1
0.246318774272584 1
0.104133674862628 1
0.127514921987804 1
0.504562846409422 1
0.292214698380332 1
0.132018222861094 1
0.420748544989879 1
0.231830696815234 1
0.352595890265803 1
0.401453483977996 1
0.181675602260521 1
-0.0152336381875369 1
0.126261208065136 1
0.322959684873253 1
0.416444620434473 1
0.298901448683636 1
0.149122411646946 1
0.160545823284651 1
0.278734362321241 1
0.33858144165653 1
0.0357741660293765 1
0.309299560152735 1
0.727212482533462 0
0.270994069304269 1
0.417137467463011 1
0.131699584323507 1
0.362756107864693 1
0.252985438061998 1
0.256858803971563 1
0.119201777026094 1
-0.0870185259861498 1
-0.206771178940562 0
-0.144687626318275 1
0.423113255564661 1
0.434207850225142 1
0.174979837153703 1
-0.234294868587068 0
-0.220367778455754 0
0.127973381592786 1
0.249163502135515 1
0.467095189851806 1
0.550364013968202 1
-0.150781559963211 1
-0.15276248306546 1
0.0680322173252891 1
0.14993399895159 1
0.198902593553265 1
0.23715930650092 1
0.470843530200191 1
-0.100664996461741 1
0.551649549211574 1
0.30682782669224 1
-0.12659375804936 1
-0.0546128366164238 1
0.521958566387854 1
-0.0169199132106389 1
0.267418690475326 1
-0.0785410588009239 1
0.390243310292183 1
0.125797279162415 1
0.127393381742648 1
-0.0625078304806574 1
0.276656753223575 1
0.319818458170779 1
0.461579178784799 1
0.0244249834621427 1
0.176720070963462 1
0.568968906610192 1
0.297373403984202 1
0.263426153858777 1
0.0368217769300898 1
0.0401960375354349 1
0.586671554948265 1
0.0939547009492523 1
0.261955660427194 1
-0.089704378689848 1
0.381878595580967 1
0.293898241520672 1
0.304135829575297 1
0.497722805216145 1
0.135555629510152 1
0.396856372544045 1
0.0749022513329356 1
0.211444731257027 1
-0.243369021222394 1
0.411102720870974 1
0.184868461616087 1
0.0364546069089781 1
0.298328340044218 1
-0.0220141786921273 1
0.308761883623586 1
0.758292435161334 0
0.156211772422594 1
0.320690451921105 1
0.181117826243168 1
-0.110148948023662 1
0.125167200786115 1
0.0952574110160154 1
0.227502318797824 1
-0.0735565986973832 1
0.0886813266258121 1
0.832122893348982 0
0.143745961665954 1
0.373592013507109 1
0.020415481377123 1
0.138722194078099 1
0.391443182427089 1
0.595771872292608 0
0.159962241942998 1
0.33735550477669 1
0.0446845992717644 1
0.172369780151988 1
-0.103038332678862 1
0.352364660819892 1
0.389435395313493 1
0.117135736297585 1
-0.241488810815704 1
0.171577882580849 1
0.0253399488612064 1
-0.106395457341848 1
0.0459986355869573 1
0.575764788266412 1
0.229957501017415 1
0.119287080456434 1
0.3240629581602 1
-0.025912708405183 1
0.143841503252165 1
0.289325738242538 1
0.0508095582838975 1
0.477755455284583 1
0.270296817132921 1
0.263293090925479 1
0.283775334891981 1
-0.295161175367704 0
-0.0992739681048345 1
0.423845756222122 1
0.453684108280533 1
0.27211280332383 1
0.405119387308742 1
0.299485237054859 1
0.00928442710835296 1
0.350747758561526 1
0.393952018680778 1
0.0175233280990194 1
0.0832715774979408 1
0.0908978377393283 1
0.192091008436683 1
0.327916250771072 1
-0.0191335412397427 1
0.166451802194814 1
0.0900687025315911 1
0.20495394664529 1
0.248298866676847 1
0.0298738570611764 1
0.458658845661797 1
0.205045385623547 1
0.0687622957754381 1
0.271129353396608 1
0.267061180360212 1
-0.0695353798309567 1
0.263858547999641 1
0.0927902017336628 1
0.360522827169503 1
0.275057769482449 1
0.28812586557362 1
-0.13152158445213 1
0.300117059835244 1
0.465575193912209 1
0.422947653519573 1
0.271764049373696 1
0.202277213861121 1
0.551365910730095 1
-0.0541892831080797 1
0.0606025044293271 1
0.127415656264964 1
0.323319360287162 1
0.268400964245595 1
0.17085030665073 1
0.316952316069614 1
0.371436223752602 1
0.649982323127204 0
0.221017752933296 1
0.243151147534502 1
0.495900924841274 1
0.0323644197443819 1
0.328207007688056 1
-0.159598504245831 1
0.481489154250479 1
0.339144834264757 1
0.450482119024558 1
0.368989651653047 1
0.608921463989438 0
0.182524553886487 1
0.223723715037227 1
-0.101246544047709 1
0.396694434343037 1
0.260734113698845 1
0.405391808609694 1
0.650199601522358 0
0.484234539573855 1
0.0359519494777732 1
0.00111987091554959 1
0.24862782482656 1
0.280387979346211 1
0.0243107771954707 1
0.0544878403460535 1
0.426430482824821 1
0.417205411195782 1
-0.159780897261817 1
-0.182177415774378 1
0.106325560621193 1
0.392529450314863 1
-0.216660217269825 0
0.346468144485845 1
0.147868513227536 1
0.124593714193324 1
0.215001850073163 1
0.203120668461019 1
0.128316484153023 1
0.336996924353579 1
0.133339673186267 1
0.186919221813146 1
0.193057929898011 1
0.152475470804964 1
0.111160620993187 1
0.214885882884919 1
0.180961125153788 1
-0.245685035540648 0
0.347935411358346 1
0.0946756921344173 1
0.0941337236729165 1
0.259156663197701 1
0.176972633264869 1
-0.443667054708281 0
0.288710657445367 1
0.102916375155051 1
0.0148246439292363 1
0.181513115045384 1
0.804569678655526 0
0.394742177528045 1
0.313997412145372 1
0.395178786536207 1
0.144819259928508 1
0.186758692527036 1
0.0785088580497869 1
0.49417632740621 1
-0.299203324462091 0
0.167694668733011 1
0.210540832364419 1
0.108394437207291 1
-0.134627396121187 1
-0.052733137039667 1
0.500460442946094 1
-0.302375404998983 0
-0.0754090033968812 1
0.408679737956766 1
0.413453310604256 1
0.274123013941254 1
0.413912080473258 1
0.336549491070836 1
0.246296640224577 1
0.186441767553076 1
0.421398518271582 1
0.23335398659842 1
0.297625899700872 1
0.462767968900709 1
-0.100882430918898 1
-0.0365981853806176 1
-0.111464732774614 1
0.520776287802962 1
0.284606436734014 1
0.1804136358097 1
0.100006750541021 1
0.284767324050183 1
0.444588178167182 1
-0.268164179399971 0
0.283900217754518 1
0.336429687563117 1
0.0319920632299923 1
0.136714210159012 1
0.366598926201065 1
0.0961172943673043 1
0.0276409609338468 1
0.0708000381526284 1
0.526277545890071 1
0.0442341606270155 1
0.694474877024992 0
0.362395449477806 1
0.226929795702335 1
0.105833205435351 1
-0.227899602445548 1
0.383599636498758 1
0.122498128942609 1
0.0979383184061381 1
0.451616690380167 1
0.19591123126775 1
0.200527075705669 1
0.00187345641147026 1
0.257854830925016 1
0.43362515140784 1
-0.111884220130126 1
0.315851208767048 1
0.113048722346352 1
0.436723228058353 1
0.34977940466427 1
-0.00662776977241292 1
-0.00824638546754665 1
0.214127809195153 1
0.187351006546496 1
0.257321253321713 1
0.0519815895863157 1
0.0259990923982948 1
0.383544187162375 1
0.247871129488195 1
0.256831516625425 1
0.49053754477553 1
0.207282939950719 1
0.253258255999504 1
0.0285523931035916 1
0.171660878008501 1
0.261092055236926 1
0.0587671267796057 1
0.173304095346423 1
-0.0862381325298439 1
-0.2472802889666 0
-0.136102623966701 1
0.2942980566727 1
0.405413240705178 1
0.199563781370549 1
0.271728976914988 1
0.210832365805316 1
0.210099799294143 1
-0.0391339201087173 1
0.107398585679071 1
0.0615505996948599 1
0.110677250961293 1
0.199372342313417 1
-0.0895214997513225 1
0.278321903823875 1
-0.185042420405481 1
0.126720577862417 1
0.268122531646298 1
0.0954803876685172 1
-0.1729610430333 1
0.277932448022542 1
0.515057575962765 1
0.212863143369305 1
0.256344892608746 1
0.267572442895676 1
0.599465659807857 1
0.40657354836839 1
0.02637912212513 1
0.448759465950985 1
0.44289639923201 1
0.287494488281872 1
0.149743100978838 1
-0.0958982776822079 1
0.198902150092917 1
0.191767475287159 1
0.238408488936575 1
0.225901755039458 1
0.0946405623557973 1
0.0241106220897484 1
0.167134139850644 1
0.214510110059517 1
0.0583463477540329 1
0.00723332139689435 1
-0.138232912794002 1
0.0958515021048945 1
0.143023900589025 1
0.196208985348108 1
0.0871800488158386 1
0.488709060576875 1
0.348287627825373 1
0.00171278748256225 1
0.416894495502347 1
0.219356186265622 1
0.209072385717558 1
0.574367703909874 1
0.172463494598751 1
0.0535468578873932 1
0.646166512770323 0
0.23821614326401 1
0.201278345347706 1
0.160922283792254 1
0.0354986522988954 1
0.235437876360938 1
0.0195466677668041 1
-0.0282572301350166 1
0.120035592317051 1
-0.180794618744712 1
0.164819570692029 1
0.697894717949185 0
0.447404176557616 1
0.0720638316579184 1
0.0812023044758867 1
0.575047564055779 1
-0.110285884728731 1
0.194655443663413 1
0.0474297694047959 1
0.0687301947763952 1
0.111067424595889 1
0.000701617213766235 1
0.402122494845907 1
0.234602931632809 1
-0.0611880202506822 1
0.15213093225648 1
0.206216268113844 1
0.484675705000701 1
0.157437083618337 1
0.626740543311492 0
0.277473720030658 1
0.269945088157222 1
0.263745008743878 1
0.0972141221419369 1
0.07910917219055 1
0.0273512685976868 1
0.140914055815903 1
0.211298078679925 1
0.251186056505993 1
0.302553975804831 1
0.477239994451691 1
0.283268766636367 1
0.53453562663475 1
0.382630764449316 1
0.249613426503317 1
0.467543648395857 1
0.0919829771811189 1
-0.0803599061362429 1
0.466932548198704 1
-0.132040566626518 1
0.193654607385629 1
0.161652672554502 1
0.210400788712847 1
-0.0142368362258411 1
0.153742288076611 1
0.472997799115594 1
0.232274171521829 1
0.347462964132557 1
-0.0408724668684565 1
0.174304267375749 1
0.551883458245849 1
0.197087823022303 1
0.158876768515249 1
-0.205040458162902 1
0.256448841485793 1
0.0712895564382725 1
0.388948953948024 1
0.123275421411622 1
0.33586061868192 1
-0.111720770380441 1
0.188451863850634 1
0.423454943532402 1
0.381432950254563 1
0.693696063388712 0
0.124626974622021 1
-0.276796991267926 0
0.304985780905898 1
0.163940942004423 1
0.0315083534827118 1
0.402000872727863 1
0.291192048833776 1
0.338606390691895 1
0.188950610030876 1
-0.205051770840427 1
0.181791152749521 1
0.275135718572908 1
0.462401352113509 1
-0.0364504653687981 1
0.441224676721343 1
0.254604560734353 1
0.207353149396475 1
0.0595621991102283 1
0.0168763279086682 1
0.229968897403181 1
-0.156387476532004 1
0.240708128403397 1
-0.081452125613619 1
0.216367208893002 1
0.334713735283951 1
0.283531831619838 1
0.244776421183789 1
0.281468693461057 1
0.140191498585719 1
0.276174862146398 1
0.286884362042911 1
0.265888005184168 1
0.562508757390827 1
0.342969996764071 1
0.33383026081027 1
0.390392549754826 1
0.270048869139699 1
0.0542168280906362 1
0.0410546694188815 1
0.116513856141055 1
-0.0759210987894678 1
0.159783418295564 1
0.182172457707295 1
0.136525613862876 1
0.0614573889185648 1
-0.161857914692025 1
0.231599470821518 1
0.00495564903747285 1
0.320857292941339 1
0.437028585826528 1
-0.0893001011369315 1
-0.0293489660317234 1
0.00290145729497646 1
0.645080407706702 0
0.303461713322891 1
0.327739124872249 1
0.275018282105059 1
0.054683973316914 1
0.197941518974894 1
0.232313325396212 1
0.28362412007715 1
0.381973068661892 1
-0.211615172920547 0
0.0960740156999338 1
0.145399421798181 1
-0.0733908517964983 1
0.0454993289623354 1
0.277609380058337 1
-0.113711450023048 1
0.48926134528476 1
0.193182933712256 1
0.267826697880594 1
0.350305188898914 1
0.446263655133661 1
-0.10500899658896 1
0.277308236657177 1
0.179760405932044 1
0.366207913608801 1
0.216451952478013 1
0.064439255788742 1
0.360635604841351 1
0.142921667671975 1
0.26208935080616 1
0.0920307304859703 1
-0.107727299792777 1
0.240434250241576 1
0.418235986318362 1
0.126430309393596 1
0.0260823706750627 1
0.0399764699295986 1
0.189222901598338 1
0.144070605299424 1
0.367357396201004 1
-0.107956766205404 1
0.14911924542358 1
-0.0458901823005973 1
0.0813209386487764 1
0.435890018854854 1
0.0684478029309944 1
-0.0587642216245599 1
0.724194036106447 0
-0.431071355965375 0
0.0363606261698467 1
0.368312267159643 1
-0.0180798696815513 1
0.4808950112713 1
0.411920306271672 1
0.088762102338532 1
0.281489815962902 1
0.0311364905652909 1
0.0187601546300398 1
0.294189082091218 1
0.18981932763781 1
0.217247459712322 1
0.389969265944142 1
0.115598088989219 1
0.116113434189748 1
0.12998054652216 1
0.31094432623827 1
0.21781717232452 1
0.150887022235929 1
0.0478679539970337 1
0.225993934710367 1
-0.0025693583487223 1
0.0760308361177396 1
0.0700536338222807 1
0.186388556245172 1
0.155811247111914 1
0.491397940537621 1
0.303440418944476 1
0.36349659695635 1
0.280922072527728 1
0.318112207633044 1
0.227723533774942 1
0.123137844009659 1
0.135993330939809 1
0.0788481301752015 1
0.253353187650666 1
0.395105002324252 1
0.0561558800411134 1
0.466320393782539 1
0.458581421380408 1
0.0841613131565189 1
0.0254377902873892 1
0.476686427526807 1
0.00689315293070464 1
0.208195886128466 1
0.42790225785658 1
0.106185000468844 1
0.232908870770071 1
0.339382632453093 1
-0.153201831566958 1
0.306157776288413 1
0.108188352720205 1
0.41209876270263 1
0.296956602093893 1
0.342309526314933 1
0.0454917759894737 1
0.0761659518382589 1
0.0991828906410432 1
0.328962776920898 1
-0.0574764972840947 1
0.461974214980882 1
0.403598953912027 1
0.224127616836411 1
0.460203114421916 1
-0.1334858871515 1
0.133827037876131 1
0.124163483678611 1
0.0893895177660352 1
0.172081877108851 1
0.236989860730301 1
0.180269343613424 1
-0.0843610745588537 1
0.643621672983596 0
0.338915761363193 1
0.228154144766711 1
-0.250267626119609 1
0.045290375306236 1
0.284518884270946 1
0.06105021318374 1
0.33660650853163 1
-0.254285541741591 0
0.165603733524772 1
0.271451898909098 1
-0.0386752728539345 1
0.338876034536141 1
0.183352728915746 1
0.248625730384196 1
0.109542635947725 1
-0.135878864047022 1
0.0406740850231505 1
0.425696894323868 1
0.293771108758382 1
0.525909438963062 1
0.243067791231607 1
0.701332479066613 0
-0.228423245178164 0
-0.0482951565447292 1
0.283693926422725 1
0.169935006838438 1
0.207438152597461 1
0.136462204247362 1
0.402787906661223 1
0.310930750720474 1
0.247771264096497 1
0.648282746832444 0
0.164185568523088 1
0.200269099713084 1
0.37196321367696 1
0.0228321964445838 1
0.0728825913486123 1
-0.246281940076677 0
0.172686991228491 1
0.643740609048702 0
0.0469466267878985 1
0.1631721377852 1
-0.184805253886824 0
0.129985251567549 1
0.546234355361792 1
0.34871706852474 1
-0.0210464443763647 1
0.170153652982084 1
-0.197886921368509 1
0.35892019191795 1
-0.0273217268894556 1
0.295215041572202 1
0.337187925614972 1
0.245323037229452 1
0.104136226053374 1
-0.166254755441878 1
0.103691790796531 1
0.206058167281756 1
0.0618838987619839 1
0.249079779189149 1
0.358063946886073 1
-0.0682032366174123 1
0.403472089095571 1
0.508432149383684 1
0.0114425185334063 1
0.00160009419943975 1
0.329411485198295 1
0.367877167389687 1
-0.0129186989239763 1
-0.0505422931146457 1
0.446964873074912 1
0.371198852708951 1
0.040992587782107 1
0.240854664078339 1
0.0941304487828536 1
-0.0144098662711138 1
0.38008499097169 1
0.25040934198875 1
0.19167090439476 1
0.198195929102376 1
0.210126570719732 1
-0.078589210095507 1
0.222479701081239 1
-0.00792444451337859 1
0.216599247735629 1
0.225798553256714 1
0.185125073547676 1
-0.0272104229203327 1
0.161566943956613 1
0.197962110369135 1
0.461958028019265 1
-0.116555652598014 1
0.232490031007754 1
0.263359096129076 1
0.354334188130244 1
0.311675430328993 1
-0.00244534308525544 1
0.126531541535262 1
0.211945648103369 1
0.260899851652963 1
0.138174497701533 1
-0.00279464663300599 1
0.081333253308911 1
0.393207335799461 1
-0.17682512564677 0
0.443984802178887 1
0.110738366139112 1
0.129310282476471 1
0.249482816777317 1
0.166940695374003 1
0.117137719989333 1
0.30865852581296 1
0.0266995910462758 1
0.125594162565218 1
0.24013674975827 1
0.154757831691892 1
0.391650888125428 1
0.124711908003258 1
0.304631822141072 1
0.570319117841063 1
-0.213094620673301 0
-0.0643223737947123 1
-0.198295249681377 1
0.2302163354596 1
0.402559678638241 1
0.285421769750095 1
-0.0048452308349268 1
0.58211269485032 1
0.408954168393557 1
0.378110621683928 1
0.381459107700605 1
0.254936824846039 1
0.0168739178163324 1
-0.00871523329858617 1
0.021954772468575 1
-0.197017952671177 0
0.211633704397997 1
0.27428739024014 1
0.15879194620494 1
0.533608302687353 1
0.421692116182773 1
0.304535523504565 1
0.0313324858055118 1
0.495271836350878 1
0.19195441824344 1
0.308007996380634 1
-0.0570847760324276 1
-0.249704186734911 0
0.324540572240529 1
-0.054139407190728 1
0.139669142961747 1
0.178651640087371 1
0.0263620341671753 1
0.313754103263342 1
0.485973538562672 1
0.189162038553674 1
-0.138802478046331 1
0.202603248117599 1
0.395197695686185 1
0.107982079542908 1
0.219819844952001 1
0.335353813209746 1
0.31622146978029 1
0.178713798376936 1
0.047294967829791 1
0.020764906781119 1
0.0807642304059421 1
0.420626610210408 1
-0.0175753539760653 1
0.0612615139253604 1
0.0835519280236938 1
0.016174235472888 1
0.33431127470277 1
0.257029360640772 1
0.253038207027827 1
0.356767680240842 1
0.0541934106324465 1
-0.108151191435742 1
0.51862206049884 1
0.313482715330462 1
-0.0125308691728345 1
0.540914556554825 1
0.223612289097118 1
0.542759580358283 1
0.3128530235732 1
0.553179253293179 1
0.125265028587645 1
-0.0123489384694317 1
0.297662024832888 1
0.103694663607049 1
0.335731117275822 1
0.318436255536823 1
0.443309063724244 1
0.422360306017422 1
0.102553955425664 1
-0.0383810509208798 1
-0.0765269265764913 1
0.0618999639432456 1
0.23429902316385 1
0.327455959535032 1
0.186297962886773 1
-0.0149814672621052 1
0.481840274971301 1
0.105313858534634 1
0.042412577203461 1
0.00574408101978741 1
0.127859195633656 1
-0.165850264703505 1
0.215533331846827 1
0.492441033705494 1
0.270253418894121 1
0.338149932710104 1
-0.00374358173253922 1
-0.0438607893135198 1
-0.157010868949221 1
0.309935100911766 1
-0.116946471603072 1
0.489902975605825 1
0.213479889654915 1
0.109819671698443 1
0.226038295769862 1
-0.0273478412026753 1
0.13174402358754 1
0.250566615691266 1
0.16202245571739 1
0.289979006091828 1
0.170005968617029 1
0.511806452235445 1
0.323521530213688 1
0.524377222678664 1
0.4039523771046 1
-0.0110336603431211 1
0.259099899801042 1
0.202906616646359 1
-0.169976344102559 1
0.146433912047016 1
0.563204135771907 1
0.349019351004015 1
0.406031496862089 1
0.000500564227586667 1
0.375908518876482 1
0.137882053114466 1
-0.188801409980695 1
0.531314465633247 1
0.224142050175326 1
0.357295038418983 1
0.118079031371076 1
0.700020632824996 0
0.0766865461643657 1
-0.0696891727873327 1
0.102582357576074 1
-0.12900622704533 1
0.404734094578309 1
0.186214478477793 1
-0.0308936364081115 1
0.392537004926597 1
0.0599911996489306 1
0.275118007590597 1
0.109031723724422 1
-0.0324665900286926 1
0.0110663873003732 1
0.381887108467641 1
0.140554075806735 1
0.407186094500476 1
0.38562588314471 1
0.143037729652564 1
0.0383972014416086 1
0.436784961229709 1
0.14913120173107 1
0.170140050141562 1
0.0135215570000791 1
0.316472926739039 1
0.218366065787101 1
0.153283462340773 1
0.348340161954594 1
0.390591849952798 1
-0.172863841153888 1
0.139430735539666 1
0.312960040265087 1
0.294795993854742 1
0.521204830292387 1
0.27028744749919 1
0.324930437307859 1
0.0888286272398479 1
-0.0977867605944274 1
0.218970400078313 1
0.0642063443865719 1
0.0574473797370265 1
0.262329654365191 1
-0.15398630426595 1
0.459342287157845 1
0.323330242903381 1
0.165202943373699 1
0.0504104225420712 1
0.155637058358229 1
0.223864872938862 1
0.250773764070279 1
0.151733481498286 1
0.251487052844803 1
0.0245513478768631 1
0.426650691881162 1
0.141368149210526 1
0.159164796201074 1
0.473759734944967 1
0.177654545437292 1
0.528007406457509 1
0.774452010407797 0
0.123938542920167 1
-0.0553157857695492 1
0.272824807246753 1
-0.224231839477475 0
0.238250260533863 1
0.398286639475872 1
0.219863287849483 1
0.633237119893077 0
-0.152834715373032 1
0.293245077390258 1
0.116203893444044 1
0.102969301632881 1
0.31605182095185 1
0.316655126772602 1
0.24101683689138 1
0.00578684350186057 1
0.258373901324183 1
0.0804340098642078 1
0.248323873590962 1
0.400756088622737 1
-0.191669154023208 0
0.234572190254134 1
0.200772810498442 1
0.404762441077274 1
0.429019381359295 1
0.100509816269002 1
0.140895522592834 1
0.240430716126045 1
0.224903607982225 1
0.175394185317551 1
-0.166985517907222 1
-0.00464843324940193 1
0.253837751853048 1
0.340875788452736 1
-0.0838356935431356 1
0.132928632201117 1
0.419450035279213 1
0.290674963672045 1
0.281275621368172 1
0.671827210487412 0
0.0148181614857661 1
0.322028377205427 1
0.284427766782933 1
0.18340408432758 1
0.454716243424881 1
0.158306645909089 1
0.603986854387904 0
0.174037897417265 1
0.139427938449701 1
0.290655162723239 1
-0.23673848748903 0
0.242742771265788 1
0.0901917112211817 1
0.431815269219307 1
0.237769914435857 1
0.177643678764135 1
0.0818948519901921 1
-0.101659431271762 1
0.102092329999544 1
0.347381484213368 1
0.126359634134042 1
0.0561768118050415 1
0.270354502760726 1
0.382854029085456 1
0.306376741951497 1
0.28180280458492 1
0.623506433713283 0
0.187191097516524 1
0.376762601853476 1
0.196632888170204 1
0.499248644315831 1
0.00170565073696166 1
0.411128962271732 1
0.561642951751523 1
0.264002770483052 1
0.11808124324611 1
0.315598576279072 1
0.225967729390757 1
0.0178448480528709 1
0.281370564303702 1
0.332226336373072 1
0.213955528624878 1
0.212962389766774 1
0.254024310684703 1
0.363353556521257 1
-0.00398307224173203 1
0.156870946737239 1
0.101245098808118 1
0.0571734777842039 1
0.0186390946963733 1
0.0287699592204208 1
0.224463796630688 1
0.0402271059104013 1
0.0130714253486897 1
0.113497692885917 1
-0.0646268401263671 1
0.0704548190864181 1
0.353740412358523 1
0.274027233354353 1
0.0977671002986107 1
-0.066654741093657 1
-0.0012736515348407 1
-0.0286633919547438 1
0.410586549424312 1
0.520026222887082 1
-0.0128389526932807 1
0.250532295235779 1
-0.110454656317077 1
0.0324646619077812 1
0.356188095334054 1
0.423657631697204 1
0.158970684863284 1
0.18860653019641 1
0.458966557200405 1
0.195516103191901 1
0.174158646175347 1
0.39331783151105 1
0.0909495142973733 1
0.226746615417891 1
0.224326997297381 1
-0.106782952119676 1
0.218928609353813 1
0.246928462704916 1
0.0383810748121093 1
0.0458910247354298 1
-0.0420184047005471 1
0.333794379481976 1
-0.183997810235451 1
0.049420680419248 1
0.179136195925533 1
0.101817300113187 1
0.171908804669229 1
0.145413312906172 1
0.481360694987646 1
0.152889701734114 1
-0.102050725347936 1
0.208578145165861 1
0.040346959817166 1
0.0529559957525593 1
0.254023261542988 1
0.175795778901138 1
0.249871499702274 1
0.52306842892859 1
0.331813623664744 1
0.24313260641017 1
0.495620557418117 1
0.376492194063475 1
0.224298860332997 1
0.22951969128523 1
0.429764608194117 1
0.197899796046806 1
0.314893970649443 1
0.337854803874689 1
0.0934788923633649 1
0.20677255442075 1
0.395089199072936 1
0.0916396852667821 1
0.306143647402971 1
0.493455631984683 1
-0.0270835626282833 1
0.173385783395971 1
0.0758412235611321 1
0.467417191875216 1
0.241943107666972 1
0.0283258085523132 1
0.0946821204061047 1
0.158327843022234 1
0.212514468079349 1
0.0300035819699335 1
0.205946178846663 1
0.352018351020713 1
0.533111309325831 1
0.153019659292007 1
-0.313700096674392 0
0.234282962590746 1
0.356962628326902 1
0.397357882279993 1
0.110486355809097 1
0.433782345239217 1
0.234364830799227 1
0.365831552471815 1
0.142643983927828 1
0.109550335044331 1
0.360436908800556 1
0.0434505530400978 1
0.379492742099933 1
0.645746562004462 0
-0.0130261385306112 1
0.499491977287522 1
0.443690348732727 1
0.38951655234649 1
-0.107746929298009 1
0.0925123669749996 1
0.452492982321192 1
-0.113859384045 1
0.150608389281401 1
0.214336269511329 1
0.170413553386725 1
0.237311235921578 1
0.0900417785103354 1
0.290310546507396 1
0.0828638099439301 1
-0.0158964822414255 1
-0.0963475232169675 1
0.0797087215940331 1
0.239641031933414 1
0.0539764855122925 1
0.16784530829032 1
0.695352617759175 1
0.49750642487532 1
0.129610697566636 1
0.280593001108781 1
0.623231849794262 0
0.252633562233829 1
0.554342561580203 1
0.0255992367130379 1
0.0288939654786617 1
0.290691314328355 1
0.216663891995128 1
0.0157952191308414 1
-0.0999342346297245 1
0.273833204846802 1
-0.0468947666660558 1
-0.0310845551483398 1
-0.114925271704631 1
0.487175745711066 1
0.241788916968115 1
0.207351581305455 1
0.129779332304467 1
0.254100944350292 1
0.0875787598116491 1
0.429675147385477 1
0.299405773030152 1
0.0912633460155262 1
0.403998329877675 1
0.0195707501740936 1
0.155956015624247 1
0.616965306979592 0
-0.0817110904003043 1
0.0356669749457206 1
-0.0978376921107365 1
0.370932436294152 1
0.20446723311462 1
0.200956121591451 1
0.368203748129123 1
0.22520747309131 1
0.552069828269942 1
0.343519143772406 1
0.213942125474134 1
0.1150878905916 1
0.336945321573044 1
0.139821488770537 1
0.445354931699437 1
0.0405504247863882 1
0.198115988819677 1
0.0575241500550647 1
0.00190937315535539 1
0.185105608887575 1
0.281588458943785 1
0.205983371794225 1
-0.187683299602424 1
0.296875013098496 1
0.46496385664249 1
0.561189684027722 1
0.218041290221691 1
0.162880552514615 1
-0.0162744109770866 1
0.290885087738937 1
0.0717558359025569 1
-0.0678361029733828 1
-0.147458280213677 1
0.511836651282661 1
0.255461133071286 1
0.472744620336331 1
0.184763676284468 1
0.177203855240444 1
-0.0284679350773127 1
0.142941655220445 1
0.294660821211226 1
0.278599559436695 1
-0.305211018273232 0
0.227426659921217 1
0.38888630480451 1
0.32340707558615 1
0.319386887932707 1
0.265144215467227 1
0.172474671207969 1
0.679396216568785 0
0.47771783577258 1
0.308462324873709 1
0.409112064648259 1
0.199599027602819 1
0.257543376567734 1
0.274633246643214 1
0.256066345415932 1
-0.104977667150043 1
0.182915962310447 1
0.123352418392575 1
0.226379501600899 1
0.190541537322117 1
0.277900460013851 1
-0.0773496870256127 1
0.168082481243712 1
0.293596432345422 1
0.280466774059583 1
-0.0838273062498085 1
0.254079944481405 1
0.323857994502758 1
0.422750302161366 1
0.191156259528719 1
0.0965523087262797 1
-0.00457541829951037 1
-0.037539332274342 1
-0.068094934441644 1
-0.0146647982529419 1
0.14602290702458 1
0.633963591375437 1
0.312111175986338 1
-0.0767912860953671 1
0.350122036503614 1
0.13821379281263 1
0.169183316031822 1
0.157235884662928 1
0.314117835570243 1
0.129096903523473 1
0.406386204059294 1
0.223229144244698 1
-0.0197295491336408 1
-0.0148402978006015 1
0.412285891846172 1
0.3010238405474 1
0.172281245646489 1
0.473217659890509 1
0.19813219631373 1
0.0978063584649345 1
0.204987714048813 1
0.165086563473439 1
0.0495808510434967 1
-0.219776847497423 0
0.282562214838987 1
0.0967981659351589 1
0.194059999769394 1
-0.147403244602334 1
0.329299053997769 1
0.00437226823694361 1
-0.0690858148823407 1
0.198760821561473 1
0.250971172348203 1
0.0935960900392336 1
-0.127936689662392 1
0.453372708782798 1
0.103664197175661 1
0.339176117148913 1
0.378499976383405 1
0.150881214104533 1
0.328461985590297 1
0.0332847121443454 1
-0.0925896514528007 1
0.434801479053854 1
0.105028098760032 1
0.441587507924292 1
-0.0869428951080522 1
0.378820776416002 1
0.040893247965197 1
-0.108273907026673 1
0.0158246578008791 1
0.408300920733441 1
0.30587692284249 1
0.191177161607689 1
0.00643071291252681 1
-0.138768977628795 1
0.286190782681515 1
-0.412323027441288 0
0.182233832612904 1
0.252397040397895 1
0.500173876410359 1
0.303205100820481 1
-0.212801604189542 0
0.399640994263015 1
-0.113774075256932 1
0.177872573381425 1
-0.0210946118686069 1
0.322349381052983 1
0.155721428970051 1
-0.228558686644714 0
0.174253835722336 1
-0.0911454785428303 1
0.537503441777011 1
0.202571093383614 1
0.10802586000392 1
0.330576083699661 1
0.26944412944989 1
0.275438505944923 1
0.275338130860416 1
0.350063798004991 1
0.364833906112199 1
0.0329088619487936 1
0.249628653602114 1
0.0938639244968245 1
-0.0659338380246253 1
0.169156310281108 1
0.150505055942237 1
0.417406736273783 1
0.486243571532485 1
0.609520333924624 0
0.287675999138435 1
0.0388856572683097 1
-0.303741252138072 0
0.0222485648646727 1
0.193283367180213 1
0.275161200061392 1
0.409433292487786 1
0.130598254744734 1
-0.0715784544961304 1
0.336757466606724 1
0.203138101527937 1
0.34222750853022 1
-0.000991432552289166 1
0.0401623703697065 1
-0.0627403648053188 1
0.23216161702727 1
-0.164881686717713 1
-0.0357258509089932 1
0.203875921374238 1
0.196386692157016 1
0.0684858788614991 1
0.143414153613326 1
-0.0160247392313753 1
0.026188149155213 1
-0.0137499129426659 1
0.147865506522115 1
0.190506165250936 1
0.0503818501866129 1
-0.397669893623274 0
0.348641952710977 1
0.19390484044276 1
-0.0716288135731456 1
-0.0381692784450012 1
0.169209424210129 1
0.262254070231412 1
0.000179409837984791 1
0.170178408737052 1
-0.09794412074342 1
0.23136266570264 1
0.376442252551927 1
0.0704620862970521 1
0.442380692109903 1
0.558787408909087 1
-0.0241715996311078 1
0.186523509421326 1
0.312622041820891 1
0.288618411164685 1
0.0753112323584104 1
0.0829415943954426 1
0.188360819336267 1
-0.0157257449080133 1
0.233595735328257 1
-0.122468138263464 1
0.143088872697359 1
0.13049939623689 1
0.00379784909309921 1
0.0130242542492689 1
0.188609530922383 1
0.277613800967618 1
0.239324131740245 1
0.320035917361281 1
-0.0816393276957483 1
-0.0259891241218401 1
-0.0370029086466154 1
0.166852693605295 1
0.420218154171626 1
0.196905386068189 1
0.500355764169511 1
-0.0192743802576431 1
0.0445526794242429 1
0.2614337607452 1
0.223337135472331 1
0.293191876172702 1
0.256865537460688 1
0.0848721467202983 1
0.261626637692848 1
0.235488713420396 1
0.133522958611825 1
0.185913951091404 1
0.0754362926605071 1
0.414379308320456 1
0.196918074988426 1
0.216883087869318 1
0.0640195107322508 1
-0.0741259826399632 1
0.151833709311779 1
0.191734366337719 1
0.406771859330095 1
0.184799592715636 1
0.270093011764914 1
-0.03731649293837 1
0.0619501753896284 1
0.31758952466901 1
0.0976413419911728 1
0.258154351630344 1
-0.172064762844661 1
0.0812675136399177 1
0.0292524090159348 1
0.35377224820468 1
0.246068777195436 1
0.253340352711768 1
0.676773880782929 0
0.0238122811520191 1
0.317692905148837 1
0.6220903740601 1
0.157700308288947 1
0.499071913305557 1
0.211729766152747 1
-0.222399523283912 0
-0.0122096577914403 1
-0.0168518677371337 1
0.226708467167126 1
0.535058352880585 1
0.308506168901281 1
0.308581638545278 1
0.1326763875826 1
0.539570214275332 1
0.344678168917142 1
0.0129635759137659 1
-0.0524663940482554 1
0.161954634338929 1
0.165008305614845 1
0.273931244797901 1
0.219136539513411 1
0.24220795612351 1
-0.196587642841584 1
0.113132232686474 1
0.467075482661438 1
0.375487482851447 1
0.299993161956553 1
0.183965763855376 1
0.407900040819598 1
0.626122959386371 0
0.223210276119579 1
0.299745092373637 1
0.121141987681569 1
0.351184994767018 1
-0.0299618883580824 1
0.293956318335014 1
0.00922704722624445 1
0.449399564590736 1
0.198561439146641 1
0.185376987755195 1
0.355037175629653 1
0.36176406339566 1
0.287471158528923 1
0.142554799704204 1
0.258248279685783 1
0.568883670816074 1
0.451749423771519 1
-0.0564467382825102 1
0.563542997160793 1
0.104357104765842 1
0.333702872097379 1
0.0994898216204165 1
0.170893212376495 1
0.534191666801375 1
0.2813350443273 1
0.180060228601256 1
0.493104527136017 1
0.10616692724272 1
0.38895290681363 1
0.173066677083871 1
0.411956702874224 1
0.139756177146738 1
0.0935177864854502 1
0.09117950088402 1
0.10205354165897 1
0.299362590896824 1
0.46605548844565 1
-0.00732580058098343 1
0.0816974946287502 1
0.0920636412248171 1
0.0671430619279988 1
0.198557604182338 1
0.293377869380025 1
0.0807708239188743 1
0.28166320920217 1
0.288592090660092 1
0.342115359665258 1
-0.0111047881160678 1
0.0566527791062294 1
0.247211297131416 1
0.363603154888308 1
-0.342062105182568 0
0.107493452108793 1
0.240336370937927 1
0.267869680475287 1
0.390057324683724 1
0.00834688986714359 1
0.304783902648892 1
0.0854223196455831 1
0.144209453760723 1
0.642893969278424 0
0.33198500826663 1
0.248073435638369 1
0.467275359091232 1
-0.0575177307613583 1
0.206932432066848 1
0.0393353809793845 1
0.249328153454614 1
0.364372982530043 1
0.15618979128075 1
0.178268526090942 1
0.379173975093118 1
0.134421178130202 1
0.237925519161756 1
0.156345363960042 1
0.20252342775653 1
-0.310465439323781 0
0.162355577560476 1
0.347151323051788 1
0.327757390844537 1
0.287380974408515 1
0.401747173205732 1
0.188150402717672 1
0.148458811966892 1
0.124690311730207 1
0.394541904869022 1
0.123368756295416 1
0.3399818190138 1
0.381305345499701 1
0.174907194117589 1
-0.0507584886055506 1
-0.0121790548600841 1
0.00876454356638244 1
0.327793275664863 1
0.337841872153244 1
0.0848410591997058 1
0.243662590764288 1
0.305620099999668 1
0.0933528703831184 1
0.215960766483064 1
0.215312225986954 1
-0.260026478593762 0
0.213814358401431 1
0.311280026386118 1
0.0460324326816135 1
-0.063670803892611 1
0.308196730101446 1
0.329878839320087 1
0.301165660383476 1
0.0412200966307763 1
0.103051616738829 1
0.372412976163279 1
0.454436599328199 1
-0.0899593826368393 1
0.284401937867059 1
-0.0656961960073626 1
0.0594035161470959 1
0.624024482599032 0
0.480821106357921 1
0.289160737381725 1
0.0830258485173519 1
0.0357079315455099 1
0.0275189365473652 1
0.337882677554796 1
0.321413025530941 1
0.247502304554872 1
0.128144862958032 1
0.213296503196005 1
0.258872328776686 1
0.0843805748337495 1
-0.0862678155268682 1
0.156641361541562 1
-0.0927006513358045 1
0.288217668067086 1
0.107453395518889 1
0.0515024110374473 1
0.246872829908329 1
0.172929313737908 1
0.196972713025603 1
-0.281481500391944 0
0.22695543966661 1
0.242382821518445 1
0.148093734774074 1
-0.20161611123366 1
0.0321004266903721 1
0.321355955013846 1
0.00304328798816242 1
-0.00577567246916713 1
0.10949451880045 1
0.0253129374968197 1
0.263194014621846 1
-0.0808761522560407 1
0.140134199580302 1
0.0818383185385354 1
0.271764468299641 1
0.0753868545418084 1
-0.0505608479077369 1
0.128052773937551 1
0.241549186210635 1
0.205719766728154 1
0.554061872142346 1
0.316652473947085 1
0.129850583976538 1
0.428396050922049 1
0.317809461030142 1
0.270158867827004 1
0.28615400899511 1
0.116969825382486 1
0.233606230828751 1
0.167304368281459 1
-0.171159997360437 1
-0.0910681525390331 1
-0.119404151615245 1
0.25295518249073 1
0.281524425971482 1
0.322951368016502 1
-0.0420236221785889 1
0.274976515324913 1
-0.0771943702345325 1
0.242792792809964 1
0.439231024804736 1
0.373810619685151 1
0.158142073805647 1
-0.32957101852977 0
-0.0641036685724174 1
-0.171813972955528 1
0.388558778169342 1
0.228848342747702 1
0.438839178906742 1
0.313353084775029 1
0.519163932624298 1
0.0603095382666931 1
-0.148373692004284 1
0.115880077519779 1
-0.00231590676888256 1
0.186361710911308 1
0.288590851150693 1
0.322989565604357 1
-0.0220207377307239 1
0.0616056943202512 1
0.203332658473376 1
0.276381062802425 1
0.194567573636128 1
0.156302705139097 1
0.0752134853188041 1
0.383687254908785 1
0.391935064031558 1
0.414116818155355 1
0.153723210236465 1
-0.0166296922509839 1
0.25021010118781 1
0.113920843063736 1
0.463045988584979 1
0.166227281266627 1
0.466918331986255 1
0.106428140159431 1
-0.154046648998079 1
0.27259367879981 1
0.379190377917317 1
0.207036659380187 1
0.223550513846691 1
0.454386033785401 1
0.154719079228952 1
0.164291775119678 1
0.215889748792875 1
0.211810881499445 1
0.270203341958784 1
0.280157520676987 1
0.32639023828593 1
0.543593049011011 1
0.280835702890643 1
0.110292865649406 1
0.349832202955131 1
0.237569781533661 1
-0.0576117593718022 1
0.191020455917016 1
-0.0651917153670085 1
0.273481911156934 1
0.178832896847773 1
0.426883942353681 1
0.29005854744614 1
0.27316082186267 1
0.310507975279162 1
0.0708830204630034 1
0.231173658211451 1
0.229830460670553 1
0.40156730225964 1
0.0232453534889252 1
0.139974771144415 1
0.223751659394894 1
0.364126102505649 1
0.0304738096518527 1
0.106585814994199 1
-0.0146353640724155 1
0.0111414395083007 1
0.0358414493757592 1
0.229414015271897 1
0.315640135089147 1
-0.254580667454766 0
0.0954033394256611 1
-0.342342293214672 0
0.243119579588685 1
0.24049826389191 1
0.0889781275559186 1
-0.0330462872131598 1
0.15024107696845 1
0.15640303041196 1
0.197220633732797 1
0.114806678630656 1
0.237013287559653 1
0.0894991409814791 1
0.0777517479699536 1
0.471533359617208 1
0.00378849485905603 1
0.283332351391073 1
0.188154285626368 1
0.158816006853762 1
0.206108555418545 1
0.330776970608371 1
-0.00427051825604651 1
-0.260623088778215 0
0.368023712743409 1
0.0529180525888076 1
0.140564289119001 1
0.013366241427101 1
-0.151713653135026 1
0.226725454930964 1
0.329283150979329 1
0.128566799797031 1
0.28962785983426 1
-0.0200437412200351 1
0.356647223803242 1
0.258076060131423 1
0.289199966091043 1
0.0645892416648179 1
0.202036648105594 1
0.582972669981853 0
0.485674848194169 1
0.314591164007979 1
0.172914559009395 1
0.515077053402452 1
0.555139577106606 1
0.252161229503811 1
0.31677510445012 1
0.266638083246396 1
0.237453641283826 1
0.282260433382883 1
0.579887157433726 1
0.116010432521806 1
0.271513410772442 1
-0.00844497443337439 1
0.00616666929460069 1
0.25780332254093 1
0.398723496356036 1
0.318525331712821 1
-0.300723999685796 0
0.216268836376233 1
-0.0208605985182169 1
0.19782620943763 1
-0.121807635167912 1
0.0707510488819426 1
0.268982944186789 1
0.0972007971226482 1
0.142181125946112 1
0.250664205774327 1
-0.144977367898719 1
0.0749559117508819 1
0.305367451892304 1
0.276913870441583 1
0.336949178319733 1
0.251476543401723 1
0.17031429152066 1
0.494865464755688 1
0.32495809370623 1
0.242734297605718 1
-0.0156763429550878 1
-0.0481974213954992 1
-0.0168347070846104 1
-0.120344820066949 1
0.0135784476359446 1
0.132232138817281 1
0.349048066503473 1
0.430321117817919 1
0.113347094439157 1
-0.127652325276659 1
0.177923162939747 1
-0.0254647474674027 1
0.192005767408288 1
0.122659311217666 1
0.512509872004598 1
-0.0193310441994944 1
0.0492929438136451 1
0.073027200279891 1
-0.0124064450181157 1
0.257740476689756 1
0.208647217286821 1
0.408597065759859 1
-0.0619347923109235 1
0.651193436298995 0
0.208594707014807 1
0.0618160085620595 1
-0.385546987568071 0
0.237991371647557 1
0.156911507961414 1
0.192319230752439 1
0.460056930506567 1
0.0369451396664483 1
0.295492973322713 1
0.315402490788621 1
0.239937933615622 1
0.621096965959902 0
0.102776074758119 1
0.114786932349168 1
0.0839339571854356 1
0.144516701614728 1
-0.133740251741919 1
-0.0623505789625028 1
0.0751062632749564 1
0.0629985782867182 1
0.364259417654681 1
0.170448792449232 1
0.0839512133323677 1
0.373961900179543 1
0.207805870695461 1
0.311559499210528 1
0.111009111410635 1
-0.0342028163699534 1
0.279567515595408 1
0.34487260837528 1
0.120247164062428 1
0.173609597646589 1
-0.0600416129000062 1
0.0595820175101136 1
0.226479955785974 1
0.185265661375308 1
0.384179334187995 1
0.0882301266943668 1
0.125055119731933 1
-0.163437970308721 1
0.442263405760934 1
0.128406683771818 1
-0.0499800000250709 1
0.119104203459819 1
0.216895950962485 1
0.564526455755661 1
0.0294290772637399 1
0.168434099666532 1
0.136341228497616 1
-0.0396060018228102 1
0.102615878851759 1
0.0583342293903812 1
0.340749850566197 1
0.194706472033922 1
0.281809514308526 1
0.207483128321915 1
0.446728932203138 1
0.255773482284151 1
0.278912693206374 1
0.206057675479475 1
0.421058865392701 1
0.17865256620218 1
0.256919122287366 1
0.412840499516719 1
0.294545874387076 1
0.0817246990407105 1
0.459340390516523 1
0.322676396270378 1
0.364764728283164 1
0.456960539575138 1
0.432899912479898 1
0.464985877794431 1
0.0421908598414654 1
0.123930373404263 1
0.0794331674590028 1
0.34271992811256 1
0.177943455677177 1
0.394064374221387 1
-0.0668023089638873 1
0.155640818884374 1
0.244453223180532 1
0.383462335532007 1
0.0312811258177922 1
0.0283760091772942 1
0.354508592424943 1
0.340996017625566 1
0.108421512217301 1
0.682137179665287 0
0.052388134375779 1
-0.0118438936953902 1
0.924613659951523 0
0.279264474851365 1
0.0973200603886503 1
0.113438486048027 1
0.256227520267491 1
0.162452136301043 1
-0.0250297588733676 1
0.235350105748662 1
0.451257296236615 1
0.147284469822549 1
-0.127649078648685 1
-0.0528844149894183 1
0.328688702902625 1
0.394738871838558 1
0.273830846640904 1
-0.0686520602432815 1
0.194944356953081 1
0.23407147183496 1
0.0998666356794163 1
-0.127654076731046 1
0.274654328069251 1
0.120355670342519 1
0.493531349863389 1
0.132400512929749 1
0.163420479676487 1
0.189762312839233 1
0.173653673592809 1
0.0909485562035807 1
0.0658901034745384 1
0.243722867865405 1
0.0415992608405122 1
0.0631523441733465 1
0.379172970477564 1
0.201958973015809 1
0.169780704048738 1
0.526788103854763 1
0.00441995394319319 1
-0.0260677289213033 1
0.304128923102987 1
0.433655847596978 1
0.0881016935902774 1
0.28609196544854 1
0.228388213419716 1
0.697650053465125 0
0.283421053253871 1
-0.0192417050395665 1
0.204370716988339 1
0.0919426019432345 1
0.335622192576948 1
0.188102144378937 1
0.161358130781629 1
0.239012711381181 1
0.430773756618794 1
0.152699690685836 1
0.189747760974836 1
-0.208984542901237 0
0.450490450426738 1
0.0535930394908124 1
-0.00590426797608897 1
0.0212610334802715 1
0.42034614609083 1
-0.0703535540649737 1
0.436347544556827 1
0.101322285334807 1
0.290799598488749 1
-0.205093928913322 1
0.231923216664944 1
-0.0427752324878973 1
0.317876596235526 1
0.521598601243432 1
0.490979495581296 1
0.0679636382137202 1
0.244626854517212 1
0.163364137516458 1
0.179681381757718 1
0.109880287154529 1
0.378769144804807 1
0.578344653791725 1
-0.0169320507672851 1
0.173355002068171 1
0.0235874946567544 1
0.309607084428557 1
-0.0192123513837914 1
0.101395080774957 1
0.224627737854266 1
0.28269306651443 1
0.13411068757674 1
0.418507155110899 1
0.288979374728027 1
0.171161206782043 1
0.325063412566039 1
0.252015406067681 1
0.198460651568066 1
0.311744734525525 1
0.205674714135911 1
0.160402445504594 1
0.414050748677461 1
0.277582427619307 1
0.278167666971398 1
0.283321050217747 1
-0.043360359762937 1
0.15177029270751 1
0.230005226809834 1
0.184632928490853 1
-0.012702263011367 1
0.147016891185537 1
0.293582775763211 1
0.0438883947670486 1
0.330989247081053 1
0.227872640701317 1
0.45857716975084 1
0.425851889847094 1
-0.157836969256941 1
0.019754794764539 1
0.602539291528752 0
0.21103755319036 1
0.0092179093946493 1
0.160398178783252 1
0.614408211120363 1
0.265124768699938 1
0.563851207402049 1
0.0437709522951889 1
0.505349363990138 1
0.0745255377378546 1
0.218447106377422 1
0.232503982741995 1
0.0985219912732175 1
0.31736428968385 1
0.095405683580149 1
0.0568242286219835 1
0.324056189494724 1
0.235259700685102 1
0.00731857369946096 1
0.198819712363955 1
-0.027845778164771 1
0.449747531506508 1
0.01208664162096 1
-0.0765555204153606 1
0.50206875600798 1
0.0992669765632989 1
0.426926738587527 1
-0.0455785408222757 1
0.406706036122538 1
0.0554566491281239 1
0.0443348842508544 1
0.224631529696778 1
0.224813939800502 1
0.185570208587906 1
-0.066097515455441 1
0.0459230102554999 1
0.336591940189239 1
-0.314632009742957 0
0.28944677557243 1
0.187965590026368 1
0.312632697887513 1
0.130928655452405 1
0.346111830174508 1
0.119648278388111 1
0.350099148749824 1
0.0852906728723479 1
-0.15743806562157 1
0.12779434563849 1
0.0954228681218823 1
0.0358324923413726 1
-0.0275379076562322 1
0.218088817752673 1
0.208797538672466 1
0.370246171868169 1
0.38661745476907 1
-0.11672651835331 1
0.341936047027975 1
0.209437497755927 1
0.182627780748793 1
0.321988690422865 1
0.352272978971174 1
0.370135563803091 1
0.289954721075686 1
0.148039543834241 1
0.505631743504676 1
0.396534276081985 1
0.173491853472582 1
-0.132702277581587 1
-0.289668049967656 0
0.470595995101546 1
0.406473702899209 1
0.305435607098581 1
0.294827732910807 1
-0.0612053342494865 1
0.236349565875776 1
0.0623298224990554 1
0.24189905796245 1
-0.196598099694657 0
0.185903306769505 1
0.0430697637000501 1
0.25346655355603 1
0.222219718581944 1
0.105354371710346 1
0.551254274133534 1
0.260600582555086 1
0.290457484760749 1
0.41903596457888 1
0.357913155313151 1
0.109567103428997 1
0.163126841497667 1
0.414024426782071 1
0.270242005440851 1
-0.109256396051054 1
0.228286990419354 1
0.314331917911271 1
0.39278388078694 1
0.194852108766966 1
0.169730488660098 1
-0.140079245423088 1
-0.0486674014314086 1
0.139163737665896 1
0.258494246858721 1
0.49834645084729 1
0.0920592155108419 1
0.338417893638329 1
-0.0888815758570491 1
0.335686551121515 1
0.744687616134616 0
0.417230727832715 1
0.140670756251649 1
0.703752459874501 0
0.282520675796386 1
0.715442724530769 0
0.193790474171173 1
0.479261172019849 1
0.0937985770642032 1
0.0830998020074895 1
0.326987186519146 1
0.329217530347265 1
-0.0260117890763128 1
0.221169904287555 1
0.0652928312299925 1
0.298224568034119 1
-0.0754899702979179 1
0.423264720450034 1
0.426086919811841 1
0.179368204842539 1
0.00827561185829018 1
0.190765527422447 1
0.00553678647620966 1
0.047766462393143 1
0.406487537812427 1
-0.0722173454427966 1
0.0629170963167127 1
0.460667908666038 1
0.611488771458252 0
0.405064311131822 1
-0.0464068966255806 1
0.123829581355532 1
0.184352174447175 1
0.380127223743229 1
0.3245144404886 1
0.422773846752618 1
0.101033066397737 1
0.0606288705739183 1
0.415295924161592 1
0.0271519242296159 1
0.0724766161240262 1
0.0500561748731183 1
0.268881981771966 1
-0.020414193631436 1
-0.0350641826224334 1
0.259824574336666 1
-0.0489692775585465 1
0.34386921733334 1
0.384454858613362 1
0.127432867723683 1
0.210447620431091 1
-0.0960415404176267 1
0.27473412539115 1
0.349524619536804 1
0.1845337736523 1
0.303860739893378 1
0.0314259505459713 1
0.209370464550481 1
0.0646674108861496 1
0.20561301390046 1
0.329881998785752 1
-0.019177406116376 1
0.295895723485084 1
0.277548187099571 1
0.367631676500371 1
0.332309004766771 1
0.197819905049417 1
0.142978997516679 1
0.0168910808943672 1
0.425408900166592 1
0.619585124890828 0
0.440993263476059 1
0.215879383349852 1
0.360648905232128 1
0.433935616212814 1
-0.085675091604738 1
0.338023667941955 1
-0.0465757060224896 1
0.338617124651978 1
0.132719151741645 1
0.0659843715758485 1
0.120364663205896 1
0.013400425483208 1
0.240662250590457 1
0.33837909657486 1
0.105799763584746 1
0.110549009686238 1
0.404035060468977 1
0.21182565711923 1
0.350484073038192 1
-0.0660364443291589 1
-0.103107055306451 1
0.142726358613938 1
0.15133983463218 1
-0.198080424092144 1
-0.0292368195742542 1
0.109724399599207 1
0.332545706871482 1
0.441176073535359 1
0.173173913028139 1
0.15962062689587 1
0.173446774598319 1
0.400382768956055 1
0.515615183457238 1
0.0780156784997587 1
0.058324265622158 1
0.330523043668012 1
0.454240440127615 1
0.245348674216028 1
0.231591570868521 1
0.256375695407814 1
0.364508349268961 1
0.0238104293517354 1
0.230928759319798 1
-0.00962698838769474 1
0.20298949209317 1
0.292543407005911 1
0.0384203623832134 1
0.0547478258476136 1
0.0057916332501754 1
0.158727412314926 1
0.214169114031242 1
0.162607083287631 1
-0.1417055108037 1
0.178629566127952 1
0.385782436215154 1
0.0620659252197298 1
0.217016526301515 1
0.343641441064737 1
0.365369839262788 1
0.0193875862392794 1
0.218119802294335 1
-0.187710057277184 1
0.232349255867942 1
0.384772561598102 1
0.617978182646715 0
0.621859150480941 0
0.174832236696992 1
0.166594256225147 1
0.0603554275675923 1
0.221050518356254 1
0.351761096565675 1
0.178555295472816 1
0.255632449178598 1
0.0620578950450882 1
-0.202996188226493 0
0.145114393509046 1
0.124660664979889 1
0.254558854550459 1
0.265534948677478 1
0.238562680729058 1
0.121533681149527 1
0.300147233829785 1
-0.0896358255812326 1
0.486087877441604 1
0.24536429001452 1
0.0130830573511098 1
0.456949283717814 1
0.382989277423869 1
0.0520391311474179 1
0.354289718551493 1
0.52313170751386 1
0.271472549463636 1
0.219793849394897 1
0.251173321519599 1
0.222004250826879 1
0.0235111532854182 1
0.730612056431951 0
0.175419155151827 1
0.452266645746844 1
0.16111603980591 1
0.399339491919606 1
0.336900455269616 1
0.464359693310378 1
0.346469194895829 1
0.413536970883963 1
0.307302872184283 1
0.440500326038943 1
0.0548780533871517 1
0.554009937202413 1
0.318607139900025 1
0.623660198264816 0
0.458110439067452 1
0.0875812069398798 1
0.308802675646657 1
0.577226813268846 1
0.348685743998017 1
-0.0444960525102412 1
0.110061126738291 1
0.12407995377018 1
0.235689023161455 1
0.343415524057541 1
0.0596826887633757 1
0.126456510795539 1
0.204759841243189 1
0.129326190234323 1
0.391779646435278 1
0.269886688397981 1
0.44129394749839 1
0.035464728979278 1
0.0858852108624314 1
0.0797322729580225 1
0.157116972768508 1
0.467177922504745 1
0.211062220945022 1
0.0694236545901109 1
0.249535887021528 1
0.080839797424529 1
-0.0136186450848587 1
0.00282670051795633 1
0.356501341483551 1
0.225860840908754 1
0.231846855505876 1
0.35954661612573 1
0.354198773378012 1
0.0782878634217834 1
0.0994616934797946 1
0.0986620913311075 1
0.309310815615685 1
0.269750360125519 1
0.269828532565037 1
0.191136815968006 1
0.26279176341604 1
0.298400109860887 1
0.244130277679287 1
-0.148323258313717 1
0.432769093902493 1
0.437837141639429 1
0.114708122339525 1
-0.0915416530149148 1
0.146729003396115 1
0.0579164547216465 1
-0.0457058715486823 1
0.364688549526672 1
0.248798958681543 1
0.0836613386064865 1
0.149257623415987 1
0.418957046809402 1
0.0492818443505448 1
0.285261503253607 1
0.333009651694941 1
0.0701428122135226 1
0.012005399667666 1
0.40018046273248 1
-0.143448346775366 1
0.213959373904985 1
0.256193434624137 1
0.240377400216713 1
0.301860347524885 1
0.46071282490231 1
-0.0832085680328019 1
0.203096265498491 1
0.128644559359692 1
0.279223956486284 1
-0.114213602656552 1
0.111576503259197 1
0.109614337045548 1
0.534330258571509 1
0.34819434496685 1
0.334131845759689 1
0.137997669538983 1
0.199443205882006 1
-0.174477086628469 1
0.301098197682598 1
0.221607510891902 1
0.037805619027571 1
0.575813095473245 1
0.372072294226345 1
0.076017136120681 1
0.205625138310787 1
0.339403357466281 1
0.334713994955103 1
0.099365875068771 1
0.0297461700032808 1
0.182949032976641 1
0.324814132983911 1
0.198397194642372 1
0.480557575016439 1
0.228335186533087 1
0.295051411436435 1
0.113310113817568 1
0.11149442859347 1
-0.0982308506340858 1
0.37734786679948 1
0.0860081236836352 1
0.0447394237168583 1
0.453598350086426 1
-0.194085749621937 1
0.184962362756767 1
0.242134341834634 1
0.441045238456073 1
0.268996209992986 1
0.107425187005533 1
0.159209667835273 1
-0.0156046103921062 1
0.00943977669305169 1
-0.0719570129895324 1
-0.183820032042768 1
0.254520724200729 1
-0.222514200147095 1
-0.00798774578501065 1
0.270746587313303 1
0.433731532210142 1
0.0664294371512261 1
0.106797090672379 1
0.510392610966841 1
0.386954252285879 1
0.353579801271255 1
0.17889528829687 1
0.151002085654683 1
-0.147769029861711 1
0.0633291235385535 1
0.296753695878615 1
0.232671661662271 1
0.515958016188945 1
0.200712151278522 1
0.324487380880431 1
-0.0120571816214016 1
0.213274522455115 1
-0.0179740108469292 1
0.125713403414668 1
0.424296657169802 1
-0.145498917698498 1
0.167202775085417 1
0.309498172595608 1
0.702346360019146 1
0.00472457773596795 1
0.0104809818581568 1
0.320589260107574 1
0.638504699835597 0
0.024939654660156 1
0.0665225724664701 1
0.0322904832540438 1
0.416661008880217 1
0.228284117489247 1
0.112984004390644 1
0.567984857562694 1
0.276024799097738 1
0.271358285418366 1
0.306406956500808 1
0.0706389540333957 1
0.206089277944205 1
0.201257203548221 1
-0.00959785569325199 1
0.295052926561687 1
-0.06260483237138 1
0.186661982996689 1
0.000519876000610847 1
0.340319460907196 1
0.254835303249883 1
0.31840149704857 1
0.0814494143291847 1
0.0539185394583138 1
-0.125610599977195 1
0.399171421352538 1
-0.131435762832972 1
0.0248482201103429 1
0.0475174214346712 1
0.434662500588808 1
0.0738389554154578 1
0.420718696528186 1
0.553535012429156 1
-0.0850977170238931 1
0.0917601629689956 1
0.214898311598903 1
0.0133793996129797 1
0.0265607799048703 1
0.187151962411958 1
0.243201553549864 1
0.0104000343994279 1
0.57008986854719 1
-0.0409995135099713 1
0.246064119115773 1
0.234405108903204 1
0.227919527340755 1
0.313523554475782 1
0.148660764020994 1
0.15388373796359 1
-0.0296270990716475 1
0.078576766904247 1
0.0318875199878006 1
-0.119593271395287 1
0.430097925681377 1
0.363037360023038 1
0.197027657432578 1
0.291178394407826 1
0.323220697860561 1
-0.0302669329843899 1
-0.123880410597229 1
0.230340578275927 1
0.334640224571549 1
0.276160356586734 1
-0.0792577547895078 1
0.0886881478909455 1
0.28672662060992 1
0.146867317512609 1
0.377981296757095 1
0.104398887546286 1
0.171799709520239 1
0.151209492023115 1
-0.00681156880257742 1
0.425307678843068 1
0.155208537500647 1
0.00146717171369826 1
0.16159591676042 1
0.365963293350288 1
0.12539239853035 1
0.568647472976786 1
0.329822387967567 1
0.478220661215735 1
-0.0104119768416947 1
0.195668662606041 1
0.278394715370228 1
-0.0448147770523273 1
0.161341983775147 1
0.279685873571662 1
0.195185447110232 1
0.155703120021914 1
-0.0983277560008304 1
0.385959905685833 1
0.35283940343324 1
0.125166170532935 1
0.395797009524504 1
0.105305261851725 1
0.212168693111336 1
0.1711907605496 1
0.48417673123044 1
0.364858220250042 1
0.312411539342214 1
-0.136268041880228 1
-0.0286246347912835 1
0.107653917211983 1
-0.100402255605247 1
-0.064847064613955 1
0.318013537850631 1
0.129427725629768 1
-0.217389536705802 0
0.158987270812955 1
-0.059012234641746 1
0.469056783841881 1
0.233520360716824 1
