# Supplementary material for: Bias caused by sampling error in meta-analysis with small sample sizes
Source: PLoS One. 2018 Sep 13;13(9):e0204056. doi: 10.1371/journal.pone.0204056 (PMC6136825; doi:10.1371/journal.pone.0204056)
Supplement: S5 File — (ZIP) [file pone.0204056.s005.zip › results N = 20 theta = 0.2 tau = 0.2 sz = 30-50.txt]

"dl.theta" "dl.cp"
0.220826177614411 1
0.390988255123382 1
0.0644208924733605 1
0.047302213213902 1
0.105860607188438 1
0.120941246608896 1
-0.0833177274545416 1
0.277898863079323 1
-0.0376319645135514 1
0.250175469592715 1
0.350479567480951 1
0.166849945244487 1
0.23519662199666 1
0.321287474685464 1
0.104543197880572 1
0.231464480238017 1
0.576794537642692 0
0.238764950509068 1
0.112671710577219 1
0.0816560818773786 1
0.199616654224078 1
0.443204847668646 1
0.252249362897784 1
0.44791833031457 1
0.353843699119854 1
0.416089952082739 1
0.150652737680066 1
0.185224312376562 1
0.196235197297608 1
0.102193753350127 1
0.498633685776091 0
0.299531152765794 1
0.263491102073798 1
0.143944928458704 1
0.078526409295615 1
0.0412243472083115 1
0.0617403971495955 1
0.326451772035638 1
0.0464674159196582 1
0.228574270678674 1
0.0991774015948187 1
0.208968794988872 1
0.0587408279013632 1
0.121805196838823 1
0.199411258082458 1
0.0727417849305533 1
0.387052690763157 1
0.164047904390897 1
0.392994364305591 1
0.22663087142842 1
0.126177958966385 1
0.375172194495341 1
0.324020215994031 1
0.230150345498785 1
0.240394121531876 1
0.0166913153343654 1
0.340269095696667 1
0.240831889225363 1
-0.04604974423988 1
0.25044448615918 1
0.413252325064848 1
0.319038473292616 1
0.122807424567983 1
0.15547545690671 1
0.0339696882239897 1
0.148682818608167 1
-0.123376633778148 1
0.109931838255433 1
0.225346358640818 1
0.344450606773506 1
0.219091936144274 1
0.179176273335341 1
0.132904331402769 1
0.0899656399641064 1
0.188135125274729 1
0.302042475389158 1
0.392147554982541 1
0.30965513473932 1
0.112281276778675 1
0.0747312222040898 1
-0.0166423147888626 1
0.271955185790797 1
0.210760876895526 1
0.177309747476776 1
0.00050870904201088 1
0.196750949618623 1
0.352175923368596 1
0.238034557611488 1
0.387399793866056 1
-0.00910266822808671 1
0.0411095347244832 1
-0.061260284604428 1
0.0999718699261305 1
0.449516333122473 1
0.141514687807042 1
0.375458935640802 1
0.169330605337442 1
0.331465113947938 1
0.160710801831642 1
-0.0400000438571552 1
0.342548058537199 1
0.129985301643979 1
0.369461840496746 1
0.0584149812860754 1
0.430850338991449 1
-0.1697471629787 1
-0.0887306612364484 1
0.433323379421592 1
0.259722245666188 1
0.268359350833758 1
0.146376579198332 1
0.446454937978588 1
0.251466433608026 1
0.207865080460037 1
0.24958506371011 1
0.311442774608774 1
0.56342174060473 0
0.330107687017623 1
0.0492399225691842 1
0.0114619855831136 1
0.325444883704299 1
0.151309334058321 1
0.234729741133212 1
-0.0961534161679486 0
0.181490910713567 1
0.218650992578399 1
0.350888711514946 1
-0.0324799511259292 1
0.331071757120808 1
0.191377716564258 1
-0.0703691380888942 1
0.336292047652581 1
0.374397982024963 1
0.263127367269255 1
0.103244478382739 1
0.235223575598322 1
0.28941760234204 1
0.27515693029949 1
-0.0340025352507261 1
0.241885291634579 1
0.32967691530615 1
0.371991843924284 1
0.143067660730075 1
0.45466712669049 1
0.349122979903262 1
0.28923644468789 1
0.194282539202784 1
0.24425642706033 1
0.388825460269038 1
0.00784677353230495 1
-0.00752471013435807 1
0.354990221031138 1
0.273238410584637 1
0.0140272746808391 1
0.352041871099911 1
0.405929737164903 1
-0.0763707101279655 1
0.203736583936051 1
0.316032655451783 1
0.198966361384747 1
0.117859094177198 1
0.212482195863215 1
0.166737564264601 1
0.101022757439184 1
0.174405864663062 1
0.343810232847763 1
0.467690327325478 1
0.101796470726788 1
0.121348151480687 1
0.348217133969081 1
0.329136135836536 1
-0.0441092123199448 1
0.232190008609915 1
0.412172766534128 1
0.113214208089877 1
0.234288360656807 1
0.437349712218725 1
-0.0273420579947061 1
0.271028465017861 1
0.437864559194345 1
0.0405452713265822 1
-0.0165201413825434 1
0.251036333387754 1
0.24834885693108 1
0.00283007777788529 1
0.163907100224804 1
0.0300271146945015 1
0.372998841974828 1
0.226565504497364 1
0.0872489481075111 1
-0.00655696275104611 1
0.405948278473824 1
-0.0871352017663473 1
0.337832883241543 1
0.375142280095269 1
0.0340337401602554 1
0.372403670948971 1
0.0467020503930226 1
0.311475677590655 1
0.36528589161223 1
0.297042365739741 1
0.203234626292581 1
0.262655434793737 1
0.113114502843777 1
0.0268378513803193 1
0.27665730625214 1
0.202077575194767 1
0.169376169543704 1
0.132693987965735 1
-0.109156432730669 1
0.426676780414855 1
0.224918403166478 1
0.28486346544467 1
0.332228142344555 1
0.200179187569235 1
0.144596735552776 1
0.205905653957067 1
0.200022718490578 1
0.197747993060267 1
0.108347148997401 1
0.143562408677217 1
0.338970866196838 1
0.23033066741461 1
0.195962551903968 1
0.2619497889586 1
0.0631029431996952 1
0.176817934351009 1
0.158082153522442 1
0.233219192475359 1
0.448567204922467 1
-0.15738974960693 1
0.2841650753254 1
0.130793787105241 1
-0.000399656212862858 1
0.399199572778721 1
0.317070846566744 1
0.20182731362341 1
-0.160759056857127 1
0.31759190905446 1
0.326201019075559 1
0.0802015827367782 1
0.128983880396725 1
0.353413748884676 1
0.399508143683128 1
0.281603331016726 1
0.307963909623473 1
0.232024030280862 1
0.395775465423025 1
0.054453545525552 1
0.14210390246031 1
0.259424529428393 1
0.320776219677053 1
0.0023668581923104 1
0.236329622632933 1
0.383161872205471 1
-0.0256269849025971 1
0.286095335249388 1
0.251204881899481 1
0.364613360395401 1
0.0260844760354377 1
0.105957394752374 1
-0.0126543678976072 1
0.0401492763104572 1
0.162155297425516 1
0.219184476802191 1
0.459614409228928 1
0.23001373954763 1
0.260377912634571 1
-0.321593720097549 0
0.245908466087764 1
0.111894610031882 1
0.408122230080517 1
0.161407832708379 1
-0.0105058304676733 1
0.182962268704866 1
0.408348642101179 1
0.266211158882159 1
-0.108310334638967 0
0.0483036525172915 1
0.0216290095862059 1
0.0933454530439158 1
0.093201109039138 1
0.201550324866742 1
0.356633635349051 1
0.24793147468254 1
0.287866825008239 1
0.340139660242373 1
0.128839183667596 1
0.0151379014227512 1
0.165115336266617 1
0.25227549899427 1
0.333174966570336 1
0.417229988418976 1
0.162823733413731 1
0.190827067936735 1
-0.241892201290485 0
0.229053063778086 1
0.254938551788048 1
0.464753593260555 1
0.225710469575386 1
0.193017970981663 1
0.123466217075566 1
0.320003999475578 1
0.172138404387998 1
0.0937142821209882 1
0.270490272744168 1
0.00973594912697467 1
0.311832809783205 1
0.11779550947335 1
0.128719665413428 1
0.245471923743826 1
0.309169548084151 1
0.0921705672216471 1
0.00292603272742628 1
0.150677134561042 1
0.263366719173299 1
0.0859746407442379 1
0.150262834794051 1
0.198164974467118 1
-0.111671762687176 0
0.232736359227094 1
0.00413318712223303 1
0.251520853758287 1
0.273075325013887 1
-0.0139247033715092 1
0.42723474909338 1
0.196119759204299 1
0.267600832013761 1
0.314887999327627 1
0.0787722730569669 1
0.335421181980808 1
0.167661649756656 1
0.208821854816779 1
0.237851031386924 1
0.0790764208635975 1
-0.0554123599555802 1
0.197110946520915 1
0.0560733372137935 1
0.443707175527578 1
0.129004962658009 1
0.247052055160828 1
-0.0482181694589322 1
0.0909072262002278 1
0.492435179460317 1
0.170655951297597 1
0.0971355826977337 1
0.070111165569742 1
0.209209572055144 1
0.0632331195691999 1
0.24261683264274 1
0.313175099338321 1
-0.105505984353043 0
0.152289819083592 1
0.097547013422394 1
0.0372658812167061 1
0.174161999650658 1
0.416366401616835 1
0.282692901211458 1
0.186318102907687 1
0.258963056028237 1
0.0574198849216134 1
0.215650834903382 1
0.365281955694363 1
0.188818939694253 1
0.133219683120864 1
0.177608036843333 1
0.297783678077122 1
0.256463887234583 1
0.387633398122478 1
0.29248236261509 1
0.138351833653731 1
0.10356378535797 1
0.165846032521855 1
0.505618116684945 1
-0.0194443777532114 1
0.264504233387127 1
0.134723076988294 1
0.140855945139417 1
0.38345003400772 1
-0.00490647840995226 1
0.427148041169649 1
0.614765382942396 0
0.0343634078374586 1
0.231313573736452 1
0.323748878601779 1
-0.0765324545658055 1
0.17149728699607 1
0.336223568542045 1
0.13613820603308 1
0.206345401606401 1
0.388209945723291 1
0.154480077649218 1
0.110534853157747 1
0.128157494321328 1
0.118443054585226 1
0.397081164988468 1
0.0599175522581945 1
0.167460965615413 1
0.241449374370138 1
0.240672763615972 1
0.262730572079101 1
-0.0690397366278853 1
0.355395648159753 1
0.250787321304547 1
0.204910606074979 1
0.147351389401858 1
0.02830933121293 1
0.247189549685585 1
-0.0977394819793438 0
0.0555516096670073 1
0.348732388175102 1
-0.0757180215290854 1
0.260833871913974 1
-0.00529906475566693 1
0.18086664792058 1
0.185979965555065 1
0.405956905210544 1
0.302652916174016 1
0.133926502807488 1
-0.0459314522035054 1
0.213248153474586 1
0.288241877626894 1
0.249135091910754 1
0.0843671741924666 1
0.137271308317649 1
0.284041803660693 1
0.513101819401939 0
0.280242438199075 1
0.444997843644552 1
0.41528942727242 1
0.299365820886038 1
-0.0135948163571018 1
0.186518684097289 1
-0.00313308049013326 1
0.311958234461742 1
0.0601117564879721 1
0.00400250196781089 1
0.252933399087364 1
0.181253243324369 1
0.0541552827040103 1
0.239279321545826 1
0.0342966401777197 1
0.105232955106497 1
0.0922874971182962 1
0.100027958724783 1
0.20771267675117 1
0.211707215188437 1
0.253791345197018 1
0.351507513857464 1
0.207085125106079 1
0.219698084511554 1
0.0990940317134356 1
0.371072507405473 1
0.0609195977423672 1
0.141450978722515 1
-0.0836364373564509 1
0.241090382077265 1
0.268385327951243 1
-0.000458178844132955 1
0.227238360969317 1
0.147485578564812 1
0.202135138153161 1
0.0235733272736713 1
0.205098357294605 1
0.430503685685723 1
0.263649652528855 1
0.265970623495084 1
0.370957072226222 1
0.0695178140343777 1
0.232113709866638 1
0.101644248306121 1
0.363118599759971 1
0.0542704176429406 1
0.0351148218200151 1
0.192649737946447 1
0.337963273011484 1
0.115214604000157 1
0.174125327894617 1
0.306488286581551 1
0.54389957209374 0
-0.118789160230899 1
0.224689644854181 1
0.336002614745213 1
0.0380306910883845 1
0.28437947981941 1
0.0648645671070383 1
0.320979313748458 1
0.361383938597717 1
-0.0869129781930547 1
0.142099525506735 1
0.395553255518959 1
0.380448982827956 1
0.174634595591323 1
0.2748965323526 1
0.423617308386692 1
0.248960523643134 1
-0.0398907391414335 1
0.0545093972335877 1
-0.017581594450126 1
-0.0257225131037731 1
0.42148979767821 1
0.234176520498848 1
0.205447089114023 1
0.254950128411018 1
-0.0358190118241745 1
0.297536210970972 1
0.182121391885314 1
0.362043352286308 1
0.361866856470362 1
0.27542526764578 1
0.0452311861025573 1
0.139552000775997 1
0.11714350943856 1
0.321555661235586 1
-0.0102182653025642 1
0.126861731794578 1
0.342695554326831 1
0.132569931833265 1
0.380062126986179 1
0.230263494858256 1
0.169090156328946 1
0.2588443817377 1
0.361454289610697 1
-0.0865396002464854 1
0.115317455927164 1
-0.0528826729092897 1
-0.172259264679753 1
0.316980891895472 1
0.295427589193725 1
0.119342995566516 1
0.0582924009976021 1
0.0963049387061297 1
0.150112496963518 1
0.373622677273714 1
0.0864977434308704 1
0.115402898922296 1
0.492946963061572 1
0.226878385609196 1
-0.108784327171203 1
0.299518796267681 1
0.346219478233523 1
0.183447909337036 1
0.143659781505058 1
0.333104582526366 1
0.218029180521389 1
0.483833432635921 1
0.221444234406008 1
0.483980114425908 1
0.250545433151635 1
0.453061425868108 1
0.314051795491669 1
0.211968421999836 1
-0.014262986530974 1
0.218227340602002 1
-0.0700128548568481 1
0.263494474971021 1
0.0172830036821202 1
0.0692994537488237 1
0.289296033235236 1
0.10099129292071 1
-0.00634900781735466 1
0.0620023211209748 1
-0.0494675967963618 1
0.502699986077333 1
0.363487042804811 1
0.162216896726531 1
0.121172088096047 1
0.272734247949157 1
0.383037611855431 1
-0.000944541261533318 1
0.352525731330785 1
0.368409867876986 1
-0.0189547532534284 1
0.166704156145639 1
0.275261748183314 1
0.231840668663571 1
0.152000109624385 1
0.191110611819857 1
0.0852234785515948 1
0.293727378518909 1
0.315254386433813 1
-0.228417646626119 0
0.366360737330693 1
-0.0615742395948597 1
0.204522928083014 1
-0.27226561928633 0
0.182630284405808 1
-0.264712245853332 0
0.0972684014169356 1
0.31991642936028 1
0.186770648610403 1
0.343265996201021 1
0.16741747068719 1
0.299639448370449 1
0.193525522703477 1
0.19280302032981 1
0.295305541700231 1
-0.0758938416323472 1
0.525391521169551 1
0.415435789398582 1
0.254523759047264 1
0.126035910513286 1
0.437169886654483 1
0.0685400691991489 1
0.280517863404994 1
0.145372669249412 1
0.329963258410485 1
0.0488063897181375 1
0.166610551665437 1
-0.0264381099060445 1
0.173811243071089 1
0.1493464904967 1
0.428091788501022 1
0.115634796818257 1
0.259407042243649 1
0.286083444103707 1
0.162135085372373 1
0.105015089222383 1
0.409730857885995 1
0.0198853068588746 1
0.0924243047458771 1
0.344506534481183 1
-0.0470700016046439 1
-0.137256389710348 0
0.121460783103891 1
0.308880100240286 1
0.204737140165755 1
0.10647819900791 1
0.0583326475045563 1
-0.000419089094103167 1
0.111933660983239 1
0.283339608631305 1
0.110955312184433 1
0.203736618177943 1
0.439629837146401 1
0.411687038602328 1
0.18095038361278 1
0.16664922607533 1
0.168885364862964 1
0.0863266391167851 1
0.184802308534064 1
0.0913760263717829 1
0.564296629451565 0
0.204370403398663 1
0.278938783562483 1
0.117615936911094 1
0.0385633660979971 1
0.194962985646101 1
0.249724232923176 1
0.153108105802338 1
0.169542772821098 1
0.140056765876476 1
0.135819500495749 1
-0.045988870218835 1
-0.169232193893849 1
0.020297732190785 1
0.145984277549139 1
0.220335969573884 1
0.323465418301018 1
0.192911267206719 1
-0.0697069745731759 1
0.205917891027365 1
0.175482914001271 1
0.268558469162681 1
0.182735251872461 1
0.328819256178534 1
0.222180267409799 1
0.31105750255978 1
0.34701599907805 1
0.229094550439442 1
0.29949780949896 1
0.299036647858191 1
0.0228261728196265 1
0.42622104979687 1
0.265026023386798 1
0.50598085671644 0
0.277740213193002 1
0.494385449583218 1
0.00457637279543506 1
0.381901528918648 1
0.157447523748026 1
0.102771875120631 1
0.0574096679684419 1
0.0328876232458671 1
0.158714384487766 1
0.25441881398248 1
0.189321198853613 1
-0.0252684715843341 1
-0.0834965403867357 1
0.136425102073127 1
0.264960832477884 1
0.36214834756257 1
0.303781972198119 1
-0.0947689079731527 1
0.237302791698196 1
0.226042465921257 1
0.20914385649011 1
0.444545013181859 1
0.212476205262652 1
-0.11885401880009 1
0.107707875287152 1
0.30286674523116 1
0.428169972225743 1
0.416196378478516 1
0.282074597867397 1
0.317992831713891 1
0.52924116599269 1
-0.0103138228124589 1
0.262336199351483 1
0.00312197516330897 1
0.434917039384064 1
-0.053005329038823 1
0.577019394560997 0
0.181743664622475 1
-0.013502628746777 1
0.214849733855611 1
0.180122483545498 1
0.21292555747758 1
0.278113573155573 1
0.309457893024812 1
0.124807239725677 1
0.296774745620433 1
-0.0625619941854397 1
0.281719422051628 1
0.0776253078432926 1
0.120156523466248 1
0.348528545152479 1
0.161491116832093 1
0.0283731183018408 1
0.363007634956243 1
0.0482775633649761 1
0.41616959822394 1
0.12420358334799 1
0.227201931917164 1
0.124223780976306 1
0.182448937489036 1
-0.0192887172968271 1
0.138298277129086 1
0.22411373464748 1
0.0707679318728543 1
0.0752833338863257 1
0.176044137711068 1
0.247718264269965 1
0.440300292967143 1
0.296081797811129 1
0.0793345966139896 1
0.118111612800235 1
0.343264684821745 1
0.308617886803339 1
0.389943544699588 1
0.0864805684675432 1
0.0673786357275243 1
0.259081303548422 1
0.266586344442174 1
0.114179978782585 1
0.253267446240083 1
0.301248067819423 1
0.0693382042969911 1
0.51554584041192 0
0.0494877678126267 1
0.38952207650915 1
0.144862998760052 1
0.314688304986583 1
0.0345964409641947 1
0.51761819210906 1
0.318206250003209 1
0.104747333377264 1
0.384289443707298 1
0.122366083545318 1
0.205163209831852 1
0.046690805384527 1
0.167118078725016 1
0.18882377140363 1
0.380421107389764 1
0.0987834182131271 1
0.125077684404269 1
0.0120935249927965 1
0.16116137527912 1
0.0669036247188943 1
0.181802728174769 1
0.0556921099357139 1
0.337897165476536 1
0.275599024210772 1
0.174005258644047 1
0.0988968812943262 1
0.0397479006947795 1
0.293203557562121 1
-0.044452195609725 1
0.0276040760876459 1
0.337429311593015 1
0.0486013875228387 1
0.0675355436076472 1
0.341051199358069 1
0.374222624332109 1
0.436448420875995 1
0.235638843432572 1
0.487219015881916 1
0.0885689192600195 1
-0.0903375823313566 1
0.547888445511662 1
-0.0107341752355574 1
0.309644935937248 1
0.0304896891740939 1
0.183557572106698 1
0.423560779719823 1
0.0716742440910698 1
0.0265160774319355 1
0.134137660099748 1
0.35417723028952 1
0.164821018833169 1
0.0667320949601795 1
0.17732875964917 1
-0.0940270700556167 0
0.12492556838619 1
0.168181445752735 1
0.114349564975343 1
0.240417847731106 1
0.320891121044964 1
0.0593686258470122 1
0.235303791061113 1
0.262211959261369 1
0.352310898655508 1
0.329467236687889 1
0.436762854799865 1
0.121102650725783 1
0.326585087360239 1
0.185056405834634 1
0.120545056786921 1
0.62057085482869 0
0.101791474388531 1
0.176356581855609 1
0.473804059702123 1
0.245846281912589 1
0.136534287382927 1
0.335314369237983 1
0.425697209221257 1
0.317374603537581 1
0.181731833977229 1
0.213887078856171 1
0.108897713748538 1
-0.0548843120443034 1
-0.077948929032125 1
0.253642220229357 1
0.0156889200350551 1
0.257096402486947 1
0.359126537779957 1
-0.00345535602741956 1
0.0720144255294895 1
0.0871853594363601 1
0.159344761138319 1
0.414102830599292 1
0.245722739145356 1
0.0945959724342559 1
0.157652450121598 1
0.184812789511037 1
0.279682721340475 1
0.287959837777308 1
0.130712059936749 1
0.00289491019479819 1
0.369545083040732 1
0.343688158081269 1
0.730375399086256 0
0.142945350614025 1
0.0992512593194309 1
0.061903648107202 1
-0.137994426829039 0
0.169295382744548 1
0.223131176865657 1
0.339076419280407 1
0.259162721405979 1
0.342762149645409 1
0.34635853715339 1
-0.0762536834934929 1
0.0432676865640302 1
0.244273586783066 1
0.275059570676619 1
0.172239962268304 1
0.105497907234406 1
0.32164468023292 1
0.266347689350766 1
0.0897741859350452 1
0.245509677830961 1
0.139721510544155 1
0.214041847608509 1
0.12838371635552 1
0.00429746976593962 1
0.425588447934298 1
0.111737818270884 1
0.0396973437471579 1
0.327732699222857 1
0.17122788453289 1
0.480165416016261 1
0.349748667542431 1
0.152796580700908 1
0.446055768552114 1
0.34956870615048 1
0.0682396687365407 1
0.306131526986201 1
0.343803440385993 1
0.0470309622579142 1
0.205130014467142 1
0.0604599331309153 1
0.122298688138169 1
-0.0547591379918842 1
0.324415183962825 1
0.130818298864853 1
0.0564898534172873 1
0.220545274450041 1
0.0836174215794262 1
0.130455099432475 1
0.0941572566110913 1
0.0720799874450026 1
0.261753754450472 1
0.11450990093171 1
0.204829396900237 1
0.43604940513172 1
0.051394772169769 1
-0.0931828548115216 1
0.309304246902415 1
0.45295074739994 1
-0.0645341493055447 1
0.145028043295074 1
0.207883950077353 1
0.0436472145497788 1
0.19696728096467 1
0.257846523713914 1
0.207137252013778 1
0.0886482397119494 1
0.277789130943584 1
0.159520690927781 1
0.355088210359915 1
0.262554068414559 1
0.3311706347219 1
0.0796736334329543 1
0.118993455078904 1
-0.0120975637016753 1
0.0803776975361114 1
-0.163036460987423 0
0.17676558026212 1
0.179053592670022 1
0.262915293434244 1
0.282431948070657 1
0.0895591267514511 1
0.250898968081777 1
0.111235508902402 1
0.219470301124207 1
0.222897388222712 1
0.246007528694547 1
0.203800082580459 1
0.0175732001457971 1
0.164110421696531 1
0.0519037335303519 1
-0.024739711555216 1
0.43758711259463 1
0.244706718202719 1
0.347925812303543 1
0.319206133455835 1
0.280324413719358 1
0.17246667129367 1
0.170621219102129 1
0.0585694505515666 1
0.377151356556441 1
0.373667911936202 1
0.482592769339577 1
0.0889867828325645 1
0.25474641662047 1
-0.0488067566970933 1
0.0333407502983156 1
0.284084947593875 1
0.184243670027675 1
0.215986446842794 1
-0.0145410545601472 1
0.236954938855369 1
0.162144501845957 1
0.0545856419335307 1
0.112884619484551 1
0.180062701784039 1
-0.0297650560624863 1
0.504512273920776 0
0.203995148615013 1
0.100762578983875 1
0.307102542261093 1
0.315358871742255 1
0.041492576252386 1
0.181624474691649 1
0.175723830643765 1
-0.0476375607023672 1
0.237011201819183 1
-0.0106255852302946 1
0.360568951319983 1
0.231473927248869 1
0.498253389150563 1
0.140637525437669 1
0.0858239159196055 1
-0.0183884687896013 1
0.357290505645409 1
0.211144255160283 1
-0.189259974050517 0
0.341305795783205 1
0.210401545948976 1
-0.0687116530545486 1
0.400427465337291 1
-0.184110062459689 0
0.1899698568991 1
0.250790547324836 1
0.18719646604858 1
0.283735638503733 1
0.170666441853255 1
0.20524119081042 1
0.479262136620309 1
-0.0537202316918658 1
0.425952345443448 1
0.121055091560864 1
0.299177900660737 1
0.253662985663962 1
0.215957700667881 1
-0.107299917864978 1
0.485481329991117 1
-0.022769376288311 1
0.325270472180417 1
0.311789557096714 1
-0.0395781752321163 1
0.0384271930800348 1
0.17325972030157 1
-0.181762156645949 0
0.117406004342964 1
0.114213956464204 1
0.149437186966852 1
0.151298928870488 1
0.0558828818081635 1
-0.0600908996328822 1
0.119094003230446 1
-0.0877929650386962 1
0.312405208497087 1
0.166775295066731 1
0.365498533322841 1
0.0906121326578128 1
0.0518403587939635 1
0.0898047520309022 1
0.0509120610116817 1
0.426951490180594 1
0.336004478623198 1
0.195863113132919 1
0.0814791853747498 1
0.0198285262682479 1
0.225292320767056 1
0.28194965614032 1
0.229167161604473 1
0.178336461057347 1
0.125610251910793 1
0.688513019597126 0
0.492984999490148 1
0.133113159769206 1
0.420737472436365 1
0.274344211073072 1
0.0458785547695062 1
0.0974521641973807 1
-0.0898965899829223 0
0.401894453439447 1
0.516127894407753 1
0.199025295113818 1
0.145981284299678 1
0.111692035241508 1
-0.192329862140312 0
0.172990860209703 1
0.289113313904881 1
0.185239916325415 1
-0.077590594585834 1
-0.147649512040752 0
0.294609061638532 1
0.283133804664848 1
0.285197707620963 1
0.124442087548338 1
0.0686045026822886 1
0.362095144037894 1
-0.127029012027267 0
0.520263024905342 1
0.081636589075516 1
0.20809512177512 1
0.427022564193379 1
-0.0967089382360149 1
-0.190169033445473 0
0.0976946973521622 1
0.383439370565028 1
-0.183210373279728 0
0.35096943364099 1
0.273858314335952 1
0.497012770915516 1
0.35493857069167 1
0.160078009859182 1
0.303999188640535 1
0.0241278538948522 1
0.225288977428566 1
0.354591404897396 1
0.213056094080806 1
0.160573721140757 1
0.308327165488567 1
0.409584917718007 1
-0.0142888905697717 1
0.259537983158592 1
0.140851899408831 1
0.105859125349012 1
0.174943973894122 1
0.0655619558171098 1
0.0495350130128389 1
0.160330772342723 1
-0.0433092922054011 1
0.308534099736155 1
0.429799764047199 1
0.38627886089369 1
0.107853373480594 1
0.153279809560016 1
0.325423742356954 1
0.213105737151638 1
0.157052491678755 1
0.0850247503824792 1
-0.00278166571289937 1
0.139346246176923 1
0.0640211115744054 1
0.0369449146629251 1
-0.0739907257202674 1
0.112532797745227 1
0.437573971846072 1
0.127364097570437 1
0.182953910777531 1
-0.00835145838491354 1
0.155556886881982 1
0.242523255984011 1
0.141271457754409 1
0.105163674053231 1
0.0539174222617216 1
0.123968082069124 1
0.137594640824591 1
-0.219696459941155 0
0.0293472264712868 1
0.236615411186991 1
-0.130177567384735 1
0.282372893106887 1
0.414075128677961 1
0.0321669554043138 1
0.221323562465201 1
0.0516546474033623 1
0.134844461344661 1
0.34646675169571 1
0.114323845006657 1
0.14417271414575 1
0.325773540584292 1
0.329898996472712 1
0.126780091067159 1
0.0739053381742789 1
0.293768663222551 1
-0.0386590620903359 1
0.102369505092806 1
-0.0580172279758722 1
-0.159669753272109 0
0.0365965309627733 1
0.166020782631906 1
0.162767251740742 1
0.132383068861798 1
0.0487130496014802 1
0.163165455642914 1
0.144183677671896 1
0.307229402128411 1
0.239992358836363 1
0.0769845237865064 1
0.486611512232581 1
0.239007844666209 1
0.112213306926189 1
0.0561985183024374 1
0.381496837597532 1
-0.290143197167835 0
0.180810548272034 1
0.257087325894118 1
0.198354211185986 1
0.143138007456358 1
0.315080468955922 1
0.12695707921535 1
0.336307556449977 1
0.150589926351855 1
0.202960048821499 1
0.355212144363096 1
0.24190503676523 1
0.41833718490319 1
0.297126206386274 1
0.205572139356015 1
-0.0717845020301237 1
0.221189733668087 1
0.41686896108351 1
0.448170286970552 1
0.182357874447222 1
0.31417640672817 1
-0.134343632097077 1
0.426155834487988 1
0.523546882980143 1
0.455388845142572 1
0.0855053920761782 1
-0.375312720417274 0
0.364625535400442 1
0.273113378528049 1
0.202604183479369 1
0.0615073727896429 1
0.0477076475318212 1
0.366214300517668 1
0.127547351438473 1
0.26183139577427 1
0.166386229663645 1
0.257378571905769 1
0.20956478813628 1
-0.118009425573601 1
0.432056995938219 1
0.0686328189701644 1
0.263014996780995 1
0.410382397833733 1
0.217606568333504 1
0.301914990105611 1
0.222750019819199 1
0.141252191015642 1
0.70191234008415 0
0.14034493861215 1
0.0853337841910143 1
0.359954516634034 1
0.310190053726594 1
0.107022972933806 1
0.163298986313005 1
-0.00653439437325533 1
0.341297211681184 1
-0.0126112851391261 1
0.324453739831807 1
0.330399149269316 1
0.130011501127259 1
0.265012857432278 1
0.14859808406945 1
0.228491826229211 1
0.118963965102871 1
0.018669001422898 1
0.116458279525823 1
0.209119652107192 1
0.00427590931151939 1
0.319274565536687 1
0.456041042800519 1
0.354320733793306 1
0.296718294268422 1
0.214838362640436 1
0.260091283668642 1
0.588023659489576 1
0.328877089027876 1
0.138756868439985 1
0.186881230215237 1
0.0931281284783636 1
-0.0241421765373175 1
0.100957577062186 1
0.36146490885461 1
0.403590560597985 1
0.280199145597962 1
0.359225256038511 1
0.510388800927163 1
0.198936764147904 1
0.268706733194633 1
0.315190629192077 1
-0.0902825328193966 1
0.182824438464074 1
0.41597919406133 1
0.207750507198366 1
0.0275465775040707 1
0.115431228745329 1
0.0363333367187445 1
0.346255791174336 1
0.208159602737142 1
0.0043716229449296 1
0.0399580712996245 1
0.487368507584517 1
0.121894541133379 1
0.0262238725369564 1
0.257018205233599 1
0.152328885561313 1
0.158397168982495 1
0.12464674392304 1
0.320251293056744 1
0.169931398250586 1
0.0487695660590851 1
0.145703447847024 1
0.0704212675131856 1
0.242420089177386 1
0.322441166275859 1
0.376295943909651 1
0.350041927744317 1
0.496382452620909 1
0.213472993645308 1
0.0885835974124769 1
0.0235359814870273 1
0.10211648916877 1
0.0320474649533473 1
0.165346714060868 1
0.147269423811297 1
0.120240084378774 1
0.330043806189957 1
0.282797986824134 1
-0.0205453689851273 1
-0.0632539479440515 1
0.258780271706542 1
0.0671300634842534 1
0.602018327358663 0
0.447960816264442 1
0.0656240630295659 1
0.230086667855358 1
0.46313885619174 1
0.0164480731459205 1
0.132496176459132 1
0.232242099776229 1
0.0617639422514683 1
0.111886227476125 1
0.107712800253067 1
0.0786321378522137 1
0.519716831670759 0
0.0483791939812012 1
0.256398440688378 1
0.213121646019065 1
0.00191817124470272 1
0.0406255167173833 1
0.403845804057051 1
0.17393430941874 1
-0.0941866374424088 1
0.276662910183611 1
0.00692400082427742 1
0.256633109506333 1
0.370041465126654 1
0.32016977593652 1
0.208881770793199 1
0.223439720147346 1
0.465073958565352 1
0.0298478741272549 1
0.0632997457684417 1
0.0821834495535995 1
0.503448363946814 1
0.132404659834545 1
0.0167518363854662 1
0.0244315005065716 1
0.17798371120235 1
0.0185402310500166 1
0.263007712497163 1
-0.00552569118840664 1
0.307740050652621 1
0.386312332429562 1
0.453128318306462 1
0.339661140085156 1
0.333145473502579 1
0.134895376225804 1
0.0950098066447755 1
0.48374362753607 1
0.0842932971275311 1
0.309298666108958 1
0.135281876414228 1
0.416538082282215 1
-0.161454216090509 1
0.421422281448239 1
0.170990780294964 1
0.188144840891434 1
0.233787493788784 1
-0.0377901269432023 1
-0.0128702253559029 1
0.338483575783029 1
0.147998824530196 1
-0.0532575855455911 1
0.398408812961037 1
0.381346376135578 1
0.338096093657367 1
0.165117822353694 1
0.114027641829284 1
0.291955082901954 1
-0.0220099709547707 1
0.210420247065495 1
0.442880945889276 1
0.0589958861921824 1
0.130443588930448 1
-0.292426362806197 0
-0.20276180671431 0
0.142881071738607 1
0.275761226847288 1
0.437027581210691 1
0.314914912072716 1
0.331966100976557 1
0.28726523703595 1
0.367649014338933 1
0.393780977449864 1
0.154813428447558 1
0.211956400217805 1
0.40203791881074 1
-0.199295702605983 0
0.347326081036603 1
0.175865919282288 1
0.383880305723196 1
0.392114833136994 1
0.248252899829864 1
-0.0494032154500784 1
0.153650645396634 1
0.156459754504177 1
0.350504692491354 1
0.170619150122517 1
-0.011341763535015 1
-0.0233473772428695 1
0.159939410694512 1
-0.00242009580572816 1
0.363281794611733 1
0.0566772481480475 1
0.302826573493083 1
0.0762897485672294 1
0.149018790519441 1
0.207958055517232 1
0.0284900198411449 1
0.178481551554489 1
0.421402599323296 1
0.0937104997085702 1
0.0834839198394399 1
0.239091055352978 1
-0.0912315937523551 1
0.143389157875815 1
0.256337858880118 1
0.0236326083509267 1
0.0835512647101055 1
0.25104701518298 1
0.412610442349433 1
0.3670806027127 1
0.357502535294899 1
0.265954883789267 1
0.250738637278402 1
0.0928504698020707 1
0.215715229170845 1
0.0852607637190746 1
0.162046297351188 1
0.354102222039433 1
0.402832204667749 1
0.162155918316163 1
0.175482935041035 1
0.274884395486579 1
0.455523013147944 1
0.0753122740930346 1
0.110005176107882 1
0.195066518686429 1
0.315806926344887 1
0.277126683814708 1
0.0733542663617567 1
0.238833610054174 1
0.183551600880661 1
0.45186088194425 1
-0.111958716082731 0
0.213927466110699 1
0.0750811570761239 1
0.212817239301599 1
-0.207857180829723 1
0.033522114309617 1
0.162681005637447 1
0.417373047260673 1
0.0798676514968877 1
0.0723043057946975 1
0.0469011474381432 1
-0.159586628894339 0
0.360491018913915 1
0.150579114156334 1
0.263970396958878 1
0.266875661679446 1
0.26827362742577 1
0.274340586631147 1
0.0067265044244527 1
0.331068135921911 1
-0.0806845170744639 1
0.00987707959783578 1
0.17796007567389 1
0.342175868675569 1
0.201525875259449 1
0.176539267403179 1
0.419913234643742 1
0.262574300640797 1
0.155749857423987 1
0.509554696206621 1
0.112138844679373 1
-0.215816645636522 0
0.0738776178500893 1
0.338939866896496 1
0.240945593883168 1
-0.00775213887592788 1
0.328857020812301 1
0.426146524401826 1
0.344501310777723 1
0.0486773131854484 1
0.119943603290108 1
0.254914430031023 1
0.0905472572993442 1
0.367783859743818 1
0.242374016166482 1
-0.025749290854845 1
0.362451060309423 1
0.235331721340827 1
0.0298345038979529 1
0.386982094723819 1
0.131150960485369 1
-0.0501002843608916 1
0.110289464650185 1
0.306091821654341 1
0.228600044227467 1
0.413665002742771 1
0.221372024122567 1
0.313414645182245 1
0.100090212772656 1
0.307378648428978 1
0.153659240431427 1
0.0824172431998769 1
0.122973349074987 1
0.421340371691018 1
-0.0118565372295217 1
0.120055988134248 1
0.0818290573412229 1
0.265792812530771 1
0.19333887807419 1
0.281343663388849 1
0.018548775264034 1
0.496831121105346 1
0.561133217144914 1
0.221600704788509 1
0.551435240586124 0
0.160192079723309 1
0.17987623621114 1
0.318481159403233 1
0.284247993035771 1
0.159268943683549 1
0.142912041821652 1
0.338176142181275 1
0.395294038124535 1
0.220839172860669 1
0.174123317277936 1
0.207197647053808 1
0.128039830035211 1
0.27809759264796 1
0.220616292096675 1
0.260276126861189 1
0.157336833794549 1
0.194200485375791 1
0.158497943413222 1
0.212926354497297 1
0.295334518175364 1
-0.147357985505877 0
0.180731337212183 1
0.466935539645061 1
0.0565877740451794 1
0.269426814647945 1
0.0690414010959894 1
0.102053275408926 1
0.281517252459063 1
0.413764921344565 1
0.251230989755163 1
-0.00993616731687554 1
0.284553697732935 1
0.398910162881823 1
0.339068868066782 1
0.00390209573739829 1
0.369666023075331 1
0.0449845491820309 1
0.0177775874164602 1
0.105753081297212 1
0.0322589241172363 1
-0.0586573967959332 1
-0.0694166312240211 1
0.293736403906649 1
0.309967471422451 1
0.10923167013965 1
0.121612521788848 1
0.45784101129196 1
0.197156678596708 1
0.26717932725881 1
0.0733845615872673 1
0.486386729261553 1
0.306520145194552 1
0.0487029722304271 1
0.0165434806275702 1
0.248299003706107 1
-0.0768951574134956 1
0.271790799052794 1
0.269860370947633 1
0.161110497054291 1
0.0539243306964713 1
0.18469688701647 1
0.413250506725255 1
0.518155735720161 0
0.0490350803882926 1
0.208481658244055 1
0.326836674370876 1
0.320041142794973 1
0.37001563177673 1
0.185924569009035 1
0.220316801942202 1
0.170097583718278 1
0.0345981920097837 1
0.0366171069931329 1
0.0593818528939917 1
0.310608175012041 1
0.301608081011528 1
0.165912879645577 1
0.263374158153461 1
-0.128085159139143 1
0.176275267844693 1
0.0470328574589042 1
0.0197681638114188 1
-0.0918640996080435 1
0.168570897405081 1
0.556014302972428 0
0.19077330874384 1
0.248608743028562 1
0.123588892486403 1
0.123611179414746 1
0.161243640290923 1
0.0281871079416066 1
0.232923778586932 1
0.164168874604652 1
-0.11167776996178 1
0.444398471931711 1
0.00227281350580288 1
0.110312398065743 1
0.218429354802094 1
0.316110001303391 1
0.0778829592782272 1
0.0565946203916596 1
0.309151450434345 1
0.113322270185031 1
0.159929822710618 1
0.250900131457607 1
0.330282201453491 1
0.195901485437781 1
0.134060595340193 1
0.173668738610858 1
0.0617802399584995 1
0.0297560370527222 1
0.407131173003279 1
0.123819093111762 1
0.23382201150548 1
0.338743667047895 1
0.321067190039861 1
0.0422787444500991 1
0.131501112311026 1
0.0931943962842038 1
0.189366525149882 1
0.200217069510119 1
0.394781878519176 1
0.200953604058957 1
0.539706698795771 0
0.205073697675792 1
0.144038260370626 1
-0.0195788228247334 1
0.209250564665426 1
0.244651295636465 1
0.197427592995032 1
0.434996567470687 1
0.482354120520032 1
0.249125271249129 1
0.410045921528207 1
0.400322778683505 1
0.119966388039377 1
0.0705647690815856 1
0.144110411307921 1
0.255538814852112 1
0.148561993475186 1
0.155346003646578 1
0.0400206552286526 1
0.383000175603311 1
-0.00145604316129949 1
0.400082037772897 1
0.243088274986975 1
0.246097340574046 1
0.136912465806373 1
0.18655610928412 1
0.269749867114408 1
0.0764375982455015 1
-0.0171700648439509 1
0.366141378082926 1
0.429545103386522 1
0.0539310034715748 1
0.350755675632541 1
0.250745321792264 1
0.0700913977082542 1
0.503793091403564 0
0.413570818014232 1
0.357135641606087 1
0.293161027759106 1
0.257110752413587 1
0.274929864614144 1
0.299684721641927 1
0.405097678252623 1
0.342343386029472 1
-0.0438484847263883 1
0.369405367536129 1
-0.0217267037730726 1
0.372358881960854 1
0.12313542445775 1
0.148161194998464 1
0.163567117971329 1
0.22862828369031 1
0.291200306703099 1
0.111203029917287 1
0.334597803497737 1
0.178617230175835 1
0.049491769428967 1
-0.0729949349615939 1
0.0817300548786633 1
0.130964914951504 1
0.293879400522757 1
0.347286487077166 1
0.212945009902094 1
-0.0507306479594594 1
0.420597472622739 1
0.0853531794830687 1
0.269429768333081 1
0.186250181410258 1
0.141793300867667 1
0.528832801166244 0
0.148297890738795 1
0.191564247935184 1
-0.177659297661077 0
0.199284408818979 1
0.349739419953038 1
0.1416641576949 1
0.241584560441652 1
0.265468980470938 1
0.345883743237832 1
0.155440836677074 1
0.444768070989285 1
0.0690593228628555 1
0.578333549722529 0
0.136179576882711 1
0.265640912980209 1
0.176967701006802 1
0.323545569091123 1
0.155763500677689 1
0.599311572386618 0
0.328639316731872 1
0.180011770974324 1
0.266253753707253 1
0.318103646982068 1
-0.0598904433726292 1
0.386734458899119 1
0.246539355128587 1
0.120389859141318 1
0.380968321365865 1
0.305056730423025 1
0.0601671192895138 1
0.275108419573861 1
0.29476944108345 1
-0.110106660801593 1
0.234088943154431 1
0.146584120963115 1
0.161509662323812 1
0.278327426538179 1
0.254777731740603 1
0.159067904142581 1
0.254627166222691 1
0.253044275595997 1
0.438092237649008 1
0.330998339251571 1
0.095991730389752 1
0.0752341660225197 1
0.268528437524809 1
0.230164534037593 1
0.0729450832535661 1
0.240408281169302 1
0.304004162934958 1
0.333180014224752 1
-0.0134430816858688 1
0.0829809878813413 1
0.178730498775586 1
0.346266413910253 1
0.228039281830544 1
0.272802413815474 1
0.0386422627310033 1
0.117588251254646 1
0.632535216630275 0
0.237175675691712 1
0.485567610825244 1
0.168304821349972 1
0.249892533809305 1
0.158375471302037 1
0.140105153465059 1
0.19978483054493 1
-0.0374785454564954 1
0.565630168431499 1
0.137393004757267 1
0.105121897011279 1
0.166145508842628 1
0.152293594454647 1
0.323496892058254 1
0.429158602110331 1
0.431062436484992 1
0.22837928755139 1
0.141953904109744 1
0.111820727987038 1
0.232578148542369 1
0.280362017007647 1
0.292686943447385 1
0.18249301497599 1
0.0925153451399025 1
0.111108698204682 1
0.47022087075744 1
-0.0413260682531627 1
0.369670730302218 1
0.100568146923118 1
0.384983553073186 1
0.204891892492242 1
0.600813349162915 0
0.230659081817913 1
-0.0571721260377785 1
0.312717869431659 1
0.187698528397606 1
0.161152393546256 1
0.00997177415450364 1
0.13259884979437 1
0.357692092624353 1
0.148209459664122 1
0.309799139350457 1
0.241733673147919 1
-0.0415304576382905 1
-0.064859764638761 1
0.201581532764028 1
-0.0651836903281422 1
0.0447397489029034 1
0.0605959594837539 1
-0.0997122045225634 1
0.426623187197491 1
-0.0823357244774801 1
0.135424584069077 1
0.293125380248793 1
0.0272843656961668 1
0.285661033215078 1
0.0950428888586116 1
0.303893431822687 1
0.0646806330035405 1
0.0290105089681635 1
0.342850216792066 1
0.128065765877148 1
0.177098620032568 1
0.291486675185339 1
0.152248203190636 1
0.0114472154369707 1
0.23964017897902 1
0.415465893509456 1
0.13892103446924 1
0.068183250117259 1
0.15864762464368 1
0.30094879090145 1
0.411968122172514 1
0.225574701545728 1
0.211330465574333 1
0.155858946687303 1
0.403011254572529 1
0.157872791319645 1
0.113294028523197 1
0.196635757737876 1
0.196636313869897 1
-0.0917406252383918 1
0.378838220222902 1
0.171623613879833 1
0.0156642577252082 1
-0.0453480067268349 1
0.271403504708441 1
0.0142951997433157 1
0.100651447026941 1
0.396274073964859 1
0.365658417618538 1
0.120163070136918 1
-0.00613717560859915 1
0.266746950105267 1
0.251693609142976 1
0.151868769784244 1
0.112650066434398 1
0.314972490111089 1
0.198231876769513 1
0.113437708532158 1
0.0851424492740344 1
0.38867745549007 1
0.149841084011043 1
0.13684589882261 1
0.138265894634315 1
0.0236836313830998 1
0.321790909043694 1
0.159399217511526 1
0.140760387705285 1
0.443832084847458 1
0.2799177403952 1
0.0875557089053872 1
0.200148728078111 1
0.20060502753282 1
0.272762492214327 1
0.284683007872487 1
0.178373524672264 1
0.113429218999364 1
0.0282822082190566 1
0.123147546346358 1
0.150898959916248 1
0.0103943679947538 1
0.0196872746245776 1
0.128178171136918 1
0.0661619371841418 1
0.213897228805663 1
-0.0132069420149531 1
0.189370978285355 1
0.151509077969985 1
0.405734463423355 1
0.0807363629870658 1
0.194025284793995 1
0.214872793284311 1
0.192951827594302 1
0.0452363711747765 1
0.406673691997192 1
0.310567350466686 1
-0.00389909981371897 1
0.573461171012869 0
0.0508227852405519 1
0.294625618421136 1
0.349558112557802 1
0.161347578487332 1
0.343061182935596 1
0.0227295892202311 1
0.243780605675151 1
0.0948823778643519 1
0.282413154430579 1
0.467301967942923 1
0.411837141375496 1
0.357121199305055 1
0.459930346166818 1
0.34575388365981 1
0.163024526157458 1
0.149581131507574 1
0.287367135215413 1
0.401460797547744 1
-0.0472267191937068 1
0.15734534344276 1
0.187731609318968 1
0.0241652375683067 1
0.11759789617554 1
0.523804378129697 1
-0.0156972956952588 1
0.299435763400104 1
-0.00420194968958831 1
0.0162644685625803 1
-0.166267946943864 0
0.351145236730951 1
0.0624019850364557 1
0.529989487999523 0
0.283716749578443 1
0.524946568330953 1
0.160769015861575 1
0.145395214765926 1
0.290594243371354 1
0.169571061456872 1
0.102224331378632 1
0.144891712758974 1
0.207696259037312 1
0.273521228484304 1
0.118281413579738 1
0.17182651700734 1
0.662198807313244 0
0.386404093277323 1
-0.0473160687421535 1
0.118958369836479 1
0.247305304454059 1
0.245275527059895 1
0.498550258682436 1
0.330973564282087 1
0.21099886457225 1
0.17861164747163 1
0.0167402199451049 1
0.37902312315785 1
0.398969606072325 1
0.273238867923427 1
0.482092001507164 1
0.128175306983866 1
0.405928625744872 1
-0.00819096835706605 1
0.238300033126486 1
0.423430325054603 1
0.225305596491099 1
0.232156890950015 1
-0.00759318707938309 1
0.224519636847004 1
0.037534863663349 1
0.355745698097651 1
0.23336839009614 1
0.285783808489512 1
0.25293208046394 1
0.39301376777981 1
0.0157368920008532 1
0.000670253895519174 1
0.319699415557536 1
0.0820670588676185 1
0.0351320118962543 1
0.261715541351198 1
0.34222902089942 1
0.264980643395099 1
0.148391658217526 1
0.228763873866608 1
0.123373958704255 1
0.413734216302035 1
0.237043550248392 1
-0.0421407013183225 1
0.122967066809334 1
-0.079020234840322 1
0.419925963039622 1
0.0268627102267324 1
-0.0462703729845369 1
0.00836546867942807 1
0.309702471048496 1
0.16203990306692 1
0.317867136127427 1
0.190023182431431 1
0.102248048532329 1
-0.104421025787374 1
0.278011161052513 1
0.49994354332584 1
0.317080340980831 1
0.0993456920416881 1
-0.0830040475591502 1
0.209691694214997 1
0.124668376817641 1
0.178350449608064 1
0.357868278699574 1
0.338774655698037 1
-0.18034971353927 0
0.321152508968172 1
0.165266640942294 1
0.121367781293349 1
0.267903903468942 1
0.163524045414037 1
0.173374012965671 1
0.195755337366383 1
0.295657081099199 1
0.275653590400712 1
0.252027181934676 1
0.196234354631779 1
0.084698413707416 1
0.0973491253688722 1
-0.0640206939796522 1
0.39507874877525 1
0.0219554623296314 1
0.181918755532478 1
0.108039105707164 1
0.109956393936783 1
0.347938114307529 1
0.214950370124473 1
0.330286862402821 1
0.163098301707931 1
0.410994323360738 1
0.519980306358274 1
0.305944844479199 1
0.0664797038523098 1
0.248915739155211 1
0.175661742495998 1
0.0371783679275505 1
0.228245209196773 1
0.0765467832660144 1
0.233166081717875 1
0.470607729342847 1
0.0859487367348727 1
0.115035328439792 1
0.507615414601744 0
0.170890062804841 1
0.251994320069587 1
0.211224555768237 1
0.0693898852458111 1
0.255220768569809 1
0.275871478443898 1
0.176372157411763 1
0.0599944045051931 1
0.15871529747893 1
0.468151371074002 1
0.51564943465291 0
0.105787584044582 1
-0.202955547397421 0
0.347686302261887 1
0.0145739386417161 1
0.364268733278351 1
0.135159042573321 1
0.108993428522611 1
0.0317064944290354 1
0.420113664929662 1
0.363074507948195 1
0.0315691262923082 1
0.215253523470747 1
0.0975573994343173 1
0.259161465689886 1
0.431457254494251 1
0.255585811257331 1
0.299139249496116 1
0.186243922559423 1
0.381674080769482 1
0.24596897049314 1
0.181871856002662 1
0.133009154242682 1
0.161962636895296 1
0.146551915445808 1
0.206220668844569 1
0.0689895213287366 1
0.221639358108991 1
0.235378137059133 1
0.362759649121375 1
0.101551572199612 1
0.21580253755855 1
-0.0333183526312684 1
0.0357205958910025 1
0.346157318202803 1
0.194173818192359 1
0.176575402466541 1
0.223759107317027 1
0.178423926510258 1
0.0787685273707012 1
0.212054455315071 1
0.141488339415115 1
0.156560310239866 1
0.550462295570896 0
0.309461394423726 1
0.36743526738939 1
0.15168783715471 1
0.0374375655306892 1
0.145232093935193 1
0.302810692791609 1
0.334427068438061 1
0.270452031946457 1
0.0966826063317521 1
0.199737629903532 1
0.338392917193235 1
0.305252393866134 1
0.117684196662946 1
0.20470832486834 1
0.50395042857278 0
0.0163190552968553 1
0.125071967382179 1
0.215708616761549 1
0.282030939732446 1
0.140578334526598 1
0.517786530292081 1
0.374533745311517 1
0.46514157102595 1
0.274223652030916 1
0.449262183836147 1
0.365853456405122 1
0.420298583697323 1
0.290808294905784 1
0.218335045478629 1
0.422603349642419 1
0.230364749258093 1
-0.0584555942710268 1
0.059737183290162 1
0.267569303762849 1
-0.0643949307675023 1
0.165075907909627 1
0.0493900011585529 1
0.355704382486089 1
0.154738815554944 1
0.299505828509574 1
0.341988483909956 1
0.145763377803047 1
0.138634035233766 1
0.0639686525395017 1
0.0216535533962901 1
-0.0262839337133275 1
0.231718484706523 1
0.337760428254251 1
0.246087652094274 1
-0.00144418093126426 1
0.629613109636773 0
0.310911267132135 1
0.200694852647786 1
0.31159245632127 1
0.356369173858961 1
0.0803658335677157 1
-0.079696987054897 1
0.182253084875555 1
0.13627004962724 1
0.0679517973526988 1
0.103017760916573 1
-0.0487738275546391 1
0.377437416791249 1
0.269956145635281 1
0.377569295941148 1
0.33192437054297 1
0.0559317687967761 1
0.0887364694659203 1
0.1436217720007 1
0.0651071703744442 1
0.333755012463278 1
0.331795304807899 1
0.278403553228041 1
0.136642738246805 1
0.17436599069381 1
0.103858543327658 1
0.161581862240784 1
0.307159699071124 1
0.0820966809131163 1
0.0995478596464915 1
-0.0760602243673509 1
0.258660717821913 1
0.333851031843867 1
0.0745482251065749 1
0.682311989630526 0
0.0231449320285066 1
0.0567479335194656 1
0.114195801511574 1
0.427085087494617 1
0.0277018824121882 1
0.119193949318816 1
0.170017844971226 1
-0.136809961162203 0
0.243614807714555 1
0.248104046368412 1
0.213321983992422 1
0.173592290444597 1
-0.0508118056293406 1
0.0604960118571739 1
0.0165353191225633 1
0.0619467005193479 1
0.12121299093701 1
0.252199030109376 1
0.247813679317605 1
0.21875374303635 1
0.142135193463869 1
0.460323585889739 1
0.240849627247623 1
-0.0181378114727176 1
0.0487801514526198 1
0.239214008437099 1
0.368449169635699 1
0.184296932206748 1
-0.169260334246987 1
0.230231577582278 1
0.207760906264663 1
0.194141703466703 1
0.099925769262873 1
0.0889859349522507 1
0.389026591219228 1
0.348795811383876 1
0.300874994993337 1
0.301214709190487 1
0.172878316027839 1
0.145172456454905 1
0.237469608128117 1
0.0221525693898056 1
0.0269959628098498 1
0.0571326676883977 1
0.0768080298079472 1
0.288794759685241 1
0.27880954090169 1
-0.133402608870172 0
0.351806533752964 1
0.00237613891714747 1
0.204706525079596 1
0.264073902315591 1
0.325064314113975 1
0.525370870481206 0
0.194478353959368 1
-0.0179572206987892 1
0.266376395251935 1
0.257986507574299 1
0.149189270005887 1
0.297300294925369 1
0.166039860247454 1
0.128852296105325 1
0.179506511539216 1
0.0615144596941987 1
0.412778224254045 1
0.198269444021296 1
-0.168645500111235 1
0.501664731169942 1
-0.098288291978633 1
0.0212292277565671 1
0.361507367636169 1
-0.0357239788585324 1
0.154701033121067 1
0.123168483074993 1
0.283675869261945 1
0.0633077436547432 1
0.123503522497925 1
0.324017815431786 1
0.134920230658418 1
0.257141105691451 1
0.157654329055714 1
0.491333724205818 1
0.051685530773995 1
0.300013823212054 1
0.164811724965765 1
0.462038070820723 1
0.144774612371692 1
0.272840408317107 1
0.266468348993396 1
-0.0171780479314299 1
0.16895022017086 1
0.299659074668897 1
0.238571679496505 1
0.142791624916708 1
0.143647381394009 1
0.0297182025565315 1
0.0122698526984154 1
0.142336430487282 1
-0.170544048886903 0
0.0141973313180598 1
0.202454949884825 1
0.234947426976653 1
0.397126540877059 1
-0.0430648358004708 1
0.147209672294863 1
0.256112041276309 1
0.211416529544573 1
-0.0439232635028 1
0.298365731081328 1
0.139662538139477 1
0.273286019599139 1
0.031729938654528 1
0.113676216654901 1
0.102589496855566 1
0.314505975387245 1
0.124515694195417 1
0.423914002985355 1
0.209101714412051 1
0.142172295043373 1
-0.143516325750943 0
0.276888782111322 1
0.00476785133321425 1
0.224021099895184 1
0.301965213596652 1
0.0567298471959051 1
0.382862949671652 1
0.111677917636748 1
0.374539121851011 1
0.1682743813898 1
0.0593145761053806 1
0.146621628352737 1
0.267831732514684 1
0.445887998813467 1
0.17213308545349 1
0.00183461548148588 1
0.36484384753765 1
0.403472237233704 1
0.154085764829972 1
-0.02380586590851 1
0.334553754275447 1
0.204845447946435 1
0.142801694212984 1
0.1924305090666 1
0.258506608641853 1
0.205889546672564 1
0.190239655678025 1
0.0748363778792749 1
0.068436540417713 1
-0.0224462179042067 1
0.158013365586914 1
0.164844290672827 1
0.0396927441069168 1
0.0413182821271464 1
0.0723423704497795 1
-0.0505006457475907 1
0.205416835916225 1
0.262492580784434 1
0.363678899389082 1
0.280095163145841 1
0.330909308422151 1
0.343096853759616 1
0.3314708974205 1
-0.116512656513642 1
0.125284312259971 1
0.147293346541509 1
0.238984815033191 1
0.324974881856116 1
0.210786507586853 1
0.107463362627879 1
0.256571764323282 1
0.211949154908958 1
-0.0767661772529359 1
0.232203049632485 1
0.187410323439121 1
0.22808858710439 1
0.0936467942437747 1
-0.203773103174791 0
0.439379403581759 1
0.369641946649098 1
0.0639915014061387 1
0.0965196579921254 1
0.34735241954479 1
0.456756750875225 1
0.148928184242035 1
0.160704376653317 1
0.3409971042125 1
0.289326806778927 1
0.147185659442086 1
0.455268613179712 1
0.38274018101921 1
0.0638199003476737 1
0.242565153636583 1
-0.0477003515291389 1
0.20471870747078 1
0.0605091205575136 1
0.368304352382926 1
0.11694448089038 1
0.163342184831652 1
0.362202157372309 1
0.287257754369485 1
0.216495447874891 1
0.199432085640008 1
-0.137655057664095 0
0.450749675033859 1
0.464234912869245 1
0.063067251820028 1
0.150694574715099 1
0.508253022671175 0
0.236281620521673 1
0.299188364217893 1
0.328990668918168 1
0.3773856038953 1
0.326019113505252 1
0.0458509239679118 1
0.247566517634406 1
0.51513683079054 1
0.253822520137053 1
0.311403238346337 1
0.175825201901115 1
0.332659598411926 1
0.179439137781325 1
0.210979741888537 1
0.211934200897213 1
0.40664719477616 1
0.313941357362997 1
0.185986498058044 1
0.161465010588093 1
0.202075809888485 1
0.0704937309044233 1
0.149143809868153 1
0.248354891677057 1
0.268945163574338 1
0.0444239140110269 1
0.34173038030243 1
0.163013179104222 1
0.337258422179856 1
0.148546176703757 1
0.0260470582696192 1
0.416483391094582 1
0.215748477000449 1
0.0425343979620522 1
-0.00479461802861103 1
0.0721077650139818 1
0.372512002551541 1
-0.0443121136997481 1
0.301092891306095 1
0.0893848371464622 1
-0.00273806007154215 1
0.186972888088694 1
0.455622382128289 1
-0.0953661356564199 1
0.244712916763488 1
0.253527015139611 1
0.429196471149353 1
0.128207429427767 1
0.213738423413265 1
0.161226474784139 1
-0.112701275132508 1
0.377919714978757 1
0.344096569045741 1
0.287146581103234 1
0.460101590478192 1
-0.00844457973107676 1
0.177086610785745 1
0.0274159422257326 1
0.0522534433218808 1
0.127984445470916 1
0.210153648730056 1
0.265761523177289 1
0.0522316250126371 1
0.288101094145643 1
0.405720208422375 1
0.00996986527367791 1
0.387557746613448 1
0.236786440509242 1
0.313891306576217 1
0.164605317072372 1
0.58103681867647 0
0.303435960164812 1
0.396444488627826 1
-0.0757465223191064 1
0.0779406310174459 1
0.272157975566783 1
0.393179525305515 1
0.272034953600597 1
0.440951612639079 1
0.303910663245563 1
0.487806950251061 1
0.197796573073558 1
0.258477270377569 1
0.337097033397733 1
0.394468463654491 1
0.209700626194263 1
0.134859812739204 1
-0.0179580163589094 1
0.14107707671945 1
0.337774797230505 1
0.245246710970902 1
0.569752602777076 0
0.276915960507405 1
0.312182194860536 1
0.0605899066299685 1
0.438625017277302 1
0.403300782075333 1
0.417709936412962 1
0.309194603723242 1
-0.0116035198790444 1
0.187554109814703 1
0.304186563739417 1
0.0648871090292749 1
0.0927755295815977 1
0.2736009649876 1
0.358684270932311 1
0.0957420635816645 1
0.230315180633001 1
0.315914123999055 1
0.487056469916688 1
-0.1591772183205 0
0.390670322111456 1
0.227288874055766 1
0.351656241801185 1
-0.0046815558112356 1
0.203754973450714 1
0.190274117672796 1
0.235068708355841 1
0.299153266798526 1
0.239835363530688 1
0.144997029822659 1
0.27253728852512 1
0.345329690037104 1
0.00326416029324666 1
0.506628103271588 1
0.232147951925952 1
0.216097953244015 1
0.310306756553717 1
0.52941782193138 0
0.230193009909159 1
0.385405560289404 1
-0.0995831430105757 0
0.0585797459274471 1
0.00471849472724749 1
0.232271803099518 1
0.229079882933575 1
0.333317848420239 1
0.243018621387629 1
0.201753237508916 1
0.0920303055542054 1
0.291078380027977 1
0.353586559096489 1
0.423284570913106 1
0.332141808005353 1
0.120443468875705 1
0.0326791119857545 1
0.283206898548967 1
0.318486708200233 1
0.275148998285875 1
0.285649748529407 1
0.249696293515078 1
0.399602744015717 1
0.382990290028045 1
0.0274441880963164 1
0.393759792865396 1
0.2016732777584 1
0.215151240638805 1
-0.0280238776677641 1
0.322701120817577 1
0.00548439448115643 1
0.444666368060477 1
-0.0567167422573864 1
0.293406732771124 1
-0.0434765482547169 1
0.260182346586626 1
0.0442884598253424 1
0.160519203331912 1
0.247241856567067 1
0.0474889526096299 1
0.162706538229542 1
0.3713175389398 1
0.188697120006383 1
0.0907809700324173 1
0.23349090942422 1
0.258663495047151 1
-0.0611220706690453 1
0.298465079378236 1
0.230134144876552 1
0.445617134144437 1
0.0950170259709696 1
0.0116834120295988 1
0.0614076699643925 1
0.264748835744145 1
0.230158262169573 1
0.192286644847288 1
0.296329509971205 1
0.0689656820378293 1
0.0459218103672998 1
0.197335201445724 1
-0.172186519031601 0
0.373125274050212 1
0.134815819567629 1
0.180308067296146 1
0.301957559895245 1
0.306543531717862 1
0.0684198627216891 1
0.178525990433343 1
-0.213126838487795 0
0.35802649276125 1
0.188987715252486 1
0.274915782004369 1
0.21168806356795 1
0.343207089203369 1
0.264794827778671 1
-0.0897608700504368 1
0.519285156454193 0
0.363550140851654 1
0.214871141104865 1
0.135421539836655 1
0.337971372231825 1
0.149308243913456 1
-0.221797260016345 0
0.310065699832046 1
0.492941369592646 0
0.266705243716583 1
0.274197609569513 1
0.322643085586031 1
0.519222735528955 0
-0.0197478261505977 1
0.109742662781292 1
0.168309730227007 1
0.399275155672427 1
-0.106218309678534 1
0.122334281507657 1
0.381290835054597 1
0.195356274611367 1
0.396736373188748 1
0.133269760588286 1
0.228679209254786 1
0.595919116249019 0
0.24593570903182 1
-0.0423555991017377 1
0.196106766055388 1
-0.0246963689849583 1
0.307237734803203 1
0.16658713961976 1
0.36412404593625 1
0.0179220014036001 1
0.327618428990104 1
0.467233478404205 1
0.0581020264346985 1
0.166441845485446 1
0.318171655418214 1
0.0802565272037673 1
0.430509513311253 1
0.17197672159704 1
0.260843732541097 1
0.133571961192402 1
0.0681382732923992 1
0.123373031428541 1
0.0495781743884093 1
0.092974315608196 1
0.0926120833782839 1
0.215403339192646 1
-0.00972928351880683 1
0.241020446045721 1
0.365552610226943 1
0.347870850020562 1
0.218723830267032 1
0.124910664386022 1
0.0257062964326895 1
0.128072242330295 1
-0.0969729297330946 1
0.287632711632822 1
0.25746710095193 1
0.188043707095964 1
0.350549806918873 1
0.193681231104492 1
-0.0301669421556104 1
0.0312424311483806 1
-0.00773860964630066 1
0.402856734345521 1
0.0149842098000645 1
0.237524822459617 1
-0.104870860729809 1
0.399497704897161 1
0.304014642965 1
0.140694636303792 1
0.20607861319494 1
-0.113695912420741 0
0.0696389124702332 1
0.114723971992707 1
0.43791792657363 1
0.291215437436208 1
0.209683679502688 1
0.245520764863691 1
0.0915102081972754 1
0.19455683765466 1
0.608157682015666 0
0.332480095859097 1
0.271821247573281 1
0.0857908164049613 1
0.341063407689995 1
0.284257942699412 1
0.257495922705718 1
0.184677991866438 1
0.0712626761324754 1
-0.114701667994625 0
0.155041683059822 1
-0.0478149149260794 1
0.322314469753989 1
0.279020208727453 1
0.29681566439913 1
0.390358481701051 1
0.227712298340837 1
0.24045068220104 1
0.0749794391670936 1
0.345040491711658 1
0.363986110116935 1
0.00636930898655855 1
0.216735336869655 1
0.463696624271716 1
0.459243800401415 1
0.164700112333524 1
0.212144136127743 1
0.111999613982116 1
0.224544517992842 1
-0.204059820508151 0
0.280395916255959 1
0.40958701078789 1
0.285939758564785 1
0.31626798487827 1
0.29477605913859 1
0.220864224258057 1
0.125284584805807 1
0.133687687268542 1
0.0848490452024245 1
0.177831234715994 1
0.275552397856792 1
0.235054763379103 1
0.104001805935951 1
0.224487318582826 1
0.101646133513909 1
0.354945842711226 1
0.113037756609017 1
0.425795503687238 1
0.09502916780579 1
0.108063843456359 1
0.387764428035222 1
0.272894710183552 1
-0.0413709429083061 1
0.280114310484089 1
0.204192629432717 1
0.090747437166156 1
0.120632348846993 1
0.218289883291258 1
0.187477173594884 1
0.156596858587779 1
0.124873438004296 1
-0.0155697650520908 1
0.256207471483743 1
-0.0858189888057715 1
0.320036997287906 1
0.336768065076979 1
0.320704598663312 1
0.228183250612826 1
0.300303481972814 1
0.124494951748235 1
0.0760026343739819 1
0.276707730317623 1
-0.0806597883031689 1
0.106119545051685 1
0.22352934692815 1
0.125184210086402 1
0.0721026901284601 1
0.111551907678495 1
0.254342017105113 1
0.134168986251326 1
0.56840057198989 0
0.52304304287596 0
0.0186680764416831 1
0.265738716630536 1
0.0553067058195471 1
0.477314643291249 1
0.460782679211407 1
0.12828004886764 1
0.374219752203702 1
0.363380951389059 1
-0.0297581609296451 1
0.405677973193128 1
0.10446056934892 1
0.0719783020885055 1
0.134103105002575 1
0.450293891830812 1
0.139819819936229 1
-0.126682452094184 0
0.128965657230001 1
0.33623348977661 1
0.370221029219766 1
0.258084079223006 1
0.257402754441897 1
0.365483570287399 1
0.108613771878174 1
0.474075171084285 1
0.211460301810201 1
0.130720716549414 1
0.241341082380281 1
0.428350794293396 1
0.196210877174237 1
-0.202412157671212 0
0.405783469725795 1
0.158890787693031 1
0.222630826443898 1
0.334979056608334 1
0.290457118889123 1
-0.0366186877260329 1
-0.0251512056624939 1
0.0131450447513316 1
0.244220998941883 1
0.0593664385581105 1
0.368692155734306 1
0.230582001030993 1
0.19766102272644 1
0.47914267885447 1
-0.057449677378318 1
0.22260306009383 1
0.144815166709833 1
0.310589827129759 1
0.0516285256142079 1
-0.0958135126380192 1
0.235299588428316 1
0.0549641924693856 1
0.365220160533998 1
0.190788562171088 1
0.23120867210414 1
0.0867007664435222 1
0.0141965889122679 1
-0.221291426773924 0
-0.0316966542959243 1
0.117439963142643 1
0.163256083773811 1
0.110002417706551 1
0.12518734172771 1
0.0434250894561836 1
0.23571009895701 1
0.542120064974415 1
0.416725176938483 1
0.0971927180578756 1
0.162053433338341 1
0.370073452028188 1
0.167165043144149 1
0.251385852406685 1
0.147830754006362 1
0.0526798781683253 1
0.138163507842432 1
0.355274136218027 1
0.182480566295159 1
0.274455411513418 1
-0.0154480085915105 1
0.159826895162999 1
0.0346747947160901 1
0.329684356352635 1
0.0688497992329277 1
0.00546102150768861 1
0.096682993621246 1
0.0894269504375945 1
0.454739893371574 1
0.46830480699741 1
0.21887225777538 1
0.330440113917106 1
0.528709104311704 0
-0.0412708185030304 1
0.193070861312745 1
0.329727425720441 1
-0.0535306310345316 1
0.189499125382975 1
0.286119681450886 1
0.342030187672277 1
0.199122106898149 1
0.294175549170063 1
0.279970574714163 1
-0.0059589814751323 1
0.628097131029125 0
-0.000621836794200682 1
0.349106871407823 1
0.169049529913982 1
0.123812337489767 1
0.156386742692552 1
-0.183427837031841 0
0.255379641476785 1
0.135100888054723 1
0.0842069094134246 1
0.0304237840278984 1
0.0943324082366415 1
0.236171575879641 1
0.26982546488934 1
0.582202534680554 0
0.0784620983670512 1
0.282801977175819 1
0.295106024521982 1
0.195451546519248 1
0.136230974540589 1
0.134016167982493 1
-0.0142680259545189 1
0.328075026369158 1
0.46221364713742 1
0.0421293333652083 1
0.192721605543078 1
-0.04802855390331 1
0.203986043295113 1
0.209067686454978 1
0.0815708496310958 1
0.078861255775583 1
0.211796368496225 1
0.167714819756484 1
0.351919909104683 1
0.180649457636928 1
0.250204950139058 1
0.115105882978579 1
0.188403760295786 1
0.132068960179665 1
0.152329780936058 1
0.192104409621183 1
0.0217719135614285 1
0.108766609733288 1
0.225135516654213 1
0.178391877857627 1
0.155243129232438 1
0.324191044758786 1
0.455875540726489 1
0.279054312549792 1
0.0741632462727997 1
0.0925636637017708 1
0.411521145081356 1
0.0713959537033069 1
-0.0470873353004835 1
0.18248428856484 1
0.299627394213238 1
0.0115886431758104 1
0.27664874138819 1
0.018374281604561 1
0.210657405230376 1
0.0699482029249629 1
0.382714514903068 1
-0.0289613744159815 1
0.0834391446958758 1
0.236073254252119 1
0.115398523468505 1
0.271597626543453 1
0.378749079758284 1
0.31806366835726 1
0.314601069211501 1
0.159563872668165 1
-0.0112143965912099 1
0.170428631682782 1
0.0471658229880769 1
0.0990961557457592 1
0.477942898571956 1
0.0369353282869464 1
0.238750800827618 1
0.00774939367129923 1
0.00976163712898905 1
0.37970906823244 1
0.420757421620278 1
0.125032193942883 1
0.0239708827609148 1
0.42326415412046 1
-0.00813048261779046 1
0.272455641839399 1
0.321180938621441 1
0.0473753472494829 1
0.0542441268615295 1
0.109501115389267 1
0.544144234754528 0
0.350586540003164 1
0.0844875878446051 1
0.314922399251695 1
-0.0107599694559624 1
0.251197411342517 1
0.149620461052482 1
0.305948705040358 1
0.309692866493487 1
0.348654693425911 1
0.0392956694046058 1
0.269808180546019 1
0.209767383348594 1
0.413291095236812 1
0.0617899334161186 1
0.193141720832018 1
-0.11786070921956 1
0.3304448465133 1
0.327447957368126 1
0.336889708781226 1
0.463459403633187 1
0.125100930377883 1
0.445727522577915 1
0.351970182797407 1
0.172813798548038 1
0.352763684273072 1
0.0444091317702343 1
0.236745440833827 1
0.130738321102607 1
0.176402317638972 1
-0.0239390729307384 1
0.0740141127766121 1
0.0185153468670967 1
0.20650109402925 1
0.304983210992286 1
-0.107768822590747 0
0.33835092700056 1
0.181440850925144 1
0.0728115858324667 1
0.241778650815252 1
0.177540677578831 1
0.149705008763672 1
0.140276268301771 1
0.0763958260334501 1
0.324849640591502 1
0.132099902859877 1
0.0447114277209536 1
-0.0147172438081739 1
0.375217203059623 1
0.358286248791386 1
0.35166381986267 1
-0.0274259607414934 1
0.169130133973039 1
0.319722542937635 1
0.443742409750118 1
0.165592711424451 1
0.314776574150991 1
0.222056907987971 1
0.391977946570921 1
0.25582506914194 1
0.0692741783234971 1
0.471367510995706 1
0.169336768455674 1
0.107510885714503 1
0.214200984258159 1
0.319830459547239 1
0.163286233302422 1
0.102642360132924 1
0.299544227608723 1
0.00941122340550597 1
0.309652614982993 1
0.274983574746215 1
0.376681660905726 1
0.252564637479263 1
0.210262738371811 1
0.234446663642995 1
0.166946922496306 1
0.196256116902392 1
0.249269389984275 1
0.235072689347314 1
0.207475518567496 1
0.256392992067245 1
0.274749684782935 1
0.26473113370869 1
-0.0035324120407817 1
0.226452343301661 1
0.136280401357789 1
0.292930580120628 1
-0.153990025872508 0
0.497527628547698 1
0.329265280571761 1
0.0183264011433085 1
0.201482518035706 1
0.209930066558982 1
0.258889185031902 1
-0.0321033760667323 1
0.153991812252867 1
0.270312702929406 1
0.351931259110722 1
0.0842686840051722 1
0.136305781164645 1
0.269518132264421 1
0.218081995149895 1
-0.0971685996030009 1
0.27182910887811 1
0.38860146180302 1
-0.0497953654611904 1
0.409495585360841 1
0.341192023056165 1
0.0413049520586041 1
0.32214085971829 1
0.191467142662477 1
0.415356546705246 1
0.308044343597858 1
-0.0995564361270354 0
0.230158547831474 1
0.459967616796239 1
0.0595944147413683 1
0.173118606625465 1
0.0679817299480269 1
0.347627055255481 1
0.234500570941606 1
0.243732913260242 1
0.24519192514028 1
-0.00316194282812339 1
0.269656754829628 1
0.290017305756938 1
-0.0699338417806981 1
0.0909929665343907 1
0.477672176951157 1
0.0107202443373609 1
0.119398336091901 1
0.449013930282389 1
0.126914431560901 1
0.38943932943441 1
0.0483989573940047 1
-0.110448704233865 0
0.43564710543874 1
0.0682969363935712 1
0.298148766684701 1
0.422935723017963 1
0.347042982808549 1
0.199625518963315 1
0.299933318022318 1
0.0777719614994439 1
0.389555876859634 1
0.0652740379726128 1
0.0299830546385185 1
0.371771131386179 1
0.105892787496695 1
0.207953311524585 1
0.12371046214353 1
0.313833581969989 1
-0.016279191806101 1
0.204755772117636 1
0.0405457124794749 1
0.363132304194678 1
-0.202336935828801 0
0.168869351476954 1
0.549606112111534 0
0.196401697364162 1
0.128001736298372 1
-0.0671261578259716 1
0.196895813277262 1
0.0325306242838864 1
0.0984428886548718 1
0.0468160439711204 1
0.295425199434715 1
-0.0559772777609912 1
0.179635398377135 1
0.209398644606137 1
0.533940943496226 1
0.43793169787473 1
-0.0234593594632309 1
0.145687410459811 1
0.163348633171061 1
0.45288528247724 1
0.464687437648351 1
-0.0692239953612398 1
0.3476088118613 1
0.140836166766986 1
0.0442708401980042 1
0.275510011102541 1
0.031742276374139 1
-0.00703044496028913 1
0.0858668430201446 1
0.118548546379933 1
0.338377238233015 1
0.137648021777903 1
0.352268991593257 1
0.200556827031909 1
0.364422699940267 1
0.371362388505421 1
0.257508546533587 1
0.274876394014846 1
0.094742446122742 1
0.336965398469151 1
0.102142410696785 1
0.0266986173689967 1
0.402595530621606 1
0.226989624998072 1
0.0958026451806036 1
0.152309794895284 1
0.437259809878131 1
0.0767108679125673 1
0.0503976718693178 1
0.0124700678834177 1
0.184432317337008 1
0.225711745349561 1
0.310210486254454 1
0.192740894647798 1
0.383135363785128 1
0.161027658957005 1
0.453819092823922 1
0.0945141734532473 1
0.05464894908726 1
-0.119412412481263 1
0.283997502555343 1
0.572433913895296 0
0.270248773924494 1
0.257221388766145 1
0.152510019666647 1
0.301590611322259 1
0.572017410639608 0
0.386836353225819 1
0.253895544270525 1
0.0229863817229346 1
0.331628014148851 1
0.219397148269602 1
0.425241384664326 1
-0.00769499888248381 1
0.028614038729555 1
0.327350131688701 1
-0.0202920531292343 1
0.37736524292081 1
0.231034524808557 1
0.230466099661119 1
0.115817397993331 1
0.118789425476979 1
0.286639361248389 1
0.249047713734418 1
0.214748390662309 1
0.232249792464989 1
0.36175920753921 1
0.34452763050769 1
0.250863498840802 1
0.249528541582496 1
0.291428510488587 1
0.175629900897878 1
-0.344549207615887 0
0.23139598277078 1
0.27529747076064 1
0.0580502625558429 1
-0.00887337317597999 1
0.0360605470610749 1
0.0858229828658922 1
0.29853275495862 1
0.157544467297567 1
0.312074294402077 1
0.147512389774518 1
0.00535930330908471 1
0.241869675187671 1
0.221863553546376 1
0.208885807135328 1
0.233946688531638 1
0.413795579635512 1
0.365373020586494 1
0.244965909170239 1
0.0169145432607976 1
0.226866171104466 1
0.228876903054388 1
0.29337131522328 1
0.151480886005212 1
0.084748332774193 1
0.332132777784825 1
0.196988274944983 1
0.071501884524047 1
0.0241765474369015 1
0.00579795607211131 1
0.0311589181186861 1
0.072947124469053 1
0.487261685315633 1
0.536613733414643 0
0.212955758801631 1
0.277035932532323 1
0.148158431820637 1
0.105927486363828 1
-0.0321019356175954 1
0.164557144610177 1
0.333802328674096 1
0.249193071172313 1
0.225250392128725 1
0.0427401289146655 1
0.321894159056261 1
0.0820269943359712 1
0.171906778171705 1
0.365178784052975 1
0.27629523864785 1
0.120038361103159 1
0.190511753402967 1
0.228695783321687 1
0.172025453271893 1
0.0572114414029895 1
0.191760124043198 1
0.187532758135002 1
0.105869237686362 1
0.283441845636172 1
0.235875946121524 1
0.402843063837722 1
0.318409277845294 1
0.132829064737597 1
-0.0244995244919377 1
0.195803376060004 1
0.129281952411381 1
0.0957956568085532 1
-0.143910867977962 0
0.176392278424395 1
0.126098627754605 1
0.294919802554784 1
0.0321848852783509 1
0.188723940333564 1
0.43193830259921 1
0.142390756966764 1
0.190890714322322 1
0.0854131758692283 1
0.0973467410069258 1
0.235658152905099 1
0.162268822025103 1
0.212675285861405 1
0.215561473110834 1
0.122850911627794 1
0.634209223359714 0
0.466610709125328 1
0.0312763595259292 1
0.314280381746425 1
0.315269262058208 1
0.333437330928375 1
0.16226370062437 1
0.0993085720247115 1
0.387226338083453 1
0.0820256353008757 1
0.270169285648556 1
0.171535143247274 1
-0.0519311404820815 1
0.30955023649453 1
0.292282099801858 1
0.110738508797946 1
0.0512936637239144 1
0.171008447529844 1
0.0478191699301871 1
0.356228529819131 1
0.220367962522257 1
0.390771775130585 1
0.0405148426188579 1
0.00375828880147531 1
0.0993629372969402 1
0.237457435133472 1
0.315851970163529 1
0.334887976206909 1
0.295124016453529 1
0.28218452875245 1
0.522633182382867 0
0.446390277261554 1
0.270823286819838 1
0.175533415139627 1
0.184950663753461 1
0.211011381040788 1
0.201031496380036 1
0.115880172686305 1
0.294673385118374 1
0.116357633556505 1
0.190875955730636 1
0.00157471685448843 1
0.216229700413527 1
0.115143777473735 1
0.0991759349465995 1
-0.250048251541583 0
0.166228498563014 1
0.362109734235653 1
0.302326764212997 1
0.234716874928629 1
0.40178768696787 1
0.363305765780284 1
-0.238253782169933 0
0.240295125209801 1
0.360211781447414 1
0.0361756403598401 1
0.192832597810454 1
-0.0799559941887526 1
0.26019514593521 1
0.229462915151792 1
0.0852163449081226 1
0.139772848892984 1
0.185172676800587 1
0.33770023820685 1
0.161422184994357 1
-0.0356800538659891 1
0.151586041826291 1
0.188884723416031 1
-0.0372138891492956 1
0.200155764511821 1
0.0443054434856245 1
0.560901531691402 0
0.351636021788988 1
0.0791774456689284 1
0.276397011989828 1
-0.0585085569754771 1
0.186256036863844 1
0.165483700221783 1
0.058461819123417 1
0.168012107173012 1
0.0970830033376966 1
0.0320999219361228 1
0.222358769030723 1
0.0772571313685573 1
0.241387443298532 1
0.0284928461564138 1
0.115760357427965 1
0.223918220246088 1
0.179721607820642 1
0.365341405613746 1
0.26981374367741 1
-0.105852577505054 0
0.0687264480491412 1
-0.0246918228708769 1
0.112919808975139 1
0.354734044582884 1
0.122018707675111 1
0.524394463090972 1
0.151277953610038 1
0.177868448022495 1
0.121311985518106 1
0.469180834799975 1
0.209187171974025 1
0.255645733213372 1
0.314026410584495 1
0.314947366005713 1
0.167967568499449 1
0.242758117793917 1
-0.0203602682955297 1
0.255479047043943 1
-0.0954542106692287 1
0.168444899353141 1
0.0711665803402442 1
0.356946250863528 1
0.304356043181023 1
0.298443525668728 1
0.182576295614829 1
0.218200035079445 1
-0.0119462834934412 1
0.306777450938275 1
0.195219369888957 1
0.267047310372372 1
0.288001887681153 1
0.327630425645907 1
0.196465871847812 1
0.118094349306422 1
0.139864554491888 1
0.344118440508084 1
0.285319801400768 1
0.056039550459134 1
0.144189961906261 1
0.0910024780727098 1
0.111712160946076 1
0.325439910897865 1
0.308693472492978 1
0.247103485200402 1
0.234545059067917 1
0.24986154710334 1
0.195403334655623 1
0.438628965026299 1
0.0631333317129671 1
0.306273618972816 1
0.238724774986579 1
0.0224607575973454 1
0.18260820334524 1
0.290227198781712 1
0.416862822155729 1
0.331718371869679 1
0.217909687856505 1
0.0914136962463992 1
0.289382898382374 1
0.276552413628356 1
0.37987764578711 1
0.401262099056178 1
0.00880671205177806 1
0.272953260065392 1
0.387868258047174 1
-0.0472159336462043 1
0.26876552067278 1
0.0388941634790869 1
0.17145130867236 1
0.401421422713706 1
0.203424802928356 1
0.422127725080703 1
0.108925226495708 1
0.054940304664142 1
0.0849854265388322 1
0.422152490133215 1
0.26978429300192 1
0.421664286671473 1
0.177181292073855 1
0.358975013557646 1
0.159683062402436 1
0.177870902257546 1
0.302732034520334 1
0.262733042219707 1
0.0367086271026188 1
0.374433531471855 1
0.122552457480118 1
0.141147139009367 1
0.133014342789596 1
0.13935366062183 1
-0.0737325865300133 1
0.374211867775933 1
0.128398590797097 1
0.374031667437398 1
0.187746069401164 1
0.0903141508015233 1
0.542972336527585 0
0.0894081932328101 1
0.221544598923449 1
0.262644350327705 1
0.229139337273591 1
0.347764310395143 1
0.217871527960336 1
-0.102064481572581 1
0.105268771353925 1
0.0683504528412444 1
0.236954302862699 1
-0.180316537842833 0
0.204492936121852 1
0.0277575284644034 1
-0.0415864671862019 1
0.213854983219152 1
0.100998834769299 1
0.297399399211528 1
0.333627024358611 1
0.106777034763956 1
0.186172484922303 1
0.101526855329807 1
0.1695802435813 1
0.0771631547235087 1
0.272441460744475 1
0.35397043990985 1
0.287841170796858 1
0.187073504991443 1
-0.00508038058811652 1
0.179638169430886 1
0.229721027369404 1
0.390622009973952 1
0.390893434208781 1
0.223763732104754 1
0.282149278091224 1
-0.0216879443246118 1
0.301578798562389 1
0.318751920897655 1
0.229568641771494 1
0.299900687556035 1
0.314415075569898 1
0.282941358405351 1
0.197256010102826 1
0.345574166484308 1
0.149509632536495 1
0.164812459530787 1
0.264924954663696 1
-0.0518916768731349 1
0.526774442254989 0
0.14846451519504 1
0.149538456824924 1
-0.243539720847612 0
0.46923643645706 1
0.199958923599899 1
0.138419568288055 1
0.440086093067894 1
0.0501444219354431 1
-0.0812602891427941 1
0.283630112021261 1
0.215585531294326 1
0.425265103585097 1
0.112628610033151 1
0.434013900040071 1
-0.123328129131105 0
0.278751665211715 1
-0.0122434100104314 1
0.286504955738074 1
-0.0567226232301674 1
0.327470659484096 1
0.166313665591336 1
0.131812211625289 1
0.027996290681504 1
0.224499238024678 1
0.504827599850663 1
0.243792529786376 1
0.207451359431757 1
0.232999797043048 1
0.308016678228538 1
-0.0220110567486786 1
0.340026261592915 1
0.223677541184999 1
-0.16273148996357 0
-0.0296087002879816 1
0.130072445250675 1
0.346746997390424 1
0.509860462244003 1
0.546445448849222 1
-0.0411205516646733 1
0.240198364171752 1
0.316493445512574 1
0.390621675161585 1
0.0813395648115862 1
0.185470229646565 1
0.239196185765015 1
0.28553599584676 1
0.223594402975591 1
0.321401093247299 1
0.299497110368042 1
0.209641174134913 1
0.528551926620642 1
0.368265896123945 1
0.190951509059013 1
0.39355426041156 1
0.414238727610431 1
0.131131610265688 1
0.0874655000780815 1
0.31899695585608 1
0.378736673716627 1
0.316659227050201 1
0.181221398440757 1
0.372388031567035 1
-0.218123585130844 0
0.352366066323492 1
0.100446090585378 1
0.236676163943127 1
0.174773064308397 1
0.0852110269483845 1
0.342908616237624 1
0.40660351847608 1
0.287920680620218 1
0.141966862879676 1
0.29857835307764 1
0.498522502819734 1
0.2331756249592 1
0.19247095605841 1
0.149472934037444 1
0.47066538031778 1
0.301442680172332 1
0.644574823795609 0
0.0602986218591021 1
0.0285045057052897 1
0.167628962523005 1
0.390458663428466 1
0.324913619391563 1
0.143010728254972 1
0.229501453424058 1
0.14874546331255 1
0.124429136373129 1
0.117903032060597 1
0.338488357931932 1
0.326562098524442 1
0.437451814505732 1
0.0736853949950583 1
0.089583226419566 1
0.135850443808512 1
-0.10085511446005 0
0.191269207327913 1
0.235450544513711 1
0.160931062751257 1
0.537856475286397 0
0.0288691003178629 1
0.223091959135548 1
-0.128052247671067 0
0.230416174881863 1
0.273785239225385 1
-0.0265694614681034 1
0.099397775088341 1
0.115101534564229 1
0.51840571586074 1
0.316346507600413 1
-0.158696752800645 0
0.147571084598434 1
0.0420741040021373 1
-0.0339648844366504 1
0.336894828213677 1
-0.0172294467092906 1
0.2139783551017 1
0.0220465150337335 1
0.000593171693385949 1
0.214992854485787 1
0.0343292398197169 1
0.308914240654865 1
0.234588500829796 1
0.624758940275156 0
0.0646978697810721 1
-0.023191951738578 1
-0.00354951552645148 1
0.313612488893446 1
0.178460580712464 1
0.273743539085322 1
0.380062981331686 1
0.241997599494144 1
0.0304499967451004 1
0.302641263373102 1
0.277966858430624 1
0.220497986960568 1
0.294696598493245 1
0.264408677290214 1
0.138320245092219 1
0.422747162937474 1
0.0839300310552353 1
0.469563014254176 1
0.0497222423793931 1
0.0859481073175358 1
0.497426700033244 1
0.0950414907675144 1
-0.0836104355448416 1
0.0106313560857791 1
0.10744384098972 1
0.0721211489520792 1
0.227102241013325 1
0.207748426692493 1
0.101229136663468 1
0.0710727005737808 1
0.0233850173483433 1
0.163188523671618 1
-0.00246146586475849 1
0.128251845945778 1
0.49341415862927 1
0.328572950260287 1
-0.0244254434947847 1
0.344932224499871 1
0.429255710105399 1
0.168050766250241 1
0.266498488403326 1
0.296044748947963 1
0.195741128659223 1
0.00853466905193893 1
0.20598197226145 1
0.065522023375287 1
-0.0345499075116359 1
0.227886323357709 1
0.227664395073161 1
0.344018062013402 1
-0.0927840516044986 1
-0.076667298894835 1
0.191113590106048 1
-0.0309226005160391 1
-0.010286655523162 1
0.119437216144683 1
0.104700902419311 1
-0.0364124799163098 1
0.289894251192814 1
0.404950017016085 1
0.0517733111889795 1
0.539263687483654 0
0.490349462769433 1
0.183502992200874 1
0.00543833075031672 1
0.0422202961184336 1
0.163164558578608 1
0.266438998682479 1
0.382651627018734 1
0.262086850184731 1
0.0519845433618396 1
0.37835602195987 1
-0.102969135792085 1
0.445981175413164 1
0.241358757014992 1
0.105591031798683 1
0.254207203903419 1
0.381505439616414 1
0.234075058586512 1
0.216210806881628 1
0.251051136206794 1
0.294849308749835 1
0.0557862155216611 1
0.362999753896345 1
0.104087419499437 1
0.248232682507587 1
-0.203693285716591 0
0.325792360126803 1
0.0408069106395734 1
0.148317073220031 1
0.13441444158591 1
0.384202529003052 1
0.50925059330238 0
0.415656769778101 1
-0.163984453882777 0
0.144640114543382 1
0.501582684299517 0
0.426817443238904 1
0.0532771031765399 1
0.201363756975613 1
0.136932716253268 1
0.273510146029966 1
0.531785337755566 0
0.481492373438868 1
-0.0671722212550305 1
0.27157451615363 1
0.0706237308344597 1
0.239465838298706 1
0.285847109577069 1
0.0657906428443095 1
0.184117102211167 1
0.189825812973043 1
0.441870224834025 1
-0.00601618707755148 1
-0.0444624143406229 1
0.128096682074675 1
0.118607441051543 1
-0.110573531018192 0
0.137904510522059 1
0.0268225920288786 1
-0.00197323487309552 1
0.371178241454016 1
0.0033884242707938 1
0.220222716206891 1
0.132710273137695 1
0.0677252351490382 1
-0.0517469113444144 1
0.210352066320907 1
0.0741215523819922 1
0.240075479856304 1
0.361967445980044 1
0.237427212287855 1
-0.111850368639323 1
0.271619062485966 1
-0.127682804178427 0
0.428454363502866 1
0.138182940736454 1
0.142801371738825 1
0.207017301098961 1
0.0504039087908421 1
0.0422377243940488 1
0.030158587816551 1
0.454176345005898 1
-0.00644678328367261 1
0.126610244046761 1
0.238396905745718 1
0.378770041759359 1
0.090499539350851 1
0.274393154479606 1
0.0638248061500556 1
-0.0511240382447717 1
0.241601731819401 1
0.169997970260777 1
0.176465951983224 1
0.135799148203285 1
0.309985847361263 1
0.291264383807523 1
0.106641026541605 1
0.399245886493491 1
0.101489861031364 1
0.290229287796825 1
0.331351771982864 1
0.294493599170517 1
0.407145481212717 1
0.387556075492081 1
-0.0106598126221045 1
0.385368741265009 1
0.201975891883795 1
0.235957640153822 1
0.192436477174938 1
0.270000153911753 1
0.340939519524178 1
0.277912984730058 1
0.43474585604202 1
0.404029595395413 1
0.12140570034192 1
0.225825016307943 1
0.20242308832349 1
0.0131923527811262 1
0.422260599163767 1
0.22638701452753 1
0.00577028095927498 1
0.357092637383888 1
0.211634233096851 1
0.15747402685309 1
-0.230923378698847 0
0.112805293003214 1
-0.0402521514698584 1
0.289199717091523 1
0.221546203486471 1
0.375129189775884 1
0.220101284033676 1
0.243542205359573 1
0.134597368708887 1
0.293793266656038 1
0.00744584287184235 1
0.330196531720955 1
0.131785034620624 1
0.0515908596231693 1
-0.0186171889193902 1
-0.0760421286548077 1
0.32272335890788 1
0.141245718819065 1
0.381079595051914 1
0.267597171154408 1
0.0686766151408999 1
0.144053724911002 1
0.27770822375986 1
0.115930403364389 1
0.242751118143683 1
0.43047470276558 1
0.187763077492044 1
0.0463425674204331 1
0.239137803491573 1
0.288608213457514 1
0.0739650884410599 1
0.298655793623817 1
0.53165052177914 0
0.26529463258326 1
-0.0424184426087522 1
0.132512871785312 1
0.0946352328533382 1
0.420278305309343 1
0.484006954035988 1
0.298672710210321 1
0.196688090555958 1
0.21573292865832 1
0.00449899277603561 1
0.364125246499043 1
-0.134171182735007 1
-0.0431413499810034 1
-0.118874719907841 1
-0.044136365885287 1
0.0595100371299777 1
0.137219180975339 1
0.150682041684731 1
0.3826783612911 1
-0.0334341155816492 1
0.292884141097277 1
0.0119956775569145 1
0.281899304339234 1
-0.0277302916988681 1
-0.0420735211097067 1
0.331357959941012 1
0.436089844193276 1
0.0956163723156859 1
-0.0172903292382111 1
0.434381236559604 1
0.192854629801841 1
0.489688124922146 1
0.261706215684485 1
0.0538312593851282 1
0.408389231394633 1
0.0552156619809093 1
0.123666518089953 1
-0.0166663991877161 1
0.1108060884932 1
0.486831766594893 1
0.0721872881210628 1
0.219471574377683 1
0.287558996684331 1
-0.117453881863561 0
0.20080915933101 1
0.218444952937048 1
0.322884411152261 1
0.384729897433968 1
0.335805619770186 1
-0.016319146568851 1
-0.011553980108589 1
0.00991328085293557 1
0.331442485428988 1
0.285747781700611 1
0.166032007587969 1
0.0812212535781291 1
0.112435486534281 1
0.150426836028495 1
0.192352100781685 1
0.307412784649094 1
0.242490568355067 1
-0.0185236296599864 1
0.200770022763629 1
0.19543320701186 1
0.0338581253780392 1
0.277056726399689 1
0.344523795669235 1
0.157807183113663 1
0.4074912407473 1
0.303995915440453 1
0.343416347578703 1
0.144632328206506 1
0.461299050658576 1
0.374788531119802 1
0.26882185417498 1
-0.0055196392801538 1
0.158359688282158 1
0.0549004025344999 1
-0.0720910427118397 1
0.311258916824523 1
0.143746037409402 1
0.15053976005961 1
0.145659117540075 1
0.192431475204566 1
0.428491335811115 1
0.00899337090174089 1
0.209820502045142 1
0.177581351434742 1
0.0553259377191648 1
0.215512221873671 1
0.397229757177733 1
0.309124007671305 1
0.377452091034495 1
0.228155831312284 1
0.286606520663798 1
0.350225359803058 1
0.135987260312399 1
0.324641341500105 1
0.360737559960174 1
0.0712591599232633 1
0.401440426187157 1
0.260729765436339 1
0.172047702025001 1
0.0768088313708946 1
0.131761035930798 1
0.278764086000199 1
-0.121155718197786 1
-0.0387025993887211 1
0.143711124502949 1
0.234662449150316 1
0.078886480866413 1
0.118136869373016 1
0.440935545188292 1
0.153019924608644 1
0.208603435531621 1
-0.0221616049851908 1
0.117369893195662 1
0.478983902644949 1
0.0912120464869321 1
0.163936881012173 1
0.185123971480171 1
0.151237899886822 1
0.239112846212829 1
0.299191683065368 1
0.392653552857644 1
0.00130695694528869 1
0.251219858885608 1
0.0682719168450113 1
0.359177300740871 1
0.638240489767883 0
0.324277323873825 1
0.127224013498385 1
0.149878431278545 1
0.202838110935194 1
-0.0456013118074474 1
0.0920287327127563 1
0.344046713347359 1
0.176854233001802 1
-0.0282446564256536 1
0.0119680157634989 1
0.458815885635879 1
0.386562521554231 1
-0.177521682902338 0
0.323026489278532 1
0.197499294886945 1
0.161862189129105 1
0.165922414940064 1
0.0276823452324068 1
0.0464114445873318 1
0.364152878745118 1
-0.0211990779892159 1
-0.121793553626157 0
0.192700455166809 1
0.307652913582133 1
0.0731603916462361 1
0.448314942427274 1
0.278202083549582 1
0.131716776148807 1
0.485231102642904 1
0.478995544785151 1
0.262381500738758 1
0.0801323844773986 1
0.200252611772151 1
0.387886723110889 1
0.000962853896562497 1
0.204665258945531 1
0.1981261972957 1
0.271934311752691 1
0.222847841861012 1
-0.0281165134864761 1
0.300517884658333 1
0.538280285093669 0
0.282623963596286 1
0.0403324332625046 1
-0.132176751646645 0
0.065533584118564 1
0.167484372637589 1
0.0764187089289898 1
0.344356230659849 1
0.180042295175492 1
0.0990881992274368 1
0.0479724033235281 1
0.0556755861124454 1
0.433295166030272 1
0.0992913130409394 1
0.192713874504177 1
0.247835944726002 1
0.0755927013288917 1
0.494051181627183 1
0.0652113769378101 1
-0.298119252154207 0
0.0969764987002196 1
0.101186310065065 1
0.0949748458614701 1
0.195214426747697 1
0.194462244902167 1
0.0228603871621676 1
-0.0396048004744316 1
0.330191532428541 1
0.422594452387256 1
0.054385836493917 1
-0.0307222806044204 1
0.297221708635857 1
0.49122470091015 1
0.236268021354189 1
0.245411395035758 1
0.343180904877419 1
0.356114941342539 1
0.249475194420314 1
0.165936394590788 1
0.0970131472147564 1
0.447468572474696 1
0.188706616842096 1
0.133753598487472 1
0.182740508073999 1
0.221306813487763 1
0.00206464444070538 1
0.28092856703728 1
0.197678923339873 1
0.0986808785671511 1
0.0928512507523282 1
0.120476236193908 1
0.16796693714339 1
0.442646126747546 1
0.196144127083371 1
0.47702831047369 1
0.41057711445647 1
0.287438198236357 1
0.167464622254904 1
0.223735835612639 1
0.505523606718758 1
0.285959983131181 1
0.480689252591339 1
0.418897668881429 1
0.397202418515609 1
0.281325537085791 1
0.154663720868412 1
0.41290632800915 1
0.138384345919443 1
0.147653104686238 1
0.0541814519008757 1
0.0922655706885467 1
0.222389022076811 1
0.39488015797205 1
0.352412935320407 1
0.115732257858875 1
0.245274063233921 1
0.141818682024635 1
0.0631155741818823 1
0.352755428003078 1
0.265435830129452 1
0.287116748782934 1
0.052208602933991 1
0.200778017522842 1
0.289353082308637 1
0.0978939523430274 1
0.0504468728387311 1
0.44487065935697 1
0.174595314951293 1
0.407119891555293 1
0.0955703798489955 1
0.324676764411763 1
0.377953759413396 1
0.358511054858242 1
0.0487293960642264 1
0.192539108512104 1
0.204282031387774 1
0.267658666665939 1
0.330628996575745 1
0.101023115257387 1
0.326962256469995 1
0.5119469148273 1
0.251334912273753 1
0.182906245384769 1
0.00272233332279761 1
0.000765743835737754 1
0.239479765052768 1
0.264280176397075 1
0.362298021966827 1
0.176800206751638 1
0.100000135186524 1
0.294580091316795 1
0.199277962437844 1
0.356110653790517 1
-0.0446718299441563 1
0.181022280317319 1
0.313900795257714 1
-0.031125329203614 1
0.0743861138860575 1
0.201223578038805 1
0.0132170637070168 1
0.500970569617399 0
0.475661787573018 1
0.426719750049738 1
0.273602388223715 1
0.0902638594906693 1
0.245621040147799 1
-0.0919626891293937 1
0.182092784482068 1
0.0178152446342699 1
0.442006158631174 1
0.197986750015891 1
0.0159010791544903 1
0.370782524496598 1
0.395803943434625 1
0.549485208566593 0
0.558170824389821 0
0.0545263827987019 1
0.122936738914173 1
0.120234099206005 1
0.0653024442825308 1
0.172115781995154 1
0.385615280657985 1
0.225648951930066 1
0.390090723823786 1
0.122242919850253 1
0.197088583576432 1
-0.0471444876455226 1
0.272284844948368 1
0.358964974400109 1
-0.0309680008863952 1
0.264541971644231 1
0.316589826069325 1
0.620264280414561 0
-0.040256896232382 1
0.431869820425012 1
0.263758188253123 1
0.179722738189863 1
0.364818182524262 1
-0.0582919235228884 1
-0.140993427124634 0
0.505708969622928 0
0.113353218314355 1
0.23669955184958 1
0.178182516324629 1
0.0570848580477007 1
0.133747314505165 1
0.550156359559212 0
0.368092111858748 1
0.462306462675924 1
0.0208676927219359 1
0.329899232577223 1
-0.0521919047455207 1
0.214548230945607 1
0.190550773042616 1
0.41385920971477 1
0.111877217744278 1
0.130371056371045 1
0.179108797544943 1
-0.0434444506623607 1
0.0522380338190978 1
0.148636934366539 1
0.148122683872161 1
0.29896283288354 1
0.162158427076036 1
0.254613989719412 1
-0.0418947763473109 1
0.195878679088089 1
0.241982888957688 1
0.0380442634834464 1
0.229512672045627 1
0.549070581402622 0
0.302082892666037 1
0.0442014231412257 1
0.124636362053943 1
0.202536230148776 1
0.240787509480434 1
-0.1142303461871 0
0.45291055875241 1
0.161996278911536 1
0.401196467403307 1
0.29041818523258 1
0.433725609619697 1
0.0363470827451012 1
0.0992406772232289 1
0.0739471597029058 1
0.0455600533023652 1
0.122276631675074 1
0.436869540844363 1
0.298064167664177 1
0.21169679486871 1
0.329395630973832 1
0.127695642757826 1
0.0786149964031339 1
0.528320118700217 0
0.0710461976518499 1
0.443487059063769 1
-0.00561747206896695 1
0.0909430338436373 1
0.321618317413007 1
0.248330892939811 1
0.140256524378006 1
0.333663965826246 1
0.296295015148108 1
0.251705038790851 1
0.158162887254911 1
0.079581927130093 1
0.164635225813167 1
0.340996845712836 1
-0.0438995545097814 1
0.0459585254380537 1
0.227078037605737 1
0.156686420802029 1
0.25713356172057 1
0.236452581626248 1
0.260482826536038 1
0.265917589436808 1
0.206410173221561 1
0.0587655239545049 1
0.0990454852484281 1
0.403849455600313 1
0.142001160115172 1
0.294114803684063 1
0.1624396161126 1
0.214750478184386 1
0.189309004294267 1
0.381521484289383 1
0.151700434196437 1
0.371711003042777 1
0.236756646785555 1
0.119638485527846 1
0.113774454693825 1
0.306198398117724 1
0.133622246869174 1
0.395068446670101 1
0.25895529142338 1
0.324181383253448 1
-0.0490976098719622 1
0.0352352108157071 1
0.095137585056556 1
0.256430398489788 1
0.0767674407784382 1
0.205972598563527 1
0.0695489997605501 1
0.152429550875107 1
0.309339531761004 1
0.143353131813503 1
0.498784115485042 0
0.160855184559546 1
0.267113326079879 1
0.221148244458345 1
-0.0333767550532356 1
0.31022653869336 1
0.176579644417579 1
0.203714441351523 1
-0.007596925353462 1
0.156120190853592 1
0.270783794333634 1
0.14727345571001 1
0.0672090438330906 1
0.164471731695114 1
0.00312418265963186 1
0.31516068920796 1
0.272624857115344 1
0.306168324983229 1
0.14934522663701 1
0.148232208282409 1
0.13209127472512 1
0.3148776952025 1
0.243724467156921 1
0.23767625228784 1
0.0964236770431079 1
0.286811743093655 1
0.0992712355583932 1
0.207555434994845 1
0.547249487254037 0
0.206785933927686 1
-0.0327485129608996 1
0.144938640140971 1
0.285600581838758 1
0.0525283531439714 1
0.381406426959819 1
0.206897023898466 1
0.328125978530848 1
0.0232608721341119 1
0.495121035336555 1
-0.096970009232448 0
0.184111979197895 1
0.254669879317077 1
0.268196569622121 1
0.282883604069948 1
-0.00419738652868655 1
0.00307173428104073 1
0.415627879545761 1
0.32992715245045 1
0.351837039672299 1
0.14389002258575 1
0.253700734736558 1
0.00241435060629974 1
0.123255968436178 1
-0.108700915729038 1
0.187168492481986 1
0.207848596440941 1
-0.00149534374317483 1
0.286745525858821 1
0.113411724470555 1
0.357623025407037 1
0.454478323937736 1
0.253162291637839 1
-0.116505384174343 1
0.262021364037823 1
0.481348402578651 1
0.181098427672133 1
0.0636797307593668 1
0.255447699774703 1
0.0642709655054047 1
0.430907535084819 1
0.26149403823391 1
0.366906930383824 1
0.120092363307926 1
0.171575110608818 1
-0.135770402004562 0
0.119250872627779 1
0.205755916232337 1
0.39324171272318 1
0.0555278192971646 1
0.314655813599465 1
0.175380385480167 1
-0.0294235988896181 1
0.242112430424559 1
0.151813000803013 1
0.0816876757955392 1
0.338900401659838 1
0.374738386079011 1
0.34900211518284 1
0.236409623585054 1
0.0915637810707021 1
0.274789366388615 1
0.191370801460837 1
0.0243299676695426 1
0.0751154788076258 1
0.0737813725939058 1
0.255570731517312 1
0.0371367463142338 1
0.432924996438616 1
0.361314659194038 1
0.289199500065909 1
0.320803165719921 1
0.246119339040996 1
0.243785518588123 1
-0.175076008098755 0
0.0627237547396045 1
0.246788125422464 1
0.197475442128437 1
-0.179134130335485 0
0.0694010791786565 1
0.201145726325021 1
0.389252529523068 1
0.182988143076641 1
0.246822072207319 1
0.183467499783871 1
0.0325120307370992 1
0.275016061991894 1
0.380159454451354 1
0.276327012735291 1
0.185527433297288 1
0.300736253828425 1
0.26786079306996 1
0.138683891948116 1
0.246783187733653 1
0.116476366426079 1
0.270422863076288 1
0.126468224476824 1
0.203899185982168 1
0.308725982990195 1
0.19697608446213 1
0.212682889890928 1
0.247527129830075 1
0.12070043105512 1
0.169085727834612 1
0.187704994947062 1
0.1207929587486 1
0.125042291159149 1
0.203170768887099 1
0.231773890554132 1
0.12414948027603 1
0.280086601669239 1
0.201297598155175 1
0.181336373543732 1
0.169879819297752 1
0.203925732479568 1
0.323327791810376 1
0.168890693048055 1
0.301877205026761 1
0.0955988795763904 1
0.187313562065377 1
0.0578683576260292 1
0.3022955308592 1
0.508011671963923 1
0.0122379279660067 1
0.181281981520704 1
0.120415462034863 1
0.0567615742903375 1
0.0544031513116456 1
-0.0217860305136611 1
-0.237161991732165 0
0.180269304886348 1
0.211318482964791 1
0.336440900103745 1
0.102369022625943 1
0.134366397829374 1
0.216752867358928 1
0.0889604123454277 1
0.33688832991063 1
0.221660857449471 1
0.363242080102958 1
0.105212456200495 1
0.326604771244837 1
0.695693883485263 0
0.236511721327835 1
0.312829412885147 1
0.18410025350385 1
0.461097938418263 1
0.122758515854203 1
-0.0341930394218034 1
0.216232603093093 1
0.267154300301962 1
0.333260209127193 1
0.310454602777723 1
0.346743866728263 1
0.282931466374595 1
0.247619813143889 1
0.179990299865255 1
0.204600316083873 1
0.524616404364924 0
0.349854617267516 1
0.121896182765246 1
0.220610637404816 1
0.408837908344642 1
0.371843992273953 1
-0.0895594421310113 1
0.0654102803039428 1
0.30728504374109 1
0.2539206645905 1
0.0341932321126611 1
0.459096965366244 1
0.0185067836720735 1
0.205555927391881 1
0.271133816118148 1
0.234118911449497 1
0.2211941609266 1
0.209560129390489 1
0.541396254565079 0
0.0849809245190274 1
-0.172027315628409 0
0.229634470007926 1
-0.116751810514125 0
0.251315977960489 1
0.364631522180664 1
0.114266738689853 1
0.174119545220594 1
0.266958201484304 1
0.232426023467876 1
0.192652346440832 1
0.143896616993703 1
0.391117798675581 1
-0.0591189252384799 1
0.183560849383695 1
0.28562397776209 1
0.271047397665637 1
0.259688344885537 1
0.57022292450794 1
0.209888495947862 1
0.0626313097678275 1
0.715855889397332 0
0.305048172477589 1
0.4233704373576 1
0.0233184078437756 1
0.0575892535102553 1
0.248871977560327 1
0.309113312998556 1
0.390662755199141 1
0.196193870940343 1
0.0817549520795266 1
0.380900149149641 1
0.0428735088128883 1
0.254948911533528 1
0.234047976151949 1
0.0593235567070401 1
0.270217464108763 1
0.496018253101373 0
0.12179872382034 1
0.359600533719146 1
0.0613377967863098 1
0.0968769680510232 1
0.460610387804273 1
0.017564675746658 1
0.120230384372777 1
0.136504270606434 1
0.446670499012229 1
0.289008060421598 1
0.196067638789666 1
-0.042849120243216 1
-0.0205833349524967 1
0.506381821258705 1
0.218784880946163 1
0.405158313977169 1
0.319515637683847 1
0.346909577794344 1
0.15939544761604 1
0.192561952299902 1
0.0848334835287665 1
0.2554853593085 1
0.00108665448884915 1
0.0560867930563395 1
0.145541445606091 1
0.101689003662175 1
0.340252483019259 1
0.148510342936967 1
0.0890546568814867 1
0.355345325642989 1
-0.110740164907892 0
0.326100013817187 1
0.583526705140956 0
0.152745688569728 1
0.0674040452411978 1
0.239861920024853 1
0.263207969606118 1
-0.0421534739014724 1
0.30988149460332 1
0.250104059092798 1
0.062090121118721 1
0.146589015495086 1
0.184668166416744 1
0.0623305033594333 1
0.252024533814942 1
-0.017298346404611 1
-0.0327135963707359 1
-0.10073336181667 0
0.0832589407434666 1
0.376743823535293 1
0.406310521058648 1
0.252391018687455 1
0.212479636166094 1
0.2081465913051 1
0.077056387066292 1
-0.0530994372463897 1
0.16192262971966 1
0.11533516679141 1
0.146518526511017 1
0.17408492599853 1
0.0449074494646343 1
0.0417788080174738 1
0.0724714021726892 1
-0.197031538770897 0
0.350196408170229 1
0.444182296001173 1
0.327201559291518 1
0.147013982925422 1
0.321323910288457 1
-0.180358491439629 0
-0.0441072969009245 1
0.0166955060736955 1
0.105961585308212 1
0.188976678273245 1
0.229439109071651 1
0.468418251962892 1
0.241357089295579 1
0.330090846132985 1
0.307439115684102 1
0.36306507046302 1
0.215234222720035 1
0.154867475808018 1
0.282079071101024 1
0.698460362207655 0
0.133800641429069 1
0.169001376655445 1
0.331648451611735 1
0.223622763216471 1
0.170797258567135 1
0.371289479228797 1
0.185773471454673 1
0.0113688097927287 1
0.0900263449160735 1
0.0285526471006832 1
0.355657898281808 1
0.154631457700864 1
0.195979566531546 1
0.191156741909106 1
0.00694327100504103 1
0.300988711741439 1
0.0586763807130439 1
0.267249086865149 1
0.329331540126449 1
0.214510748321135 1
0.00538574399102228 1
-0.1424113206165 0
0.441529851779763 1
0.0800188735834518 1
0.0406663756558814 1
0.166543553805479 1
0.435058054557572 1
0.570904925965852 0
0.0817884480943148 1
0.216907493995299 1
0.105571659879582 1
0.554728242703824 0
0.42892015206835 1
0.420784315554753 1
0.540148185834326 0
0.151321543115146 1
-0.0212098872976126 1
0.0555154015864798 1
0.320498143566965 1
0.172095899451608 1
0.00237030816419949 1
0.360561204680126 1
0.119062952309866 1
0.321473290720611 1
-0.187182777794448 0
0.245915909671147 1
0.187419416538011 1
0.212275904257943 1
0.410502242672954 1
-0.0495853944000287 1
0.315203001599335 1
0.0108103101604141 1
0.426296322795272 1
0.157059206566657 1
0.127686859900934 1
0.341906095072524 1
0.400557593560734 1
0.213351141915883 1
0.402672374379106 1
0.251363535086643 1
0.110609819589522 1
0.376721129693097 1
0.338172802265048 1
0.227744848058274 1
0.351463066311463 1
-0.0430752788466275 1
0.255352340832562 1
0.230592934613793 1
0.0466543120134407 1
0.387005261827684 1
0.236770258653448 1
0.278122451966209 1
0.322165172092415 1
0.352807336151682 1
0.0682358639648284 1
0.277748230183164 1
0.290185270703123 1
0.119236661812625 1
0.11122019066996 1
0.165398043875824 1
0.399788036116867 1
0.512786785599945 0
0.136011019671965 1
0.140835098058172 1
0.21645744494018 1
0.369673962158875 1
0.166678023854282 1
0.0803773957370966 1
0.253115968378342 1
0.196266082106147 1
0.251419341248142 1
0.181510208772937 1
0.0146252143724463 1
0.356668198890635 1
0.121001859808249 1
0.0975345406981894 1
0.22326516978357 1
0.255588081590295 1
0.151577213155902 1
0.417766468601333 1
0.378813581444722 1
0.024118814405561 1
0.365015160289443 1
0.148817001776108 1
0.121044467596238 1
0.28919088630849 1
0.34173789307821 1
0.177809899463427 1
0.285099387724703 1
0.203926315520294 1
0.370912452579643 1
0.273701510961156 1
0.137050376843664 1
0.146845782688094 1
0.289103013165628 1
0.436118516453902 1
0.138281767836804 1
0.493374478166232 1
0.156123111836319 1
0.210155985987619 1
0.111738330556794 1
0.295308455315152 1
0.444295064288889 1
0.410601706329205 1
0.266631587523683 1
0.311670195615246 1
0.165650614877821 1
0.177008776912765 1
0.0450647582453635 1
0.358307251473892 1
0.0893450156529255 1
0.446165297234172 1
0.17982031987147 1
0.168661609216372 1
0.181902656187518 1
0.244306047947952 1
0.443754555445495 1
0.443019848296266 1
0.220192316045466 1
0.301866563924562 1
0.0954516380124167 1
0.0517019474840173 1
-0.0121396109291673 1
-0.145366113533615 0
0.182140553637312 1
0.0437641435320636 1
0.126222220335138 1
-0.0738043949897358 1
0.281805132633589 1
0.312864172435746 1
0.462791181942922 1
0.102873145441122 1
0.0782444456839742 1
0.343326630945285 1
0.223222926235147 1
0.0760127930957588 1
0.283139324863097 1
0.203703612613652 1
0.205701317318944 1
0.259433023861042 1
0.404801763043351 1
0.219400416456364 1
-0.254401326899165 0
0.165877120754554 1
0.246401083987681 1
0.257209324242743 1
0.387349781695 1
0.280658408349845 1
0.143921843392806 1
0.173832028227501 1
0.195206556486292 1
0.022443759395514 1
0.232077241163373 1
0.240385361891458 1
0.172363070016126 1
0.217821915877752 1
0.239323186913044 1
0.236602291727165 1
0.254001185430313 1
0.0191233884942341 1
0.232538239775216 1
0.197482544680719 1
0.319943434454618 1
0.0947077466129047 1
0.202456353241748 1
0.112613484327827 1
-0.0190469358925881 1
0.222901652102575 1
0.372171530452855 1
-0.0277325091984449 1
0.200882720180164 1
0.18797647105648 1
0.371754305202893 1
0.185683958616892 1
0.155957790168044 1
0.156148559303865 1
0.199519913360866 1
0.406494348371367 1
-0.0297198663761814 1
0.232533724599976 1
0.0738988978589899 1
0.137144387764096 1
0.111392412397956 1
0.27139619136263 1
0.241539480193595 1
0.370681747244737 1
0.212503619409962 1
-0.153372079594708 0
0.207540623064596 1
0.00310257540615288 1
0.16020523104421 1
0.170571419551653 1
0.0984920351425384 1
0.228820943748379 1
0.304890959608875 1
0.47110398521969 1
0.47042213983634 1
-0.024519512125437 1
-0.0783161839363944 1
0.0311789181819349 1
0.215745437825776 1
0.238689408819278 1
0.308814358453683 1
0.177765352322899 1
0.366932243169176 1
0.12312323369595 1
0.308689457272202 1
0.459730691381844 1
0.252995624471836 1
0.0177507826119248 1
0.0382524559547655 1
0.20128482528785 1
0.0872375711426566 1
0.00125477817692197 1
0.426648843391689 1
0.10809616353308 1
0.224874212120458 1
0.154726889968454 1
0.273261223981181 1
-0.00781710954428359 1
-0.246136570367288 0
0.00753830276446017 1
0.128385805870413 1
-0.0124966889527977 1
-0.0479337349803558 1
0.296792819110166 1
0.345943272364792 1
0.265088918144176 1
0.344533797649015 1
0.318897260958252 1
0.43837385722232 1
0.169950003353138 1
0.461451243221059 1
0.261525839824324 1
-0.073625936906733 1
0.383768527823358 1
0.177345383282086 1
0.33855789280995 1
0.221820472928372 1
0.256111873581843 1
0.151846345744714 1
0.163073725596287 1
0.0472446482408873 1
0.0244681780221894 1
0.160741036003511 1
0.154199092007271 1
0.265048741413087 1
0.178596095894036 1
0.0831479452330019 1
0.21779478390201 1
0.224968178695986 1
-0.0517712485368539 1
0.100321611651611 1
0.342973647710844 1
0.576063431306763 0
-0.134944849716794 0
0.278898992779381 1
-0.128545418344001 0
0.137541047604351 1
0.240624891222826 1
0.0934034270596581 1
0.0573677391723263 1
0.254392506659218 1
0.220661786543875 1
0.525205358414186 0
0.334211205897158 1
-0.0388097158748918 1
0.400359483956478 1
0.237401962181381 1
0.290358560865922 1
0.245500622411014 1
-0.0634786975070475 1
0.0554220719998034 1
0.100291050972739 1
0.246699089274937 1
0.41099927697698 1
-0.136419211835815 0
0.343665706537714 1
0.414022333379673 1
0.297884539533111 1
0.438946657160117 1
0.295198724536996 1
0.150900229154531 1
0.19103917528338 1
0.350388146615308 1
0.354995434813048 1
0.188374604901081 1
0.293170634752218 1
0.149825470600756 1
0.315814420800715 1
0.141544350643572 1
0.498641427484669 1
0.142520632373275 1
0.073806846052228 1
0.105831369985359 1
0.047451679918636 1
0.21737380416712 1
0.123016043371449 1
0.0924532719639877 1
-0.0043540747535563 1
0.00975921253146876 1
0.311942277781347 1
0.587392729762601 0
0.00775540270660633 1
0.070835555598136 1
0.244310760451473 1
0.193945754752292 1
-0.0246843687660123 1
0.15826614619159 1
0.233897755514224 1
0.572796773971043 0
0.386243425846695 1
0.0654675589360776 1
-0.0554609276646602 1
0.202998227367062 1
0.484457938863306 1
0.212846644008819 1
0.110375117609562 1
0.122337338876938 1
0.123027904820312 1
0.287769416966816 1
0.240063106307826 1
0.27256043407692 1
0.209124452635882 1
-0.110745967378535 0
0.0986759412779602 1
0.197008270447306 1
0.424650740106231 1
0.128922515141776 1
0.405144838376851 1
-0.150779429171801 0
0.193898052585731 1
-0.00914679211314098 1
-0.00620397668406319 1
-0.0710607753121755 1
0.0597213370306423 1
0.120976575888612 1
0.0268493274966936 1
0.123948186519887 1
0.224432305284675 1
0.029901689514203 1
-0.0298773249104988 1
0.0932009423075343 1
0.439789360849491 1
0.300758448727387 1
-0.148931479418178 0
0.229344421460185 1
0.361540955941343 1
0.275776844300384 1
0.119897604478814 1
0.269876763264828 1
-0.0911790384182973 0
0.148002246846881 1
0.34775213976604 1
0.139987148045216 1
0.370520406938506 1
-0.305131808377327 0
0.057202188735546 1
0.107286908400024 1
0.334988537243062 1
0.160948150993652 1
0.0888850604476274 1
0.0322896750958367 1
0.123347814221623 1
0.403715329653533 1
0.0363464838067817 1
0.116133066169612 1
0.36462321342331 1
0.0325630944027284 1
0.116927149630765 1
0.0855471439219762 1
0.252364687275311 1
0.105371044368297 1
0.145706180139897 1
0.0118005781247926 1
0.177413492531804 1
-0.114279689375034 1
-0.0481663714036924 1
0.270971606865589 1
0.271660723583868 1
0.351438458714612 1
0.136463396874317 1
0.247573394161138 1
0.395135506248875 1
0.256255241346618 1
-0.0355552317483742 1
0.249511926884022 1
0.492954552247029 1
0.043832598339223 1
0.0566853201169269 1
0.178451528209121 1
0.235933213628627 1
0.399173392790896 1
0.120936924149374 1
0.0801737787197945 1
0.0515995640795917 1
0.378623627292219 1
0.0247998381858962 1
0.132674425968145 1
0.234116347762885 1
0.0604382912675946 1
0.0488835856279325 1
0.180174223598022 1
0.305348396587368 1
0.313699505396676 1
0.268286209032104 1
0.0233605241132331 1
0.215950162396162 1
0.151262838146212 1
0.112852492969957 1
0.0438481998546023 1
0.390175501200713 1
0.240750917611958 1
-0.102317210864261 0
-0.098183207803531 0
0.0480187983006515 1
0.107920760352681 1
0.174012190729603 1
0.235825038153835 1
0.199144751254569 1
-0.120522954644042 0
0.299965294575782 1
0.0263038479102807 1
0.164429641921254 1
0.217806098347857 1
0.276627990487737 1
-0.0762921558918272 1
0.297466451731812 1
0.37361913862202 1
0.339123856045646 1
0.133886476289815 1
0.257067879384688 1
0.0260138718526515 1
0.124263389285418 1
0.297242732257326 1
0.275054055301685 1
0.183470018650426 1
0.235479056159722 1
0.264117121251572 1
0.0772003600774658 1
0.152792642817031 1
0.307894126689181 1
-0.327944320188784 0
-0.0829734022076769 1
0.310765774638781 1
0.399087975984029 1
0.277614852426764 1
-0.0996816491655092 1
0.380150495000931 1
0.545143846375523 0
0.1093914575918 1
0.127374116197847 1
0.209099578021442 1
0.238874959698922 1
0.248375091632827 1
-0.186429459749489 0
0.104116312057944 1
0.300428567167073 1
0.023987600665116 1
0.0916363731419967 1
0.16347324871138 1
0.242598292872557 1
-0.142594301443864 1
-0.107782217675387 0
0.0761203384813202 1
0.408141677207007 1
0.362777287775829 1
0.309679811239587 1
0.247823551317602 1
0.12707279908141 1
0.495196518067357 1
0.350158165750067 1
0.0529673478661527 1
0.179530511873728 1
0.173364139220672 1
0.273669035524535 1
0.213045088957003 1
0.498053767204552 0
0.356587676128662 1
0.336646775104014 1
0.136422607327311 1
0.0026874112687279 1
0.278268997196535 1
0.0571044505242234 1
0.10453871018589 1
0.283285540518667 1
0.503279551845014 0
0.119869679143438 1
0.490063207161454 1
0.395971314230133 1
0.220218982450758 1
0.24785740833446 1
0.108957994376275 1
0.260945076610698 1
0.360054934656017 1
0.284121188491778 1
0.586547251714723 0
0.300806725236422 1
-0.0311902462466237 1
0.212130623197274 1
0.46601238710581 1
0.276909198753739 1
0.383214098550548 1
0.234015185722161 1
0.216238379084755 1
0.204550093580396 1
0.292001828529423 1
0.210093885033077 1
0.0792801004252491 1
0.00135064612137823 1
0.0526384323808468 1
0.0992189487201302 1
-0.0816285648579634 1
0.590035881321008 0
0.363930663345172 1
-0.0353029112731803 1
0.303139498282557 1
0.216739765173887 1
0.184909874439668 1
0.134069472520764 1
0.109504815729052 1
0.218422162086223 1
0.154148766872557 1
0.096481477708813 1
0.115453828066053 1
0.100023888461476 1
-0.0279369597661319 1
0.0229901583581113 1
0.0928797990785376 1
-0.0151078376897884 1
0.241506321245828 1
0.334700336520673 1
0.0446375390989161 1
0.0409570481751891 1
0.215956845390426 1
0.581568399643628 0
0.443245988319964 1
0.467537981913993 1
0.123812463390189 1
0.0900249713381683 1
0.162187538967265 1
0.368981628143067 1
0.0132153671171645 1
0.295556965235387 1
0.167876422489709 1
0.485014625329432 1
0.211388050312027 1
0.0154840705614801 1
0.247961053915815 1
0.140081379729009 1
0.131064628046011 1
0.32791781013541 1
0.205960479250619 1
-0.05474775587072 1
0.287751077667149 1
0.108825173585394 1
0.00269853719665996 1
0.202902902735825 1
0.177382119900555 1
0.467646533078408 1
0.0924809115460195 1
-0.0209541312093563 1
-0.0825243693023361 1
0.304077820703844 1
0.0344629458507761 1
0.345188533615341 1
0.108285859707942 1
0.0507427436931993 1
0.0800652523920208 1
0.187931374207956 1
0.167953884722608 1
0.302988912324948 1
-0.048468083277352 1
0.125853045904698 1
0.30932849967995 1
0.176165758493023 1
0.315093405094263 1
0.248796483186151 1
0.15613984642585 1
0.0654848504393491 1
0.241806530521573 1
0.393536341554196 1
0.141728251977428 1
0.284197177042506 1
0.218235466417282 1
0.506073320835777 1
0.436547664321183 1
0.137287883121984 1
0.217186631166723 1
-0.0351794696356241 1
0.385546846718227 1
0.264879035524283 1
0.259832615095081 1
0.135326788443818 1
0.206594718844012 1
0.0908100710414531 1
0.53303925857013 0
-0.335333156619891 0
0.194454519183055 1
0.454347604997214 1
0.143824712319656 1
0.285729881074118 1
0.212495994208063 1
0.27976859521456 1
0.301238553046812 1
0.317455574924735 1
0.225845178579389 1
0.208674813201163 1
0.0593298629985721 1
0.251859525994184 1
0.0491607914855149 1
0.0136371603119171 1
-0.098558751935982 1
0.251486748747815 1
0.516913858916116 0
0.202200583313081 1
0.138022710019057 1
0.280177424110667 1
0.181264341749763 1
0.307907543916672 1
0.173835666318159 1
0.347364279720234 1
0.203025802885608 1
-0.14698697906066 0
0.137070619667832 1
0.344911250958385 1
0.401886316349714 1
0.28466284268401 1
0.294837203717434 1
-0.125196517813973 0
0.189586361158611 1
0.462871565281385 1
0.202775218813664 1
0.0510686467733861 1
0.349637365515328 1
0.154885263430452 1
0.0151630480648676 1
0.188405370954757 1
0.135990730063285 1
0.125100828723372 1
0.223714603691348 1
-0.0641144051210074 1
0.329460299781429 1
-0.0690478080409614 1
0.129756367836484 1
0.220444947965128 1
0.40030337729462 1
0.284650268429649 1
0.099129861252171 1
0.222708568219487 1
0.204177047757866 1
0.296288620868534 1
0.0901328835574081 1
0.141698052341534 1
0.333886898113808 1
0.290069265552162 1
0.435484976752415 1
0.00828376942255617 1
0.261531937506327 1
0.431191773079012 1
0.211694546965393 1
0.194867949083529 1
0.197362368972601 1
0.267012674500376 1
0.269087805360237 1
-0.114976576947676 0
0.0644245114697976 1
0.188528737412756 1
0.188682355773219 1
0.253971920008006 1
0.164718156657296 1
0.300583658200404 1
0.369544670438129 1
0.161397722743007 1
0.306646533639155 1
0.361486718031424 1
-0.0228500375626606 1
0.0153517774376067 1
0.301482996221912 1
-0.195470261194044 0
0.245911883287276 1
0.0147666610120639 1
0.285420193511446 1
0.214453498770179 1
0.233973606906642 1
0.572605877958562 0
0.167358181162239 1
0.515607027857479 1
0.09560640824137 1
0.0839823491223836 1
0.167169709450159 1
-0.0391635434691873 1
0.235344834185781 1
0.175936958462976 1
0.382888398469853 1
0.0447846607166308 1
0.27901595475258 1
0.271550004811254 1
0.29023540622771 1
0.0439796890913013 1
0.153137439045028 1
0.127799042399181 1
0.211120259150717 1
0.160031796305261 1
0.0979074842497262 1
0.517909249848159 1
-0.00247718419516461 1
0.214239127083938 1
0.190044794304779 1
0.168665306773558 1
0.204345184272785 1
0.0385420097517415 1
0.220615502338283 1
0.150405430984327 1
0.322042859627022 1
0.180385533200894 1
0.0429103118194291 1
0.0213796917238187 1
0.277108265519797 1
-0.0130447941215226 1
0.294639861148495 1
0.269013408356378 1
0.151429107343387 1
0.0720466104637244 1
0.15849246346207 1
0.267693665067841 1
0.388174952973034 1
0.158937932635993 1
0.0952660193350645 1
-0.00268110454270699 1
0.198688510393483 1
0.162662834696895 1
0.349722351304707 1
0.278265190633941 1
0.022111534502378 1
0.362973171263183 1
0.540625786116813 1
0.216128919879814 1
0.27001545640619 1
0.144215095967179 1
0.343407048077048 1
-0.00385835092279779 1
0.103480311395658 1
0.353768086390514 1
0.465382632199596 1
0.04355706793384 1
0.180783871635017 1
0.2960995444868 1
0.0355106193856761 1
0.193435892697212 1
0.331622141092148 1
0.377707245286652 1
0.354836567427791 1
0.0260792593068194 1
0.31289067951644 1
0.207542014435292 1
-0.140900365682222 0
0.0824434077186922 1
0.0726363376626089 1
0.121975505316341 1
0.106521055567792 1
0.53526387989882 0
0.208810911937779 1
0.0513747423703304 1
0.309390523349659 1
0.0614192847202365 1
0.169545963439049 1
0.109826939719458 1
0.262207014402807 1
0.19429156592167 1
0.102342054372257 1
0.0316882500412809 1
0.126404712157301 1
0.200669175862143 1
0.0730831493031014 1
0.229915750667657 1
0.200897641581427 1
-0.14205564444289 0
0.593207801628738 0
0.159574223674539 1
-0.0452243532644708 1
0.415543027497479 1
0.386464200052167 1
0.261596441694351 1
0.194236228364453 1
0.136245901335958 1
0.323933323954164 1
0.101044170879878 1
0.220229346808421 1
0.290587294137702 1
0.03911334561824 1
0.0769249623597406 1
0.460855451399742 1
0.258395095704707 1
0.213954580171552 1
0.121106992013987 1
0.065220961308163 1
-0.00614428724194808 1
0.17092323475628 1
-0.037921168283047 1
0.0786757879165694 1
0.189848156663837 1
0.446968015185055 1
-0.0130830043125232 1
0.311522668352263 1
0.20342216735917 1
0.371741140937156 1
0.284111366429238 1
0.231471615949249 1
0.260797968714681 1
0.115773164585003 1
0.159648850524131 1
0.265214974014178 1
0.224471136761139 1
0.166556444302306 1
0.195613020551857 1
-0.0249499841756286 1
0.19386435626384 1
0.220193288758626 1
0.453167354762385 1
-0.0243726106060721 1
0.305299724135005 1
0.489142755129632 1
0.174953587091133 1
0.490132696967257 1
0.164409435868473 1
0.545063085301671 1
0.0194351332663197 1
0.212426210854711 1
0.0846371738045344 1
0.198877481941939 1
0.0662261160622156 1
0.377285498772882 1
0.0204255856880862 1
0.22570758565958 1
0.315390022883444 1
-0.0245157428047604 1
0.313668056597455 1
0.0795151353953848 1
0.392773418575704 1
0.366855461370098 1
0.287732811643033 1
0.201480420921791 1
-0.0176707200939456 1
-0.0948186735751907 1
0.0870141703545131 1
0.106467645730713 1
0.266889939650233 1
-0.0372781984474441 1
0.365735849298594 1
0.116500888416938 1
0.101936388263817 1
0.179231711225667 1
0.36806839151532 1
0.0432184220654617 1
0.0236287088585586 1
0.390581976406474 1
0.291792430392537 1
0.271803248015078 1
0.346299139524678 1
0.347302500778827 1
0.0854150730681431 1
0.268772265751218 1
0.384585043821587 1
-0.0226353028941812 1
0.512858467508845 1
0.168152743989324 1
0.433299755846309 1
-0.144143964430654 0
0.171145964321301 1
0.299877186422833 1
0.316545700796365 1
0.265925398530236 1
0.309148223346673 1
0.160799710037803 1
0.124630677979662 1
0.147468270286185 1
0.0919038665662076 1
-0.0221267634738898 1
0.0691986642086696 1
0.449696067027101 1
0.125968914220035 1
0.222827088049422 1
0.324862229210633 1
0.014278642192052 1
0.199862868195102 1
0.301334089930402 1
0.156821780025582 1
0.355863929461217 1
-0.059755218360899 1
0.140954232450711 1
0.159649704288031 1
0.100229576274498 1
0.0333632827836643 1
0.395881323717325 1
0.227541510927783 1
0.266936685962272 1
0.378588226015591 1
0.261850740766774 1
0.0200591499060511 1
0.187166952872603 1
0.346836387903268 1
0.211479517412886 1
0.135640276576377 1
0.363482494540819 1
0.169127048336666 1
0.0162262662989095 1
0.393383790506622 1
0.152856607851475 1
0.254471647507263 1
-0.000860926152165271 1
0.308160214548555 1
0.174163261410391 1
0.37902452244994 1
0.00685275199962912 1
0.190756051511356 1
0.205884096735316 1
0.118163952068639 1
0.339910078480987 1
0.178589868069881 1
0.144726611372744 1
0.0944023394999855 1
0.182793923591611 1
0.0427492801450829 1
0.0990026077151287 1
0.253133602883137 1
-0.00787535279797773 1
-0.0191676075008606 1
-0.0938797815075672 1
0.287514148817317 1
0.125611319863166 1
0.393503442552556 1
0.174769895641862 1
0.0993647066253645 1
0.185692208629558 1
0.302698507470882 1
-0.00854488590444396 1
0.316341445668178 1
0.172643906051143 1
-0.0594442398895496 1
0.259510970507023 1
0.371582538996316 1
-0.0209411481468852 1
-0.0385318886605533 1
0.062603559650767 1
0.407851939018305 1
0.190248834537579 1
0.33833333862544 1
0.38320563023078 1
0.404876679959121 1
0.28726145740479 1
0.107235265446411 1
0.265292067375585 1
0.260140905655088 1
0.253198187812523 1
0.161428861924528 1
0.0935824538189782 1
0.0981889867804296 1
0.1769406077092 1
0.244321170343103 1
0.32372910747578 1
0.132991975590508 1
0.445096921772828 1
0.0885454521778183 1
0.427574811476624 1
0.227553324038642 1
0.112340717696222 1
0.246929816349602 1
-0.0505849151163865 1
0.0906650440024009 1
0.0928250165838412 1
-0.248888738698999 0
0.328568384787488 1
0.137923804243103 1
0.289987941484078 1
0.480104541436321 1
0.0873902036483584 1
0.580589483670334 0
0.212725078812253 1
0.259196166558989 1
0.17138155899117 1
0.00382324442632243 1
0.287773525495147 1
0.37847051511479 1
0.241989323375261 1
0.190853981308299 1
0.308628443641906 1
0.194275263234665 1
0.371162598974679 1
0.10882503665638 1
0.256576120755772 1
0.35552117323645 1
0.0571197404437947 1
0.242545773388844 1
0.17840768060124 1
0.108059499185179 1
0.356864043899707 1
0.160684760030898 1
-0.182931927603174 0
-0.102157815259087 1
0.220698889407734 1
0.332287646085478 1
0.0468817394652376 1
0.247301465390338 1
0.176587150679455 1
-0.0748605967873503 1
0.166244977036881 1
0.410747478170127 1
0.286590744513728 1
0.118590338633194 1
0.0951563589753788 1
0.095034574980706 1
0.0398289391169587 1
0.31492687929365 1
0.305888926600084 1
0.156298294915896 1
0.33555756544362 1
0.0491353369943437 1
0.285537832347757 1
0.0258071470200732 1
0.113368791738753 1
0.468529044260482 1
0.0366966332389668 1
0.263147563176328 1
0.133156841722469 1
-0.0737282402161371 1
-0.181618440201608 0
0.608992486014609 0
0.212283608672344 1
0.140647725266604 1
0.0626923741875061 1
0.205647922698555 1
0.250686913819419 1
-0.134098491396683 0
0.479899934795239 1
0.11314077866813 1
0.0398481524979481 1
0.116709563437547 1
0.534306634427496 0
0.211080276262796 1
0.0950710154550705 1
0.203824122857431 1
0.288192889471004 1
0.255673902068102 1
0.264669683458864 1
0.0635537330567115 1
0.181475835245831 1
0.249312540836341 1
0.104758889208438 1
0.156941756020283 1
0.247129340375197 1
0.272988666950876 1
0.232906550822877 1
0.123905360411125 1
0.421386816547739 1
0.00424996389129419 1
0.133239254989062 1
0.403598165202864 1
0.233365591884278 1
0.118803508605349 1
0.0406816250442244 1
0.153651541079507 1
0.088831046312032 1
0.0463363271454455 1
0.32681389325023 1
0.459566413377943 1
0.0537859461795885 1
0.380880444858389 1
0.00546939431912165 1
0.411503470452746 1
0.0429867030097938 1
0.267999247745582 1
0.0917316979100451 1
0.108989827856198 1
0.128208782499852 1
0.235868694636956 1
0.175556953691873 1
0.0578509624553296 1
0.369403581455321 1
0.202243400676669 1
0.117310630976669 1
0.251495985763581 1
0.0637197410300324 1
0.315384921439539 1
0.269208505000724 1
0.0890060626814642 1
0.258312540090379 1
0.221160238058665 1
0.398159516888273 1
0.176744474904145 1
0.12350471522846 1
0.27890602779379 1
0.428793630582629 1
0.369491992532383 1
0.514708165373928 0
-0.04911353263448 1
0.0045934666496527 1
0.530866159494123 1
0.199963684208523 1
0.111358640227973 1
0.201825688435948 1
-0.103261341584377 0
0.282877203664579 1
0.415063432463562 1
0.10083772298339 1
0.601840100469879 0
0.196778519287882 1
0.24456652133776 1
-0.182691744281933 0
0.178768765389937 1
0.128307601289936 1
0.315130221811292 1
0.0624951870793829 1
0.126541390375519 1
0.234931585090641 1
0.0157681715496433 1
-0.0408714328101771 1
0.260467057644172 1
0.352800947142601 1
0.293294970103724 1
0.431348734753758 1
0.318796571777849 1
0.142122508339552 1
0.278270618801985 1
0.236905125177143 1
0.231958663557042 1
0.205634596891973 1
0.247783035272784 1
0.134888002382281 1
0.0621767947469269 1
0.339478079029305 1
0.186803261908796 1
0.34751487050422 1
0.273924629718788 1
0.196462910630398 1
0.101308717421354 1
0.145370183349906 1
0.212503939623954 1
0.14555753772928 1
0.122553008627623 1
-0.0443163795383863 1
0.331287357244249 1
0.292450855325578 1
0.0459179493142454 1
0.274809546661305 1
-0.0763034809730075 1
0.31429012770377 1
0.188522356726604 1
0.131084491491557 1
0.37662979109005 1
0.223198898113782 1
0.211383886382264 1
0.266530764080198 1
0.412407849433798 1
0.227956069811619 1
-0.0271005417451629 1
0.144315638341187 1
0.26047559858635 1
0.541581961254487 0
-0.143864470181945 0
0.250109916267589 1
0.395231644545572 1
0.175168406093776 1
-0.108956395259173 1
0.0144289366580312 1
0.130901479201225 1
-0.0820153504796655 1
0.179496878823597 1
0.3904686049955 1
0.197233133159188 1
0.216722240505684 1
0.313137310342307 1
0.166974701797563 1
0.645729769118975 0
0.282930072522889 1
-0.0178987374001072 1
0.431013059672917 1
0.118468192726504 1
0.280356190093554 1
0.404109950973008 1
0.420225389660165 1
0.266247295333989 1
-0.0495096988869752 1
-0.0303035999264526 1
0.435575756778918 1
0.1765460609039 1
0.245054209257383 1
0.284937296571342 1
0.410291564037533 1
0.21495733725649 1
0.417695567224814 1
0.15729136926338 1
0.546636564519747 0
0.396337532842694 1
0.168872769376558 1
0.353454407480401 1
0.168764569187114 1
0.322595184386409 1
0.240351582669995 1
0.316041887758535 1
0.00336196104600753 1
0.263834792947794 1
0.203234395003402 1
0.0619182554067266 1
0.173563951285659 1
0.105390811315359 1
-0.0137822107808701 1
0.349598916358227 1
0.419738676517779 1
0.312945389815778 1
0.194452753915367 1
0.403782858763654 1
0.173405514571738 1
0.372214029733304 1
0.341571970143398 1
0.167996925171799 1
0.133409772088363 1
0.44274937124546 1
0.19281101076721 1
0.137413125642697 1
0.235253533313051 1
0.198719376739971 1
0.236741787673926 1
0.286077495077901 1
0.0082682307074127 1
0.223526877841567 1
0.323975802514917 1
0.179427322546486 1
0.121282568680107 1
0.0901504670607061 1
0.207982032222688 1
0.331673244013609 1
0.167868206984338 1
0.17381343233448 1
0.126527250277703 1
0.20785987652973 1
0.158565684996242 1
0.274783051781791 1
0.151506690996962 1
0.435205996549381 1
0.394834297267597 1
0.346926349138894 1
0.253258418366576 1
0.334781570721789 1
0.499264859170216 1
0.140815496609402 1
0.118275099651787 1
0.152316996665765 1
0.16788967765749 1
0.0350833538405197 1
0.354108971401204 1
0.0572550984824672 1
0.188901292418008 1
0.0310186645028312 1
0.13694928655771 1
0.462503325894381 1
0.23731843945294 1
0.408913858339295 1
0.328170042297132 1
-0.0083244747170955 1
0.111846707992482 1
0.128445760144652 1
0.295280803919489 1
0.241931252549751 1
0.118628699096539 1
-0.0557063674255983 1
0.17880756724445 1
0.506282473361563 1
0.163884020617647 1
0.575692973642122 0
0.261778402594296 1
0.426757330762521 1
0.262390505886516 1
-0.102315496197674 1
0.46230132570642 1
0.22015685840878 1
0.166722978575747 1
0.0170137415602688 1
0.292179177045357 1
0.192961965403226 1
0.0547922116464641 1
0.197691426730705 1
0.166616440816413 1
-0.0858572143777295 1
-0.254297955960142 0
0.253341498887001 1
0.269018957860442 1
0.109003389473584 1
0.180513546788113 1
0.0469129040997945 1
0.0514695798274653 1
0.206669983620952 1
0.242475717845156 1
0.188848491790736 1
0.334912760437831 1
0.287223069466903 1
0.26618570901138 1
0.0392457656646465 1
0.527534141848863 0
0.201880542720179 1
0.15183381121951 1
0.0660563115323793 1
0.445898348310652 1
0.291899816381764 1
0.0883924605235765 1
0.409466764276614 1
-0.0135792746712392 1
0.272994122682104 1
-0.0770770112456266 1
0.163480418885724 1
0.202483476439356 1
0.225238494030438 1
0.254411313192531 1
0.259221977087373 1
0.214452749527342 1
0.379869318729337 1
0.0629324232325061 1
0.137955415871419 1
0.163576567357031 1
0.0377541050328197 1
-0.21812796586472 0
0.370318139531784 1
0.424131670853947 1
0.344856609120235 1
7.42719132927269e-05 1
0.121059961956359 1
0.12409669130641 1
0.211892116321304 1
0.275097083224972 1
0.0955349459375207 1
0.0898209090542407 1
0.25055767751815 1
0.20704060984393 1
-0.119587023734122 1
0.189429428346644 1
0.0710251991633252 1
0.268004035486017 1
0.197918411830418 1
0.0654967574333148 1
0.184617856156936 1
0.113623907852119 1
0.438346156479842 1
0.285913076512275 1
0.119957118064735 1
0.291719373961544 1
0.191469907321939 1
0.217939672607495 1
0.271900326522858 1
0.537132724911164 1
0.322476592589579 1
0.356942025875055 1
0.130875510311695 1
0.141265187514795 1
0.204267525383519 1
0.0701830843159181 1
0.0925899229200646 1
0.318375517519428 1
0.317104332576415 1
0.189092745598827 1
0.0868563507390144 1
0.399250605568927 1
0.257352401520938 1
0.162086085898537 1
0.131078687458418 1
0.147180647214414 1
0.103852209698399 1
0.186735946098692 1
0.337357664368091 1
0.352480598167772 1
0.269426042120309 1
0.153800996631271 1
0.268285777809656 1
0.43073182968755 1
0.15542565929734 1
0.528119608706269 0
-0.0551453613535895 1
0.185911417711387 1
0.458837010112297 1
0.268656611859319 1
0.255581051406829 1
0.0743129396939878 1
0.207027589502984 1
0.188680308791229 1
0.331764555345856 1
0.109460726829878 1
0.113029478259512 1
0.154139201510086 1
0.316108902953417 1
0.145426134080797 1
0.0695840909525589 1
0.0463163574255458 1
0.178177124453299 1
0.0966319669941769 1
0.142759650571566 1
0.293056826400071 1
0.224659842050574 1
0.211339105924485 1
-0.0154782991891109 1
0.386507333955923 1
0.393367851642396 1
0.162996873573706 1
0.296113393789147 1
0.192542133889527 1
0.437351112515539 1
0.274775944001071 1
0.130904734406437 1
0.275928010811365 1
0.0581207328027899 1
0.326187926846413 1
-0.0283729571519481 1
0.162300550495745 1
0.345768737220554 1
0.305765578993604 1
0.106811020442977 1
0.40460358753686 1
0.317900455609571 1
0.301948983982889 1
0.132985894628436 1
0.199988409214117 1
0.532152876290669 0
0.281306417864119 1
0.302975105824861 1
0.544938394176931 1
-0.110677112912809 0
0.152888223402139 1
0.355850280956044 1
0.236034828439301 1
0.473264018955758 1
0.259092380474803 1
0.337314001871063 1
0.165902960253503 1
0.285332144150972 1
0.0227912436639668 1
0.586048323905119 0
0.0997549663016638 1
0.162193053668288 1
-0.0708003333262609 1
0.217892763464628 1
0.0888364661679382 1
0.224953096347091 1
0.502577765185504 0
-0.253943959971429 0
0.350376068228516 1
-0.225611068639824 0
0.169631871526281 1
0.0275993695611874 1
0.169745446554021 1
0.0181860090916708 1
0.0777761370618337 1
0.107785816151684 1
0.211998147056016 1
0.0486064642742773 1
0.36495858648068 1
0.0712077964154712 1
-0.0189339179300316 1
0.203844118378626 1
0.251208759258862 1
0.253453771833372 1
0.366196331540961 1
0.224768998673067 1
0.172344517855409 1
0.224076174060528 1
0.0908983744542336 1
0.284763756094414 1
0.0744280431572142 1
0.178007750915545 1
-0.0896607107636185 1
0.184317753741861 1
0.102647728395646 1
0.387199016912907 1
0.242842944632869 1
0.288941077823673 1
0.203117432551044 1
0.189444935692829 1
0.177839696931438 1
0.20905262753717 1
0.233402698603254 1
0.323630949977273 1
0.175524968013964 1
0.143985012000919 1
0.0488347135782741 1
0.124237814224874 1
0.194154664100483 1
0.171398860621879 1
0.370507193529304 1
0.598128327768223 0
0.451973130679527 1
0.0763514145660519 1
0.180531461744019 1
0.412140810355684 1
0.169644653483495 1
0.255382195522009 1
0.0787532892374558 1
0.318520478843532 1
0.21045558872984 1
0.0524305653215749 1
0.154533219605441 1
0.0375503637970422 1
0.301724973596447 1
-0.0360639102360193 1
0.652347436355609 0
-0.0905941891120844 1
0.133047486330939 1
0.212995343670579 1
0.358927227523359 1
0.411961167975122 1
0.185653127712483 1
0.333000958367216 1
-0.11117513289524 0
0.158528121430135 1
-0.0280638809063754 1
0.291046475659704 1
0.412276337700407 1
0.143060388939414 1
0.0794536230912372 1
0.261393218241323 1
0.171009640529043 1
0.447990544193094 1
0.49509496499168 1
-0.171527955054441 0
0.1788090768861 1
0.263310371403405 1
0.215518313009323 1
0.0820633304058514 1
0.345233301694626 1
-0.0445550917476414 1
0.126901951588725 1
0.467063614356063 1
0.40756011405117 1
0.038120558559119 1
0.25265547730396 1
0.215783570535536 1
0.229220996151447 1
-0.000690928456465394 1
0.357648276738795 1
0.0374297048485491 1
0.0862956594467531 1
0.11068998258745 1
0.0115588064565352 1
0.27247941993393 1
0.188582365239589 1
0.276917390118283 1
0.203763592352412 1
0.0806112967210087 1
-0.0352663362521755 1
0.246148544375951 1
0.0485998853321212 1
0.188748447727787 1
0.0746290578750607 1
0.140082918991856 1
0.202313713073795 1
0.2680830609179 1
0.405457983871058 1
0.00553251573921029 1
0.345767237499845 1
0.271678342636941 1
0.179559514751625 1
0.392466556565331 1
0.180215186251162 1
-0.0174480723120339 1
0.0822716863094131 1
-0.200530856255328 0
0.219626932943527 1
0.200891435234565 1
0.370806872835575 1
-0.155131092985558 0
0.576825143932513 0
0.225146798269336 1
0.382883903451998 1
0.342088570148721 1
0.258670752396468 1
0.202199453513838 1
0.184559531950003 1
0.180733534001904 1
0.386678620957339 1
0.263435447874924 1
0.23074569138942 1
0.270212651815451 1
0.30527413053659 1
0.611901582787544 0
0.396384240314722 1
0.169339719061677 1
-0.136661763833668 0
0.366260472233926 1
0.273433885600934 1
0.372210423555242 1
0.0488895346806072 1
0.14991979622137 1
0.386605395560453 1
0.110268518675795 1
0.332242956747028 1
0.0228107080463678 1
0.179219042004387 1
0.129509348282286 1
0.0339096515739576 1
0.288716022913194 1
0.195430652091884 1
0.175430675449193 1
0.235818182526924 1
0.240974298239154 1
0.0485359426860087 1
0.176458634555509 1
0.231455849177765 1
0.214512435146164 1
0.256270575623051 1
0.30726310438474 1
0.324358512100552 1
0.241792881696839 1
0.282496956956893 1
0.314363910864166 1
0.00566900381316402 1
0.36912456774888 1
0.404340609372448 1
0.16451128289782 1
0.227547394309449 1
0.391636101799189 1
0.417848573173444 1
0.115244899375055 1
0.255025260142491 1
0.148505903840167 1
0.250135695902892 1
0.493332367746956 1
0.251589258677037 1
-0.0631760514270743 1
-0.0301909012802296 1
0.168296556719694 1
0.274375860371575 1
0.220259355327228 1
0.418448799207277 1
0.183115715897622 1
0.238342564536685 1
0.375906850879443 1
0.255710015134295 1
0.337638427595433 1
0.0536531881565725 1
0.14810010573403 1
0.0927526426738785 1
0.222120870964313 1
0.0724651742742306 1
0.226577795022396 1
0.197682596181826 1
0.452853630520354 1
0.452347420015622 1
0.065699230608526 1
-0.028058050197997 1
0.0697789303874083 1
0.315231243109348 1
0.145623065042126 1
0.375110766898765 1
0.19211550692232 1
0.421045496852721 1
0.0850770870370333 1
0.032074937463812 1
0.10931968531388 1
0.184644869197765 1
0.31458315675739 1
0.0858562177316084 1
0.0835078741056503 1
0.283211981136719 1
-0.0295193807331451 1
0.376152814194104 1
0.382597569163103 1
0.242696400549717 1
0.100741372242247 1
0.101520826130632 1
0.143380516278939 1
-0.11976872199925 0
0.215170683685085 1
-0.0334318060393213 1
0.389779623152178 1
0.285569341685319 1
0.0981900687896718 1
0.149108345252597 1
0.197422238947483 1
0.175198440600891 1
0.137954375952755 1
0.496628838363177 1
0.0284823115596066 1
0.14383171267564 1
0.163657113439479 1
0.416671455378229 1
0.154975331648051 1
-0.0425015243216304 1
0.154685184634085 1
0.176485072920278 1
0.388711576843653 1
0.484672018356477 1
0.175876916357447 1
0.114142402704103 1
0.246879138021939 1
0.124688719465299 1
0.164386537688752 1
0.595495218984315 0
-0.037392400698879 1
0.25098945858885 1
0.141038207598564 1
0.221503817446619 1
0.199857078958335 1
0.163639257439754 1
0.576183644178 0
0.314023802785784 1
0.201311660233314 1
0.141406417709649 1
0.221962370296483 1
0.202372452025542 1
0.26073298095285 1
-0.00434709070992958 1
0.290814008264574 1
0.329309267509239 1
0.382205309491638 1
0.399530635282796 1
0.0819843048325441 1
-0.0833326332661969 1
0.494062405295615 1
0.220680847628649 1
0.178392886520856 1
-0.0089125188912309 1
0.109198384272593 1
0.0263265236969158 1
0.263280593066239 1
0.129607783681698 1
0.171688146561931 1
0.124688082744392 1
0.188317208185707 1
0.272402905314997 1
0.171081183989365 1
0.151308630299356 1
-0.0312579541761059 1
-0.008549497223305 1
0.572111709506918 1
0.124924287410583 1
0.381706735074823 1
0.399753392245624 1
0.316973513054085 1
0.0068467717754591 1
0.235824442498275 1
0.428298444953053 1
0.224910219876039 1
0.0984071721835521 1
0.0747121738164808 1
0.223902363401103 1
0.271423664701695 1
0.0515739688620544 1
0.467909056800028 1
0.34065820048753 1
-0.0375516832223976 1
0.344303394818689 1
0.247042010656126 1
-0.227634037704827 0
0.097359188977495 1
0.320908353288766 1
-0.0127035584008444 1
-0.055098105384409 1
0.392730627727037 1
0.333249075537932 1
0.19044237604444 1
0.343100672336207 1
0.327032022663125 1
0.399491409007625 1
0.170974844002979 1
-0.0802827340734938 1
0.337417843756818 1
0.35021789181681 1
0.185478395178014 1
0.275734145357409 1
0.18760250298006 1
0.2620446823438 1
0.216302853998043 1
0.110302255753552 1
0.19981320987905 1
0.178042566402109 1
0.276017255875744 1
0.0917194493584468 1
0.434867163782315 1
0.274519472920697 1
-0.0131198204597827 1
0.268016716224443 1
0.227067019317246 1
0.418080485418611 1
0.208490402914225 1
0.200938514462252 1
0.360854027664027 1
0.259253551360172 1
0.489758172197443 1
0.195116381533599 1
0.141290555083258 1
0.0964948848622063 1
0.239193762179595 1
0.315611961721719 1
0.320958135232169 1
0.165320546265268 1
0.519541482323621 0
-0.0142096112938073 1
0.250884908664111 1
0.0575844268351372 1
0.0511160277466538 1
0.0484124110025531 1
0.187033825804431 1
0.432620772640948 1
0.24183512527545 1
0.32471433584362 1
0.485426858963578 1
0.645799577448043 0
0.475300833583772 1
-0.149119249805102 0
0.259072443231074 1
0.038183007680413 1
0.00967598869497398 1
0.205141593244759 1
0.0546325585534255 1
0.19094046984369 1
0.151576496583932 1
0.131574173124032 1
0.358830362552009 1
0.260547426343157 1
0.270310758420633 1
0.214218891419046 1
0.300910720257762 1
0.175983129600628 1
0.308560575461454 1
0.170156862828277 1
0.137798714588906 1
0.0264497081499473 1
0.195273324875479 1
0.164873979622705 1
0.0166348963323981 1
0.0852766137777694 1
0.0700311480179425 1
0.13535185194729 1
0.139889259397305 1
0.136293257351025 1
0.0522611220457565 1
0.040489051628533 1
0.0923884692958577 1
0.119908707310106 1
0.218046907939975 1
0.229959982780247 1
0.175265126488304 1
0.451893736209625 1
-0.0150736813744937 1
0.307416153734181 1
-0.00727177438656978 1
0.203241759167122 1
-0.201603314389531 0
0.407279353316117 1
0.262248839357658 1
0.0371112871200541 1
0.125337798222176 1
-0.0033766896949722 1
0.266061188066466 1
0.0523367330638045 1
0.0983986135503557 1
0.104445993543237 1
0.23354805282882 1
0.224130805542204 1
0.349423606127796 1
0.0564860438927994 1
0.241638697512467 1
0.258575960788802 1
0.134534621627186 1
0.177682634319086 1
0.0633545706148871 1
0.123194745475923 1
0.122784027303542 1
0.486283275827869 1
-0.0677396567701926 1
0.159558919337996 1
0.304161307466025 1
0.153114283229341 1
0.225691065578895 1
0.260747466336802 1
0.132279088109339 1
0.259335067257962 1
0.0564091641138157 1
0.182450335397691 1
0.385553028056957 1
0.229679252663594 1
0.172133589060863 1
0.513565147968274 0
-0.0540854916177971 1
0.13823136727056 1
0.192238059445079 1
0.331649419414194 1
0.283676824133877 1
0.356016746720298 1
0.524929856480848 1
0.463003590713044 1
0.210982514368366 1
0.100370146653974 1
0.316155855745594 1
0.175202613574213 1
-0.0303811393108297 1
0.115681215147093 1
0.0069799054108642 1
0.0788414993987682 1
0.0852073660846284 1
0.068711510570391 1
0.339206467643003 1
0.201684551775187 1
0.0694892930839303 1
-0.0270264631306415 1
0.193376250983819 1
-0.0402596609389015 1
-0.182048309822154 0
0.15532245665541 1
0.279014929076943 1
0.163981687781229 1
0.15472236464175 1
0.475941360035513 1
0.341085132644873 1
0.192708971884981 1
0.288848360469849 1
0.418871983426431 1
-0.0259412910618016 1
0.0135886283672416 1
0.0915265465292278 1
0.0361038183492229 1
0.0633362128047742 1
0.504090860354394 0
0.0200182161137167 1
0.246969281972958 1
0.187690344403644 1
0.285202055127705 1
0.0682721009815675 1
0.130040346510853 1
0.20966560163154 1
0.125129682627213 1
0.202866575931375 1
0.171164036863819 1
0.327890137178285 1
0.286490381139943 1
0.13428048644956 1
0.189935572478095 1
0.106663428745596 1
0.00476592769234216 1
0.326465664303077 1
0.364650054828871 1
0.26287931759327 1
0.197503194298093 1
0.265239177406661 1
0.305282474207355 1
0.181125206306813 1
-0.0239694083441024 1
0.0314978398591466 1
0.250370180002346 1
0.132247861349153 1
0.35229346935748 1
0.256976226998062 1
0.24282234286268 1
0.251424458829008 1
0.0295051435467326 1
0.245143214861393 1
0.0548251922883747 1
0.196617840823071 1
0.161428674526566 1
0.285249147865803 1
0.126999402226305 1
0.656052241692354 1
-0.0852542163475563 1
0.136494209536966 1
0.0438850270685797 1
0.125249665392899 1
0.0885182001365587 1
0.348055905214856 1
0.0996545839529398 1
0.0694350426679126 1
0.204225054398578 1
0.197325255391368 1
0.0925841139782974 1
0.484962953486583 1
0.291975821194086 1
0.289542616741324 1
0.217432763360011 1
0.144253079828763 1
0.153804280054282 1
0.21602466962252 1
0.328138379935493 1
0.333997888823294 1
0.296796615226342 1
0.0643428065260643 1
0.23103721750744 1
0.245570142213718 1
0.278228497183768 1
-0.0195634319443225 1
0.298108046104919 1
0.168224047277474 1
0.205366623009456 1
0.106794893797639 1
0.269368111935993 1
0.189356681522822 1
0.0694977405735819 1
0.238157481575028 1
0.274761998435715 1
0.191169056383196 1
0.291264315313681 1
0.171467653838637 1
0.130840697478182 1
0.12538796485389 1
0.519169324885045 1
0.219147089612531 1
0.151502712992419 1
0.20075774605276 1
0.586561553552226 0
0.0170064071754551 1
0.349136810226556 1
0.308859440567015 1
0.334655865383265 1
0.168939246640347 1
0.283790452842154 1
0.0229748378005156 1
0.327697210094482 1
0.126863372346967 1
-0.10537819964218 0
0.320297180901344 1
0.466472915397744 1
0.394477344665979 1
0.0849216584098277 1
0.271239690193194 1
0.137367557646554 1
0.173036119500618 1
0.0842208500247387 1
0.312165558914244 1
0.162421948183443 1
0.309457474545421 1
-0.159366863470407 1
0.310460699469632 1
0.435678091252628 1
0.255307964443803 1
0.270670998830132 1
0.294276876856664 1
0.362543035092152 1
0.345581830344362 1
0.311286936613923 1
0.188168302866495 1
0.351568935977714 1
0.389313280807792 1
0.400317283621949 1
0.201489947084154 1
0.181030671023836 1
0.255765528565455 1
0.146615674292395 1
0.317458757154278 1
0.203321035976605 1
0.463111770515143 1
0.148675211206762 1
0.228285029622472 1
0.332944876861924 1
0.0316908189684387 1
0.159265302246302 1
0.194558478266518 1
0.153463278305332 1
0.156555318711273 1
0.338636790929952 1
0.304694498553207 1
-0.018696257533982 1
0.1606732973795 1
0.10452225319615 1
0.00979064360630881 1
0.209789229860393 1
0.371545843352791 1
0.154779254813542 1
0.257241433099851 1
0.266322026692799 1
0.172681441322048 1
0.183514759462102 1
0.264421397355273 1
0.132906535049972 1
0.295401677904349 1
-0.0793747449763508 1
0.21909516485838 1
0.197377518950514 1
0.164141860507202 1
0.316235895631811 1
0.198604709155721 1
0.310265415916294 1
0.148026359519533 1
0.35553578827173 1
0.230406573895427 1
-0.0464365732543992 1
0.221594678635829 1
0.465238734322466 1
0.322809623700654 1
0.303739296783659 1
0.085308893138117 1
0.429886220199095 1
0.334913410550899 1
-0.0404871589477043 1
0.0570263443858573 1
0.231867938128443 1
0.0315497235516478 1
0.29347643647693 1
0.24796531633324 1
0.248169570037715 1
0.18235076735966 1
0.177631056577425 1
0.0727390615850709 1
0.378753608513383 1
0.277733222300391 1
0.32406681653536 1
0.307455684478588 1
0.20603327905101 1
0.374950598842191 1
0.202258366895209 1
0.00688785500647084 1
0.304468970863546 1
0.217844054600101 1
0.0922143981061122 1
0.333077723358148 1
0.214619288791688 1
0.271170130446474 1
-0.0434137647984637 1
0.139462728777949 1
0.313070467518849 1
0.351928020904449 1
0.172631835615302 1
-0.00265013166615968 1
0.0939453829274084 1
-0.00398332051396036 1
0.336151082009386 1
0.287520010984344 1
0.0914569837483019 1
0.150467071345168 1
0.160933505762588 1
0.191134631930598 1
0.183975270951854 1
0.132602826204104 1
0.220321243917742 1
0.357311097200243 1
0.142192247435022 1
0.106489113796412 1
0.376411301024682 1
0.308971832387775 1
-0.0617037790010975 1
0.375944767210102 1
0.216337733732567 1
0.508477543040961 1
0.103477524245505 1
0.194598687948776 1
0.135411838664897 1
0.421086970210251 1
0.263440124278078 1
0.351602452544197 1
0.263635797630044 1
0.302689415449832 1
0.00883661177457561 1
0.229743410244849 1
0.408167700058185 1
-0.0471586612866497 1
0.153076208886958 1
0.164172497083781 1
0.0936851016224607 1
0.114636380881809 1
0.141923827202719 1
0.190781781213466 1
0.0527352186894742 1
0.0280824378626817 1
0.00839181462023574 1
0.276480315499801 1
0.173499797991188 1
0.119622858041404 1
0.0244927896885898 1
0.377647512558796 1
0.178719080020833 1
0.170527985603367 1
-0.145697156486406 0
0.230154737491421 1
0.468601642478075 1
0.252312950074349 1
0.284020496567401 1
0.294160153337173 1
0.489045015425121 1
0.303058617150288 1
0.230507242138281 1
0.0640439465384416 1
0.114877865690238 1
0.322428767638222 1
0.110324922332372 1
0.126817160245817 1
0.385796811172017 1
0.158883357148429 1
0.334098806284575 1
0.455235151250041 1
0.378530297306124 1
0.341761321353228 1
0.290460687968231 1
-0.159329514544255 0
0.262925687362575 1
0.0742100835652695 1
0.0634009815656253 1
0.123350283024425 1
0.133592856400281 1
0.451251550530575 1
0.271062853293064 1
0.302915317700623 1
0.286043294283983 1
0.216269686148537 1
0.530190858534804 0
-0.0382454370131563 1
0.234311118392324 1
0.283360268381726 1
0.213982361946979 1
0.180205644894656 1
0.282531257645774 1
0.340576155552049 1
0.219726359993915 1
0.45211286944397 1
0.217246372335761 1
0.293133684833695 1
-0.00814165378483279 1
0.172963401832006 1
-0.163406898452608 0
0.237679656581415 1
0.246128718786367 1
0.0795637897401305 1
0.233640367202079 1
0.27837202001377 1
0.169049569417559 1
0.302729432556963 1
0.00433312289680471 1
-0.024149666644028 1
0.38683452111634 1
0.168176241448012 1
0.409069764629698 1
-0.00203017667068761 1
0.247713534867823 1
0.451877305032504 1
0.202329563616032 1
0.126027045379391 1
0.144981601687285 1
0.461272644051779 1
0.265271672740791 1
0.044289898118023 1
0.143173052931717 1
0.101788855137109 1
0.142581343476146 1
0.189996964972268 1
0.179807582455387 1
-0.0521060959507383 1
0.436097104593685 1
0.230919558521626 1
0.0595838112483594 1
0.188432329543977 1
0.0787381343161554 1
0.403212047785285 1
0.131562322074879 1
0.298315577426114 1
0.0708667086434702 1
-0.00254434599430182 1
0.4982701649341 1
0.129084642519924 1
0.319277331133611 1
0.447046623031582 1
0.279993124065604 1
0.2976847987582 1
0.21171413192027 1
0.0268188229611671 1
0.125940874509776 1
0.363430020406933 1
0.121222407570427 1
-0.0512202740100587 1
0.272519345878571 1
0.0577037356211861 1
0.323114638667595 1
0.325610400751188 1
0.163308209895452 1
-0.0505073512169365 1
0.427731459121029 1
0.1776452654023 1
0.512702401820078 1
0.213833329932486 1
0.365057380592949 1
0.18923850201118 1
0.177999307826509 1
0.224078385568692 1
0.0557612505237496 1
0.162001589092467 1
0.0677813726858501 1
0.299457101325617 1
0.483963586244239 1
0.102046342506639 1
0.346357627529422 1
0.112057399424219 1
0.226845495959407 1
-0.00387664154574795 1
0.274936174604918 1
0.270366390666155 1
0.444270643870189 1
0.21389903206526 1
-0.172584324748498 1
0.203327697501878 1
0.226990634067353 1
0.269591579114384 1
0.198730116803464 1
0.192219694910499 1
0.281499583616549 1
0.393619492082305 1
0.0609321254154718 1
-0.132295479366135 1
0.315489429340056 1
0.265286339996375 1
0.168165597977341 1
0.240951748959722 1
0.146563409619847 1
0.245397433916444 1
0.367688783922621 1
0.344579758812768 1
0.0456183037558842 1
0.0764466644060052 1
0.193672574943806 1
0.15297151853582 1
0.0691577360189518 1
0.239016726559181 1
0.380819228228114 1
-0.0131793025468908 1
0.24966021710301 1
0.0803567166253239 1
0.160826351454265 1
0.178673161681425 1
0.0816587549461144 1
0.227729109944031 1
0.185505133585284 1
0.36814739430502 1
0.205951947943911 1
0.23223610298217 1
0.180739717952461 1
0.00853113403297258 1
-0.00393384754849282 1
0.372633664087921 1
0.244254470592177 1
0.302825754815722 1
0.0678788752923773 1
0.443506640531681 1
0.21650462657602 1
0.212161259540307 1
0.0752334390309032 1
-0.0154939768469706 1
0.0711434767856385 1
0.447836969888894 1
0.198715605198171 1
0.0244910481061142 1
0.257115287917404 1
0.241418854505907 1
0.000476621360677405 1
0.246577466459581 1
0.0420232869854347 1
0.087620243292541 1
0.0650542669814459 1
0.0993085048536694 1
0.489555043481171 1
-0.0354533368343003 1
0.0104244846615208 1
0.0940141682397841 1
0.141135802715043 1
0.180310149142292 1
0.739933197321622 0
0.050384547420306 1
0.054171247884204 1
0.0511803445417892 1
0.364234043391552 1
0.124301028927949 1
0.274565430939165 1
0.100225332995197 1
-0.0886445371501246 1
0.00528296719734708 1
0.211916448846988 1
0.178199951219936 1
0.434628920452343 1
0.121069251701392 1
0.320184988872778 1
0.32318972937697 1
0.175862788935573 1
0.179740844833429 1
0.0673530346107523 1
0.539555572663417 0
0.182154748459499 1
0.315879924077936 1
0.161444986951852 1
0.196056422046379 1
0.252576476046592 1
-0.230694573750431 0
0.10948268956858 1
-0.199672424829028 0
0.409293631999799 1
0.441443544042868 1
0.231697152014737 1
0.136508437275525 1
-0.334089995739072 0
0.150291773759174 1
0.0944830273604267 1
0.257130644605775 1
0.0580076728563604 1
0.0223256431292364 1
0.317529393186032 1
-0.0695597813795692 1
-0.0538414530950062 1
0.303463066213115 1
0.181821611334455 1
0.346222695163277 1
0.364930542844894 1
0.331366740822481 1
0.255739399603746 1
-0.184406553045024 0
0.162690547005531 1
0.0814705004225932 1
0.230771717279132 1
0.133962869636825 1
0.309361541175934 1
0.0523057019647753 1
0.171766677855919 1
0.128720833071818 1
-0.188115616533496 0
-0.0840421703725249 1
0.209675121718062 1
0.249160294110886 1
0.300742537482778 1
0.370481854958105 1
0.271429516318055 1
0.11820722354731 1
0.123755701650451 1
0.0160502028441737 1
0.196870586555655 1
0.185780379484128 1
0.0637281223382257 1
-0.0227511507914831 1
-0.0381592876817948 1
0.163502152362552 1
0.322659831808972 1
0.414641318917594 1
0.189781158837684 1
0.13174246311554 1
0.0881853501811198 1
0.286337635610359 1
0.310351087154282 1
0.117664482181859 1
0.0450493196443134 1
0.141018677215993 1
0.150064394192996 1
0.148914813634159 1
-0.0432205709382765 1
0.245361026538811 1
0.151631568680748 1
-0.00826757929763402 1
0.128199639387009 1
-0.0399090654786642 1
0.302781801024092 1
0.378354919246537 1
0.229426613757775 1
0.361530517974633 1
0.187387582816326 1
0.153930074072786 1
0.256521770336858 1
0.0914920238756216 1
0.154603384569089 1
0.457972250719457 1
0.119906731609711 1
0.380000919653463 1
-0.0239728760842252 1
0.338079211934209 1
0.043318927687694 1
0.195993005803438 1
0.076574271965543 1
0.464624393918848 1
-0.208240329556923 0
0.257366263771332 1
-0.0844868315624071 0
0.273113098139549 1
0.272594282004561 1
0.20879884588635 1
0.326531010827633 1
0.403483183639577 1
0.276630544288768 1
0.128113378728469 1
0.214437611205335 1
0.30235689296236 1
0.559090573832082 0
0.0505542649392872 1
0.0849371735310601 1
0.135733052384746 1
0.209892036775019 1
0.31919690287757 1
-0.128833981346293 1
0.25615069404565 1
0.351485218415068 1
0.00830430130282748 1
0.561415340971339 1
0.345609103397459 1
0.265061181227435 1
0.411728717601845 1
0.0461179412782208 1
0.0775680473526252 1
0.0141153500152815 1
0.245238389988871 1
-0.0113015829549833 1
0.450694652616399 1
0.419364508195989 1
0.326754294808318 1
0.129342760352102 1
0.269266904439778 1
-0.0662411065868305 1
0.40561839329201 1
0.337303349317456 1
0.164273599764207 1
0.387105845708639 1
0.25108526787136 1
0.216421543187838 1
0.258911032143697 1
0.244240022133987 1
0.342059020209342 1
0.121878083173105 1
0.23390674371758 1
0.185051775151087 1
0.272834590128222 1
0.443691085119034 1
0.234291305290027 1
0.229063181481992 1
0.356388951483756 1
0.0163432435662728 1
0.35844250856926 1
0.213230095164434 1
0.209910885654252 1
0.0777667491607671 1
0.468579911578819 1
0.0442390905754067 1
0.411175704383801 1
0.230304331115296 1
0.22451316127192 1
0.0413372513624314 1
0.308538753830176 1
0.246503738644592 1
0.090153699313997 1
0.318564374980804 1
0.154767261587688 1
0.261489806806945 1
0.294080429568118 1
-0.0752559184026048 1
-0.114601890216072 1
0.0980354673694306 1
0.122339242095156 1
0.148586585205487 1
-0.0606059864520395 1
0.259148199591593 1
-0.010231079096333 1
0.0212384387057547 1
-0.00478721552359837 1
0.122647989008608 1
0.211616943861139 1
0.106465115353268 1
0.203071141079234 1
0.0824603906132156 1
0.322960492704894 1
0.165900980724942 1
0.0107432810550447 1
0.531248515616519 0
0.461990826863565 1
0.0874789312403172 1
0.334035960983104 1
0.156543699634211 1
0.424512029568114 1
0.251748898095347 1
0.372100729720907 1
0.0889678504797787 1
0.31024026813955 1
0.130200928398109 1
0.230154062351465 1
0.103172380524719 1
0.233776410890333 1
0.368276379951568 1
0.0322382726674098 1
-0.00833794702602013 1
0.128120795907002 1
0.0438048398192343 1
0.0746601336682413 1
0.258892657404915 1
0.0112068324084906 1
0.0465460895442822 1
0.193166375417193 1
0.140949730531521 1
0.0502133572402817 1
0.170791514985289 1
0.2041258780879 1
0.266565150507775 1
0.422590675996333 1
0.359359195064037 1
0.255608577467087 1
0.217951618798131 1
0.129001332415427 1
0.300620963762975 1
0.331960326317687 1
0.265041875390088 1
0.236285727094378 1
0.0555286664366185 1
0.432865411217033 1
0.270058417186583 1
0.175886684752807 1
0.193769624930184 1
0.0995244394342794 1
0.08045765464327 1
0.0938867029303128 1
0.395496099100736 1
0.107850539461204 1
0.189361654278164 1
0.107790508479213 1
0.0342761013840704 1
0.28763563224568 1
0.381363104900935 1
0.236588613793514 1
0.0197486867456246 1
-0.0779905544647754 1
0.37966192711906 1
0.343818759712787 1
0.415346151410999 1
0.246499976325042 1
0.533285311147804 0
0.208835718477203 1
0.0939230266231701 1
0.00878268627817959 1
0.1626617319617 1
0.00623387298492512 1
0.547312766207936 1
0.350322160003091 1
0.166530714116091 1
0.38409841923814 1
0.353075567833449 1
0.224370759826764 1
0.211770389157336 1
0.107806868127491 1
0.0782030889228884 1
0.0207891887005098 1
0.17735545615227 1
0.197369873381442 1
0.802025467757419 0
0.277045814007559 1
0.0283815122056109 1
0.258904712967019 1
0.258392459645792 1
0.156960332241616 1
0.146849756794829 1
0.336452418143115 1
0.252676481710466 1
0.0820988697414477 1
0.110296435021891 1
-0.0410838843898928 1
0.109640059272658 1
0.311716238077562 1
0.383547986890473 1
0.20300685362451 1
0.436865213246908 1
0.00846558168631204 1
0.228335770779013 1
0.0168778114416156 1
0.187940846497026 1
0.328134109275545 1
0.148984332292837 1
0.223531510132311 1
0.24663221912838 1
0.152797971700764 1
0.144695930278309 1
0.351935160485668 1
0.34041593781193 1
0.207998412882582 1
0.141727153694754 1
-0.212103229223388 0
-0.12532065012433 0
-0.238131591701492 0
0.26214044664605 1
0.0578198603848922 1
0.0821532868568115 1
0.0741682237502174 1
0.0456862724862658 1
0.179552079092601 1
0.379000027811799 1
0.182333659150116 1
0.0644346099576161 1
0.153200211854898 1
-0.0803462171469871 1
0.217371864164917 1
0.311807621610668 1
0.0439436465131616 1
0.336406293087743 1
-0.113121207918467 0
0.342510328140092 1
0.183604634343186 1
0.226820130826012 1
0.102791099311329 1
0.13436455461229 1
-0.166110793010302 0
0.222328315766486 1
0.259618699716525 1
0.299370459922623 1
0.283546237269123 1
0.0121511750258831 1
0.210464210545579 1
-0.0303494569510809 1
0.409300372293915 1
0.571694246583732 0
0.226894859368944 1
-0.0392151574166419 1
0.258732371119222 1
0.0243836094732171 1
0.266542914590264 1
0.281783902545542 1
0.27537374200823 1
0.39491482916539 1
-0.0683434788976375 1
0.143063155799842 1
0.158767740048859 1
0.176801865438781 1
0.285142492137581 1
0.0734734142757536 1
0.109548847739083 1
0.184691580495393 1
0.108956099202978 1
0.217680341645595 1
-0.0422098340479593 1
0.348048510074359 1
0.279228932287835 1
0.590061113229355 0
0.351815657992073 1
0.299183011212075 1
0.0124048341895097 1
0.412689274120354 1
0.328062435529314 1
0.216351467581559 1
0.0866682648591931 1
0.453121767836189 1
0.429393704894065 1
0.268197487636986 1
0.0793420370072424 1
0.0973814157797703 1
0.0401644123302446 1
0.248506319569432 1
0.142625517798772 1
0.0335991441346145 1
0.0733967537865462 1
0.340551264060797 1
0.170372650221073 1
0.303828984569414 1
0.210734990652901 1
0.207333163105269 1
0.320133047597094 1
0.4724079835344 1
0.148542214800185 1
0.223743365947704 1
0.169180839453383 1
0.32851436722362 1
-0.029793893770603 1
0.0842760747896192 1
0.00129906702165414 1
0.0166449156415798 1
0.162949330760246 1
0.244788767398365 1
0.112048233350947 1
0.0667907850316243 1
0.39677716746249 1
0.269822408637719 1
0.153670515848771 1
0.375126328228774 1
0.200649428335166 1
0.339697081958187 1
0.366944314237673 1
0.167019924128679 1
0.067607359101605 1
0.133386892452546 1
0.215959909812441 1
0.485115890636916 1
0.304183304131207 1
0.194107347094782 1
0.218944730610006 1
0.254966611902811 1
0.350781311692744 1
0.0905966857433852 1
0.30408974961494 1
0.590675892907079 0
0.254153074408793 1
0.360124601030842 1
0.170788690143736 1
0.276224404632007 1
0.2839009271733 1
0.240504452078869 1
0.102281796720293 1
0.0536155335397901 1
-0.114696715989877 0
0.00357768990119144 1
0.320230671291568 1
0.354377981906874 1
0.194138228961326 1
-0.170995942459937 0
-0.160269533369923 0
0.160833147593896 1
0.242302718151768 1
0.399612092375336 1
0.463018987877152 1
-0.132325323657291 1
-0.0345483539924051 1
0.0619861972038454 1
0.210879618229824 1
0.192928956376889 1
0.256720061428624 1
0.424785595484247 1
-0.0735908583048872 1
0.448879573817772 1
0.312072342333293 1
-0.0412688875811419 1
0.0312884244362284 1
0.444487774481394 1
0.0617617939608488 1
0.236245169050365 1
-0.0329142311355984 1
0.346258322313206 1
0.185017438725617 1
0.159714484718849 1
0.0427282279635863 1
0.226722270832009 1
0.268168526076557 1
0.39677738528088 1
0.00664398521283962 1
0.194288063356872 1
0.481697489977652 1
0.258698199582049 1
0.286669216788197 1
0.0195639828355604 1
0.0557344936357288 1
0.461963841297406 1
0.121586416037597 1
0.248569866704691 1
-0.00700114145770253 1
0.368863752604244 1
0.276238296300863 1
0.301453131557335 1
0.462522402906601 1
0.127104516193012 1
0.282209274975315 1
0.106339096158926 1
0.226319278501609 1
-0.16775256306262 0
0.358362376871223 1
0.195045238906637 1
0.125070039297322 1
0.303042785029963 1
0.0227541201634017 1
0.306182987267298 1
0.597302512354201 0
0.184410152800974 1
0.319288972740415 1
0.218894508337663 1
-0.0707934988001926 1
0.177147849666036 1
0.0922146268037315 1
0.249469414935123 1
0.0219211797246942 1
0.122323298911745 1
0.669792833039059 0
0.143375230102923 1
0.336469942274483 1
0.0316632138004413 1
0.0940748658655923 1
0.350537878471156 1
0.527868807527605 0
0.0862839762707142 1
0.334172135245589 1
0.0440764365871499 1
0.194114640047697 1
-0.0496683478058729 1
0.304362221231974 1
0.350232343796902 1
0.156428569190814 1
-0.0991366330166639 1
0.114115204759485 1
0.044040008983339 1
-0.129900115896981 0
0.0996058012360945 1
0.53738323344163 0
0.273658307775669 1
0.169596676129276 1
0.241688712284258 1
-0.0023208326304538 1
0.151113285095957 1
0.250241929325213 1
0.122401350541758 1
0.387753123891932 1
0.273273963347652 1
0.306976840353391 1
0.292182452394581 1
-0.148789532577568 1
-0.0743073983541448 1
0.371856414268076 1
0.391488656098732 1
0.249256913821856 1
0.40535343608408 1
0.285169724020991 1
0.0441167970923231 1
0.308854850188523 1
0.351594424604777 1
0.0418087457628673 1
0.160521340915248 1
0.122378591250777 1
0.26469540773035 1
0.280644845794775 1
0.0444959401457686 1
0.186025444002576 1
0.145403115387803 1
0.177344436284604 1
0.267035995532693 1
0.0717528421530727 1
0.38639104723196 1
0.216616677075355 1
0.150136427566381 1
0.300035441573589 1
0.279100361203858 1
0.00998572376336984 1
0.283931164697211 1
0.0889152256013086 1
0.27719183100022 1
0.294395288823657 1
0.251836238111786 1
-0.0950833899624317 1
0.257474460962202 1
0.407927880821437 1
0.35048471607503 1
0.245480026981542 1
0.215682378827288 1
0.427564570350946 1
-0.0247112829924694 1
0.0683033959096001 1
0.113436235383972 1
0.305170344414185 1
0.211826068018882 1
0.131366884025798 1
0.278108277923681 1
0.297686650295602 1
0.599489478402546 0
0.212725734740284 1
0.254127036341337 1
0.501355047635667 0
0.0614420085842288 1
0.373609261965784 1
-0.0733947210222134 1
0.382908050309576 1
0.290579942034043 1
0.373165950923577 1
0.408349520991597 1
0.517997154923175 0
0.154333455897166 1
0.264473298467404 1
-0.0093149513212054 1
0.390165278112536 1
0.227490673922778 1
0.391504158027783 1
0.548890285214101 0
0.431530063593537 1
0.0139189315036855 1
0.0974546627965684 1
0.259646462709126 1
0.219765398880281 1
0.11378457686378 1
0.0630401667521898 1
0.333376085988489 1
0.404507028867813 1
-0.0399486934871131 1
-0.202669654205786 0
0.10957647309536 1
0.40959983785989 1
-0.15216794193131 0
0.309175178153005 1
0.167708532231097 1
0.142073712529456 1
0.130734429117105 1
0.229927820042041 1
0.188944027903575 1
0.30903502698039 1
0.163562608441086 1
0.278523001645505 1
0.214599710541582 1
0.201873043742214 1
0.0980242004955985 1
0.210776220870216 1
0.159715541314157 1
-0.154522608305894 0
0.292078240748941 1
0.121915661919801 1
0.160149543681337 1
0.233232416253248 1
0.194180717762324 1
-0.309273640844376 0
0.280010739334553 1
0.139628150531566 1
0.083144078612155 1
0.181744737373044 1
0.637528215181336 0
0.350707218660808 1
0.263393957064276 1
0.394370412955839 1
0.177941651705571 1
0.179119939208983 1
0.112457991496036 1
0.398682010076344 1
-0.216842016657929 0
0.189981892441934 1
0.222475553112345 1
0.129529510988461 1
-0.0572158768506241 1
-0.0169603583140649 1
0.43007522037005 1
-0.256999610358747 0
-0.0409582529101629 1
0.374111290892533 1
0.4092073366159 1
0.24107884146341 1
0.40639414714788 1
0.314372448629797 1
0.262830959979928 1
0.150366183379628 1
0.407351014258328 1
0.227841386250842 1
0.269867144313704 1
0.388623092916099 1
0.0121667146981606 1
-0.0209273683348157 1
-0.00533702144709156 1
0.445804218796265 1
0.337478905608308 1
0.22742840582782 1
0.134471789561378 1
0.279131741644717 1
0.46404422448771 1
-0.217715764381298 0
0.277188587563384 1
0.296998865371068 1
0.0713179310726223 1
0.15412990353216 1
0.371317991410453 1
0.0749745820840201 1
0.0882709351876711 1
0.0157725276051434 1
0.463022975360761 1
0.13792003829256 1
0.615739013614729 0
0.330939837774081 1
0.185652562374119 1
0.0771780122679286 1
-0.118689391472772 1
0.423377679028256 1
0.161318332264315 1
0.111969544392608 1
0.399982799406953 1
0.210190892433644 1
0.18268766462639 1
0.0146718242215031 1
0.277292176330182 1
0.367075437409714 1
-0.0014687276278765 1
0.252882894161496 1
0.115174095711268 1
0.369493797714468 1
0.315986892638018 1
0.000809128530653291 1
0.0494676929351515 1
0.256242037115766 1
0.208691792843895 1
0.238409576607236 1
0.0746827605575004 1
0.106327404750067 1
0.391397164807222 1
0.252713993473527 1
0.270275468456716 1
0.357163626261275 1
0.172358473646667 1
0.232603293132652 1
0.101190194266609 1
0.205740294161497 1
0.278418948440781 1
0.0909086901062299 1
0.185237799459286 1
-0.0215618071879025 1
-0.136786884195296 0
-0.0948012544068625 0
0.285762432624272 1
0.382781684641713 1
0.215800173575113 1
0.235021839048592 1
0.198846611403854 1
0.222612520326491 1
0.0029985805467873 1
0.149276649475233 1
0.0788712464212779 1
0.0937432973393757 1
0.245430116157918 1
0.0816404929270805 1
0.304422837357377 1
-0.115793287078399 0
0.130429543658946 1
0.279452436824267 1
0.105929317474044 1
-0.155359140250842 1
0.263471719228682 1
0.501086600120875 1
0.226809034546556 1
0.199192221657438 1
0.215910266080294 1
0.456627642598479 1
0.365821885901092 1
0.0138925021640469 1
0.41629376576605 1
0.395494556899588 1
0.279000633696111 1
0.230291963296581 1
-0.0553473070684998 1
0.218938276383162 1
0.19759982060115 1
0.259158851713398 1
0.217988197839705 1
0.110443307748423 1
0.0730523036291516 1
0.106415815105756 1
0.268394051913895 1
0.0830916169958905 1
0.0329644810111081 1
-0.0690597927079068 1
0.137158583290724 1
0.169474347880213 1
0.183558499947877 1
0.147606410149589 1
0.400301880389389 1
0.270208448227999 1
0.0653763768930581 1
0.368372713855391 1
0.240338210565015 1
0.255966675462528 1
0.467071988747574 1
0.2572525947301 1
0.132940343358853 1
0.545475858074014 1
0.231821638367599 1
0.226370485803655 1
0.145463361775341 1
0.0515755174470066 1
0.219886543236921 1
0.0683766623644684 1
0.0123189862893236 1
0.179964583940978 1
-0.130330832202386 0
0.229118642921374 1
0.58656093991856 0
0.409728120262367 1
0.129122116669896 1
0.0997781008289125 1
0.475430197967879 1
-0.0549905575233944 1
0.227035431803997 1
0.0720605524683389 1
0.0255063700415323 1
0.158066899643934 1
0.0448241000119132 1
0.359095355869557 1
0.207159438940972 1
-0.0155600119694312 1
0.126340034976419 1
0.212018479398417 1
0.473506133893163 1
0.154937943399151 1
0.497597702312448 1
0.281505212776489 1
0.224939058896598 1
0.272466349064544 1
0.102311680596849 1
0.114656426990915 1
0.0670034383042658 1
0.205221739971397 1
0.15432845186893 1
0.195973324528506 1
0.290598933927847 1
0.40405391482185 1
0.22408776172208 1
0.419208115725389 1
0.408344926672116 1
0.217466417052587 1
0.34298745195459 1
0.102533058362948 1
0.0231316245564245 1
0.377122054673137 1
-0.0431514155130879 1
0.169548633280063 1
0.153218411462998 1
0.222059345149743 1
0.0422041261270714 1
0.137604780481909 1
0.393653602489846 1
0.24340115831193 1
0.364338338125685 1
-0.0044961937403513 1
0.18853976511085 1
0.416027921663774 1
0.260106360738273 1
0.197410014719718 1
-0.0813823987523745 1
0.265842847572536 1
0.0809727175138682 1
0.391780015020644 1
0.205771917221265 1
0.286937203154683 1
-0.0389984666059392 1
0.193860818960515 1
0.413045679284481 1
0.353064465588698 1
0.573150475770965 0
0.110693084857148 1
-0.184240686692259 0
0.302046525008237 1
0.20430210086898 1
0.112287181891159 1
0.367800534833673 1
0.220378158635664 1
0.31528432646149 1
0.242710122180742 1
-0.129597519248039 1
0.245731323543687 1
0.261511322933647 1
0.461742943171274 1
-0.035678513949466 1
0.409904922916722 1
0.20351608402137 1
0.168812438098392 1
0.0923694463168016 1
0.0526717473261593 1
0.286689637826518 1
-0.130084779180275 0
0.257876546418113 1
-0.0103884672881362 1
0.239865253199532 1
0.247369827527056 1
0.235221466186024 1
0.242399005415613 1
0.278685190489617 1
0.146608272731459 1
0.200531632175187 1
0.319431782621108 1
0.284043345341713 1
0.541173641736898 0
0.366618921446048 1
0.319561909953612 1
0.383750230903921 1
0.299333856238678 1
0.0646801630944037 1
0.0591932241068275 1
0.110521032772666 1
0.000290762720186364 1
0.176759642485164 1
0.15013046214746 1
0.123037104673659 1
0.053883046678441 1
-0.100590057039685 0
0.212834634983433 1
0.111930729816 1
0.257333435333762 1
0.323277274748253 1
-0.0734497485905767 1
-0.0606464619575853 1
0.0572141170025775 1
0.602747246638626 0
0.26190845347584 1
0.285151625445366 1
0.219557290794109 1
0.0929105752826076 1
0.177292318837215 1
0.261175310686963 1
0.255824793762451 1
0.276169654986223 1
-0.0670939877771308 1
0.0821371190889689 1
0.18003013946066 1
-0.0162975950559493 1
0.0440408334683358 1
0.239032635076473 1
-0.0698460497898624 1
0.444853348779282 1
0.221946410535176 1
0.256028690556815 1
0.253555196074866 1
0.427408896610568 1
-0.0281694122329355 1
0.267171811806452 1
0.260634795050067 1
0.337058712809773 1
0.221472044802154 1
0.109239856943582 1
0.316546953419476 1
0.174298604325948 1
0.236045134752819 1
0.131520683105017 1
-0.00753602161113367 1
0.252607590310353 1
0.33753895003253 1
0.123782073784414 1
0.0653567153176697 1
0.0823833774478994 1
0.236651558573379 1
0.182331590752796 1
0.335409509283009 1
-0.0720634042016074 1
0.220312808115753 1
-0.0431552029247872 1
0.12778713145618 1
0.337803485048361 1
0.0595483447113604 1
-0.00789899086257687 1
0.602298029288073 0
-0.26836041082043 0
0.0838791893776328 1
0.321742400696609 1
0.0956546290238355 1
0.450724053349759 1
0.397897121264048 1
0.107350032870051 1
0.257556568967449 1
0.0242007463596761 1
-0.0288932090257104 1
0.28698102117683 1
0.22713550010691 1
0.229533807057405 1
0.345455573831683 1
0.097956947948715 1
0.109474811054382 1
0.0944192141866142 1
0.283992320917713 1
0.172475057668162 1
0.145332292539595 1
0.111579394991648 1
0.17442608802313 1
0.0606299422220934 1
0.125557191055247 1
0.074595018701264 1
0.213276823395997 1
0.170716201125836 1
0.369469011926367 1
0.294945978434807 1
0.322824236270385 1
0.285957274792674 1
0.278070152654137 1
0.284722962446381 1
0.121546823766072 1
0.123707501420334 1
0.122551253661918 1
0.244183368544984 1
0.352680947423648 1
0.104371133479317 1
0.391594730911624 1
0.386740268384568 1
0.118257127257517 1
0.095293392513732 1
0.397337094513562 1
0.0784078714319232 1
0.178313144519649 1
0.421242711143819 1
0.0845849333950182 1
0.258023562805841 1
0.341455807080733 1
-0.122212924232192 0
0.280931843381777 1
0.125120330684907 1
0.332038217430863 1
0.268449259413538 1
0.272488175332059 1
0.0842306334578397 1
0.103724472376822 1
0.168395859359755 1
0.321326836901863 1
-0.0409913483169032 1
0.417391159783481 1
0.397131776326502 1
0.198575211556536 1
0.445970509455498 1
0.00945705868123017 1
0.0812141468110273 1
0.169631158864626 1
0.131893074339714 1
0.173556781700972 1
0.23308355082352 1
0.221662874281542 1
-0.0541145061681313 1
0.561434350572805 0
0.303376090050086 1
0.230747257362575 1
-0.116062439290135 1
0.101151302678353 1
0.249503550279785 1
0.0951121112887141 1
0.303869371860976 1
-0.217639713069953 0
0.183383931276265 1
0.294669861381796 1
0.0374568728840324 1
0.354956866223066 1
0.208996526042634 1
0.293059643205369 1
0.159080868337837 1
-0.0362909949083351 1
0.0421201920727989 1
0.345154081025976 1
0.297271965093246 1
0.480570037746547 1
0.234136216828114 1
0.575306396917189 0
-0.216637909595404 0
-0.0196007306044872 1
0.187033707164686 1
0.210907979982676 1
0.198724477406341 1
0.132042701739493 1
0.350628974207451 1
0.301016223002398 1
0.183444756465847 1
0.528706918338678 0
0.192783493370338 1
0.243648978945251 1
0.382139422426817 1
0.028791615451132 1
0.0334694857852422 1
-0.201813268903591 0
0.201500471929292 1
0.588564833236956 0
0.0957848257676171 1
0.128759115449397 1
-0.0638393752319434 1
0.149230870749352 1
0.476000166797171 1
0.196695792685248 1
0.0381823628244833 1
0.119528573347776 1
-0.0855241286557468 1
0.278824057941918 1
-0.00457192239267158 1
0.306691462920769 1
0.317183525142135 1
0.257357192054084 1
0.116784775819029 1
-0.0526184576802488 1
0.0960708848399566 1
0.283243275781485 1
0.152625981522481 1
0.235188230281918 1
0.302054371946782 1
0.0222832820801191 1
0.398323650561092 1
0.439719831611722 1
0.0556372072332052 1
0.056024874609175 1
0.291564345234202 1
0.355840947498875 1
0.0353419060209842 1
0.040551400147538 1
0.412649297196228 1
0.320563635650101 1
0.0627848436246465 1
0.186447923060968 1
0.15211184764735 1
0.0310543608719151 1
0.328634569399632 1
0.225277241071457 1
0.197393706770872 1
0.214412839012318 1
0.256361373499319 1
0.0321285813468901 1
0.21806289233361 1
0.0789619074985577 1
0.19025291908417 1
0.220701507262785 1
0.21207814013915 1
0.0221381068385767 1
0.184847657909648 1
0.207068840406234 1
0.421934665763116 1
-0.0415139649967214 1
0.242833496510513 1
0.235512279115877 1
0.354558971263287 1
0.255379925234608 1
0.0217670864324869 1
0.133924354923761 1
0.184951047499996 1
0.255012287222715 1
0.106273983047327 1
0.0514343359563532 1
0.0668793826334066 1
0.413823661456708 1
-0.0395962172449073 1
0.369407830707077 1
0.156883869850016 1
0.177631228052002 1
0.255167330868811 1
0.169797305135173 1
0.0975438771320992 1
0.27826960068116 1
0.0586509154180206 1
0.139226780107813 1
0.265439568305282 1
0.125916910240491 1
0.373381439118193 1
0.138988704932921 1
0.260979713195391 1
0.492207111261037 1
-0.0951796323982843 1
0.0379111112986843 1
-0.117946533763275 1
0.181209519657454 1
0.379445452631635 1
0.314656113544274 1
0.109571933467095 1
0.47979415043614 1
0.314777325139567 1
0.310928648828002 1
0.401371810163986 1
0.284988837603985 1
0.0426762184883729 1
0.0791819992502588 1
0.0310761367746804 1
-0.0802941390108448 1
0.217043519707923 1
0.254833418644788 1
0.16512535878855 1
0.424251887478137 1
0.329458383053033 1
0.297623077231836 1
0.0771401485984135 1
0.452458154283695 1
0.0982415658069658 1
0.317471803914852 1
0.0244137096999809 1
-0.163390067684735 0
0.288589108084775 1
-0.0593396166693843 1
0.171686745643771 1
0.174754006329253 1
0.0853383646461469 1
0.320156270519189 1
0.474280069492956 1
0.199614852788814 1
-0.067050706176847 1
0.213098059650451 1
0.393921960597745 1
0.139896410350716 1
0.212882587737783 1
0.355329723260722 1
0.219250916142468 1
0.200735501818022 1
0.0503423750801501 1
0.0846367242259277 1
0.123397280314866 1
0.427967392188745 1
0.0437339178888154 1
0.0624262111759024 1
0.16810676922235 1
0.0905664639803734 1
0.305776738495526 1
0.290285330726414 1
0.292553119890382 1
0.302227651401957 1
0.0699753555074185 1
0.00207713231364986 1
0.464848252178485 1
0.273880970047277 1
0.0324243100096005 1
0.461001314432316 1
0.195116098981012 1
0.449892394456063 1
0.230104892712967 1
0.39927392217168 1
0.0770199352260778 1
0.0120662981481506 1
0.276718926352086 1
0.175930334778296 1
0.258827051491565 1
0.309221232686234 1
0.426473195052588 1
0.397344474970115 1
0.133506703733437 1
-0.048691837525674 1
-0.0595346858713463 1
0.118720400450886 1
0.214195305370282 1
0.311210691026215 1
0.160279440381853 1
0.0400794939062619 1
0.378527149070158 1
0.163953269879634 1
0.077620006255485 1
0.0722772222442843 1
0.125186365144531 1
-0.0561199593061807 1
0.17196094925454 1
0.433148017861177 1
0.250873692718704 1
0.287911742058461 1
-0.000422401189716749 1
0.0691631402469927 1
-0.0406480522164747 1
0.277382242825813 1
-0.0110696586214564 1
0.432377124301128 1
0.15569929943528 1
0.13143177811402 1
0.191190379178342 1
0.0288201853674342 1
0.140185310732709 1
0.250646960447497 1
0.126988601464767 1
0.311036881631301 1
0.202545167660612 1
0.476057065613244 1
0.311359583175575 1
0.46167224062721 1
0.31941768303012 1
0.0672832183064818 1
0.278269233087361 1
0.219965476927543 1
-0.103747159894086 1
0.172387374439967 1
0.611406889716713 0
0.319909406067499 1
0.411179917494147 1
0.043505392521955 1
0.356992553534449 1
0.126116403494324 1
-0.16071684506126 0
0.407748286857457 1
0.204846485370192 1
0.374957540431216 1
0.109122576527314 1
0.651681015725523 0
0.0619023374832433 1
-0.000413984349685349 1
0.193392047024471 1
-0.0749019942146888 1
0.376803620716993 1
0.176257335687332 1
-0.00465718505912042 1
0.377104186301573 1
0.0612706478973089 1
0.29602674417722 1
0.108543324840427 1
0.0632118315418323 1
0.0108639001554876 1
0.355912366857426 1
0.155897353504168 1
0.361390307922914 1
0.374732471749833 1
0.1477781721647 1
0.0580436705377112 1
0.388271131209342 1
0.160631736538911 1
0.175745348275553 1
0.0785499484439737 1
0.281824459832377 1
0.194369909830587 1
0.134244154096325 1
0.309398254171471 1
0.394210486804999 1
-0.0614922011714216 1
0.181968482077957 1
0.272705373460535 1
0.349957801934013 1
0.422610238808012 1
0.226333154049229 1
0.289111097602905 1
0.115638331706212 1
-0.115940147901878 0
0.232561218551423 1
0.169874596091525 1
0.101791624620727 1
0.277193993439991 1
-0.113581487519228 0
0.450487605723224 1
0.28210834978739 1
0.117251751577465 1
0.0762701380567322 1
0.155516581472867 1
0.215908591947224 1
0.24987688669108 1
0.122514145296024 1
0.270320838103861 1
0.0729104620485627 1
0.353414004035258 1
0.166570056596257 1
0.129236963601802 1
0.469304360401608 1
0.199499692354864 1
0.424376852113152 1
0.645037919788613 0
0.14608515359742 1
0.0417261981874505 1
0.245855468979188 1
-0.101943600958043 0
0.293112426931862 1
0.342406167974098 1
0.243342115477668 1
0.574550560954308 0
-0.0518675409129583 1
0.25366415547363 1
0.103296221122697 1
0.090632731656115 1
0.385003989848049 1
0.335331098003597 1
0.237532950104123 1
0.0945535104550021 1
0.265366929641377 1
0.16591017061123 1
0.288332668826303 1
0.347826299187721 1
-0.11728965397477 1
0.147051406227448 1
0.178103130370899 1
0.362649935531888 1
0.357578755050672 1
0.156305954879662 1
0.188765847611162 1
0.233642484548433 1
0.256265424886541 1
0.128891914736749 1
-0.0768585966035912 1
0.0199392856790393 1
0.246832955160081 1
0.264491510562211 1
-0.0303713800409136 1
0.109071003997137 1
0.394357182344079 1
0.297034510542471 1
0.247682620873569 1
0.639937496819811 0
0.00917738868134543 1
0.319185291904348 1
0.276924944309987 1
0.202739437312806 1
0.375976685685253 1
0.157247421933593 1
0.476050565002567 1
0.175434179881781 1
0.154946649724728 1
0.269854791956744 1
-0.160541411640052 0
0.293751255706689 1
0.113224103487678 1
0.436109372402401 1
0.170091581255172 1
0.163334215013252 1
0.0679583084250977 1
-0.0407200654338244 1
0.10024459787661 1
0.358207920635638 1
0.086117747954389 1
0.110062725578105 1
0.232523655405209 1
0.361557741510037 1
0.342553167333274 1
0.292539533917889 1
0.52164498069274 0
0.234703606288084 1
0.373719776780198 1
0.229097282671146 1
0.418660106757642 1
0.0559392747699301 1
0.374955703199586 1
0.501127226761243 1
0.298643607510367 1
0.196410477092256 1
0.23477146664752 1
0.227004610992658 1
0.0354885651759381 1
0.22272539904293 1
0.323303393869126 1
0.240816778774619 1
0.208774728249227 1
0.191268943965558 1
0.282472852764516 1
0.000768459520075572 1
0.147189724733356 1
0.174880355409391 1
0.0621852454874008 1
0.106696212920254 1
0.0948074730804596 1
0.234848847914673 1
0.0816884929294155 1
0.0718183564591658 1
0.12674795848011 1
-0.0364236298831915 1
0.109008305970923 1
0.284413250869231 1
0.251327982912032 1
0.147638662917493 1
-0.0190204110944118 1
0.00322303378951889 1
0.0155979146877598 1
0.344373192029507 1
0.488907857006336 1
0.0632508157595754 1
0.193910614759348 1
0.0255510427488495 1
0.119748252202246 1
0.367189951117378 1
0.319201378176881 1
0.137340071215831 1
0.151211664823469 1
0.411858722025183 1
0.227103530982822 1
0.204310411695068 1
0.326625977261764 1
0.150850119387643 1
0.213633275146589 1
0.222648138658746 1
-0.00802149445987119 1
0.160732208060355 1
0.297917744136942 1
0.0879141525653191 1
0.0781414394527512 1
0.0257338124289737 1
0.319001435069161 1
-0.10664753058965 0
0.0664048734497822 1
0.198038868344246 1
0.0977582850669448 1
0.150479415626619 1
0.118032520214865 1
0.396661153474172 1
0.192687653584079 1
0.0179662493209804 1
0.258923298505099 1
0.112114669089279 1
0.0812376612906344 1
0.287975515601269 1
0.178865225922065 1
0.238972118502056 1
0.473550148894953 1
0.384539300013513 1
0.252772185703107 1
0.418313901452045 1
0.376926907842617 1
0.253148669383804 1
0.188497684415228 1
0.398351952562357 1
0.227350686716568 1
0.313026950417931 1
0.323062050366136 1
0.166667161113206 1
0.223022994378128 1
0.396921011195827 1
0.11770784552583 1
0.291324792080588 1
0.436127259415019 1
0.0630171999417298 1
0.171543222807644 1
0.0577530921956423 1
0.38184141057556 1
0.244671118726426 1
0.0633903512030479 1
0.158626099033347 1
0.158303622465961 1
0.226852310485756 1
0.0392263843250367 1
0.224698239064595 1
0.280769471911663 1
0.451299142528514 1
0.128846734576134 1
-0.159470689604577 0
0.188887517914965 1
0.358476558989323 1
0.349568701078283 1
0.141815436225136 1
0.361336227861789 1
0.296992134641648 1
0.329067900217474 1
0.182206080165978 1
0.118102096305821 1
0.315506556259306 1
0.0659804694777992 1
0.24351055603469 1
0.619844047976271 0
0.0721535283871653 1
0.448586717608031 1
0.39975235466309 1
0.31111228103683 1
-0.0469830011804768 1
0.0813512165172044 1
0.39067389210573 1
-0.0126395922017515 1
0.133548748560968 1
0.178326600095753 1
0.128967321596933 1
0.277617490643125 1
0.0716301045793018 1
0.310457956541111 1
0.142773198675869 1
0.040318079880154 1
-0.0567456585223263 1
0.122210919519797 1
0.258501430170976 1
0.0737397443932163 1
0.224257700085326 1
0.62373014367972 0
0.380641472598307 1
0.205057795242207 1
0.261377446299497 1
0.478798065006068 1
0.276693513132682 1
0.445891087540846 1
-0.0262538947779445 1
0.0273127516906075 1
0.323131725153542 1
0.167911547350615 1
0.07766620918575 1
-0.0187544217249975 1
0.289792518226676 1
0.00559788199465812 1
-0.0286686847993632 1
-0.0616782680787277 1
0.419805767914091 1
0.244743853341921 1
0.204143982606072 1
0.122943516998676 1
0.232875645613324 1
0.124675066067728 1
0.382826917900921 1
0.33423116910253 1
0.129276864963679 1
0.388514100534867 1
0.0011815967788682 1
0.167797466642088 1
0.530392680714066 0
0.00202052501078441 1
0.0417444673558182 1
0.0116058949946793 1
0.37545741663024 1
0.238080366641425 1
0.236468330293825 1
0.314346292476978 1
0.226443448458621 1
0.450065214227095 1
0.323124793433618 1
0.171946112081937 1
0.15608204328776 1
0.343178466052959 1
0.199569504412541 1
0.403865755137525 1
0.147457738915723 1
0.181241426935818 1
0.106094453797016 1
0.0699135649583952 1
0.201205354710668 1
0.347755976400688 1
0.186555070646248 1
-0.136923828866025 0
0.278215374799521 1
0.455657271799703 1
0.440848219320354 1
0.190499618031965 1
0.156416873564412 1
0.0448175311583791 1
0.264623656619306 1
0.0668168226085877 1
0.0225201528396212 1
-0.0223730606935317 1
0.447962966854373 1
0.232485605030645 1
0.457333002691255 1
0.261968099100794 1
0.223610336255051 1
-0.023508435892752 1
0.202473600999634 1
0.224668973551146 1
0.293404390104124 1
-0.118573811049308 0
0.214396353613151 1
0.390846693171992 1
0.360948563326341 1
0.332614124827109 1
0.260888188110734 1
0.130575815983224 1
0.570451210562285 0
0.488949000851381 1
0.309494321747914 1
0.365724383514931 1
0.179684625824328 1
0.222551127162667 1
0.254801279777504 1
0.231742382589316 1
-0.0727074887810724 1
0.136438839112518 1
0.100312674585631 1
0.166294844391408 1
0.192306999939052 1
0.244195204889209 1
0.0155235316696866 1
0.237596002593434 1
0.31802758702999 1
0.234223894689061 1
0.00779417937084876 1
0.252230521613785 1
0.334419661223318 1
0.364919730629102 1
0.17952229793363 1
-0.00540089029655465 1
0.075032816633024 1
-0.00376307013645103 1
-0.0599476328658197 1
0.0527162991340608 1
0.164660306452484 1
0.581895609309819 0
0.268040595180828 1
-0.0512560390476161 1
0.283441658365131 1
0.186406917529683 1
0.165240769934415 1
0.12529438919375 1
0.295259537046223 1
0.190238049469131 1
0.320228278291483 1
0.231637257736399 1
0.121811664632879 1
0.0131814278644149 1
0.408749145968765 1
0.262195452138811 1
0.128621814584695 1
0.348572654295987 1
0.201204099396721 1
0.0759943056507172 1
0.20259300296025 1
0.179877877222371 1
0.0877173481379999 1
-0.151585476450766 0
0.281961807128144 1
0.107767641844986 1
0.202592808022482 1
-0.00487023906971446 1
0.278244524362981 1
0.021756822913173 1
0.00549296126129029 1
0.229056974889386 1
0.234647120023735 1
0.114080632674493 1
-0.0539227220164153 1
0.406667226423487 1
0.136089721390564 1
0.291250526958812 1
0.313400882852102 1
0.114447321043539 1
0.319003496336632 1
0.0493195698797112 1
-0.039460686487929 1
0.344503366916142 1
0.119485215079751 1
0.421478507229336 1
-0.00308805189140007 1
0.358650481346333 1
0.0683826420860734 1
-0.00398552201232355 1
0.0320375962093883 1
0.372483392488591 1
0.339203558041991 1
0.126621269131455 1
0.0571315200614757 1
-0.0910764491079304 1
0.261920016949406 1
-0.16500691721566 0
0.174169366175104 1
0.221899847271501 1
0.420022358875751 1
0.290607405506837 1
-0.15480104991095 0
0.376964406459463 1
-0.0400302496844175 1
0.156140176065162 1
0.00876894637072627 1
0.285075521577419 1
0.139510294214001 1
-0.0945000378912079 0
0.14145994483556 1
0.00940848416221736 1
0.49276597017797 0
0.235944569842645 1
0.166026297168209 1
0.285410890314225 1
0.281171066171492 1
0.242520664609098 1
0.245449086853643 1
0.306429348062495 1
0.342940377872302 1
0.0163164256639169 1
0.25606617612857 1
0.107574572152352 1
0.0368135236815808 1
0.177336395144889 1
0.1933086222478 1
0.318090601625637 1
0.422269395975653 1
0.565363269086344 0
0.245401272586617 1
0.0984871373314093 1
-0.165409601926594 0
0.102241277005894 1
0.182906172978975 1
0.272212437780253 1
0.363640844728246 1
0.130649582285594 1
-0.00911071191894696 1
0.338884701416528 1
0.18188473341311 1
0.285003937427912 1
0.0576739260830163 1
0.0621505634250122 1
-0.0272290137324414 1
0.189702053750531 1
-0.090658232563084 1
0.033564980890434 1
0.246931498524776 1
0.19329091688118 1
0.0893251734127207 1
0.204247043704298 1
0.0615194478813825 1
0.0801325082703809 1
0.0385725972989472 1
0.182958911632498 1
0.218090357675708 1
0.0818018425523587 1
-0.318754541978053 0
0.301830477332584 1
0.176362248464935 1
-0.0467062794718816 1
-0.0127034803992043 1
0.150097379981055 1
0.270616012783151 1
0.0348865171745205 1
0.155278340769262 1
-0.0406376418764971 1
0.27474947527244 1
0.249954542040398 1
0.0400890266297425 1
0.406861520128742 1
0.481050182744169 1
-0.0169342304199362 1
0.224960801265357 1
0.301727545893468 1
0.266877284004889 1
0.108314598367963 1
0.137567309083635 1
0.17781061980365 1
0.0486910516224969 1
0.252344522070465 1
-0.0237357382369762 1
0.125750329145667 1
0.129422193899767 1
0.100851811516845 1
0.0882779180267934 1
0.204049362038686 1
0.287850009983069 1
0.230387048671028 1
0.330479747602788 1
-0.0530801405391121 1
0.0324683524725463 1
-0.0174247402654499 1
0.207231940009498 1
0.356880838421439 1
0.157591964390507 1
0.415007628640587 1
0.0290951103136244 1
0.0947275321727838 1
0.219567041478812 1
0.174914858915028 1
0.272832059239245 1
0.230275049107968 1
0.130375059238379 1
0.281055133033512 1
0.277395642532877 1
0.131451133245165 1
0.200736166506568 1
0.144611214457699 1
0.419404374372336 1
0.240040894562065 1
0.210390192011262 1
0.0974228518812541 1
-0.00939226942708047 1
0.182119355754615 1
0.246744484613819 1
0.354205839520319 1
0.194119029050718 1
0.244207307709903 1
0.0764182506759144 1
0.0481250225936054 1
0.252264656268894 1
0.128862878143944 1
0.241095674440832 1
-0.12226965479039 1
0.0783038497454831 1
0.0809653063062438 1
0.281983958243443 1
0.241032853838873 1
0.253621208533141 1
0.556597474979707 0
0.0502198171361821 1
0.283633631443159 1
0.470621081164651 1
0.205327642811713 1
0.530446662322377 0
0.212437490969363 1
-0.158057722886973 0
0.0448270258996087 1
0.0926295323162374 1
0.251666598143101 1
0.500750427863713 1
0.292526111966576 1
0.220566363664682 1
0.115251009069039 1
0.471980434684658 1
0.388340659098657 1
0.124306607498623 1
0.00323406755731606 1
0.186864072492651 1
0.113294723356658 1
0.276230955984588 1
0.151730821121953 1
0.240720688992154 1
-0.0834777053528907 1
0.110611462700663 1
0.377193570782738 1
0.312734349656624 1
0.30609595936086 1
0.148701166121459 1
0.285296385383238 1
0.534067471880882 0
0.219745491136909 1
0.256560990610531 1
0.192186709114088 1
0.285694085187162 1
-0.0325999722639565 1
0.260853884281842 1
0.0755571334788786 1
0.419075823030865 1
0.145932840274674 1
0.235422153673188 1
0.317729453840383 1
0.34711591229026 1
0.306559680685807 1
0.165099015417809 1
0.252695879434784 1
0.555317806684662 0
0.424607144915068 1
0.0145321676786916 1
0.557370486039085 0
0.164890019358914 1
0.353585194714261 1
0.0985764720086806 1
0.170029413481403 1
0.414475553487815 1
0.2391634209299 1
0.206737081375122 1
0.437104113887479 1
0.137714639976354 1
0.356746765251835 1
0.158950090302423 1
0.412208183455826 1
0.164677647802975 1
0.117062544012503 1
0.046814559620747 1
0.121148276629672 1
0.218530426740085 1
0.412678915965041 1
0.029260415161281 1
0.0366071318276257 1
0.128562263143543 1
0.131208832535812 1
0.170201389594273 1
0.286647890975717 1
0.0677097960373838 1
0.304944996155241 1
0.347898017794715 1
0.284265445743382 1
0.0356281655347363 1
0.0521518806311702 1
0.216210502094266 1
0.383895985823289 1
-0.248062992424056 0
0.139149843217511 1
0.242123819955892 1
0.263905948700826 1
0.345047753193848 1
0.0409916007317648 1
0.301823583020216 1
0.147659998776126 1
0.147012911285181 1
0.528885646865769 0
0.30216832834925 1
0.22625547414352 1
0.388452844163887 1
-0.0147050949998119 1
0.190123602417274 1
0.100368838106768 1
0.250024259390214 1
0.375557930060523 1
0.161331380866105 1
0.210876311571259 1
0.3028863509538 1
0.119300728624285 1
0.254797392807849 1
0.159782590446154 1
0.239776390577299 1
-0.25058413951164 0
0.182407384232668 1
0.269334227980247 1
0.427593652804698 1
0.294850069644129 1
0.359214786119468 1
0.186581065446863 1
0.132565591253118 1
0.106860740412438 1
0.324619283296809 1
0.124024108632304 1
0.354087472844201 1
0.326183301089537 1
0.221481442013642 1
0.00247573192597704 1
0.063126007111623 1
0.0130591684646191 1
0.342722718233409 1
0.31505270607246 1
0.204249591292693 1
0.2651579472679 1
0.324381688808919 1
0.136246533056573 1
0.240210098646055 1
0.202022140998374 1
-0.106813117703309 1
0.239786817787491 1
0.352125985563066 1
0.0956270458308654 1
-0.0489949655617162 1
0.27322875228726 1
0.353071258176424 1
0.302100458890273 1
0.0836263500255414 1
0.112627376011488 1
0.359541827066024 1
0.391862365048842 1
-0.0252262783434209 1
0.324703240325782 1
0.0717823135178466 1
0.036778446106322 1
0.529474809067731 0
0.430759330155274 1
0.223582744865707 1
0.133092493260972 1
0.12742998862965 1
0.0426211827849579 1
0.305782692902617 1
0.302346729513887 1
0.242718665224771 1
0.16529334265336 1
0.163887505461599 1
0.278988476348951 1
0.148906975636157 1
-0.046623777010666 1
0.075682261707965 1
-0.0727666419007817 1
0.298430691480747 1
0.130709882760016 1
0.0765892872130951 1
0.237824182398211 1
0.186304874047393 1
0.169187791974581 1
-0.228599849804852 0
0.270184674680757 1
0.182248946851974 1
0.173067664553107 1
-0.102622862242138 1
0.11348039336749 1
0.301065738200658 1
-0.0160777871328685 1
0.0232469913014513 1
0.0933771178988559 1
0.103256076651646 1
0.22805473412054 1
-0.0441546981189021 1
0.11333374341509 1
0.113464160338098 1
0.254360615447953 1
0.0392826127771124 1
0.0159996235178889 1
0.13099992810341 1
0.221511750268914 1
0.211027494181391 1
0.437340913159499 1
0.26860969377367 1
0.0951723678716036 1
0.336963652657859 1
0.315207544251624 1
0.255664710513474 1
0.2743414731148 1
0.171702118192091 1
0.253346507059642 1
0.173146186475455 1
-0.101032939596337 1
-0.0599265888979227 1
-0.078284851305804 1
0.217982532268811 1
0.27093692466244 1
0.307280392195497 1
0.0142398250177027 1
0.35134478822648 1
0.0140861140927249 1
0.174700025758468 1
0.384626247764352 1
0.324728332017328 1
0.190216273974828 1
-0.171247766532456 0
0.033405421287097 1
-0.0822912252603532 1
0.412274177242644 1
0.207714969231707 1
0.354745913289724 1
0.291362074999819 1
0.464297152365706 1
0.117653255506157 1
-0.0413781378025361 1
0.14901370525487 1
0.0221316166338871 1
0.252523707758856 1
0.232852863213657 1
0.269278030785394 1
-0.0686001696823234 1
0.0580522185000178 1
0.181732233001002 1
0.297805954076204 1
0.190122164583919 1
0.13672665043161 1
0.136483027639082 1
0.305434960004052 1
0.329228086558051 1
0.331851538449815 1
0.137921024920662 1
0.0406631444244355 1
0.311698116021116 1
0.0944076469838145 1
0.377679412627464 1
0.113007182558975 1
0.426876385679952 1
0.0854015399444937 1
-0.025964852117002 1
0.199243840332023 1
0.326809566100743 1
0.270458095335417 1
0.195994993618882 1
0.403532811604129 1
0.168126482224662 1
0.19639657890097 1
0.175832334156569 1
0.220663448837739 1
0.221307288343204 1
0.303334691181879 1
0.3323245032874 1
0.433267324968229 1
0.270615459031675 1
0.183658836863484 1
0.342431387820274 1
0.216131334040178 1
0.00785871595100956 1
0.241097703998497 1
-0.02854524925452 1
0.246099908635342 1
0.0778118955874161 1
0.393027427149455 1
0.285495680288715 1
0.246500935570394 1
0.304623167120556 1
0.0664173916856522 1
0.231108381864815 1
0.229069738305905 1
0.364953980060705 1
-0.0105653722091723 1
0.142002315082092 1
0.231001718586379 1
0.327061254977314 1
0.139116726485927 1
0.123845500012278 1
0.0722252224224032 1
0.0988121347270921 1
0.0646639624992786 1
0.267692045222457 1
0.230600351381233 1
-0.159204511739704 0
0.0803873059056899 1
-0.252788576202978 0
0.220222388721652 1
0.247066457411054 1
0.0894144160105243 1
-0.0262128561642482 1
0.179798067000464 1
0.182982360659411 1
0.196731259795923 1
0.13456554661756 1
0.249270036331157 1
0.136451079456779 1
0.126329732157241 1
0.447829586930955 1
0.0839827162537868 1
0.275639939211841 1
0.22749984346388 1
0.147048799824675 1
0.211087665451828 1
0.294680136393928 1
0.0294114196350711 1
-0.194198352721153 0
0.331424210242245 1
0.115952740903882 1
0.126766795371426 1
0.109945542011788 1
-0.070363251379637 1
0.154777126833493 1
0.314590652607879 1
0.132178248704997 1
0.33598300825777 1
-0.0157659389615749 1
0.326946040382637 1
0.184874266155231 1
0.272644563956144 1
-0.0132624757098994 1
0.215140114936409 1
0.495855753379212 0
0.359029004973195 1
0.271497226472908 1
0.190842837225764 1
0.459433278663047 1
0.489283242500761 1
0.247316716194442 1
0.325970711478693 1
0.227051799314483 1
0.233583031156106 1
0.302861358693741 1
0.517829098167869 0
0.172618386111309 1
0.289554777046013 1
0.0371914477673319 1
0.0519678658253779 1
0.231726944679692 1
0.414158970976516 1
0.334672710740896 1
-0.167293911856067 0
0.201581376980894 1
0.0504367992030261 1
0.206686456759202 1
-0.0613542274531085 1
0.114657647238037 1
0.291298777808678 1
0.130475572868747 1
0.11436590046412 1
0.242251752950453 1
-0.0726612275480323 1
0.0958982188252644 1
0.263693287568013 1
0.229937330915509 1
0.34023344746899 1
0.266410453046404 1
0.20477060989086 1
0.455167369510977 1
0.280660783444608 1
0.246542623012807 1
0.0362891246036149 1
-0.00081124676195387 1
0.00758667094207915 1
-0.123468774967523 0
0.104563667695307 1
0.144049225893294 1
0.281049607299327 1
0.43889260555164 1
0.207470754684729 1
-0.104799743731371 1
0.129361174865666 1
0.0315259502249314 1
0.163257625332654 1
0.125797602549952 1
0.443124724160086 1
0.0541100733987414 1
0.120847814352352 1
0.111428457968029 1
0.0654360784176681 1
0.214351639899901 1
0.202929099962285 1
0.340442723931732 1
-0.0339342134049374 1
0.557823686028697 0
0.232645769207171 1
0.124483843282 1
-0.235219206236495 0
0.251221145983789 1
0.213810412936125 1
0.19727815081693 1
0.339736002713664 1
0.15227427109047 1
0.283101230686726 1
0.280350256230821 1
0.286875824925108 1
0.485968849677655 1
0.100398627164683 1
0.12322716147665 1
0.12067362863307 1
0.136751058329578 1
-0.0572483121371295 1
0.0153618134051505 1
0.0938192233596107 1
0.108782168208136 1
0.400585018089608 1
0.206270866790378 1
0.142595018408322 1
0.278480988407747 1
0.2368911590717 1
0.295197661255 1
0.154188215534173 1
0.0578724910927623 1
0.271760288859657 1
0.304663905331909 1
0.184509971573405 1
0.140862483601349 1
-0.0138438789138922 1
0.0478482037982276 1
0.235219605807774 1
0.176354441829255 1
0.341434819190525 1
0.108850099781037 1
0.132437651917219 1
-0.0470138261339436 1
0.418311733673542 1
0.139075237416392 1
0.0456784400784186 1
0.161511228790006 1
0.188047604955591 1
0.48299000658728 1
0.0891128544384315 1
0.23177706110991 1
0.109895422141606 1
0.0112212796535512 1
0.116288956880049 1
0.0876593885601605 1
0.346003457985329 1
0.217570305735078 1
0.239845762610802 1
0.276393588190226 1
0.397759957406866 1
0.2344092852453 1
0.243721443102464 1
0.180040394552717 1
0.388031754803406 1
0.20745483159848 1
0.252045348452869 1
0.434585027494286 1
0.298201697833294 1
0.0798177550059787 1
0.426666956929223 1
0.261548469816868 1
0.408607952622088 1
0.445891504652929 1
0.385589570031374 1
0.457304554067201 1
0.118412736556267 1
0.133072337678115 1
0.150632630128908 1
0.334921857145459 1
0.252113844999883 1
0.334354941538019 1
-0.0125175714344767 1
0.179920121975128 1
0.165555042411669 1
0.31245633188517 1
0.117240741275238 1
0.0367515292432842 1
0.332779598635571 1
0.327637764880161 1
0.102911982610567 1
0.586440795615616 0
0.0958400464140017 1
0.0717935821453694 1
0.833242099507617 0
0.282078433636395 1
0.088288198153669 1
0.166829242773084 1
0.294511302415091 1
0.21400267931891 1
0.0925117660635729 1
0.187005747185986 1
0.323607219531294 1
0.190881924769445 1
-0.0550475313332372 1
0.00147308924576077 1
0.293588092416662 1
0.322449096794292 1
0.247575679999381 1
0.0197034531077362 1
0.211563080300059 1
0.256427526523058 1
0.0994156605974759 1
-0.0540865013958784 1
0.265834727909065 1
0.0845586272226767 1
0.488464289278804 1
0.204731141396779 1
0.241726722893778 1
0.249544989348688 1
0.197585107776904 1
0.111625111357963 1
0.0996657631388448 1
0.179177995623544 1
0.0229203982060486 1
0.0400277653693685 1
0.344519346949151 1
0.173655882186531 1
0.242736136610259 1
0.430227968630122 1
-0.0314419289391518 1
0.0441230682715747 1
0.231842296340017 1
0.494603738708552 1
0.120964377890771 1
0.219209989535292 1
0.224807291024583 1
0.607193932450422 0
0.263352088437435 1
0.0440990259368098 1
0.180477966934408 1
0.112206867650027 1
0.281385107723354 1
0.171870312653035 1
0.210810381377689 1
0.184424842880772 1
0.435950826301198 1
0.20866694777 1
0.25881944279 1
-0.12835092538981 0
0.380155686981488 1
0.0229574815976209 1
0.0155250484925048 1
0.0762290471414399 1
0.405454567606355 1
-0.0542215316171799 1
0.402603318944544 1
0.110554593001481 1
0.264291999902294 1
-0.118311392161386 1
0.220301201240763 1
-0.0127866512386226 1
0.294308196970311 1
0.437324467704426 1
0.458471459931191 1
0.101324899820763 1
0.280514155648235 1
0.163558977602349 1
0.263220404378345 1
0.124180562519741 1
0.305369922188863 1
0.487746984661047 1
0.0125734175080553 1
0.203737701534508 1
-0.0243108592301301 1
0.261017305112012 1
0.0668062870297337 1
0.135558594810509 1
0.205198873170955 1
0.237995858830091 1
0.151024627657479 1
0.416506439881074 1
0.279088367801264 1
0.129706338120751 1
0.306937763269412 1
0.227857682794977 1
0.225884692640371 1
0.285643193118534 1
0.18814637296239 1
0.169451582245336 1
0.365968399202723 1
0.269858795399872 1
0.259120770113401 1
0.245069909540458 1
0.00998273213369431 1
0.194772500978018 1
0.248418751842451 1
0.216223419244345 1
0.0399064935224598 1
0.17378028306079 1
0.269548474272458 1
0.0581688575235664 1
0.331303746987046 1
0.199880595604829 1
0.392606290441603 1
0.392921773528806 1
-0.0856957963328296 1
0.0744121602281661 1
0.491825513708342 1
0.222141540552451 1
0.0837644491067724 1
0.194020913933134 1
0.55662949595091 1
0.318511192447431 1
0.475535621709731 1
0.0668568719932541 1
0.409707651903096 1
0.0999152422945651 1
0.222526854346493 1
0.329137646178242 1
0.123620682239557 1
0.351707373085902 1
0.104440580967914 1
0.0555136105290437 1
0.263517513489946 1
0.249682026587493 1
0.0826921212648104 1
0.241491325974644 1
0.0264462132876992 1
0.410510940294189 1
0.0755706929671589 1
-0.0223637034158631 1
0.485649099956338 1
0.0827519312120768 1
0.387891425159993 1
0.0136102724599716 1
0.392818796655056 1
0.0759666342046657 1
0.0906942413885999 1
0.170326104753064 1
0.240060394537557 1
0.162515616956043 1
-0.0302762886831132 1
0.115295478720578 1
0.356585101379998 1
-0.180818787445293 0
0.261413072085339 1
0.239528597020929 1
0.272867680848649 1
0.187727123216799 1
0.332949474972826 1
0.127631980065459 1
0.278810408380327 1
0.109751731631977 1
-0.126328596092254 1
0.160216957038728 1
0.0923660919432769 1
0.0157844201010562 1
0.0184815936857475 1
0.167549408614365 1
0.23909208347429 1
0.318325889073624 1
0.35311387117248 1
-0.033780268288488 1
0.31507466309251 1
0.180375532666079 1
0.179434446454734 1
0.265107205913491 1
0.325011476645013 1
0.374372383350471 1
0.223364501724849 1
0.147056729132896 1
0.402500286365641 1
0.344346895245556 1
0.199592054426197 1
-0.0530957756719273 1
-0.216529452081488 0
0.406060256690787 1
0.334911512278425 1
0.303903162499936 1
0.276909650915335 1
0.00819995447993344 1
0.235275351479396 1
0.0896748071028385 1
0.261633217308454 1
-0.0917323610815657 1
0.158916629572424 1
0.135720245859915 1
0.231293171713064 1
0.214113631923048 1
0.179593812051865 1
0.482855353227676 1
0.258498016550383 1
0.219932110083732 1
0.335790548622495 1
0.357864289769016 1
0.118588328499442 1
0.223311619490175 1
0.372309945412894 1
0.282166996912593 1
-0.0515072337365657 1
0.211672365149414 1
0.271957958601866 1
0.329810304266507 1
0.208440416155545 1
0.182507288871422 1
-0.0770391408908135 1
-0.0373519280481026 1
0.187205791927198 1
0.245446608040395 1
0.495079004334922 1
0.194932546106069 1
0.31174952474653 1
-0.0293082302774388 1
0.317890648786169 1
0.653192862315406 0
0.386786913554142 1
0.177783464669493 1
0.610948200448667 0
0.314437413610094 1
0.624617661819974 0
0.146019003699793 1
0.414483391310605 1
0.124830985173657 1
0.126990183579828 1
0.28889656663782 1
0.298551069538639 1
0.0470977787980203 1
0.29579488948947 1
0.0786319112999355 1
0.183163560468093 1
-0.0447518441285833 1
0.344721252668882 1
0.351315211916768 1
0.166121634936087 1
0.0391339486131658 1
0.156053200172727 1
0.0280331849524513 1
0.0263245136550511 1
0.413189247164211 1
-0.028433212592002 1
0.108417813778329 1
0.454700327155679 1
0.607121441606115 0
0.312247215279426 1
0.0133434108203481 1
0.154816681939819 1
0.230888675462957 1
0.387579090751359 1
0.337551254818098 1
0.381229620441559 1
0.15786102441815 1
0.0485725611182988 1
0.415097054871556 1
0.0796105563925719 1
0.0704591495093109 1
0.065170069506984 1
0.262562763432609 1
0.053767806031287 1
0.0162575611813988 1
0.177442462415233 1
0.0471267963392612 1
0.339442844788363 1
0.348298601179411 1
0.142292134383698 1
0.222481070149204 1
-0.00896558986742425 1
0.216450760910911 1
0.380659936018987 1
0.242059233036651 1
0.267856924852921 1
0.0599768407731503 1
0.181209755923298 1
0.0741331903406744 1
0.207794976360107 1
0.27181425265492 1
-0.0281564211881181 1
0.245912324323992 1
0.283256685993314 1
0.27915096666917 1
0.302949331193769 1
0.187592728419773 1
0.145658772627016 1
0.0214876990593528 1
0.378895521976833 1
0.544040185135942 0
0.332556839665229 1
0.269618767687293 1
0.359074120943005 1
0.359368718251777 1
-0.0516241009690703 1
0.299303386562543 1
-0.012930288467612 1
0.295477416531476 1
0.142501334553667 1
0.0988692381512299 1
0.145901905419974 1
0.0901911786217884 1
0.287609076164593 1
0.331324325584066 1
0.108355580035257 1
0.104453072680924 1
0.32141175177859 1
0.14423135541262 1
0.306612971285038 1
0.00359694993640138 1
-0.0252151071819609 1
0.172193035046336 1
0.19137249085494 1
-0.105921620913586 1
0.00847359663305208 1
0.0925128046400722 1
0.365217429057856 1
0.334441856024038 1
0.14673574522466 1
0.167737136655057 1
0.243027069753597 1
0.321229202085599 1
0.49146824439636 1
0.0825578575841688 1
0.0717005585633043 1
0.308821641116267 1
0.389546494624035 1
0.253852959400618 1
0.252296319162488 1
0.242403511596158 1
0.329194906037195 1
0.0455216297138966 1
0.17855389058352 1
0.0372419112703946 1
0.207543821827077 1
0.269403950021076 1
0.0504998462332969 1
0.0416576981361535 1
0.0842593115762407 1
0.159997193779316 1
0.261436705485967 1
0.165397728420758 1
-0.103812662672054 1
0.176345801916769 1
0.369155226996146 1
0.0728722078180219 1
0.276325647662974 1
0.322524564303459 1
0.277449043589975 1
0.107605947571162 1
0.232721088616013 1
-0.0787299845788079 1
0.242954588063309 1
0.308971696002236 1
0.522711831703868 0
0.531189848102969 0
0.223552805880542 1
0.199363996112357 1
0.0959428420442543 1
0.175609220187786 1
0.334651690933859 1
0.172960532251273 1
0.212237417394758 1
0.148276426925405 1
-0.129395962440468 0
0.194241758781874 1
0.135242425006167 1
0.245514244712147 1
0.27484855404104 1
0.227572313903929 1
0.123710265931016 1
0.310444187495221 1
-0.0200604921961224 1
0.45456220834472 1
0.179629656628473 1
0.099611346428808 1
0.450614842797617 1
0.315176707443982 1
0.0479235774602722 1
0.342377589664637 1
0.415791941374813 1
0.242775291290231 1
0.228989472588658 1
0.230909560605818 1
0.221319463744964 1
0.0128528260286555 1
0.681738448935677 0
0.208497378449614 1
0.439633895391635 1
0.142176504165219 1
0.313218419915456 1
0.325429505535405 1
0.401918042865206 1
0.287293146460755 1
0.387532341828051 1
0.344201298094165 1
0.417346901465561 1
0.0959702467015048 1
0.485848990695727 1
0.270019713833588 1
0.505685095494489 0
0.429088488807574 1
0.089922855189309 1
0.293673577144901 1
0.520558887491222 1
0.312404081302295 1
0.00370983061528129 1
0.143134542094503 1
0.172493541750511 1
0.196992114801779 1
0.301345541694072 1
0.0720147751016993 1
0.142781678505049 1
0.165286900417059 1
0.142807750002694 1
0.325893494491269 1
0.255261690460355 1
0.389397538858327 1
0.0926470389894016 1
0.130061047091285 1
0.120578755917203 1
0.17564124680644 1
0.432904020090636 1
0.187002630060663 1
0.117793520140404 1
0.211405284476092 1
0.143782246067119 1
0.0848122476554533 1
0.00952091744989484 1
0.312655892223689 1
0.220325540253838 1
0.221770287057058 1
0.310953890617732 1
0.30443480335374 1
0.0484799820308879 1
0.112446111809232 1
0.161572642712898 1
0.33893700068604 1
0.227050177359642 1
0.204270221776574 1
0.250307053242897 1
0.208030780011774 1
0.244319628355498 1
0.274868539294348 1
-0.0477908726652777 1
0.445720932454461 1
0.484057527231672 1
0.153786856956249 1
-0.0282706331624652 1
0.163328407075636 1
0.0113422089665659 1
0.0816304719526307 1
0.328153062281545 1
0.275571104596835 1
0.124985189149028 1
0.162001925322227 1
0.307270373104678 1
0.119042652998783 1
0.356946746562304 1
0.360706480531985 1
0.00564261769857645 1
0.0395078737431814 1
0.319150499961581 1
-0.0789809180908248 1
0.248222149094415 1
0.222146228199219 1
0.24748196169034 1
0.294266880360935 1
0.381503908205095 1
0.0166035076700963 1
0.137228520265833 1
0.1582011222553 1
0.210984982416838 1
-0.0721836820233937 1
0.221234767090918 1
0.137767926209635 1
0.495837900469197 1
0.297468069326238 1
0.320354776702522 1
0.147971396262286 1
0.188762867103124 1
-0.0840080055835974 1
0.26168604153031 1
0.208783671634527 1
0.0654770080884294 1
0.520770633966736 0
0.303238453989275 1
0.135173547160631 1
0.251256907533919 1
0.318219316459261 1
0.337190742390787 1
0.166119508216118 1
0.111818448411957 1
0.182313280961113 1
0.256573959329927 1
0.165849567257862 1
0.383961071882961 1
0.217168816052475 1
0.231238893401735 1
0.138383929116203 1
0.181581830081951 1
-0.0446275051727123 1
0.334102498032285 1
0.114147100202064 1
0.0724573325419196 1
0.403704344088294 1
-0.0642102559720767 1
0.156076066737444 1
0.2420010525183 1
0.415002664424324 1
0.249824246678634 1
0.0877832751654068 1
0.226964076067181 1
-0.00128395038060119 1
0.0730442988834155 1
0.0191897820792647 1
-0.0835183210896642 1
0.256620172233162 1
-0.173146054100825 0
-0.00292238466978708 1
0.256631569592734 1
0.397773696513114 1
0.110427075570678 1
0.0834571229040162 1
0.498407593609866 0
0.406186683745809 1
0.334674059470205 1
0.212201712320487 1
0.197049799108535 1
-0.0966822370211129 1
0.146394568647204 1
0.292566647194924 1
0.21216071778871 1
0.449681703413354 1
0.193904531535451 1
0.275593163254833 1
0.0720253036555143 1
0.220148695424456 1
0.111197406719186 1
0.0897108047516084 1
0.396731384410149 1
-0.116454673512048 0
0.171406842599356 1
0.302939695438961 1
0.543367464833575 1
0.0361917735335158 1
0.0315020433503663 1
0.282350055172846 1
0.510572201210823 0
0.0572879123981394 1
0.00946875168968863 1
0.012998966152826 1
0.381047719562476 1
0.170550391649199 1
0.103413349925962 1
0.506853089620894 1
0.229273054391608 1
0.237477084468016 1
0.271984977044432 1
0.10847978058948 1
0.150841123211549 1
0.244437734461693 1
0.0726533612282985 1
0.327485381200571 1
0.0313348804185007 1
0.164868456968587 1
-0.0037009104428706 1
0.283449862978781 1
0.203567886906075 1
0.27526553722856 1
0.0677666210925924 1
0.0534917717124433 1
-0.0187261843192694 1
0.339651541130462 1
-0.0672150420168594 1
0.0949650621959523 1
0.136673267660583 1
0.400690680084259 1
0.130116407500288 1
0.378544337349737 1
0.465878856166208 1
-0.0773311430347956 1
0.166214450322822 1
0.194113721620902 1
0.0273216950247539 1
0.0242950210661542 1
0.229322152725646 1
0.257994550325826 1
0.0468509480306895 1
0.476537053954335 1
-0.0163570481770891 1
0.225402726909034 1
0.186373529844486 1
0.202257784406533 1
0.247468169696641 1
0.121132829706852 1
0.201057260969037 1
0.0257629652731128 1
0.088857869374366 1
0.00564032676341977 1
-0.0706258764501512 1
0.391435602018333 1
0.323190731131507 1
0.180927830869589 1
0.266791714479554 1
0.250571617583568 1
0.0148520810643762 1
0.0114287960257724 1
0.16210317060391 1
0.275846835195749 1
0.231088553893488 1
0.0744954557384874 1
0.0682610828414755 1
0.219274637414257 1
0.166474548149926 1
0.307138291274168 1
0.156333163419587 1
0.182008899890343 1
0.0597476011339641 1
-0.0136459595795009 1
0.439291023012889 1
0.219910495795493 1
0.00468367714990796 1
0.18619376536681 1
0.29736220937211 1
0.131358898477555 1
0.456438946994193 1
0.351812338765919 1
0.458105036865969 1
0.0262563056240526 1
0.19193285288896 1
0.321094870931778 1
-0.0251504020960284 1
0.199298250141048 1
0.267292504240596 1
0.268017247849312 1
0.186538752618645 1
-0.0910722257189013 1
0.365547144717446 1
0.335787158361656 1
0.151452861997835 1
0.427203874145956 1
0.151479268606481 1
0.240739498185728 1
0.212744232742475 1
0.381859032246174 1
0.353502724057466 1
0.290466290850094 1
-0.093161774228691 1
0.0316551360700958 1
0.119348576589574 1
-0.0724364171495348 1
-0.0021778400580372 1
0.270308410962435 1
0.118903729856125 1
-0.0696702638829784 1
0.207668633276642 1
-0.00371661366823878 1
0.411151523068172 1
0.252151756445975 1
