# Supplementary material for: Bias caused by sampling error in meta-analysis with small sample sizes
Source: PLoS One. 2018 Sep 13;13(9):e0204056. doi: 10.1371/journal.pone.0204056 (PMC6136825; doi:10.1371/journal.pone.0204056)
Supplement: S5 File — (ZIP) [file pone.0204056.s005.zip › results N = 20 theta = 0.2 tau = 0.2 sz = 5-10.txt]

"dl.theta" "dl.cp"
0.0535363441009788 1
0.484446451088241 1
-0.0515624282385636 1
-0.260188556795524 1
-0.0312232890822332 1
-0.244733605442725 1
-0.473484302511658 1
0.217674259001279 1
-0.289153465686203 1
0.125033500028149 1
0.549663264544221 1
0.0336050770251735 1
0.358614668799437 1
0.396894098934029 1
-0.254664912268508 1
0.270453584835522 1
0.817010598664036 1
0.222148072764999 1
0.0819453672413133 1
-0.184634065163042 1
0.229271601617692 1
0.810613215018563 1
0.163495991971119 1
0.592476861709996 1
0.567830236521038 1
0.673992432774723 1
0.0484943319528981 1
0.205217932483376 1
0.072683971667072 1
-0.0684204502838943 1
0.801981581265522 1
0.312075394818525 1
0.310773471745005 1
-0.146904978028219 1
-0.440476081585764 1
-0.027354536397674 1
-0.345177277906435 1
0.505690509846473 1
-0.0447413645285484 1
0.324967548477601 1
0.089485603411088 1
0.395272513456429 1
-0.0949636506358897 1
0.064153805096682 1
0.46610799983958 1
0.0453148438083253 1
0.780953682816695 1
0.181264289672865 1
0.465853335177709 1
0.0870367261051765 1
-0.0198790689383186 1
0.645692097893576 1
0.378290931362326 1
0.254136842022203 1
0.365572608376286 1
-0.503971109000855 1
0.630705158642078 1
0.358761428133005 1
-0.245173535868276 1
0.390254781149638 1
0.778889798984772 1
0.562221447131515 1
0.177670867370862 1
0.084644576914965 1
-0.131693756537655 1
-0.0330412558241056 1
-0.506208900969545 1
-0.0679459236025284 1
0.328315489363627 1
0.574645529714993 1
0.118442543673653 1
0.188432509864133 1
-0.0199943023580509 1
0.0768902961513546 1
0.0320811397926955 1
0.491324513551298 1
0.533255311608024 1
0.428025304017286 1
-0.150324059228378 1
0.0423736149813164 1
-0.410409469128818 1
0.294813979487984 1
0.260365788536168 1
-0.0501279045407378 1
-0.279645861404611 1
0.0776476436954162 1
0.454971842428903 1
0.161781274558824 1
0.644199413119664 1
-0.188747915784907 1
-0.191651068835937 1
-0.382613958049302 1
-0.0878055485460068 1
0.714373655135632 1
0.131060443986011 1
0.681220781867747 1
0.0105173235123513 1
0.394174648680247 1
0.0745427802072832 1
-0.0673759787854629 1
0.565526721926255 1
-0.0452162755311238 1
0.49595749620703 1
-0.180020301725737 1
0.669512218327491 1
-0.324797487799249 1
-0.366979542650951 1
0.461328289693202 1
0.238217960830369 1
0.495571199286319 1
0.219861156392825 1
0.680287429398582 1
0.36418483102043 1
-0.0555297437363897 1
0.0735866386690288 1
0.333856809270578 1
0.783694669933491 1
0.417787885417054 1
0.0237739235806228 1
0.0783991304834423 1
0.357442558080873 1
0.0859356305267407 1
0.147934000884611 1
-0.559156426495813 0
0.194921193670837 1
0.319725570274908 1
0.38972859616718 1
-0.317558236773034 1
0.311730039094229 1
0.224380723049915 1
-0.564707900359788 0
0.240104425061144 1
0.570311607172386 1
0.166872470198607 1
0.0308014130476309 1
0.218392098029221 1
0.225151659227339 1
0.241100643754293 1
-0.468774708122745 1
0.0342466636443633 1
0.426741518442698 1
0.28820736588395 1
-0.0996796333384844 1
0.643830331964528 1
0.389170013491073 1
0.433886403417796 1
0.117066774899796 1
0.137899875190123 1
0.585520799059942 1
-0.0911261728959202 1
-0.390039833237258 1
0.447690278069923 1
0.341843794432417 1
-0.25598018117772 1
0.554574603408823 1
0.703876039443359 1
-0.385429972816569 1
0.0883852515740483 1
0.624272864883329 1
0.265230246150874 1
-0.10816545402245 1
0.171185628321234 1
0.172747992735439 1
-0.026944551116811 1
0.0150983887283574 1
0.4321580309837 1
0.351405392122056 1
0.0945016752069595 1
0.0752033633589815 1
0.38712163358754 1
0.743839569544871 1
-0.3507101327035 1
0.295635161351744 1
0.578180067513225 1
-0.222126622142441 1
0.230749221381102 1
0.739290975197743 1
-0.267757315322527 1
0.496355419805475 1
0.955727313457099 0
0.0432175845889716 1
-0.127893223659168 1
0.269728463415693 1
0.586645484641678 1
-0.239446412392947 1
0.16800184042756 1
-0.302628120899875 1
0.46412118046174 1
0.109228055937203 1
-0.171082396713869 1
-0.278270767859696 1
0.53237410993854 1
-0.214643361346867 1
0.0922990340571874 1
0.69617887944256 1
-0.0199878674307897 1
0.650382946204928 1
0.0259029864612068 1
0.399924855052829 1
0.55244171709886 1
0.411232640694542 1
0.461161724698371 1
0.118045949121694 1
0.155829692834035 1
-0.148281589574659 1
0.393567425812924 1
0.451564426493914 1
0.100886739906904 1
0.104640509581789 1
-0.278940481981664 1
0.282704279779908 1
0.312805608836704 1
0.403068898077186 1
0.471579010455785 1
0.299618066740993 1
0.0179282416279716 1
0.134323303039194 1
0.205627075933042 1
0.149190008105578 1
0.057733462191978 1
-0.0482337169054998 1
0.512486090609613 1
0.354777978210717 1
0.139563051743787 1
0.0284507899063245 1
-0.12626403839599 1
0.0864403242168409 1
0.294567069786162 1
0.0417559300479828 1
0.614182864304397 1
-0.474715677914524 1
0.379015403352063 1
-0.0550374812757182 1
-0.0814506665618169 1
0.506093050761521 1
0.321412211448262 1
0.1692378217283 1
-0.635399877201145 0
-0.000176775467921275 1
0.35841805611177 1
-0.142323178899872 1
0.0450433473668584 1
0.46864774801966 1
0.857015474658318 1
0.4449259452965 1
0.318046849520192 1
0.174898188176454 1
0.39393398623133 1
-0.0975171814438977 1
0.1012057008125 1
0.237105908557601 1
0.219501156894143 1
-0.0644655452853833 1
0.200992049545587 1
0.445353364026235 1
-0.296237111404434 1
0.254305298852613 1
0.432558605772515 1
0.350439949020764 1
0.0735466440352737 1
-0.0699991391423925 1
-0.185824028225109 1
-0.176774660074072 1
0.0342585435989717 1
0.155588377884493 1
0.762238072454343 1
0.322160975490655 1
0.319025601963861 1
-0.778296760827164 0
0.245952765548277 1
0.111541688666092 1
0.358758539152386 1
0.197644231773624 1
-0.100205015197718 1
0.234020744042542 1
0.41201838736293 1
0.147732270814568 1
-0.266515350835411 1
0.0309367687774649 1
-0.0121970278184442 1
0.0241912856668963 1
-0.25881104343166 1
0.191517731988621 1
0.63625420738808 1
0.382400513696614 1
0.286490076901248 1
0.565205334086249 1
-0.0622022811326761 1
-0.13610446564383 1
0.0527481127398321 1
0.538259854860414 1
0.597950455773082 1
0.511656825466918 1
0.430306839990277 1
0.0740667214743329 1
-0.724513873305882 0
0.0604809098875769 1
0.303795380011117 1
0.716945756277877 1
0.249575394519298 1
0.110460912083359 1
0.0315085797518789 1
0.339672434780157 1
0.171391792296476 1
-0.152766256675348 1
0.287630999330011 1
-0.140610120519373 1
0.187680795608222 1
0.0691722628164517 1
0.192750883386873 1
0.324214633883463 1
0.398351033096082 1
-0.0973251250932278 1
-0.0640421809422329 1
0.0718649219378044 1
0.125581135517382 1
-0.0422486363175705 1
0.163431089107877 1
0.297846151719595 1
-0.42606035830378 1
0.470815349146514 1
0.164411561178411 1
0.0989133376535863 1
0.376758514277132 1
-0.174449250293806 1
0.610642314505141 1
0.0521502877116949 1
0.228257881603821 1
0.455134040720291 1
-0.258476780579381 1
0.489026593605502 1
0.229522819617983 1
0.359194305847924 1
0.0679925883015566 1
-0.0223489772761311 1
-0.349547606134906 1
0.157833703562829 1
0.133157554694507 1
0.236588522978821 1
0.223541292576974 1
0.458643975572383 1
-0.473628638690882 1
0.0944222683366731 1
0.884951965151866 1
0.240895654440928 1
-0.105595132591587 1
-0.135253114207472 1
0.468751706174231 1
-0.00393895060510137 1
0.0981003464520697 1
0.318428049228006 1
-0.570735477738666 0
0.246572869408976 1
-0.255200034606521 1
-0.0534506666813107 1
-0.0668343121547137 1
0.620912782282971 1
0.561404545746003 1
0.26619806118432 1
0.397470241395025 1
-0.0269533905809762 1
0.0028430570170965 1
0.563262500285047 1
-0.0517531867930705 1
0.0439844883210419 1
0.193701970107173 1
0.544024513517271 1
0.349580485794211 1
0.764441800887425 1
0.577461125970924 1
0.274392798675259 1
-0.0359356733508485 1
0.277979852462571 1
0.743879359525503 1
-0.261633228816033 1
0.178542423500285 1
0.0157927841517586 1
0.0321904790550578 1
0.548600068619392 1
-0.0770505213385646 1
0.633550265559345 1
0.977030170439507 0
-0.280821070802899 1
0.297018939577471 1
0.398021414945067 1
-0.341502096612937 1
0.256451515865184 1
0.624684192391231 1
0.247928675515477 1
0.233360673873972 1
0.68305916036544 1
0.0783191896830318 1
-0.222530637462147 1
-0.0199032446971563 1
-0.0620019180064534 1
0.4007117896973 1
-0.101681470930389 1
-0.108481216629075 1
0.311035359195706 1
0.0322715994477362 1
0.191959124579533 1
-0.382192601292469 1
0.506693040177716 1
0.373627620005931 1
0.272857513717001 1
0.0170255956130328 1
-0.0966004874325188 1
0.345915607147571 1
-0.383491286157203 1
-0.300268943090353 1
0.539805196205875 1
-0.385647396019761 1
0.153307238334808 1
-0.287760933164554 1
0.208330599832145 1
0.0443785583656457 1
0.798373324455633 1
0.186890414701315 1
0.154281669378716 1
-0.339511541707959 1
0.416792144217796 1
0.344141667543263 1
0.0761638703525358 1
0.0527349330876257 1
0.0790798691856887 1
0.321454860893299 1
1.02074700866687 0
0.258781572699331 1
0.472587517302574 1
0.518771377171109 1
0.426230941896129 1
-0.0847194324049007 1
0.258569197397611 1
-0.0434753438094348 1
0.240676293688762 1
-0.0164271601867812 1
-0.187647853081847 1
0.423707326919449 1
0.082963561550316 1
-0.0216999530601628 1
0.282537875626994 1
-0.0724170983322135 1
0.0408247282836903 1
0.0308706910940488 1
0.00867664311492337 1
0.372176048644439 1
0.0977301571054146 1
0.286807610848267 1
0.62708329800539 1
0.286578709805719 1
0.119199342656762 1
-0.132033920447076 1
0.388350965041516 1
-0.13316667594213 1
0.214673287762 1
-0.182725564718057 1
0.40520402120269 1
0.179558576013545 1
-0.274840522347077 1
0.307864544169422 1
-0.0315621977985526 1
0.234351507468948 1
-0.170972233966672 1
0.242949841617861 1
0.693508593571355 1
0.500570216862009 1
0.244904517649712 1
0.552882315051004 1
0.0932025061215427 1
0.402384568996138 1
0.0403930435319006 1
0.521383729490661 1
-0.20946942299368 1
-0.0935252728836007 1
0.310580368181936 1
0.656062545923962 1
-0.265626255565692 1
0.0249288235942453 1
0.51809918453466 1
0.821000166909165 1
-0.400970028135407 1
0.241490745633341 1
0.527107724807306 1
-0.105528081986359 1
0.173634749193766 1
0.067470523980261 1
0.345982035257422 1
0.391559429016401 1
-0.507479179473526 1
0.309972549926102 1
0.763814590135735 1
0.381093063121765 1
0.0313077733296021 1
0.23968125683873 1
0.590479518633154 1
0.181352734818259 1
-0.400527094133578 1
0.0289256737206736 1
-0.265318617023442 1
-0.29368584199378 1
0.533118403645997 1
0.349061291608671 1
0.0530532753655966 1
0.426216262187946 1
-0.187652083264427 1
0.430818673199256 1
-0.0612149407145348 1
0.540597735279361 1
0.603175095120532 1
0.279175100227329 1
0.155783930780883 1
0.0577718986862052 1
-0.0931028700623499 1
0.558402243430368 1
-0.255497559623926 1
0.0672227660195195 1
0.618506096152209 1
-0.0457786701024185 1
0.371703971785589 1
-0.0297818371605025 1
0.171176932718325 1
0.174268427874993 1
0.565989097781249 1
-0.423140564289386 1
-0.0789258286306838 1
-0.280395390179684 1
-0.406231123929929 1
0.489439922292791 1
0.617918481844938 1
0.169869444513774 1
-0.19362923769149 1
-0.135192287271086 1
0.0596102125572253 1
0.607828376519278 1
0.196516520235253 1
0.162859003083621 1
0.746457730284485 1
0.390153646760999 1
-0.343566328401172 1
0.363245720127335 1
0.40442912210314 1
0.0193262299509116 1
0.16046455025879 1
0.573629062173755 1
0.305484075666455 1
0.696809446557529 1
0.345776213511432 1
0.8608257444847 1
0.25612931128344 1
0.632053267112096 1
0.469941124691218 1
-0.0165004039491227 1
-0.361779156683602 1
0.157707872130741 1
-0.40380686388418 1
0.166924384289741 1
-0.10437436138819 1
-0.160197040203053 1
0.412408440791546 1
0.099036130951584 1
-0.382046189518043 1
-0.0897696663366944 1
-0.0864933921518954 1
0.833894593440547 1
0.361725708513032 1
0.0296245760024433 1
-0.030209633288286 1
0.321247370230499 1
0.575002581698833 1
-0.179601957398091 1
0.410535666708011 1
0.540191152087666 1
-0.127624146209988 1
0.0496994733279234 1
0.187116614377967 1
0.378635948516594 1
0.219877922891658 1
0.383147004391566 1
0.174764513323593 1
0.393956176451447 1
0.457305123367014 1
-0.574550321912823 0
0.364040033313575 1
-0.356610553374874 1
0.163545528704049 1
-0.649481750858303 0
0.102164564523684 1
-0.574733335100913 0
0.0384536727408934 1
0.511034954225244 1
0.131229524390872 1
0.513470636008772 1
0.0610974824909662 1
0.113554104974276 1
0.133992694894442 1
0.114019623296923 1
0.392189863659527 1
-0.44830101631692 1
0.868825181433758 1
0.517001364568293 1
0.327670495658144 1
0.209428583104615 1
0.657665340395449 1
0.00114334756565121 1
0.519453201408843 1
-0.0254760300950311 1
0.417012967016607 1
-0.342187451987888 1
0.233866773964955 1
-0.209151670349716 1
-0.118790990594995 1
-0.0331436091574649 1
0.483485205222102 1
0.121446969858489 1
0.409712388710772 1
0.48701799061386 1
0.136047709603829 1
0.205977715657968 1
0.593449761055724 1
-0.231100579651409 1
0.181873876675301 1
0.5042394227301 1
-0.240698638782424 1
-0.507627217856919 1
-0.0651652409050312 1
0.27566007904286 1
-0.0186501625032281 1
-0.0357790223145859 1
-0.209872421499508 1
-0.11378377175099 1
-0.178771959468065 1
0.216865758136081 1
0.194904852852697 1
0.233607130499383 1
0.510967916033224 1
0.67654383883986 1
-0.0575784619666717 1
0.230409818029896 1
0.101887964901441 1
-0.0405592418381867 1
0.223889790775946 1
-0.0647944188102255 1
0.892123257634562 1
0.252882186143533 1
0.360373491258232 1
-0.0763877150500181 1
-0.170106549227713 1
0.129638544648137 1
0.274185993901242 1
0.13493377720679 1
0.0132853387831435 1
0.117738539882485 1
0.0556388301959239 1
-0.296596770743938 1
-0.654594498692677 0
-0.150703126275162 1
0.191485521492596 1
0.184077518714457 1
0.353925196478471 1
0.157355392473723 1
-0.296568363420537 1
0.290863062807992 1
0.175264709742885 1
0.39492692606978 1
0.158269009652654 1
0.643901653199709 1
0.168269696878382 1
0.271325916586041 1
0.474559533110723 1
0.19489653646229 1
0.409549243242335 1
0.347833442750581 1
0.121273352692607 1
0.54194908807302 1
0.445811504718927 1
0.864380033742156 1
0.505092651311709 1
0.743465420853505 1
-0.394893150978526 1
0.500900900193952 1
0.142471887638079 1
0.199691221870629 1
-0.0562877524285609 1
0.15300502567874 1
0.0820371579881998 1
0.0506690646606115 1
0.303261097062313 1
-0.0861210921796899 1
-0.301594895357727 1
0.137211965785826 1
0.314565671080614 1
0.485836644423132 1
0.342869162101581 1
-0.432519070590428 1
0.197922233156502 1
0.249762228934638 1
0.339312901320463 1
0.558378258984508 1
-0.122595124188839 1
-0.386062168122401 1
-0.118813091214275 1
0.256324321519594 1
0.580394316132301 1
0.473954920462763 1
0.336333838270029 1
0.384255516350738 1
0.878728157044429 1
-0.186342841292125 1
0.381491726895413 1
0.0158885553228953 1
0.690839082210425 1
-0.290541459258875 1
1.19323295523089 0
0.23515119789336 1
-0.234094809455293 1
0.169511707907991 1
0.181090584048164 1
0.23203193094774 1
0.334444952807443 1
0.42148405373394 1
0.111334809982694 1
0.376137245759645 1
-0.311261672837195 1
0.586775871247441 1
-0.0445297589968574 1
-0.124137661499587 1
0.285886364875323 1
0.181579438020201 1
-0.396541690870998 1
0.549317851876799 1
-0.164272398929174 1
0.583203764583897 1
-0.0204787936138586 1
0.248776176036239 1
-0.0651647522844715 1
0.247306446508304 1
-0.387283555588876 1
0.21460980027743 1
0.225101784623635 1
-0.0349782128163653 1
-0.053897956906468 1
0.291743251904847 1
0.254845638716184 1
0.733006492695584 1
0.229846015877352 1
-0.165971042716018 1
-0.109699419878837 1
0.387656141134454 1
0.463391988331139 1
0.639075820017951 1
0.0604904909431901 1
-0.201629144871084 1
0.277454478838837 1
0.174627631637773 1
-0.0966777857478374 1
0.438398113508885 1
0.114848303731732 1
-0.0941705710535155 1
0.818166115919637 1
-0.107108545815852 1
0.456336161834325 1
0.129155360176669 1
0.374993470343201 1
-0.271266972321578 1
0.880590106327657 1
0.571477716855184 1
-0.180314719736885 1
0.557846106792634 1
0.0800714996578512 1
0.35048112213359 1
-0.0253358171791956 1
0.259034846655344 1
0.0857393443157736 1
0.397491236425907 1
0.0475868294529072 1
0.031389309756719 1
-0.0499276611517968 1
0.125484420078159 1
-0.162371825988004 1
0.155665130941925 1
-0.22985130511974 1
0.661883985137214 1
0.266122800162892 1
0.00681938108209321 1
0.0872407488643949 1
-0.0839713825602041 1
0.0894274635830332 1
-0.225733265791387 1
-0.194516571412156 1
0.449094004939231 1
0.130644675255898 1
-0.235878302318131 1
0.32685961604879 1
0.368046502426822 1
0.65172158980186 1
0.400758156581284 1
0.787515000175972 1
0.049056640502326 1
-0.072598733422882 1
1.02188624479555 0
-0.279879843470692 1
0.276729061757732 1
-0.0125571984874997 1
0.140900357093897 1
0.595615556267754 1
-0.0851760364686735 1
0.106293040041887 1
-0.0625860730542196 1
0.44753138035002 1
0.00982235362915106 1
-0.0740970618642536 1
0.0669399559695166 1
-0.559774357566878 0
0.0904100317197079 1
0.208713255296838 1
-0.00506542977362944 1
-0.0163155673235439 1
0.471933902009828 1
-0.0178809274392185 1
0.172757920165011 1
0.328785814977384 1
0.457814776894933 1
0.538464209773931 1
0.637149215985374 1
0.10227395687185 1
0.534635093934551 1
0.0904064721786039 1
-0.0101907138421904 1
1.02319573146647 0
-0.095091478657163 1
0.0678103162689795 1
0.575604487394366 1
0.479597008487738 1
0.247028503420658 1
0.349068132587847 1
0.374079095627726 1
0.190898813304146 1
0.121532342767482 1
0.304919555687386 1
0.201666218971236 1
-0.282322728876568 1
-0.318095188980169 1
0.124680463653195 1
-0.126388110492061 1
0.244153294292919 1
0.444981302556766 1
-0.217606259580193 1
-0.0634572381008987 1
-0.261239445635801 1
0.256434659374938 1
0.460304052724783 1
0.369888669368526 1
-0.0455331991680897 1
0.227102367341626 1
0.0581988805140427 1
0.523104813675366 1
0.467322887176931 1
-0.0620455563346228 1
-0.107652015701504 1
0.302322320762421 1
0.593404461523593 1
1.05535806848139 0
0.0617035550893424 1
0.30296951707263 1
0.199513834730974 1
-0.441539070663443 1
-0.0493872890599895 1
0.252481924646833 1
0.517674928134926 1
0.0372302472542599 1
0.510648771017607 1
0.368771912724162 1
-0.261636866775679 1
0.0866909391296692 1
0.307014317413633 1
0.53594729519087 1
0.100336227472932 1
0.00721928969050899 1
0.209261713185481 1
0.210376158101588 1
-0.127613674651333 1
0.242325077518078 1
-0.15344017554846 1
0.150215464611205 1
0.244793692918975 1
-0.31360696276911 1
0.470851741576247 1
0.199334822958704 1
-0.0702574919831809 1
0.284809845907991 1
0.0197596991824155 1
0.761709683310843 1
0.356672303299983 1
-0.149447343987792 1
0.574641090377531 1
0.407484436773784 1
-0.191742978814904 1
0.352546404051308 1
0.522943999679834 1
-0.340349960024019 1
0.206433390468228 1
-0.0489072605020796 1
0.124880299136781 1
-0.382314528649338 1
0.45398223966554 1
-0.13328297465309 1
-0.270819902396343 1
0.27178371890583 1
0.125265378753182 1
0.0486380106888463 1
0.135889646040197 1
0.0549831682808331 1
0.387824051912477 1
0.0310318626892132 1
0.333235452369251 1
0.537416057028614 1
-0.0383103574874352 1
-0.542625523802407 0
0.583195756550624 1
0.658444764655658 1
-0.35146235257333 1
0.24478107312461 1
0.282086454067332 1
0.0389756176454963 1
0.128725416880769 1
0.282525377520114 1
0.0979713276377413 1
-0.0146372676987923 1
0.259496855901996 1
0.272528134821755 1
0.568352156930767 1
0.194071364062464 1
0.40070143674067 1
-0.0803984758326866 1
-0.128456968874548 1
0.0478315227436 1
-0.138629804381089 1
-0.362793137465399 1
-0.0520253462210692 1
0.294622476426106 1
0.0844747301796352 1
0.30758084388079 1
-0.0312978141033585 1
0.237260467679185 1
0.0432001258418245 1
0.0664588233723452 1
0.301392038636009 1
0.180672925458692 1
-0.184254613877507 1
0.0298410793707482 1
0.0854132315214022 1
-0.170546628505224 1
-0.566087465108602 0
0.561604797309593 1
0.391119611154457 1
0.433914855658531 1
0.433535226149976 1
0.35546232728669 1
0.217536130702078 1
-0.124005657348406 1
-0.220137965466632 1
0.626800648689839 1
0.421776287333069 1
0.830556918637762 1
-0.0679443594194155 1
0.275817419690661 1
-0.330765481886573 1
-0.0284845371009508 1
0.610509261201752 1
0.319207960864278 1
0.201598825223194 1
-0.235043239988288 1
0.21167393220422 1
0.0781798090266274 1
-0.253612887929511 1
-0.0859262796863486 1
0.153492714758806 1
-0.113537948774855 1
0.645282123454983 1
0.256708661985124 1
0.0447245867032854 1
0.424020875152793 1
0.505884932605304 1
-0.350226216665776 1
0.236368006387627 1
0.140123120831976 1
-0.325276902341425 1
0.474752573856871 1
-0.224686246711494 1
0.518681727550933 1
0.134529155387207 1
0.646424167355945 1
0.156888242768813 1
-0.151348464305139 1
-0.174040250265974 1
0.479074520537149 1
0.173448059565031 1
-0.762620794073752 0
0.580335225150969 1
0.20593507933074 1
-0.48892109176049 1
0.550582085017172 1
-0.472011944873341 1
0.280188629187269 1
0.0794773969768391 1
0.0198638312280442 1
0.307333110456235 1
0.175931742257835 1
0.343027859404596 1
0.595659906107504 1
-0.225377838285028 1
0.579425702976779 1
-0.00230566066228322 1
0.414417865911381 1
0.230398834380487 1
-0.038112545287026 1
-0.365955542046456 1
0.579270225122373 1
-0.162693286370738 1
0.210502423632264 1
0.225914827098339 1
-0.231541990512715 1
-0.285929710461807 1
0.276770459061154 1
-0.38596318613557 1
-0.221992329946036 1
0.0923585405579796 1
0.116093969323426 1
0.149601782127452 1
-0.023893671571385 1
-0.199660751920944 1
-0.0521959820088192 1
-0.29499668538555 1
0.452555595768346 1
0.172910722014839 1
0.595874952979363 1
-0.0781876505611959 1
0.250866000998846 1
0.00803689484985994 1
-0.151802802436538 1
0.526593496537277 1
0.334197071652456 1
0.256825579130584 1
-0.0800510968601399 1
-0.254227713354126 1
0.259377591934451 1
0.52536591712792 1
0.345775959527838 1
0.145732729291052 1
-0.0515731677148866 1
1.24221015009569 0
0.512548340646405 1
0.118286391815291 1
0.565245321134052 1
0.41420691851186 1
-0.14265944909215 1
-0.174595124059772 1
-0.38123829821497 1
0.714879251175472 1
0.776913505128953 1
0.161929057830136 1
0.191624401711743 1
-0.0787910267265168 1
-0.618816644155395 0
0.104280851354581 1
0.494490628520587 1
0.157637668695185 1
-0.300961252029799 1
-0.471597709899404 1
0.371023677183693 1
0.21748230630872 1
0.429563894880056 1
0.23883273991651 1
-0.0695137589414483 1
0.194923412469287 1
-0.405165524024916 1
0.605358198636698 1
-0.0470524377707639 1
0.413841449727755 1
0.532586645127466 1
-0.520189068080287 1
-0.439929451142801 1
-0.290147541578466 1
0.41882348985304 1
-0.48627514771181 1
0.355406070602063 1
0.0662782083642488 1
0.912240865429167 1
0.556691735106628 1
0.0329593808284314 1
0.508955707871347 1
-0.131361209517046 1
0.0217484353946343 1
0.52017579343726 1
0.0521155105920578 1
-0.0147634561024804 1
0.461440878206517 1
0.394834662873505 1
-0.309006679860536 1
0.191127521685241 1
0.0785914523364816 1
0.0820590440590913 1
-0.0848287217855668 1
0.00725492393924074 1
-0.116906303800946 1
0.0821263560384938 1
-0.423325286089632 1
0.382174774145473 1
0.564895816377076 1
0.596324921796509 1
-0.104522198780644 1
0.144161234555714 1
0.300321645275409 1
0.0947664691219759 1
-0.215296817988096 1
-0.190016942477052 1
-0.422409273581033 1
0.0666441136513571 1
-0.434254115381191 1
0.0915769041611297 1
-0.34680169359352 1
-0.0228024465814753 1
0.423082765579688 1
-0.00426741319520345 1
0.160952530530531 1
-0.414422477588609 1
0.389192103333516 1
0.32094216324946 1
-0.0112423709336264 1
-0.0378461333638491 1
-0.121083561314464 1
0.184634987579606 1
0.213247729547026 1
-0.498714510700094 1
0.0755477716536081 1
0.275866356518907 1
-0.568166124890755 1
0.276742100510334 1
0.408713840163663 1
-0.075406849755246 1
0.243936582498531 1
-0.238316106343755 1
-0.0277628393305276 1
0.431488373967499 1
-0.156967930460273 1
-0.0159854619706967 1
0.510156674661337 1
0.145031013992471 1
-0.0803339393394494 1
0.0914980817897184 1
0.453442758317266 1
-0.31677077039806 1
0.0132548333950311 1
-0.568277108001735 0
-0.528022338317714 0
0.0298143385398847 1
-0.10578133556989 1
0.0640179993548622 1
-0.14750907663747 1
-0.0252673237182808 1
0.0452146356640195 1
0.0838313941422448 1
0.206933496187446 1
0.302154686219162 1
-0.209772961600338 1
0.848086414548766 1
0.268519541837995 1
-0.00193747014928499 1
-0.140962453385829 1
0.435648958770897 1
-0.833320275536508 0
0.171024465943534 1
0.168693884003161 1
0.201712584444857 1
0.300510193966555 1
0.42566531357789 1
0.0535141501662291 1
0.514827154824564 1
-0.00441180385795403 1
0.256887106525911 1
0.565248593357729 1
0.513457017692858 1
0.484205229072419 1
0.669531995320733 1
0.350144890964909 1
-0.239085256954926 1
0.168977061611005 1
0.517588599796796 1
0.508450534803889 1
0.11824464587312 1
0.405700857098868 1
-0.516648482373702 1
0.69430538215885 1
0.790749009731294 1
0.523834488671349 1
0.0826583177745716 1
-1.02019252890042 0
0.462427298854756 1
0.330626460274151 1
0.464978862346021 1
-0.219829676671387 1
0.176019143294544 1
0.421377902034584 1
0.0267790060442808 1
0.292214222169982 1
0.205295484834298 1
0.383375280292588 1
0.297278597045383 1
-0.195419943043673 1
0.639460360839076 1
0.0527834876593738 1
0.232281720267234 1
0.710021806855979 1
0.245186314403885 1
0.597069970323823 1
0.0827386978616745 1
0.294905952214755 1
1.12335184781799 0
0.0888485926382994 1
-0.0938841576838225 1
0.0928398498722174 1
0.311842815489865 1
-0.0641371308409892 1
0.158539736237035 1
-0.355078767595223 1
0.463176867154793 1
-0.193500861124781 1
0.420552000592591 1
0.496875200132136 1
0.0609946491162292 1
0.304766539870379 1
-0.00977691453630311 1
0.285421056372051 1
0.260652447693115 1
-0.184876879587274 1
-0.158177425800382 1
0.417636697973398 1
-0.371633688687803 1
0.443010831433938 1
0.571740390401512 1
0.434107029537505 1
0.39863314473853 1
0.130945688272014 1
0.336743631224391 1
0.959893701729659 1
0.418151011893663 1
-0.0380246764314995 1
-0.000380838334872333 1
0.0243329876953831 1
-0.209426207984082 1
0.126994553983613 1
0.608412138091136 1
0.481313288254057 1
0.354956759934597 1
0.455194480770572 1
0.848320322981958 1
0.203583644150646 1
0.24156493139731 1
0.396502641470613 1
-0.319260619549372 1
-0.0233981658587797 1
0.500588865238677 1
0.2195662945376 1
-0.0498276610814767 1
0.124742514788271 1
-0.23326148004768 1
0.724514969052951 1
0.204777661449633 1
-0.239063139874391 1
-0.0634445735760849 1
0.742348076331538 1
-0.0432793916341222 1
-0.130699705502861 1
0.2027619826058 1
0.105683938899871 1
0.266525363701249 1
-0.147702732622335 1
0.313115630445412 1
0.0885763054445109 1
0.0869511410703085 1
0.122877339937744 1
0.157651678670594 1
0.141775438605819 1
0.46146279331662 1
0.530435093892836 1
0.532144577718481 1
0.646252897436933 1
0.233248269931153 1
0.150313126985756 1
-0.215567484495546 1
-0.0176497466028792 1
-0.317763396327464 1
0.0828241283922521 1
-0.0741441185298316 1
0.258318052354938 1
0.460094599847538 1
0.395793603063547 1
-0.144501443638264 1
-0.454319920700581 1
0.220151263303545 1
-0.0520614267897457 1
0.723907941689053 1
0.732559135556279 1
0.00311193647284944 1
0.333727276042364 1
0.594223893789401 1
-0.157829144306319 1
-0.0727217383747307 1
0.0886457424539504 1
-0.224191336357379 1
0.139180332239011 1
-0.0117585253643412 1
-0.272740342809575 1
0.782358155171109 1
-0.0704499541890984 1
0.432190338364295 1
0.164004451750303 1
-0.350768648670525 1
-0.0286483428835701 1
0.502448459112161 1
0.0302400368021907 1
-0.318005533466527 1
0.239053195479848 1
-0.034094043566253 1
0.325568879239118 1
0.492574635671122 1
0.156959789030111 1
0.166107037592556 1
0.262064136674982 1
0.820094501094756 1
-0.110675000069557 1
-0.140987692330173 1
-0.249792996474655 1
0.790048560011681 1
0.0111636879994505 1
-0.147873624593346 1
-0.162425132696455 1
0.226148563309582 1
-0.145938947109419 1
0.17695303148142 1
-0.344516989581649 1
0.234105112786943 1
0.430434115176776 1
0.650403433759489 1
0.627276338518482 1
0.324692318962165 1
-0.07221486345424 1
-0.0439265800867888 1
0.693511422594437 1
-0.0106197956194021 1
0.316206107883883 1
0.0133801185520584 1
0.437541271636664 1
-0.510614634381413 1
0.429974650179928 1
0.19791454662252 1
0.145726518481836 1
0.411874415596692 1
-0.298545157629907 1
-0.20454033884848 1
0.27405830566532 1
0.203412807746148 1
-0.324217616860304 1
0.535891042575749 1
0.210497671408261 1
0.483707392144075 1
0.168751159109538 1
0.2243594119224 1
0.35423369774832 1
-0.0893477455678806 1
0.108237063100489 1
0.72370412806153 1
-0.19876654813878 1
0.115776931511721 1
-0.832416266343708 0
-0.659475694860711 0
0.00283622324754908 1
0.263530725561613 1
0.622270840153822 1
0.697777501541405 1
0.482212907737522 1
0.340540362191071 1
0.437234331740116 1
0.530207968873634 1
-0.0712276685614748 1
0.228502967666638 1
0.639068691316519 1
-0.72130603619582 0
0.501802687332128 1
0.139493190831198 1
0.634044844326583 1
0.422961579939907 1
0.264329857187484 1
-0.218236759732958 1
-0.00087764845744245 1
0.262971001143764 1
0.557876796610568 1
0.12936967486732 1
-0.254824947598515 1
-0.343213097641824 1
0.132562863597422 1
-0.217231031556722 1
0.550253026255084 1
-0.0614529832944754 1
0.388205690510893 1
-0.101241470181162 1
0.301775358718797 1
0.138235311025288 1
-0.158678043169282 1
0.0655031330543362 1
0.562431848658691 1
-0.087045850874899 1
-0.0563866538153759 1
0.393045209468702 1
-0.339231057951169 1
0.195815483349079 1
0.499367651798253 1
-0.157572463084383 1
-0.0442773966616521 1
0.230917050943396 1
0.273685609434665 1
0.571209808754985 1
0.499094778012471 1
0.296661112724859 1
0.596184803972126 1
-0.066167246959937 1
0.405898620937986 1
-0.0505502400356206 1
0.363049685099742 1
0.477061406139372 1
0.693570768650357 1
0.033268343820087 1
0.259591255474033 1
0.130310582607039 1
0.709851266537189 1
0.0408591248074201 1
0.01057406495617 1
0.0684285884917743 1
0.372672115058085 1
0.285522282621879 1
-0.0152296345576358 1
0.193783348360912 1
0.090708952590762 1
0.598157219758912 1
-0.425998272374879 1
0.169845904860977 1
-0.0850654619120755 1
0.229266856916009 1
-0.386186086020654 1
0.0309879765843308 1
0.121737867473994 1
0.422093380247107 1
0.362023883910579 1
-0.35246736403136 1
0.289897176047498 1
-0.678255026005666 0
0.631292455689934 1
0.0504261487580936 1
0.284250558503983 1
0.29696676622876 1
0.194884292358584 1
0.350230950635941 1
-0.232315522553883 1
0.538065311446687 1
-0.302814443413664 1
-0.208604867502247 1
0.0388729710004155 1
0.533093552612736 1
0.172125915875939 1
0.0160481331922914 1
0.65052761623197 1
0.330780509036694 1
0.162563142808378 1
0.768876295532161 1
0.0943671049322929 1
-0.541204653499774 1
-0.184733144160835 1
0.380750287960952 1
0.10621989352786 1
-0.208045353714341 1
0.458134903662345 1
0.573514547338944 1
0.429068083003617 1
-0.113974738519633 1
0.0572749761851739 1
0.216613334036217 1
-0.0259081926767959 1
0.526684299052723 1
0.156630041209738 1
-0.119532219280073 1
0.393950709049364 1
0.203400646190009 1
-0.349074952473519 1
0.670229977061284 1
0.0535607905005753 1
-0.256657102202311 1
0.0317489559804639 1
0.559002637713191 1
0.374588706724111 1
0.609045928998879 1
0.130446684893764 1
0.132732408638594 1
0.267426135342257 1
0.311544127135031 1
0.200809991317068 1
0.121330837822266 1
0.11889577708647 1
0.608797031161359 1
-0.364968006985847 1
0.0858398890209723 1
0.208258476201461 1
0.343688019797233 1
0.0636837028269726 1
0.22651364937974 1
-0.417924586691706 1
0.661415762160353 1
0.652267517637257 1
0.265095781858085 1
1.06292425450815 0
0.108247047008953 1
-0.125471508493986 1
0.261101805267039 1
0.212501397906333 1
0.154213659463333 1
0.128480307676432 1
0.535063830331452 1
0.689541752246692 1
0.175736900165684 1
0.150720004765211 1
0.101285527535234 1
0.244751900084228 1
0.19668935533378 1
0.277533710239625 1
0.213959699709445 1
0.112148153143203 1
0.127249172390699 1
0.123080844758731 1
-0.113301975894548 1
0.337720439620911 1
-0.383731660359839 1
0.0329174684163704 1
0.669747248128955 1
-0.201057166769222 1
0.215598497182622 1
-0.0384755352242128 1
0.19438252183161 1
0.509651461080886 1
0.564062673565222 1
0.223315465191005 1
-0.180620766525813 1
0.299404920105723 1
0.413888024135452 1
0.39529590802973 1
0.0383848573539758 1
0.727592442963708 1
0.0217103688702413 1
-0.324296605492046 1
0.22384628576948 1
-0.00345252032555338 1
-0.286892826264819 1
-0.487437181258005 1
0.295514910257204 1
0.352668973507111 1
0.0404770990193412 1
-0.0161353915687834 1
0.697182249203461 1
-0.0602501290123646 1
0.34355447943762 1
-0.0135029602497878 1
0.783931689407477 1
0.24549109804426 1
-0.370222016726171 1
-0.25027344101104 1
0.274279405755538 1
-0.614791221895028 1
0.388562494554403 1
0.223900444113329 1
0.135966681179439 1
0.0254772040305435 1
0.199774029608222 1
0.547704141746511 1
0.997043329254947 0
-0.0274096706941586 1
0.331917556286792 1
0.286560579974776 1
0.430051569000399 1
0.646318029379551 1
0.197975787423889 1
0.00794013897120935 1
0.0596445160436361 1
-0.256159109853329 1
-0.23057090509119 1
-0.139516155202622 1
0.490569323475428 1
0.44843065420943 1
0.219924130291791 1
0.34094867417258 1
-0.315472409968489 1
0.308933452421412 1
-0.130368741324718 1
-0.401635640347255 1
-0.388964439095976 1
0.0406347400850827 1
0.837681758038353 1
0.0297901730622889 1
0.345616382595363 1
0.124338356691013 1
0.121951739111306 1
0.00259732701201269 1
0.0736991312646087 1
0.368494330508518 1
0.037243427075091 1
-0.409943703389178 1
0.558794536649597 1
0.0152588535288355 1
-0.0505891362635876 1
0.138102850234632 1
0.344487872867086 1
-0.0117256789894956 1
-0.12684454110053 1
0.490917455072541 1
0.0601811487344932 1
0.103845939023987 1
0.292268011063127 1
0.646831280589324 1
-0.156573740132687 1
0.0451315350888405 1
0.0919617960532587 1
-0.094444589688643 1
-0.16116257370731 1
0.61116909487429 1
0.00445109589901016 1
0.426903763506726 1
0.373213773890501 1
0.282344538734945 1
-0.065104938713335 1
-0.0750391602561385 1
-0.166318050648243 1
0.175275488241883 1
0.409662826980593 1
0.522642992021675 1
0.0659075969558462 1
0.935689951934864 0
0.168469095489803 1
0.0594748803260773 1
-0.288017262414082 1
0.463868324402001 1
0.0160257407172315 1
0.126767001828242 1
0.363611167567191 1
0.82827925968329 1
0.44155752159311 1
0.462868973584574 1
0.559112479248537 1
0.00310714950665286 1
-0.0298500129397232 1
0.0904757752210326 1
0.123757135630884 1
0.362903116687214 1
0.330165489098345 1
0.00409829761103264 1
0.212116338893674 1
-0.214605493066198 1
0.545515083552069 1
0.233835186823524 1
0.233202474547026 1
-0.0053761177301985 1
0.0577952183646217 1
0.344051009365231 1
-0.113515468559567 1
-0.218079143705718 1
0.51994282493345 1
0.608437570208517 1
-0.317655643206192 1
0.267275345492753 1
0.195660831426393 1
0.178196542976146 1
0.70418781459946 1
0.463614479082935 1
0.201962715374863 1
0.381052765767478 1
0.22686913641393 1
0.401190474435707 1
0.38475642394291 1
0.6114960188518 1
0.438910410770629 1
-0.342118733886325 1
0.518678981286013 1
0.129008012067287 1
0.308741149014109 1
0.0643525397993437 1
-0.208647701023603 1
0.0735805614517456 1
0.275416717932955 1
0.238678582926872 1
-0.0328870261227762 1
0.361101304551498 1
0.0635172245231705 1
0.317290682797396 1
-0.234869330094289 1
0.0115789125162475 1
-0.10747148845287 1
0.404292154079375 1
0.495207024842828 1
0.337736994628757 1
-0.0643820417417648 1
0.376684493236989 1
-0.044641643375908 1
0.586249501408681 1
0.263388665204564 1
0.11051635661705 1
0.840797397650403 1
-0.0309213913778765 1
0.178092363598478 1
-0.419383733327595 1
0.291306181967398 1
0.664896073594472 1
0.0143007718119514 1
0.365872120868523 1
0.305130051302366 1
0.494700474821222 1
0.137029673889681 1
0.498721235457765 1
0.109271911996473 1
0.873352644783313 1
-0.0380941793714503 1
0.332852539643924 1
0.301692508212009 1
0.301437214220731 1
0.150200713307578 1
0.831380493957241 1
0.394383532157106 1
0.317829560600115 1
0.0679062413516662 1
0.523494363490219 1
-0.318515321903944 1
0.643183846103567 1
0.150278320577494 1
0.00728312614102947 1
0.461195527490978 1
0.298442522309743 1
-0.136102444504099 1
0.516559879510366 1
0.373211062520084 1
-0.273022462581538 1
0.116441044700218 1
0.11959190726496 1
-0.17669003636122 1
0.244628468910627 1
0.398521919582986 1
0.218022684449671 1
0.214976932885025 1
0.148967422762072 1
0.781104272486939 1
0.538771423686809 1
-0.156995378042696 1
0.128892552815848 1
0.294237900680662 1
0.101598651883539 1
-0.186296985607036 1
0.168130802057039 1
0.602250378552957 1
0.394540215766123 1
-0.258964783058849 1
-0.209578936849019 1
0.217594723978608 1
0.413435280030271 1
0.23636421990438 1
0.391904565857068 1
-0.0324582004495094 1
0.0593567181716426 1
0.817929905815126 1
0.296006172285109 1
0.821722839735524 1
0.126927423861863 1
0.224936984086023 1
0.0824867079257777 1
0.050198637282631 1
0.0824071828099327 1
-0.286764752109202 1
0.841678879351864 1
0.158902899510381 1
0.22824210522767 1
0.093525429946802 1
0.143056799762787 1
0.47572408920831 1
0.56479758015676 1
0.580562864101412 1
0.0763230133296215 1
0.156669882320893 1
0.01813342201102 1
0.0744031501745025 1
0.411402348501909 1
0.297471960384414 1
0.104800665030245 1
0.0464932448139808 1
-0.0644053191528718 1
0.501524740271003 1
-0.368995034370099 1
0.437327786522269 1
0.00233640731037804 1
0.478259904243699 1
0.239102006964647 1
1.09847817484066 0
0.299039273921728 1
-0.248430417912656 1
0.310153234271448 1
0.1380358495326 1
0.219518248788486 1
0.126413164525091 1
0.240082440317255 1
0.317043137593848 1
0.137357002465744 1
0.0221292106697281 1
0.20411356074337 1
-0.292650342110772 1
-0.293661366856313 1
-0.0245784147394451 1
-0.288817738544682 1
-0.114341107734345 1
-0.014030660263767 1
-0.480917758103855 1
0.711460822194064 1
-0.448279863465648 1
-0.0668564839018085 1
0.340204507200341 1
-0.0681770724031137 1
0.562953363450905 1
-0.00109185921583899 1
0.549431584710303 1
0.0527706858668123 1
-0.0355416763969031 1
0.66150800230024 1
-0.101113642243436 1
0.0321703435038831 1
0.362581405059571 1
0.0824319450506236 1
-0.28640147497935 1
0.462694502644564 1
0.360955568749517 1
0.16265287209681 1
0.104572115015439 1
-0.011062544567161 1
0.361734862662481 1
0.442620957332276 1
0.354953960715458 1
-0.0844542570583565 1
0.204171718935281 1
0.602455020449917 1
0.167294837516443 1
0.244797055811969 1
0.0722324025465415 1
0.125448442522388 1
-0.43226084005579 1
0.294934648557187 1
-0.00648679167536727 1
-0.355835474451779 1
-0.348985595629419 1
0.127154712056235 1
-0.291650000912982 1
-0.0750421218838691 1
0.738107432474853 1
0.641828473434784 1
0.0808464051764771 1
-0.153804440466721 1
0.496336672977552 1
0.224790773185878 1
0.161057577600007 1
0.0522806546336737 1
0.373569047572737 1
0.270305907199917 1
0.0742837588287339 1
-0.0159542939089288 1
0.500649933776414 1
-0.0399282377164612 1
0.111497253378498 1
0.0185452415955933 1
-0.0176385207420785 1
0.340636574511014 1
0.175062015085691 1
0.434749965328339 1
0.586032702416122 1
0.211014281630745 1
0.133503871311535 1
0.363584208562799 1
0.245913530035589 1
0.318336639291097 1
0.341028778871012 1
0.23922075229643 1
-0.103143546637249 1
-0.0198570977524565 1
0.214372637193364 1
0.137177287054802 1
-0.208066287486608 1
-0.20809962142051 1
-0.0160395238152779 1
-0.216203772936558 1
0.25132690756183 1
-0.355585961533359 1
0.221528363886729 1
0.0751923338333361 1
0.537304081022543 1
0.171832571302842 1
0.516308495376872 1
0.436520074597817 1
-0.101901097840266 1
0.0238690652486405 1
0.734896286246673 1
0.549784224682543 1
-0.13525460607962 1
0.827502113030392 1
-0.0246603864068547 1
0.481188011461684 1
0.294512855733788 1
0.0128170296890916 1
0.3835499029731 1
-0.168553763218399 1
0.11596023124652 1
0.0183010803031933 1
0.331537299826757 1
0.800008768545963 1
0.270864485803087 1
0.480585623281317 1
0.719094045588754 1
0.428814150287013 1
0.322900471873756 1
0.052837082800404 1
0.262956373911982 1
0.624540014457484 1
-0.451526578851881 1
0.0515200673520738 1
0.333665502899744 1
-0.161250800514882 1
-0.239979641315717 1
0.651298578716697 1
-0.22372221718815 1
0.478036235729953 1
-0.148298489007938 1
-0.140670112565161 1
-0.391835473541727 1
0.45649292953563 1
-0.101750806694414 1
0.812385561548097 1
0.281011388804811 1
0.600906204616057 1
-0.0334668685080703 1
0.170763754667899 1
0.422696405065512 1
0.259160166609282 1
0.174089173530626 1
0.139038655962854 1
0.270565063774339 1
0.459227493801447 1
-0.00601075376560017 1
0.112369332832537 1
0.897338189729453 1
0.525944200725374 1
-0.146712535541418 1
0.0529845633074973 1
0.355736236526766 1
0.100735291930642 1
0.639461507860038 1
0.794019925465364 1
0.156996719660972 1
0.241371766530587 1
-0.190976184865331 1
0.766360143246884 1
0.526213854738771 1
0.192374700955181 1
0.680136709959758 1
0.151367429690702 1
0.493458403806531 1
-0.156933419018482 1
0.34937430521396 1
0.748093858653257 1
0.38574135507319 1
0.238924323257052 1
-0.100215286570714 1
0.137825054588451 1
-0.218117290347318 1
0.640340105427957 1
0.180191916568645 1
0.463028209377618 1
0.353976100337836 1
0.512154081662062 1
-0.209810258591473 1
-0.444087372352715 1
0.537150957158884 1
0.290999409113978 1
-0.189882409842613 1
0.308222989711095 1
0.6091711489594 1
0.55136596532678 1
-0.17513626790428 1
0.225205660455944 1
0.0892107030201387 1
0.468288860408137 1
0.386154206241897 1
-0.301467838518314 1
-0.11537566580168 1
-0.240181094269988 1
0.617467065731116 1
0.1025503426654 1
-0.0396536368339413 1
-0.265453983149534 1
0.314226661902982 1
0.166746680326654 1
0.243306348564522 1
0.256555150164207 1
-0.00867294623324351 1
-0.45741994365251 1
0.42010784997199 1
0.660202398708939 1
0.644145901295645 1
0.204569828518849 1
-0.307618081059897 1
0.0257652937616035 1
0.0637468180604979 1
0.214783740055433 1
0.570509013980745 1
0.484950300474587 1
-0.751479663393945 0
0.39595798784251 1
0.00964624153839748 1
0.157727321541094 1
0.0466091179544844 1
0.0521663843012911 1
0.071119472899961 1
0.0692235458049608 1
0.354990345745045 1
0.212546310773297 1
0.263920969631824 1
0.0966950942725331 1
-0.119840365319156 1
0.131973456088357 1
-0.219353704436965 1
0.540723297917154 1
-0.217657322840549 1
-0.104648398087801 1
0.114588363902056 1
0.0339557533300943 1
0.644358371881771 1
0.107813544281015 1
0.392114807848311 1
0.179419566022908 1
0.67421368180586 1
0.585353529852624 1
0.521051685712884 1
0.0886724613668942 1
0.443657915473573 1
0.0244791288256723 1
-0.0905468662221468 1
0.291503582560809 1
0.0926222482471112 1
0.373398778016239 1
0.749988087393308 1
-0.07041964385752 1
0.023690013012609 1
0.74175437344473 1
0.035920374065484 1
0.289490602819951 1
0.19863476995184 1
0.175071694532213 1
0.544953045769051 1
0.163367100899657 1
0.154086820553507 1
-0.0346697596578602 1
-0.263210828835225 1
0.698541866977355 1
0.670900629622752 1
-0.160688225525894 1
-0.429240817280823 1
0.460144124124391 1
-0.0795303880227195 1
0.439257228225283 1
-0.131547965818116 1
0.204673092828212 1
-0.087207165908997 1
0.608346932186219 1
0.387967372811649 1
-0.020937187163934 1
0.341859521425353 1
0.150254404273915 1
0.365447511888006 1
0.566233597084192 1
0.335577330441279 1
0.365742347471279 1
-0.0144672136085923 1
0.182926842860923 1
0.549001899882831 1
-0.0861523755996791 1
-0.0219053960292365 1
0.150543588740752 1
0.00175603468521052 1
0.492649502760421 1
-0.029721197833298 1
0.240571714054076 1
0.213875319030076 1
0.253786977826128 1
-0.10711939792398 1
0.329426760706625 1
-0.133727933391484 1
0.0896252129975843 1
0.42129816338708 1
-0.0199004118752387 1
-0.0705354941132765 1
0.454616356558184 1
0.200683415293604 1
-0.1485460785637 1
0.157959732563913 1
0.0038847429734455 1
-0.0631109409293492 1
1.01696295506345 0
0.43688874132842 1
0.260991516494329 1
0.183752279100558 1
-0.0884472574759863 1
0.00210561483183275 1
0.383002769710867 1
0.342488596546222 1
0.410038328641407 1
-0.023903678010721 1
0.337230943486604 1
0.211138614261769 1
0.730015843466433 1
-0.170587714901312 1
0.255927238567522 1
0.745095624502985 1
-0.111597580258625 1
0.218039566028909 1
0.374219581595216 1
0.126249884897272 1
0.275666274636561 1
0.878462399741451 1
0.714991690172297 1
0.761314235679389 1
0.30274028871884 1
0.538075612457564 1
0.582260757836561 1
0.40269911979206 1
0.236190672610401 1
0.00423415949828795 1
0.623139850584179 1
0.0322232132194897 1
-0.496668389142396 1
-0.306684996101516 1
0.361926651283585 1
-0.175896530421289 1
0.0487136643911026 1
-0.159245671031093 1
0.626373199907547 1
0.220003765330429 1
0.370986987058797 1
0.668579968876152 1
0.0790165710592864 1
0.221272022185533 1
0.0765991029100267 1
-0.338008338499947 1
-0.2415388819734 1
0.396851107826519 1
0.575903454110753 1
0.134028104949879 1
-0.445139849863527 1
1.0571034304995 0
0.150339874172791 1
0.102581120095829 1
0.432562016364159 1
0.397991214821907 1
0.0376241399075019 1
-0.727666721071958 0
0.0816999879215815 1
-0.0576677021625176 1
0.0657811334350323 1
-0.101269045364045 1
-0.227976820490425 1
0.787582547563432 1
0.225959853768317 1
0.771880136308946 1
0.322217942045334 1
-0.269285626232255 1
-0.0345890610772359 1
-0.0515967580821497 1
-0.341788571612853 1
0.249402977493556 1
0.347090835333642 1
0.450133069887581 1
0.180318930402095 1
0.210339851946882 1
-0.267396603918919 1
-0.0163571207712921 1
0.555776962664685 1
-0.259254710719347 1
-0.0562076930343156 1
-0.463639286353228 1
0.524090446052813 1
0.419752228141764 1
-0.0498691423456353 1
1.07011659807919 0
-0.0999047985953717 1
0.0176447206883072 1
0.0414562406210814 1
0.258761037983304 1
0.0648117943417198 1
-0.0616702602665758 1
0.386689533669363 1
-0.584258894857336 0
0.39696704486541 1
0.540813008304465 1
0.189441479801096 1
0.239913229180652 1
-0.0970311365061014 1
-0.0836539447234047 1
-0.161160749553246 1
-0.113475494252234 1
-0.0625554883937421 1
0.140459551605687 1
0.0993824262833273 1
0.390002052207245 1
0.137825224992754 1
0.785360063235874 1
0.177489075571884 1
-0.140282196033801 1
-0.17139771498807 1
0.253890671708011 1
0.31694557054947 1
0.0621002748470896 1
-0.599159495337664 0
0.203366887737924 1
0.281799322331452 1
-0.00802796627100091 1
0.252147949537332 1
0.0279625681190554 1
0.193378286922047 1
0.448639350549553 1
0.440017358892824 1
0.47792672947473 1
-0.120223145737171 1
0.0580116898521781 1
0.289381725261094 1
-0.0636202150793093 1
-0.114587280837168 1
-0.0571886347560092 1
-0.181187214908765 1
0.275549728350917 1
0.512926390857991 1
-0.250432925671299 1
0.676508318957979 1
-0.155266238656253 1
0.0840636213221938 1
0.0673881282701186 1
0.524960027434098 1
0.800538632155895 1
0.227133467134683 1
-0.205884078025553 1
0.302717640032863 1
0.476876699172246 1
-0.0375484987921829 1
0.392796482272832 1
0.100964973044179 1
0.275650987965511 1
0.176411617340413 1
0.0815132994994972 1
0.697220835651112 1
0.205006565621481 1
-0.538837570188926 0
0.719161386633893 1
-0.294341838776226 1
-0.272743875424471 1
0.565287653292879 1
-0.15415987949663 1
0.171190495528432 1
0.225380463411601 1
0.341195426380979 1
0.0164736616861165 1
0.212503028787275 1
0.325994744184888 1
0.0552865358606676 1
0.427526103173074 1
-0.0345115081061243 1
0.611715046884333 1
-0.0674629265384941 1
0.490724019746527 1
0.223311629784107 1
0.670246481005841 1
-0.0847043001833413 1
0.284459864581454 1
0.525527782417211 1
-0.33615821112689 1
0.185464580834899 1
0.344349753061898 1
0.424270792540758 1
0.0807833137136589 1
-0.0020100829462313 1
-0.12131712419331 1
-0.0890416126542154 1
0.0383007802316858 1
-0.652719282751888 0
-0.102960029891704 1
0.149451794297988 1
0.416737060603792 1
0.726388902452369 1
-0.432823685096272 1
0.123059399283049 1
0.144845123804978 1
0.300962686716321 1
-0.251154040263879 1
0.418310484733615 1
0.0951639313691068 1
0.29627678615536 1
-0.326175796003843 1
0.0145753202459403 1
0.079491647987079 1
0.389703798346408 1
0.0394034120372467 1
0.523476639481515 1
0.197961898129788 1
0.0133972552925047 1
-0.493155741532373 1
0.273001394221795 1
-0.159369748028949 1
0.207078284415372 1
0.261308856061499 1
0.175924647721765 1
0.683755702080886 1
-0.123973320013222 1
0.302638417643548 1
0.0390306012040873 1
-0.138662547227999 1
0.0211870750075692 1
0.0637506179075743 1
0.641603255195697 1
0.271978885247736 1
-0.338588640891504 1
0.616226948840431 1
0.81581984315004 1
0.158105188777307 1
-0.190339909505624 1
0.467383393618899 1
0.309636361590757 1
-0.0226850773390118 1
0.203071800845629 1
0.0595811540866734 1
0.180416958208398 1
0.116379561328258 1
-0.228997631317133 1
0.0751009727979695 1
-0.202524907888947 1
0.0153196836552274 1
0.0790908678169235 1
0.0356797186481261 1
-0.165847888914594 1
-0.149443452000971 1
-0.147930510533624 1
0.306604707698135 1
0.404288055452781 1
0.445879307951337 1
0.229843478280913 1
0.50803549929363 1
0.507670814125655 1
0.356180263679565 1
-0.323220236771031 1
0.0393418020041947 1
0.134748062041575 1
0.245894657275905 1
0.381655015304386 1
0.305891596200563 1
-0.0589951841294052 1
0.273640999221713 1
0.239908903787573 1
-0.393181350465235 1
0.18733124654656 1
0.252988186727623 1
0.212550662165 1
-0.0250091975782031 1
-0.702759859449791 0
0.739856280468918 1
0.379476008263607 1
0.0171465980003222 1
0.182424204785508 1
0.392920179526174 1
0.482958807651264 1
0.0988176636578019 1
0.272716558184265 1
0.578825046545284 1
0.166726651918496 1
0.068095023604373 1
0.748479731605261 1
0.273197124125489 1
-0.158844004418633 1
0.26165184920317 1
-0.354713494109094 1
0.145525960178439 1
-0.118770721898335 1
0.714027085133089 1
-0.0581896291013113 1
0.256911954169125 1
0.627364098978708 1
0.275614150065197 1
0.286627439869559 1
0.166148608935746 1
-0.381796485581991 1
0.403740378904377 1
0.751172656905833 1
-0.152701697507051 1
0.232261612338331 1
0.815539828231188 1
0.242894063900043 1
0.437325307710271 1
0.826249346948867 1
0.458584003391612 1
0.303189653434688 1
-0.231287883428018 1
0.272948772169816 1
0.7862199272822 1
0.261467422357559 1
0.432350990836188 1
0.333960503278273 1
0.470627613834341 1
0.0985839762828067 1
-0.0768458346568177 1
0.355060944272696 1
0.503250750755634 1
0.441951718991968 1
0.157979036161287 1
0.108633457015389 1
0.263550276941783 1
-0.034578090383955 1
0.416089483317408 1
0.379983241599351 1
0.307275013600561 1
-0.189866731787953 1
0.599102661649468 1
0.217570143597941 1
0.520952248678226 1
0.0641158138298275 1
-0.215504078268958 1
0.698988625566648 1
0.315702857063638 1
-0.276624090448409 1
-0.0381017885628519 1
-0.0819291337357556 1
0.468844811350018 1
-0.42942152235744 1
0.34211712058528 1
-0.0367217449231483 1
-0.264495737403072 1
0.222106197240697 1
0.45475358434091 1
-0.63978609261703 0
0.297709442080766 1
0.418817835774202 1
0.845229484227211 1
0.182422695374966 1
0.234344464330825 1
0.113151652976985 1
-0.554761969057982 0
0.405334361460191 1
0.384925182233418 1
0.42087384698914 1
0.513604759129363 1
-0.125274384484392 1
0.048873035488574 1
-0.33317703832264 1
-0.0690135297972269 1
0.0550331783858343 1
0.262961244578103 1
0.212289747290463 1
-0.417322824862153 1
0.369798751403926 1
0.585894011980113 1
-0.294427487230141 1
0.443152640603477 1
0.0951824729406941 1
0.220480201618654 1
0.269077546235487 1
0.701660792526948 1
0.369368890927238 1
0.46853298934417 1
-0.41529136091913 1
-0.0560893387191477 1
0.234017051578591 1
0.466075612100984 1
0.146754474575337 1
0.519601111227247 1
0.351148534591774 1
0.664015878583216 1
0.0518738147806705 1
0.336143354978502 1
0.625822629303401 1
0.541201386478463 1
0.146072911722464 1
0.0708184703573187 1
-0.092088253712603 1
-0.0290165020799507 1
0.656956656634375 1
0.274718980133827 1
0.652370896565227 1
0.454427974099727 1
0.616381979349693 1
-0.266314759190365 1
0.541490611786959 1
0.572709496647063 1
0.441851101082458 1
0.665417229391301 1
-0.161157047545604 1
0.218761312495374 1
0.519427054755397 1
-0.366007355195837 1
-0.0242943105449169 1
0.0440750187925819 1
0.672382261398072 1
0.0751633599594396 1
0.344603855719877 1
0.462163984876329 1
0.821643465590546 1
-0.634666507003301 0
0.508798348958182 1
0.106134565469667 1
0.348760810872315 1
-0.25847632533778 1
0.140490087248003 1
0.247841934457021 1
0.35390920994072 1
0.620701570885302 1
0.256756240981843 1
0.101849804952467 1
0.393301644146962 1
0.296969176122067 1
-0.24941518133938 1
0.749424191948275 1
0.0698276530834276 1
0.376133773672626 1
0.427318536398927 1
0.511946038397237 1
0.437102802985693 1
0.726085758772562 1
-0.493978266693204 1
-0.333273923410247 1
-0.325712941501546 1
0.112171330465841 1
0.262524419619881 1
0.308037744178332 1
0.341194319689142 1
0.280190885268213 1
-0.223202556435436 1
0.339562901734724 1
0.429492429572732 1
0.689146037081103 1
0.354475476673339 1
-0.14397030370838 1
-0.262656378078799 1
0.469914441034982 1
0.506704791043004 1
0.383276229156828 1
0.422879970572467 1
0.0274064480041946 1
0.508093442937985 1
0.476654723007486 1
-0.0344592297685724 1
0.494197358431036 1
0.317317668117998 1
0.0929382559018179 1
-0.124669245758118 1
0.29148960479838 1
-0.0888520407091036 1
0.514418928914749 1
-0.114631479121399 1
0.456157067302328 1
-0.364845123089203 1
0.462368593601661 1
0.100706362167381 1
0.151475797791273 1
0.317071618209866 1
0.0370119055600806 1
0.186907983992464 1
0.330144297116184 1
0.0144040505787034 1
-0.201879968848573 1
0.165020982707679 1
0.274190362917342 1
-0.581727989606591 0
0.43356653687577 1
0.307637243558721 1
0.839430314766608 1
-0.0899851093955365 1
-0.122935503183307 1
-0.164024661810675 1
0.188406567449716 1
0.269155497645775 1
0.329095143559463 1
0.127855386064238 1
-0.136152792923515 1
0.125847925597275 1
0.0941939561688099 1
-0.601444252165903 0
0.549155921081024 1
0.0609100860331344 1
0.161528243322422 1
0.470362002120741 1
0.371479068129178 1
-0.063983340969732 1
0.282829202910745 1
-0.568250831725807 0
0.536629619582329 1
0.100716085605907 1
0.191118834293355 1
0.179411711316727 1
0.344033382769306 1
0.1813710640652 1
-0.510852352931579 1
0.827535970718401 1
0.497086738094729 1
0.319271764627439 1
0.180957619377491 1
0.397841319053024 1
-0.0501904599038738 1
-0.575798375179878 0
0.20878867172846 1
0.70625123323903 1
0.298507306052976 1
0.217153398066661 1
0.203415821527534 1
0.728377254571673 1
-0.40111511397714 1
-0.0210327188353514 1
0.169183305032385 1
0.535574889614018 1
-0.209290027132822 1
0.141609021884998 1
0.730787344264954 1
0.238470634895617 1
0.513494121735894 1
0.0843816055672893 1
0.412373780198032 1
1.15718918981074 0
0.278046055416647 1
-0.5122395458002 1
0.171672133944289 1
0.0712772419973582 1
0.581518983415576 1
0.164662306849564 1
0.561437774589999 1
-0.350215547659718 1
0.365250941188351 1
0.661916972458094 1
-0.057361005543669 1
0.103264614631396 1
0.618428127924851 1
0.0127265081572658 1
0.671603189956936 1
0.121092720667666 1
0.38878717686735 1
0.145913392323996 1
0.0389029261068924 1
-0.182602090770521 1
-0.159149018809562 1
0.100016906969335 1
-0.19484186088292 1
0.195386957816144 1
-0.222125490479885 1
0.261765264011496 1
0.452843587423181 1
0.316095322540002 1
0.212866893039016 1
0.0758920432356272 1
-0.168615524848381 1
0.0746853293332363 1
-0.623548621934519 0
0.294851353144851 1
0.289105604388126 1
-0.00574685211948311 1
0.350511110593464 1
0.285812928244756 1
-0.249572936813758 1
-0.137811713714739 1
-0.0996781394081332 1
0.745189040001055 1
-0.103217380217982 1
0.0247929191238209 1
-0.481065735788073 1
0.706072840123873 1
0.348369098265463 1
-0.20506353110744 1
0.3216720230675 1
-0.291902945025736 1
-0.235928987209294 1
0.246694384604067 1
0.475130108464934 1
0.472721371982117 1
0.314194351389786 1
0.0756396051071078 1
-0.00851212439164183 1
0.344796107097617 1
1.0032172692951 0
0.377306171799439 1
0.214573642970225 1
0.047964768255853 1
0.499265853464589 1
0.344572784217447 1
0.297255376421218 1
0.198756615390628 1
-0.0839568088016159 1
-0.577441963406687 0
0.110660568176729 1
-0.221766616601824 1
0.574175887034783 1
0.34290845365087 1
0.302818476758963 1
0.234640325903129 1
0.3364056582648 1
0.104136942860409 1
0.0343130087411106 1
0.360130280238593 1
0.55897681894295 1
-0.233487585583785 1
0.368095044180374 1
0.695408349610365 1
0.615963799886316 1
0.0739118746159608 1
0.292672704934551 1
0.0557360813651934 1
0.0868343936928176 1
-0.426499687901087 1
0.294555225773102 1
0.490021782370731 1
0.437927278599016 1
0.379666258279854 1
0.3857314841065 1
0.318482467689018 1
0.0781766185877367 1
0.221462092474078 1
0.0235654405894324 1
0.20122245896636 1
0.431714749891432 1
0.216167891529559 1
0.0782201753276587 1
-0.0390752750536497 1
0.219500209152212 1
0.525112026156123 1
0.0876321392083126 1
0.639553908777698 1
-0.0358826203373266 1
0.0685998629733906 1
0.4835797563562 1
0.087781489334984 1
-0.197215995790426 1
0.30553712226265 1
0.0770129239301682 1
-0.075883901680445 1
0.120505171228897 1
0.21846120840142 1
0.193301848963262 1
0.233682760670359 1
0.10283624347417 1
-0.248122363035052 1
0.233410245833579 1
-0.560919687425671 0
0.535431276778095 1
0.315945309735276 1
0.310415111464401 1
0.389533488026007 1
0.573041868384867 1
0.00268211056503308 1
-0.0302232315071185 1
0.267913019612967 1
-0.426878215532275 1
-0.110291995172241 1
0.0869265175596714 1
0.148070840048467 1
-0.00582048460754339 1
0.0532130778057665 1
0.339941249826929 1
0.00501400060714113 1
0.850863677304389 1
0.739335624073744 1
-0.0857536417353735 1
0.405921009641628 1
-0.250893711097783 1
0.49206364748897 1
0.627345175744017 1
0.0617511890296346 1
0.573359495517738 1
0.37122106349897 1
0.045878948110807 1
0.411181086112897 1
-0.0409914566967959 1
-0.0659017287242636 1
0.313525192549675 1
0.578527343767593 1
0.0325462223578835 1
-0.407803681074594 1
-0.143036589659873 1
0.316987229642044 1
0.590943508012292 1
0.359095164230138 1
0.259690105765838 1
0.382592317366608 1
-0.0791912273724137 1
0.846575335682481 1
0.339062543128296 1
-0.139371946865608 1
0.484701167606813 1
0.562538697030415 1
0.238133119553636 1
-0.714089836617426 0
0.563679315552645 1
-0.239791007395024 1
0.244316449888807 1
0.245691428237094 1
0.299362206650315 1
-0.444569704449873 1
-0.045682218255718 1
-0.381586662915762 1
0.282252307528358 1
-0.288897566017994 1
0.63049002075944 1
0.16180011909879 1
0.146037285398537 1
0.68608412404072 1
-0.477085339407458 1
0.0274140459347193 1
0.00653647593460083 1
0.207681076083723 1
-0.168560798151339 1
-0.168533373491943 1
0.266342180851407 1
0.0957555456954435 1
0.504785401643506 1
0.0858705641435263 1
0.28003860633127 1
-0.107732368092101 1
-0.310779643832292 1
-0.559213456803557 0
-0.0980499859143139 1
0.134169638510549 1
-0.0399869637162383 1
-0.145452928497752 1
-0.0886189780920924 1
0.0552408887621867 1
0.030899515023394 1
0.89350162531295 1
0.598304254988349 1
0.148640267152019 1
-0.146491656023908 1
0.438018441094629 1
-0.115082915224472 1
0.455246573339891 1
-0.0532264632913034 1
-0.0697016128060752 1
0.0557498925280174 1
0.254274677326104 1
0.175253030912688 1
0.141964032427076 1
-0.266174245206039 1
0.119888885905884 1
0.0724378446726772 1
0.452027326238236 1
0.0427949388404899 1
-0.0533607167828929 1
0.21909785691327 1
0.0728970674640262 1
0.693593498250929 1
0.492879381556927 1
0.0629893475240757 1
0.437278877763622 1
0.606752903819932 1
-0.280456567296552 1
0.160637472889769 1
0.483181590510892 1
-0.299767925389863 1
0.0628579160734324 1
0.51539839651887 1
0.580812089035175 1
0.158137819999776 1
-0.0112126589632193 1
0.311287720100461 1
0.01278905985099 1
1.06060592313033 0
-0.286538956055663 1
0.450767396380518 1
0.0393051098589993 1
-0.0299660705994098 1
0.249121298245042 1
-0.50081777221 1
0.0887551511392854 1
-0.0699614224021076 1
-0.108215361871366 1
-0.179033739790904 1
0.194236108739564 1
0.261546624144793 1
0.406087748758022 1
0.802055371783055 1
-0.0573933192485354 1
0.278481796221287 1
0.335577880368351 1
0.161588643128697 1
-0.0999098717359268 1
-0.0562810239563155 1
-0.366867202161972 1
0.487571655618674 1
0.635934832420777 1
0.0294198653861914 1
0.15137912483331 1
-0.504612374695967 1
0.207329353461575 1
0.325894926212834 1
0.0090302076897773 1
0.00850388304679114 1
0.363001412551651 1
-0.0451116791497081 1
0.53779516412564 1
0.111744009707122 1
0.611249665790004 1
-0.0467015598886414 1
0.487704773476154 1
-0.151802280965517 1
0.0957818826338157 1
0.271829569807386 1
-0.202242927259425 1
-0.0901977076348596 1
0.308968541221017 1
-0.0380577190827238 1
0.159687957134571 1
0.288865283459353 1
0.562446264220216 1
0.403079299307043 1
-0.0697344315504153 1
0.0362243786125499 1
0.473575800256126 1
-0.308894225601261 1
-0.256420051079674 1
0.188560046046712 1
0.470692341033702 1
-0.188302191946292 1
0.250389638001375 1
-0.305395075839918 1
0.111612196767989 1
-0.278302343227906 1
0.461770791466339 1
0.0100069914680619 1
-0.0975724321451505 1
0.137015348273092 1
-0.0370783920908246 1
0.161670083037032 1
0.653672178380993 1
0.252094706698766 1
0.380074869519202 1
0.011095676847288 1
-0.406399171140002 1
0.121166298784191 1
-0.107051307335441 1
0.191418433850837 1
0.702838908745002 1
-0.0737132390675569 1
0.327493750825506 1
-0.449386327071728 1
-0.0975153204121304 1
0.357928517074187 1
0.683395381845363 1
0.0071726146304317 1
-0.213461370972843 1
0.704050877039353 1
-0.584316823579617 0
0.392494291384046 1
0.44508620064873 1
-0.00256966237167147 1
0.0448861170614656 1
-0.0803565158638974 1
0.651447826009905 1
0.514133983679775 1
0.0857947680843059 1
0.404635519681013 1
-0.228216843073399 1
0.481921600683508 1
0.237340378315731 1
0.346706588349274 1
0.544122799383455 1
0.34286779731194 1
-0.280621837644467 1
0.38538381070977 1
0.0872080701349655 1
0.580479390683151 1
-0.0956662539288785 1
0.600934993953819 1
-0.567546778672546 0
0.544075824441502 1
0.461986029276344 1
0.763524127903273 1
0.46324898449259 1
0.000189994342528838 1
0.68178626231393 1
0.417983397774417 1
0.110849294935808 1
0.504204353083427 1
-0.170352164239589 1
0.234272595231132 1
0.10920005143156 1
0.204353242598283 1
-0.133140702862464 1
-0.159591411182433 1
0.0349564345975887 1
0.361567102677136 1
0.0380540383822878 1
-0.622122230418405 0
0.243803116045132 1
0.313799465439225 1
-0.191390358699917 1
0.339131702037486 1
0.0424215109347618 1
-0.00178392502339498 1
0.16637572039817 1
-0.091322159283948 1
0.126952506980317 1
0.0572031662508783 1
-0.144174862411128 1
-0.369912164331484 1
0.692218885846512 1
0.491965742522107 1
0.360167682626916 1
-0.484593579757159 1
-0.0483012791872508 1
0.461316646798279 1
0.913855922078439 0
0.290004515486427 1
0.516828856457977 1
-0.050266546141649 1
0.564589136689481 1
0.243149523534285 1
-0.0739277433167722 1
0.9509457336615 0
0.129889363057302 1
-0.0195950854657317 1
0.0870261810953557 1
0.398165992131714 1
0.15629817449804 1
-0.0369629152293192 1
0.371896085925142 1
-0.366984037747051 1
0.43026138378889 1
0.761298960506824 1
0.563922134039425 1
0.230359236153242 1
0.20094927911927 1
0.260565030816297 1
0.113158165683139 1
0.28791268457628 1
0.12336562330334 1
0.0431278945664906 1
0.108268592184665 1
0.407390218142269 1
0.248934365694342 1
0.138443027827995 1
-0.230529622011839 1
-0.0432208464084558 1
0.0559355356551047 1
0.130935133205776 1
-0.669352553157669 0
0.980780628527335 0
0.468575874875843 1
-0.247138718827359 1
0.138678648921485 1
0.248991799005615 1
0.420252475096431 1
-0.206347829780481 1
0.0367928316047719 1
0.388661244309519 1
0.472785500740052 1
0.0125752095135781 1
0.039060717053208 1
0.297958527424539 1
0.0603130192969029 1
-0.180818868021803 1
0.60118511523739 1
0.48509811544083 1
-0.330717608001548 1
0.569572255324395 1
0.572477084130835 1
-0.088161704589966 1
0.339904296091679 1
0.128162979718103 1
0.723858299107143 1
0.405560535929089 1
-0.436949727517273 1
0.261341512542997 1
0.716865201028239 1
-0.0512319224109736 1
0.106631954755335 1
-0.123832657706495 1
0.340787591528631 1
0.189369505103155 1
0.239867300547859 1
0.144781071587691 1
-0.303882881757998 1
0.451516115493438 1
0.454745911447193 1
-0.22605995409636 1
0.114289157032523 1
0.662838578964841 1
-0.077768948288607 1
0.257380888209892 1
0.634354890489551 1
0.0825431660354067 1
0.556908818395389 1
-0.0142557730060932 1
-0.525995750234298 1
0.518476447385623 1
-0.112057045302762 1
0.413963628248787 1
0.6836262809381 1
0.257247351446257 1
0.0550290459305555 1
0.175111596142802 1
-0.10307253484625 1
0.421287002833194 1
-0.0386175657937755 1
-0.182687176760558 1
0.436198955016657 1
0.156942857786473 1
0.100674671696676 1
-0.151233914974446 1
0.464870726603127 1
-0.0913653351174598 1
0.0440333309576592 1
-0.120526730463814 1
0.587284327536688 1
-0.614419623124638 0
0.313194433932568 1
0.905266644667391 1
0.255408037696755 1
0.0773372277617807 1
-0.383553266774769 1
0.21381839350287 1
-0.168327351582979 1
0.136076429698578 1
-0.11697690602105 1
0.275088908185207 1
-0.330284845282568 1
0.307247640685568 1
0.1270534236034 1
0.635571967845485 1
0.605323634478882 1
-0.220815322329346 1
0.285567052604001 1
0.118648663450557 1
0.761288796825859 1
0.975802362523329 0
-0.3960643460694 1
0.42998580889843 1
0.077041287068777 1
-0.317025004355723 1
0.200834848973525 1
-0.236397554507141 1
-0.0733662200694436 1
0.0874566766949053 1
0.0567774132383473 1
0.497446926093587 1
0.107900238661999 1
0.418583173769345 1
0.0701929150936435 1
0.473264987355218 1
0.714856144562086 1
0.350377252888507 1
0.239613183667076 1
-0.135181990398243 1
0.381600184644557 1
-0.0956158409620457 1
-0.231306289004662 1
0.770140050134763 1
0.0642297422709876 1
-0.15760434916668 1
-0.022122074230485 1
0.426650994272131 1
-0.000312052547383174 1
-0.337030945458191 1
-0.252237253622564 1
-0.0968364460336076 1
0.143817014703065 1
0.284923892693954 1
0.0724422899840286 1
0.72417201695412 1
0.14438878532499 1
0.915946385501303 1
-0.217285194773833 1
-0.0653876349981042 1
-0.446410453168208 1
0.476771901987875 1
1.02699712598134 0
0.136408107720185 1
0.138561054467743 1
0.246534974856634 1
0.356752733692852 1
1.05271693019384 0
0.54181882848207 1
0.661676177374075 1
-0.111833200717819 1
0.378137051367731 1
0.247166644282622 1
0.615338132425094 1
-0.225266808166583 1
-0.334391096067905 1
0.432681377482684 1
-0.231158959821837 1
0.573142084666613 1
0.0954329176690943 1
0.182316618734302 1
0.0144023728523733 1
0.141693220158629 1
0.331404425486035 1
0.119575221980805 1
0.136100494942091 1
0.163880504043787 1
0.600747139505736 1
0.546145349006849 1
0.065956275986157 1
0.192772929026982 1
0.295212740247567 1
0.428445411687547 1
-0.719960491278879 0
0.405290040217149 1
0.490124599768412 1
0.0898418442610789 1
-0.215121105975774 1
-0.252142567068274 1
-0.137245851097686 1
0.294378196182176 1
0.279045459706404 1
0.36527223516859 1
0.160706065731735 1
-0.210076783988844 1
0.375595846134958 1
0.133253205190842 1
0.237019058725798 1
0.178090364680545 1
0.454078903655212 1
0.600001251966331 1
0.311776766177412 1
-0.220938367953857 1
0.0952586030229096 1
0.3865199155896 1
0.605230196121956 1
-0.082570592828548 1
0.0320417150244367 1
0.523600709280962 1
0.206792174780884 1
-0.0942274220962414 1
-0.343609305614623 1
-0.0444156608807792 1
-0.169328265471854 1
-0.0537713997491655 1
0.718350837786936 1
0.72452025603461 1
0.175464195486672 1
0.551937208370189 1
0.201858144208724 1
0.0854937815282616 1
-0.334083356357401 1
0.254669688142866 1
0.351565802541622 1
0.406057343825572 1
0.196177904984115 1
0.026497594492951 1
0.296499048177005 1
0.307297088601719 1
0.329095064125426 1
0.428612218503718 1
0.29849948536964 1
-0.0534157678058908 1
0.0864113942084261 1
0.24052841509915 1
0.0502830548244477 1
-0.066511238442449 1
0.369332275588925 1
0.118712140638658 1
0.0428917696934645 1
0.435663491857963 1
0.256325206430468 1
0.510006735036754 1
0.389332791149921 1
-0.188208519935249 1
-0.377998780168234 1
0.222663413449894 1
0.271475507763641 1
-0.0358457754118774 1
-0.690797054552942 0
0.150408805568323 1
-0.0999455707527527 1
0.437448941508006 1
-0.0555782054595653 1
0.394767594756593 1
0.531704238632509 1
0.0918040660833521 1
-0.048183723425394 1
0.0795343388341417 1
0.194441001063364 1
0.207419436424364 1
0.201183583533438 1
0.186760703685413 1
0.215512002609335 1
0.0216222435169205 1
1.05701525673744 0
0.598183718644702 1
-0.313626247051526 1
0.591049544405363 1
0.341076637067497 1
0.523274758164067 1
0.115877548808763 1
0.0548676806808295 1
0.816104515904791 1
-0.236669630629586 1
0.204162126023484 1
0.205552790909028 1
-0.330779876002723 1
0.271198080198422 1
0.548082536304741 1
-0.139278795194 1
-0.176402951857334 1
0.124124875806633 1
0.104981204847654 1
0.27467287260835 1
-0.0327183622090842 1
0.573589050407556 1
-0.226585051394878 1
-0.0779048308417802 1
-0.0730432463605995 1
0.355364046017391 1
0.400730987504841 1
0.23664310494978 1
0.131104397447481 1
0.466298159362646 1
0.779137540620872 1
0.480474064871196 1
0.157991179904069 1
0.150322328412021 1
0.13187517323564 1
0.225820584920732 1
0.149402578470695 1
-0.0884342386030583 1
0.557603516175233 1
-0.127389859865101 1
0.0165144255850531 1
-0.304021369018733 1
0.0514542475192293 1
0.126617883412492 1
-0.0197010364397049 1
-0.401360100439789 1
0.242956087946485 1
0.740507971214309 1
0.362596454689688 1
0.388467376342229 1
0.582785463823543 1
0.472050137643887 1
-0.817589943359144 0
0.0722282176419075 1
0.533298174657096 1
0.132958422657844 1
0.454272349792001 1
-0.368302141178628 1
0.322449219312503 1
-0.0176984882818858 1
0.237011561541523 1
0.100093999475826 1
0.135027436332917 1
0.190015955265223 1
0.0941966078570611 1
0.0232791098786731 1
0.0381089533275265 1
-0.00284783470265035 1
-0.258341924038743 1
0.204569088069469 1
-0.173129776843996 1
0.725125810606989 1
0.53919344925246 1
-0.224627709334702 1
0.202242641500633 1
-0.32845343252341 1
0.214837832562312 1
0.163879078932013 1
-0.160731576229281 1
0.125298517971229 1
-0.00618844850731791 1
-0.181711229623422 1
0.229637176846868 1
-0.0310984506793318 1
0.202398606517422 1
-0.178986452702737 1
0.194680428809417 1
0.278829548027966 1
0.0452802764261649 1
0.644088074174117 1
0.466107361134108 1
-0.387633187909053 1
-0.0423300710751083 1
-0.366613490530947 1
0.0756478448826182 1
0.463010746663719 1
0.0255343362351263 1
0.869037227329654 1
-0.0921027078397941 1
0.176079208503103 1
0.00631366720737767 1
0.718884531852906 1
0.157121830490215 1
0.377629969443269 1
0.326215993029492 1
0.220245975111849 1
0.0269797822553839 1
0.218432716229772 1
-0.341259116137108 1
0.264577851981651 1
-0.549978837436453 0
-0.113560193862276 1
-0.0662111851340506 1
0.322807879283442 1
0.49413633224689 1
0.531694169705456 1
-0.127001032054023 1
0.33807571270675 1
-0.294109803470066 1
0.410963045458421 1
0.142931969076768 1
0.355126517736147 1
0.371071850817066 1
0.499259729591575 1
0.234661239401744 1
0.21379889256545 1
0.146860872456288 1
0.380857093666043 1
0.324588829512635 1
-0.406805781977292 1
0.102308144010599 1
-0.12769940778088 1
0.108992452733857 1
0.349651859025235 1
0.393896273114965 1
0.285394031852901 1
0.336778827506512 1
0.237423399490952 1
0.286879196803359 1
0.402575500379075 1
-0.14169522921333 1
0.389478157622316 1
0.298790764821269 1
-0.0083091990859077 1
0.121719725995719 1
0.422949161843741 1
0.696347845638747 1
0.339755029979987 1
0.144854063752498 1
-0.262601231549911 1
0.4642573261097 1
0.221720760155713 1
0.391536703456752 1
0.814968942950122 1
-0.196178373605521 1
0.130615193234432 1
0.582861356907782 1
-0.27286678439642 1
0.320922400346272 1
-0.0123308213262824 1
0.239851453961874 1
0.56579824885488 1
0.168522246147557 1
0.696721499325341 1
-0.0129646066962211 1
-0.221873786080856 1
-0.199727005543245 1
0.48466820967177 1
0.337130138756639 1
0.526059609428464 1
0.199791572911797 1
0.328649594170172 1
-0.04385687087988 1
0.1731410104998 1
0.327407506428066 1
0.321498127990825 1
-0.21637533762797 1
0.577363249449809 1
-0.0968584192926891 1
0.205015190778537 1
-0.135766437505993 1
0.148471502814992 1
-0.444147399235082 1
0.53762523066923 1
0.162062812472687 1
0.566596048571961 1
0.105664329094999 1
-0.0786392234000144 1
0.689655410211265 1
-0.0840814846422061 1
0.37398928429015 1
0.248279341757156 1
0.197957894563376 1
0.354851529892885 1
-0.0261167185303472 1
-0.448867714828137 1
0.0938802648918764 1
0.00504454572146062 1
0.213634333618381 1
-0.442257963056554 1
0.0619070806856464 1
-0.230547120216924 1
-0.1955856213366 1
0.124852381379898 1
0.148436443334479 1
0.457779491194635 1
0.397514808769276 1
0.0793192223714827 1
-0.143033431417723 1
0.041257519684403 1
0.228532059381454 1
-0.0331365353419785 1
0.477563794065615 1
0.624802559993453 1
0.344560622307225 1
0.0545810171270559 1
-0.349532619046358 1
0.135612551562476 1
-0.0100073598426347 1
0.481418789435925 1
0.613492025391184 1
0.501770683282128 1
0.249012422041688 1
-0.130225432993483 1
0.202665730922586 1
0.317506643994043 1
0.285631100241148 1
0.403763867130306 1
0.46495041210659 1
0.41672423167736 1
0.395411766105652 1
0.214232948154606 1
-0.0659603358170931 1
-0.0927001732221334 1
0.0970536435266218 1
-0.156351631928422 1
0.659630821374651 1
-0.172655152529977 1
0.0148666997670862 1
-0.899899866733796 0
0.492133674979589 1
0.131699609857204 1
-0.0826683057991451 1
0.6984104549251 1
-0.0923437862183831 1
-0.418519833027409 1
0.385942031037705 1
0.412141323999772 1
0.669307698939238 1
0.0485578019798142 1
0.612342654775641 1
-0.465675867939626 1
0.38884568019397 1
-0.196389531448323 1
0.129181417629803 1
-0.260597994741462 1
0.169182774321257 1
0.0400284580850058 1
0.137217645784962 1
-0.179461161496902 1
0.1946477040029 1
0.660874815686105 1
0.410894455313065 1
0.237810075750146 1
0.0928026189506349 1
0.372529999879074 1
-0.182287767204074 1
0.234718418426598 1
0.259593564967391 1
-0.503905742750354 1
-0.109259823252053 1
0.0575786111304752 1
0.474090121035125 1
0.561519890999713 1
0.954482278433036 1
-0.0692234675912039 1
0.263105040437221 1
0.474757888475676 1
0.398434095914149 1
-0.248334994190452 1
0.218153117194542 1
0.366086558557939 1
0.230012915028841 1
0.157038017635604 1
0.246660786137519 1
0.403297312737769 1
0.404334142665736 1
0.694887280896685 1
0.293868171137258 1
0.0421608417504525 1
0.463921421785241 1
0.587938160931898 1
0.117574838178543 1
0.104133309214666 1
0.279268712209313 1
0.319732095085505 1
0.243712380887701 1
0.363541206508983 1
0.484977155307628 1
-0.695602480795137 0
0.305404790125653 1
-0.130547443341684 1
0.432464950292914 1
0.0370571818873967 1
-0.0746885546875099 1
0.355281270805087 1
0.606748224024791 1
0.294877339925504 1
0.290293527293099 1
0.750001880784803 1
0.847434808088315 1
0.297247407899385 1
0.00399444262589123 1
0.140562105638426 1
0.707564758021587 1
0.380175712566544 1
1.06451776981774 0
-0.195946188514208 1
-0.163074848758823 1
0.026154952606781 1
0.427972131453864 1
0.374343642118015 1
0.0830399979028105 1
0.204300417741669 1
-0.161153527774161 1
0.354274018660464 1
-0.038744935223593 1
0.423101997286877 1
0.379560228837679 1
0.743207060706763 1
-0.210682807491741 1
-0.0452673413251673 1
0.100643875125991 1
-0.0891700788324139 1
0.203263707984567 1
0.239337493561431 1
0.157010058580641 1
1.06948361855133 0
-0.159393006978211 1
0.274333585591202 1
-0.48489387936627 1
0.366429449852484 1
0.232905210311402 1
-0.215551725795002 1
0.006433627252798 1
-0.0319828762463983 1
0.783527099201441 1
0.231578127712775 1
-0.199347856660392 1
0.0370620827101378 1
-0.183944725567656 1
-0.399136023464836 1
0.381434839659556 1
-0.38412334700884 1
0.128437177386535 1
-0.0373877083168861 1
0.0143126866507665 1
0.261715036839403 1
-0.0360788474670434 1
0.205036992041511 1
0.0938756025096288 1
1.00512461406775 0
-0.078944129110342 1
-0.338615128040898 1
-0.270189563247539 1
0.466821923393704 1
-0.00938111593454821 1
0.304949051461068 1
0.310375750726456 1
0.470274258749741 1
-0.34507833957363 1
0.578227614093004 1
0.519124235795165 1
0.0428860886012789 1
0.304674905353301 1
0.43292771960459 1
0.0802529887446174 1
0.515550198397642 1
0.0170685172759949 1
0.595360183257225 1
-0.0956086456198138 1
-0.230438937000746 1
0.662476213553533 1
-0.104636741537451 1
-0.372202270061456 1
-0.23941183873357 1
-0.00336581957319144 1
0.0933891514946385 1
0.551655832730821 1
0.278179087558515 1
0.11390816912678 1
0.0959793257836992 1
-0.0791297752288386 1
0.187340830926089 1
-0.237740262818777 1
0.151753265045008 1
0.875907054137096 1
0.441287340322063 1
-0.2684086610777 1
0.308814945207541 1
0.65578584605434 1
0.0427979585489345 1
0.308383050689001 1
0.323826503828242 1
0.0597988855570419 1
-0.314489683341194 1
0.104951652914969 1
-0.0819490177418483 1
-0.2757112652658 1
-0.0715370489813963 1
0.322508641837707 1
0.443618596961665 1
-0.537600657042313 1
-0.465278029818181 1
0.16078971456439 1
-0.239642365101849 1
-0.340954065781944 1
-0.132520268265661 1
0.173812304163504 1
-0.0973223560494191 1
0.341498098048221 1
0.590752715467447 1
-0.107307368203578 1
0.720681498205355 1
0.598739794721981 1
0.235661105820508 1
-0.0215474512060201 1
-0.0826466187303728 1
0.0832658253334122 1
0.169724020503037 1
0.558017339275676 1
0.248346950631157 1
-0.3170780768703 1
0.510383052561629 1
-0.13868888981006 1
0.480440226650937 1
0.467529927037576 1
0.175173798754875 1
0.215271394960298 1
0.702614653794037 1
0.182727974823337 1
0.471069715410815 1
0.089892228575528 1
0.227311197525169 1
-0.078058299677341 1
0.414226045628923 1
-0.0954943144461535 1
0.068438103880015 1
-0.483869712662645 1
0.305453453944612 1
-0.187204303624828 1
0.0921140281686378 1
0.221643383337697 1
0.584085580843288 1
0.721952272290745 1
0.656517186067781 1
-0.571774731424346 0
0.0923859310775767 1
0.990512460711647 0
0.553194207868885 1
0.0791184646846503 1
0.186662019432447 1
0.108474036147844 1
0.123585459803374 1
0.770348200744106 1
0.622920500104324 1
-0.36744805480258 1
0.187440757714586 1
-0.103060210023322 1
0.398678560921125 1
0.402750005037092 1
0.216972847223653 1
-0.0298722210431737 1
0.0641066950403442 1
0.678703843671657 1
-0.38597465935326 1
-0.0830692734778439 1
0.116071411925934 1
-0.0544426713246473 1
-0.535612742197705 0
-0.213237841027133 1
0.0985888646984165 1
0.032838031858591 1
0.560101659181044 1
-0.199207883244653 1
0.121244237960911 1
0.167241594521689 1
-0.0270805205617986 1
-0.406061369763392 1
0.188255578957101 1
-0.166285208956053 1
0.274179438282278 1
0.472282534512506 1
0.144531171773255 1
-0.137743633638525 1
0.296890846376358 1
-0.538390905539811 0
0.264431710520672 1
0.044487052180457 1
0.256203292661897 1
0.0351742270098154 1
-0.343277307887328 1
-0.240533087822374 1
0.0730638620852596 1
0.747676112545487 1
-0.113919772851272 1
0.0414132768733616 1
0.21087564041371 1
0.312515856344568 1
-0.272370942056373 1
0.246854981215283 1
-0.0200115958252949 1
-0.109753976978132 1
0.207973812559354 1
0.231808541447854 1
0.124971359465685 1
0.109076168648047 1
0.457710057856238 1
0.264345162930796 1
0.0665215280049232 1
0.722816016789259 1
0.205500176232821 1
0.37429728341116 1
0.400230219127306 1
0.528179663364243 1
0.684494046786739 1
0.392552520532658 1
-0.227795535253164 1
0.545963261490852 1
0.436162938883179 1
0.244115204897783 1
0.19984829801345 1
0.0752449630734805 1
0.153966676294333 1
0.402369222411965 1
0.506703204014194 1
0.471075559129468 1
-0.0840693494502125 1
0.184200421071043 1
0.0699553046420011 1
-0.228793217816469 1
0.562163432182578 1
0.0308206090782145 1
-0.175603810288045 1
0.220769407095628 1
0.232543646449173 1
0.126769406399503 1
-0.516953412098799 1
0.0043626965579135 1
-0.273166939427948 1
0.29291873980122 1
0.204989873005958 1
0.462824830705215 1
0.475555970713282 1
0.314390103780666 1
0.0764613420605617 1
0.372555286448866 1
0.161489303955363 1
0.311812527286148 1
0.257081939072542 1
0.0894617881218284 1
-0.287172209893111 1
-0.440380955701342 1
0.564178017981695 1
0.122695689806999 1
0.443914707911022 1
-0.0365329807101653 1
-0.0373956044070487 1
0.100483772714689 1
0.244953217386213 1
-0.047063212182068 1
0.24764290676586 1
0.619173271286358 1
0.130001306081379 1
-0.0655072968908401 1
0.319370632976999 1
0.16935933306841 1
0.118537439671247 1
0.101601548766774 1
0.809343983983446 1
0.498822582738963 1
-0.662642549504149 0
0.155490419301657 1
0.00428550542178187 1
0.226859770297921 1
0.664334319044018 1
0.149627534169985 1
-0.0802417113643325 1
0.449143329088501 1
-0.0672671394470297 1
0.449631070042311 1
-0.346199878729666 1
-0.266744238046336 1
-0.45464444567791 1
-0.137786291796982 1
-0.260166421029563 1
-0.0180140669018516 1
0.0662850767350785 1
0.594432325545557 1
-0.278548957832968 1
0.222612551035711 1
-0.0980264578093867 1
0.097918367296525 1
-0.335251630406078 1
-0.305306891698793 1
0.367532326916934 1
0.692888329204197 1
0.10550183957559 1
-0.326525062444114 1
0.655171087830489 1
0.13755639226445 1
0.820898294151792 1
0.370132551616266 1
-0.0300300628209502 1
0.536010074360419 1
0.0636890888579802 1
0.0955319249038662 1
-0.19136859194865 1
0.205293937301988 1
0.706349149321096 1
0.0190953608375511 1
0.435500654078604 1
0.440626471424118 1
-0.428099644307814 1
0.0320336426700022 1
0.23897847340362 1
0.381743557483978 1
0.685881650772146 1
0.474557621667466 1
-0.257697165066363 1
-0.291530281264799 1
-0.140361889967896 1
0.351034448044231 1
0.230624659646701 1
0.0335103448095556 1
-0.00111470050770836 1
-0.0120659176252326 1
0.143439874183325 1
0.30847896355211 1
0.527537897477662 1
0.132747509306838 1
-0.266509904519806 1
0.058679516272634 1
0.160756421598604 1
-0.245710947751005 1
0.216004417716561 1
0.418111661604908 1
0.0292104251827288 1
0.443394801168465 1
0.315899969790227 1
0.566448367673033 1
0.290706964724894 1
0.469345495700309 1
0.426567997385292 1
0.495114559816039 1
-0.390999405757879 1
0.00247963178486947 1
-0.2050092260489 1
-0.284444692056428 1
0.401528188374369 1
-0.110010400037609 1
0.181840974441772 1
0.0579045221316191 1
0.0921860886029855 1
0.577816492271202 1
-0.160165659281686 1
0.110626297351688 1
-0.00472968346446825 1
-0.130860004331219 1
0.223033740432054 1
0.678302047344217 1
0.224614561534856 1
0.461795049235759 1
0.380096279050513 1
0.550427724151684 1
0.42826019635218 1
0.16829311039066 1
0.27224492231937 1
0.255470007402316 1
-0.0331445902612308 1
0.542557465929839 1
0.270859191755523 1
0.172649119387317 1
-0.113316239461164 1
-0.0675153628466913 1
0.503642335461732 1
-0.395596022562446 1
-0.400361931375097 1
-0.0860927094722903 1
0.342710048982329 1
-0.23950710817882 1
-0.0315805865773329 1
0.76404585324926 1
0.0652967140608833 1
0.28126968626105 1
-0.311390870480198 1
0.0108095743855015 1
0.875886975159641 1
-0.0298795986926145 1
0.0398432770166339 1
0.208261051758226 1
-0.032932279497114 1
0.29879975456505 1
0.262831332127245 1
0.581451405344665 1
-0.190029401662098 1
0.365875734558628 1
-0.195414207566044 1
0.563110498297289 1
0.880264600064679 1
0.35419597755533 1
0.149970093764055 1
0.0592908379411245 1
0.0447590987514769 1
-0.38203839700362 1
0.0197605430877145 1
0.57298295775848 1
0.0204549508156076 1
-0.228755371687785 1
-0.186615023839953 1
0.555444818899422 1
0.587286922234036 1
-0.692685312065935 0
0.504104300748668 1
0.211954908122373 1
0.0750024994616112 1
0.362460125177906 1
-0.422910970234689 1
-0.0564801163804498 1
0.496314563107282 1
-0.231817824038758 1
-0.417440208762511 1
-0.0126788446304812 1
0.731326872083819 1
-0.074104156747018 1
0.861245679036817 1
0.387018710302346 1
0.039884417790349 1
0.731180050800142 1
0.577079560477183 1
0.322459999385057 1
0.0198483566667967 1
0.0787711538809712 1
0.714859694038164 1
-0.0377213834678574 1
0.0833609037397519 1
0.279873995554631 1
0.36767812132945 1
0.277712320496407 1
-0.392383210189013 1
0.529196237966885 1
0.743498693426359 1
0.185625035673345 1
-0.207453494931311 1
-0.459813622336309 1
-0.247104695035073 1
0.126805170906554 1
0.0984818607999561 1
0.484015846384121 1
0.0870047872729586 1
-0.063649442469968 1
-0.255863912629382 1
-0.0988017685847842 1
0.790691324198499 1
0.0106722428681674 1
0.111126854961196 1
0.376468392184314 1
-0.295334772836858 1
0.646418617791568 1
0.0555473685624193 1
-0.491721662187809 1
0.017451962156311 1
0.0715412121100595 1
-0.167588419905016 1
0.187297018728258 1
0.223130476205443 1
0.01732052846776 1
-0.497365640104336 0
0.291177654183377 1
0.568992174820347 1
-0.124444803266171 1
-0.16351578584334 1
0.0882348090530764 1
0.439700411490757 1
0.21262386094438 1
0.251645257140757 1
0.539231138257057 1
0.350037567885707 1
0.350294228811237 1
0.12832872912256 1
0.0553867852637051 1
0.732815724199811 1
0.21354032399167 1
-0.0128751230651725 1
0.176470206220491 1
0.120234129264946 1
-0.258037205924759 1
0.451827824791686 1
0.197887341372228 1
-0.184401682954345 1
0.0250072622500206 1
-0.143205350520493 1
0.0842488242035837 1
0.493602870087218 1
0.0527212359787441 1
0.526411169664033 1
0.638631643279725 1
0.106086834879697 1
-0.190804535208084 1
0.123350457345861 1
0.683431305126292 1
0.428556286580209 1
0.892085411225762 1
0.801559142324183 1
0.29434827951295 1
0.269034984902925 1
0.164251889489186 1
0.621588531409558 1
-0.0687684047218588 1
-0.0578065449583637 1
-0.122330097672633 1
0.2665848032529 1
0.29626399794808 1
0.544022168768002 1
0.509004889663594 1
-0.22087164244688 1
0.329624554965761 1
-0.11601184318263 1
-0.128056711309505 1
0.261434002416879 1
0.329398822506626 1
0.11250557103438 1
-0.271122720031167 1
0.324533950774994 1
0.291995913793616 1
0.0161605051249061 1
-0.0868915005086695 1
0.632953221552669 1
-0.0175153255831864 1
0.550419052672712 1
0.108359165263588 1
0.539292985529577 1
0.621678592636713 1
0.50683110584469 1
-0.286600407004135 1
0.22166982957042 1
0.190818559978883 1
0.304907802214707 1
0.402866856411966 1
0.0862645859756061 1
0.205821254133356 1
0.522906826780532 1
0.36326288985673 1
0.130100565616084 1
-0.355603229068788 1
-0.133613557406159 1
0.127820542557842 1
0.356861613605784 1
0.569897610686938 1
0.0965437633496791 1
-0.166469642320505 1
0.3028095601079 1
0.175603421468428 1
0.512439727445756 1
-0.300921746015106 1
0.275064925388107 1
0.0510136198122456 1
-0.0931497566994302 1
0.0150469286134766 1
0.0327425696207149 1
-0.199373889155479 1
0.668636822041195 1
0.744042049272802 1
0.836702517560002 1
0.442724381399774 1
0.083117638596654 1
0.119664701236128 1
-0.277177208366604 1
0.435403610488145 1
-0.155967624549242 1
0.51789436016962 1
0.279079962817162 1
-0.288652874898249 1
0.362934090224342 1
0.323268152863717 1
0.871637376124594 1
0.855392386791492 1
0.0513885100592318 1
-0.131571809110837 1
-0.127082410890593 1
0.0250862498487607 1
0.261895244836358 1
0.426409511056976 1
0.0362258019881227 1
0.754442207215273 1
-0.0804902547099823 1
0.218932175856156 1
-0.382019714228364 1
0.482969344478367 1
0.45753980057337 1
-0.219263147906139 1
0.368942260651267 1
0.286802247183278 1
1.0940545163204 0
-0.305110809675127 1
0.557861478103771 1
0.455519145869903 1
0.0716234451621994 1
0.346258071172809 1
-0.366547070472322 1
-0.412390648492073 1
0.738261254444277 1
-0.0156352725348494 1
0.323638447298175 1
-0.0153636863701111 1
-0.0551987099374755 1
0.117044386770739 1
0.859251447329028 1
0.460172087221751 1
0.527922713376641 1
-0.108685680714175 1
0.17992579690983 1
-0.489420355036434 1
0.296178599714182 1
0.223476627121883 1
0.707153252011424 1
0.0194710419203859 1
0.0923119561926743 1
0.186957959985406 1
-0.299631694518696 1
-0.0665398186330288 1
0.0119513106569017 1
0.232430303241644 1
0.322599069196513 1
0.00485002176763821 1
0.221445857760206 1
-0.186268341229467 1
0.398654409342833 1
0.0961864349523265 1
-0.16227678567361 1
0.219985495241715 1
0.730067759674575 1
0.406335709977327 1
0.0588838224866815 1
-0.0323584309905542 1
0.271512871813666 1
0.213605185386383 1
-0.466186380353267 1
0.910742861481928 1
0.22958983764143 1
0.41247143307555 1
0.168014592733125 1
0.773291008869516 1
-0.0485498840515073 1
-0.0767793919268671 1
-0.38475076314238 1
-0.153250142255184 1
0.12466044924527 1
0.694159732252937 1
0.241307436798234 1
0.220407851055841 1
0.402435503097262 1
0.0825091146848009 1
-0.0564180099322523 1
0.629677411807071 1
-0.0376984066851811 1
0.571688331185312 1
-0.309500617805899 1
-0.113598578153615 1
0.16537447004549 1
0.168608332326428 1
0.16925211604147 1
0.333080261115436 1
0.49478536053285 1
0.274015595289421 1
0.120074920145257 1
-0.0321918166303781 1
0.189077927635097 1
0.547516485031201 1
-0.309782926775321 1
-0.0123296385124464 1
0.44035111526865 1
0.0271796455017673 1
0.275195791420745 1
0.319703455429493 1
0.387050741413903 1
0.251141976832135 1
0.0562870537165407 1
-0.390115893232577 1
0.102068092776725 1
0.525758225353725 1
0.214100772664634 1
0.387384188564692 1
0.168244243971268 1
0.164304953717032 1
0.138325947754808 1
0.634921071196161 1
-0.0204137051828314 1
0.485156500308226 1
0.42598980175508 1
0.234152828560554 1
0.166429754533862 1
0.192563981563967 1
-0.0818897172134959 1
0.722288003993016 1
0.207953979058207 1
0.298887403208487 1
-0.167682713515063 1
-0.205883249815822 1
0.057745937285196 1
0.192069153741613 1
-0.117620352932075 1
0.231463353112441 1
0.00515249094990676 1
-0.113464973628887 1
0.260082296589111 1
0.0989315827188188 1
0.829343177842426 1
0.256335900975365 1
0.413891244309377 1
0.259958759546459 1
-0.257831364816599 1
0.523252572615031 1
0.226657735239863 1
0.128492752306343 1
-0.220206242324006 1
0.0801915739974696 1
0.290237237580467 1
0.0669747632109164 1
-0.0867870689444001 1
0.241316842072426 1
0.0100475289693817 1
0.341749011679975 1
0.222135620330289 1
0.176300635725866 1
0.0307715672269485 1
-0.0282937925856366 1
-0.0519149827205529 1
0.270807037513899 1
0.104670019812838 1
0.385904565415045 1
0.0243687939097753 1
0.163150929472162 1
0.225236015253612 1
0.182105087128634 1
0.841035671992526 1
0.166696234634698 1
-0.178695611305976 1
0.0106976210777845 1
0.497114321890647 1
-0.0959864498022508 1
0.581579811196074 1
0.125609437077375 1
0.228936770481209 1
-0.143968965883765 1
0.784237591590421 1
-0.454709260771254 1
0.172861296225098 1
0.484368130079339 1
0.180995510577144 1
0.201125776229044 1
-0.269753348624342 1
-0.3701787851287 1
0.376944233302419 1
0.445872317592001 1
0.576653182595689 1
-0.284124212704017 1
0.359543596047527 1
-0.0514307937437046 1
0.125056081572904 1
-0.329268839745076 1
0.114403290695597 1
0.155893307058616 1
-0.292787704487627 1
0.295197699688115 1
0.0363217576736147 1
0.41699564152541 1
0.818479448128724 1
0.378010177644755 1
-0.31469246087833 1
0.261310016669411 1
0.720666878426478 1
0.266146906054985 1
-0.203589623563135 1
0.241882614712361 1
-0.134921490239383 1
0.62014398659321 1
0.377006388068282 1
0.52345540944861 1
-0.00215133941087701 1
0.0528695672552193 1
-0.628125172628296 0
0.0557756577460365 1
0.270445989325412 1
0.641653056668854 1
-0.0514898195881975 1
0.397366024747061 1
-0.154869209504821 1
-0.270864387178571 1
0.423421924700996 1
0.138913232119256 1
0.0880716726876055 1
0.447540181177091 1
0.723634510055921 1
0.341984890084959 1
0.136843560231603 1
-0.107095025363054 1
0.309439188540091 1
0.0208315916626744 1
-0.0163236167523232 1
-0.0697270610785838 1
-0.0165323211551293 1
0.056299757132553 1
-0.157784126252828 1
0.584087571295926 1
0.390420769189449 1
0.245258434645029 1
0.300813981802534 1
0.0283159701303712 1
0.282120081148777 1
-0.642994371283039 0
-0.126547428988209 1
0.0561971603330517 1
0.174676205886453 1
-0.581447555659043 0
0.0167962737549337 1
0.199049698155713 1
0.583495019761757 1
0.248959096023508 1
0.330540610112556 1
0.029939807404737 1
-0.1406943039347 1
0.344825361540953 1
0.451126894386182 1
0.345026282415755 1
0.166568354453271 1
0.403886189497778 1
0.359067949321767 1
0.267642355455935 1
0.493179396225604 1
0.0803298646658956 1
0.295933254792392 1
0.180249585135493 1
0.285073249957866 1
0.493538395969727 1
-0.0263314890495801 1
0.0735980814533654 1
0.331412339760348 1
-0.12113715563335 1
0.0600293838377675 1
-0.00749518193611398 1
-0.120132213407738 1
-0.226463995987316 1
0.243542618249066 1
0.272632472928678 1
-0.0071677656470958 1
0.507658181070704 1
-0.0201853098616027 1
0.0638285503600145 1
0.258299281824019 1
0.444554027412226 1
0.438662384583107 1
0.41671404435136 1
0.254951170067705 1
-0.00509590681828354 1
0.0840008173317792 1
-0.0481102507480611 1
0.362804002500454 1
0.599804189168823 1
0.0962432568454983 1
0.111929802532878 1
0.0107859322408733 1
0.00244701747657498 1
-0.347047045844612 1
-0.0588991122287641 1
-0.731172782755767 0
0.324325558271445 1
0.0791881515194283 1
0.562045834809967 1
0.2316829398361 1
0.158964020099199 1
0.243980384074618 1
-0.0526664741686006 1
0.26770459768166 1
0.138677062853354 1
0.705839133872876 1
0.0608276803744829 1
0.185417899237345 1
1.04485411194043 0
0.255306350867893 1
0.204830486950002 1
-0.0235505341150947 1
0.73347673332356 1
0.0187053587282018 1
-0.200685225124864 1
0.35121882664541 1
0.509450293048769 1
0.786220703893299 1
0.479540067360376 1
0.490734423577129 1
0.464387560232531 1
0.458341434957275 1
0.201504601994846 1
0.24270022945991 1
0.94084402068387 0
0.589275504778228 1
0.235885534639286 1
0.17919438379178 1
0.620381162161464 1
0.650691764906242 1
-0.352481365665179 1
0.0545966609165907 1
0.464189572750857 1
0.38669131218501 1
-0.296320972696944 1
0.577331462442705 1
-0.461680908239395 1
0.383393605083183 1
0.128501006503265 1
0.254765575616993 1
0.463099660972419 1
0.210925760649334 1
0.816445456741934 1
0.0882434743266656 1
-0.449614546022056 1
0.304848776617703 1
-0.366612228235865 1
0.26680259386356 1
0.524720555688157 1
0.163490109743206 1
0.0815081608901708 1
0.311418654149873 1
0.384130785574083 1
-0.0072733243293438 1
0.0494770298380106 1
0.436907447075293 1
-0.296104231752005 1
-0.0333600640568293 1
0.40989842706143 1
0.217455186585 1
0.447360565699389 1
0.817934012989186 1
0.00485606730306291 1
-0.065267015398368 1
1.45609370500927 0
0.540117450160031 1
0.596923885359499 1
-0.0286272090963579 1
-0.071491505590254 1
0.260930684342044 1
0.545422880874346 1
0.421629748118087 1
0.405382157141935 1
-0.0438649066285575 1
0.543063667484917 1
-0.0544932231083224 1
0.415578164595631 1
0.242996777025885 1
-0.11632480926562 1
0.152889898478854 1
0.72506322442096 1
0.100398765451297 1
0.66048110604649 1
0.11801235057508 1
0.0191404524195173 1
0.304862848092152 1
0.0938482244428293 1
0.251214340249663 1
0.0847346183391922 1
0.62373299367271 1
0.579049441071606 1
0.320310639223645 1
-0.278537644262454 1
-0.2965755442698 1
0.556257434738303 1
0.342101786353381 1
0.6253137553177 1
0.31507282152372 1
0.503030655850731 1
0.180164296715591 1
0.0469105495687697 1
-0.0354398070062126 1
0.193954153563082 1
-0.357501565305818 1
0.0628423436062054 1
0.067628906346876 1
0.247081447578753 1
0.463622355424772 1
-0.14317272071744 1
-0.140910020988798 1
0.680980904838867 1
-0.481898465508195 1
0.378029872412185 1
0.905252482197391 1
0.0157220825084416 1
-0.18931747547552 1
0.181647045836248 1
0.376720093454482 1
-0.145028202776504 1
0.437903626751251 1
0.169835611702795 1
-0.0429278723169892 1
0.108781779701679 1
0.0290700659509461 1
-0.186278038236061 1
0.283201944819806 1
-0.154933664167814 1
-0.332475691891974 1
-0.528007835925213 1
0.154835427198827 1
0.453394423117199 1
0.484318318824527 1
0.354053896742741 1
0.149574766669036 1
0.183819470139369 1
-0.015745176038458 1
-0.284210631590207 1
0.0775283364101413 1
0.150552154556305 1
0.144737921687705 1
0.415632216727812 1
-0.214457508033117 1
-0.157243583844359 1
0.00256803864433072 1
-0.79683680823577 0
0.488322573432946 1
0.60553586455625 1
0.362590589032535 1
0.0535130289622045 1
0.440152451174607 1
-0.585305759786828 0
-0.297169539749949 1
-0.313148442500946 1
0.104927407202767 1
0.0823730099760212 1
0.147042319936297 1
1.06061942483238 0
0.100576297158204 1
0.545299876436887 1
0.52267352980277 1
0.34444922400008 1
0.200062021148587 1
0.0415099091145937 1
0.348186813834464 1
0.968764802578198 0
0.0397198661133619 1
-0.166226944171876 1
0.2045943870392 1
0.202822856170256 1
-0.0550686298303066 1
0.478830783020391 1
0.20415329572567 1
0.0252930447306375 1
0.0709588629285896 1
0.0418796018201195 1
0.477061451824582 1
0.0576789172971689 1
0.126317498425518 1
0.136277150888583 1
-0.0929371772882089 1
0.483936403458959 1
0.138799583017588 1
0.486949716725394 1
0.431680334385966 1
0.0334245917488281 1
-0.0863871437353571 1
-0.520892866890964 0
0.712931023395448 1
0.216828460325514 1
-0.317327437352493 1
0.217710036363402 1
0.514083782756785 1
0.802871549001628 1
-0.089945852777703 1
0.392715250530476 1
0.201359989729368 1
0.750037789928048 1
0.642352529831433 1
0.490675878694744 1
0.804123845817253 1
0.247795346081443 1
-0.0577183744154689 1
-0.302134522818211 1
0.419998921293998 1
-0.0666205455718556 1
-0.169487451655346 1
0.424998221859192 1
0.274478776996997 1
0.400109234502911 1
-0.545777908195294 0
0.282250041403752 1
0.23657923936486 1
0.247336806127453 1
0.507143335996098 1
-0.174641714304974 1
0.512054433384276 1
-0.265609569972523 1
0.654095225817478 1
0.220753808786415 1
-0.0670295113296884 1
0.571806207488521 1
0.443130309461799 1
0.149332364732236 1
0.542048912114724 1
0.267670066554659 1
-0.039969050519963 1
0.378061249004277 1
0.37355205141284 1
0.145470579811701 1
0.522517090160327 1
-0.0862744006998298 1
0.2095406078889 1
0.0128872805330237 1
-0.12292979910867 1
0.392004656334338 1
0.486648443370944 1
0.236182560373139 1
0.445184754139164 1
0.220836208369989 1
-0.0789160176665362 1
0.340701137285403 1
0.44953271609495 1
-0.0649735104117616 1
0.181061249232076 1
0.133411734838683 1
0.665653633075423 1
0.860276887170833 1
0.358022958525903 1
0.0423012493045893 1
0.219282467798354 1
0.803536833818844 1
0.0960563045290985 1
0.475209868969146 1
0.398721647939975 1
0.0841112446452011 1
0.198474647773467 1
0.19722344363454 1
-0.237209456152381 1
0.418640405409926 1
-0.00552382569494096 1
0.0942971102534586 1
0.0690725411156869 1
0.44000630220056 1
0.0562470884775632 1
0.631010518342475 1
0.45517013676461 1
-0.0112160308800875 1
0.432706498647542 1
0.0207951435273808 1
-0.0596851747566393 1
0.311454210241577 1
0.466148343322961 1
0.134336576690809 1
0.438869827154249 1
0.14363241780161 1
0.344122838394759 1
0.314137515294884 1
0.260186076016242 1
0.232477409337947 1
0.346484036175352 1
0.723573942244196 1
0.140118730554069 1
0.554184331200763 1
0.133078971100265 1
0.0564221505224927 1
0.0401860403066413 1
0.255681698016116 1
0.713156631850659 1
0.755943157695513 1
0.106445154966933 1
0.541075033731994 1
-0.0351947356075132 1
0.599377516664721 1
-0.0940974122618246 1
0.423873011946364 1
-0.0976776669687971 1
0.827061195488418 1
0.247286845131653 1
0.0991136665538005 1
0.0641897236951088 1
0.253302691116882 1
0.595856285035979 1
0.349232710662004 1
0.309893024272516 1
0.323830683358151 1
-0.212473766069427 1
-0.254716788326668 1
-0.0918214422253734 1
-0.689958903349648 0
0.181631410506132 1
-0.0615298328098284 1
0.191451669167936 1
-0.359241535349849 1
0.398253571292358 1
0.507788591210619 1
0.809392331960408 1
0.212243258433118 1
-0.0263220912352309 1
0.216296198547716 1
0.0152898952119303 1
-0.252699101758108 1
0.454373108078751 1
0.168835745259912 1
0.219746540361766 1
0.374969922815312 1
0.646687514147919 1
0.313966190666507 1
-0.733057492142454 0
0.018724813358805 1
0.444506181398557 1
0.284541533313552 1
0.533269027673509 1
0.393596665428858 1
0.0243409773900202 1
0.137811245579935 1
0.176147266785158 1
-0.127222710547822 1
0.0799614652919731 1
0.220985240107423 1
0.106843854791375 1
0.0663189329112517 1
0.32553520229068 1
0.413394389194759 1
0.234930700540894 1
-0.29672694039985 1
0.408363380366462 1
0.323896800610782 1
0.188603426431355 1
0.024340789994598 1
0.389351918390903 1
0.111082893757921 1
-0.555163615420846 0
0.0839478926671945 1
0.734558878234766 1
-0.248929071252041 1
0.377211523663059 1
0.212676410291951 1
0.386391972627062 1
0.061855160728819 1
0.149446695142275 1
-0.0429745611214966 1
0.332277375300411 1
0.659184651069044 1
-0.149800948607906 1
0.351766600962279 1
-0.110651776396911 1
0.0554809054000671 1
-0.00867722229193605 1
0.304091713750318 1
0.247928313625283 1
0.572873637503869 1
0.187556462702078 1
-0.950601467995272 0
0.146200308623573 1
-0.315091988599717 1
0.288480490131823 1
0.225208346932685 1
0.139946384819668 1
0.202887815119691 1
0.301129072258953 1
0.94214948424131 1
0.883560274255371 1
-0.307123807895788 1
-0.620650762138727 0
-0.152361007194305 1
0.306537427279913 1
0.244278243002931 1
0.399006025104164 1
0.122082817972186 1
0.512749003306048 1
-0.0876793229873571 1
0.395945267751073 1
0.537499586179738 1
0.182716908552234 1
-0.0593638697807057 1
0.0556870383160938 1
0.216792341440932 1
0.00730737870230878 1
-0.056237583385108 1
0.689796545415307 1
-0.0125529299664774 1
0.216274608924576 1
-0.0118580139027848 1
0.186462419266451 1
-0.0389016827871796 1
-0.53294903023643 0
-0.125817826166955 1
-0.00838806821539276 1
-0.164889549654918 1
-0.260271864005285 1
0.415336975277 1
0.15767157674214 1
0.202707241726816 1
0.551218495625469 1
0.467110581253828 1
0.501854995037266 1
0.0713603835138978 1
0.682638538294818 1
0.118881320265405 1
-0.406728139970311 1
0.51040168389021 1
-0.341905805568305 1
0.564579310260376 1
0.215212951629713 1
0.422523729949046 1
-0.0730369571690272 1
0.303196260960355 1
0.0329132906239608 1
-0.113006071953014 1
0.261755690408792 1
0.0467995642304136 1
0.427539049703934 1
0.165655563728043 1
-0.00559787760611713 1
0.364105311730914 1
0.0962198282702353 1
-0.396420422089764 1
0.0145923155069474 1
0.348555284567772 1
1.07788886830952 0
-0.553334780147971 0
0.221506728390007 1
-0.218653522961428 1
0.0588912465000122 1
0.209507297811207 1
0.0697552460340208 1
-0.110933126581543 1
0.401304292620045 1
0.26540207885984 1
0.755597338231092 1
0.221547162191019 1
-0.0835705921732398 1
0.285113383155285 1
0.410498584272521 1
0.517262536237675 1
0.137762708623705 1
-0.178133215851443 1
0.0203189083087637 1
-0.0713070657991138 1
0.367019014057278 1
0.385316201256581 1
-0.382772852049793 1
0.414352377679178 1
0.949575723558192 0
0.41106691825568 1
0.514095270721699 1
0.361830412056859 1
0.0220745143572359 1
0.117422313450153 1
0.447650178692413 1
0.395393172209908 1
-0.0330270476405189 1
0.167422033867707 1
0.242901150221404 1
0.284965235891211 1
0.0921528892151519 1
0.439209237525801 1
0.0582042100399411 1
-0.0273053974218745 1
-0.146281062220023 1
-0.143567276600273 1
0.247723828278458 1
0.0858012934990549 1
-0.138026380532322 1
-0.125546679847995 1
-0.141113182595288 1
0.298596241045147 1
0.840206393161008 1
0.031494886758898 1
-0.119026272977666 1
0.0300885132997089 1
0.0277084922897163 1
-0.148593996814237 1
-0.0336182791417877 1
0.395022815290423 1
0.644090317722862 1
0.489215748581245 1
-0.0703689205897574 1
-0.207107759787953 1
-0.00481169414375451 1
0.735317444330495 1
0.361520461533074 1
-0.0781581154172841 1
0.0888141219844963 1
-0.00281639135197033 1
0.345978704070055 1
0.184677913684179 1
0.289177893902978 1
0.183169463712783 1
-0.367365251593842 1
-0.0888974886594792 1
0.273960052614711 1
0.447699765184198 1
0.132185205500933 1
0.412081986711389 1
-0.514588740718915 1
0.304635801883019 1
-0.160162708622628 1
-0.181300599562981 1
-0.375830947304678 1
-0.212621201721683 1
-0.0878643699699309 1
-0.0277150598153677 1
-0.165423904850559 1
0.245390117206748 1
0.0695580098226378 1
-0.364360725918078 1
-0.0498848375658655 1
0.892345344419396 1
0.68282969444613 1
-0.50773442181387 0
0.198307453544111 1
0.551650426049982 1
0.347170426433739 1
0.0445962035148056 1
0.162788561542641 1
-0.468532681322094 1
0.276837040575167 1
0.490034251340884 1
0.0351632455985449 1
0.464568254779292 1
-1.14627975617465 0
-0.204875702671873 1
0.160895968206268 1
0.60858575824517 1
0.194983690474371 1
-0.032705995181487 1
-0.282659009389753 1
0.0778295971864816 1
0.500739788622704 1
-0.177555753683003 1
0.202956066730136 1
0.541526861917333 1
-0.069466193711774 1
-0.0949232119180405 1
0.0161402056620616 1
0.450519017346084 1
-0.0122275774435446 1
0.136714195195863 1
0.04377908984835 1
0.142165721309215 1
-0.429170554670074 1
-0.308111578823751 1
0.137926417131281 1
0.398361249738392 1
0.453869409637687 1
-0.0157770232234546 1
0.312954358982805 1
0.457755765581173 1
0.231607690316444 1
-0.211505283376204 1
0.193984702125017 1
0.74233918383649 1
-0.232280910173642 1
-0.411960916515131 1
0.213687173926262 1
0.419245024487812 1
0.483272947624551 1
0.0613871742677355 1
-0.424223030732471 1
-0.12963289139318 1
0.411835572565506 1
-0.224711012677297 1
-0.100089444421725 1
0.47371044483741 1
0.018267002451463 1
-0.0997529937621724 1
0.266155845297458 1
0.190412532815008 1
0.476799971825436 1
0.330563825035763 1
0.0100992519200837 1
0.45115456600357 1
0.0175730997496964 1
-0.084891243328456 1
-0.123270323639861 1
0.673471529092386 1
0.256584326821663 1
-0.31739047582281 1
-0.319440115559056 1
0.0662193604743518 1
-0.0153094911092145 1
-0.0111551014303654 1
0.394250955333778 1
0.130337565022575 1
-0.297902968334628 1
0.397597775165181 1
-0.0637642547912472 1
0.127759350064777 1
0.188426772185333 1
0.359076039314144 1
-0.30366054635016 1
0.413175780511451 1
0.357140678599945 1
0.214125883180959 1
0.0251634758858021 1
0.374788864373003 1
-0.164339892804262 1
-0.135940739627965 1
0.347850211373617 1
0.52417089249648 1
0.407696312865372 1
0.327857981507856 1
0.198060274924794 1
-0.146866201112695 1
0.0335541296735861 1
0.627430702459175 1
-0.948526588957597 0
-0.311573456955999 1
0.385035539037879 1
0.387079765115291 1
0.453675772666184 1
-0.329508670054174 1
0.566349671692756 1
0.713762387142163 1
0.131986796293579 1
0.201126414966634 1
0.216939546917233 1
0.215170881478887 1
0.148501877304834 1
-0.761897057305799 0
-0.0312221611437519 1
0.19483219887689 1
-0.167382746522235 1
-0.0673022097360156 1
0.036617076842603 1
0.279621058716034 1
-0.378972764401323 1
-0.181064738016974 1
-0.141443760236566 1
0.517737558368469 1
0.469518274832024 1
0.233484614918764 1
0.157515800111572 1
0.274125449898145 1
0.740850310469366 1
0.496223836068279 1
-0.342434149307718 1
0.0937477741077371 1
0.0558218570344716 1
0.492694773056943 1
0.374883085750219 1
0.596946535061438 1
0.629621905357431 1
0.505087530025335 1
0.143296249523568 1
-0.130117199111466 1
0.403960561503077 1
-0.154608397090751 1
0.0427632328479749 1
0.502661947705025 1
0.705876333144777 1
0.149731669704778 1
0.660011259721147 1
0.399203144976048 1
0.303279943258918 1
0.349694113153645 1
0.0647938481964128 1
0.263683196066139 1
0.610619567066818 1
0.525374337652857 1
0.840904481633698 1
0.327364368524327 1
-0.454464654806446 1
0.224117932173034 1
0.63263904972521 1
0.268964836759643 1
0.40957933454744 1
0.377511000882247 1
0.19181890724556 1
0.0915194832842507 1
0.452575284013442 1
0.15438392664322 1
-0.0892362872603827 1
-0.302815562825514 1
0.0813234726951505 1
0.0502877597623866 1
-0.179382077308954 1
0.803362655083937 1
0.711584453580331 1
-0.274113335013081 1
0.297719233191906 1
0.304309864449691 1
0.144442648863768 1
0.25437394600061 1
0.181331861798462 1
0.194998417219065 1
0.0642194119763358 1
-0.0866230676154559 1
0.112355379672386 1
0.023557765780408 1
-0.476505554141955 1
-0.32323836496136 1
-0.0791602645998273 1
-0.278392895183813 1
0.0439599050299146 1
0.289524658988986 1
-0.0255950794278275 1
-0.0479399970674759 1
0.399671493336513 1
0.79637917508675 1
0.438126699234235 1
0.781790833577642 1
0.0209822121427183 1
-0.0824293816855776 1
0.217401109995588 1
0.807937879907538 1
-0.0990814251992958 1
0.324920859903235 1
0.056130844744051 1
0.692991894056148 1
0.162835946783158 1
-0.328488251646566 1
0.263643932272652 1
0.0751280045608151 1
0.0830448489558889 1
0.366209762752688 1
0.31849261341089 1
-0.170199262219493 1
0.0625027972829465 1
-0.130161607369669 1
-0.291927682740181 1
0.0842529325632196 1
0.251394482714732 1
0.642759444437912 1
0.00260786722381508 1
-0.154854339053574 1
-0.469632730922196 1
0.321136421856398 1
-0.121188428029888 1
0.466368367683596 1
-0.0156295043957042 1
0.0147711374024234 1
-0.237355799728275 1
0.0925874155241753 1
0.162070647212245 1
0.446369349970728 1
-0.31954363154496 1
-0.0972810765073853 1
0.278307555021393 1
0.469775993056086 1
0.40710490421832 1
0.499057623509863 1
0.0469991463484332 1
-0.0484918707161703 1
0.344927296297491 1
0.471768918575123 1
0.0575323146704594 1
0.570613644294978 1
0.403438140342309 1
0.584416063118334 1
0.871457789632706 1
-0.0186062665518328 1
0.162176868350391 1
-0.321274745247108 1
0.576851570370232 1
0.233763373918673 1
0.443269931509839 1
-0.0593867365348456 1
0.166806297360189 1
-0.216344214067075 1
0.795299721570496 1
-0.832689840694072 0
0.312107869311912 1
0.70820948164565 1
0.185229958734708 1
0.227228064839715 1
0.338904960624942 1
0.412415507530837 1
0.433316114512294 1
0.522749673520258 1
0.126289063407227 1
0.192123747672835 1
-0.0284505532577655 1
0.330058561564773 1
0.017335745538238 1
-0.263196469302387 1
-0.314979877879868 1
0.344533051183015 1
0.990958390375857 0
-0.0709866361056584 1
0.129522043218288 1
0.57855980344291 1
0.219750080630652 1
0.562333052180401 1
-0.0369420692212232 1
0.446211306319129 1
-0.0113394157630408 1
-0.449806684402856 1
0.149210923489909 1
0.380544220355702 1
0.501404949493744 1
0.432487593966632 1
0.220817730772964 1
-0.351591732353708 1
0.0596074648931366 1
0.541046200597048 1
0.37503708473565 1
-0.279213065889731 1
0.532926926040332 1
0.17678836785197 1
-0.260296446010763 1
0.0324008023903922 1
0.0912547262901117 1
0.17732080298651 1
0.21392442169887 1
-0.399961870047256 1
0.216793358581929 1
-0.648087077393491 0
0.20003465131228 1
0.344297963982671 1
0.563580569513995 1
0.250482464164892 1
0.0191063716802038 1
0.278949579520182 1
-0.00986395811264021 1
0.310050289605095 1
0.139757238644168 1
0.13933670158234 1
0.350420475328288 1
0.404830445943597 1
0.632133493213732 1
0.0711893085307701 1
0.280637189976769 1
0.416739156260201 1
0.276796990835685 1
0.477272357208274 1
0.156855087824116 1
0.642836697346601 1
0.418199570859773 1
-0.445021886622628 1
-0.0407854440430715 1
0.347085001339898 1
0.253838735836908 1
0.302991139953707 1
0.311291083418246 1
0.245234636001699 1
0.505128989509622 1
0.0903122847949452 1
0.593940543893672 1
0.547976433018263 1
-0.172290486349923 1
-0.0569706884214198 1
0.358828320056723 1
-0.570230762360493 0
0.22932271629703 1
0.10520345000621 1
0.351600160601895 1
0.291205131854862 1
0.196402772763579 1
0.868433487115357 1
0.23095426948134 1
0.782390270692485 1
-0.0240989579464961 1
-0.0551450046536066 1
0.233888924148137 1
-0.299521785453359 1
0.31295041222139 1
0.28976116349249 1
0.412223379185039 1
-0.133194852021614 1
0.254204236822657 1
0.303443236622307 1
0.620589546462433 1
-0.176771436065123 1
0.120398934039406 1
-0.056231480656862 1
0.415897164729268 1
0.0515221782128019 1
0.0949638611778638 1
0.557830804481327 1
-0.144460739006539 1
0.211643355155966 1
0.0177485056581175 1
0.0921534856879046 1
0.182110877987701 1
0.00565899813754429 1
0.252243510943261 1
-0.0732503215571879 1
0.317580344261133 1
0.132663754019728 1
0.044729078164345 1
-0.187980919303193 1
0.185176737763922 1
-0.33003548625179 1
0.278149620961181 1
0.339687277803793 1
0.16929726860676 1
-0.115149208369743 1
0.308388197602746 1
0.143991940680924 1
0.322614429841658 1
0.0923417746366208 1
-0.075475187281564 1
-0.242343883303613 1
0.129897047646049 1
0.090101234803445 1
0.28157865929021 1
0.279366079475781 1
-0.49478163055877 1
0.546892772725525 1
0.806653593193829 1
0.293402609646007 1
0.319892348274349 1
0.314298347761965 1
0.395179217068007 1
-0.11898374925424 1
-0.258262311056021 1
0.513923514963217 1
0.624125349600185 1
0.103635172060778 1
0.137754594772414 1
0.528189277772615 1
-0.10853930200724 1
0.320792755874578 1
0.314142796740171 1
0.621702058400468 1
0.376693071605002 1
-0.365488171322398 1
0.514572734136918 1
0.230090296141304 1
-0.383248536596022 1
-0.123202595553247 1
-0.0135338026519315 1
0.0929357910083368 1
-0.0521734192209163 1
1.03482395522212 0
0.367884153619665 1
-0.403301497658387 1
0.355762024928135 1
-0.0673147473067982 1
-0.035339409382021 1
0.0187046620453984 1
0.398615581458904 1
0.120722974058729 1
0.0168967807767929 1
-0.0269876742148145 1
-0.0343839455206374 1
0.225464375639802 1
-0.139312632491153 1
0.21538379688782 1
0.0487785067300221 1
-0.74720716324373 0
1.00229250411883 0
-0.0803670273420261 1
-0.321468310243852 1
0.517379281751142 1
0.593187164738942 1
0.271617202696255 1
0.044930535440238 1
-0.0654846257065844 1
0.263279422663955 1
-0.0208440829762731 1
0.0858767104107464 1
0.318996851641063 1
-0.0944248600037777 1
-0.168607502769468 1
0.709645678827658 1
0.131242948655816 1
0.362689710000658 1
0.0573351772478475 1
-0.213923013168957 1
-0.257777677454266 1
0.379370827620506 1
-0.361136976473689 1
-0.00046475829447926 1
0.190938813001634 1
0.515771305443851 1
-0.0301764191070684 1
0.468293092276587 1
0.156266123042956 1
0.464524614846168 1
0.288452920791727 1
0.280863925351656 1
0.397373478093482 1
-0.0597691297485164 1
-0.0282378231560294 1
0.259443329594421 1
0.344017434190022 1
0.0463539117391048 1
0.205514928849558 1
-0.279364574457062 1
0.0484112816737597 1
-0.0609846251085484 1
0.566186738648502 1
-0.483407175330677 1
0.574434567745986 1
0.652302714980528 1
0.065689875187775 1
0.834974993517581 1
0.027105070971111 1
0.779115498093063 1
-0.269180703871381 1
0.305446938207942 1
-0.102334369891446 1
0.315874687534888 1
0.0113868683221292 1
0.470169184282624 1
-0.229386373968493 1
0.348457309148148 1
0.387005683323554 1
-0.0716385443377256 1
0.565718136391506 1
0.0442755462685722 1
0.555355558569454 1
0.174163476132027 1
0.545591419552493 1
0.282797639616973 1
-0.321117911841082 1
-0.338129725546489 1
-0.126064910165872 1
-0.114311370978765 1
0.498022442292717 1
-0.388738301764814 1
0.353705617018681 1
0.0972990401606881 1
0.0269000343505999 1
-0.0131916411998274 1
0.738275231301529 1
0.0521171935676758 1
-0.105255229321489 1
0.42011757029426 1
0.158776433384731 1
0.217103324657333 1
0.482269860327789 1
0.408948165929087 1
-0.101915999073221 1
0.325104334777109 1
0.633373438021688 1
-0.362949214006973 1
0.620132698370928 1
0.297317512437625 1
0.651265931902681 1
-0.440692022161187 1
0.0279093388648481 1
0.25742645035069 1
0.463876618836405 1
0.310866037751524 1
0.416535446195937 1
0.0671565779064736 1
-0.0733111456938485 1
0.0568648068868026 1
-0.27642735403918 1
-0.39423612304196 1
0.0243794577059939 1
0.453096706087501 1
-0.0636587892910323 1
0.22889155954896 1
0.283078193413832 1
-0.192627559695753 1
0.321810198190191 1
0.4344175392119 1
0.157290946704186 1
0.431716440548446 1
-0.145783097858877 1
-0.0544207471758967 1
0.169651312538152 1
0.115622108874104 1
-0.00371010663780911 1
0.550518104552768 1
0.108569248608754 1
0.480672857847126 1
0.367645214292143 1
0.293128791885628 1
-0.142373293574776 1
0.117410437732366 1
0.527645482207289 1
0.194498344976377 1
-0.172927179853969 1
0.49281758468688 1
0.0662928439797968 1
-0.158085630785384 1
0.669966890629983 1
0.147684184018499 1
0.237757282260256 1
-0.165064966996287 1
0.177131574570402 1
0.128489730030194 1
0.555893414791789 1
-0.179396654287334 1
0.225835193001879 1
0.334871198683829 1
0.0923866518366855 1
0.421480139259266 1
0.157957157604554 1
0.120616119684152 1
0.0522482535853007 1
0.149518111699717 1
-0.166026553788011 1
-0.252052751938849 1
0.399807366929984 1
-0.270046322111348 1
-0.0340448192618402 1
-0.264807362588847 1
0.441314773751167 1
-0.0225848149380977 1
0.460759491567839 1
-0.0713565928343561 1
0.14505351390152 1
0.0536662106215851 1
0.343651206489326 1
-0.0638333618883906 1
0.494064682470929 1
-0.0975812431910435 1
-0.262913007282843 1
0.331401684856955 1
0.506075177818956 1
-0.00878117218080033 1
-0.3033074158214 1
-0.101713014901559 1
0.514962202384683 1
0.180368005740978 1
0.25886426784412 1
0.472105456470537 1
0.29383906923454 1
0.579534846779298 1
-0.0699558892252773 1
0.23500741758219 1
0.268257062003966 1
0.300948650701829 1
0.222347561742867 1
-0.0149132506970327 1
0.0074866358178734 1
0.0647266193658836 1
0.369537054828565 1
0.232844813941672 1
0.15387084408433 1
0.855191841355763 1
-0.0881399295986034 1
0.468201594229163 1
0.368864516541362 1
0.0147323863338141 1
0.20450608047809 1
-0.244335118540493 1
-0.122515023540544 1
-0.0556685915566343 1
-0.777489435723225 0
0.276778879874402 1
0.131516118552157 1
0.0927707107861375 1
0.805499226029954 1
0.0660733201689785 1
0.885497012230277 1
0.262300454481545 1
0.282859341953062 1
0.146941083752926 1
0.00279431883857076 1
0.628816914488483 1
0.412056261218444 1
0.255243584978233 1
-0.0686999527471608 1
0.442857636184008 1
0.0681294862852324 1
0.570521890121204 1
-0.0431457167119463 1
0.427664557762012 1
0.493876464541376 1
-0.305489561199211 1
0.2895239284772 1
0.23310688295221 1
-0.0504146798288288 1
0.459838191834481 1
0.156221212667801 1
-0.558140218761743 0
-0.339161128104385 1
0.406980303767757 1
0.429920905749987 1
-0.0953982245028805 1
0.173143814801569 1
0.123769597805366 1
-0.490985170359924 1
0.296503120672552 1
0.644002762969766 1
0.177783486585886 1
-0.118715669938887 1
-0.011930410097777 1
-0.0440649137680488 1
-0.172439677019324 1
0.50478926359719 1
0.417181671864049 1
0.00446112147026018 1
0.411883053651738 1
-0.0671772185290737 1
0.545419454682694 1
0.0604425961366004 1
0.0599637953252559 1
0.616600082254172 1
-0.339219516817943 1
0.216167913377691 1
0.015925554857029 1
-0.16306531067311 1
-0.605070498347235 0
0.993139275045715 0
0.281211262440826 1
0.0139796598144757 1
-0.115621748001048 1
0.263507399118835 1
0.225647273135308 1
-0.248772079985434 1
0.712800501829986 1
0.12630312592989 1
-0.102553264736279 1
0.0480455227267785 1
1.06639973276339 0
0.0306856917772108 1
0.122180779052708 1
0.270146765864553 1
0.520933685764588 1
0.322799058501784 1
0.54468799261694 1
0.189320590532213 1
0.226185414141973 1
0.147027839663516 1
-0.0882649694423539 1
0.0587161199829885 1
0.201354305752062 1
0.40097346042681 1
0.287538739719473 1
0.143490146749451 1
0.775812601909154 1
-0.299750463885442 1
-0.0310401937536092 1
0.496846544729803 1
0.113892684592479 1
-0.113330991170602 1
-0.354744970460003 1
0.229387619394909 1
-0.176245581010776 1
-0.222926313230077 1
0.416030175106906 1
0.712360545123283 1
-0.0606831419515453 1
0.446926840340892 1
-0.271116080593893 1
0.455972468976823 1
-0.0689573281584627 1
0.220203624167916 1
-0.00624839665426101 1
-0.0381847199189947 1
-0.0493918593244969 1
0.037284145805476 1
0.103634269849431 1
0.139199382559116 1
0.811653776826416 1
0.155298118917495 1
-0.0966583943701837 1
0.446815419479938 1
-0.0259554180231484 1
0.349102896930844 1
0.614118144474515 1
0.115149262360562 1
0.414151908618705 1
0.213575860102295 1
0.489420121216583 1
-0.155964084611297 1
0.0627853544496957 1
0.2841409213692 1
0.572333877155163 1
0.498633812834856 1
0.66977451820969 1
-0.114624079109679 1
-0.3670141635498 1
0.583460670741836 1
0.24280826622684 1
-0.0801528031580408 1
0.246306753134499 1
-0.549248306743262 0
0.414841511884318 1
0.565805343026672 1
-0.149641150918071 1
0.930821400790404 0
0.0942101403900225 1
0.33430112482494 1
-0.612113507003374 0
0.187621804053379 1
0.273596925499598 1
0.579106084916157 1
-0.0320606820136171 1
0.0880559136088301 1
0.175776921067347 1
-0.0840854808619422 1
-0.197909940635735 1
0.239239490352983 1
0.686550140221429 1
0.326744651304534 1
0.644936497663874 1
0.282101150507922 1
0.12372966767426 1
0.340546695947791 1
0.177009730198271 1
0.360178305645329 1
0.154549134612028 1
0.428972464128433 1
0.174246674759304 1
-0.274807768054918 1
0.632075015542328 1
0.145872402716195 1
0.626075502455376 1
0.298245971883477 1
0.138202201989436 1
-0.0359367822596971 1
0.0912116043885615 1
0.210609014585044 1
-0.0276508943312609 1
0.312203687412479 1
-0.345375822302569 1
0.327935878533138 1
0.447841243725737 1
0.072177404279357 1
0.396663545487924 1
-0.299145966447627 1
0.272576606062374 1
0.196217370163616 1
0.0897630222799363 1
0.518830517691919 1
0.0916241336047689 1
0.197956628502002 1
0.346797479429466 1
0.716944813900634 1
0.166991870773567 1
-0.373905185933454 1
0.315513870430975 1
0.0661363497824655 1
0.794850595510289 1
-0.574047133445359 0
0.349604397018907 1
0.711533063753494 1
-0.133730446042564 1
-0.647519034106613 0
0.026792792926247 1
0.287550050912785 1
-0.352874607017369 1
0.180017701271923 1
0.481190944181508 1
0.15192434089611 1
-0.0696767128056427 1
0.319146966731481 1
0.113415099568877 1
0.972174092788886 0
0.377185970692627 1
-0.252955677455996 1
0.628639943320108 1
0.234436188468709 1
0.434223311678893 1
0.71016717305732 1
0.426388445632777 1
0.170219989797536 1
-0.362583966948346 1
-0.191486229437933 1
0.691268785808611 1
0.123852694638314 1
0.0961085617818271 1
0.518986481686367 1
0.394502294576223 1
0.253003145778265 1
0.647660096185698 1
0.206806846044846 1
0.650534377534628 1
0.544563566589829 1
0.0754284757532778 1
0.424159877040634 1
0.3833052004036 1
0.337332313192484 1
0.506263570742316 1
0.529687382742336 1
-0.0437778895055848 1
0.569172030739034 1
0.0734724477072927 1
0.133193953350389 1
-0.045560866740933 1
0.227098314596315 1
-0.151501766909376 1
0.409175172470709 1
0.838893608567122 1
0.618074158432437 1
0.207669739919775 1
0.476683419609232 1
0.0484824465633247 1
0.638770354668244 1
0.594437487392755 1
0.190088951855995 1
0.162878824045001 1
0.675813186830766 1
-0.132921539793433 1
0.1051011086348 1
0.0979047343781908 1
0.144788091428632 1
0.288464622061235 1
0.175976345886125 1
-0.195609427938205 1
0.251912815862834 1
0.592236551982212 1
0.154754619672387 1
0.160449228712205 1
-0.0640816627858519 1
0.313824738968746 1
0.530475166777455 1
0.02842344818309 1
0.091993339832776 1
0.0595522306605298 1
0.299218972903509 1
0.178748710040442 1
0.347331984093297 1
-0.00535975716816327 1
0.813038094463937 1
0.539329859844731 1
0.412553372787625 1
0.395472995605659 1
0.558482922893818 1
0.723472916859463 1
0.0110487841609724 1
-0.131722499940449 1
-0.137995462531298 1
0.236108619417476 1
-0.0984637404544041 1
0.426719656182787 1
-0.060173733523933 1
0.394610853801812 1
-0.142572160699731 1
-0.103354134509223 1
0.598315633789488 1
0.33669759181833 1
0.505552532979273 1
0.527951078796109 1
-0.376535926255112 1
-0.0286730243257678 1
0.161315901227161 1
0.309403997153386 1
0.190455673489659 1
0.00307371478465965 1
-0.198609217825177 1
0.0279331335919067 1
0.734340381001798 1
-0.0737446737781718 1
0.964710696234477 0
0.399674345885418 1
0.667967723153435 1
0.248538769433317 1
-0.297977329655275 1
0.500746723948139 1
0.207366502388468 1
0.247186585882733 1
-0.163276910209907 1
0.308679011922117 1
-0.0457041866627442 1
-0.114720716384143 1
0.273354826091632 1
-0.068293833861989 1
-0.297687598988302 1
-0.542185812525057 1
0.353240254516724 1
0.185831609347878 1
0.0381189275771613 1
0.112856092669561 1
-0.252696125066205 1
0.113591108627001 1
0.288381027647659 1
0.198275614417379 1
0.14459607858129 1
0.458160701164319 1
0.448929532533719 1
0.296683702050716 1
-0.150110973139533 1
0.88105676930689 1
0.106926327069003 1
-0.0116105080784184 1
-0.0210857785232573 1
0.475812872485603 1
0.312671600345455 1
-0.00325171815025224 1
0.407104001444779 1
-0.256880097475885 1
0.280939134199935 1
-0.121021420192469 1
0.270823566259465 1
0.124835370191975 1
0.370111597527922 1
0.331443375686467 1
0.0766469719748131 1
0.00261713575989277 1
0.504154303096883 1
0.120726368935942 1
0.0810171434610368 1
0.133299073531753 1
-0.0185469671139759 1
-0.603219891766179 0
0.639108231212736 1
0.388071206832878 1
0.662322371287147 1
-0.188260323206768 1
0.109043394135508 1
-0.0887872745589799 1
0.269078405061112 1
0.409341585002203 1
0.0278975491371905 1
-0.138288883243308 1
0.187089771801794 1
0.0799309557236492 1
-0.44059686507932 1
0.0287199908191538 1
0.0552955516651536 1
0.275135555258682 1
0.180520719308843 1
-0.193542422316522 1
0.267529217577891 1
-0.163106066657065 1
0.532848640666425 1
0.277405966679685 1
0.0862742986537991 1
0.396795640139662 1
-0.126828297102296 1
0.265795244257425 1
0.397069756488071 1
0.665095604489642 1
0.709539356696245 1
0.481199171341547 1
0.180015546009079 1
0.100634040120806 1
0.271652333714304 1
0.167573288363507 1
-0.283405831519951 1
0.307182311744523 1
0.510699800503422 1
0.127242417992124 1
-0.131360596142308 1
0.600383231135438 1
0.567457233476442 1
0.303906619951061 1
0.0502800494870704 1
0.308719664711254 1
-0.0452182306430781 1
0.0536870456854632 1
0.554690998242685 1
0.594637955621392 1
0.291782244601844 1
-0.023718201703546 1
0.303983762964264 1
0.822103319222059 1
0.190960709206144 1
0.999221104295443 0
-0.452445621136591 1
0.27851897524054 1
0.693100167565079 1
0.211270776323026 1
0.374410926846711 1
-0.0591542094771981 1
-0.0454864052203401 1
0.244508193065032 1
0.468346817825828 1
0.304254163176265 1
-0.179711140677262 1
0.149877430786628 1
0.215444990299708 1
0.00789372300349443 1
0.114436554687856 1
-0.162621428123634 1
0.0278731322641298 1
-0.176662661092642 1
0.0511668105857485 1
0.0599986287976867 1
0.290096996191037 1
0.348792360773306 1
-0.196455720504953 1
0.620674290405236 1
0.276089918418232 1
0.227530356266192 1
0.358150458516995 1
0.0779931634363676 1
0.685501996105856 1
0.21584288695177 1
-0.00844579554252453 1
0.444622934189574 1
0.030282793498692 1
0.46291479372673 1
-0.186241134421192 1
-0.00312503040535546 1
0.552945587045742 1
0.428119312006126 1
-0.201843442041254 1
0.333122518088956 1
0.339078267761467 1
0.63824247430034 1
0.0596861978757492 1
0.0260859285340173 1
0.619241215137389 1
0.325392205839095 1
0.419153916327021 1
1.11969826981889 0
-0.3340696158092 1
0.114665787175724 1
0.363551904013008 1
0.33596845153669 1
0.834686692461123 1
0.234207500467616 1
0.423955035184919 1
0.270937967751632 1
0.592299535090307 1
-0.211560038373174 1
0.910858514181016 0
-0.237813222871014 1
0.329704333669724 1
-0.129483574000514 1
0.134463927312757 1
-0.105238421199797 1
0.312254850893888 1
0.87904076557006 1
-0.738571923613887 0
0.403589888799629 1
-0.800265755856672 0
0.0045029837858997 1
-0.186230274753394 1
0.106839198432059 1
-0.078828938704837 1
-0.121884413668344 1
0.0687365269504856 1
0.10967980005382 1
-0.126788205788041 1
0.522183333295538 1
-0.0467999697081325 1
-0.094223341522862 1
0.0448004740943185 1
0.355681748113411 1
0.310272552820046 1
0.420486799096698 1
0.319109776807884 1
-0.00277688584757758 1
0.0976082437985238 1
0.0464586004479379 1
0.355513464655113 1
-0.00597945411539384 1
0.150035846466478 1
-0.444391379903248 1
0.348911389213326 1
-0.156418978681287 1
0.605098002273688 1
0.450939182264612 1
0.186026010429994 1
-0.0177810871711137 1
0.261602565031963 1
0.0115232768317649 1
0.37290786845492 1
-0.0710231847645575 1
0.145886669892498 1
-0.0862981422472271 1
0.243932449161254 1
-0.147417357862378 1
0.145136074059689 1
-0.10554594853949 1
0.378999648616455 1
0.387596788551599 1
0.838134198021438 1
0.566263714087514 1
-0.0747361396963425 1
0.159036488070287 1
0.444637227870882 1
0.0615706833240084 1
0.650750879067048 1
-0.126367771186479 1
0.344327636037187 1
0.437766207007287 1
0.262475418025994 1
0.173289165254498 1
-0.234201952794483 1
0.536862609485939 1
-0.0727966722287673 1
1.16464169974672 0
-0.452034730139937 1
0.154119984434771 1
0.212118470309382 1
0.620810463204399 1
0.264678472606139 1
0.0762335231557563 1
0.485931377672344 1
-0.214763402696989 1
0.0726452026410961 1
-0.326331233639888 1
0.443165282189219 1
0.591110934329827 1
0.0319625498326254 1
-0.198600852635616 1
-0.0296348846805176 1
0.210330702532947 1
0.710143721821924 1
0.626856852998996 1
-0.620439596445842 0
0.111684371145192 1
0.129664975313529 1
0.352693316336032 1
0.0331439863428232 1
0.650619516758032 1
-0.237121368568888 1
0.0824684765423227 1
0.741750090016829 1
0.578990759557848 1
-0.153069103591668 1
0.285073855631095 1
0.158548376687356 1
0.142767534921726 1
-0.167844799907679 1
0.4490431770448 1
-0.000684495536165813 1
-0.166486935553847 1
0.16334738195342 1
-0.271933008214989 1
0.322868215737885 1
0.146996434354211 1
0.317205838972747 1
0.359446176259601 1
-0.147481370071128 1
-0.261235514136373 1
0.219279360936382 1
0.0954077211295165 1
0.0850727851154854 1
-0.168342232358462 1
0.00320551602246943 1
0.269407646928978 1
0.230204202039882 1
0.596314178056782 1
-0.232598115504262 1
0.694096374130593 1
0.406132750916201 1
0.0702754136994921 1
0.428769037269437 1
0.0255017747121603 1
-0.199118758920218 1
-0.00524073101526741 1
-0.534996084102603 0
-5.23963359447543e-05 1
0.163179029424692 1
0.450834315614372 1
-0.347510239699428 1
0.85157085730273 1
0.154734905154752 1
0.490675552991936 1
0.507487805384926 1
0.486506765883454 1
0.19440318702017 1
0.0582368156680562 1
-0.0606584290667435 1
0.481521926193156 1
0.431151529625933 1
0.330692511192467 1
0.266811129673254 1
0.536579573920531 1
0.625491468243902 1
0.623528046600712 1
-0.0972864785486549 1
-0.296092995246617 1
0.649887376878031 1
0.113173984783761 1
0.566408935828349 1
-0.214228295736995 1
0.0695883781194366 1
0.44101741876769 1
0.0695156222434756 1
0.509026468875771 1
-0.181926730197264 1
-0.123041985355917 1
0.0312602763442082 1
-0.0793397447167167 1
0.409305679726258 1
0.205465739241453 1
0.27400555092737 1
0.254729800213098 1
0.500092444769086 1
-0.109219524965903 1
0.148087423898863 1
0.384631522377103 1
0.451671515660512 1
0.230918619897521 1
0.393428077824264 1
0.362760907655259 1
0.220199468409335 1
0.474986164060594 1
0.419718622204088 1
-0.160837208902007 1
0.58389149301145 1
0.584087535619166 1
0.288214086544481 1
0.196621965162978 1
0.632268537815624 1
0.547710638198473 1
0.0925818818199711 1
0.410464988347186 1
0.0332727327497392 1
0.312825141269932 1
0.575673884520705 1
0.33937831912901 1
-0.185553772194286 1
-0.176286526841503 1
0.127615729013239 1
0.473609379627149 1
0.243399650436361 1
0.727159307188087 1
-0.100715153491671 1
-0.0893032432954571 1
0.442559404674581 1
0.297603868965472 1
0.320936343545456 1
-0.116901336632937 1
-0.052842235933839 1
0.00489738769144667 1
0.177338729053733 1
0.0607241909919891 1
0.17673778059288 1
0.182002051019889 1
0.655070654411371 1
0.61469726952738 1
0.193362363762187 1
-0.315247025674841 1
0.0089121117381992 1
0.460522349557377 1
0.0172841941273769 1
0.487295248979133 1
0.208830736819752 1
0.377806950127036 1
-0.0676225059730197 1
-0.210794677747469 1
0.266893069682161 1
0.164574728054941 1
0.414733304310352 1
0.0700249571780759 1
-0.195126400535905 1
0.287540761298258 1
-0.327116655857044 1
0.591822513193799 1
0.474924953117807 1
0.447363968081409 1
-0.0542140844728544 1
0.155770943924399 1
-0.107177598165069 1
-0.570838979777881 0
0.177325270748674 1
-0.400989705427405 1
0.527333727731779 1
0.277366743758368 1
-0.0294299675679616 1
-0.0280665191534142 1
0.42988920189621 1
-0.0234809833038084 1
-0.102581102426944 1
0.700052524380592 1
-0.0153265072784223 1
-0.0494964661224102 1
0.178855053744156 1
0.811535416396078 1
0.143523910769678 1
-0.338091695000499 1
0.3068593153361 1
-0.082499787224547 1
0.502014425775188 1
0.510939971349846 1
0.245647281624749 1
0.129407311576784 1
0.347332331447331 1
0.184434345232481 1
0.0614163747765031 1
0.902914127755741 1
-0.206419974786762 1
0.286658419609715 1
0.193011898657794 1
0.471224905901716 1
-0.0615626980149407 1
0.000650353312003814 1
0.895754611926088 1
0.666729464695505 1
0.392922630970487 1
0.0245512229603698 1
0.214527351024169 1
0.22028670980019 1
0.195372733300342 1
-0.10275460099606 1
0.396752708944409 1
0.498919343819383 1
0.671968483490527 1
0.529646821512441 1
0.0251106603594822 1
-0.492381921025466 1
0.715862241559784 1
0.0685833863075925 1
0.222378894981853 1
-0.190213093445275 1
0.00675998205335022 1
0.00621516112861691 1
0.388065038550678 1
0.167407264487249 1
0.146723604126335 1
-0.071828144601049 1
0.0620670242393475 1
0.322815368751793 1
0.285315061130973 1
0.192122401791016 1
-0.361410951753387 1
-0.154507426453058 1
0.688955557311531 1
0.0215399031498393 1
0.502733557219057 1
0.650428029074827 1
0.155910570063422 1
-0.369960734106025 1
0.439961068532359 1
0.639460718079594 1
0.294110392895341 1
0.234380669241196 1
-0.236711838776794 1
0.237932326522408 1
0.210362155825213 1
0.081010214376787 1
0.993258121282455 0
0.465297207678966 1
-0.346701933488161 1
0.469485587063894 1
0.422022762816196 1
-0.699418846116812 0
0.133131512082484 1
0.530217742262871 1
-0.326711575695572 1
-0.363004241117188 1
0.487609847677022 1
0.459029800394352 1
0.275758039931095 1
0.43547805630453 1
0.540803714158306 1
0.761362599626081 1
0.190988364335918 1
-0.292704546930194 1
0.612476247603453 1
0.621623221865898 1
0.272116485547391 1
0.313979395533299 1
0.250793699643935 1
0.357893321155288 1
0.12405231875027 1
-0.0768801771188726 1
0.197046974475982 1
0.0163552279899384 1
0.3037145333823 1
-0.0234988822272467 1
0.780971370756943 1
0.119604149361586 1
-0.43938286445627 1
0.373295524261751 1
0.207612925653548 1
0.551913663167084 1
0.272437936023702 1
0.205685018563518 1
0.423443418187649 1
0.427272297191314 1
0.600240654292689 1
0.0180446486566661 1
0.156097311819953 1
0.0175612849978941 1
0.459507377745427 1
0.354922602833178 1
0.332120091443398 1
0.127095279467007 1
0.746487431680653 1
-0.358367351685859 1
0.348554249918524 1
-0.303133265714704 1
-0.147818183104725 1
-0.141974841088412 1
0.103142096761109 1
0.637529052853442 1
0.260744618001195 1
0.413156538156684 1
0.678561579413902 1
0.941083792790493 0
0.641436319329161 1
-0.571475200155487 0
0.346168762039405 1
-0.311141493149529 1
-0.154091316407907 1
0.360476763543373 1
-0.00496110507373274 1
0.127802140445582 1
0.0941020224625746 1
0.0590832687861237 1
0.589386737826632 1
0.262217520819478 1
0.363355357686605 1
0.0802804002980119 1
0.395068782156266 1
0.0687869939536143 1
0.496953877331162 1
0.149369568963317 1
0.138447374442122 1
-0.271780576873558 1
0.405748625797486 1
0.0501304709937203 1
-0.293269955278188 1
0.102835287621383 1
-0.224980922620824 1
0.183873768600416 1
0.130369474593906 1
0.0824776041737266 1
-0.137588128592344 1
-0.0186818293898029 1
-0.17969145101349 1
-0.0905545130440619 1
0.174021624296433 1
-0.017847758391093 1
0.166206609002179 1
0.622056380357026 1
-0.466540461898332 1
0.554244059198305 1
-0.0279260308073253 1
0.293625001374895 1
-0.682116895691045 0
0.597162492661455 1
0.331232210544353 1
-0.004320012233784 1
-0.133148230717957 1
0.0710214087177838 1
0.397130971187973 1
-0.32867189415259 1
0.0790186984571112 1
0.155117966123643 1
0.106578087255784 1
0.253944483354229 1
0.469019683029299 1
0.0407696155552514 1
0.0950556922248696 1
0.252563686280359 1
0.22691464054746 1
0.202506158983161 1
0.0044701154273669 1
-0.0234476140380764 1
-0.0180617994579326 1
0.750702692961696 1
-0.672624555691759 0
0.275555636853866 1
0.335886338399759 1
0.127937847888865 1
0.349438082448992 1
0.227443454876762 1
0.230454031105534 1
0.537450142526826 1
-0.163808314611051 1
-0.191988041347467 1
0.651330947472561 1
0.152874766010994 1
0.351089241288889 1
0.659565403820032 1
-0.306690804943667 1
0.023048167178943 1
0.221393085523268 1
0.679081309932251 1
0.181306082651927 1
0.462803804096769 1
0.753615133552558 1
0.586766627942394 1
0.310366897424999 1
0.153455979799779 1
0.378850331767326 1
0.131758657258828 1
-0.282166648905913 1
0.0552874318286011 1
-0.172582997185887 1
0.076828843347228 1
-0.20476616678982 1
-0.0746458200804927 1
0.307527484584511 1
0.362280193266426 1
-0.207693467474746 1
-0.298587220936733 1
0.0183827539306312 1
-0.192037192840551 1
-0.756120987186404 0
0.0704780530153883 1
0.209257141112163 1
0.185215548124566 1
-0.00165528373040061 1
0.661851118551665 1
0.483850494392567 1
-0.0197284687271678 1
0.335558710714127 1
0.707234028602996 1
-0.450410194330754 1
-0.269228748752147 1
0.124901799050892 1
-0.0398164735892995 1
0.0954197750586838 1
0.833436179433619 1
-0.299893012665092 1
0.335138183290651 1
0.272587762355576 1
0.335020836234847 1
-0.0218054039095692 1
-0.0401579724137604 1
0.34378534882874 1
0.0153997402318872 1
0.00848845062954925 1
0.138152210959238 1
0.391370494571341 1
0.205929493449542 1
0.0853619333479946 1
-0.246487817161444 1
0.0369290810889457 1
-0.236802505444588 1
0.599609975769911 1
0.629933366629594 1
0.136447398319023 1
-0.00800475647397036 1
0.521219222080508 1
0.38306101281355 1
-0.0159620810925426 1
-0.188400689257525 1
-0.177279089972335 1
0.319687622188537 1
0.0543289632735485 1
0.354519849643924 1
0.155136001867076 1
0.278032795691261 1
0.294525732013145 1
-0.146511287131834 1
0.130937230010944 1
-0.0657383409358732 1
0.215053089134566 1
0.292932667460095 1
0.489580297818812 1
0.122161229463743 1
0.896469941369347 1
-0.404624407911781 1
0.241250549192395 1
-0.111842081297075 1
-0.000549535560747383 1
-0.173728993571137 1
0.558147443742864 1
-0.159352984652437 1
-0.160569489151752 1
0.266165334549916 1
0.113075070489369 1
-0.145016937144457 1
0.512126224513916 1
0.388023880096363 1
0.324985694161143 1
0.355012851184682 1
0.0121417319848446 1
0.0526507981368418 1
0.115381309935026 1
0.361211148598348 1
0.704416956506344 1
0.474600286740074 1
0.0117448879279715 1
-0.000944562017846505 1
0.301836572121553 1
0.313395937130027 1
-0.160575619681411 1
0.57073724450744 1
0.263573287289658 1
0.297835569801207 1
0.0902694145156196 1
0.358506102721437 1
0.0858119258678 1
0.126358498332639 1
0.16198521757263 1
0.357971554595051 1
0.184909315678021 1
0.251597640232751 1
0.267480803769752 1
-0.0407183331843977 1
-0.0517767962955 1
0.995896659814085 0
0.420727821563895 1
-0.00093972899064379 1
0.125072749276295 1
0.790752384713372 1
-0.170170644034186 1
0.563074433473834 1
0.32446260188265 1
0.495935365443359 1
0.232813309325597 1
0.123458030455461 1
-0.0651785566438859 1
0.522506946484965 1
-0.217811439682619 1
-0.389922613559682 1
0.498817569145278 1
0.660596209729767 1
0.501507009760593 1
0.0957564808260339 1
0.254333102381524 1
0.0175791088971276 1
0.128826792870047 1
0.180819521317859 1
0.307235365724363 1
0.173913609433785 1
0.193449315519945 1
-0.556429090397825 0
0.332378445518546 1
0.876629205717924 1
0.374432804631742 1
0.184857425889479 1
0.337715595669591 1
0.548517390812708 1
0.401719559852898 1
0.210130708374366 1
0.103906780380214 1
0.563075227539508 1
0.502453879056961 1
0.666780277573387 1
-0.0361110649032359 1
0.00275499663811347 1
0.259094410589472 1
-0.045565886524118 1
0.0879405125340856 1
0.373904622998087 1
0.491243671169882 1
0.14511812550551 1
0.343030686302969 1
0.56248588065501 1
-0.118369825178558 1
0.301268923019298 1
-0.0520824334142493 1
0.283923981903674 1
0.277860444215983 1
0.580894670206201 1
0.361872418222272 1
-0.22972018081096 1
0.194701409739018 1
0.0122349445558325 1
-0.172990458385915 1
0.25936187628221 1
0.566150574108924 1
0.276495500260716 1
0.466687502755986 1
0.337180337415335 1
0.0716998925662067 1
-0.0372033177148082 1
0.0638932096459858 1
0.0117120064336674 1
0.327642577369894 1
-0.309690884259551 1
0.302137189362211 1
0.039829235367663 1
0.00552322696141214 1
0.500791101428192 1
0.241346768782562 1
0.224944746528243 1
0.0968751628735751 1
0.502927239448937 1
0.335248135867608 1
-0.185692121237319 1
0.0879890856568835 1
0.666533922623278 1
0.316365487589943 1
0.10888729464035 1
-0.163104851329798 1
0.70801726005435 1
0.439329972404748 1
-0.364018061927094 1
-0.213161336782424 1
0.360669374750406 1
-0.067712084254226 1
0.338712219140209 1
0.334827564416378 1
0.279671653180056 1
0.15608407687072 1
0.301992632955957 1
-0.00508536152831496 1
0.67497725197802 1
0.414394237204469 1
0.209252543738515 1
0.256259558761777 1
0.126648470388727 1
0.525883590996745 1
0.44055965140269 1
-0.0858118587974513 1
0.23657256365081 1
0.273485172411269 1
-0.0341260235142868 1
0.377236733231689 1
0.350464655068475 1
0.410805369805601 1
-0.317447361187546 1
-0.0592142519721587 1
0.444867548370637 1
0.49108905796033 1
0.0632854253130324 1
-0.316289648074583 1
0.0239943066163865 1
-0.307572617361328 1
0.253788687560004 1
0.601011666761836 1
0.0224638702037322 1
0.169084564379804 1
-0.0208358664625513 1
0.0959702706241712 1
0.386660786172168 1
0.121805374251899 1
0.358388507916221 1
0.447543975322963 1
-0.0541734823205675 1
0.0112106947297807 1
0.458261913269991 1
0.184413434377803 1
-0.480297342149261 1
0.456659393911349 1
0.0979520916322636 1
0.830448261090716 1
-0.00554312213395283 1
0.086235107980333 1
0.189783945171355 1
0.519707971077885 1
0.28425158538451 1
0.423642925304005 1
0.51553868116246 1
0.497594688442272 1
-0.209155240585356 1
0.263734425026963 1
0.571857018255206 1
-0.454721131007643 1
-0.00300218549524027 1
0.163208809601865 1
0.0239669256232817 1
0.164928359369941 1
0.280750282738555 1
0.0377621109686946 1
-0.118311451407403 1
-0.131207774199823 1
-0.166489256053008 1
0.304029579668053 1
0.369871662535827 1
0.117131185080353 1
-0.126696231319111 1
0.385614317215451 1
-0.0271895487316716 1
-0.0772322586316256 1
-0.600905880391786 0
0.192775726823153 1
0.731870831176633 1
0.205361967648544 1
0.431170595582533 1
0.358970077490743 1
0.656531390441095 1
0.527779968016888 1
0.215081805253742 1
0.0781607146411555 1
-0.01507309735167 1
0.498391821817952 1
0.219302893081749 1
0.159213420874755 1
0.286936808853698 1
0.0360195911884206 1
0.458619353330685 1
0.573419624321758 1
0.469796292855792 1
0.53376022622978 1
0.50952722108913 1
-0.542018729047006 0
0.173626283582377 1
-0.324950380449987 1
-0.140893149557059 1
-0.169745412788578 1
0.0616636650755674 1
0.739087255281482 1
0.0407270297028347 1
0.237857433336428 1
0.31586045752586 1
0.30852416855491 1
1.06558264199788 0
-0.263522515024169 1
0.271295113486294 1
0.409443702659973 1
0.162817336048821 1
-0.000745808160687186 1
0.36154924050908 1
0.561148315956708 1
0.106319487446627 1
0.732859708097453 1
0.246020927212602 1
0.395291532194445 1
-0.174158074481874 1
0.206554018734521 1
-0.620489567463921 0
0.565440250374208 1
0.290008217958158 1
-0.306874711020255 1
0.153113863337286 1
0.0655500386503804 1
0.169688833517913 1
0.239678503520249 1
-0.202864369474135 1
-0.0514712925158119 1
0.571729607083409 1
0.0985114681654549 1
0.402370571587894 1
0.154723052274836 1
0.384792787080328 1
0.64147062632269 1
0.0765277241330977 1
-0.0484255149857492 1
0.201758954711702 1
0.815619417108171 1
0.431337345766807 1
-0.0775024574447474 1
0.0584765128099958 1
0.0235495138052244 1
-0.0469929920158545 1
0.0479658765093409 1
0.0514950848877982 1
-0.384410727944004 1
0.611903646240001 1
0.13951848560745 1
-0.212796288827396 1
0.23308322960052 1
0.118663878784382 1
0.713603102789906 1
0.0900888552292088 1
0.328911312813587 1
-0.0543012155011265 1
-0.43762934833715 1
0.52718631322621 1
0.0320636554737542 1
0.586031093879288 1
0.637806829589097 1
0.37384006052045 1
0.266298294670719 1
0.18086831236975 1
-0.308704971021957 1
-0.0763573854868514 1
0.664629936143725 1
0.0751346271192172 1
-0.374455049593058 1
0.433005966028774 1
-0.0480910951684347 1
0.701075160297079 1
0.329221433723161 1
0.100581896653202 1
-0.236230706437002 1
0.462007564293059 1
0.0208481918969747 1
0.658678316752263 1
0.478408786132833 1
0.320895783327345 1
-0.0554791112783781 1
0.0698111393168749 1
0.0477682108734334 1
0.00302148487885136 1
0.0617805449921503 1
-0.202185440520861 1
0.443252361553299 1
0.831805240921692 1
-0.0466323861774227 1
0.434235150555511 1
0.0530999993403197 1
0.106244206047721 1
-0.220982795311558 1
0.359770310520779 1
0.200242761821829 1
0.468848693223019 1
0.351692246600946 1
-0.456211393086623 1
0.158730041874589 1
0.291629962447098 1
0.420494020988383 1
0.214667635121404 1
0.0886364988306048 1
0.57376549378797 1
0.640036823108185 1
-0.0125205530782909 1
-0.57447661820842 0
0.592721967310195 1
0.367162004506224 1
0.0150814787004404 1
0.230133114550413 1
-0.000241803519450162 1
0.141632719632061 1
0.522192301389899 1
0.333542819356104 1
-0.217740598827152 1
-0.098151188305848 1
0.347752547465563 1
0.00422961731382503 1
-0.152089159107778 1
0.12640690547491 1
0.566802768695281 1
-0.287916447927032 1
0.352446911838608 1
-0.185851582265066 1
-0.0361112791808292 1
0.199462619900824 1
-0.0625592814957041 1
0.0418542379487597 1
0.0961174909627455 1
0.471365571627848 1
0.0912449797692022 1
0.280094091814648 1
0.410953850888249 1
-0.141060493883689 1
-0.0854985229102891 1
0.444781340598569 1
0.360791576768113 1
0.501617072996811 1
0.0155100306560618 1
0.544488515282053 1
0.224296687846517 1
0.158511964149929 1
-0.221827785231649 1
-0.186459913109235 1
-0.0686098664566919 1
0.809501569951461 1
0.30442051841067 1
-0.118511803136692 1
0.380799080950711 1
0.271223668115003 1
-0.0187284112410897 1
0.21217991643939 1
-0.203321056202015 1
-0.0330168195485754 1
-0.154670856122763 1
-0.0519096993098209 1
0.703818502755524 1
-0.387713626840233 1
-0.176919624094038 1
-0.021597147301671 1
0.0855671721239972 1
0.14485161460344 1
1.23989254674259 0
-0.203688692241833 1
-0.18549910822004 1
-0.105955106828184 1
0.393315876977065 1
0.142095994128956 1
0.0677397153064159 1
0.0529376805923374 1
-0.386710909379634 1
-0.184908369700481 1
0.205069153109349 1
0.0910165510113162 1
0.537835301241177 1
-0.00902575153412339 1
0.123721890255296 1
0.175910914077073 1
0.254696479202604 1
0.142744603551068 1
0.159324334880713 1
0.788334813307705 1
0.449629022958517 1
0.463912033134353 1
0.188811543001009 1
0.128621451309341 1
0.0498650234168797 1
-0.555466817705367 0
-0.0203808845206806 1
-0.373102527153852 1
0.820363806634045 1
0.776204446323822 1
0.328654963982645 1
0.0584746616242526 1
-0.672997950230338 0
0.257998304558583 1
0.122588484645206 1
0.273837021294573 1
-0.0714739830476113 1
-0.184319893533488 1
0.238624745285509 1
-0.293246422091954 1
-0.274304573182133 1
0.477472804140206 1
0.260047462783614 1
0.486464295380913 1
0.27254983689089 1
0.638828825421351 1
-0.00428013958183746 1
-0.481275088476345 1
0.308786449750338 1
-0.191700685555643 1
-0.0254189359460952 1
-0.0833637060407958 1
0.504830938090005 1
0.0156111041967782 1
0.105338553971414 1
-0.035543154256125 1
-0.577896317957907 0
-0.407052176481616 1
0.0803357123943677 1
0.23866519308025 1
0.240349999388459 1
0.408870926042536 1
0.38332453833208 1
-0.0703403658202756 1
-0.0410285801602074 1
-0.536503797268109 1
0.0773491098632711 1
0.150494449653093 1
-0.0422350901279453 1
-0.292379547921366 1
-0.155719521801857 1
0.158770020127589 1
0.50179815259966 1
0.415695010397328 1
0.167827092034968 1
0.0686050484924947 1
-0.0419469587747306 1
0.296769882869421 1
0.105155451689826 1
0.135849824510811 1
-0.0248623540524345 1
0.299777216671426 1
0.109075555111139 1
-0.0931090152776329 1
-0.25784882865115 1
0.396704149644633 1
0.174059789391837 1
-0.026995561154033 1
0.138645128166846 1
-0.121945632363644 1
0.423072955151844 1
0.443914062355037 1
0.065221224637015 1
0.518766706165313 1
0.39108559824493 1
0.181522307126465 1
0.178587314503591 1
0.156582234572419 1
0.319527678503288 1
0.866342316581299 1
0.138767592283983 1
0.395141242605435 1
-0.663514731994558 0
0.26172894740211 1
-0.367040670124467 1
0.128905270819565 1
-0.0688634250452052 1
0.70495078770004 1
-0.86002889595809 0
0.217430885914632 1
-0.4707801408408 1
0.295929858361495 1
0.15632356350089 1
0.479409707086793 1
0.565941859468893 1
0.685081185964642 1
0.213268291575814 1
-0.0683524579271199 1
0.379868304874536 1
0.303756399882833 1
0.987400338673603 0
-0.289234967887702 1
-0.0585547768357778 1
0.107342704744352 1
0.0688934544430444 1
0.536004678614041 1
-0.382656794671411 1
0.235970154345218 1
0.553325888257242 1
-0.388127609344968 1
0.628191938511826 1
0.285685383174741 1
0.540201375873405 1
0.510693993505435 1
-0.0897362452455269 1
-0.142102370377695 1
-0.244473567738367 1
0.0673224489192944 1
0.140784623494513 1
0.766100179578295 1
0.7164718422089 1
0.266158816328291 1
0.0894960443042192 1
0.445206524820473 1
-0.222301149626845 1
0.428092011095572 1
0.526866134082484 1
-0.0128116032720237 1
0.26877685089028 1
0.211379949153681 1
0.295826271555011 1
0.406055026288208 1
0.11068672216159 1
0.378942156438821 1
0.0250580589899022 1
0.213052999722683 1
0.114629146788084 1
0.201881079316224 1
0.786274846677803 1
0.192071380648976 1
0.299890929227939 1
0.414047262192011 1
-0.296322896423254 1
0.445759600514409 1
0.401791952953388 1
0.317231667440828 1
0.000432639096336923 1
0.626596538088254 1
0.124143025906874 1
0.65044659061385 1
0.124022467342554 1
0.228293992373665 1
-0.0795020378517157 1
0.511293475171629 1
0.341411088673045 1
-0.136531394464836 1
0.231231989945406 1
0.0890916206135355 1
0.243984390378356 1
0.463369574842236 1
-0.315189402369328 1
-0.324378396222147 1
0.0612384036169628 1
0.048710174465151 1
-0.117257139038096 1
-0.184085116149242 1
0.398003416198785 1
0.0424522559398817 1
-0.158854544941129 1
-0.175257399943747 1
-0.124959164967992 1
0.372418697359144 1
-0.0190658206808774 1
0.193325798481415 1
0.00246990627144728 1
0.28132328507494 1
0.115353291869693 1
-0.101774593460158 1
0.792367621457504 1
0.478557587490478 1
0.146729906627742 1
0.472489565205432 1
-0.119296195620153 1
0.475675967826457 1
0.351197704310873 1
0.409134470267413 1
0.240924942832299 1
0.451130850590221 1
0.116848974616953 1
0.147290020240459 1
0.166258422750734 1
0.222837302537325 1
0.454376819194799 1
-0.343831848707876 1
-0.221875986179367 1
-0.028990118524971 1
-0.177459769408704 1
-0.14906705803463 1
0.267534092531728 1
-0.410852714952708 1
-0.0136871410310137 1
0.281583444358118 1
0.0686081576104665 1
-0.154174455088858 1
0.258335481980123 1
0.20212798014181 1
0.2847354976238 1
0.519013952519801 1
0.485327938532756 1
0.414368117185667 1
0.0867621587256257 1
0.241772622490501 1
0.519629271903793 1
0.295296589797505 1
0.422969775049388 1
0.200637479936617 1
-0.0902226006965172 1
0.471696355902542 1
0.243831757881017 1
0.22388825648119 1
0.245398740454322 1
0.102129103857361 1
-0.157354619023958 1
-0.0257509268867923 1
0.379156973000978 1
-0.0149805412796664 1
0.212588993315348 1
-0.0537233314696725 1
0.195344169224995 1
0.539625112779021 1
0.636709587030809 1
0.347410349906489 1
-0.0179418274285997 1
-0.397040767632642 1
0.513441565768033 1
0.439821069235414 1
0.302766616032882 1
0.3455842297017 1
0.899497495533595 1
0.282039703804074 1
0.187071777788518 1
-0.0530883023344509 1
-0.120076402902369 1
-0.407462737574709 1
1.01437182154163 0
0.448762709672249 1
-0.0384105878377669 1
0.481500852182123 1
0.533116942331968 1
0.379401903009366 1
0.311656886602236 1
0.0444060006785685 1
-0.198811251060479 1
-0.134057983444739 1
0.0600562453183491 1
0.0446310773748388 1
1.51272231150368 0
0.545829441643007 1
-0.307180644436926 1
0.36833682423886 1
0.260692793610014 1
0.235489083110713 1
-0.0341306819040281 1
0.444185395799833 1
0.342196208318033 1
-0.207214897609007 1
0.166477965716835 1
-0.136286275205348 1
-0.16778116415347 1
0.38085155537387 1
0.493487923479213 1
0.206519645135838 1
0.623067094795921 1
-0.26410662061634 1
0.298904079074968 1
-0.0666036738498625 1
0.117224348725403 1
0.467730585801904 1
0.126490596889286 1
0.307136816613916 1
0.168209571756724 1
0.159169948588292 1
0.182046131751317 1
0.480485600302257 1
0.6024687015816 1
0.000231979427739767 1
0.291607348974506 1
-0.480376474498662 1
-0.397190404115853 1
-0.690852567967748 0
0.678204511847081 1
-0.0379477185097888 1
-0.154108830193786 1
0.00929990157572613 1
0.00281711385533474 1
0.238743972381047 1
0.461871254957099 1
0.207137717995827 1
-0.160986156808975 1
-0.0508849608223906 1
-0.576918752429025 0
0.266928698159276 1
0.350449000183626 1
0.0239888659848406 1
0.1491251774973 1
-0.719417643295447 0
0.540520797785488 1
0.167593661178866 1
-0.00287486786622987 1
-0.195974025626229 1
0.200577936418803 1
-0.435026748408636 1
0.285975383375825 1
0.338174668033648 1
0.394324509828889 1
0.368552808399711 1
-0.0509226316650538 1
0.347230797209779 1
-0.571688893793776 0
0.446288361986758 1
0.995302617073263 0
0.147599229054813 1
-0.418074128686466 1
0.403724517993907 1
-0.22080843993998 1
0.196911770249219 1
0.522555001731027 1
0.261252830004021 1
0.601083471967483 1
-0.331140947190296 1
-0.182304177531818 1
0.221644056124791 1
-0.0460346642320932 1
0.508234323077841 1
0.10339767891057 1
-0.106864314674929 1
0.284969209093639 1
-0.0608999194519084 1
0.36005613284229 1
-0.401114828166425 1
0.44684171531789 1
0.232310354498711 1
0.864274691461523 1
0.704059106961394 1
0.361434710337015 1
-0.238115142947052 1
0.544131427465189 1
0.414455938084226 1
0.177403550070421 1
-0.0793413162719416 1
0.636625870768678 1
0.776989304277737 1
0.246688588029673 1
0.0103319327252673 1
-0.0957206216537669 1
-0.124439500345893 1
-0.0322014016819111 1
0.0562917153777536 1
-0.0253556678612964 1
0.135653524738667 1
0.263593844340032 1
0.267908359347412 1
0.570653513348726 1
0.361042503623426 1
0.201089897671735 1
0.471494191043451 1
0.696724943184033 1
0.120876097710211 1
0.31727945410054 1
0.190923622345301 1
0.360008489092504 1
-0.131706710674936 1
0.0497880869077922 1
-0.0395715804341799 1
-0.0220672273968001 1
-0.0431474672194783 1
0.268088810394152 1
-0.00275156448527814 1
0.258873200953749 1
0.552459766953338 1
0.241131782494902 1
0.0798022165309097 1
0.676786468864376 1
0.222573362488121 1
0.395831886701614 1
0.521542741483888 1
0.181397708692123 1
-0.162517517146747 1
0.0827437150940754 1
0.222065030620496 1
0.545586942527419 1
0.222750998721129 1
-0.0419620644017365 1
0.131421829070677 1
0.279001769143856 1
0.268847323031368 1
-0.0460063709481363 1
0.331750754792141 1
0.972240268664072 0
0.367024398768244 1
0.427988768840084 1
0.0285909661907195 1
0.441705218818884 1
0.490422886963317 1
0.467905759880279 1
-0.0168751596461208 1
-0.296935024482684 1
-0.414076991702353 1
-0.147165135130742 1
0.465397464987304 1
0.614604239530333 1
0.175833297128203 1
-0.34181638047687 1
-0.393316705393763 1
-0.104984653247123 1
0.259863450568429 1
0.693660331590334 1
0.739372142052182 1
-0.40352328886065 1
-0.252690053423299 1
0.0774889234672448 1
0.0529105555234461 1
-0.165883373495279 1
0.145356912979577 1
0.69439138307928 1
-0.363451174111099 1
0.924737303089922 1
0.50878571064602 1
-0.34337638607444 1
-0.018640483292514 1
0.686359803441132 1
-0.0413919891005674 1
0.268846524101231 1
-0.17321960267551 1
0.635103488628215 1
0.0573090743535014 1
0.269808572636676 1
-0.265346607267557 1
0.312303338322342 1
0.31492536831923 1
0.584280780257803 1
-0.0644228506443331 1
0.218162158387652 1
0.562439844127084 1
0.228441300397684 1
0.264848729383822 1
-0.0799892682236083 1
-0.344104687483669 1
0.453630282006213 1
-0.0422694095072852 1
0.320937720609151 1
-0.151408672648488 1
0.263828533202825 1
0.181872065188566 1
0.141996952123903 1
0.69415182924025 1
-0.13036140644441 1
0.468815608454957 1
0.126853800633791 1
0.179415236048326 1
-0.453397743900027 1
0.524502156886777 1
0.191164855260437 1
0.0532817231775719 1
0.265850114434465 1
-0.154035150660217 1
0.378621896526043 1
0.84106427919138 1
0.285408014226997 1
0.420796909621243 1
0.159782829534 1
-0.294192518024514 1
0.0833041167729192 1
0.245385995930016 1
0.166257514611186 1
-0.178020925714556 1
0.103201644944606 1
1.21866577420253 0
0.0267556168875001 1
0.557577762465632 1
-0.0319226220363004 1
-0.0378145295561207 1
0.465293522438268 1
0.786148578984856 1
0.222066568110506 1
0.401432510896517 1
-0.0610462124750708 1
0.130199326921172 1
-0.363925653060449 1
0.330118095632171 1
0.708634998464704 1
0.0749437041277629 1
-0.525113531564186 1
0.170433898110118 1
-0.00428715497551618 1
-0.247856265405056 1
0.0785790706386792 1
0.615877766077685 1
0.18357820578813 1
-0.00973577256413532 1
0.411956128249877 1
-0.352728530307275 1
0.0915799334748736 1
0.315657964461853 1
-0.176951398927874 1
0.519741411278123 1
0.172962303747868 1
0.368574101023537 1
0.603405943645397 1
-0.455449226102031 1
-0.162185783740685 1
0.345788631431491 1
0.568790271106728 1
0.305324170552689 1
0.446146131525116 1
0.403737863085155 1
-0.22590523842431 1
0.268167724918973 1
0.406444172610732 1
-0.192717805084058 1
0.127592996318583 1
0.174641989963283 1
0.0657428097800355 1
0.423295014496898 1
-0.142203285844365 1
0.0931096370225331 1
-0.0725939963665276 1
0.0503881912594938 1
0.396838988356867 1
0.0462975865028049 1
0.475293572962185 1
0.26650225757524 1
0.207680459272951 1
0.454099952329361 1
0.253268013900489 1
-0.0794771511670594 1
0.255313145496617 1
-0.00165247866475245 1
0.476933330276084 1
0.346799430629112 1
-0.0278686084392126 1
-0.387272583727518 1
0.465843436604361 1
0.565460564604173 1
0.636800129220556 1
0.0853508562470704 1
0.11552377194407 1
0.735572256484607 1
-0.479323045468391 1
-0.310802455739733 1
-0.000276468371500777 1
0.44814358206537 1
0.209613664045217 1
-0.0688585717452268 1
0.15100438762556 1
0.6489071435144 1
0.892815999444701 1
0.405282619854056 1
0.332225401862735 1
1.00124939587426 0
0.0259608997889352 1
0.313333707924009 1
-0.406330515013925 1
0.574558621197942 1
0.538958160907829 1
0.329040565233394 1
0.393795009302578 1
0.774876294269656 1
0.194342074232868 1
0.153502146726015 1
-0.427033701021311 1
0.421607760867344 1
0.184512131583443 1
0.550058511666463 1
0.938176416926735 0
0.52557379437166 1
-0.138034116438652 1
-0.112375391718049 1
0.227110583802768 1
0.284329646364411 1
-0.0202359022109377 1
-0.0270720725577001 1
0.325174040082015 1
0.483931311258756 1
-0.14651160470798 1
-0.633155289619169 0
0.0212237361135753 1
0.58965341576693 1
-0.351128802929906 1
0.496327208668244 1
0.0630802905277789 1
0.134576134835741 1
0.132016854993897 1
0.149352493733884 1
0.0860045516351717 1
0.425185934341131 1
0.151421369272438 1
0.115914582082094 1
0.0576923882970783 1
0.173122067832716 1
-0.048717711204774 1
0.407916378866551 1
0.168848571279812 1
-0.579688555821946 0
0.535540590767231 1
0.0547740720223718 1
0.0238798451062996 1
0.0984377173432287 1
0.169927373318534 1
-0.553971380338412 0
0.355703676484306 1
0.309616138622608 1
-0.0658225014123583 1
0.152001977620632 1
1.15787132572426 0
0.483943973257383 1
0.243295632192394 1
0.506076018244735 1
0.0976465663461754 1
0.140989708959354 1
-0.207724177233707 1
0.598204255178458 1
-0.645853359116076 0
0.286188940403238 1
0.130465295648661 1
0.155017896940468 1
-0.308898745195259 1
-0.286994630251015 1
0.941470907591312 0
-0.671966447714447 0
-0.216157738125118 1
0.689607774889164 1
0.587320235853125 1
0.297901610548705 1
0.492679048207205 1
0.277402444194341 1
0.349133836560831 1
0.0682021607902749 1
0.634851416870231 1
0.0431610827945163 1
0.187645468713347 1
0.717214207914832 1
-0.28233711279242 1
-0.314851421293352 1
-0.336507243194858 1
0.729574190253675 1
0.447360188503457 1
0.233457343227637 1
0.0735642469503816 1
0.229985708694885 1
0.541323558550908 1
-0.583216410755846 0
0.34139713808089 1
0.273125701810855 1
0.0273301817765718 1
0.190398294669463 1
0.424650450586629 1
0.0175156771099973 1
-0.152866436860153 1
-0.24511843011475 1
0.718428029967219 1
-0.0118173281325452 1
0.992888461117368 0
0.545205899612165 1
0.116706094148576 1
-0.120754450354741 1
-0.468917493298008 1
0.382018380136516 1
0.10591603333957 1
0.0771481331782957 1
0.386335531323523 1
0.144138995583472 1
0.249115775361796 1
-0.0949776470654658 1
0.379887312693466 1
0.771142301528271 1
-0.443442731273573 1
0.369299760360082 1
-0.120042676747212 1
0.483691642943476 1
0.444045262060778 1
-0.173772482905114 1
0.0547258706596835 1
0.388857781932309 1
0.115070697246763 1
0.345643739391131 1
0.107133187142686 1
0.0285887724140885 1
0.6925243956822 1
0.229154646878 1
0.227771184333486 1
0.391571737345673 1
0.0484351660898334 1
0.350726651324592 1
-0.0205046587608626 1
0.0404317415901544 1
0.326098812598475 1
-0.0992211612635489 1
0.195138341379206 1
-0.300448279074014 1
-0.716983662331867 0
-0.476812139461333 1
0.23481391820749 1
0.498967178384881 1
0.170831746472901 1
0.393120043183252 1
0.221438804845322 1
0.126875762006516 1
-0.246871114287975 1
0.0834084003053652 1
-0.0671538355471354 1
0.00146920198294787 1
0.0472857825683866 1
-0.0372057288914785 1
0.485742143528982 1
-0.37246298223945 1
0.205856974115148 1
0.231267699789011 1
-0.0556193182802523 1
-0.432737547763858 1
0.23070796250434 1
0.565207598319363 1
0.21346441860436 1
0.31885374971329 1
0.0568763175589904 1
0.816301577168659 1
0.537686325131575 1
-0.212281783908697 1
0.631893117315469 1
0.507245407662768 1
0.52988582789815 1
-0.0440254520124755 1
-0.316863648266711 1
0.182767461309548 1
0.260912733640909 1
0.21974796045573 1
0.353923210397219 1
-0.131584807877993 1
-0.0397249824901168 1
0.158468893835501 1
0.337023072508535 1
0.053516306736298 1
-0.142191866014219 1
-0.426604785143369 1
0.0389956662816283 1
-0.0547035091532155 1
0.051565298710026 1
0.19303474047121 1
0.659157470115534 1
0.238063330491203 1
0.0436732834706242 1
0.379597569694542 1
0.162075873478073 1
0.236444510894245 1
0.880569161928742 1
0.157660997435817 1
0.211125711956987 1
0.79084215853589 1
0.166724049629216 1
0.0398586586699359 1
0.316738943996837 1
-0.197207321438848 1
0.227306461074154 1
0.0343925066882571 1
-0.00752138097342853 1
-0.0129069547669089 1
-0.318277120835897 1
0.156552165113453 1
1.0466120180693 0
0.527743075015532 1
0.00968642853030736 1
0.075528670277532 1
0.602164103386154 1
-0.359988540913574 1
0.222180781138155 1
-0.00364375138090812 1
0.063246937981305 1
0.0771923955502074 1
-0.195649665838169 1
0.668407583319432 1
0.235748960402212 1
-0.216589174475089 1
-0.132438464090724 1
0.142504154033835 1
0.763457342541874 1
-0.00211721714975997 1
0.647730080920181 1
0.17196525318134 1
0.210525475296291 1
0.249450393913086 1
0.0547996783729908 1
0.207123514260545 1
-0.135289854563536 1
0.166022894908411 1
0.0879570444931128 1
0.224198558644002 1
0.430983571190336 1
0.720634848870089 1
0.407886474340958 1
0.680683423624893 1
0.53976954686325 1
0.277303536038987 1
0.338645258642145 1
-0.0333343142884524 1
-0.274132294412413 1
0.649419555804545 1
-0.299810575589923 1
0.0473970615088969 1
0.0888261821348669 1
0.215595678954578 1
-0.229609981452427 1
0.0950514483852786 1
0.616652097859457 1
0.218317698549102 1
0.291624728422001 1
-0.208284816980273 1
0.0313996155602615 1
0.684014818714801 1
0.0739859541464607 1
-0.0482219336045933 1
-0.368004132082139 1
0.289577855019576 1
-0.0808706228861474 1
0.824743961121428 1
0.0972115248609449 1
0.502351671002914 1
-0.377476658874216 1
0.170903384628423 1
0.52853684357974 1
0.489316612024363 1
0.891717918870669 1
0.012583551022781 1
-0.721503546088183 0
0.34011129823906 1
0.0574278911047876 1
-0.12641962445921 1
0.513978668181226 1
0.322440087020079 1
0.591701436382913 1
0.414982156450625 1
-0.330030241784288 1
0.0829336558653827 1
0.344126100637295 1
0.583325458039786 1
-0.462959993736773 1
0.595047855215203 1
0.191714917604941 1
0.0963943599713451 1
0.061157016948441 1
-0.0972771951925577 1
0.24834515212268 1
-0.298544829689191 1
0.311388635960511 1
-0.291775347905632 1
0.151012200339479 1
0.455836440711992 1
0.604642766426786 1
0.0340025505273937 1
0.308281870622838 1
0.338683357527466 1
0.176449983963941 1
0.279428709173702 1
0.124323084268878 1
0.804958358518006 1
0.495956220971625 1
0.343143642645753 1
0.34942945310504 1
0.2152142906513 1
0.0208665211401165 1
-0.0716569872644073 1
-0.0787693543427387 1
-0.240783528603763 1
0.197927029338951 1
0.102605664510394 1
0.171135940282053 1
-0.080386714664113 1
-0.335505530674016 1
0.332775508425556 1
-0.180602792816713 1
0.227787470340982 1
0.542657437187355 1
-0.269125877185743 1
-0.200378113688556 1
-0.270124580474214 1
0.649651836771479 1
0.215635512384819 1
0.451198915868176 1
0.229673063948305 1
-0.00454202752907432 1
0.176587392885834 1
0.445217384065421 1
0.349671453993205 1
0.474040373660788 1
-0.476427440907636 1
0.169640302226132 1
0.141680614438852 1
-0.313175400358145 1
-0.0319760141846115 1
0.320276719002511 1
-0.348954188735589 1
0.719103155083332 1
0.167007742152185 1
0.313688632526893 1
0.436608806539797 1
0.650869251509503 1
-0.268860507695595 1
0.479286956617993 1
0.206944541240913 1
0.486111661686888 1
0.310411375791995 1
0.0779695169875096 1
0.584181356331764 1
0.0494606932711862 1
0.468992200140342 1
0.0482835266893724 1
-0.365753364643944 1
0.586698260927385 1
0.183165110026391 1
0.0619915465844829 1
-0.152514118346173 1
-0.0833766503023739 1
0.027950415720942 1
0.177831339454936 1
0.31461972126596 1
-0.333482989576457 1
0.192642998534137 1
-0.094773292319599 1
0.0547344270397671 1
0.418216689367268 1
-0.225614873541769 1
-0.236698735779024 1
1.12618378566094 0
-0.69487449354218 0
-0.109431758547814 1
0.377047708911066 1
-0.120460561860003 1
0.511334930089647 1
0.470756982354905 1
0.201112276842603 1
0.318642578440096 1
0.0248332744194207 1
-0.31556648534355 1
0.319817203138899 1
0.2182179920921 1
0.207955439447871 1
0.622287881746701 1
-0.0819938348419067 1
0.077035742864425 1
-0.184474842747738 1
0.350569393560187 1
0.166031848147823 1
0.270546781045293 1
-0.0185184646856717 1
0.100192271464343 1
0.0132258036448998 1
-0.00779088321212329 1
-0.204891211614836 1
0.242806448821047 1
0.0784733524052739 1
0.618970384509989 1
0.386585613105493 1
0.465968650176232 1
0.318193122593447 1
0.326935335077782 1
0.205333181267714 1
0.0950007592869161 1
0.0321500197760359 1
0.0224589233718276 1
0.521093042305013 1
0.340454024689212 1
0.0500641945598486 1
0.500122635330217 1
0.553728015207296 1
-0.0814773081176228 1
-0.0619151449746981 1
0.603835702454919 1
-0.150644026393523 1
0.360734032081799 1
0.668824501701687 1
0.0545816320779785 1
0.234306092921896 1
0.498290322254966 1
-0.44388349538575 1
0.367912603985864 1
-0.0093787946016587 1
0.400739153909724 1
0.311876228479252 1
0.479682792456377 1
-0.103289171452354 1
-0.0578013182724034 1
0.225388084205389 1
0.158607401656014 1
-0.409032879088686 1
0.464584564862263 1
0.535354574526046 1
0.0734370383082795 1
0.531225052971746 1
-0.456518411418621 1
0.0753596142469702 1
0.180596509725143 1
-0.151984748623458 1
0.130913665243489 1
0.204131296727464 1
0.265912964398029 1
-0.0728539198475179 1
0.784396137861422 1
0.667193055804789 1
0.181800543844546 1
-0.544364792979531 0
-0.18203411127356 1
0.53735305577383 1
0.0168609116142981 1
0.612628514250611 1
-0.597485449410232 0
-0.0324594184102878 1
0.348962127595888 1
-0.189895966098961 1
0.489269485326129 1
0.113218271923491 1
0.210829690209775 1
0.136857059724634 1
-0.410147804453502 1
-0.222231096721705 1
0.359729615127486 1
-0.00615817487325189 1
0.685167997821209 1
0.292490732423483 1
0.653863098341753 1
-0.234152536855304 1
-0.112297461975652 1
0.394258592721989 1
0.210481679727998 1
0.205911082942513 1
0.0252476229368386 1
0.570470267089011 1
0.33107836850748 1
0.237092488136748 1
0.810511480356263 1
0.0702202737332917 1
0.0507023979705197 1
0.20364456184483 1
-0.12681994265159 1
0.141522496135568 1
-0.573138950427103 0
0.124540423868869 1
0.86052573663843 1
-0.134219563019146 1
0.151270666487267 1
-0.634880338658557 0
0.196549416033865 1
0.648325687583579 1
0.242343724331396 1
-0.289887233289396 1
0.189541914639615 1
-0.34372849075263 1
0.440985683726891 1
-0.055210319420303 1
0.382030355275362 1
0.231711277367627 1
0.429345300978416 1
0.212566879581232 1
-0.417295806538562 1
-0.148178323245313 1
0.338363516477045 1
-0.196163102641963 1
0.576316540963914 1
0.360005147356893 1
-0.273249336426081 1
0.457621931442503 1
0.721525757583855 1
0.0465131490018712 1
-0.0286365115904963 1
0.577920135170515 1
0.481181574912965 1
-0.309576850876162 1
-0.307287897687937 1
0.555601328946064 1
0.402432327349183 1
-0.0460186757502327 1
-0.0245018269725363 1
0.148757786858159 1
-0.210515209199129 1
0.664404238780838 1
0.479965092008774 1
0.160219797693435 1
0.388193632212905 1
0.103122154536767 1
0.00584260493698704 1
0.0740132645203157 1
-0.250210057531385 1
0.121577138500389 1
0.253084103558773 1
0.130506489955997 1
-0.18867304722421 1
0.30611220091293 1
0.24538253969135 1
0.555922009282179 1
-0.236618688420452 1
0.263476581251092 1
0.184955476766351 1
0.400858934049659 1
0.491685067835225 1
-0.0355569488339125 1
0.206935744246958 1
0.137733745414381 1
0.375993063928597 1
0.112698140564224 1
0.0399350253044462 1
-0.245596786479559 1
0.559631661488041 1
-0.380750609756189 1
0.527892975418967 1
0.018663984252991 1
-0.159315929054598 1
-0.0518143971980145 1
0.1850992823271 1
-0.218287543383856 1
0.293934027307493 1
0.0739685984599317 1
0.047826038518852 1
0.290337670377652 1
0.169053730262725 1
0.722954906446179 1
-0.0315330068684796 1
0.390609127914486 1
0.531078138308597 1
-0.600297609685084 0
-0.234413678055231 1
-0.314786094877059 1
0.0216774880040112 1
0.486265490291169 1
0.250630149141807 1
0.0481637590532563 1
0.730145044503626 1
0.617269057286203 1
0.474869775948941 1
0.489753252976854 1
0.350834938994211 1
-0.040487575253622 1
-0.261444684944481 1
-0.216374215090821 1
-0.232619597952263 1
0.100897939281274 1
0.275667065865885 1
0.239548534027057 1
0.795024909868069 1
0.306384372942496 1
0.28215279456067 1
-0.22028884578264 1
0.561947957996919 1
0.16011391747023 1
0.422932638258099 1
-0.0569494760404226 1
-0.483998194602158 1
0.352433550293326 1
-0.0317658264574335 1
0.0217246356502908 1
0.192823144687665 1
0.0958124979082945 1
0.31402535472534 1
0.570821761926189 1
0.0144888316652385 1
-0.600622965001337 0
0.278065452949741 1
0.62259532510142 1
0.242508399356638 1
0.386870916799512 1
0.47932501703726 1
0.351934295288471 1
0.259976856939125 1
-0.155300043174527 1
-0.367949905102412 1
-0.138761138244933 1
0.697140318963598 1
-0.0974772199905802 1
-0.139061133908558 1
0.195816407913831 1
-0.176749336164365 1
0.333438319658952 1
0.155734243595207 1
0.419815512704309 1
0.31686593294746 1
-0.0265476258411099 1
-0.285256937362393 1
0.674658879538974 1
0.188035255104563 1
-0.148706182753764 1
0.597029912518327 1
0.13180736072588 1
0.656012673217648 1
0.52283459740978 1
0.64028284574621 1
-0.128362434468008 1
-0.0809290816051003 1
0.45706015244485 1
0.137445756858091 1
0.0451839671755652 1
0.318865224171178 1
0.686795044636166 1
0.41274412301249 1
0.164698177508664 1
-0.306854565786421 1
-0.440650707693826 1
-0.1054712071687 1
0.272252130053664 1
0.341257970757367 1
0.186437833297555 1
-0.136645496693208 1
0.640809348128901 1
0.208726018847269 1
-0.0777031827278945 1
0.105488933293513 1
0.129319465113736 1
-0.243893155811785 1
0.146687434207114 1
0.570463826498692 1
0.204040760879197 1
0.427370245048064 1
-0.0908327219790251 1
-0.125567401163652 1
-0.34031366117729 1
0.308533741294389 1
-0.352120719455261 1
0.62879055660859 1
0.242580130786837 1
0.0507264768957636 1
0.295870436053458 1
-0.118371643912447 1
0.106825953837046 1
0.372138883101013 1
0.373136767522776 1
0.347142898721002 1
0.00168134898032646 1
0.712071337128387 1
0.279073786411344 1
0.71797394043375 1
0.422583776427395 1
-0.0883850538613486 1
0.158306103322794 1
0.232617135328117 1
-0.318543596646448 1
-0.0911833427731388 1
0.760318079515973 1
0.477770785842773 1
0.65172913021173 1
-0.285373339228953 1
0.408935120637197 1
-0.125291614571497 1
-0.46365161022688 1
0.528215393222207 1
0.221155568803166 1
0.464790222322987 1
0.16655291245991 1
1.1542321282003 0
-0.052315604562452 1
-0.196502706009768 1
-0.0352878840303127 1
-0.510990850195862 1
0.642021941266144 1
0.231197202609481 1
-0.34998754544294 1
0.556206231350462 1
-0.0939104871513629 1
0.0724871973041887 1
-0.0224625043194538 1
-0.0374580514496207 1
-0.111659684889111 1
0.436771162037322 1
0.045736125243797 1
0.615472984025467 1
0.58223181575593 1
0.141074336546343 1
-0.195637424697031 1
0.270192321041625 1
0.261739423406976 1
0.290739734379098 1
-0.163784342333456 1
0.360091743204708 1
0.299093981798683 1
0.10318954073861 1
0.503754372511543 1
0.507184066595974 1
-0.41734380744921 1
0.0499421433332876 1
0.360085260612779 1
0.43743240360965 1
0.666215815547558 1
0.209093567817662 1
0.400532565639728 1
0.112019519647362 1
-0.206994566389931 1
0.130338519950404 1
0.203497125321373 1
-0.168768095201033 1
0.401129374082669 1
-0.295060863991297 1
0.705443320930785 1
0.308039937430831 1
0.0559327920733605 1
-0.0669179096335032 1
0.135919853534155 1
0.272054477306444 1
0.147136163823022 1
0.0172099261533355 1
0.188388960326799 1
-0.191576492876398 1
0.541990753617834 1
0.148577983107614 1
0.181532891537671 1
0.593396373905875 1
0.105065084645057 1
0.760910948871773 1
1.15791645516699 0
-0.068766981242746 1
-0.237934195464872 1
0.438354150522336 1
-0.405396124628941 1
0.222262425882704 1
0.525678122991555 1
0.236247939907954 1
0.738472827965192 1
-0.302610032732598 1
0.232694078869912 1
-0.082776982225664 1
0.056061679049011 1
0.275227781155511 1
0.180518165884193 1
0.113213391748376 1
-0.119726846301417 1
0.42256753759768 1
0.151495903510888 1
0.0999987956021813 1
0.524280277090288 1
-0.485386177457132 1
0.203724150067116 1
0.0772640728742485 1
0.51027923488128 1
0.429302588346357 1
-0.0934202034085188 1
-0.0374151236826345 1
0.370350594634315 1
0.258984225505834 1
0.110520624871908 1
-0.515385556185238 0
-0.0244643620624833 1
0.178338497568195 1
0.211505776192412 1
-0.126466415063989 1
0.0112682918796072 1
0.431363615530714 1
0.0943835630164118 1
0.446878322222132 1
0.916981987155228 1
-0.0248764478364198 1
0.322053341136028 1
0.289369521270103 1
-0.00127829960966342 1
0.540022637994904 1
0.27944751069421 1
0.748534884785815 1
-0.0628332780917214 1
0.00222469793491042 1
0.364337353971031 1
-0.554912510565907 0
0.277752466567437 1
-0.0269325809819628 1
0.738525772555814 1
0.238293789368036 1
-0.118934609192915 1
0.0796426914017426 1
-0.248401527465744 1
0.0555191916039474 1
0.322730041930492 1
0.0209612761998111 1
-0.00487560841832181 1
0.320401113319733 1
0.438413654998155 1
0.531030465735177 1
0.348154577908657 1
0.845884287958657 1
0.326718282133335 1
0.55881989480708 1
0.332649517941038 1
0.850028098058439 1
-0.326442653581476 1
0.491030973383619 1
0.577657639176689 1
0.34217059329552 1
0.348997938946761 1
0.353245829467411 1
0.174768571140793 1
-0.00179863228462854 1
0.403411035651254 1
0.496759894131434 1
0.138508152547457 1
0.343042974518188 1
0.0388559308795675 1
0.388083369384976 1
0.0465454003891942 1
0.0605376011245603 1
0.128976529712766 1
0.0738072265682084 1
-0.101447891624378 1
-0.248171041241297 1
0.0864271161921016 1
-0.207348798160376 1
-0.206288649815368 1
-0.307449589574465 1
-0.33167876067536 1
-0.0810706664712773 1
0.34564502851172 1
0.0638922272099529 1
0.0983639732842161 1
-0.202784894660244 1
-0.163478583276628 1
0.0485909919510744 1
0.463868620761387 1
0.541497940543056 1
0.0736712723714708 1
0.0935416780339231 1
-0.309388892238725 1
-0.161609427972211 1
0.458659506355603 1
0.523888828237152 1
0.153780977370192 1
0.146008141567528 1
0.488077996509041 1
0.216226690882812 1
-0.0296536320308967 1
0.577556175199885 1
0.157058061932117 1
0.140621606323846 1
0.075868238464743 1
-0.421309301679823 1
0.197982814287016 1
0.189321029548757 1
-0.0740400499750183 1
-0.374721224111446 1
-0.410671242306859 1
0.384078208878002 1
-0.479020445595728 1
-0.117906537060741 1
0.0994127316521899 1
-0.138320821681431 1
0.360053960058352 1
-0.00677040830830494 1
0.283502936189175 1
0.0898663442393736 1
-0.111091060617871 1
0.281137746512623 1
-0.0381103093746707 1
0.0791018112798419 1
0.27536465354002 1
0.00662928711597529 1
0.308143183759901 1
0.764701717121282 1
0.539980463965477 1
0.179090115345555 1
0.453702137712244 1
0.555392367045828 1
0.235100016395137 1
0.203210546543845 1
0.669714084007389 1
0.165502064312856 1
0.280405824254676 1
0.541153150387057 1
0.088567694008187 1
0.20244021222767 1
0.459687406723854 1
0.163078449564349 1
0.332806567642964 1
0.935443692742068 0
-0.0461345995546255 1
0.191355461366021 1
0.214728245734895 1
0.511210786581473 1
0.303322145266408 1
-0.0643957381312872 1
0.0587549065043803 1
0.135703529949376 1
0.144440208291316 1
-0.0134688994590589 1
0.357284910475849 1
0.319151178183012 1
0.756820093763427 1
0.0755131952930089 1
-0.439788448864903 1
0.225485729412157 1
0.48629944185825 1
0.419141329318681 1
0.0192077547613204 1
0.452530017518026 1
0.378569500351106 1
0.537159170833372 1
0.244968712206559 1
0.0872599061857985 1
0.535695888926781 1
-0.09662500620694 1
0.223045262666514 1
0.745216777845618 1
-0.110936672384951 1
0.64494260085495 1
0.68198923263714 1
0.688643393520326 1
-0.0939421420882121 1
-0.0645241497146366 1
0.74950941771189 1
-0.425169855838792 1
0.107282838367623 1
0.169915596952054 1
0.000887770420498715 1
0.358167101851824 1
0.0100609939801578 1
0.30467945474629 1
-0.0432175175867802 1
-0.246682149577225 1
-0.163221832611906 1
0.0706726482286553 1
0.264274746271879 1
0.0636669859705246 1
0.11618472446706 1
1.21409000872968 0
0.421084632288995 1
-0.0551047430314285 1
0.285528181613099 1
0.787218236388792 1
0.400184912981745 1
0.710762059090356 1
-0.253086934708265 1
-0.145713346528516 1
0.266908264169062 1
0.169259371184614 1
-0.0526279059912285 1
-0.0631788103027886 1
0.319899246558996 1
-0.154165727882197 1
-0.218282256767148 1
-0.216025544079986 1
0.625276810661963 1
0.291949927674547 1
0.166767724925214 1
-0.121634165539946 1
0.187467135421388 1
0.0314079170129587 1
0.794780425980372 1
0.416467790759984 1
0.151995251014567 1
0.547527628025698 1
-0.296658842819425 1
0.144174432603113 1
0.752188067125974 1
-0.432369338808777 1
-0.115196402865159 1
-0.132768778243846 1
0.517863758403981 1
0.32512701421979 1
0.336450235820651 1
0.595214544885016 1
0.182374391013849 1
0.709225503838045 1
0.0869652658260426 1
-0.0449007912862593 1
-0.0246159526695244 1
0.36308622707075 1
0.260448576210945 1
0.588167235122805 1
-0.174439489392271 1
0.14943121395477 1
-0.120244697560814 1
-0.264758694891146 1
0.156041331063373 1
0.526689310651866 1
0.167007189359079 1
-0.299112266495594 1
0.380731347490219 1
0.502078023345318 1
0.472195442122786 1
0.136202190341088 1
0.20645317418786 1
-0.0423321354321292 1
0.341298794099659 1
-0.135398272378445 1
-0.169796424858874 1
-0.361153372442846 1
0.654673970142179 1
0.407454561429851 1
0.505411224677387 1
0.276310974408922 1
0.233535916077127 1
-0.0822845183540937 1
0.178991012581187 1
0.299521408949108 1
0.406277040206244 1
-0.370388138487844 1
-0.027704332302148 1
0.506826893798795 1
0.46945377311577 1
0.508342456028139 1
0.161102541301836 1
-0.00546731751371492 1
0.789360140914104 1
0.728419806165227 1
0.531735802484905 1
0.624925160923649 1
0.223558512494477 1
0.290449204541494 1
0.306431645868012 1
0.28945598639786 1
-0.204313908359801 1
0.126778828809914 1
0.00964457673030059 1
0.146341444423147 1
0.241352198891011 1
0.102021194470045 1
-0.2849024032189 1
0.151151604989491 1
0.248383285691167 1
0.250691264414768 1
-0.214505659531101 1
0.227714879802156 1
0.263946188580169 1
0.424392133353612 1
0.141606236834802 1
-0.0585204495738742 1
-0.0221007080843565 1
-0.243936927062659 1
-0.32508884745882 1
-0.00921688265692844 1
0.0792423571498067 1
0.718924530583917 1
0.424885715510913 1
-0.311729079483711 1
0.539292975813961 1
-0.00364810162299912 1
0.288718016095158 1
0.175757209349749 1
0.337729878927345 1
-0.0333652288150629 1
0.32395593906138 1
0.149998117877646 1
-0.324776458573994 1
-0.10695749400983 1
0.4886360815235 1
0.25515891596989 1
0.0648818506782185 1
0.618019758696417 1
0.208178721099894 1
0.0719054362710128 1
0.273053057847726 1
-0.0645580683330713 1
-0.168546592071766 1
-0.328866168943135 1
0.361103326329432 1
-0.000872999346831965 1
0.221505885728727 1
-0.222049860572818 1
0.328443071703378 1
-0.15149399198832 1
-0.246189545843677 1
0.128958964325822 1
0.193829612970366 1
0.180909103378881 1
-0.401308172558908 1
0.50967968566597 1
0.375367124004736 1
0.293704250449391 1
0.367688087426517 1
0.129852095290438 1
0.533898061996857 1
-0.178604505604887 1
-0.436644235117438 1
0.421058520984722 1
0.193550600866401 1
0.754720614888457 1
-0.459092045503824 1
0.333929934167274 1
0.0310548714748876 1
-0.278680318800815 1
0.0602306425100877 1
0.548459424205593 1
0.137389531443686 1
0.0755146325337792 1
-0.163458844249461 1
-0.420296979337945 1
0.279988686757982 1
-0.661052021192232 0
0.0577473324606019 1
0.377154136468066 1
0.6062516221568 1
0.547419750733186 1
-0.664649264165704 0
0.64435556493456 1
-0.0811835513946343 1
0.0403304789299073 1
-0.112498713970256 1
0.344659419399722 1
0.100886648767105 1
-0.37350517699238 1
0.172309839875382 1
-0.257515221266674 1
0.876722721220045 1
0.129764789384743 1
0.105681765344839 1
0.411269573767903 1
0.278688802499291 1
0.36651786717213 1
0.174299836588187 1
0.363870774316942 1
0.501675368936577 1
-0.0760409055311522 1
0.303978745264006 1
-0.0316826430128159 1
-0.2338247335016 1
0.292785707686874 1
0.340602784407492 1
0.387063123503609 1
0.782903797587344 1
0.988869152857368 0
0.30507995664449 1
0.132532127293732 1
-0.80815341504167 0
-0.221675411174822 1
0.400921565191925 1
0.0645707715144514 1
0.517604062308023 1
-0.0317823502079188 1
-0.190037125492438 1
0.571949361791562 1
0.0840382215983274 1
0.548235291883097 1
-0.196223740722262 1
-0.0991950715244812 1
-0.319860652753854 1
0.0656898331258164 1
-0.43954657974843 1
-0.160097554209119 1
0.331336265259224 1
0.155826383881249 1
-0.0739863892995562 1
0.331024605797351 1
-0.220525622240547 1
-0.217785284065491 1
-0.293813785240501 1
0.25140397410591 1
0.105585617161394 1
-0.0702424824002701 1
-0.659911591365905 0
0.372370363961987 1
0.0181398487975953 1
-0.15950671043182 1
-0.0147277926666626 1
0.03822712674807 1
0.370415951562402 1
-0.126938155946917 1
0.10684197714132 1
-0.0843609449905723 1
0.206041735346916 1
0.626941669739801 1
0.0252026798478924 1
0.508336565939976 1
0.863783812019755 1
-0.206232448620944 1
0.282489998952163 1
0.0915682664620426 1
0.225726904597547 1
0.172852406281474 1
0.00816043938890878 1
0.236178816923942 1
-0.0273719363779945 1
0.0212155427382011 1
-0.323960534169658 1
0.154635540883687 1
0.0666714191018863 1
-0.0583708931680244 1
-0.0869133942153297 1
0.207618985285116 1
0.228068115079767 1
0.160030399895875 1
0.505481499999266 1
-0.296022511634629 1
-0.300366184658955 1
-0.134423112002358 1
-0.0151165484788944 1
0.592471504418646 1
0.303488355599405 1
0.695199735719538 1
-0.0240298989664974 1
0.0766921414117279 1
0.324120042055559 1
0.170801614832766 1
0.243213838004335 1
0.288437186081186 1
0.104184589724977 1
0.337931673018647 1
0.292426248429917 1
0.0914160119554304 1
0.124088755639462 1
-0.00185873122444207 1
0.580333253483657 1
0.382654010710573 1
0.144228244843943 1
-0.0732548340873956 1
-0.275809396085383 1
0.0135460422449597 1
0.160933820723625 1
0.526987844162501 1
-0.128061263331183 1
0.234213126519503 1
0.0473843980605612 1
-0.0295131908976903 1
0.442785142080932 1
0.0235976286787913 1
0.0933838968172468 1
-0.450660186238274 1
-0.0498677884872712 1
-0.0109488402196908 1
0.495695010637748 1
0.249640267284454 1
0.192113437488544 1
0.944006881485336 1
-0.107895929298821 1
0.240087883537353 1
0.860819805950388 1
0.0781305956667106 1
0.591833757180834 1
0.233486826836965 1
-0.429482635573423 1
-0.253911894991363 1
-0.148849660237498 1
0.311383028933232 1
0.496507090075193 1
0.226398228237304 1
0.37629417835619 1
-0.0134957648877253 1
0.813486545782645 1
0.582544731566727 1
-0.213889530696834 1
-0.20154971286175 1
0.0406980017326068 1
0.0651304593681448 1
0.224214715078214 1
-0.107496033470061 1
0.329642107292779 1
-0.346798061610208 1
-0.173782582549028 1
0.591768353444015 1
0.456965517480312 1
0.28542665015814 1
0.224115751287299 1
0.245038497793398 1
0.755388462258004 1
0.280185200291881 1
0.450391338259271 1
0.221384739567901 1
0.546537555465962 1
-0.18657402068923 1
0.124615025051469 1
-0.23323801009836 1
0.736599806018271 1
0.0466854933912367 1
0.363272672003766 1
0.409583406895169 1
0.46852517851587 1
0.451908609685688 1
0.0216119861056895 1
0.233298277731583 1
0.621145856859877 1
0.722798225586426 1
-0.104910958470475 1
0.585547647386708 1
0.0630502554435561 1
0.397904785088428 1
0.127580368211661 1
0.119928951038293 1
0.639461014577029 1
0.322585881801809 1
0.249541831668198 1
0.682123858496695 1
0.0421602894974081 1
0.251114446261134 1
0.0289712074817338 1
0.785718274177514 1
0.0870118412000441 1
0.0359852777530052 1
0.0357773251162109 1
-0.160888869741122 1
0.112526532810838 1
0.631971195642558 1
-0.106000623746423 1
0.152165210696146 1
0.150455851217573 1
0.0307336606798135 1
0.219210919366567 1
0.231008265850653 1
-0.143885296809134 1
0.196310169174799 1
0.190927856172484 1
0.0512270750864398 1
-0.137392527808286 1
-0.0535672930412724 1
0.305373223723375 1
0.376279510989267 1
-0.680671429612679 0
0.0821311378896414 1
-0.118378127284141 1
0.319356580807264 1
0.494931841892001 1
-0.158702576083269 1
0.451240983958511 1
0.0153248027119709 1
0.141485760323123 1
0.887612566368329 1
0.483497866354206 1
0.0988407630858431 1
0.579622846155892 1
-0.0310682917088609 1
0.190016285588108 1
-0.0588047922507604 1
0.119836877064655 1
0.563261693421962 1
0.106039085919053 1
0.185765714946208 1
0.489648777952871 1
-0.0588879854405499 1
0.245109989997593 1
-0.00830753430170712 1
0.222260656502658 1
-0.736078050414427 0
0.049122065152823 1
0.396878287598142 1
0.493993838318974 1
0.358916966464407 1
0.608866923254257 1
0.313441391455263 1
0.197876761104279 1
0.155459442360269 1
0.369404497769768 1
0.019463769801173 1
0.530566125895854 1
0.29204853766024 1
0.234087382823738 1
-0.392414706561899 1
-0.0752476381192895 1
-0.11793845763328 1
0.162331904456224 1
0.132545566904846 1
0.108344956092142 1
0.229833750524908 1
0.396423705044689 1
0.201854215392693 1
0.0856155436022085 1
0.174145084101292 1
-0.402500187411483 1
0.252292198321011 1
0.0822970978220385 1
-0.144441839554035 1
-0.264820315593087 1
0.475424509191148 1
0.299096109104397 1
0.198828006626879 1
-0.200260787460088 1
0.0118114657201166 1
0.490325649530746 1
0.584231438199656 1
-0.225013508105522 1
0.187357678810554 1
-0.0484864679877074 1
-0.284132095625098 1
0.81229064359061 1
0.77584557865308 1
0.303016556600029 1
0.0159531361513548 1
0.0212950678458099 1
-0.318511956525352 1
0.183086723478363 1
0.522503796179788 1
0.389992516563548 1
-0.0334540221032159 1
0.245459762330725 1
0.234046898479014 1
-0.0625806074273042 1
-0.2027365096676 1
0.0404671800283982 1
-0.27910282091901 1
0.151677125824012 1
-0.043311532724017 1
-0.23317947329096 1
0.421847416502568 1
0.0704133262805693 1
0.104659605067156 1
-0.480961698418183 1
0.201809694219718 1
0.221234683854328 1
0.05085134625207 1
-0.381671398664851 1
-0.11292946693419 1
0.532414944405985 1
-0.254672851578867 1
-0.0286002092989173 1
-0.00339095023826949 1
-0.190632674199532 1
0.270655941452722 1
-0.0616278623556659 1
-0.00378772848222404 1
0.0512091478858529 1
0.190398708950043 1
-0.104597024794096 1
-0.0406317362472369 1
-0.169310016740221 1
0.356128228605091 1
0.218001277313718 1
0.537003429912795 1
0.32019158705272 1
0.0382357026556802 1
0.480899859411373 1
0.397446697406469 1
0.153175119068373 1
0.331071588373623 1
0.119295216155673 1
0.394547082879578 1
-0.030469305385607 1
-0.393501808253089 1
-0.254741474345454 1
-0.4122764023641 1
0.29195786827257 1
0.410024298969436 1
0.372304608132012 1
-0.0670988882494916 1
0.446924853502203 1
0.00123004598324737 1
-0.0413958696400715 1
0.59375515445385 1
0.47414381235843 1
0.0539478466705117 1
-0.639802918895544 0
-0.234541616549041 1
-0.532619926455561 1
0.640838353883158 1
0.281383213465291 1
0.377537814227066 1
0.193461923013824 1
0.653442563619729 1
-0.139263520152312 1
-0.298733122176587 1
0.0956564413003201 1
-0.0705182266540312 1
0.112603971808643 1
0.277351192724557 1
0.422841056435701 1
-0.0742789402498161 1
0.0651709285079362 1
0.230663990554346 1
0.579294904003843 1
0.0755566722126752 1
-0.0189977016585808 1
0.0330853989673262 1
0.394719853628627 1
0.494864709931341 1
0.584662337213996 1
0.236843347708178 1
-0.245277360615821 1
0.433072314926007 1
0.0815224492849444 1
0.628533431906026 1
0.12730268063173 1
0.722632930736866 1
-0.124563649987954 1
-0.18922753753764 1
0.336022726111641 1
0.173550736300873 1
0.487440907170911 1
0.192946375996195 1
0.546406778637395 1
0.0137085838458227 1
0.0151160386130522 1
0.147841596924598 1
0.214507324504394 1
0.217342051584956 1
0.382229651249026 1
0.534960159904924 1
0.616221649366041 1
0.41977730373446 1
0.130727107267953 1
0.373825243435543 1
0.17516163953353 1
-0.253222838295361 1
0.154211218498596 1
-0.342613259431579 1
0.318033297588951 1
-0.102906309417491 1
0.646861531261413 1
0.339734634054566 1
0.0796064072540998 1
0.400760320492182 1
-0.177375135547481 1
0.227306129474887 1
0.295976745327842 1
0.553924516059573 1
-0.144910552638907 1
0.160422228750129 1
0.256425380998693 1
0.396476817638725 1
-0.0264905934412255 1
0.0454896712098871 1
-0.303197217623443 1
-0.115198182509669 1
-0.0962703399615542 1
0.0469641835114727 1
0.362768574762794 1
-0.480790350899867 1
-0.01693455721073 1
-0.714472153483853 0
0.1854309886063 1
0.028091258126178 1
0.0906543563582369 1
0.0955712928734031 1
0.190524039530223 1
0.146168980238738 1
0.220500263505807 1
0.101859082661832 1
0.268938396026269 1
0.0846940058057941 1
-0.00787229835825125 1
0.479707729354244 1
-0.12957747743431 1
0.382223514582674 1
0.215075608581707 1
0.163047275294551 1
0.230064864489939 1
0.292041154929845 1
-0.168457545727409 1
-0.585975159870953 0
0.388966612613485 1
-0.0795285327682233 1
0.162534692583617 1
0.240735746611517 1
-0.501310658029766 1
0.156914870912503 1
0.36312657660217 1
-0.0312015554780688 1
0.107993982975204 1
-0.37577315671501 1
0.627099743569926 1
0.227013347501254 1
0.387146804913628 1
-0.106068142243828 1
0.274969864969463 1
0.828143026127277 1
0.606542514358513 1
0.254644406270305 1
0.106025742618621 1
0.710282965087945 1
0.754636924819805 1
0.223639690129037 1
0.340496259144439 1
0.214328184379488 1
0.278382285107803 1
0.3588098783446 1
0.814344410687883 1
0.191815837062272 1
0.294003721843999 1
-0.297062991654551 1
-0.184338853556139 1
0.35992257168322 1
0.576332531448314 1
0.625649582863682 1
-0.550739854939336 0
0.129767118972192 1
-0.203760144949336 1
0.199650281815986 1
-0.401104913932622 1
0.164916816805595 1
0.266625356534973 1
-0.0879636501960518 1
0.181081411799243 1
0.178109945146251 1
-0.174720002725782 1
-0.194102358031177 1
0.394439622377197 1
0.132012581262383 1
0.499408597781482 1
0.156585700434845 1
0.201905395589719 1
0.656015199690456 1
0.464749899053874 1
0.526079338372035 1
-0.106109778445106 1
-0.0753118288251802 1
-0.17244361539741 1
-0.349817519398105 1
-0.0832943483229139 1
0.186412034198176 1
0.289302188913854 1
0.445110993292493 1
0.164531652606801 1
-0.311627224105333 1
0.302651646129548 1
-0.27522242045569 1
0.0560217400663496 1
-0.139842146519444 1
0.557988588215302 1
-0.253028514933746 1
0.0463803043219526 1
-0.117824905681209 1
-0.206287140987582 1
0.331008264972849 1
0.236205556625502 1
0.652563244157312 1
-0.387048204181754 1
0.935498746500634 0
0.30142637677822 1
-0.000341340703053208 1
-0.738133246454394 0
0.405997278744659 1
0.101951169669658 1
0.141533055267521 1
0.393891760820649 1
0.0264850485875599 1
0.372768199498773 1
0.337897533292975 1
0.426212671239987 1
0.744191151548336 1
-0.0923723174488153 1
0.324527620108219 1
0.0979729148074307 1
0.048588782030124 1
-0.489401788200565 1
-0.300241842479234 1
-0.056278252878756 1
0.0737959968721317 1
0.321729201441496 1
0.222961565789513 1
-0.0187893411685102 1
0.361970214670859 1
0.0879453720287151 1
0.589193134834777 1
0.0685872151821457 1
-0.237273104363454 1
0.396975836467988 1
0.265962799827508 1
0.0418370149777389 1
0.152272440020323 1
-0.236087270812186 1
0.0288421388898356 1
0.171133090539789 1
0.216014972668032 1
0.413531525359193 1
-0.0523463967912635 1
0.0174464101371362 1
-0.361212181168854 1
0.47281738018311 1
0.212977118800648 1
-0.0619917128034859 1
0.209565835224002 1
0.389464103356532 1
0.678810426799475 1
-0.0470721534021392 1
0.164976055287268 1
-0.0708872191279137 1
-0.300232816980017 1
-0.00451477863652933 1
-0.151288365068957 1
0.517908912628562 1
0.313747311838093 1
0.281327000019874 1
0.308577525309329 1
0.663966917944602 1
0.507514230299867 1
0.129457106814584 1
0.215979864174154 1
0.379247582302691 1
0.101473073916462 1
0.235452961234934 1
0.664438161797145 1
0.415914442416332 1
0.0413370549276931 1
0.572590612592253 1
0.264021387504261 1
0.463666411321779 1
0.740475178116604 1
0.351633421855811 1
0.674225683409639 1
-0.041061045440128 1
0.302551995813981 1
0.270085054367779 1
0.646232274486523 1
0.125070224390479 1
0.560195265145547 1
-0.164388470158481 1
0.0654241538088685 1
0.386618340439629 1
0.644052186610654 1
0.184576906808844 1
-0.0186867988143875 1
0.497574649105739 1
0.545079156694863 1
0.0801907627471102 1
0.88922907985256 1
0.0584552187638757 1
-0.152876543627376 1
1.3661923121595 0
0.235428713661721 1
0.148797181668025 1
0.152232265400481 1
0.198723201180839 1
0.0604895739749128 1
0.0704769341496911 1
0.198388469347275 1
0.557992172973453 1
0.0733877121775392 1
-0.300832836822931 1
-0.129270098342285 1
0.415950328866278 1
0.63531774146671 1
0.218584900060569 1
-0.366312671701458 1
0.143869622358779 1
0.0609234874501585 1
-0.119197730759624 1
-0.216155591830258 1
0.351507004797654 1
-0.164909501763618 1
0.750349126958956 1
0.0679970806282254 1
0.255440869616045 1
0.266027889732492 1
0.341437011351748 1
0.0602206473744662 1
0.11707655445571 1
0.223347369011413 1
-0.0714928024104125 1
-0.0290752858383466 1
0.440106300066672 1
0.135190753165844 1
0.15408495849375 1
0.779821671834531 1
-0.241953346472861 1
-0.254956336857939 1
-0.0412620826970905 1
0.377660415638249 1
-0.209477249108627 1
0.280835171185623 1
0.0593622641281946 1
0.916876152353812 0
0.536671285763612 1
-0.194850895231924 1
0.0541190996201874 1
0.0164429714521441 1
0.18255134030345 1
0.123026119762652 1
0.233280457579658 1
0.236770104430747 1
0.625505121796509 1
0.466957268205129 1
0.371271044072502 1
-0.333076913715557 1
0.6707147629029 1
-0.119799343969155 1
-0.123934549013603 1
-0.0832809509437413 1
0.654747157835642 1
-0.323835377380406 1
0.644421848019658 1
0.194988458720024 1
0.308588696631623 1
-0.368116795641547 1
0.192878409212992 1
-0.179040054671298 1
0.379231348548014 1
0.648112140626788 1
0.390394189630827 1
-0.155983319050966 1
0.0185467919097911 1
0.174937180270641 1
0.231582020584532 1
0.0811791323292667 1
0.507065178984735 1
0.682066734026591 1
-0.237449187576743 1
0.118754048825673 1
0.152722444861055 1
0.247304758001895 1
-0.192094299579866 1
-0.0775509779397872 1
0.211659449440203 1
0.302817755585948 1
0.119749633135804 1
0.586019446600503 1
0.259938351917271 1
0.112330887818921 1
0.265843859314854 1
0.347525815133023 1
0.446273663228058 1
0.222489231512736 1
0.229026280594788 1
0.221512440157469 1
0.451705183810635 1
0.327417809716423 1
0.291272317248139 1
0.204758209467377 1
-0.0761462648849434 1
-0.00604733145437971 1
0.332753026452439 1
0.270084005938762 1
-0.0742210429862293 1
-0.070546252313419 1
0.0361504005347791 1
-0.0423711437808326 1
0.261599993579141 1
0.347156800749238 1
0.485479325614439 1
0.600328068929835 1
-0.353210314807377 1
-0.0144722489698623 1
0.7100874170698 1
0.312381008302441 1
0.0246487430176855 1
0.100484829359094 1
0.730780929442984 1
0.360093500328971 1
0.711280466254475 1
0.0785434840728886 1
0.794931832816024 1
-0.0716138215656763 1
0.139860420424993 1
0.221821679807141 1
-0.0541212138277539 1
0.397208956548829 1
0.145952803824085 1
-0.169759731238241 1
0.375436740403305 1
0.176299794861721 1
0.015330888970318 1
0.382163486078665 1
-0.0909287959952396 1
0.585670146403332 1
-0.299796629826521 1
-0.208343899843803 1
0.632843295015771 1
-0.152469309952864 1
0.520576873328327 1
0.0601503590318956 1
0.717149655024619 1
-0.0328345850211952 1
0.0998783897180437 1
0.456761811906641 1
0.140961854320108 1
0.185125896473806 1
-0.306863254621936 1
-0.0569240285972098 1
0.474864689932953 1
-0.710107021662707 0
0.328500889786577 1
0.211729233198321 1
0.49905070640129 1
0.162961407163275 1
0.315531424059304 1
0.103291244225179 1
0.491301825960912 1
0.0398241953885456 1
-0.25427886283398 1
0.0649834843959043 1
0.0846398164316838 1
-0.0810044142559337 1
0.0381919761490488 1
0.164304624371501 1
0.0889395513022038 1
0.539664607937614 1
0.389027713744796 1
-0.202994918411422 1
0.500888688059433 1
0.0551010209779943 1
0.0348062574647464 1
0.399606473457177 1
0.31262441954704 1
0.363435357607635 1
0.319688407021882 1
0.0864692733817211 1
0.633598371499643 1
0.471293392576082 1
0.116917111821136 1
-0.436942655249865 1
-0.53095507658893 1
0.628177337706227 1
0.539918308263924 1
0.337997818101233 1
0.37557740345176 1
-0.174170463738781 1
0.395319838261858 1
-0.0735115053937102 1
0.139171718935096 1
-0.564475607359696 0
0.349029307591767 1
0.0953332184744608 1
0.375338931254284 1
0.445642311405176 1
0.232272499208242 1
0.960179149211377 0
0.277816370104884 1
0.266150658456444 1
0.641443765754393 1
0.409544553222673 1
0.0910507205209753 1
0.0488090657313713 1
0.529098500009417 1
0.298832767896017 1
-0.23169984896841 1
0.32683774446978 1
0.620123147296492 1
0.414555479218359 1
0.299776513085229 1
0.210216422680657 1
-0.27384672045852 1
-0.144793156528508 1
0.112877215067814 1
0.277893388885967 1
0.855109042804238 1
0.275059419450486 1
0.521408357549843 1
-0.120108536160087 1
0.388718329559005 1
1.06689346218885 0
0.657286662129765 1
-0.0118069931464673 1
1.05711843062163 0
0.285151134099947 1
0.939189794034789 0
0.115829995629108 1
0.538217216335417 1
0.00915616577991743 1
0.0878262907352635 1
-0.0218324946242733 1
0.207870646843844 1
-0.0948302955124925 1
0.344668421215646 1
-0.0299894043451469 1
0.340511333195896 1
-0.340058192612811 1
0.399161121069799 1
0.715170971449772 1
0.208951352722107 1
-0.0618399422425982 1
0.116627418049349 1
-0.134708893795444 1
-0.0389761623834125 1
0.344385717245852 1
-0.235909289849979 1
0.0293305942669231 1
0.546994066562892 1
0.927296534558837 0
0.508806294365746 1
-0.16850227971307 1
0.33269803539636 1
0.142805854048695 1
0.350964107175011 1
0.530633043826588 1
0.641295256476023 1
0.0474938544867185 1
-0.234038344710237 1
0.586308225319973 1
-0.107730925523849 1
0.101443822821619 1
-0.156066988108018 1
0.185258308104658 1
-0.158908055460221 1
-0.185091178452974 1
-0.139172272382172 1
-0.151662356263767 1
0.399591121310697 1
0.620639363746105 1
0.0626984823976459 1
0.254130793752725 1
-0.0731358440339817 1
0.379783961546289 1
0.500447672281925 1
0.199036440283681 1
0.313134278239184 1
-0.175280845303687 1
0.279439524716845 1
0.00379186460935085 1
0.0914462565058334 1
0.471585170193386 1
-0.0524561233936833 1
0.173633941143232 1
0.293973725462298 1
0.30249973791588 1
0.426802041067165 1
-0.0384480403415409 1
-0.0597584856629022 1
-0.175555096666843 1
0.652511254049773 1
1.03258571994039 0
0.54558312105832 1
0.198911216869575 1
0.392073617418315 1
0.518709211545878 1
-0.246821800780581 1
0.466713092551961 1
-0.0574839104954731 1
0.267286848809827 1
0.224114205208535 1
-0.187706462062951 1
-0.11000710161356 1
-0.0247123981146813 1
0.271798919566921 1
0.333237408313982 1
0.0898356752409645 1
0.123927916144101 1
0.495354160256867 1
0.262719663665369 1
0.355546389793817 1
-0.251270114492743 1
-0.176933982730762 1
-0.00579904156338992 1
0.0795836554162165 1
-0.399656556604544 1
-0.251324717687575 1
0.231858511345902 1
0.556121229968237 1
0.660014643103677 1
0.211981164516738 1
0.0297104394258194 1
0.215145259694892 1
0.600283227204566 1
0.726777182698293 1
-0.11279240222359 1
-0.221812303066498 1
0.327320809521584 1
0.747294023007368 1
0.528605134079499 1
0.0738394564095956 1
0.268895126701354 1
0.609045315709178 1
0.0109387722867939 1
0.432640137005981 1
-0.0401830735127338 1
0.396504754418932 1
0.486022958380193 1
-0.00973235460588773 1
-0.093293263921228 1
-0.0686756267906846 1
0.0792870007833554 1
0.369417508417269 1
0.35821292014628 1
-0.334258051265246 1
0.180633423642718 1
0.677496665659541 1
0.0052337911432135 1
0.289538383830678 1
0.420909645182323 1
0.229810666230279 1
-0.00620637598406746 1
0.223217801254997 1
-0.399250097183624 1
0.230078895320507 1
0.373704883332034 1
0.754759981376404 1
0.752774913891963 1
0.306844721300416 1
0.190809745300935 1
-0.199589618011953 1
0.15843422043073 1
0.226269298816393 1
-0.0478586287458703 1
0.260560639961875 1
0.0976474420862304 1
-0.614163503225161 0
0.107490629875669 1
0.140303726917951 1
0.269323062984679 1
0.213936483570369 1
0.117495165807523 1
0.149282848459174 1
0.252412989675922 1
-0.281933582610687 1
0.760654535564242 1
0.230437972894883 1
-0.0758207111509647 1
0.713848391559391 1
0.483347071868422 1
0.000277093330666139 1
0.179909373031994 1
0.598982055426453 1
0.308385827993833 1
0.187299202345359 1
0.261428702781529 1
0.044218828824919 1
-0.0848809908056885 1
1.06165495383166 0
0.0725091973225009 1
0.595590670352743 1
0.189307435738423 1
0.286097983785704 1
0.386724442545728 1
0.49425625730505 1
0.350096033645386 1
0.469381028374188 1
0.257616296801939 1
0.668413749486397 1
-0.0679051246607823 1
0.578152391370291 1
0.454230856346251 1
0.758448975134785 1
0.401817590566867 1
-0.167180507101633 1
0.146583692547169 1
0.501859756928721 1
0.521737539598227 1
-0.249749961269903 1
0.0342741546899525 1
0.137390276539305 1
0.223302018203273 1
0.471659418806678 1
0.00607403191808143 1
0.045300642952505 1
0.0751740261637736 1
0.170456690242216 1
0.373796982645948 1
0.437067652472674 1
0.602641373403904 1
-0.0478847903854308 1
0.0223326245949905 1
0.02721972727723 1
0.0115430836350915 1
0.591759756522663 1
0.209352042906882 1
0.24651519476186 1
0.144650244880869 1
-0.0341984646290961 1
-0.0200444402881633 1
0.000102095959466385 1
0.4542016201019 1
0.382709136649093 1
0.0789227665591409 1
0.300264712852547 1
0.27196735798375 1
-0.0334623514309614 1
0.0457389925984085 1
0.0782407179344365 1
0.46651650575805 1
0.306061364590206 1
0.24832410197372 1
0.0858111656574382 1
0.290277110685816 1
0.447060019353445 1
0.203109723466834 1
-0.413186218391813 1
0.516448588523323 1
0.777157318354935 1
0.124045818525282 1
-0.503148818568964 1
0.0955925008452542 1
-0.145713565634021 1
-0.198340911458793 1
0.41100631459227 1
0.415755629130536 1
-0.0862263354948584 1
0.219498138104664 1
0.440332821226093 1
-0.18675808339292 1
0.495820221188722 1
0.482309775965547 1
-0.107856708964853 1
-0.0553781193325132 1
0.361915703682837 1
-0.260221725207425 1
0.414479814892717 1
0.174545695126846 1
0.200609050228992 1
0.385233063980661 1
0.566870217786489 1
-0.23928244082573 1
-0.0773839902184779 1
-0.0574426234216702 1
0.404022245488892 1
-0.340710590466666 1
0.103889188224577 1
0.0145900943243772 1
0.801777974246264 1
0.509897193124929 1
0.414045656715708 1
0.0896984143504318 1
0.237088689808595 1
-0.40126721731393 1
0.16515633564065 1
0.260202090923096 1
-0.182155271609326 1
0.717463049854284 1
0.387569665508982 1
0.103409414175724 1
0.0505403642069735 1
0.260092932583204 1
0.18743824919283 1
-0.0764453892835235 1
0.0249832827962881 1
0.311649850630115 1
0.468926820100883 1
0.0591923942393469 1
0.46489214192783 1
0.2899870397031 1
0.0237298786634105 1
0.257486103460122 1
0.335442210268157 1
-0.540227287371485 0
0.320202709863113 1
-0.0531165512541046 1
0.0120699042852856 1
0.648392453403104 1
-0.452091786799 1
0.18438808948219 1
0.253955823106452 1
0.635180979025465 1
0.250882088688424 1
0.111854210356041 1
0.336798326178272 1
-0.0583245007256358 1
-0.216395338023434 1
-0.00904008924979451 1
-0.528072132577406 1
0.242285274701388 1
-0.647879963722517 0
-0.251095914487316 1
0.318800142973747 1
0.509745131733338 1
0.103688203011613 1
0.0467806225852968 1
0.716637449513739 1
0.33484189079422 1
0.15385577575137 1
0.050184277817968 1
0.220265534131134 1
-0.436386989973403 1
0.0285824148248515 1
0.447012552556605 1
0.0523204572272136 1
0.646601510865387 1
0.146867826321395 1
0.328880400322033 1
-0.0248441195564338 1
0.129465966287736 1
-0.164334801396708 1
0.113780987151423 1
0.308446435981398 1
-0.143652311163586 1
0.132500777617194 1
0.322082414947125 1
0.731034850167943 1
-0.211359195224123 1
-0.190532577718393 1
0.362656388817823 1
0.746794586688889 1
0.0512524942322822 1
-0.0137071996317111 1
-0.0390807899392875 1
0.303322099333425 1
-0.0598051914452447 1
0.0710005807828104 1
0.69881267089293 1
0.264161994388117 1
0.297013548443023 1
0.291981649131847 1
0.0690102304697646 1
0.0799051319790312 1
0.381315422104556 1
-0.260717950625003 1
0.426571905276245 1
0.00557110030257319 1
0.0787585115266162 1
-0.231403266405722 1
0.369014213000372 1
0.181453354168694 1
0.404342508690795 1
0.148304270729703 1
-0.145271837427398 1
-0.141932763419851 1
0.515735182465592 1
-0.423965761874127 1
-0.0126259931950237 1
-0.0923135997589421 1
0.570391438758737 1
0.148114440334363 1
0.542190118894335 1
0.637071019623375 1
-0.148532480558278 1
0.156348390612704 1
0.282770621202868 1
-0.0227885473911452 1
-0.182336308210645 1
0.291703649695881 1
0.332203725498256 1
0.00822593964880536 1
0.794518504309136 1
-0.194433432398805 1
0.277589410686725 1
0.271263363673363 1
0.20289364255302 1
0.309034603125648 1
0.332705804575738 1
0.0679313903718163 1
-0.224155060012032 1
0.290541417736437 1
-0.0876806271173311 1
-0.283625985321382 1
0.370057533775074 1
0.511221761025854 1
0.112117329631694 1
0.760013522534689 1
0.28602102133446 1
-0.143212105971504 1
-0.274498502310197 1
0.124937485413528 1
0.503498770121084 1
0.435106102056141 1
-0.146079210666537 1
0.0659646306932627 1
0.380099927409492 1
0.385946688426368 1
0.282850809986695 1
-0.193286435601887 1
0.330330307558838 1
-0.0661467891997355 1
-0.136290502950031 1
0.578167092111369 1
0.398084005093522 1
-0.33297408871649 1
-0.0946543759922431 1
0.376091246454718 1
-0.0976708973020811 1
0.842198471824404 1
0.544475139626161 1
0.556061885824312 1
0.0975958538688267 1
0.222903360294562 1
0.419178760014675 1
-0.237890746855423 1
0.340962703743589 1
0.146115670366691 1
0.264813981376765 1
0.135158196640683 1
-0.352172150797527 1
0.266048372528389 1
0.604209906057832 1
0.165540744431339 1
0.265119795574102 1
0.000580425901661047 1
0.38723118067715 1
0.0461031668574889 1
0.576762470531048 1
0.553206674171945 1
0.274857354646019 1
-0.450900862943054 1
-0.291298920093278 1
0.0805378508715929 1
-0.372863987218171 1
-0.296968018580018 1
0.309663442097036 1
0.0537312594357591 1
-0.391305615709634 1
0.152234357499426 1
-0.3474124033595 1
0.626321055175492 1
0.224617056013399 1
