# Supplementary material for: Bias caused by sampling error in meta-analysis with small sample sizes
Source: PLoS One. 2018 Sep 13;13(9):e0204056. doi: 10.1371/journal.pone.0204056 (PMC6136825; doi:10.1371/journal.pone.0204056)
Supplement: S5 File — (ZIP) [file pone.0204056.s005.zip › results N = 20 theta = 0.2 tau = 0.2 sz = 50-100.txt]

"dl.theta" "dl.cp"
0.206295597329382 1
0.290364493893532 1
0.103024876241181 1
0.138593871591547 1
0.125111196763105 1
0.146617381047751 1
0.0317665354935834 1
0.250464783023384 1
0.00947657480517211 1
0.261162831819431 1
0.335910638868828 1
0.220046281073086 1
0.218897254248609 1
0.286732673108746 1
0.164372909769301 1
0.20472854249994 1
0.481578487540326 0
0.200973182697864 1
0.0950326082632914 1
0.0628541853634908 1
0.227140492349291 1
0.397645254080831 1
0.281143938118611 1
0.372637202116626 1
0.291077411305237 1
0.377041902241285 1
0.178280061647273 1
0.188805494300349 1
0.168612621291059 1
0.128282735041364 1
0.435595822211371 0
0.268134301872569 1
0.249064033777835 1
0.134160407541192 1
0.0959265843602522 1
0.0608184231796599 1
0.0707664787665801 1
0.318967938389158 1
0.0780713060781094 1
0.242490694231221 1
0.176553094799307 1
0.184231546357384 1
0.0884892407437141 1
0.141748322554201 1
0.213750025686322 1
0.0736478775702784 1
0.388961992668548 1
0.168403221047895 1
0.34513461728846 1
0.238202551861901 1
0.153394565206718 1
0.298802740119208 1
0.270208507452607 1
0.280794425225341 1
0.22273300300829 1
0.090697205621811 1
0.319418408918124 1
0.221558405755782 1
0.0125322305185157 1
0.261497472011464 1
0.347217580143245 1
0.284154315749758 1
0.15810792968084 1
0.164860990718879 1
0.0573548729091329 1
0.181590358634408 1
-0.03765639756992 1
0.131858191390735 1
0.222451411118562 1
0.270426585183701 1
0.196335854155723 1
0.204939094095426 1
0.121319548002498 1
0.124456222392788 1
0.186469895039425 1
0.30743915965933 1
0.32030651125025 1
0.272731180471046 1
0.125505643062072 1
0.120029946698082 1
0.0435893222286324 1
0.273144058637741 1
0.218337758510975 1
0.195408235951321 1
0.0673756064772095 1
0.180286818117658 1
0.298331560154848 1
0.234566127010634 1
0.359343263723768 1
0.0380900846961576 1
0.0831272704370994 1
0.019862313628262 1
0.157925728425019 1
0.388389565563102 1
0.142328938643384 1
0.33467681517587 1
0.175872900931728 1
0.278570374799742 1
0.204407497251247 1
0.0200737178778808 1
0.318265507636819 1
0.170638089139401 1
0.329147839170117 1
0.111194322311492 1
0.372820128944663 1
-0.0507210958018696 1
-0.0297335606143116 0
0.328752739763962 1
0.240084244947534 1
0.201132742493073 1
0.189346728570091 1
0.371244270373402 1
0.246292811332379 1
0.200200243394966 1
0.260259923963251 1
0.287641435098412 1
0.488364994533953 0
0.309425907733246 1
0.0844354355356128 1
0.0881083901301665 1
0.294536573915854 1
0.136565886137392 1
0.23642808694821 1
0.00972813674026814 1
0.159646974789301 1
0.219466297584903 1
0.316419646998681 1
-0.0165293549696066 1
0.30156592045591 1
0.231668130019319 1
0.00664781471412489 1
0.321028250032803 1
0.351806786989344 1
0.241609064200827 1
0.125899491113407 1
0.189333638993826 1
0.295030936628087 1
0.25947170401462 1
0.0390727420714288 1
0.252454647931222 1
0.318581200740602 1
0.347253622768067 1
0.177493994943269 1
0.422059080642231 1
0.377471029748047 1
0.293583091727882 1
0.181288988090986 1
0.228371443735056 1
0.289296121870951 1
0.0620896665871647 1
0.0508676365692319 1
0.328417503644574 1
0.246046244620487 1
0.0650337605348598 1
0.293081028019897 1
0.330001388139808 1
-0.0249311507223475 1
0.223530501918721 1
0.305403076871314 1
0.206015921326293 1
0.122733135284857 1
0.223847422646773 1
0.152452832047911 1
0.141181523295068 1
0.175640333301259 1
0.299951669013788 1
0.409105366573508 1
0.131463497252418 1
0.140908577488484 1
0.308354334413694 1
0.296703603493255 1
-0.00284436589554887 1
0.190875446199505 1
0.39333878644692 1
0.160150413068006 1
0.240416452504965 1
0.352717720955699 1
0.0313438291166452 1
0.227623746406311 1
0.339792115087117 1
0.0296988991870541 1
0.0346810911616885 1
0.258159718410893 1
0.233343450000746 1
0.0268854367125214 1
0.181562643847411 1
0.0975252361860416 1
0.330968506807281 1
0.219218819381563 1
0.129286696528162 1
0.0712801171757376 1
0.368701718596017 1
-0.00367065672402862 1
0.341676899062309 1
0.343671289952847 1
0.0685278785761536 1
0.317055578757845 1
0.0960806896470333 1
0.272746274103143 1
0.338864475068385 1
0.271493016446665 1
0.188243183233165 1
0.268528278458308 1
0.135785873756755 1
0.0699806851796377 1
0.258024493695191 1
0.197454599117227 1
0.184874714138303 1
0.16329374645064 1
-0.0403415847302156 0
0.359206160743605 1
0.25288075638629 1
0.230379462604016 1
0.311351599097678 1
0.197070636518337 1
0.160351119636318 1
0.20755182690962 1
0.192762857245197 1
0.19920226788622 1
0.200549165453067 1
0.164527272834279 1
0.308362476145584 1
0.229506523797572 1
0.204315068817252 1
0.256226054525992 1
0.0876618378835179 1
0.18740732126378 1
0.141766577668963 1
0.234441714634125 1
0.363496679005334 1
-0.0395313665366038 1
0.278026033940317 1
0.147601115282021 1
0.0608749241925524 1
0.327419139792235 1
0.29117896681891 1
0.2376570796609 1
-0.0485593213870381 1
0.280226806999799 1
0.25947732157906 1
0.107913142287806 1
0.167166428177546 1
0.339382883173063 1
0.355158347537426 1
0.25043084736862 1
0.259722037530496 1
0.214344676886914 1
0.338829670548099 1
0.0943324027206194 1
0.139906059860399 1
0.269413196687239 1
0.284670438586655 1
0.0490700922001015 1
0.253203486784295 1
0.317248828413876 1
0.104650811053139 1
0.24167243315712 1
0.232341967902044 1
0.354090152936851 1
0.0827946317625945 1
0.13019911062646 1
0.0636671768060756 1
0.0546740206318012 1
0.15941558429689 1
0.208559897549038 1
0.379549599280198 1
0.231362418651411 1
0.255691794574378 1
-0.208137085799021 0
0.235921854027316 1
0.130910817883356 1
0.341512513628365 1
0.176772892943951 1
0.0505688651139092 1
0.165375787807487 1
0.328465630647944 1
0.216114419019153 1
-0.0261543730200056 0
0.135490359205387 1
0.0859917485727889 1
0.142868798556021 1
0.115777837326698 1
0.190643578288398 1
0.341872680508047 1
0.22775839557 1
0.273957956430575 1
0.323956419776431 1
0.115185312532017 1
0.0691022132544133 1
0.145667581630975 1
0.219167422959043 1
0.305982303598612 1
0.326699275218132 1
0.162672331024576 1
0.180504885409392 1
-0.157941822352991 0
0.217179569224661 1
0.226514336222894 1
0.384970332534457 1
0.207582158131269 1
0.221659327847425 1
0.115580003742053 1
0.317972614272306 1
0.172558982893816 1
0.101734227476318 1
0.259311004364052 1
0.0619936410586439 1
0.279607326398672 1
0.138327750342566 1
0.172618058419011 1
0.236987476612382 1
0.285222863751382 1
0.113251431229897 1
0.057318249545327 1
0.187169877341922 1
0.249890913865953 1
0.112882753678009 1
0.191546669234529 1
0.172414170309768 1
-0.00823004176723196 1
0.215044791728549 1
0.0363572687160095 1
0.262815937125459 1
0.276989651968 1
0.0277141952195964 1
0.383179800005783 1
0.181283196573996 1
0.264882559508918 1
0.264713281222822 1
0.103639124085461 1
0.308107247864335 1
0.198309343840774 1
0.240607745210556 1
0.266799786403688 1
0.120197014103675 1
0.0355127020925493 1
0.158036792649652 1
0.105207196111056 1
0.389431531423161 1
0.168246205054765 1
0.243132603835807 1
0.00214416055201527 1
0.0675801194523402 1
0.449063186774408 0
0.183398468611824 1
0.12557895874132 1
0.0728456263387585 1
0.157909855528798 1
0.0907289364581378 1
0.237190440993442 1
0.288827532749008 1
-0.0258533764605072 0
0.149807474885506 1
0.0837966962080519 1
0.0412280126231127 1
0.208654876356219 1
0.341075937216158 1
0.279687308417541 1
0.197716557456342 1
0.231138133838146 1
0.0786536616452053 1
0.217853929919486 1
0.321626984294085 1
0.132022441092413 1
0.163058599889289 1
0.180432813567361 1
0.27602724105054 1
0.232589631812553 1
0.347733272836813 1
0.261271794402854 1
0.148932929537235 1
0.126216266166474 1
0.20552803558115 1
0.441346475162845 1
0.0273456045743236 1
0.269066741040395 1
0.171874752096298 1
0.156038938679063 1
0.307427007246478 1
0.0487563570784549 1
0.364130672410337 1
0.468002628468974 1
0.103047015747245 1
0.235199219379782 1
0.291785418054507 1
0.021055122413329 1
0.181200259924921 1
0.296196570540664 1
0.139816079384723 1
0.20343602596243 1
0.309471831533007 1
0.176715468153704 1
0.121006721612609 1
0.123872974553417 1
0.146857466808638 1
0.321486251932376 1
0.0582563197512185 1
0.186364662634343 1
0.24815817129448 1
0.243939514297614 1
0.248524583812433 1
0.0387244687753405 1
0.323736209269542 1
0.253963984366569 1
0.15665063221037 1
0.166275096167237 1
0.0638465430968352 1
0.254657604896179 1
0.0155015475482275 1
0.161250491769656 1
0.339876857145172 1
0.00826985108581347 1
0.240151011124469 1
0.0127324235261472 1
0.168815990258435 1
0.182437828005147 1
0.327679043782497 1
0.275461075750591 1
0.134476914575516 1
0.0289132898663187 1
0.197917996272433 1
0.276042168555217 1
0.233758163498637 1
0.113175046773647 1
0.149473684002371 1
0.277515556628676 1
0.501124798742769 0
0.261992354730848 1
0.363666245037396 1
0.354216186320984 1
0.273292808054957 1
0.0114007615600064 1
0.180854841022531 1
0.0784911101396956 1
0.270436528033985 1
0.0968988939588271 1
0.0391156078132954 1
0.261830126168522 1
0.176244867618796 1
0.080699629277596 1
0.236297277928946 1
0.0974173175174762 1
0.124155605193642 1
0.142825917515417 1
0.14943566883767 1
0.202721993589005 1
0.17750305940587 1
0.215153314309284 1
0.325140099992124 1
0.178717831235547 1
0.211679353855112 1
0.130729909737355 1
0.35440266746387 1
0.0794803325909982 1
0.144363724634299 1
-0.0127531584407279 0
0.209797597638417 1
0.257217036906936 1
0.0551612008496582 1
0.221045749636485 1
0.174966201598627 1
0.213199830862638 1
0.076280366164303 1
0.212358274010603 1
0.37207537340496 1
0.22897708260647 1
0.280872767407132 1
0.342096215185328 1
0.0888327765701426 1
0.232275898876658 1
0.0923913977222788 1
0.344447215039723 1
0.0906975623196099 1
0.0893357834866959 1
0.192242098510695 1
0.303801736859732 1
0.144530532922293 1
0.158334620402274 1
0.239036155566365 1
0.472594406699776 0
-0.0602683149480907 1
0.207397865616225 1
0.315000215783119 1
0.076322589406792 1
0.243852765946648 1
0.0988249259353143 1
0.283610600132034 1
0.33098296046804 1
-0.0194930060690861 0
0.132319111921599 1
0.365018688585996 1
0.34565131250487 1
0.185933679903918 1
0.22924587537181 1
0.374550136979801 1
0.276675015933418 1
0.0109371587422802 1
0.0873221212966211 1
0.0528155818101545 1
0.0523240600873323 1
0.360423760998315 1
0.190594592307654 1
0.176351746680482 1
0.243297292388159 1
0.00306710907931135 1
0.272660994550116 1
0.217218551076499 1
0.334353062700189 1
0.289973306153404 1
0.2451492530696 1
0.0914137015914811 1
0.180756727927098 1
0.138419399524675 1
0.284029008331619 1
0.0622172765488885 1
0.188503138432993 1
0.311254926845379 1
0.136357895996271 1
0.347849259667971 1
0.236539543544682 1
0.195197257625358 1
0.245415293923043 1
0.329437136939193 1
-0.0210578680350515 0
0.105250301260284 1
0.0498468109331346 1
-0.080511154490381 1
0.282292533899302 1
0.272526709196083 1
0.13156297370601 1
0.082518794838867 1
0.158811767198086 1
0.158547714977785 1
0.311487071927071 1
0.115294897269866 1
0.159577463173241 1
0.448346699809574 0
0.179430140798726 1
-0.0398002008624136 1
0.266216430590053 1
0.362772204151547 1
0.196471625106106 1
0.187187786490636 1
0.33442080957903 1
0.243786575856686 1
0.427608022969693 0
0.255112875656497 1
0.406789827508589 1
0.204967191574748 1
0.351159134395296 1
0.262285756252842 1
0.255910599264169 1
0.04758046814629 1
0.266216045227341 1
-0.0215866575515769 0
0.23131331957548 1
0.0501774660939308 1
0.0645486048673216 1
0.302773231189503 1
0.130269988860428 1
0.0718737183525247 1
0.0708866282902443 1
0.00176810577626281 1
0.409065276563684 1
0.319976036643279 1
0.15696052555673 1
0.109514501270087 1
0.262782240880379 1
0.336383435469211 1
0.0456097598326507 1
0.343011581847264 1
0.311040473881766 1
0.0749256494308239 1
0.16808792151211 1
0.245365227842695 1
0.251545524126119 1
0.194150710490104 1
0.177107714286365 1
0.120960384255059 1
0.293280084450414 1
0.276574305408726 1
-0.102065001202192 0
0.322762781133977 1
0.0390324492101407 1
0.174558726379622 1
-0.131201275948979 0
0.177873730622155 1
-0.186286228988158 0
0.0992160861875086 1
0.255309309982734 1
0.18955875729724 1
0.357077793612674 1
0.160139588395104 1
0.323944950045191 1
0.161239715511579 1
0.14547802080184 1
0.288510287330207 1
-0.0268331587251685 0
0.467756742548486 1
0.362558407590633 1
0.247054702782666 1
0.129517397247299 1
0.413038245888948 1
0.111863459606245 1
0.28327249846869 1
0.189022825446097 1
0.283992557046943 1
0.0889575671760788 1
0.165512662069775 1
0.0150724559205855 1
0.215952267273489 1
0.151876083483348 1
0.369398095902614 1
0.154940325985739 1
0.227602620904092 1
0.324053057865763 1
0.144589808858244 1
0.12756716758116 1
0.344369876677923 1
0.0291648772933829 1
0.15522845168848 1
0.317381810370826 1
0.0418505663059781 1
-0.033682477522827 0
0.187592262275223 1
0.308853897918747 1
0.241889557907909 1
0.149323703136137 1
0.104809302541183 1
0.0346497028631511 1
0.131893016081281 1
0.313705619463129 1
0.158455888115013 1
0.167159541064197 1
0.375623343700511 1
0.337528039684285 1
0.215968562335682 1
0.186595930852339 1
0.201697565848539 1
0.13680499556587 1
0.153818671697483 1
0.141990521657482 1
0.492048210707241 0
0.200316009942115 1
0.263233148156377 1
0.149334278580539 1
0.0390756163125606 1
0.195273913247948 1
0.229425089408455 1
0.154925045328363 1
0.146947066703885 1
0.138744337214561 1
0.139466732543279 1
0.0344730280061108 1
-0.0498297608736373 1
0.0231649390990764 1
0.154355582459943 1
0.217446120657438 1
0.286031074170785 1
0.172795158166728 1
0.0166357432329571 1
0.183915478224463 1
0.213523191939126 1
0.248293907193902 1
0.222944919628463 1
0.296771802309469 1
0.206907985122655 1
0.27025206193065 1
0.311726971400062 1
0.224369564011244 1
0.275120029803838 1
0.278390712045248 1
0.0634896276853261 1
0.378836558957824 1
0.231872907028872 1
0.468050802241628 0
0.23512267046135 1
0.410837974324129 1
0.0592652074725882 1
0.339382265203783 1
0.149562545362235 1
0.144686804670307 1
0.113961068796787 1
0.0776871766555906 1
0.116198013597577 1
0.245482466406301 1
0.172610603242123 1
0.0361512455390594 1
-0.0148488836777149 1
0.132310628864349 1
0.244414112482977 1
0.344693457439231 1
0.286183878610518 1
-0.0152113715739882 1
0.206853608755046 1
0.198405633345111 1
0.231044087921073 1
0.407298302170645 1
0.187822543044103 1
-0.062459337317479 0
0.132774274950754 1
0.30106375822638 1
0.407377139078542 1
0.319510076993951 1
0.269224724288427 1
0.315883628206856 1
0.410625684293637 1
0.0740018997874901 1
0.244261136278728 1
0.0664503670179571 1
0.392066935340729 1
0.0301834913369691 1
0.454503483090121 0
0.169043157512751 1
0.0249854667926768 1
0.172986727104903 1
0.191120586171003 1
0.210621281598517 1
0.28903611842266 1
0.294475112806999 1
0.168721307142305 1
0.266668888115703 1
0.00537219333236236 1
0.245116689584901 1
0.10526592539427 1
0.138768586251004 1
0.293878286068282 1
0.167272573953845 1
0.072458930213898 1
0.308028233720229 1
0.11232542102826 1
0.343802579357361 1
0.122321149490776 1
0.209162123110721 1
0.139230915273872 1
0.187290507209929 1
0.0190184435625052 1
0.158881551453257 1
0.204376325662749 1
0.093348729790842 1
0.124106596056388 1
0.200731195536665 1
0.205577800709618 1
0.338021110884946 1
0.281993679786421 1
0.099227690111828 1
0.120583972088372 1
0.31793252482771 1
0.292812542691175 1
0.318056162462326 1
0.130656324632345 1
0.104441314957312 1
0.261588582483703 1
0.265308288316903 1
0.147642710163608 1
0.256490691883024 1
0.296542761736924 1
0.0554882044541326 1
0.418872718772047 0
0.111613085639384 1
0.317104496463266 1
0.139311181440205 1
0.285284621632458 1
0.115311813414893 1
0.463685037066296 1
0.303329001032522 1
0.128095848799737 1
0.365030500958177 1
0.138602686374088 1
0.171646721815154 1
0.106398113394103 1
0.188152305909262 1
0.184681125973108 1
0.349935805287208 1
0.128182200833018 1
0.132510435881198 1
0.113362407358744 1
0.176054724214223 1
0.0635171655147845 1
0.188022818758501 1
0.0869306249343336 1
0.314273000280533 1
0.253175273812304 1
0.213715376576778 1
0.0932654145442651 1
0.0525072596459028 1
0.277652454075439 1
-0.00251221112080521 1
0.0963890656354955 1
0.32208306316128 1
0.0929316629600257 1
0.147209767979449 1
0.305144518463631 1
0.339190006976368 1
0.394082150564788 1
0.241152300869231 1
0.393070035073957 1
0.111097613122355 1
-0.00586318336590352 1
0.438233248689197 1
0.0454266852110329 1
0.292044355115617 1
0.0781579723902999 1
0.212565025105304 1
0.36610863790184 1
0.0922336049919404 1
0.0731154794273509 1
0.149351454733877 1
0.331769038059943 1
0.168782034766956 1
0.0881058283914398 1
0.208146050547739 1
-0.0181171884478849 0
0.158842419571113 1
0.162854231079011 1
0.115272418656667 1
0.225410790093263 1
0.288769248717549 1
0.107307802811983 1
0.232926065652265 1
0.234050073031697 1
0.283034329896057 1
0.327539210342218 1
0.387662194701142 1
0.175075120431065 1
0.304218256005802 1
0.162487801598421 1
0.164093679393722 1
0.533051692576786 0
0.122802363387751 1
0.185172400374213 1
0.438446389828731 1
0.24239480014137 1
0.128416182021638 1
0.332495363513974 1
0.400087501650814 1
0.304515283820872 1
0.174011637549105 1
0.200677174934803 1
0.0917596680133594 1
-0.0039227749973036 1
-0.0566983460810686 0
0.280184095289704 1
0.0542996368858211 1
0.213282143110146 1
0.290872957397061 1
0.034995100364935 1
0.144200409985262 1
0.136396689728511 1
0.175500616587498 1
0.318709573018623 1
0.220632506596996 1
0.142575627023917 1
0.180156177454473 1
0.23657372977015 1
0.303121764432991 1
0.230677331683856 1
0.169599892061616 1
0.089487955306744 1
0.338719958222131 1
0.291678429318384 1
0.621490310287764 0
0.158444651273732 1
0.132957253571816 1
0.0919801156142795 1
-0.054473846073701 0
0.167951863064257 1
0.215752101582496 1
0.314941418246094 1
0.21666949766945 1
0.313039080291273 1
0.336090511119482 1
0.0517253112877827 1
0.0571234546653964 1
0.262675198114581 1
0.285418225841401 1
0.174894966883549 1
0.179444737196498 1
0.308644185168843 1
0.268546950888913 1
0.102864605352743 1
0.20593061041516 1
0.142185946289452 1
0.213329092520976 1
0.149644282544798 1
0.0317959307948062 1
0.350023563844752 1
0.185714295568675 1
0.0921270364718735 1
0.292278033169988 1
0.16920564573362 1
0.469734535687182 0
0.325097756040706 1
0.150498573960045 1
0.381974189248559 1
0.300966424395008 1
0.0670254109122824 1
0.275671972285466 1
0.306481909499116 1
0.077162846415247 1
0.192208279559006 1
0.0910080436999744 1
0.144471615831519 1
0.021668332583918 1
0.318618771703119 1
0.130337440282167 1
0.0774558829730897 1
0.206744392793178 1
0.118862226643564 1
0.128631908851204 1
0.137404149250801 1
0.109704413269125 1
0.301801963136748 1
0.113568188177674 1
0.19395443131255 1
0.372784759153366 1
0.0545671644449205 1
0.0336454818487477 1
0.310905862613368 1
0.366253745804672 1
0.0302623530189505 1
0.137918203586215 1
0.202176463378232 1
0.0659933588509159 1
0.20839800079338 1
0.226290834160283 1
0.202698415475928 1
0.083512184937282 1
0.255441052387013 1
0.180883842752604 1
0.278484513457338 1
0.238208751096625 1
0.344518356718819 1
0.0989709742847883 1
0.121396314239014 1
0.0357240305575486 1
0.122602812950352 1
-0.0644731758863268 0
0.189630017056217 1
0.150917182684985 1
0.231659794162582 1
0.235117101965275 1
0.125195240928932 1
0.261031927265555 1
0.154989163438486 1
0.251101891028692 1
0.203692588445812 1
0.216741829112274 1
0.196409245320667 1
0.0878182523332066 1
0.211563788161349 1
0.123643073141755 1
0.0486807589161624 1
0.384255280036013 1
0.244699682038923 1
0.314785333626602 1
0.327002184159449 1
0.243718736048227 1
0.168791998070957 1
0.178073709733604 1
0.0935621157477527 1
0.318066442369637 1
0.341601330243195 1
0.395589134318841 1
0.108334132110967 1
0.226198885085668 1
0.00760835501308185 1
0.0921894411715288 1
0.288413570281386 1
0.227347048458604 1
0.205930515876368 1
0.0338049951492355 1
0.185382481178686 1
0.18734196718135 1
0.0780304799170714 1
0.136481249353328 1
0.214927259384852 1
0.0374036052235821 1
0.452082830449224 0
0.207665420731943 1
0.16618056549125 1
0.33075568903988 1
0.27718607173942 1
0.08389988475838 1
0.178109914964074 1
0.209176287355254 1
0.047198222480024 1
0.227015662275912 1
0.01631580680536 1
0.331387691077138 1
0.220513552640929 1
0.419058037268514 1
0.18884484140164 1
0.129058660041966 1
0.0615062543979348 1
0.339391738096591 1
0.197925062958897 1
-0.0802896765520174 0
0.265869089340551 1
0.222791579925113 1
-0.0178471129526413 0
0.352997885408775 1
-0.0673623732395907 0
0.181119557064692 1
0.262516659349137 1
0.181229658106132 1
0.25417194797119 1
0.227966850616045 1
0.161645996218562 1
0.442550379129889 1
0.00982124398829778 1
0.382360612200364 1
0.124122676535437 1
0.246979245030955 1
0.254803814404102 1
0.228703303033507 1
0.0143176982403028 1
0.423404715041836 0
0.0350424181546092 1
0.289951835649622 1
0.290155150632846 1
0.0220166286620001 1
0.0440829825862628 1
0.212076672372851 1
-0.0804396788180762 0
0.16376579619474 1
0.172489427396357 1
0.145323527865817 1
0.18671659781574 1
0.081594254087945 1
0.00228650438882149 1
0.177380052816228 1
-0.00856142513109388 1
0.287184540452316 1
0.199308783503277 1
0.365934330724554 1
0.126801970648944 1
0.0856929975453664 1
0.0976735735351104 1
0.0771468486357263 1
0.392650542215126 1
0.300552218943374 1
0.237866788707448 1
0.0942194524686985 1
0.0357880545701545 1
0.245930371823621 1
0.244683550213758 1
0.202313950457201 1
0.197886720811542 1
0.151720909170453 1
0.607412668177919 0
0.456546304290985 1
0.157500500420126 1
0.358903211486193 1
0.265963601388645 1
0.0897224249196318 1
0.129082383064335 1
0.00772130641131152 1
0.314696343739255 1
0.433634018422386 1
0.178711109805778 1
0.169775465318377 1
0.124464739613895 1
-0.0986007478775025 0
0.193996116784856 1
0.258591119051864 1
0.213992595365206 1
-0.00904864257199082 1
-0.062619426222752 0
0.272517826610137 1
0.272629641716116 1
0.257807200243323 1
0.172870680429063 1
0.103133365374535 1
0.29935743418263 1
-0.0785530657463515 0
0.440136427833354 1
0.083867031583266 1
0.180489596238735 1
0.408638471436785 1
0.0181690688412332 1
-0.0810802907338538 0
0.117771246655131 1
0.328079394435173 1
-0.0837713941502058 0
0.297840044869183 1
0.256910996705721 1
0.436956885755371 0
0.320536457431084 1
0.191193254040186 1
0.302075530479653 1
0.0872982051428033 1
0.215281761035039 1
0.305076633953953 1
0.185850897100784 1
0.188234000620929 1
0.262837168956214 1
0.375143181585496 1
0.0261208911277325 1
0.252383605814002 1
0.143077422248155 1
0.136443048780327 1
0.212100827043323 1
0.117505154740142 1
0.107702391393727 1
0.153463488946594 1
0.0210194154449516 1
0.255582503636394 1
0.385893855390298 1
0.33740082645813 1
0.147377221303394 1
0.193824677320434 1
0.272833187463592 1
0.201361061353314 1
0.168186730487845 1
0.0762720521390662 1
0.0353021310814994 1
0.134333161490934 1
0.112048880192432 1
0.0521419508268532 1
0.000580031532132395 1
0.100729168928658 1
0.370713544750351 1
0.17997773287857 1
0.224751760431286 1
0.107652828309455 1
0.194587380102605 1
0.212291411015241 1
0.127712756381984 1
0.124439611513189 1
0.0930112091992164 1
0.150471264013496 1
0.167062131054808 1
-0.131728946907802 0
0.0965192709397384 1
0.215516049714461 1
-0.0710896599510208 1
0.256091141526227 1
0.317700199373524 1
0.0659761165667117 1
0.21904291512151 1
0.11915091619529 1
0.165558902682061 1
0.33122954276494 1
0.121955904928573 1
0.160205081001507 1
0.299144393365288 1
0.297849471555501 1
0.151104199461235 1
0.106347606826801 1
0.276281018604756 1
0.049603458697313 1
0.141662923576874 1
0.0494415837574803 1
-0.0122066461407203 0
0.0246534575044513 1
0.15480211475467 1
0.178970633765572 1
0.172763320912319 1
0.0609788226767343 1
0.179160074456051 1
0.160209121636466 1
0.283161488667455 1
0.22242383856097 1
0.116520420515758 1
0.427438749267823 1
0.244583741966891 1
0.14381489133064 1
0.0695942080072428 1
0.357777983717844 1
-0.134624012688003 0
0.172772446348058 1
0.229883018297987 1
0.194527276388916 1
0.15819556753199 1
0.272181890464887 1
0.161194910864162 1
0.303315858803349 1
0.145831293815917 1
0.179112605759588 1
0.322189533747964 1
0.229617235259802 1
0.324072823087726 1
0.268356475476603 1
0.244966233237884 1
0.00430054844760695 1
0.213132349671713 1
0.384772517793465 1
0.412199547764015 1
0.149201542006225 1
0.279180097331026 1
-0.075226522299626 0
0.39763365775525 1
0.456812660952698 0
0.37427736938087 1
0.0605018556721002 1
-0.214373251063066 0
0.317794216745852 1
0.246268387850268 1
0.19521953795516 1
0.103485125970116 1
0.0310026058214032 1
0.329201929859729 1
0.190549257648239 1
0.217819825328827 1
0.152856543154641 1
0.260460468364413 1
0.200465214152821 1
-0.0242940656854095 1
0.340481067310151 1
0.0824173163307694 1
0.250253056986082 1
0.380052587696395 1
0.195960025099018 1
0.284853732029343 1
0.230481959603047 1
0.157180786974211 1
0.542179334040763 0
0.16916890119778 1
0.0837716580163514 1
0.33321131717872 1
0.269135019663848 1
0.148958889297309 1
0.224192098830942 1
0.0909204879661557 1
0.289761147029791 1
0.0503904745117981 1
0.3138633550642 1
0.277559425841558 1
0.124922064037859 1
0.261045980298977 1
0.190585885526049 1
0.229915817704104 1
0.0858329827664186 1
0.0180545278421656 1
0.147697167874019 1
0.193634234398053 1
0.0503730752461896 1
0.314753723056382 1
0.391631243289682 1
0.323309064843847 1
0.297336752495995 1
0.211016573495024 1
0.255228691879215 1
0.50408990575291 0
0.290144414148071 1
0.157963460421428 1
0.207770679993398 1
0.120868904551405 1
0.0333755584617773 1
0.138413617808252 1
0.325749088452382 1
0.324257290878892 1
0.265867473515496 1
0.306327742705838 1
0.39026648834112 1
0.181425420651726 1
0.260823677547778 1
0.289428011829065 1
-0.0490980394983214 1
0.158782308601939 1
0.371161553176523 1
0.219613740021645 1
0.0804724171940145 1
0.144460181026962 1
0.0779930330708524 1
0.291188286981041 1
0.219218055312447 1
0.0903283733756907 1
0.0654356490735996 1
0.429493582243052 0
0.133578574551978 1
0.0200184403497602 1
0.221553300203631 1
0.168337801217832 1
0.177904258403708 1
0.105053364731611 1
0.295027658186955 1
0.175218425078599 1
0.071630072736457 1
0.187089953018561 1
0.0907521188015968 1
0.267011010553548 1
0.291756036093959 1
0.331849148644175 1
0.332642530843019 1
0.419330625148295 1
0.193960728562954 1
0.0937985911671492 1
0.0561806332695056 1
0.0664152608848277 1
0.0658368798790724 1
0.188534334854387 1
0.119746441362039 1
0.101572456339809 1
0.261719551234152 1
0.234963440655225 1
0.020418932124521 1
0.0313006264931383 1
0.233295907265626 1
0.0964864657328245 1
0.475647057726584 0
0.393900278329426 1
0.100088232201872 1
0.224475843440327 1
0.455730144943648 0
0.0512135899744094 1
0.146556538366504 1
0.242979475848599 1
0.118160590512175 1
0.15767948947276 1
0.181424438113544 1
0.123415876679842 1
0.431063469036643 1
0.127683751658877 1
0.222758760974831 1
0.22477113196706 1
0.0806468833568921 1
0.102816466926367 1
0.359610561568774 1
0.211310900864452 1
0.0265910888256884 1
0.221988913490947 1
0.0641910431208463 1
0.276884940261696 1
0.323678269877733 1
0.256500232686191 1
0.203986099092624 1
0.205003867120419 1
0.375935070803671 1
0.0633637694255295 1
0.104806214861338 1
0.118316314425827 1
0.428170375936006 1
0.0957916948052582 1
0.0673022091247437 1
0.0786091936229475 1
0.188972811589661 1
0.0845376005724399 1
0.249786913925042 1
0.0750750867813035 1
0.272451326640198 1
0.361095007465754 1
0.364140364114284 1
0.280436589816292 1
0.302104047176494 1
0.1564782970355 1
0.143265314648443 1
0.391827900749964 1
0.109976083017946 1
0.304394479487484 1
0.158760813223379 1
0.372489954258612 1
-0.0466274621863629 1
0.35779979702919 1
0.179429544628926 1
0.209681122361858 1
0.195116205984774 1
0.0620204725644745 1
0.0407763529410974 1
0.29912282166859 1
0.143459620017296 1
0.0305591774585409 1
0.329416980987842 1
0.344653472105491 1
0.29972068813392 1
0.179583832419877 1
0.134683043587737 1
0.277911737108937 1
0.0517172607309042 1
0.264016705766327 1
0.415964209037706 1
0.106459511189658 1
0.161570171295602 1
-0.14160937873371 0
-0.104844830520137 0
0.16704049662757 1
0.292416294765408 1
0.388793546325798 1
0.285164408616026 1
0.334415867970941 1
0.293482422833525 1
0.359178461863346 1
0.378670580492999 1
0.136711874153201 1
0.208618755476188 1
0.353056538003775 1
-0.100022535549147 0
0.297587347858661 1
0.237634901060459 1
0.356757400983608 1
0.355997261978915 1
0.21697912294073 1
0.042242682292921 1
0.158139511283754 1
0.189408289502273 1
0.303601530998471 1
0.17883610438294 1
0.0616360295790331 1
0.00910158548312534 1
0.222414526538116 1
0.0381431582418665 1
0.308570892119521 1
0.0652489715467164 1
0.269592702823892 1
0.113722383688023 1
0.183266794104549 1
0.175753155632303 1
0.0856379421735708 1
0.236546805610192 1
0.372618463960262 1
0.105701475916753 1
0.132891180226783 1
0.294407950063825 1
-0.0130924017368956 1
0.183358481216479 1
0.284860085656965 1
0.0600829983825821 1
0.105306487151235 1
0.230978927656735 1
0.366840073005518 1
0.335177479565796 1
0.338905631837369 1
0.259248907904067 1
0.235708017012787 1
0.121965872959717 1
0.186511056901372 1
0.114776252793853 1
0.156311631520282 1
0.331120017127156 1
0.313776444926899 1
0.182190225214164 1
0.173704229998823 1
0.23818761149008 1
0.413006922398165 1
0.121216330726547 1
0.150594344261299 1
0.195945138102698 1
0.292686982187931 1
0.301085197931422 1
0.116136400601748 1
0.220688495034536 1
0.187771541575435 1
0.362983813130919 1
-0.00812336589620636 1
0.18653834089712 1
0.0676692229638567 1
0.216110019581131 1
-0.120877499877141 0
0.118834715763383 1
0.132667978814268 1
0.347853958151574 1
0.0852398883086016 1
0.145293195576767 1
0.130146116442022 1
-0.0510081578867935 0
0.327047139567375 1
0.169768846886489 1
0.246194494312114 1
0.233764252714175 1
0.267966873350014 1
0.240988764505727 1
0.0738044594521219 1
0.299345389023189 1
0.00612564527971822 1
0.0637118969090175 1
0.18765604972355 1
0.309459497955677 1
0.207155193727559 1
0.170971245411236 1
0.379105051656747 1
0.249901612498041 1
0.180644393032043 1
0.412140797744889 1
0.176690012533976 1
-0.132846596551579 0
0.0984578905810595 1
0.296808784306922 1
0.236880938456157 1
0.0390455951503946 1
0.287201990722592 1
0.3717391502306 1
0.283834207088065 1
0.0404598676217581 1
0.109813838224176 1
0.21852685449792 1
0.0905118369854027 1
0.319730182974522 1
0.198238204206802 1
0.0496041533447702 1
0.30143139064647 1
0.224606440043538 1
0.0463053561160872 1
0.364743918453654 1
0.179232471368509 1
0.0201910186412826 1
0.121035867512219 1
0.270404986002893 1
0.235124183998252 1
0.357080542169404 1
0.210917611212743 1
0.320263434156429 1
0.140379448851806 1
0.290170744675078 1
0.193383721986651 1
0.138962509164667 1
0.167527993017759 1
0.369078619152354 1
0.0426079764816163 1
0.144611767213099 1
0.126618366428649 1
0.266284516630191 1
0.170072115651918 1
0.262715576718193 1
0.0314366533377466 1
0.421967727939917 1
0.482886931513924 0
0.21360832213722 1
0.463179178498152 0
0.135666707099636 1
0.191593944962747 1
0.295354158108089 1
0.312329514340903 1
0.187748932265919 1
0.198228638230595 1
0.291978350095687 1
0.373008288559486 1
0.245257245583074 1
0.157500827924144 1
0.194557513188015 1
0.180267725961484 1
0.243934239382706 1
0.235625944091787 1
0.253666446919741 1
0.190015061294745 1
0.203569415694641 1
0.146747858256214 1
0.207346404254663 1
0.263355773799954 1
-0.0477158736985166 0
0.134116621802103 1
0.372611330798962 1
0.104654020915751 1
0.250652855149929 1
0.145170708146687 1
0.130060771176783 1
0.240441971807895 1
0.34072187520793 1
0.281266574788643 1
0.054983850352916 1
0.285307913183636 1
0.358418515916234 1
0.303776199934459 1
0.0536510424588435 1
0.333724888353893 1
0.0996679326839003 1
0.0519042850908459 1
0.137900009091081 1
0.0695569571182948 1
0.0257863801118918 1
0.0244458444099062 1
0.2658435432982 1
0.295549148722479 1
0.127892693599029 1
0.11706491326174 1
0.373627847123763 1
0.219732697843203 1
0.273643617715776 1
0.102854608227546 1
0.395508725771417 1
0.284084921787821 1
0.112789938370366 1
0.0524293676661903 1
0.234344680741207 1
-0.00408363079799533 1
0.278163107636874 1
0.229821569410714 1
0.160625805696034 1
0.107532272710572 1
0.194079006187412 1
0.34427387382525 1
0.466990023317917 0
0.121133918518669 1
0.192650883405173 1
0.293025869694005 1
0.291883075352316 1
0.320455735715877 1
0.155119529408268 1
0.211353543731217 1
0.214912074635641 1
0.0725248072952558 1
0.0582913334853285 1
0.120480512419207 1
0.273959152135346 1
0.255621808592442 1
0.1780375135345 1
0.246938824410463 1
-0.0754770250178262 1
0.146020379534693 1
0.0777353605672991 1
0.0612826408568761 1
0.000691942329663152 1
0.204814715664465 1
0.513893223047491 0
0.208899281462102 1
0.223107402533576 1
0.133896412394997 1
0.180144097688003 1
0.166212215996153 1
0.0969291533916645 1
0.229718316506329 1
0.182459451043646 1
-0.0416387572623923 1
0.4229917370919 0
0.0810643980814374 1
0.158720145785454 1
0.223751749442014 1
0.262933731646699 1
0.117912113071739 1
0.0636500210898926 1
0.282901130410521 1
0.139579348235902 1
0.140741940932799 1
0.242512767179592 1
0.316718015014681 1
0.251281986246727 1
0.142410862173579 1
0.199162946180202 1
0.115605613482496 1
0.0513701804856714 1
0.362726695201337 1
0.133834358838199 1
0.21886489313211 1
0.305074038457983 1
0.31295135823009 1
0.10559368798704 1
0.191365073697677 1
0.106199810641856 1
0.254548749269444 1
0.182306985933629 1
0.339651717140501 1
0.190687416553418 1
0.45112018873835 0
0.192235210422122 1
0.177070452657755 1
0.0385331399398676 1
0.2307718192781 1
0.236220454031931 1
0.188745431466689 1
0.388206048003306 1
0.398639606779547 1
0.241960668549917 1
0.364657017585575 1
0.372231746411535 1
0.199484815483717 1
0.107756268712261 1
0.166202629240684 1
0.243638316252024 1
0.144608988273113 1
0.155479074491384 1
0.0929564019214179 1
0.318419826572061 1
0.040203903014133 1
0.395010220631109 1
0.227865492762293 1
0.196142014836491 1
0.176568413126651 1
0.226367097414287 1
0.29736750858995 1
0.123695112953689 1
0.0372749774647866 1
0.361316953970487 1
0.381321148362006 1
0.0662845670953153 1
0.334747538346299 1
0.271429868341801 1
0.104003529272012 1
0.459780282640508 0
0.379196805196611 1
0.332243681806797 1
0.243282592067951 1
0.234349108642852 1
0.26869501616222 1
0.245087328534041 1
0.348440605145781 1
0.309240493625045 1
0.00678384175442659 1
0.297222009235433 1
0.0185048212001151 1
0.327700615152771 1
0.14708935233334 1
0.206754791835428 1
0.206955908471547 1
0.229962165427817 1
0.296364839578722 1
0.130759323749918 1
0.31312279636579 1
0.188961178801099 1
0.108957960065365 1
-0.0113165706975204 0
0.112933891915393 1
0.160635499071872 1
0.278425516878527 1
0.300634513036475 1
0.216889409691234 1
-0.0219484909406384 1
0.371544559882052 1
0.0975421010115657 1
0.276249870633543 1
0.181368397039464 1
0.125037245711479 1
0.43172344515333 0
0.140012610893376 1
0.209318226044515 1
-0.0839663590596212 0
0.213018409914163 1
0.31399806645162 1
0.129873618142755 1
0.241237728650374 1
0.227543394091652 1
0.277156035126579 1
0.136149620079572 1
0.424329157668094 1
0.103495961335446 1
0.461580419193904 0
0.133234303573643 1
0.242202271037619 1
0.18446427615617 1
0.290018901713624 1
0.156784374769657 1
0.513045436179919 0
0.246998037752526 1
0.183262506870467 1
0.296521741016825 1
0.291125752483608 1
0.0249237957095176 1
0.367822154315211 1
0.228489772179722 1
0.134171615554857 1
0.357141414883591 1
0.285517133517089 1
0.0660420208289587 1
0.269533047375974 1
0.282962221478623 1
-0.0839769295045954 0
0.212216372077206 1
0.146332857735464 1
0.135354489314588 1
0.267183723154875 1
0.256720796426862 1
0.187958004095058 1
0.228492595384541 1
0.236138964628457 1
0.402968574949441 1
0.262247895280405 1
0.129709453587715 1
0.0972731857151636 1
0.245950795483757 1
0.233152021957755 1
0.127158112956555 1
0.223488822574406 1
0.27836252722042 1
0.333250507681277 1
0.0348252503895592 1
0.134211997870293 1
0.207305543843758 1
0.293711541534285 1
0.244198499524604 1
0.269213418513593 1
0.04940927746124 1
0.157862854175609 1
0.520862095484413 0
0.289050917720514 1
0.406254531375427 1
0.176783213162862 1
0.296055876257794 1
0.186856220533347 1
0.170295292047971 1
0.223960329116863 1
0.000563120351518349 1
0.441314378354369 1
0.148718451045963 1
0.0763534429297097 1
0.186832118639579 1
0.145806365787489 1
0.298321853390199 1
0.340335055060199 1
0.411604347028468 1
0.232033651251976 1
0.112706978591004 1
0.109044406374148 1
0.209572925037125 1
0.286506879456026 1
0.307853176487637 1
0.18241378091463 1
0.155166854325538 1
0.182396924904576 1
0.423539179316665 0
0.0580496612401838 1
0.350341101332378 1
0.134311120088279 1
0.36563258760293 1
0.203292204818551 1
0.493602633614541 0
0.249889346594965 1
0.0259570095985541 1
0.259501360484844 1
0.169014004773553 1
0.163308148274779 1
0.0383090733977134 1
0.151337628217507 1
0.299316909463964 1
0.137679371630871 1
0.290630166394366 1
0.185591166869184 1
0.00131918592803012 1
-0.0162164476858021 1
0.216893957691689 1
-0.0142643425173133 1
0.110506633667503 1
0.0943764792046313 1
-0.0386152015677709 0
0.39970919802924 1
-0.0068110014159357 1
0.141781640228202 1
0.262086888102412 1
0.0515315321157546 1
0.313894432130341 1
0.11442974146693 1
0.24476598561462 1
0.129248743912649 1
0.0618753300520913 1
0.257767187564348 1
0.151590866392694 1
0.172208715046757 1
0.293609988823584 1
0.14928620064083 1
0.0773277402183374 1
0.207959049762736 1
0.345892924542012 1
0.139661960201045 1
0.051231436832329 1
0.162914348882277 1
0.282987010945096 1
0.355518923897025 1
0.244977121381873 1
0.26406244309158 1
0.185598269996889 1
0.380394118471233 1
0.146914451356509 1
0.153182166521879 1
0.169333561643782 1
0.196905031950273 1
-0.0403805606279355 0
0.30948363899643 1
0.166508954801746 1
0.0628919409080868 1
0.00565149377795064 1
0.252817458962799 1
0.063531595394913 1
0.158484790497632 1
0.359655705152583 1
0.30457876094028 1
0.131880672222485 1
0.0620053755559578 1
0.274471443752802 1
0.232346747690864 1
0.139481792407093 1
0.113064335491611 1
0.298033603351328 1
0.199436066520211 1
0.146067773685034 1
0.110124459447236 1
0.325795673138851 1
0.185379804821597 1
0.171775946772292 1
0.143682747899862 1
0.0642487633736472 1
0.254872578943294 1
0.152373337799459 1
0.138448369134542 1
0.398144804070109 1
0.251273686810579 1
0.11117858530904 1
0.180467705271479 1
0.200529338325201 1
0.180343851147081 1
0.269417110947373 1
0.148728303852995 1
0.136252299087909 1
0.0856298712625002 1
0.108195920156328 1
0.166145540198551 1
0.0546609430496664 1
0.090530736438598 1
0.117828240051317 1
0.0806818557168667 1
0.241377595828429 1
0.0736098871604261 1
0.237193333446913 1
0.158329772726906 1
0.351724828168973 1
0.0712919360434437 1
0.200497855590864 1
0.211151475823429 1
0.195353120017031 1
0.0628176848314921 1
0.382082417019047 1
0.305768751640954 1
0.0232640204011869 1
0.503023964172618 0
0.107725789935457 1
0.252562494146778 1
0.3074956413779 1
0.194075093888559 1
0.291579517423357 1
0.07016569410577 1
0.231046156690665 1
0.132859920818544 1
0.271982195965439 1
0.407821697546596 1
0.35906478231347 1
0.306802605277328 1
0.399901399010205 1
0.319461684912003 1
0.186578221239405 1
0.184815754616884 1
0.27532717617802 1
0.298534116853677 1
-0.000403092887894792 1
0.136183032059451 1
0.160865270802745 1
0.0772893564644686 1
0.110030675592883 1
0.466923653908683 0
0.0383306141896531 1
0.243861462992853 1
0.0528994404995275 1
0.0801522085952652 1
-0.0756638403703183 0
0.350827659456062 1
0.0848864976326455 1
0.447745266602859 0
0.238779723253357 1
0.465246604555302 0
0.178998471186907 1
0.166490702326061 1
0.253975763689197 1
0.199778840949446 1
0.131530802392869 1
0.129582070208266 1
0.259974222458691 1
0.285310594114559 1
0.15298000299636 1
0.165765184468193 1
0.509060155570608 0
0.330610173682221 1
-0.00636710726733153 1
0.171043362600894 1
0.202310856278295 1
0.240544113686771 1
0.420048246291365 0
0.298486764319419 1
0.225043215452805 1
0.159783361797715 1
0.0467529721715836 1
0.320313206292653 1
0.329491975397474 1
0.254105061853348 1
0.380061550767782 1
0.127702920115449 1
0.359955615787871 1
0.0719587757908966 1
0.261080356408402 1
0.36986109543913 1
0.183562095976706 1
0.260454884140915 1
0.0312555023923689 1
0.227616084645934 1
0.081400389600581 1
0.284308853800038 1
0.204173846561226 1
0.225465088867711 1
0.238708624091112 1
0.356626804815306 1
0.0665721100329051 1
0.0706714736818 1
0.262403898200737 1
0.111941117240587 1
0.0967772668378043 1
0.238522717359837 1
0.281836411955819 1
0.274463175504433 1
0.197431565034591 1
0.238166996423731 1
0.129222054521934 1
0.317205715162192 1
0.246790831795072 1
0.00557135290880972 1
0.137847694820913 1
0.0269915546373316 1
0.357739196923251 1
0.0729379491580645 1
0.00422653104605009 1
0.0439674005836892 1
0.303245813273085 1
0.177163950591861 1
0.334192313556557 1
0.180759958764393 1
0.161999253515369 1
-0.0238509010288635 1
0.251663993632573 1
0.465027396893535 1
0.260604473817634 1
0.128226144075353 1
-0.0364686763978845 1
0.225901604102824 1
0.148367723823796 1
0.176463598443723 1
0.34478409655883 1
0.269948368496149 1
-0.0646734975607565 0
0.27986056332436 1
0.167582095265312 1
0.120002812476978 1
0.242974734096646 1
0.169415528367269 1
0.163646304369369 1
0.190650240282751 1
0.273042556781889 1
0.267701194226591 1
0.236220454379185 1
0.20766785404001 1
0.11050817609657 1
0.138029914420161 1
0.00890128596267699 1
0.376661703521956 1
0.0473109665774255 1
0.177610813845581 1
0.123265751551646 1
0.185453073964568 1
0.293006979599689 1
0.234653929143638 1
0.31457954977348 1
0.169972747436015 1
0.335223639663404 1
0.453802553611832 0
0.281002564597159 1
0.122741160878457 1
0.232019491849995 1
0.170946987340334 1
0.0765045419822282 1
0.203361951598805 1
0.120046580017175 1
0.204826839309064 1
0.400519722983303 1
0.122690002808891 1
0.0860779675072389 1
0.426059073492689 0
0.187425359117468 1
0.232832783603574 1
0.197577954009915 1
0.114995662308208 1
0.265305975740451 1
0.252522707883872 1
0.183781437749646 1
0.0888260054337991 1
0.220871765198942 1
0.370885036884884 1
0.440766091335627 0
0.141163712782095 1
-0.0975687393347827 0
0.341449872153837 1
0.0894560337632242 1
0.303778280528813 1
0.150312172090683 1
0.156514617099983 1
0.106590869109686 1
0.368710804451891 1
0.324815986333951 1
0.0573901406251622 1
0.18837549283422 1
0.110560374854991 1
0.277354455566655 1
0.382065568213719 1
0.241061527366469 1
0.298993905573408 1
0.174021535767513 1
0.328245889133503 1
0.227768618844708 1
0.153272866994443 1
0.14030606871989 1
0.159607757385076 1
0.148896223034638 1
0.235516934787635 1
0.118189757701812 1
0.199400809810268 1
0.227178722775301 1
0.32753401836455 1
0.139288599295385 1
0.199541492609546 1
0.0309089429334664 1
0.0959175094373613 1
0.302526918179144 1
0.238205609666515 1
0.183530417302186 1
0.24130418664395 1
0.15082524600998 1
0.0957987369500487 1
0.231612412312813 1
0.12954673906712 1
0.121613940697065 1
0.441153216779524 0
0.228918841929948 1
0.321755181837789 1
0.152156644468134 1
0.07568143913229 1
0.152411181133666 1
0.284534677834227 1
0.291407190504698 1
0.287002030312075 1
0.0663646539239084 1
0.203131771889633 1
0.314569549518822 1
0.259210348201443 1
0.139605107015968 1
0.238316728421166 1
0.416013353750051 0
0.0714007799065373 1
0.145607501144087 1
0.186290906220295 1
0.252317389767806 1
0.146689220446296 1
0.445172559330859 1
0.320372224149878 1
0.415654748288561 1
0.226944879445114 1
0.382437772532713 1
0.31765512394045 1
0.346956538674705 1
0.273470057198643 1
0.234026390807882 1
0.397738307548641 1
0.17779396461962 1
-0.0120926631268233 0
0.147639051684523 1
0.256067120041207 1
0.00134004244921517 1
0.1771754108668 1
0.0969311385276457 1
0.297358041960705 1
0.228049053534277 1
0.292935372971235 1
0.319529033795307 1
0.184989743209797 1
0.162942327770905 1
0.113412297073496 1
0.0798949561463065 1
0.0558539093992288 1
0.278511601919049 1
0.28942908988428 1
0.233825611442585 1
0.0288860171761337 1
0.533683772809792 0
0.314805772847429 1
0.218559198595776 1
0.264516903145519 1
0.317748463719917 1
0.111482395921014 1
0.0189451639269825 1
0.186941533541471 1
0.14174079524175 1
0.0646690047017203 1
0.13483585974373 1
0.0390933375675892 1
0.34467510686982 1
0.252273836683746 1
0.344729060304255 1
0.263875428437465 1
0.092216184149655 1
0.0929804891979683 1
0.148252922343308 1
0.141063521459668 1
0.273989660913924 1
0.26615383274857 1
0.258472146387866 1
0.198931578003548 1
0.209454527724588 1
0.141237593292335 1
0.164146778297066 1
0.253895907455316 1
0.0987184176161223 1
0.10459580457846 1
-0.0185322786023585 0
0.246442343220887 1
0.304637466389825 1
0.0732429344908354 1
0.56714131539005 0
0.0478720180055742 1
0.114828841700349 1
0.131365014078443 1
0.325476995737935 1
0.0749821712858004 1
0.145547462193401 1
0.185077398527435 1
-0.0275203878566947 0
0.196072846996556 1
0.235324036009331 1
0.239723426067544 1
0.169120407669771 1
0.0421310827004778 1
0.141104215766547 1
0.0718118102089135 1
0.1002179334735 1
0.152109575854689 1
0.212952958383607 1
0.271675849455895 1
0.218218740338757 1
0.100929329439777 1
0.41047003222703 1
0.245685814328485 1
0.0820905706871484 1
0.0420565673012131 1
0.197646851003858 1
0.314559369339506 1
0.216574891063909 1
-0.0890097037979422 1
0.229972683433306 1
0.208155697406398 1
0.190975906077405 1
0.11395231299947 1
0.133321330209888 1
0.29120056847787 1
0.303311348284336 1
0.27101847337639 1
0.294136611551662 1
0.171877767708048 1
0.150323890389802 1
0.236317306570651 1
0.0881019875962141 1
0.0806380232246143 1
0.0932770296463933 1
0.101736121650867 1
0.227587104189554 1
0.226860198851571 1
-0.0388318130069788 1
0.282251347918122 1
0.0764706820701627 1
0.184959904997202 1
0.211370257119352 1
0.30760065388424 1
0.404111051593366 1
0.186155568423669 1
0.0370019648154548 1
0.237127696128827 1
0.214394861118372 1
0.140251705013346 1
0.279790287548386 1
0.186464057199575 1
0.186400810125514 1
0.193472120328492 1
0.109612203090076 1
0.372976110996335 1
0.202946792196657 1
-0.101773035403779 0
0.377730192432448 1
0.000351419102364518 1
0.0326286720596909 1
0.276536292851235 1
0.0367045708923538 1
0.157249061172536 1
0.153252656107194 1
0.229023649312166 1
0.0912378495179953 1
0.153828202101963 1
0.315414374113617 1
0.165265483481578 1
0.262859822704629 1
0.173509837601019 1
0.388454982734842 1
0.0985019737380829 1
0.23480947897353 1
0.194460136005882 1
0.375607804260648 1
0.155230808888216 1
0.265993746868528 1
0.242163390135466 1
0.013305301713034 1
0.179833513015257 1
0.253508011033045 1
0.247879523488112 1
0.170469748746574 1
0.151003429933265 1
0.0576036552898431 1
0.0649612749426457 1
0.159936235639395 1
-0.106040242959511 0
0.0704831493096186 1
0.20351334234869 1
0.208976088228231 1
0.361178071102454 1
-0.00155198009364844 1
0.178882206326237 1
0.253453270537434 1
0.217256311965745 1
0.015158783699919 1
0.279620132189009 1
0.184602911579521 1
0.253132600154925 1
0.0776173790745671 1
0.107389978492741 1
0.110931382220506 1
0.309901833591197 1
0.123587846894301 1
0.361781330977625 1
0.199568646073996 1
0.126672590608963 1
-0.07167847038327 0
0.280640772667913 1
0.0429494828104319 1
0.217823226595748 1
0.279545069395164 1
0.0696833596579623 1
0.346010562841396 1
0.121267781504359 1
0.332656647551039 1
0.164144346473639 1
0.15275254666586 1
0.171314737449922 1
0.278087714945678 1
0.392735319073066 1
0.169609038051614 1
0.0684649377425217 1
0.293130992854126 1
0.338788112749798 1
0.205562060273966 1
0.0324668212013783 1
0.302976624235666 1
0.194895193463194 1
0.206195768741943 1
0.179635487263312 1
0.241383469243855 1
0.157657173496007 1
0.189617185604828 1
0.116153378594436 1
0.0929227409187602 1
0.0239993545237958 1
0.137939821048106 1
0.15667560248225 1
0.0557370995630042 1
0.0444024160832165 1
0.103381564969498 1
0.0110375353355216 1
0.198885534013134 1
0.257233421095625 1
0.318875506823955 1
0.241554349501292 1
0.268525397539046 1
0.281758030618204 1
0.302272264019556 1
-0.00107514317910813 1
0.191730251360368 1
0.185868633441734 1
0.256793173913552 1
0.33884954183393 1
0.176708723247812 1
0.158703327840158 1
0.225613556716224 1
0.238560961924778 1
0.000196612984347611 1
0.201064715393584 1
0.180406359182333 1
0.208936636217597 1
0.123828384635634 1
-0.101855001305286 0
0.354671362410787 1
0.341600769396689 1
0.127904610126386 1
0.139469566872962 1
0.291150839636518 1
0.392843481426177 1
0.140286150124235 1
0.179107195602915 1
0.297122543942111 1
0.23965561336676 1
0.130373098944439 1
0.423263170365854 1
0.328739965389525 1
0.0915447105131846 1
0.237533202076693 1
0.0147499766267712 1
0.231368643276396 1
0.0970398957196621 1
0.349595823825125 1
0.138407979404089 1
0.188069597887897 1
0.337869665689274 1
0.26455090298994 1
0.228252183293716 1
0.201642901211052 1
-0.0465885144915304 0
0.394409103695765 1
0.403855017226992 1
0.0970110054126461 1
0.152035540209832 1
0.424915618287018 0
0.227264725270376 1
0.2888174543116 1
0.300847010348733 1
0.282966631164261 1
0.246134091187263 1
0.0888969051855908 1
0.241343948985625 1
0.432945100034497 1
0.238246596021063 1
0.249011107705626 1
0.195494841573624 1
0.314971663653794 1
0.174414831314052 1
0.215117457937379 1
0.211668053987375 1
0.367957652408699 1
0.258980398052946 1
0.202551606452916 1
0.184043940580018 1
0.199330195461519 1
0.076244632060544 1
0.144939128897925 1
0.228848063459023 1
0.241689391765098 1
0.100154727398546 1
0.296714451274119 1
0.140792583254779 1
0.310237021533264 1
0.165163097029887 1
0.0558657179770775 1
0.357792557972906 1
0.251222523453691 1
0.0845744508153548 1
0.0631805781487202 1
0.123664412939897 1
0.3234891477327 1
0.0245381355261851 1
0.27657709928339 1
0.0986605314183681 1
0.0343045525236235 1
0.147601807502962 1
0.361847175703301 1
0.00230317961116809 1
0.240759144313851 1
0.231781973765518 1
0.376889779682997 1
0.17383240279934 1
0.19747406928682 1
0.185824980578347 1
-0.0468342412680108 0
0.368151673805706 1
0.271234397464978 1
0.259368697417677 1
0.387138533515385 1
0.0294752624964874 1
0.171307990650873 1
0.0709313604897314 1
0.0761070903099564 1
0.138197966072714 1
0.209361979508837 1
0.243154124937887 1
0.0959090543989717 1
0.259708927996723 1
0.358654424425445 1
0.0603105121371051 1
0.360063364799859 1
0.235213337312174 1
0.283755754961703 1
0.157556502987663 1
0.497942680118618 0
0.257994381317502 1
0.353305813850234 1
-0.0214314376376474 1
0.109673205957028 1
0.210509590032864 1
0.343733513887267 1
0.263223750793276 1
0.359042549146692 1
0.291976237178789 1
0.443409172996639 0
0.17222263769691 1
0.245590821898298 1
0.33814074827167 1
0.356889436569639 1
0.195446014777755 1
0.174636571732222 1
-0.00304787622474896 1
0.173855190891193 1
0.305645742492194 1
0.238594765089817 1
0.45749418244671 0
0.276062255999004 1
0.275655316141668 1
0.0549497045422776 1
0.387975223027909 1
0.298053953181149 1
0.365982008832883 1
0.29251581244267 1
0.0522708389409071 1
0.190140406973447 1
0.275317507443127 1
0.0985928037357328 1
0.0892957225668685 1
0.263229181406684 1
0.297382172106396 1
0.103349275583957 1
0.222087329531568 1
0.299496256217913 1
0.414891093765157 1
-0.072459052622766 0
0.361608084663894 1
0.218628233523469 1
0.302860015202061 1
0.0158777138699973 1
0.192849663576546 1
0.173789651251718 1
0.273573170300647 1
0.277162425030414 1
0.218797555743748 1
0.166508756780831 1
0.236336788499706 1
0.294682404307142 1
0.0244173045622448 1
0.460931857687392 0
0.244135169368837 1
0.217157024846693 1
0.257749980269547 1
0.455496152104978 0
0.234305149270976 1
0.326269304032547 1
0.00211216859368919 1
0.097090367947476 1
0.0300736617454952 1
0.224499185229811 1
0.204408269260083 1
0.310901580686658 1
0.235085567138853 1
0.186000891747132 1
0.0882830343980699 1
0.248048556914239 1
0.314557480531452 1
0.370155841991848 1
0.288959915675593 1
0.164971463418017 1
0.0676090483797914 1
0.277439051479958 1
0.282347755809114 1
0.241975826230779 1
0.277014702476902 1
0.241897916098569 1
0.343189350346678 1
0.335331201859236 1
0.112439826090895 1
0.322105161113548 1
0.195973544361282 1
0.244053320791905 1
0.0416607500033235 1
0.269596942181727 1
0.0565714860051467 1
0.362036949388017 1
-0.0258443826095996 0
0.239287908480208 1
0.0167552882953174 1
0.229085382210735 1
0.0599218819369873 1
0.158694511897157 1
0.247930435826284 1
0.113213830368733 1
0.160231764467308 1
0.338152134075514 1
0.182291177466722 1
0.112336741106117 1
0.237432576180268 1
0.241207786532985 1
0.00077917724678201 1
0.238662318780995 1
0.218350566724963 1
0.407911160064019 1
0.162833826594311 1
0.0738171076997337 1
0.115641959611206 1
0.230893455887505 1
0.215951468222339 1
0.220203174306256 1
0.325226588316161 1
0.0832705306745102 1
0.0716761364254157 1
0.21773057224938 1
-0.0847680262379311 0
0.351011870188716 1
0.148973064759102 1
0.192586751445847 1
0.269080573887271 1
0.285788397164071 1
0.119446412640401 1
0.161401564850047 1
-0.105053381237069 0
0.338511114162748 1
0.167973132332289 1
0.257846191072277 1
0.22580842140865 1
0.316396443932359 1
0.264720723824794 1
-0.0277213418635757 0
0.431064649785562 0
0.31123929929948 1
0.195170407386198 1
0.188114774197454 1
0.314306009602148 1
0.189064742793481 1
-0.0947995855893065 0
0.25255091131217 1
0.385688855546206 1
0.26652000898584 1
0.26872135266386 1
0.285895679290906 1
0.42282807775424 0
0.0625192772776146 1
0.167247572165493 1
0.183308324857235 1
0.303284124454302 1
-0.043975630176848 0
0.12918343872936 1
0.315531923759069 1
0.219456048187231 1
0.356594708961168 1
0.12112349108484 1
0.227314517082024 1
0.453533604798106 0
0.2451714329788 1
0.0444772965012765 1
0.161847607650346 1
0.0207294144815145 1
0.315651414458059 1
0.188107445604529 1
0.345110440922612 1
0.0998598187966775 1
0.293360186087457 1
0.434293021494067 1
0.108126797272182 1
0.20175806267629 1
0.28601651881515 1
0.0942907544106548 1
0.362176422524184 1
0.158699996729078 1
0.275667785807233 1
0.144491767734675 1
0.0701493800076712 1
0.114896459796623 1
0.0909678240569239 1
0.0664002807829225 1
0.125717312128581 1
0.18589469175142 1
0.027461821921235 1
0.250836592763715 1
0.340575837688732 1
0.286624002439963 1
0.207054903669816 1
0.172516724687576 1
0.0599189115177408 1
0.15163526241936 1
-0.0121354776806355 1
0.322118705861703 1
0.23310601059371 1
0.202530301646113 1
0.302291259965292 1
0.185981081699626 1
0.0289978099923217 1
0.079617973777419 1
0.0537082063712086 1
0.321452521760522 1
0.0702119799173725 1
0.233926516027515 1
-0.0394217277861934 1
0.367947637461952 1
0.29815672583228 1
0.164080995379601 1
0.229226699541331 1
-0.0461946934687749 0
0.112682702553551 1
0.140649788102549 1
0.42549969192308 0
0.258162404955566 1
0.214092397374992 1
0.25584027389595 1
0.14732946903175 1
0.175224868132549 1
0.543374814421252 0
0.271599394516833 1
0.216625244308392 1
0.138387734806706 1
0.318016105050009 1
0.239327933156769 1
0.253261069930507 1
0.167611976081822 1
0.112158889925566 1
-0.0321609197915454 0
0.185678068134287 1
-0.0229728511456437 1
0.305713379443736 1
0.297811200298296 1
0.236305269062859 1
0.321517421008407 1
0.192457903336258 1
0.247122231716781 1
0.105798481124496 1
0.271052561647947 1
0.323387913839406 1
0.0499022932321778 1
0.235467226636297 1
0.411011318856606 1
0.424092862160165 0
0.166861902193972 1
0.194575428049524 1
0.0986390881540282 1
0.153330374683052 1
-0.13207869704957 0
0.259406247321668 1
0.361054172249825 1
0.239256614641169 1
0.278831271480242 1
0.299557075915677 1
0.212182174721847 1
0.142597809335205 1
0.18299210863898 1
0.122487847357037 1
0.162087892180625 1
0.276374838497241 1
0.239055907646884 1
0.0937581638565652 1
0.235386686163162 1
0.124964045403143 1
0.348073155327848 1
0.0945587073337475 1
0.395742652324007 1
0.124515319125508 1
0.132793476655072 1
0.343195226071631 1
0.287057846619834 1
0.0352487956575735 1
0.310356447325548 1
0.198716695288888 1
0.116971436764434 1
0.140999748550633 1
0.189382995156048 1
0.167742254062537 1
0.182954440144168 1
0.163272396641536 1
0.075804307204006 1
0.257378848336099 1
-0.0366502574218582 1
0.295240285204263 1
0.268137757866269 1
0.277980108539474 1
0.246461503175696 1
0.314041670723131 1
0.112447539366012 1
0.0964705949495336 1
0.235728987819228 1
0.035015513794134 1
0.0888635881817154 1
0.196311593661631 1
0.148747980616899 1
0.0633480195558906 1
0.1364683102113 1
0.239315482728758 1
0.159412003047084 1
0.429439170864342 1
0.451564413964874 0
0.0929509636086812 1
0.286662812553192 1
0.0930497929772146 1
0.422835728191066 1
0.397316544663494 1
0.158200885227311 1
0.32268636483914 1
0.340679162485073 1
0.0115311886198856 1
0.382929735323151 1
0.145620822924577 1
0.109630139590537 1
0.126138357394664 1
0.356978624904842 1
0.152639026410917 1
-0.00127722745885872 1
0.138169148625923 1
0.329706367943201 1
0.347009698168606 1
0.280779194702526 1
0.254879090858229 1
0.339104602175968 1
0.124014848608217 1
0.396510229386141 1
0.183854104687568 1
0.187723830691802 1
0.203996111340117 1
0.360093541934938 1
0.207672597393095 1
-0.0611208428110031 0
0.362353183489108 1
0.160339719142902 1
0.236511666824294 1
0.298317444326984 1
0.29090316629586 1
0.00689346612970424 1
0.0169992337913099 1
0.063546878450806 1
0.223072080451732 1
0.0920578476297657 1
0.325212906937385 1
0.190363477334067 1
0.166367800554122 1
0.420126944367231 0
0.0174790266525349 1
0.229266962440028 1
0.172699824475508 1
0.249418244282055 1
0.124909710892118 1
-0.0151671329638443 1
0.211470739720943 1
0.114842513216566 1
0.310069817687777 1
0.167111903571284 1
0.212421312076466 1
0.169133555070076 1
0.0488890553647803 1
-0.126833345853286 0
0.0406869273373114 1
0.151776669392266 1
0.176556071195939 1
0.118660276205333 1
0.134227560618063 1
0.106856452923989 1
0.238698002997654 1
0.501874811904685 0
0.386147059398325 1
0.13687938550581 1
0.180234418791805 1
0.30093411030305 1
0.178402498878448 1
0.218480172194617 1
0.177218200949338 1
0.110792543667717 1
0.131087963650275 1
0.358125417058951 1
0.208644909747838 1
0.269658905545831 1
0.0403439379639432 1
0.194114355928405 1
0.0774812741465254 1
0.29632612298861 1
0.0868095546157285 1
0.0732507981613647 1
0.116479508889713 1
0.131824333541888 1
0.388320641497281 1
0.370924053852311 1
0.22098700275799 1
0.242860469586452 1
0.46868134026391 0
0.0221986329072493 1
0.221251845916845 1
0.317505149481797 1
-0.00277831157682748 1
0.212702031237479 1
0.271109390869231 1
0.258190217518836 1
0.195615375208727 1
0.273037891601965 1
0.257056220716545 1
0.0419484737068997 1
0.484944532958197 0
0.0431495016030282 1
0.301913873476803 1
0.181014932737456 1
0.127235076088205 1
0.169580905994272 1
-0.0571229525644429 1
0.271259891417141 1
0.175288253959408 1
0.095183308592 1
0.0606589905672007 1
0.112884729994621 1
0.214936852410603 1
0.258372278187707 1
0.477319152703735 0
0.108156278977432 1
0.278846092518867 1
0.262593834307591 1
0.174365621793239 1
0.168528576803295 1
0.1324867613085 1
0.0240838675205302 1
0.285488614600911 1
0.410843040314972 1
0.0816678432859646 1
0.182188284963935 1
0.0402001285614516 1
0.238501680865092 1
0.197197535889816 1
0.157661364420505 1
0.121195068238961 1
0.211965500677341 1
0.171074745810506 1
0.320417919027724 1
0.215356137401829 1
0.234115528008736 1
0.186672551020975 1
0.23446766521512 1
0.158120955840913 1
0.140095133653457 1
0.17785196685092 1
0.0711297885026661 1
0.100218500210177 1
0.227576602058256 1
0.17532598462293 1
0.151826931606996 1
0.267025601677587 1
0.369688911818506 1
0.2781195590165 1
0.0787893933452347 1
0.134050979332287 1
0.383771008250679 1
0.117579183414734 1
-0.00910514420829138 1
0.192489073101423 1
0.295088771469176 1
0.0617697529463332 1
0.270482802433999 1
0.043797473127203 1
0.197209337908338 1
0.117936988489918 1
0.347411552876175 1
-0.00646488586701933 1
0.113879145460318 1
0.239979422876871 1
0.12593179460435 1
0.257959855891214 1
0.356738633116833 1
0.297757639518237 1
0.294000861861753 1
0.146149524574917 1
0.0777829143375442 1
0.187701270781777 1
0.0968223251313905 1
0.0985107966106873 1
0.371040202047578 1
0.0615285709709732 1
0.246660439376485 1
0.100583473379271 1
0.0407020259679596 1
0.327279370060171 1
0.340146813878536 1
0.137532856847471 1
0.0878575619873269 1
0.357742573053223 1
0.00929235959784053 1
0.292561057143517 1
0.317946714642719 1
0.119471477056669 1
0.0927764149210621 1
0.15147320774394 1
0.444393641170073 1
0.309805500549658 1
0.0978497590616573 1
0.318509905004871 1
0.0403273865344457 1
0.24464219476606 1
0.17791823228964 1
0.253317933186053 1
0.271408060693495 1
0.307151389333257 1
0.0667250081963305 1
0.246144697775899 1
0.199808041999308 1
0.37373556749409 1
0.0998362380336706 1
0.174609006178154 1
-0.0745308556956489 0
0.328236754552264 1
0.282239904629329 1
0.289435522202982 1
0.39142649933306 1
0.143328315699041 1
0.390725094198485 1
0.330210037024617 1
0.195003232095342 1
0.286663059802224 1
0.0526816833319665 1
0.230414349738769 1
0.136286112779468 1
0.186362084365677 1
0.106981572898137 1
0.107554975203534 1
0.0629212030599669 1
0.154606920991804 1
0.2423308001297 1
-0.0157314629611105 1
0.270379902142821 1
0.177394552856736 1
0.085004390669883 1
0.206376507818633 1
0.210439219100025 1
0.170311223391653 1
0.111196861545338 1
0.139302989870999 1
0.290809602486933 1
0.132821532866903 1
0.0927468318191523 1
-0.00270479854101484 1
0.295037357855284 1
0.343511344588664 1
0.338209878568555 1
0.0184001608720916 1
0.161126162775286 1
0.273210587637626 1
0.371932804949586 1
0.153074332082942 1
0.301321422867296 1
0.21929319869524 1
0.331858771909028 1
0.225355925055844 1
0.0741917323199016 1
0.423788783397861 1
0.189945394389475 1
0.14453723688778 1
0.187967317793086 1
0.26897574801551 1
0.153680760315853 1
0.124689450919575 1
0.282411701930859 1
0.0835326125251474 1
0.284258821107727 1
0.222759661035973 1
0.309914273813259 1
0.211705090670604 1
0.241128460502509 1
0.207979381543137 1
0.174124750787181 1
0.209232543346777 1
0.198281113741639 1
0.222128062570303 1
0.242022007105248 1
0.250486281705556 1
0.226183419328659 1
0.249669741087572 1
0.0109197277293618 1
0.20233627490272 1
0.150395593619857 1
0.28006484868055 1
-0.0869576981627922 0
0.414023634954655 1
0.294715548627714 1
0.0141095887939085 1
0.16452985750374 1
0.182097840247784 1
0.220056748542625 1
0.0157625552687543 1
0.157879076099764 1
0.238879886480426 1
0.301924254649823 1
0.144323464743489 1
0.135005583021025 1
0.298919601055977 1
0.222515362087593 1
-0.0692439991551759 1
0.228636874771277 1
0.334280785254529 1
0.00585859412503092 1
0.318702895814279 1
0.289093307830669 1
0.0407828127209693 1
0.272456376979938 1
0.180357528664388 1
0.336322951541774 1
0.266509338873719 1
-0.0138216767074821 0
0.184094310183801 1
0.388665183655013 1
0.088012472639614 1
0.188888296514416 1
0.0821491692130014 1
0.302534633875495 1
0.234415477794829 1
0.231942326051563 1
0.252119795252355 1
0.0570095254800967 1
0.287373649032847 1
0.310267469473617 1
-0.0279439327135778 1
0.0977041915463045 1
0.394049682231794 1
0.0531027306905645 1
0.102114657891172 1
0.397273007082415 1
0.138768993038097 1
0.35086086677225 1
0.105671316054844 1
-0.0621171608439196 0
0.336094420957862 1
0.124382223490615 1
0.280839650828 1
0.362627511983879 1
0.369864310507004 1
0.202622603632909 1
0.271697118396049 1
0.140219853044243 1
0.329610236260258 1
0.11194766548442 1
0.0978481480539009 1
0.340410394175203 1
0.100858942155504 1
0.231545725106351 1
0.165100671146337 1
0.313707192356048 1
0.0867610260555859 1
0.212053402648511 1
0.0714901155904843 1
0.334408785499325 1
-0.107086438640101 0
0.163641761719543 1
0.447017953161009 0
0.196699018691403 1
0.18168993799499 1
-0.0118644559660059 1
0.188146500517577 1
0.0556249394495515 1
0.128293629285154 1
0.102034825769053 1
0.269511189636536 1
-0.00457608213215899 1
0.163072314134976 1
0.231109457665202 1
0.433347920984016 1
0.407436174682064 1
0.0155355745425793 1
0.169779694271181 1
0.171528159201675 1
0.400573309260239 1
0.413947040100295 1
0.00854235267998914 1
0.315403603975814 1
0.176494082924991 1
0.0846030397457969 1
0.230722770461677 1
0.0842773102344518 1
0.0554442488985783 1
0.147693541517615 1
0.111011021359848 1
0.294492916042024 1
0.138475218579703 1
0.285251226480953 1
0.20229601099036 1
0.313607204900866 1
0.377827261534005 1
0.206892233897116 1
0.242156719100321 1
0.101602859100939 1
0.298265566316208 1
0.173685202574873 1
0.0695540127069409 1
0.339977150049018 1
0.221894351527558 1
0.115625527853786 1
0.184785361894522 1
0.400316910271624 1
0.140636585827881 1
0.118124162666184 1
0.0542348602155003 1
0.142417708181376 1
0.229324610502634 1
0.277336309787259 1
0.213503502797289 1
0.316673909911104 1
0.178427046945585 1
0.379441106591484 1
0.132948899404863 1
0.105490561309656 1
-0.0355694085625606 1
0.265711107333429 1
0.424318647478031 1
0.208539377899028 1
0.265903206488603 1
0.180794066847726 1
0.295795582433279 1
0.428144649417797 0
0.355926323289232 1
0.248575032976324 1
0.0213103618103785 1
0.290756060216273 1
0.23436853080333 1
0.348751721902279 1
0.0404672680956165 1
0.0644031328677579 1
0.249563357646158 1
0.0289209704700684 1
0.341802083910955 1
0.230240607927787 1
0.222822037909284 1
0.125215041485688 1
0.106568414834395 1
0.280536618545724 1
0.232749227097031 1
0.204125837346917 1
0.238127419210213 1
0.288354782433826 1
0.30221754027254 1
0.24594032190292 1
0.261330659707587 1
0.300152359219479 1
0.176340201778134 1
-0.176248633596997 0
0.193160033529096 1
0.279689322634743 1
0.0806570343917769 1
0.0274313657719841 1
0.103857031294081 1
0.0978013263873719 1
0.26197500433298 1
0.165083519106784 1
0.303700916817653 1
0.165420563464934 1
0.0268994545522589 1
0.192932209646004 1
0.209854308738642 1
0.221349659397738 1
0.203314984513998 1
0.378241341529392 1
0.317886247825498 1
0.289527989280808 1
0.0772986284547189 1
0.232661942238153 1
0.202459501849031 1
0.231489644096034 1
0.168749795792825 1
0.0871941356228137 1
0.348053137986212 1
0.232397497950417 1
0.0831815818961936 1
0.0780698526245615 1
0.0502645916741822 1
0.0787600019823473 1
0.0956668438758556 1
0.395343059286389 1
0.485064971191173 0
0.199431010655164 1
0.251928509692567 1
0.152421828942001 1
0.138950277964511 1
0.0534204939378145 1
0.18046071403182 1
0.301029247065621 1
0.28535218897331 1
0.235234210210778 1
0.0696678017768624 1
0.27349194444075 1
0.12416275370947 1
0.155989813416171 1
0.322072956964104 1
0.242229867138416 1
0.111510173827004 1
0.17879909440708 1
0.214432474455218 1
0.1986490533582 1
0.102777675097388 1
0.157005747121897 1
0.20590631959635 1
0.142524159673889 1
0.274447259158051 1
0.216743361544472 1
0.37173044653447 1
0.281952421240718 1
0.14668050896128 1
0.0383676326867861 1
0.223333214897959 1
0.164677115599098 1
0.0966948617752692 1
-0.0348049607427053 0
0.174079787168946 1
0.141356244435731 1
0.254278769046719 1
0.0930604123753044 1
0.173743649635986 1
0.356355295410383 1
0.176828155949381 1
0.219628638161186 1
0.116974598188105 1
0.104302054547027 1
0.210294204750486 1
0.162782424572519 1
0.259995897284603 1
0.214888487305583 1
0.147074010089384 1
0.574367408340199 0
0.37787027822205 1
0.0322651531888126 1
0.286557530854983 1
0.298483824870315 1
0.297363740458514 1
0.171189329046307 1
0.111074457914114 1
0.357885527786544 1
0.091726499421006 1
0.257784780563766 1
0.183531408477873 1
-0.0197179398785299 1
0.298989992718631 1
0.288990129773559 1
0.127419691426443 1
0.116363768546062 1
0.16474019466315 1
0.0873747479518869 1
0.314150903511967 1
0.185326817963835 1
0.396607753188358 1
0.08810153745398 1
0.0500250819912987 1
0.121253149548324 1
0.220581335043874 1
0.284873850289961 1
0.253452791982918 1
0.251942082660155 1
0.264754172717973 1
0.439301203660931 0
0.381973715366468 1
0.232423432418431 1
0.167652917273305 1
0.151314471177931 1
0.199395725114167 1
0.224418744238855 1
0.138900716555893 1
0.299688594892891 1
0.113916359581772 1
0.204747685624583 1
0.0492126347295201 1
0.193740384282698 1
0.141145634794591 1
0.16473016976725 1
-0.115312127733377 0
0.145234515932064 1
0.307622668120072 1
0.279091092945072 1
0.245008081529776 1
0.298623889366765 1
0.347995514866907 1
-0.137425566831283 0
0.222651496465786 1
0.317313665140922 1
0.0855130152784242 1
0.176808315001426 1
-0.0235601949044418 0
0.221573444231995 1
0.26189141546452 1
0.124423336199226 1
0.160107224375771 1
0.151943089387567 1
0.328619325294273 1
0.202594184321794 1
0.00322774335026853 1
0.191685457053086 1
0.20591747420084 1
-0.0232099949186762 1
0.173038803239674 1
0.0361772739007125 1
0.477125199672114 0
0.329033128578373 1
0.138370037620914 1
0.263591116543688 1
0.0148642299890591 1
0.169164809138166 1
0.205265233577946 1
0.0865619453084314 1
0.213659031179367 1
0.127878375206049 1
0.0934419549862193 1
0.214247941379886 1
0.156464912133898 1
0.201973184956022 1
0.104028556572131 1
0.136202088378985 1
0.218581581822256 1
0.17693106497309 1
0.313991423439662 1
0.297954668726287 1
-0.0151577171153236 0
0.123511410531403 1
0.0237469133677691 1
0.142950290468104 1
0.300628707933555 1
0.128355192137681 1
0.423572247876173 1
0.174606795088017 1
0.233104698987466 1
0.153821264066629 1
0.430086524626371 1
0.208543113751856 1
0.206484835358017 1
0.24244027315148 1
0.259204863725896 1
0.161369997184255 1
0.245111958733319 1
0.0177078445844223 1
0.207311360975633 1
-0.0144290867365015 1
0.21720623235122 1
0.0661798175144387 1
0.328427981067192 1
0.269153328206977 1
0.301192888298054 1
0.198870437259203 1
0.241840396441392 1
0.0512500212328359 1
0.262944223203459 1
0.183866276079139 1
0.213073539653109 1
0.311501879975202 1
0.270592747021413 1
0.194387962789403 1
0.130452633385078 1
0.13472265992625 1
0.352742673525922 1
0.252871698919549 1
0.0769608049640219 1
0.218213644360051 1
0.12349740311629 1
0.106698781281043 1
0.281272367252619 1
0.278415059270804 1
0.249741558899281 1
0.167639433743826 1
0.220887073589151 1
0.20074200529473 1
0.361510867704544 1
0.124005078162139 1
0.231195979137053 1
0.216670747920732 1
0.0774629679465983 1
0.148757740456438 1
0.271916816941441 1
0.343443489920965 1
0.272869907184838 1
0.210208101015735 1
0.0983251251615337 1
0.303429482597685 1
0.24410159732788 1
0.305980272580277 1
0.330631342486472 1
0.0343334133890767 1
0.277878924042832 1
0.332145220582994 1
0.0182278188307605 1
0.276321820525345 1
0.107426574969759 1
0.177987960133483 1
0.372306172173051 1
0.187999228960007 1
0.362796771452424 1
0.12055315629761 1
0.0935929348602767 1
0.128639164871803 1
0.370725695144527 1
0.282139778094618 1
0.331202504922591 1
0.165559289224503 1
0.29084313730027 1
0.150700195427338 1
0.1719372299941 1
0.277339878533066 1
0.250381022620736 1
0.0899738879961882 1
0.304055386442477 1
0.165595952179101 1
0.179514304009543 1
0.144979360744816 1
0.166598201123862 1
-0.0145908715092966 1
0.367922886523114 1
0.156289691407923 1
0.342936321552821 1
0.17767682058948 1
0.11546338354612 1
0.46285510262298 0
0.112646270651123 1
0.246768815918742 1
0.240339659032269 1
0.20250096799387 1
0.29575645291951 1
0.174448830916293 1
-0.0330235998618551 1
0.107269582720345 1
0.0965885685142396 1
0.216450516865089 1
-0.0681925249037796 0
0.19194841590149 1
0.0739719602226669 1
0.0296849237866697 1
0.202014945231878 1
0.149876145920642 1
0.286587505077197 1
0.278468126098342 1
0.132203161180865 1
0.176813625450669 1
0.122367040493179 1
0.149641284893415 1
0.110725202410584 1
0.238849507785992 1
0.332059841623273 1
0.238567864022427 1
0.184567349054691 1
0.03378670812989 1
0.206553146392635 1
0.233962055441245 1
0.347961338318747 1
0.357141978722688 1
0.187961324202932 1
0.246720127899259 1
0.0416059341113725 1
0.284373451884277 1
0.285245056773389 1
0.268244453858832 1
0.290771047431399 1
0.268692350008822 1
0.266632836158439 1
0.203521094685689 1
0.332915647091752 1
0.152897578199116 1
0.190874074141056 1
0.232605002489262 1
0.022714051573493 1
0.427063527636641 0
0.170927670463159 1
0.158016654379763 1
-0.151610469904659 0
0.427527147315776 1
0.213242210392422 1
0.15140269248823 1
0.41262929285689 1
0.0822063138285398 1
-0.0139301810400378 0
0.215797588429579 1
0.213590017777479 1
0.422891673240652 0
0.142801156416195 1
0.40596543254578 1
-0.023224586397277 0
0.231394521914961 1
0.0343061296207867 1
0.265999982669609 1
0.00477948498244216 1
0.302161068820325 1
0.139697258196355 1
0.160273462850685 1
0.0909893343226426 1
0.24832960764494 1
0.42583342993463 0
0.26193398283233 1
0.192204209354842 1
0.245179111896484 1
0.282424293964308 1
-0.00354931258813562 1
0.317578117826992 1
0.21894252493617 1
-0.0642577473094675 0
0.0177363843560308 1
0.148362146707479 1
0.310020725328466 1
0.452913118291982 0
0.42555271249241 1
0.0413229598946861 1
0.2117173350587 1
0.309319124382954 1
0.363856993822661 1
0.0975471675255247 1
0.17446292853901 1
0.22511447668608 1
0.260347258754483 1
0.214929138798334 1
0.297232269262124 1
0.267428945860158 1
0.210865929409632 1
0.39556541740865 1
0.330321353653301 1
0.170007182844339 1
0.350031946213838 1
0.396235966762417 1
0.185688049316502 1
0.158314626247552 1
0.272377544326242 1
0.360587153650797 1
0.248401111765301 1
0.206621322162264 1
0.359978665373036 1
-0.148124056900566 0
0.303162787993261 1
0.13721280580564 1
0.227218278803321 1
0.197255019366145 1
0.110938749382839 1
0.328695838857031 1
0.347310512943926 1
0.282569103482845 1
0.196625851131817 1
0.29671808317744 1
0.422360702893727 1
0.222260972542924 1
0.207851956426508 1
0.159851084825277 1
0.408443521956439 1
0.329959768004966 1
0.580381989384723 0
0.136432693917168 1
0.0468968492019039 1
0.167793285294597 1
0.38423615797051 1
0.273866931608227 1
0.130652427992492 1
0.186751481205153 1
0.158848885704606 1
0.165416515779218 1
0.16010692054387 1
0.289656696883535 1
0.267588369756277 1
0.385851495150357 1
0.125753326356131 1
0.129150371606483 1
0.13046395187976 1
-0.0212434514245176 0
0.19924993968987 1
0.229081989263556 1
0.1909016455245 1
0.431340310475689 0
0.0486450885666868 1
0.236796468674425 1
-0.0461735388099925 1
0.214950502866828 1
0.265173037087102 1
0.0486810392719619 1
0.11619890653412 1
0.142048773311168 1
0.397500612654739 1
0.3094341235755 1
-0.100883621227487 0
0.136712666475874 1
0.110361585751826 1
-0.0117696373421029 1
0.292571951784164 1
0.0203444144122424 1
0.19910930818894 1
0.0585003996938669 1
0.0297164004225727 1
0.207831843294928 1
0.121133052840311 1
0.271277152727734 1
0.206148429169861 1
0.557847216251594 0
0.127567701881507 1
0.0350514214741041 1
0.0240796195696975 1
0.286913574259889 1
0.208583944185214 1
0.257687560328177 1
0.271643455015315 1
0.215367822883854 1
0.0899866725789285 1
0.262111694880575 1
0.268924225162785 1
0.219005370417195 1
0.292852925806584 1
0.249815953169561 1
0.148976885188434 1
0.381340660338265 1
0.113201585626758 1
0.423447904372279 1
0.0909133749237069 1
0.106673448869843 1
0.444740150419601 0
0.155573874284792 1
-2.50719481703276e-05 1
0.0783131688133899 1
0.13114437155727 1
0.107122356758522 1
0.230114577181523 1
0.220147098966985 1
0.170034981681134 1
0.112577149305646 1
0.0716571933487339 1
0.165797026847472 1
0.015787671435152 1
0.170805522241657 1
0.417394488729465 1
0.297117220173144 1
0.0319754297990317 1
0.295676202400335 1
0.386339582461882 1
0.162139797739992 1
0.251020832350966 1
0.249325499117364 1
0.197163489004493 1
0.0914501644050488 1
0.212499866315343 1
0.129924259361805 1
0.0784463077422686 1
0.208947282625368 1
0.184587571772949 1
0.321664170815273 1
0.0234727591957466 1
0.00156022653019812 1
0.179440031632109 1
-0.00352285082659398 1
0.041299572593231 1
0.1450209802008 1
0.144116927915036 1
0.00496739686720236 1
0.303291376159546 1
0.349463007993204 1
0.123950904577094 1
0.469698360836925 0
0.435643716972532 1
0.182420877336626 1
0.0305168906811882 1
0.0738503465819888 1
0.218590946607073 1
0.25459886057724 1
0.31404733797627 1
0.244803482394053 1
0.131968078506307 1
0.338214568892287 1
-0.0266350706360567 1
0.360098446759638 1
0.295052728009751 1
0.0846086669180929 1
0.259470534739723 1
0.327756504389939 1
0.252836365284634 1
0.220721309038254 1
0.239814494727897 1
0.267597576577746 1
0.09124566626967 1
0.338487343153305 1
0.129844134776066 1
0.218763980732395 1
-0.100141975314284 0
0.287143430623355 1
0.0682784602184671 1
0.196961051168542 1
0.140169332321293 1
0.307911199023337 1
0.46248445345818 0
0.366659997299743 1
-0.0765708668634739 0
0.10072969960852 1
0.456120854095573 0
0.365278849474291 1
0.0738093019545267 1
0.201508747477737 1
0.1251539139899 1
0.236937770799779 1
0.490730393098907 0
0.423208541608638 1
0.0389240548228258 1
0.273359362670284 1
0.111752449815954 1
0.262844749843753 1
0.248186608690678 1
0.10775773282237 1
0.187465184324688 1
0.152305586730166 1
0.40493101256832 1
0.0690373339744277 1
0.0177475191801576 1
0.135440852590872 1
0.180601222490901 1
-0.00276772940498559 1
0.181463928299122 1
0.0648434709953397 1
0.0274863737723603 1
0.326515864175138 1
0.0288716287864726 1
0.201815560839526 1
0.138652232008197 1
0.0730108217700103 1
0.00857808148959893 1
0.252262152616981 1
0.128857349003601 1
0.242381395390238 1
0.316347894302491 1
0.190103873386704 1
-0.0489039056694153 0
0.207689944498244 1
-0.0462824684850588 0
0.375038817053375 1
0.168132899793138 1
0.0993751282434405 1
0.215208512885618 1
0.10942438829722 1
0.0926872601619985 1
0.0758283353115559 1
0.393672365854974 1
0.0815631517328893 1
0.161230423557985 1
0.259279765707249 1
0.344757408292045 1
0.126721611590657 1
0.298921605238559 1
0.106862083479219 1
0.00738948898712149 1
0.241642679251664 1
0.165479915870754 1
0.201238415431927 1
0.184254810777642 1
0.262888108745731 1
0.273469469613823 1
0.127620969268254 1
0.349547046236339 1
0.0960773929769366 1
0.293508470450139 1
0.261695118411174 1
0.25747721102972 1
0.327089851220718 1
0.340331318460034 1
0.0311047315353053 1
0.336393526818396 1
0.231185761361608 1
0.253496252605536 1
0.19039549430494 1
0.281294063313783 1
0.281122649685727 1
0.304280970921076 1
0.349335124482053 1
0.348719251161566 1
0.152610524803672 1
0.232220739767452 1
0.200121474750926 1
0.0680327387197149 1
0.355398986996087 1
0.223122355778488 1
0.0555986554858425 1
0.287497209238073 1
0.207359120291667 1
0.156586935807086 1
-0.122885791159349 0
0.165861431089483 1
-0.00157216703332247 1
0.262049225707629 1
0.215474911911044 1
0.353543250379599 1
0.214893933464035 1
0.239642794484414 1
0.162931801109749 1
0.288530958809109 1
0.104339478997996 1
0.296138007800186 1
0.158020565415805 1
0.100479753262488 1
0.0449311993895659 1
0.0299521460586248 1
0.262876607517982 1
0.154823830625151 1
0.305519580000585 1
0.245490329545156 1
0.0836834156521735 1
0.169569203732701 1
0.235440975561562 1
0.140767638532727 1
0.230816362725475 1
0.359281502192814 1
0.194647584149511 1
0.11848916053449 1
0.232812370544735 1
0.295741715450881 1
0.119354826759466 1
0.283725294307743 1
0.456571609475758 0
0.250513300599502 1
0.0462159696772882 1
0.132139923797166 1
0.135079716872429 1
0.342275875237457 1
0.424734619548275 1
0.276603704126652 1
0.232233720084753 1
0.227346155021763 1
0.0630266387948275 1
0.312247783938876 1
-0.0473596825487789 1
0.0523773836415806 1
-0.0923978210044565 0
0.0451231356304209 1
0.129982733291747 1
0.144720870317904 1
0.155635159025946 1
0.32945509791478 1
0.047340316225722 1
0.278744777739504 1
0.131811977102224 1
0.272956919639661 1
0.0322516881714995 1
-0.0241118316933715 1
0.337831032077722 1
0.361197113862704 1
0.101010288828539 1
0.0544947304836849 1
0.388052630841976 1
0.237366066759638 1
0.41388239658675 1
0.257599034834999 1
0.116114266212563 1
0.350198071533871 1
0.0538752649269839 1
0.124821316971428 1
0.00896940770518993 1
0.128202608264879 1
0.383886956331133 1
0.122463428846526 1
0.176299789739451 1
0.255126402984479 1
-0.0288539941207062 0
0.207494892799664 1
0.215598851399075 1
0.298779469760118 1
0.341712080784312 1
0.308351910748198 1
0.0695164647461076 1
0.101056467365451 1
0.0501303218556744 1
0.304402935394862 1
0.26415381177782 1
0.183822994509344 1
0.0705171307073108 1
0.122095765348584 1
0.160230059413246 1
0.184330393877224 1
0.282704042588605 1
0.250319700545196 1
0.0540920796460511 1
0.2074071804145 1
0.180976886822185 1
0.0929379748294841 1
0.253478362987551 1
0.340814835001519 1
0.17662610444641 1
0.371387436069422 1
0.268674231236568 1
0.29353599311414 1
0.178002977718796 1
0.415390837171618 1
0.32453271756671 1
0.288966406386594 1
0.072099544172562 1
0.170372240341247 1
0.0551719271104728 1
-0.00317654206534037 1
0.286033578334558 1
0.171793616552771 1
0.197030588474732 1
0.163920701848949 1
0.196194906713789 1
0.361510340489152 1
0.0591139747003462 1
0.197337147533362 1
0.192784806842468 1
0.0811014737750818 1
0.235561151000072 1
0.332074389332271 1
0.282277761429019 1
0.327774161675829 1
0.172117998439254 1
0.242329329486463 1
0.311149069413638 1
0.13539557415331 1
0.279315375614915 1
0.318850553431252 1
0.101569901384657 1
0.35076471462555 1
0.214055883378226 1
0.159530089199443 1
0.092706933740548 1
0.152366394928637 1
0.2590542516353 1
-0.0216003470378714 1
0.00314837141238855 1
0.175628252714915 1
0.220842152305601 1
0.0991318336737503 1
0.153124624944424 1
0.382696176361615 1
0.17385044795255 1
0.168672555019975 1
0.0198511719856213 1
0.143136759312028 1
0.402842656687773 1
0.112876221723173 1
0.157008199556326 1
0.202243658238008 1
0.156095876833356 1
0.247621748950852 1
0.251962632213345 1
0.320399073134207 1
0.0473967830343626 1
0.227366580412518 1
0.0803835541943849 1
0.322218662171464 1
0.528517982073079 0
0.273850308715818 1
0.115244442339538 1
0.15668300885679 1
0.225424404508618 1
0.0090528236322753 1
0.143399657605202 1
0.337555216852301 1
0.14659207487809 1
0.051370495463312 1
0.0570142572492012 1
0.391083917738772 1
0.338082971015027 1
-0.0943754720413509 0
0.262786580424222 1
0.170513174468384 1
0.174336125200968 1
0.187915488492388 1
0.068882936135969 1
0.0615502269802582 1
0.353837616615771 1
0.0676639226463532 1
-0.0134398752708287 1
0.239356728509523 1
0.261312673877903 1
0.116787178956 1
0.377014509752896 1
0.297397006712964 1
0.147062790789104 1
0.442255908314894 0
0.398679753138415 1
0.233539070704438 1
0.123755772667616 1
0.180400280615776 1
0.354063996041344 1
0.0476739776587985 1
0.196169181959547 1
0.183474993670242 1
0.274333926025007 1
0.242577700797771 1
0.0649901928908204 1
0.304555723616327 1
0.410154565166957 1
0.272663060124021 1
0.0955948811921706 1
-0.0756583393155147 0
0.120472810520088 1
0.172633280106482 1
0.141780565481325 1
0.315092491001854 1
0.148978903258464 1
0.129826576347835 1
0.110149603376474 1
0.0890998694148642 1
0.394399685121892 1
0.0888895084843905 1
0.206539587362074 1
0.243218157483739 1
0.122086905636484 1
0.40218995470398 1
0.058071087255813 1
-0.173983913088724 0
0.098974714067371 1
0.127157063355231 1
0.095410907199564 1
0.19774890682753 1
0.195561343369425 1
0.0641557154971239 1
0.0373995156223192 1
0.311192531555609 1
0.390401884736681 1
0.0890708807858615 1
0.0368137515871538 1
0.253605305436329 1
0.404433431363591 1
0.229848218365293 1
0.234911644445513 1
0.32930259135474 1
0.293584674702031 1
0.173988171865228 1
0.128776549124837 1
0.127537411311467 1
0.424509976730784 0
0.219120553861373 1
0.0948792119742566 1
0.188705527281603 1
0.231586030855758 1
0.0456161940996724 1
0.257467627223532 1
0.145111441052532 1
0.116900641144542 1
0.136654523881784 1
0.138840478547737 1
0.171177156019943 1
0.364503709406956 1
0.195607283423058 1
0.396261439495056 1
0.391692844793729 1
0.224258556281018 1
0.198290062325008 1
0.211980596781266 1
0.413839661209894 1
0.264480692607274 1
0.389625789909691 1
0.348806362063682 1
0.38459061465816 1
0.238595993858667 1
0.135435713757522 1
0.34183284248233 1
0.161421554249972 1
0.19204874530154 1
0.0843142661356457 1
0.132998435859846 1
0.203355673040059 1
0.332200053357 1
0.31558708904823 1
0.161202008634338 1
0.232993581473209 1
0.155284459166016 1
0.106289082008255 1
0.317014479230092 1
0.260154401978109 1
0.291820986005828 1
0.0734976022236409 1
0.179130704958631 1
0.257706230206134 1
0.101913160500104 1
0.111765509078997 1
0.380640139131093 1
0.190028084025026 1
0.360344418381797 1
0.103327388017125 1
0.267044335785465 1
0.351796477053147 1
0.301044700049933 1
0.108074068440039 1
0.217126659852047 1
0.199304397361525 1
0.24579959169358 1
0.337378705424625 1
0.127364190592619 1
0.264024313760743 1
0.429362462406322 1
0.230843122258052 1
0.187889454060922 1
0.0687900013095873 1
0.0304830221675398 1
0.272952468775705 1
0.233875996740757 1
0.345644255197651 1
0.191787145657255 1
0.141621423528108 1
0.258815483864567 1
0.199889670332649 1
0.302200299150162 1
-0.00778760069575498 1
0.191922404935741 1
0.294161231615627 1
0.0154488627834545 1
0.0716383872576974 1
0.206400069397152 1
0.0465795532966545 1
0.423134845152555 1
0.41117374382602 1
0.374693368549481 1
0.254612049833264 1
0.111486022151391 1
0.241847933497926 1
-0.0424474785162908 0
0.231169041909262 1
0.0420852692713411 1
0.389795791596902 1
0.194820175025077 1
0.0289086648500993 1
0.282488917394516 1
0.378719156105323 1
0.448771852421212 0
0.45257982441296 1
0.0791742382994145 1
0.112513319830248 1
0.132562516598767 1
0.0810700351317345 1
0.198876945112514 1
0.314121531866211 1
0.195761273395151 1
0.381757899564881 1
0.143187248399071 1
0.191080214764805 1
0.0143806643913754 1
0.219738245893518 1
0.309358573777353 1
0.0317070994328797 1
0.252827492400106 1
0.300473510402624 1
0.519542929477097 0
0.0287558936352139 1
0.324389351031893 1
0.254104766911149 1
0.189475403024799 1
0.330365330235236 1
0.0167491339935882 1
-0.014622503384305 0
0.460789466626623 0
0.137796306637608 1
0.232962889961579 1
0.196558071386764 1
0.0745078514080722 1
0.135474155019547 1
0.470311285910246 0
0.303228256465186 1
0.422115757174203 1
0.0672411321966704 1
0.31107506712933 1
0.0328350398986613 1
0.215816881842567 1
0.18610089386293 1
0.34803685130853 1
0.119683140787149 1
0.164450795587134 1
0.175427078952962 1
0.0111052775543157 1
0.120228126033528 1
0.143542323194625 1
0.138768494991791 1
0.281331801158166 1
0.204833710414872 1
0.246298715899803 1
-0.05212434715736 0
0.213705353639254 1
0.26372338051469 1
0.0484134854321967 1
0.211950993526818 1
0.451481533259058 0
0.272107992434367 1
0.107224548443043 1
0.144595991514289 1
0.208968169042032 1
0.244991762244606 1
-0.0736039281367371 0
0.412470859088721 1
0.16191458750104 1
0.33981348648124 1
0.241830872521722 1
0.380373340021907 1
0.0602777804744631 1
0.104864161339296 1
0.0958138571755699 1
0.0983404186016561 1
0.147593456690474 1
0.343551132404226 1
0.285832114426432 1
0.183997512761017 1
0.308584652508474 1
0.144680430870067 1
0.132479161389841 1
0.453588503487278 0
0.121813834154123 1
0.379776769210218 1
0.0766549005627515 1
0.135294332203327 1
0.301549068691417 1
0.18231750819205 1
0.125789283288397 1
0.295478913220093 1
0.295567679186741 1
0.208715604661476 1
0.170541506765299 1
0.116501171572992 1
0.144764146191635 1
0.267725426176979 1
0.00576513099755167 1
0.0709631319757772 1
0.235433235752505 1
0.199184889986099 1
0.244535519379417 1
0.242636726238671 1
0.245670649660611 1
0.271679363217526 1
0.215104041626685 1
0.069835223120072 1
0.134171254838664 1
0.377888455393996 1
0.148466096817104 1
0.271117516258088 1
0.171780883648472 1
0.225999695034641 1
0.202677881070237 1
0.389596921500059 1
0.192247394032369 1
0.321673618364852 1
0.235754099355911 1
0.124077255043671 1
0.1491568924023 1
0.294265428113521 1
0.152912233793859 1
0.32682219813713 1
0.234078351194173 1
0.260041685290829 1
0.0418834012513396 1
0.0560735064881057 1
0.141220337928922 1
0.291289639713735 1
0.121613266964316 1
0.203405160786641 1
0.115924014275665 1
0.161805492547849 1
0.294027720367563 1
0.148431261452489 1
0.388725441332991 1
0.220485252776575 1
0.269505990365331 1
0.261998919412115 1
0.0149435397156129 1
0.304380989384704 1
0.19410729676743 1
0.230101234429075 1
0.00617785183281896 1
0.12441345599358 1
0.237893235552916 1
0.17796590429013 1
0.108297388974706 1
0.154364525186918 1
0.0978613886889657 1
0.271113184825558 1
0.267115413135719 1
0.263422640691176 1
0.142586046692625 1
0.130229997585355 1
0.163319014606489 1
0.306585901665994 1
0.241911547692801 1
0.195805699445688 1
0.135947072003656 1
0.253472065575874 1
0.134957876546976 1
0.16820192101745 1
0.466197497651198 0
0.277807478401952 1
0.00415689061367005 1
0.148745533907731 1
0.272388654544427 1
0.0787057365153406 1
0.35287314510969 1
0.222853257168208 1
0.296620120702779 1
0.122669622225077 1
0.409207965215839 1
-0.0177613380215561 0
0.218042725594787 1
0.240481699745553 1
0.304546157144722 1
0.251345054112169 1
0.0497534785378432 1
0.0513518267434054 1
0.383332200333779 1
0.305050558930014 1
0.302923487520126 1
0.131639425160707 1
0.230056103516636 1
0.0772412163370395 1
0.16038172866769 1
-0.0533283839472709 1
0.183189449799296 1
0.213742790776949 1
0.0412101713262647 1
0.290370431703097 1
0.120361418664382 1
0.316037338382621 1
0.409551820822494 0
0.228251029965548 1
-0.0428191897903994 1
0.207334724372739 1
0.427431315320807 0
0.237921144450859 1
0.109093877149051 1
0.228958367179488 1
0.0777443989150477 1
0.352972720029932 1
0.214387005553373 1
0.315159087349804 1
0.134458677619133 1
0.16421913395107 1
-0.0319183340251056 1
0.129977732574991 1
0.189514273996278 1
0.3889692985705 1
0.0699313657402923 1
0.320318718455568 1
0.169092613306229 1
0.0402142305366338 1
0.274903106238541 1
0.143220241489837 1
0.139909109343768 1
0.302885133776229 1
0.334039206291578 1
0.298791753123882 1
0.23313365637399 1
0.116008538809366 1
0.264218154740579 1
0.214723979088701 1
0.0461662633669043 1
0.102388533208908 1
0.115818185317015 1
0.269176200845106 1
0.0671181858863978 1
0.364049674337986 1
0.343261071453537 1
0.273938847771744 1
0.265011784873555 1
0.219786516547228 1
0.225588588139327 1
-0.0557333708569712 1
0.128201899994524 1
0.257536376599233 1
0.182803627979859 1
-0.0371099450494754 1
0.136241526232687 1
0.240210255788533 1
0.330088540246906 1
0.203178447882823 1
0.25284502707745 1
0.192139268688832 1
0.0232216139967134 1
0.25915611924818 1
0.311383976903535 1
0.221444592507982 1
0.166409417730849 1
0.235786756605144 1
0.23668620496096 1
0.108533534102834 1
0.20729868294885 1
0.15690282951601 1
0.272838661837284 1
0.12820504948658 1
0.211691054555727 1
0.261960077581944 1
0.240386043734919 1
0.170013333441217 1
0.244948710872095 1
0.116241995261483 1
0.152845083633289 1
0.176416616250188 1
0.149617520273697 1
0.14445411497204 1
0.173857485206593 1
0.204793834275904 1
0.12272968422094 1
0.257727909707065 1
0.163389226590826 1
0.203053524284992 1
0.146943147813232 1
0.218596212008298 1
0.28406682124845 1
0.175407497467521 1
0.297613234403899 1
0.1336418113707 1
0.205833994222264 1
0.0990872074115467 1
0.261308035539966 1
0.463969130404744 1
0.0343399405256764 1
0.229752257012027 1
0.107640315238247 1
0.111517628531715 1
0.0785713267075766 1
0.0372518067057297 1
-0.148484205732677 0
0.194194529197031 1
0.241737093453837 1
0.32035895984836 1
0.120349692523794 1
0.161921186840323 1
0.164869227965729 1
0.11944318717425 1
0.311310102624061 1
0.225698049147569 1
0.283449916832011 1
0.177860220678186 1
0.334332753855065 1
0.624289693428589 0
0.241740067417672 1
0.262028559487821 1
0.20443624959044 1
0.396211587017159 1
0.12876154753072 1
0.0377602130506558 1
0.188650333757377 1
0.233961189217762 1
0.288290497257012 1
0.287839261702673 1
0.320883955365141 1
0.303110598844437 1
0.239256965630981 1
0.165192754904392 1
0.185693649507254 1
0.413446845665419 0
0.279826171547032 1
0.150546413330883 1
0.189509503340222 1
0.348144152249626 1
0.296358340680427 1
-0.0268919889541194 1
0.0934488533834623 1
0.304565763523195 1
0.242038557664725 1
0.0887222655394212 1
0.402557846609358 1
0.042058777238118 1
0.270554771640527 1
0.272612144756458 1
0.243341156025773 1
0.209525264547372 1
0.199209667979972 1
0.462742519629007 0
0.11717654672635 1
-0.0458467595287961 0
0.219612853475504 1
-0.027542131165856 0
0.227699756994978 1
0.304605149621825 1
0.155162874805928 1
0.173944608081027 1
0.248872103937955 1
0.218782015711325 1
0.209293212740756 1
0.159563764682303 1
0.322971024113905 1
0.0138012351942781 1
0.187665504227945 1
0.255545253433022 1
0.254297359239917 1
0.251254411264659 1
0.442028987971103 1
0.197366062688332 1
0.107749677247223 1
0.628117929838235 0
0.298558991240487 1
0.397075660417525 1
0.0925162633495025 1
0.110426913252836 1
0.236957628460747 1
0.287979091206848 1
0.357690071954312 1
0.217217090020967 1
0.0861719067539494 1
0.327896942523127 1
0.0885643148052122 1
0.259596938518706 1
0.194440705216524 1
0.116821564635562 1
0.304376541748023 1
0.433359140021241 0
0.0681128425453539 1
0.312598400767467 1
0.0745069408254241 1
0.143634944588994 1
0.378142448076316 1
0.0584109117936102 1
0.118104506176016 1
0.190521134925824 1
0.425135944382706 0
0.284391254456216 1
0.175893987619199 1
0.0295710645733169 1
0.0398920538064172 1
0.425568203247474 1
0.186744721178482 1
0.354666645620261 1
0.310307131671254 1
0.323093220324658 1
0.162101245251405 1
0.248199144489193 1
0.122827869525277 1
0.260332119339147 1
0.0605089758084018 1
0.109835069014878 1
0.14680063555292 1
0.156267622848763 1
0.285047747645557 1
0.176366447738159 1
0.0933331556116444 1
0.307007607275295 1
-0.0191229951840239 0
0.300098380800318 1
0.495216069801552 0
0.185362329675975 1
0.0903067638669467 1
0.214988356950617 1
0.240562297494156 1
0.0527822717165413 1
0.276370397906277 1
0.200503797006263 1
0.11550033810943 1
0.198983915807643 1
0.208148963692121 1
0.0580584662378369 1
0.255923468377323 1
0.109776598660682 1
0.0341647628584559 1
-0.0273387698305264 0
0.108152452080792 1
0.332997589364423 1
0.355238993789871 1
0.261110696741009 1
0.224591465881134 1
0.239037152223782 1
0.125108803509101 1
0.0197487046428236 1
0.164380180169702 1
0.124701629078992 1
0.166158894356633 1
0.188942434539178 1
0.0752312208582515 1
0.0827969171004317 1
0.104117798934379 1
-0.108816881317702 0
0.302092477597252 1
0.377047204323827 1
0.331872479037233 1
0.163846378228056 1
0.28896923555572 1
-0.0356499197855516 0
0.0141609288924507 1
0.0452040490835467 1
0.152883648758827 1
0.176452649658806 1
0.216984583895841 1
0.380397441789639 1
0.209743197318895 1
0.30338641743496 1
0.332660336057477 1
0.283391062137172 1
0.192540073070003 1
0.181543515155782 1
0.279762151227443 1
0.551539683780202 0
0.169148716781108 1
0.170129129608867 1
0.282123174316102 1
0.208717369373605 1
0.164808006469338 1
0.316143408434472 1
0.208356834610379 1
0.0555880179622644 1
0.157800934332357 1
0.117494481544384 1
0.306275812662072 1
0.177161797356373 1
0.203189242913366 1
0.16298732469779 1
0.049350857353294 1
0.238597015640058 1
0.100863146545101 1
0.271346575499377 1
0.309823562994907 1
0.183234748414163 1
0.0303704082068404 1
-0.0375134613365612 0
0.357226270157352 1
0.138800744027421 1
0.0781297625507971 1
0.174198845653394 1
0.379375864832987 1
0.448538875957043 0
0.145353015060205 1
0.214013563549911 1
0.122654801773425 1
0.458277238078822 0
0.362694525134654 1
0.348850152218495 1
0.45668506967175 0
0.159675765680408 1
0.0582225235778593 1
0.10301540068828 1
0.270898730132701 1
0.170264415237214 1
0.0526173403733569 1
0.285220916802232 1
0.160841390258964 1
0.279863739275061 1
-0.0673094927407262 0
0.205061030429363 1
0.203641184039362 1
0.212857137603979 1
0.364901906855981 1
-0.00420987821568075 1
0.315471352511571 1
0.0669191414734787 1
0.385535323083971 1
0.138128213870899 1
0.161608235935508 1
0.307115054494826 1
0.337230028775817 1
0.201043415952403 1
0.338715633002727 1
0.249363406981797 1
0.125046480005541 1
0.355988558662644 1
0.296322342492012 1
0.211865792648521 1
0.327123266268005 1
-0.0052560537351145 1
0.239498574579315 1
0.215591781920314 1
0.0715006049479487 1
0.315602597181105 1
0.221265031905073 1
0.266877562174104 1
0.312530867399313 1
0.283528539912527 1
0.0733008912245516 1
0.263533530571613 1
0.2416679151729 1
0.13004064870245 1
0.104704765660152 1
0.162648852577287 1
0.343314378650283 1
0.395143328853965 1
0.137175046463461 1
0.157248717941916 1
0.167579682942447 1
0.316045565772323 1
0.13295056843445 1
0.130689697495195 1
0.237990293840148 1
0.178232124465005 1
0.220248142891433 1
0.174784275217961 1
0.0321217231720275 1
0.320944662766531 1
0.178493946401477 1
0.10639817248068 1
0.234416742214814 1
0.271118522514375 1
0.128980802875592 1
0.335174398732288 1
0.341207311538934 1
0.09650512393853 1
0.333818138309399 1
0.143046206394387 1
0.166686842552101 1
0.254584715729522 1
0.310979860700961 1
0.189509287102889 1
0.262997874263265 1
0.204769117624553 1
0.33370806823008 1
0.270439356485153 1
0.147067419756768 1
0.15711848604793 1
0.299082630306766 1
0.398713892747728 1
0.146073679072627 1
0.429901146182237 1
0.162851736866074 1
0.195679115509303 1
0.133063672194589 1
0.268564499850868 1
0.399627638375953 1
0.343901787200377 1
0.284364672106019 1
0.263190937994548 1
0.152269406635033 1
0.214853983590956 1
0.0685531604445506 1
0.33155631330895 1
0.176078090109503 1
0.420428872237548 0
0.201379911276952 1
0.169494079148516 1
0.221228865173544 1
0.227976999757277 1
0.37897388111957 1
0.360760919645525 1
0.238177028956422 1
0.247511595308973 1
0.0985795129473322 1
0.102937911196382 1
0.0401517736127484 1
-0.0433453056242855 0
0.188249193564578 1
0.049615121318734 1
0.138653915592712 1
-0.0395087974366293 0
0.28170706888398 1
0.263828697076589 1
0.369376037703283 1
0.135863728270998 1
0.131131342058251 1
0.316726806550919 1
0.254231902994139 1
0.106793042164395 1
0.242038376267424 1
0.209991510212807 1
0.195586026988988 1
0.232316083593378 1
0.374043875841245 1
0.215825517828203 1
-0.128157057638161 0
0.161446477237224 1
0.22492403480931 1
0.205984117134601 1
0.35609264831164 1
0.247668944406455 1
0.193032411288847 1
0.228682002069824 1
0.173568551954659 1
0.0589159603200537 1
0.224767866670539 1
0.257938047425432 1
0.175977920380208 1
0.200494185468376 1
0.237023107710952 1
0.225774371838348 1
0.237728709396607 1
0.0550476323048998 1
0.23636133968546 1
0.198432993835824 1
0.324223740822012 1
0.134591975733126 1
0.177884063280234 1
0.157096303423634 1
0.0418967129850599 1
0.231216376037717 1
0.312401630473457 1
0.038385773622866 1
0.196234256559825 1
0.182314042767857 1
0.297426635574616 1
0.189490905564087 1
0.140998419196545 1
0.170577218882733 1
0.184366868205319 1
0.350036107357178 1
0.0270903441438791 1
0.254220772440472 1
0.0861665914755561 1
0.160076716462782 1
0.153288838849922 1
0.252108582714935 1
0.212665832778807 1
0.326225903509071 1
0.233656221698097 1
-0.068228990144761 0
0.224386899861003 1
0.0586880177448459 1
0.173603742217667 1
0.168179263500996 1
0.116454979880429 1
0.178548668080062 1
0.289919741601967 1
0.359104966915448 1
0.393805120226206 1
0.0237585493569712 1
0.00639776379353852 1
0.0681648191636303 1
0.242824890496728 1
0.233526041423686 1
0.280446544077077 1
0.214635777850648 1
0.336631725138681 1
0.170812765361124 1
0.292052591292269 1
0.383417287876133 1
0.237941528740043 1
0.0495169537107929 1
0.0671495510842218 1
0.227596520872732 1
0.108117728784781 1
0.0543443035381426 1
0.395326771141066 1
0.148783506592296 1
0.209534056798518 1
0.167956316572683 1
0.254866242095805 1
0.0318310435993961 1
-0.121654064424593 0
0.0705575423051156 1
0.161727814806255 1
0.0514363306998932 1
0.0186286856953311 1
0.26122111963469 1
0.293196072329874 1
0.237606223728803 1
0.27194976742288 1
0.299722999293041 1
0.374382253958893 1
0.13236747756823 1
0.390399029330725 1
0.268736958792331 1
-0.0118686654174729 1
0.328193288535154 1
0.208181376934866 1
0.329268311702026 1
0.192343928281971 1
0.236764220120395 1
0.17606005674252 1
0.191776669236557 1
0.0957618672233341 1
0.0734524594980315 1
0.195710344154905 1
0.196572041440132 1
0.225288309046781 1
0.18016422454407 1
0.136803392432467 1
0.218999226977758 1
0.196922580621214 1
0.0252390722587121 1
0.136917550069924 1
0.348546133411669 1
0.490471230845168 0
-0.0417095300025751 1
0.237482147633978 1
-0.0332449995092896 0
0.15028275432684 1
0.237502595512794 1
0.0991317471929851 1
0.0950015926742004 1
0.25634072853925 1
0.213152606600123 1
0.463304395064644 0
0.273498321823739 1
-0.028965859587941 1
0.362102998871628 1
0.253775422775365 1
0.260276794460038 1
0.241012707391814 1
0.0484145800535125 1
0.105576648004839 1
0.119730903362141 1
0.218679318453595 1
0.320852005602741 1
-0.0535300776182645 0
0.293378287310804 1
0.368299723216436 1
0.299135513367842 1
0.387828606406011 1
0.266783416990119 1
0.170952609464466 1
0.170470824972259 1
0.349378930371496 1
0.292349577430854 1
0.201680510991279 1
0.294836398654255 1
0.165045733392546 1
0.334001479193022 1
0.175692796623768 1
0.382585084967509 1
0.167022521940223 1
0.0713548525559918 1
0.153695790209954 1
0.0732204385058877 1
0.227572952522769 1
0.17326712931791 1
0.128391009225061 1
0.0743185093129979 1
0.0988403563736169 1
0.309106059697752 1
0.496805289799809 0
0.0331284246051467 1
0.0737232635595376 1
0.242828134780148 1
0.173192800561649 1
-0.00280412928313555 1
0.153681178132129 1
0.24373095011443 1
0.498845051004683 0
0.274337227113609 1
0.0869531619216077 1
0.0176224811629614 1
0.199767474254341 1
0.444748764760709 0
0.19826716540704 1
0.148199916792351 1
0.164615954187477 1
0.134278270419152 1
0.254472825751966 1
0.270982563028001 1
0.233921272377911 1
0.226234100854983 1
0.0040892615527783 1
0.0987057235593567 1
0.159356365770644 1
0.352025346919266 1
0.133508795562118 1
0.316105527342171 1
-0.0698024070162198 0
0.211083612119516 1
0.0694552431578882 1
0.0321282969615506 1
0.0316603662702125 1
0.0479682801427136 1
0.162219530623228 1
0.0743736047403129 1
0.144327232359396 1
0.223430506651082 1
0.0894218800027309 1
0.0320625358367472 1
0.146907491183856 1
0.374984908309004 1
0.239738824616863 1
-0.0689395920799185 0
0.236228855246819 1
0.298360464812225 1
0.269935576623419 1
0.151621870683622 1
0.274875708660861 1
-0.00240228427401824 0
0.129413543114523 1
0.305112440311311 1
0.129692742429764 1
0.292332694323232 1
-0.161487362347078 0
0.07648270105774 1
0.143941432535903 1
0.296247715895771 1
0.169358020293161 1
0.112977512138446 1
0.0444668491867928 1
0.148187576568887 1
0.367916022589567 1
0.11843731184731 1
0.154116103882174 1
0.333707317103087 1
0.0591393170317191 1
0.169473260514377 1
0.0923577336433239 1
0.22962658741641 1
0.137026448166352 1
0.132949654706813 1
0.0286995547396649 1
0.210405450192833 1
-0.0148741899169492 1
0.00138311792797156 1
0.282668025035827 1
0.267938726235897 1
0.331458217139414 1
0.159448600292724 1
0.226292190214039 1
0.380684688947027 1
0.268917525071328 1
0.0661973989666715 1
0.237473989948918 1
0.434868366372787 0
0.10114021590182 1
0.0825036701934821 1
0.194945803486242 1
0.218155763669817 1
0.331491860374532 1
0.191731890588491 1
0.141299337062871 1
0.0870797865287516 1
0.333265171932627 1
0.0548263211759947 1
0.171056468899911 1
0.212463588505684 1
0.0983558763157578 1
0.0705347187525895 1
0.167756024578793 1
0.270976515571075 1
0.253677085620436 1
0.239255539810048 1
0.0152441911161859 1
0.211352552195859 1
0.141634973776533 1
0.140379223683738 1
0.0578339620132666 1
0.323063844239955 1
0.217004079805003 1
-0.0146998222303478 0
-0.0240968758918477 0
0.115601801382893 1
0.137766659036924 1
0.196697045870712 1
0.238729212206672 1
0.207028364693752 1
-0.0450343153420878 0
0.264069767909827 1
0.0821193057103528 1
0.181509040962321 1
0.210101570599764 1
0.261350234327377 1
-0.0223644718727391 1
0.309914844962965 1
0.329787408913411 1
0.289807473171973 1
0.161929735447507 1
0.231503635699358 1
0.119518754315675 1
0.163242297829433 1
0.263828071082813 1
0.244056242875601 1
0.196326682215607 1
0.202927622041151 1
0.269213375495964 1
0.100768404080795 1
0.179140095871667 1
0.290570007184215 1
-0.222147244151903 0
0.0218801088969882 1
0.248557240857086 1
0.329132241868842 1
0.281814907959115 1
-0.0236115896063316 0
0.302698456110141 1
0.433912745065528 0
0.139502836620629 1
0.190796192164266 1
0.186139812283461 1
0.179806557480781 1
0.227104149960481 1
-0.0851042648440893 0
0.0992184249298932 1
0.266116757978871 1
0.0300743724918772 1
0.124475412329451 1
0.203891763556689 1
0.244136631189176 1
-0.0402442860200711 1
-0.013401525196582 1
0.15497462505496 1
0.345371369011571 1
0.30633289464385 1
0.261147220284122 1
0.242644295032358 1
0.114372256381063 1
0.407829210944576 1
0.26175197238922 1
0.0943692217711073 1
0.180848576543377 1
0.196514275619587 1
0.26324749618166 1
0.230788210185297 1
0.352118334722635 1
0.33120476228244 1
0.307007546252735 1
0.158486383195149 1
0.0638270941990639 1
0.258709113807743 1
0.12710232407112 1
0.146838109344046 1
0.266674020747572 1
0.430856986364732 0
0.131446309295432 1
0.434329853426185 0
0.404561277975567 1
0.1850099641883 1
0.240856124613762 1
0.127239769189703 1
0.240645452509197 1
0.342810536170756 1
0.263807141901267 1
0.45563143162562 0
0.252358582039376 1
0.0378209190609041 1
0.207775159628681 1
0.442291805837615 0
0.264356323883943 1
0.334438048585675 1
0.207655394734545 1
0.225728476079507 1
0.223017491601484 1
0.285925750641972 1
0.214050865174015 1
0.0843258810575046 1
0.0743714147306871 1
0.0774654995062215 1
0.113741999102754 1
-0.0230042959507536 1
0.466282104308234 0
0.34983734259965 1
0.00958144821604501 1
0.249423368041002 1
0.170535736856743 1
0.189182424150637 1
0.174195444005844 1
0.145007548679067 1
0.245552692865419 1
0.175751276401998 1
0.123675442330626 1
0.146181350029073 1
0.102573155199616 1
0.0106029173311707 1
0.0334088386610642 1
0.120885526547344 1
0.00912197974868227 1
0.241985141648796 1
0.289186086565441 1
0.0942597651781163 1
0.0982693007785597 1
0.209603339379551 1
0.510850144397394 0
0.382599750364333 1
0.427798323471294 0
0.142962409036611 1
0.120052447376789 1
0.13084094939167 1
0.326134476139778 1
0.0798819070263894 1
0.269025704629388 1
0.144914244447181 1
0.397752400211044 1
0.209963283465955 1
0.0841130357637267 1
0.255084454599141 1
0.158071957279176 1
0.155259807644751 1
0.287705910191914 1
0.214153463431662 1
0.0385229745490161 1
0.270206733735844 1
0.137233486187079 1
0.053127977673089 1
0.20357325738029 1
0.196520407500079 1
0.394137576478734 1
0.0876318142951986 1
0.0751439499022303 1
0.0159022641991851 1
0.254893337176627 1
0.0847561272284669 1
0.297223379256559 1
0.157779324610841 1
0.149560490571186 1
0.146245677178453 1
0.203761568127358 1
0.198401348611151 1
0.269836737229182 1
0.033416685185857 1
0.124161269254226 1
0.308256159583402 1
0.175003020098639 1
0.285446133952211 1
0.262958325319458 1
0.165185115531187 1
0.0871703798606896 1
0.266768718935521 1
0.370690336082347 1
0.13022771035923 1
0.27123215184923 1
0.221708433641875 1
0.416307493136627 1
0.383084895440958 1
0.184338586310874 1
0.199910210251262 1
0.0479218442930713 1
0.354155194910391 1
0.243967051344111 1
0.255927089755093 1
0.1721144126574 1
0.21735798440245 1
0.0787676303075727 1
0.457058018162629 0
-0.201623186046821 0
0.195571360410694 1
0.404431392432197 1
0.159306095281795 1
0.281949581804001 1
0.181848887833101 1
0.248278193909632 1
0.287572418151875 1
0.285088796591803 1
0.19423277664519 1
0.194386492331001 1
0.0933734225716147 1
0.226633094413081 1
0.0718017263154642 1
0.0765567875443338 1
-0.0215055171983995 1
0.22010919834168 1
0.426483937851729 0
0.202947308838838 1
0.159385705470885 1
0.269029272867616 1
0.151789598206674 1
0.280433431685393 1
0.150142206430402 1
0.309459858136005 1
0.207159567357453 1
-0.0498077304911578 0
0.130489523715251 1
0.293332220969647 1
0.360645287540643 1
0.285840102044802 1
0.275646618359174 1
-0.0864109317247195 0
0.209351277420913 1
0.399973636998402 1
0.232139597283411 1
0.124081210464825 1
0.306425902723145 1
0.156010431096631 1
0.0309354974054533 1
0.209209140226637 1
0.10788952141981 1
0.186933617651851 1
0.216725640261394 1
0.0229516356872865 1
0.277760542259298 1
0.0265225286661297 1
0.156019746399914 1
0.204084429238105 1
0.347286104204861 1
0.291737569205505 1
0.111465285616884 1
0.221661002463149 1
0.192618469390911 1
0.313651515381927 1
0.0973555177940101 1
0.117603765191584 1
0.304890360466423 1
0.251890577217365 1
0.389715434909626 1
0.0576530107011549 1
0.241585446144879 1
0.360661627284366 1
0.21210987069098 1
0.151623555596772 1
0.206629952744577 1
0.259020519519533 1
0.265786876640398 1
-0.0315757516866049 0
0.0895040647782932 1
0.179888396132951 1
0.187540936198358 1
0.288046326376517 1
0.209535951043511 1
0.282693231129003 1
0.336874625006936 1
0.180699808250538 1
0.287083081091104 1
0.318382056795378 1
0.0473889788492622 1
0.0696030071492702 1
0.280064616517473 1
-0.0952566364825038 0
0.229685120398591 1
0.0150933442199423 1
0.257278129013137 1
0.249214959762828 1
0.196794579125121 1
0.489985247529464 0
0.164127453690107 1
0.470719968931735 0
0.0987761778827018 1
0.117258149128369 1
0.198143307652605 1
0.0555634779937153 1
0.220193938407651 1
0.163042770937729 1
0.365554553782678 1
0.0744904970746337 1
0.318151972290154 1
0.21939442131274 1
0.243237064331798 1
0.051636108235137 1
0.177045178654097 1
0.171668412163373 1
0.205120122049341 1
0.167394884774475 1
0.147942810444969 1
0.438208072332467 1
0.0222478764961642 1
0.195523855042228 1
0.154753900954495 1
0.216167985326427 1
0.194475728857932 1
0.0622360536924677 1
0.215117388727825 1
0.182857094341921 1
0.288338017320207 1
0.171886374036517 1
0.0782264152400383 1
0.0789456614503858 1
0.23961321279175 1
0.0179250430715128 1
0.285480519609671 1
0.243383028546102 1
0.176575376492389 1
0.0711463944548955 1
0.190426279649851 1
0.272173037929732 1
0.312014224702811 1
0.138755278630154 1
0.104882142400109 1
0.0758202284789776 1
0.181189498377206 1
0.175039814732142 1
0.31814131272872 1
0.235978795063661 1
0.0803510763300655 1
0.340986208141852 1
0.448625037990071 1
0.227283714222044 1
0.263451534922479 1
0.190854418616803 1
0.295904492095566 1
0.0196954398991613 1
0.123639037525154 1
0.293045895166492 1
0.390864725656168 1
0.106860625970848 1
0.195521516481916 1
0.275251778238059 1
0.0960793281458014 1
0.213694051435183 1
0.311756181123947 1
0.360940716873049 1
0.284929285400711 1
0.0712740241210164 1
0.289239738716448 1
0.22345588464732 1
-0.0680060712284574 0
0.110819969905367 1
0.135961364740171 1
0.129790809914406 1
0.142066993507829 1
0.444902860013001 0
0.215868530133147 1
0.122509391986298 1
0.309870440750917 1
0.0723019530758503 1
0.19117303952018 1
0.124381475704878 1
0.274672815025934 1
0.1934523531565 1
0.125634511459221 1
0.0702363701082034 1
0.164737054441347 1
0.219173512301602 1
0.0943375394314029 1
0.225488310200029 1
0.219531696306632 1
-0.100102842655849 0
0.475964250063854 0
0.16818884377672 1
0.00305361312683727 1
0.38619276251135 1
0.339775154690696 1
0.268314538537821 1
0.178416324641632 1
0.171549320461758 1
0.325405238439125 1
0.118067131680665 1
0.20736649309887 1
0.22212288698561 1
0.0879773661591796 1
0.130376048549541 1
0.4055445026638 1
0.24195484638574 1
0.183724640382531 1
0.129574525214086 1
0.101090564641626 1
0.0561764633761462 1
0.217827608644673 1
0.0233562364334579 1
0.0979145943391307 1
0.205122168556235 1
0.411419163043501 0
0.0459997860960311 1
0.275637082728832 1
0.237882347350831 1
0.346831800044932 1
0.241583783657718 1
0.232645670388483 1
0.230445784328474 1
0.130260758051311 1
0.212410533330227 1
0.256496971510208 1
0.177781989022814 1
0.16352350025065 1
0.226858974947453 1
0.0361662123915137 1
0.220878200842701 1
0.20709228195745 1
0.388581304836716 1
0.0378109516208288 1
0.273262560219024 1
0.419482033129375 1
0.179073231614374 1
0.423112137113674 1
0.200455248230161 1
0.444875038090694 1
0.0666892692601651 1
0.213088877929696 1
0.0977263960781167 1
0.21775776095072 1
0.0626356544043495 1
0.326172511043912 1
0.0874970643051008 1
0.211999914720727 1
0.255128161499023 1
0.0556847620474333 1
0.278941173383984 1
0.112335026364932 1
0.362043222147917 1
0.307895466941812 1
0.304780045150954 1
0.210127920750732 1
0.0441781682697742 1
-0.0442710800241202 1
0.13613271144999 1
0.112099213824124 1
0.273702407727386 1
0.0457464524453307 1
0.316875804340982 1
0.125417520925378 1
0.127134902251082 1
0.173171528964858 1
0.324887664293907 1
0.0489575533878195 1
0.11610838515672 1
0.368482612373514 1
0.222718230678356 1
0.26276507849708 1
0.347547178504147 1
0.356572449733188 1
0.138540723172108 1
0.279207756819859 1
0.305025093867043 1
0.0474144410103923 1
0.467981193368825 1
0.16358905573097 1
0.378229734679126 1
-0.0216932491031206 0
0.173360747244065 1
0.279747626026559 1
0.269454318333941 1
0.229531445517388 1
0.314109119456594 1
0.174745049182946 1
0.199887531088118 1
0.156251851157499 1
0.118658740474222 1
0.0240264051887782 1
0.0862484094400203 1
0.398197516653176 1
0.128152725772651 1
0.214717045995894 1
0.316089212762857 1
0.0238381889564639 1
0.186340123420602 1
0.27879004686598 1
0.188404410373314 1
0.368723737688811 1
0.0534334425854006 1
0.133991277210175 1
0.194894010772635 1
0.0897526927725523 1
0.0811703304105185 1
0.336786153618469 1
0.18355815436959 1
0.237508675641515 1
0.318881454364604 1
0.28224214484472 1
0.0938802716013307 1
0.150612244817779 1
0.321013242591871 1
0.180686429192404 1
0.174076219897399 1
0.315683923787788 1
0.188277591290172 1
0.041305689125531 1
0.33861363632827 1
0.16485761670267 1
0.215678396707369 1
0.0452979012659236 1
0.316295802404272 1
0.191158691915575 1
0.349602961657622 1
0.046517794441128 1
0.138423203550975 1
0.215963641904446 1
0.136915360564743 1
0.312895514327322 1
0.195596250939081 1
0.174304187155131 1
0.0661894174975306 1
0.210275047124014 1
0.114681983546925 1
0.138520376754956 1
0.227500459625733 1
0.024191646609509 1
0.0460383960491723 1
-0.00394452512812409 1
0.279539896569942 1
0.121498957162938 1
0.367128250958924 1
0.216861341172938 1
0.156137607013038 1
0.212320779048372 1
0.286157666727955 1
0.0170099900324166 1
0.279207173205134 1
0.1728111634502 1
0.00237883045077272 1
0.201970849550782 1
0.344044611578944 1
0.0775585699457641 1
0.0725123509751631 1
0.108200792060128 1
0.360038684592494 1
0.186696517325496 1
0.296412715729331 1
0.360234660937938 1
0.328195764440933 1
0.249626592402984 1
0.131539762720976 1
0.21149616256309 1
0.261057686018565 1
0.273806327033712 1
0.154580802020001 1
0.109134085524748 1
0.129079392066706 1
0.175561141678085 1
0.246107404688642 1
0.270603700466482 1
0.151417511469685 1
0.365387092327174 1
0.102736633713162 1
0.352175043035089 1
0.1977154963498 1
0.132591136669057 1
0.246999268243296 1
-0.0129573135937169 1
0.152692191365321 1
0.12594798482513 1
-0.119689437246495 0
0.266785302415944 1
0.153768991040885 1
0.268554323723622 1
0.433468152535738 0
0.106212145140002 1
0.507794971980807 0
0.23874118944218 1
0.242626308315305 1
0.17365133581288 1
0.0744420561157244 1
0.248560162975003 1
0.350387056527031 1
0.199577132315429 1
0.190931874961723 1
0.307342546412886 1
0.234290452371425 1
0.33573539759336 1
0.115440299829076 1
0.25771952780774 1
0.34012461973846 1
0.0506638714813501 1
0.273938539034247 1
0.174161476095363 1
0.107726244339808 1
0.311009990431586 1
0.159817247860213 1
-0.0735925363084693 0
0.00443553369284457 1
0.16009873971846 1
0.287371458778334 1
0.0846116686957593 1
0.212730027483328 1
0.190592957650185 1
0.0190494249158916 1
0.150005097969518 1
0.334373123068241 1
0.258349387623989 1
0.119856151196023 1
0.0849886630808254 1
0.0897722851875105 1
0.0738114576798715 1
0.303707524029319 1
0.276644331673793 1
0.137098762439175 1
0.283674708379082 1
0.0658653811905742 1
0.287979317369729 1
0.0508117877937331 1
0.130973776062768 1
0.433071046352373 1
0.070440635582033 1
0.266317456175307 1
0.127844515692383 1
-0.00489958142731001 1
-0.0954302138474444 0
0.531183408156985 0
0.206135249686016 1
0.120244632355094 1
0.110431463111636 1
0.191923335384678 1
0.198681646066939 1
-0.0316508609444118 0
0.377746575793865 1
0.133951719241657 1
0.0709620615871483 1
0.14631806441898 1
0.42978047449997 0
0.23042066527142 1
0.116372621690153 1
0.225118830250166 1
0.266554262409211 1
0.2437476861563 1
0.244180771166431 1
0.104798923729058 1
0.243362864855718 1
0.241090203161384 1
0.134417389171133 1
0.163824388854469 1
0.21290552405405 1
0.241674435091621 1
0.232500140019378 1
0.110746668639368 1
0.390207979694272 1
0.0683303560932978 1
0.163775414487827 1
0.399290510891536 1
0.209572012283703 1
0.163799721612746 1
0.0770363107736359 1
0.123280325227359 1
0.139859890687136 1
0.0720655686545672 1
0.279442004532468 1
0.357362442735926 1
0.0957630060619894 1
0.298216327148288 1
0.0810774887154686 1
0.376660842317976 1
0.127055385184705 1
0.21691063870747 1
0.0930006384090171 1
0.142811498138827 1
0.177771778571795 1
0.201814804372303 1
0.166616695629841 1
0.125280021966894 1
0.317899686082963 1
0.232178820509832 1
0.113096133754441 1
0.248711250060319 1
0.130401403829572 1
0.325842718605433 1
0.245147232022772 1
0.102510662175961 1
0.223950323460076 1
0.201806136247062 1
0.347434488732005 1
0.194951167344545 1
0.0998045549929885 1
0.267324878876351 1
0.36123191299497 1
0.303905477563637 1
0.425568292633916 0
-0.0214557218949512 0
0.0625324857084149 1
0.454770512576457 1
0.194441837153564 1
0.080860156928188 1
0.245042820460512 1
-0.0344398913359383 0
0.271458075701006 1
0.374727271120591 1
0.123582032046307 1
0.468499607116188 0
0.179097550390186 1
0.214016006882705 1
-0.0824146743221844 0
0.135079785917272 1
0.153424497400554 1
0.30293095805542 1
0.0657736331363069 1
0.16052428113879 1
0.197611970461792 1
0.0781171683430408 1
0.0230353934488087 1
0.245020192902798 1
0.30696864890727 1
0.270882133416363 1
0.361851429974227 1
0.274684409007701 1
0.164297868242851 1
0.277029339558864 1
0.228495748941059 1
0.184523220886124 1
0.198175785437002 1
0.247412490516661 1
0.143653921969319 1
0.103035791753083 1
0.297497675770341 1
0.208191818649929 1
0.285586335015824 1
0.226892918479319 1
0.190498106583911 1
0.157083695233806 1
0.106443654041475 1
0.179084220302746 1
0.168569157802382 1
0.1710061747622 1
0.0267574550174415 1
0.259143116818015 1
0.260322719620414 1
0.0857928676959586 1
0.23717880833487 1
0.00291944708884947 1
0.270295346403177 1
0.195680881182485 1
0.132717197343646 1
0.311592524027775 1
0.202046306955716 1
0.22837472615475 1
0.237503324667871 1
0.373586997533856 1
0.220235771289636 1
-0.0204785086517408 1
0.167033098888764 1
0.239119997732898 1
0.470189041610291 0
-0.0727309679095223 0
0.201930395704341 1
0.344327544200317 1
0.144591643531781 1
-0.0124365165182583 1
0.0710434815953781 1
0.128506457839255 1
0.00743042540705949 1
0.229580408591697 1
0.335149086685334 1
0.194652039690494 1
0.23929700867358 1
0.262397457358775 1
0.167698779213025 1
0.532402721200533 0
0.272672428272234 1
0.0287583933875919 1
0.372561456390116 1
0.133244087635858 1
0.276300046980744 1
0.345648702065006 1
0.339860466527522 1
0.246500019465763 1
-0.00769639901058397 1
0.0223761310510413 1
0.422486267944777 1
0.184636338437754 1
0.245955798471565 1
0.297547006626175 1
0.356554757655866 1
0.22663449193519 1
0.343829789748278 1
0.157491331819041 1
0.465195782445618 0
0.322367593998201 1
0.202403226931242 1
0.326863092372217 1
0.188196768904439 1
0.277372579163894 1
0.245545639139784 1
0.268883120277689 1
0.0515628677014934 1
0.239258246375473 1
0.222514614489193 1
0.0836969828962031 1
0.192268581113051 1
0.0886000051934556 1
0.0213653357586418 1
0.329122101329651 1
0.337153894354961 1
0.306498496761351 1
0.214052085365953 1
0.331323796423021 1
0.181914791425031 1
0.344623520230771 1
0.301736354326454 1
0.173951126030101 1
0.180628996143598 1
0.363096763242738 1
0.199300988547849 1
0.13120694990771 1
0.26746456605244 1
0.196162788430795 1
0.234528161417699 1
0.284655713313495 1
0.0657344237109663 1
0.198307843363899 1
0.277898103022564 1
0.134650224031971 1
0.12605844729966 1
0.0844812997575041 1
0.212883454451446 1
0.293471867314884 1
0.180020674685272 1
0.151177879286288 1
0.141226776924954 1
0.212696824469705 1
0.135338476089918 1
0.289530466747425 1
0.149307437033349 1
0.404377946612919 1
0.320032300740297 1
0.344387353854976 1
0.222975453336316 1
0.311770339726538 1
0.443209129686848 0
0.14698820358186 1
0.152191994779708 1
0.162459560054931 1
0.189517309412567 1
0.085158306573203 1
0.329137231734667 1
0.139485162031347 1
0.200457683223841 1
0.0862006045124557 1
0.163924166179166 1
0.406440192784618 1
0.200835973792749 1
0.379828855657749 1
0.330472792632896 1
0.034248864044583 1
0.104158013455333 1
0.163666016219036 1
0.231758558217954 1
0.19017344071288 1
0.130867384393671 1
-0.0278827922821466 1
0.177150460755665 1
0.461026954225275 0
0.189231825191387 1
0.476247139239656 0
0.241308367732805 1
0.389612060006823 1
0.241647149547812 1
-0.0328584818156205 1
0.414588716004828 1
0.203588080812136 1
0.16981330462247 1
0.0754622364346724 1
0.282644346102995 1
0.219625077782137 1
0.129819147716648 1
0.15719947549652 1
0.174047971454691 1
-0.0165842828278098 1
-0.122226978667139 0
0.262003989515078 1
0.254935088961741 1
0.139996903040389 1
0.197283785824907 1
0.102017739757176 1
0.0705671058824563 1
0.238486966615556 1
0.2573419911692 1
0.1883138382676 1
0.28754391727904 1
0.247236662332953 1
0.234117943649662 1
0.0914561322344713 1
0.464359704911063 0
0.203995445724142 1
0.148893105439055 1
0.106293247512561 1
0.379605511922001 1
0.275338137013391 1
0.103393131968624 1
0.408234597658015 1
0.0348486474718791 1
0.223664083255165 1
-0.0223588952588373 1
0.179738328705096 1
0.196679331354107 1
0.239865039846259 1
0.252524613459746 1
0.27533466141982 1
0.245736618046443 1
0.322942130215946 1
0.106321896142508 1
0.153684045325488 1
0.0962432015173337 1
0.0615117955499789 1
-0.113567302913758 0
0.294949329708439 1
0.389668200211417 1
0.255704823474357 1
0.0788034698026406 1
0.136386139862927 1
0.143648251032951 1
0.209727117129651 1
0.256530059145763 1
0.125001103629981 1
0.14224129382096 1
0.275738127894702 1
0.223202804000466 1
-0.0144121120863628 1
0.213279239487793 1
0.142747405147339 1
0.257468967666538 1
0.213025026133385 1
0.0602672993373251 1
0.195215709204185 1
0.134266326264267 1
0.392496451392333 1
0.288373358932248 1
0.17331490279888 1
0.231499787612062 1
0.239306552062485 1
0.235529355104303 1
0.241974749209804 1
0.418647789408922 1
0.28470493505035 1
0.324446355662429 1
0.175531279068453 1
0.155367739916293 1
0.251033128682558 1
0.107753775240026 1
0.162225466305571 1
0.279612780791713 1
0.29589722220457 1
0.212539641551153 1
0.139746336290133 1
0.333790275820763 1
0.247797913777625 1
0.183458873405338 1
0.133588037326295 1
0.143131623280835 1
0.137910836032626 1
0.196439421711779 1
0.31833681584807 1
0.290290195681821 1
0.240027974349862 1
0.22317564779113 1
0.288379566429411 1
0.373165421885612 1
0.188444734011685 1
0.438393164277392 0
0.0260524257184865 1
0.191046909452082 1
0.349688901267359 1
0.292669989449534 1
0.211174444654834 1
0.104170253698857 1
0.18470952168603 1
0.225464174495934 1
0.323112416772656 1
0.127130675599671 1
0.0907219533036192 1
0.195093509833563 1
0.30507869725703 1
0.140460084887462 1
0.132606171678312 1
0.0936213342547409 1
0.177952233535048 1
0.096270079689966 1
0.14911448045441 1
0.299036427929121 1
0.204274750275511 1
0.192716832627171 1
0.0684722002604427 1
0.391547065666803 1
0.364619028233508 1
0.200334606713677 1
0.254366234540903 1
0.190595849996411 1
0.413168883918455 1
0.227432770331712 1
0.176943245201683 1
0.235138417764421 1
0.0796128790359777 1
0.33136478928965 1
0.0522254327720413 1
0.152375367247376 1
0.295194782518452 1
0.291625234295284 1
0.11755798054738 1
0.402856174465201 1
0.266517537003794 1
0.292439005226981 1
0.151152818951621 1
0.228370252502799 1
0.433116970041028 1
0.26360283443448 1
0.309060125178528 1
0.432570116545905 1
-0.0320652387605028 0
0.158578750790877 1
0.290536010058737 1
0.206890993172858 1
0.411763100702935 1
0.267957190419918 1
0.262074390416803 1
0.172701382434664 1
0.247418913315306 1
0.0739854278630862 1
0.474925167973701 0
0.101650332884002 1
0.152238931066344 1
-0.0105515848398131 1
0.256674230061538 1
0.173676493715428 1
0.198002198463356 1
0.438077940564551 0
-0.151102035795835 0
0.319248394408346 1
-0.116124990088632 0
0.18643578853708 1
0.0990092130732642 1
0.214181568540834 1
0.017579529436308 1
0.0891879422766018 1
0.0883738181918273 1
0.187667686797625 1
0.0574366181528011 1
0.32463245391924 1
0.0974332538959849 1
0.0533106123704346 1
0.226201576512126 1
0.264170118775211 1
0.188385116349646 1
0.313826450679699 1
0.225567266692105 1
0.15984283999246 1
0.20744148911317 1
0.0943201312226485 1
0.257119397944908 1
0.0993581982093823 1
0.20182053029869 1
0.00474882141023954 1
0.161323256605904 1
0.169273770307971 1
0.340944001563539 1
0.222410936774917 1
0.260809072338118 1
0.21013395955538 1
0.190361055947835 1
0.161062743862058 1
0.209403275530015 1
0.213026357175034 1
0.289671853284453 1
0.159684900064466 1
0.122737639136471 1
0.0389583470678083 1
0.15303209457522 1
0.179117134806142 1
0.185801873875728 1
0.328363933218542 1
0.512192414856091 0
0.412105704307342 1
0.116989157286226 1
0.160688097444087 1
0.353366273722103 1
0.171919043053747 1
0.240592980570021 1
0.127536592847033 1
0.28799235727033 1
0.2439696608581 1
0.0642748168724036 1
0.180816407620189 1
0.114056683437459 1
0.262278128635298 1
0.0112481136579614 1
0.517093965442495 0
-0.00483660218599092 1
0.180792994319116 1
0.234572589155902 1
0.298026756868112 1
0.316083600694741 1
0.19394767723491 1
0.31552189593227 1
-0.0544780948875391 0
0.139617663462249 1
0.0270837547950333 1
0.260424619267464 1
0.322163632029302 1
0.193031231458778 1
0.108571341922527 1
0.220159349580819 1
0.167166158238596 1
0.371137703473063 1
0.429955523845887 1
-0.075270814240758 0
0.185910164121882 1
0.243853110746947 1
0.20798097754895 1
0.129653662078254 1
0.292894797213713 1
0.0192116238240149 1
0.10123319792795 1
0.434771801049272 0
0.366267991240227 1
0.0581677887055248 1
0.233831451999257 1
0.220946404345565 1
0.253530902664193 1
0.0658524520375332 1
0.302075379953218 1
0.0768220169791789 1
0.103377159408408 1
0.120275820132686 1
0.0901879272710104 1
0.234986907686552 1
0.175078920851134 1
0.272953521009477 1
0.23861440958648 1
0.0850226778935475 1
0.0311930754668442 1
0.237451174264719 1
0.0823078663080573 1
0.177079395180591 1
0.124717525513161 1
0.161022450144798 1
0.237498735299118 1
0.267816948129758 1
0.321328193797945 1
0.021032658831102 1
0.313158486648129 1
0.236499860493079 1
0.181487184020012 1
0.346361216559739 1
0.182014701561913 1
0.0427865316183602 1
0.101045684743717 1
-0.123531697825025 0
0.175610162698672 1
0.195232096039955 1
0.342096990221997 1
-0.0318886420663209 1
0.462481158197701 1
0.231523567170155 1
0.333260777183465 1
0.315956172902447 1
0.244568179562415 1
0.221092547389617 1
0.17624573610586 1
0.175422750839698 1
0.353740435785734 1
0.258641658387768 1
0.194302998782079 1
0.273764714122483 1
0.275961001581144 1
0.505790215864355 0
0.389988336936531 1
0.211935976786468 1
-0.0636124742895081 0
0.314512257665149 1
0.259207414896996 1
0.299909309835195 1
0.06744984993372 1
0.119792137067539 1
0.358334996502938 1
0.157625504028349 1
0.302924728335871 1
0.0257974029898116 1
0.171362275813609 1
0.173946487633165 1
0.0650738819114645 1
0.258488883318116 1
0.166245337889307 1
0.189221706555189 1
0.235421334675741 1
0.20615834563348 1
0.0752510549778246 1
0.174185004264604 1
0.240716328321591 1
0.224701409495926 1
0.255816731965325 1
0.285892447026255 1
0.330204466508236 1
0.241491308390875 1
0.250831857588767 1
0.275879131804565 1
0.035852382135275 1
0.318721328709459 1
0.335148984656542 1
0.164280771062196 1
0.233473299308144 1
0.329551403702867 1
0.368451379229779 1
0.168271448798487 1
0.233997860494329 1
0.180697923518522 1
0.277304806021403 1
0.409668277796429 1
0.229473133675492 1
-0.0258328254207741 1
0.00954850852488208 1
0.206695598764173 1
0.248889318373085 1
0.199988331209092 1
0.371390401441154 1
0.14634775460284 1
0.26556293225988 1
0.341805342991401 1
0.225944980939637 1
0.314602543906802 1
0.0502244303406367 1
0.161684324710007 1
0.14377694449639 1
0.2111427893678 1
0.118408511153708 1
0.236114393499333 1
0.201491073118049 1
0.377410800970899 1
0.419420880682883 0
0.0786613923810147 1
0.0412324684795899 1
0.0765476685196788 1
0.257933956851689 1
0.172656687270716 1
0.356788058966631 1
0.213023897805613 1
0.374175734555237 1
0.15868577018779 1
0.0795135014582632 1
0.106236206361123 1
0.20728394448158 1
0.26289862635014 1
0.124846669587505 1
0.119056195670419 1
0.314363442585725 1
0.0271546884139334 1
0.331011468807711 1
0.371871137030389 1
0.249178425376923 1
0.132193308215759 1
0.130133239864606 1
0.15934775710022 1
-0.0410375980769207 0
0.212798407393148 1
0.0542436602142028 1
0.386296735193961 1
0.298745651570759 1
0.125572896151223 1
0.131592146997296 1
0.15543632397807 1
0.174230947501062 1
0.17503216450762 1
0.398735012020812 1
0.0482758460731203 1
0.179408380804535 1
0.176687607167947 1
0.35435207353809 1
0.172140573394438 1
0.0532582810676757 1
0.179666492203591 1
0.158318378934508 1
0.299255383045961 1
0.418712134114283 1
0.120813956221936 1
0.103373673164359 1
0.243164977901527 1
0.148732801516597 1
0.19525055437152 1
0.464524162812982 0
0.023617785489792 1
0.271238083351462 1
0.148277323335103 1
0.245745495538832 1
0.175857005900183 1
0.163460967617664 1
0.451759824094286 0
0.246677348807119 1
0.197988077773415 1
0.160833195431908 1
0.20671572342276 1
0.191115124643551 1
0.231494817091268 1
0.0782627206742901 1
0.25434759992147 1
0.291835971363982 1
0.341040348406627 1
0.381401292885723 1
0.117393313274046 1
-0.0242364981977487 0
0.408181002919063 1
0.207647150134353 1
0.177662607774 1
0.0531807421262481 1
0.147288908025118 1
0.111629185572129 1
0.252676388410057 1
0.138719748771318 1
0.136857980277766 1
0.113561886591904 1
0.201616564758894 1
0.221342070792746 1
0.144627707136644 1
0.151076659739115 1
0.000402359647650376 1
0.0219915586462825 1
0.493116190041913 1
0.149874986557018 1
0.305316768332828 1
0.346785646490503 1
0.261300726039353 1
0.0688273349085022 1
0.235347798068467 1
0.381181893363051 1
0.165652800550056 1
0.145182187094795 1
0.107128672597326 1
0.215795610635752 1
0.258101038030781 1
0.0724005324387975 1
0.418726758588845 1
0.282298303712901 1
-0.0205588358013607 1
0.303223640962393 1
0.218950589521191 1
-0.142329422378507 0
0.128034363457087 1
0.265957820551603 1
0.0248396906073124 1
0.000331734499836638 1
0.328403102150369 1
0.303805010499443 1
0.173025024731737 1
0.321211386590934 1
0.317106834432238 1
0.391064992734957 1
0.190026690822804 1
-0.0607259335397574 0
0.335559223631237 1
0.326898885737392 1
0.179765218192506 1
0.240043303799216 1
0.151563068562214 1
0.28007980417748 1
0.206980059933097 1
0.137268252673053 1
0.222355805430183 1
0.167529388098312 1
0.282073360410804 1
0.112795688324785 1
0.372009808959248 1
0.271892271137006 1
0.056405331418374 1
0.267654045063902 1
0.257134842744304 1
0.3655740406151 1
0.189365863085471 1
0.189085767533802 1
0.330581369145893 1
0.241219968642172 1
0.431533956486605 0
0.219611024898227 1
0.162379227827128 1
0.130588087141652 1
0.222765797147449 1
0.306935940871189 1
0.305679384157513 1
0.219776930219343 1
0.395376411652222 1
0.0352393646334357 1
0.226682284092126 1
0.138463907053428 1
0.0584456966478625 1
0.0992859309193233 1
0.202246844480474 1
0.406829309807145 1
0.242547367421143 1
0.306715473828246 1
0.347161503924434 1
0.534149923444761 0
0.42370459983771 1
-0.0585217871461904 0
0.264466963439864 1
0.100282694628248 1
0.0607817884468354 1
0.18970811604149 1
0.0563728749084865 1
0.201155630916255 1
0.152879688908252 1
0.139848864097767 1
0.319606909344749 1
0.23716057794666 1
0.2456285882628 1
0.211643468864832 1
0.259716863942779 1
0.192766322490773 1
0.28799372009997 1
0.158314564630376 1
0.168391671016686 1
0.0781020596699429 1
0.181412666331383 1
0.192963560723674 1
0.0487144857432372 1
0.127815569306594 1
0.100453704325232 1
0.172743299163687 1
0.135193354867816 1
0.137829912794925 1
0.109523050099718 1
0.115452591024406 1
0.110877054012896 1
0.133523269314392 1
0.227629693483262 1
0.186744572023788 1
0.184299848314548 1
0.388355975605235 1
0.0461957100923522 1
0.271256605617374 1
0.0406541178610758 1
0.192044337395503 1
-0.067881510724819 0
0.356145818499659 1
0.288283932372278 1
0.0419304378898062 1
0.142274477599511 1
0.0569910791011622 1
0.256208871293816 1
0.0918302963863125 1
0.100416020024533 1
0.15799479114366 1
0.266493782703452 1
0.241512927740284 1
0.33596569689862 1
0.069632019991763 1
0.257654378717404 1
0.2127287828064 1
0.148378869406982 1
0.235204743623399 1
0.0639792542042933 1
0.16273153698135 1
0.151031724716325 1
0.405474102814846 1
0.0218545863863671 1
0.173664948694816 1
0.280351520725945 1
0.167174511521265 1
0.237302080374548 1
0.237110530373448 1
0.167134139999159 1
0.264013772120086 1
0.12213656861916 1
0.23696861332806 1
0.34047278641658 1
0.228462104030959 1
0.148821472986493 1
0.447996671502306 0
-0.00636592809213085 1
0.170498238971898 1
0.16175177999989 1
0.339910904290104 1
0.269909461312854 1
0.337605068537788 1
0.445569788542272 1
0.384099829648001 1
0.212503063583433 1
0.135458110730728 1
0.292229247022708 1
0.201198403900636 1
0.0351483147923037 1
0.156274667931456 1
0.0889001366435199 1
0.122829174966536 1
0.0918706054648885 1
0.115999677473797 1
0.287886550997176 1
0.153821966026177 1
0.117368099425811 1
0.0428892323871361 1
0.210210273828581 1
0.0122669563556547 1
-0.10130911088281 0
0.143379115533467 1
0.246790650644349 1
0.157019811791392 1
0.148228102087835 1
0.348030074831524 1
0.300062455999499 1
0.227141974411504 1
0.29454647864134 1
0.364142149079964 1
0.0419144584856951 1
0.056347187831387 1
0.105799897242022 1
0.112644195026967 1
0.0655472048399568 1
0.411303819988741 0
0.0633570502260175 1
0.225631727233716 1
0.187928947745632 1
0.273088051469421 1
0.0721071181298234 1
0.14695740154051 1
0.239844374703491 1
0.150793222138003 1
0.21257078079063 1
0.191707563192859 1
0.294575550174046 1
0.27000168533668 1
0.131883153392527 1
0.199690942453149 1
0.118192325515722 1
0.0390782582195634 1
0.32043538811665 1
0.343935842411451 1
0.248437534053437 1
0.209441051101148 1
0.188100323837338 1
0.273299225488209 1
0.181816441402679 1
0.0453798181819096 1
0.0839911208627008 1
0.246506744164678 1
0.151590432460941 1
0.343665432432617 1
0.249221898150485 1
0.229702941888551 1
0.243446867811706 1
0.0753312805387209 1
0.244187127368905 1
0.0781191835514527 1
0.195944957308074 1
0.186673538295132 1
0.283621382684305 1
0.0983385969818167 1
0.54688249819779 0
-0.0339040463630824 0
0.154096774369181 1
0.0872141555454756 1
0.148978235283826 1
0.0906890059262665 1
0.347770264409572 1
0.114452624226132 1
0.0998047396156289 1
0.24288897977549 1
0.174511768916385 1
0.124301224746653 1
0.414529434337732 0
0.314494633546166 1
0.257634260852806 1
0.208147784290621 1
0.171293157770582 1
0.182690689493502 1
0.228537859934879 1
0.275884142722342 1
0.299270936133545 1
0.265676178317461 1
0.0862091849267265 1
0.218259093334361 1
0.2352559126812 1
0.225772310125623 1
0.0592578693451008 1
0.302789687333509 1
0.174890179392464 1
0.185975382515245 1
0.143613215302707 1
0.252403739600676 1
0.203325339531661 1
0.102150113920234 1
0.282324015163678 1
0.218619700226332 1
0.146644065973935 1
0.275467278678316 1
0.185150884466967 1
0.146662347683413 1
0.145740093604179 1
0.458531500995922 0
0.253772112935833 1
0.150418883410719 1
0.224980923490436 1
0.50098612771674 0
0.0704814994546903 1
0.28943049600561 1
0.234227016359108 1
0.329328372092982 1
0.172862707368968 1
0.302379219650282 1
0.0781814009748952 1
0.270772033085251 1
0.148013920476933 1
0.00595912232605242 1
0.268571517912596 1
0.377526657295464 1
0.341146649005151 1
0.113970403682446 1
0.248038919900876 1
0.158024408601379 1
0.170565028156798 1
0.0875294222672013 1
0.28725789953374 1
0.181001157655205 1
0.32239385468184 1
-0.0872508383722061 0
0.270948016578733 1
0.371658474972906 1
0.239718028058586 1
0.30528472929597 1
0.236017145653571 1
0.290315933679512 1
0.323346446857207 1
0.271467913568238 1
0.226480319110047 1
0.318978190450261 1
0.321479348277556 1
0.33482445970874 1
0.231256105151769 1
0.131629727053937 1
0.237733884921042 1
0.173415014317179 1
0.265647057605973 1
0.25780487416853 1
0.371128304235867 1
0.194301838979655 1
0.219324947117824 1
0.305725500960015 1
0.0215833150890258 1
0.169253896570272 1
0.211622982453555 1
0.160460980046052 1
0.175485323505156 1
0.274084385683442 1
0.280582684188994 1
0.0856212003353791 1
0.168441606556058 1
0.120765745974288 1
0.0830174385384169 1
0.2118635062841 1
0.328592429883932 1
0.206563543495277 1
0.269308301000561 1
0.221292935086373 1
0.179594591929745 1
0.204503282019596 1
0.255674730273218 1
0.157099209762848 1
0.246752898623166 1
-0.00357609967331617 0
0.21539330417839 1
0.207589187880556 1
0.155711053556761 1
0.283247814275598 1
0.174348152223401 1
0.270380792499064 1
0.178689647278333 1
0.311343044191534 1
0.214706625235073 1
0.0337973612937435 1
0.225158289905094 1
0.415404741735794 1
0.315431508636565 1
0.296369925557909 1
0.0911264114247296 1
0.415186041006593 1
0.329932266879706 1
0.0213594603228207 1
0.105359951822341 1
0.21647688716967 1
0.0807309031177857 1
0.279244202843397 1
0.220214108763306 1
0.243444226228634 1
0.171252174657991 1
0.16195697532106 1
0.0782773830463456 1
0.319200324247345 1
0.258765818081992 1
0.35339720659492 1
0.277746007901738 1
0.19241275078628 1
0.361534017682469 1
0.260958801012759 1
0.092721120701336 1
0.293733706506234 1
0.202864919199092 1
0.148642562473184 1
0.290067037650911 1
0.176670611533205 1
0.248492061861201 1
0.0413189647034862 1
0.163925610016815 1
0.298874520542501 1
0.30768586489514 1
0.178592959465178 1
0.0218990362511571 1
0.122622150635328 1
0.0212441861055178 1
0.292886780052049 1
0.265730328581411 1
0.110503930105765 1
0.172899590952309 1
0.17179768550266 1
0.178553834811486 1
0.171300378818708 1
0.158031670044022 1
0.225644264152715 1
0.284666881596095 1
0.130788919086571 1
0.135302070055048 1
0.301301965476749 1
0.291136676703678 1
-0.0161603964930413 1
0.323394141576854 1
0.219008947098149 1
0.412140009150452 1
0.133630299702105 1
0.20725506466791 1
0.13611076398013 1
0.368739105361758 1
0.260688301583708 1
0.309246471452905 1
0.225902437296971 1
0.265620938579474 1
0.0841351036896793 1
0.193219284994323 1
0.407521338420656 1
0.0207271601246534 1
0.224054215120602 1
0.181118343447461 1
0.0735281952778752 1
0.180713411719304 1
0.122290908643548 1
0.162015343761318 1
0.04912780576275 1
0.0775896376747342 1
0.0859993140246477 1
0.245576067530183 1
0.140460247583972 1
0.141844554435629 1
0.0958591295672209 1
0.297290690121842 1
0.168957530241954 1
0.15045891526312 1
-0.0552875001125048 0
0.217695178035689 1
0.41708119415918 1
0.235732226056996 1
0.297188085511225 1
0.233765214827479 1
0.402329176027312 1
0.27532032694354 1
0.224276495307671 1
0.0809032206617265 1
0.11894161384941 1
0.277190691204671 1
0.170047196018724 1
0.154794363043172 1
0.34913883393394 1
0.174848727237599 1
0.332355223001794 1
0.384057350619695 1
0.339624043919851 1
0.337746498529923 1
0.264285913227299 1
-0.0878513143165418 0
0.264782116880627 1
0.0932256804992038 1
0.125296912459812 1
0.160577178713626 1
0.129812649145118 1
0.38362043106833 1
0.244335663407349 1
0.301511325778532 1
0.256774603290918 1
0.227936091121694 1
0.41527370507521 1
-0.00726481696025511 1
0.247469615739748 1
0.271667380377711 1
0.208987134089385 1
0.19782835437119 1
0.227516331079916 1
0.303988853949962 1
0.24252518332937 1
0.367108888756346 1
0.230893720082164 1
0.263127163897745 1
0.0278110727801418 1
0.158242739626535 1
-0.082115641119014 0
0.259383255324449 1
0.248015211574569 1
0.120213681643612 1
0.236265260327268 1
0.279608521742731 1
0.177014866351848 1
0.272400647709076 1
0.0436557751709633 1
-0.00847668263287744 1
0.342533969532951 1
0.166810432070627 1
0.364717068030862 1
0.0633972390007475 1
0.203838377015108 1
0.387553562087492 1
0.204307553663893 1
0.130477085165267 1
0.156626985908208 1
0.4080265923021 1
0.249267029821792 1
0.122655866161232 1
0.198172302056333 1
0.129147234177005 1
0.12913926860716 1
0.207939532109673 1
0.162375417032239 1
0.0310786950902933 1
0.407839689695 1
0.214603163964339 1
0.116568331752976 1
0.185729926623963 1
0.0751803229994607 1
0.32980272504649 1
0.157162419497671 1
0.254491636764126 1
0.0724103908242928 1
0.0341930376537144 1
0.414788954572363 1
0.123963364968699 1
0.329568281858846 1
0.410378757914453 1
0.235102896779736 1
0.255515760665801 1
0.198310552324079 1
0.0465878241153709 1
0.168077665181775 1
0.335744495156069 1
0.15179870962461 1
0.00576012213691844 1
0.271064879512242 1
0.0986361803203663 1
0.280349372942934 1
0.323395053423763 1
0.162395029020588 1
0.000466022657707338 1
0.35326743485358 1
0.167073308990157 1
0.4407184512202 1
0.231433637548757 1
0.340380914640937 1
0.196559781585397 1
0.189637004415529 1
0.213360144519715 1
0.0897176403865911 1
0.181041823109794 1
0.0748956526299102 1
0.294202415367779 1
0.392214505493105 1
0.16086778370596 1
0.341445864901592 1
0.151477489598923 1
0.228465984475298 1
0.0593853457477905 1
0.257293219944983 1
0.222076098432721 1
0.385854973684855 1
0.221020483760025 1
-0.0748523040512774 1
0.209603254411553 1
0.236166836236424 1
0.233764352723383 1
0.214565853656411 1
0.197709100109923 1
0.276523058434894 1
0.367663898063365 1
0.0709466513934911 1
-0.0619722551709172 0
0.261812180384327 1
0.26751464748175 1
0.196368638217633 1
0.205854944057739 1
0.177519998502461 1
0.225603729258042 1
0.339490516837754 1
0.307260820896455 1
0.0926494230433596 1
0.119844835172213 1
0.200781218949454 1
0.177662360404438 1
0.127486686963069 1
0.200059097549061 1
0.355470516452217 1
0.0594368394322891 1
0.239863355316029 1
0.0835492311986856 1
0.171250474624571 1
0.175210386726191 1
0.0743926942833981 1
0.198878709184617 1
0.187535319438443 1
0.306336105778471 1
0.217331814727459 1
0.256206112595763 1
0.190099494185863 1
0.0620197932248046 1
0.0952889911148083 1
0.35036912597684 1
0.201976309548351 1
0.291866485642915 1
0.121975410329306 1
0.396893589701276 1
0.190529928437784 1
0.22928080380537 1
0.13224767978914 1
0.0620638330755044 1
0.106073473316711 1
0.377877501100564 1
0.152150919366759 1
0.0638831204728618 1
0.231491956373639 1
0.265186638410804 1
0.0753310626862162 1
0.234899431230386 1
0.0812200949661762 1
0.105009159154951 1
0.0939205682844672 1
0.107094771988174 1
0.384927585645689 1
0.0899879598198879 1
0.0498936579202599 1
0.133405346315614 1
0.168838653288821 1
0.190443201858876 1
0.572684374049628 0
0.123582783898411 1
0.0914281772112473 1
0.0556717946441898 1
0.287487216309217 1
0.178162856024663 1
0.267036918041481 1
0.153502480363031 1
-0.0310127684601537 0
0.0792919800768566 1
0.198457481614112 1
0.18757248397328 1
0.380212937402382 1
0.141949250191942 1
0.292277931459315 1
0.284729580811713 1
0.176729322765465 1
0.196692016652868 1
0.148567722333023 1
0.469862466870818 0
0.209279510648574 1
0.271650152601142 1
0.16656326427821 1
0.191682043346868 1
0.26343421443414 1
-0.103690603166467 0
0.176984886499199 1
-0.106836753096911 0
0.362014755748673 1
0.364545917058061 1
0.226264591107775 1
0.17172573319725 1
-0.186047484794854 0
0.160469739675012 1
0.129338270695995 1
0.251268229549207 1
0.0894176094187083 1
0.0543934988162284 1
0.288966455937895 1
-0.0212139946783245 1
0.0216340453591099 1
0.299511977984624 1
0.211036391343125 1
0.300353452670904 1
0.322877173243404 1
0.317150590022301 1
0.212608207562516 1
-0.0567194549210123 0
0.169118788133189 1
0.109677801024236 1
0.233588985438293 1
0.154316928106887 1
0.310322561076514 1
0.0603839686368726 1
0.163644157415969 1
0.152005269480853 1
-0.069987287861461 0
-0.0103692095280181 1
0.179452096229895 1
0.218492391950283 1
0.250766024090767 1
0.32316335433032 1
0.275990122469904 1
0.159153575171546 1
0.16247522190985 1
0.0657036445591154 1
0.195172781308053 1
0.1832029274146 1
0.123146891089145 1
0.0622132881737973 1
0.00811895898673859 1
0.146583721279075 1
0.282078620840341 1
0.34790629745494 1
0.156283329989123 1
0.158160350460955 1
0.123963319808427 1
0.261968039801324 1
0.289611068616976 1
0.146841182791704 1
0.112166598243814 1
0.143040723875538 1
0.151027740648468 1
0.169745656710495 1
0.0125418978212904 1
0.237902673094725 1
0.181195821776408 1
0.0378257364812223 1
0.116168548429717 1
0.0365616464684089 1
0.272698479807307 1
0.342029544684777 1
0.227187869091481 1
0.29702146556565 1
0.205430609037913 1
0.191424530252259 1
0.219806338856404 1
0.109005781965548 1
0.168091019089946 1
0.405106001909695 1
0.117806957826308 1
0.347646278048386 1
0.0179377118453463 1
0.306033257236503 1
0.0963359508743499 1
0.182819850506071 1
0.101706801113594 1
0.386510491162575 1
-0.106528270990264 0
0.221409262898103 1
-0.00191499213842225 1
0.257723967775802 1
0.226507531757172 1
0.191858767926949 1
0.305968109198039 1
0.359385153373346 1
0.235545531082554 1
0.135116502732293 1
0.237670563976739 1
0.283303699209373 1
0.470582044106475 0
0.0886884369511523 1
0.0742215451456627 1
0.142877263003941 1
0.240658983164226 1
0.2661906542425 1
-0.0699493337869701 1
0.239026660480579 1
0.292105473895317 1
0.0243558590507555 1
0.467191753357222 1
0.315750013740303 1
0.226530863894222 1
0.400730027883422 1
0.124412559819931 1
0.120042146332568 1
0.0919295459488194 1
0.201967112329826 1
0.0141995235237893 1
0.400119716756682 1
0.356654447814419 1
0.300092667026133 1
0.170738341665466 1
0.243759542808734 1
-0.00990402482116085 1
0.34209762064849 1
0.281163151864567 1
0.173598085848466 1
0.347477296009857 1
0.20648902394915 1
0.22594384911346 1
0.240821857038095 1
0.272421160655708 1
0.288602950897489 1
0.14040639070797 1
0.235233399959714 1
0.172855117423016 1
0.250597758092749 1
0.385512982920725 1
0.217972173878116 1
0.21569288434862 1
0.314394910745116 1
0.0855468170074102 1
0.305485872956316 1
0.22423326358344 1
0.166831266359443 1
0.103682851834489 1
0.386640904323314 1
0.0819742479132945 1
0.380513939929495 1
0.240723201113458 1
0.235177034274987 1
0.0493721790070148 1
0.301505864427778 1
0.255144749896017 1
0.115993709693377 1
0.303950359968579 1
0.190645001841308 1
0.217492720098581 1
0.292828666591118 1
0.0266113966905182 1
-0.0264368340466491 1
0.137451332941248 1
0.131162660493902 1
0.191780735384493 1
-0.0214117537531629 1
0.248135812649147 1
0.0874575911391949 1
0.0933428289589614 1
0.0259163677149572 1
0.157775201063672 1
0.196808880192735 1
0.128772549438966 1
0.20398617389787 1
0.122918213256249 1
0.29554157415228 1
0.210567392880894 1
0.0739617324038291 1
0.447002567696123 0
0.354756916505553 1
0.152707688718128 1
0.312233804087553 1
0.186398507832777 1
0.367302130446401 1
0.208085261641928 1
0.308344553879669 1
0.12779874288337 1
0.287016902471253 1
0.148000396174529 1
0.18636824305156 1
0.104944962031135 1
0.214669332140144 1
0.328629233831579 1
0.0976473799171245 1
0.0632594843416999 1
0.136007631258069 1
0.0712687519438271 1
0.116784130758505 1
0.248092475202531 1
0.0505695804255194 1
0.0519423845861174 1
0.175974425926595 1
0.184458422376051 1
0.107632808969416 1
0.19971410984273 1
0.184335220294413 1
0.248278719183329 1
0.393909980296001 1
0.325104917006748 1
0.24363066107771 1
0.220134825894595 1
0.188226358979948 1
0.266185323542816 1
0.30603289372649 1
0.238767472645282 1
0.214197329582134 1
0.121046526394577 1
0.341586109707028 1
0.228734046588661 1
0.179993040059067 1
0.199946918437223 1
0.0909334896071757 1
0.11601852260933 1
0.158803082139748 1
0.366661562301997 1
0.147072193708282 1
0.193276578668379 1
0.116406017173659 1
0.0811595660194096 1
0.262761501495667 1
0.331608206083358 1
0.221819291165431 1
0.0605375102961781 1
-0.0251516759240138 0
0.313519145797816 1
0.282134316884422 1
0.38910081589394 1
0.25087028689886 1
0.440711590539753 1
0.173116097905796 1
0.156513017501707 1
0.031685685017673 1
0.203182321923341 1
0.0729618799544611 1
0.499997956129111 0
0.307589350154439 1
0.170611226927771 1
0.347143379121555 1
0.361487594749554 1
0.197156723541194 1
0.245434637234268 1
0.0878669628620569 1
0.0788200758101665 1
0.072485099914777 1
0.173786295244336 1
0.179518488444721 1
0.646940141617577 0
0.258073542410905 1
0.0615320549187931 1
0.241824452909301 1
0.258961178921596 1
0.183881299572696 1
0.150417990948028 1
0.337125313565757 1
0.264343242392435 1
0.103137166769056 1
0.105249938576583 1
-0.00883714930063871 1
0.13047451417498 1
0.289561411420374 1
0.326271815110839 1
0.200487366008339 1
0.407097710371248 1
0.0325576055940233 1
0.205234240618996 1
0.0975738999522708 1
0.198459165810227 1
0.302318039797551 1
0.176973022231692 1
0.254506750498978 1
0.255981246231882 1
0.169559102998829 1
0.142751667501821 1
0.296404988882134 1
0.293348955015505 1
0.173048720213121 1
0.13485731188236 1
-0.114263543659613 0
-0.0704227816974467 0
-0.154317272665336 0
0.228336808002329 1
0.110869453758978 1
0.113849409522967 1
0.0776011322934973 1
0.115191401043212 1
0.173616878197883 1
0.35510373957702 1
0.185040779343544 1
0.0937885455581402 1
0.181936412704274 1
-0.031360408639632 0
0.202240398986352 1
0.268149460143661 1
0.0749115665616412 1
0.293086875419736 1
-0.0338941734850178 0
0.368342829193325 1
0.192110336323938 1
0.226981572877947 1
0.114380201454217 1
0.129313902634362 1
-0.0346441425599813 1
0.22550029256993 1
0.242685275405137 1
0.29966053073395 1
0.263920027893385 1
0.0342763087475169 1
0.218181284277439 1
0.0399521017043695 1
0.368236996999963 1
0.486200643225026 0
0.272416939502058 1
0.0590243940597083 1
0.25206838873736 1
0.0537543225216426 1
0.242077943786733 1
0.299999802491557 1
0.227319272383505 1
0.336588875704646 1
0.0535720953986118 1
0.1278415676344 1
0.15726240157366 1
0.182563413711675 1
0.260909309838508 1
0.115546619570956 1
0.117484897844686 1
0.166173102623989 1
0.0984597913885117 1
0.191815319867339 1
0.0282283131631494 1
0.292703870620736 1
0.28514503363661 1
0.505199949704829 0
0.317765234642882 1
0.285846935369766 1
0.0798703333405224 1
0.340639083837394 1
0.287717127415502 1
0.195020528758433 1
0.126151911083102 1
0.404580162074142 1
0.375734105284302 1
0.26042607430401 1
0.118448955276578 1
0.171357664772806 1
0.102043398397751 1
0.245801396923744 1
0.126325415217448 1
0.104282408250347 1
0.124466855102232 1
0.307759179727844 1
0.14689821600278 1
0.23249836322351 1
0.23996632660484 1
0.211206553928543 1
0.23013746369634 1
0.380814894442423 1
0.163721386872505 1
0.213637541368557 1
0.125068400724939 1
0.300319702241844 1
0.0476992216325423 1
0.130657971460095 1
0.0753741760532793 1
0.0881225855109823 1
0.126950640939121 1
0.257797103930261 1
0.128965130077208 1
0.0769131044339132 1
0.33725375021239 1
0.260876731433023 1
0.169868808193069 1
0.333764894292736 1
0.24102261735316 1
0.299417547723192 1
0.329301587899834 1
0.152215049829245 1
0.083385835585897 1
0.132200676946748 1
0.209152874589104 1
0.398405899815678 1
0.318293453978584 1
0.20384225237942 1
0.213363059531936 1
0.273110480008818 1
0.319983296185713 1
0.0997305643922033 1
0.293557465563752 1
0.512437626236683 0
0.223399202625411 1
0.337957261672104 1
0.168111356498296 1
0.295922313994826 1
0.227357439438379 1
0.244432724633551 1
0.115439344170994 1
0.0998697443688174 1
-0.0158378257370842 0
0.0450441615673301 1
0.307272582547717 1
0.284283099357109 1
0.201742612846316 1
-0.124111376880396 0
-0.0706168831528449 0
0.133072842216309 1
0.236502532034324 1
0.335018430742401 1
0.401567376041577 1
-0.0535581125412714 1
-0.0106355060125035 1
0.0952367916845345 1
0.179981716192509 1
0.231338601274233 1
0.210917198023534 1
0.342131291113072 1
0.0066922659783163 1
0.38111622180134 1
0.26600078913261 1
0.0257518207677384 1
0.0807550032312122 1
0.371618126126679 1
0.0578283494169006 1
0.221691511100789 1
-0.00398083237063721 1
0.309382288608319 1
0.204616377944187 1
0.171093084297589 1
0.0799664628128317 1
0.200096823694225 1
0.258257134405898 1
0.333207454333204 1
0.074189361150121 1
0.204148752298167 1
0.417809001576968 1
0.219501612656427 1
0.288305484631081 1
0.0850873984687127 1
0.0677635192609334 1
0.416490074121235 0
0.145903474298128 1
0.231689769850433 1
0.0411256694305706 1
0.325280676439795 1
0.270857515059242 1
0.30692808507646 1
0.360655588390226 1
0.169426034961598 1
0.262293300977881 1
0.124437277306185 1
0.191429504342519 1
-0.0325984812139932 1
0.300519013259369 1
0.200214080147236 1
0.126786190141651 1
0.284891375181822 1
0.0662040356439117 1
0.28774299414691 1
0.473002832889295 0
0.191531295861938 1
0.28627405965212 1
0.218295970765225 1
0.00388746219987256 1
0.217853635779886 1
0.14310495799798 1
0.235840463244145 1
0.05043882159173 1
0.143061658955391 1
0.511620767298677 0
0.182967216398227 1
0.280107655792091 1
0.0817109748260669 1
0.132933028974685 1
0.309167491741315 1
0.451215846876594 0
0.132337030491605 1
0.30605771846617 1
0.0584248615620128 1
0.179819541137132 1
0.0574404813162445 1
0.305686047057826 1
0.312757107101728 1
0.17288756883143 1
-0.0166453142276162 1
0.184709390321018 1
0.0788187730863866 1
-0.0117008578480834 1
0.11109971394359 1
0.482749059699759 0
0.235228631431813 1
0.178692459948992 1
0.255407402680935 1
0.0429873973270012 1
0.144937637808589 1
0.20374607860001 1
0.187487666586275 1
0.353287261893499 1
0.287132478277447 1
0.232013801581051 1
0.261773278827618 1
-0.0651271369159851 1
0.00775119670288845 1
0.335489236852351 1
0.324278463082402 1
0.238205285103269 1
0.399070281345043 1
0.24306943668391 1
0.0931209432302827 1
0.256677583909666 1
0.290426031141277 1
0.120718489989486 1
0.169007048536663 1
0.1583495950674 1
0.249346735272388 1
0.258960092175343 1
0.0859590250210133 1
0.228652744642327 1
0.147162412154154 1
0.168179152540046 1
0.237312025071582 1
0.116589784679735 1
0.35161519760488 1
0.186144779059854 1
0.155487907669302 1
0.283982814561556 1
0.237167935241297 1
0.0373380117701091 1
0.289489003596961 1
0.10667834932983 1
0.252721367320595 1
0.247556319072017 1
0.223348873636437 1
-0.0318892045184302 1
0.287259794518356 1
0.392285672943133 1
0.35381704022176 1
0.23806928641169 1
0.221465244555368 1
0.394358893372398 1
0.0382165080149136 1
0.125885405987723 1
0.136120519394081 1
0.259663974602257 1
0.209082684061132 1
0.151374063677262 1
0.281592028251462 1
0.275078907070837 1
0.504940377965123 0
0.21720916526285 1
0.212003403573586 1
0.387322864983228 1
0.109376317315442 1
0.358373554436823 1
0.00120656977276955 1
0.384615029216191 1
0.239220052356398 1
0.320355952534048 1
0.383595822249536 1
0.482358097013884 0
0.153737393834168 1
0.279911799918617 1
0.0185682457915273 1
0.299656416788022 1
0.186497713863277 1
0.343224667288692 1
0.455572935033513 0
0.427378609331029 0
0.0960690183994902 1
0.127643623881876 1
0.219965068318915 1
0.225166800327904 1
0.13181796504615 1
0.0982516075062323 1
0.350471107645156 1
0.351387323245215 1
-0.0228945131083532 1
-0.0853772024049158 0
0.13817055891514 1
0.395594350012509 1
-0.0197943596413712 1
0.288595607525029 1
0.166754871616508 1
0.15468765417813 1
0.172529926175113 1
0.234236205508753 1
0.195786835583892 1
0.275084633973985 1
0.180641356305955 1
0.281366019994956 1
0.197807744810904 1
0.21780209574138 1
0.0805726878633826 1
0.190329986671331 1
0.166740776518254 1
-0.0466398600436664 0
0.249089932087007 1
0.19485593287654 1
0.160417456835668 1
0.230232579174625 1
0.185801692243639 1
-0.155567616737156 0
0.30272070099217 1
0.136913972486871 1
0.0746935342936027 1
0.18139249592709 1
0.513923413863815 0
0.300753868147589 1
0.265466091107446 1
0.332076809526077 1
0.160133415212434 1
0.173731514936366 1
0.152828362583914 1
0.348338320067772 1
-0.100773259195361 0
0.20029218581926 1
0.193046203508337 1
0.140731116759483 1
-0.000863210436513438 1
-0.00134921539520089 1
0.353495230339227 1
-0.121791084229397 0
-0.00358500585432167 1
0.332196193404612 1
0.362036039790442 1
0.218863048840447 1
0.325677681536676 1
0.301362304057074 1
0.272944719004955 1
0.168319346682805 1
0.355483246657962 1
0.22357634201463 1
0.265171472032278 1
0.32791215983698 1
0.0152512823053295 1
0.0470614612317233 1
0.0732733765998285 1
0.425825327222269 0
0.295220887858002 1
0.196553164677879 1
0.146030724119842 1
0.239579400176711 1
0.401577924991647 1
-0.149581973387507 0
0.250050354869929 1
0.259545969569989 1
0.0898924874149868 1
0.147119854295467 1
0.336148764627297 1
0.125062384913506 1
0.0818564952246446 1
0.0936927566059069 1
0.419594407981957 1
0.162274257495053 1
0.519558771014062 0
0.303229200615315 1
0.218166151779639 1
0.110058602546897 1
-0.0551744056016848 1
0.351586267530752 1
0.165943475367437 1
0.155636334812911 1
0.3545962009947 1
0.215943493293634 1
0.171491941032367 1
0.0612444421622986 1
0.25987395092024 1
0.355142656016005 1
0.030363683711471 1
0.219709262183212 1
0.141127477626293 1
0.261709784361386 1
0.302820864673741 1
0.0579281871214127 1
0.0446901098413778 1
0.211780670519739 1
0.209194899353295 1
0.207449434373036 1
0.0813043253812213 1
0.114732668805623 1
0.338578281905456 1
0.211299222505382 1
0.209261612313837 1
0.313100933110499 1
0.174096282876258 1
0.229080133041087 1
0.139100906931922 1
0.196614215412743 1
0.271082487384552 1
0.112965876115283 1
0.169409930634375 1
0.044239533433851 1
-0.0361608587918296 0
-0.039309484432182 0
0.292034736552708 1
0.342811904184472 1
0.184585574028532 1
0.220856086824683 1
0.195920133909024 1
0.220352391176394 1
0.0254710625597303 1
0.137415331337664 1
0.0989065343141957 1
0.156582584746515 1
0.221136035404987 1
0.138620382484708 1
0.287079147473012 1
-0.0464924544903044 0
0.13181090106536 1
0.259421584486649 1
0.140411673691221 1
-0.0542662930187428 1
0.264189881489094 1
0.410292083123832 1
0.218333894912981 1
0.186398423803313 1
0.232998297444393 1
0.372523408667318 1
0.307140767290568 1
0.101662870852455 1
0.356035236247298 1
0.349610355601206 1
0.259382892536215 1
0.276012599433975 1
-0.00622226725576444 1
0.234034037719938 1
0.226098779972984 1
0.219651823842887 1
0.205136543246534 1
0.13012780985367 1
0.134415647492669 1
0.161973054259793 1
0.270559702330609 1
0.0710387839303139 1
0.093790466094193 1
-0.00310840906917577 1
0.164717970435777 1
0.188859654991901 1
0.195222942464599 1
0.168191757104973 1
0.341347908736905 1
0.275833829859284 1
0.0976604321194933 1
0.306524782370181 1
0.278364048668672 1
0.270188000182249 1
0.440034867870455 0
0.29166133242232 1
0.124593804580405 1
0.424005985871757 1
0.21727953817696 1
0.204358875092883 1
0.186567882373197 1
0.114118525831677 1
0.225445648859956 1
0.102398028213335 1
0.0459795035739642 1
0.211373102386705 1
-0.071389145484551 0
0.188049864289471 1
0.491152900541019 0
0.362520878955896 1
0.155420209110496 1
0.132022607431991 1
0.451576066149602 0
-0.00633856328011704 1
0.196740310915668 1
0.119477942019175 1
0.0399838399040397 1
0.209199947532844 1
0.0567244434419403 1
0.321674634827981 1
0.195930916331688 1
0.0771495316249797 1
0.128307358392458 1
0.223973911558368 1
0.419825057802418 1
0.179166055829263 1
0.448746265350191 1
0.2435610051733 1
0.229842518386168 1
0.252303116361813 1
0.143699420807738 1
0.156463822368617 1
0.132687884963173 1
0.23094082790211 1
0.153130831263639 1
0.209727409732301 1
0.237973972481541 1
0.355458072888307 1
0.225852571251557 1
0.380019666541618 1
0.36804858870113 1
0.232927230996616 1
0.30634247628471 1
0.190136842018044 1
0.0866278013442594 1
0.340682725242296 1
0.0147287596579631 1
0.222238022651293 1
0.178620764229094 1
0.204006725809373 1
0.0943363197599237 1
0.172189664731673 1
0.357698967264421 1
0.25987756139725 1
0.347221735490063 1
0.0105289392885301 1
0.171397758708587 1
0.375913025767243 1
0.280541601103015 1
0.200784411871972 1
-0.000980470739174046 1
0.2421497934247 1
0.113821853918427 1
0.310485047830452 1
0.160586457328621 1
0.24849090084455 1
0.0247545907639573 1
0.185426545535118 1
0.37821946142535 1
0.310538427394417 1
0.479454303250706 0
0.102579089605417 1
-0.070690494398698 0
0.290723443807637 1
0.208301582870324 1
0.111284597719802 1
0.316741182121398 1
0.216923385696573 1
0.284626258713394 1
0.227548484690594 1
-0.0574450203902035 1
0.244555937199913 1
0.228640202781769 1
0.402873143141871 1
0.0524709440722305 1
0.356835564358544 1
0.17972538439398 1
0.218859911138414 1
0.104582749374164 1
0.111719516964469 1
0.250770065177743 1
-0.0335898063725074 0
0.203933870361965 1
0.0665921512113753 1
0.236812199715921 1
0.247018972718869 1
0.220065243986266 1
0.229057044688742 1
0.26744665365755 1
0.158127178814708 1
0.21693956423743 1
0.305216488081521 1
0.307068715172418 1
0.438583422596924 0
0.302458264811013 1
0.27444920431674 1
0.355306458067294 1
0.276420961512558 1
0.116627736845839 1
0.0746109916250955 1
0.115295572622911 1
0.0356140952495871 1
0.175591221297701 1
0.166056083247386 1
0.150788442927915 1
0.118559736843909 1
-0.0369411398092487 0
0.196087125096897 1
0.163154905415266 1
0.271080434194039 1
0.336968999597213 1
-0.00948561028733503 1
0.0150094650390916 1
0.0944417035388478 1
0.507913119281747 0
0.257817979222856 1
0.254010167102116 1
0.195650363314672 1
0.100414354510382 1
0.152387408503695 1
0.252438775526727 1
0.245213281573072 1
0.269953503076933 1
-0.0461884805206516 0
0.125778219619753 1
0.175930373511682 1
0.02785326940034 1
0.0963872294216152 1
0.184368327879941 1
0.00924540108797882 1
0.398369241298623 1
0.22367705063931 1
0.269929169984932 1
0.268656132288852 1
0.383501446709353 1
-0.0163589327470501 0
0.245981880503111 1
0.270762804175866 1
0.276140907778934 1
0.208429680303935 1
0.137799887310477 1
0.254899801285366 1
0.163721022525472 1
0.225073343451437 1
0.166173683937499 1
0.0511259906700186 1
0.2409749132814 1
0.291655418206604 1
0.117611446347344 1
0.0971065857969084 1
0.147263182293659 1
0.193694942723887 1
0.179888329036802 1
0.336484703637884 1
-0.013077837612408 0
0.217439739518559 1
0.0346144399017895 1
0.121788342121988 1
0.329528866071591 1
0.0867334313341418 1
0.0579458275382363 1
0.518683030785185 0
-0.118625181129573 0
0.0704319932958461 1
0.322509167481298 1
0.1336015016571 1
0.382231166483183 1
0.347727627147928 1
0.112155740181541 1
0.249728261482227 1
0.0799459168369688 1
0.0697634304233903 1
0.273000181867315 1
0.216478575654483 1
0.2097074800539 1
0.315763618561015 1
0.0962820414626572 1
0.114735885915949 1
0.140395848296232 1
0.286813230121281 1
0.181201413578612 1
0.156456027904287 1
0.136046714324018 1
0.201739911589929 1
0.0925244617314408 1
0.110164259897861 1
0.105500924810441 1
0.20644670347597 1
0.158581314599173 1
0.340035459975133 1
0.2670850480721 1
0.296487207993426 1
0.294574249073878 1
0.259695280535509 1
0.263159305429412 1
0.173445470800129 1
0.163810878256391 1
0.117316409765384 1
0.258319880238481 1
0.322807396837868 1
0.107230791087836 1
0.348440567827131 1
0.340012766792747 1
0.115184198995887 1
0.109823801146858 1
0.350257176232931 1
0.135465151841326 1
0.192403025344114 1
0.327939887516581 1
0.140903392940067 1
0.221855881336238 1
0.31923341066397 1
-0.0430233339646708 0
0.299146549361294 1
0.152309972477681 1
0.29660521700106 1
0.284979640656513 1
0.238968883719943 1
0.108136144964871 1
0.129410578986762 1
0.148046001597592 1
0.329313383251644 1
-0.0221978215709752 1
0.377934834765389 1
0.351248924382256 1
0.162427540893729 1
0.368192094969722 1
0.0754033326276628 1
0.118442181117374 1
0.182697929278006 1
0.15153680256248 1
0.154236337472358 1
0.271826529303027 1
0.215608563449566 1
0.0367240167977155 1
0.478053640378366 0
0.285006063210928 1
0.219432639280236 1
-0.0468190685411275 1
0.12829856356776 1
0.220602087591511 1
0.164953668418514 1
0.266277733000566 1
-0.0651913277813051 0
0.206998285761484 1
0.24905354829369 1
0.0967730392065525 1
0.325505695045256 1
0.182900824894904 1
0.26404703384716 1
0.229420726362851 1
0.0163470307848292 1
0.0587748390852605 1
0.351454371167707 1
0.27551935361179 1
0.42656570711109 0
0.185545921158056 1
0.501711128244335 0
-0.122618195662979 0
-0.00519126038398109 1
0.206147439173524 1
0.169338316997895 1
0.199101824711133 1
0.141215619180025 1
0.297195615513174 1
0.304159940341307 1
0.218973921189184 1
0.433145490078496 0
0.209310735512827 1
0.213145789685587 1
0.288088186620185 1
0.0782866704259851 1
0.0685450748669422 1
-0.128425192430345 0
0.216323598615699 1
0.46572960799356 0
0.110370015447188 1
0.142086282582729 1
-0.00594562642601769 1
0.192991408692215 1
0.394933760910815 1
0.230003791754732 1
0.0922591772534578 1
0.146758315562266 1
0.016247814198914 1
0.243567393797987 1
0.042548939420876 1
0.251559161791138 1
0.299447243507509 1
0.215380205709948 1
0.113824573136443 1
0.0370044955294297 1
0.103360501521828 1
0.259988743064063 1
0.162546378519154 1
0.232837475358705 1
0.257230806741773 1
0.083005997118306 1
0.362278347165615 1
0.385733412237849 1
0.0878640593516366 1
0.0550270930759197 1
0.298989177201645 1
0.304411235765085 1
0.105731135129507 1
0.122563670287455 1
0.343224602965503 1
0.300441156837298 1
0.100081432431834 1
0.19300726156173 1
0.157063871445782 1
0.0818860387585974 1
0.278115617992631 1
0.20066260941923 1
0.19921957340921 1
0.189356424598893 1
0.250234073834825 1
0.0974051982728493 1
0.21117946217454 1
0.107883254165007 1
0.189559797489366 1
0.180225289065655 1
0.194857169332722 1
0.0983427120514475 1
0.189513598468519 1
0.182774264382251 1
0.400501820273003 1
0.0537251005824438 1
0.193246318672039 1
0.197452495641894 1
0.319707805347246 1
0.257900322294199 1
0.084812160797527 1
0.116221171162533 1
0.173796075130283 1
0.216826714896374 1
0.148230066465137 1
0.053741228605944 1
0.107586855863056 1
0.368738177240464 1
0.0222208261774445 1
0.321404499510238 1
0.194051405373478 1
0.201061556993969 1
0.236854517958448 1
0.174815639519412 1
0.12992316724187 1
0.30374906947734 1
0.0825539836627786 1
0.155710114423221 1
0.271916239075458 1
0.139026561394348 1
0.329485869227022 1
0.165115843914135 1
0.246440428345671 1
0.399493192273563 1
-0.0133781991792139 1
0.0428095989140203 1
-0.0376352196373544 1
0.180173130830329 1
0.352992653840821 1
0.270867155846485 1
0.168844454874984 1
0.392139167498262 1
0.311815234901371 1
0.280391853228362 1
0.318980843422197 1
0.268912163564219 1
0.0644872726453556 1
0.0887731523954026 1
0.0916382553595863 1
0.0312741909969587 1
0.182550148159468 1
0.222789567024055 1
0.151354780315825 1
0.383882685476403 1
0.311985257021238 1
0.267699525444992 1
0.0939502696015854 1
0.38736985546726 1
0.138829008574383 1
0.297264136560591 1
0.0621502748009413 1
-0.0681502642602796 0
0.306186720232206 1
0.0358622404540101 1
0.196570001013254 1
0.196126226251915 1
0.0937490941135862 1
0.290210756796267 1
0.408128399835411 1
0.205907821713506 1
0.021131786595691 1
0.215562178954164 1
0.327087147418873 1
0.144330711041998 1
0.184773379074103 1
0.352755689291217 1
0.249078422779316 1
0.174382213350466 1
0.106129941361283 1
0.0985464710843202 1
0.187155383823502 1
0.356449757624096 1
0.126756845510172 1
0.110938076708198 1
0.123078850066259 1
0.10117437330942 1
0.320384713563807 1
0.252035464288718 1
0.249513775410375 1
0.287655961719365 1
0.0910214207724785 1
0.0285524791226955 1
0.372203219510989 1
0.262475306972711 1
0.113031485984795 1
0.415717894557115 1
0.193167373807935 1
0.367383603662698 1
0.241330659282941 1
0.361432596891704 1
0.102858193918826 1
0.0272426509252365 1
0.265231182021301 1
0.164700332783807 1
0.296345118639946 1
0.244939833934394 1
0.355097464142646 1
0.328686397207558 1
0.143286979830838 1
0.0358729447104189 1
0.0167600715812235 1
0.118274536524413 1
0.182868802986589 1
0.266986363526503 1
0.194462660073852 1
0.0852689961534216 1
0.319868153597746 1
0.173247850827499 1
0.145361104925878 1
0.101686561512037 1
0.156224638453769 1
-0.0122200636174137 1
0.186051031355217 1
0.392788782208278 1
0.228686603945275 1
0.27189221609969 1
0.0468155914644986 1
0.090340845081188 1
0.0487539741062219 1
0.243058255881503 1
0.027645608521105 1
0.406813533621015 0
0.195225665696876 1
0.158330247682979 1
0.191005783666448 1
0.0547088333586255 1
0.172935671579493 1
0.221473461674833 1
0.147224241847333 1
0.253295601830036 1
0.172692881882436 1
0.42119538098317 1
0.278669917867292 1
0.399179073631614 1
0.291123187469335 1
0.0807246036397936 1
0.258918921784565 1
0.225690440851239 1
-0.0570130730130168 0
0.15583273301256 1
0.461666028091467 0
0.2524352502329 1
0.364084178010309 1
0.0660676968176609 1
0.312859056714184 1
0.17534479016334 1
-0.0926967738459201 0
0.369670809290826 1
0.214728967965392 1
0.309820425835243 1
0.0971785606400283 1
0.553710462670771 0
0.140908876467884 1
0.0668699174705181 1
0.209635233784564 1
-0.0232262803104507 1
0.297953539627681 1
0.164585045022794 1
0.0316285362437099 1
0.300433909781707 1
0.116136540033367 1
0.28989441859707 1
0.121679648813395 1
0.130171450761663 1
0.0610620708344855 1
0.302702432019998 1
0.165038138480041 1
0.323570545071272 1
0.362721609740398 1
0.179200247707043 1
0.118898396207911 1
0.354253121092432 1
0.145557272281245 1
0.165288921692672 1
0.0999923009874145 1
0.275967879591468 1
0.227371732464144 1
0.127419996447124 1
0.230004713284289 1
0.333331734358631 1
0.0289758513348085 1
0.19596858110886 1
0.276272141478553 1
0.292965520867326 1
0.366932417304384 1
0.26411321527247 1
0.261207654993597 1
0.128941270367129 1
-0.0339482178043503 0
0.248195919930455 1
0.173421865388028 1
0.143720286049798 1
0.280475444632595 1
-0.00680109016290944 1
0.4092187043787 1
0.296768359150865 1
0.193243853220733 1
0.0860046791513895 1
0.159349023503684 1
0.192682443138594 1
0.246623419926368 1
0.143355403306624 1
0.236682493830803 1
0.0760292655472921 1
0.341598749582323 1
0.161517979704092 1
0.17472517163038 1
0.380009561540559 1
0.22605976322286 1
0.360162089453609 1
0.529868553902574 0
0.142953759791808 1
0.076995241539409 1
0.219006626341944 1
-0.0157258337232018 0
0.29144744224553 1
0.290313301565679 1
0.234394712489739 1
0.466276821875606 0
0.0145818256989345 1
0.272786871583351 1
0.149987700919592 1
0.130778177404986 1
0.353137851026446 1
0.291615384520191 1
0.20287665244407 1
0.114504346678294 1
0.290763291233534 1
0.161270943815071 1
0.289869475544692 1
0.344639379132697 1
-0.0396734528487056 1
0.211556061444936 1
0.181350419067374 1
0.309134003423649 1
0.333587557330164 1
0.183946448679097 1
0.170504587962986 1
0.184029186390989 1
0.263043639669055 1
0.110963492580739 1
-0.0168938504356754 0
0.0546904821304355 1
0.221499857470997 1
0.262871455868386 1
0.0233579614180714 1
0.132928984114595 1
0.312918581079536 1
0.240167374742698 1
0.234347295091403 1
0.549195610429465 0
0.0204265264845435 1
0.274706276452858 1
0.2512676030767 1
0.215842207151565 1
0.34819989765562 1
0.151335638540565 1
0.397701558566735 1
0.160456928870475 1
0.194923697653684 1
0.231557135270653 1
-0.0170096955733873 1
0.249596226940801 1
0.136537556377918 1
0.373686829931096 1
0.144859640811674 1
0.181458123046405 1
0.120082979277232 1
0.0368552905652027 1
0.111693030018759 1
0.323068102464037 1
0.108937630680615 1
0.114538959258859 1
0.211264593725323 1
0.316463409948442 1
0.326837502925325 1
0.300878105584913 1
0.450347381019818 0
0.21483895455635 1
0.299526748832451 1
0.21689547024269 1
0.339734604859918 1
0.0701643130108275 1
0.357789795959527 1
0.416934848739926 1
0.277578669483567 1
0.199710474146435 1
0.218518762845933 1
0.238405189744917 1
0.0740914524965806 1
0.2377098414897 1
0.327251954074882 1
0.240604114292846 1
0.176439583313733 1
0.209172294894493 1
0.265703475410074 1
0.0117721759080885 1
0.198006857890806 1
0.198044495828546 1
0.114803166296155 1
0.148760443485183 1
0.13478916789007 1
0.204433742905268 1
0.111724831525828 1
0.0808022552876619 1
0.135828104199649 1
0.0352821136325984 1
0.140642754530252 1
0.267754813532446 1
0.244104257354294 1
0.169082285435185 1
0.0732384106555756 1
0.0883528136376518 1
0.0461430759306799 1
0.285883900117464 1
0.399922697471054 1
0.0857445503550986 1
0.19043181085449 1
0.0757020806169525 1
0.16582115216328 1
0.351799317215056 1
0.309720856858315 1
0.145523976234436 1
0.214043252926722 1
0.375599327405624 1
0.241798718371999 1
0.192748914665092 1
0.291491372678814 1
0.150567400609341 1
0.244525721746891 1
0.191731090690154 1
0.0239075742253269 1
0.163567179173656 1
0.271464595426821 1
0.124918793818024 1
0.109614461517369 1
0.0902044623502072 1
0.270436788430382 1
-0.011549297416857 1
0.123822549199579 1
0.183738891574109 1
0.0884626928028838 1
0.153342013470856 1
0.143459282301163 1
0.368916485604238 1
0.182248223788273 1
0.00223769752538051 1
0.202862820658289 1
0.131039705763892 1
0.141809953784734 1
0.264647877018448 1
0.174602364505416 1
0.186492193546856 1
0.380371595385805 1
0.331610422694654 1
0.227058469434229 1
0.390028581180502 1
0.344653032348037 1
0.228238345907517 1
0.23370919260299 1
0.32073935826253 1
0.218620577772166 1
0.329936943879881 1
0.292704132804087 1
0.179943132809324 1
0.228702955479096 1
0.318138190922151 1
0.125750339160176 1
0.260790017451769 1
0.363878653943054 1
0.0867119352426125 1
0.136222243496728 1
0.0978672488486695 1
0.389205005018371 1
0.241162384803591 1
0.0442368653271525 1
0.144605905026091 1
0.177222832516188 1
0.267887993112561 1
0.119981684247967 1
0.242707295634056 1
0.244974997339397 1
0.403057240457255 1
0.136698704879793 1
-0.107374861921851 0
0.215193331916167 1
0.34946557940538 1
0.344433558246452 1
0.138609037456971 1
0.315057238384974 1
0.300430269072863 1
0.327344618413481 1
0.121350710312565 1
0.116043213709501 1
0.27741498003706 1
0.104503364077498 1
0.236643554168849 1
0.507035162301744 0
0.122775021761394 1
0.394591821958917 1
0.374702556722466 1
0.302961548474765 1
-0.00537960060339266 1
0.101035393039269 1
0.347701222077921 1
0.0118856156598422 1
0.15538020501442 1
0.199864643209016 1
0.177077864791365 1
0.286579773977189 1
0.11401714654198 1
0.241269859443638 1
0.173507803212703 1
0.0879137238308075 1
0.0323718942882962 1
0.135037872002263 1
0.205497019427755 1
0.130734220215009 1
0.225151968351309 1
0.529227435508922 0
0.335162815770585 1
0.203099147822086 1
0.22012540690109 1
0.442125532551681 1
0.270965741700141 1
0.402503757251199 1
0.0683996078814025 1
0.0899017326992306 1
0.314616740774124 1
0.218911964144313 1
0.117172998480058 1
0.00248021548244053 1
0.272076260446101 1
0.0036285276852833 1
0.0315412151619017 1
0.0284409940434458 1
0.367733071715665 1
0.238499533314073 1
0.211166589989224 1
0.16629395818279 1
0.245588193515649 1
0.119033036337546 1
0.305376884284644 1
0.294947711170578 1
0.111146637171637 1
0.350707915159614 1
0.0720686516563343 1
0.20834634670416 1
0.447647153893881 0
0.0374121172338195 1
0.0968231574471438 1
0.100425871816352 1
0.341047210511848 1
0.224582109055769 1
0.218652214942637 1
0.274020536521036 1
0.205913836349951 1
0.428036472816575 0
0.329201101270112 1
0.187953407422025 1
0.147850201187404 1
0.276886031230316 1
0.203088299343139 1
0.363000620375517 1
0.105294541197834 1
0.230043413346487 1
0.139714445130598 1
0.109130954654416 1
0.195648348464484 1
0.294143142439934 1
0.193458762799316 1
-0.0400767929755396 1
0.271652585142236 1
0.39275557149914 1
0.407781997512799 1
0.240760201181689 1
0.168780217195264 1
0.0734806448597379 1
0.232671598001604 1
0.110345262155481 1
0.0585318970502475 1
0.00338535338036985 1
0.394942891113957 1
0.229860197713103 1
0.385900376703325 1
0.223626524723235 1
0.223319240937815 1
0.0325416012734144 1
0.245347810007154 1
0.225914025751768 1
0.282727767354149 1
-0.00621899015296836 1
0.20770318991316 1
0.345869633446424 1
0.292743000998924 1
0.294965252053194 1
0.242930158340748 1
0.186496021083555 1
0.513508635162399 0
0.400232704551754 1
0.290970055755394 1
0.305961882442909 1
0.200637022466414 1
0.23401337938479 1
0.249518032145833 1
0.253923839068026 1
-0.00505714027066742 1
0.148605127059381 1
0.101910866877424 1
0.17158737799884 1
0.216237804204376 1
0.247636984111963 1
0.0130549913435468 1
0.238359741017356 1
0.266883864403446 1
0.235689374049962 1
0.0411507726114693 1
0.2620631146153 1
0.333622104099172 1
0.331143812877057 1
0.209813859620475 1
0.0379782200599226 1
0.0862250366187916 1
0.0631286002462288 1
0.0754649842202685 1
0.121780759649656 1
0.199976401787397 1
0.543330457364967 0
0.291956569123247 1
-0.0349533282214894 0
0.288392926966573 1
0.207655134706579 1
0.167647091304903 1
0.14550908598032 1
0.300270344737984 1
0.184593314552781 1
0.298144598585157 1
0.182773436042092 1
0.129779705689661 1
0.0423407399625562 1
0.333918492458917 1
0.274558068545825 1
0.15262644939434 1
0.317384120147354 1
0.203105658231308 1
0.155286214639249 1
0.24824516700395 1
0.206153225881339 1
0.105655257771141 1
-0.0783807086208789 0
0.282942930028001 1
0.139724094518531 1
0.197480928389357 1
0.108432975564577 1
0.26918385552579 1
0.0843920924659103 1
0.0296397298913343 1
0.200947530023649 1
0.193374569817753 1
0.106827385223992 1
0.00901041206906425 1
0.385564894082767 1
0.145831682430195 1
0.270805056751868 1
0.28127203271501 1
0.204400108809257 1
0.28088966166653 1
0.0904168379605401 1
0.0274588927977804 1
0.326948869834048 1
0.153128644193537 1
0.35043965819706 1
0.0332778253168391 1
0.323144279237808 1
0.13235892349113 1
0.0474543790640453 1
0.0677884119271785 1
0.292352029883241 1
0.302953239977382 1
0.153461050988612 1
0.0989584758259204 1
-0.0339905254145205 1
0.227650979691321 1
-0.11398191202476 0
0.167497706075093 1
0.244402930504216 1
0.345153185006931 1
0.240301800889521 1
-0.0374857563262908 0
0.339678442735977 1
0.0393609317561795 1
0.159156502973142 1
0.0697267581498063 1
0.252531819610303 1
0.160403972916494 1
-0.0358058322473756 0
0.167607886756824 1
0.0594940981950314 1
0.400685011667359 1
0.254414500486385 1
0.165399653679017 1
0.308167714126638 1
0.246917942223394 1
0.221813256466578 1
0.243881422791942 1
0.26194129241456 1
0.303872213911387 1
0.0428100433687964 1
0.280908051416725 1
0.125447586171678 1
0.116422262438062 1
0.15238930745598 1
0.188528716790613 1
0.285563681452935 1
0.321480540490819 1
0.485442226356222 0
0.238764598504939 1
0.156698293692753 1
-0.084778006667422 0
0.121901631840623 1
0.186550757996307 1
0.236942201055518 1
0.332842081652065 1
0.170518458410147 1
0.0671670612266289 1
0.294765180942669 1
0.174049283411995 1
0.293443523141453 1
0.0761839438609653 1
0.096877850830896 1
0.0453108174775796 1
0.181960247108197 1
-0.0315411975222712 0
0.0648190437150002 1
0.230798189150324 1
0.164816172767295 1
0.106029412573567 1
0.174898616411701 1
0.12162871008035 1
0.104100718554369 1
0.0546243726612037 1
0.233914892078117 1
0.226273689050361 1
0.160720379266102 1
-0.203724312270308 0
0.296554265987266 1
0.176012667798399 1
0.0172377040389894 1
0.0188867171114934 1
0.176793631929307 1
0.255202333640127 1
0.0846673115971082 1
0.208392240770708 1
0.00527201099261565 1
0.25270735298574 1
0.245333671344734 1
0.0777600278662285 1
0.345134509422686 1
0.383956660435859 1
0.0362224940307004 1
0.214022304276289 1
0.282572354005352 1
0.249478083185051 1
0.139515252905958 1
0.139015742418343 1
0.159543233561451 1
0.0540472615105483 1
0.225898973075459 1
0.00244607689354042 1
0.165718609740028 1
0.146744701024997 1
0.109884124232291 1
0.118097246691759 1
0.260954303677954 1
0.279170185441529 1
0.221256538898999 1
0.274221255819 1
0.00671991737712004 1
0.118685849155013 1
0.0796755750760987 1
0.187057300136222 1
0.330119126462653 1
0.209913185787355 1
0.346289247843493 1
0.0665894266938813 1
0.139229378872276 1
0.217063225425261 1
0.155474538702956 1
0.246792698539462 1
0.219045372560955 1
0.142392080440227 1
0.226737032240507 1
0.236010745307634 1
0.160928552200484 1
0.210568175552069 1
0.185783035572174 1
0.357612685347836 1
0.235498290763138 1
0.206730710717643 1
0.141029509644792 1
0.0125665832259444 1
0.208205586108362 1
0.245173230053241 1
0.28217951534695 1
0.198284670862934 1
0.270052503312758 1
0.0778436127152566 1
0.0904664904257092 1
0.221936594435113 1
0.154702476684855 1
0.246517424797754 1
-0.0450423843424008 1
0.102083686117047 1
0.0727656068581252 1
0.243527277233459 1
0.20542308459903 1
0.25137935712478 1
0.434217716853954 0
0.0940454098399646 1
0.279639373380563 1
0.423979024491628 1
0.207165942303983 1
0.440314438650856 1
0.185799111996245 1
-0.104680981555857 0
0.112419193892428 1
0.156278863969687 1
0.199129492624813 1
0.468240087934163 1
0.243494545432859 1
0.218490657071508 1
0.129724832889452 1
0.431026045373219 0
0.360416001702586 1
0.14176263029967 1
0.0835747709257596 1
0.207494640038107 1
0.153874079068007 1
0.212023851229914 1
0.160377078443978 1
0.194670691879887 1
-0.0107993034614038 1
0.109803292938795 1
0.367023268643063 1
0.304158091468402 1
0.253832017398315 1
0.157453518207039 1
0.313492271286937 1
0.472307266651165 0
0.202155053148583 1
0.251777721722618 1
0.192024441865184 1
0.260671192201398 1
0.0175487494087141 1
0.253172105342193 1
0.0664836710431863 1
0.400157161440251 1
0.117409524183024 1
0.183836661019608 1
0.296115291047096 1
0.309008187546386 1
0.253427145983582 1
0.185229274576624 1
0.266818138144147 1
0.443702950026471 0
0.367675391069189 1
0.0537706426195289 1
0.466550552106773 0
0.189685673917584 1
0.337053339834726 1
0.149273759490348 1
0.170629711880228 1
0.358327588730938 1
0.244826702241014 1
0.176845560601335 1
0.429997791822095 1
0.159516441152808 1
0.337113005081317 1
0.183855633929412 1
0.366841422959107 1
0.147486377634743 1
0.142968426395029 1
0.0849398042138418 1
0.145703585783174 1
0.220848982148264 1
0.390131173299276 1
0.093493465954658 1
0.110745107574376 1
0.110575459682957 1
0.132193343416254 1
0.193445818896044 1
0.277373612822274 1
0.0924630229988335 1
0.286886888005658 1
0.279473767099123 1
0.305616318489516 1
0.0662377232169554 1
0.0892389798563465 1
0.213756358809593 1
0.29832242687833 1
-0.128903395823265 0
0.183171211019934 1
0.251787259139346 1
0.250753902237673 1
0.275039773474397 1
0.0613256160232958 1
0.248113838222285 1
0.114085278839904 1
0.192984178882273 1
0.428402366183638 0
0.309643700110277 1
0.231441661902688 1
0.36550603342501 1
0.053510574164299 1
0.203409476493822 1
0.110585175348848 1
0.246406416176151 1
0.352893880599495 1
0.144767632133029 1
0.222090954550433 1
0.261820713362277 1
0.158668445175317 1
0.279763774304933 1
0.159031795982484 1
0.225562286927679 1
-0.157669383689057 0
0.178747324980641 1
0.261553422217531 1
0.375682364848193 1
0.291323112000948 1
0.312595443333096 1
0.223622374029136 1
0.131001087573492 1
0.140167234222782 1
0.300284260223283 1
0.125694068311432 1
0.327883878105283 1
0.3219592892566 1
0.191678945054079 1
0.0870020258314783 1
0.105001794666924 1
0.0723928737584226 1
0.295022387673884 1
0.308653988210188 1
0.204298664337893 1
0.241661044208388 1
0.262117546591796 1
0.130768438519539 1
0.266248269567492 1
0.207510038269106 1
-0.0395598459286267 1
0.264627860596493 1
0.274407797133226 1
0.134861838649234 1
0.00263249714457102 1
0.261128632362994 1
0.270648881513613 1
0.294710457269737 1
0.0959421002381429 1
0.122324622280083 1
0.357183170728514 1
0.28288059428852 1
0.0694210893531839 1
0.302584733711246 1
0.133162684593953 1
0.113532488949285 1
0.472239071907705 0
0.396316701744519 1
0.206104450546629 1
0.185207662745471 1
0.124009010736726 1
0.0948702602359093 1
0.287153210162064 1
0.261615672596941 1
0.214261551181447 1
0.210326263659793 1
0.173521272068433 1
0.29003431035231 1
0.185957603700465 1
-0.0160505861888346 0
0.123270010044031 1
-0.0240477534044312 0
0.319633502438041 1
0.146020256479991 1
0.0927556990780781 1
0.220091215953502 1
0.176183634323046 1
0.162947265657921 1
-0.0978397668706755 0
0.231203719295597 1
0.17713988695628 1
0.183829798060001 1
-0.021736699488504 1
0.0855998621441821 1
0.276690207442099 1
0.005248193273272 1
0.0728787552623138 1
0.136923951878601 1
0.128792038502541 1
0.211303074105038 1
0.0460604291070484 1
0.144570971799637 1
0.146749904628963 1
0.257769258553891 1
0.054218037053631 1
0.0524171015278869 1
0.152713666955284 1
0.175922713357118 1
0.218102294850997 1
0.371212768006635 1
0.264119702727887 1
0.161740788054636 1
0.314212731147706 1
0.279324479968109 1
0.238228173473048 1
0.257503771777521 1
0.178775782910619 1
0.218325746374648 1
0.184307379258303 1
0.0414363537459829 1
0.00405414469787848 1
-0.009017790023497 1
0.231487240086416 1
0.28670651302119 1
0.241581155367864 1
0.0691842526311223 1
0.278506942798632 1
0.048263226714818 1
0.197700227689154 1
0.360191045850522 1
0.311088453967372 1
0.171438526536562 1
-0.0864315209626553 0
0.10427764717432 1
-0.00869964253556793 1
0.370370055147251 1
0.173986506102198 1
0.304201183411776 1
0.305640111920451 1
0.387890055309681 1
0.152922115088407 1
0.0156656367621724 1
0.159274280427291 1
0.0832917944104902 1
0.198054026785335 1
0.250611652225292 1
0.26423649447085 1
-0.0252579959832657 0
0.0713138879469091 1
0.1840090418383 1
0.296278891924871 1
0.172913745849014 1
0.143105442065037 1
0.169046063839589 1
0.291860183899494 1
0.300040552326968 1
0.349234065947402 1
0.171524835516796 1
0.0157281692530596 1
0.299721578546336 1
0.115541928084563 1
0.365391148694314 1
0.130823937195198 1
0.376930458677232 1
0.127897200776426 1
0.0651045785983066 1
0.222895797201731 1
0.325248058097001 1
0.247314107340228 1
0.173325512264796 1
0.347254311046535 1
0.21061786781292 1
0.15068066968938 1
0.155733714078215 1
0.220541556952147 1
0.220295015801376 1
0.265549656873351 1
0.303200888365506 1
0.410502759633112 1
0.222639043666134 1
0.168124945662813 1
0.299767148580899 1
0.196372829748513 1
0.0726940928039932 1
0.227986706378702 1
0.00641794155715429 1
0.268534516907283 1
0.0905077372068011 1
0.363676462141316 1
0.272822735073316 1
0.226375275898908 1
0.275090148661658 1
0.117238053525663 1
0.213178375833264 1
0.22405896907584 1
0.304151538702194 1
0.0729514279897813 1
0.150231911567066 1
0.225276024617659 1
0.276764970079817 1
0.111588022803055 1
0.108260739649665 1
0.118719475625174 1
0.159041852157979 1
0.069274572574123 1
0.263266487735936 1
0.217752932130805 1
-0.0568440072700416 0
0.105127216134798 1
-0.138917999555958 0
0.219946459979547 1
0.258808153564568 1
0.12854405347586 1
0.0253420167927797 1
0.173372648626703 1
0.169237129523138 1
0.178301704748444 1
0.194086169676744 1
0.237913508015669 1
0.127792301164904 1
0.154506826895051 1
0.407010813833593 1
0.0935623768404622 1
0.238248019053604 1
0.180138097454588 1
0.174872342623057 1
0.200104289770221 1
0.31451116732431 1
0.0833687961258476 1
-0.119853309253931 0
0.283373296790973 1
0.105505517975005 1
0.16012079837577 1
0.139909738749346 1
-0.017301491959693 0
0.150609462135649 1
0.246188522402611 1
0.107147347265477 1
0.288607866501697 1
0.0414779617920121 1
0.288632002892939 1
0.188523224365062 1
0.277420772540445 1
0.0180402612919356 1
0.198203388717965 1
0.417893763673441 0
0.292813223459922 1
0.242727728437692 1
0.204695367189728 1
0.370547810292314 1
0.401237438401365 1
0.271701113215271 1
0.277960678851199 1
0.216719077176888 1
0.171349901806281 1
0.23321620369076 1
0.470716449537263 0
0.181139987477784 1
0.291652782711304 1
0.114756776669618 1
0.0557326249662073 1
0.218919848888959 1
0.346766422734984 1
0.310156383742029 1
-0.0525792020007427 0
0.242092051608559 1
0.105370896017446 1
0.214546751858927 1
-0.0249287483919475 0
0.152888781171375 1
0.279400596998856 1
0.169884771491899 1
0.138368651847084 1
0.203639675328545 1
-0.00956436752678395 1
0.119993987630227 1
0.295767144971596 1
0.250149551250709 1
0.27908211903394 1
0.232003692211547 1
0.225020953137221 1
0.399668238503423 1
0.250998005731286 1
0.227289041719426 1
0.0687691787729435 1
0.0562582550013 1
0.074258649240072 1
-0.0305717770182891 0
0.0986257119688234 1
0.169882184449727 1
0.278565332467697 1
0.3766899789735 1
0.201441288356046 1
-0.0495863247367277 1
0.122377872595718 1
0.069019046711627 1
0.148505117682809 1
0.119959854432784 1
0.396720677255781 1
0.0971881772093778 1
0.132559333865934 1
0.16094466476751 1
0.0562375433339073 1
0.19747466630254 1
0.181967129748176 1
0.275417579756673 1
0.056735901583804 1
0.47937621327403 0
0.214517678785756 1
0.11974103355209 1
-0.124749465173587 0
0.229891623572709 1
0.198248855379075 1
0.1961169886793 1
0.33851651861134 1
0.154233124423956 1
0.254716945486696 1
0.28949215948185 1
0.277803233988249 1
0.409329399351699 1
0.149564816938198 1
0.141628242122014 1
0.110461900390636 1
0.133350861794422 1
0.043943333794543 1
0.0615481603201305 1
0.135763083894513 1
0.149799755412779 1
0.350142171182542 1
0.169213492393877 1
0.130186656158303 1
0.263617145700244 1
0.238981045500448 1
0.272171379647879 1
0.165801051204378 1
0.0830278886926658 1
0.262077203031712 1
0.249192739779006 1
0.183486112032407 1
0.150547833336691 1
0.0484399054119272 1
0.0965907653338091 1
0.222139677700548 1
0.155548050931996 1
0.312315504326817 1
0.130456182165397 1
0.12135629414478 1
0.00731825071501602 1
0.336142840736655 1
0.165168156901959 1
0.0457715441230434 1
0.147635519805058 1
0.152327452134978 1
0.389238449148595 1
0.143867283101555 1
0.199250291854138 1
0.133314600559227 1
0.0309988408359146 1
0.183739480255767 1
0.148647974865293 1
0.330010188458922 1
0.209229382584274 1
0.220161399521846 1
0.25047323845643 1
0.350330680538747 1
0.240767001750181 1
0.251787920573468 1
0.216553149717242 1
0.367818870907253 1
0.197209185950677 1
0.269601545502079 1
0.374885536488435 1
0.273240601761576 1
0.107991261099781 1
0.373500495273467 1
0.2591470899959 1
0.326475291473185 1
0.388295430399617 1
0.3659853821088 1
0.405868858846148 1
0.125210733196349 1
0.149163147660937 1
0.186406471355089 1
0.317968625848728 1
0.252960216746682 1
0.323122841143494 1
0.0574544816045269 1
0.190186229423745 1
0.203113185847735 1
0.289196950751726 1
0.129076505460396 1
0.0775850289804443 1
0.303814102787289 1
0.285331172925152 1
0.126425229088675 1
0.478985920384892 0
0.0986143578696178 1
0.0847979236460546 1
0.623187622149889 0
0.279884654780273 1
0.137428101907787 1
0.177820196355052 1
0.277164356478702 1
0.187815030010593 1
0.0804670137818491 1
0.202429612395828 1
0.296145238184997 1
0.194762263510808 1
0.033363466967874 1
0.0462229600782195 1
0.287005745468429 1
0.275912243689882 1
0.242615423211681 1
0.05204084456821 1
0.204834835013448 1
0.224791726447962 1
0.0875303387873804 1
-0.0147246865270793 1
0.246005066714437 1
0.134530891797919 1
0.438276494523494 0
0.174277617045195 1
0.238718201594336 1
0.272041870790405 1
0.196281958658557 1
0.146812336289802 1
0.108063331694955 1
0.218178633051972 1
0.0391958997675966 1
0.06366296241538 1
0.315540576456629 1
0.238638112285088 1
0.226982147265052 1
0.392970743778473 1
0.0383796740732127 1
0.100565403444305 1
0.219947879661293 1
0.425240949956579 1
0.123513237913277 1
0.205509689988529 1
0.204308767766841 1
0.565540581304277 0
0.274188351351762 1
0.11281353823164 1
0.186172502705804 1
0.123337031537374 1
0.281402142271398 1
0.179707509158399 1
0.221040779662902 1
0.227408254641266 1
0.369076913287368 1
0.175895150769502 1
0.263096841246609 1
-0.079002745146755 0
0.346083438014064 1
0.0751878042648071 1
0.0761616414259827 1
0.082728582529751 1
0.365464671919676 1
-0.0213139347995114 1
0.351873482133089 1
0.130256621130691 1
0.263435438047992 1
0.00602263600794353 1
0.228016630700159 1
0.00320009155682703 1
0.240409274717242 1
0.344335119475373 1
0.397865307584641 1
0.161685850705663 1
0.273873217610449 1
0.178815276201024 1
0.251837890793343 1
0.147678374885895 1
0.283288874667213 1
0.441703409397829 0
0.0597753086661267 1
0.17755186146931 1
-0.0174103155597276 0
0.229002371512311 1
0.104628142284406 1
0.138479575532624 1
0.167303773996598 1
0.253037702423312 1
0.150612496213669 1
0.324531980674345 1
0.243037842847217 1
0.0927104437948474 1
0.318355388549101 1
0.196456594004205 1
0.217695710558568 1
0.289923375408323 1
0.184062738406561 1
0.149561862281365 1
0.388480650334425 1
0.308961781074013 1
0.259052268789782 1
0.267637570737057 1
0.0322924158638301 1
0.211768560825101 1
0.257740222264041 1
0.215401441826586 1
0.0753145564170645 1
0.206061355719644 1
0.27457806904313 1
0.110058460359932 1
0.288302530634762 1
0.211150224654055 1
0.380796430243692 1
0.363221022719011 1
-0.0352441337692385 0
0.0980969664492141 1
0.420942258533786 0
0.213511998760726 1
0.0484333704049463 1
0.166354585318986 1
0.471782689503405 1
0.260655307181624 1
0.356667359959711 1
0.0921296134604113 1
0.351733918067315 1
0.108077811724315 1
0.224944013668752 1
0.301680516497312 1
0.129327160149217 1
0.326465834886142 1
0.139683341193655 1
0.0929777030981735 1
0.255479560215611 1
0.232373719650122 1
0.0962479470789653 1
0.254277898988411 1
0.0885403502560138 1
0.359908702064703 1
0.0826145086151115 1
0.0138231221835863 1
0.396287194071163 1
0.169833573169681 1
0.315847448025558 1
0.0793115176791129 1
0.34513755513131 1
0.133258182964875 1
0.120230124770085 1
0.141301046606578 1
0.269542232683544 1
0.163427235027692 1
0.0776339389936733 1
0.111281065370136 1
0.277490605241864 1
-0.0601633307868818 0
0.23017818598918 1
0.261843438509488 1
0.224011479554297 1
0.182381228998195 1
0.30226771677351 1
0.111165080572223 1
0.256715640894147 1
0.155349685436418 1
-0.0643527979602969 1
0.142833415657999 1
0.113278500325527 1
0.0723361686566809 1
0.0591154512544137 1
0.193498951442389 1
0.187888630882801 1
0.274560465280812 1
0.297159277471792 1
-0.0232564713778191 1
0.309234087241117 1
0.149335513909695 1
0.183021418450993 1
0.232054686071912 1
0.293155158470869 1
0.36543735049234 1
0.243490608752028 1
0.145711345914885 1
0.332331862918347 1
0.313640642123046 1
0.202027848242487 1
-0.00155203867642523 1
-0.089706879134345 0
0.370597019392851 1
0.280418101823466 1
0.28201721144469 1
0.288100481049941 1
0.057544453082902 1
0.244607601814284 1
0.132045213715855 1
0.282867676213137 1
-0.0547139452709878 0
0.161526273906416 1
0.076399132781974 1
0.212141324633217 1
0.174233599353197 1
0.191465056010831 1
0.392124063181982 1
0.266956592395887 1
0.251455481049904 1
0.327576305240499 1
0.349817223197112 1
0.12724963264467 1
0.242028191032823 1
0.373915403081833 1
0.262440063914716 1
0.0249734139187931 1
0.197972912988076 1
0.238907228163097 1
0.299812483580243 1
0.201567899832839 1
0.171300227693167 1
0.00140934568468725 1
-0.0243372931383884 1
0.184586684163465 1
0.242969498936563 1
0.446330092207762 0
0.180505328039867 1
0.300871007085786 1
0.0370854769473427 1
0.295093313084811 1
0.503878185780289 0
0.351337023566028 1
0.175302661713652 1
0.49463253229705 0
0.295089850134389 1
0.504829587001418 0
0.153612535821137 1
0.379495698691582 1
0.154658072876677 1
0.14074314736756 1
0.278737363184136 1
0.308644422054368 1
0.0795504846474619 1
0.247932100129157 1
0.0763293131462318 1
0.193088017552062 1
0.028024204448674 1
0.316327833187914 1
0.353820046660811 1
0.151997915120588 1
0.092980034360598 1
0.15252583526006 1
0.0567364896401767 1
0.0883293383334668 1
0.397139723665193 1
0.00995924134019063 1
0.155750490793921 1
0.401345282193353 1
0.53105135758018 0
0.286845244770721 1
0.0274077029033466 1
0.190342686853131 1
0.224059574316853 1
0.334686871148071 1
0.334920490284616 1
0.327435574972168 1
0.192152313672263 1
0.0587521199125234 1
0.40756812113728 1
0.143017110597306 1
0.128714854021024 1
0.126173702429931 1
0.259728738674013 1
0.10336870984689 1
0.0772815473775442 1
0.209727892865133 1
0.0665935315980749 1
0.276884365139432 1
0.319570394927413 1
0.130886198820267 1
0.229472512558221 1
0.0438122604006909 1
0.253253672996474 1
0.299343103893501 1
0.192687655477521 1
0.257271282298437 1
0.0869596044991663 1
0.177907476375691 1
0.136627233845301 1
0.181781501005867 1
0.284603797987335 1
-0.00476264078602064 1
0.248613808183515 1
0.269564656286039 1
0.244617780636219 1
0.258355782807942 1
0.193163388643431 1
0.168726542174914 1
0.052555314711553 1
0.342524154643044 1
0.435985310342744 0
0.295961487417837 1
0.30167316792487 1
0.346661143216967 1
0.340029537353261 1
-0.0187034946797122 0
0.271616005001704 1
0.0555802853311586 1
0.240557723456042 1
0.142179695173624 1
0.158045687836913 1
0.178764895905982 1
0.145998945804091 1
0.241772740703077 1
0.283392155898532 1
0.147881926193609 1
0.124647226041731 1
0.282114114788629 1
0.196762694143798 1
0.280567299119406 1
0.0784304919442689 1
0.0465858002864755 1
0.185169559844642 1
0.175203192828676 1
-0.0846006955964221 0
0.0651228519458626 1
0.103107553439331 1
0.298727817667444 1
0.331704213769993 1
0.175694067230703 1
0.16507729417114 1
0.223918423751749 1
0.312504783955857 1
0.396060615241236 1
0.124256575240534 1
0.0827465939681346 1
0.303396670881647 1
0.352066719783293 1
0.22974151092423 1
0.239698880967338 1
0.242850701650711 1
0.328068436393375 1
0.0728950730538959 1
0.200585565344229 1
0.126027974957447 1
0.20616418718529 1
0.258310604431773 1
0.0891869285919962 1
0.137171208146991 1
0.0908811689200096 1
0.180782526413251 1
0.175241533116454 1
0.184376052869316 1
-0.00809569661179699 1
0.200027798159779 1
0.368089209298639 1
0.127395040387471 1
0.246685072512085 1
0.29858359155449 1
0.258075006071047 1
0.133522524133006 1
0.191636834608481 1
0.00888978922092807 1
0.248023331026793 1
0.254825699715096 1
0.432677319275927 0
0.428832773098009 0
0.238617933743672 1
0.167894249371311 1
0.13496433424786 1
0.209056020478105 1
0.266733017534149 1
0.179423530409063 1
0.252577355620669 1
0.152105250695469 1
-0.0138770768133444 1
0.176381926756993 1
0.154971469786002 1
0.228162297927477 1
0.2190018133846 1
0.220497028124498 1
0.156264657694383 1
0.307195237506755 1
0.0360046014241811 1
0.376452053122371 1
0.231511559643159 1
0.11662962720717 1
0.370073230739505 1
0.325307923799262 1
0.099514100364348 1
0.300172930987883 1
0.365607250727809 1
0.249308467164305 1
0.214943227912336 1
0.155891975745519 1
0.218771017846146 1
0.0640748134781066 1
0.582294303381007 0
0.227890699957499 1
0.371064691418112 1
0.176491688470052 1
0.277696737950996 1
0.30382943531897 1
0.387619681783843 1
0.250812965161213 1
0.386123859033643 1
0.285539566032327 1
0.377422463976777 1
0.0999781677863444 1
0.443634695999459 1
0.244497405427473 1
0.429843790532975 0
0.386389958400564 1
0.0853371722549416 1
0.318124538953645 1
0.435109561607514 1
0.292152839135184 1
0.0172047044328859 1
0.178790751587535 1
0.179221483065436 1
0.184429594461788 1
0.311695823881438 1
0.0992453754642918 1
0.16284077739379 1
0.193515804288036 1
0.159731122929512 1
0.286279659757695 1
0.257642156878373 1
0.361617184430395 1
0.117569523369892 1
0.15974489819294 1
0.145108942085951 1
0.176098688565769 1
0.383146691909091 1
0.186118926363382 1
0.161656766776885 1
0.2466585431464 1
0.12307941290665 1
0.080485398868817 1
0.0476821963043959 1
0.298052701484119 1
0.225375033466135 1
0.222101790300045 1
0.280814853650804 1
0.262683748591796 1
0.100439228376015 1
0.0962800854602995 1
0.122469240317421 1
0.278828629956052 1
0.169504803028199 1
0.211732168921719 1
0.216691233405659 1
0.209856457430045 1
0.226963485113167 1
0.246534182393921 1
-0.0145344890332108 1
0.362045894775854 1
0.425516321856766 1
0.198657206363618 1
0.0415252966958432 1
0.175594271227199 1
0.0811416646666399 1
0.132582123165143 1
0.29474932172641 1
0.233333256790009 1
0.127438384588632 1
0.164841700022046 1
0.302439989409139 1
0.130958431591254 1
0.318490675177686 1
0.298206354613508 1
0.0975671052244411 1
0.0854633630070919 1
0.298963957936111 1
0.0130004105753872 1
0.247747653990127 1
0.207144764447233 1
0.260608380242776 1
0.275128826938277 1
0.323653923316683 1
0.0574246932404713 1
0.167421414834636 1
0.17132620977704 1
0.248253298986096 1
0.0282953252667073 1
0.21544760956756 1
0.177903100406482 1
0.371845582245639 1
0.309509435125312 1
0.27915018724942 1
0.167521129160749 1
0.213780077411511 1
-0.00772224918225375 1
0.229423799083647 1
0.185196223907164 1
0.114912830028942 1
0.413835999215562 1
0.296875305613778 1
0.140463199000532 1
0.216962429728433 1
0.273435804804935 1
0.301442802412458 1
0.133535320214859 1
0.110249013357963 1
0.188093901555204 1
0.255874494862607 1
0.217312781186306 1
0.354411400973809 1
0.208830251815863 1
0.198226332408948 1
0.160939911207636 1
0.156995651998703 1
0.0441168997232011 1
0.319753724643165 1
0.101444276616869 1
0.0981689611815293 1
0.375456541509795 1
-0.0357700734302241 1
0.167511581017878 1
0.257323370908451 1
0.340517852730464 1
0.261568673643793 1
0.100379094479585 1
0.242876903530955 1
0.0806999408502725 1
0.087849115239827 1
0.0545957351223369 1
0.0253193586615034 1
0.247068348884068 1
-0.0964126456181727 0
0.0550642926947141 1
0.273799604494895 1
0.348746615071705 1
0.083414254866099 1
0.107866393225839 1
0.444718289663317 0
0.329322970032078 1
0.336404869403204 1
0.184336997109169 1
0.170934447070097 1
-0.0449744919189731 0
0.132498226801358 1
0.286109748061898 1
0.197554105875694 1
0.390446554683693 1
0.184458761691312 1
0.265443872457879 1
0.0908743595878787 1
0.141803400479172 1
0.140675034930555 1
0.0925258015581479 1
0.322899827024372 1
-0.0343961727187315 0
0.167861784851739 1
0.317633067223994 1
0.472670100335445 1
0.088425392223999 1
0.0961880140570693 1
0.252470504974544 1
0.44901105789273 0
0.0784256758259206 1
0.0704965909189953 1
0.0919909669608267 1
0.343487800525983 1
0.220438501302644 1
0.220620418284294 1
0.420172187863542 1
0.243828396539372 1
0.215620034798722 1
0.2667985299755 1
0.14135346325502 1
0.20518741853758 1
0.227633640093416 1
0.110224437565143 1
0.266974647929976 1
0.0851334242289894 1
0.172640990000431 1
0.0466914083905351 1
0.283975515895578 1
0.179802735535752 1
0.265933824060506 1
0.122054703200777 1
0.0869539644149498 1
0.0309437328650964 1
0.32984933283392 1
0.026253663009723 1
0.118025213980235 1
0.150565138336982 1
0.355147709510253 1
0.1605256358913 1
0.31146212229083 1
0.403012511514369 1
-0.0321211096280894 0
0.20168487911178 1
0.178983144290628 1
0.0613360892555811 1
0.0412496440377279 1
0.218732645645674 1
0.278979983196695 1
0.050811967252846 1
0.396824781576675 1
0.00446391776871157 1
0.230135118645195 1
0.195058811948002 1
0.199409207665881 1
0.244159407834015 1
0.140072488824291 1
0.181863402035405 1
0.0722895131242811 1
0.131827814027944 1
0.0639504088119638 1
0.0100072883958391 1
0.360742663194201 1
0.296250782820443 1
0.191010634170032 1
0.228573121060481 1
0.207409705418007 1
0.0561514317801623 1
0.0279726120022239 1
0.143921459898714 1
0.284069869612146 1
0.263544495995606 1
0.125452681834084 1
0.0860304443318704 1
0.215682521148262 1
0.190714316680943 1
0.284191440916716 1
0.159614770115255 1
0.177318376904886 1
0.112557565652725 1
0.0656191088264357 1
0.376435605926679 1
0.225231315442646 1
0.0410938254849628 1
0.162180852492496 1
0.296679801378295 1
0.158096838971534 1
0.383972160599563 1
0.327485053998644 1
0.377990573825475 1
0.0338133311648493 1
0.187943712215075 1
0.319449215553066 1
-0.00112433503101762 1
0.158682083575425 1
0.262918992256952 1
0.236174654652616 1
0.1924646546982 1
-0.0344587234416859 1
0.334401756998894 1
0.268943077121791 1
0.190458823319227 1
0.390973636089133 1
0.18631940475182 1
0.270247533121528 1
0.224376586853756 1
0.391388022950753 1
0.306116226162492 1
0.258212007500059 1
-0.00715498222478639 1
0.0807612415857324 1
0.170085114035292 1
0.00905000065670721 1
0.0235277641969844 1
0.253933604500029 1
0.129295237544335 1
-0.00618237425378172 0
0.201074374832379 1
0.0570229244254592 1
0.36455899470181 1
0.219938541350002 1
