# Supplementary material for: Bias caused by sampling error in meta-analysis with small sample sizes
Source: PLoS One. 2018 Sep 13;13(9):e0204056. doi: 10.1371/journal.pone.0204056 (PMC6136825; doi:10.1371/journal.pone.0204056)
Supplement: S5 File — (ZIP) [file pone.0204056.s005.zip › results N = 20 theta = 0.2 tau = 0.2 sz = 500-1000.txt]

"dl.theta" "dl.cp"
0.116100543602866 1
0.190010949308813 1
0.245502379453028 1
0.264963881811856 1
0.151913275609962 1
0.262221673420099 1
0.181822747439493 1
0.0895310810172602 1
0.161370956431524 1
0.246080489316525 1
0.184833798981397 1
0.183357376251042 1
0.140445793978552 1
0.217930716771918 1
0.269910029608178 1
0.151538972371197 1
0.20627011666383 1
0.238441313224289 1
0.164138259317721 1
0.203601432184419 1
0.209994121073976 1
0.223969651157246 1
0.182747840852534 1
0.135201789061376 1
0.101794842616076 1
0.178119226377757 1
0.260465161878542 1
0.183650901478714 1
0.245679079556241 1
0.183372719024048 1
0.296234681134416 1
0.0865223181394427 0
0.196132223963476 1
0.280552279424547 1
0.307679917846614 0
0.127223052922763 1
0.183151121565628 1
0.293256115643654 0
0.235661227502395 1
0.215379968538401 1
0.216705773349769 1
0.12187543960014 0
0.145150245920575 1
0.17265253927304 1
0.122750762118197 1
0.148608427479784 1
0.278351807319301 1
0.183690163630005 1
0.176488255596649 1
0.26918261427639 1
0.150823215958606 1
0.217850934059981 1
0.237039054469766 1
0.319555627955397 0
0.196060607826309 1
0.256512801551821 1
0.182665606992086 1
0.222697843775737 1
0.189161790459026 1
0.192978796852934 1
0.253382449746183 1
0.195125506251658 1
0.177383602048312 1
0.228496811075654 1
0.0728904352582998 1
0.234326840266169 1
0.244179136376947 1
0.167412051202212 1
0.174903420727799 1
0.110005332699277 1
0.17309762861956 1
0.229655611068955 1
0.172737266380559 1
0.169124325178953 1
0.209539842930696 1
0.0821202794489905 1
0.174647201890328 1
0.25113576761173 1
0.159867731717862 1
0.152529931846147 1
0.226995168721678 1
0.224496781314102 1
0.243129036817883 1
0.274472250996633 1
0.148384729968427 1
0.24854879375656 1
0.248816428198729 1
0.282246177861336 1
0.201930918564489 1
0.217461533397144 1
0.212161129156475 1
0.174262432488862 1
0.237197225672103 1
0.277894288562899 1
0.186477594980034 1
0.153926772917602 1
0.130228022750184 1
0.206117522367946 1
0.240611162428038 1
0.109734303678187 1
0.229220188350245 1
0.228480984965776 1
0.194486142679591 1
0.190115868350218 1
0.157121902426758 1
0.229970996492475 1
0.103804246740735 0
0.189633449461368 1
0.187940286750102 1
0.230633696951357 1
0.227404481339445 1
0.229755790108365 1
0.203999239796973 1
0.288891266563926 1
0.228821036039125 1
0.34234848544073 1
0.242715906502503 1
0.220652737974624 1
0.229638131462026 1
0.159276619272824 1
0.223784015596364 1
0.214552378103354 1
0.191795768763988 1
0.188403302985606 1
0.143850672802585 1
0.149806529738319 1
0.18507336692151 1
0.188148621788995 1
0.174626856649927 1
0.284388377171164 0
0.180256093133414 1
0.227805026075697 1
0.240602738931851 1
0.155681030292655 1
0.145311433103778 1
0.0940757925297049 1
0.24567118132384 1
0.244801972426119 1
0.307798328192629 1
0.175250070324345 1
0.244883701784424 1
0.314623285358655 0
0.238906928499014 1
0.264086573552534 1
0.262907221445915 1
0.142506119688635 1
0.196529899511571 1
0.303367052150411 1
0.171209532904826 1
0.0936741253475258 0
0.214419611987828 1
0.242317142897693 1
0.273700923621489 1
0.185909977983752 1
0.210128653953305 1
0.170855472495758 1
0.251934051701821 1
0.23375121624453 1
0.206492115887103 1
0.183372353142127 1
0.218393256522634 1
0.256304797892654 1
0.177096798824932 1
0.231370203323467 1
0.153632790276279 1
0.209328622099837 1
0.457021820731007 0
0.24446355797361 1
0.212441509300889 1
0.1764244183135 1
0.216980879476253 1
0.186070646002568 1
0.158568958055332 1
0.299427697850262 1
0.322844563188278 0
0.178705417956477 1
0.111854490244338 1
0.137027801513447 1
0.140169437445686 1
0.143909807093781 1
0.117527412604476 1
0.152332694623549 1
0.330376093155093 0
0.17217002571301 1
0.180687308746279 1
0.22963708445523 1
0.239578393164857 1
0.197269993548568 1
0.250888559004764 1
0.197442831756194 1
0.194483864165903 1
0.247442636732959 1
0.150287148162407 1
0.345087538612621 0
0.228271616061341 1
0.210811595337589 1
0.196996715883131 1
0.160077613167804 1
0.254438274138863 1
0.30640480335494 1
0.129845644965318 1
0.113653899095589 1
0.322177470226384 0
0.157051370934466 1
0.165456301206017 1
0.250835984408808 1
0.171373401133946 1
0.299844909070581 1
0.201564096191738 1
0.102808857231477 0
0.270367234400841 1
0.363159366892393 0
0.204495121720486 1
0.168874608040239 1
0.153489882825255 1
0.117656202428148 1
0.190740764642076 1
0.207221471412651 1
0.0906694609669881 0
0.313573424302352 0
0.241495154186382 1
0.259061508220385 1
0.153130287593512 1
0.259294367825883 1
0.279497605902805 1
0.241162218653767 1
0.173041649491528 1
0.186112643364754 1
0.274093868534798 1
0.245898373115424 1
0.258807838776477 1
0.243231569495852 1
0.256152006496159 1
0.176568760692315 1
0.163326652959845 1
0.24380330110129 1
0.262251432129594 1
0.224228733930628 1
0.209050022404929 1
0.282811807325595 1
0.224835487165422 1
0.180453809781917 1
0.212888147279987 1
0.163262716676914 1
0.180491813356596 1
0.144705930740684 1
0.247779892015762 1
0.266604415112961 1
0.223202610228604 1
0.121083736681302 1
0.276380928283464 1
0.134224172367047 1
0.115519275338564 1
0.264981042688069 1
0.272620830940392 1
0.265007630701352 1
0.23027987719632 1
0.154076762347771 1
0.218528096663062 1
0.14693526679156 1
0.225158165784455 1
0.204716720055202 1
0.184003151052266 1
0.233446808615793 1
0.230859088674797 1
0.139419691260749 1
0.220828951360976 1
0.158173100887218 1
0.145508732415134 1
0.164598802720328 1
0.150926114978773 1
0.296639646283661 0
0.227239610852094 1
0.23409953766455 1
0.173199263219764 1
0.2924086185674 1
0.221283331199496 1
0.230085964099617 1
0.325844255266226 0
0.215709515786846 1
0.111801810154814 1
0.255550113814437 1
0.286187627565094 1
0.249334890236268 1
0.138697785466766 1
0.192572519473131 1
0.25941995947311 1
0.219484246781394 1
0.175572228409936 1
0.204887493006722 1
0.0912084304660318 0
0.284562123950634 1
0.16533396935114 1
0.108418141799124 1
0.251674456793242 1
0.0556919696754142 0
0.246528554703078 1
0.157134847207796 1
0.240643529314778 1
0.24256750791234 1
0.25344658389799 1
0.160653156341141 1
0.224606273558616 1
0.158040245458293 1
0.116088870502542 1
0.239077691585812 1
0.12171061841041 1
0.287653047710573 1
0.151768075988268 1
0.278819787601182 1
0.192891189715224 1
0.2887640581909 1
0.266158228513649 1
0.176814798520724 1
0.157467736699007 1
0.179669937392945 1
0.189302672500964 1
0.217763474230991 1
0.141985667109008 1
0.201996303157597 1
0.192563647826168 1
0.227181308718195 1
0.265726988644033 1
0.27563624741909 1
0.226258746145629 1
0.27439340441473 1
0.202875406986052 1
0.213465259075854 1
0.301987033187621 1
0.158125287869177 1
0.221967950763706 1
0.181332780638324 1
0.203565946578206 1
0.294890354050423 0
0.109575416325793 1
0.190604317791762 1
0.172630933909825 1
0.183730404723719 1
0.299995189767997 1
0.184914323432679 1
0.164822284128733 1
0.238734306300185 1
0.0910111818249069 0
0.262314995339631 1
0.141570106795293 1
0.222027497705798 1
0.181926702694127 1
0.0344604061145444 0
0.149063871621678 1
0.20791666407358 1
0.348932461410743 0
0.130154134374166 1
0.178519046518316 1
0.0921077292351516 0
0.181855273146273 1
0.192975810147368 1
0.28584286707271 1
0.0964529424370331 0
0.167685956867087 1
0.107879443884331 1
0.190536039195133 1
0.181564682904215 1
0.194744991124374 1
0.188154853350631 1
0.193791201072735 1
0.182709369261284 1
0.203216671453502 1
0.180310074594538 1
0.186521931079696 1
0.16541238902192 1
0.133687535985373 1
0.149799488927322 1
0.234459887709357 1
0.229734359951331 1
0.126628497938576 1
0.20932884717535 1
0.213393313433301 1
0.181626886219316 1
0.209784049607762 1
0.174764059858305 1
0.225067585540733 1
0.206471593669467 1
0.282275085896159 1
0.134829686471395 1
0.231983192535838 1
0.256918474633879 1
0.161680449734294 1
0.237005277876579 1
0.0664649428595894 0
0.250333392874977 1
0.257267984564262 1
0.241454169288399 1
0.288281641196714 1
0.277420122632428 1
0.229876399553688 1
0.19165574494053 1
0.121896499005387 1
0.194081345314235 1
0.163462253511752 1
0.170772119333866 1
0.267646808062499 1
0.234102968121813 1
0.278232059422326 1
0.217055987125289 1
0.188542514478816 1
0.206699511976203 1
0.10019808114092 1
0.248970055131731 1
0.186065466363169 1
0.331390276255787 0
0.250901519846154 1
0.229752383775247 1
0.230051825231721 1
0.119485185625571 1
0.245894921480511 1
0.148546039254285 1
0.235824465637409 1
0.209046300721377 1
0.172048738588073 1
0.154745182607331 1
0.162350582667606 1
0.26041984469514 1
0.258186903255405 1
0.187586180212897 1
0.185641154955594 1
0.169864537196348 1
0.271820078695858 1
0.182053896583486 1
0.217322527615318 1
0.293087159246236 1
0.149389378451537 1
0.132028529667054 1
0.221036583331973 1
0.277169718837686 1
0.208615204922998 1
0.202039170735012 1
0.151753264080082 1
0.169852568867263 1
0.141466563013275 1
0.098438444264936 1
0.270671957701884 1
0.196933912754955 1
0.262419532422679 1
0.255828835782871 1
0.232013030917078 1
0.15129303665207 1
0.205185730296895 1
0.255809505759543 1
0.233999355097702 1
0.121887219383065 1
0.230131607941756 1
0.210986479984698 1
0.270059887092699 1
0.128008116488381 1
0.168318448794445 1
0.160847531789295 1
0.11776724819262 1
0.217891159893566 1
0.210210069568324 1
0.261410506999801 1
0.235460779866974 1
0.28995569390422 1
0.200870774661974 1
0.207971463088552 1
0.21803432251735 1
0.243424412792366 1
0.213773918315374 1
0.166904659463016 1
0.108399560972939 1
0.121459928342076 1
0.0863150766535279 1
0.27153458470673 1
0.249891767457511 1
0.259974168792659 1
0.136325521373459 1
0.22408082916533 1
0.20327723815377 1
0.190764459635928 1
0.148337323120162 1
0.256156116421487 1
0.145742450197975 1
0.183663166038228 1
0.218110905485451 1
0.181488982434536 1
0.115951178356476 1
0.0853216178312482 0
0.210091692490079 1
0.221199412934102 1
0.206855804690172 1
0.170411278073771 1
0.228326238801673 1
0.241506699847021 1
0.147720355052421 1
0.21901171947237 1
0.287761524108686 0
0.247372148450478 1
0.27457347030519 1
0.154415526132138 1
0.202235590564113 1
0.270341712419525 1
0.0989769197311947 1
0.169386377298722 1
0.15255850033408 1
0.10492605022331 1
0.168256470550783 1
0.231805103820002 1
0.246939740622744 1
0.269680441822515 1
0.221143925990581 1
0.210706281389984 1
0.243428112830774 1
0.1575470444586 1
0.0966884208581942 1
0.23869630603581 1
0.134606046368983 1
0.258761026279628 1
0.218348947951831 1
0.206360396707515 1
0.31916478108457 0
0.24629548922942 1
0.199956571777509 1
0.252392654876633 1
0.192828256841563 1
0.166243740110367 1
0.168323439195778 1
0.170112125011748 1
0.179771621123992 1
0.193129274579189 1
0.188355602761366 1
0.165176041790795 1
0.213813367315229 1
0.250945220843412 1
0.229351272523709 1
0.213170909047925 1
0.1981744949555 1
0.111508343784584 1
0.328897475330122 1
0.169668331055638 1
0.179274614955382 1
0.168140014358022 1
0.187846581428926 1
0.240706414450521 1
0.226043893235467 1
0.156967549096615 1
0.220478622198626 1
0.305311390609776 1
0.171253708580096 1
0.202304818367538 1
0.169540733813382 1
0.145319166458536 1
0.16621958796353 1
0.231344356424866 1
0.236339313152898 1
0.259382124540141 1
0.138373166776541 1
0.177739386305101 1
0.25683730770105 1
0.112530102109685 1
0.290739905386546 1
0.178804554587117 1
0.233386954905705 1
0.244980019810219 1
0.23147567653125 1
0.156992200355387 1
0.248626441120866 1
0.216663229680731 1
0.163727972122636 1
0.282656506061475 1
0.262256682543271 1
0.107524593554105 1
0.21318061997656 1
0.116502519533093 1
0.270533740769364 1
0.187333299302942 1
0.228037356304219 1
0.20488249987705 1
0.218950032397737 1
0.167522819513817 1
0.212630794886038 1
0.259491732172923 1
0.161124118742255 1
0.158457850027742 1
0.259003318738772 1
0.268941585666689 1
0.188689526224772 1
0.148053382446457 1
0.142814769719333 1
0.0668523456556852 0
0.195865834515475 1
0.190819532107705 1
0.160858022548484 1
0.285053385897625 1
0.171251824230043 1
0.30092843946513 1
0.16937864354148 1
0.167706985749887 1
0.164910190232737 1
0.216107046536496 1
0.255896510677262 1
0.28664490829826 1
0.217508635867331 1
0.0591749497536829 0
0.215223826306984 1
0.211680174617053 1
0.246918759452406 1
0.265100173603211 1
0.251839157971502 1
0.184857982711761 1
0.218541689430054 1
0.186238844953634 1
0.2558462069128 1
0.10936073813434 1
0.226497677875587 1
0.198081632537988 1
0.224599957919156 1
0.226800955692114 1
0.0280372256769239 0
0.207816672986776 1
0.196519373079627 1
0.221612866358673 1
0.251208532200954 1
0.217768659208381 1
0.274557289634072 1
0.227980535983459 1
0.242068731235466 1
0.26315802629969 1
0.208725179372709 1
0.228854481470702 1
0.228295350518058 1
0.152669030801564 1
0.182318343361957 1
0.261831701754182 1
0.163546986045357 1
0.193555505858822 1
0.19885965671148 1
0.175355578396146 1
0.167873918034419 1
0.157131716568202 1
0.22298194363683 1
0.238498300496243 1
0.0952125275402146 1
0.184880285509394 1
0.340680512784212 0
0.235960891779833 1
0.176318856739334 1
0.158961573334618 1
0.141005141516312 1
0.279923816848576 1
0.186811601246802 1
0.13552015378139 1
0.200301453831081 1
0.239782174723778 1
0.163738125823926 1
0.19810757816277 1
0.227701984503216 1
0.22980108810491 1
0.255578666636155 1
0.151506241420143 1
0.211922915747896 1
0.184345633004851 1
0.189438655924711 1
0.176190701688046 1
0.236077701914499 1
0.214351210028061 1
0.221874572779622 1
0.196167374268518 1
0.165103595607599 1
0.188407818814153 1
0.273772213057765 1
0.218482277331597 1
0.209284009114038 1
0.219885464185276 1
0.129549950735406 1
0.249551397891806 1
0.160367180081245 1
0.364468176287963 0
0.129565121014564 1
0.262830466387469 1
0.16105222567756 1
0.244478360014437 1
0.197507010314854 1
0.219103706592419 1
0.227914110439913 1
0.0784057435644497 0
0.309177705769457 1
0.200411745425707 1
0.199590239313672 1
0.11142139100095 1
0.173701387133907 1
0.116068478124322 1
0.0910149290560217 0
0.230875535618137 1
0.235156432791287 1
0.203230123149508 1
0.246589033731479 1
0.122246672880356 1
0.0745582394466496 0
0.229451818789305 1
0.254394020581198 1
0.0743417538759887 0
0.203701521427976 1
0.21244915805292 1
0.214603250046801 1
0.159833301405644 1
0.244095548989051 1
0.294185869296767 1
0.180067648904514 1
0.162886389695317 1
0.275231495873486 1
0.2376140375696 1
0.223108730434832 1
0.146594154745586 1
0.145500882270101 1
0.22123020838912 1
0.230111136744327 1
0.084975054080399 0
0.127867664335289 1
0.292720783570802 1
0.173164656974636 1
0.182012056102056 1
0.221131583873491 1
0.241561201109842 1
0.0974594804117936 0
0.147184976067902 1
0.234733886044005 1
0.206669789947635 1
0.216106803819198 1
0.218416879503283 1
0.218827488828655 1
0.130697451383173 1
0.100936819340018 1
0.179017031028947 1
0.177332264082217 1
0.238266444372794 1
0.211032374238812 1
0.0987794956958713 0
0.183201687897629 1
0.204548433851538 1
0.188877946871698 1
0.176978906879812 1
0.266075628021186 1
0.183747552324636 1
0.0983836747688788 0
0.193002295207756 1
0.241951653828797 1
0.242776297959953 1
0.236328145181455 1
0.299459170751462 1
0.222056718382191 1
0.203343507897339 1
0.210604740423438 1
0.225635655446696 1
0.224122426003739 1
0.2235449687013 1
0.215838352455536 1
0.208229301395298 1
0.284064697701996 1
0.0998798451365932 0
0.136866888313634 1
0.218731697545186 1
0.255342867788124 1
0.23173162313984 1
0.239553425846744 1
0.197010497334656 1
0.29866372426955 1
0.203446165897285 1
0.126139293862299 1
0.265247397169921 1
0.125935300297293 1
0.109075451209096 1
0.15420637864737 1
0.148522472045344 1
0.230763976546977 1
0.201014712913394 1
0.205352080989747 1
0.150860444708471 1
0.223328532048668 1
0.253894140814169 1
0.186696768296009 1
0.217638739581338 1
0.148901208590799 1
0.159854366963443 1
0.291227450798127 0
0.208056536634074 1
0.155361894668901 1
0.152501515738971 1
0.280898495198055 1
0.175989869420264 1
0.20211920684114 1
0.280172702109703 1
0.143152806733923 1
0.248285029872011 1
0.163374671071123 1
0.322195298791781 0
0.312580639607635 0
0.237097510065948 1
0.237341330799759 1
0.135685158538545 1
0.119708109062964 1
0.188446017020349 1
0.261538645599075 1
0.169082152741846 1
0.115276244907895 1
0.224877404145155 1
0.191577858582361 1
0.28775939781886 1
0.194926157118183 1
0.190532400575182 1
0.28300988531529 1
0.216298661988231 1
0.153880287787252 1
0.270423882119684 1
0.262424118796118 1
0.224163148267252 1
0.218375337618924 1
0.177274695171197 1
0.151444218363257 1
0.213803274975952 1
0.23318742722875 1
0.168520935829181 1
0.17182832889126 1
0.111686030926846 1
0.20967617568616 1
0.168257237776254 1
0.217159443873647 1
0.101631850975996 1
0.15585077113324 1
0.284185228655419 1
0.228729353722064 1
0.182167038541058 1
0.209849869359021 1
0.280466109029373 1
0.160788174818001 1
0.00345131422595881 0
0.183366269651378 1
0.315504637720488 0
0.298150910893104 1
0.228341544420873 1
0.163954188285956 1
0.144279863364264 1
0.126521503557483 1
0.125605918798124 1
0.238456465041026 1
0.156678128176812 1
0.0627747694004618 0
0.179626473466768 1
0.185091848528858 1
0.209487597242622 1
0.251050286972105 1
0.140939880960054 1
0.289355218463018 1
0.0833391270645582 0
0.291481077006396 0
0.221938975150267 1
0.332840991789688 1
0.244134366633629 1
0.110279674237471 1
0.156759685907976 1
0.176040528408955 1
0.306856880600088 1
0.225212667508042 1
0.215707526893979 1
0.212428654218699 1
0.195278100574198 1
0.0986284011146395 1
0.101406437059984 0
0.176304020927507 1
0.196525923719562 1
0.305201210557897 0
0.178339380218224 1
0.202077329459916 1
0.179562198600431 1
0.284933341273903 1
0.105009825115432 1
0.244796854276278 1
0.267678493977903 1
0.203173304850491 1
0.202458609270663 1
0.208514646828057 1
0.271327320659895 1
0.163000296817757 1
0.154959949210374 1
0.248536288224487 1
0.164968980516661 1
0.0877827826756228 0
0.102601211632607 1
0.146139286743069 1
0.163984620234564 1
0.21008915299893 1
0.14879608944068 1
0.125598608948748 1
0.296629879458107 1
0.25643349036561 1
0.145404109372782 1
0.243070704340903 1
0.267125895781491 1
0.180319934075289 1
0.232661633510115 1
0.248864376038712 1
0.144036817284406 1
0.214708759336816 1
0.144399237116554 1
0.247941924708667 1
0.126885910281055 1
0.258270644613801 1
0.232525394474651 1
0.268109351431418 1
0.183989051493517 1
0.233530385415724 1
0.194146309798843 1
0.11302597088728 0
0.234379273953116 1
0.325293533492746 0
0.148121230461196 1
0.150695109741468 1
0.288725034966267 1
0.163078620704767 1
0.195126002605189 1
0.225697190699535 1
0.234979649419913 1
0.184611594667799 1
0.174154341413657 1
0.209164876336691 1
0.172553322731544 1
0.153585058614135 1
0.196653078617316 1
0.307982687599949 0
0.206068039943918 1
0.209566864082476 1
0.183157034520044 1
0.193702165883872 1
0.18352264680628 1
0.228429730124979 1
0.153703708266211 1
0.129721126860421 1
0.208195231821985 1
0.150499099891242 1
0.15175988094514 1
0.253394628985275 1
0.122593190820222 1
0.246601462337709 1
0.167856501563141 1
0.229564530145546 1
0.214633797438341 1
0.222749696309786 1
0.353137511958945 0
0.204585671068638 1
0.190472676454178 1
0.275224518251623 1
0.254755914886662 1
0.227584023277015 1
0.214557587707881 1
0.261456427180736 1
0.232051806816905 1
0.16439006119515 1
0.287010986980713 1
0.28698355823974 1
0.144869770198181 1
0.252303801616821 1
0.194086819575168 1
0.191769992262875 1
0.140286262944024 1
0.173949129696018 1
0.242858343812771 1
0.239381990671481 1
0.291471227205875 1
0.221478616744098 1
0.173017446456727 1
0.155405176248353 1
0.165040259921694 1
0.176433856762218 1
0.192425323481176 1
0.110359406750477 1
0.331126194813625 0
0.148029808055352 1
0.224893882575662 1
0.24468874084431 1
0.177064874964056 1
0.302501514081817 1
0.196260097062827 1
0.250540363999867 1
0.275097555391283 1
0.225150292970317 1
0.157270127935126 1
0.205603699099596 1
0.260741971815906 1
0.225672549435761 1
0.0974414335365386 1
0.172168984784999 1
0.204402112789152 1
0.208121438697364 1
0.215849143038817 1
0.165380401016934 1
0.220136047724435 1
0.116278514526301 1
0.244305961809168 1
0.189753157888553 1
0.211675694035028 1
0.234726198951873 1
0.196363974216074 1
0.137313784677423 1
0.279950586238293 1
0.254432528015464 1
0.217906180471784 1
0.208275443444876 1
0.189507257101651 1
0.152602975472257 1
0.259733765701206 1
0.0774375339445046 0
0.226267131235751 1
0.152241520470199 1
0.231392424736098 1
0.160192668707483 1
0.126594349537472 1
0.206747927329078 1
0.266632384022177 1
0.243750613485254 1
0.329627306838944 0
0.159516333627581 1
0.19614530791975 1
0.253865418600404 1
0.115862136007892 1
0.10860543481887 1
0.21718293618958 1
0.167809884106398 1
0.231987002929336 1
0.231110254638253 1
0.158024473047577 1
0.189380814099909 1
0.191360530774404 1
0.159860784082214 1
0.346042025726198 0
0.180294585963884 1
0.199851986564554 1
0.140106568833751 1
0.244611897956158 1
0.308328962630241 0
0.0801180443306403 1
0.181337953134318 1
0.171092104102784 1
0.289494299707135 1
0.217097060048375 1
0.143962490761823 1
0.171132068568962 1
0.193425784759025 1
0.303083306055047 1
0.164777758284624 1
0.164945641101959 1
0.267773617698267 1
0.281316139851418 1
0.255129487277385 1
0.325394545162992 0
0.163675368321973 1
0.240127823167529 1
0.192757091892546 1
0.192335347185763 1
0.250342602670762 1
0.236640313017307 1
0.155224924810609 1
0.180227051809166 1
0.222932481268369 1
0.162225973322961 1
0.174082204837754 1
0.198339339696778 1
0.14509099707292 1
0.24925865254652 1
0.192920409556669 1
0.200379869782213 1
0.102118567272372 1
0.253444314847879 1
0.237047201946922 1
0.228098294395204 1
0.225846194632185 1
0.220005154747083 1
0.190399070126129 1
0.0888502246425089 0
0.280730330775096 1
0.184556972720145 1
0.0434703716215494 0
0.219757920553305 1
0.34232858712774 0
0.187353991981747 1
0.254005650590709 1
0.170655109583533 1
0.219170229906851 1
0.219470849057913 1
0.239913355216049 1
0.216356050737509 1
0.21045185743723 1
0.236447820848725 1
0.183786451507919 1
0.208576490708363 1
0.127652569461024 1
0.138307434561267 1
0.14371537417985 1
0.210290046603409 1
0.170935972393723 1
0.198202062937315 1
0.170108598866522 1
0.228274692630008 1
0.251314382861832 1
0.0622027682482104 0
0.259942776902896 1
0.191022536412058 1
0.17424331575625 1
0.207090161349033 1
0.183599608662158 1
0.156106538451842 1
0.23425316793233 1
0.205498876063216 1
0.196674214142197 1
0.215014457193158 1
0.16827819257634 1
0.119225498979969 1
0.243027153382094 1
0.149305674257139 1
0.179395741344519 1
0.16357777600306 1
0.222858239703099 1
0.199711024971483 1
0.139290457386696 1
0.138373209610016 1
0.17178646991356 1
0.221716976596432 1
0.207204236778792 1
0.271012438814827 1
0.135116619789648 1
0.112969976810135 0
0.27500771281429 1
0.142715497851294 1
0.206373689381491 1
0.100838431459554 1
0.174919517666645 1
0.0948497430484774 1
0.187489073988075 1
0.216670516674792 1
0.164116160467154 1
0.257644547250734 1
0.214657178475837 1
0.134032588630725 1
0.156837337411522 1
0.283093829698579 1
0.190712563928691 1
0.213509650285548 1
0.232965774840443 1
0.195127151632163 1
0.20423564438195 1
0.313017682714976 1
0.220596288016119 1
0.158917728394507 1
0.218042651717127 1
0.199031066763497 1
0.287058122807175 1
0.324298293310435 0
0.207911268650241 1
0.186235424840229 1
0.234273117266332 1
0.198329385563929 1
0.286744801869716 1
0.074211225961418 0
0.248317928966935 1
0.158584111567525 1
0.114794134421329 1
0.136174632809023 1
0.202654768710804 1
0.221778847979818 1
0.225390731550444 1
0.184361134579098 1
0.141163277248277 1
0.287636400401955 1
0.251330203302416 1
0.159117088979022 1
0.170827186499909 1
0.210069473685066 1
0.143628876743712 1
0.120856755839899 1
0.185792215129757 1
0.207491484028646 1
0.231733610673802 1
0.147008424280221 1
0.205172209583393 1
0.216099784747436 1
0.219170256482638 1
0.179698395704548 1
0.216400401429376 1
0.188435146605035 1
0.161382916341399 1
0.307917919485846 1
0.302562595308147 1
0.184109221818545 1
0.178430728584021 1
0.0758535424561488 0
0.266681551317456 1
0.264162387509691 1
0.213930980785521 1
0.201100987299329 1
0.166999692923916 1
0.213190990812427 1
0.231045616202065 1
0.158421932219914 1
0.210774849877274 1
0.0467109482012515 0
0.361983348346318 0
0.240392321821042 1
0.187758478569241 1
0.143489085006136 1
0.224207771197761 1
0.196945419597918 1
0.153136670856281 1
0.205319667206437 1
0.129350609708426 1
0.301953935741514 1
0.227583939896618 1
0.234779260305233 1
0.232104684740071 1
0.185511873069404 1
0.178102646529721 1
0.122651725905522 1
0.163848117527055 1
0.127734020028931 1
0.199523683238519 1
0.338388174922095 0
0.181823454100682 1
0.208655410163892 1
0.189136911427837 1
0.19120944003945 1
0.189101714540333 1
0.158968525889482 1
0.104558377900288 0
0.200344568830964 1
0.31960554588899 0
0.147555512168482 1
0.261835645726681 1
0.136095382437897 1
0.204969125576852 1
0.269355329330359 1
0.155998539112028 1
0.183431681279442 1
0.261382686558083 1
0.143844426296571 1
0.212501825922997 1
0.201791387209601 1
0.312599204441389 0
0.246594976267064 1
0.158804093676299 1
0.15394753389976 1
0.16845708882344 1
0.223598015507402 1
0.110695710651161 1
0.131884237800117 1
0.215728688336101 1
0.179269072524887 1
0.233075104037104 1
0.181808977121215 1
0.219111348856062 1
0.121074296769963 1
0.215794905691255 1
0.282534651893616 1
0.193425926602946 1
0.126908455904972 1
0.147227090191194 1
0.243150870644668 1
0.205420359249838 1
0.190751432451007 1
0.28570160876807 1
0.183813276395066 1
0.156532195900282 1
0.255407053516489 1
0.239279661496263 1
0.107205858002142 1
0.196984213338977 1
0.28940306016695 1
0.209677183171735 1
0.253117721857837 1
0.185782147089539 1
0.243090385218197 1
0.19830024928046 1
0.187425211341665 1
0.192901115762203 1
0.181708689579821 1
0.209507628669526 1
0.171591561070836 1
0.320269349483481 0
0.287671487709822 0
0.166072062378224 1
0.23382134828003 1
0.254513248566876 1
0.248753295743058 1
0.0537996862961784 0
0.179283329374485 1
0.0895126906322596 0
0.148211668334072 1
0.156855332887471 1
0.157447035962527 1
0.183476713271977 1
0.129115108944737 1
0.27135868873722 1
0.0600486292245897 0
0.219710477065523 1
0.292187035656137 0
0.168623386667871 1
0.193976510782185 1
0.166160096850504 1
0.10546602690312 1
0.105960364756041 1
0.248227015259308 1
0.156335081525624 1
0.148596287772472 1
0.209944151903389 1
0.192156070679248 1
0.0781409364791432 0
0.216487881225809 1
0.29437839592238 0
0.241377296437466 1
0.293217586554368 1
0.172159859771944 1
0.260473386432604 1
0.193685311160378 1
0.199656556560269 1
0.237855955019554 1
0.163998637816126 1
0.294075841104585 1
0.168970562921569 1
0.175611266248408 1
0.241868703872523 1
0.185986327768074 1
0.124062577676127 1
0.26050645768294 1
0.251182576534615 1
0.0873566315774098 0
0.0944017543114478 0
0.23873982434923 1
0.194729950853758 1
0.154367934728593 1
0.0722095762802805 1
0.203134689251316 1
0.160807897884917 1
0.14573756840566 1
0.196832356666038 1
0.13906133690707 1
0.208310970929176 1
0.210720432586449 1
0.257923143489842 1
0.183756479009104 1
0.120127147578294 1
0.183870687289413 1
0.294605958953272 1
0.288860638905501 1
0.207826329243695 1
0.2239807440941 1
0.162146680585421 1
0.199775658596254 1
0.211000536544394 1
0.144363797131839 1
0.236366532621591 1
0.138789347656714 1
0.154768384402579 1
0.124361820262704 1
0.174227003644282 1
0.165290578538167 1
0.135295898974449 1
0.182552764069114 1
0.116714712838061 1
0.248430617113605 1
0.211661778058772 1
0.212975879646889 1
0.141186304238705 1
0.140440326152158 1
0.215534880265758 1
0.173152950154639 1
0.267517189184801 1
0.346707865856972 0
0.118230009709582 1
0.157823512836005 1
0.238039989033008 1
0.159514996181121 1
0.22880573887787 1
0.226891692456964 1
0.230121994035888 1
0.150345265324624 1
0.229170833100196 1
0.224062570607235 1
0.346077492272526 0
0.296615753976786 1
0.142515391391772 1
0.244015266117829 1
0.201004833586501 1
0.245310079212689 1
0.204481632556298 1
0.307637739809344 1
0.21382325633393 1
0.216937708017958 1
0.12414495890733 1
0.239628000102063 1
0.123094476906988 1
0.214581501344011 1
0.170026710635768 1
0.187200482735517 1
0.166615439883945 1
0.186746140219087 1
0.288945202301905 1
0.192202771409844 1
0.195610134785113 1
0.203512158684803 1
0.153279529685719 1
0.198125752667574 1
0.322388729627035 0
0.169366122739184 1
0.242043684729186 1
0.233509723483879 1
0.202951754083987 1
0.170378837747012 1
0.26011498847731 1
0.192226273384337 1
0.139394615859258 1
0.352010029229289 0
0.13682916043989 1
0.167151998758183 1
0.148347957079569 1
0.232362506061931 1
0.272529237447661 1
0.172317507542679 1
0.131124572061203 1
0.232769376238634 1
0.102296790988019 1
0.232498541568349 1
0.113326562149437 1
0.0885764717093219 1
0.138235881210282 1
0.2272595969109 1
0.175900489896707 1
0.212961343999953 1
0.124768136703365 1
0.174193742942637 1
0.245702502778761 1
0.182704028159942 1
0.195629375354117 1
0.218069027966338 1
0.239785468850888 1
0.249883614433378 1
0.195178592285945 1
0.201267955700397 1
0.174664383982753 1
0.15991404056325 1
0.240118579924446 1
0.171444934241717 1
0.16776283226412 1
0.261283170384659 1
0.161492677497576 1
0.158589649138142 1
0.125674547389418 1
0.28145206384675 1
0.0558443426442087 0
0.263270583737871 1
0.18428833651216 1
0.186658194031656 1
0.242483127333227 1
0.188786037091934 1
0.234254968072212 1
0.180567363530733 1
0.206262704058301 1
0.0690145608352624 0
0.261458992529101 1
0.203046402680244 1
0.0936498278778542 0
0.18519210289624 1
0.292123344192262 1
0.106318202429622 1
0.162477497848152 1
0.236976617766668 1
0.167121488378404 1
0.156843191004472 1
0.163701952686921 1
0.112946999843427 1
0.206448165182036 1
0.175949322069855 1
0.160324743009193 1
0.229777456838914 1
0.254370546910986 1
0.133112660724942 1
0.248805362383188 1
0.243386056572983 1
0.208312036254582 1
0.191543021076988 1
0.198271013813302 1
0.163072276446585 1
0.157069698701667 1
0.265573977053673 1
0.239394560035246 1
0.245010066286128 1
0.172669964737678 1
0.253392650538633 1
0.0769472847954614 0
0.191655785329031 1
0.293374766508339 1
0.120171116448627 1
0.12396631624531 1
0.132578122465027 1
0.212462125164412 1
0.196174652138325 1
0.1999580263393 1
0.224243934559961 1
0.197798599759006 1
0.279645778308068 1
0.189533810811011 1
0.223271077197305 1
0.231062176894668 1
0.133608413981516 1
0.167484639264194 1
0.218976870474419 1
0.133506709393078 1
0.242047078937753 1
0.17326643336234 1
0.237238678247154 1
0.185384442814925 1
0.274407804780366 1
0.176161829649862 1
0.217174598765262 1
0.157540737227402 1
0.0847185235638505 1
0.228142981250695 1
0.237862723699852 1
0.252522635600931 1
0.332849242634259 0
0.151243563408076 1
0.0506250046561671 0
0.236711870419631 1
0.203757353993605 1
0.145709223530505 1
0.194615056761347 1
0.215373228936868 1
0.164689052522083 1
0.211844770979297 1
0.178378538088134 1
0.274429762780268 1
0.2087558019407 1
0.0610897879351639 0
0.269948506388656 1
0.246822438513666 1
0.16114512036617 1
0.0937471052992522 0
0.0369994550435595 0
0.108450529606087 1
0.301619049556724 1
0.223754642121347 1
0.208793400598599 1
0.153414702802422 1
0.170987927402538 1
0.235266445916868 1
0.219002833287285 1
0.36911510636233 0
0.297308484166187 1
0.180363209672177 1
0.158263430444812 1
0.182958087054041 1
0.220464396597089 1
0.253862763677374 1
0.186205873349066 1
0.219483345555744 1
0.167283560188631 1
0.267495167671783 1
0.219869250962157 1
0.22033094193084 1
0.153231325793494 1
0.191635850652142 1
0.257162230820063 1
0.195021297357899 1
0.201192080895876 1
0.179201404556098 1
0.208876383892122 1
0.23352721748866 1
0.216538078489604 1
0.129351342402942 1
0.174628875698226 1
0.214593988357958 1
0.235841654860888 1
0.173724755964253 1
0.239296718540824 1
0.136342191021368 1
0.179672721326591 1
0.200579034510681 1
0.305122139249184 0
0.176135237223417 1
0.208831655441886 1
0.245104280436272 1
0.192977122870674 1
0.145738641692806 1
0.152150428728809 1
0.19683839241586 1
0.235177860859564 1
0.121342716859613 1
0.207003286758527 1
0.273390455315734 1
0.161007496073752 1
0.15086971780488 1
0.193256391354822 1
0.222060323507797 1
0.113076894877851 1
0.115046584305635 1
0.231375722265609 1
0.214928352634177 1
0.239751527848215 1
0.231928295644869 1
0.278268092236936 1
0.266635931019464 1
0.198211392425116 1
0.100009331160544 0
0.168941248215598 1
0.240550268946645 1
0.158085216151178 1
0.231350900742439 1
0.293385129167136 1
0.131532421061102 1
0.301163513480172 1
0.188875224886764 1
0.221978061237166 1
0.229414032910367 1
0.101434220000206 1
0.24568369953343 1
0.132177725601236 1
0.154189942869853 1
0.163852293445811 1
0.123813722749294 1
0.23434688963641 1
0.226106947211733 1
0.25092066281777 1
0.133630056760898 1
0.156180456120297 1
0.108550559313919 1
0.139459786964243 1
0.200581998192024 1
0.150155615436266 1
0.114142039463487 1
0.14489479180315 1
0.260330120722735 1
0.213978276248929 1
0.252184619754805 1
0.204812088209351 1
0.243568790922312 1
0.0780276795402838 0
0.20955115225265 1
0.230908609947159 1
0.203541809886424 1
0.221570827030861 1
0.2618443673905 1
0.254256406894724 1
0.222352293130827 1
0.18549734357579 1
0.23766737979884 1
0.258605891497906 1
0.186492128825192 1
0.190266948742445 1
0.233492129567563 1
0.178006860911852 1
0.217743779306408 1
0.211470069308537 1
0.182197837047248 1
0.294982478415574 1
0.0580150583503945 0
0.158917400707742 1
0.124785392935549 0
0.166026644772772 1
0.171852124592012 1
0.219647067784587 1
0.218189683603203 1
0.204162725325816 1
0.182755905309435 1
0.345666478219692 0
0.259726918046836 1
0.187741917392785 1
0.203441658748547 1
0.179100368601146 1
0.201436870218723 1
0.187555552837574 1
0.268011054135706 0
0.225804011871158 1
0.102842019741344 1
0.311265206757893 0
0.282455649452027 1
0.278107195842396 1
0.21245599401859 1
0.189789340407813 1
0.30473658990181 0
0.243983607319346 1
0.253330283918274 1
0.250907059851331 1
0.23618443953896 1
0.169497780075079 1
0.141170841308277 1
0.0986626535751083 1
0.159087789979556 1
0.29913818233737 0
0.161497297925687 1
0.246464626986431 1
0.281161541767249 1
0.295341565909464 0
0.275511507131003 0
0.189345079575842 1
0.164443351090103 1
0.106697137013265 1
0.222065370342158 1
0.259210402279466 1
0.2037399913311 1
0.148496320696255 1
0.1886051598342 1
0.151791914819846 1
0.272842648515627 1
0.131950783213571 1
0.131567957915602 1
0.191689236858611 1
0.160558709671062 1
0.25575167637818 1
0.242097839638013 1
0.234774623527428 1
0.06738313593147 0
0.280735972977329 1
0.192885379097003 1
0.206559151539979 1
0.177527831531526 1
0.131886456689206 1
0.230383211258878 1
0.151604509757496 1
0.259235519392575 1
0.0732740840956511 0
0.250592495317739 1
0.165300362918261 1
0.16394317438168 1
0.217131161838505 1
0.195625142730214 1
0.163036022232898 1
0.268135697246911 1
0.198180993073238 1
0.203026726436143 1
0.256098688476675 1
0.188884335383724 1
0.15642936685121 1
0.227782425246391 1
0.221651105819458 1
0.242337335827307 1
0.229329600216928 1
0.285531164114021 1
0.160877287280651 1
0.189378370618529 1
0.161976750722753 1
0.0855890924886273 0
0.204940936427745 1
0.16119170800769 1
0.143223791882411 1
0.16304824503561 1
0.1823949803396 1
0.187297813681437 1
0.195284548877821 1
0.167385015565847 1
0.359176385080699 0
0.175773690656548 1
0.302010812343924 1
0.208174305426081 1
0.13972123331378 1
0.171611987948957 1
0.299958644330933 1
0.236403995405436 1
0.203107603501757 1
0.240432060848147 1
0.156691780905953 1
0.202041564691892 1
0.168174355293364 1
0.207376621414604 1
0.183508443739135 1
0.148356055430477 1
0.154733954758242 1
0.247079054552557 1
0.235335285444087 1
0.179661660473404 1
0.152130840631015 1
0.244935967670366 1
0.215882867365552 1
0.213242941924773 1
0.196288320068554 1
0.176419718594785 1
0.135587381081054 1
0.216586984525116 1
0.216889399294768 1
0.147204982698855 1
0.243851598478587 1
0.230761477794924 1
0.282816064627328 1
0.250669830987932 1
0.251293244635912 1
0.199982465400553 1
0.0594542520671652 0
0.204600907622002 1
0.301302367794038 1
0.276190678469918 1
0.176159117982202 1
0.13226994525615 1
0.251631748823871 1
0.231045778451263 1
0.236798835241013 1
0.244827560045686 1
0.251869407800716 1
0.22426699535347 1
0.202047919347246 1
0.234954275542782 1
0.206577869261226 1
0.159041069189166 1
0.232009288009694 1
0.173812131259178 1
0.113544159560125 1
0.197599663627109 1
0.113578911181878 1
0.173894723326442 1
0.230347313242635 1
0.170570892544341 1
0.231638072661791 1
0.223604380201496 1
0.0887549219039038 1
0.130639851192729 1
0.189129543275369 1
0.139756288245685 1
0.183735153653442 1
0.23096430056107 1
0.147819241030136 1
0.216437426834018 1
0.227756219293376 1
0.1537341849689 1
0.219323411389491 1
0.178132704383086 1
0.177039621097429 1
0.207648596802994 1
0.0967500885474785 0
0.118840943747784 1
0.0795235318437911 0
0.166266044749625 1
0.210649085745986 1
0.228994330068152 1
0.199338907693978 1
0.119096819277328 1
0.186611206440616 1
0.243199964363693 1
0.269349776536094 1
0.148342642329507 1
0.12204616110684 1
0.170063988421847 1
0.326798369116328 0
0.237969554285508 1
0.219950713963945 1
0.36369181009887 0
0.191061819883989 1
0.21437270594881 1
0.255049108929812 1
0.233466773806623 1
0.131795036084502 1
0.152077209377184 1
0.152969687153989 1
0.246181976261772 1
0.234004501437626 1
0.168221049440786 1
0.230810487683333 1
0.24416168619142 1
0.21241550894971 1
0.207078708846595 1
0.216102211350542 1
0.217304463761509 1
0.144878456906081 1
0.142101325213909 1
0.169375109837211 1
0.233956474127089 1
0.212435710563643 1
0.174683590689361 1
0.190636371604055 1
0.252636243536156 1
0.237578095394575 1
0.298771475908822 1
0.220906727052033 1
0.195552497082617 1
0.175919310416869 1
0.143100175073567 1
0.182131167903409 1
0.241488659503883 1
0.208663244281824 1
0.18459050339255 1
0.177975238221264 1
0.160639328004083 1
0.235574924182631 1
0.157488800000192 1
0.179978104510121 1
0.036283405273531 0
0.224839245518473 1
0.102675975354605 1
0.229249958686323 1
0.165793673926372 1
0.10574695424458 1
0.21589072844206 1
0.168496111059252 1
0.277261330977394 1
0.2405561215757 1
0.190106162222814 1
0.176036296739731 1
0.157160862529586 1
0.250846613194809 1
0.247078725338695 1
0.211399163153493 1
0.149828054531525 1
0.140841125768648 1
0.13950398761368 1
0.225887194841041 1
0.103263077634253 0
0.199334978184922 1
0.21326257558935 1
0.167527436500951 1
0.302823066712075 0
0.199976966718874 1
0.242046067629649 1
0.25312327677867 1
0.202178528660855 1
0.184891461091316 1
0.147886912616141 1
0.237133169151547 1
0.100946181797373 1
0.236612856157623 1
0.255782194956723 1
0.296659127069864 1
0.166314150488479 1
0.213552684489212 1
0.222760512959181 1
0.164406623210628 1
0.224499102735529 1
0.172385857922955 1
0.0828779789499947 1
0.170487962668954 1
0.176244840601606 1
0.0988333397982804 0
0.22150753122321 1
0.156433202190872 1
0.26564703173351 1
0.16185755493433 1
0.134744040165787 1
0.208301497843778 1
0.230443068106071 1
0.155427408047422 1
0.223827487461721 1
0.116208297646873 1
0.234994286426677 1
0.231660720069607 1
0.188186555206398 1
0.202091980035574 1
0.132249049438996 1
0.112339936526993 1
0.128615625775272 1
0.148846574251596 1
0.156416472007442 1
0.265321175581183 1
0.240853095605788 1
0.294913381692696 1
0.185937412808822 1
0.287834179792044 1
0.23885114496032 1
0.139244863465749 1
0.193903372415773 1
0.136501107394574 1
0.142665285221231 1
0.262640367961451 1
0.149575706791156 1
0.22590213970972 1
0.0736994137462668 0
0.169243306495465 1
0.209359251520017 1
0.251298444069926 1
0.288777857705977 1
0.115769773863359 1
0.144795264592715 1
0.231251171309058 1
0.236805811910292 1
0.276731091101359 1
0.254136993894945 1
0.13758862677672 1
0.291334313100123 1
0.201438367082896 1
0.192297761263824 1
0.172113727985378 1
0.13345035101151 1
0.150393464095364 1
0.175497803004979 1
0.208267805634825 1
0.287146561117629 1
0.103660361628728 1
0.282477061759087 1
0.0981291508403861 1
0.12504582807978 1
0.267020009111629 1
0.17806401945492 1
0.160369623240229 1
0.21793897173093 1
0.183506654112423 1
0.19394152470259 1
0.231722911607123 1
0.158213222962095 1
0.273263998439548 1
0.211410338706493 1
0.220368299377028 1
0.16648731050491 1
0.206887296330425 1
0.186560884631856 1
0.0900434163921173 1
0.158533478198501 1
0.16769149610088 1
0.178202613146693 1
0.37588133727867 0
0.21316293510673 1
0.166835924078008 1
0.196174563927198 1
0.132714546095408 1
0.285818041088109 1
0.193882730938513 1
0.223950090019916 1
0.084667867644935 0
0.291106552213398 1
0.258189272914188 1
0.127985812047972 1
0.160623094520964 1
0.146286738832336 1
0.186972269055693 1
0.30013909627317 1
0.118985792165909 1
0.155386924690483 1
0.21148726331695 1
0.214597187286503 1
0.176500966350089 1
0.198971182128753 1
0.145954056238257 1
0.213598636121117 1
0.191879238166782 1
0.264393642556074 1
0.26209226305316 1
0.110750392953397 1
0.124655012315046 1
0.257126307442925 1
0.108583173879279 1
0.260299040665448 1
0.186283662123466 1
0.247906843846727 1
0.183770479723528 1
0.172520276345607 1
0.284021813731713 1
0.238100470689542 1
0.170977845810631 1
0.182192560600737 1
0.228373190423236 1
0.167134472952105 1
0.157676955221755 1
0.18427247692436 1
0.124901213344037 1
0.186722938781177 1
0.183536633220576 1
0.163563952409538 1
0.218547073638824 1
0.159958872464864 1
0.0943445982050449 1
0.268579073528742 1
0.213502996984222 1
0.18381567730469 1
0.248530970779621 1
0.166945327792562 1
0.184092908840701 1
0.324896732475755 0
0.243263082055155 1
0.248840669404097 1
0.202120165201752 1
0.152349269065902 1
0.256281755962243 1
0.306947677412985 0
0.078273000239055 0
0.152299928794281 1
0.214013205817339 1
0.199966756741391 1
0.282214097767234 1
0.123087627696722 1
0.242715029093986 1
0.213662738077074 1
0.212551192725104 1
0.100295841872609 1
0.164749206713729 1
0.0787265482150879 0
0.252524369783598 1
0.225816328408623 1
0.133289672098857 1
0.185707734592224 1
0.201896842614339 1
0.274718893466555 1
0.198851127782434 1
0.22234980590706 1
0.208470895326205 1
0.197690006929861 1
0.1894548395029 1
0.176935389658881 1
0.208413761173379 1
0.220139582812836 1
0.246550972995523 1
0.148839857597109 1
0.277363113152789 1
0.166755194148125 1
0.18021757742729 1
0.193575774559037 1
0.154384671401472 1
0.303160876212397 0
0.264786835426605 1
0.224400770220381 1
0.105264489957102 0
0.20825493446969 1
0.268787308078223 1
0.111375192053355 1
0.153055024107659 1
0.263846226294639 1
0.0726385722575123 0
0.334466796621848 0
0.193048294314327 1
0.242480703363778 1
0.190303467553287 1
0.165277001110405 1
0.219865670501747 1
0.206212552634057 1
0.128140048970196 1
0.241977069503985 1
0.227927168793936 1
0.170501625088308 1
0.191419912703403 1
0.256480842019573 1
0.174209949159764 1
0.106055316353581 1
0.213809687441884 1
0.135531676550829 1
0.267896667219073 1
0.0886056936967122 0
0.201569083209402 1
0.213697396745755 1
0.237437822754228 1
0.202015246338273 1
0.245410063161834 1
0.26085666572453 1
0.182477339131822 1
0.183315726149145 1
0.249814714066935 1
0.311464334602936 1
0.216513446950548 1
0.195529626622082 1
0.214925461689198 1
0.248087370347417 1
0.13649635125852 1
0.25770419497939 1
0.209214634302909 1
0.259382666267995 1
0.27402856199234 1
0.18986883089675 1
0.19660599848375 1
0.210288208708334 1
0.14330982128883 1
0.226473174829358 1
0.216859346422743 1
0.147415906347985 1
0.291468456584885 1
0.214057390604071 1
0.332426061046998 0
0.214493517097994 1
0.236382701066741 1
0.232059227063075 1
0.215267405697893 1
0.206356173418604 1
0.273018062946977 1
0.258888772612301 1
0.304578969528371 1
0.20307556624159 1
0.244737710925222 1
0.152463915516663 1
0.150801327147448 1
0.184632530391089 1
0.205685171035895 1
0.191480366267258 1
0.10915531159517 1
0.182228332056693 1
0.214259414559394 1
0.196828158703943 1
0.205985756584461 1
0.229136415514867 1
0.219528259733537 1
0.198273601489695 1
0.215215956490872 1
0.182859319962748 1
0.229764880615243 1
0.269882802809076 1
0.187822460924187 1
0.139010592491949 1
0.209339559175332 1
0.207671499011569 1
0.0912872755365949 0
0.173317052926314 1
0.213087633370941 1
0.150244207562441 1
0.190947045275764 1
0.167173850837011 1
0.140246284836817 1
0.10229962862018 0
0.260239130254597 1
0.139371917621758 1
0.24345289694258 1
0.138642195679014 1
0.224086334906505 1
0.0609736432430173 0
0.168966470264404 1
0.206167632186922 1
0.147670777012592 1
0.207414441589668 1
0.267066993092555 1
0.177955234537449 1
0.154492168725468 1
0.230620677278727 1
0.187696055358238 1
0.20764721014472 1
0.187335773689854 1
0.256924632566774 1
0.187653887358286 1
0.163122856250798 1
0.216271271321627 1
0.124540915195273 1
0.159097132999707 1
0.213893658996133 1
0.289438680449931 1
0.173462316965362 1
0.191839262696506 1
0.151351820941297 1
0.243420225788941 1
0.164397551514117 1
0.249090022968074 1
0.100011633803246 1
0.17168650911165 1
0.151250701430271 1
0.17263499421908 1
0.237296921743351 1
0.221683349418894 1
0.160443787327253 1
0.227017566256583 1
0.287911813961277 1
0.169559781690181 1
0.141757054215793 1
0.215323810859093 1
0.149187421537493 1
0.159325450920103 1
0.191541697129676 1
0.177921403757626 1
0.144025643225151 1
0.237787422421188 1
0.171732386664726 1
0.180195489168109 1
0.189049194797306 1
0.326623468570623 0
0.134118790633569 1
0.190684434561894 1
0.183655501324787 1
0.239553990912676 1
0.287838657138119 1
0.290001971061922 0
0.192336402961335 1
0.189112529990796 1
0.191502368813123 1
0.210578404457296 1
0.113166141802324 1
0.0768918402379262 0
0.218365821708739 1
0.217370535260799 1
0.0835150284495727 0
0.179697878144411 1
0.264162529466608 1
0.228287536850082 1
0.253328062929944 1
0.204846897374486 1
0.189734025531457 1
0.224755268808058 1
0.194711876447708 1
0.163352638956497 1
0.209093886181064 1
0.200667138398013 1
0.078485046065917 0
0.135025340199197 1
0.266199984735774 1
0.27965889385359 1
0.240018187031453 1
0.200396144898559 1
0.156005195435203 1
0.107605969496475 0
0.205395773811911 1
0.160282575502342 1
0.1583736727237 1
0.152560379685275 1
0.253121359371025 1
0.196644990506039 1
0.224317010513088 1
0.249864942875977 1
0.108671970323571 1
0.164757707470047 1
0.151321606782192 1
0.140008773267407 1
0.200215956295478 1
0.14570215062767 1
0.184627326027933 1
0.24113015685097 1
0.244761464685381 1
0.152231349923848 1
0.20834496082362 1
0.221486929326795 1
0.281369335193277 1
0.134845354766932 1
0.184129286222963 1
0.171444324928306 1
0.300044179483678 0
0.176010690036112 1
0.207934850631247 1
0.132197577210887 1
0.192540331095431 1
0.182489831534094 1
0.244837925930852 1
0.203258225775987 1
0.250068280981996 1
0.201703241348013 1
0.169215035431307 1
0.160242571067288 1
0.203580022005476 1
0.291302166302688 1
0.183604324448893 1
0.269282062621398 1
0.109039625928411 1
0.2456165364282 1
0.212666608139738 1
0.171675238436609 1
0.120901899464552 1
0.239867419768472 1
0.165787160594301 1
0.233774734228295 1
0.190342033325331 1
0.225960450739109 1
0.182110672653224 1
0.220110607419172 1
0.195001863238512 1
0.264846892277148 1
0.175185172947033 1
0.244447128763271 1
0.244274560094479 1
0.106402281897887 1
0.181599827167693 1
0.180042575110767 1
0.149311552598656 1
0.135868912491116 1
0.263014650465922 1
0.215017151607342 1
0.205413800147858 1
0.197236839279754 1
0.235522765699798 1
0.222827558049037 1
0.170825814002559 1
0.16116115738136 1
0.184368555272844 1
0.288646821930538 1
0.213724878291645 1
0.29890180050013 0
0.245084803359854 1
0.232687686497814 1
0.247368072441654 1
0.204854809721417 1
0.20230402309393 1
0.208259020735067 1
0.194119587687925 1
0.163096935773891 1
0.188172942127449 1
0.203358113853909 1
0.271449701938482 1
0.163979112162897 1
0.10126818384199 1
0.198769659861636 1
0.250937154351078 1
0.193991677681182 1
0.24006314964184 1
0.173328489846529 1
0.207346253318446 1
0.17934810095927 1
0.168001023042116 1
0.192786139961479 1
0.194362207600871 1
0.182427254177441 1
0.275524003498867 1
0.167376244069521 1
0.184482075439169 1
0.215841931343993 1
0.171101166167245 1
0.167512474763407 1
0.126862554610457 1
0.247825416965226 1
0.233811478723458 1
0.190517943692493 1
0.30590470849065 1
0.183290468735093 1
0.240377323801729 1
0.230801826113206 1
0.094867246283322 0
0.184150633102057 1
0.224671205673913 1
0.253263540338512 1
0.160676841285865 1
0.297242152795424 1
0.206049072853843 1
0.200346615736936 1
0.157565266778856 1
0.17249447817377 1
0.194515382181051 1
0.236910925206804 1
0.20760415946916 1
0.113841386440396 1
0.142688876481186 1
0.220250116847538 1
0.202476840639234 1
0.19540087712931 1
0.21823130596582 1
0.287903837671631 1
0.153706607559354 1
0.273373158390042 1
0.0913422543604623 0
0.180223120289471 1
0.192366402386907 1
0.171494267388568 1
0.0870212041440734 0
0.134422287676088 1
0.160285507207381 1
0.171593775186497 1
0.177763724462917 1
0.212795964485117 1
0.144619388287943 1
0.196823543126352 1
0.179319228578046 1
0.122783741422197 1
0.178548106677718 1
0.192032191510368 1
0.148369043221344 1
0.195637268749539 1
0.302487359442261 0
0.207455287667414 1
0.169593147232703 1
0.130424743658432 1
0.268003569759196 1
0.221977989454892 1
0.150275929199006 1
0.261736766107494 1
0.206637809434725 1
0.186645169986161 1
0.210237540210859 1
0.206084811000197 1
0.209010357728746 1
0.260653015883871 1
0.161212183826204 1
0.211451018471269 1
0.280314793135854 1
0.0620048732380417 0
0.283664862643444 1
0.290946872761043 0
0.0252968369379082 0
0.230234557055983 1
0.223524918675121 1
0.126787697316159 1
0.249077887041615 1
0.199791881111416 1
0.230180062212675 1
0.201632624214518 1
0.204840446218274 1
0.342933260963487 0
0.125386363806287 1
0.189124141265228 1
0.269912185026937 1
0.26954128205028 1
0.218013978774082 1
0.233530612062859 1
0.143578682607924 1
0.300953992474387 1
0.173061158682904 1
0.188266153606824 1
0.155585579250418 1
0.21940244462376 1
0.25068298664155 1
0.218169917734649 1
0.159651262745426 1
0.176702607814056 1
0.177477015500521 1
0.259613048535859 1
0.220155511402135 1
0.189276530431415 1
0.220332216531332 1
0.197886109751971 1
0.154400131885055 1
0.192046296442764 1
0.157501775144507 1
0.265732448990171 1
0.170407563049837 1
0.257948755522067 1
0.164949276815754 1
0.114642114184192 1
0.255526900686955 1
0.0817182455839665 0
0.247450419130869 1
0.265183112642832 1
0.164533858093202 1
0.303336577969312 1
0.214048696250151 1
0.207062107611726 1
0.162715799538366 1
0.11005605034336 1
0.188818158681566 1
0.242688582915201 1
0.265899659685535 1
0.222018526986425 1
0.287374823138914 1
0.0886265055582554 0
0.254392808291325 1
0.167908698772153 1
0.331550909103746 0
0.181567960645685 1
0.210588789932642 1
0.163340249675029 1
0.202948467008355 1
0.151675577565023 1
0.209655978193733 1
0.109706136493352 1
0.240676453360894 1
0.249675942257408 1
0.139337819719418 1
0.207559032091297 1
0.18033714363358 1
0.134365001867149 1
0.191849877924378 1
0.278927284162878 1
0.222156805037868 1
0.173444447308706 1
0.206728113035873 1
0.239809813164078 1
0.139805731409393 1
0.302396273155858 0
0.171923263905532 1
0.181440073961856 1
0.161931551844018 1
0.208825278040349 1
0.150993361918878 1
0.132568850473499 1
0.203669502260743 1
0.248918536717754 1
0.104339264302336 0
0.282296558489902 1
0.081399585219175 1
0.226792663120162 1
0.160685400232877 1
0.217218768510677 1
0.246584321299956 1
0.232291298732902 1
0.202658028908308 1
0.161982918409123 1
0.2292114646079 1
0.214715706644443 1
0.213992963444561 1
0.253983059171047 1
0.282096420042737 1
0.167103166635175 1
0.174581488015356 1
0.260133234844405 1
0.129185877522148 1
0.16886388147281 1
0.195045948666467 1
0.111124534453899 0
0.168506254485792 1
0.130233502608278 1
0.227021780532054 1
0.186586863117541 1
0.156870040312676 1
0.302473059721143 1
0.196345633077575 1
0.146356690193037 1
0.250035600823045 1
0.149992713355206 1
0.199816617298495 1
0.191259370808878 1
0.236211594578307 1
0.186979448012762 1
0.178317346368239 1
0.232767833945496 1
0.147092382608118 1
0.189836289522322 1
0.213619444884264 1
0.179123812169139 1
0.223514484047728 1
0.229325261156192 1
0.145658924842986 1
0.190313825917538 1
0.0955011062088179 0
0.264799919849946 1
0.197402148548757 1
0.156084113688568 1
0.190164169802435 1
0.269333132262823 1
0.188252429147204 1
0.207640637654895 1
0.177570641865625 1
0.285909094481276 1
0.193141116824156 1
0.224802996978633 1
0.222997059719931 1
0.197510641581611 1
0.246308936450115 1
0.168733036055619 1
0.175580081040263 1
0.168852157509494 1
0.115030423669199 0
0.214803605320002 1
0.246304559165216 1
0.223536827494299 1
0.184189806181239 1
0.139209021223852 1
0.264869297825938 1
0.211139607103121 1
0.188548387828864 1
0.261160891257061 1
0.228120197313974 1
0.206182258688856 1
0.247137190497443 1
0.160398749694366 1
0.0898000366218158 0
0.0891091196424501 1
0.220128230433874 1
0.156652756847719 1
0.196138907746375 1
0.271266325234577 1
0.124347676276938 1
0.12041020073959 1
0.129699344271579 1
0.213621516367173 1
0.146887653892568 1
0.0871087291587481 1
0.236307023661858 1
0.167571555148295 1
0.256507321924563 1
0.214708322740546 1
0.265019582313546 1
0.243070711054282 1
0.237893968898222 1
0.196813613871509 1
0.272928552184361 1
0.196217643294971 1
0.106839614394278 0
0.243799703694273 1
0.197024001851972 1
0.219272965667016 1
0.208090462702366 1
0.134332707758381 1
0.196780925602306 1
0.153172758684474 1
0.149875378277062 1
0.207246193105335 1
0.145046878263115 1
0.168781629759063 1
0.184859013293537 1
0.319375130858188 0
0.215000464139223 1
0.142291198163441 1
0.245208028789079 1
0.159914363048236 1
0.142734389732557 1
0.177440003045636 1
0.24367575382702 1
0.213927564663454 1
0.141251692866588 1
0.190459729600455 1
0.238400114558392 1
0.202572113256978 1
0.154260672633925 1
0.17569730559849 1
0.202266163654652 1
0.140855346372156 1
0.237556943823827 1
0.17062739860832 1
0.215138600507316 1
0.218249539804921 1
0.205106436562726 1
0.176718712558231 1
0.184462448813278 1
0.227129034193123 1
0.160164297503806 1
0.295111579111876 1
0.174005703012968 1
0.138795004555818 1
0.244011664668281 1
0.234530633440722 1
0.134472286802871 1
0.259110476044392 1
0.234744920327838 1
0.191527026245318 1
0.227327846679037 1
0.249114008915201 1
0.170578933417911 1
0.154713335210598 1
0.244120431008402 1
0.152178501016947 1
0.189330340393623 1
0.192509511724201 1
0.149689372822823 1
0.184370625107329 1
0.20931574263719 1
0.218601819631724 1
0.221132650345453 1
0.174144011321307 1
0.263095319262163 1
0.226181238806221 1
0.260430131018326 1
0.200643251414587 1
0.206572919245629 1
0.179038605747683 1
0.23313915420492 1
0.236449226916736 1
0.225701825246969 1
0.174060689779431 1
0.229065668993202 1
0.0885741724980554 0
0.127613921341387 1
0.242580305320963 1
0.251175137123417 1
0.162651419675909 1
0.21949800998799 1
0.219923502040155 1
0.182126125450293 1
0.163737598286958 1
0.153365846094313 1
0.117470326863412 1
0.16298418506558 1
0.274371655152558 1
0.240019233997624 1
0.128860865721302 1
0.228046654132293 1
0.124099955862321 1
0.286613576632783 1
0.138850335427756 1
0.202757305614846 1
0.174878127410305 1
0.164393508365047 1
0.172155277437315 1
0.378457845546627 0
0.134471202256049 1
0.267600007464706 1
0.174516829917427 1
0.224610938652002 1
0.167204456465774 1
0.172711506608728 1
0.146405706670347 1
0.164364551359271 1
0.184590887380657 1
0.213833104404394 1
0.274414803530392 1
0.236812014188202 1
0.244713615876534 1
0.141455398618173 1
0.238478874217089 1
0.148689726684171 1
0.261756787288471 1
0.180200547455595 1
0.163368053098693 1
0.200799828396472 1
0.205488843506807 1
0.240994504565401 1
0.201548970961267 1
0.0868898685211435 1
0.140359369618398 1
0.208152682803214 1
0.273872751117851 1
0.202235770653579 1
0.235243290394988 1
0.232066916552919 1
0.237461216488529 1
0.298992280791796 0
0.261532355598341 1
0.338728232187957 0
0.142414728178222 1
0.283457968228196 1
0.185188775826101 1
0.227308021509031 1
0.172346476200256 1
0.214632386779669 1
0.272183599095005 1
0.185168835046919 1
0.0783547953007169 0
0.162483019646139 1
0.266225838855634 1
0.183456424558183 1
0.301849928290916 1
0.278916572124778 1
0.293244076849249 1
0.286779751335899 1
0.189315528952258 1
0.192441328009492 1
0.203469434376321 1
0.169577923765264 1
0.128176115398116 1
0.288298008664352 1
0.149946505793744 1
0.192853000036793 1
0.264035539467676 1
0.18718408627653 1
0.226782227696789 1
0.229684378224647 1
0.245459770691124 1
0.235842895549278 1
0.176078247540821 1
0.131836067149884 1
0.206726269827279 1
0.23468899044907 1
0.200930108356894 1
0.25408343656688 1
0.166572158109658 1
0.18819968983416 1
0.18886891593354 1
0.313774581803596 0
0.216527825993007 1
0.142942204107238 1
0.225604057856786 1
0.283546464047304 1
0.234941374779711 1
0.096655854176794 1
0.15323989244753 1
0.26909308804006 1
0.264417839452448 1
0.208081850131527 1
0.2661648981833 1
0.268761633030657 1
0.220007437413348 1
0.143060213650509 1
0.236013188091072 1
0.213571234963361 1
0.330722571212683 0
0.0984872727041892 1
0.144882188327616 1
0.207637588644736 1
0.246661046438839 1
0.191953596170513 1
0.339716490148627 0
0.143106688300355 1
0.267189236260515 1
0.15149996374623 1
0.279401045087151 1
0.140158700902469 1
0.301401408138173 1
0.180237193204006 1
0.171391189573165 1
0.278555313549789 1
0.243162557702612 1
0.20581050011598 1
0.203945836134851 1
0.187474903982279 1
0.100421427506318 1
0.218908549742318 1
0.0975518101189605 1
0.246908089350015 1
0.244886139277246 1
0.190802462860523 1
0.215496091621473 1
0.218932775033226 1
0.25552883225812 1
0.141948825508602 1
0.345284484463941 0
0.139315569479541 1
0.207857350486271 1
0.174163153154972 1
0.128380841755347 1
0.24255096943392 1
0.186364839847777 1
0.132451322759747 0
0.267998535079599 1
0.247714425311571 1
0.156335442093753 1
0.153431745709235 1
0.29081112305476 1
0.173169525591423 1
0.191228963713899 1
0.182131134863958 1
0.138793428792535 1
0.226734245152241 1
0.142661846561901 1
0.250428159107357 1
0.333974682844656 0
0.197170912713019 1
0.165750849382863 1
0.150796435361099 1
0.142970800429024 1
0.22927769577611 1
0.237039584927537 1
0.141862839105448 1
0.276849527148581 1
0.150168997156354 1
0.199160342876894 1
0.225461069752234 1
0.222634995453128 1
0.197256087847846 1
0.203293968144237 1
0.289394909515379 1
0.204129596502018 1
0.237477682786579 1
0.240216928007586 1
0.23683552928321 1
0.265204830910964 1
0.148706585255218 1
0.133237685485874 1
0.162962396055245 1
0.127354424850961 1
0.164102855624529 1
0.247585024269831 1
0.137738021909642 1
0.184255069172314 1
0.162582107364051 1
0.283680045744566 1
0.213600710115501 1
0.254179083137996 1
0.165659380129381 1
0.168017754907309 1
0.231150289851718 1
0.15166808756139 1
0.236599552711508 1
0.157201517417073 1
0.150320803377912 1
0.206540085883724 1
0.18416632049747 1
0.188100700156087 1
0.148641809926299 1
0.217567654494487 1
0.115976905267788 1
0.182433895765204 1
0.20880117418769 1
0.110162719328283 1
0.235380406947701 1
0.200397834083265 1
0.224540546392339 1
0.189167833130288 1
0.222550515958743 1
0.145322536493869 1
0.144770259948159 1
0.170271380756341 1
0.176189339182237 1
0.152679413831843 1
0.145500919468985 1
0.175174336205046 1
0.261719521332995 1
0.128726816466449 1
0.253116351076918 1
0.195771675136769 1
0.139290321534437 1
0.148420598981772 1
0.259874179396009 1
0.157451939430159 1
0.169687882174881 1
0.199445333849159 1
0.0890244505755501 1
0.320121176701982 0
0.224374800929794 1
0.216284990749648 1
0.171345235175716 1
0.321454022492267 0
0.234799842759275 1
0.230073377992779 1
0.263207645593865 1
0.195024312108239 1
0.279382602326251 1
0.22734180086198 1
0.216912147454214 1
0.175398948925612 1
0.161924502276682 1
0.236157890432454 1
0.136826211320446 1
0.178091020128328 1
0.206235391258144 1
0.23721743306137 1
0.0802011808159971 0
0.283949554614024 1
0.193132843327519 1
0.239963221697885 1
0.221474619167384 1
0.128965526790177 1
0.126874496417836 1
0.130005292211282 1
0.121860764950882 1
0.164506910702459 1
0.185675124159221 1
0.155990260265082 1
0.330511823225941 0
0.237531035511028 1
0.249006647438408 1
0.172671323560463 1
0.198177454271276 1
0.269854001402776 1
0.219825518294363 1
0.174275812709525 1
0.127466282532213 0
0.142679922957699 1
0.171747794009999 1
0.236124377424331 1
0.151096702270564 1
0.124380656375338 0
0.227532215116283 1
0.266534060057129 1
0.142744877022448 1
0.134167256009393 1
0.217693082224829 1
0.229275803875667 1
0.348812487112934 0
0.261519939563559 1
0.039660205590586 0
0.223986924948871 1
0.258669110611879 1
0.158769279581981 1
0.139551844183078 1
0.222951488033403 1
0.210799417252483 1
0.263566954770003 1
0.338523294967652 0
0.234399087701941 1
0.226444753941006 1
0.244301690405735 1
0.123630156705449 1
0.124868170783399 1
0.316867411962706 0
0.252224686543551 1
0.196220886272484 1
0.220764565391658 1
0.131613160000188 1
0.235606723094431 1
0.231651483394334 1
0.224236208931696 1
0.18113298697797 1
0.195865987075214 1
0.125079259255352 1
0.185440572524262 1
0.247057227709677 1
0.350307034231818 0
0.177463136657233 1
0.112211309742074 1
0.17553887831129 1
0.185384409525452 1
0.308326640122727 0
0.149906636908761 1
0.262308934877414 1
0.211199887473806 1
0.165360685130801 1
0.197593131416633 1
0.235246967072763 1
0.23126903147235 1
0.269758211413857 1
0.276432817639491 1
0.100624246789689 1
0.238715489117722 1
0.122912311595109 1
0.283186643908013 1
0.22653833632552 1
0.253485081793109 1
0.338580386929083 0
0.208341975537194 1
0.147185200358058 1
0.181888852246206 1
0.248978489694951 1
0.0672225439573002 0
0.102422995163574 1
0.194911353597073 1
0.217150928479138 1
0.222955476464699 1
0.16504965019517 1
0.435009766701431 0
0.291662632962547 1
0.117359193295158 1
0.127284357449159 1
0.249229617148403 1
0.207726383012295 1
0.154848444833406 1
0.152413006852184 1
0.0750768556452169 1
0.219989495483074 1
0.265858381153661 1
0.150522471221629 1
0.216426312003348 1
0.126917053860189 1
0.172738903544039 1
0.269099958833601 1
0.0868767832898648 0
0.233374683958194 1
0.170995136279539 1
0.241299532503621 1
0.232146635998209 1
0.254126726712005 1
0.277466460066641 1
0.192692829960259 1
0.168869466450969 1
0.211906461100994 1
0.170889391358025 1
0.192116842934039 1
0.164916943649874 1
0.0945851203800486 1
0.121353724568663 1
0.245374306142582 1
0.110936507497658 1
0.298047529906145 1
0.178105725120538 1
0.265777064557717 1
0.219621293782691 1
0.195871816521351 1
0.262533571746282 1
0.279560822546248 1
0.259334932992547 1
0.299666882882526 0
0.182499557210314 1
0.158005921943246 1
0.144635219407027 1
0.195788505915294 1
0.227341810668506 1
0.271764917427571 1
0.0885433446470623 0
0.161116871066945 1
0.250534714823176 1
0.197965623651435 1
0.180117189718693 1
0.244389063666351 1
0.159649887765873 1
0.149550619904503 1
0.092487986491989 0
0.229682673423827 1
0.224383716652777 1
0.193840563466874 1
0.269462863433696 0
0.16113722600022 1
0.224167334309027 1
0.211435734870811 1
0.195798556766989 1
0.227053698524187 1
0.206857632028142 1
0.11147129517677 1
0.145777024683175 1
0.276335162611945 1
0.214901227644152 1
0.290271329753925 0
0.0870096706665192 0
0.234121501324724 1
0.240073886976753 1
0.209720349019498 1
0.14958895253718 1
0.155172104833592 1
0.230168696299977 1
0.135877137604116 1
0.23134678037719 1
0.197940615971749 1
0.224835127652834 1
0.115909727117783 1
0.202896751447844 1
0.0500553399155083 0
0.236975499470238 1
0.116125888929808 1
0.194278196494237 1
0.171468066325265 1
0.187015739944303 1
0.239576262986901 1
0.20081339849405 1
0.232920525512081 1
0.182604265488411 1
0.210468002133186 1
0.26646171846974 1
0.22244264513131 1
0.187023732953077 1
0.135972062190218 1
0.11503672454891 1
0.243504657635773 1
0.235130776165218 1
0.172523341396238 1
0.291520633852828 1
0.164851532173337 1
0.186870798704105 1
0.166236641307463 1
0.303080178729728 1
0.249826255701544 1
0.149007906144347 1
0.16363826100614 1
0.221786190751826 1
0.283824763044396 0
0.165667812178212 1
0.225615175635374 1
0.211615506546692 1
0.243337108149787 1
0.229357100434963 1
0.170812408142866 1
0.192260359955594 1
0.288306330925531 1
0.271790182013876 1
0.197135383969054 1
0.154432204019936 1
0.138008761349672 1
0.210232370099443 1
0.202225119872506 1
0.202355743139103 1
0.192230620923367 1
0.118622007719595 1
0.185599851236631 1
0.209480944798528 1
0.221047907353268 1
0.313664355563281 0
0.231202018254288 1
0.168773170622274 1
0.14880257793715 1
0.314304738663226 0
0.203545902963778 1
0.164839317332635 1
0.322693762242765 1
0.152971399483739 1
0.22137206127835 1
0.236289367733106 1
0.245908010867829 1
0.294851592694345 1
0.178347193301139 1
0.150587316073419 1
0.137952614408104 1
0.157248861657026 1
0.0991799340244705 0
0.139828555132709 1
0.259572122877879 1
0.181333431928496 1
0.12698437093868 1
0.14382771018748 1
0.184970516367136 1
0.159487418559789 1
0.2362281911426 1
0.194998798082616 1
0.14257866172086 1
0.171891453070441 1
0.204763865547658 1
0.235151682115857 1
0.205985330837074 1
0.266653778764119 1
0.151848345890065 1
0.174126581506205 1
0.068252365100289 0
0.169244331594112 1
0.180952482823315 1
0.102215624830111 0
0.275213122721305 1
0.266019472951332 1
0.24159009268703 1
0.227383604783305 1
0.207158662047013 1
0.236614852299265 1
0.263042506868429 1
0.247987662067203 1
0.181151512759737 1
0.142791095785268 1
0.20525063702581 1
0.158702617350306 1
0.207486901982153 1
0.191311572237036 1
0.32008149506313 0
0.229657730746245 1
0.264599040668912 1
0.210890492383349 1
0.22484985102869 1
0.204345952799294 1
0.128235296246835 1
0.211600166632978 1
0.331194161911904 0
0.172083606269703 1
0.161427156219654 1
0.21111548784104 1
0.236131963618388 1
0.207822517521753 1
0.124882633073247 1
0.106831944692986 1
0.205757979473311 1
0.154632707718276 1
0.10868487458982 1
0.170612836186383 1
0.21354189307971 1
0.134275529832682 1
0.284438073660836 1
0.183926973276207 1
0.344234339453612 0
0.143353378965865 1
0.170612217699525 1
0.213786942286835 1
0.211227975621957 1
0.252865009863183 1
0.171534542313211 1
0.195001539056857 1
0.132633254883368 1
0.273612916336828 1
0.254021446072381 1
0.296783822168886 1
0.200433894859023 1
0.104814293685155 1
0.203424214948649 1
0.203219003817585 1
0.155657620625065 1
0.291974574152332 1
0.216675724178182 1
0.26896968992915 1
0.310229989777939 1
0.138731766439813 1
0.218165117574027 1
0.304014442140259 1
0.159845425794137 1
0.252173868455231 1
0.233345332564479 1
0.232606893997735 1
0.196214344083879 1
0.245219828775013 1
0.212319499518401 1
0.131495335116324 1
0.252701408450965 1
0.221243919579004 1
0.188040695214117 1
0.199638905250878 1
0.107714600605657 1
0.20552877503612 1
0.139021133492498 1
0.240982169485741 1
0.35094593377049 0
0.255881277434159 1
0.138654622224427 1
0.205324183485524 1
0.30016629428835 1
0.247729716209298 1
0.175585921197008 1
0.230249874451144 1
0.187573328458223 1
0.230293334568035 1
0.183961045111495 1
0.139458731909807 1
0.18283129600283 1
0.246887204564818 1
0.170327530193471 1
0.251088137911436 1
0.169077513327132 1
0.206773087192025 1
0.201195513931391 1
0.248966503616353 1
0.215640043441525 1
0.194833743261695 1
0.146239938485207 1
0.206886965586574 1
0.171522808260943 1
0.157714752370056 1
0.127042314802925 1
0.292701765590827 0
0.204968430914927 1
0.18530521013837 1
0.325064880935362 0
0.171351901539074 1
0.18056938674657 1
0.298878972409773 1
0.154507409071789 1
0.153039782603454 1
0.156500496162089 1
0.124346535399159 1
0.273484776223791 1
0.153053341416184 1
0.108890449539773 1
0.185847302800657 1
0.246673388233902 1
0.263186775315847 1
0.181577590719948 1
0.280326511856738 1
0.273550830974155 1
0.144058368188397 1
0.154047182532084 1
0.196137738305836 1
0.306541063329601 0
0.169707132337077 1
0.171575600163727 1
0.2782921029247 1
0.208288873181106 1
0.175635404509469 1
0.186048804717055 1
0.0953244451397544 1
0.171318494314553 1
0.219293373033663 1
0.160516051282321 1
0.250788473778504 1
0.21281152812401 1
0.132509724628623 1
0.299852813266899 1
0.2153321617678 1
0.21521309112291 1
0.133985699991114 1
0.206147913241088 1
0.221021533104965 1
0.225365350993737 1
0.184361345323397 1
0.165213232594093 1
0.161853703676384 1
0.225248431552291 1
0.17138897128409 1
0.270903833215153 1
0.268375269081322 1
0.185113620825003 1
0.1835468485027 1
0.31650631060703 1
0.262161760145064 1
0.16459026306322 1
0.165206006591052 1
0.281842327899341 1
0.218422339940716 1
0.220411004813059 1
0.170758307500548 1
0.141042889700149 1
0.163712154837475 1
0.248691622074518 1
0.111375980184528 1
0.315574060145401 0
0.222535555424631 1
0.222563322890084 1
0.283930467108104 0
0.167472721383451 1
0.201466143423497 1
0.191089609405706 1
0.232966499482491 1
0.208529620659084 1
0.183595513329746 1
0.222885123188875 1
0.11101772516551 1
0.169808907345476 1
0.156051836093366 1
0.202499697030328 1
0.179918211096308 1
0.205477039218829 1
0.291004431401594 1
0.19418928428181 1
0.13891991068894 1
0.193136910192628 1
0.146040536691993 1
0.204752527337976 1
0.165776646788507 1
0.218840464613502 1
0.24412566764792 1
0.232083090945717 1
0.194427041650344 1
0.199748296405076 1
0.145818866674438 1
0.196626071032169 1
0.120553832131867 1
0.1699426508018 1
0.200601902843301 1
0.187308437641116 1
0.233861853909549 1
0.136949062857726 1
0.200323581199149 1
0.185099974657376 1
0.184161759261133 1
0.241591128654619 1
0.173070084562938 1
0.243052681574412 1
0.079202688267588 0
0.169041937852592 1
0.249893888423038 1
0.0855809608768073 0
0.153901976792068 1
0.250019516346906 1
0.219845649454162 1
0.182704141594837 1
0.206402033189111 1
0.166055386936052 1
0.207713010573205 1
0.180937559229859 1
0.233956641104592 1
0.168588381563745 1
0.212003499811787 1
0.253133125169588 1
0.174603968973934 1
0.0659909558211668 0
0.230410166661343 1
0.253984846706456 1
0.276403815550099 1
0.151539657566953 1
0.213366579962934 1
0.235691658244031 1
0.1978689165005 1
0.189493219731577 1
0.269616995123826 1
0.209944814085476 1
0.138737474348811 1
0.198220304812701 1
0.127260973034244 1
0.0863653389885455 1
0.173975567419741 1
0.140932546960668 1
0.239541444201557 1
0.161409135111192 1
0.116192334780295 1
0.199270874402903 1
0.197535424650175 1
0.113368842157658 1
0.182672310878323 1
0.132012247415781 1
0.187447607131789 1
0.114686046883773 1
0.177282964130686 1
0.217384756319692 1
0.142821940327245 1
0.0504525146994558 0
0.107332226594968 1
0.19746335042889 1
0.136417394683841 1
0.193258159009233 1
0.214254161465337 1
0.127592500538071 1
0.137821066267465 1
0.228697018772058 1
0.121903747595002 1
0.275637035608801 1
0.0786436481281173 0
0.165853494196097 1
0.236588355211736 1
0.195755847928611 1
0.111832702731108 1
0.191260986732726 1
0.224874974589413 1
0.0544846655927723 0
0.225372450816114 1
0.188202055361221 1
0.230842042010352 1
0.251240940787956 1
0.314016092940653 0
0.212883413610335 1
0.149161403272978 1
0.211828751097777 1
0.0750549037527676 1
0.248152018132327 1
0.205435016084144 1
0.253696963755966 1
0.233586383574031 1
0.233455638499135 1
0.287524043062354 1
0.258717849423056 1
0.186135505802615 1
0.146693559411675 1
0.305933901584244 1
0.263531065708775 1
0.245190563300796 1
0.284996888391537 1
0.169508352494885 1
0.216996427247255 1
0.162133233869692 1
0.0978719821298523 1
0.266314974012822 1
0.208856970693657 1
0.208627012094851 1
0.204365348422219 1
0.131186027009933 1
0.0323645041564785 0
0.285003097043813 1
0.17595079472894 1
0.269455275087196 1
0.130449357327509 1
0.116948911188286 1
0.156826968473097 1
0.114311697511052 0
0.268293917302967 1
0.280828357193302 1
0.155070382305254 1
0.241248457976695 1
0.227057053564916 1
0.149614892033569 1
0.259327636663325 1
0.202086648486955 1
0.150029130681981 1
0.156601173277109 1
0.214597279365673 1
0.225383571697442 1
0.26618413994697 1
0.151780362326892 1
0.192367603077601 1
0.167319376594964 1
0.240351944341156 1
0.174858523627693 1
0.188069307848324 1
0.239196535438858 1
0.162573049284417 1
0.220591776760425 1
0.268157815209043 1
0.220423988162113 1
0.199768135380206 1
0.212102462149275 1
0.141102113219318 1
0.209898323435002 1
0.284530618827319 1
0.339245958796604 0
0.184845465685903 1
0.182438842730438 1
0.102760893934264 1
0.21935278634608 1
0.286618377740266 1
0.206556646051223 1
0.203108298350141 1
0.188354447386095 1
0.0554846470372915 0
0.195018832885915 1
0.22274729093491 1
0.141084033356059 1
0.154515135364508 1
0.248679616272196 1
0.213220818720873 1
0.236966709501464 1
0.305652904321957 1
0.186793826576937 1
0.15138464266791 1
0.228590845593884 1
0.13575120966017 1
0.193901673431972 1
0.251961514230728 1
0.26871768789499 1
0.366563989697744 0
0.314250282758588 0
0.278731612220663 1
0.11554928542791 1
0.234920230592806 1
0.243435573209463 1
0.238757856343625 1
0.149239298426722 1
0.227654385504563 1
0.303386380712648 0
0.191656388253671 1
0.206794434525637 1
0.145242399293615 1
0.149286445749605 1
0.224271195685029 1
0.244433285951711 1
0.172106181899648 1
0.170378475660817 1
0.229197725397966 1
0.164449328375415 1
0.153451487079879 1
0.158535918000964 1
0.197914667404708 1
0.232253090159825 1
0.24203490716052 1
0.117632044168552 1
0.199233444418517 1
0.189349072178451 1
0.262253258023045 1
0.181422858090522 1
0.318513096341705 0
0.232183774012353 1
0.24575633637889 1
0.0595635853045571 0
0.0987500676039649 1
0.175384355223998 1
0.140157238323449 1
0.22012354652547 1
0.152924467776405 1
0.193933781754159 1
0.103374559360509 1
0.117823477261329 1
0.198030127933244 1
0.252525324098588 1
0.184759431181838 1
0.261606617432535 1
0.227550922919559 1
0.247543021749853 1
0.128137898126387 1
0.183529088959995 1
0.215861451238283 1
0.209980719205204 1
0.258144542224081 1
0.153219341860637 1
0.230637207451253 1
0.149125837745798 1
0.138676067396108 1
0.199601080226905 1
0.142843495675648 1
0.290545571988203 0
0.12270467015848 1
0.275646923160543 1
0.16180435656949 1
0.139000710363478 1
0.281901105413199 1
0.129990033741959 1
0.160717974927869 1
0.135564873078685 1
0.249421317262262 1
0.130447112413045 1
0.259672472267362 1
0.19236042906904 1
0.0253946972906945 0
0.116224796514998 1
0.177368760804215 1
0.189087163494749 1
0.21624730114905 1
0.149256266064652 1
0.141638870858469 1
0.140102267480086 1
0.220933532422074 1
0.218176133234823 1
0.173115352330943 1
0.199778565084158 1
0.238917819107122 1
0.219975691941796 1
0.152684374209465 1
0.219745510266179 1
0.170017613729134 1
0.144206521561299 1
0.295811060393114 1
0.188519255955144 1
0.239621691574089 1
0.253081912427565 1
0.24512212039874 1
0.104524569997961 1
0.234810826855656 1
0.256399700946708 1
0.273316251256946 1
0.24635667602964 1
0.0908376198836399 1
0.207120174410449 1
0.283476958084343 1
0.272201135030045 1
0.11098584636909 1
0.244747480190434 1
0.21722085151562 1
0.248052459107162 1
0.246817370210284 1
0.319745862489123 0
0.169762722553045 1
0.160833546930479 1
0.238069931306154 1
0.283636941082875 1
0.228128664047924 1
0.134210955011977 1
0.113026079224097 1
0.247650309547321 1
0.184635773076071 1
0.149930107898825 1
0.240904399939963 1
0.206168849827046 1
0.134958199183644 1
0.217180398039987 1
0.173184057303326 1
0.228621633156187 1
0.133205859409118 1
0.246006979134183 1
0.194848035932388 1
0.132912592126073 1
0.210921809868654 1
0.155047190528766 1
0.21775322111419 1
0.0959548030308629 1
0.188983078732178 1
0.126776655684991 1
0.218720056667395 1
0.111931912047764 0
0.116562643628324 0
0.257924522857962 1
0.264555543877021 1
0.218521738697848 1
0.131313460268431 1
0.256607304506541 1
0.23082282534202 1
0.0886742976356624 0
0.19246144594641 1
0.127573495496672 1
0.167930030277576 1
0.226316670746407 1
0.199759666797699 1
0.229656622831133 1
0.192840682406579 1
0.250250506436246 1
0.210021173102548 1
0.169655614035526 1
0.151393666820076 1
0.163945701880306 1
0.216757387544157 1
0.236099144554003 1
0.197142111389018 1
0.129965963683382 1
0.26765300412968 1
0.191355598393664 1
0.168674110139395 1
0.386806352439604 0
0.127228499167206 1
0.130344567097968 1
0.267664756025995 1
0.140140814870707 1
0.0948088586992309 0
0.212533460307543 1
0.100657993175154 1
0.224206432319381 1
0.344261713948119 0
0.13903982613853 1
0.216706464514488 1
0.253835630545628 1
0.223844875443431 1
0.138660348495868 1
0.119713345868274 1
0.231818651851076 1
0.255286143904807 1
0.239917084736321 1
0.134765539362026 1
0.25978437862917 1
0.2475693436299 1
0.154027225967088 1
0.134560807288209 1
0.241968580312642 1
0.257826203789216 1
0.300232270342866 0
0.225742020154003 1
0.24253135599841 1
0.2548302421716 1
0.275929112432969 1
0.157148707060241 1
0.233995031912062 1
0.221423441865112 1
0.22472582239821 1
0.247758187721793 1
0.225142418215169 1
0.144409482602239 1
0.18648256654515 1
0.218316068181288 1
0.227572388969961 1
0.177432645718899 1
0.252865194404162 1
0.171428022215561 1
0.156357007848806 1
0.159137916469822 1
0.168761798658193 1
0.145171447654133 1
0.293264982823987 1
0.185885159840948 1
0.321230693804077 0
0.206875187315875 1
0.34311725071214 0
0.219213228974157 1
0.277167185945066 1
0.12316436764157 1
0.222573727955038 1
0.226771281845096 1
0.366094832730127 0
0.159174405449243 1
0.240152259563745 1
0.196895334020116 1
0.311986324132388 0
0.165592073980141 1
0.21956701303631 1
0.145128578471276 1
0.245100635146909 1
0.191968449829746 1
0.233615166542501 1
0.115146452546577 1
0.262637332770003 1
0.19142447282861 1
0.244039467957696 1
0.254932525591309 1
0.242233926596405 1
0.213332558798387 1
0.259661271210816 1
0.237289850385377 1
0.252715409488552 1
0.161627999496412 1
0.0930998765637416 0
0.199065253501831 1
0.198935793422258 1
0.159930703884174 1
0.140710308224439 1
0.221841161578286 1
0.282906876169178 1
0.1485890447662 1
0.180797627207607 1
0.171280502013299 1
0.128869320802171 1
0.207445232898984 1
0.23007237545851 1
0.25477237638367 1
0.205721670268261 1
0.104325779988341 1
0.198718266159176 1
0.191779005715869 1
0.234594955236951 1
0.244394390477449 1
0.197233216191505 1
0.23535420154245 1
0.265598594016782 1
0.180083651750874 1
0.252503744514798 1
0.189234402583421 1
0.333277980618959 0
0.20300306479907 1
0.13574374280904 1
0.167600226288672 1
0.157829979604527 1
0.120248382292781 1
0.20136234822643 1
0.115126843483359 1
0.242485325048769 1
0.287238826299109 1
0.193820831839085 1
0.261899132488579 1
0.183968510619388 1
0.195090695923725 1
0.215509042233128 1
0.23459341684539 1
0.22646555548001 1
0.213679950267509 1
0.1853193608191 1
0.195214523741423 1
0.217820075900786 1
0.244137352755629 1
0.117348132398539 1
0.199831838057156 1
0.283450546442417 1
0.214155529879815 1
0.156602515492999 1
0.170836026947369 1
0.237493144341602 1
0.189780632283166 1
0.286767509582641 1
0.176589264501348 1
0.216110782650272 1
0.157843625524111 1
0.255396931787817 1
0.270667534781123 1
0.280882218276123 1
0.183260680910571 1
0.220447426789923 1
0.160796445546057 1
0.198876828607594 1
0.249121537411605 1
0.124529365924004 1
0.212094108278875 1
0.242253441423911 1
0.159540408085459 1
0.199465363190302 1
0.239746103896338 1
0.240086502086013 1
0.122912902651746 1
0.211987118755109 1
0.209181967655696 1
0.0972951042082558 1
0.120299972669149 1
0.204019517141991 1
0.194440991308307 1
0.266477787155738 1
0.253269244621776 1
0.171756396509507 1
0.191012385254221 1
0.286086087443665 1
0.267667525055332 1
0.277896890640379 1
0.248651577465825 1
0.180539935180723 1
0.23107492967265 1
0.317716075080085 1
0.189794139986853 1
0.284123334636834 1
0.206083222265836 1
0.235959094504306 1
0.128009370099158 1
0.151878220244972 1
0.181987381730499 1
0.300585308763263 1
0.216623601738337 1
0.234582333430742 1
0.225920464694049 1
0.228119034859929 1
0.211773227126726 1
0.177030245019853 1
0.288566360363276 1
0.179301824365437 1
0.169802671088582 1
0.203409536895419 1
0.241197453025959 1
0.176780780822607 1
0.00836531954749973 0
0.134900282918452 1
0.163946115130309 1
0.0869115509832723 1
0.242472959506476 1
0.2263460418798 1
0.180795575494109 1
0.17703177302401 1
0.213263017801259 1
0.140426496588544 1
0.127398401676653 1
0.242647273495176 1
0.175091847204201 1
0.190057790674406 1
0.233775008834998 1
0.280513290777593 1
0.23024683445799 1
0.16865730414836 1
0.198074817965709 1
0.139861005399077 1
0.171872288391925 1
0.184643839944122 1
0.201403119065741 1
0.207041697547289 1
0.114917184316281 1
0.200605423726496 1
0.105370981790883 0
0.200264333139683 1
0.337486694260318 0
0.176838236275626 1
0.238346339023652 1
0.228995897445761 1
0.170623394467281 1
0.208100681093604 1
0.216981356903564 1
0.149608974821438 1
0.2425916408553 1
0.226293750108511 1
0.0982919724319572 0
0.193028094006025 1
0.195299786083952 1
0.206406565787294 1
0.241697288699388 1
0.257704441481314 1
0.108225487262877 0
0.159836075540317 1
0.188788636331032 1
0.183819533461 1
0.30554486645553 0
0.215246494222171 1
0.221407020440608 1
0.16250382238938 1
0.214395051869793 1
0.169019072146346 1
0.214778204077446 1
0.192132723243006 1
0.260006472460703 1
0.187922332673768 1
0.165724859143745 1
0.256483881965713 1
0.223728353746052 1
0.143643668573817 1
0.142681874371963 1
0.248091422804906 1
0.21560694349044 1
0.318779283046436 0
0.112233307454471 1
0.122097928559895 1
0.136713976900303 1
0.121860418949616 1
0.277137485952028 0
0.188406100319169 1
0.284030514266923 0
0.121795417752596 1
0.29853150042864 0
0.306306162818079 1
0.130626058742007 1
0.167331884331124 1
0.231445192979662 1
0.246938030393487 1
0.126356296315748 1
0.174717933449457 1
0.202743476646284 1
0.182260336339357 1
0.22615643532509 1
0.23920876497625 1
0.187216947576787 1
0.165083253205402 1
0.205608585854173 1
0.176325022162285 1
0.256135469224816 1
0.118066683610647 1
0.14485242484019 1
0.247705808660175 1
0.232583226401113 1
0.249499834198017 1
0.137034533061715 1
0.116211166322123 1
0.154439856772176 1
0.129709623930757 1
0.187307898666659 1
0.236372347942983 1
0.168517163204326 1
0.158224232350402 1
0.210752372853953 1
0.29359435564367 1
0.299563441884639 1
0.233774234519568 1
0.111690724500447 1
0.306411678859876 1
0.209286885076662 1
0.162248990858323 1
0.256775183581884 1
0.189841759972184 1
0.19097190377941 1
0.13548494059795 1
0.103032693407102 0
0.0870760481512184 1
0.254427590909723 1
0.153550584965586 1
0.139105901263322 1
0.212430256109737 1
0.243481020069514 1
0.128405082168504 1
0.235140258587934 1
0.11922228909102 1
0.176866136721344 1
0.274022692032654 1
0.200814653990747 1
0.191136268497956 1
0.142077432612219 1
0.275553018526464 1
0.249107186278083 1
0.29593706308982 1
0.225962962151607 1
0.229187423385118 1
0.149419198690987 1
0.204654239874359 1
0.257015296087854 1
0.208059114866809 1
0.253572985488821 1
0.301410573642558 1
0.273438941287221 1
0.131709665093239 1
0.24393079029186 1
0.193340189097128 1
0.221583820719733 1
0.1803565548235 1
0.127344786764418 1
0.0983831170048963 1
0.159183133945954 1
0.206622170106421 1
0.243341097930074 1
0.117764199328446 1
0.345537896860237 0
0.278628208030524 1
0.257804568113574 1
0.125314307994332 1
0.171078703979333 1
0.178823772540363 1
0.108108100667932 0
0.129521634026259 1
0.127523877114742 1
0.178159414959745 1
0.156993322021701 1
0.29263092959314 1
0.212016336532911 1
0.1489154541617 1
0.176892949680295 1
0.171492123214275 1
0.172445124334103 1
0.142389060653896 1
0.207037426742794 1
0.305281507970752 1
0.224498579090208 1
0.287279194433968 1
0.161259626568918 1
0.170275398086607 1
0.223781074506127 1
0.142469153213639 1
0.200835206953898 1
0.244315215701176 1
0.050461308137598 0
0.251481458904284 1
0.180913610137154 1
0.172316162748636 1
0.273889982375774 1
0.290737168444472 1
0.19490488092738 1
0.219574765604302 1
0.17060590718234 1
0.130623720845552 1
0.0748112051765503 0
0.302600504445006 0
0.146626925376183 1
0.249074293709162 1
0.217849693568638 1
0.150876153414693 1
0.207091744374321 1
0.189849355613861 1
0.201270926313296 1
0.171683156987486 1
0.186497466460064 1
0.198257082671941 1
0.106200099518987 1
0.213012414251846 1
0.176757726890927 1
0.277056495284942 1
0.181773708619296 1
0.223603290451119 1
0.15146993333613 1
0.26293527966851 1
0.251386933014884 1
0.239387229304163 1
0.234548056073824 1
0.154921361995118 1
0.177288675840039 1
0.203275065883718 1
0.181264174592234 1
0.173709086427504 1
0.259243323901279 1
0.27336811788746 1
0.246018833231383 1
0.244487836247531 1
0.103743307519303 1
0.168637354842372 1
0.219180096462875 1
0.239654242911355 1
0.20437741852459 1
0.270329712861976 1
0.246438879739129 1
0.234546618426996 1
0.200555614486482 1
0.229695885019137 1
0.220791080775977 1
0.202888531019809 1
0.183165392601715 1
0.130667519079296 1
0.217196178319574 1
0.236747064680746 1
0.163287230455047 1
0.188389012146728 1
0.208535434045581 1
0.154510133129721 1
0.296205777571281 1
0.310100664678343 1
0.257212815919224 1
0.246113361569073 1
0.302656969654586 1
0.286677482938157 1
0.195294218175968 1
0.224283040450408 1
0.255162751980222 1
0.250376673688241 1
0.245710377827241 1
0.15042092202491 1
0.163272572096544 1
0.191595897803851 1
0.291003505127858 1
0.215293996269824 1
0.111245074186437 1
0.215308233420388 1
0.22728730919346 1
0.103000482432792 0
0.199888593239319 1
0.231985711677588 1
0.151454934398452 1
0.181861418172825 1
0.231206823336013 1
0.1739403926653 1
0.131001178464572 1
0.223522778950801 1
0.169550775747714 1
0.261987461326063 1
0.1378046806253 1
0.229929614532322 1
0.148277533914814 1
0.248652445634005 1
0.187205162476985 1
0.197609230564083 1
0.114410605165737 1
0.137647138450667 1
0.223855044467446 1
0.224075419028787 1
0.200574108208137 1
0.191796761878472 1
0.238994685408063 1
0.183814641408467 1
0.294451628675208 1
0.244953861663718 1
0.267648084365471 1
0.297135025233134 1
0.222143945982954 1
0.154798805616799 1
0.234888582851386 1
0.177624839221 1
0.29811784966899 1
0.174475230977922 1
0.101759024160633 1
0.220298457005599 1
0.246632057379726 1
0.191983309529475 1
0.135742879932382 1
0.0878418818527695 1
0.214275763257445 1
0.125958956271424 1
0.179527145976584 1
0.169571815673017 1
0.188367664690722 1
0.229671074925359 1
0.145275986953076 1
0.231353490838563 1
0.123935633465029 0
0.223995797004129 1
0.276922714289231 1
0.209136928874728 1
0.214379537424799 1
0.186761637886673 1
0.209376940782305 1
0.147722736236792 1
0.203738325196048 1
0.293174938734355 1
0.219362181668206 1
0.224776833298143 1
0.226695592069935 1
0.225739982923674 1
0.158847662946029 1
0.192016647023917 1
0.218232942236189 1
0.232587422667191 1
0.315272909857296 0
0.235654889984852 1
0.206521092549177 1
0.207585200161754 1
0.0898636459025743 0
0.107402365423207 1
0.110518843891855 1
0.188253914500167 1
0.25847627092302 1
0.180834314675219 1
0.152960970202298 1
0.231198631571086 1
0.270870986969528 1
0.11462278498345 1
0.121348708568281 1
0.206373561126612 1
0.20592355852948 1
0.309524493393535 1
0.20241811024608 1
0.18528108835331 1
0.204700422232855 1
0.212067313190365 1
0.147484726379285 1
0.134430383745321 1
0.157017115823192 1
0.22607137261319 1
0.150337075125496 1
0.0270034833764754 0
0.237012015930473 1
0.276611428730718 1
0.218075008490212 1
0.137503806018657 1
0.162738179763535 1
0.159937643534998 1
0.124703517354559 1
0.228390567161064 1
0.194959351037117 1
0.151721120203294 1
0.187430147421108 1
0.278663431743617 1
0.165838396601028 1
0.18770234546031 1
0.2343244170883 1
0.29374931539581 1
0.170103669639164 1
0.114679802589192 0
0.157345624471346 1
0.153416529856017 1
0.24750915986848 1
0.142466678788184 1
0.284822874957969 1
0.296371290541828 1
0.262493821611838 1
0.185592781490038 1
0.216505559124971 1
0.201168256646069 1
0.2952698712844 1
0.247067541654799 1
0.191220075014038 1
0.161352438298819 1
0.336247749555034 0
0.311339694914826 1
0.157432242698408 1
0.167690151182007 1
0.0904451060010467 1
0.218685410703933 1
0.130438547343832 1
0.143113510225601 1
0.139374140068174 1
0.275843940093511 0
0.206864479355118 1
0.200948943723045 1
0.128717363747068 1
0.180384603007557 1
0.229712784263391 1
0.081060731431159 0
0.164752465605925 1
0.174102338777599 1
0.238684298555655 1
0.264812619009002 1
0.269013213280116 1
0.253700838732365 1
0.118232543013748 1
0.185112940735568 1
0.191279568619764 1
0.0944046535373769 1
0.22688160239986 1
0.126607343929996 1
0.153157303060732 1
0.185931687988061 1
0.219374256576861 1
0.252451233896782 1
0.114097970304501 1
0.238080885771039 1
0.167906349310998 1
0.196173866735451 1
0.205242902949349 1
0.2572015933801 1
0.172941089095428 1
0.246288607695376 1
0.0511580605148223 0
0.225428993787286 1
0.25716045284722 1
0.235101184266121 1
0.228656267550387 1
0.209297735415494 1
0.145723817321069 1
0.219832922419911 1
0.128045941687989 1
0.305836304094326 1
0.118474343501615 1
0.230168352955154 1
0.264144798861489 1
0.245703261412178 1
0.236311771073296 1
0.215761456930328 1
0.259489646566799 1
0.217037190653449 1
0.221119245621798 1
0.254210966627171 1
0.203993134370381 1
0.113740225692348 1
0.227843039830019 1
0.296384863207605 1
0.157896320998249 1
0.174904162619701 1
0.22174657269982 1
0.28436094931696 1
0.151230251471612 1
0.221064697071348 1
0.233706151456555 1
0.173412364131423 1
0.227780433550746 1
0.166311900647343 1
0.190101996362657 1
0.111610102849758 1
0.135508562826195 1
0.242173033766124 1
0.226014881209094 1
0.0816729871277473 0
0.188823549863645 1
0.197801452327571 1
0.237718353902629 1
0.137814143029339 1
0.244166606317891 1
0.223261082239108 1
0.183633065736462 1
0.213041313972895 1
0.152910048727566 1
0.213849001804892 1
0.137714298383312 1
0.247644193641108 1
0.217249146713073 1
0.173812089826962 1
0.20784733570561 1
0.138519588977984 1
0.152289776284997 1
0.213096187728797 1
0.128777347107501 1
0.120543426363462 1
0.283550281555681 1
0.137813392167469 1
0.151901326865345 1
0.218178773434329 1
0.185060698587482 1
0.214920440454867 1
0.182886774774992 1
0.241829266874635 1
0.0885754071770575 1
0.226214545345513 1
0.205018301740914 1
0.146643855002211 1
0.203047571887485 1
0.198622131917617 1
0.257613116748569 1
0.254189086070514 1
0.0775673236733125 0
0.104277085408627 1
0.149933997655166 1
0.152916636149732 1
0.206987446612575 1
0.229455127432051 1
0.1829641118588 1
0.170267981246947 1
0.253768896600927 1
0.199029556470905 1
0.188476011591971 1
0.252785992300242 1
0.196985291826586 1
0.18233820772353 1
0.196694462051747 1
0.18937245317452 1
0.159562133359747 1
0.196849716768356 1
0.184278302600203 1
0.24350135988077 1
0.187310303675474 1
0.26541045781514 1
0.25211845770722 1
0.193632102804 1
0.177035996366977 1
0.178467969805968 1
0.172415908045079 1
0.167560769362967 1
0.21542017140285 1
0.205674893725745 1
0.168175580816164 1
0.101583287397695 1
0.1677145413241 1
0.28094499387569 1
0.25116460757891 1
0.170510920292545 1
0.21915476227813 1
0.150428533493636 1
0.31114266021407 0
0.210797166254016 1
0.262083446463325 1
0.104369697714903 1
0.246023693432588 1
0.328125240821617 0
0.208727995489524 1
0.160726493783039 1
0.176391744187535 1
0.20078036401868 1
0.134683568633214 1
0.169658999375006 1
0.132522821441369 1
0.195056213959532 1
0.284735227403528 1
0.120838813431338 1
0.178436704262261 1
0.247571029362689 1
0.219327013478509 1
0.110726984373382 1
0.275018901121803 1
0.223794730921445 1
0.252898047095836 1
0.189681459554601 1
0.265659032462459 1
0.272594713949877 1
0.232493319523742 1
0.246338723018139 1
0.242971802489798 1
0.301070676244021 1
0.194520125818564 1
0.262466656367776 1
0.218823602828023 1
0.132689203963638 1
0.213857889646864 1
0.176712942072673 1
0.121352370404001 1
0.283804990782263 1
0.0953632641490588 0
0.209925421493871 1
0.203121564548817 1
0.176995707600407 1
0.335397173062276 0
0.195397162041244 1
0.0526047555606871 0
0.177909516932304 1
0.182595581284197 1
0.21329964057998 1
0.227921479867185 1
0.230154629842239 1
0.0706123427452224 0
0.239576436716982 1
0.317073617068887 0
0.196813886734794 1
0.0847121914342211 1
0.144806987693259 1
0.194620568931647 1
0.298309346720409 1
0.142153750844195 1
0.12753572899923 1
0.192585412670559 1
0.283063503582502 1
0.125699472662511 1
0.27142351062323 1
0.200835738936313 1
0.20680161605887 1
0.22232215122141 1
0.177970276995659 1
0.189031818325864 1
0.266845897158013 1
0.172507598253383 1
0.351969169258628 0
0.153598494147705 1
0.107729822226489 1
0.165642519407703 1
0.174488851130687 1
0.251012035567965 1
0.116157255165268 0
0.214429143116414 1
0.20774486018173 1
0.195380807743154 1
0.176063980543911 1
0.201353911067095 1
0.18555166700237 1
0.226691376614938 1
0.259147669461162 1
0.226606177501516 1
0.158420685871477 1
0.249231485377575 1
0.296842328005468 1
0.212782694880099 1
0.22497601320602 1
0.186719399074151 1
0.183338399281072 1
0.311971818702794 0
0.172729812176177 1
0.297528005334567 1
0.285892332332956 0
0.129897754003574 1
0.173146973283352 1
0.179624582905841 1
0.128833645234176 1
0.190343070110418 1
0.145497559171921 1
0.193307844984963 1
0.1675277852326 1
0.227913499985092 1
0.119612661480797 1
0.226453253070897 1
0.283786170869441 1
0.261076596370228 1
0.200265710813416 1
0.235446633090921 1
0.210637837178837 1
0.161365124088399 1
0.127557421412725 1
0.235028361966016 1
0.282692625986345 0
0.0800025191196109 0
0.0969216626337154 0
0.170891486181848 1
0.12217719181303 1
0.235382850966826 1
0.194749469596227 1
0.143393897575095 1
0.240143545075441 1
0.214561135600422 1
0.196467193524405 1
0.189779681537982 1
0.228529937140511 1
0.110414927505726 1
0.200360516377955 1
0.118255826828572 1
0.308041621254586 0
0.260699403712487 1
0.234236911755326 1
0.200717509522532 1
0.197879611038941 1
0.25728009234016 1
0.2149335728413 1
0.240811895888404 1
0.129747031291502 1
0.179898090170354 1
0.17834302434057 1
0.0721457620276808 0
0.199085839717027 1
0.223751708118712 1
0.220638189971064 1
0.115138346434476 1
0.20199139701361 1
0.154035011225703 1
0.0852440662547349 0
0.331884572632046 1
0.145289220082741 1
0.224272134084908 1
0.18917290094585 1
0.183552898079669 1
0.188503765238648 1
0.0971536482558551 1
0.269647339333474 1
0.18212433201623 1
0.187225912901249 1
0.239021342015071 1
0.195355639596995 1
0.140531552000385 1
0.176490717369861 1
0.194605014455185 1
0.214484898617566 1
0.132946156130584 1
0.254879376285184 1
0.135148991267673 1
0.175987366972598 1
0.143667431444673 1
0.281848374396695 0
0.213445745799697 1
0.147218856979172 1
0.206716066943664 1
0.108941571559784 1
0.194797448697879 1
0.203219906438709 1
0.210407608462733 1
0.0838378726940053 1
0.200144708125527 1
0.256300740019763 1
0.251043249519748 1
0.191108461024042 1
0.210421599215033 1
0.281816459042143 1
0.125951536014926 1
0.24940163774451 1
0.240020745363948 1
0.134309450509793 1
0.186741683966599 1
0.108082155582546 1
0.258040882823414 1
0.248262470328753 1
0.138015459280193 1
0.283166689624388 1
0.194934488543794 1
0.267785873733019 1
0.227845248647753 1
0.263593045049003 1
0.130492796921081 1
0.291363873238603 1
0.137893531472146 1
0.193784024112782 1
0.151854350818475 1
0.141354883470521 1
0.267053587184411 1
0.210478001761502 1
0.130475808949437 1
0.282016686986223 1
0.187501586383339 1
0.158351883819371 1
0.21399181461657 1
0.179601550965084 1
0.150672936679666 1
0.119634842631642 1
0.221632539033096 1
0.135339732443322 1
0.209629160850448 1
0.190700845795548 1
0.217397380356048 1
0.201757161480723 1
0.232202821771293 1
0.152720032433961 1
0.223877240480342 1
0.0407475828110235 0
0.205534809519313 1
0.285066097824283 1
0.234360779309524 1
0.185111887140816 1
0.243310279970945 1
0.218705184751015 1
0.243931964407706 1
0.195849084138145 1
0.143380156619868 1
0.121742984945595 1
0.230571504747935 1
0.250976946906845 1
0.158943737061354 1
0.19179216056954 1
0.163616374022626 1
0.207868398084275 1
0.27288955346338 1
0.219868198681721 1
0.16459847375581 1
0.27252768690448 1
0.19957449661813 1
0.13097531229268 1
0.222378687722761 1
0.182311621769757 1
0.315902902828127 0
0.154305394680987 1
0.145384485893192 1
0.186090827747738 1
0.172631256526076 1
0.228928203766131 1
0.17137644381279 1
0.250711765542053 1
0.181894742594558 1
0.291508039360194 1
0.193969308994142 1
0.149316445556418 1
0.140470050994096 1
0.300305129069541 1
0.234112987611212 1
0.192968783958414 1
0.217023834617483 1
0.195833697294128 1
0.119832215426377 1
0.165563387854176 1
0.233698133823354 1
0.150319227333605 1
0.11651086960287 1
0.128052155808588 1
0.26918582310818 1
0.219900462124726 1
0.154421459524633 1
0.168245005816312 1
0.209802796086427 1
0.200465826522657 1
0.191946383029531 1
0.164311941064878 1
0.247657103020167 1
0.22072670440678 1
0.127857996086167 1
0.203865922368232 1
0.212595709419786 1
0.189151192812577 1
0.241989561400578 1
0.110165791370788 1
0.15883666321105 1
0.170270266621444 1
0.183756838126054 1
0.193342434783869 1
0.137643890203116 1
0.289186796962903 1
0.175198831692181 1
0.0633643234464949 0
0.344706521868099 0
0.235048587189521 1
0.209278235323405 1
0.152741312701359 1
0.233806131582093 1
0.137347898063457 1
0.161920086226794 1
0.231483473269153 1
0.212973307891804 1
0.248664877226616 1
0.21975883042061 1
0.140284229338614 1
0.114322281277325 1
0.225111540520254 1
0.24565131138735 1
0.285854702241 1
0.215561704231192 1
0.177209064690745 1
0.0857231793742383 0
0.112361903922494 1
0.156984210734944 1
0.093963884122042 1
0.162133845780575 1
0.252382673286892 1
0.228069810821597 1
0.180171765977289 1
0.133047185179643 1
0.276265024401297 1
0.139658188789223 1
0.243396690350005 1
0.201700747835346 1
0.255868395184319 1
0.163191144054203 1
0.113669372848414 1
0.178661997185294 1
0.241056918202101 1
0.199681887067346 1
0.187129667190784 1
0.203426190064133 1
0.187816851056387 1
0.157379891135218 1
0.115221155833502 1
0.237382318399561 1
0.107635332984276 1
0.210540882357792 1
0.128213817767878 1
0.0322652327821372 0
0.178916523141773 1
0.294749780181495 0
0.247457249582407 1
0.271858321138193 1
0.201167607313959 1
0.218415673028398 1
0.163626757430228 1
0.261577824769516 1
0.162420575271727 1
0.329685447585011 0
0.164332571714717 1
0.0771968193197799 0
0.192752677887156 1
0.189173197785657 1
0.205406020196662 1
0.256899421779842 1
0.241264421986054 1
0.250353245065109 1
0.205469425765042 1
0.211652185144404 1
0.289085324002462 1
0.152786321940101 1
0.114406144541559 0
0.201987129218392 1
0.176154799880873 1
0.207749984950506 1
0.192881769955727 1
0.260086452578413 1
0.149965345219664 1
0.10298069395397 1
0.202587774620821 1
0.271994111839271 1
0.157223095173222 1
0.165850575559436 1
0.293468265950764 1
0.175844071542472 1
0.134062242149472 1
0.244131353008555 1
0.198137735028245 1
0.231117877585642 1
0.216817709325831 1
0.273774898183888 1
0.209811619547175 1
0.248451392818881 1
0.228010539982205 1
0.261549181095236 1
0.191219489291885 1
0.174771148657239 1
0.193643770104828 1
0.221427777524523 1
0.201136097521105 1
0.209794811925191 1
0.22318345348203 1
0.30332027918176 0
0.198816907299748 1
0.201779644087332 1
0.292147370476894 1
0.138300989876699 1
0.141420530933553 1
0.0385839107889685 0
0.257129743814896 1
0.193922291768926 1
0.1944566886218 1
0.253886056479373 1
0.270195164460326 1
0.278690013163821 1
0.181033220121004 1
0.109081566095032 1
0.285847498325292 0
0.158798399142369 1
0.102336700872227 0
0.235379013481036 1
0.298825606434443 1
0.104595986557348 1
0.220328440523561 1
0.207787932207111 1
0.185833417341063 1
0.0923180638743682 1
0.142577240626023 1
0.246373737092567 1
0.203815483206541 1
0.181552421764901 1
0.248392037159165 1
0.226104081437063 1
0.125203097260515 1
0.260433306278653 1
0.215059288966563 1
0.242002566528531 1
0.296166599102576 1
0.191121430341621 1
0.239842673937375 1
0.245825924925075 1
0.158666302776653 1
0.240175691657184 1
0.134770070951169 1
0.265325304048395 1
0.165383705227277 1
0.23332935951883 1
0.164692190584923 1
0.243351119468049 1
0.316698176395026 0
0.280296464055769 1
0.313298508178717 0
0.282093687127189 0
0.0599206547112747 0
0.230592000856605 1
0.176406528806476 1
0.197567158389745 1
0.169642223797089 1
0.187505644646062 1
0.280802943194227 1
0.250574661305263 1
0.233447120334508 1
0.160778020926343 1
0.107596455530831 1
0.242220258051137 1
0.274571951241726 1
0.136103016766811 1
0.227631679344493 1
0.241693338293541 1
0.176964480150197 1
0.229452816525899 1
0.155461746101275 1
0.303674193357562 1
0.237453222184145 1
0.190757985140692 1
0.189081946385942 1
0.104410991984908 0
0.26097703532391 1
0.18935050045921 1
0.190477644936141 1
0.139638113780058 1
0.226888505402629 1
0.162611225606902 1
0.197487548001106 1
0.127037819581255 1
0.10513250384963 1
0.156493733822893 1
0.324912792164534 0
0.209186274530656 1
0.235246002785789 1
0.197491349811961 1
0.17343900933516 1
0.145109504098346 1
0.203832075782432 1
0.188188543331315 1
0.161151742793524 1
0.231892913415348 1
0.0934171799533939 0
0.296932689553132 1
0.201532683221654 1
0.231722780570419 1
0.223394172093537 1
0.181499140632942 1
0.211833007720201 1
0.151105053749573 1
0.102666509862994 1
0.171541524255936 1
0.194238315506237 1
0.154715960755619 1
0.211556307667532 1
0.221106906263727 1
0.254720813461465 1
0.0329132665190506 0
0.146697720408339 1
0.242043922714639 1
0.291283892159979 1
0.182430051979344 1
0.248273448673773 1
0.0730481675387419 1
0.237778548841341 1
0.128629570450315 1
0.221732775932554 1
0.19204974189794 1
0.165303375190955 1
0.193288346586101 1
0.147504657324697 1
0.251298781198769 1
0.143111030958555 1
0.21252243885838 1
0.251051440806725 1
0.190678322848075 1
0.174478018511367 1
0.18556236218088 1
0.315244225596647 1
0.159970213255036 1
0.25416731015643 1
0.177260393437719 1
0.251160022557554 1
0.113207015053711 1
0.164611377551993 1
0.211672121871382 1
0.146616773578737 1
0.241403459811243 1
0.225309120568778 1
0.154029678209276 1
0.179460638220239 1
0.218232912560858 1
0.104699003835241 0
0.360181032094041 0
0.135233712875249 1
0.214401830291978 1
0.114963616532921 1
0.105512881587453 1
0.236728917718829 1
0.199071733288976 1
0.178235884906173 1
0.128534927570679 1
0.131678511921906 1
0.111489046625141 1
0.225366275156115 1
0.231028066923767 1
0.111465985645727 1
0.183296872971921 1
0.159112501459884 1
0.164533508611389 1
0.299233209595805 1
0.234335483318972 1
0.214253563049962 1
0.185190931037935 1
0.202961751717099 1
0.15963189314072 1
0.188352256634674 1
0.225201819272731 1
0.0976687416311777 0
0.190229469247725 1
0.213449555062648 1
0.0995841238283463 1
0.202859629415209 1
0.193917977748438 1
0.235384176413216 1
0.214655856232674 1
0.192776889966303 1
0.240758151270567 1
0.211707224510143 1
0.227261150166919 1
0.130540324331188 1
0.209448760275634 1
0.221949320141176 1
0.177257550615521 1
0.277407803258943 1
0.260476465603701 1
0.192555774725452 1
0.175897392198428 1
0.194966045247363 1
0.144762819573227 1
0.298467697116638 1
0.171795348095955 1
0.184885897751535 1
0.173538590011475 1
0.281929495156274 1
0.200352649920398 1
0.328990043049789 0
0.131579931555361 1
0.155983229607396 1
0.224894265683098 1
0.200205333898184 1
0.178591811144222 1
0.193458245506621 1
0.110819167111531 1
0.289956958618302 1
0.224332684823789 1
0.221515372861722 1
0.126927650721509 1
0.134729755866945 1
0.317719994238586 0
0.144723159445437 1
0.20865968606137 1
0.192635511359281 1
0.239790204950837 1
0.112771986828108 1
0.217739894663409 1
0.105928788567718 0
0.258043125749084 1
0.151036965032687 1
0.150594851120918 1
0.214033874374864 1
0.11814825396821 1
0.24693723605342 1
0.173921315485304 1
0.172537097104829 1
0.168041759564583 1
0.200320711439995 1
0.206652808412083 1
0.231154960371687 1
0.253141547233325 1
0.160517551906594 1
0.275084642821217 1
0.154386537366957 1
0.269895742115326 1
0.227189766959892 1
0.199190365981229 1
0.17021629168138 1
0.183418595854017 1
0.279731629997274 1
0.202797989965312 1
0.229964577906314 1
0.255965638058586 1
0.139252487745321 1
0.187293571298822 1
0.205862210369506 1
0.27315186604583 1
0.176927204975324 1
0.149444778727085 1
0.176709652324564 1
0.249182596296891 1
0.265964360338609 1
0.135996697896237 1
0.238801037971305 1
0.154566937612189 1
0.209594348121762 1
0.144114473744308 1
0.160739769980821 1
0.11247657549336 1
0.162330464151015 1
0.255332132476809 1
0.133772110576468 1
0.175921695662984 1
0.134036671843941 1
0.175099972556918 1
0.139759036519535 1
0.199551951112892 1
0.285121894751874 1
0.226958467013725 1
0.112025154483605 1
0.20343011437238 1
0.208993070722306 1
0.217607884642923 1
0.191677937579246 1
0.188981052406086 1
0.199028392916668 1
0.206684961761682 1
0.209304528513028 1
0.201886685011536 1
0.210649578820879 1
0.147494412703506 1
0.30176016010938 0
0.211031139043092 1
0.261161064795766 1
0.245021906666026 1
0.171889579080055 1
0.225842918297123 1
0.0879691833197001 1
0.251388789507508 1
0.301565331546325 0
0.168427066900062 1
0.190493527766124 1
0.206267743677793 1
0.17430165778823 1
0.214086348959743 1
0.184761717695937 1
0.245772225455947 1
0.167023831877967 1
0.194500609364894 1
0.244108616077214 1
0.25709593423838 1
0.242652850899312 1
0.253439730389831 1
0.219355866512602 1
0.23697419061367 1
0.189547913130953 1
0.0987921118766609 0
0.163070804956501 1
0.268186790498364 1
0.153440607729574 1
0.232155261408524 1
0.180964903967865 1
0.11384375297639 1
0.268913535662698 1
0.196597910991972 1
0.205136922109575 1
0.214152329870678 1
0.237945643889995 1
0.205010209717275 1
0.23340281752225 1
0.275987695647933 1
0.194473757805203 1
0.231726248862864 1
0.175147202324497 1
0.200921694547753 1
0.174755549408003 1
0.232141419499622 1
0.268335966928031 1
0.126707462924885 1
0.230492976321482 1
0.244422702203785 1
0.221567569966882 1
0.27641687215143 1
0.242890807473771 1
0.149597480318465 1
0.279524664967796 1
0.312489384528968 0
0.236993084736771 1
0.132822938368462 1
0.185329747962958 1
0.229403837009021 1
0.200658616194672 1
0.212404298239288 1
0.139877649173254 1
0.16228357236199 1
0.21267845444499 1
0.105981000218956 1
0.234747469653141 1
0.209187588752033 1
0.234001716006072 1
0.232635839649999 1
0.265323481153289 1
0.21025524035914 1
0.197827623307087 1
0.237424865023109 1
0.0859430792008694 1
0.189818181874998 1
0.282301199187527 1
0.103505950022412 1
0.214055692141398 1
0.243965399222847 1
0.290264722885727 1
0.144183339772311 1
0.153839183918819 1
0.199102832263165 1
0.232104536581964 1
0.170886274316986 1
0.151008919896707 1
0.159120906966408 1
0.172941959919123 1
0.19975973946324 1
0.274156815463102 1
0.250232090491521 1
0.215899261520846 1
0.271852538227958 1
0.0788922639709789 0
0.228750019105583 1
0.196086106662976 1
0.203714330589677 1
0.222712328838132 1
0.251589489208283 1
0.204271543098326 1
0.127737003674927 1
0.144315182097003 1
0.184854911813557 1
0.262700461035241 1
0.178660182376908 1
0.189093522415958 1
0.188804249871508 1
0.268272939412986 1
0.326467235100284 0
0.167210419583347 1
0.227800578839583 1
0.238075146799873 1
0.21386343338229 1
0.192951815115606 1
0.151392858951832 1
0.281995809044458 1
0.160243500516607 1
0.230677385973174 1
0.27164322062023 1
0.156644870023889 1
0.220605515300183 1
0.0751394351929645 0
0.221821490055403 1
0.345012675410824 0
0.106555045071371 1
0.176156602819364 1
0.151389926619154 1
0.0906228403620274 0
0.203861484160525 1
0.244509741817335 1
0.171948630458749 1
0.139017672239167 1
0.237478294969561 1
0.204092129895788 1
0.329349373689156 0
0.222584334059717 1
0.220286441354343 1
0.153677018383148 1
0.195600801523316 1
0.17087231744308 1
0.234881578902161 1
0.151273760280388 1
0.170491123058011 1
0.131174995392759 1
0.252932068774864 1
0.133546334621941 1
0.291158684009538 1
0.157625782313778 1
0.148190798105659 1
0.26034170299477 1
0.138619312941039 1
0.258512561042148 1
0.102474078289643 1
0.261253794136988 1
0.2149042616698 1
0.217874448627166 1
0.190261609303219 1
0.240199746654965 1
0.164856646421586 1
0.152716609071792 1
0.350639030558227 0
0.222481962312491 1
0.0343411061415665 0
0.179206536258187 1
0.281352163095363 1
0.194819930416679 1
0.0575478770233594 0
0.122047666463581 1
0.165117475290929 1
0.274886242713443 1
0.121248086345606 1
0.167824139203309 1
0.107328708814535 1
0.233159729516254 1
0.214242769976934 1
0.092236407540407 1
0.166295323104172 1
0.196120481622298 1
0.132176749614205 1
0.140256625693578 1
0.130792720533332 1
0.144819664071392 1
0.160117594140663 1
0.187676988326294 1
0.24554620375144 1
0.266713298197067 1
0.168582432993451 1
0.181936623403794 1
0.181862720921179 1
0.243569056270348 1
0.250477186998003 1
0.224014951030615 1
0.190622380871924 1
0.215796575363131 1
0.204940861008251 1
0.167256476820255 1
0.21918502953378 1
0.217300186977283 1
0.245657384211796 1
0.173869793580938 1
0.210085263637303 1
0.279835555004232 1
0.202174147482234 1
0.198711566843704 1
0.2033688369836 1
0.0393305982825128 0
0.243641125426986 1
0.247355018880293 1
0.261523618348065 1
0.0704903973607816 0
0.227793689415369 1
0.176244640034709 1
0.191293327188202 1
0.165993645124946 1
0.230241545564166 1
0.300479351048881 1
0.185205310906333 1
0.232802251825563 1
0.183246705417531 1
0.186943774374525 1
0.113405787962451 1
0.193649766678548 1
0.299173296716034 0
0.235896426709024 1
0.268960588816708 1
0.185980303061413 1
0.151561854646879 1
0.242806684296996 1
0.224515924803001 1
0.116859357812401 1
0.168255960052307 1
0.187605336624422 1
0.185142670614461 1
0.225013708744438 1
0.191748895040366 1
0.11174617337816 1
0.264713623275614 1
0.158002276969163 1
0.144983172080294 1
0.246988841570154 1
0.254163940459064 1
0.23673766657857 1
0.20815412088066 1
0.191046487774357 1
0.066280422044796 0
0.208256603127167 1
0.197683688279164 1
0.201278782605966 1
0.192117783796787 1
0.233988545712715 1
0.283007160745859 1
0.133397609009777 1
0.151359399180283 1
0.12261517648232 1
0.202553260577531 1
0.135423413141986 1
0.193200822919744 1
0.126933901375939 1
0.0799984068770386 0
0.177730070562621 1
0.199726371035004 1
0.143736137138474 1
0.164879477620272 1
0.189131539257463 1
0.096816438418849 1
0.183848552116607 1
0.241894183462691 1
0.182530193982629 1
0.160988995366734 1
0.218504416533677 1
0.134884671241341 1
0.200202718297517 1
0.251134762366288 1
0.215029277130354 1
0.122832936566669 1
0.337879975040838 0
0.227386075543253 1
0.22712309844095 1
0.171704580958063 1
0.209657949472711 1
0.222628397654578 1
0.263617063726576 1
0.108518536719993 1
0.2839721497276 1
0.233183312415943 1
0.185629227340889 1
0.163763887300699 1
0.206376619674127 1
0.263460233145704 1
0.2078232120742 1
0.230159393100676 1
0.144397440468554 1
0.173492392183421 1
0.226687622441282 1
0.210274110476666 1
0.0933198539751634 0
0.216911441962286 1
0.171118308724224 1
0.212719335212347 1
0.194755527836094 1
0.250148101123804 1
0.20995748717032 1
0.164688981695463 1
0.170666451197748 1
0.262681163634137 1
0.236206409570807 1
0.201713191655798 1
0.154596329653161 1
0.0394983709919714 0
0.213007225825166 1
0.139047456899935 1
0.27803428116891 1
0.203403301346851 1
0.233259843086958 1
0.220944940292466 1
0.241751565201864 1
0.249468961565699 1
0.22012284130769 1
0.108023822519426 1
0.209798682088409 1
0.298616868458906 0
0.223457736575509 1
0.258327428691753 1
0.208463949839083 1
0.352002810571679 0
0.135515316808273 1
0.205615466579911 1
0.261409970276626 1
0.152687461507231 1
0.203486964118235 1
0.190684301826798 1
0.159470762308291 1
0.234216080257779 1
0.214165048936069 1
0.239672193796565 1
0.199904841410931 1
0.187985517360862 1
0.192985461911302 1
0.245032592575755 1
0.285886117237016 1
0.198849181092197 1
0.24850778512952 1
0.213033497823827 1
0.256242768403903 1
0.270268473924059 1
0.228061463696019 1
0.213380565217172 1
0.322087719691642 0
0.112337889410789 1
0.153139877177439 1
0.208396215301613 1
0.18188214117645 1
0.289006397619926 1
0.200278114843337 1
0.240568773863477 1
0.177143893770783 1
0.229851324062449 1
0.219960491920694 1
0.233531947024199 1
0.208132767959635 1
0.168476859031601 1
0.196477545427463 1
0.286255410184375 1
0.144609151031627 1
0.195469956600413 1
0.21373852833899 1
0.166660211952363 1
0.168533272793328 1
0.21298158327967 1
0.192777269300136 1
0.0965016665509614 1
0.126572633372637 1
0.139833283733262 1
0.228015526188856 1
0.263814510193723 1
0.324568528257244 0
0.124358884660115 1
0.182791082371932 1
0.172270649424629 1
0.0690674035132933 0
0.224586513862394 1
0.214291050384178 1
0.281811794999545 1
0.124070160639482 1
0.174980958506368 1
0.1471035627889 1
0.262433563678847 1
0.256249499644195 1
0.201641053611401 1
0.225812863972004 1
0.0760870013091272 0
0.0767441966607607 0
0.212363406509078 1
0.276849611206294 1
0.202581351515732 1
0.205813231081928 1
0.292536442487326 1
0.124946032665474 1
0.307008145327747 1
0.182941405192571 1
0.126040048604067 1
0.197659648440536 1
0.229421152487301 1
0.111212191912852 1
0.129897642428623 1
0.165907179670399 1
0.229144340775896 1
0.208657202916628 1
0.336526246853386 0
0.236103351179485 1
0.176751580856592 1
0.263349296018946 1
0.167038510063483 1
0.20996608669425 1
0.198021409574548 1
0.1766619762795 1
0.147259992016688 1
0.191441277692888 1
0.175816521540688 1
0.128988295425674 1
0.145080401734613 1
0.224516504699826 1
0.254727439393399 1
0.246676266262884 1
0.213961153417803 1
0.0787551182804651 0
0.155510828380428 1
0.155120518246384 1
0.201557973814503 1
0.140600749616113 1
0.188359639785402 1
0.252010658583329 1
0.100537166792885 1
0.246274820071313 1
0.194777682280462 1
0.18158902202495 1
0.231054776495515 1
0.170279284795952 1
0.218843835725223 1
0.18720413660012 1
0.136126354522642 1
0.215736384992007 1
0.260127476627612 1
0.223409485854625 1
0.1887333164514 1
0.184076559079848 1
0.132901099837424 1
0.294193360691936 0
0.110170136929132 1
0.269799518242979 1
0.200087846016775 1
0.246242129437215 1
0.305516331016693 1
0.167431923343836 1
0.126139363367487 1
0.207426073865719 1
0.173200422660726 1
0.217566962786014 1
0.170828452763058 1
0.146899732607276 1
0.193232021000751 1
0.228214352720021 1
0.177226580593076 1
0.235383485933512 1
0.204124293361533 1
0.123694263426805 1
0.188792572376025 1
0.143211659881629 1
0.228792547889631 1
0.204711200817882 1
0.0958424752103085 0
0.224693828158051 1
0.18191569981736 1
0.0905003023235533 0
0.203395647587198 1
0.137209332057173 1
0.15890421704951 1
0.168542170592812 1
0.187680996388798 1
0.205737997767742 1
0.200808243891458 1
0.0939730963705949 0
0.196478657645119 1
0.161696763004712 1
0.206517507343232 1
0.278218966669407 1
0.211952047906821 1
0.264967938592788 1
0.273154060652799 1
0.164247510546729 1
0.163926174009651 1
0.240337035077439 1
0.194005809671949 1
0.169102421849625 1
0.217480132689096 1
0.18242518333063 1
0.248508227742634 1
0.168462171357016 1
0.201064626046786 1
0.248162905050668 1
0.044540192182438 0
0.222177225978759 1
0.133007701380256 1
0.23340311482523 1
0.209625402910531 1
0.236210802734586 1
0.175978594293878 1
0.178546284408308 1
0.142084766788691 1
0.214534741416916 1
0.191636296381707 1
0.178425767993604 1
0.131995646479 1
0.166516308415434 1
0.224221978082389 1
0.180143587835236 1
0.134612149432476 1
0.114110391203607 1
0.162645010368322 1
0.290806364547458 1
0.203673077460133 1
0.288545819092148 1
0.261587857541385 1
0.22206114060952 1
0.186957508036838 1
0.145199457064258 1
0.23386405691387 1
0.222258234887764 1
0.176935811064663 1
0.152166283713161 1
0.24540701573046 1
0.216870851866155 1
0.198524046946901 1
0.308078927467476 1
0.257414766895089 1
0.154027227153267 1
0.141345566225454 1
0.302653895155659 1
0.161081775405816 1
0.221498020493038 1
0.122804639548802 1
0.209493552094777 1
0.260941889770107 1
0.178161524418487 1
0.246759278694744 1
0.22139332957793 1
0.162958714748174 1
0.218677288798978 1
0.195879771625247 1
0.116461693634758 1
0.16208910491781 1
0.176880773986884 1
0.156878357960007 1
0.203947439304631 1
0.200751557487396 1
0.115761298255087 1
0.285400050191265 1
0.164932705512166 1
0.290910991498271 1
0.117535743518335 1
0.169747093347003 1
0.215690734185881 1
0.0991424733624596 0
0.187219020874965 1
0.271774475608828 1
0.161137519569947 1
0.20423312770636 1
0.2380891074214 1
0.151188019899219 1
0.142376331215491 1
0.179598600637842 1
0.20274807547423 1
0.196923259099111 1
0.139002484222536 1
0.116399967178518 1
0.237105105817162 1
0.170989724280392 1
0.247255359963595 1
0.190568786918778 1
0.193883740544253 1
0.185679896099915 1
0.0592590305471831 0
0.190347027599618 1
0.195336879289098 1
0.198065081697349 1
0.25262310238909 1
0.180546895378299 1
0.231294652522131 1
0.15264852577234 1
0.146991180580058 1
0.256361128288178 1
0.229723941551935 1
0.0520078842393768 0
0.257684271275863 1
0.164809867872041 1
0.210905410415302 1
0.242439377456752 1
0.175164204370762 1
0.145645738270383 1
0.248056007272138 1
0.119164507517435 1
0.207700383176442 1
0.236675156365261 1
0.185648019975946 1
0.15041015777402 1
0.168778271048636 1
0.0868591773135475 0
0.140943175541456 1
0.0706580654171412 0
0.128254078787564 1
0.216664759413794 1
0.170406736327733 1
0.143952337104299 1
0.196316208924097 1
0.223207833402003 1
0.198950711672172 1
0.184366258689296 1
0.269351714453783 1
0.188424425507921 1
0.186251935900797 1
0.244502962825471 1
0.230711749824767 1
0.213868932975224 1
0.135586504337149 1
0.105766626203111 1
0.245286468233444 1
0.231404571782936 1
0.203622892074208 1
0.199473378055918 1
0.226587768419613 1
0.153916084835771 1
0.331090189776213 0
0.198165742446326 1
0.145192931636274 1
0.289592579591587 1
0.186412901627023 1
0.228022758660488 1
0.225122544286093 1
0.20071751054639 1
0.173295361944075 1
0.232754960980582 1
0.13960738643917 1
0.227223077916978 1
0.18478377226932 1
0.285366980672446 1
0.0824558116246057 0
0.193241787884413 1
0.143460804013 1
0.275030256545295 1
0.259934902224139 1
0.258687871426893 1
0.280363689401405 1
0.244933084688882 1
0.0964050997909675 0
0.176392029741784 1
0.119702993537255 1
0.218878543238372 1
0.154474878204357 1
0.209844093392606 1
0.22316136525534 1
0.257084504675129 1
0.174357386375614 1
0.123892377381818 1
0.151717451946763 1
0.249615512518628 1
0.230606529667316 1
0.194281580235357 1
0.273253247263441 1
0.147169434084895 1
0.123514718563978 1
0.152409464448489 1
0.183792519716137 1
0.0828937088958531 0
0.148190499221071 1
0.186747815970155 1
0.160649749801877 1
0.243831513391208 1
0.207607458501884 1
0.154934915251897 1
0.156920240786627 1
0.204125583936529 1
0.234684680782467 1
0.244838833174517 1
0.178926304613706 1
0.2542908824591 1
0.168443870829645 1
0.235728476587251 1
0.190255017681696 1
0.248958896041662 1
0.178319945740096 1
0.253428102282919 1
0.131497914786261 1
0.218482886538219 1
0.153055098907934 1
0.188867690754594 1
0.227594442445883 1
0.226904268154428 1
0.234696546084693 1
0.253344470493353 1
0.19980213934137 1
0.160652454663128 1
0.205729791675124 1
0.131091664229677 1
0.177568206051231 1
0.16229152747071 1
0.276456228569684 1
0.1390375120909 1
0.155405652043011 1
0.328200077422518 0
0.131670605059831 1
0.272822530205889 1
0.232388791483118 1
0.160172160517067 1
0.202378157430128 1
0.307244607742395 0
0.240842440700192 1
0.237694859519719 1
0.218687560745445 1
0.134644483182857 1
0.251794020867945 1
0.231320286856015 1
0.292704737774936 1
0.270961142496756 1
0.303455245095983 1
0.0269180265606201 0
0.210283628346075 1
0.226099598022203 1
0.11461068132082 1
0.192581440741426 1
0.148934727976342 1
0.199027008840439 1
0.229625657171305 1
0.272621457789257 1
0.162344940907255 1
0.215676405291233 1
0.226550056339371 1
0.24587769089392 1
0.148901816250431 1
0.230721979146598 1
0.144625598365162 1
0.0585768080793017 0
0.17186287306563 1
0.302135179955416 1
0.099430674609027 1
0.186051817753425 1
0.131987873562171 1
0.211555741421233 1
0.133058908028179 1
0.267305826575312 0
0.101798563525643 0
0.175809987811917 1
0.189243443092656 1
0.213006304995082 1
0.22162530690367 1
0.11424064862848 0
0.224292548123354 1
0.240404708822692 1
0.259680237619885 1
0.235522157149343 1
0.159371549469398 1
0.160597830641577 1
0.191800858651291 1
0.184215854457474 1
0.221672516987883 1
0.137230750255884 1
0.213207320448832 1
0.256368990461071 1
0.243149200018874 1
0.167846159178258 1
0.290518223642874 0
0.165911475216791 1
0.207692658827787 1
0.14401607127036 1
0.188221470035664 1
0.106442654149544 1
0.241323974497407 1
0.165616603088878 1
0.2876033452481 1
0.258671595519021 1
0.232814629831624 1
0.202246606706465 1
0.137892103267873 1
0.104558635339168 1
0.218447617429361 1
0.164930392881822 1
0.17290199593456 1
0.250220947747369 1
0.115466322815497 1
0.146226211671378 1
0.144228808125924 1
0.166820752171837 1
0.241554832136065 1
0.162776546875661 1
0.207477884595296 1
0.185763248569016 1
0.248547797636677 1
0.229685348832087 1
0.278664431797591 1
0.09571972364614 1
0.191453903640988 1
0.219393015714291 1
0.156012033566733 1
0.157333199308198 1
0.106235862751876 1
0.215965361519905 1
0.209125269016397 1
0.221798998528011 1
0.122919787260032 0
0.25250748787707 1
0.302304274910606 0
0.277706035568539 1
0.178182098600104 1
0.280062060854637 1
0.224185260688957 1
0.184458366764711 1
0.327785334687429 0
0.182625771070774 1
0.246289073416998 1
0.159080307974117 1
0.288441863763852 1
0.257842999194091 1
0.131942722095516 1
0.246855939398312 1
0.182762944233136 1
0.176759611540576 1
0.144905822096189 1
0.207140113702812 1
0.257963382024343 1
0.140981034620469 1
0.256260136862448 1
0.240612507942076 1
0.119284624598547 1
0.0577130996974355 0
0.225010002814989 1
0.231947390818426 1
0.242536319510108 1
0.226655534976928 1
0.18411083855238 1
0.19679340387202 1
0.290069621919763 1
0.180020197241434 1
0.140974805980445 1
0.299014489951496 0
0.190719588988081 1
0.174315247875311 1
0.209057174941854 1
0.171721377609687 1
0.269103633770543 1
0.210895435720858 1
0.122266690305969 1
0.212036804369575 1
0.269381886925031 1
0.260502169992767 1
0.243311829250873 1
0.175615362926912 1
0.143153586200555 1
0.208408565641214 1
0.124763041668434 1
0.308103492153453 0
0.147240554941989 1
0.200397568719587 1
0.205604524239629 1
0.292897698822397 1
0.225420246580339 1
0.209051046566323 1
0.185552841414743 1
0.224368047998355 1
0.226228274994871 1
0.22340042961184 1
0.258749159954916 1
0.248015105686281 1
0.131831420446884 1
0.191010012712377 1
0.266625372961096 1
0.248951352527305 1
0.197997155861593 1
0.298535247731203 0
0.266015143713435 1
0.285056198220786 1
0.257407048381218 1
0.210962883357854 1
0.340767782894526 0
0.169732483160447 1
0.259616711809584 1
0.239453906071274 1
0.180814531247901 1
0.114519043047681 1
0.141591436934028 1
0.211353711173138 1
0.2286006431957 1
0.183417242453521 1
0.115094842365703 1
0.273690972523401 1
0.241217691692777 1
0.251049101337513 1
0.129895761481145 1
0.18889084700446 1
0.194721557685745 1
0.250734269111837 1
0.0582400486971191 1
0.126509691912132 1
0.197869470937493 1
0.255401089268684 1
0.166996668505442 1
0.182380103210091 1
0.154141258683927 1
0.334566301847221 0
0.262903281292009 1
0.268227506199402 1
0.283191128096036 1
0.169186039864274 1
0.178715637340055 1
0.222494209599281 1
0.254774518594365 1
0.155286626971118 1
0.138771998189367 1
0.28111547180998 1
0.113160098906983 1
0.187243395205612 1
0.282236378014497 1
0.200184535395802 1
0.12533294010594 1
0.244275625368966 1
0.181005399600314 1
0.195237371596912 1
0.229326567464775 1
0.185059276022913 1
0.168763141406713 1
0.132771401670021 1
0.176696133779193 1
0.225073863214727 1
0.0445828171119264 0
0.14793670875213 1
0.233727657924496 1
0.165901269988298 1
0.193621940765704 1
0.312418111443044 0
0.112701165319113 1
0.147194424072393 1
0.248386063705007 1
0.268779707240527 1
0.229496190373849 1
0.184363279894078 1
0.0645826342824113 1
0.132815448866511 1
0.178864297450335 1
0.138722199177109 1
0.145202485773309 1
0.318365072628826 0
0.383887682693225 0
0.270825376626926 1
0.153203992924938 1
0.201158422175681 1
0.119146662324181 1
0.180852205465867 1
0.221768773096008 1
0.209671946469184 1
0.239196180458975 1
0.264480777423394 1
0.108905774825186 1
0.173646817176492 1
0.169234407105778 1
0.194443207632688 1
0.0914135574923034 0
0.193132525449339 1
0.297734299451087 1
0.201369253451156 1
0.160387282983894 1
0.170572048193038 1
0.237748467107601 1
0.299217443216369 1
0.283613869052127 1
0.173891224290868 1
0.228055465116861 1
0.14016287318331 1
0.183811929964142 1
0.167902055648928 1
0.236912634294423 1
0.210176304788245 1
0.197181772320051 1
0.197803043068762 1
0.266518564988998 1
0.277802684562901 1
0.206699162696356 1
0.125287345583783 0
0.230281338592902 1
0.100589968037716 1
0.196595541903294 1
0.248957520380214 1
0.151719484969891 1
0.144634653195988 1
0.296600508186315 1
0.261991620596503 1
0.161511695211608 1
0.190522723413434 1
0.233155929419554 1
0.303841027202536 1
0.148941534980503 1
0.29283805555497 1
0.172969558741914 1
0.238100825937131 1
0.0688859639252445 0
0.269532268649457 1
0.246157823072187 1
0.179867632177862 1
0.247117492511112 1
0.216267216622405 1
0.273443481180416 1
0.179837305316985 1
0.278803187181612 1
0.116185904425354 1
0.247089794808054 1
0.26746029347146 1
0.201360142535955 1
0.199608665954047 1
0.267577489662845 1
0.257953115801176 1
0.14454927510549 1
0.316844057718401 0
0.234965503212858 1
0.244956683013725 1
0.260328355825174 1
0.153379125989115 1
0.167022563255406 1
0.142743001720607 1
0.0884292285178351 1
0.0908629860951483 0
0.197757530679001 1
0.197299105732958 1
0.1652907190594 1
0.27371366526362 1
0.197458810478674 1
0.224846410492541 1
0.155137054253581 1
0.14945504093061 1
0.330581737542181 1
0.18942652493757 1
0.172183387675175 1
0.187423071399577 1
0.291011040264396 1
0.225283720347789 1
0.188888722110835 1
0.166629299431791 1
0.270068282950125 1
0.206912130934713 1
0.232368579692071 1
0.139538780378392 1
0.233010144937929 1
0.229933902026628 1
0.153999335873281 1
0.136672007960573 1
0.144895815325287 1
0.295315717581225 1
0.226519296820395 1
0.194295790165495 1
0.148310012258509 1
0.290062594735548 0
0.196337933637393 1
0.117996390478877 1
0.249083603180516 1
0.184903438119423 1
0.109377007094806 1
0.160349666155768 1
0.141856095496297 1
0.202215903478512 1
0.214630147539419 1
0.22277995614655 1
0.162615127409935 1
0.253437838413583 1
0.21102721929395 1
0.262857182245207 1
0.239256775656292 1
0.166309528586138 1
0.128625979277087 1
0.152402849931092 1
0.21949034626142 1
0.183779743124352 1
0.151721547630705 1
0.221543900203303 1
0.244384893448417 1
0.238504713573417 1
0.180337686657707 1
0.162305297377538 1
0.184052711686856 1
0.251124087891971 1
0.156904681871924 1
0.210634237927594 1
0.0828516149165915 0
0.102866688324329 1
0.229625503023805 1
0.0931096581566195 0
0.153833243181331 1
0.302863902254142 0
0.223809594917697 1
0.318027556121583 0
0.200323236888775 1
0.212534667556114 1
0.210719401142934 1
0.0895888232401793 1
0.262688144159473 1
0.168122616887125 1
0.290136863442588 1
0.153511816462417 1
0.203866705039683 1
0.226937337198895 1
0.190728327211651 1
0.325272311113952 0
0.140083391697798 1
0.138669572961231 1
0.102366685413457 1
0.083427916976424 0
0.188185087187655 1
0.191498438707738 1
0.221546545096291 1
0.372827607214071 0
0.225366758855241 1
0.185457388928839 1
0.109991231349564 1
0.299024525360118 0
0.19669834617373 1
0.200717651250954 1
0.230316418710523 1
0.287535291486336 1
0.170123020220339 1
0.223343300380177 1
0.252861953635394 1
0.243041488802106 1
0.217491285025309 1
0.201594114955037 1
0.282582355147497 0
0.16187555050282 1
0.172015817388188 1
0.249765761451308 1
0.253607904122106 1
0.184277679199445 1
0.191001157581626 1
0.123263339553887 1
0.178111260930561 1
0.231933571814302 1
0.263975502677667 1
0.163003434904977 1
0.174331705788893 1
0.113945732895905 0
0.230190068088758 1
0.219332258662966 1
0.150262786491715 1
0.25977782387016 1
0.114895566840961 1
0.111865374925482 1
0.239015816274989 1
0.279998359600487 1
0.0780511047288112 0
0.256553165926968 1
0.157770388206427 1
0.272689823751048 1
0.179923332646848 1
0.161747138849539 1
0.13654058191922 1
0.28432722438992 0
0.157679238851503 1
0.204024542841466 1
0.182714714541861 1
0.242457552700654 1
0.260569271537501 1
0.20464102724672 1
0.169481659361823 1
0.270898478045231 1
0.240378880229227 1
0.105519153702997 0
0.226677966847149 1
0.215319739261895 1
0.152714919332837 1
0.145833651611297 1
0.224203180143382 1
0.164799608573633 1
0.182655621009197 1
0.177922937439075 1
0.140311130534425 1
0.1922578041347 1
0.175024263370051 1
0.186795940875722 1
0.179168996606768 1
0.2137514193697 1
0.181697217612674 1
0.104229749371223 0
0.139184836357862 1
0.202093053357042 1
0.127940266491309 1
0.227498005608225 1
0.170448599736001 1
0.174365545398964 1
0.115056259824777 1
0.133503145892545 1
0.204361615470712 1
0.210525648149793 1
0.155520422913635 1
0.239601124696727 1
0.210555222044652 1
0.163233469311564 1
0.162312799482862 1
0.291203850136083 1
0.13407919053673 1
0.24156331323882 1
0.264500788077853 1
0.211097276159515 1
0.189234768455307 1
0.183096120388714 1
0.153694724666249 1
0.0919648662347197 1
0.137216926511439 1
0.187970037530533 1
0.179887575410448 1
0.149389550185089 1
0.153918183787068 1
0.11822615004658 1
0.208809799356432 1
0.217764850833766 1
0.195419703166472 1
0.152106932099279 1
0.172046579118541 1
0.176453860677454 1
0.207410761335791 1
0.324926915049239 0
0.173018552573244 1
0.096201282624499 1
0.159755443243884 1
0.227437593600404 1
0.103043067090562 0
0.217919842400421 1
0.111360504783264 1
0.247549062097647 1
0.290852185299314 1
0.214615477091198 1
0.190868413328685 1
0.179650101333388 1
0.3186281040467 0
0.213868411149182 1
0.269350281772243 1
0.233905392806135 1
0.259627233485505 1
0.193762944546708 1
0.289877216121473 1
0.144882864824388 1
0.182755220439824 1
0.202150377043232 1
0.232794096775838 1
0.199614534838099 1
0.212646136235264 1
0.262070482347178 1
0.179152255265104 1
0.192684306390794 1
0.224444296795317 1
0.248281144458442 1
0.275202065634584 1
0.217108268399006 1
0.201528472188256 1
0.144478946750108 1
0.147700648410896 1
0.29293567273857 1
0.129580757466265 1
0.291949489060874 1
0.212611144111893 1
0.327263203165484 0
0.137751768988267 1
0.232322011638423 1
0.0921007469966693 0
0.290878187495748 1
0.267277138479789 1
0.252660606248134 1
0.244518476269837 1
0.190523640534933 1
0.233401232342991 1
0.133779787058822 1
0.208892830681541 1
0.205483969783833 1
0.215766223856264 1
0.163926372625005 1
0.185470762547672 1
0.185181831319572 1
0.247339587663251 1
0.242770794048968 1
0.169048201097075 1
0.227109846025636 1
0.182052778939111 1
0.297721041737711 1
0.13215008206407 1
0.219007999590378 1
0.137942995572233 1
0.23105877773945 1
0.128019966961666 1
0.207189626759181 1
0.235540303189389 1
0.151652396100736 1
0.131813028354378 1
0.223208541454203 1
0.223918550395411 1
0.173436087543061 1
0.0972530169034801 1
0.206878060017924 1
0.249027908823936 1
0.194561933858981 1
0.175431246637116 1
0.256042474828452 1
0.227603948567627 1
0.271546296335295 1
0.122232220749517 1
0.14753288656217 1
0.282861487010839 1
0.351986880469252 0
0.297850572249205 0
0.188529092407925 1
0.177765116171687 1
0.190822537695192 1
0.113761996392039 1
0.0527336629466871 0
0.196711359307696 1
0.16625709635398 1
0.210506336289969 1
0.198243802874001 1
0.285138227602646 1
0.105732549804623 0
0.347851628198974 0
0.134453928774546 1
0.210584217611892 1
0.288787346266485 1
0.127236666790202 1
0.23405269770258 1
0.124144952918101 1
0.335999918676572 0
0.155363428045339 1
0.212596702697525 1
0.17991443851721 1
0.188190852324906 1
0.241559563918816 1
0.268834071122349 1
0.272686412070503 1
0.277237506833175 1
0.175354438161553 1
0.278242314342294 1
0.254593949342194 1
0.186562132656826 1
0.0710341723928755 0
0.274834215662712 1
0.137572997959229 1
0.163000058703236 1
0.199595560666208 1
0.25345664819841 1
0.243934821273568 1
0.170986826798466 1
0.182520427069029 1
0.339046460826099 0
0.187985260476349 1
0.198205455172317 1
0.167420932667992 1
0.121801754384069 1
0.199118345416745 1
0.283734326932677 1
0.244655648062973 1
0.180094684170019 1
0.223360302031358 1
0.233157881573183 1
0.250597483433032 1
0.100743385718575 1
0.278178076575661 1
0.219082124093932 1
0.262908835649675 1
0.15523080994254 1
0.133588702571025 1
0.212485638738016 1
0.242160042933861 1
0.211218544772886 1
0.223244232819011 1
0.218830704626899 1
0.266847376561798 1
0.242225246342782 1
0.18366793890292 1
0.186048823080466 1
0.20183017886805 1
0.240874398621526 1
0.102285712956642 1
0.185334620577197 1
0.109361894475431 1
0.126150406007956 1
0.215991052237321 1
0.219814382532205 1
0.144060714946057 1
0.179812286543052 1
0.136111604670941 1
0.199653520986264 1
0.219587709400553 1
0.215189158452385 1
0.18436375732687 1
0.272026949266219 1
0.246270444561257 1
0.208274405272414 1
0.181300014268522 1
0.347040949044241 0
0.1503168618064 1
0.217140472507966 1
0.222297930659273 1
0.239705370619546 1
0.231631374344762 1
0.297757745179149 1
0.16890302735093 1
0.219744083791697 1
0.243552389232134 1
0.285610369974394 1
0.121829915041336 1
0.195803565637725 1
0.121739875904816 1
0.27332820304796 1
0.226823006110326 1
0.234530248210791 1
0.18065336860367 1
0.234676156791041 1
0.226374183116655 1
0.156831189751241 1
0.230894590438308 1
0.174908861619957 1
0.202035105464292 1
0.0602011362691164 0
0.238456094299831 1
0.102940603483464 1
0.158221491195108 1
0.218361848953521 1
0.157569922076869 1
0.189819068042067 1
0.25292887315891 1
0.227620100597598 1
0.172492980518921 1
0.278011291945434 0
0.209780904370901 1
0.234077577551931 1
0.207893485262058 1
0.219619593722222 1
0.211726839722113 1
0.11024882301657 1
0.154033345652895 1
0.229695429218863 1
0.19476999012065 1
0.182940041880836 1
0.238455976704714 1
0.143312959442371 1
0.173156610318926 1
0.202610572406697 1
0.230526313381088 1
0.151012534789071 1
0.240758651954298 1
0.214865185486703 1
0.257942528455291 1
0.15703785371189 1
0.174169918217445 1
0.173669023594542 1
0.198120134976439 1
0.201218451741676 1
0.284739037529516 1
0.100666248857244 1
0.180876801031089 1
0.257417127427211 1
0.191699989491027 1
0.18253473906601 1
0.194181470329186 1
0.279291601373032 1
0.228724060221762 1
0.162401127921712 1
0.21434022273785 1
0.32367678677068 0
0.160513882072525 1
0.164858210047805 1
0.232187978644473 1
0.178547222910106 1
0.219451718327231 1
0.262674631200633 1
0.199607974848279 1
0.148587380141105 1
0.357981545318798 0
0.242267585356762 1
0.178857784840894 1
0.182444344896997 1
0.286837637039175 1
0.136654066000155 1
0.1225501693182 1
0.143052590247128 1
0.169057042487135 1
0.151908191289269 1
0.249517626178219 1
0.280132042025017 1
0.375812697310179 0
0.0546626894048914 0
0.225656269696528 1
0.138364666851974 1
0.155066171319657 1
0.252866533426108 1
0.327754129814938 0
0.184830653699008 1
0.266059266964818 1
0.207084241118114 1
0.258668533660136 1
0.246235683999645 1
0.229749587401795 1
0.182059429982114 1
0.254696108751242 1
0.249489328354655 1
0.193220379927641 1
0.204200088249508 1
0.2417367184015 1
0.277721998946675 1
0.17777976156887 1
0.256531471421845 1
0.263461077693379 1
0.248122449212982 1
0.0654270862914206 0
0.202649697727702 1
0.312726498789077 0
0.152807943237819 1
0.237938525062196 1
0.17502981711219 1
0.202271101741983 1
0.211253567707541 1
0.181754494235067 1
0.163366962941546 1
0.169338649174552 1
0.179822170889003 1
0.16653105692947 1
0.16652635246554 1
0.186714236844936 1
0.241604992608845 1
0.170000105395847 1
0.23910887552424 1
0.231297845627108 1
0.199000706561012 1
0.132611767989774 1
0.135670401303098 1
0.124477454362169 1
0.244576252678349 1
0.212498234202281 1
0.308245591985916 0
0.282880091051272 1
0.266459138266412 1
0.216260219284263 1
0.217135351327633 1
0.132882327449667 1
0.225809639469596 1
0.160539766069564 1
0.246977767266727 1
0.27951994420939 1
0.279806518627288 1
0.218358402941453 1
0.23009395925474 1
0.239710035244128 1
0.213934938476091 1
0.236228896013435 1
0.182562465008526 1
0.1356874166974 1
0.275936399939519 1
0.180728362590122 1
0.250062451400698 1
0.201723028473077 1
0.162690728615008 1
0.254724405528571 1
0.132846193988256 1
0.179866492911192 1
0.300815974514885 1
0.23887334617916 1
0.175863448660284 1
0.302829912031984 1
0.213291632570268 1
0.20572067000735 1
0.139521403112364 1
0.230534792450193 1
0.287700557604907 1
0.170380359636164 1
0.210294661442318 1
0.175692967972341 1
0.172954334578437 1
0.21679971361618 1
0.227452949071566 1
0.171291604480786 1
0.192702886821391 1
0.216589732517476 1
0.189742660349248 1
0.192978522349245 1
0.205217234884655 1
0.174403417997599 1
0.189155324380184 1
0.155601881376695 1
0.212466323280421 1
0.128351887072642 1
0.182175125966024 1
0.169219216989007 1
0.240923644915873 1
0.200637566515458 1
0.143515079539411 1
0.167606218522539 1
0.217705500635802 1
0.290292927313349 1
0.207020138750416 1
0.221366484812761 1
0.188319700867201 1
0.135170248092352 1
0.20064343429157 1
0.253777694587385 1
0.0333922363997122 0
0.247440939563534 1
0.17576516239602 1
0.294342621640688 1
0.1384757115293 1
0.158176483783148 1
0.271702084603313 1
0.184704131310803 1
0.273245406773915 1
0.125392008443539 1
0.269555996412381 1
0.12742820333992 1
0.114852039667579 1
0.306727033628021 0
0.135505104493503 1
0.123225317640367 1
0.179580997445447 1
0.224637407162135 1
0.246787037211489 1
0.266911423626381 1
0.121633180872549 1
0.172496314622465 1
0.234637961346125 1
0.201129316539452 1
0.260159014680945 1
0.233050253825662 1
0.17517760881951 1
0.208894415080222 1
0.225325179628984 1
0.128931885407828 1
0.167109929455614 1
0.260588704866372 1
0.223380074992705 1
0.268503778202989 1
0.217550380527959 1
0.0586559449510379 0
0.0311761656465121 0
0.2823752114082 1
0.110064687119523 1
0.113560454391054 1
0.257504231020764 1
0.181350557836758 1
0.173569860988058 1
0.244273668337326 1
0.255952832806513 1
0.147961544245927 1
0.107620479278879 1
0.19992635015567 1
0.233287289198622 1
0.254243513878012 1
0.185963663838248 1
0.245378942865159 1
0.214180566787639 1
0.132214762321623 1
0.377463992785833 0
0.20147930167195 1
0.229669308889521 1
0.176986368978364 1
0.263275285497149 1
0.0780596776973509 0
0.185234033449017 1
0.263182235714418 1
0.263573893915121 1
0.17406560891902 1
0.0714809712460495 0
0.257836684267131 1
0.233506270008482 1
0.133868740968023 1
0.180043702089238 1
0.246680094833382 1
0.13160198981196 1
0.133848916669907 1
0.173630171784116 1
0.186691115238717 1
0.231675165041239 1
0.263404662608229 1
0.258421928409401 1
0.184478312791581 1
0.23720479966443 1
0.208886144140546 1
0.158653884761949 1
0.157696321511355 1
0.265884585634358 1
0.208739609351663 1
0.309042718960351 0
0.159565215526708 1
0.16733437793085 1
0.242552116835379 1
0.231115975775087 1
0.177945110488912 1
0.20872337907298 1
0.238971686807502 1
0.203166846323599 1
0.202129655521034 1
0.190167741032174 1
0.273630867645876 1
0.199359980655769 1
0.186181540375157 1
0.221210816442464 1
0.238364064078689 1
0.307941555275247 0
0.151257034736335 1
0.209503801058972 1
0.197176074411097 1
0.0333614518772733 0
0.123721682298729 1
0.177573702953353 1
0.259083138124975 1
0.170791621568285 1
0.200348279336567 1
0.230258144463649 1
0.190559048063798 1
0.321593449810845 0
0.257199676070094 1
0.196049995868342 1
0.215914558755272 1
0.15984044246676 1
0.262781464263394 1
0.165934388212613 1
0.167484629946176 1
0.218109516240504 1
0.240215896819261 1
0.185133807094399 1
0.21224691970437 1
0.152456360447502 1
0.204735664377098 1
0.230284970406688 1
0.186818037157248 1
0.244460315053751 1
0.138212197339908 1
0.245921932423598 1
0.151611566216879 1
0.209595309364772 1
0.318179176527637 1
0.180955138330943 1
0.143514689461312 1
0.134100740188999 1
0.300212234237881 1
0.226411412627787 1
0.246703431228273 1
0.215407421829456 1
0.170710141610833 1
0.246295002308639 1
0.267838716006974 1
0.281872510007465 1
0.181810457254526 1
0.224282817878571 1
0.228076253940464 1
0.158594824942618 1
0.201621747387627 1
0.220767729043955 1
0.234859486591838 1
0.173286197637784 1
0.205004803103887 1
0.208733319872744 1
0.149057711562561 1
0.142354747512899 1
0.16637410670372 1
0.0919011530586964 1
0.159636313908198 1
0.181630636520997 1
0.176036229648339 1
0.27001573679498 1
0.208562163839593 1
0.225214355435642 1
0.14337143311126 1
0.20457039657833 1
0.19210356241553 1
0.192342511483114 1
0.161612841356911 1
0.214910070110611 1
0.0773483117171928 0
0.10289643939241 1
0.214989064519347 1
0.213905168852019 1
0.21999750677832 1
0.197050640202273 1
0.255325633173854 1
0.21357930462254 1
0.196909294313999 1
0.136242625074315 1
0.184610864924401 1
0.224810434156653 1
0.201573404602798 1
0.180933026589639 1
0.147776845542813 1
0.0758598207624154 0
0.180343887894885 1
0.236839260987988 1
0.283677757419929 1
0.0390036934516514 0
0.122134711586167 1
0.283187644444942 1
0.241557190514448 1
0.260574289344587 1
0.174327564180857 1
0.18495850117791 1
0.164536290622479 1
0.144422832788838 1
0.08796831422346 0
0.144247614879848 1
0.149526508170481 1
0.139145105596894 1
0.244280083549748 1
0.118184526919562 1
0.248404011225183 1
0.215718343219711 1
0.17435790637111 1
0.0887781829477836 0
0.224560675463566 1
0.164870941241453 1
0.209297830772281 1
0.112683997735912 1
0.185260963121335 1
0.135801264355663 1
0.183620393807631 1
0.250224709224564 1
0.248940877612761 1
0.220938756138565 1
0.178227954135275 1
0.0724287085145321 1
0.240711647625836 1
0.191140574524103 1
0.160440841223901 1
0.139395265249679 1
0.15526551707431 1
0.218088915443022 1
0.234560408719336 1
0.159838369217728 1
0.179964391631344 1
0.240129424967664 1
0.197180508318356 1
0.137555029710759 1
0.195407798824652 1
0.246510584944397 1
0.1994077451775 1
0.332149990010362 0
0.173100614166814 1
0.193648332101554 1
0.154904850488844 1
0.231471436818898 1
0.167399381208426 1
0.203707712744864 1
0.166002723379173 1
0.198363263153618 1
0.129977411309185 1
0.184995554274948 1
0.265863331781687 1
0.111724729605099 1
0.186484347280202 1
0.129736328712093 1
0.211102187033603 1
0.188741628976407 1
0.187234525824936 1
0.169585355680636 1
0.132755765737187 1
0.161972912164054 1
0.19604802948574 1
0.199546430333696 1
0.206959246296257 1
0.274293786219175 1
0.21125903314443 1
0.128895714831968 1
0.114855267843693 1
0.175435430074035 1
0.284083158544575 1
0.345728800955041 0
0.287071686714757 1
0.0943728726833818 0
0.115944486727525 1
0.168394793841504 1
0.250098582017694 1
0.139050380693202 1
0.299613076301754 1
0.225766427586475 1
0.223974457368189 1
0.115565797762302 1
0.268223549381499 1
0.185976931506065 1
0.239196666978545 1
0.214216600406421 1
0.142812899912972 1
0.29910038091796 1
0.214084483089245 1
0.229713134288364 1
0.193101301009962 1
0.0823651390708381 1
0.223639374465539 1
0.165713508537295 1
0.303591683448526 1
0.123969481204893 1
0.259365057084574 1
0.227838652014011 1
0.258614138628046 1
0.166686502291702 1
0.230100371910406 1
0.166445801957317 1
0.132753384258732 1
0.184551224435553 1
0.245769655421767 1
0.230911771498757 1
0.202279154514914 1
0.203971274646995 1
0.130420542056366 1
0.153271967367305 1
0.12975993172451 1
0.0776256884355255 0
0.273615062054318 1
0.250157046749966 1
0.119980835897583 1
0.152912382406824 1
0.197023172493268 1
0.165934536788446 1
0.133325664548637 1
0.241231865832662 1
0.118184424091012 1
0.184432934836429 1
0.153666547905339 1
0.283638572776993 1
0.26982769342097 1
0.176782586713248 1
0.113541736437373 1
0.16918435325099 1
0.244141332771256 1
0.172829381978623 1
0.279388106051812 1
0.227162938438363 1
0.210986442632465 1
0.150009975062503 1
0.1820026149507 1
0.182326831833903 1
0.296403409968366 1
0.145928160667131 1
0.205503961852302 1
0.284236955379661 1
0.299866820898978 0
0.167344531052091 1
0.256442849015296 1
0.163897499857059 1
0.167299723486499 1
0.180541427314212 1
0.200383615285331 1
0.0915587689973252 0
0.183471656939976 1
0.179623075401867 1
0.0785846778803787 0
0.214125065057128 1
0.296105826878667 0
0.118439012842149 1
0.28068846281158 1
0.257500458788861 1
0.140326428566562 1
0.208951553273379 1
0.226290451718774 1
0.127311653399566 1
0.199006220219291 1
0.0592763032709845 0
0.235692245974454 1
0.242882232702588 1
0.109620112383184 1
0.129447415481971 1
0.282430051813328 1
0.232271926913679 1
0.186966016138141 1
0.302464368804273 0
0.169079539516734 1
0.27918469399811 1
0.0720273213199582 0
0.261873386771301 1
0.247490178869972 1
0.119848750298468 1
0.249123962210825 1
0.114006566274762 0
0.276604528770216 1
0.181918976118325 1
0.167260085013842 1
0.135301014273268 1
0.198391194797999 1
0.237026087318451 1
0.30602711208988 0
0.226917265984646 1
0.171014169783854 1
0.234794456849298 1
0.182180917053101 1
0.105231637897229 1
0.150918797280773 1
0.205318573692431 1
0.246046508303573 1
0.155746225289377 1
0.229051153360631 1
0.186911657798207 1
0.234287918287868 1
0.253144870860596 1
0.219163244853665 1
0.14693197691407 1
0.207130962213775 1
0.277133430368581 1
0.195688874606688 1
0.245753848519831 1
0.214167554479286 1
0.188647960215081 1
0.114750054015433 1
0.251427661330094 1
0.183526296495941 1
0.215587314649 1
0.196372646425111 1
0.2013769818509 1
0.222083042618086 1
0.167808673832009 1
0.176970206193923 1
0.0970277794741219 1
0.151119533343575 1
0.196700196627678 1
0.211094376238758 1
0.254143752906993 1
0.17574323572388 1
0.3066477962878 1
0.188479382090957 1
0.101565639082433 1
0.252891858659954 1
0.27761301790139 1
0.218192098274486 1
0.162927274152927 1
0.282392441120297 1
0.169740078176252 1
0.120556007737734 1
0.168967715746522 1
0.138424306931279 1
0.234529247588029 1
0.221737122928763 1
0.188560207535613 1
0.253542173988654 1
0.217962890030505 1
0.150316461297942 1
0.265220201390879 1
0.196692854249539 1
0.0544510759649138 0
0.143995928259158 1
0.177656073851664 1
0.226534363220132 1
0.204517164804202 1
0.180609576571247 1
0.170365517739482 1
0.306903840750664 1
0.186805697879676 1
0.154608668162454 1
0.296365589713649 0
0.203487067198755 1
0.15040925644361 1
0.212089705089515 1
0.201637661630462 1
0.214865532982573 1
0.186373104286119 1
0.173171919819969 1
0.199354598681214 1
0.20872106385828 1
0.172502001980378 1
0.169355503138656 1
0.164492524020838 1
0.238972519885445 1
0.192317164835149 1
0.215676256940413 1
0.254722491479875 1
0.244215944789401 1
0.157462185005726 1
0.152594790830285 1
0.195444094787178 1
0.0820240319926115 0
0.141831950454863 1
0.156130534624727 1
0.242005332153837 1
0.167111044974331 1
0.294752107980006 1
0.169948253592925 1
0.158686106111736 1
0.150275584299522 1
0.207823735264466 1
0.143909984253272 1
0.284414276877056 1
0.140593282665354 1
0.204589458322889 1
0.239233719754053 1
0.154702793112624 1
0.204086311691727 1
0.312846585269379 0
0.173722407810312 1
0.248849927756576 1
0.202695148947722 1
0.197186156199838 1
0.100721710105137 0
0.237297443595113 1
0.254206521507236 1
0.249452394775522 1
0.131909695540968 1
0.0862076450838343 1
0.220499148931761 1
0.280198654662218 1
0.174008204081654 1
0.123209921288888 1
0.289167177134588 1
0.181131539692853 1
0.171973237193252 1
0.134452578241288 1
0.240945450781047 1
0.0909197020370894 1
0.272515552512563 1
0.283167966510323 1
0.157319227281197 1
0.214591701582611 1
0.18608826826964 1
0.143859788807442 1
0.233343793678054 1
0.236667182879989 1
0.273646476067498 1
0.279256782564552 1
0.224428395719294 1
0.188273935087341 1
0.17760526185092 1
0.152458175278053 1
0.230274781794175 1
0.161567506996733 1
0.188774133463276 1
0.113233647565683 1
0.204613716691969 1
0.205878424808966 1
0.190408114583882 1
0.16836549277314 1
0.207876632220832 1
0.206408682317521 1
0.141387931060074 1
0.213873025053568 1
0.254148953141908 1
0.294929073891786 1
0.191329171807741 1
0.240099203977747 1
0.221196857393785 1
0.220834652557071 1
0.208488324511454 1
0.231081234366151 1
0.178247238780974 1
0.273345120282093 1
0.257028827336608 1
0.281902933891966 1
0.29212871813865 0
0.148805668188066 1
0.312525532792691 0
0.242834603003572 1
0.151418573286623 1
0.111217419012325 0
0.225195578674306 1
0.207929509838367 1
0.274087509991761 1
0.124444018731063 1
0.278021205776538 1
0.269970437048195 1
0.238401873167026 1
0.255215262954615 1
0.295124790680912 1
0.175884039680734 1
0.231511233728919 1
0.122045861685278 1
0.178223988578004 1
0.232384530421315 1
0.182924623014631 1
0.24993385571034 1
0.145746291641849 1
0.175042746827432 1
0.225794282508585 1
0.241842405040716 1
0.242049958544549 1
0.231200169471733 1
0.150279945821729 1
0.0693221785486781 0
0.155994405935393 1
0.128967171244363 1
0.211859142053339 1
0.207564870729904 1
0.20283213760629 1
0.22406202780503 1
0.211904944756161 1
0.170600558459814 1
0.163716750620645 1
0.222700503215186 1
0.179706733233453 1
0.152785426674608 1
0.105613677920593 1
0.215361673758719 1
0.206930440743114 1
0.120847681671695 1
0.19894038266867 1
0.240706972551289 1
0.151991183446007 1
0.171470058897148 1
0.113099430596831 1
0.257500914245835 1
0.166060295546961 1
0.187379875573609 1
0.135579946031288 1
0.137479550159113 1
0.218347740951381 1
0.22685421365442 1
0.0566231729082382 0
0.26333377089815 1
0.26605659375088 1
0.0859578477412611 1
0.122368525440986 1
0.189716500774344 1
0.168407050631066 1
0.16475674596466 1
0.186038024086536 1
0.207067529679892 1
0.153995971181664 1
0.241628727168777 1
0.192958228645935 1
0.144301812972676 1
0.175987933739072 1
0.252370539363737 1
0.121066201832725 1
0.282237185480099 1
0.231983935469546 1
0.247797131291485 1
0.192902463665402 1
0.0876411301007404 1
0.169611956204022 1
0.206158305752994 1
0.249464267911911 1
0.290915803379752 1
0.261396077168053 1
0.233136801460854 1
0.231793646792904 1
0.228320718073094 1
0.295187354896381 1
0.165858929438039 1
0.21943673004883 1
0.270284353739339 1
0.206105829918835 1
0.248423814803888 1
0.157732825549612 1
0.219097946527253 1
0.170063478255596 1
0.205803596729628 1
0.182840145399223 1
0.232888411318532 1
0.204221756947198 1
0.171793833937314 1
0.175925249753069 1
0.107392181052986 1
0.193177110396562 1
0.0382805410660916 0
0.153695897867117 1
0.18614097911856 1
0.246582945031519 1
0.17898357658397 1
0.17404639345144 1
0.162643252511353 1
0.147378552112049 1
0.187959770071943 1
0.19690336174654 1
0.205648247383646 1
0.266817686683382 1
0.258437410116141 1
0.165040940182578 1
0.174802031254812 1
0.160385588068854 1
0.146022910481871 1
0.263461684011595 1
0.228233792672268 1
0.164347477200515 1
0.118804291430151 1
0.202666507623743 1
0.234882384000189 1
0.163694688764856 1
0.177499737133433 1
0.267601594577822 1
0.156347087487452 1
0.194055455014296 1
0.225573832915185 1
0.18384677171158 1
0.324656416941411 0
0.261878681117677 1
0.181321043060501 1
0.254383301181329 1
0.203686021265316 1
0.242451314633587 1
0.213584529015473 1
0.279700576746638 1
0.236970730734102 1
0.151237315154366 1
0.176415156433879 1
0.28991705171187 1
0.185560370845702 1
0.200514445728452 1
0.320061044219542 0
0.203583411605437 1
0.218761338352701 1
0.229624762082238 1
0.185512617679633 1
0.136405316547799 1
0.188983349851884 1
0.172819629216547 1
0.225680091565668 1
0.253839819150509 1
0.267176747072578 1
0.297421284761477 1
0.133461495859135 1
0.176124028666886 1
0.160979490374282 1
0.144776196520075 1
0.261430905198366 1
0.211786913780108 1
0.23525134406841 1
0.134776164923791 1
0.295204882162867 1
0.257864975574357 1
0.207252821825969 1
0.182029952521845 1
0.176805077092326 1
0.192817391910736 1
0.169066961790555 1
0.24890145168032 1
0.179647226582053 1
0.260120634704628 1
0.199099009182207 1
0.134480482759681 1
0.147208440210634 1
0.299444415169572 1
0.273988785497531 1
0.154341758889742 1
0.282765470450557 1
0.188960662966361 1
0.160678433090061 1
0.18343399897024 1
0.238440408321451 1
0.283846162541068 1
0.141017381379558 1
0.231062955819111 1
0.214788251874627 1
0.256149344866184 1
0.182031390694591 1
0.199845390142156 1
0.327083618880266 0
0.293308071544642 1
0.300440767112949 1
0.216125342686949 1
0.217607559261143 1
0.15677572506091 1
0.135038954429262 1
0.160086574468419 1
0.100507890748208 1
0.240816565328624 1
0.270521349791469 1
0.114880384413407 1
0.203852651738255 1
0.239032143468367 1
0.235108779849877 1
0.215749873541595 1
0.235399989681247 1
0.233741720154999 1
0.273967460170925 1
0.230577615249692 1
0.202097902336831 1
0.19546764937122 1
0.184376359717856 1
0.149948186330195 1
0.130981092871853 1
0.234162867406035 1
0.234736263006399 1
0.112787730658253 0
0.262261347613541 1
0.232883378880071 1
0.19038053128797 1
0.200248124256762 1
0.208099475265117 1
0.094695676097829 0
0.196459864560876 1
0.235146356916441 1
0.124405929352921 1
0.14246438982514 1
0.228984295138353 1
0.235857669625336 1
0.149198988504553 1
0.229375518788475 1
0.262208729299427 1
0.213285179451323 1
0.20774347690565 1
0.289322841084573 1
0.157059392907247 1
0.136351638123534 1
0.100279245933831 1
0.249234889282994 1
0.29686816664196 1
0.217197353640498 1
0.222378585535568 1
0.216660159904974 1
0.103670599665322 1
0.194272597099572 1
0.208705757161756 1
0.34937745189922 0
0.150168644496162 1
0.237588679249774 1
0.0910861658648318 0
0.199402323534344 1
0.216580139316303 1
0.251312017543877 1
0.136011529771514 1
0.279203862203521 1
0.161035266595869 1
0.224518114113267 1
0.21407756022562 1
0.293805121936556 0
0.173765393621435 1
0.279845189215938 1
0.125957037836276 1
0.264404719895699 1
0.18254083812796 1
0.155732045842878 1
0.239153762745909 1
0.16260756545605 1
0.240604021114734 1
0.203963196191788 1
0.198917167220479 1
0.172751699171739 1
0.133464565954371 1
0.239041018257483 1
0.1858314120778 1
0.216355618618412 1
0.232211062152546 1
0.191804306881053 1
0.218350148447748 1
0.195001625486357 1
0.208387145716453 1
0.162507059908004 1
0.198299895367063 1
0.219520574327278 1
0.162912867890538 1
0.217321323598707 1
0.0823863818509682 1
0.113283098742782 0
0.135518085369488 1
0.193861412860184 1
0.157007716882865 1
0.279956678931761 0
0.199084262877763 1
0.258741624763898 1
0.195528034181424 1
0.173221418263097 1
0.22812674230691 1
0.120701610129361 1
0.180224560285006 1
0.15247487994601 1
0.21620630097576 1
0.201423246895642 1
0.181494309186311 1
0.222421741460792 1
0.21475610746669 1
0.229209065296049 1
0.294555617576147 1
0.162935057259316 1
0.212491248651585 1
0.267480857618673 1
0.160855733150393 1
0.180334229463456 1
0.100687850615829 1
0.160340501230075 1
0.286184019303273 1
0.156851525142227 1
0.142137747012564 1
0.269386520478719 1
0.210488419765993 1
0.233524351919075 1
0.251170920523992 1
0.299240859834101 0
0.230380085243703 1
0.170895742678417 1
0.129420501379284 1
0.205991678638643 1
0.299236857810401 1
0.184961821770731 1
0.123473715547446 1
0.149817296067212 1
0.146178666732149 1
0.219315673801093 1
0.185866389801166 1
0.191216587719952 1
0.238488935745867 1
0.148197371242353 1
0.251462719432866 1
0.0127587630495958 0
0.151322920693377 1
0.182921312868148 1
0.125682023818156 1
0.13691245746012 1
0.265001840912042 1
0.225425384138534 1
0.150904290128044 1
0.321707881250285 1
0.308298416262591 1
0.303168185206688 1
0.213441486897115 1
0.207493339565883 1
0.224844465873445 1
0.209362141141161 1
0.211288839337866 1
0.229067292617231 1
0.236837522277255 1
0.200074794425344 1
0.194657377249032 1
0.139334131246973 1
0.15076135155374 1
0.185040533601338 1
0.273414771870811 1
0.227996089126794 1
0.163120141419877 1
0.120040565107857 1
0.216071521619207 1
0.198585619304432 1
0.210071886643688 1
0.168773062888446 1
0.195201879179567 1
0.259127174318215 1
0.19225235257182 1
0.134529460389452 1
0.200464454362186 1
0.188096837530001 1
0.224182951404535 1
0.197821702856598 1
0.138690450841271 1
0.212195274996491 1
0.189464269379974 1
0.176311304520694 1
0.291286946649879 1
0.226910042245601 1
0.260109503993352 1
0.222687416159398 1
0.221644144612305 1
0.193261605880668 1
0.120153267847409 1
0.131385255444461 1
0.151834333331909 1
0.21824430718149 1
0.117271711054774 1
0.166256971732446 1
0.218596030556357 1
0.311710577892672 1
0.137197600196707 1
0.131088380989537 1
0.139498695598056 1
0.246820878636394 1
0.197476487983596 1
0.235011825897563 1
0.201923824605479 1
0.113797435531594 1
0.113659456076815 1
0.217523071185197 1
0.211191189150551 1
0.206717437881175 1
0.253736014581707 1
0.25662076532165 1
0.200089032852799 1
0.163102049742006 1
0.266728419112888 1
0.193890218399822 1
0.12081038203788 1
0.200533761558248 1
0.262555022487203 1
0.198284504451236 1
0.236665225750961 1
0.234286079467901 1
0.107967415128632 0
0.321450938359331 0
0.200951161939626 1
0.180714060334594 1
0.242718459661273 1
0.252087518372196 1
0.300072956614457 0
0.10956004263995 1
0.1648991929487 1
0.124157622087961 1
0.227711779599977 1
0.255992796787322 1
0.26891676232516 1
0.223792626921977 1
0.163102089093628 1
0.279304374157948 1
0.154918300267274 1
0.250655080221193 1
0.206620025408881 1
0.115176776120984 1
0.27499045730046 1
0.294546327119511 1
0.210332858978684 1
0.288779497645913 0
0.0732177111771237 0
0.128461170926122 1
0.218477270572659 1
0.247019477629118 1
0.262126792974615 1
0.225312959814673 1
0.258236891034637 1
0.147566268939167 1
0.198271062505496 1
0.341185889870008 0
0.118415148364059 1
0.18180344729756 1
0.209786255638426 1
0.236200346958705 1
0.260768167720398 1
0.175081868655672 1
0.191776105524822 1
0.132241454962266 1
0.216874964562867 1
0.171180563007028 1
0.0264825055770175 0
0.241252034279912 1
0.203729499697574 1
0.22949971786572 1
0.102952139474712 1
0.217728961611437 1
0.164049446626823 1
0.202615952464794 1
0.267972882202985 1
0.180403017255947 1
0.195482420568119 1
0.27233572988641 1
0.128069768871489 1
0.306055108519543 1
0.135468796165372 1
0.275279977555814 1
0.287087579757923 1
0.255404340838464 1
0.272150868429644 1
0.161272809542284 1
0.15444258467514 1
0.253945329269668 1
0.12718388320832 1
0.29706223172638 1
0.215664294460673 1
0.279285688580212 1
0.298504555611127 1
0.231076241265802 1
0.301941188529514 1
0.210818052896885 1
0.248378916394908 1
0.213462708019062 1
0.216523741743152 1
0.240963949236423 1
0.227645268268937 1
0.219241118887213 1
0.241444249643087 1
0.271805554301624 1
0.251096061947592 1
0.180545341157155 1
0.224170388651734 1
0.20325221405838 1
0.219988909182291 1
0.258967886613955 1
0.140285020418862 1
0.221375967051555 1
0.188169725042988 1
0.139569861222127 1
0.243506484512463 1
0.142176648528023 1
0.152905914881256 1
0.178819874134728 1
0.204211386474199 1
0.281113902401002 1
0.230887587647545 1
0.144101268002353 1
0.142344095711853 1
0.304883159312551 1
0.268298645375943 1
0.266310396397091 1
0.172175070226374 1
0.123321447839649 1
0.179466210160898 1
0.216348857138842 1
0.239398611020121 1
0.142874369538875 1
0.143044600843955 1
0.237023681691594 1
0.209445666021709 1
0.172333903731178 1
0.137582946796147 1
0.197650135303265 1
0.16639897370617 1
0.231405286512089 1
0.237156210752501 1
0.133628952552565 1
0.0651528198051162 0
0.210841017075889 1
0.227135331569992 1
0.162622203752011 1
0.0723159368195444 0
0.172157517329146 1
0.189505953384118 1
0.112066899841271 0
0.239408482528404 1
0.209410112044909 1
0.224951743201845 1
0.207461892855044 1
0.25290148160451 1
0.166247885490813 1
0.231428213962056 1
0.240202994645544 1
0.128688562915996 1
0.142183310292321 1
0.201515987898983 1
0.10395203873452 1
0.185268087541249 1
0.204843245449605 1
0.149423462687248 1
0.246097627156281 1
0.11968064453356 1
0.306318899672321 1
0.297277069951046 1
0.185230353657185 1
0.269331518991615 1
0.16480992391573 1
0.218324666905704 1
0.295952070219671 1
0.260138004530446 1
0.253859523294654 1
0.0936567239598548 1
0.178701927443494 1
0.169258239255854 1
0.152809093289996 1
0.182589301246525 1
0.159719916916994 1
0.254355625817799 1
0.159338048256015 1
0.137929070945242 1
0.156966944969467 1
0.173766596147174 1
0.152519424766279 1
0.120132773168962 1
0.222607850355546 1
0.146104338921447 1
0.17256651452774 1
0.290073525528829 1
0.242668183037694 1
0.22024260525022 1
0.109422612981827 1
0.169776607146287 1
0.283875215875896 1
0.131639569775022 1
0.187976527970628 1
0.248513143726123 1
0.103528502830063 1
0.225042539907805 1
0.162460576324227 1
0.271718122680626 1
0.155604292795854 1
0.230367021475311 1
0.228484724997723 1
0.162181678345109 1
0.190984428894302 1
0.31003900255822 0
0.205195077307467 1
0.207814182333814 1
0.31491605292739 0
0.139984400819737 1
0.251508969366529 1
0.122548790303622 1
0.223912202424627 1
0.297979929945723 1
0.207788963383717 1
0.164310344360398 1
0.141680348025307 1
0.260470443751886 1
0.197265362613606 1
0.316327690615169 1
0.293618477999842 1
0.245833735821272 1
0.338852397865683 1
0.109496213855999 1
0.246779222500975 1
0.291009313280824 1
0.275210703150455 1
0.25354949893774 1
0.166507981516786 1
0.160303614731527 1
0.20591389522125 1
0.179747638688449 1
0.218183034532736 1
0.147490587508473 1
0.187327745360319 1
0.177340764308949 1
0.17346223617958 1
0.227368882986238 1
0.216207316737699 1
0.132708750819639 1
0.148272756029692 1
0.18206769170837 1
0.239622098104176 1
0.166453383562666 1
0.15228824004928 1
0.242218040214248 1
0.247067998545492 1
0.254486186895812 1
0.211908319082797 1
0.28014116530015 1
0.26683310026292 1
0.322561419645856 0
0.176635477480387 1
0.247241820980325 1
0.218576083075576 1
0.191382371961427 1
0.201088691740008 1
0.234409685312236 1
0.183410632799497 1
0.202759081522884 1
0.11417106629627 1
0.33917774868 0
0.154337139778307 1
0.135683583991661 1
0.0590136470370154 0
0.122302214011984 1
0.276798396445038 1
0.0909546382225625 1
0.216687849637271 1
0.233041320751585 1
0.168639102538263 1
0.149658252265239 1
0.148589089464553 1
0.227350094166039 1
0.144911782602295 1
0.221591652288439 1
0.275471865562808 1
0.153765213519105 1
0.189477798921705 1
0.269231636056105 1
0.160094508203468 1
0.205459222420655 1
0.19537742381508 1
0.129471720186348 1
0.226202082671918 1
0.188802160923856 1
0.196913375310936 1
0.323518271279297 0
0.122866945594245 1
0.162869452307284 1
0.265486874869581 1
0.285743940009953 1
0.10973633080618 1
0.173443043013103 1
0.225478028777288 1
0.199751116108738 1
0.146687453256512 1
0.211787624929855 1
0.205812634076886 1
0.228767820094807 1
0.22392186946423 1
0.225625983449717 1
0.253283903235677 1
0.244141121030705 1
0.219502932475987 1
0.157979129172784 1
0.207033092140095 1
0.108322122282346 1
0.169593178727449 1
0.326036944560704 0
0.295933979438791 0
0.139008455500618 1
0.265447513040995 1
0.184683409674701 1
0.133852447909731 1
0.0825321908919176 0
0.233730616623051 1
0.203147467136428 1
0.180783242751177 1
0.177297192905046 1
0.311337552677817 0
0.198220582991129 1
0.361814935510287 0
0.169985834991425 1
0.259282893288709 1
0.21159624967028 1
0.242264644574505 1
0.103824300066409 1
0.0970475120998849 1
0.243850224730711 1
0.12904101811704 1
0.288047451905044 0
0.19454961467409 1
0.220176592653824 1
0.243922821361978 1
0.153128448586329 1
0.212563394716848 1
0.183790485425744 1
0.0869475854887263 0
0.24665251277594 1
0.0967748296333241 1
0.2049312093113 1
0.193623517463865 1
0.251090365413937 1
0.135570480952241 1
0.148825502635961 1
0.278996557530826 1
0.0850150808420312 1
0.195629420566854 1
0.212090976744362 1
0.118568095489849 1
0.197895939380284 1
0.258326424515222 1
0.273442677425714 1
0.204172157902224 1
0.111975100711914 1
0.125807896621997 1
0.255513669737533 1
0.168390676622022 1
0.225866527158676 1
0.360490207685984 0
0.149324971196509 1
0.256178378001397 1
0.250116365299508 1
0.197408332760642 1
0.20241245708486 1
0.215839776077558 1
0.0637878082181588 0
0.159008296564278 1
0.181479168722636 1
0.147264700974459 1
0.259337207062484 1
0.185677690633453 1
0.185337292019603 1
0.265869094195611 1
0.202815178055402 1
0.200419074526027 1
0.14691600323861 1
0.212473209382486 1
0.211225910307486 1
0.159875999283431 1
0.165622958060016 1
0.199597965687315 1
0.239702660944768 1
0.164102798177336 1
0.300504800745921 0
0.165123595892364 1
0.251996790583795 1
0.198384710049879 1
0.201157640735275 1
0.105064691477526 1
0.182216324614684 1
0.18608732381101 1
0.155244025110391 1
0.168961102012598 1
0.263291005227039 1
0.18482990416475 1
0.225735651917632 1
0.222232127160005 1
0.221919812752191 1
0.271053176859359 1
0.193278129214076 1
0.238339678689144 1
0.210536608866007 1
0.173867306396856 1
0.288592123521887 1
0.197193801734158 1
0.177491407004015 1
0.251930035624343 1
0.213880038819906 1
0.174591777606599 1
0.203755358687809 1
0.187828940186684 1
0.212199314719635 1
0.0813686117871314 0
0.290036915882253 1
0.158028681115904 1
0.253351206016251 1
0.221965574877002 1
0.195425765837557 1
0.151311386112054 1
0.182227812936187 1
0.304667244435267 1
0.147037216031043 1
0.217984322912911 1
0.188182990832853 1
0.223049754163127 1
0.21568664785718 1
0.195439668951928 1
0.148194632564084 1
0.21357325503318 1
0.204468256382419 1
0.286019007731181 1
0.166929863930209 1
0.212438054530689 1
0.120463060554536 1
0.190849366042511 1
0.146945644722066 1
0.126434246633351 1
0.245592543083498 1
0.239958939321689 1
0.261765639227375 1
0.218307874027548 1
0.170811433886423 1
0.257430174872723 1
0.136173390338938 1
0.146272913543939 1
0.186600400964652 1
0.142140632811833 1
0.211036979960364 1
0.211399704301519 1
0.0595624005628856 0
0.29372061806339 1
0.265714657726801 1
0.143269508381634 1
0.162300436564934 1
0.207786534329866 1
0.245543583567019 1
0.193434213108445 1
0.331073484691591 0
0.209174893531512 1
0.120490435742001 1
0.269536346421684 1
0.304017083051114 1
0.170514823559954 1
0.166589393272393 1
0.221251691350721 1
0.195713586226229 1
0.221156439763441 1
0.1847408687914 1
0.240842098333422 1
0.20433594048364 1
0.217103229543431 1
0.165372227222623 1
0.223419773309861 1
0.250259413952748 1
0.232434744007302 1
0.13269171335197 1
0.141948710089876 1
0.206181122858915 1
0.169457082818114 1
0.261276299964928 1
0.211413320013161 1
0.364439404289759 0
0.217900552073656 1
0.186321498851145 1
0.169099611746469 1
0.208557089523575 1
0.207239956960132 1
0.0271619524736795 0
0.0871952755287675 0
0.169735040874461 1
0.150445878859392 1
0.173707826286698 1
0.169592119118104 1
0.287260972479958 1
0.174121905277218 1
0.169523741703914 1
0.223741964835682 1
0.156716685799182 1
0.234553811847993 1
0.141884336960615 1
0.266323670465249 1
0.150989995105734 1
0.192561363050522 1
0.31136114328072 0
0.221433402114381 1
0.200441691133633 1
0.240451417035073 1
0.260028905900217 1
0.203148914751911 1
0.0926510922183421 0
0.197044958854093 1
0.19573960945663 1
0.168851651533077 1
0.139468031479532 1
0.090339754468375 1
0.257982881982451 1
0.222941117237768 1
0.161172090714992 1
0.234117748193633 1
0.21503660019987 1
0.178566242075047 1
0.225629230941283 1
0.276226521013035 1
0.0395619835491394 0
0.230245229343711 1
0.227009431983312 1
0.177683724432832 1
0.213719304155101 1
0.239992582928771 1
0.242604924865427 1
0.298117961613719 1
0.171452805948833 1
0.104380389114886 1
0.179706123118104 1
0.229807188941653 1
0.122290000473872 1
0.290480731912842 1
0.254335571356209 1
0.166560469379396 1
0.276830135997994 1
0.248998752516141 1
0.155603389602747 1
0.2020074097559 1
0.170673622803719 1
0.213793908720491 1
0.287023284202125 1
0.212072976258773 1
0.271909325472098 1
0.24112715591667 1
0.163162389472764 1
0.193480389585984 1
0.235722661017537 1
0.175097006966855 1
0.323870202850628 0
0.104612638578721 1
0.275708174461768 1
0.264603159306327 1
0.115618020244857 1
0.243536156472594 1
0.182548499898043 1
0.226405789762503 1
0.190280876792904 1
0.11510276488294 1
0.197674295764365 1
0.189176716480024 1
0.195908331365199 1
0.227221017816472 1
0.192666769156722 1
0.183290965176315 1
0.296242905401067 1
0.175512869092533 1
0.178999376375427 1
0.303881095342569 1
0.0839385859275335 0
0.261813438301478 1
0.188282593987646 1
0.215647411500719 1
0.278274485347364 1
0.122248245598116 1
0.302621119365313 1
0.308811772354481 0
0.197645590137811 1
0.20224602010146 1
0.158581297863565 1
0.235150192797107 1
0.264323564134556 1
0.185954045297851 1
0.339600341782322 0
0.163815891434175 1
0.236775562107684 1
0.125664557278109 1
0.203904825096492 1
0.222998526532949 1
0.252161549968097 1
0.172788558257206 1
0.231446777105396 1
0.156999370255248 1
0.206991515765355 1
0.146989904421295 1
0.224944723598385 1
0.244347225043254 1
0.17314482352251 1
0.224816570550608 1
0.245481181993755 1
0.182739088635772 1
0.130305333078769 1
0.243858166691058 1
0.167834704475079 1
0.3170826260425 0
0.233186922819582 1
0.098239404819091 1
0.207614477567952 1
0.310168244575736 0
0.207456651578341 1
0.237341400325279 1
0.221001901075559 1
0.183750916765261 1
0.231065035982902 1
0.0926183975297014 1
0.163516752736363 1
0.261720675831302 1
0.277682834098642 1
0.247424885290679 1
0.148803816075901 1
0.267721772424901 1
0.178589141800877 1
0.169784152820373 1
0.097705466364478 1
0.110693686804581 1
0.234392644245812 1
0.0578758907062178 1
0.174467010114639 1
0.179601709383877 1
0.169614436929121 1
0.171913873820381 1
0.305948279048352 1
0.183127667694279 1
0.268365980874202 1
0.216365203547786 1
0.280369329091728 1
0.248734403150461 1
0.142808151834753 1
0.159721296377088 1
0.152130910268839 1
0.306055726306441 0
0.0744497135780546 0
0.205754067309265 1
0.229438116297343 1
0.213816398050253 1
0.240978688838988 1
0.150726453741709 1
0.131271392760347 1
0.215125441638905 1
0.168211719429661 1
0.187280765037703 1
0.221868424122177 1
0.168046342316006 1
0.18167746587227 1
0.168013381044653 1
0.199757033283679 1
0.117835403920315 1
0.219424978752029 1
0.183966635178605 1
0.176225564699576 1
0.175636180403343 1
0.186701842923439 1
0.159418678341412 1
0.280533868089334 1
0.220456933004868 1
0.264660607385577 1
0.211788179368982 1
0.187990153284962 1
0.177179639092346 1
0.189031055421326 1
0.182103459629365 1
0.204241972133264 1
0.244163466680601 1
0.304819501489758 1
0.186335827141565 1
0.220781331767733 1
0.238012156837396 1
0.0591427450523336 0
0.235489685773544 1
0.273324727059724 1
0.207974974871884 1
0.250436602884809 1
0.179402430747856 1
0.206616090846066 1
0.215239917701103 1
0.23001263990826 1
0.166296790398429 1
0.164065195430491 1
0.128046094974915 1
0.210469054378173 1
0.230256107148234 1
0.214319723321405 1
0.193115674937436 1
0.192539507917155 1
0.151389092125902 1
0.175530834503655 1
0.229276249604851 1
0.229097128839253 1
0.228875076550367 1
0.221501024000444 1
0.11501619001101 1
0.300587264451042 1
0.226693453532512 1
0.133547723543331 1
0.189305722067313 1
0.214320319442364 1
0.308352507152341 0
0.153117204942843 1
0.211284577236099 1
0.162897509079803 1
0.238769036692801 1
0.219002835018391 1
0.238133770765014 1
0.165541812052437 1
0.201364025328534 1
0.249259213722754 1
0.202292938629748 1
0.249320088795846 1
0.165150220727109 1
0.226041906552339 1
0.206500129344447 1
0.130532833293756 1
0.189801126265116 1
0.117616303219313 1
0.256496053783604 1
0.283434678879093 1
0.183899773602296 1
0.0939312530893259 1
0.0827677995973007 1
0.246724968832119 1
0.185687276001918 1
0.22579835028516 1
0.226044702788352 1
0.270833201021168 1
0.145805198165741 1
0.119591225406211 1
0.173373791216841 1
0.330937375011891 0
0.274886790737402 1
0.222391187095646 1
0.299984982225827 0
0.17823297804792 1
0.169565911483683 1
0.232567525215176 1
0.277061805796402 1
0.240428283234767 1
0.202286863539873 1
0.226788085733537 1
0.0934264313971696 0
0.165459887218779 1
0.175629046083483 1
0.212783453803116 1
0.158020898836302 1
0.176413301323821 1
0.251646717611902 1
0.164329974752129 1
0.166855151926121 1
0.249934342637632 1
0.157459798373213 1
0.270390289175297 1
0.266389793345606 1
0.143854821294706 1
0.141797824483839 1
0.176293889611258 1
0.132970766405527 1
0.228873091460412 1
0.215947160892497 1
0.234655480857691 1
0.301691467630776 1
0.0984633365448333 1
0.19494070664666 1
0.293707799454522 1
0.238920534549349 1
0.0881600966377245 1
0.172376677109929 1
0.199696447114265 1
0.233943848542597 1
0.208366759328485 1
0.28704339876999 1
0.249312512654443 1
0.196595542012637 1
0.220273770829285 1
0.298206369911003 1
0.163211954262039 1
0.172055568873291 1
0.130652475004891 1
0.242764670695174 1
0.169162678967288 1
0.194669837365879 1
0.279493883484788 1
0.259833414611463 1
0.188378103659348 1
0.157627089474597 1
0.214507035881288 1
0.248621889538087 1
0.168293493857752 1
0.230276002423308 1
0.157385148460955 1
0.252051120795515 1
0.258735330883331 1
0.216719252201529 1
0.202916629542498 1
0.252272809739412 1
0.201832632530682 1
0.188422370199387 1
0.204743908457206 1
0.257417180183441 1
0.188717750237925 1
0.134603398453112 1
0.342360150822707 0
0.212927500286076 1
0.331047937289096 0
0.20945229281318 1
0.190106011870043 1
0.0405116712414333 0
0.230200110830113 1
0.197637970975694 1
0.252787405127145 1
0.141564488932652 1
0.183881954415288 1
0.209801669516329 1
0.180461638279608 1
0.165696129765087 1
0.171136493974646 1
0.263702300555753 1
0.190285428952219 1
0.148672251695966 1
0.259922233567061 1
0.326196132960902 0
0.261395961119056 1
0.194067191391529 1
0.2377003380495 1
0.233978158222585 1
0.236462834374868 1
0.2300108348471 1
0.141633429028894 1
0.1860117048398 1
0.266898553910018 1
0.226940422291212 1
0.254653576333006 1
0.219451306095674 1
0.164153735543118 1
0.162511154791723 1
0.264741235954814 1
0.205696454119589 1
0.262256462892342 1
0.170489591365159 1
0.258355081160038 1
0.287194677452833 1
0.263174846365205 1
0.168938337284519 1
0.208871357585971 1
0.155985827123285 1
0.246823598886318 1
0.21318006289306 1
0.282837368132685 1
0.296944706600641 0
0.223012255624427 1
0.181362113011612 1
0.09213711665099 0
0.172173292102063 1
0.154054728764762 1
0.143601580890652 1
0.229238539445723 1
0.233245916029414 1
0.257203194198139 1
0.207779508338714 1
0.248528268316066 1
0.104917542863335 1
0.229885140739739 1
0.161831071389807 1
0.203569843378057 1
0.257093041025056 1
0.264996744344402 1
0.271618442083724 1
0.270883889560476 1
0.233484856543782 1
0.191857234518436 1
0.184336809283572 1
0.297874205447986 1
0.274224016259632 1
0.224153010855593 1
0.169648030573759 1
0.182902415512007 1
0.214067428746994 1
0.241012223205725 1
0.20312705830606 1
0.160141488020538 1
0.155474284256255 1
0.201419322916574 1
0.20811226440116 1
0.274260860829577 1
0.204246865107966 1
0.232011967621925 1
0.211571243243091 1
0.230452441344746 1
0.206509539185881 1
0.131424773161898 1
0.239897153789883 1
0.214598095067783 1
0.148509072246896 1
0.244213694828242 1
0.0947221828876186 0
0.200142700583615 1
0.187501848137284 1
0.207170632753522 1
0.180894683680596 1
0.19626356575312 1
0.320400956773037 1
0.211062001270801 1
0.166872849249586 1
0.196581790942348 1
0.207416389546918 1
0.188867226459703 1
0.0260501911706168 0
0.300340523416255 1
0.194192045177889 1
0.232062210011021 1
0.163216697409867 1
0.200798895207286 1
0.117492748943386 1
0.185804728481779 1
0.206603164424541 1
0.153981844996086 1
0.157690380712111 1
0.15330959035532 1
0.258217450980015 1
0.34342261632064 1
0.313105500118626 0
0.242936038864511 1
0.121985813190724 1
0.125576338892208 1
0.246226554506702 1
0.146981031425812 1
0.14359653049207 1
0.235435638532789 1
0.15049465329416 1
0.194944835254849 1
0.199655301189542 1
0.144408104012826 1
0.146586409142126 1
0.192162387670473 1
0.292483306612824 1
0.217068509697473 1
0.231626415188514 1
0.206254029908319 1
0.185907836331089 1
0.0788985284003279 0
0.100050156082119 1
0.160127554621778 1
0.18830283910406 1
0.19343470401294 1
0.227709128753512 1
0.20023194643659 1
0.190470584149444 1
0.231943915732064 1
0.205761587202594 1
0.117196411630248 0
0.121511033562845 1
0.182894066925378 1
0.150402725169116 1
0.208931557584189 1
0.172576236018241 1
0.25045117673282 1
0.106680351652416 1
0.30080158084144 1
0.108118821148666 1
0.205030976126409 1
0.083215912463486 0
0.189598855984556 1
0.18944316225997 1
0.235782892938623 1
0.0162861057513868 0
0.126583631794958 1
0.138002107062196 1
0.106584200669652 0
0.151658660429557 1
0.200755843174335 1
0.2047711769805 1
0.158884937064846 1
0.248813903780402 1
0.223904690379296 1
0.245872445556897 1
0.206818593667142 1
0.197568279312982 1
0.196389723427035 1
0.223011610431778 1
0.168056470248369 1
0.0469476163132706 0
0.216382979033982 1
0.166573245773866 1
0.211285054504201 1
0.10199349407119 1
0.238649144581543 1
0.183089146591636 1
0.211556414912325 1
0.303241904432095 1
0.206364108269168 1
0.197693636768855 1
0.281105082868376 1
0.252688933425161 1
0.241783229756959 1
0.155976033014833 1
0.13757110930464 1
0.144286075938802 1
0.215585416558038 1
0.185980520386105 1
0.185416035217387 1
0.303281046026827 0
0.19353138045449 1
0.222937683116633 1
0.205472676366155 1
0.187132920689073 1
0.215269135704248 1
0.128659578114604 1
0.116025410175603 0
0.153445941740967 1
0.137603060754844 1
0.152387408355065 1
0.167248689032159 1
0.106294176263202 1
0.22542368680032 1
0.322006733054504 0
0.325611469765071 0
0.172062071568977 1
0.054627504654468 0
0.296424527674957 1
0.298451135867099 1
0.146900107433122 1
0.191650367379675 1
0.190519078895237 1
0.20252556311857 1
0.201492844315648 1
0.174652854905799 1
0.211285141154741 1
0.196455720482751 1
0.16998482448316 1
0.131836142135734 1
0.201619530168589 1
0.110167230833882 1
0.140346226462762 1
0.222225617762694 1
0.25679787158097 1
0.187562834706996 1
0.161798441820886 1
0.18193367533956 1
0.149851690328777 1
0.134513261344027 1
0.188159559403163 1
0.158405917547473 1
0.197192653526522 1
0.173815592936335 1
0.213647505189052 1
0.223046959586142 1
0.246715963354731 1
0.21594032225537 1
0.170646719461823 1
0.154142078852361 1
0.0772637928093658 0
0.186699763722516 1
0.261466705653698 1
0.354480722860053 0
0.293401142511209 1
0.16699314389191 1
0.193870510211899 1
0.197896123359667 1
0.225273121201073 1
0.135575396633087 1
0.118298434621336 1
0.190209132259578 1
0.141283861271483 1
0.164467566987826 1
0.131900882592292 1
0.183259310685175 1
0.176055666588667 1
0.187672305213643 1
0.27739975000601 1
0.168422619164537 1
0.232037027212939 1
0.21883310508867 1
0.229382481207699 1
0.0708903447087065 0
0.300699179523594 0
0.175882012379083 1
0.216054115740911 1
0.269736182340385 1
0.255051023135101 1
0.126811848696609 1
0.154379433043295 1
0.0975590313848519 0
0.219461895434557 1
0.228947637091661 1
0.165549477363536 1
0.0815355523118207 0
0.0565308392938234 0
0.119722145616233 1
0.0930614875594829 0
0.237740660204785 1
0.182120184691338 1
0.180784161314957 1
0.202556506325268 1
0.273566750264895 1
0.257837368380878 1
0.259312006027209 1
0.212416709713095 1
0.224915865985915 1
0.271201392639282 1
0.206479357498049 1
0.183571278077362 1
0.353152546116805 0
0.15442590353105 1
0.198013881216107 1
0.157060062686479 1
0.242394160428561 1
0.293112930073865 1
0.225925836086741 1
0.278357702793525 1
0.269050140640998 1
0.190095893197461 1
0.151504725419606 1
0.173755287924638 1
0.154503417356842 1
0.137132757224532 1
0.23159527183182 1
0.257860177305919 1
0.151618818209792 1
0.265296149877943 1
0.108470553175928 1
0.161260768544334 1
0.293850296628656 0
0.208286854499527 1
0.239522167866344 1
0.185386363228598 1
0.10701053787211 0
0.0877136621010277 1
0.263369586896514 1
0.133944362512335 1
0.32175581090305 1
0.111613530273671 1
0.136406779728595 1
0.187756479161662 1
0.228453717821801 1
0.162552085851622 1
0.35587785187715 0
0.174314680617224 1
0.27752625152814 0
0.216427784809173 1
0.187900961524955 1
0.201037813609251 1
0.275153412242382 1
0.235869102169165 1
0.201151588964619 1
0.187354179365336 1
0.286241996684764 1
0.149079614522257 1
0.150540104943426 1
0.16505222563329 1
0.28816495858876 1
0.25654180269224 1
0.258397651964826 1
0.270840627421486 1
0.17283032751266 1
0.201963434333671 1
0.110946484009835 1
0.220665707585141 1
0.189155038397992 1
0.216038636413355 1
0.263250377148353 1
0.169511048276938 1
0.127102689070518 1
0.167967611496847 1
0.140541172752252 1
0.195637856676067 1
0.153212169345678 1
0.215587429698596 1
0.32311881996849 0
0.230989547990053 1
0.0648990282768708 0
0.157241735719852 1
0.173246043592638 1
0.153222557017069 1
0.12277474357337 1
0.22715703597864 1
0.214983801682315 1
0.237160516798794 1
0.117114619210291 1
0.175660421934913 1
0.146513835595195 1
0.156364344987531 1
0.213074775895082 1
0.253173558363615 1
0.223935211984378 1
0.212287211983615 1
0.0905967461936086 1
0.160527095085107 1
0.200518977109146 1
0.205286133897628 1
0.150628093352649 1
0.201592438458512 1
0.174312909609501 1
0.25137811216495 1
0.166233865457456 1
0.18601581149404 1
0.20237372268598 1
0.198441250037879 1
0.224922599010129 1
0.122517673176581 1
0.205009949404103 1
0.145284906024645 1
0.209138357294453 1
0.21253836211593 1
0.121336006714753 1
0.152787976443021 1
0.180734193436087 1
0.169156327366198 1
0.180958834901077 1
0.133189815276212 1
0.31898194807294 1
0.22813988067434 1
0.190393046557838 1
0.196557193506528 1
0.174303167729145 1
0.195050106111874 1
0.262811711592065 1
0.29590244697578 0
0.335783903806647 0
0.210575026564102 1
0.268854233040426 1
0.151252079634725 1
0.305607027158184 1
0.240731528975978 1
0.225867594652912 1
0.252679525873418 1
0.251820362237977 1
0.245836198021306 1
0.166105422762747 1
0.255941368546102 1
0.174381355329845 1
0.204837619018292 1
0.171156591465584 1
0.170990129027351 1
0.259504616836448 1
0.0679798623804568 0
0.299785864766578 1
0.185134451497495 1
0.288328999915453 1
0.295234673217425 1
0.203501419685399 1
0.210223665591038 1
0.228455532572069 1
0.213604203766811 1
0.204403342022476 1
0.244401102795859 1
0.252079449803632 1
0.149859753661253 1
0.149771864536634 1
0.235885096463562 1
0.140542330853191 1
0.255674284649544 1
0.207327903210254 1
0.115504482578104 1
0.152627080863346 1
0.126200202316855 1
0.304801162250479 1
0.249440432355285 1
0.189161958567483 1
0.122935542043776 1
0.104217363196966 0
0.117240715144772 1
0.231075817552817 1
0.248423441379266 1
0.143405225076499 1
0.21561464095664 1
0.214903559810126 1
0.245741306343589 1
0.151954798108337 1
0.0976137664651855 0
0.180618626162965 1
0.157394884522485 1
0.121583313800075 1
0.216654876088074 1
0.311503453464399 0
0.0976239187280295 1
0.227274483547643 1
0.275456992000131 1
0.135950434873841 1
0.183852826877153 1
0.225697717241632 1
0.163485848760018 1
0.341644358299105 0
0.178392026562586 1
0.163255160522921 1
0.197048517311121 1
0.207382613297533 1
0.171862813756061 1
0.190567204371372 1
0.228590380373142 1
0.172850568336073 1
0.160908798590336 1
0.24138119206374 1
0.256247443709901 1
0.16272071705657 1
0.167979126621225 1
0.23264480699532 1
0.229260440125149 1
0.148687721675002 1
0.236065421709415 1
0.242654110347284 1
0.190630457296809 1
0.236728200423714 1
0.271690228800803 1
0.168798286304898 1
0.175622110576106 1
0.179744686891786 1
0.249185909797234 1
0.17954886578367 1
0.254344541786576 1
0.0966366050390298 1
0.20343331067495 1
0.255036656645728 1
0.250417536592191 1
0.279868437350289 1
0.205751263051598 1
0.214916154779287 1
0.227948265918126 1
0.213113222870733 1
0.11303982448415 0
0.188175079821304 1
0.0984678204837541 1
0.119669676829121 1
0.258780151320501 1
0.270032026124607 1
0.173414617906846 1
0.206928865977089 1
0.246368187941366 1
0.268545173976 1
0.145410873824173 1
0.232810914337886 1
0.201961382859126 1
0.210568501464951 1
0.346018175196201 0
0.179528291575653 1
0.156302875098827 1
0.19501665770192 1
0.201925359996862 1
0.240471032952741 1
0.0948426466522635 1
0.124360268214697 1
0.253565815942539 1
0.117660086962294 1
0.143956012265756 1
0.256847268070205 1
0.232175299844086 1
0.143352465512188 1
0.157697584090902 1
0.206817032287241 1
0.202318877233184 1
0.162630654818353 1
0.236389594688266 1
0.27529934032103 1
0.189118272179432 1
0.202927384846094 1
0.249006218027483 1
0.181200924953978 1
0.227636099578612 1
0.275679545757833 1
0.153251399058182 1
0.20226239120693 1
0.165920149365117 1
0.260772177623201 1
0.276077724211993 1
0.17043861842659 1
0.257012066568372 1
0.190840453002807 1
0.256836648986322 1
0.190819112515267 1
0.240058565485466 1
0.162953697260756 1
0.199915959120693 1
0.233312068985252 1
0.132459845281063 1
0.257797156940605 1
0.208398638388325 1
0.261991707906945 1
0.238624851431756 1
0.154073570246862 1
0.274593049581497 1
0.207443060819481 1
0.132317535694556 1
0.127344804217721 1
0.199048480680444 1
0.232966889262367 1
0.248373530222974 1
0.198627132170079 1
0.182658245352852 1
0.217765505976365 1
0.270659395879531 1
0.0977635410114984 0
0.278717691779938 1
0.187125617275851 1
0.16109565328819 1
0.22153146070593 1
0.251491906787443 1
0.184813347365725 1
0.153609617616824 1
0.133301811044269 1
0.149742858801217 1
0.249771706838905 1
0.228935127625336 1
0.201746814040912 1
0.158108203606225 1
0.153457725593984 1
0.235963564240572 1
0.198904481362312 1
0.250668178625907 1
0.283157989668574 1
0.176338174384983 1
0.201245946105777 1
0.131478995939264 1
0.213335864206109 1
0.158380555469053 1
0.20373458963006 1
0.127887892852267 1
0.21826789157835 1
0.0814518894828608 1
0.0997646349881122 1
0.308435041900079 0
0.124179767960666 1
0.217065844014295 1
0.239366422553671 1
0.180332603162452 1
0.207943391525334 1
0.195526986389002 1
0.209988965712242 1
0.174252665795827 1
0.0756519999295713 0
0.207781517260231 1
0.345080112918644 0
0.17640883993743 1
0.183077870917989 1
0.280005473344766 1
0.169907022561721 1
0.154568273486297 1
0.179052641796052 1
0.235907207231253 1
0.139737279181904 1
0.156799247477335 1
0.153812626945715 1
0.199341818727763 1
0.159575016360575 1
0.236089448061546 1
0.157242848516595 1
0.265390477872595 1
0.156002064905487 1
0.158008678521357 1
0.140999962005072 1
0.177817936323404 1
0.274411815822375 1
0.201742866696858 1
0.229903391587557 1
0.290468293745344 1
0.240624596750402 1
0.268049939098637 1
0.199944132659383 1
0.174541959081706 1
0.189402727342497 1
0.122749218888442 1
0.281824877432778 1
0.12058818291807 1
0.26908034371441 1
0.204970204122269 1
0.165209278879659 1
0.29855188312303 1
0.32824631908346 1
0.135151705108179 1
0.144214596836973 1
0.265265734921866 1
0.230674015294047 1
0.237712467558331 1
0.226796069405093 1
0.259922737974751 1
0.190321831569194 1
0.237248063712122 1
0.225422668228631 1
0.197298339805756 1
0.176315659597748 1
0.102340038226265 1
0.186125996710419 1
0.241973781187293 1
0.220752209189648 1
0.173914276990915 1
0.335859334950297 1
0.157604340068219 1
0.257603674959006 1
0.207571088175787 1
0.153742321934875 1
0.234149220428207 1
0.183032166169132 1
0.253647564149999 1
0.326781752007249 0
0.235476161335684 1
0.149368267903899 1
0.149554914190195 1
0.17758052953752 1
0.223028302389716 1
0.328531705002644 0
0.142529894202078 1
0.182476978013586 1
0.172831914303481 1
0.279600250258053 1
0.209362325785613 1
0.201761560106476 1
0.152901339646677 1
0.203842807514626 1
0.267078080425741 1
0.353880869071889 0
0.163829486149344 1
0.197552373902893 1
0.135652440521004 1
0.234713115061948 1
0.0943930498881207 0
0.186302209128615 1
0.171391816163185 1
0.227035346603466 1
0.21568607383011 1
0.199451690397861 1
0.15477131025168 1
0.199571229469923 1
0.235795248939255 1
0.192590835664306 1
0.173482347888407 1
0.153460321883714 1
0.201807247359833 1
0.14624156027977 1
0.134804362997351 1
0.215640159661647 1
0.211879002628482 1
0.233553988003933 1
0.223794558322382 1
0.197496696331479 1
0.2344833697286 1
0.258717894677787 1
0.179234715940954 1
0.214178401792581 1
0.198239021252245 1
0.255754642700555 1
0.133706260109019 1
0.24501579385761 1
0.30020567389657 1
0.25641575279049 1
0.194785356330127 1
0.266220028175567 1
0.118570060800553 1
0.212482241198072 1
0.122757283326532 1
0.239093558796914 1
0.187469022358268 1
0.194117247901869 1
0.180954946047536 1
0.269320180846209 0
0.232662264924014 1
0.142999350046577 1
0.153103092598305 1
0.29608361259614 1
0.241309168994215 1
0.231727464886568 1
0.231505386776246 1
0.193566180163519 1
0.224308897235983 1
0.170194431354194 1
0.282791256320183 1
0.144545228866048 1
0.226991211779526 1
0.211469146363928 1
0.241610218734644 1
0.257031606355885 1
0.183419286608303 1
0.168405037450777 1
0.127552261114745 1
0.196516409798257 1
0.221419221087617 1
0.167180292918432 1
0.256064267497647 1
0.281490219344073 1
0.271416063369189 1
0.159745050040694 1
0.197498329358805 1
0.201418470212533 1
0.196958913144412 1
0.315426547051337 0
0.154905012055262 1
0.218557918287698 1
0.267054371912535 1
0.227540163494071 1
0.177798285103504 1
0.208105404767504 1
0.165115197447402 1
0.139678706640331 1
0.149872511111268 1
0.139391594483714 1
0.231408616769962 1
0.199644754647118 1
0.173249241089295 1
0.320856742932353 0
0.287276439912854 0
0.149543580319084 1
0.174046077883799 1
0.177718686152242 1
0.174347952992961 1
0.136704529966702 1
0.138032742056971 1
0.240256388539638 1
0.273230581957669 1
0.216447270947803 1
0.151881291505503 1
0.152976561746999 1
0.14419042354507 1
0.250808765286616 1
0.231812957931159 1
0.230410141064991 1
0.200945975749258 1
0.19238202135436 1
0.321535278593137 0
0.100491922784114 0
0.180640933844757 1
0.194483319894059 1
0.225101689484873 1
0.15214886886117 1
0.241131387854159 1
0.209924626955516 1
0.267877316138254 1
0.266120096806291 1
0.260804890373855 1
0.329933318485835 0
0.149006066409514 1
0.125370813572674 1
0.19510446977131 1
0.19848521260049 1
0.192502544047857 1
0.212406509078196 1
0.129860490763053 1
0.188998065369404 1
0.111032880820849 0
0.287112144710754 1
0.192741843590906 1
0.214395428094172 1
0.0931970171684282 1
0.197303796724545 1
0.253791254189105 1
0.284882629754871 1
0.225109976318743 1
0.280037343776866 1
0.198597439972532 1
0.196822835822207 1
0.175614000093907 1
0.16821672254941 1
0.172766270669785 1
0.170922298619545 1
0.177309279059331 1
0.0605374931528871 0
0.0945079007896723 1
0.161264600997542 1
0.183068143113031 1
0.180687628308055 1
0.277393343144617 1
0.127834967110189 1
0.290868004444226 1
0.231558224155695 1
0.170412348133723 1
0.221369113306086 1
0.224577536935166 1
0.247862283459011 1
0.263590058548806 1
0.16718393528735 1
0.125021088241053 1
0.365811719156862 0
0.308673161490809 0
0.215868201523184 1
0.270081681114571 1
0.144673842450681 1
0.231178037138147 1
0.240614530205374 1
0.162350711969567 1
0.161556721465511 1
0.188198548378212 1
0.307173018723914 1
0.117125286660232 1
0.23587676103815 1
0.251317607128585 1
0.266267845249784 1
0.313930276347596 1
0.0917985686613445 1
0.165001635898695 1
0.217024280413577 1
0.168757917547679 1
0.161279266974512 1
0.190096951211023 1
0.22240714373509 1
0.137912471855564 1
0.104404799187269 1
0.15138566519383 1
0.136913045247652 1
0.24985351826044 1
0.185335948194628 1
0.351445068091622 0
0.181754435563464 1
0.367429557023719 0
0.172234112446324 1
0.241846799026835 1
0.22783307820182 1
0.197950057172641 1
0.146349249575475 1
0.150519112152532 1
0.156647067238659 1
0.235093252613554 1
0.166045944859216 1
0.162788416893961 1
0.178262796606421 1
0.228594406485305 1
0.169808624443891 1
0.128350120502078 1
0.164423254560814 1
0.264069743645865 1
0.23170427299295 1
0.161369849244827 1
0.285728051077237 1
0.104030229428303 1
0.274264346032144 1
0.141890580541062 1
0.163677755967309 1
0.282950530982495 1
0.15017595476238 1
0.297769312871028 1
0.109796015078431 1
0.140351654691087 1
0.231545545988544 1
0.0744685941197305 0
0.154388233398334 1
0.26392747106263 1
0.118774960765777 1
0.181633075074341 1
0.119132807448182 1
0.116974144776013 1
0.270721198260213 1
0.17315844829495 1
0.199582612486436 1
0.0971921066944613 0
0.157990727953797 1
0.159714149150491 1
0.20136878597237 1
0.181419459786036 1
0.233359730071994 1
0.173416076044374 1
0.176096961896945 1
0.242474116206154 1
0.160749830019906 1
0.122818206242434 1
0.22260096189368 1
0.215466840338385 1
0.260904606357611 1
0.13423338494991 1
0.160510976434472 1
0.159124839292451 1
0.0900597155230831 1
0.226866040161867 1
0.307671026175136 0
0.202179950614424 1
0.184222403049721 1
0.161661041602501 1
0.286443944304545 1
0.121951228837162 1
0.160529188444224 1
0.136990941256255 1
0.166911899549746 1
0.212474187308291 1
0.215234055771056 1
0.1267707877603 1
0.220234987589573 1
0.238732136083104 1
0.179235860873745 1
0.343755551778827 0
0.287695564857152 1
0.265612486152663 1
0.352772579234703 0
0.207179984926213 1
0.133291265594916 1
0.249038850962794 1
0.162490599101739 1
0.249358927712521 1
0.234914152688133 1
0.146875306083918 1
0.271595667459975 1
0.0349235581758978 0
0.130567479128872 1
0.246661316643998 1
0.239784026727042 1
0.134787459560922 1
0.227930972525586 1
0.249684446249801 1
0.199357720090473 1
0.21227304172442 1
0.211743971797312 1
0.128633173696616 1
0.20410425313605 1
0.175930983956468 1
0.213643054584906 1
0.141836078816399 1
0.268485463622755 1
0.248837528439328 1
0.189456408415467 1
0.290388520692142 1
0.317533948797667 1
0.204032428528036 1
0.188278002650811 1
0.149004496988044 1
0.134134593590488 1
0.289743532232665 1
0.187298416607886 1
0.233976159959372 1
0.121677490207553 0
0.160797452605636 1
0.22950388663991 1
0.208812798769232 1
0.168228692428642 1
0.339688612288519 0
0.157015739617729 1
0.154148155544554 1
0.246185871159701 1
0.259803146865285 1
0.129052712042323 1
0.228208301731223 1
0.186016049242735 1
0.193011454724766 1
0.323406312890255 0
0.290790923275679 1
0.154653846681842 1
0.264223925169334 1
0.149697215732055 1
0.180144461274061 1
0.206807352174592 1
0.161529091211481 1
0.290847849652932 0
0.242519391074124 1
0.19316982720644 1
0.154795655268717 1
0.197924061953703 1
0.219576429815004 1
0.149761760015329 1
0.215987850854239 1
0.158113580207768 1
0.250331400314445 1
0.108346394512888 1
0.17767797607615 1
0.168982305927132 1
0.121072112881236 1
0.179136218927838 1
0.16962801186323 1
0.215150048691416 1
0.227882883090604 1
0.239068110260387 1
0.270325306834417 1
0.135286716150832 1
0.16956676973379 1
0.223500466570444 1
0.0997943617774071 1
0.0883382182703004 1
0.245715165581867 1
0.219432957652503 1
0.122245210178852 1
0.210820190115175 1
0.210963204808388 1
0.163655524233052 1
0.334970448638851 0
0.274399347403998 1
0.197587920813062 1
0.165307336977929 1
0.0883510113194159 0
0.185274622356758 1
0.196785865915505 1
0.179058621522439 1
0.278323812376383 1
0.307611314955443 1
0.212367226930872 1
0.293138272185621 1
0.245042283327923 1
0.239481420594556 1
0.226781785336554 1
0.183004210030809 1
0.177437179813198 1
0.239908201376724 1
0.214071627399501 1
0.170088946520665 1
0.194997118628382 1
0.247117657519223 1
0.0679092952147555 0
0.229959434097162 1
0.153835597533956 1
0.176847162324722 1
0.223201929382225 1
0.19176693989101 1
0.165744005277823 1
0.24066506917245 1
0.242806610242883 1
0.24780512441485 1
0.147906906570486 1
0.180297545760489 1
0.216891251344946 1
0.190042129856671 1
0.227540756637153 1
0.198149513284462 1
0.179742585616125 1
0.196133724940074 1
0.194740230245378 1
0.171384885286432 1
0.270917307219488 1
0.20532269422749 1
0.139128039821141 1
0.207544923853154 1
0.226499458341012 1
0.220597398999236 1
0.150045790096019 1
0.0874303355804939 0
0.17973280696495 1
0.21512985509209 1
0.160550052443596 1
0.286241856990869 1
0.189670071849533 1
0.254575862746577 1
0.208003947587808 1
0.208318457372163 1
0.186828187094245 1
0.100568447091055 0
0.268637931927996 1
0.209782107082478 1
0.127074474950228 1
0.266270453057832 1
0.241348748621825 1
0.166821746118253 1
0.127059660622566 1
0.241785454043473 1
0.170872104764926 1
0.164629055006471 1
0.158886846343144 1
0.14677373842128 1
0.154061325926184 1
0.228486928456119 1
0.169449707454877 1
0.201489829693812 1
0.181323741075001 1
0.229194377313399 1
0.172349033081148 1
0.172892578378928 1
0.305265760764967 0
0.235676772528029 1
0.158902695200975 1
0.212897409061674 1
0.181430175246745 1
0.187195859089474 1
0.251266461263556 1
0.159923901108154 1
0.315882588511125 1
0.123772823626306 1
0.283129200794317 1
0.199501217924366 1
0.187460156937903 1
0.229134103173846 1
0.158580754148881 1
0.293972295842111 0
0.232743799443481 1
0.324805614530996 0
0.141342098478705 1
0.161762748174397 1
0.148789913658431 1
0.251919976935743 1
0.206058501379595 1
0.339037085846556 0
0.201911135843872 1
0.185032010169106 1
0.0695778485777768 0
0.257811944482373 1
0.25260236081464 1
0.245895955124303 1
0.290410699535769 1
0.115929861616182 0
0.256441945105793 1
0.252489950712776 1
0.175371553968545 1
0.18324814666231 1
0.185034830837386 1
0.260316204860448 1
0.154898476644419 1
0.266921798101935 1
0.0966895806843948 0
0.217757683703596 1
0.150881849526876 1
0.172972373786908 1
0.141322706612919 1
0.194314097987417 1
0.233020058714116 1
0.237620967985405 1
0.19519160012444 1
0.252874173542562 1
0.169180164387382 1
0.216906928257721 1
0.127531539771906 1
0.242439543821963 1
0.248764755487722 1
0.165655560578085 1
0.170386392728885 1
0.101482195002747 1
0.13963403152149 1
0.128904115431137 1
0.239477052149341 1
0.254629587428372 1
0.206741242260304 1
0.218839642676278 1
0.16176878286336 1
0.225552371645267 1
0.14124915417802 1
0.0986952659460423 0
0.218809557331235 1
0.207623921182418 1
0.218872469866045 1
0.0998616839248661 1
0.233739425525052 1
0.225590575259691 1
0.191214665022429 1
0.190075056860178 1
0.130171557058462 1
0.228969792688697 1
0.215459129145366 1
0.227264751320486 1
0.354926223632247 0
0.282824732159017 1
0.131753472034357 1
0.168108173236384 1
0.128523620581249 1
0.183672983566699 1
0.249325160782507 1
0.166854845452825 1
0.215609972313305 1
0.209415084267733 1
0.157541209326771 1
0.238529906509557 1
0.252842134374868 1
0.110989815280949 1
0.195667335005457 1
0.192427922440594 1
0.207912090434238 1
0.185622410758871 1
0.180623187505574 1
0.116952206993618 1
0.22083429623537 1
0.186301212680228 1
0.158463657773209 1
0.203073036306694 1
0.280906960534238 1
0.183828056696562 1
0.313414710879008 1
0.265151825370745 1
0.229096492453799 1
0.211804502765458 1
0.203128763308022 1
0.153951652101391 1
0.129662195784474 1
0.20400521926647 1
0.171329848891294 1
0.286415006086041 1
0.159581939318674 1
0.163347919063186 1
0.140857629398304 1
0.230310915299194 1
0.174149261682497 1
0.0826953768515031 1
0.241013394978795 1
0.154977416565113 1
0.256896760266846 1
0.232529770562964 1
0.176733468314673 1
0.204416413962415 1
0.17992239518506 1
0.257152409060534 1
0.208387211810246 1
0.20337499905324 1
0.13943149989433 1
0.15106299605573 1
0.194957842379374 1
0.172114542940631 1
0.140106015612607 1
0.259252711717654 1
0.237840003363042 1
0.29046457282571 1
0.0567053205830916 0
0.220177458001464 1
0.201892622686588 1
0.24514597356241 1
0.15408425547373 1
0.235747870142784 1
0.23689823647767 1
0.0829584464190207 0
0.152245638598643 1
0.175347616585007 1
0.239097473834411 1
0.0795476032167448 1
0.209908459110747 1
0.203024154439252 1
0.130845995183058 1
0.388215101505171 0
0.184565836598559 1
0.171442914982163 1
0.110135028932963 1
0.306201956309001 0
0.224084690959419 1
0.237393228972929 1
0.204542195083152 1
0.228591073018417 1
0.158594414889305 1
0.171620264560451 1
0.162898255830215 1
0.169790503917378 1
0.189972949094108 1
0.255465171350015 1
0.202410156679287 1
0.215292349416715 1
0.280092233939897 1
0.203869986181426 1
0.178241414185688 1
0.288392503106833 1
0.140643756727631 1
0.238219401320844 1
0.217810372993724 1
0.144519004516434 1
0.215609459897624 1
0.245524213309838 1
0.233343643128083 1
0.263259112298642 1
0.282650141758515 1
0.217302347951401 1
0.213264051525986 1
0.135474980605924 1
0.168802810894543 1
0.221020366220833 1
0.199332340026802 1
0.21581860813144 1
0.224895428798341 1
0.206608711920991 1
0.166101869267948 1
0.161412822045689 1
0.290498055889897 1
0.211013355877184 1
0.18730549915366 1
0.249893269466807 1
0.194079486711726 1
0.184504016702008 1
0.252793570074281 1
0.322351971360151 0
0.237262354897471 1
0.303245673009725 0
0.27098399989385 1
0.214244729218816 1
0.257467173450204 1
0.145365719976664 1
0.100018431819312 1
0.208458550079627 1
0.116993053526896 0
0.138323513236952 1
0.168196822307046 1
0.167765782538408 1
0.261833392240181 1
0.160110809345969 1
0.11312122521054 0
0.0931709254380245 0
0.13143150763978 1
0.13654158192406 1
0.183972333215919 1
0.226240794598637 1
0.158504214403525 1
0.224370391030949 1
0.193030055629685 1
0.173662856662649 1
0.19938061783502 1
0.186648181777941 1
0.230591489157453 1
0.148831665020448 1
0.178318195626184 1
0.158004993324671 1
0.172847738002124 1
0.12784908615387 1
0.141751605621892 1
0.179986853605771 1
0.184690359775205 1
0.243363564984564 1
0.25222169664813 1
0.136845421854502 1
0.119961272758542 1
0.169959950787071 1
0.272294115201171 1
0.244309049924225 1
0.165877997820657 1
0.1644324783795 1
0.255869627852301 1
0.241719027133748 1
0.284597078612695 1
0.132750958493904 1
0.164156419784717 1
0.198998058442042 1
0.172637680440315 1
0.256350999420257 1
0.273562746773699 1
0.234699391114998 1
0.116761535355015 1
0.130272787241263 1
0.306376545444232 0
0.213028035992499 1
0.206661668041826 1
0.240184954904101 1
0.246388487207012 1
0.153119775539424 1
0.13576710313774 1
0.22098799613627 1
0.179371580963883 1
0.162345366189406 1
0.30375250205526 0
0.254553450385408 1
0.220182753495636 1
0.272139094859759 1
0.324796468902927 0
0.204254567216653 1
0.145367686050955 1
0.215882084701761 1
0.19880457011098 1
0.27019448183913 1
0.176594489437643 1
0.085789730004033 1
0.185117330660645 1
0.208798834384413 1
0.271246352008678 1
0.216923246425515 1
0.200985989220813 1
0.150183384037677 1
0.220791984237656 1
