# Supplementary material for: Bias caused by sampling error in meta-analysis with small sample sizes
Source: PLoS One. 2018 Sep 13;13(9):e0204056. doi: 10.1371/journal.pone.0204056 (PMC6136825; doi:10.1371/journal.pone.0204056)
Supplement: S5 File — (ZIP) [file pone.0204056.s005.zip › results N = 20 theta = 0.2 tau = 0.5 sz = 10-20.txt]

"dl.theta" "dl.cp"
0.19449142048931 1
0.236261256852155 1
-0.147635505331856 1
-0.206465022416155 1
0.0728496794786415 1
0.133293210020086 1
-0.302822428457631 1
-0.26716507128459 1
-0.290016384891377 1
0.337775895446462 1
0.440310885568411 1
-0.0618799819980637 1
0.27986925550351 1
0.259608516032472 1
-0.214059686907021 1
0.188855812822525 1
0.795080713585248 0
0.185627164474185 1
0.0175628285161636 1
-0.0629965256482772 1
0.337526265579052 1
0.564220359701084 1
0.307317039111799 1
0.235712815370198 1
-0.0469542202087671 1
0.599571388750422 1
0.233013094814211 1
0.160355570431788 1
0.11095496898777 1
0.0327451574871972 1
0.480590735507951 1
0.422800035859815 1
0.511181085597394 1
0.0101305792281597 1
0.141153491753674 1
-0.118575230287489 1
0.0629377563112482 1
0.407223056593618 1
0.143187537163598 1
0.417516018978208 1
0.535946522148413 1
-0.0408538706819867 1
0.0228457861445778 1
0.202667381473696 1
0.330958890617373 1
-0.160491563664971 1
0.413644104814248 1
0.313205610338569 1
0.347840932048217 1
0.513958803737318 1
0.0104436748438565 1
0.211611951834803 1
0.43199011329963 1
0.365941241622161 1
0.430785464843933 1
-0.0185881430164541 1
0.298195494065567 1
0.0775848767105021 1
-0.148122627010871 1
0.386428569806005 1
0.0146597596668442 1
0.382845754017952 1
0.342804023352349 1
0.100897456761191 1
-0.256592578242758 1
0.145267480263584 1
-0.209547168207205 1
-0.0743442456851387 1
0.283858686906332 1
0.328097795396209 1
0.0555694750704377 1
0.304537522909327 1
-0.0155545022207813 1
0.126914680126927 1
0.0747847744971417 1
-0.0510754571577317 1
0.4194556011235 1
0.240764666041535 1
-0.0709634085258777 1
0.112640328115393 1
-0.133514864506146 1
0.524878802678147 1
0.194287364902627 1
0.265543892967078 1
-0.182608999460315 1
0.124213392903728 1
0.766670193535532 0
0.351571634659667 1
0.492982584309582 1
0.028500794605797 1
-0.0827526821548579 1
-0.103725369206859 1
-0.191480621730864 1
0.447640737493291 1
0.00322009173324871 1
0.544379468278728 1
0.138671336588224 1
0.24129733291097 1
0.308645099023364 1
-0.146413066646184 1
0.537818398680449 1
0.135362774368796 1
0.460569104287867 1
0.0370705766484162 1
0.331150734600694 1
-0.223764781652193 1
-0.33714239904995 1
0.386395593443628 1
0.295799216245042 1
-0.0365911176492511 1
0.114897398107342 1
0.592196023855939 1
0.200031392994748 1
0.317616727985855 1
0.102886546335987 1
0.428809164387715 1
0.866190688772262 0
0.28398403654238 1
0.0145368956960863 1
-0.0562865515017041 1
0.146429706589676 1
-0.0726168344831581 1
-0.111343183435135 1
-0.275191198339252 1
0.107404709613685 1
0.235387549666542 1
0.571763622453525 1
-0.0535369132622993 1
0.178036290117766 1
0.211091876364255 1
-0.304674425930432 1
0.50928271844406 1
0.249535050975304 1
0.207096688408975 1
-0.09596597323987 1
0.197429026199752 1
0.334480718968264 1
0.21458654324222 1
-0.156391572458391 1
0.304159376197254 1
0.153511883800584 1
0.469731531290995 1
0.403027043639436 1
0.684821073539947 1
0.214745844587085 1
0.317997002331265 1
0.164768033276635 1
0.362339941189677 1
0.426268431977314 1
0.13155183284112 1
0.135390860962227 1
0.504523755909623 1
0.176104460177252 1
0.000974053034378544 1
0.348204711241965 1
0.499856386761592 1
-0.210786197861041 1
0.178171790008972 1
0.535626591229149 1
0.395492420964423 1
-0.0958146881604868 1
0.261713147945025 1
0.143153395504101 1
0.0587131224623847 1
0.0826495682151845 1
0.037943164253259 1
1.05776238141876 0
0.0621382746570699 1
0.252770015503544 1
0.485226753730678 1
0.3139851091427 1
-0.230002761578391 1
0.00655587888508691 1
0.508500876207737 1
0.299517713566157 1
0.276251406638217 1
0.208934388802345 1
-0.155046731621015 1
0.336311355252086 1
0.384637752181532 1
-0.16734057929144 1
-0.156385235585254 1
0.304024721139742 1
0.301351385496234 1
-0.0914794622545132 1
-0.00295702859994015 1
0.0684039264725145 1
0.242660479053106 1
0.158040955223656 1
0.103313060910523 1
-0.0132527863330317 1
0.404874607339385 1
-0.230896841347761 1
0.397273553918997 1
0.446274767157225 1
0.047154905655547 1
0.498916469625656 1
-0.0186175564596291 1
0.332420900107738 1
0.503342867844174 1
0.0307031368131794 1
0.0336932997460816 1
0.349724222485576 1
0.0529001161820429 1
-0.331538671347881 0
0.435830796073304 1
0.116978048798298 1
0.154582674330392 1
0.284488799623672 1
-0.134002476172654 1
0.707368543019077 1
0.288600154581636 1
0.339416058105243 1
0.363443535507204 1
-0.0326629871498971 1
0.195111267518434 1
0.0213807312007792 1
0.0782451566597943 1
0.190295496514266 1
0.101441445047413 1
0.34667433702242 1
0.371609810408964 1
-0.0741738739762903 1
0.115085817758706 1
0.151317486825473 1
-0.0958029373634307 1
0.101841230658042 1
0.150712630069992 1
0.412154511147116 1
0.232978196773575 1
-0.387670964935737 1
0.445697814602002 1
0.249839023575252 1
0.111662243764026 1
0.383185789169573 1
0.272586047096523 1
0.282796981395575 1
-0.484995514732083 0
0.388201692752868 1
0.271008174748641 1
0.0529125898911152 1
0.199144656711111 1
0.555674675521151 1
0.435135771498453 1
0.260301548993804 1
0.529581947883253 1
0.208485223177266 1
0.552044280380563 1
-0.0219666374379716 1
0.240206518732919 1
0.57276134650774 1
0.123900146929871 1
-0.247608748703796 1
0.187902361392462 1
0.780768217277111 0
-0.00463857638008679 1
0.194398419940969 1
0.303348424644796 1
0.391616514604733 1
-0.147423759474066 1
0.203001425353354 1
-0.00747193714744886 1
-0.0554348655456204 1
0.05489815623306 1
0.45211820434467 1
0.538448638434808 1
0.356506714582589 1
0.166744570736543 1
-0.540085203519436 0
0.274353478247298 1
0.227376383188282 1
0.322645253542977 1
0.127170483103254 1
0.0832926198180555 1
0.259160627163568 1
0.695796535625188 1
0.154413427758706 1
-0.21009593158227 1
0.0788332581583814 1
0.047942509660569 1
-0.0340529144284701 1
0.0873362603369632 1
0.0808286580682288 1
0.312344383472151 1
0.342351306151312 1
0.141808669669945 1
0.558823697093695 1
-0.116099958094963 1
-0.286525035002287 1
0.0859199019687453 1
0.28351378049225 1
0.410046141814653 1
0.702291170514376 1
0.182593463715785 1
-0.014671633018662 1
-0.433936576462953 0
0.646976004504275 1
0.157486348847805 1
0.217935285350086 1
0.221978490495815 1
0.417303590956586 1
0.0493287939887795 1
0.506400099639382 1
0.180850776105046 1
0.0925539001606683 1
0.450918905433841 1
-0.18568725781407 1
0.288354022864299 1
0.0829250514237892 1
0.0802308101421945 1
0.256016339840014 1
0.304594063245424 1
0.0678171890849631 1
-0.172710311648651 1
-0.00588640070938559 1
0.305045029652474 1
-0.241302531670249 1
0.0312343517444492 1
0.128928887454707 1
-0.235512030003291 1
0.239182743026701 1
0.0684986194748704 1
0.333970489329973 1
0.572365888699531 1
-0.250815084015208 1
0.455441007995379 1
-0.207752337199777 1
0.360987870118413 1
0.480696928067165 1
-0.205484244645728 1
0.410422973524119 1
0.133946452018255 1
0.283399856012743 1
0.359012634386226 1
-0.106304299350505 1
-0.137712638400635 1
0.291735737001934 1
0.148260739098916 1
0.0576257955691089 1
0.056842343781636 1
0.310555803407265 1
-0.105915792551768 1
0.0162178662667185 1
0.801063757980531 1
0.368442512159535 1
-0.11466003869074 1
-0.174550000235957 1
-0.13785790950026 1
-0.0822899510912633 1
0.204159431186705 1
0.590832278546248 1
-0.377678100979187 0
-0.019733325453885 1
-0.121714408123332 1
-0.190177067587866 1
0.174960679300227 1
0.432846614350323 1
0.284806253147612 1
0.288885303843296 1
0.53880133564936 1
0.00527531871539529 1
0.196048216152236 1
0.486412556574681 1
-0.072050421026406 1
0.126793311623182 1
-0.144264418824857 1
0.336734648949284 1
0.283894552194756 1
0.751490215393942 0
0.445256595148461 1
-0.0415471429477541 1
0.146011386175939 1
0.316746646088585 1
0.530595298396528 1
-0.0263435205741792 1
0.347659964567204 1
0.286661734091368 1
0.226699314886466 1
0.498931675968525 1
0.00949209622119911 1
0.685028072250217 1
0.266948834916932 1
-0.12959324687252 1
0.0950702936365606 1
0.639023740557084 1
-0.216881814740002 1
0.0146375773023861 1
0.553460212995187 1
0.165532963939191 1
0.0170792456685448 1
0.545294872751732 1
0.157300478268666 1
-0.011127424736101 1
0.00519294533563561 1
0.189191145710214 1
0.446742680354807 1
-0.0662770433928939 1
-0.00580883655924748 1
0.434491704393219 1
0.286605908887176 1
0.24777864402267 1
-0.114529222853912 1
0.47683718915313 1
0.181598464415138 1
0.00498166595633443 1
0.0736539504556441 1
-0.131050495141366 1
0.501927876606048 1
-0.18634121745446 1
0.0925052252298428 1
0.50364770752239 1
-0.180825203856392 1
0.181245819325864 1
-0.23478409786697 1
0.272574224400461 1
0.176978537213008 1
0.562277452873442 1
0.209664392119985 1
0.184629658978658 1
-0.280997198092311 1
0.257667678947619 1
0.316163009391077 1
0.383207587640631 1
0.0023463064546369 1
0.0770125874444789 1
0.108074745641778 1
0.793148840676676 0
0.452313286637911 1
0.67303614084195 1
0.864304620477816 0
0.149626640803003 1
-0.263351606092973 1
0.108915144366958 1
-0.148712021836121 1
0.391794510911682 1
0.0784163227680791 1
-0.11037314677214 1
0.334032215914543 1
0.0336465871192586 1
-0.177642868563239 1
0.259748222957856 1
0.0447296408260157 1
-0.0187253712899136 1
0.068997714592143 1
0.0785317686303412 1
0.160811386489766 1
0.356629169375229 1
-0.170108514038905 1
0.410809196822107 1
0.0313737498293711 1
0.0405868014958843 1
0.0294835792754021 1
0.543364168767117 1
-0.0227935605787202 1
0.210584265070866 1
-0.45440761814259 0
0.151739287868846 1
0.190545632181113 1
-0.0988904186877052 1
0.0871797003505753 1
0.149901329688311 1
0.343664250291213 1
-0.173932294748927 1
0.344297040246583 1
0.408169134812297 1
0.137002492492172 1
0.142225153976746 1
0.383730207758366 1
0.0851799203944448 1
0.493208572958522 1
0.223108744364628 1
0.442930298742947 1
-0.0348487202977032 1
0.0813715852360742 1
0.102980934775352 1
0.45782122529076 1
0.262422869451924 1
0.219421438589907 1
0.321164782599817 1
0.867894447407958 0
-0.216813020053568 1
0.146943313295129 1
0.707606844436365 1
0.138310405066451 1
0.347250402731574 1
-0.241567669891787 1
0.253465997346467 1
0.415022723224634 1
-0.24247739193217 1
0.125542931695746 1
0.350273023520509 1
0.279422066688035 1
0.0856233287019474 1
0.271288559320254 1
0.669454690702185 1
0.275818024880676 1
-0.358149106607455 0
0.324152410579052 1
0.070390456769094 1
-0.0865469349142327 1
0.449494021908173 1
-0.0750225446608776 1
0.303677279451826 1
0.0793565987993265 1
-0.212407989211156 1
0.318069771037716 1
0.17627020734689 1
0.529497101743505 1
0.446864859516932 1
0.186472893493871 1
0.0514624043174381 1
0.211063184984277 1
-0.0502362372571999 1
0.493820573602451 1
-0.162163370194594 1
0.246240111582187 1
0.313390104659066 1
0.0860564063408329 1
0.403474341050839 1
0.326430444607698 1
0.0847783699257452 1
0.572165090348357 1
0.440522425131627 1
-0.234994089178048 1
0.242877319846798 1
-0.0828788238724308 1
-0.332779866518724 1
0.256012810437687 1
0.221629347919466 1
0.0294503257615899 1
-0.14968974915726 1
0.0813778415445506 1
-0.119769985700007 1
0.409522742822525 1
-0.111070482446159 1
0.221558347707458 1
0.557609354798873 1
0.245892404365267 1
-0.285512790986418 1
0.437290864072243 1
0.580028224676497 1
0.191312962787111 1
0.258327803233357 1
0.499618851860418 1
0.271712887501879 1
0.64853177090222 1
0.286358673545 1
0.649162798814568 1
-0.0245007191292832 1
0.330939109375233 1
0.074201749273216 1
0.312254956107611 1
-0.0490741648851366 1
0.172928121547535 1
-0.174061191962944 1
0.215866428219354 1
0.0400891340323941 1
-0.091946214383059 1
0.351336148387927 1
-0.0485444298495504 1
0.00889295224285792 1
0.080729296944121 1
-0.306936284550246 1
0.663617859700429 1
0.35983788599372 1
0.0875798258659801 1
-0.0212902424640757 1
0.368020879518075 1
0.682164727570732 1
0.121516583449664 1
0.500644427717664 1
0.172913778704381 1
0.234822188831881 1
0.167748425575138 1
0.145868201302519 1
0.176931132124681 1
0.262177249341343 1
0.100203717017998 1
0.0519804282278676 1
0.365145816275333 1
0.223950183530832 1
0.00795539193189854 1
0.368972005307878 1
0.0213295529509389 1
0.0291623352408595 1
-0.406647097862698 0
0.175548585267346 1
-0.512536873062824 0
0.259353874259969 1
0.208264959513226 1
0.308634323580351 1
0.392745857588732 1
-0.0729434946959316 1
0.327629376704709 1
0.133800493665924 1
0.17629273446071 1
0.361404457551965 1
-0.308351017918843 0
0.66660696164871 1
0.559780712818436 1
0.118701424435156 1
0.202526600349807 1
0.628043901839071 1
0.168048894663309 1
0.221175414577858 1
0.373574023744503 1
0.0567752746473241 1
0.00400534074827975 1
0.3412798020209 1
0.220166259273011 1
0.129201175251268 1
-0.102054408173147 1
0.480482836553053 1
0.234775134365211 1
0.32497495481473 1
0.514228066075718 1
0.0867123422161794 1
0.384691935150113 1
0.54909615009802 1
0.0184704179896497 1
0.0859297258606685 1
0.459863835169324 1
0.0470346480550161 1
-0.298934326674778 1
0.199844611484479 1
0.405709096158892 1
0.110028461761952 1
0.293234081197206 1
0.0984715010706784 1
-0.0996655922388897 1
0.0053995543697108 1
0.430943539609952 1
0.190052783317653 1
0.0937742763881075 1
0.35189676413454 1
0.516309273925684 1
0.115348935927236 1
0.377110005096852 1
0.236039194246753 1
-0.0162170219229295 1
0.0605896544679366 1
0.0464833908373404 1
0.833134437726666 0
0.103947124485117 1
0.10435194199037 1
-0.30515538503151 1
-0.0809513079996334 1
0.0815379527000914 1
0.0233552568935776 1
-0.110958362879902 1
0.0371275211900737 1
0.064902229511933 1
0.0902097261903155 1
0.0687578950006195 1
-0.015769508459752 1
-0.206571444577181 1
0.167824455507048 1
0.111675547141608 1
0.437255724533335 1
0.00261918400001722 1
-0.0476640719451126 1
0.083676017772928 1
0.150159045973064 1
0.186061644021783 1
0.239646238720422 1
0.48941420582178 1
0.289448089549582 1
0.405767232004252 1
0.556479758525338 1
0.229490803886696 1
0.503370689003248 1
0.35251624147526 1
-0.120375047931153 1
0.554158067988796 1
0.21055845823274 1
0.855356549202565 0
0.353656236556225 1
0.722109751854681 1
0.0140820050494802 1
0.659378522581703 1
-0.108063974742564 1
0.0731126347153302 1
0.00492264754454337 1
-0.302045376134637 0
0.235774622072723 1
0.0230422270741204 1
0.117457148351417 1
-0.261758300713177 1
-0.291201311992667 1
0.111795611834432 1
0.330608327645736 1
0.423667418883674 1
0.362400756023151 1
-0.464284271462045 0
0.0356000345106926 1
0.166264379175615 1
0.125208827105306 1
0.600182606389458 1
0.0924045258385087 1
-0.324089141559803 1
-0.0415908026437006 1
0.294395640844196 1
0.477297442827087 1
0.635472103483153 1
0.319352971004223 1
0.458342387386025 1
0.460680560673029 1
0.132433496295729 1
0.166206446515787 1
-0.0326745570334004 1
0.683621790234279 1
-0.0495940852288563 1
0.905843241962476 0
0.272441855142937 1
-0.24202742952438 1
-0.0465234965012278 1
0.207580755314714 1
0.17417705604914 1
0.158823677253025 1
0.493598684637744 1
0.169201631556119 1
0.486701403289801 1
-0.351087145026632 0
0.275577161615966 1
0.0716143841013294 1
0.0193403515403859 1
0.458780785425115 1
0.344972627395193 1
-0.145622478060437 1
0.577290359706281 1
-0.107428131022966 1
0.472224055306017 1
-0.0376293830571781 1
0.13861181699489 1
0.231990299803056 1
0.240078417774413 1
-0.396946135584175 0
0.10031500313642 1
0.275013227588647 1
0.0499821294953706 1
0.265552735242023 1
0.146070544865759 1
0.0887278613671009 1
0.622234962730075 1
0.363306342418909 1
0.147961071582345 1
0.133175484642072 1
0.268780079981403 1
0.472933791606346 1
0.592855781491297 1
-0.0238268252816465 1
-0.0466597649964389 1
0.218823211733187 1
0.215790054797442 1
-0.0198288183107936 1
0.561831630727429 1
0.417829376674466 1
-0.507724932646478 0
0.860093343538061 0
-0.0493571188563886 1
0.433602642189511 1
0.333631077226036 1
0.342582308877865 1
-0.149930530516797 1
0.848155435921663 0
0.232810340125254 1
0.209096393353766 1
0.632866516435687 1
-0.0193037034570856 1
0.143348996640367 1
-0.0406549024743502 1
0.126836657810588 1
0.264410935309901 1
0.3471309919714 1
-0.249790707881104 1
0.0744740053772701 1
-0.19123221927796 1
0.216780134134271 1
-0.0658544918393662 1
0.107213466496825 1
-0.00334730302182011 1
0.489448177486839 1
0.309666541853827 1
0.14683874324248 1
0.0862765574588675 1
-0.281285520793137 1
0.389450296325603 1
-0.147169816635874 1
-0.0508364507202725 1
0.392798711616893 1
0.123418042731427 1
0.0736915104140988 1
0.173628654319759 1
0.518903236622297 1
0.602676432447816 1
0.233928434836031 1
0.561454810901595 1
0.113524102102271 1
-0.0644435669937589 1
0.522422991136953 1
0.0648729020285747 1
0.309512487394999 1
-0.052687194961251 1
0.256278077779239 1
0.492027650113156 1
0.171350363095094 1
-0.0450282160734966 1
-0.0225916386512219 1
0.565219688856104 1
0.0350326151642916 1
0.0498300033845779 1
0.309153001896494 1
-0.247566706213718 1
0.146114787128475 1
0.0675867103122891 1
-0.00408372403561535 1
0.284176559117806 1
0.146505129466265 1
0.162223980912067 1
0.30136977501626 1
0.263818324944783 1
0.292509510809412 1
0.44511458479349 1
0.712668050517718 1
0.216718351186129 1
0.690269899890884 1
0.0190094606734537 1
0.254217530970456 1
0.806717217209678 0
0.253550752025183 1
0.122626899007162 1
0.839790056857341 0
0.231005650418615 1
0.241455723346181 1
0.368273370867799 1
0.436514212131903 1
0.190530411416018 1
0.13725173444614 1
0.0163221390173236 1
-0.0741861667896421 1
-0.09857157260181 1
-0.457865523894956 0
0.264276795632948 1
-0.0806505015046435 1
0.372910887925819 1
0.485191424488595 1
0.0272264568372104 1
0.0454981997588707 1
0.01351402042854 1
-0.166757644777764 1
0.60942942817646 1
0.353440802361749 1
0.0120250397987552 1
0.0501722198108265 1
0.151080085634495 1
0.141157435173621 1
0.446426885934878 1
0.109819985228372 1
0.156123721034744 1
0.570916097145433 1
0.428679146298743 1
1.24285900756077 0
0.0951020521760432 1
0.113112569603156 1
-0.0606053378930996 1
-0.236207397777409 1
0.253663946189019 1
0.343649465209164 1
0.399322453099575 1
0.235217972944069 1
0.447959895153336 1
0.369083626571165 1
-0.196782094762679 1
-0.363330851058293 0
0.262881026570181 1
0.475885554318649 1
0.154298939946818 1
0.174970539518935 1
0.306461919730712 1
0.317190156408999 1
0.0285247995627684 1
-0.204839494982495 1
0.109180756897059 1
0.243637582435871 1
0.121076664706529 1
-0.173765705998364 1
0.506660995100061 1
-0.0236631079040289 1
-0.0080225154198543 1
0.332648317825238 1
0.304255119550874 1
0.59721156367553 1
0.533267223595249 1
-0.0203422602473632 1
0.423520634111947 1
0.41040490124089 1
0.089712684188086 1
0.439851893115911 1
0.293812338090565 1
0.0276456076302412 1
0.324815602480836 1
-0.0908489209009713 1
0.0267780732959677 1
-0.473490780163888 0
0.458433012768721 1
0.306691805014305 1
-0.0750105787316674 1
0.0691563691183495 1
0.0849871750267665 1
-0.0491346625406446 1
-0.0923226700841114 1
0.128342008106715 1
0.676845019158904 1
-0.0389516124674956 1
0.23208411527273 1
0.603492304596611 1
0.183888027180486 1
0.0257935181211053 1
0.352953691647661 1
0.605545924778434 1
-0.362780924085191 0
0.117416965428547 1
0.0459033210401699 1
-0.151473661282803 1
0.131462191606255 1
0.085077259245933 1
0.225067235486782 1
-0.0323668115189921 1
0.13725315503789 1
0.117482674521539 1
0.455576458727185 1
0.316651452920938 1
0.489851335501176 1
0.000561066252174836 1
-0.245090519040928 1
-0.0508437431907411 1
0.00927239022740864 1
-0.373863294978984 0
0.105612758822225 1
0.209687329679308 1
0.381345958765457 1
0.312718679802484 1
-0.0357461442302741 1
0.383661634605747 1
0.0966554893289436 1
0.26304878057462 1
0.145044083600025 1
0.270766914763137 1
0.0748841241833306 1
-0.087920770238796 1
0.296178431022743 1
0.182383174257752 1
-0.157841649754821 1
0.36970370498239 1
0.201903140943076 1
0.262558796060609 1
0.508302834686111 1
0.523683407335307 1
0.0825339635582461 1
0.111454192245452 1
0.078489170520228 1
0.463254101171379 1
0.283492951435363 1
0.268094701246354 1
0.155286923461024 1
0.200503886590788 1
-0.00944448770308836 1
0.139329558035271 1
0.380312469438879 1
0.190760758954439 1
0.185717982671475 1
0.0636412657600876 1
0.452606037381291 1
0.0734697699620217 1
0.0144348186741215 1
0.150563304046144 1
0.22574625622369 1
-0.376134205124111 0
0.698512421165155 1
0.135469150463284 1
-0.106821935910287 1
0.317075027069584 1
0.513494062550785 1
-0.194975168034774 1
0.113271265536152 1
0.319326220390352 1
0.0788694435054372 1
0.0601954082488 1
0.0531168419894411 1
0.404719061538116 1
0.40227498993628 1
0.601539701993167 1
0.155403877290219 1
0.0733595035240434 1
-0.282560574504296 1
0.530720889647615 1
0.213941781338121 1
-0.44889310541659 0
0.205462202191309 1
0.126889406464124 1
-0.198363835521614 1
0.413204536961463 1
-0.320904159629326 0
0.174950929607229 1
0.248978231889871 1
-0.124452469846789 1
0.179679096402249 1
0.658106966816209 1
-0.074291770023161 1
0.377041392099998 1
-0.174906937526372 1
0.61456536021859 1
0.0778922106663782 1
0.0453223414171741 1
0.223084482315666 1
0.359369510724616 1
0.0483270561476748 1
0.673424996893633 1
-0.280210951926851 1
0.2878111831004 1
0.37438686107798 1
-0.240243815920652 1
-0.424412314774157 0
-0.0175123357141512 1
-0.41111810700912 0
0.307233433848061 1
0.403561030846771 1
0.0684163991109387 1
-0.0142588257307399 1
-0.152520062537855 1
-0.0553306014480417 1
0.213685995220853 1
-0.241851969972918 1
0.209583232272772 1
0.128962791727649 1
0.447974652383445 1
0.316621792202644 1
0.272340383802576 1
-0.151589817675429 1
-0.222921450573699 1
0.569928840460354 1
0.270213212166816 1
0.188084897002735 1
0.0237578950485364 1
0.0303878610756973 1
0.315500739278492 1
0.215451295906063 1
0.31749928682686 1
0.180819271951634 1
0.0447440677889452 1
1.01412750445034 0
0.720937362105684 1
-0.153473696898243 1
0.358953797730603 1
0.0839037988364221 1
-0.100345980790939 1
0.0634578095705148 1
-0.160657968582405 1
0.32296929616776 1
0.754150989068528 0
0.0867473759390247 1
0.0500405444253123 1
-0.21974386188049 1
-0.408503783963808 0
-0.0846435137803716 1
0.301803779389528 1
0.297404853493208 1
-0.260869683525262 1
-0.348794601178053 0
0.338225570005149 1
0.523984289767072 1
0.126180823144654 1
0.323990320944923 1
-0.230332914745516 1
0.427559781130918 1
-0.349701928464116 1
0.618689714265832 1
-0.159900335437019 1
0.307614223318052 1
0.421771394704441 1
-0.285344833179641 1
-0.368367841912819 0
-0.163529626251467 1
0.264186713956936 1
-0.284153360955942 1
0.274965669363045 1
0.344023821677994 1
0.498670442243878 1
0.6517032905127 1
0.137100713198591 1
0.378900430256662 1
-0.0179043099690186 1
0.00705743749938804 1
0.442976679438762 1
0.133176390801884 1
0.13892849074326 1
0.255298941522442 1
0.440261557814443 1
-0.0596567193044031 1
0.118737314126464 1
0.102108742969422 1
0.16027753880405 1
-0.0225413898017535 1
-0.108490719403867 1
-0.0843987148147788 1
-0.16696121675891 1
0.272959734705687 1
0.224325672781326 1
0.592271551381518 1
0.649377639311314 1
0.0694967237360077 1
0.0484464959286685 1
0.228256122133076 1
0.111889830708687 1
0.0588018367045271 1
-0.0464014849923748 1
-0.106923595306746 1
0.303435785975567 1
-0.184221167809097 1
0.044338245396885 1
-0.194311078525399 1
0.0719754499857714 1
0.235255328611211 1
0.0433538615808526 1
0.237123212910146 1
0.0112531642280042 1
0.0595903610171524 1
0.267646579680004 1
0.0640961299865929 1
0.272684091607863 1
-0.131917611899423 1
0.248868843938494 1
0.0341728270179247 1
-0.7952514196423 0
-0.178513328449383 1
0.24026165808551 1
0.0227251185153768 1
0.0019306590891526 1
0.333229410666109 1
-0.109804153858762 1
0.32081060185665 1
-0.0874030442801151 1
0.10292635802505 1
0.52579401661316 1
0.111315153952252 1
0.119669041183575 1
0.388357061599663 1
0.366179695331426 1
0.162939906555279 1
0.145381203191735 1
0.266454128712262 1
-0.130167204928187 1
0.186002311545825 1
-0.108246997657743 1
-0.0796901847332976 1
-0.056862343180383 1
0.174087202689415 1
0.0400793678999072 1
0.264980298417078 1
-0.305748967062678 0
0.244076162476845 1
0.100793694087168 1
0.150401285953377 1
0.0766790007442736 1
0.0652661006994611 1
0.61360493896903 1
0.247281328424901 1
-0.063643872255172 1
-0.017178524660441 1
0.827928132801282 0
-0.484065740910163 0
0.257105150734186 1
0.12931604464388 1
0.272471687700277 1
-0.0297498986713853 1
0.0973607360225869 1
0.166505892905584 1
0.512556306598218 1
0.226089458733127 1
0.0690460606747162 1
0.399981793505712 1
0.554559155474885 1
0.479004506211068 1
0.595275359926915 1
0.23961608160438 1
-0.172381734262873 1
0.107458063760354 1
0.795345255141697 0
0.407797355810409 1
0.123150744381583 1
0.224924402093102 1
-0.371764420526212 0
0.664015133213709 1
0.75932561261654 0
0.629911245770983 1
0.0486203560868724 1
-0.916971414759622 0
0.304382146263501 1
0.190323758971426 1
0.357292334130555 1
0.38184102526928 1
0.00491464526161681 1
0.445109829669683 1
0.109114574284044 1
0.245594165327054 1
0.102840542028926 1
0.286234383550043 1
0.017873434172641 1
-0.292190196686911 1
0.34931698437772 1
-0.0998269363993844 1
0.181569765277184 1
0.615268873856156 1
0.128071350034744 1
0.153344951047839 1
0.112579031958483 1
0.0777239609186281 1
0.602715074061112 1
0.275911514257937 1
0.202538341402646 1
0.402411644192692 1
0.287232325359099 1
-0.0725538091012918 1
0.220347394040513 1
-0.0126130893105085 1
0.339375349278499 1
0.126025236383963 1
0.568336988683218 1
0.363517688349153 1
0.169895065831206 1
0.303989023547053 1
0.331139723039393 1
0.384959613241147 1
0.0275992650634659 1
-0.249234528448488 1
0.156568813013128 1
0.350176418382456 1
-0.213881302356969 1
0.290244433932452 1
0.831118298308692 1
0.234857904823586 1
0.496072437514232 1
0.301309799102053 1
0.325046503984555 1
0.830587762114889 1
0.31292207448747 1
-0.0249128028922591 1
0.36763578491055 1
-0.0286282826230742 1
-0.350123918850051 1
-0.119514506130087 1
0.62843643987533 1
0.650362756305561 1
0.391251868089896 1
0.352417157385707 1
0.534978416653248 1
0.195358771731059 1
0.112334955746881 1
0.370511756919562 1
-0.23871869943167 1
0.0685976832393556 1
0.466037678631725 1
0.0748515809085079 1
-0.11738321727563 1
0.151331811411686 1
-0.283921969805896 1
0.445965563600148 1
0.211233328775246 1
-0.151562843795396 1
-0.130839211917494 1
0.624757882763254 1
0.0289435402632618 1
-0.0264913880244571 1
0.454229358099813 1
0.159855269706857 1
0.302045413840475 1
-0.203403198993229 1
0.314575555605434 1
0.206606706464595 1
0.0692716361933541 1
0.128321594899828 1
0.0493055244728176 1
0.442502676639593 1
0.468752273796408 1
0.479755206180842 1
0.15009237030289 1
0.702252737647304 1
0.177033936468157 1
-0.206870193910828 1
-0.104985610524585 1
0.125468644571284 1
-0.0758877355482488 1
0.12873167030408 1
-0.0338977129322773 1
-0.116729124087242 1
0.204955357161704 1
0.17857300881802 1
-0.130547403938787 1
-0.205583954275569 1
0.243812333732367 1
-0.0620932320627735 1
0.753584216705234 1
0.525387011757372 1
-0.0810151061907612 1
0.117265560158298 1
0.667187826199838 1
0.0040735243903204 1
0.22833567960972 1
0.287765130441305 1
0.0178576598955068 1
-0.0798282410665744 1
0.204317235473429 1
0.254939990922322 1
0.540946657520788 1
0.18922992092442 1
0.32232081992482 1
0.217540911537128 1
-0.151014781290419 1
0.242280971115656 1
0.533898761525724 1
0.135789967356245 1
0.0830818963344352 1
0.226095818615093 1
0.0148421811439891 1
0.424519004235913 1
0.417996400839777 1
0.315099329750878 1
0.27395657269903 1
0.109882357646271 1
0.381147774603589 1
-0.101260473783863 1
-0.0916389585373217 1
0.325546535241841 1
0.81439387470331 1
-0.130342838911473 1
-0.155211655146538 1
0.0519875668848348 1
0.0264292007997239 1
-0.0900824162674018 1
0.25189455508143 1
-0.0211925156360854 1
0.433053043831692 1
0.373964519211347 1
0.463998665045233 1
0.292326519928984 1
0.554742074329482 1
0.483912676607821 1
0.0274090412878661 1
0.543467818872189 1
0.0727415231768858 1
0.134536517866806 1
0.224584325586591 1
0.506449108423312 1
-0.281357337390378 1
0.578156531281364 1
0.107299537031028 1
-0.0071452007615992 1
0.15294681968671 1
-0.189776229928058 1
-0.0288552306194755 1
0.0882329640373455 1
0.102566369008516 1
-0.00364267680350613 1
0.543560156903222 1
0.273167150283541 1
0.301509772964139 1
0.127766443380527 1
-0.116204603174883 1
0.253798197477746 1
-0.0497268515174225 1
0.533672889393826 1
0.677813602823616 1
-0.00988716522421422 1
0.123241506011012 1
-0.534993856985483 0
-0.368913577194082 0
0.0489805671339123 1
0.184164238777373 1
0.425483164565101 1
0.436827298913721 1
0.5190631552004 1
0.441969121611226 1
0.615700498948053 1
0.523120095025741 1
-0.112562221333065 1
0.291266080812491 1
0.170448288079893 1
-0.269720072600601 1
0.223643824812706 1
0.28925035333285 1
0.502140567448396 1
0.284548423216806 1
0.117213165590616 1
-0.147780275770064 1
0.0940827620931724 1
0.060684957160973 1
0.516867686958005 1
0.107541521595896 1
-0.199811707399386 1
-0.0890262440271015 1
0.110885645289369 1
-0.0247575092363538 1
0.441764789835561 1
-0.0140690881701504 1
0.269071439691994 1
-0.13004784267075 1
0.143559913472636 1
0.208471106020295 1
0.137815293089086 1
0.072785452248903 1
0.487135079222729 1
-0.15842766633662 1
-0.198744335211613 1
0.40496307439545 1
-0.369276201302725 0
0.272544560968326 1
0.285269979436539 1
-0.141676870654969 1
-0.0815127855912819 1
0.379119349590783 1
0.522167227453702 1
0.392922191669544 1
0.449299237803051 1
0.30322874455599 1
0.346276213325411 1
0.0999469698807954 1
0.157669105115571 1
-0.123102683925689 1
-0.142075101336206 1
0.226561995316193 1
0.445685228119757 1
-0.101110419800305 1
-0.0479703529211665 1
0.420284955645557 1
0.646541015988488 1
0.225418624028033 1
-0.104019389031598 1
0.134117873638069 1
0.390583065233829 1
0.396828097421333 1
0.128888270436562 1
0.303508359395545 1
0.123625751076756 1
0.362103591310774 1
-0.315471450003788 0
0.0579019213093586 1
0.0255948990008446 1
0.311537550240956 1
-0.502043636540102 1
-0.0036209916889872 1
-0.148303591725948 1
0.284221251938449 1
-0.0889000244040828 1
0.194647181851849 1
0.131095943013095 1
-0.196822319394388 1
0.532150014665929 1
-0.00470246005923575 1
0.2296506630054 1
0.13629569742168 1
0.300746318227762 1
0.300048930982243 1
-0.133652426483085 1
0.626051596607087 1
-0.264972288808915 1
0.0575972204953763 1
0.179336124044475 1
0.353960916351159 1
0.185116129668946 1
-0.0794743450623311 1
0.451511863488435 1
0.123837786885257 1
0.202460672954496 1
0.433653543681882 1
0.0923132894167225 1
-0.628473272358052 0
0.0293198438136369 1
0.435618673557591 1
0.26000641340601 1
-0.0712931649394823 1
0.133070124594715 1
0.450255210673757 1
0.282357475221039 1
-0.0561786929754898 1
0.324402129788497 1
0.183019108689125 1
-0.116186967650816 1
0.5009256061059 1
0.123345160271099 1
0.203677035279414 1
0.213369056931248 1
0.384538430248457 1
-0.179927273486226 1
0.688766286696519 1
0.0305367465892804 1
-0.348862236344871 0
0.120764069053356 1
0.341560116379159 1
0.333548629313612 1
0.398337309759701 1
0.0384017360193395 1
0.260783746767678 1
0.108620731867254 1
0.462936588539837 1
0.212059252005148 1
0.309241240271893 1
0.186280083963863 1
0.607427850768974 1
0.0387015950114119 1
0.159189661820314 1
-0.0554587632344613 1
0.244820572955473 1
0.184334828506841 1
0.344895619726298 1
0.0871752258037043 1
0.569741182260927 1
0.623979744234292 1
0.270323065384561 1
0.789543685005763 0
-0.0609246445710185 1
0.0918209838748182 1
0.454233409019283 1
0.270505455820285 1
0.262860672258362 1
0.0442302808511168 1
0.379724578834437 1
0.644964031890876 1
0.157808769898734 1
0.0977778147812785 1
0.142197274393233 1
0.0077058862553982 1
0.240135193918519 1
0.0412475933908348 1
0.373906133561125 1
0.32215704995675 1
0.131703924083043 1
-0.040058507559015 1
0.200218479806329 1
0.557467300949828 1
-0.172224001650059 1
-0.175687732251995 1
0.422417232443334 1
0.155507993086657 1
0.419976043876822 1
0.123010855986406 1
0.485939812265538 1
0.480589603606226 1
0.503831372571068 1
0.552973791441147 1
0.11139104185159 1
0.576165725732832 1
0.522337221602896 1
0.339888803365022 1
-0.0127585690761001 1
0.532422243498193 1
0.0852234488123736 1
-0.0523984404188503 1
0.151040555453086 1
0.0823275860718388 1
-0.269874073149083 1
-0.109639477556779 1
0.437012766642938 1
0.413360664255001 1
0.136193648260615 1
-0.0172218696729869 1
0.714684297056022 0
0.158252858638045 1
0.402482823890388 1
0.177491435661272 1
0.518377935015341 1
0.274487505888676 1
-0.154891539546424 1
-0.0437444112349518 1
0.321528020632121 1
-0.228158879450927 1
0.508577786060082 1
0.308005291387709 1
0.243603069787803 1
-0.0922830766667466 1
0.201382737540422 1
0.607923737880295 1
0.756192648832309 0
-0.102772775369586 1
0.0758478824353671 1
0.332463381879433 1
0.427706660664095 1
0.283101668053421 1
0.246416852841043 1
0.153483087000744 1
0.449620263086776 1
-0.156936373286689 1
0.0201425416863742 1
-0.00846911342416141 1
0.441786817798962 1
0.148574935773701 1
0.207286407360181 1
0.531237371487829 1
-0.246987083638022 1
0.155274118851716 1
-0.0844760225767153 1
-0.0801047110428254 1
-0.246773507163463 1
0.171670813969275 1
0.787213170485259 0
0.238901128179938 1
0.228808695324914 1
0.100521118276966 1
-0.123217809242538 1
0.209691037883185 1
0.0276894490709943 1
0.174413829407475 1
0.182413971422592 1
-0.493916791109504 0
0.845986886491303 0
0.265170056701624 1
0.176499078840123 1
0.200716657195899 1
0.448242704277258 1
0.327252364587007 1
-0.133101774645033 1
0.209753745194894 1
0.0774130000557848 1
0.105680323551562 1
0.484852758724138 1
0.660919579051448 1
0.256096631358867 1
0.0924606605625008 1
-0.131087591074936 1
-0.0934827412451016 1
0.00350191251421377 1
0.360122510477892 1
0.298958697176666 1
0.179384244390275 1
0.374708647690774 1
0.436666341345794 1
-0.0959041272445331 1
0.0547951339253982 1
-0.0500745136514687 1
0.089726805089058 1
0.266216995875678 1
0.321877388130698 1
0.247441877109333 1
0.510291899005531 1
0.319040782076618 1
0.216885352927274 1
-0.193647346813585 1
0.320161651471734 1
0.275353590201986 1
0.0237318863520314 1
0.699169449029876 1
0.741643179897011 0
0.410120299659895 1
0.517811650541813 1
0.49732993838002 1
0.115580846078712 1
-0.0917312330042923 1
-0.0334989396279108 1
0.221335647144115 1
0.0351084379297869 1
0.0992387253177474 1
-0.0550398566612029 1
0.473063114454707 1
0.104678228520974 1
0.585315245818647 1
0.199490505094445 1
0.458963146257815 1
0.147149420653798 1
0.143741303954855 1
0.612174150667288 1
-0.00624304833921553 1
-0.128910807153244 1
0.297092485238861 1
0.591057456763421 1
0.295984320205622 1
0.464126995796604 1
0.0807387430669706 1
0.118737620031533 1
0.731838583656027 0
0.715663535238243 1
0.580841584261644 1
0.285425823399191 1
0.257205907256443 1
0.011592017326998 1
0.128855516551748 1
0.580497753910974 1
0.36811136966045 1
-0.124254236206423 1
0.468640975900919 1
-0.227782779025306 1
0.346663813288609 1
0.131008069594347 1
0.376288142681799 1
0.050617015592914 1
0.201977230687731 1
0.370869254426304 1
0.167386209541535 1
0.708518397127381 1
0.0149335800362745 1
0.202309539701325 1
-0.145153600278057 1
0.0496714118663695 1
0.0480997486524266 1
0.0296555979524438 1
0.36370659791523 1
0.244026242328599 1
-0.246640292374658 1
0.242344276452847 1
0.231239674661487 1
0.268576695765853 1
0.0928531291956285 1
0.199376695309423 1
0.720725799000917 1
0.115466604342899 1
0.365403255651592 1
-0.476061009357036 0
0.146364856371128 1
0.608667498977794 1
0.0429429976412807 1
0.169898269916203 1
0.108436022167801 1
0.581254082110016 1
-0.0129504327420782 1
0.43440042964614 1
-0.0488523967828566 1
0.626954584389203 1
-0.0536289247730538 1
0.276614613020268 1
-0.0815142880796244 1
0.385486073653154 1
0.0298701617488662 1
0.741755234860247 1
0.176739456230777 1
0.213404637672415 1
0.365495144793886 1
0.336050072371145 1
-0.209836686475143 1
0.513424605906577 1
0.420777745694975 1
0.260913416576312 1
0.479579072534572 1
0.326488610572748 1
-0.0788646524740014 1
0.308972686766025 1
0.0770173458266733 1
-0.1887993984277 1
0.170421414150125 1
0.0793675014306436 1
0.0149369551002029 1
0.511098598875813 1
0.466319071681863 1
-0.267439739999451 1
0.42077279981363 1
0.202870297695236 1
0.669004209549096 1
0.51032917302243 1
0.182656051280314 1
0.0335555386495159 1
0.167272554867059 1
0.165021430109753 1
0.144263566147195 1
0.250414675751747 1
0.191583574395078 1
0.282057417433019 1
-0.215989388687315 1
0.392938229266541 1
0.16872643291608 1
0.519471237245788 1
0.286733718162534 1
0.218229935802662 1
-0.0881686649265838 1
0.168677406554285 1
1.03277910878584 0
0.335659279245732 1
0.5160636553458 1
0.222679045411341 1
0.531424258611986 1
0.235059779290311 1
0.0536841857378914 1
0.124722988345431 1
0.0451969891438772 1
0.829333051575014 1
-0.0715965293291615 1
0.154055011220735 1
0.111832827605039 1
0.112717828234107 1
0.411742327158506 1
0.707996709863442 1
0.466923770509658 1
0.139397379790678 1
0.215685672847704 1
-0.0332382170441744 1
0.460361268525054 1
0.12546147059041 1
0.340205339035871 1
0.164687945637872 1
0.121207283504633 1
0.0170283937634769 1
0.635977912305816 1
-0.186249541615137 1
0.679374518415344 1
0.254880544949828 1
0.476229079581511 1
0.115364399027095 1
0.824593351233409 0
0.184411341383448 1
-0.302035527709541 1
0.461750156424677 1
0.0963192415909768 1
-0.0895852300922423 1
-0.168039884131054 1
0.0645463197855023 1
0.280089819330258 1
0.140842690885305 1
0.358731643983892 1
0.178404323700378 1
-0.25541973147778 1
-0.335227653163112 0
0.0921777053575011 1
-0.277291492231438 1
-0.0244133497092184 1
0.0107074799116957 1
-0.401344069553108 0
0.727181925282115 0
-0.233040660586156 1
-0.0997411405958214 1
0.0564429829187051 1
0.0386437388586589 1
0.324162940997783 1
0.102782250309101 1
0.0330858301542841 1
0.0291945489520184 1
-0.0873738569661811 1
0.147828493118308 1
0.0249218142825309 1
0.269960894832953 1
0.455826579225973 1
0.0628211976800715 1
-0.219691652384167 1
0.511467954358709 1
0.336517390182505 1
-0.0171435639286672 1
0.126631992699509 1
0.0841050288034554 1
0.167848458874224 1
0.365576941130114 1
0.261531013267197 1
0.354742872949806 1
0.257054219130536 1
0.477377248409995 1
0.0838224356851027 1
0.201715742750602 1
0.432916362648726 1
0.308646481714312 1
-0.10267382776373 1
0.438049306269681 1
0.0328981167354358 1
0.105263351696943 1
-0.148381252996602 1
0.288738303190749 1
-0.110465927826622 1
-0.0568292988379175 1
0.34713627059812 1
0.0982410546464359 1
0.0281963902027724 1
0.192251808777474 1
0.308811514485481 1
0.106816470564169 1
0.143380683615252 1
-0.0889893048599973 1
0.213520088072343 1
0.221265502433002 1
0.491892068948345 1
-0.201703589802128 1
0.488017874326062 1
0.358151459750099 1
-0.0406224486276884 1
-0.0225168213961403 1
0.182570588457799 1
0.390712672236544 1
0.0137634565988845 1
0.173351001450649 1
0.692453064735338 1
0.190276884590234 1
0.10692836924122 1
0.163831483104353 1
0.173747980104906 1
0.152445909888829 1
0.43344106378185 1
0.0143060163772817 1
0.00211315400531564 1
-0.0290195358035488 1
0.110876784843144 1
0.135607234599335 1
-0.17102966969362 1
0.11123816279112 1
0.162579310465896 1
-0.177346281558925 1
0.349057194497841 1
-0.443354413455768 0
0.0224616088167102 1
0.0321836732459947 1
0.479695265959008 1
-0.062782736596825 1
0.057123102067605 1
0.211252960087303 1
0.0322050920109657 1
-0.0145768761061203 1
0.561543596359605 1
0.259821666346169 1
0.105959660093215 1
0.722857965191801 1
0.032322516789854 1
0.461953975525606 1
0.216019608553452 1
0.247060132674125 1
0.586579261528701 1
-0.114095543802733 1
0.120676097794185 1
-0.124398942642911 1
0.286458680905937 1
0.356340336099046 1
0.614306871695085 1
0.386046219283541 1
0.628961799405923 1
0.401653269258059 1
0.130698643517342 1
0.00107799221831039 1
0.316778587403828 1
0.285966085979631 1
-0.0805984707405948 1
0.263813477450769 1
0.133465889868933 1
0.0886605103840495 1
0.0543688450931408 1
0.782366194584454 0
-0.0912571839495118 1
0.446054390361145 1
-0.100250122510938 1
-0.288471982474686 1
-0.196441597643895 1
0.448524584619455 1
-0.207323324512147 1
0.617581297769596 1
0.4875245048261 1
0.618398395675145 1
0.114837102882999 1
0.196507123471931 1
0.302753910724419 1
0.0292471973307675 1
0.0165441097091469 1
-0.0315247556861333 1
0.40602800210357 1
0.204935096715358 1
0.147362144310231 1
0.0886429684262534 1
0.538762028431371 1
0.423251436189432 1
0.064503826246095 1
0.162763551520095 1
0.399827410924258 1
0.344008668484884 1
0.497178407190486 1
0.269039987806122 1
0.142397029159021 1
0.0890921781809641 1
-0.100862024564071 1
0.679864004585494 1
0.300871457700879 1
0.478584670969011 1
0.499786491717257 1
0.0491302398455796 1
0.56590459875164 1
-0.203840434685306 1
0.164606933296791 1
0.556680647023471 1
0.374947767746011 1
0.35976111319557 1
-0.4373508359855 0
-0.0750972940900754 1
-0.0728044304491043 1
0.275367922788272 1
0.358460549354561 1
0.190814053539529 1
0.275204482384544 1
0.364575203832566 1
0.142887056182991 1
-0.0186723965212033 1
0.300812657059626 1
0.0600120783829354 1
-0.185944918022766 1
0.318051047051496 1
0.245047365900678 1
0.361756596282226 1
0.192982882304586 1
0.261636206101732 1
0.103345917712388 1
0.367958354385196 1
0.478021610062227 1
-0.198444423437996 1
0.169111659744318 1
-0.282748862241391 1
0.515492250253346 1
-0.0376798993702279 1
-0.0715295702521206 1
-0.158932261623443 1
0.462153026812741 1
0.041397852262713 1
0.509599477674213 1
0.154865949972943 1
0.144661797704145 1
-0.261360740511692 1
0.465529020975387 1
0.547567683618108 1
0.295631131644484 1
-0.133944156620784 1
-0.313482986313571 1
0.132934735960574 1
0.0993398874204305 1
-0.00970610218935952 1
0.264106726835436 1
0.165157309573435 1
-0.374945113316437 0
0.456891616866022 1
0.00608971360729031 1
-0.103575679389016 1
0.218131740238673 1
0.16051538733387 1
0.0188134208641653 1
0.0111527903070876 1
0.518432838266344 1
0.305879763819039 1
0.444938997883163 1
0.176617551674369 1
0.140790036026749 1
-0.000175147739333317 1
-0.160851799981698 1
0.61241524661038 1
-0.192726177292671 1
0.217102058607044 1
-0.0357439303702632 1
0.0143003315211396 1
0.388321970378073 1
-0.109068479339777 1
0.251813008052534 1
0.0845358528319989 1
0.617367377928294 1
0.630775986873582 1
0.443945013518245 1
0.0433801641499673 1
0.303269583802205 1
0.142334402378616 1
-0.18298719074491 1
0.233170036460579 1
-0.0524976758494506 1
0.225973497322918 1
0.121548801360729 1
-0.0394826320386115 1
-0.0746263765260738 1
0.808698839881455 0
0.234223800255946 1
0.373896348813981 1
0.146727699509842 1
-0.071001746673332 1
0.363122816455105 1
0.452804943060904 1
0.161075732667082 1
-0.0980071691678138 1
0.0189794432437155 1
0.494597411964485 1
0.688668208610497 1
0.299867907939466 1
-0.330431775379938 0
0.549594304317379 1
-0.223233645081153 1
0.493666209175297 1
0.0831244510222723 1
-0.0961117772180514 1
-0.0420987285598194 1
0.352136093734193 1
0.391718015023879 1
-0.0100433469361065 1
0.404771446180797 1
-0.00158303533480023 1
0.383515326424837 1
0.492020087622236 1
0.184147574249588 1
0.185465893810568 1
0.323935630051116 1
0.453810948935116 1
0.216218195580746 1
0.0684683545356144 1
-0.108108680413423 1
0.0648332488733441 1
0.341395070429037 1
0.134819659784325 1
-0.0237117708673671 1
0.140849009885204 1
0.707810060806488 1
0.227660134720119 1
0.0948660420331878 1
0.174454289613056 1
-0.150592356344549 1
0.0980363229099202 1
0.320275326831815 1
0.199210576814427 1
0.196654154724319 1
0.431589169219772 1
0.0708759623910116 1
0.0447606413066067 1
0.125595586642845 1
0.0222213494926801 1
0.045639866996422 1
0.636414264693908 1
0.284534179246749 1
0.418641000255389 1
0.255198238535997 1
-0.170832506816493 1
-0.0162760483941196 1
0.276031645724709 1
0.27486246620745 1
0.440708051853153 1
0.118751353055497 1
0.368196339965861 1
0.445581291305824 1
0.162756765960459 1
0.0545792631453471 1
0.163089901040049 1
0.429830036369742 1
-0.128104460507981 1
0.0325034878424272 1
0.241484658177687 1
0.167540722879841 1
0.152108179780483 1
0.681269196657541 1
0.596952283858322 1
0.85028589937549 0
0.20282736002083 1
0.590672439518361 1
0.455346386599643 1
0.475542305557862 1
0.317818501460565 1
0.391809245214714 1
0.658850095405547 1
0.289758501408788 1
-0.247452767099401 1
0.0879169863267592 1
0.355077043137849 1
-0.17013612774196 1
0.16671541737231 1
-0.00617983628161455 1
0.339850025430303 1
0.102914038074589 1
0.574433283667502 1
0.426781885895513 1
0.198214498424657 1
0.0531818041734404 1
0.159944731906491 1
-0.00922600348755413 1
-0.19533869054068 1
0.544373243076206 1
0.464467106050114 1
0.217891486531729 1
-0.126953930167837 1
0.605990049401512 1
0.501759260227469 1
0.218515283765448 1
0.329721548869552 1
0.195616317792091 1
-0.0125498061372833 1
-0.155768851318976 1
0.0755137490270085 1
0.377081676895568 1
0.0665366760316521 1
0.0550546227502336 1
-0.183910186132736 1
0.568049463619983 1
0.229458684879819 1
0.43491247801242 1
0.234758775182668 1
-0.0910839544126888 1
-0.117714264669516 1
0.159792314361954 1
0.0546345412550814 1
0.358969205334784 1
0.278603200686456 1
0.323564789295995 1
0.238457502711107 1
0.202538737786111 1
0.434939685313462 1
0.143259939468455 1
0.0672959793352503 1
0.174973895270384 1
0.0232308952516254 1
-0.144820859543604 1
0.142185920159276 1
0.386192031880845 1
-0.242526252705505 1
0.854855666436198 0
0.120906703148886 1
0.186527133344791 1
0.000256264611535013 1
0.624901246300655 1
-0.0514083805716409 1
0.126066120838368 1
0.100756752829081 1
-0.184820602465624 1
0.0964542207268422 1
0.193250968455162 1
0.0222939260621277 1
0.106554878361632 1
0.0771613440012972 1
0.106485285801018 1
-0.175825171077168 1
-0.0369731377915043 1
-0.0304691088995198 1
0.295949101435382 1
0.128346062025233 1
0.0998405641171631 1
0.0261528976602318 1
0.639220283616909 1
0.0731943283271061 1
0.0128669750989391 1
-0.374905774903489 0
0.140801907812213 1
0.458585173521702 1
0.189798504674365 1
-0.190521073700052 1
0.306192047543354 1
0.265099249651848 1
0.0442844726980647 1
-0.0014280785262896 1
-0.015792350970712 1
0.524011069736921 1
0.402619113650584 1
0.148931349953334 1
0.398461140338824 1
0.158342401308152 1
-0.189236600371906 1
0.158755079094891 1
0.0495019285090869 1
0.245586266877419 1
0.0254202913568883 1
-0.212461383757519 1
0.066242619534841 1
0.219502731961729 1
-0.165822430890179 1
0.278504940769397 1
0.0856515865177696 1
0.120049514986212 1
0.320580727386938 1
0.346533148159948 1
0.370804764533985 1
0.334723486283285 1
0.0331097065787662 1
0.211839684367152 1
0.215851288814936 1
0.109278300978592 1
0.256759604738958 1
0.229407775381277 1
0.124221081010299 1
0.240531846484554 1
0.0721862140332203 1
0.565660450589438 1
0.231810848506799 1
-0.317373333333378 1
0.665207538349822 1
-0.228431413293404 1
-0.230645007066137 1
0.325812799827077 1
-0.220176607930403 1
-0.138027910703216 1
0.110382427028365 1
0.359731823989545 1
-0.0162781471728128 1
0.0292579253822172 1
0.774046992666838 1
0.275109301757859 1
0.324997600971802 1
0.01780371818665 1
0.723909401830977 0
-0.0586808449972587 1
0.424833252522772 1
0.284885238321856 1
0.595883032055574 1
0.138125521494535 1
0.379523464448655 1
0.309533755590368 1
-0.130931581791281 1
0.368640587190117 1
0.225021639811419 1
0.123661752166825 1
0.125680564705014 1
0.0908923772988382 1
-0.212729550690432 1
-0.260964335071966 1
0.116750354663122 1
-0.694631960375265 0
-0.04682995955363 1
0.17479397463855 1
0.187834896151554 1
0.617637963217439 1
-0.278150207329925 1
0.10052197312311 1
0.372932781620407 1
0.383401279591653 1
0.0588372506637374 1
0.419998474881543 1
0.299455543260353 1
0.313030342566381 1
-0.130173258941282 1
0.083853628242593 1
0.246170228002034 1
0.338675958489093 1
-0.233916590168957 1
0.712114866736022 1
0.24639223634571 1
0.179388177952299 1
-0.0380794601796232 1
0.387386976967835 1
-0.376961707641979 0
0.139788197301665 1
0.37793376403329 1
0.279106354923611 1
0.3047251173615 1
0.109869444139569 1
0.354989272141826 1
-0.0404167560533195 1
0.363003533416165 1
0.129705940875324 1
0.108993747222356 1
0.601202942774721 1
0.250919402089061 1
-0.0741005244809552 1
0.41845554197215 1
0.591535050713522 1
0.168237636571763 1
-0.297294928564365 1
0.381538429274309 1
0.369573420723998 1
0.0993208473569923 1
0.193036607796167 1
0.301168189634792 1
0.171981985164828 1
0.469281053252285 1
0.0993228531636136 1
-0.0904815175890637 1
-0.220877169229794 1
-0.110011129863843 1
-0.0200886673895202 1
-0.0492452994890415 1
-0.307225065090248 1
0.0813386346084489 1
-0.2433690393929 1
0.143879754295895 1
0.378228650910289 1
0.374754719880744 1
0.231203692156856 1
0.114718409742545 1
0.351324669302636 1
0.561658799458379 1
-0.364402186065822 1
0.34508626879273 1
0.109135563559282 1
0.286302374610568 1
0.266283358817907 1
0.256493731856525 1
0.00610638749930336 1
0.133315166599511 1
0.235270076417285 1
-0.0810558087083162 1
0.177139787025986 1
0.0967403951754117 1
-0.019941666078495 1
0.0548953954636514 1
-0.140854117130456 1
0.562662350084424 1
0.390314187884772 1
0.0409852632509862 1
0.210749280155889 1
0.212432707631444 1
0.531446753683761 1
-0.00648745491424553 1
0.0844571051947532 1
0.403648913408467 1
0.411080998985575 1
0.0987256692223128 1
0.739937120023651 1
0.505794581694421 1
-0.102947328889609 1
0.258321365206602 1
-0.322835337997954 1
-0.216266196483421 1
-0.119370414518026 1
0.131353444625536 1
0.252264734600419 1
0.163971568536453 1
0.286608009717649 1
0.326771526788581 1
0.192168943141132 1
0.250078791775382 1
-0.092163359274059 1
0.706956694598786 1
0.457814737953838 1
-0.115634506790542 1
0.0230230208303958 1
0.610938828588057 1
0.205841189539554 1
0.283022089640365 1
0.404667391906133 1
0.368489145791096 1
0.170937358597384 1
-0.0630858072149783 1
0.261652392202748 1
0.633910694421405 1
0.458729612655474 1
0.360555913297064 1
0.329593187018089 1
0.541394297769283 1
0.0191630099317771 1
0.283383566561736 1
0.0131138042510826 1
0.180317970601178 1
-0.0461305525755698 1
0.183036253504658 1
0.174164175399403 1
0.0682518178119266 1
0.172705436903427 1
0.202705699272375 1
0.113064855741976 1
0.437543308636534 1
0.0376025876028105 1
0.360373699211109 1
0.238353574315585 1
0.376629802361436 1
-0.139295718944155 1
-0.0814384037648648 1
0.402255104058625 1
0.107727103558961 1
-0.132459437496208 1
-0.112576794279216 1
0.0161163792045007 1
0.594217954726311 1
-0.210171350961423 1
0.423008389072775 1
0.154374542625583 1
-0.0198735444121362 1
-0.0334691398879213 1
0.516317503349637 1
0.103090328962154 1
0.242551323010709 1
-0.0569486440500423 1
0.471541672571443 1
0.0378609418193683 1
0.0452850862479826 1
0.470778868367919 1
-0.390745182662773 0
0.297603667391998 1
0.0814910625667221 1
0.487112294486305 1
0.542136398220538 1
-0.274353894821563 1
0.0599271223933911 1
-0.0925957204999647 1
0.0435088566381942 1
0.0115289261310752 1
0.173220172643795 1
0.303663729727451 1
-0.143455318533628 1
0.223675361826004 1
0.471784429449174 1
-0.0288389182786347 1
0.304835910913689 1
0.282537692411921 1
0.526321069790252 1
0.292833917569426 1
0.712506774693002 1
0.392878183089101 1
0.40961791018809 1
-0.244608244609211 1
0.00510962918541276 1
0.297332488150668 1
0.471341712964522 1
0.0935622073064353 1
0.50985127945218 1
0.139820334670234 1
0.479958643372976 1
0.099288971065433 1
0.399593111417871 1
0.510447291703499 1
0.583590740408894 1
0.240856319156994 1
0.230432217505398 1
0.230942671691755 1
0.465587451579506 1
0.427427442266343 1
0.264518859779091 1
0.53046974160014 1
0.290776799063963 1
0.191027662944844 1
-0.0536468852342355 1
0.400535994505687 1
0.539493230183868 1
0.470256596317243 1
0.326893089889664 1
0.100007118621912 1
0.202794695494047 1
0.287266251468575 1
-0.0835505047141641 1
0.0298076285764461 1
0.338840147886888 1
0.425406864708376 1
-0.00673532908099125 1
0.214294988965637 1
0.451720032734644 1
0.860657626812205 0
-0.420209803004077 0
0.436608196861133 1
0.105274838690164 1
0.462641172868144 1
-0.069264346334618 1
0.129667569292511 1
0.231724784106108 1
0.286029043683753 1
0.361602135950163 1
0.547614185124989 1
0.094466256597208 1
0.353485822947382 1
0.297918435805092 1
-0.0479575902132159 1
0.700394489447503 1
0.197412050140532 1
0.188398856770599 1
0.436638962579149 1
0.753162300328611 1
0.301191613816954 1
0.502791868402332 1
-0.0547584802939804 1
0.0625028617783746 1
-0.116503373120085 1
0.195021203932389 1
0.197268535103525 1
0.519119065770098 1
0.370374888762743 1
0.262623387500722 1
0.111046000272043 1
0.301616123612338 1
0.247367250838001 1
0.62532139066998 1
0.25339312190239 1
-0.0794768560154848 1
-0.130619323496342 1
0.386910703303238 1
0.208979340129339 1
0.532816870233044 1
0.404262458822456 1
0.231184754133402 1
0.548732736820064 1
0.451619000549151 1
0.0866508636012647 1
0.559845817527585 1
0.467399536004145 1
0.370438849112016 1
-0.106835274126813 1
0.278762462387016 1
-0.196790273633975 1
0.548110152693374 1
-0.121654444009952 1
0.302415589677251 1
-0.342119082438211 0
0.208324455384087 1
-0.192995534189558 1
0.260151084392224 1
0.354499158710042 1
0.0716570933774886 1
0.129892234281874 1
0.533154058581159 1
0.13646753922983 1
-0.0822407891802241 1
0.145120111476804 1
0.252184588466567 1
-0.254992445445381 1
0.483233711753313 1
0.34329119620015 1
0.44143254603318 1
-0.0978936784912184 1
0.0295551839089957 1
-0.0427583694787683 1
0.275351855392224 1
0.165875433999449 1
0.12992346190943 1
0.253382811235827 1
-0.00672954476678218 1
-0.0674855195447702 1
0.233468868450442 1
-0.0421541329991841 1
0.599557284653133 1
0.0188036809130555 1
0.372312375906444 1
-0.0836263099239498 1
0.353949937454678 1
-0.00191960783829765 1
-0.00618874377559375 1
-0.329621301741367 0
0.572634218893259 1
0.0109272439849088 1
0.329355663704335 1
0.105533441289034 1
0.490536457514851 1
0.242105915991359 1
-0.424116770511484 0
0.54149827832353 1
0.523593037641148 1
0.186226126193567 1
0.0221082463344288 1
0.492751480772871 1
0.370925602818785 1
-0.23064852653655 1
0.229565878512828 1
0.548122656782475 1
0.293372132959855 1
0.218796759034328 1
0.528694874359238 1
0.534207711548378 1
-0.0606889722397887 1
0.17939421661159 1
0.222973455910754 1
0.431721379637963 1
-0.124642443486906 1
0.0592122433468533 1
0.388582274400738 1
0.172970014126016 1
0.499667405061065 1
-0.131216658441728 1
0.128355186008543 1
0.84570496728706 0
0.196881933082115 1
-0.0306287108188142 1
-0.0737887634607697 1
0.00136130588360442 1
0.73168902016691 0
0.0537810511381628 1
0.439313721764938 1
0.0579220029342858 1
0.433059271876485 1
0.756320997268711 0
0.0085686805450314 1
0.0681647333456895 1
0.233492302993206 1
-0.295292608827968 1
0.222683985114387 1
0.0504273994820315 1
0.388877140868327 1
-0.0704312413338523 1
0.257566727700248 1
0.000316127141784785 1
-0.127139879443704 1
0.22658231384695 1
-0.00238099660556791 1
0.157523055351025 1
-0.0977517197333668 1
0.384522661252514 1
0.682368894389923 1
0.190052912998888 1
0.221592011655443 1
0.143891750649105 1
-0.0107149880583828 1
0.30263688330459 1
-0.0541696607353847 1
0.424415129107948 1
0.286210596991655 1
0.197413619247178 1
0.362784908932367 1
0.367280961821873 1
-0.211320151982857 1
0.0794283756255921 1
-0.194508627131699 1
0.571069565808028 1
-0.0628881932567834 1
-0.102296153353451 1
-0.416470323708024 1
0.564646005180178 1
0.264900811490255 1
0.292558724858413 1
0.130555569700799 1
-0.300483298279667 1
0.100082249843894 1
-0.0191719514663544 1
0.733971425473481 1
0.493757311627881 1
0.405448483651543 1
0.278835749586751 1
0.206324952299976 1
0.0591826182963066 1
0.843011198817878 0
0.353463700926592 1
0.270537117239637 1
-0.150501709266481 1
0.393072845914404 1
0.354447777549107 1
0.403835225321318 1
0.122649243604649 1
-0.0208317613916332 1
-0.285895501428509 1
0.183437999036068 1
-0.15750187766458 1
0.504615815756561 1
0.334037401761945 1
0.361685442707902 1
0.51621003292849 1
0.229045183228109 1
0.357554800781738 1
0.048249716927536 1
0.340506299270191 1
0.436810459000453 1
0.0653307620768766 1
-0.0669995380710556 1
0.718368097231778 1
0.754990949059079 0
0.0655770555158226 1
-0.198458983895309 1
0.00610854056752587 1
-0.164086406795763 1
-0.940700982905932 0
0.372493432315104 1
0.638565633662822 1
0.320354658352569 1
0.354656500610745 1
0.2064072049235 1
0.267555714915092 1
0.145389038525897 1
0.260109492091011 1
-0.0821294855178328 1
0.122365028938061 1
0.315686086826705 1
0.300667080226121 1
-0.137576334398297 1
0.252150358407845 1
0.0472298046194073 1
0.357490943050065 1
-0.235007565526147 1
0.550801259715785 1
-0.137553436241506 1
0.246410899347225 1
0.304329773811546 1
0.460165804871668 1
-0.134388490028653 1
0.419170446107875 1
0.22770547392691 1
0.211534395053579 1
-0.0694901680867837 1
0.0746463481957979 1
0.1897666912815 1
-0.110805766587881 1
-0.0645342883581065 1
0.126646584620084 1
0.542575407783166 1
-0.207569857782402 1
0.347178491903707 1
0.252519880568289 1
0.284956105133797 1
0.474669484903014 1
0.379104638789729 1
0.0694405125980796 1
-0.155219876889898 1
0.221018070482796 1
0.0235556673015956 1
-0.120589279808201 1
0.145398717397182 1
-0.00108692295642957 1
-0.0731988116824199 1
0.00587543317200913 1
0.238786741961275 1
0.204232167913038 1
0.672090283298306 1
0.522906057373807 1
-0.0906481469608451 1
0.342904474369788 1
-0.24744309966012 1
0.773778539282497 0
0.484453338576648 1
0.207155750767641 1
0.535299038520628 1
0.353166391594493 1
-0.188471238857604 1
0.540861131372775 1
0.114492521537623 1
-0.0076100616811304 1
0.0447431034164971 1
0.515381340718278 1
0.476206427408749 1
-0.492470877810735 0
0.0939615866700765 1
0.48301946340951 1
0.540251967877887 1
0.199239454377756 1
0.021826565721606 1
0.822458306167492 0
0.0254904193223217 1
0.61669651789459 1
-0.0313492905510694 1
0.0425503475490648 1
-0.104802700948601 1
0.516866819417159 1
0.0666818356132168 1
-0.229903898408655 1
0.64301546002461 1
0.202338408949473 1
0.528166857890664 1
0.258116493158617 1
0.277399967278818 1
-0.147054827536716 1
-0.0337134378001024 1
-0.0823282802983937 1
0.0960591564984129 1
0.0728332934109509 1
0.577534598490007 1
0.294401099050267 1
0.125465529241342 1
0.752144208700691 0
-0.30340703017413 1
0.127553967704092 1
-0.202276231019686 1
0.285558159509857 1
-0.0382967807706886 1
0.0275980204417801 1
0.21757769000819 1
-0.0706752910664633 1
0.27929711749663 1
0.0831035182660741 1
0.0853469392477233 1
0.240997887435026 1
-0.158818966739383 1
-0.371078578447723 0
-0.249606882869761 1
0.309665320854945 1
0.037841344603439 1
0.00340640321969977 1
-0.0377870275264898 1
-0.0613351512638295 1
0.419100406529633 1
0.654429951054464 1
0.560058940676981 1
0.110918620618501 1
0.0419394988142944 1
0.386278954429931 1
0.145243187314148 1
0.39494244700912 1
-0.053270892391729 1
-0.191656519693175 1
-0.00882688202323848 1
0.353489149109517 1
0.136812024081911 1
0.357736154905743 1
-0.093058762624399 1
-0.0602502671547256 1
0.184748400393326 1
0.29201525851531 1
-0.0443208512519118 1
0.0887008322374643 1
0.0244030795606394 1
0.142114249444453 1
0.538096059418735 1
0.532041862389414 1
0.169960669022184 1
0.0829316331501385 1
0.731206415405528 0
-0.390352697303455 0
0.206940608268278 1
0.410153728606391 1
-0.134430091331725 1
0.182084795657572 1
0.156142747683114 1
0.354577770009332 1
0.0317440188897295 1
0.519732559317164 1
0.417743656759725 1
0.0544136297379613 1
0.685856137524127 1
-0.0772537981432231 1
0.219984671358947 1
-0.014103791024327 1
0.140718981463219 1
0.0977774607001613 1
-0.435257471681141 0
0.339570698474899 1
0.206614436137568 1
-0.057698428937043 1
-0.112764783753546 1
0.01216953743088 1
0.132147435179936 1
0.380329799882945 1
0.826476039875588 0
-0.122064069874584 1
0.545146773140094 1
0.331402260225013 1
-0.0678156931862646 1
-0.0119906464906837 1
0.387717763945887 1
-0.0296071242883992 1
0.442615048082391 1
0.601211535129327 1
0.0501466685327761 1
0.181384810552133 1
-0.242780137215012 1
0.114144118826472 1
0.24744711749029 1
-0.111626691243735 1
0.24725382483244 1
0.16048775791896 1
0.0319401875636423 1
0.297663890045413 1
0.0748422941327092 1
0.208597360611983 1
0.138978680999981 1
0.229965589307187 1
0.188262873894552 1
0.295883541784594 1
0.233054506809605 1
0.0160219402212347 1
-0.0361438447033471 1
0.204204209997739 1
-0.0345045158706408 1
0.357481057890379 1
0.276880498490334 1
0.411124153960345 1
0.399458735294371 1
-0.000107502909578738 1
-0.0345086978590197 1
0.702515184742534 1
0.126110011499921 1
-0.0508180560863836 1
0.133843066004292 1
0.379784693253959 1
-0.189279557504698 1
0.492211514788122 1
-0.0813213726867755 1
0.266510661672582 1
-0.0518944985373868 1
0.5590188116765 1
-0.361701850158814 0
0.0916950088781487 1
0.227651308565106 1
0.00985826084631709 1
0.215651040034949 1
0.745175005525929 0
0.354962434075972 1
0.434382771051341 1
0.413332283593391 1
-0.0526470522731085 1
0.107207651124281 1
-0.234270656890434 1
-0.23182778139922 1
0.443219906586117 1
-0.0470489269298403 1
0.266773677449694 1
0.19538567379819 1
-0.0610143639807195 1
0.662702051453518 1
0.647309970367981 1
0.221372641767397 1
-0.19010392065289 1
0.7090179209829 1
-0.258275311094451 1
0.350074406027417 1
0.306082304942639 1
-0.113410079076751 1
-0.0400432201719385 1
0.142118517678517 1
0.470986440384809 1
0.306600975714232 1
0.283845136425995 1
0.464178095908603 1
-0.0476537395290143 1
0.154588360891212 1
0.191585815596006 1
0.575731429728441 1
0.154582900017627 1
0.461637930694917 1
-0.20008085565738 1
0.434951264120916 1
0.29635131524642 1
0.430565132517115 1
-0.0411654312034321 1
0.0736438400637366 1
-0.368891412609531 0
0.346064572425948 1
0.182726004660884 1
0.211674533694605 1
0.571235145788059 1
0.246559875513158 1
0.731951565282035 1
0.524638902745927 1
0.203522440421016 1
0.166669388873816 1
-0.0678767502971512 1
0.256464605442104 1
-0.0818949518571744 1
0.247455112017393 1
-0.0896965649654783 1
0.0359328476805202 1
-0.343998131977581 1
-0.164727241532078 1
0.265147875826608 1
-0.127077871784354 1
0.225945614674642 1
0.27953317996708 1
0.254589413108768 1
0.510309610245055 1
0.242027805506338 1
0.142100997068716 1
-0.0607976169766461 1
0.124439865785156 1
0.575376910785883 1
0.0716098416073109 1
-0.0292967991298143 1
-0.185466615746775 1
0.318022669063927 1
0.529739515270593 1
0.654015143483131 1
-0.0961344342171067 1
0.251876127683835 1
0.487682184302838 1
0.222541998895218 1
0.183710115718189 1
0.41372542109749 1
0.281612369311335 1
0.403965262052694 1
0.138136371405841 1
0.0853769817772454 1
0.512248915110043 1
0.304919284004376 1
-0.087652053640627 1
0.226954454324291 1
0.160687293448318 1
0.0111437408894464 1
0.134803825693871 1
0.208897508296189 1
-0.104998260057953 1
0.453413388784738 1
0.0517755475579696 1
0.310769793828478 1
0.15511554388832 1
0.360428928228612 1
0.278673434025131 1
0.191686620790445 1
0.456762929833879 1
0.0707351680466164 1
0.184877966126558 1
0.124107286861357 1
0.195858259504238 1
0.320198149763286 1
0.42965333490596 1
-0.162832937023202 1
0.0791891708844222 1
0.19703609343991 1
0.201813129538748 1
-0.315632301176821 0
0.653042378744702 1
0.477922348452549 1
-0.0144464790627775 1
-0.00771001508123469 1
0.165144084875347 1
0.301045162674695 1
-0.201614011424375 1
0.101580924202202 1
0.367116089241771 1
0.236845835195078 1
0.0643833181250254 1
-0.0489421703653843 1
0.434071782656658 1
0.0871020934550197 1
-0.190763859788798 1
0.0498475309877807 1
0.0276786853978309 1
-0.186056761202056 1
0.234524916188254 1
0.215929754550645 1
-0.197309343579929 1
0.266048805086101 1
0.422353856780023 1
0.0865710693525476 1
0.281406520757595 1
-0.159640362361149 1
0.139631915745286 1
0.68703833909037 1
-0.18271808524258 1
0.131312179366812 1
0.0642358960818278 1
0.637419664467331 1
0.281147227831859 1
0.376581249332442 1
0.164921639943683 1
-0.182238458633677 1
0.422648260354062 1
0.230587387201618 1
-0.190677579855944 1
-0.2304276114002 1
0.680353524503772 1
-0.189675915561839 1
0.18991761989103 1
0.545648989096387 1
0.0539935204363857 1
0.427589610597126 1
0.0925165026397589 1
-0.121963413470449 1
0.519532830001692 1
-0.0396985853263631 1
0.287862781635927 1
0.424794235289383 1
0.553374813933205 1
0.0737865269275164 1
0.368212319673158 1
0.102289274334777 1
0.45739221284232 1
0.0637392394069285 1
0.127475499335714 1
0.472078821385838 1
-0.130957162629258 1
0.370508461762864 1
0.110038304470097 1
0.44797260301107 1
-0.238038766027231 1
0.28921289638099 1
-0.02236992558774 1
0.319809146081619 1
-0.534751811067621 0
0.0172549665314003 1
0.788542257716126 0
0.311991693289731 1
0.471516310881223 1
-0.366143506555596 0
0.116182813230594 1
-0.0334850428057183 1
0.274120588217853 1
-0.0934332982057973 1
0.418287937899884 1
-0.182149321212917 1
0.222830554439078 1
0.205096712218018 1
0.610377524042064 1
0.668833308383481 1
-0.159072834679426 1
0.214562057603145 1
0.215768147476558 1
0.801337246268479 0
0.430733472503403 1
-0.0849496606077828 1
0.316541986217044 1
0.077981463344693 1
-0.132958759829293 1
0.279608494997473 1
-0.0189849642980194 1
-0.10827755373138 1
0.157713640829976 1
-0.0102723728798141 1
0.515249043227808 1
0.472695009857611 1
0.393350644312166 1
0.155195062836049 1
0.415831632689388 1
0.501402452414137 1
-0.0711531681800627 1
0.490856112369093 1
0.0570661849547496 1
0.385550314456894 1
0.0646242935403202 1
-0.0210490741544078 1
0.51502914618459 1
0.374687801844914 1
-0.112490237862602 1
0.156797003666909 1
0.547348923988398 1
-0.107282003348203 1
0.173364923230509 1
0.0500183365991062 1
0.200639638996408 1
0.291986460702061 1
0.528020975830055 1
0.432530933415735 1
0.451021226285464 1
0.0913116803837502 1
0.634215701349649 1
0.0954441159049307 1
0.0071413369404821 1
-0.356985917579138 1
0.402796694626878 1
0.791880366739717 1
0.131842327497278 1
0.318232087198578 1
0.0841565690797345 1
0.465156924957653 1
0.597891763586907 1
0.208609160154552 1
0.320354732856506 1
-0.179983133209264 1
0.359452637425351 1
0.121761730088317 1
0.368637655224846 1
0.0380710773137778 1
0.103491171703921 1
0.319723445870566 1
-0.0277090367451738 1
0.289069465398792 1
0.161034894016178 1
0.25577249207976 1
-0.0558547959865988 1
0.0601634532949605 1
0.327894511994871 1
0.376730398192263 1
0.304089276342133 1
0.265554471890521 1
0.305441625497502 1
0.353874489439593 1
0.395710671605648 1
0.289234971816266 1
0.365772724164236 1
0.389853524967096 1
-0.515367953174968 0
0.139306258452475 1
0.475065720500925 1
0.0366678422940037 1
-0.101371834895968 1
-0.0571085670865138 1
0.054011583989851 1
0.299694840745917 1
0.0778743634572247 1
0.400030125628295 1
0.309840843511522 1
-0.0546165769335376 1
0.20546025079543 1
0.194779506526424 1
0.224985383406274 1
0.272136082130919 1
0.55068593969105 1
0.560588641238286 1
0.301398842431533 1
-0.129934020648952 1
0.112689063540821 1
0.0126800675154284 1
0.118278023004206 1
0.103656207486129 1
0.0779454930351721 1
0.521631476857198 1
0.026001372103551 1
-0.0735264867927173 1
-0.123028267488124 1
-0.15559607783688 1
0.0269754740936961 1
0.0722315184158493 1
0.437037468242354 1
0.599817564485301 1
0.226826406750877 1
0.382763652861987 1
0.108760491010005 1
-0.150742110165941 1
-0.212163792433233 1
0.281692139675456 1
0.479494055335195 1
0.389185133711961 1
0.511163256786988 1
0.269237195602985 1
0.0928684149857291 1
-0.154935221191537 1
0.10669913379907 1
0.381264618329593 1
0.184871442351398 1
-0.0922503995943732 1
0.27122478196649 1
-0.131155126169482 1
-0.13591484232223 1
0.179682588110067 1
0.164232874040532 1
0.240172256999012 1
-0.0675654402811945 1
0.410180226436861 1
0.285002967511332 1
0.509040290169189 1
0.174879578367321 1
0.138316440696694 1
0.117325605142374 1
0.388009298787834 1
0.224995496833809 1
0.0359541787953551 1
0.0233191304948166 1
-0.0590630307992327 1
0.196787665707367 1
0.307229332154047 1
-0.0866994937896713 1
0.125589457940176 1
0.643265949341075 1
0.24286358651429 1
0.294895739883553 1
-0.0692136167673141 1
-0.0178616062466357 1
0.210519546951951 1
0.272370591742656 1
0.329755394557789 1
0.157509491035251 1
0.106128657847985 1
0.839039833664444 0
0.543133393782969 1
-0.282374216440717 1
0.382167350596975 1
0.45216425825555 1
0.384444362966294 1
0.0543033259809436 1
0.0647418621519305 1
0.607344431221492 1
0.111139965298802 1
0.269791362901389 1
0.124176194610553 1
-0.00122069886027845 1
0.547323032718019 1
0.464939330768276 1
0.112328349204128 1
0.102719019770459 1
0.0368563091864562 1
0.143098996364951 1
0.274275661646631 1
0.134380187401698 1
0.611236771744656 1
0.168880789650653 1
-0.000889174376448879 1
0.089374392312086 1
0.131087262834143 1
0.458385035867034 1
0.300220853682006 1
0.35479625400701 1
0.528344606945028 1
0.556912733232512 1
0.40165676272259 1
0.176449208374948 1
0.178305130256348 1
-0.0382740080468769 1
0.302020728074646 1
0.26642322793215 1
0.0311038590448775 1
0.299405065709858 1
0.110472319962858 1
0.405745629315665 1
0.127916789684505 1
-0.121560651860178 1
0.0843135338028667 1
0.224876210777622 1
-0.464664165950955 0
0.110356788513691 1
0.402206999757442 1
0.183687704595977 1
0.0784679787372369 1
0.366001007678283 1
0.500805018924385 1
-0.411739662160478 0
0.185090166370669 1
0.372011262307659 1
0.00532169838903326 1
0.0658443814520032 1
-0.352504294221117 0
0.248828795289585 1
0.183678479408178 1
-0.236640169563521 1
0.304670248004499 1
0.130589038742089 1
0.361943871935885 1
0.117334115472414 1
-0.0778944187533866 1
0.24655557500545 1
0.292205726090695 1
-0.154772565993606 1
0.0396697370320714 1
-0.122221049565557 1
0.540494644299743 1
0.236106207803066 1
0.0491364248611961 1
0.343713426007648 1
-0.22888268991565 1
0.101857955965896 1
0.253567138447913 1
0.0903707143134192 1
0.129823486363374 1
-0.15975167521595 1
0.0236116483614353 1
0.388765025260977 1
0.176667961671691 1
-0.014205879524616 1
0.0414651368330019 1
0.00923523630803541 1
0.403241338495671 1
-0.0310875641706048 1
0.428154806467748 1
0.265299225771733 1
-0.150108459658842 1
0.26916890084657 1
-0.0803442775491757 1
-0.173598196867297 1
0.41320226618743 1
0.00189680075191122 1
0.651873697455171 1
0.144870879749898 1
0.276182817045081 1
-0.102915590052014 1
0.761295589196803 0
0.400550341491127 1
0.0909593144824938 1
0.329632698898611 1
0.315486756590316 1
-0.105107517862412 1
0.421149733230671 1
-0.202310931637889 1
-0.104579557682607 1
-0.345383077583594 1
0.18093737108299 1
-0.158748645705745 1
0.541352137801514 1
0.405002425729717 1
0.100903590867123 1
0.319293083736149 1
0.407353976834906 1
-0.299085979182499 1
0.451554422190678 1
0.248979343956617 1
0.604545711360951 1
0.306441228732886 1
0.381535507702973 1
0.164786852757077 1
0.111976052035854 1
0.0389457798919012 1
0.44217425720229 1
0.473743898732971 1
-0.109155405632402 1
0.246921107631292 1
0.138532660389878 1
0.12457854249167 1
0.451722546161947 1
-0.0772465407758177 1
0.237845230381417 1
0.215678548818766 1
0.186363514399129 1
0.0361421489340459 1
0.449168577824272 1
0.0431370620734371 1
0.34860826774497 1
0.00270843167192793 1
-0.0785947036031419 1
0.306590745415105 1
0.225498114757603 1
0.388146748526726 1
0.266756234422529 1
0.134247742096691 1
-0.00191829300704131 1
0.515004761797641 1
0.207330103287039 1
0.366950985308523 1
0.303914673485809 1
-0.206861814145737 1
0.190520799300914 1
0.3145321611062 1
-0.242365532451995 1
0.0756942841306688 1
0.178953343301323 1
0.195963436762094 1
0.569321812057161 1
0.153419771196607 1
0.503906276696149 1
0.176086538156979 1
-0.174077583521344 1
-0.130988131139898 1
0.509432109420491 1
0.309784597839904 1
0.514845654621675 1
0.0223009543832191 1
0.272995072195126 1
0.0399644313511759 1
0.0363761706314669 1
-0.0232926708670686 1
0.302521073486898 1
-0.0409638176083789 1
0.421632326863587 1
-0.0361601235407711 1
0.084511208522587 1
0.161520866666441 1
0.0175095148298742 1
-0.184462289917152 1
0.56862852080803 1
0.377085465745646 1
0.419904795427139 1
0.079723840078285 1
0.00892514593486094 1
0.805517221913263 0
-0.201050789832853 1
0.275050258946111 1
0.143120488973256 1
0.37429185079134 1
0.502843801458453 1
0.0318799455494304 1
-0.133479532380921 1
-0.0374766621254273 1
0.207995860222468 1
0.162283167023734 1
-0.497783009200816 0
0.425125322106081 1
0.0768351812991006 1
-0.13241530972771 1
0.18740941975494 1
-0.0842831907130624 1
0.249031330032376 1
0.437489647163711 1
-0.180410357221194 1
0.380586572400001 1
0.20577917508887 1
0.184422671693437 1
0.138533098293423 1
0.517818436979801 1
0.581544652788952 1
-0.0489217924071806 1
0.148342372583935 1
-0.311624292724781 0
0.107155631854104 1
0.295975719680358 1
0.526492843577993 1
0.416013228765336 1
0.274289108245836 1
0.196618284651918 1
-0.355106924682256 1
0.31817527813529 1
0.489242140923205 1
0.437737771489367 1
0.41257971521094 1
0.441513317164874 1
0.329147406828238 1
0.155370481238913 1
0.389860792318087 1
0.219636142121129 1
0.189903839011869 1
0.330760778909728 1
-0.243883613975086 1
0.591175757840862 1
0.154730465327199 1
-0.0346461744441454 1
-0.747545412181195 0
0.557137727314641 1
0.285432508822041 1
0.126312654630934 1
0.502974409213955 1
-0.086975033392342 1
-0.316224839208601 0
0.382663114045511 1
0.0342147462229323 1
0.608980534680998 1
0.174464084792281 1
0.51669474886273 1
-0.358022013797567 1
0.125237309627608 1
-0.101939989354674 1
0.430421125147347 1
-0.209883063119779 1
0.285164596435551 1
-0.215799892314369 1
0.195440788173907 1
-0.033464663678942 1
0.185838596995867 1
0.736835197459175 1
0.414084806297855 1
-0.0536836678929537 1
0.526543648619115 1
0.542558056845163 1
-0.257646101658259 1
0.272786876234435 1
0.332930647093541 1
-0.237924687522868 1
-0.0374690527771611 1
-0.104165287582583 1
0.323698112188049 1
0.666318826495287 1
0.452739892751768 1
-0.0169760024352853 1
0.310169242842891 1
0.336778074371872 1
0.372186025305762 1
-0.198872578041481 1
0.120419097122169 1
0.143268549935951 1
0.665710989863098 1
0.112978621155314 1
0.558753485858827 1
0.313312198128299 1
0.351904180227929 1
0.713107588971184 1
0.48116831536947 1
0.357162652405189 1
0.334876374416138 1
0.578274170898644 1
0.328082782138179 1
-0.0715540620637833 1
0.399377420984746 1
0.219392157786397 1
-0.00127379963775228 1
0.138787004039127 1
0.449072893589873 1
-0.52269705206442 0
0.211252206089609 1
0.060381556819311 1
0.465178728707218 1
0.0159838069138908 1
0.072977420003658 1
0.562387777259091 1
0.276064633574927 1
0.293021325320201 1
0.104697890790961 1
0.341575117385954 1
0.65614771474798 1
0.0621135202156189 1
0.133073103696704 1
0.186929092295886 1
0.62976761429737 1
0.356519850233876 1
1.20321541559074 0
0.105333048537564 1
-0.123301580810888 1
0.104235291414288 1
0.299386131519106 1
0.406341403591814 1
0.0490695895826987 1
0.277880028144463 1
0.12938699905866 1
0.108660626146907 1
-0.0560580535746097 1
0.216047731644549 1
0.403475146429345 1
0.549514764694297 1
0.0643757204180644 1
-0.0735128312908018 1
-0.0625056165597032 1
-0.235684675782238 1
0.0335638888691204 1
0.444351996223902 1
0.0580398209511502 1
0.772757101114671 0
-0.141160722963613 1
0.267691533428313 1
-0.165610162663113 1
0.044580109058902 1
0.232335982090214 1
0.0298464964556568 1
-0.0737744498688445 1
0.0356947005939291 1
0.594819077586063 1
0.517668937683081 1
-0.377838493442875 0
0.120828005484319 1
0.0891570187111632 1
-0.306503848926346 1
0.384728021372242 1
-0.0952994927517577 1
0.206348795385593 1
0.167634027823847 1
-0.127644984163855 1
0.113812720861043 1
0.226247977831878 1
0.399808501838319 1
0.274469972265932 1
0.844353660499721 0
0.045139448623538 1
-0.084748583308494 1
-0.22357568851489 1
0.630021597690686 1
0.0325299429189227 1
0.411399951968782 1
0.0291620411804112 1
0.263292993464076 1
0.0459489137204875 1
0.050437265221779 1
0.247448314488681 1
0.209278494517763 1
0.484466950999574 1
0.292481925596133 1
0.164239727106401 1
0.307904216921073 1
0.433357526234858 1
0.475298345439227 1
0.046414678587702 1
-0.15067030322524 1
0.404436537156665 1
0.0371464964289678 1
-0.23425223309693 1
0.0782142697411139 1
-0.114817733972966 1
-0.0316188143540734 1
0.159204594203567 1
0.321056223500532 1
0.0651619303305889 1
0.0857738047086896 1
-0.0786685429316756 1
-0.12913226648404 1
-0.266146502461022 1
-0.087140691137792 1
0.266104275906374 1
0.343594648217486 1
-0.264700270508332 1
0.594933470136857 1
0.672201548916826 1
-0.107066236881141 1
0.239383785499967 1
0.381097639996515 1
0.0180702541852972 1
0.106377227039652 1
0.326879177617635 1
0.0924653465160131 1
-0.0808766236155361 1
0.18049183214858 1
0.212377290297452 1
0.430194445220763 1
-0.338999234891678 1
-0.0122447840205212 1
0.228828688520684 1
-0.102654303626821 1
-0.289946961536106 1
0.0853389470636412 1
0.0327932464835397 1
-0.354475432160829 0
0.583159704864139 1
0.420471727036374 1
0.133376425510573 1
0.570236187796869 1
0.739317876458809 1
0.263675815466337 1
-0.201778270410106 1
-0.0666649073401015 1
0.23237673213175 1
0.225246926473901 1
0.507200672085198 1
0.29549316977312 1
0.061855086477757 1
0.47833049501875 1
-0.334336698660028 1
0.501065638971893 1
0.384286303113497 1
-0.146602496667774 1
0.247713698877034 1
0.705118514434667 1
0.292614888699419 1
0.131331586057987 1
0.453192985591409 1
0.312534283475802 1
0.00823836197764019 1
0.474289742600102 1
0.363161069333598 1
0.141521651982765 1
-0.721700329115353 0
0.240431474597293 1
0.0805355186097875 1
0.266345508188956 1
0.0623825222837128 1
0.351637902002996 1
0.677417581696097 1
0.630793612928489 1
-0.358868535080928 0
-0.0517656810230144 1
0.815636857448982 0
0.81972352966309 0
-0.0577359620948545 1
0.296233939489104 1
0.198905784378768 1
0.490219401417574 1
0.645590170308516 1
0.70177751027279 1
0.069867391582456 1
0.339258155031344 1
0.0565918144968892 1
0.247141000721262 1
0.263007706611069 1
-0.26728009531447 1
0.102781232163826 1
0.107800187135014 1
0.526254713059416 1
-0.355351548369238 1
-0.0629137532133529 1
0.0487484195860877 1
0.251753080998728 1
-0.140078514544678 1
0.372041265483788 1
0.10418610157212 1
-0.28317089684298 1
0.477511556078255 1
-0.342514447285389 0
0.0916358091383906 1
0.131871349426865 1
-0.141262204883197 1
-0.143144987118947 1
0.209732388033295 1
-0.113692657756805 1
0.255556643009356 1
0.312785468831777 1
0.298477614497611 1
-0.249012102245359 1
0.237473284937492 1
-0.419816419893535 1
0.236610786139506 1
0.269961951082081 1
0.00257553058641891 1
0.239023396606413 1
-0.0362105490767647 1
0.0347199958788449 1
0.21498773622541 1
0.640284877816584 1
-0.0951339422003593 1
0.272120390795835 1
0.261771015600093 1
0.360937047038263 1
0.154562229891543 1
0.202951156503328 1
-0.0677233045234131 1
-0.141295815762153 1
0.35354988757275 1
0.263885590485795 1
0.24000172512436 1
0.0565783053712545 1
0.14002946252017 1
0.379330222067143 1
-0.0562043901707534 1
0.672252162413079 1
0.124346990676753 1
0.273600212604221 1
0.343049570173918 1
0.551390996771514 1
0.640016487373673 1
0.723983097991494 0
0.0374874580879296 1
0.479942858205211 1
0.348933682854528 1
0.619555776517635 1
0.128500023292012 1
0.549143936587337 1
0.48285888882414 1
0.283044167719661 1
0.226117433112602 1
0.546978592500515 1
0.0992718026116447 1
0.427035050869548 1
0.267259833422193 1
-0.210633437027318 1
0.865827889404455 0
0.176777942620847 1
-0.0716661652708904 1
0.485346293819994 1
0.308151961669162 1
0.0038855335086207 1
-0.427255677956645 0
0.306152911852383 1
-0.168559706601181 1
0.425171393633718 1
0.276794840078313 1
0.675484207153193 1
0.0352403368519356 1
0.208860830909127 1
0.0271339213671502 1
0.0746654837420298 1
0.0660921701844428 1
0.544804710536282 1
0.150582973044828 1
-0.0817229898530448 1
-0.290721826422425 1
-0.179843070612655 1
0.339901928421688 1
0.0978355147647657 1
0.260792765099047 1
0.138038967029043 1
0.118046112693144 1
0.257843088166908 1
-0.0873629986697471 1
0.162862016739786 1
0.247845944810792 1
0.393813477199796 1
0.245005856772487 1
0.155587128628684 1
0.33282470497138 1
0.541507213132155 1
0.120608009622771 1
0.484990594938415 1
0.770826977205195 0
0.177675394207625 1
0.026776228793314 1
0.135468479479662 1
-0.250863618419489 1
0.290264151119307 1
0.516518497320011 1
0.224323750581342 1
0.200283202106164 1
0.206553129723374 1
-0.216227514276295 1
0.404520088997418 1
-0.139025383665198 1
-0.0320013261129133 1
-0.0971361132455983 1
-0.114933057638095 1
-0.0373028065042579 1
0.106012651050232 1
-0.131685609704229 1
0.346475651445742 1
-0.207596245918821 1
0.408068198134277 1
0.141916868874126 1
0.290853332440596 1
-0.112394287175931 1
-0.406601841271555 0
0.165412499562975 1
0.637029940477473 1
0.0978723680767316 1
-0.0247665625940774 1
0.465836016900888 1
0.409641235269545 1
0.511729646094073 1
0.378712873289909 1
0.103197338249637 1
0.314781349061912 1
-0.0433975543966582 1
-0.0204140615726992 1
-0.130566456406236 1
-0.149104688798721 1
0.75907436380317 0
0.13508037602898 1
0.122334906569568 1
0.325539569229445 1
-0.23939876465935 1
0.117398396243997 1
0.206894566149019 1
0.414755263485684 1
0.409615108348246 1
0.434461296078606 1
-0.13531634815276 1
-0.0625743494964364 1
-0.18366364844057 1
0.194611644758035 1
0.328903117799402 1
0.112642010444184 1
-0.275309919305278 1
0.153415483959893 1
0.21289900739692 1
-0.0331410902711775 1
0.206406443332208 1
0.172236202392604 1
-0.0938685757596597 1
0.313019629737444 1
0.189921469177202 1
-0.0550740714301126 1
0.307774991456966 1
0.465559760433976 1
0.19605485707864 1
0.620409486954306 1
0.313882919060768 1
0.486563185375481 1
0.260718952711752 1
0.473174291565133 1
0.412439316725673 1
0.354488433061262 1
0.0491769229030419 1
0.301080750887189 1
-0.420098373212846 0
-0.269340500950921 1
0.316681615792008 1
0.219001150119148 1
0.0806012166888775 1
0.151083343315268 1
0.271953687833027 1
0.32961893159646 1
-0.143252475404419 1
0.280113174603376 1
0.329826451268255 1
-0.0409135582570957 1
0.231593477849022 1
0.377309664872458 1
0.481989543765339 1
0.33535515864012 1
0.249058124407177 1
0.155275794266211 1
0.395633687014979 1
0.188143706156578 1
0.159237799288387 1
0.387076564981324 1
0.128621248926832 1
0.337162350022468 1
0.422352416574546 1
0.187766522805262 1
-0.0100948079810965 1
0.155186921903586 1
0.16438175668231 1
-0.323398647880454 1
-0.0334072000482443 1
0.12561368124885 1
-0.0627500726497346 1
0.223409309323064 1
0.0616861010138723 1
0.599467554687359 1
0.0307013212494953 1
0.151286813352338 1
-0.210911958217182 1
-0.183848600574964 1
0.550240820789424 1
0.023975522606482 1
0.0834329501724973 1
0.111450116900725 1
0.290809107041709 1
0.105188343683859 1
0.279958418742978 1
0.151773778008913 1
-0.309906606074374 1
0.26742856226223 1
-0.193641392530366 1
0.270915692339693 1
0.799538053715186 0
0.311768663283748 1
0.0698251770396399 1
0.0484786374236536 1
0.332450647027839 1
-0.0479850956447494 1
0.163485935953751 1
0.497445028260784 1
-0.0275387137018171 1
-0.209365063387631 1
-0.153941303761958 1
0.535082171675777 1
0.716089766908399 1
-0.587152486919592 0
0.470176199184778 1
0.10667051965736 1
-0.0805589823426923 1
0.0933790792167322 1
0.0175008808868083 1
-0.139923600787451 1
0.635809199589019 1
0.207176342442813 1
-0.170832330318559 1
0.511849085199188 1
0.338495133735355 1
0.00379175658498822 1
0.407273406103163 1
0.510717189576628 1
0.201823632056766 1
0.704074824104281 1
0.451697794180474 1
0.12457096482964 1
-0.0626164326058498 1
0.195266584205311 1
0.500250004264798 1
-0.0546838974018289 1
0.305381997585107 1
0.0391671885531298 1
0.560729007370395 1
0.566695111688009 1
-0.0734581556178908 1
0.384422198973619 1
0.655487859031942 1
0.292885206593725 1
-0.0719168207387831 1
-0.461678266427657 0
0.141627715706377 1
-0.110479755658787 1
0.223447565567845 1
0.455352812506108 1
-0.106952282298132 1
0.121654545996168 1
-0.0313137799021033 1
-0.10100152420467 1
0.689216784455369 1
-0.0107501653643646 1
0.301236557105588 1
0.274013019197311 1
0.0891404055665765 1
0.53538403611799 1
0.00412810771750829 1
-0.827727577039496 0
0.119273308324047 1
0.276703858107406 1
0.135720754059 1
0.48294449293061 1
0.304549906033427 1
0.197991559262091 1
0.0283748675814809 1
0.384973989040077 1
0.515386979973624 1
-0.00507522218531144 1
-0.209837061639323 1
0.436892839623424 1
0.353936760456028 1
0.290151564775533 1
0.306719938154367 1
0.311808276671555 1
0.305323850070662 1
0.153992397929221 1
-0.0670389773237781 1
0.341177012173918 1
0.671678666002578 1
0.122100090924618 1
0.0592624669013798 1
0.18474273216767 1
0.410830018392679 1
-0.259849039050609 1
0.247056877738526 1
0.0309526063572111 1
-0.236775182276679 1
0.290412147846743 1
0.290913998108976 1
0.145437616128056 1
0.447504215606254 1
0.111398246277718 1
0.601305049846987 1
0.634085743170072 1
0.362385755964905 1
0.0803081963962182 1
0.289102332372558 1
0.693392912005262 1
0.152230138640802 1
0.733238732017069 0
0.54223418702291 1
0.641898572812611 1
0.277270189466481 1
0.281881477348689 1
0.231992300148399 1
0.156076262043507 1
0.21034622403033 1
-0.36200141241215 0
-0.106874687017237 1
0.139595868538572 1
0.29774484941461 1
0.384334129666768 1
0.227501930354823 1
0.284829015319205 1
0.0617709489304498 1
0.00968365500857308 1
0.453975226999398 1
0.12842032162939 1
0.376518942380522 1
-0.136450242105899 1
0.376199922531017 1
0.3286846272239 1
0.0340209630041774 1
-0.0431626907090049 1
0.601435902383792 1
0.293474805464073 1
0.577466495968127 1
-0.0406381569865076 1
0.366576229359488 1
0.607482630882307 1
0.454327153368575 1
-0.087466731897788 1
0.245974599713306 1
0.294016379574659 1
0.184297915369875 1
0.13171283153421 1
-0.0766159578560321 1
0.158691906101955 1
0.319273837509147 1
0.251976136448091 1
-0.0209234597051043 1
-0.203659671896801 1
-0.012377211636195 1
0.463224769679764 1
0.259040830467096 1
0.523039423798928 1
-0.0508576024045783 1
-0.150003511010062 1
0.29286843548095 1
0.316894471527765 1
0.288856804634918 1
-0.322690471589242 1
0.125089841169069 1
0.295602987698825 1
-0.172945372241011 1
0.0141466126241629 1
0.0958093961865268 1
0.06827964009088 1
0.532481638369122 1
0.52112295978626 1
0.437715654848416 1
0.334738028196941 1
0.070721422910591 1
0.326572129986571 1
-0.550286205745936 0
0.231763769565837 1
-0.247273999812018 1
0.651933548684039 1
0.127483262272406 1
-0.161713185721055 1
0.276931361871135 1
0.418256149186844 1
0.806384660062659 0
0.795989499810919 0
0.108249673894984 1
0.0563896725470424 1
0.114162802118683 1
0.0822726127911725 1
0.0899982954547539 1
0.464254927219701 1
0.0838220088914906 1
0.504046815802033 1
0.117622999925024 1
0.036429838184215 1
-0.137934933070599 1
0.215711783472992 1
0.260824703481102 1
-0.0617092263967951 1
0.320367676966159 1
0.298551638972052 1
0.847999675090968 0
-0.0143402174641251 1
0.652644111304908 1
0.392878055568047 1
-0.178206904464481 1
0.283915003775349 1
-0.118511066524386 1
-0.106525283557695 1
0.687527689538547 1
0.105201492452665 1
0.243905479952192 1
0.121029022196813 1
0.0291792555036774 1
0.271317285680999 1
0.799945882289529 0
0.610135253425036 1
0.549485533211008 1
-0.0141594052763502 1
0.44781454356582 1
0.101368563779502 1
-0.121758474733422 1
0.483598231742671 1
0.368095722681023 1
0.186728543699878 1
0.185780884616743 1
0.234939464672291 1
-0.0185795426882219 1
-0.138766468350399 1
-0.134576826052542 1
0.359612807428513 1
0.382744034395027 1
0.182639667558219 1
0.755622454707876 0
-0.364446951272825 0
-0.0473774778166128 1
0.171584687875676 1
-0.219469971456052 1
0.156868233656389 1
0.532683680148176 1
0.57572127445836 1
-0.0612683135931021 1
0.0847976359351899 1
0.060309281906734 1
0.371492187497656 1
-0.360616707250864 0
0.724279194376666 0
0.179723813607878 1
0.307370515998639 1
0.32438581116564 1
0.531040319119163 1
-0.263577420110542 1
-0.176979779469179 1
-0.0739571317722962 1
-0.0888070146279442 1
0.225291552045453 1
0.474176029513502 1
0.235469136557048 1
0.07192478944649 1
0.421863745975502 1
0.244847272960455 1
0.0230502585713937 1
0.689728963036825 1
0.0754572845422812 1
0.550175642727167 1
-0.120353452738127 1
0.201047620262013 1
0.284940764085452 1
0.369973617325859 1
0.0248392710567427 1
0.472533892750194 1
0.488322730094884 1
0.0999129410319292 1
0.18997035256244 1
-0.193604301004483 1
0.0817219796999428 1
0.340471207346309 1
-0.236835485093845 1
-0.0306360854164267 1
0.45087347508028 1
0.0643938752718493 1
0.208186529455565 1
0.243542346563951 1
0.123467674242981 1
0.237933799788133 1
0.17382006364792 1
-0.0122341254973134 1
0.181747053147727 1
0.702725150289363 1
0.311236564860252 1
0.332876415115633 1
0.164426373843555 1
0.139172930647384 1
0.358564431563514 1
0.571246825941988 1
0.317317913702389 1
0.312366793607508 1
0.351591257276164 1
0.164198531530843 1
0.109564756314875 1
0.336820897071883 1
0.0174552120230055 1
0.417208984752644 1
0.361290791658275 1
0.376178691914692 1
-0.206613149455108 1
-0.271864476016992 1
0.0931670070096718 1
0.370393711868722 1
0.117015505347807 1
0.131865236978249 1
-0.0663771213978312 1
0.144597346654373 1
0.473385008696617 1
0.225546259029028 1
0.441565664937491 1
0.305963283081078 1
0.281125763135018 1
0.324982220663768 1
-0.177007624241698 1
0.595313129796182 1
0.13859086644923 1
0.293389973452058 1
-0.162322133337817 1
0.126764279595743 1
0.147041588069019 1
-0.0203128297725334 1
0.0241188709796237 1
0.111286979350965 1
-0.0922246963956946 1
0.271449136549778 1
0.168416912713813 1
0.0577970510746828 1
0.0591141144483474 1
0.285931159344275 1
-0.0681305432270789 1
0.451229733791976 1
0.0401584452006366 1
0.195480200786981 1
0.221828015097748 1
0.446915785983111 1
0.00857827979484646 1
0.21114767610204 1
0.770135605591541 0
0.566179630170622 1
-0.185117067464379 1
-0.033476554639474 1
0.144595177269469 1
-0.212618679341652 1
0.288183284186761 1
0.265715282039117 1
0.449354667191842 1
0.110023212391609 1
0.449028883688021 1
-0.349330673423223 0
0.146090319118064 1
0.136062350796497 1
0.27860754786194 1
0.297539976524226 1
-0.172141383655903 1
-0.249469446084129 1
0.806910899238762 0
0.362669156046445 1
0.510573708567856 1
-0.054882424176304 1
0.172999727237368 1
-0.167376075722539 1
-0.00533304649407679 1
-0.0968093491217537 1
0.202155950967301 1
0.156125040670258 1
-0.120549837434761 1
0.372382110196908 1
0.0259088526506612 1
0.508467943106614 1
0.690426738289085 0
0.155942624164505 1
-0.188868416425026 1
0.262370275653183 1
0.827066826170432 0
0.429863903070556 1
0.141287338715651 1
0.104772298667984 1
-0.30450328266593 1
0.34247168274388 1
0.19558046834364 1
0.306640455955246 1
0.110649382578563 1
0.538159092830679 1
-0.21990608520963 1
0.0599984261895649 1
0.175305058260379 1
0.512543798078099 1
-0.0132179069074842 1
0.266028802374747 1
-0.0158768283991729 1
-0.17873485442741 1
0.229385666702665 1
0.0640415821879924 1
0.00894161133985005 1
0.466598826034687 1
0.386898290321016 1
0.332131549498424 1
0.39287042329556 1
0.036002698136294 1
0.25496328505781 1
0.177682202178991 1
-0.0835385002615491 1
0.0481055915801577 1
-0.0196419497550181 1
0.265585480660524 1
-0.0748634660070482 1
0.549428210504835 1
0.672010631502763 1
0.60273020325187 1
0.27564981963283 1
0.138861547015885 1
0.246879643887068 1
-0.367957068348272 1
0.027852682292943 1
0.115700589567053 1
0.142523594323568 1
-0.195405129693025 1
0.289918537858037 1
0.121882169255119 1
0.124202135545277 1
0.0279994184399939 1
0.245040693898954 1
0.225264773131565 1
-0.154261647307202 1
0.0828367266682053 1
0.336335548130741 1
0.195479645938398 1
0.282015814638701 1
0.266656988059297 1
0.251022705826451 1
-0.0336740695659295 1
0.173783199467904 1
0.167331502664484 1
0.37239707112707 1
-0.24278049276909 1
0.222641730921368 1
0.202771151201715 1
0.111994074641871 1
0.29244157216144 1
0.126563669617611 1
0.0759857144235818 1
-0.0357506638778467 1
0.163376049635349 1
0.241200737598195 1
0.202585540599147 1
0.0911106691826694 1
0.133560129686225 1
-0.0169496418391332 1
0.382802199444625 1
0.185300929432746 1
-0.0137651131633776 1
0.146665161879755 1
0.182856219923794 1
0.370785526187756 1
-0.14367459773442 1
0.420217739391199 1
0.141933322622705 1
-0.010502506486789 1
0.182590465462468 1
0.286093044548505 1
0.541359966466002 1
-0.213289198088418 1
0.202468110417326 1
0.054198230983435 1
-0.0819512399183658 1
-0.133226388376138 1
-0.0145569801995493 1
-0.430882629182586 0
0.0653302993548809 1
0.402959575692553 1
0.210668354385434 1
0.0665712825144627 1
0.0621628917723698 1
0.348902536362912 1
-0.111978704258269 1
0.549658508455201 1
0.324791276044662 1
0.323560471678112 1
0.19186269681098 1
0.492952709787237 1
0.791192210339064 1
0.190587636416825 1
0.355149497542803 1
-0.105087927517646 1
0.575065656480997 1
0.0663966171278806 1
-0.351278707862633 0
0.338230716212454 1
0.23494436099138 1
0.523427905469367 1
0.485073776256523 1
0.641846863054927 1
0.126586154505926 1
-0.0694002882447934 1
0.0766085511641305 1
0.131159209693432 1
0.481647054898463 1
0.293757968934885 1
-0.0220186870431028 1
0.175760290262556 1
0.526250999678724 1
0.369858755934237 1
-0.0262005769215804 1
-0.0246711416492293 1
0.508672798819765 1
0.244403534751349 1
0.138718762286432 1
0.838940792339721 0
-0.113169193966597 1
0.453389042858463 1
0.34709422286134 1
0.22507455059418 1
0.0450805346802941 1
0.144357718297755 1
0.850907363367963 0
0.0357144913928255 1
-0.377013857041544 0
0.260804679722588 1
-0.261742036642096 1
0.301141231342678 1
0.39633512952712 1
-0.052260527241812 1
0.243952560741034 1
0.479552021756152 1
0.366378013603117 1
0.279645703932524 1
0.369593455815666 1
0.485328263741687 1
-0.372352728816223 1
0.184453878383039 1
0.225630352538966 1
0.389969419830795 1
-0.0469137201586682 1
0.86335922853515 1
0.161880257554995 1
0.148590694115009 1
1.22925834159246 0
0.328272013059247 1
0.543324640211066 1
-0.138687734926965 1
0.152174904688295 1
0.407055318670654 1
0.0727572714001608 1
0.529321204441942 1
0.16448334141769 1
-0.0634525643544149 1
0.376574991452964 1
-0.0905710054046206 1
0.722100116105221 1
0.109671556169524 1
0.0257525399540868 1
0.250829863699443 1
0.696409018663113 1
0.133067404930926 1
0.570742003249998 1
-0.161584277811611 1
0.049024140980771 1
0.509613830345109 1
-0.289290035043634 1
-0.0975108893732974 1
0.303467331939595 1
0.585316648525417 1
0.211735600310762 1
0.179668245807841 1
-0.132800772734182 1
-0.109455007661937 1
0.671746403923787 1
0.332343671778853 1
0.426989966778826 1
0.272887363378013 1
0.513670917774469 1
0.068789731354562 1
0.523325201891686 1
-0.0519885988877678 1
0.163631941634255 1
0.00249072337480669 1
0.226182968530772 1
0.102537519052123 1
0.253114655123368 1
0.212878477278665 1
-0.0052604296254367 1
-0.107790252523809 1
0.298858954147619 1
-0.352480657983406 0
0.386220023706987 1
0.899665115763746 0
-0.0410296822263832 1
0.100306798065615 1
0.0823820025009555 1
0.39283351134676 1
-0.0183398350153737 1
0.263892589481505 1
0.188101599163208 1
0.162942792992913 1
0.181657899833329 1
0.297354271004206 1
-0.132255613646454 1
0.230083516718258 1
0.304223261771835 1
-0.0500662047923335 1
-0.341481520492409 0
0.0530354196709135 1
0.690814751279902 1
0.345294310437834 1
0.154675505630144 1
0.191889435312694 1
0.293155710510266 1
0.201058556527609 1
-0.0738471471023662 1
0.0325045853241359 1
0.140362487487166 1
0.112796419092469 1
-0.110963808706259 1
-0.129117619852281 1
-0.169689441571779 1
0.232591886858573 1
-0.515947851182716 0
0.454488909032456 1
0.397136448241143 1
0.509614623492237 1
0.209696401641428 1
0.19502061730501 1
-0.425182835508543 0
0.112649970671986 1
-0.337109928168833 0
-0.0305019569389545 1
0.236188421546664 1
0.208769138827587 1
0.376762339965434 1
0.0692155146741308 1
0.377960497037701 1
0.601682637022188 1
0.419928616948631 1
-0.0770804033122563 1
0.0315226297375905 1
0.387071505223767 1
0.809172492266691 0
0.348843332453697 1
0.186530470621198 1
0.438120636682466 1
0.234527377982129 1
0.226363307653218 1
0.54067950543986 1
0.242028758602813 1
-3.35983320437425e-05 1
0.14355893213706 1
-0.0656213152269706 1
0.228575362510475 1
0.222511049253724 1
0.133034382899117 1
-0.0925886943745682 1
0.00441858005463355 1
0.278896564990334 1
-0.00233123824725294 1
0.420779758826984 1
0.491483572510051 1
0.160020061991656 1
-0.171084059334656 1
-0.16330207093005 1
0.360490339124225 1
-0.0791555418556323 1
0.122921636527202 1
0.182424978616424 1
0.696913546876057 1
0.626934732627294 1
-0.0134493313543641 1
0.220910524752904 1
-0.0638091468663905 1
0.623633527232456 1
0.349937285463272 1
0.538532652075864 1
0.675682232982284 1
0.315078051831825 1
-0.10816888993722 1
-0.071915751308391 1
0.346566779939139 1
0.119567770591921 1
0.0135078314520598 1
0.423207362144129 1
0.0432649718313645 1
0.465125431944518 1
-0.287309628016057 1
0.270250706733741 1
0.294701125138458 1
0.259901377001423 1
0.573738633669568 1
-0.262243238036611 1
0.431127263733846 1
0.0186928190800683 1
0.782721675859636 0
0.0336750534067045 1
0.117609482153843 1
0.156574178992987 1
0.266666744025698 1
0.22046013235714 1
0.305251590765781 1
0.26247379478156 1
0.0141018150037316 1
0.378304662172153 1
0.329483506162862 1
0.146363278392617 1
0.417456574055889 1
-0.211033179074357 1
0.348550361560191 1
0.361563584636043 1
-0.117085447891223 1
0.281956778558727 1
0.232923644688661 1
0.545195190010551 1
0.453666524546693 1
0.407052650196084 1
-0.064426779732356 1
0.0773229321949275 1
0.175642860695158 1
0.0264924112159284 1
-0.02790141729182 1
-0.0438366264493047 1
0.503555813200341 1
0.713200865959311 0
6.3268262797159e-05 1
0.103912658359042 1
0.218217354096153 1
0.319554047784681 1
0.0599354856364255 1
-0.0604827488227406 1
0.0659716277129674 1
0.361972877199035 1
0.32341016348504 1
0.00404956367924106 1
-0.113003391237098 1
0.399904727403126 1
0.223661506347563 1
-0.132312887494825 1
0.169845736795302 1
0.316551658413776 1
-0.0732524173448908 1
0.24564186644528 1
0.43101269105258 1
0.146596462956797 1
0.532573733064893 1
0.192115510395626 1
0.187687639013182 1
0.227303090933177 1
0.304447679221139 1
0.214510062760753 1
0.0514202036447738 1
0.265132287487365 1
0.439180318172103 1
0.596107297472511 1
0.0681817546705502 1
0.150974010507533 1
0.262737903510637 1
0.467949605348968 1
0.120825866908621 1
0.610487984229402 1
-0.0102923560583749 1
0.238047202818699 1
-0.0912269283144282 1
0.222468666126649 1
0.511077292521023 1
0.273056771932765 1
0.311378711644583 1
0.0697925485717861 1
-0.00745924167585066 1
0.328696574564696 1
-0.204803740377071 1
0.499650193258358 1
0.485300588487831 1
0.540954402869129 1
0.297366710417133 1
0.0293014912688133 1
0.10914906370778 1
0.324581513955121 1
0.58054626896832 1
0.690135178318196 1
0.28921945721567 1
0.0992648011003747 1
-0.182631904396322 1
-0.104544494788076 1
0.0362402033302036 1
-0.138221323919163 1
0.088659658282186 1
0.00808108686532531 1
0.14228331081189 1
-0.27975042842599 1
0.273269356605621 1
0.451238857510754 1
0.514259234934855 1
0.0764740510487249 1
0.0414027679394252 1
0.50812499559806 1
0.299360486636304 1
0.054935149617193 1
0.261912866159113 1
-0.181071490029905 1
0.243284329547015 1
0.305818546122774 1
0.73064806596815 1
0.0231968773078652 1
-0.368967200245681 0
0.211067952053895 1
0.0174750782047372 1
0.0977385379451209 1
0.426257255316562 1
0.238793976881755 1
0.053120063780979 1
0.254357346277377 1
0.172796288415421 1
-0.160550045747707 1
0.332607570321912 1
0.396339243707948 1
-0.0918750909352583 1
0.133109921301476 1
0.303647035963058 1
0.246302503276273 1
0.0976774138493396 1
-0.184107266618123 1
0.24293094670035 1
0.101392575842639 1
0.359578054403383 1
0.0543053231118263 1
0.252545574572553 1
0.128510464458896 1
-0.122932822267379 1
0.261531138911997 1
0.506195296081226 1
-0.132237288080919 1
0.17162882485334 1
0.171530503480766 1
0.450787392992886 1
0.0424886501154324 1
0.260988892402966 1
0.397182577029758 1
0.181163357569091 1
0.484157601099525 1
-0.0858759776409627 1
0.403549677420645 1
-0.102323641294558 1
0.152305866795118 1
0.248458615615991 1
0.364672530305201 1
0.229091080386895 1
0.532973432207276 1
0.204677763112168 1
-0.239126811238416 1
0.184537997324953 1
-0.170084629302285 1
-0.000693998708764011 1
0.27209446411038 1
-0.0123493928871513 1
0.187674023175015 1
0.0575335912645725 1
0.326145027691722 1
0.376304014323322 1
0.0491150760127416 1
-0.134266403402604 1
0.220465918932724 1
0.0692415089010683 1
0.234017035180411 1
0.502138350934007 1
0.260167971036234 1
0.351671621539765 1
-0.0323087865666214 1
0.349119954448506 1
0.509886700950199 1
0.373972627788657 1
-0.0419387630140353 1
-0.143947843893322 1
0.0542425498336601 1
0.200468911886115 1
-0.177114796228454 1
0.530601658497559 1
0.0939396143271762 1
0.00225720297042672 1
0.057015203440623 1
0.240915669612232 1
-0.251745995244097 1
-0.552932813218482 0
-0.083259214650841 1
0.221574171906889 1
-0.152246940580781 1
-0.250618135516279 1
0.336886059764926 1
0.562174691984965 1
0.543449201338705 1
0.254834456341321 1
0.271625418585887 1
0.544567002380441 1
-0.0303480920765768 1
0.429254753554943 1
0.291258602886128 1
-0.322838805543306 0
0.314697347670302 1
0.212034173546365 1
0.499016227733052 1
0.0384103043763032 1
0.263167087081613 1
0.187263133431184 1
0.270536344458772 1
0.0184443973754746 1
0.0560986712978326 1
0.365393693906465 1
0.164498346384241 1
0.256979076489362 1
0.358978827536925 1
-0.08840876660319 1
0.286220790430648 1
0.42022695626602 1
-0.132436874592752 1
0.163998199934368 1
0.334044417268353 1
0.565129558251865 1
-0.287636920382298 1
0.228871952236291 1
-0.309030981042201 1
0.0407030696248213 1
0.387970945471479 1
-0.0420365209035065 1
-0.0211345253445464 1
0.152869663376444 1
0.0965691326636612 1
0.596093706223639 1
0.140717024812743 1
-0.3523376809384 1
0.601805677271044 1
0.401580941517155 1
0.266325865780515 1
0.447303609716165 1
-0.0151678798458615 1
0.0326828896278417 1
-0.0387622652696616 1
0.308777532010516 1
0.538317850777181 1
-0.281408348664278 1
0.393687749797583 1
0.483058253485061 1
0.236201225736601 1
0.413255833488763 1
0.431932574412429 1
0.00597479930498633 1
0.216159409708372 1
0.820544978798994 1
0.254476045587233 1
0.0666198564335933 1
0.575438268392076 1
0.218671489691506 1
0.386812192612253 1
0.203060118078044 1
0.397804622852828 1
0.0383531630222783 1
0.02711204260937 1
0.244277922124961 1
-0.102008079759951 1
0.135514763837144 1
-0.226552666037182 1
0.0808295997164892 1
-0.0760078343376794 1
0.132192775407578 1
0.458617266740479 1
0.854430014808701 0
-0.0739940937212363 1
-0.151626852939554 1
0.407999602647004 1
0.223473845363769 1
0.121822688593894 1
0.0560712144824509 1
0.25091324173584 1
0.61008156147439 1
0.535105481731494 1
0.00628006433500375 1
-0.113960101441721 1
0.153456068926899 1
0.86383585772519 0
-0.358006839788269 0
0.130369907381192 1
0.0307775531644152 1
0.15680222482312 1
0.261411964229564 1
0.13501485816697 1
0.188571838061486 1
0.227776631162752 1
-0.0982624715360334 1
-0.1554912177005 1
-0.0541824883899027 1
0.276052781965667 1
-0.0321564560310643 1
0.431666428154181 1
-0.0407472513844989 1
0.364026821588714 1
-0.190307145874949 1
-0.232132822596048 1
-0.183444299515909 1
-0.126518807764699 1
0.378399475884942 1
0.0330454804061726 1
0.127805301892306 1
0.732976766598031 0
0.148720091601636 1
-0.027138509666253 1
0.131646795273058 1
0.595904507493594 1
0.301308584441054 1
-0.203715750116513 1
0.207752768889685 1
0.535533316419122 1
0.461457038025669 1
0.43851575188577 1
0.122447890632 1
0.19981486636996 1
0.130007064819585 1
0.399645250510588 1
0.102621036498352 1
0.310460028706058 1
-0.551447138995678 0
0.210955295399061 1
0.270308330085367 1
0.624087354710942 1
0.0400886912118355 1
0.474143408479075 1
-0.375380007149414 0
-0.0839115140193344 1
0.428276633444566 1
-0.0946048238301026 1
0.257891111531752 1
0.640289469866271 1
-0.0993627409209618 1
0.0231497836528566 1
0.0542254554570579 1
0.216513574882771 1
-0.075868205315542 1
0.300972602665051 1
0.0424717112184239 1
-0.243265710462368 1
-0.355324165970925 1
-0.0351912550557132 1
0.42707546310054 1
0.472615052451379 1
0.562454025868772 1
0.120479372700129 1
0.184286021503185 1
0.660121993201197 1
0.363091085171973 1
-0.240925951504564 1
0.561425248600474 1
0.703017442382495 1
-0.0851522938626874 1
-0.00339258714786241 1
0.317073172051097 1
0.454956854584405 1
0.1999967126978 1
0.084455449731632 1
-0.0904264461581545 1
-0.0781386438842983 1
0.460071797182788 1
-0.0783798379515062 1
0.109582222419952 1
0.255874278711859 1
0.00408916028977747 1
0.0896391121399421 1
0.105251206216977 1
0.411218394713757 1
0.347408705441104 1
0.246885627796113 1
-0.105803482951125 1
0.271178373407316 1
0.345158381814369 1
-0.0655288781233493 1
0.0909766328400523 1
0.479210903485804 1
0.593244990417572 1
-0.221122379938593 1
-0.28093954893929 0
0.0264403745833868 1
0.0595280007453896 1
-0.0790690310943296 1
0.36197900797882 1
0.0601249802223346 1
-0.503151364201205 0
0.431231577533537 1
-0.046456750586191 1
-0.00910498138841802 1
0.496121388004101 1
0.193754284012718 1
-0.0439213393893928 1
0.333136462678582 1
0.292837076806038 1
0.521089359698264 1
0.0703258155267649 1
0.12330315671624 1
0.305684309634186 1
0.0697602472429305 1
0.359739952482055 1
0.180350469291626 1
0.0162318249641611 1
0.0153532884567277 1
0.277390673654589 1
0.103590463531534 1
0.00934519398127459 1
0.21213061266903 1
-0.468181559229211 1
-0.221627580961213 1
0.273155516380522 1
0.705476909885627 1
0.252388639143436 1
-0.538906095545769 0
0.682966178170768 1
0.75916821597737 0
0.0887123979722467 1
0.199872135467566 1
0.26179985498687 1
0.138468447285747 1
0.253333450420594 1
-0.222270682424131 1
0.274911042283747 1
0.151284705653129 1
-0.236645671674493 1
-0.0171704415162168 1
0.172635807871649 1
0.52041485948154 1
-0.0372432650204686 1
-0.223676104086067 1
0.0332827054906076 1
0.545769898453929 1
0.373773046940963 1
0.150521216068475 1
0.228071958087138 1
0.0642243368710057 1
0.554853401849312 1
0.275557479559968 1
-0.0581047749333262 1
0.170908213772607 1
0.0961732231554147 1
0.0475367448448207 1
0.292024742846921 1
0.554565128067797 1
0.307313062050747 1
0.326585172567766 1
0.0435852940360015 1
-0.127999418003391 1
0.295962613180984 1
0.294926193803321 1
0.270693374232136 1
0.279379183913171 1
0.708722590993386 1
-0.00399996328160668 1
0.671129095971596 1
0.708436326107637 1
0.0974594075359321 1
0.0482941090065522 1
0.249124951230399 1
0.353972465058514 1
0.387262749334792 1
0.518050052113417 1
0.510642465930174 1
0.44779240706241 1
-0.0613922848573226 1
0.209034225379362 1
0.612172349126481 1
0.225876088434758 1
0.38726528245411 1
0.227500176782883 1
0.0447720857742896 1
0.245938546221508 1
0.223606554390491 1
0.226668200174941 1
0.167393921682986 1
0.0504800882024896 1
-0.0352125927130437 1
-0.112086184352935 1
-0.317453145278037 1
0.688545976658548 1
0.467712708220593 1
-0.325406238301338 0
0.195766502057745 1
-0.0644191457391511 1
0.259377109006557 1
0.335349148038524 1
0.0596556702062007 1
0.228638888813899 1
0.223229064606188 1
0.0100811644504622 1
-0.0435607059490367 1
-0.0122651356163173 1
-0.197549624678749 1
-0.250536953760371 1
0.3271020134338 1
-0.137842691987662 1
0.337164965939338 1
0.493078837692307 1
-0.0259037929434928 1
-0.0621655960376979 1
0.301326476622788 1
0.95152758181419 0
0.448750382998843 1
0.475192619882372 1
0.079390719853109 1
-0.203040123233291 1
-0.052581970178825 1
0.351434553068224 1
-0.0550306266165822 1
0.490287854738431 1
0.10469752192529 1
0.634764008106553 1
0.132226071428511 1
-0.16945789481669 1
0.0492450598312925 1
0.185598954897899 1
0.0429630881408036 1
0.254911221493196 1
0.352746508337808 1
0.0773837912013421 1
0.301699365015065 1
0.315162662682033 1
0.223497455151803 1
0.497146971147347 1
0.220879188639577 1
0.563294977567801 1
-0.104450896210128 1
-0.077516332449816 1
-0.157115571654802 1
0.36556178394517 1
-0.0768360593466496 1
0.539993454092533 1
0.00939383319456291 1
0.145200835335656 1
-0.252622569745912 1
0.186469497831095 1
0.113651874323306 1
0.394145762268913 1
0.0882829862132231 1
-0.0495005059758982 1
0.36470670943985 1
0.325151858385974 1
0.181178507985306 1
0.525063490979207 1
0.275414002271191 1
0.194693878280797 1
0.135362442189344 1
0.389945212799591 1
-0.17541380922206 1
0.268536414260649 1
0.272238212192135 1
0.600402729448165 1
0.689971757630012 1
0.102452239313742 1
0.0494364780416124 1
-0.0571644504390942 1
0.303164205740629 1
0.31572632708641 1
0.308780754470036 1
0.1504611655031 1
0.321713456908544 1
-0.0269917890138297 1
0.95767861016723 0
-0.279227134609372 1
0.496451985662566 1
0.559010868647257 1
-0.122400654971002 1
0.32941631870115 1
0.310367177579314 1
0.367679067688133 1
0.196826608797197 1
0.35541355456894 1
0.183326205310948 1
0.267394724249637 1
-0.0340173337763865 1
0.243459786552992 1
0.146190000052472 1
0.208956288546368 1
-0.241707982297346 1
0.188621543540486 1
0.681735230282418 1
0.345627859864881 1
0.235573155266367 1
0.189398396864964 1
-0.0240732442191814 1
0.584838960360946 1
0.0553931605795265 1
0.343799214124378 1
0.202808394496386 1
-0.418756097027566 0
0.156421961971999 1
0.516281524136914 1
0.552238758653263 1
0.396685502562123 1
0.201245568484775 1
-0.465017414528631 0
0.367067540437292 1
0.569759990673762 1
0.173468059866805 1
0.102343415902275 1
0.302382647510386 1
0.114117860545813 1
-0.330298122738689 0
0.253962204933128 1
0.045964793112681 1
0.00864899831198148 1
0.144648267625644 1
-0.365901695845375 0
0.268730023277531 1
-0.0767020933194473 1
0.142117964480104 1
0.196794653640373 1
0.55224571315165 1
0.303578681300892 1
0.189594346967806 1
0.386293993579047 1
0.133255608927189 1
0.52882972978492 1
-0.156379504898579 1
-0.0796760393265271 1
0.450030549718859 1
0.292765509332037 1
0.481432568766115 1
0.144441334101068 1
0.179302477173819 1
0.684337604860414 1
0.190407495267108 1
0.201498922338582 1
0.0559019817198495 1
0.261676125349767 1
0.05837275759193 1
-0.34951919476976 0
-0.163102038664695 1
0.0765540161331558 1
0.141723736581255 1
0.279017556556497 1
0.138307112555099 1
0.280540631285826 1
0.278358648212866 1
0.0206586159430303 1
0.315597360144611 1
0.339123659262947 1
-0.0235885599621625 1
-0.223813661701881 1
0.55340311604275 1
-0.510114030675272 0
0.294859704112949 1
-0.213692728313301 1
0.418777721487232 1
0.259819710562556 1
0.543243323611462 1
0.857563201813 0
0.0376286782536756 1
0.722002207788189 1
-0.282763983794203 1
-0.0379167941527854 1
0.406396806787368 1
-0.272028843518094 1
0.062908205782574 1
0.255793740658211 1
0.198438902855018 1
-0.0431485597353481 1
0.290811340798596 1
0.271234342860505 1
0.00926100844940905 1
-0.130634891183514 1
0.0718204996464997 1
0.178751378972926 1
0.23863284969692 1
0.0093966894532909 1
-0.00551555888923924 1
0.951774464208725 0
-0.0837112899479598 1
0.0781263352264184 1
0.0665457747221583 1
0.345584152954614 1
0.0545299983725303 1
0.00308583083655928 1
-0.0229005989799876 1
0.212949430259908 1
0.183158234518411 1
0.356234613070788 1
0.106327694040842 1
-0.0646952375624639 1
0.0766881053208036 1
-0.137780814627484 1
0.291796372883199 1
0.498281244912292 1
0.146621171171847 1
-0.0380162028959969 1
0.256207859390051 1
0.321344379628185 1
0.578407381444167 1
0.119601729818915 1
0.0638805503490983 1
-0.228792696725581 1
0.21668139299099 1
-0.00589979779261869 1
0.231218752307304 1
0.34494625292941 1
0.124606858915909 1
0.689710950587373 1
0.55121555566008 1
0.305426773627521 1
0.254384052868986 1
0.237568063349797 1
0.300503921169654 1
-0.131660719656439 1
-0.118727603328249 1
0.444992869118135 1
0.35112600902533 1
-0.197991342329725 1
0.132750178999431 1
0.459288801431361 1
-0.092362170577506 1
0.239546239373221 1
0.408670327824366 1
0.590746412135312 1
0.318891880080033 1
0.0177190282012486 1
0.434057484564376 1
0.269958928320186 1
-0.563930570866645 0
0.0454729446556888 1
-0.0777685512649624 1
0.0266872087712549 1
-0.102678561758687 1
0.758631380153521 1
0.0992378214591489 1
-0.00315071132777917 1
0.47546642320283 1
-0.31404811679693 1
0.0684212436896525 1
0.0338266043978343 1
0.187133674707885 1
0.297010384869961 1
0.0358029761958171 1
0.147737286388245 1
0.0416319077161383 1
0.300163938161382 1
-0.0508218140939764 1
0.484171297153953 1
0.0892891737852799 1
-0.44717835813179 0
1.0458258550509 0
0.183586644085828 1
-0.373149263231944 0
0.566440246774923 1
0.486408779595908 1
0.34738017474838 1
0.0528797773596551 1
0.10701728344704 1
0.301943283375754 1
0.174498474449651 1
0.0559530255881258 1
0.268897497456841 1
-0.124404017744187 1
0.277250290884946 1
0.489776707778474 1
0.0606035784098914 1
0.0222347063610884 1
-0.0121708788355036 1
0.251060116119603 1
-0.115343982210477 1
0.144137232444994 1
-0.195777242692701 1
-0.105913198361195 1
0.11569741404695 1
0.727208198046383 0
-0.447010977304337 0
0.375604664666763 1
0.158645682231575 1
0.459366477108659 1
0.365190327233054 1
0.226375620720835 1
0.197215311176134 1
-0.00740596832669693 1
0.181447057074582 1
0.602647780226765 1
0.0563198647728051 1
0.101942150142865 1
0.140567544960456 1
-0.0241271853544197 1
0.283817557144601 1
0.371451473405699 1
0.53588118718321 1
-0.468206809978663 0
0.502678818795985 1
0.696143116642516 1
0.238048683980835 1
0.649606035671253 1
0.304534377232153 1
0.595438336582919 1
-0.0381224554987879 1
0.0159031310125215 1
-0.0361188832165827 1
0.0495219690214364 1
-0.228936190301238 1
0.615477774595472 1
-0.0385180045790992 1
0.272646386889216 1
0.551529888186516 1
-0.035785264599462 1
0.425734838132939 1
-0.212796942448007 1
0.572188920193511 1
0.338277349301585 1
0.430330077181019 1
0.321223917366777 1
0.0093534479945092 1
-0.185232122998875 1
0.115331223117913 1
-0.00960294984998829 1
0.318549696253372 1
-0.117303449995998 1
0.192851952010648 1
0.0207640496011957 1
-0.00545386272971765 1
0.158730641754137 1
0.384742352403286 1
0.102370143774501 1
0.165763852586396 1
0.49038887874554 1
0.357840328553787 1
0.245398518497995 1
0.359789561555175 1
0.594164844262634 1
-0.239981308871481 1
0.162727884020537 1
0.442622791150668 1
-0.14015083036489 1
0.582638385003927 1
0.231628571261683 1
0.556264943242567 1
-0.173121151690952 1
-0.0848950527446961 1
0.0521844334043167 1
0.44227003010464 1
0.219579532722411 1
0.420254947862287 1
0.0643680123624629 1
0.243570552187819 1
-0.140046991044922 1
0.0365019100444468 1
-0.021339628163515 1
-0.162846547100626 1
0.541369930022032 1
0.120729688367168 1
0.333589668667376 1
0.497905857989541 1
-0.412629861515462 0
0.427303043581141 1
0.441748144232426 1
0.160647832348223 1
0.620305746258344 1
-0.0211715095994587 1
0.0965795103810579 1
0.220040333640952 1
-0.000383045297618543 1
-0.169927199894582 1
0.680507246810266 1
0.157959962195943 1
0.0819518680129817 1
0.465564879913866 1
0.27204937721202 1
-0.0155418936356847 1
0.174907505060432 1
0.421301364997247 1
0.156717441470345 1
-0.0187987225192424 1
0.2887697395786 1
0.113238656059637 1
-0.0247877652027696 1
0.397560145682066 1
0.110296879260842 1
0.251801924608617 1
-0.148523719541697 1
0.396571541817824 1
0.141078520785617 1
0.376456250187455 1
-0.0285676109465764 1
-0.00950174824956086 1
0.213918819001881 1
0.101480447138633 1
0.416013630216004 1
-0.0624702011326794 1
0.0810788086350956 1
-0.0569877394375667 1
0.000984623382920644 1
0.141479622209062 1
0.283074117643441 1
0.193088911231141 1
0.0905543724798196 1
0.0863834913202233 1
-0.176078570636189 1
0.319139941819394 1
0.175223340985971 1
0.596308689142036 1
0.209581541819473 1
0.225148707887729 1
0.0663061351772502 1
0.334601772590884 1
-0.0834324618351745 1
0.263050213532185 1
0.227628454842137 1
-0.00304053665899676 1
0.296145061780584 1
0.555881241912272 1
0.0609423301330331 1
-0.191641400123751 1
0.0888228059617885 1
0.207478538762857 1
0.0845426716912999 1
0.576924611604739 1
0.314770673953661 1
0.461849749296866 1
0.346220941885997 1
0.0367224843399106 1
-0.0422894122069595 1
0.500813965797403 1
0.268108133781722 1
0.000406844592799521 1
0.28859119742715 1
0.0861441518099121 1
0.141933052428668 1
0.381810355557533 1
0.44837435626693 1
-0.186562446499585 1
0.49492372939286 1
-0.0316905874387439 1
0.540412181532711 1
0.142393473485332 1
-0.0400201899426505 1
0.319246366309876 1
-0.201912562315936 1
-0.00203988717374788 1
-0.0406447963526113 1
-0.190598976617259 1
0.125995636268162 1
0.152665187592058 1
0.131236530588986 1
0.396556350122177 1
0.0652384432200254 1
0.967552470671927 0
0.22138593671474 1
0.166387144651442 1
0.21525776857192 1
0.0101546209461585 1
0.320598224415322 1
0.520599131082246 1
0.189704844362626 1
0.140931445721532 1
0.486907459311598 1
0.251223134293406 1
0.457777989356432 1
-0.0237142324676905 1
0.223354937737882 1
0.274863628788456 1
-0.100162329241116 1
0.235647553087462 1
0.0274823991282486 1
-0.00566206714382375 1
0.40882038748396 1
-0.00661074657505617 1
-0.171830138991339 1
-0.00832348912285871 1
0.238199410601244 1
0.386598439578301 1
0.330748803385852 1
-0.0627031946622587 1
0.179866980490594 1
-0.206714984360222 1
0.186010037506172 1
0.585286291956036 1
0.408399665627211 1
-0.0177610841933902 1
0.081011433188459 1
-0.0518464465748339 1
-0.0610058853453766 1
0.299889618277159 1
0.509170967236926 1
0.259313614490045 1
0.328694456614884 1
0.0232729421438854 1
0.440928205727316 1
-0.463909499785036 1
-0.0240658285965286 1
0.40737886520902 1
-0.0996946408419093 1
0.368953875606556 1
0.00485240146330191 1
-0.119300090992092 1
-0.362460920374486 0
0.914323910306221 0
0.127163462725542 1
-0.038740589788796 1
0.194959431192674 1
0.343392748452611 1
0.165339640627232 1
-0.295481209029545 1
0.636493048567295 1
0.223595802846797 1
0.196949738574911 1
0.0943083645870635 1
0.694420164885963 1
0.308486412342903 1
0.00983441160048455 1
0.241560473639497 1
0.101591451738742 1
0.156379861445744 1
0.279286583075119 1
0.187375059229607 1
0.234305348394202 1
0.28911306487674 1
0.0504538254514145 1
0.192271920027092 1
0.277424063598986 1
0.202353586100472 1
0.233738353375654 1
-0.256590046635594 1
0.499356118800069 1
0.0909775245531979 1
0.254333549996444 1
0.464329765894762 1
-0.0338443770354653 1
0.0473066278447058 1
-0.197509454271419 1
-0.00106092822777508 1
0.0772994781967069 1
-0.309732740539772 1
0.354255164153652 1
0.598286874321735 1
0.0862207005123077 1
0.691721328519586 1
0.008472720758352 1
0.644398344926158 1
-0.0128258588205322 1
0.139336067814921 1
-0.106558317574128 1
0.0954252434610933 1
0.203452508978104 1
0.199068445931776 1
0.0971505658648697 1
-0.0361517369173509 1
0.208198791194041 1
-0.0295667074102715 1
0.0529820088448365 1
0.0187107245711099 1
-0.127366981098845 1
0.423249188686073 1
0.150400828230431 1
-0.0539352168068406 1
0.428005739891266 1
0.0823852104846498 1
0.243940683440549 1
0.51739297651878 1
-0.0792491068893945 1
0.361818129545603 1
0.416073474981205 1
0.140272187449018 1
0.4770714379968 1
-0.3026226491862 1
-0.109322071907329 1
0.33477440608411 1
0.132920214744218 1
0.0261994835554265 1
0.172544439496819 1
-0.453583254358094 0
0.400391577753023 1
0.470987454700881 1
-0.0734986315621916 1
0.742141918463835 0
0.284235408921565 1
0.368837152928687 1
-0.478223327693245 0
0.0447744574400391 1
0.0424934306497647 1
0.363596591344127 1
-0.254943820129583 1
0.134941406131465 1
-0.0287259050001006 1
-0.0349757057443601 1
-0.0133443881735301 1
0.195376818563164 1
0.268532134305432 1
0.147122602925932 1
0.40279514999521 1
0.407717841808609 1
-0.0191244666355941 1
0.383233127506719 1
-0.0772104319287927 1
0.282515808881033 1
0.468667646364017 1
0.263177257008458 1
-0.0623965152424979 1
0.368649736345885 1
0.43538998420385 1
0.158465239690463 1
0.0970454625876062 1
0.0309830758584023 1
0.180729972524572 1
0.0444392553538887 1
-0.0523576297499541 1
0.43516246054942 1
0.0958651564465031 1
0.136973552886104 1
-0.271978781641694 1
0.255099845776038 1
0.283349365496161 1
0.0647746384363522 1
0.106348911263543 1
-0.139980409573561 1
0.272780034797737 1
0.0516615300596489 1
-0.132596757268692 1
0.59795174209091 1
0.219969594166824 1
0.34955375464858 1
0.280027823820126 1
0.413740754470075 1
0.389472514516741 1
-0.207819597703844 1
0.0801472089584967 1
0.0998310919900201 1
0.604140664895165 1
-0.311483045581741 1
0.314993013642549 1
0.60382207659755 1
-0.125363676896936 1
0.189423587820657 1
-0.0885820749561654 1
-0.0391886980693536 1
-0.24957422975955 1
0.252726415025949 1
0.604625140927658 1
0.434901030575645 1
0.311076807290484 1
0.346862096397889 1
0.0330246549236234 1
0.972016426034932 0
0.170115511127364 1
0.0654375717560806 1
0.450812964910534 1
0.00621009666161703 1
0.10948423884656 1
0.565732468239049 1
0.412246436078816 1
0.281691785891928 1
-0.235542880312276 1
-0.19954103376929 1
0.539493882211928 1
-0.243487741727588 1
0.450227505389198 1
0.471772953221305 1
0.439264335059028 1
0.247051825392249 1
0.436068303227084 1
0.211955762186689 1
0.676597866064669 1
0.21929173702022 1
0.133155237408285 1
0.723102797771511 1
0.149970165634114 1
0.278745306654742 1
0.239220653496475 1
0.425810993983098 1
0.137695716889889 1
0.279419173056249 1
-0.0606669042994953 1
-0.0664786712067917 1
-0.0717049756132371 1
-0.0803331385648999 1
-0.143015449266322 1
0.421900134406948 1
0.481340203326925 1
0.208750176686465 1
0.524187347937223 1
0.310425543088915 1
0.348379118571372 1
0.42556803629053 1
0.378998999051951 1
0.0267823658969271 1
-0.00169231008253122 1
0.162668310630003 1
-0.0312504621216316 1
0.0565347516121459 1
0.327264762982895 1
-0.0163901743799555 1
0.600297401805658 1
0.397390443085159 1
0.346539043189308 1
0.42401673255091 1
0.157140271015564 1
-0.00375038450574199 1
0.221197499848474 1
0.0435829617329661 1
0.206221079022005 1
0.348909468420846 1
0.142639180427277 1
0.102190823395312 1
-0.00174499263028921 1
0.35542101221762 1
-0.211630108416904 1
0.443900976914814 1
-0.0248014923645084 1
0.517687627611282 1
0.551408197516834 1
0.39661456055702 1
0.117174835986838 1
0.311319263815506 1
0.828987579253966 0
-0.22653175216656 1
0.18556698866018 1
-0.384405496693958 0
0.0881000458681946 1
-0.0866134237429229 1
0.491442015293736 1
-0.0825250316762404 1
0.21611669467397 1
0.0517786674130059 1
0.0701069608516332 1
0.275959842020591 1
0.256820194912033 1
0.380294188474215 1
0.546488478233164 1
-0.162170142375855 1
0.015874820803941 1
0.152898537794148 1
0.213806740947893 1
0.0301410640282517 1
0.204506001815781 1
-0.0695496625310203 1
0.183408975945785 1
0.610035926765522 1
-0.0192441175388158 1
0.852511544999727 0
0.27092886708036 1
0.670670855497738 1
0.160445457758714 1
-0.0697584501871128 1
0.616615547439072 1
0.229431044710402 1
0.140943027925133 1
-0.148009169533225 1
0.344572424674014 1
0.156102694661457 1
0.172841415879946 1
0.0795721894669358 1
0.0167404841374624 1
-0.356487113323532 1
-0.279576895795454 1
0.268646654174685 1
0.123622146204942 1
0.18525781866882 1
0.0457597646622341 1
0.129617825434501 1
-0.0219997130038354 1
0.29601674730399 1
0.337477067174733 1
0.156485449331777 1
0.476527829502827 1
0.147401264680019 1
0.0283101195219378 1
-0.0843632872255221 1
0.419211031045211 1
0.207834349185531 1
-0.026244676192367 1
-0.195018958743368 1
0.43330278055754 1
0.39197547895996 1
-0.173548501190688 1
0.577081725786402 1
-0.371608865788848 0
0.479838818217789 1
-0.164573783456987 1
0.163693435767603 1
0.316975624704399 1
0.440325809021712 1
0.326870286941247 1
0.565574277940401 1
0.190935445315005 1
0.601512416139715 1
0.11416477452807 1
-0.116729117949714 1
-0.0118197867577304 1
-0.145708096886536 1
-0.334177398640623 1
0.518240093481485 1
0.477977829245691 1
0.375648392445671 1
-0.321334256588321 1
-0.193714955126079 1
0.235199975110509 1
0.216405031717266 1
0.505638111076605 1
0.0673420416218157 1
-0.00235006615254726 1
0.193605683604594 1
0.209064453287019 1
-0.194813107742793 1
0.31331506745203 1
0.18409473435666 1
0.244861435291203 1
0.0336436242910316 1
-0.02494002367844 1
0.103760144815057 1
0.223801823196641 1
0.326720130269595 1
0.518671116400901 1
-0.0848687887229877 1
0.478742795489505 1
0.326818149726067 1
0.374578102003512 1
0.287229720087781 1
0.416320318204762 1
0.42785934954414 1
0.465032256914685 1
0.155253710034707 1
0.13652510834782 1
0.273813160971255 1
-0.181162634921889 1
-0.146758576858529 1
0.51168357306188 1
0.320817212404211 1
0.215560316404079 1
0.158649881971696 1
0.379249461556173 1
0.188171108697379 1
0.499475257664469 1
0.0882569197665662 1
0.143463936975124 1
-0.019578365732029 1
0.217454479558906 1
0.421782284591857 1
0.14330029538448 1
0.368685487891787 1
0.214048907923129 1
0.435830218262323 1
0.241229026857244 1
0.108349424286229 1
0.464427925963359 1
0.125353772450204 1
0.542457935422188 1
0.619203272647873 1
0.301679608692722 1
0.312389621050546 1
0.356875515946224 1
0.140860468014153 1
0.163805745440634 1
0.578144761572135 1
0.287457262661991 1
0.0187093150556261 1
-0.137068150099162 1
0.410489749236064 1
0.0249572626405491 1
0.0711399130473192 1
0.115263037793227 1
0.135887737263623 1
-0.0664263974755921 1
-0.131519115398205 1
0.222664186805324 1
0.255166799090443 1
0.059364537575855 1
-0.0710636693006562 1
0.524035447998359 1
0.483632585474882 1
-0.105643629474035 1
0.351355067847477 1
0.16609265851917 1
0.557068702615929 1
0.37798602766801 1
0.0984014088244752 1
0.236185328344844 1
-0.146760287314776 1
0.668823773279401 1
-0.0220250955254644 1
0.19521085007161 1
0.393589739662345 1
0.398739577469637 1
0.0205069058573797 1
0.381298397131772 1
0.311639864706781 1
0.415847307851882 1
0.100576081501103 1
0.0427953565598653 1
0.555049096349358 1
0.409452967848096 1
0.434560664400355 1
0.93326653511414 0
-0.302587229413744 1
0.321588122982546 1
0.46555982858349 1
0.0998381078653425 1
0.441760355676372 1
0.247419236491641 1
0.479434124621732 1
0.0662035960922116 1
0.310986489359078 1
-0.11734743670519 1
0.37645573234592 1
-0.00613449441540847 1
0.0272236752395771 1
0.0258821695007775 1
0.395579487332759 1
0.286620881806831 1
-0.042514097793107 1
0.654701010841758 1
-0.575221858094981 0
0.547898174140107 1
-0.404297710997232 0
0.289515941052252 1
0.037758940541702 1
-0.00697492195157749 1
0.0070701704040008 1
0.00700362053713974 1
0.183996830860566 1
0.0197504380991154 1
-0.0308365828446045 1
0.328582591014124 1
-0.0181175579834156 1
-0.0938894529423425 1
0.299317299647814 1
0.247003599196357 1
0.0993212686710641 1
0.340515678389765 1
0.00696867575701221 1
0.344056309271824 1
0.277089145646767 1
-0.333949604648753 1
0.0979804997466215 1
-0.0108861503110643 1
0.150183557930039 1
-0.246916497150031 1
0.1451115525386 1
-0.128333143797493 1
0.281163835223879 1
0.298795756275863 1
0.441388200398667 1
0.240368264164334 1
0.286566603418356 1
0.112413807385469 1
0.206168208726556 1
0.0158168639305209 1
0.224916411723577 1
0.193287507522014 1
-0.192383979291909 1
0.00121937625781846 1
-0.0786447362404859 1
0.00458277484331113 1
0.206787283078391 1
0.362313030918374 1
0.836384967063687 0
0.609756848417315 1
-0.0111632032035084 1
-0.105156217771796 1
0.385292817423579 1
0.176487286703626 1
0.17450588532655 1
0.13667989284392 1
0.483249278064931 1
0.298009179916646 1
0.194385211223502 1
0.0928654134876015 1
0.115368831807835 1
0.400876275042875 1
-0.220923626026524 1
0.869222263231202 0
0.0601806110749439 1
0.373908111280768 1
-0.181312126327485 1
0.559330325831959 1
0.387579704901298 1
0.0710270266268668 1
0.520707845355418 1
-0.360602329773852 0
0.0543323537220106 1
-0.195117233299884 1
0.284073831517288 1
0.308491203779822 1
0.208788190255523 1
0.0305208111009357 1
0.198467760824383 1
-0.261021280300403 1
0.525729487377141 1
0.496863035630571 1
-0.436018820827262 0
-0.0825522833828382 1
0.229402509686992 1
0.289356517720988 1
0.156843596602613 1
0.598015875811529 1
-0.274123415691361 1
0.0858720153549472 1
0.63075201785745 1
0.572271337435692 1
-0.105014131127369 1
0.371063846558863 1
0.265081551366513 1
0.164706517111144 1
-0.211000636361226 1
0.0781131659765648 1
0.114859071711701 1
-0.104134772312932 1
-0.124114474307625 1
-0.18184472638117 1
0.343788540743834 1
0.184894569406784 1
0.146034991805284 1
0.476880694207671 1
0.0710681128588106 1
-0.0538741421226662 1
0.0860060534613012 1
0.193732093950791 1
0.0758801177312307 1
0.0490337719934044 1
-0.0042888488320982 1
0.214092655886386 1
0.439366664111303 1
0.542153268388982 1
0.0343049801181451 1
0.796741925080479 0
0.583851087544704 1
0.170288092148929 1
0.492193528496973 1
0.348183675525972 1
-0.246344930272772 1
-0.0276984819328158 1
-0.661929624310849 0
0.305344121246387 1
-0.0565761266907794 1
0.236482169215068 1
0.0342937206497733 1
0.630723089891696 1
0.215869898413422 1
0.376252642605691 1
0.312326807904854 1
0.355698715768024 1
0.182603374163126 1
0.0683669416784559 1
0.20758227845739 1
0.332535557157076 1
-0.012722515099488 1
-0.108431081649056 1
0.132506298665124 1
0.0694718843957162 1
0.707849605358963 1
0.502121134205837 1
0.286564998220708 1
-0.190050226538772 1
0.464006104602851 1
0.357214608381372 1
0.322885536774239 1
-0.201420230095217 1
0.148522896484542 1
0.291537687167599 1
0.0398106057958015 1
0.476397003715038 1
-0.085742277589819 1
-0.0657467786326705 1
0.024718864335991 1
-0.022986268083419 1
0.360186192257926 1
0.123163372240192 1
0.187683003188238 1
0.0633450549000048 1
0.22473662720354 1
-0.0708181718635045 1
0.022811452276649 1
0.220019626912645 1
0.05710142502808 1
0.38852505981776 1
0.413031060553073 1
0.384318371530351 1
0.156709473234955 1
0.139643373360904 1
0.547969590701427 1
-0.188976858113613 1
0.356616911945167 1
0.501834145472182 1
0.0866004228534955 1
0.190802991496654 1
0.653773073462498 1
0.422609930356219 1
-0.0318069271265029 1
0.446796798091917 1
0.260838682607788 1
0.324922663127111 1
0.517111144583946 1
0.335162421640048 1
-0.365039379763229 1
-0.189381470633722 1
0.183909385257384 1
0.227601175906522 1
0.296369123181864 1
0.464218639214024 1
0.263119286700653 1
0.377011489643966 1
0.435841785761876 1
0.441382899477345 1
0.379156741346289 1
-0.271974412008747 1
0.0968246646448994 1
-0.0334806660757474 1
0.212545468765375 1
0.249456368412333 1
0.235219735066523 1
0.276082909534623 1
0.47653634048925 1
0.503878555630342 1
-0.109695969047215 1
-0.184215207204279 1
-0.0261622023739625 1
0.248217558883819 1
0.0390760618223392 1
0.352935620738598 1
0.458044256485752 1
0.281727534892676 1
-0.208106048307434 1
-0.115611181293418 1
0.0969995067192136 1
0.166252173810084 1
0.240663553269763 1
0.213209963111933 1
0.0147884962750254 1
0.107183455938984 1
-0.131479484902039 1
0.582276088310447 1
0.277933903245358 1
0.386222535837316 1
0.0343639155926437 1
0.176614473382039 1
0.127853804126427 1
-0.4517002582513 0
0.193176331261359 1
-0.146670944830887 1
0.449956454713577 1
0.152739824924754 1
0.0269110828670806 1
-0.0806550671739275 1
0.0182442466251743 1
0.355982210392903 1
0.0529430801218252 1
0.623583541628204 1
-0.0736681192836381 1
0.0578123466422809 1
0.052890141319079 1
0.730608225275724 0
0.181939617103462 1
0.0196871675897592 1
0.443939660793421 1
-0.0863102569633865 1
0.388744863682878 1
0.671434753452988 1
0.0540586650274091 1
0.119238458140007 1
0.193644978981468 1
0.380004755612433 1
0.218490795391691 1
0.671866202488225 1
-0.133475295446004 1
0.328722276708699 1
-0.000659493399476609 1
0.162599955695025 1
0.196301349906432 1
0.103885468474197 1
0.573626088555206 1
0.520472475781869 1
0.15730668193899 1
0.23316708277045 1
0.101626774455468 1
-0.0611356024067166 1
0.373391065819267 1
0.00415477760946046 1
0.361292727987187 1
0.291880676161627 1
0.500282838563269 1
0.506596635758753 1
0.0290277950993168 1
-0.368684252271501 0
0.463807900254533 1
0.333399811108304 1
0.233499490664018 1
0.00628020081401313 1
0.059575673083246 1
-0.0306763057702908 1
0.451058498269435 1
0.0298926157021956 1
-0.151190706240958 1
0.0645116134055972 1
0.00718960110564185 1
0.364376146455823 1
0.0850851055956851 1
0.292369958545307 1
-0.570714298354857 0
-0.382479909064179 0
0.636601148785096 1
-0.104665139535657 1
0.2483619792082 1
0.502029299493898 1
0.296130369501627 1
-0.301702634570177 1
0.0338547823732205 1
0.714913212566709 1
0.323370644457397 1
0.133383355470772 1
-0.130527982624606 1
0.284722244765529 1
0.402658029737859 1
-0.0123609545880592 1
0.738976292808184 0
0.254338444309188 1
-0.210991231825935 1
0.353468986255637 1
-0.00233148156593214 1
-0.0713587401915954 1
-0.0481308406818064 1
0.388327407131021 1
-0.132279875929558 1
-0.126963618804578 1
0.494254117737828 1
0.450657239210355 1
0.113638580291931 1
0.567244864705805 1
0.367052940266903 1
0.626009294463458 1
0.0407182226742153 1
-0.258993264892973 1
0.515705138360646 1
0.159713577503906 1
0.0837745363985138 1
0.322712063423827 1
-0.0479734620346746 1
0.275931377331263 1
0.417999568338273 1
0.0180778101495338 1
0.114257703905393 1
0.289652241682033 1
0.28495817900408 1
-0.336360127688223 0
0.548615966508567 1
0.269232845872337 1
0.0842780268206062 1
0.194902259688839 1
0.267919600966077 1
0.535894932949179 1
0.0398113632048066 1
0.402871986759252 1
0.496204558457498 1
0.248886375276959 1
0.588952562815845 1
0.0632883766194622 1
0.216611505257761 1
0.0913828800311596 1
0.224492408368308 1
0.279392408742706 1
0.361661900228953 1
0.317614314675131 1
0.76753709037364 0
-0.039528953359149 1
0.234490175434855 1
0.139657749103743 1
0.135735224896375 1
-0.0771209315175809 1
0.0647977888486177 1
0.559482369485196 1
0.32731314032186 1
0.428883937581584 1
0.477526308285865 1
0.846962193867186 0
0.583300683354363 1
-0.32615788156688 0
0.183930449970117 1
-0.0161127270138794 1
0.0112387061380377 1
0.18665465990877 1
0.175285303502477 1
0.184491757435322 1
0.151010047949744 1
-0.0435116965222526 1
0.44689561717792 1
0.431494743013074 1
0.238869501826604 1
0.0929737262491422 1
0.404532822723713 1
0.187178384328703 1
0.327888802206727 1
0.164518948501786 1
0.215669032608271 1
0.0767705088625823 1
0.0618027154733099 1
0.186021987453843 1
-0.329257682963664 0
0.11451917627701 1
0.0900511080828193 1
0.0620918543347574 1
0.310089880811983 1
0.276876902998932 1
0.0138854087252442 1
-0.0741604032639241 1
-0.12191564622283 1
0.162090993342502 1
0.0560225742994069 1
0.0937619940584815 1
0.324724349944478 1
0.528148738795622 1
-0.190240040487416 1
0.365040431658737 1
-0.272968882998831 1
0.0964641917106792 1
-0.423255175448389 0
0.36757260730991 1
0.307554824178385 1
0.0437584598172234 1
0.130072712176015 1
-0.229605253345603 1
0.186236777898101 1
-0.134837779165995 1
0.116489151723224 1
0.222355625527866 1
0.394231957063351 1
0.354829923645777 1
0.454352285301974 1
-0.118538164606593 1
0.556423816172553 1
0.469640525491117 1
0.0196154501902876 1
0.215530076500132 1
0.00665490415984152 1
0.279333139733026 1
0.163331316904411 1
0.536370550693732 1
-0.239205333752153 1
0.289878408848427 1
0.537328135670193 1
-0.0567790583747959 1
0.33338549199274 1
0.377176743441377 1
-0.0230059374968147 1
0.269811799479852 1
-0.00233757887361584 1
0.190825111803667 1
0.32129986395161 1
0.192143335237151 1
-0.0540446890900291 1
0.816414385586546 0
0.0766280431810488 1
0.0983907662326034 1
-0.0429690741799524 1
0.269214093516808 1
0.323543635410833 1
0.355039390877666 1
0.258546286670597 1
0.563568567401799 1
0.154566316732547 1
0.447062005995213 1
0.32120106142385 1
0.223635837721887 1
-0.0982264106733737 1
0.237544997929066 1
-0.0389676518683252 1
-0.0803647141024089 1
-0.107679592777862 1
0.124707593672666 1
0.501350738697943 1
0.281681859424267 1
-0.0508490428481124 1
-0.0833234775266987 1
0.216750475428219 1
0.0300185477933628 1
-0.384096442647451 0
0.101789965773909 1
0.220615704980114 1
0.379782300365482 1
0.268115487284071 1
0.574217559079695 1
0.380445684512492 1
0.161641555415349 1
0.375642807350884 1
0.23415999269584 1
-0.0882889817208845 1
0.093074784866817 1
-0.0840927535594568 1
-0.0350640095583268 1
-0.480015623326222 0
0.590519079078056 1
-0.140703653296719 1
0.341366297674499 1
0.0529665328781339 1
0.312848177488893 1
-0.123203041991785 1
0.287286233651836 1
0.340149784007938 1
0.215951629483342 1
0.101452622594682 1
0.266763184250304 1
0.253661460907702 1
0.134456298900429 1
0.00780465573760258 1
0.328101849171389 1
-0.0103981734397697 1
-0.0388523229702927 1
0.47477612029829 1
0.561904763343474 1
0.269884520208018 1
0.420710813366613 1
0.299973732221251 1
0.421310202008975 1
-0.0245359194954348 1
-0.032772098199326 1
-0.0418121052183639 1
0.0675822646834096 1
0.00973342826302226 1
0.555055249477314 1
0.306007082188157 1
0.381522084461617 1
0.0918575076093837 1
-0.109636310816305 1
0.253258968371773 1
-0.119306477910642 1
0.0294344652784942 1
0.140772080236172 1
0.299704919961525 1
-0.00757285108573875 1
0.76778504097689 1
-0.413981327847132 0
0.311626133658867 1
-0.0201297526454292 1
0.062819783141771 1
-0.148279503638294 1
0.466897876635624 1
0.0977744587579982 1
0.162551796126709 1
0.247491789933999 1
0.179790726685184 1
-0.0563239532714257 1
0.709435172728627 0
0.348627249912117 1
0.359301387158923 1
0.154567350071076 1
0.13486525570097 1
0.100488862900092 1
0.024431678448937 1
0.234316053967037 1
0.00267174391372924 1
0.476719784252956 1
-0.165543681703008 1
0.242340735255665 1
0.0761725727674793 1
0.0717122336172941 1
-0.0780340299159524 1
0.441309346673151 1
0.436839746333188 1
0.202902627200365 1
-0.267336783140594 1
0.263835484566549 1
0.152380314318426 1
-0.133554110500339 1
0.117793873783867 1
0.268285890231237 1
0.0582913123305347 1
0.297983096325529 1
0.06657796006965 1
-0.0435365588144231 1
0.191076981019965 1
0.561887312520643 1
0.337231841424855 1
-0.00184197256090024 1
0.505935538192401 1
0.797906654932614 0
0.10852086350845 1
0.316597361857859 1
0.149738137175254 1
0.527223005248807 1
0.199432490102818 1
0.498284288932716 1
-0.174273149712724 1
0.187224669430197 1
0.178189424015377 1
-0.056369447265282 1
0.191021375682318 1
0.529006636785343 1
0.54841182464361 1
0.0923969609337413 1
0.128647250644167 1
0.0753085769314141 1
0.0862773567028306 1
-0.167861933154526 1
0.237216471119326 1
0.222113750537519 1
0.525179160251809 1
-0.514531621975227 0
0.203418000588074 1
0.52713508968471 1
0.250127049344698 1
0.339011939970947 1
0.458158284755111 1
0.212532184389049 1
0.319583343911184 1
0.472381157278348 1
-0.0298991110037821 1
0.249848338870951 1
0.334940679781308 1
0.114329177451699 1
0.142489658417535 1
-0.0556234748106368 1
0.326765543790594 1
-0.0448032453664655 1
0.436832648736852 1
-0.0815585566452214 1
0.555528222292856 1
0.192270275884032 1
0.381806455426989 1
0.513124354210084 1
-0.331822921967962 0
0.495448573274865 1
0.352456365516215 1
-0.17022950095257 1
0.289522903066523 1
0.41562430576666 1
0.253365333790206 1
-0.143967638141531 1
0.20027980960532 1
0.0174061313143266 1
-0.017488018856941 1
0.0793510532286774 1
0.256245899811825 1
-0.0468294906977739 1
0.457194699426979 1
0.439921147417723 1
-0.151204543644342 1
0.297056641254984 1
0.448095880053638 1
0.105259049190368 1
0.0713643940134434 1
-0.288581928743329 0
0.170537108323036 1
0.108293378426407 1
-0.000601917845548083 1
0.365028159993025 1
0.208703386415072 1
0.319174354786956 1
-0.0553618871808101 1
0.360765727784331 1
0.105820640709884 1
-0.150099224230214 1
0.239559269220384 1
0.680890706789311 1
0.401874703356627 1
0.322411983677304 1
0.151276743203272 1
0.665486024845689 1
0.4795135315831 1
-0.339192164060436 1
-0.0694250852869614 1
0.24562027768456 1
-0.115696211566335 1
0.379208573365794 1
0.162143236204787 1
0.275356030673857 1
0.228817604217573 1
0.201413274669198 1
0.0691598247911587 1
0.400844591806163 1
0.0856837197426938 1
0.513645903739018 1
0.381004327457625 1
0.0599323518401364 1
0.413001054398485 1
0.287613273574061 1
-0.064061436408663 1
0.419892881826781 1
0.376385601896194 1
0.23053749806631 1
0.41805706949167 1
0.152271884489061 1
0.476510652588079 1
-0.188136775723411 1
0.120525571317655 1
0.367054177926274 1
0.419168107483895 1
0.127881340560113 1
-0.105633394540089 1
0.0841277070737501 1
-0.0592850388926038 1
0.347875937359001 1
0.19690743783235 1
-0.102110732249626 1
0.385063212398054 1
0.384300056057666 1
0.11436727288984 1
-0.134391466374684 1
-0.111258032994986 1
0.232967687382637 1
0.315499222835905 1
-0.0286602120371817 1
-0.168327526710727 1
0.279764089720583 1
0.541948144956924 1
-0.205040941343989 1
0.420702365777909 1
0.0761066980946052 1
0.767004605655995 0
-0.156140884796962 1
0.101349623301661 1
0.141054499641126 1
0.491018158731979 1
0.420968680337694 1
0.322440886753275 1
0.342525858140931 1
0.382069080257376 1
-0.00903013749787461 1
0.131935293931859 1
0.544967998980791 1
-0.285522726720701 1
0.154508590751609 1
0.055236412559386 1
-0.308353201825594 0
0.151421817043299 1
-0.0416777290649511 1
0.239276707361461 1
-0.290186419984351 1
0.0514537055878397 1
-0.141876570159845 1
0.257488930214805 1
0.0930631067144636 1
0.0174016121825341 1
0.153325202111077 1
0.224183490687538 1
0.022854492091467 1
0.0204941606216413 1
-0.304063861136364 0
0.454495356304921 1
0.462076106368464 1
0.382742489635031 1
0.336871593229497 1
0.21168221250575 1
0.394730238732723 1
0.434437204541024 1
0.167305880273659 1
-0.0528125026072814 1
-0.00208194945420216 1
0.368656708215338 1
-0.0292494005028237 1
0.0636402300270767 1
0.409739650873981 1
0.432134600902838 1
0.63908075234627 1
0.54591682441201 1
0.127432940040287 1
0.423468454287766 1
0.217915423040144 1
-0.455550869973909 0
0.258798104537484 1
-0.154673366288635 1
-0.0354809930972945 1
0.0271013544398248 1
0.243585750050658 1
0.46902938223679 1
0.779626629137854 0
0.511708556404511 1
0.513414784709512 1
-0.0161829730735113 1
0.716780132135793 1
-0.418529366650246 0
0.242759145845869 1
0.361134404931407 1
0.542918616789442 1
0.101376684634325 1
0.173660580855666 1
0.439163197749024 1
0.255948216595553 1
0.724770651377144 1
0.219098857226899 1
0.432781822876885 1
0.031934371944375 1
0.197488927277617 1
-0.161175585180303 1
0.322340168074481 1
0.28995575440917 1
0.188439020491269 1
0.378157411300345 1
0.25870344827396 1
0.124381032913109 1
0.403354078817621 1
-0.0456192610811284 1
-0.673011077108896 0
0.594892355946468 1
-0.0267234224981189 1
0.538578162716188 1
0.0330708096157501 1
0.355932690836569 1
0.459886167861031 1
0.181518654090876 1
-0.0051115800479371 1
0.0353455443891886 1
0.507912017897197 1
0.410106438136991 1
0.180379609153944 1
0.298598651635457 1
0.251946430700195 1
0.0903251451378215 1
0.0281265032131374 1
-0.114563977572644 1
-0.296998151845771 1
0.665815053246899 1
0.13514934884706 1
0.25034183799471 1
0.192925992126881 1
-0.215055868822967 1
0.470508127390643 1
-0.0985027627644761 1
0.361765755801992 1
-0.098045550324565 1
-0.169430600121689 1
0.203326360850301 1
-0.0190527754689327 1
0.538796958653633 1
0.662486795394961 1
0.334311229109812 1
0.680414507726293 1
0.173137972065831 1
-0.0436071871824552 1
-0.0176100891688814 1
0.494578979590881 1
0.0926907268412854 1
-0.35358450597043 1
0.267368852023423 1
0.0267743118789474 1
0.28117455279184 1
0.400580852832609 1
0.166464776009713 1
-0.122120039592379 1
0.274917224266663 1
0.00296551421058117 1
0.716381655993807 1
0.280958106707163 1
0.483313087105246 1
0.00394395765228608 1
0.349222225800373 1
-0.0183933221080453 1
-0.0822071436859041 1
-0.0775759069102586 1
-0.0884039678220799 1
0.526651730905936 1
0.468821858434375 1
-0.0334980115066622 1
0.747707486443443 0
-0.00392619843219459 1
0.168098975555086 1
0.0927831187969694 1
0.0204794979406964 1
0.417475823313641 1
0.547277269067428 1
0.403000475727834 1
-0.327691464165861 1
0.200331557333359 1
0.254470357979138 1
0.113899529533367 1
0.230987962429804 1
0.241114632105558 1
0.447672655404779 1
0.563471747859303 1
-0.0887838058522609 1
-0.281835271880672 1
0.254311885459219 1
0.440118062777205 1
0.064402224339521 1
0.167863605111068 1
0.0784287652394147 1
0.121657791852371 1
0.161015409079799 1
0.395668620613508 1
-0.0663399347485236 1
0.059425796179947 1
-0.122141097538506 1
-0.103476573058726 1
0.0831231577370498 1
0.159922689975679 1
0.513976317378017 1
-0.160214318229778 1
0.436923910976977 1
0.0319210177071511 1
0.102831275613112 1
0.0361718259169658 1
0.155211875463457 1
0.35123098010584 1
0.00847303428230928 1
0.3067031138011 1
-0.0483691635153914 1
0.375927801560088 1
-0.0615900589742807 1
-0.0547372430989318 1
0.313997960297847 1
0.343059373719719 1
0.0827627309827618 1
0.316609593495034 1
0.0830035368833916 1
0.654361045235395 1
0.153481145892785 1
0.267209351967037 1
0.244069456540597 1
0.00862899455642931 1
0.0771841889742056 1
0.420204015079381 1
0.142734498677841 1
-0.0435523521539991 1
0.345682483942617 1
0.13835703457897 1
-0.0971102215400535 1
0.278770666433688 1
0.00346535557551689 1
-0.112364852902765 1
0.0171898804898236 1
0.0473112418387003 1
0.346781446268549 1
-0.171789095912581 1
0.125095372848945 1
0.252536067815258 1
0.0361915361557732 1
0.09008154211361 1
0.869542134562278 0
0.0704887181754086 1
-0.125183746526459 1
-0.0591680988038962 1
0.334692856962666 1
0.410804979583922 1
0.278955291479084 1
-0.0687555502551786 1
-0.263410723567988 1
-0.303789826994174 0
0.146211214603208 1
0.367676620155787 1
0.685733891719414 1
0.0795705096125078 1
0.414277951243636 1
-0.000214395873967342 1
0.210930312911036 1
0.165914693709104 1
0.248175789678258 1
0.65154585830803 1
0.300111133151241 1
0.327899877639871 1
0.19750885091969 1
0.157379921261542 1
0.433997406839924 1
-0.421834393374994 0
0.247341888148228 1
-0.552089169711338 0
0.66551539524763 1
0.284165530469731 1
0.496024394678552 1
0.11621356929521 1
-0.735049882734535 0
-0.103349124519842 1
0.0504506815614867 1
0.431698362152005 1
-0.138106076220694 1
-0.128415190449688 1
0.397330725147583 1
-0.271948944606238 1
0.19610954671746 1
0.608239632658613 1
0.621331326961601 1
-0.00279686635534648 1
0.403525563680201 1
0.225544328368819 1
0.286089480069688 1
-0.201030076239384 1
0.0128920267791465 1
0.0115258824674319 1
0.260335767049122 1
0.220310723409648 1
0.425609735703382 1
-0.345144590477758 1
0.193921283765772 1
-0.00142250240165215 1
-0.250768612679091 1
-0.0391135342987385 1
0.152426128097012 1
0.181910826906442 1
0.0163602341815301 1
0.42577421002662 1
0.185557777728475 1
0.127650920321151 1
0.307113005963564 1
-0.181880156023682 1
0.265589803555569 1
0.407566075769982 1
0.202344307654851 1
0.0906932926012971 1
-0.165019254439163 1
0.268312820605258 1
0.401944741556239 1
0.544698296754811 1
0.149592013211027 1
0.0885758462882772 1
0.0941826657778392 1
0.0399918001003358 1
0.125349744155159 1
-0.0543526703140518 1
-0.19359052688729 1
0.244184326011233 1
0.15707000771331 1
0.14837444338553 1
-0.251248553231415 1
0.269689472662789 1
0.106473667474748 1
-0.253133583212879 1
0.0116792805287351 1
-0.384366519570547 0
0.339479192380962 1
0.43629961490054 1
0.125845963685846 1
0.32058812084778 1
0.306855096006014 1
0.0972302752715325 1
0.363433214782358 1
-0.351341916333873 1
0.130725366636382 1
0.58835693646844 1
0.236239409919546 1
0.143075925350644 1
-0.0892820571007232 1
0.22293393240756 1
-0.0453251903708753 1
0.165882590980456 1
0.247748239650922 1
0.457735015060788 1
-0.440091297660708 0
0.417174306762255 1
0.0186961256344677 1
0.477169333812921 1
0.388963629787715 1
0.198253072596412 1
0.275596484799992 1
0.654301794469167 1
0.314601024645535 1
0.097365636013646 1
0.331086072814413 1
0.304731074536496 1
0.528809955707316 1
-0.138387676844007 1
-0.0146211235072257 1
0.0705377557138024 1
0.299183518114372 1
0.338476942569656 1
-0.183285011521818 1
0.356064919629368 1
0.41454940441562 1
-0.231919725991612 1
0.760795576986127 1
0.519706922384973 1
0.239267841631151 1
0.57056674074456 1
0.0724138282548877 1
0.232334930487197 1
-0.267659531324228 1
0.546101761709318 1
0.0959644423134495 1
0.357531023275652 1
0.410830309149743 1
0.33221436169647 1
0.19780285654759 1
0.193771524921877 1
-0.25915105604267 1
0.459948434973566 1
0.324758468431539 1
0.146011988086455 1
0.495506485959767 1
0.0103783922863759 1
0.759785241537777 1
0.131102041621653 1
0.249837255217819 1
0.381591549851521 1
-0.0759639908094062 1
0.528413536326638 1
-0.0587780508407008 1
0.373677635074306 1
0.333276169768964 1
0.110862710289057 1
0.111483024787886 1
0.381745127150527 1
-0.0908661090998894 1
0.323820731272162 1
0.299304743348866 1
0.330373301968196 1
-0.204670792803474 1
0.601593060569732 1
0.0484734940542123 1
0.142734160994043 1
0.0904559477942898 1
-5.97050404669008e-05 1
0.154193276569901 1
0.642863022911539 1
0.331457294828708 1
0.000574077934531014 1
0.416054526909754 1
0.12795680984128 1
0.276898826438824 1
0.349775689290774 1
-0.250091805423756 1
-0.12186335494086 1
0.317394355271522 1
0.347118225397887 1
0.0287445051894785 1
-0.207688587482573 1
0.293589717110221 1
-0.0106929954176168 1
-0.015646208511894 1
-0.111939053444665 1
-0.0436181892795021 1
0.308842308469532 1
-0.0381214048958301 1
0.277302541827886 1
0.0284034565517008 1
0.382509941722608 1
-0.054572166515427 1
-0.171893320172526 1
0.589755004503467 1
0.601542556944446 1
0.193706469855295 1
0.449751882044648 1
0.14230527719533 1
0.455084299039237 1
0.244948771536932 1
0.484077106711064 1
0.101088855551228 1
0.443063096846484 1
0.144579727965742 1
0.234103190552798 1
-0.0168738831193229 1
0.302200639050887 1
0.451738616400041 1
-0.0903008488501008 1
-0.048511506560453 1
0.482749249823111 1
-0.0576450892235434 1
-0.0570566001420737 1
0.312151447717489 1
-0.110694778019285 1
-0.312633543548988 1
0.147011736239521 1
0.0394403057110163 1
-0.0576172839540117 1
0.162413011995913 1
0.39208922169807 1
0.117626902567916 1
0.61991124239777 1
0.36226478932664 1
-0.286227742307869 1
-0.00889277797051756 1
0.187719706529312 1
0.450948864092794 1
0.367418214870799 1
0.334326292602214 1
0.129350260336054 1
0.0691902601863665 1
0.509347765397702 1
0.161975157373818 1
0.178837958992105 1
0.304791263134364 1
0.0192878352243565 1
0.0873485931338716 1
-0.0815127025199025 1
0.423313295494115 1
0.0421895012263784 1
0.219485620891277 1
0.192264239205273 1
-0.00787732319579602 1
0.23339485449341 1
0.518352925767522 1
0.108869672055031 1
-0.0522489475293163 1
-0.0922844053352747 1
0.480250263849426 1
0.379612503507719 1
0.375491080083187 1
0.192742238833109 1
0.593008016374094 1
-0.0529812638143743 1
0.209215672590214 1
-0.183868948692041 1
0.0973165719369157 1
-0.123766526647815 1
0.341317095436304 1
0.551740731201178 1
0.192462303255338 1
0.499396842187955 1
0.60870022326594 1
0.200424569258545 1
0.168087432559256 1
-0.000769235180738292 1
-0.122385014023413 1
-0.00854065852706774 1
0.113246790782054 1
0.185094399851703 1
1.1906952304373 0
0.472118760118788 1
-0.205097413838487 1
0.420728642787783 1
0.298492919133184 1
0.251056790991261 1
0.161200760254925 1
0.337538120849046 1
0.39448773503031 1
-0.0178027698785142 1
0.0630762729172851 1
-0.177841392613074 1
-0.0644731374758475 1
0.335466234019494 1
0.486881757011078 1
0.155729200210464 1
0.804925547600009 0
-0.224869553261876 1
0.138902742164863 1
-0.301205781684365 1
0.727321150113158 1
0.459451268298217 1
0.252287915376014 1
0.332137426382297 1
0.450160065640037 1
0.253885186835834 1
0.194803823697894 1
0.135419641392106 1
0.298246501595439 1
-0.0462265715448029 1
0.0633107999183156 1
-0.291509929509108 1
-0.322060064816916 1
-0.271412148861411 1
0.108124654774078 1
-0.0303082216729875 1
0.0797583281755712 1
-0.0298638927343627 1
0.220626333671393 1
0.174036711624415 1
0.459063863761943 1
-0.0180184704519693 1
0.0790331967539606 1
0.0915762172091784 1
-0.247656825518443 1
0.333833841511337 1
0.460844416021408 1
-0.155889322727564 1
0.387214153048501 1
-0.236558650383057 1
0.528537350596516 1
0.230531291413441 1
0.416616720752112 1
0.379837297922874 1
0.107741182967773 1
-0.41649683082058 0
0.172055880316242 1
0.36074764826086 1
0.378523847870109 1
0.282799912220624 1
-0.181763144888042 1
0.126375753843469 1
-0.166185782610648 1
0.551143817289528 1
0.568727138391858 1
0.0753921580203523 1
-0.223524135425538 1
0.229649925580074 1
-0.0704334509821008 1
0.310661955914904 1
0.478920404951704 1
0.146621808090151 1
0.591142645936699 1
-0.186799431580805 1
0.0195379079412607 1
0.018310587664308 1
0.144366946774777 1
0.255140054383703 1
0.33619716511762 1
0.0927318331200754 1
-0.127248296440373 1
-0.2021306712048 1
0.211205800514437 1
-0.222473645511777 1
0.396376178548674 1
0.329293854444849 1
0.727769054915075 0
0.379114561916898 1
0.444223573067958 1
-0.181981250848589 1
0.568641750056148 1
0.550616511671786 1
0.110845346781556 1
0.106137764598321 1
0.538409470295477 1
0.381361878783089 1
0.213234963324386 1
-0.0564787253652034 1
0.0155912091103948 1
0.139526473536516 1
0.101604507779882 1
-0.0349731022027504 1
-0.0440337912934029 1
-0.094360623923447 1
0.312470159695724 1
0.162566239623589 1
0.269848996823437 1
0.353965930531952 1
0.186043736947007 1
0.112995650123355 1
0.457496844811102 1
-0.00654499328337804 1
0.245040652916269 1
0.15318682064092 1
0.333471469674796 1
-0.0411841063849949 1
0.186464786676679 1
-0.173043058477148 1
0.0761797839254512 1
0.113735116187665 1
0.280451259233635 1
0.128771972552038 1
0.0880285832886469 1
0.59148049338776 1
0.259023251199663 1
0.0767799162718926 1
0.352335404631497 1
0.113266587284101 1
0.246862019903895 1
0.249355017765738 1
0.0725507546577137 1
-0.0343436698815518 1
-0.0268698882180284 1
0.229826836213767 1
0.578866863371842 1
0.342593457069136 1
0.0781173106199634 1
0.26084164154302 1
0.402958783604174 1
0.31778374887545 1
-0.131792203209815 1
0.310913120463097 1
0.869169908009012 0
0.344004772841594 1
0.596250752235092 1
0.161134800458164 1
0.504453104293762 1
0.200240906316261 1
0.065790936445846 1
0.116536362788891 1
0.0368246520555316 1
-0.338462694348142 0
-0.304077079616214 0
0.388194002997879 1
0.4371048046662 1
0.243583694566152 1
-0.34955613449888 0
-0.280090872648558 1
0.0477600910986019 1
0.139329948837157 1
0.606041214988608 1
0.320791846682662 1
0.0384857835510106 1
-0.272756573986368 1
0.0127611345961333 1
-0.00879939385092025 1
0.0232734668159823 1
0.36982948767175 1
0.58980075748532 1
-0.274643972583087 1
0.558961070383522 1
0.348123789606578 1
-0.107890194393139 1
-0.0382063349822211 1
0.581376691675414 1
-0.0446997214642951 1
0.311147588435598 1
0.0218613539655719 1
0.489733185837039 1
0.146939579783197 1
0.251443767003251 1
0.0324552557424883 1
0.0349876379588981 1
0.376875457369366 1
0.379881441401743 1
-0.0730488256361598 1
0.181257456837551 1
0.625012591273194 1
0.260825932691173 1
0.453931835225426 1
0.199197151968588 1
-0.00893131080224113 1
0.539150223148319 1
0.0878217478228063 1
0.189020023231697 1
0.0370438388071742 1
0.144212084860153 1
0.474308143200111 1
0.562989336039663 1
0.515288173580104 1
0.184167935192011 1
0.36810165113245 1
0.0821380359913841 1
0.212045271572781 1
-0.423561585410418 1
0.327983188347785 1
-0.0742450897353263 1
0.121576471898769 1
0.341712266647269 1
-0.300887264778756 1
0.740182136459855 0
0.68054888337893 1
0.176983840146043 1
0.425237258075504 1
0.108578034827675 1
-0.34400664498264 0
0.225001971996986 1
0.0772292875979473 1
0.159194915253898 1
0.112348227011326 1
0.149020977453723 1
0.855234267170215 0
0.183996807253125 1
0.462204522722882 1
0.021553462707427 1
-0.0127877082136815 1
0.472070308196378 1
0.685941288948675 1
0.105219409261058 1
0.720547328965565 1
-0.110017250434807 1
0.225015629495457 1
-0.241858947206592 1
0.625004392738727 1
0.351268709530146 1
0.111704748916036 1
-0.197942324916381 1
0.0525485341257127 1
-0.0918912755719034 1
-0.14478813709561 1
-0.051570387146427 1
0.741897093320875 1
0.102175886615503 1
0.18011858787816 1
0.265554252899225 1
-0.275608766604208 1
-0.138141758039347 1
0.0716768203592877 1
0.496616634822328 1
0.525557186531326 1
0.373312269630027 1
0.273103244056549 1
0.188717561156748 1
-0.00169946787833086 1
-0.25475898075216 1
0.171801469510641 1
0.342997991670133 1
0.40176664147723 1
0.687613968835023 1
0.198918839262061 1
-0.080468386847079 1
0.295358526043332 1
0.318064511803116 1
0.000516002904658905 1
0.372849770167518 1
0.249810678586828 1
0.15644492196885 1
0.238848266376575 1
0.163863891758825 1
0.145925096666584 1
0.082067834831817 1
0.0415819212916506 1
0.308500556424455 1
-0.0347938468738345 1
0.683316516047908 1
0.0497811297453687 1
0.347651976715886 1
0.408532979719212 1
0.153501320488436 1
-0.102921963813905 1
0.261430703009384 1
-0.361432142659523 1
0.326046162282157 1
0.358846578774468 1
0.196988555868633 1
-0.231073811052395 1
0.477202109782378 1
0.557668697637017 1
0.379556901139303 1
0.165119726299754 1
0.152428573261196 1
0.489423006130537 1
-0.257098169431076 1
0.0417437730458429 1
0.0752832337010019 1
0.348456489317109 1
0.0561296318019178 1
0.0503742735120567 1
0.248385736371583 1
-0.025000625654497 1
0.747572331002851 0
0.309387928720494 1
0.235834574555448 1
0.527889990916419 1
0.25444140694753 1
0.486205194684487 1
-0.188156898420027 1
0.524865237389703 1
0.134545285062607 1
0.55366114295663 1
0.655455787119089 1
0.556662103276629 1
0.197921670337782 1
0.496702691628603 1
-0.276148377396395 1
0.461632797591475 1
0.276895975739486 1
0.532440875776692 1
0.643034722391023 1
0.67406899466843 1
-0.0432897780163561 1
-0.182257520847568 1
0.160896056574592 1
0.121540523302293 1
-0.0516923284143702 1
-0.156426341306976 1
0.381349747891098 1
0.234416295783123 1
-0.157276882171954 1
-0.357842714486243 0
0.0185977788495829 1
0.60515969095473 1
-0.26186712992911 1
0.126906611448189 1
-0.0309880775263265 1
-0.0613375470053099 1
0.146837819184152 1
0.21479341343258 1
0.298993176521475 1
0.540937322572152 1
0.0106125555566271 1
-0.0100217720119059 1
0.115972763521095 1
0.291257759029103 1
0.139752215004208 1
0.178690545838627 1
0.0992813851221454 1
-0.55192400638223 0
0.153276230993543 1
0.11945444608868 1
0.361697545148688 1
0.220827529753077 1
0.203665421868963 1
-0.25428353897338 1
0.360017637236005 1
0.108187837320584 1
0.209676654317456 1
-0.0397678382178533 1
0.459054713345212 1
0.372114547024101 1
0.281921747478788 1
0.561358790031705 1
0.259735817522052 1
0.0214494094561738 1
0.199729461628071 1
0.367478979963032 1
-0.406579278220442 0
0.400820450093532 1
0.0524913443457947 1
0.12334600673186 1
-0.184232038120709 1
-0.00572875705787557 1
0.380370669783001 1
-0.768708859487696 0
-0.154198995469237 1
0.611606798468471 1
0.358598652374511 1
-0.000670690232345027 1
0.389517567196574 1
0.467856009829129 1
0.0562314512701633 1
-0.142290244843678 1
0.436110340548816 1
0.251635345445336 1
0.428511081622113 1
0.483694366639305 1
-0.186045693532013 1
-0.157487438465997 1
0.0120935920341129 1
0.713401725564992 1
0.529102825100093 1
0.306486120872669 1
0.101791334885094 1
0.0919736015064803 1
0.493054354212743 1
-0.373953694168077 0
0.0571332091403001 1
0.227602288835107 1
0.0706295810999012 1
0.20491924307466 1
0.526894060896139 1
0.174097235664249 1
0.106028425400175 1
0.0631201411418612 1
0.79438035156918 0
0.0210703991316257 1
0.772833659273123 0
0.244585110931254 1
0.0195526718834651 1
0.0311415970788094 1
-0.484016295494294 0
0.259568150792336 1
0.259838657662963 1
0.0706764133087892 1
0.423037846658463 1
0.0795603800485735 1
0.136799909483511 1
-0.193391565862985 1
0.191544493831707 1
0.598118088759181 1
0.0861980683090721 1
-0.122158974562527 1
-0.0726923698345774 1
0.235650642329077 1
0.288320686144179 1
0.0198557614223104 1
0.20482258088859 1
0.0683026415697775 1
0.35244894374351 1
0.288254148838066 1
-0.226159948279213 1
0.395442829606937 1
0.302446464562831 1
0.179207230458875 1
0.052689464452563 1
0.231414835618656 1
0.17029477447313 1
0.327125587901405 1
0.36564823144491 1
0.308103965277886 1
0.294662214893533 1
0.0582670093860582 1
0.0743576322912689 1
-0.17859457124606 1
-0.44742956767744 0
-0.327233210678357 0
0.381044061704692 1
0.451015368679353 1
0.0671157279230202 1
0.0849465925430318 1
0.313597703015497 1
0.260902436129713 1
-0.118941632775264 1
-0.0279517431300154 1
-0.0438780244256479 1
0.255479085849171 1
0.0148787313857748 1
-0.00137680773258075 1
0.380494573450078 1
-0.157444346704245 1
0.015603638230714 1
0.367376553562511 1
0.14599610913818 1
-0.174057296012536 1
0.21419267083727 1
0.698391591998542 1
0.0206207582628332 1
-0.106893618674788 1
0.340809898886567 1
0.480990745611887 1
0.605606311811521 1
-0.0146365041706688 1
0.597477678002494 1
0.242888493605821 1
0.349253219302398 1
0.177629172864105 1
-0.327074571005176 0
0.282634923954378 1
0.238821725409995 1
0.282334451576567 1
0.344756673457239 1
-0.130596296748995 1
0.0272282066255735 1
0.052100318827318 1
0.141220519182099 1
-0.459208678134728 0
-0.14551685549102 1
-0.118452021559509 1
0.10080829486443 1
0.0190734460572961 1
0.355582148062353 1
0.178288242170323 1
0.460314101654931 1
0.217689234912151 1
0.175472778636421 1
0.449245689951338 1
0.306486815595151 1
0.300608815400857 1
0.676791525989175 1
0.279634896217143 1
-0.0798899106957799 1
0.891673703424092 0
0.260928534885744 1
0.031974129431768 1
0.182757667884161 1
-0.0689531822516906 1
0.336516831171564 1
-0.0476951166835816 1
-0.174176233076814 1
0.335488754967179 1
-0.245027386630379 1
0.437836289576116 1
0.943617666498981 0
0.491551806030684 1
0.159466695779055 1
-0.0706435160152553 1
0.725055873349708 0
-0.234497061904879 1
0.214090915875359 1
-0.0803416724215858 1
0.0635664393869749 1
0.329528588839079 1
0.0278286035721753 1
0.489865645081803 1
0.336298488961956 1
-0.107524657003803 1
0.112471552819552 1
0.107611272968111 1
0.705991110465779 1
0.461611845673013 1
0.588814492403234 1
0.288764025473348 1
0.0616989608930958 1
0.454043283819247 1
-0.0250382856813119 1
0.223784202619236 1
0.0134177904817321 1
0.171883353538804 1
0.124205142288138 1
0.306906259111906 1
0.0518894968163233 1
0.809988685913473 1
0.0649357655449781 1
0.402987884723318 1
0.495766463433182 1
0.448747294145531 1
0.406216679063145 1
0.0203327711027356 1
-0.0905530837271769 1
0.55304790840157 1
-0.176251286956955 1
0.022267340197419 1
0.192399563588576 1
0.219856583742902 1
0.220131447603114 1
0.185381830322385 1
0.401266464832654 1
0.281424980071615 1
0.300071005721141 1
-0.0325900393713904 1
0.17734648675314 1
0.502601646781591 1
0.388327384791181 1
0.260666332540602 1
-0.0775540846484919 1
0.370589719278039 1
-0.0703148290937032 1
0.386737973454679 1
-0.138380766095984 1
0.341844901250466 1
-0.235878549908549 1
0.0438324295341994 1
0.431552478743827 1
0.148545784402821 1
0.976177407674193 0
-0.116518977043855 1
-0.324673322964909 1
0.177499837744443 1
0.25960641362868 1
0.0658508697302852 1
0.379517837370677 1
0.259879838791016 1
0.446228966065608 1
0.268169533737546 1
-0.183071142636738 1
0.229680803045474 1
0.372735420530348 1
0.573100668470541 1
0.0180584499568402 1
0.442787569141536 1
0.218627678857622 1
0.0534834909808028 1
0.0817046885334355 1
0.0445059558055256 1
0.216887194902485 1
-0.36504632754314 0
0.0604714526148433 1
-0.00165160467193302 1
0.295932392870544 1
0.361207192597544 1
0.100171246890702 1
0.216501025251512 1
0.236789673857443 1
0.126440996900401 1
0.335665355654176 1
0.191578646535858 1
0.390203339106916 1
0.671843994989795 1
0.179808991056418 1
0.391104521003574 1
0.558380444428242 1
0.311225053869263 1
-0.122918404065904 1
-0.120458321520241 1
0.271399160192374 1
-0.267318301135481 1
0.125064271024074 1
0.404287332368674 1
0.185607836033008 1
-0.0175239977805765 1
-0.359093975020103 0
0.280569498618596 1
-0.00327056433715658 1
0.362148396500462 1
0.405891979286515 1
-0.349079463139892 1
-0.289575286907306 1
0.0923040384518673 1
0.727164008830034 0
0.464873617158548 1
0.489628570757914 1
0.185260781141382 1
-0.0835834168401551 1
0.154424088964709 1
0.277663908559436 1
0.252397310815049 1
0.33501097577225 1
-0.150776904485801 1
0.0846389980996168 1
0.121763503063583 1
-0.196391184441682 1
-0.166911398011762 1
0.217439179473831 1
-0.349230881016104 0
0.482194509094313 1
0.23881091871355 1
0.36896008474094 1
0.429458050798547 1
0.496424456937794 1
-0.115674108914614 1
0.261545045948747 1
0.476249989539666 1
0.288436106843757 1
0.0675965138220958 1
-0.0707380080930502 1
0.0209406570045516 1
0.0275118954816187 1
0.290057232449933 1
0.108346470216841 1
-0.15626207023438 1
0.19887448381087 1
0.346586563064349 1
0.145753303168912 1
-0.119230580392968 1
0.159348188753402 1
0.535754137847607 1
0.010607291355867 1
0.425136496558368 1
-0.261199534041691 1
0.294635980558173 1
-0.042788730759748 1
0.322536243615915 1
0.401708718670651 1
0.0861637121067791 1
-0.0558417086161379 1
0.64658837579446 1
-0.327893346245455 0
0.0102614129268655 1
0.301811883033723 1
0.0574674583113601 1
0.449284108029929 1
0.516503209253957 1
-0.236165675832624 1
0.249122404623639 1
-0.00712749084552147 1
-0.0810993909646063 1
0.545013837719769 1
0.165999592967665 1
0.09586509122459 1
0.193149997636077 1
-0.0429658433321337 1
-0.0234638227946513 1
0.158904507157742 1
0.276225627534653 1
0.132484886689231 1
0.16797149420939 1
0.25480991510737 1
0.262301763957817 1
-0.111857227632722 1
0.0533950670349908 1
-0.0235690640387934 1
0.541843719174025 1
0.306382547888438 1
0.350569385863441 1
0.281668040684247 1
0.44044960920478 1
0.262247605076528 1
0.309688729874913 1
0.361432411138276 1
0.239491238497408 1
0.178684222275957 1
-0.136345304036394 1
0.392749016034594 1
0.280315978614622 1
-0.13384454846552 1
0.521313946826561 1
0.474859182174497 1
0.192254752418202 1
0.0554476388231873 1
0.477817006908296 1
0.281375895333406 1
0.235258551612491 1
0.443908074900949 1
-0.131490987302923 1
0.118872347753959 1
0.617116767605805 1
-0.478861507518892 0
0.367112409786129 1
0.276500455418433 1
0.128634451281037 1
0.4243606736517 1
0.219584437325715 1
0.0999866079662454 1
0.208664439613937 1
0.00633893102500098 1
0.467905580635975 1
-0.381720652845978 0
0.455735458003938 1
0.610748987919879 1
0.0794209347516035 1
0.400884385944761 1
-0.0872549853711597 1
0.0667034957865286 1
0.25889777672365 1
-0.0108302724769409 1
-0.0471369600265048 1
0.383200752177547 1
0.188595338070274 1
0.142987741055725 1
0.583459238146461 1
0.382950228805889 1
-0.0993975936300735 1
-0.168722415434321 1
0.0560568085572564 1
0.294547807577854 1
0.0555443219178931 1
0.264502742323371 1
-0.189985150394413 1
0.305758142425702 1
0.282136605950071 1
-0.0154949041140447 1
0.464232299045831 1
0.318442588391871 1
0.384112666858535 1
0.207526129036423 1
-0.130810186996809 1
-0.261771779131277 1
0.287316626472299 1
0.219496548723238 1
0.5355647751159 1
0.204325535773886 1
0.653486726260488 1
-0.378811826256348 0
-0.0597442804534108 1
0.187412926491242 1
-0.00306892480035475 1
0.300142903704547 1
0.0341038854435049 1
0.326138579515189 1
0.439194192669627 1
0.237214472850889 1
0.584448861772017 1
0.104861123168369 1
0.305543542646574 1
0.262371741146722 1
0.0412351909653001 1
-0.25276160946045 1
-0.725109849080645 0
0.27126701239748 1
0.448961303297885 1
-0.0644661085163292 1
-0.0612146094197644 1
-0.134554850179203 1
0.237543078565047 1
0.296234996052061 1
0.239253793695503 1
-0.0886522637408946 1
0.307588863001429 1
-0.506709935984427 0
0.0122158743189243 1
0.0518244205822679 1
0.346301254529727 1
0.451675004329746 1
0.000872123449452165 1
-0.0541406215840834 1
-0.133374726549007 1
-0.0941914853873022 1
0.34368138898494 1
0.143979593852276 1
0.0369499026985836 1
0.280789258063138 1
0.212704370346303 1
0.493869507811555 1
0.513930265144627 1
0.000899725794144157 1
-0.197877341680553 1
0.209941533977657 1
0.471688418232142 1
0.12937991982418 1
-0.0929037668150778 1
0.420842659951751 1
0.251059603233771 1
0.0483014338496103 1
0.139132708029244 1
0.0247506038190402 1
0.0414254053721401 1
0.247263687297126 1
0.150831873825709 1
0.22577439763397 1
0.27253378445332 1
0.136638852202855 1
-0.294877995316065 1
0.402808232194163 1
0.252904963980978 1
-0.0359250070680141 1
0.0574560403807442 1
0.127437930566818 1
-0.0995972160762288 1
0.30944339792761 1
0.221759122677206 1
0.346777765258593 1
0.0874374914701068 1
0.463992875678896 1
0.17837994604682 1
0.359859849937504 1
0.266669348222678 1
-0.114608686968158 1
0.000179784818948762 1
0.295064240814474 1
0.219973955506692 1
-0.0583981344721063 1
-0.324877968450956 1
-0.0948856708711985 1
0.506194823571193 1
-0.078379453978943 1
0.216027374677092 1
0.107813214949262 1
-0.0530228109679359 1
0.233763253419514 1
0.169026200891387 1
0.0793647283396718 1
0.377651453549214 1
-0.0970854965386699 1
0.000384715380321116 1
0.203429981426314 1
0.38816968685412 1
0.552018954013165 1
0.0929684003602165 1
0.271256596417313 1
0.548432724302081 1
-0.219482519047581 1
-0.00801978401689911 1
-0.174215688386794 1
0.11436476040636 1
0.762266225066155 0
0.16450922666408 1
0.105273846352488 1
0.660509067153129 1
0.356683779246439 1
0.357214935891504 1
0.518858544011962 1
0.256533607881706 1
-0.0495568278209497 1
0.255294831485259 1
-0.127585275867173 1
-0.117987683078742 1
0.0396772728024585 1
0.224777018255993 1
0.306313221804492 1
0.592996127119088 1
0.350958230228537 1
0.324693494350618 1
0.165168836946823 1
0.428657442305396 1
0.0546252044787478 1
0.214954559816735 1
-0.110551763153666 1
-0.536852871016224 0
0.387324896413209 1
-0.164265803561057 1
0.303916526389822 1
0.244683521221437 1
-0.0513326332767435 1
0.356981973082336 1
0.474452140575032 1
0.276935734473927 1
0.211687751240538 1
0.338297324530798 1
0.461860848433404 1
0.208394012362753 1
0.196163018567355 1
0.307304867714618 1
0.222426354127618 1
0.0367855917587499 1
0.201273701361061 1
0.17984530280228 1
0.0713994981153854 1
0.509680470750516 1
-0.0467476437130845 1
0.194556876712279 1
0.0489516488024673 1
-0.0508120563473496 1
0.370857864656534 1
0.257321939192128 1
0.13261855609546 1
0.261329207549043 1
-0.186150208197511 1
-0.111503716701962 1
0.558368438535786 1
0.489502637767427 1
0.0524508467719066 1
0.577924723764144 1
0.0246399720670943 1
0.726265787345381 1
0.361830639772108 1
0.565787089441051 1
-0.0678593401917584 1
-0.166244870220396 1
0.343695684814842 1
-0.136349683699257 1
0.454325673998382 1
0.254183946705715 1
0.55071454920751 1
0.446464730562775 1
-0.162762670615084 1
0.0136996243312025 1
-0.12412188606229 1
0.2334881792732 1
0.0875001283886311 1
0.44110698613939 1
0.310599457295318 1
-0.00316718716556121 1
0.686512788616397 1
0.0956720781214887 1
0.30112623542722 1
0.114860845761154 1
0.126621993896675 1
-0.280890434736833 1
0.174097607183742 1
0.442945746847036 1
0.229638508854342 1
0.29769906843987 1
-0.0473783653713302 1
-0.15033097049171 1
0.225662013328364 1
0.378937653799631 1
-0.174497530297817 1
0.517879741411214 1
0.462921827407332 1
0.0586032541575702 1
0.172193462797217 1
-0.128792472409618 1
0.155839857000776 1
0.0823921459341068 1
-0.195010175217464 1
0.378468092596307 1
0.221277535407327 1
0.389061386681238 1
0.413081503819846 1
0.504129925825355 1
0.053189557471515 1
0.0380800854021741 1
0.195588182742101 1
0.309877409664835 1
-0.446891232438364 0
0.118105545096798 1
0.39627975183194 1
0.216648782787341 1
0.483810877088135 1
0.0497222219871732 1
0.387564470496826 1
0.231366631393581 1
-0.534355169434926 0
0.35049662162753 1
0.139845712054003 1
0.457762804792474 1
-0.210959023417961 1
0.94567697214043 0
0.0753242704913539 1
-0.116366944520145 1
0.219643878997991 1
-0.393847139267882 0
0.524253791464961 1
0.134545712107296 1
-0.109523225870909 1
0.336371657295961 1
0.147167867366411 1
0.330482107599699 1
0.0539964117842853 1
0.0289012672590549 1
-0.152581312359713 1
0.479300306272429 1
0.218914202842563 1
0.428754394572026 1
0.193197240952182 1
0.15366870133799 1
0.117510720997706 1
0.470449831793465 1
0.19058755250467 1
0.114460452160455 1
0.142254448848306 1
0.29695501533854 1
0.242791189481415 1
0.511028123079769 1
0.252147619271292 1
0.380726590425802 1
-0.245079038176718 1
0.0488734770173752 1
0.301315750664129 1
0.293579237969875 1
0.621769597246101 1
0.340928023834625 1
0.17885234587492 1
-0.0173259285157509 1
-0.284339564546853 1
0.422709163030398 1
0.0727020103893043 1
0.241817192548252 1
0.299542999959318 1
-0.181855772568546 1
0.521124155175907 1
0.516054270305088 1
0.152699924584393 1
0.171150584146213 1
0.112507741400852 1
-0.0714378726430572 1
0.509901949600943 1
0.146475974042381 1
0.31815420344865 1
-0.138253906043079 1
0.371070900136084 1
0.0175985956111058 1
0.238464611449146 1
0.463631451095696 1
0.165785712966078 1
0.559371314345261 1
0.81625846608196 0
-0.0133517055042399 1
0.0404496936973454 1
0.322320231935622 1
-0.0697384591407216 1
0.389175807677979 1
0.392359388525183 1
0.0449409984888504 1
0.541669633036289 1
-0.0353778677662521 1
0.249695896605121 1
-0.0386585235628603 1
-0.0443176169975592 1
0.680781059426115 1
0.361666049743491 1
0.156086716121027 1
-0.0247991174144469 1
0.449689803676108 1
0.354251705240149 1
-0.00122924189526055 1
0.550141254277396 1
-0.154665067313172 1
0.270468451370393 1
0.461080640736924 1
0.292024457749015 1
0.481393188008852 1
0.0574692308670238 1
0.270911284648658 1
0.0283643159455427 1
0.184864086045718 1
0.214849617193093 1
-0.0437252441593856 1
-0.226934960689733 1
-0.0330806616640947 1
0.182424043742776 1
-0.157254864323345 1
0.055848383290824 1
0.474790833848368 1
0.212803722672661 1
0.217900309844691 1
0.681818107564409 1
-0.0357430997099648 1
0.340618236747996 1
0.126672385750879 1
0.374642306900704 1
0.491482822370272 1
0.000521060166614434 1
0.599633777020177 1
0.113316398562957 1
0.283969195873907 1
0.23178833353989 1
-0.312728303633089 1
0.273963296425643 1
0.108800342845161 1
0.515757401957632 1
-0.00273761954146337 1
0.119383321937523 1
-0.0116561745284436 1
-0.215651193594587 1
-0.277396977484649 1
0.527510888220551 1
-0.002852510007051 1
0.265795929719921 1
0.139916602131136 1
0.389566947836151 1
0.61789708579497 1
0.494801509233213 1
0.581967913828116 1
0.192276896770754 1
0.285619249637705 1
0.401590802752543 1
0.801715800395754 0
0.0982796852363327 1
0.396985635067524 1
0.74946580982602 1
0.403273694539328 1
0.237639053407239 1
0.33106918522612 1
0.313534126965893 1
-0.154202815875747 1
0.369303290428176 1
0.0986015401091766 1
0.364058476109509 1
0.1972795178221 1
0.200101927979232 1
0.186817482650893 1
0.0774791904955759 1
0.481595057856367 1
0.0821505836280873 1
0.0828456932019354 1
0.0901651808939909 1
0.209270213118807 1
0.297301643516555 1
-0.0330953799816433 1
0.0135066535858809 1
0.0359855407561544 1
-0.146556222181037 1
0.0601101858477557 1
0.294015771295402 1
0.216769705918545 1
-0.113648222891019 1
-0.0599627516220288 1
-0.0263699053249497 1
-0.0317767085200667 1
0.317999053177739 1
0.487358706920889 1
-0.143101892763606 1
0.112299641464281 1
0.0588487707810552 1
-0.0536892945561285 1
0.439796293789609 1
0.423843669233799 1
0.0451728058420513 1
0.0439453838593225 1
0.591555187346498 1
0.243534114491296 1
0.257280678538252 1
0.494468621019659 1
0.0222511906441238 1
0.501591726575676 1
0.287501815573446 1
-0.105233268977112 1
0.0602075311124286 1
0.151021226787121 1
0.0940214187954735 1
0.0156296238018021 1
-0.219121224023715 1
0.0108089254983131 1
-0.231650498434121 1
0.226658089520608 1
0.0911232923752396 1
-0.0690362286284126 1
-0.0372634947125352 1
0.0423974212703525 1
0.64537158154194 1
0.0691828356782316 1
-0.121598914839065 1
0.363730119512079 1
0.230348612354867 1
-0.236786661830451 1
0.422969706579802 1
0.321982164837318 1
0.358484304566392 1
0.477683772293628 1
0.274414989972068 1
0.45915279401108 1
0.665876774420365 1
0.287545568311954 1
0.117428012291429 1
0.138877106244788 1
0.408925871284056 1
0.26526710002326 1
0.600325741615501 1
0.470177833642837 1
0.00418050072352329 1
0.146518851636115 1
0.56631986399405 1
0.192762316779632 1
0.201173725513285 1
0.342122776965338 1
-0.0611624617210114 1
0.292986595409 1
0.005358339385468 1
0.491884151086783 1
0.222390343882707 1
-0.165037280527956 1
0.211278594898229 1
0.0801605889463723 1
0.364293010613507 1
-0.00355369664709996 1
0.499130784888208 1
0.280009810276671 1
0.659457394120115 1
0.322327746684005 1
-0.32599411325471 0
0.241929928675962 1
0.441876988327164 1
0.604587415119273 1
-0.0493670071583774 1
0.461525949294054 1
0.506338854467792 1
0.511392273979079 1
0.108488603513339 1
-0.0620359959104564 1
0.221110814694315 1
-0.0781181610486248 1
0.527954959914597 1
0.725507789001264 0
0.020692771044795 1
0.550534930866673 1
0.20173179380153 1
0.428078107433156 1
0.0402334498770779 1
0.100439846789645 1
0.195487655645278 1
0.0715238910631388 1
0.248562544524691 1
-0.0244589015352969 1
0.286775960818323 1
0.438584930294267 1
0.00415381715939479 1
0.358168107615687 1
0.0474328595814809 1
0.0569474203978868 1
-0.259590848884637 1
-0.0598295949970065 1
0.258193516216346 1
0.108039867824186 1
0.184904962741749 1
0.739882093382791 1
0.541687571776925 1
0.0332636929089081 1
0.280240568969949 1
0.588654872339445 1
0.203053061405837 1
0.658984760645501 1
0.18103045524511 1
-0.0506872595754403 1
0.524685990988517 1
0.130687373594639 1
-0.0647954981375524 1
-0.321133699418167 1
0.234827634585312 1
-0.181053984094554 1
-0.245348965016652 1
0.0632941236149215 1
0.404031274556442 1
0.418978728401208 1
0.145615667040718 1
0.0244494136409625 1
0.309007084328512 1
0.192075778816304 1
0.462646363294479 1
0.33486990430457 1
0.231662982098146 1
0.461510133396336 1
0.236608155022543 1
0.257501600785548 1
0.47200957691763 1
0.0365278342325801 1
0.378980533314799 1
0.148994307130175 1
0.362002592654242 1
0.289684309984188 1
0.341269693028663 1
0.203294239482891 1
0.564809033571929 1
0.675756998133197 1
0.469742112322139 1
-0.0239740146176124 1
-0.0103436152044604 1
0.131294507623885 1
0.375151993225289 1
0.259200600232736 1
0.0681223044947913 1
0.206714420462294 1
-0.0073823035736736 1
-0.0360006959757615 1
0.117133374522523 1
0.285806899156363 1
0.297065639265079 1
-0.337561856358485 1
0.419725676058298 1
0.441050927124621 1
0.45049900263971 1
0.342176802462481 1
0.242766998169412 1
-0.135295107467893 1
0.0839565840784058 1
0.0560979594399961 1
-0.231184670852335 1
-0.446670663095045 0
0.421889952806292 1
0.113147423611679 1
0.514110351017118 1
0.244180059573472 1
0.200388053939591 1
-0.16260148932538 1
0.194537811701187 1
0.249111011858763 1
0.395757757718573 1
-0.407688239862107 0
0.138874134798415 1
0.500364260573309 1
0.412925563560919 1
0.254292133481637 1
-0.147617815472729 1
0.150488784081357 1
0.933866199393999 0
0.662042147969102 1
0.210004652788342 1
0.315687956424829 1
0.140276638633073 1
0.187367600402291 1
0.506115460649254 1
0.202575448933063 1
-0.153268187768911 1
0.0409776043729874 1
0.0266179980684212 1
-0.0907536255185378 1
0.464338160711636 1
0.109746994573067 1
0.0173648409160429 1
0.145166878385656 1
0.376280244635645 1
0.176940377496121 1
-0.21562478846025 1
0.227092534956267 1
0.4142069890838 1
0.439876981945898 1
0.184252719146888 1
-0.217804295571191 1
-0.281927776738485 1
-0.0288334384227561 1
-0.225778476423572 1
-0.0240248754211713 1
0.25419712922043 1
0.989669183727233 0
0.418023271947539 1
-0.380315259927242 0
0.269041007760264 1
0.204526774735286 1
0.171692240654958 1
-0.187730661065371 1
0.34723769841357 1
0.382598018574155 1
0.406832837656249 1
0.00257606628489812 1
0.116364049382912 1
-0.0273210519176011 1
0.395028632020982 1
0.28509339061235 1
-0.061420936611269 1
0.740690532283871 1
0.380308743349062 1
0.239698348208238 1
0.449965454238081 1
0.166632643014254 1
-0.0426078343902741 1
-0.390795744948665 0
0.392470727746664 1
0.118948668798719 1
0.0443421328637946 1
-0.222238690813699 1
0.281434686639293 1
-0.102484781496364 1
-0.204468324843213 1
0.146564833722425 1
0.137293522168106 1
0.0210700280127314 1
-0.119039307175394 1
0.659859126939147 1
0.0335256145240443 1
0.344334752924605 1
0.328754988560455 1
0.365860138544572 1
0.379836141100324 1
-0.253572487539129 1
-0.384556112843423 0
0.387863325299782 1
0.284901840063742 1
0.418536229776132 1
-0.0138243694147701 1
0.419420952002121 1
0.05623971816466 1
-0.110146404716312 1
-0.22235824189672 1
0.43094957502602 1
0.32855959741285 1
0.0803479586903276 1
0.0435973236965367 1
-0.125424376822793 1
0.34743117257025 1
-0.527571717951503 0
0.193233753447843 1
0.213872961898302 1
0.573924441026352 1
0.211910221120839 1
-0.244914461237291 1
0.642843478971065 1
-0.160803547822395 1
0.121825807690172 1
0.204282944407035 1
0.307687762247382 1
-0.118921538090158 1
-0.385070856813015 0
0.0434798878051893 1
-0.313283822729747 1
0.424695591732096 1
0.194426920290287 1
0.255429989470197 1
0.376696017008386 1
0.355763028014113 1
0.242588851412015 1
0.199417679656085 1
0.360976120136442 1
0.45787646514942 1
-0.172016325699143 1
0.326467670014279 1
0.0647166981896744 1
0.112171248597452 1
0.178662721289798 1
0.359929688053934 1
0.436765487189644 1
0.3724547901299 1
0.772026847649346 0
0.299253633775793 1
0.00776401521723704 1
-0.611740885735267 0
0.0383213425414188 1
0.395907027176421 1
0.236097435801688 1
0.537206775163286 1
0.434871279439504 1
0.0679245104296465 1
0.330990390014054 1
0.451721352778462 1
0.603765891937629 1
0.0162074421553977 1
0.136174322743637 1
-0.00510709580081595 1
-0.0801316227969823 1
-0.224560480267069 1
0.0738728081868213 1
0.277163323215906 1
0.00116036833711722 1
0.000244638287832527 1
0.354547575450672 1
0.0793089182491062 1
-0.160587614752163 1
-0.0303417205334202 1
0.0549483381250411 1
0.0686571433232114 1
0.123073297837543 1
-0.539773136653433 0
0.466986960189844 1
0.193580567841013 1
-0.0276656075988367 1
-0.285788754620284 1
0.347595140526229 1
0.451171895216642 1
0.25927111156945 1
0.142504641423739 1
-0.206979397682949 1
0.159427732733262 1
0.1685346206572 1
0.0708153358815429 1
0.171364668757441 1
0.820902089779629 0
-0.093254754168589 1
0.223839476190087 1
0.376069803622179 1
-0.0457881986693452 1
0.00720257313257745 1
-0.0122802929437808 1
-0.0130012148065659 1
0.0472923704733627 1
0.360825023806088 1
-0.160740580425774 1
0.0281369809755997 1
0.209599037717172 1
-0.0272365336751663 1
-0.225182411395974 1
0.154575868293935 1
0.38946545671816 1
0.555379676846517 1
0.449133773989544 1
-0.128400991984264 1
0.161174736718797 1
-0.0268119058517498 1
0.187929439548002 1
0.662553709899249 1
0.372929479245817 1
0.594728715624893 1
-0.0958596536926077 1
-0.0836527851291319 1
0.29364630558443 1
-0.132446858311816 1
0.34751245857844 1
0.277142186147039 1
0.00207636178963314 1
0.3588908763841 1
0.269470064874604 1
-0.0704141182808234 1
0.166677642796781 1
0.0888272489986308 1
0.25014019744679 1
0.438853563782814 1
0.48551301282879 1
0.0394085732538054 1
0.0350998374122262 1
0.3909339704982 1
0.154324047237145 1
0.293032560890093 1
0.266785287497175 1
0.40987291859504 1
-0.0236868438933342 1
-0.102336957140988 1
0.330754353234815 1
0.006795567990857 1
0.35051252011522 1
-0.194034023134103 1
0.0309488643559487 1
-0.212140743064005 1
0.124851667780582 1
0.205924167036154 1
0.413079687544857 1
0.871430835163097 0
-0.119911086038847 1
0.294259608923437 1
0.776917183990682 1
0.157073186599951 1
0.608287637240182 1
0.245054615230606 1
0.0638792465365729 1
0.162915279657119 1
0.439164995615878 1
0.250031044667774 1
0.543931183171353 1
0.274427225890601 1
0.140639404973358 1
0.182049287377484 1
0.539990620763278 1
0.381265825776959 1
0.448978466590479 1
-0.102681377252382 1
0.318072693846548 1
0.0440028560086314 1
0.344750616269061 1
0.0957847257839351 1
0.346707286283785 1
0.0688679462651726 1
0.114898048085696 1
0.312749843767778 1
0.17595821239119 1
0.51907657200029 1
-0.104430301448308 1
-0.00417235657188728 1
0.757113640968517 0
0.0608712399771453 1
0.520918368416566 1
-0.0433833891518302 1
0.400274702992159 1
-0.224330582773487 1
0.229008143049131 1
-0.0948562048938765 1
0.750633214689064 1
0.0299940317774437 1
0.168551892263027 1
0.246080069452314 1
0.251844243229531 1
0.0378483290073854 1
0.114689912365651 1
0.344616810838677 1
0.855216519752834 0
0.504161002735164 1
-0.013000259788782 1
0.540493861917614 1
-0.0246612934809021 1
0.345240734866576 1
-0.143803056534806 1
0.203975296466275 1
0.702193825620255 1
0.290596551338804 1
0.117427671379009 1
0.4747461490864 1
0.203480208344174 1
0.491309679159909 1
0.155092794282492 1
0.410072326728917 1
0.193060936643466 1
-0.0160332060768117 1
0.167899895796745 1
-0.0773365881456726 1
0.311351529894601 1
0.708184494431591 1
0.0725497769171108 1
-0.0534072910758056 1
-0.125777306381076 1
0.0585659844079212 1
-0.050209392854696 1
0.321494206863908 1
0.0803964276358742 1
0.165390640974612 1
0.500017199905193 1
0.503343432737138 1
-0.0777494180282576 1
0.0814368646168312 1
0.19140449731586 1
0.243933163815429 1
-0.50522352871175 0
0.124481635596999 1
0.249718022725602 1
0.188954647419629 1
0.387920052294227 1
-0.113075759835012 1
0.101595942182554 1
-0.00218742395200515 1
0.231255616937765 1
0.399286282717348 1
0.353277505069067 1
0.0491031098560965 1
0.424811739200551 1
-0.234827916393552 1
-0.0459521452780325 1
-0.0111668576968698 1
0.260116110448344 1
0.472288206310321 1
-0.0127518255294031 1
0.541362143836668 1
0.0875327293804102 1
-0.0572040260786114 1
0.547755747032911 1
0.0730166978574236 1
0.269193777485783 1
-0.560443994910786 0
0.154706042935367 1
0.250063838249687 1
0.356399308321065 1
0.468080577281924 1
0.369001840384293 1
0.0590651764166854 1
0.204399887986684 1
-0.0322693472902378 1
0.176535707790165 1
0.168492983663624 1
0.550206733635821 1
0.511749206021558 1
0.141359902671741 1
-0.050909281943514 1
-0.121432728168782 1
-0.139643889326941 1
0.466176715222465 1
0.534862322672264 1
0.375232114382378 1
0.104306138406831 1
0.269509552595278 1
-0.106487418527192 1
0.327427404843309 1
0.0558771733370512 1
0.0818966603277843 1
0.358151893064082 1
0.378764497346727 1
0.0363104249298683 1
-0.186331671889056 1
0.360299929181176 1
0.281635979549078 1
0.366972930555017 1
0.00320157457188711 1
-0.01951436113488 1
0.588436829316108 1
0.237092188156091 1
-0.00193888104621147 1
0.423370505710465 1
0.0279431768999859 1
0.120372972110125 1
0.618179192327784 1
0.659940819029197 1
0.347187317982806 1
-0.025961396693701 1
0.129222508405041 1
0.0515893830911524 1
0.44055935626969 1
0.174453351750267 1
0.0971950651333786 1
0.300253456695414 1
0.200452806561431 1
0.355487271540203 1
0.109202616044964 1
-0.228583788324873 1
-0.106944524940383 1
-0.114167681358843 1
0.517868435118457 1
-0.019075494073146 1
0.0585770345233154 1
0.249668298997756 1
0.147743924056599 1
0.170797147874064 1
-0.0788473227117011 1
0.306103371236318 1
0.033436964862381 1
0.217830519052953 1
-0.268640282646667 1
-0.21306891011565 1
0.132133229286136 1
-0.285726572870466 1
-0.216574401972683 1
0.2388574574153 1
-0.271913262311503 1
0.197812759179106 1
0.0155909468708487 1
0.110352736703857 1
0.0329697591500786 1
0.540346145421724 1
-0.153933281114797 1
-0.225156608137635 1
0.134285097972359 1
0.164211809612063 1
0.236357412516589 1
0.404521595698569 1
0.616736877723506 1
0.187691489917871 1
0.537865300008516 1
0.15809556088597 1
0.313733787561301 1
0.406465835007994 1
0.0722447126770481 1
0.192929113787816 1
0.190078805167464 1
-0.286954242853243 1
-0.218038279917424 1
-0.231788833494111 1
0.251453020119402 1
0.303606197251712 1
0.0246106568338237 1
0.0745089134471691 1
0.20068600397525 1
0.148902759354778 1
0.269051018038516 1
0.579098297823598 1
0.412710493451766 1
0.33595360890623 1
-0.405247010917594 1
0.101396102055973 1
-0.151066692123045 1
0.15114023079934 1
0.00550496906299798 1
0.500635866703515 1
0.203151736625964 1
0.761517341897348 0
0.226522833686057 1
-0.374029841532964 0
0.376662926613948 1
-0.139999712759205 1
0.0980571381630391 1
-0.153334916775477 1
0.321861413088154 1
-0.153995358388277 1
-0.040668405204118 1
0.0710497273225691 1
0.346835525675218 1
0.340257271589436 1
-0.0968479153663197 1
0.234434859347075 1
0.569660353861475 1
0.247654598793747 1
0.517773897348246 1
0.00643034717818013 1
0.0938586619903131 1
0.355880719413301 1
0.146961154887775 1
0.438330918838488 1
-0.0113221903986865 1
0.430292447951125 1
0.066954096570517 1
-0.265600866348776 1
0.0264142689763438 1
0.333836339368049 1
0.282560365507955 1
0.139463397827241 1
0.315350855868385 1
0.166239243194614 1
0.143392815532068 1
-0.0297479251248318 1
0.32684396487136 1
0.154811137830616 1
0.31635265782402 1
0.400385083200557 1
0.629059417319345 1
0.105272629055515 1
0.0528811944689546 1
0.369555681440136 1
0.332225873318073 1
0.074767235889077 1
0.341404009040559 1
-0.150091050522231 1
0.242366864354708 1
0.181437846682168 1
0.802327217887508 0
0.446981733526063 1
0.31595658449946 1
0.398241745733644 1
0.00366046941860441 1
0.50272203923661 1
0.251221253237539 1
0.401882741867881 1
0.0584691649633162 1
-0.101429382815045 1
0.297888694651989 1
0.407222831675661 1
-0.212553328974305 1
0.0823425017865121 1
-0.136742662180013 1
0.0223572392901455 1
-0.309182830275074 0
0.311088578076743 1
0.159582345253707 1
-0.320575207926589 0
-0.0815313831418445 1
-0.447583070476403 0
0.0290948026079196 1
0.0612624742320636 1
0.0220532750411713 1
-0.17445171152391 1
0.0556598459259939 1
0.228036127176808 1
0.0589553244270614 1
0.271628535356418 1
0.244975828453182 1
0.0337488301914715 1
0.117876391506983 1
0.570085577395705 1
0.199527192124027 1
0.317972350505391 1
0.177672581937577 1
0.26574690240199 1
0.102733280796687 1
0.402003788520373 1
-0.0955802112099015 1
-0.48854525259124 0
0.303237123302934 1
-0.0965440070818712 1
0.251009150894821 1
0.109310163719835 1
-0.119250586349995 1
-0.0652849515867843 1
0.354104317863992 1
-0.144456518551323 1
0.192064995762684 1
-0.220798093399831 1
0.381070555132308 1
0.202251550901915 1
0.438046341396322 1
-0.256053991392747 1
0.0472781933195757 1
0.857533689262572 0
0.337132078337443 1
0.25907342097873 1
0.164871922355642 1
0.419753553777729 1
0.951139409722286 0
0.298617395942616 1
0.398878836121982 1
0.256642949368553 1
0.0832366449875978 1
0.18651225526777 1
0.811346165541303 0
0.242511249750272 1
0.387091179526204 1
0.0501600198793601 1
-0.0721010557910916 1
0.293291206322307 1
0.251271490416485 1
0.352861217166286 1
-0.476583001162134 0
0.247269014831685 1
-0.00412305854407451 1
0.317011341453882 1
-0.39778831244697 0
0.385531162048676 1
0.0655867336233222 1
0.142004584051611 1
-0.145800814401757 1
0.403038563252659 1
-0.544958333570879 0
0.00790590793229181 1
0.478816772594474 1
0.0370178006181346 1
0.23912560650191 1
0.0655468744644376 1
0.0976373943176759 1
0.503008833155723 1
-0.00372999940173122 1
-0.0625692032570481 1
0.0289940781518341 1
-0.090951036678707 1
-0.187617815636943 1
-0.340555582226011 0
-0.00943058183063695 1
0.13348613713883 1
0.182359696090408 1
0.595818180149171 1
0.293182055902188 1
-0.210946745160318 1
-0.0241114919076306 1
-0.0116249247210259 1
0.0222742693805988 1
0.0102631279972388 1
0.504892851355458 1
0.0387505339296002 1
0.0850633626442507 1
-0.00909515366018819 1
-0.0191900668521815 1
0.232731603336885 1
0.152022041319728 1
0.37032814818725 1
-0.120055446188145 1
0.767818441083817 1
0.199354219607746 1
0.0821724323983477 1
-0.174401263853768 1
0.350010241383992 1
0.261673276631002 1
0.343006865330607 1
0.771467261499842 1
0.178374765837651 1
0.272993470609365 1
0.494897912877437 1
0.395209957531031 1
0.41446926236006 1
0.0998720640681317 1
0.0708208478708766 1
0.14480317809086 1
0.149364962547303 1
0.0685333696312529 1
-0.198268751672821 1
-0.129974002937005 1
0.0947324937915898 1
0.462601526740133 1
0.282766994016597 1
0.219845301353961 1
0.232409598158409 1
0.261322861417643 1
0.188079642510069 1
0.274862837995685 1
-0.0590871470520693 1
0.258852866285532 1
0.408739014244632 1
0.340831798380993 1
0.169836134398561 1
-0.169487888297415 1
-0.00610365718461291 1
0.216991323493663 1
0.174292746782946 1
0.230291376637929 1
0.0538497839490033 1
0.214506252429141 1
-0.374427528421506 0
0.550879028898111 1
-0.0783331847936542 1
-0.140023145848159 1
0.106860649532833 1
0.0950030447201649 1
0.53325308301877 1
0.410128916682235 1
0.173213898181533 1
0.167431967585958 1
-0.160794202587552 1
0.06993447796093 1
0.111788821686216 1
0.394763593543959 1
0.196878333977695 1
0.292291853612955 1
0.157313252585317 1
0.659769695423196 1
0.384962815980445 1
0.173656263266139 1
0.137817316973378 1
0.673069256407537 1
0.162756077156865 1
0.445901320617565 1
0.581940239112077 1
0.434419613621921 1
0.0490212975901862 1
0.491417165325868 1
0.332892338679781 1
0.230202426376532 1
0.613975390482571 1
0.592427570002724 1
0.875391532866147 0
-0.0981532884327292 1
0.135890424691642 1
0.389602163985438 1
0.512788867894493 1
0.14683942305929 1
0.559881439796206 1
0.0342099924771474 1
0.253006250852588 1
-0.0744756540879371 1
0.42376898137934 1
0.16919569988128 1
0.0261240380385337 1
0.33558000353024 1
0.386197325052459 1
-0.133825819537341 1
0.51385007664354 1
0.0794353280686858 1
-0.128420600480743 1
1.14187203154426 0
0.131461699189846 1
0.0451536343124976 1
0.293507029080102 1
0.501082493429193 1
0.0990143716765277 1
-0.0132072525662792 1
0.00214857180156515 1
0.493519508361149 1
0.124490558995196 1
0.114666779666358 1
-0.0552187272851922 1
0.512530635864412 1
0.37741483156667 1
0.35452419193424 1
-0.0870106947029133 1
0.153483433727077 1
0.239333732955157 1
0.131911082842682 1
-0.13688939164747 1
0.197913827066769 1
0.0161143717664074 1
0.486339417217662 1
0.246593303165901 1
0.0224897064292217 1
0.107916353353142 1
0.11301886780345 1
0.198002573321422 1
0.0125048345117809 1
0.123792263176569 1
-0.0579992414171857 1
-0.226904592106706 1
0.422366166007246 1
0.162440804730894 1
0.226565240604786 1
0.394388770124321 1
-0.206086248418434 1
-0.0637021944597112 1
-0.0452173566141366 1
0.399713341701742 1
0.0534374305557241 1
0.399114869752015 1
0.121195203129551 1
0.838306485568431 0
0.315009013080651 1
-0.0351532651289127 1
0.0674025304981922 1
0.0621941710164078 1
0.214320354938943 1
0.0632839602036433 1
0.154353513029033 1
0.313225482390333 1
0.695744847245222 1
0.162758179999311 1
0.272291029342054 1
-0.214201342040619 1
0.374659156692248 1
0.0257159260637845 1
-0.119327866163218 1
-0.108045851152092 1
0.615780531988906 1
-0.29287941939707 1
0.295326443071026 1
-0.0411019605003866 1
0.368406748134477 1
-0.00337888008200324 1
0.170713820932563 1
-0.0343607194361808 1
0.109335831356911 1
0.63216386358887 1
0.644376659228612 1
0.139168452740854 1
0.071011186799196 1
0.333097715904529 1
0.480962698497867 1
0.0111196367820683 1
0.386447442062654 1
0.605800986762125 1
-0.222656168989567 1
0.154073484237822 1
-0.225312128243665 1
0.292275963753733 1
0.0544241128906981 1
0.0589386752442996 1
0.166004133430313 1
0.401571706473007 1
-0.0188930012453941 1
0.215397036281235 1
0.333610839462624 1
-0.0964378325701714 1
0.397931200784824 1
0.365878337379294 1
0.249508543016257 1
0.389689014842339 1
0.230673427259297 1
0.211630035555639 1
0.466556580759448 1
0.577715192866234 1
0.13090491194723 1
0.40973587031074 1
-0.221564082783281 1
0.240826558279658 1
0.301221930429473 1
0.349039322431518 1
0.0754619223878629 1
-0.0762875191892328 1
0.225054869513916 1
-0.296076125103921 1
0.21330243670957 1
0.162556377214544 1
0.685574081909902 1
0.415339996850584 1
-0.454356755013011 0
0.126456432431015 1
0.543301787143696 1
0.193588787039551 1
-0.0604828220246388 1
0.120910820140476 1
0.505429490204334 1
0.262085158575571 1
0.29604811754381 1
-0.0263937196507258 1
0.648817450213992 1
0.273717362599903 1
-0.00718501540169694 1
0.217720960036236 1
0.0686425613613475 1
0.297639644038334 1
0.0498307294796134 1
-0.0769486992441566 1
0.209463995712621 1
0.208404566207867 1
0.144071230928747 1
0.287495560800101 1
0.0434253120717032 1
0.443672935579194 1
0.116923329128198 1
-0.265477101758872 1
0.299869671747932 1
0.0870774173911616 1
0.186459107117427 1
-0.104133769998857 1
0.494222982362387 1
0.189109007582203 1
-0.0265371876972548 1
0.314713495489585 1
0.524003859796305 1
0.125857522635018 1
-0.126358883218639 1
0.108893309135909 1
0.241618931981385 1
-0.355562571177537 0
0.232609145155587 1
0.471385257618428 1
0.206145752233604 1
0.300270968945661 1
0.397053374533736 1
0.147632983043448 1
0.122345273597454 1
0.12652341966509 1
-0.0923173680234709 1
0.193639028218426 1
-0.00744548076643187 1
-0.0198495505811765 1
-0.0455949490364057 1
0.0699907320692209 1
0.161201410980938 1
0.411092146389573 1
0.52512273838961 1
-0.365135389298011 0
0.400833374239669 1
0.176731771635007 1
0.477373935557834 1
-0.0849185226474342 1
0.0690610581006583 1
0.389900068889659 1
0.144101671396149 1
0.00384977132591838 1
0.536331291462986 1
0.360020909045945 1
0.300696862756346 1
-0.144179540415879 1
-0.37130545414339 0
0.341140866947892 1
0.0930039984119539 1
0.300372782701291 1
0.365504675195094 1
0.0354729253064527 1
0.250190473071215 1
-0.0676096135414788 1
0.404108920323354 1
-0.341282684109976 0
0.0509705729758201 1
-0.301981711489242 1
0.123922428904912 1
0.133022853507525 1
0.0757384423888364 1
0.664274823428815 1
0.536933346866106 1
0.411975347955123 1
0.34166541799279 1
0.480077831413432 1
-0.0614876522889717 1
0.247550214936061 1
0.544359354451354 1
0.181754593425743 1
-0.248889476802344 1
0.222613097552299 1
0.257891864319355 1
0.4681206933911 1
0.325287180596706 1
0.213151454089607 1
-0.182112053283287 1
-0.170910286240258 1
0.283671156784348 1
0.321107239956671 1
0.585507592984061 1
0.18539069306777 1
0.589212895812548 1
0.217149514596368 1
0.446072859472899 1
0.5976438285253 1
0.289490774321437 1
-0.0030434008243795 1
0.659083431817749 1
0.401636191430641 1
0.72923676155358 1
0.119176798391476 1
0.496372128268004 1
0.147940069704326 1
-0.00901869119539772 1
0.232475563126645 1
0.388363115287902 1
-0.0981741513836719 1
0.240805782213372 1
-0.128592080330867 1
0.0294009394418375 1
-0.0383089254282803 1
0.0875311361023457 1
0.635826460108226 1
-0.127355703603846 1
-0.108688013144919 1
0.235028955308341 1
-0.179333953743193 1
-0.0999992803612244 1
0.418537083688708 1
-0.206614600211044 1
0.0290987489547557 1
0.515852001679042 1
0.941060833542212 0
0.525664154207214 1
-0.114110236260278 1
0.340906322050809 1
0.0647672367802819 1
0.514238342607228 1
0.516498481809696 1
0.124341426731055 1
0.228062366155622 1
-0.027608163683105 1
0.408521511038778 1
-0.0498720343601534 1
0.0449736331681963 1
0.0431195580714453 1
0.395556003174934 1
0.0701776562251538 1
0.0457679983988527 1
0.641269292477495 1
-0.0136091694713096 1
-0.0197043988092269 1
0.381938748999103 1
0.0213681267894162 1
0.293900927235163 1
-0.130197541970287 1
0.359226472960435 1
0.696414067857585 1
-0.0600269263682569 1
0.310726760894266 1
-0.0854024414884889 1
0.232576255785531 1
0.0275997767079793 1
0.159567374801854 1
0.393693840472543 1
-0.309521160150009 0
0.252000344967717 1
0.41290956943816 1
0.313845665081631 1
0.318384605262611 1
0.0871606019413307 1
0.174676755703635 1
-0.178661812518416 1
0.659533219766878 1
0.634843597980707 1
0.304994393662699 1
0.40752886891017 1
0.48633767008669 1
0.638025867514152 1
-0.0182145465480153 1
0.362618328372158 1
-0.0600610541564905 1
0.295527598012891 1
0.191821246860424 1
0.118570170390153 1
0.313430750947294 1
-0.00370722773921667 1
0.374459250276637 1
0.344895367714326 1
0.0995059572519715 1
-0.0448350508653531 1
0.261136708915786 1
0.278001891186764 1
0.329923002849656 1
-0.124031700304761 1
-0.0917961794547218 1
0.136246566797155 1
0.0573476441520569 1
-0.50708450492367 0
-0.247827793193749 1
-0.100693891197301 1
0.184841439570009 1
0.579953006354744 1
0.121940050320245 1
0.0589086754879269 1
0.396392783425525 1
0.0404399621966773 1
0.430186574461552 1
0.132756577615617 1
0.107464142838456 1
0.340624065219533 1
0.591203155915229 1
0.194884175561076 1
0.191428876061288 1
0.314419339293573 1
0.431981018438435 1
-0.107100770104543 1
0.165108463310053 1
0.0906790933367166 1
0.301266251180601 1
0.275415568834485 1
0.178698173515597 1
0.0488770733340032 1
0.0316468288501318 1
-0.00419029429080776 1
0.383376050930503 1
0.115574358608563 1
-0.05129916019569 1
0.0164502968822774 1
0.356868795826425 1
0.201321182133741 1
0.632534731096665 1
0.688329059503408 1
0.29848607611261 1
0.00952154621943845 1
0.134643216679218 1
-0.325954072278647 1
0.256979204184561 1
0.427988493398596 1
0.745667029625622 0
0.711083610418275 1
0.272293894537083 1
0.171875315045929 1
0.0595449497105472 1
0.0412377875306537 1
0.170775167977357 1
0.210549066526892 1
0.195223951587945 1
-0.0500095394317902 1
-0.25542799890168 1
-0.0577246415105767 1
0.107080106814712 1
0.357944491944725 1
0.380125183823688 1
0.244822287765317 1
0.102925682957692 1
0.404207622911838 1
-0.138564141527639 1
0.243604254094513 1
0.180184076986862 1
0.146821973690837 1
0.506774310776778 1
0.539051029824237 1
0.214678696408806 1
0.350580539760072 1
0.696625617993035 1
0.264614689803274 1
-0.0480647397108015 1
-0.0852906270345136 1
0.195852492076546 1
-0.198491308531732 1
0.923132841641204 0
0.0124700460022057 1
0.738892492252462 0
0.223449582791792 1
0.342409628578343 1
0.497620763607346 1
0.434501127232724 1
0.0792593559868286 1
0.604207753044074 1
0.421613053103654 1
0.456550256079311 1
-0.232640764164425 1
0.637326887799608 1
0.133615814402436 1
0.781973104911034 0
0.439417264718618 1
-0.254979039762957 1
0.163125696101368 1
0.816757090867185 0
0.30851999614902 1
-0.212029231912179 1
0.0649516045293388 1
0.212054806268685 1
0.135207955461771 1
0.433811626233366 1
-0.124319520773483 1
0.123270391020393 1
0.223315502301027 1
0.0984285548320076 1
0.213279526690975 1
0.0261412452013815 1
0.450065460697236 1
0.093961801962799 1
0.0155030458801285 1
-0.155955964180394 1
-0.022450049833889 1
0.510917665652202 1
0.354669266415822 1
-0.0300919071809783 1
0.701043942762924 1
0.136018253538454 1
0.235596101637682 1
-0.261712179977476 1
0.426559685313006 1
0.401991381827891 1
0.180742556928146 1
0.442195345769677 1
0.297981014515935 1
0.00556798091216517 1
0.0122530279803269 1
0.0489778867643968 1
0.249647982135655 1
0.105328943488438 1
-0.0942955937836489 1
0.1671838551835 1
0.214701819554813 1
0.0745095550286849 1
0.408383244130199 1
-0.190312101832327 1
0.400544627548164 1
0.616163519542568 1
0.0926788591590492 1
-0.264700271364324 1
0.268997969824897 1
-0.00089954716678118 1
0.185753055975366 1
0.468744773415877 1
0.426010716362117 1
0.051631537097522 1
0.281347492543867 1
0.226999044294661 1
0.109220464819386 1
0.029101490959015 1
0.412316389444618 1
-0.0394632710793884 1
0.0825891971818295 1
0.322014202228715 1
-0.231431424839892 1
0.113192313052184 1
0.377519401859457 1
0.475013317275331 1
0.306938825511315 1
0.380552209961026 1
-0.17782863418591 1
-0.0422092155788717 1
0.321918632470405 1
0.211406582901902 1
-0.216807092596132 1
0.330269746774918 1
0.245870368528309 1
0.492559010470093 1
0.338619807763074 1
0.0673904020975022 1
0.323746911889675 1
0.000312965116311181 1
-0.440266168805131 0
0.317770486853427 1
0.189588803886285 1
0.143936497743687 1
0.715404096435489 1
0.450638338595105 1
0.124928663481163 1
0.208044242679439 1
0.324960511521429 1
0.102006800815706 1
0.218235337517738 1
0.155035874716663 1
-0.0323308507143366 1
0.330446687623037 1
0.322577736652238 1
0.577187259975482 1
-0.00995277350347093 1
0.0680352767427943 1
0.0773271324153382 1
0.0634040638867697 1
-0.343182222153842 0
0.377774200485197 1
-0.0948387834052962 1
-0.0824371344490692 1
0.543053725242701 1
-0.354239397236067 1
0.0802078398185211 1
0.479159116670327 1
0.426291147050406 1
0.284798442430702 1
-0.116508152930071 1
0.185114259658172 1
0.185517117371797 1
0.0388388026776473 1
0.020075228197823 1
-0.319867845949199 1
0.0450535130814234 1
-0.294420646078294 1
-0.114033883158174 1
0.126096246461645 1
0.443397261644224 1
-0.303431917391635 1
-0.016696303314125 1
0.738006401635291 0
0.491609226831319 1
0.655569489255448 1
0.142382067213427 1
0.235535792466736 1
-0.180184027737885 1
0.076809141837866 1
0.351553293481312 1
0.21987579847721 1
0.706611759437319 1
0.201321717039424 1
0.285809059293638 1
-0.0819650053664021 1
0.0576598554088067 1
0.0769755863910738 1
0.160937193644733 1
0.391023339567124 1
-0.111362483445611 1
-0.028908486222031 1
0.361931031621425 1
0.55498779069469 1
-0.098579816462402 1
0.162528429634383 1
0.180718675991942 1
0.494186373922496 1
-0.0972307424230422 1
-0.156381243093164 1
0.0155542659771109 1
0.531447719855805 1
0.149861427167531 1
0.273516914012183 1
0.704235676404719 1
0.235852112327007 1
0.315752450145899 1
0.265451097003178 1
-0.240584793649867 1
0.141673147400996 1
0.227532332379387 1
0.0747496308523452 1
0.210494864424219 1
-0.01152513508937 1
0.139225486505552 1
-0.20863598404392 1
0.477407045008209 1
0.529962926642086 1
0.455058601579142 1
0.0264635349024003 1
-0.17477551247568 1
-0.315216552758256 1
0.422802654185153 1
-0.125920293499929 1
-0.0193411134083719 1
0.213177603890626 1
0.471254457571742 1
0.159489486287887 1
0.416254080216451 1
0.366601757376911 1
-0.0159314138975658 1
0.118441284081603 1
-0.00232310626471028 1
-0.36544509094925 0
-0.0177414141206172 1
0.210089502138872 1
0.330058803764466 1
-0.0488600338305837 1
0.437208035519433 1
-0.308084195872483 1
0.213495996696438 1
0.168077378995265 1
0.0204945830189384 1
0.415028821220416 1
0.134367616704331 1
0.219058069629041 1
0.120685716661839 1
-0.0523619661907897 1
0.137261479724899 1
-0.336926854262465 1
0.764804482630349 1
0.245724296557764 1
0.0481526477544063 1
0.18246973202263 1
0.014790543365694 1
-0.108578719484258 1
-0.168525516355161 1
-0.0538652754628737 1
0.546375149034989 1
0.216297217928131 1
0.101495288866645 1
-0.0302157891578448 1
0.288584645774069 1
0.328687531770383 1
0.406657595239909 1
0.167613486857229 1
0.0101804831449429 1
0.0405867119570789 1
-0.14050605144842 1
0.449671076799653 1
0.171897077697238 1
-0.317887308541811 1
0.185852519066137 1
0.300260334851788 1
0.181453611935774 1
0.466729550338085 1
0.388319003510622 1
0.695778669436665 1
-0.091116134470953 1
-0.0475533874317181 1
0.3768929812257 1
-0.0795024890991091 1
-0.110795204825288 1
0.355187812106542 1
0.336256899439716 1
0.116125917497695 1
-0.259676102729188 1
0.262547965159869 1
0.308894127653408 1
0.33765997106022 1
0.471151646769216 1
0.222665519439595 1
0.358221583393719 1
0.467167267134023 1
0.397963421551601 1
0.262147379425058 1
-0.0608863739544419 1
-0.264714272445464 1
-0.0467560361798833 1
0.143303274934479 1
-0.263185175802736 1
-0.13661183690345 1
0.145292685415006 1
0.0388983771295607 1
0.0387452354094724 1
0.278081129588 1
-0.122191724765056 1
0.326084735299737 1
0.0967912577795815 1
