# Supplementary material for: Bias caused by sampling error in meta-analysis with small sample sizes
Source: PLoS One. 2018 Sep 13;13(9):e0204056. doi: 10.1371/journal.pone.0204056 (PMC6136825; doi:10.1371/journal.pone.0204056)
Supplement: S5 File — (ZIP) [file pone.0204056.s005.zip › results N = 20 theta = 0.2 tau = 0.5 sz = 100-500.txt]

"dl.theta" "dl.cp"
0.00825484285481791 1
0.0619736654514779 1
0.0999374555800965 1
0.307558127205349 1
0.197649543798519 1
0.362592599892288 1
0.0630212195594102 1
-0.0354776191173366 1
0.0752285805775985 1
0.318049055218032 1
0.200487633084081 1
0.252007406503079 1
0.114088461455626 1
0.244251022928985 1
0.434665969115735 1
-0.0443579558432824 0
0.304727860825326 1
0.144966976695009 1
0.135287470584003 1
0.0398306685152854 1
0.303450796946231 1
0.0789203944541616 1
0.316795417353179 1
0.126596115469214 1
0.123624276171333 1
0.0966742273827794 1
0.423727066293284 1
-0.0477582777969392 0
0.322314247533432 1
0.160249862929615 1
0.343408789255282 1
0.0753700630721922 1
0.0859334232078087 1
0.278468183090754 1
0.29852231171366 1
0.0354453748611741 1
0.196437578436986 1
0.429855653366229 0
0.27075212347829 1
0.231842843493816 1
0.286971821067843 1
-0.0496165609174449 0
0.133659039883523 1
0.277787607470286 1
0.0185681944642452 1
0.0778205396227396 1
0.175068318964774 1
0.245506061080431 1
0.164056352394399 1
0.228623819285787 1
0.161966236904632 1
0.0847671515189178 1
0.206589585680692 1
0.513389671758991 0
0.239763837417276 1
0.508153786613378 0
0.12215215508708 1
0.296943702733337 1
0.0833115353718706 1
0.12765403497301 1
0.235716682543815 1
0.214906092688965 1
0.060111679506807 1
0.239207637204739 1
-0.0177275968646976 1
0.296187898463577 1
0.315350333572818 1
0.34241418746229 1
0.144178160309748 1
0.0101218161466095 1
-0.0350464675449631 1
0.293633386662841 1
0.140394279433042 1
0.0852160426891907 1
0.105481943967472 1
0.0110428003095329 1
0.186680704586715 1
0.40685448115496 1
0.25161209534473 1
0.125315024730915 1
0.325403756455112 1
0.0948017949637988 1
0.323925539660824 1
0.372419111146237 1
0.19091998064005 1
0.284654872306206 1
0.330879118633733 1
0.402483963463422 1
0.154104337519747 1
0.187171539841591 1
0.281114901850408 1
0.215880871445183 1
0.167525471400857 1
0.303584669177021 1
0.151533141930777 1
0.101502843220865 1
0.00969418246597801 1
0.264952265150056 1
0.272837277981576 1
0.0306023417762403 1
0.288545417035375 1
0.282195717944792 1
0.116872205881854 1
0.207224089686887 1
0.189312488305947 1
0.202604353940447 1
-0.0322350650991033 0
0.238125700757656 1
0.0312704685765887 1
0.135752804406279 1
0.355200172138705 1
0.253372238576985 1
0.23484153193022 1
0.38728568340779 1
0.364949305928913 1
0.396086759854554 1
0.358758472470239 1
0.337336034990443 1
0.278406629804519 1
0.0845319489347325 1
0.127700785746583 1
0.166046364689195 1
0.174113808295134 1
0.20030125147838 1
0.119123745527981 1
0.207479444757115 1
0.387862410076231 0
0.0157535711018438 1
0.230626151597756 1
0.325962472981249 1
0.126627414095134 1
0.336260267566757 1
0.194185400871789 1
0.0896686992416874 1
0.214044212980492 1
0.0115216764600871 1
0.381360671187387 1
0.173378189183124 1
0.293236918665298 1
0.252271466448794 1
0.259044658262286 1
0.509324431180511 0
0.277787384797183 1
0.325095134234129 1
0.379542218148177 1
0.134709529281514 1
0.260927474060282 1
0.41871594749693 1
0.230793432568704 1
-0.0777198113272634 0
0.264562417709074 1
0.16439564811076 1
0.336832890118492 1
0.129845561763582 1
0.154084957255088 1
0.164988715475002 1
0.232804505833198 1
0.243935525657892 1
0.226709936894578 1
0.188753711767527 1
0.328820939354396 1
0.322868351850347 1
0.236281685893679 1
0.419549392918114 1
0.121406527130066 1
0.140774600164885 1
0.689272424437535 0
0.315478712748112 1
0.15720569522125 1
0.12502425570242 1
0.175757304391135 1
0.0580528203159645 1
0.119969052302325 1
0.529302124994857 0
0.254401552541684 1
0.220697507606305 1
0.025390731132924 1
0.0198544756975858 1
0.0631000642480827 1
-0.0648301513770476 0
0.0820458054868908 1
-0.0250464223136254 1
0.368396310989282 1
0.319612543225362 1
0.177830864016502 1
0.29416199812857 1
0.278996980119139 1
0.15424594934662 1
0.415741805098945 0
0.161629537353911 1
0.151666592672953 1
0.345184737818744 1
0.103776819474972 1
0.591972011951962 0
0.289933978536813 1
0.0344988054600344 1
0.151890608323664 1
0.162917980082492 1
0.213320686900648 1
0.399948054913401 1
0.0641241948045193 1
-0.086029533659802 1
0.338914539993957 1
0.0840643580182558 1
0.130268391843681 1
0.184496515850235 1
0.0633811135808998 1
0.21076752645532 1
0.0629952182696999 1
0.0133529913208508 1
0.322069782911531 1
0.395065497832629 1
0.172492183633873 1
0.25056430586258 1
0.269154286928491 1
0.103886430797189 1
0.160147577291194 1
0.310697597593434 1
0.0206316689215444 1
0.441706848110353 1
0.207451231348407 1
0.223260984183885 1
0.0978611065025319 1
0.280450391601424 1
0.333388739802601 1
0.148570777144383 1
0.306495377323103 1
-0.0426726513305758 0
0.348766443750349 1
0.255957021954366 1
0.322378217382954 1
0.239833443818632 1
0.313013244278009 1
0.162455442051971 1
0.184723922027895 1
0.207767909320638 1
0.27337352138753 1
0.158909255106651 1
0.415356348190095 1
0.284088305834197 1
0.111622070622753 1
0.378592111799163 1
0.219447981227374 1
0.0123317151644786 1
0.244159876490182 1
0.168573857854686 1
0.293099947016301 1
0.344508955903335 1
0.186249614924321 1
0.24177698315224 1
0.326779563360985 1
0.0938228775158942 1
-0.0805597261471206 0
0.534712868521433 0
0.461606171173952 0
0.360191308343083 1
0.212445120120237 1
0.156635805618032 1
0.30880122251255 1
0.179525085507254 1
0.30940446304202 1
0.379458677639812 1
0.231477791799197 1
0.319287985916006 1
0.238704554626949 1
0.273301695611837 1
0.156529385704617 1
0.166555536518949 1
0.106132451624834 1
0.084138101280756 0
0.14569250944544 1
0.390015709823169 1
0.0938380969066923 1
0.131555645252562 1
0.0743531215526902 1
0.2970005295721 1
0.0723774428879674 1
0.258118359712838 1
0.423947818036832 1
0.19862922737596 1
0.0666780449417168 1
0.156371863350547 1
0.243882063258251 1
0.383196709984267 1
0.0367258965345685 0
0.264185857880829 1
0.280327293516724 1
0.268407194312992 1
0.147461288900791 1
0.191489552739864 1
-0.0347886243308351 0
0.37521544782672 1
0.029010567072683 1
0.259531707505722 1
0.164883761910754 1
-0.041274179085846 1
0.32790841622044 1
0.125719751197178 1
0.178204171584532 1
0.191105686537426 1
0.364778903977891 1
0.112421354220171 1
0.422821296954524 1
0.109163449780375 1
0.0506815008925572 1
0.422697428896949 0
0.225093651453966 1
0.440158157855038 1
0.076194322073718 1
0.377613307185309 1
0.242638753551134 1
0.23615858445876 1
0.398746028036018 1
0.201403000951212 1
0.116422449422177 1
0.12370477495082 1
0.218260223880449 1
0.135497487067352 1
0.0549347629302123 1
0.349284653572034 1
0.196278546115287 1
0.105738412925212 1
0.312437098334159 1
0.382551575279905 1
0.172091252237398 1
0.354998430797993 1
0.142976625527688 1
0.18726423303072 1
0.312826180075172 1
0.179436862754952 1
0.239936053558024 1
0.236544682485727 1
0.187263164584427 1
0.294384058380342 1
0.152557677071884 1
0.3482450499204 1
0.410974338276183 0
0.244959047313815 1
0.41915068512998 0
0.31426359345809 1
0.190068827127655 1
0.330217933771851 1
0.0376311398952547 1
0.288681327607767 1
0.290946843365701 1
0.205876882609241 1
0.233622393926956 1
-0.110199503956089 0
0.121784521848791 1
0.303650795353252 1
0.372938708447885 1
-0.0279391434601207 1
0.019107342731536 1
0.141631837280786 1
-0.0992339107880599 0
0.157521194427997 1
0.280994330125371 1
0.214724170445873 1
0.100531154415523 1
0.12392824440752 1
0.0289159582423755 1
0.361694672946757 1
0.194955488980202 1
0.19497312114906 1
0.223592580366054 1
0.179464959584799 1
0.231073093473583 1
0.159415277292592 1
0.362514159164331 1
0.0842531924091096 1
0.180295361663681 1
0.156528486744421 1
0.387598732459092 1
0.375809507924967 1
0.158682674593161 1
0.310159815507497 1
0.266812923727128 1
0.265397114274257 1
0.195914546334114 1
0.181300311069593 1
0.115215372060616 1
0.152391745720554 1
0.291954638658956 1
0.0707325748033508 1
0.237999329863073 1
0.298522403444045 1
0.0514395886752241 1
0.254338257681521 1
-0.125597597831131 0
0.321258801591872 1
0.203125856488801 1
0.350836147488771 1
0.32317684088106 1
0.252428486234813 1
0.287622199266566 1
0.0998035811286953 1
0.0449153165617816 1
0.200714000719525 1
0.347516645997551 1
0.324218709335619 1
0.161873710639041 1
0.0550616615507933 1
0.326569292260452 1
0.198378395170766 1
0.231879599773864 1
0.300039498294835 1
-0.0584206220056898 0
0.334763538218185 1
0.24092755739958 1
0.369553726346074 1
0.38582816502122 1
0.352829669737923 1
0.213046669197475 1
-0.0874338746528667 0
0.276521126022972 1
0.223210671855241 1
0.386605334165204 0
0.179178033785897 1
0.0929977416522692 1
0.158100564522262 1
0.227232363854493 1
0.254753402258368 1
0.339985036525369 1
0.160074182483858 1
0.145320592101753 1
0.242277366769727 1
0.405158594528896 1
-0.000383698232550453 1
0.275274242800196 1
0.393514979479074 1
0.160943054917687 1
-0.102820284756986 0
0.190743786913927 1
0.234742980625401 1
0.273973942451765 1
0.370397664329137 1
0.0495243745240471 1
0.0570448601130692 1
0.175350618230598 1
0.00872522768897831 1
0.293816625159248 1
0.082343983766951 1
0.313561623518269 1
0.388407581022892 1
0.0883807419989769 1
0.192536160528704 1
0.207368847148236 1
0.318492600003249 1
0.253120437636686 1
0.0217551404266114 1
0.102330752597099 1
0.160923941815751 1
0.423678195058873 1
0.0765282411886324 1
0.257385055956265 1
0.122695569701931 1
-0.0660168765215726 0
0.214606069030049 1
0.29562627156739 1
0.250063412401171 1
0.290590370095873 1
0.350162699548952 1
0.363610337904677 1
0.241174175424056 1
0.430748340005063 1
0.236737428213174 1
0.137468485266922 1
-0.0360295275651892 0
0.0632538599481624 1
-0.000566882621086014 1
-0.224057372944193 0
0.42581977913089 1
0.286530004335214 1
0.309066946532106 1
0.164179408566203 1
0.149409116186115 1
0.155952609603227 1
0.0904973610762841 1
0.170751769141843 1
0.401665353836149 1
0.21614305622548 1
0.104288971010264 1
0.0795609396169286 1
0.0948618222364929 1
0.0923068264020517 1
0.0840275676653095 1
0.143816532313184 1
0.166317110118902 1
0.0815525494958448 1
0.0342029058035806 1
0.325601857999028 1
0.348819069700883 1
0.116504303962289 1
0.189057704968084 1
0.323061051079 1
0.29044893803603 1
0.254967277268314 1
0.253214223633212 1
0.117291609485864 1
0.190517208139664 1
-0.0164763746459457 1
0.0209516805418604 1
0.156647833119773 1
0.0436427182918506 1
0.0811756772217234 1
0.264510864307557 1
0.259842376905712 1
0.266342038387075 1
0.187778080310323 1
0.343094997082473 1
0.238424162618497 1
0.0830500203226374 1
0.176166889143605 1
0.294072283866808 1
0.252914175613551 1
0.306308338563065 1
0.170489349457802 1
0.218217402845531 1
0.152477606646675 1
0.386298127187492 1
0.153569681598622 1
0.285027876928003 1
0.0472269158324689 1
0.167113210168127 1
-0.0316261048263301 0
0.331932138353527 1
0.086484376726635 1
0.305698694177566 1
0.306822313215183 1
0.195239266411355 1
0.0801664091850418 1
0.20036951733143 1
0.283533489236804 1
0.210783476802459 1
0.0972991008464997 1
0.042347308933754 1
0.451688769167024 1
-0.0512068748256343 1
-0.0887501508071847 0
0.0748507467855781 1
0.390548834385557 1
0.286794390128474 1
0.24105166805899 1
0.260641540989836 1
0.276367438660864 1
0.219743970276562 1
0.0639949214460995 1
0.20975664516605 1
0.105860593296569 1
0.0763147647653115 1
0.20848581277752 1
0.408582610353151 1
0.326950708506011 1
0.554164022799498 0
0.0971565238053775 1
0.0534169529860362 1
0.20907169922432 1
-0.0715805964944464 0
0.371560509938168 1
0.233974147996085 1
0.307817599846193 1
0.167890551437416 1
0.258978859129618 1
0.0818637255638727 1
0.252058305671589 1
0.195943121935353 1
0.104585400330994 1
0.366239710063866 0
0.359193784510144 1
0.0856299027189859 1
0.210275959819365 1
0.0387627841311195 1
0.188223003502274 1
0.172027607688886 1
0.246831721243313 1
0.215205349691512 1
0.304978434437799 1
0.213727071200636 1
0.178794879593951 1
0.379886416073288 1
0.0816650889229846 1
0.008604297365826 1
0.354672006299237 1
0.258362830549606 1
0.138763536767821 1
0.119077038879958 1
0.0255890244153229 1
-0.0088993647403078 1
0.257817621482651 1
0.184466723426619 1
0.270033905527867 1
0.242210882874229 1
0.135798896981325 1
0.449358163801491 0
0.115395026993848 1
0.127896131857363 1
0.177962174476409 1
0.303879976382385 1
0.245842847442949 1
0.0978177380239466 1
0.193599686677345 1
0.103414836847763 1
0.330732729707934 1
0.0539086732063814 1
0.169252991049365 1
0.241296110508057 1
0.229347829247533 1
0.205984088242956 1
0.301262626246061 1
0.00675979852305345 1
0.408356072999721 1
0.131737912948937 1
0.263509378357929 1
0.173798190329801 1
0.203585685941732 1
0.252095819015729 1
-0.0396288946505581 0
0.259659475481091 1
0.271898674611636 1
-0.0181902349549897 1
0.221147495462843 1
0.281487452401541 1
0.222243280419309 1
0.170528387849542 1
0.331454560233058 1
0.228549330686353 1
0.154811204398681 1
0.300707055854276 1
0.286227743701112 1
0.041869401264325 1
0.210174087398792 1
0.386080669823014 0
0.323680176339879 1
0.189593287367534 1
0.342357832936674 1
0.232870381332727 1
0.227409132489668 1
0.0969888850357676 1
0.1807584210014 1
0.168543092707389 1
-0.0685183444074834 0
0.18284331996439 1
0.521548764333245 0
0.197952853085357 1
0.124620642912291 1
0.0460598412498895 1
-0.0165549267929049 1
0.48376092534565 0
0.107376279058329 1
0.0723215968059687 1
0.268823527832462 1
0.164564624588001 1
0.145178326622311 1
0.198129075602623 1
0.242465795492358 1
0.179603670797389 1
0.12954426202228 1
0.110900979538242 1
0.251363441750633 1
0.308357785784608 1
0.157108974611424 1
0.056664705842191 1
0.26490420104485 1
0.297049066952323 1
0.243915098624802 1
0.258304016688307 1
0.172141229902504 1
0.234610645931466 1
0.328687509581399 1
0.22341664424764 1
0.184764497342673 1
0.212605047689396 1
0.0292532853973955 1
0.233544419788901 1
0.00981144845667582 0
0.437342809354755 1
0.095901568771749 1
0.280973412325449 1
0.128673439664483 1
0.216829088859943 1
-0.0140981324000469 1
0.140642937717431 1
0.171332784787033 1
0.0428572991910638 1
0.279824130488698 1
0.299385743744837 1
0.213346518609494 1
0.0041233993766044 1
0.0726514681605393 1
0.0571777753845385 1
0.0857272990685576 1
0.287909716739061 1
0.321294345816155 1
0.0441773570213761 1
0.311675302315596 1
0.0818675842143769 1
0.152422387394235 1
0.204827497096344 1
0.216828610052489 1
-0.126490393133713 0
0.203503652762742 1
0.313031882496518 1
0.376501532095683 1
0.322059805133113 1
0.276962811929334 1
0.273311128445535 1
0.193679467805153 1
0.148543229559209 1
0.295172232113445 1
0.199995375201185 1
0.270589908357403 1
0.00984018020350494 1
-0.0588472427035823 0
0.112347885243755 1
0.113537867481011 1
0.0795372868432907 1
0.0696063207791304 1
0.319048088000108 1
0.193905896150122 1
0.260828176494014 1
0.255112487002194 1
0.179686315120485 1
0.0391322490596416 1
0.15324450632007 1
0.270237582956953 1
0.216772805193519 1
0.113121996420135 1
0.270327272806333 1
0.269896294475817 1
0.0570723216956289 1
0.0638842249577026 1
0.249986037663529 1
0.236328698365824 1
0.150492677364669 1
0.309821029287178 1
0.117654446939771 1
0.153350795853267 1
0.103126208146845 1
0.286936658795208 1
0.214210142164632 1
0.120684481109579 1
0.0949931861760747 1
-0.0664556496760841 0
0.260500362625102 1
0.332845563518752 1
0.296911949623866 1
0.234368466329894 1
0.254842835206745 1
0.106656184867653 1
0.122583877514579 1
0.1166569384552 1
0.249298027217066 1
0.277416781819689 1
0.327118830265192 1
0.296030581172827 1
0.137588997156645 1
0.26700976169363 1
-0.0667580185453452 0
-0.0499630419978834 0
0.150597851238994 1
0.253665156380374 1
0.0533854446768706 1
0.113910447217473 1
0.241095063618601 1
0.472711042286199 0
0.175202513340623 1
0.145533950996585 1
0.107755755206079 1
0.0612749531002778 1
0.0898321269055676 1
0.0468593936281159 1
0.233338348457184 1
0.315946486998756 1
0.370394444808048 1
-0.0349401265241283 0
0.0328202697719997 1
0.389406361595244 1
0.230293456047413 1
0.210120326525661 1
0.294313416253122 1
0.177536668519168 1
0.172813746851848 1
0.4090152480984 1
0.263926971017409 1
0.0703063042526175 1
-0.0316230698160732 1
0.37906586505458 1
0.195789780554058 1
0.21494844391759 1
0.246016450117944 1
0.19450781772337 1
0.192901760052832 1
0.247306007204709 1
0.482851336185928 0
0.562467372729663 0
0.27978981138688 1
0.224345972984421 1
0.0836282320485505 1
-0.0304569317944151 0
0.176435977054754 1
0.367491261060958 1
0.171348523153644 1
0.0736270455409375 1
0.291683405593605 1
0.186620954940286 1
0.31793898803736 1
-0.0129800905030057 1
0.218232532546826 1
0.312744325038359 1
0.23811844798744 1
0.208624144608314 1
0.344177681802779 1
0.25078755219659 1
0.198006834163152 1
0.252101547427148 1
0.0383886615176956 1
0.222857684038425 1
0.0660387741058635 1
0.296813051914339 1
0.184767194952568 1
0.211422139742001 1
0.0374665807981758 1
0.224285107308315 1
0.0923665773829975 1
0.191991240005691 1
0.118944537463176 1
0.12739795219729 1
0.341663439966073 1
0.375169687813734 1
0.24772341028295 1
0.264488094577398 1
0.530466167986565 0
0.033597511324407 1
-0.157559706723864 0
0.139171999347206 1
0.47853906957294 0
0.49371307229203 0
0.148822853998875 1
0.159290949097921 1
-0.0561398644344625 1
0.095737473636271 1
0.0118164636974785 1
0.336213609890299 1
0.158085906415502 1
0.0569622445179122 1
0.184619585762377 1
0.31177016946955 1
0.282027776034676 1
0.299719000104106 1
0.107648579991009 1
0.30505277199037 1
0.0712047392444098 1
0.296643811391337 1
0.262847425449042 1
0.423802595934445 1
0.347167794000035 1
-0.0642453653790875 0
0.142938990065036 1
0.314451916802275 1
0.389762105950323 1
0.143399430643648 1
0.381775030013668 1
0.0549929123617664 1
0.163919637425765 1
0.0477787084870993 1
0.028136377218745 1
0.0567854747859411 1
0.0933899246490328 1
0.239294842617392 1
0.199174730725761 1
0.100216556491921 1
0.1176062986765 1
0.28312225723207 1
0.0315006568999126 1
0.157938832800471 1
0.316031098308821 1
0.273007140622038 1
0.13980117382255 1
0.240586105438659 1
0.314260105505002 1
0.133754068366372 1
0.032728837302143 1
0.337743893913754 1
0.153115273585281 1
-0.0153581558288264 1
0.00386872315805115 1
-0.0089665550645945 1
0.249477338309609 1
0.0577327081223458 1
0.219301086508965 1
0.0919547008530901 1
0.431202440924013 1
0.285828133384547 1
0.227405957402429 1
0.308387078580896 1
0.243573867457052 1
0.0916943953704606 1
0.359138948034586 1
0.317405199087996 1
0.20843169097691 1
0.143987139438909 1
0.0774097562784168 1
0.300761472176721 1
0.0958812581233329 1
0.362243964811749 0
0.214597436037181 1
0.20493217996587 1
0.15788278836303 1
0.289573311296409 1
0.11180136078773 1
0.128118607137048 1
0.17220941422366 1
0.427059990529564 0
0.0716423383567325 1
0.0926269142927968 1
0.333148374212981 1
0.0456112310579368 1
0.272601117132641 1
0.13799894873403 1
0.300062333558385 1
-0.0383658795115228 1
0.22762623840197 1
0.260722871850765 1
0.117585777889129 1
0.181332038694552 1
0.246709768974335 1
0.297581122271448 1
0.136651081973087 1
0.199323597305964 1
0.17766751965247 1
0.15267061147717 1
0.228634706536189 1
0.362706919621004 1
-0.0142636549103271 1
0.219891473769874 1
0.139770392433392 1
0.0479977695832145 1
0.110731379890642 1
0.249967231347342 1
0.000284268896555702 1
0.308392656398305 1
0.147850142898971 1
0.265655871378132 1
0.402263761504347 1
0.325750792989895 1
0.470303809713597 0
0.125073970548073 1
0.122162063717845 1
0.282826012459369 1
0.163939262786999 1
0.293162054201625 1
0.178988970230842 1
0.344601640244854 1
0.251937211712882 1
0.117256627507155 1
0.440346345400646 1
0.380908856251258 1
0.193017504496093 1
0.301038954882334 1
0.223107410219601 1
0.133497440558264 1
0.177941232637034 1
0.0968737096635662 1
0.299841639615757 1
0.200685077724732 1
0.328645431415809 1
0.311493288309695 1
0.148490177539034 1
0.178609873517417 1
0.232464272263665 1
0.272170542657445 1
0.210224033156198 1
0.111761380885234 1
0.371730338368845 1
0.174987853498249 1
-0.0490138613417046 1
0.255691318566245 1
0.0993420544448137 1
0.526973643098606 0
0.290841103495096 1
0.227443141595249 1
0.428540036847813 1
0.181232376685875 1
0.111331464722586 1
0.086713717481635 1
0.357492443080772 1
0.307847052516886 1
0.153433180574518 1
0.14571410289826 1
0.229448628692532 1
0.281304778200527 1
0.134869018875955 1
0.120047645182392 1
0.188566633618232 1
0.177243175262382 1
0.289219943915391 1
0.218380174972284 1
0.181530416965541 1
0.19372395950435 1
0.225975073308963 1
0.139247192352676 1
0.352845254558915 1
0.217839751729861 1
0.204711622075384 1
0.303630998016866 1
0.177155012418167 1
0.0820273390354488 1
0.386736186564055 1
-0.0352164113138466 1
0.368797509992413 1
0.237015252697911 1
0.457641845388522 0
0.0412295987306299 1
0.162795454734577 1
0.286764689927935 1
0.44296182674924 1
0.253772598221478 1
0.464119418000501 1
0.0640462150022707 1
0.117248633410168 1
0.316620174107048 1
0.000783555979418232 0
0.060481794787393 1
0.122087709627805 1
0.0533723461516966 1
0.41239701590948 1
0.207865201867732 1
0.138963200853439 1
0.169017764801636 1
0.146964625315808 1
0.0974694739358636 1
0.466402274359637 1
0.174867582423919 1
0.302575162877497 1
0.203335835868581 1
0.400727578861503 1
0.227642393415266 1
0.026036116087751 1
0.209129977609615 1
0.0532709952266421 1
0.416699588845944 1
0.180823575118261 1
0.211086351308783 1
-0.105516151360382 1
0.246113523509476 1
0.371730723383813 1
0.160969644333231 1
0.123410027699676 1
0.313737764028008 1
0.231344893399143 1
0.17952809996132 1
0.714962607724545 0
0.173540459713312 1
0.234933918394175 1
0.191501345286704 1
0.254369436689979 1
0.350714484475739 1
0.378060478918396 1
0.0884935601787754 1
0.248771765491586 1
0.193123185343553 1
0.17668406999892 1
0.154859723492119 1
0.198591216060169 1
0.205423695679585 1
0.326099691246372 1
0.298962202666707 1
0.186226629182539 1
0.0544033956796261 1
0.24201221755933 1
0.167918114666276 1
0.238785391073586 1
0.215754370798562 1
0.121761247517514 1
0.219602483844599 1
-0.00984897160621522 0
0.355583956717871 1
0.130850750566423 1
-0.0392439145685665 1
0.351882931127081 1
0.375209548752024 1
0.191809573281816 1
0.216148254267896 1
0.250347907191549 1
0.211819183856953 1
0.255863035593402 1
0.35783012976961 1
0.300117764119065 1
0.271270888468875 1
0.0970531746827683 1
0.217411323092082 1
0.228263873235083 1
0.241465536594537 1
0.146020312128887 1
0.114540381772075 1
0.356715307531643 1
0.0307707060625784 1
0.297102235160339 1
0.167169134961452 1
0.278274543175589 1
0.326543126019177 1
0.0116655844347409 1
0.38324160735718 1
0.184780527855829 1
0.124455092284055 1
0.261546315388351 1
0.166867489132363 1
0.0964643510828792 1
0.37595495524034 1
0.183724294519008 1
0.31446389741511 1
0.149005280431311 1
0.0611852406592503 1
0.00160298183750698 1
0.090133522274025 1
0.133125840041923 1
0.131658706990675 1
0.135262433663157 1
0.152863727049859 1
0.0494098484661591 1
0.117453368682473 1
0.106486612421239 1
0.19188055790066 1
0.261906050307785 1
0.191470225332432 1
0.324115532044813 1
0.0679312120232457 1
0.127199954897429 1
0.149672378625994 1
0.31298936770963 1
0.137170824184483 1
-0.0124414984374728 1
0.139467204019619 1
0.0974975760960828 1
0.00136604830406233 0
0.312397731295609 1
0.208002461645163 1
0.213913428565706 1
0.170924202525747 1
0.216695754962092 1
0.159948899076652 1
0.393893043415209 0
0.285746175328619 1
0.241418187120849 1
0.291177381325834 1
0.175225847705912 1
0.247406189461988 1
0.362829500205563 1
0.282503826752066 1
0.19033996190366 1
0.327317376773757 1
0.142155965258066 1
0.260033637798043 1
0.392860715698463 1
0.179998130181106 1
-0.141623490136236 0
0.211755448487817 1
0.206648673827196 1
0.307305014521545 1
-0.13212097101704 0
0.202463869442154 1
0.154558397262903 1
0.16631413396415 1
0.145305749224585 1
0.20948290527757 1
0.330309654433143 1
0.197076024196576 1
0.250634944250653 1
0.132200700561603 1
0.378847950162124 1
0.301148986101457 1
0.041487076053097 1
0.0928227166267131 1
0.227249755417808 1
0.0723500836723193 1
0.0630730860978256 1
0.0292791002177165 1
0.101712566126884 1
0.129875411211506 1
0.0936867762602404 1
0.183867564664363 1
0.298738224624106 1
0.0576993890534186 1
0.1651022084794 1
0.235218306307044 1
0.16399024589819 1
0.160471635442317 1
0.488108721101085 0
0.347946793801859 1
0.0825797035375872 1
0.10865513173916 1
0.0751374817489742 1
0.323199555313488 1
0.328559138560551 1
0.276700393060342 1
0.220963028639553 1
0.209369263008449 1
0.194507984381748 1
0.280909515940307 1
0.143931373923549 1
0.281900360865379 1
-0.130384517308791 0
0.401989101579692 1
0.358929893119619 1
0.223137713979318 1
0.0236792971578799 1
0.227116878547985 1
0.233551884009638 1
0.106511018795038 1
0.0825026305744919 1
0.180258954329943 1
0.31149231222701 1
0.285205278671052 1
0.0883127755038792 1
0.266858575118895 1
0.208043811103491 1
0.20382593070752 1
0.128674598577433 1
0.236207906807223 1
0.110953408585266 1
0.333236810628149 1
0.328727347866152 1
0.212576890720031 1
0.335527731331455 1
0.549285675356152 0
0.184346977880448 1
0.0905636822796686 1
0.280567979318345 1
-0.0886600563556783 0
0.240189685464437 1
0.299443174890848 1
0.299084868419716 1
0.136385747386916 1
0.0447423975239209 1
0.0827672224862255 1
0.271924127374428 1
0.0865522399701371 1
0.307077284060602 1
0.333449818997216 1
0.0942554144825991 1
0.320698309046503 1
0.256198369837904 1
0.329599361870222 1
0.323642752147631 1
0.209615215176405 1
0.0675647910576554 1
0.123518227762482 1
0.137066750647981 1
0.0584522526675905 1
0.0568017433250953 1
0.186982077263911 1
0.121330638623857 1
0.30749317759156 1
0.264855689008903 1
0.293269220074461 1
0.106579488204452 1
0.295087136111801 1
0.287288322273226 1
0.2355074562021 1
0.036186418699965 1
0.119779747359247 1
0.207642076030527 1
0.153053307284463 1
0.215695262410971 1
0.285085122601076 1
0.254294155983992 1
0.117219855071508 1
0.283174438374481 1
0.194005700494277 1
0.061762952578689 1
0.480592769426969 0
0.297272379192946 1
0.154360977806338 1
0.416673205508532 1
0.139689533751103 1
0.192060148542624 1
0.258116125767972 1
0.0852711145012717 1
0.174045579616735 1
0.0372690091218537 1
0.241587782782275 1
-0.0774560745177045 0
0.497530369859612 0
0.358933227666794 1
0.230045112275945 1
0.352929306274404 1
0.225000401503695 1
0.114288309389611 1
-0.0546028656928292 0
0.111383353669931 1
-0.0671098092468392 0
0.284299033602323 1
0.198428444782896 1
0.0515573197520495 1
0.145718561506472 1
0.0374260462317902 1
0.343792697655614 1
-0.0776101866575322 0
0.326029327882725 1
0.354369740283133 1
0.0476407389680375 1
0.124701696854414 1
0.13869947814232 1
0.208287744790401 1
-0.0856826096319616 0
0.564507792776781 0
0.12017449165687 1
0.0841475542600265 1
0.256325187813553 1
0.284251024805508 1
-0.137177563905343 0
0.280097782453529 1
0.433293958632704 0
0.174898410397605 1
0.259516581383961 1
0.0467236480564119 1
0.31867320419297 1
0.212981053900803 1
0.227523584963462 1
0.23128255821689 1
0.252511952056403 1
0.403043160920996 1
0.0387078739579695 1
0.169349264664475 1
0.212417277264334 1
0.163944957434549 1
0.157058945371019 1
0.283961903515756 1
0.100356540658298 1
0.179253869918981 1
0.130878308503502 1
0.192833963292081 1
0.210360668403118 1
0.320024885517528 1
-0.0540790578476581 0
0.0504246157828968 1
0.122941596860969 1
0.0709001449606584 1
0.0892112333428096 1
0.249166809531006 1
0.214356129102657 1
0.199612522219528 1
0.419500523742387 1
0.17926025727167 1
0.115204619311991 1
0.256592813541391 1
0.33129947790616 1
0.300529279712012 1
0.168718872472828 1
0.23053643658955 1
0.144411034771458 1
0.301765195142897 1
0.216892319259149 1
0.0508103982522667 1
0.239517320502353 1
0.0828421088934718 1
0.191153767139826 1
0.187656979370085 1
0.082711641230508 1
0.13271247508125 1
0.210254381952929 1
0.174761379203297 1
0.312154858519316 1
0.200783861450085 1
0.250125667609139 1
0.103831157556168 1
0.07599513256708 1
-0.00220303705745401 0
0.21643975173256 1
0.158766714285948 1
0.405900871804209 1
0.559878785900895 0
0.0911146282396776 1
0.137187750906789 1
0.223953635865777 1
0.094406088850564 1
0.223339930462818 1
0.341194756720771 1
0.2127111016747 1
0.176505621945008 1
0.292943977863798 1
0.186841604009829 1
0.618251572646187 0
0.277144913581518 1
-0.00739760740826024 1
0.373879717505784 1
0.164297646546212 1
0.14491987522877 1
0.214289448030728 1
0.344110281281336 1
0.219403522456078 1
0.258682234019266 1
0.0644696950330433 1
0.258443407085146 1
0.284949659352005 1
0.159689466497549 1
0.132833969618559 1
0.0917085272873021 1
0.0742379241716176 1
0.305510181004941 1
0.333349194859287 1
0.222619035201897 1
0.178255118279763 1
0.188954235906355 1
-0.0384570461257548 0
0.153424552526789 1
0.278298779328994 1
0.030642161642732 1
0.262513843467328 1
0.285650292077434 1
0.119764900827712 1
0.0964089703071007 1
0.242695202028248 1
0.50825910868335 0
0.132933821250316 1
0.489982025965466 0
0.213755802552632 1
0.116913068450406 1
0.116890981822152 1
0.309189208394064 1
0.424254201922295 0
0.201713712193341 1
0.16709674134605 1
0.245178792185162 1
-0.00435857664376905 1
0.220948716970142 1
-0.0648810334646246 0
0.0780551868024238 1
-0.0922531576371547 1
0.288401373022557 1
0.176278336465558 1
0.25956649064669 1
-0.0174127558698611 1
0.163627639834469 1
0.244569804709624 1
0.210590171852265 1
0.252855527206006 1
0.272110814661763 1
0.366488291724397 1
0.345530538421217 1
0.167059303875498 1
0.184291675827578 1
0.160585553988569 1
0.222112011681725 1
0.165232668685932 1
0.131118059754541 1
0.086663439222583 1
0.411779115733236 1
0.0925410414060371 1
0.245262084479002 1
0.0477471021961336 1
0.43681348929107 1
-0.0554137266568351 0
0.367044050952996 1
0.131706028759621 1
0.25670779526883 1
0.408187576414187 1
0.343469542101627 1
0.389729384917043 1
0.134004002565654 1
0.31115317657302 1
0.0125433780577119 1
0.346037033771115 1
0.243127364234995 1
-0.0752441309646506 0
0.349107108736641 1
0.243525951838614 1
0.0784566799432058 1
0.0648904809167917 1
0.22426324291496 1
0.31378026237549 1
0.172756511158171 1
0.11862129641368 1
0.115499590748364 1
0.216958318154794 1
0.0650400064272298 1
0.0952577568736891 1
0.286682627061583 1
0.13583268484878 1
0.0701928742107404 1
0.171188278729809 1
0.232656675308089 1
0.174024508851307 1
0.248779192866425 1
0.237208111881769 1
-0.0393809179805429 1
0.0429782164620625 1
0.181679256474818 1
0.169211029465565 1
0.421698135817691 1
0.233673271659376 1
0.297973555845703 1
-0.0525815273304065 0
0.215671183247402 1
0.294352461847443 1
0.0970997065752247 1
0.0254419180376545 1
-0.0840148384501615 1
0.236295065476103 1
0.193696812430728 1
0.151640441837642 1
0.266981013136787 1
0.255866805532087 1
0.387851242383214 1
0.233354261597728 1
0.324572806807393 1
0.127900434807363 1
0.16775223798076 1
0.279557852972844 1
0.256287661752704 1
0.0465781150282505 1
0.127684171843845 1
0.192322146376324 1
0.362934963302855 1
0.229533417388958 1
0.323531761736298 1
0.31586261397075 1
0.259009037524009 1
0.12264000678097 1
-0.0794062889018037 0
0.245108704814964 1
0.213295173905017 1
0.260864200292699 1
0.375719028253525 1
0.144368674716163 1
0.0937879200527045 1
0.462085873285463 0
0.293989546975639 1
0.0382081886475491 1
0.174916547492757 1
0.151095900749148 1
0.229402046133034 1
0.0820460211794934 1
0.200876911279283 1
0.368849048279338 1
0.156859207627375 1
-0.0260935550011223 1
0.328181224510353 1
0.121199211071732 1
-0.000954272990845315 1
-0.0642893512569208 0
0.00312386768571864 1
0.116265426482243 1
0.353453012050479 1
0.267213604991775 1
0.106275403383285 1
0.130721682925541 1
0.160429548798232 1
0.219640719069028 1
0.40177856590245 1
0.566165937032452 0
0.340012245006669 1
0.262106067278568 1
0.195780007229174 1
0.195370896548852 1
0.226400012806469 1
0.279659111746224 1
0.297577007749548 1
0.155228000236114 1
0.184820496662132 1
0.216330333555947 1
0.241303653065029 1
0.286474846466963 1
0.131139474038314 1
0.224295768256272 1
0.212490926754186 1
0.196602500426212 1
0.224990031932541 1
0.148367516140406 1
0.210968359026915 1
0.136525312372039 1
0.256884115501049 1
0.0646597712749245 1
0.237258437804509 1
0.186861182378278 1
0.378592736053031 1
0.22416372107801 1
0.203087375247924 1
0.10210250245685 1
0.244038146186696 1
0.174584779093865 1
0.281917029623019 1
0.222711696076483 1
0.130987007484926 1
0.260976604049518 1
0.270747967058619 1
0.150353654770707 1
0.10001455364792 1
0.177795160996605 1
0.265267587599345 1
0.121821859414066 1
0.162487469283348 1
0.363773332041388 1
0.0806962955565087 1
0.0948047585020505 1
0.121499919875054 1
0.284382212199264 1
-0.00072887823720855 1
-0.0913353776340289 0
0.155877099939977 1
0.237996963743337 1
0.131715315335974 1
0.395331553976399 1
0.481569259575416 0
0.285596804165163 1
0.0586121406690819 1
0.0715805306328306 1
0.348086366934721 1
0.195776901241705 1
-0.00516887622757557 1
0.264180780147513 1
0.295169451902338 1
0.136238949546749 1
0.355447199085106 1
0.311824142536877 1
0.192003782789758 1
0.308318796743183 1
0.0379010693848262 1
0.276975262364764 1
0.00278663314208838 1
0.28786520940456 1
0.0313179250376241 1
0.0312337055745768 1
0.305221063550345 1
0.223911033041089 1
0.273548048406193 1
0.0595104341725347 1
0.09975988283675 1
0.0842849721139263 1
0.132629930435466 1
0.14485424935675 1
0.238628303149878 1
0.124623041366243 1
0.223083321406081 1
0.289721017695706 1
0.10783365625253 1
0.345832177800205 1
0.251349280816923 1
0.264091954458555 1
0.0348743080340861 1
0.140110148328495 1
0.140458542193488 1
0.155750028898018 1
0.221422440312849 1
0.361549592998708 1
0.203747128427744 1
0.339946712335522 1
0.213025845502723 1
0.299505802670637 1
0.379880871618295 1
0.145372344648052 1
0.191078420440257 1
0.188722236760997 1
0.17808034751965 1
0.135937396865045 1
0.0956488121421759 1
0.0748498342244872 1
0.491082722946263 0
0.135736317433114 1
0.289005917154088 1
-0.0218246691594252 0
0.183446689553056 1
0.223521030008066 1
0.30361568767347 1
0.365427686459657 1
0.139392217463157 1
0.147491755156093 1
0.403701164370148 1
0.259752700770146 1
0.0928821173886316 1
0.261239604837657 1
0.27735840580633 1
0.2497244603746 1
0.306851353637775 1
0.419605729423493 1
0.414978007778271 1
0.206739901905304 1
0.523816727466891 0
0.470816069793675 0
0.423053439631192 1
0.248213655053454 1
0.167942297699947 1
0.363342574146028 1
0.326273199061398 1
0.344735347824565 1
0.168759358118903 1
0.252808561859282 1
0.396692490558643 1
0.0317938419647538 1
0.0911173759494735 1
0.159225623587446 1
0.501073049780679 0
0.0918208239565881 1
0.452149215852233 1
0.412499892558248 0
0.163214420778656 1
0.404393431993228 1
0.28432823396434 1
0.0380119780086512 1
-0.000315111243362136 1
0.282594942096398 1
0.162933780739183 1
0.207747410678427 1
0.113952627287967 1
0.231370952428287 1
0.217578926608497 1
0.331081387654487 1
0.0854696037181613 1
0.098055462309838 1
0.184128302102682 1
0.05344280650854 1
0.163360187558383 1
0.13194743868134 1
0.241682020428533 1
-0.0399079284028826 0
0.359383659535405 1
0.261149233547183 1
0.0997745013209048 1
0.212995423332611 1
0.0775882017648817 1
0.165984931049961 1
0.239825009884004 1
0.543481740275604 0
0.0153542663869011 1
0.266299916400246 1
0.154080727752426 1
0.208593820780367 1
0.0712104996408488 1
0.292065447949698 1
0.257771258170763 1
0.443044407694201 1
0.252779480453915 1
0.315235030286272 1
0.251410053539132 1
0.17815263560688 1
0.144725748304623 1
0.291094173084784 1
0.44379872113624 0
0.351995982933822 1
0.411630804091465 1
0.337704225015204 1
0.147422289102671 1
0.12163994566869 1
0.198546560567832 1
-0.0765662203407488 0
0.280331194387023 1
0.116987426143585 1
0.259421772480731 1
0.0587790474627013 1
0.157147689207694 1
0.165477978473346 1
0.182235255910034 1
0.225029024903096 1
0.413739940426853 1
0.123953860150623 1
0.357868296105785 1
0.353149098357068 1
0.10100633663034 1
0.3743485866631 1
0.432158083608652 1
0.280783899640587 1
0.17232644121134 1
0.368677859040491 1
0.065131208921197 1
0.206168508080269 1
0.148795659870911 1
0.181046649388367 1
0.157021178313275 1
0.16990510625004 1
0.0597772808600929 1
0.345239685620085 1
0.333520954006754 1
0.316792168381604 1
0.199568741490464 1
0.0763841445706027 1
0.405578435393828 1
0.349506599554824 1
0.192419753852826 1
0.12010697351986 1
-0.0343215523110551 0
0.225046552301214 1
0.155980477292115 1
0.132815801698736 1
0.253698815967658 1
0.187220610423775 1
0.417737055218449 1
0.277006814299155 1
0.42902058013192 1
0.289300360224245 1
-0.245253209117396 0
0.0659373842814209 1
0.2733610261427 1
0.364144908833843 1
0.228241736829777 1
0.105350814780027 1
0.293649396958368 1
0.290354229339964 1
0.257182887042673 1
0.292683712770489 1
0.187757371400891 1
0.303666888858833 1
0.217459463526528 1
0.0966370005443259 1
0.207208343882079 1
0.257596868786359 1
0.236358649787359 1
0.0463259458788485 1
0.00211925609406628 0
0.181259956203948 1
-0.0163746491248604 1
0.0197221296244263 1
0.315712097707642 1
0.151764550086955 1
0.316350095777217 1
0.236635989726399 1
0.0335806420595525 1
0.0132974919580679 1
0.0176243695809575 0
0.00268279008764098 1
0.214902584739169 1
0.270880618079784 1
-0.0852753636488182 0
0.309947619006109 1
0.275030709948999 1
0.0805560976238151 1
0.210129869057496 1
0.0710335850874012 1
0.164125004569479 1
0.156695499747219 1
0.022436771499119 1
0.142777083200043 1
0.134340496976074 1
0.111796904200286 1
0.282726911263099 1
0.25414712930103 1
0.131940894638776 1
-0.000786120339031682 1
0.183447756915405 1
0.0162756514007505 1
0.329891936066566 1
0.0152243249671815 1
-0.0447695570959889 1
0.27303250404728 1
0.171174705716416 1
0.226319248511755 1
0.354448659470299 1
0.472806705342119 0
0.273777188727806 1
0.267996798154817 1
0.316246744163037 1
0.394523660503016 1
0.0921963375936011 1
0.145965612765108 1
0.184476081957842 1
0.197009358247451 1
0.0857024732751168 1
0.24829546701997 1
0.197558097146421 1
0.188873015340223 1
0.0817476038404166 1
0.310908729964179 1
0.231646529963711 1
0.198529336943236 1
0.00224777473111189 1
0.18676469227144 1
0.146751438131632 1
0.262824644404457 1
0.142967476503018 1
0.161386450081854 1
0.337476092055236 1
0.278188025077445 1
0.204620473632126 1
0.260195693512423 1
0.252054115235522 1
0.145620080232305 1
0.046773725962717 1
0.0363171550119577 1
0.256530048750124 1
0.198128862378671 1
0.0645731795756597 1
0.120390547531756 1
0.248433187353273 1
0.132645898096331 1
0.0102082319737747 1
-0.00310057031870704 1
0.108754387610457 1
-0.192762583742277 0
0.211453645777475 1
-0.00333871198525662 0
0.301971093802635 1
-0.0480737815970638 1
-0.0484203009635411 1
0.189609570026177 1
0.223217658641408 1
0.356226095298531 1
0.269532162578816 1
0.159315686222433 1
0.186667044774862 1
0.0549508243897677 1
0.104311843886841 1
0.301722770914613 1
0.264088280329606 1
-0.0100673342420397 1
-0.0498564131517717 0
0.058259467933352 1
0.31663495332977 1
-0.0296449094882993 1
0.354779003822958 1
0.206360093850591 1
0.107082738196356 1
0.328198077843439 1
0.288038005885492 1
0.243193629939753 1
0.278806689036161 1
0.201247334980506 1
0.308415127601535 1
0.0351585836511839 1
0.317043266378924 1
0.0115549265557924 1
0.185309187541738 1
0.217816172984054 1
0.31778645111169 1
0.116219352564047 1
0.291214883602254 1
0.234642390687618 1
0.267369619802007 1
0.179868969117253 1
0.156236769082094 1
0.0801021598509961 1
0.115375895629238 1
0.13641787617104 1
-0.075191563366181 0
0.294133368770118 1
0.0722550041634224 1
0.462844201126545 0
0.0513324610443374 1
0.150820040804825 1
0.132605138389795 1
0.0544649229361246 1
-0.00489743608994801 1
0.202837595966616 1
-0.0114994343057843 1
0.23535123545061 1
0.100660749566073 1
0.297187559804648 1
0.380149856489265 1
0.14065946493866 1
0.237634692839046 1
0.228288441684278 1
0.0993393390018524 1
0.123804345481825 1
0.367997981468097 1
0.13358953735283 1
0.252057457623338 1
0.175819391353481 1
0.315116756499502 1
0.300266397726134 1
0.100905695543544 1
0.192617717259046 1
-0.142190593957265 0
0.0410955902240895 1
0.406796758505441 1
0.0611438715141374 1
0.107024291773014 1
-0.0355770652198413 0
0.065621400120641 1
0.128190570527891 1
0.330235030941463 1
0.265287640048726 1
0.0741457606978499 1
-0.0418182940622525 1
0.291944693864972 1
0.0567863252244387 1
0.373663268556103 1
0.161555279242866 1
-0.0139221381901455 1
0.409476060239688 0
0.232702176512509 1
0.193033511193113 1
0.115314866913007 1
0.0272686771491458 1
0.255499220793865 1
0.0162541362129582 1
0.0996084225544586 1
0.535028496668817 0
0.0186608630346319 1
0.270881688944625 1
-0.0180655052802578 1
0.189375608490554 1
0.233163798550203 1
0.0475796072498154 1
-0.00489506563126591 1
0.187811011659385 1
0.247089977920378 1
0.26035500947318 1
0.283116998989313 1
0.208105312269646 1
0.298811063049366 1
0.16743929050234 1
0.261479289704181 1
0.223261603488291 1
0.244718423573349 1
0.127451775363848 1
-0.0313465610993542 1
0.17451663937457 1
0.181120384736618 1
0.22672351174538 1
0.619945328598635 0
0.135413886840651 1
0.168807256880688 1
0.233979734543143 1
0.15739946281386 1
0.263913690328389 1
0.0438889991544822 1
0.116005666411629 1
0.0268182283296659 1
0.384523953602429 1
0.382095096397615 1
-0.00785159862189046 1
0.234997336320241 1
0.0835163482181123 1
0.152807401062558 1
0.378548083125831 1
0.0449659167020603 1
0.123937500275701 1
0.356210070383929 1
0.252027918104293 1
0.207878225501414 1
0.267709421996711 1
0.200797193872552 1
0.317724828705602 1
0.166111226435346 1
0.320452588946789 1
0.229262041787621 1
0.0481799738241835 1
0.119338303910269 1
0.445437192005379 0
0.0999797646058823 1
0.28752826903199 1
0.137995023020042 1
0.401068727461774 1
0.243715676092231 1
0.0364338316509824 1
0.175226562514652 1
0.137873618067468 1
0.219606558267717 1
0.19769607765287 1
0.192324133392059 1
0.2873907243167 1
0.0550007332894511 1
0.0342764911614531 1
0.101920091540841 1
0.121804437683828 1
0.202619267943738 1
0.127687683163351 1
-0.0237151915687427 1
0.150902763789659 1
-0.122486239135293 0
0.428194332651687 1
0.229134540933061 1
0.187778306342973 1
0.342924358105829 1
-0.0816467218869595 0
0.223897673768879 1
0.446342871864472 0
0.232089886426023 1
0.235791552612155 1
0.0741287277609302 1
0.132053134255346 1
0.367025301051766 1
0.257617882049417 1
-0.082871095658564 0
0.11108005940524 1
0.324425149715582 1
0.15905605532882 1
0.252283649449673 1
0.0481500715289243 1
0.310272418495214 1
0.327383322257682 1
0.226342295288953 1
-0.0799146332082082 0
0.141505940154811 1
0.123003591191908 1
0.282649989032247 1
0.351892950990518 1
0.0799196286099261 1
0.140263817202895 1
0.159740538839816 1
0.233793577503636 1
0.156531028939146 1
0.233519517046914 1
0.201627110391022 1
0.071552016269692 1
0.423358491519921 1
0.240006791572132 1
0.320045561505284 1
0.164703989734008 1
0.402141684779673 1
0.150287385793492 1
0.357849288363322 1
0.0277457790091042 1
0.178797434880457 1
0.19928855471399 1
0.0676266943077221 1
0.409275288914873 1
0.285119712991716 1
0.286849598024807 1
0.0728995490937158 1
0.229237450347483 1
0.0969322392071264 1
0.0388536668596792 1
0.174270143456463 1
0.208318700709409 1
0.0144760677336531 1
0.521186832849302 0
0.22793918596452 1
0.305138713608006 1
0.193637531445952 1
0.193659656033651 1
0.290501743742266 1
0.223036878051094 1
-0.00811027223141852 1
0.483145409123138 0
0.259949230031283 1
0.0330697683947197 1
0.230368402871573 1
0.286353768428132 1
0.15432939491035 1
0.082036342965419 1
0.142409364681509 1
0.0767074832782849 1
0.312618767165531 1
-0.0181979993096574 0
0.255988223984043 1
0.328773787523254 1
0.335132551924062 1
0.0837024090707659 1
0.323819805584734 1
0.293219348380985 1
0.199877091340818 1
0.253375727318605 1
0.272018666385828 1
0.233738660403574 1
0.353256775434966 1
0.155786288394014 1
0.275068648717137 1
0.197476779356397 1
-0.0120372686768916 1
0.329337653383766 1
0.153165120952757 1
0.209654666588885 1
0.262857316556379 1
0.278769070818287 1
0.396104126070038 1
0.257174817346785 1
0.0409248712101483 1
0.240587298063367 1
0.234698045049416 1
0.0510119563409926 1
0.480452802968438 0
0.184362781861394 1
0.415123828787254 1
0.278548064974975 1
0.379018836417319 1
0.412760212400941 1
0.366804209080592 1
0.18237364099211 1
0.459465156712079 0
0.268400793216403 1
0.369167806860774 1
0.0788577449889029 1
0.211909058732737 1
0.0149556365354567 0
0.155091403581161 1
0.0302464618438166 1
0.168557635934264 1
0.266793216831276 1
0.146287534823557 1
0.151194561699129 1
0.29812096176473 1
0.165788079473886 1
0.124643691409665 1
0.465565096035573 0
0.268923985465933 1
0.141220597753038 1
0.269966323186225 1
0.241873516219509 1
0.224475422849206 1
0.346536631097731 1
0.246276340780145 1
0.153651282931956 1
0.210016888125312 1
0.116019400923995 1
-0.057288102196291 0
0.233029536057427 1
0.053892513803741 1
0.0105054263953379 1
0.235442050872466 1
0.182249271961074 1
0.0934019439795471 1
-0.0375211408205149 0
0.316818357014861 1
0.18359925902714 1
0.163824070491698 1
0.138985565415848 1
0.141535005817839 1
-0.0934617135106096 0
0.0401303407567042 1
0.323760302112581 1
0.218695932947779 1
0.228601196168006 1
0.482799289507003 0
0.0410106801517858 1
-0.0107064770867885 1
0.119472551999825 1
0.262960957075251 1
0.350840699218112 1
0.0164961818816817 1
0.0600303287380623 1
0.157584353660701 1
0.210386573293079 1
0.26054253342312 1
0.0996539580102142 1
0.132209653121766 1
0.25415778203228 1
0.431416605053075 1
0.220057668636153 1
0.211428943331091 1
0.0844101349778062 1
0.124334365998217 1
0.0277697840351973 1
0.304179564501456 1
0.0780777869364992 1
0.293053369409875 1
0.0660472909703378 1
0.255631918992957 1
0.297617679365705 1
0.13017664633283 1
0.196331836669943 1
0.260974323648139 1
0.324843611097072 1
0.0429160880501381 1
0.138830411766232 1
0.128419010430325 1
0.140540390229913 1
0.0679046211795068 1
0.120948011503134 1
0.157608355253449 1
0.0603857520225202 1
0.32625039089387 1
0.24683247842237 1
0.0528169210432743 1
0.136313564098354 1
0.344808446610044 1
0.125489960335969 1
0.18867785289294 1
0.188606424881243 1
0.157198081246568 1
0.116379927590196 1
0.356481288982873 1
0.220085508177629 1
0.0787910260698619 1
0.181977889698734 1
0.34330636330182 1
-0.190612184656447 0
0.0420904123666264 1
0.216956329271267 1
0.14311108861332 1
-0.0581600916575577 1
0.179561254454305 1
0.106671093729064 1
0.218431458535398 1
0.22506090132094 1
0.206351887843943 1
0.137648501944859 1
0.15914193068706 1
0.342240801057738 1
0.145556137461 1
0.142402565951873 1
0.200988488221214 1
-0.0120397943845817 1
-0.0506079036382793 0
0.244865661200107 1
0.280604680301088 1
0.363995510341671 1
0.317584997997289 1
0.217814407444198 1
0.104781523028267 1
0.261827937182392 1
0.0962701900616149 1
0.200541085038988 1
0.065247218441249 1
0.260766083849503 1
0.0237639047281136 1
0.328741732470364 1
0.236912207999549 1
-0.00050196573397232 1
0.108983588914851 1
0.0602004098404956 1
-0.0228874806104806 1
0.152549324963561 1
0.134486772013196 1
0.0758656797576666 1
0.278208549888855 1
0.337911617518563 1
0.0595840086958977 1
0.297236652002776 1
0.282107194359323 1
0.405417573378833 1
0.182353271530653 1
0.196648422304881 1
0.122162500065577 1
0.338355173638796 1
0.107572864466153 1
0.236538686735209 1
-0.0599391357408079 0
0.0383500239186067 1
0.0262680485905342 1
0.33102306539992 1
0.0690290079752276 1
0.349361485081088 1
0.152441765785481 1
0.274151080323782 1
0.105372965351485 1
0.123561595563507 1
0.310812895010792 1
0.158384749084245 1
0.437146257544962 1
0.0647906466506241 1
0.19710120207896 1
0.216977589458859 1
0.0934782047082477 1
0.0643987083779924 1
0.120939883348772 1
0.177249583263033 1
0.349008752298415 1
0.0744676613188189 1
0.264600533817844 1
0.159323919047452 1
0.348725228249219 1
0.174887477087095 1
0.357784962938149 1
0.0925271211353915 1
0.276458385502333 1
0.349098427821276 1
0.0250679816254157 1
-0.00250958994597199 1
-0.0535567162230539 0
0.0940703203897965 1
0.0186476967407972 1
0.104682041927142 1
0.189483364969459 1
0.169912199657084 1
0.28550504189311 1
0.377820453927637 1
0.163212079836257 1
0.277244538947166 1
0.130379060008603 1
0.162217007735551 1
0.412783391308797 1
0.0495211249641952 1
0.403569403031677 1
0.101842642674651 1
0.33049806632105 1
0.35996458280785 1
0.256937552137249 1
0.188935964925152 1
0.286483049167904 1
0.117983727574283 1
0.181437082198503 1
0.230247109671498 1
0.311160507840735 1
0.293343171634275 1
0.128004472597738 1
0.0347783462712958 1
0.296834564955163 1
0.181944074474593 1
0.0933976882843595 1
0.115241742948926 1
0.189354683926029 1
0.285461240189631 1
0.0972287417856048 1
0.238695083983148 1
0.131886473981789 1
0.246334663815728 1
0.178764161259496 1
0.350292761956775 1
0.128352300276389 1
0.203380072777467 1
0.217264971293545 1
0.26788408416431 1
0.0403651709845628 1
0.090275024906547 1
0.277244505953852 1
0.241569985541242 1
0.146220007044763 1
0.366592273439615 1
0.253135946850446 1
0.21386432512014 1
0.368168447899468 1
-0.0454871679272437 0
0.292704259385124 1
0.256161918104172 1
0.288739988401164 1
0.0679747141524451 1
0.221753411372932 1
0.215038434758566 1
0.212047594686725 1
0.0634212003204134 1
0.244535712946644 1
0.155010471762737 1
0.121691298963516 1
0.455687234658586 0
0.327951656658447 1
0.257090619423931 1
0.0492484289826828 1
0.0862060969749342 1
0.374074801590735 1
0.179501456797299 1
0.370418491602885 1
-0.0164970310266641 0
0.318804825537592 1
0.0808579752427455 1
0.144992193631638 1
0.157169190295788 1
0.162083228300447 1
-0.0952898013732208 0
0.133381692412664 1
0.122412566524164 1
0.177271208793358 1
0.296687737680406 1
0.337949453761657 1
0.254675384789078 1
0.313504505552124 1
0.181143594609156 1
0.0659151441309681 1
0.167354020199937 1
0.153115880598142 1
0.0750346091220491 1
0.210493459540219 1
0.402657996111928 1
0.332299473189734 1
0.214980070159176 1
0.154707090465967 1
0.329406528079105 1
0.181209861960857 1
0.0687461532616079 1
0.282191190443004 1
0.343794858888903 1
0.294730505836069 1
0.107831889750154 1
0.210303307782153 1
0.221250179344014 1
0.219919994186419 1
0.179821030291698 1
0.234253554439344 1
0.26587987121875 1
-0.0857857446241084 0
0.417555032794959 1
0.369780048754207 1
0.0067489489826786 1
0.167616217119805 1
0.196003538202885 1
0.0714808873541041 1
0.423002772460366 0
0.22788077300336 1
0.143684262400628 1
0.164587190493489 1
0.211261011673384 1
0.510118556988864 0
0.221446399423627 1
0.385790315126082 0
0.29696634227658 1
0.431618612355717 1
0.319809640931473 1
0.401505830284435 1
0.0316928113475508 1
0.443147033545251 1
0.0832263500913206 1
0.186490816062451 1
0.101379187527629 1
0.304540194278193 1
0.155708244001349 1
0.232109230555442 1
0.0914406860819652 1
0.302649699392648 1
0.144488768998793 1
0.114419204104823 1
0.263955207599488 1
0.159812557262018 1
0.131013295564079 1
0.20115512975061 1
0.05419650417673 1
0.114305342443236 1
0.0195466169528444 1
0.359992596076319 1
0.291397063597859 1
0.229830287444818 1
0.0633687833880582 1
0.116129459253 1
0.299346130450792 1
0.144263876527172 1
0.34894898230892 1
0.179050145998996 1
0.123309997251714 1
0.305804871885056 1
0.266155656613286 1
0.284915591970114 1
0.0279714462584639 1
0.0661333500470378 1
0.0655496762240907 1
0.226269865652817 1
0.176397601818182 1
0.252396851624635 1
0.329159569580539 1
0.0275527919265821 1
0.19490442996055 1
0.111236282699971 1
0.434567786579732 0
0.114807614250594 1
0.147872916527587 1
0.207859750413017 1
0.216298850130639 1
0.19957464604527 1
0.176970921875584 1
0.0171461170797098 1
0.212581902441351 1
0.28090226519231 1
0.110848355849661 1
0.276193796519356 1
0.280578726882509 1
-0.00167025268056852 1
0.18953820423543 1
0.330806596034089 1
0.268131543841573 1
0.0579582583526093 1
0.291643244391371 1
0.258151870459418 1
0.297374413921306 1
0.325715554269931 1
0.0316371422501624 1
0.200574199091038 1
0.0951909370060203 1
0.216600926882515 1
0.043143015944742 1
0.223451179545227 1
0.202766129203543 1
0.170989586296687 1
0.133293278275739 1
0.541392074892992 0
0.02526997138961 1
0.19708314291526 1
0.213247229447676 1
0.327775674218747 1
0.161069281938918 1
0.393157776571644 1
0.357013369944907 1
0.267255758650769 1
0.319838591530339 1
0.195560853807828 1
0.28399582712515 1
0.33601430472257 1
0.261849479614576 1
0.131296739575686 1
0.10691098222007 1
0.339220464560373 1
-0.0319696621183135 0
0.141210859654928 1
0.244623264931354 1
-0.065778115230197 0
-0.160419954797302 0
0.0257527583374109 1
0.22585961293538 1
0.162961043717944 1
0.268274990346668 1
0.406359092954361 1
0.389570215136023 1
0.180623410377281 1
0.268841933453059 1
0.0916609884710142 1
0.182741015848911 1
0.0677148394290569 1
0.194393033163118 1
0.152125295328176 1
0.206836138070071 1
0.144402693196261 1
0.127274119086141 1
0.242031756743011 1
0.278507841843442 1
0.0176712238444406 1
0.411169525347552 0
0.330099487269658 1
0.044069395353505 1
0.299336227360355 1
0.0283646640890098 1
0.309998064124383 1
0.24981428165096 1
0.126109169709038 1
0.182090712576165 1
0.320790458806834 1
0.301560299685506 1
0.221928055084741 1
0.120038902777848 1
0.25950289654434 1
0.0758773304639374 1
0.154488265457521 1
0.114631817863353 1
0.1763445601465 1
0.257107899222049 1
0.241177902994607 1
0.317598364217225 1
0.143940451219372 1
-0.0329465138785058 0
0.279598800957029 1
0.308828247973938 1
0.282098634823888 1
0.149047728668061 1
0.222749953190365 1
0.303335200884709 1
0.298143758525976 1
0.219056402140493 1
0.369003204995601 1
0.435554904984174 0
0.261523669060426 1
0.44463846978067 1
0.252606071396117 1
-0.144489750846954 0
0.0162767625592496 1
0.216008085438963 1
0.168999220285586 1
0.11186379065963 1
0.295709102144556 1
-0.0481543451879136 0
0.0493968428589921 1
0.00760461477276389 1
0.142720705907563 1
0.0948303663109742 1
0.0377685765377521 1
0.136996538531579 1
0.107735690065127 1
0.307656007511385 1
0.252206315352885 1
0.441990147332188 1
0.230300095688187 1
0.454696103120523 1
0.148769926635558 1
0.372666606366645 1
0.0507809694415421 1
0.0872981312063166 1
0.204219883670243 1
0.229208025846747 1
0.146074653606717 1
0.043292857454695 1
0.0912767711450451 1
0.251116848370947 1
0.11487492520336 1
0.0521830371358655 1
0.219060784217792 1
0.120092906615795 1
0.176788311452867 1
0.347789705931191 1
0.389453540073673 1
0.31453329236365 1
0.131614304383341 1
0.342320256347262 1
0.100020367805113 1
0.105858021501334 1
0.226505822371409 1
0.395419167664287 1
0.189164783010083 1
0.184489571076122 1
0.273115872201728 1
0.259277891069203 1
0.123418173638378 1
0.135392248231152 1
0.0685542779078272 1
0.265115919504105 1
0.0341192807687698 1
0.125567439531865 1
0.134979802271652 1
0.285607735701186 1
0.249107837982356 1
0.380167622716196 1
0.188640016541838 1
0.234131687229521 1
0.0854570182119509 1
0.0582550401279297 1
0.44877033695996 0
0.207343426211217 1
0.0966654584270244 1
0.336070284166768 1
0.205047935277556 1
0.145867978567704 1
0.42855323498266 1
0.143107923339708 1
0.22981104428785 1
0.255961441588414 1
0.363544872753609 1
0.209220923295912 1
0.179801094476432 1
0.137627786590802 1
0.063986215489031 1
0.230567595408532 1
0.336809991254818 1
0.134253804378584 1
0.261436845840155 1
0.300986495587465 1
0.247518514960414 1
0.298985128305582 1
0.115996363908806 1
0.316291128059717 1
0.350716620561277 1
0.0764718082206272 1
0.254928170359928 1
0.361858810982212 1
0.0379678872985056 1
0.295972556570186 1
0.35802618351937 1
0.201976148276122 1
0.019508867893091 1
0.13708332991267 1
0.236495133416817 1
-0.0723957708611229 0
0.338616165680471 1
0.281768282613924 1
0.236874650220531 1
0.14691284976818 1
0.370134365550256 1
0.212501412412486 1
0.326937550812721 1
0.0232586893627771 1
-0.0144307615142529 1
0.127132897971347 1
0.224696897399435 1
0.31109724187389 1
-2.39999436508695e-05 1
0.277405083555852 1
0.120779931895578 1
0.26868081335738 1
0.0183460340397949 1
0.150721206827672 1
0.216206825560906 1
0.157793415030066 1
0.0313172570574803 1
0.420758269895296 1
0.070766797525937 1
0.347259400185913 1
0.155633300332508 1
0.230506187153022 1
0.147894326601285 1
0.108177495301319 1
0.0955818834702241 1
0.0992808295483002 1
0.145849866349507 1
0.362978687256217 1
0.270788299848228 1
0.358306060073634 1
0.181400435068373 1
0.141664194767772 1
0.255816756594631 1
0.224992286837958 1
0.103503128534364 1
0.0406130174560456 1
0.0480086529195697 1
0.222808429485437 1
0.36647237900792 1
0.297236249101129 1
0.160778206962703 1
-0.0590458109966019 1
0.0036433002721226 1
0.276892971583903 1
0.321647623032648 1
0.283804937649828 1
0.108383401202365 1
0.257861523151171 1
0.240519104965237 1
0.364668737830128 1
0.297629295294642 1
0.247243843510687 1
0.147653461885036 1
0.339235808175983 1
0.262591586374014 1
0.18819737712333 1
0.150628680295404 1
0.42470245976263 0
0.264741206404661 1
0.147138305591232 1
-0.0474324209268599 0
0.165049264759247 1
0.309847060747278 1
0.114078937976035 1
0.463563461132371 1
0.346761490121122 1
0.359352582815829 1
0.348605773980341 1
0.133379518878226 1
0.0509524510698351 1
0.238072368753809 1
0.244471096457905 1
0.0397246485532989 1
0.343271323065111 1
-0.0212326659739999 0
0.209933562187277 1
0.288118574057585 1
0.133812150494348 1
0.446628676439813 1
0.293148489590888 1
0.374528142822681 1
0.234457149253004 1
0.272118258294977 1
-0.0304563462514281 0
0.155495272389334 1
0.138224916836717 1
0.25224940830162 1
0.357391260463107 1
0.0830557533496576 1
0.138170872919204 1
0.0586415836284677 1
0.315627327985732 1
0.14169434878442 1
0.105463638765799 1
0.273014414938971 1
0.266685911510999 1
0.300180384318436 1
0.0874195394862999 1
0.178332813795869 1
0.226628330233385 1
0.0622517962389254 1
0.308803893599833 1
0.317584811861298 1
0.272836002833415 1
0.153583019040706 1
0.16428994079291 1
0.170488716291397 1
0.233136992641751 1
0.457308414589112 1
0.157620788061006 1
0.213859859015656 1
0.374278992559346 1
0.330067968818658 1
0.240140618337657 1
0.415986448950591 1
0.111112690831203 1
0.182392817168268 1
0.184756623640512 1
0.354428002783625 1
0.139911451352135 1
0.40942500391251 1
0.201349267050497 1
0.131687129117196 1
0.376386954325695 1
0.279468269759054 1
0.248934934513492 1
0.24424739205393 1
0.177110064969437 1
0.101260016845093 1
0.291526304766351 1
-0.0525380163795539 0
0.249286128014622 1
0.0699307265764349 1
0.216042050464093 1
0.174595390710499 1
0.290147896120591 1
0.238869836253344 1
0.0568057556625943 1
0.580883739110152 0
0.00213334936413203 1
0.380294458907007 1
0.120383956010684 1
0.16021475266123 1
0.285802905553458 1
0.307596121996643 1
0.0136557722456746 1
0.242433068741776 1
0.373596283335269 1
0.342816267641118 1
-0.0368073120896166 1
0.353843051174772 1
0.0617668598562236 1
0.136654555228138 1
0.0951752566265079 1
-0.0117694181983596 1
0.30989622836077 1
0.0968083857156639 1
0.226630033045568 1
0.339374183789548 1
0.299182821869103 1
0.0703676281993323 1
0.10222767861444 1
0.252819468539349 1
0.170894835161055 1
0.16253159107907 1
0.258077193231221 1
0.294591940868148 1
0.0661051524532399 1
0.0715418419892893 1
0.255046868116062 1
0.236193652358781 1
0.128956271444332 1
0.168797289517441 1
0.337106849952383 1
0.22925193121221 1
0.325973900890885 1
0.482483369562937 1
0.189023029417552 1
0.114755256128319 1
0.130197790937475 1
0.115187503197803 1
0.139997206665883 1
0.119406216554265 1
0.240111251913647 1
0.222255266786131 1
0.180170480413136 1
0.225256083824245 1
0.079327236285426 1
0.337365908630178 1
0.292105498176809 1
0.290125718041115 1
0.138522541762328 1
0.177725322039572 1
0.271349001171436 1
0.0823292555448484 1
0.270697739875451 1
0.131922672709014 1
0.0383790265215831 1
0.200977835576734 1
0.176525652707688 1
0.220379594263677 1
0.345827567354359 1
0.329609792454135 1
0.0999931096493615 1
0.0595272376463976 1
0.249655328628799 1
0.0754545165737129 1
0.387850161364578 1
0.222423898763213 1
0.183778391398318 1
0.142643086963095 1
0.301991325501725 1
0.069288349150241 1
0.000811552618276951 1
0.236876323692138 1
0.0727417231082259 1
0.0592998261815496 1
0.173831667104948 1
0.366491929570063 1
0.293407664830131 1
0.264497130937756 1
0.228337591406043 1
0.266832524948484 1
0.273865830821746 1
0.0607300860491479 1
0.261265819757729 1
0.096072459649478 1
0.200623582791848 1
0.232435476688298 1
-0.0262431112599903 1
0.42836450623403 0
0.335199879409905 1
0.225174522870861 1
0.174369413154344 1
0.335174572505882 1
0.292428148234817 1
0.251883992972791 1
0.450293225418776 0
0.174493598459063 1
0.0881534614998521 1
0.16675481212504 1
0.259262331060688 1
0.0958503512780721 1
0.0747226947511807 1
0.433940692264041 0
0.135922729169539 1
0.106938989109853 1
0.113175784063585 1
0.329065835622683 1
-0.0529720166760303 0
0.325877909050482 1
0.00740558341898633 1
0.271690544312349 1
0.209290113112651 1
0.286590060528776 1
0.0176159675901422 1
-0.074817447012062 1
0.0645826059624786 1
0.232620456804718 1
0.318557403049085 1
0.0647539594779694 1
0.498016401424277 0
0.240661712767874 1
0.291704223686252 1
0.277136103211305 1
0.290185535775584 1
0.190510139903936 1
0.105850031529577 1
0.185100498754242 1
0.100956573834411 1
0.113202308899761 1
0.123963487822283 1
0.200795833171546 1
0.213241468913198 1
-0.0907456920113175 0
0.326853188658794 1
0.367583820139686 1
0.0666788764161426 1
0.12211640590888 1
0.210487678861339 1
0.379848353624018 1
0.443278378220866 0
0.23182406604051 1
-0.141674177566769 0
0.337753885244168 1
0.30999224769805 1
0.296805930157387 1
0.104415092026291 1
0.085221057529712 1
0.146362008387699 1
0.216733686847076 1
0.585139048417135 0
0.26970233132983 1
0.379332540968288 1
0.252908235298357 1
0.034697973986436 1
0.0863643540968961 1
0.389085023872336 1
0.209660139714859 1
0.00680604573976381 1
0.181814888491912 1
-0.00200979223965315 1
0.194413211350139 1
0.0704759121299001 1
0.20069926239693 1
0.176995224969901 1
0.347769842745622 1
0.138553715465362 1
0.271099614586235 1
0.147607625029996 1
0.3999835862142 1
0.234053910805137 1
-0.0667748642218129 1
0.244476663433205 1
0.0018182607536357 1
0.421544991910984 1
0.105229295011148 1
0.288720483963011 1
0.184249332899104 1
0.0965235385084622 1
0.169708207426672 1
0.153167123235086 1
0.226287297736917 1
0.254876662073201 1
0.285923902859199 1
-0.0511079814102024 1
0.16043057396727 1
0.132293659776614 1
0.167901322445734 1
0.0901977712249238 1
0.15749140246437 1
0.351481859517284 1
0.270716785025366 1
0.0403460121656785 1
0.0656401757850874 1
0.301789791371295 1
-0.0803397036336973 0
0.165119807367426 1
0.146606855608435 1
0.375604971916998 1
0.196399286396656 1
0.141386018175834 1
0.620069245381754 0
0.382451455043187 1
0.0360626282105206 1
0.0509911574306039 1
0.131330810675768 1
0.183242780339921 1
0.0652561480127833 1
0.0704201227515328 1
0.0290818874457355 1
0.232793075126521 1
0.137665401701712 1
-0.0615918370238882 0
0.137856757260919 1
0.231169055979844 1
0.216091902804961 1
0.304172968737797 1
-0.133017499901247 0
0.383063106469492 1
0.151255500654406 1
0.0761346386206594 1
0.247738274364211 1
0.258996185651671 1
0.314462853379403 1
0.0152909202018479 1
0.164397410904032 1
0.388843507279226 1
0.149978964094548 1
0.109677812585342 1
0.262636727181408 1
0.0318078387930304 1
0.0601601821270438 1
0.341415626517821 1
-0.0372999229990129 0
0.323722993845717 1
0.188055747662574 1
0.221721325714793 1
0.185956186650141 1
0.126043731183056 1
0.178665379428582 1
0.256939920506981 1
0.443291362779026 0
0.351278594478837 1
0.352914535280478 1
0.201623416641147 1
-0.0274795795700744 1
0.210531685255811 1
0.262938044458096 1
0.37544911982061 1
-0.0160026937959002 0
0.173812528994911 1
0.307149723075649 1
0.316522752888895 1
0.146286115294167 1
0.257754279159319 1
-0.0887554454575052 0
0.224396028748832 1
-0.0512493918756584 1
0.147370321613586 1
0.323557215448143 1
0.191585135965681 1
0.334328453634023 1
0.112571404611179 1
0.190510533026385 1
0.129921224053115 1
0.253996926187464 1
0.235818898674036 1
0.127267052387653 1
0.0130795777502704 0
0.173813700044215 1
0.309101151521451 1
0.190947592269128 1
0.426513658678902 0
-0.0445455978536629 0
0.230444832970522 1
0.132290113104683 1
0.209902007124286 1
0.0602898292242727 1
0.152408967342832 1
0.169915882912985 1
0.0171114839834883 1
0.28004578418285 1
0.248296974836688 1
0.304591298641202 1
0.0238746597849961 1
0.156620228060369 1
0.010141111331572 1
0.188830566281447 1
0.0567038203530641 1
0.17756973950497 1
0.208562578356989 1
0.255013219646975 1
0.101374054104036 1
0.11839755263292 1
0.218315176787124 1
0.255983012146155 1
0.205459714603852 1
0.403352178401013 1
0.267664618384572 1
0.153094525911774 1
0.254531458530337 1
0.121138468281285 1
0.28506909364989 1
0.144978756104149 1
0.170749691135147 1
0.344571079309911 1
0.130117578045766 1
0.105870004524946 1
0.274639740547865 1
0.30883999911589 1
0.281433552628063 1
0.187324834409454 1
0.289077038996906 1
0.22678738806939 1
0.243209668944713 1
0.241458283448429 1
0.238782674536198 1
0.0756716985568853 1
0.27303063945202 1
0.142142683046094 1
0.283591939068164 1
0.324976186453396 1
0.394479916379215 1
0.110313355038756 1
0.10727933882827 1
0.169333606886393 1
-0.0654845296663293 1
0.241722348276315 1
0.29078845113556 1
0.222933376079899 1
0.21774569471797 1
0.090243578410938 1
0.128608162290888 1
0.179133275861473 1
0.158667886110814 1
0.231328455683785 1
0.253095861710836 1
0.0378740459409641 1
0.0885937112435984 1
0.46886417029023 0
0.356345921106839 1
0.138983818527437 1
0.390111714601157 1
0.207334653315692 1
0.133289184698228 1
0.254787164891981 1
0.283043185024343 1
0.367691457639857 1
0.326112977575941 1
0.135739634515261 1
0.0693256099907711 1
0.21802401255556 1
-0.0428868525475007 0
0.084747323043666 1
0.430667349147334 1
0.172650275511119 1
0.216774759296481 1
0.0951523567668632 1
0.274908414568598 1
0.105988598436983 1
0.291778386164251 1
0.132715041690392 1
0.0116119228546658 1
0.0594606382252697 1
0.201441789221119 1
0.435542403231055 1
0.134872275828265 1
0.346656965901879 1
0.123126063474822 1
0.241009815755286 1
0.0511432193868881 1
0.0995030985267043 1
0.127949516046657 1
-0.00595928123999212 1
0.33497444515353 1
0.247282288570574 1
0.188615407466141 1
0.193093700070026 1
0.146595875173349 1
0.246212624204127 1
0.144679043231664 1
0.231824737138991 1
0.323621349122378 1
-0.0468414767300786 1
0.125454381280386 1
0.0139595385627065 1
0.191218465669872 1
0.0208162940724233 1
0.328759858818238 1
0.331218340627873 1
0.252346876664335 1
0.263184012578827 1
0.20754509082583 1
0.0838617018735858 1
0.0343701294063867 1
0.27028708795106 1
0.220895873712513 1
0.0884725472994907 1
0.0897188001094143 1
0.327033146316755 1
0.157728024593346 1
0.137960271837647 1
0.18904887048808 1
0.0458485567125258 1
0.110916963611897 1
0.181637464193949 1
0.0701591641715536 1
0.17374068591016 1
0.384051426560196 1
0.178507555932123 1
0.280244826604759 1
0.132496236805068 1
0.531670008853184 0
0.122291476092372 1
0.253533279047601 1
0.299601514595278 1
0.0838167604146481 1
0.445759067971777 1
0.0566546237892386 1
0.30614316575649 1
0.0779472340983499 1
0.431175710142068 1
0.404757021269985 0
0.356046886060267 1
0.132529075119885 1
-0.00868586155059153 0
0.121602868781852 1
0.0935622203913724 1
0.249128838341894 1
0.121498818783479 1
0.42664382559698 1
0.46260922292779 0
0.331114372917794 1
0.0422654659696516 1
0.353062294508441 1
0.327420066946258 1
0.189843706504019 1
0.240781850913174 1
0.263210930377186 1
0.289197467066798 1
0.150772094397931 1
0.273298512247813 1
0.0990104312005005 1
-0.0212093187781702 1
0.274292358884402 1
0.222448830955075 1
0.0617835627933496 1
0.184612176979207 1
0.0440976327113528 1
0.134945023761252 1
0.24748618132795 1
0.249741698016118 1
0.482717504526254 0
0.228179409745091 1
0.129921822246927 1
0.198760508541394 1
0.341713526792219 1
0.24629045417297 1
0.282623865488623 1
0.188978985081922 1
0.303082859019873 1
0.327523764931807 1
0.181563630217704 1
0.0656554303593738 1
0.0440501610648678 1
0.0583209819174049 1
0.12199286188159 1
0.379623736905275 1
0.356490314759202 1
0.235436490464106 1
0.113350552641102 1
0.273062029194536 1
0.162252666163595 1
0.181671416931821 1
0.029159737348496 1
0.274425944982079 1
0.11863191533176 1
0.0351228371615702 1
0.00845246413187257 1
0.348960091326521 1
0.295306278493284 1
0.00655432572866936 1
0.301910219544332 1
0.102083226408468 1
0.355003970587643 1
0.326845337381935 1
0.113475689062743 1
-0.016043010761625 0
0.216759754787126 1
0.104755970237255 1
0.39088959376935 1
0.0626825199693855 1
0.0245381298498476 1
0.137900282345918 1
0.234265731411656 1
0.271286717729945 1
0.134728421116318 1
0.42412977995111 0
0.32838665114951 1
0.0377871230401569 1
0.0809964378629798 1
0.23867546264795 1
0.4134633690063 1
0.106837518378808 1
0.139213325777218 1
0.316049169486284 1
0.2159795486412 1
0.183622625994401 1
0.0934098147713697 1
0.0636267657661274 1
0.204032320732571 1
0.169171455438506 1
0.185354561198705 1
0.307730183784349 1
0.244499615667659 1
0.224636494212256 1
0.305064838214199 1
0.110635020654135 1
0.334301092729732 1
0.105362931542946 1
0.132013475280803 1
0.284297952274823 1
0.259727027060646 1
0.0687004540771331 1
0.200984182407077 1
0.0154844017890511 1
0.217452678908329 1
0.189406208311055 1
0.231420400449043 1
0.29271757183164 1
0.253432930449632 1
0.129971554332943 1
0.419332757383836 1
0.38577491885421 1
0.155198061924307 1
0.181256109888518 1
0.335474948088152 1
0.113049978430725 1
0.360449696055336 1
0.259394164290168 1
0.00991927376700714 1
0.065922898787869 1
0.329881971166088 1
0.114728835865299 1
0.388145637333332 1
0.16443681467689 1
0.198439495587478 1
0.497392131194074 0
0.122620076606119 1
0.0627712041202853 1
0.303069164967157 1
0.210339189816059 1
0.231405990006094 1
0.0416774142010466 1
0.236704962818546 1
0.199758407127614 1
0.0994693063232985 1
0.0864193313202096 1
0.254396249017944 1
0.220436170120987 1
0.239291472084953 1
0.375151690880276 1
0.0269894125477417 1
0.0193480688754953 1
0.183643302854645 1
0.154979495609876 1
0.227952795392807 1
0.0762048593084488 1
0.151046659182353 1
0.0303348504487197 1
0.499212362848601 0
0.233020693530134 1
0.217129058384878 1
0.232376798403517 1
0.331585788749971 0
0.144013019608915 1
0.144413876655312 1
0.160927407130319 1
0.123873429054235 1
0.360255847309356 1
0.177240104585364 1
0.299461617911736 1
0.176727824273763 1
0.278059872251394 1
0.182603244151863 1
0.276892666987433 1
0.34214950264228 1
-0.0719086148974847 0
0.147416219646777 1
0.303821637356983 1
0.0726702636861397 1
0.167533831180873 1
0.239742498300781 1
0.252797152740998 1
0.0961360333539474 1
0.271052964759063 1
0.112218463779209 1
0.258552699656493 1
0.266826080016528 1
0.327613361595735 1
0.113848502458726 1
0.0432328170896677 1
0.228751956969325 1
0.255664456076789 1
-0.133091848920987 0
0.232126865023549 1
0.179395586704771 1
0.378329947376735 1
0.0771171560197982 1
0.207924999787763 1
0.251812373104635 1
0.309032961940437 1
0.225293665463697 1
0.164497115386796 1
0.230496841239021 1
0.0537073786239171 1
0.103454251582464 1
0.0887210510344574 1
-0.00999751760385569 1
0.1971599081196 1
0.144757084569608 1
0.377439510408031 1
0.199127240126216 1
0.0580237212452675 1
0.136022783732765 1
0.145503672164569 1
0.0152097968075178 1
0.130671650017379 1
0.100243465700726 1
0.233657472633869 1
-0.0293157589737804 1
0.251638202103353 1
0.0986123192180861 1
0.0135222154869245 1
0.149634783585245 1
0.172851650966392 1
0.123349422033665 1
0.0595410056097392 1
0.311701674743733 1
0.170991122836683 1
0.018434459162619 1
-0.0123991351164468 1
0.326097288306184 1
0.0106804477592094 1
0.420026234523614 1
0.0411972316553457 1
0.0163575748960414 1
0.26416500217667 1
0.248613952493003 1
0.114187986497826 1
0.320239727892263 1
0.26390693182977 1
0.046835329459972 1
0.212515231904133 1
0.210598259870343 1
0.268596992227538 1
0.253354143666917 1
0.353002236206846 1
0.211217009810815 1
0.0611670607657321 1
0.20173634523822 1
0.181863601796455 1
0.310985621972167 1
0.255638846098444 1
0.361611008994599 1
0.228847936548424 1
0.192778254411061 1
0.220267431650912 1
0.390127775536461 1
0.143191246379106 1
-0.0210212218310419 0
0.422954344654828 0
0.1862366632226 1
0.302876151967307 1
0.466445461851142 0
0.0889006243264406 1
0.259046969226236 1
0.136988410318245 1
-4.1192259555247e-05 1
0.385959054651421 1
0.374774805447229 1
0.255312325380047 1
0.0811406691382112 1
5.83614152877112e-05 1
-0.111674094772842 0
0.271769089614198 1
0.124150838408421 1
0.356173251133283 1
0.194110998475249 1
0.181823696331544 1
0.108321323076207 1
-0.010936811513181 0
0.309805287563053 1
0.396737586833901 1
0.123437412355429 1
0.2292237488039 1
0.266922389617299 1
-0.101697045194509 0
0.243263333629397 1
0.195821130465468 1
0.025100732317676 1
0.143658309073899 1
0.0794871747915742 1
0.192920860063882 1
0.317977371568086 1
0.176080287165081 1
0.111787506320937 1
0.186633807501385 1
0.189070550383547 1
0.330965401936194 1
0.161086824873689 1
0.227205224153858 1
0.228990413686944 1
0.264154519442149 1
0.142069147667607 1
0.392220728308832 1
0.20665624194804 1
0.212052038812793 1
0.147260928213518 1
0.344736563812182 1
0.0946478736659201 1
0.366081400005882 1
0.319735751105631 1
0.23189281249458 1
-0.031676203886901 1
0.174843763387941 1
0.29332240280896 1
0.203413615929379 1
0.122214976629357 1
0.303631844918136 1
-0.155667948511712 0
0.222414642087146 1
0.320578583459253 1
0.263492800573867 1
0.0446710898089534 1
0.318224738156297 1
0.143511920815 1
0.147370805186308 1
0.510386611617207 0
0.141921648099707 1
0.0262625130829808 1
0.139871933826228 1
0.0260255795197255 1
0.0260485874828537 1
0.313183252670772 1
0.373547273593402 1
0.497633468447514 0
0.490217450876854 0
0.328955304722455 1
0.0779994708948358 1
0.238995561152158 1
0.224423654791628 1
0.276683151237384 1
0.0730982090264716 1
0.166060052428494 1
0.294390229529832 1
0.0228774395216609 1
0.188954931078979 1
0.0732394404687522 1
0.0565476826638463 1
0.296693185057642 1
0.388002071497438 1
0.166207985031436 1
0.0139566114943636 1
0.149520753059981 1
0.174208195911711 1
0.22356527338813 1
0.100415085527208 1
0.238172105603469 1
0.327638703566904 1
0.354673431400429 1
0.124018415245704 1
0.0959454864557277 1
0.174303262979452 1
0.279547436619629 1
0.166126854672614 1
0.282005940749727 1
0.167480704181263 1
0.367492618750901 1
-0.0248931169585946 1
0.129751363652513 1
0.225486799273662 1
0.130923722692831 1
0.177803923978059 1
0.0659618371167339 1
0.290229337950927 1
-0.0657029878748495 0
0.037472277412826 1
0.0821649884671749 1
0.358028627650769 1
0.10860355411042 1
0.169145593266195 1
0.210234653006593 1
0.305322780731084 1
0.0310055382502504 1
0.12676065218274 1
0.34740363554322 1
0.292664553171956 1
0.200926387138481 1
0.0556586318973535 1
0.163977154857745 1
0.210337893806437 1
0.170087525503194 1
0.148049023593817 1
0.0553538597773166 1
0.380901407754243 1
0.00131765336842301 1
0.224984340359845 1
0.0322901360027104 1
0.0163485261699624 1
0.33385653692611 1
0.0968328142936297 1
0.0830147935709887 1
0.226392078352916 1
0.364017295734773 1
0.0421722369776974 1
0.256350131065324 1
0.276261639744352 1
-0.0687650847106337 0
-0.110560877154179 0
0.151775689676106 1
0.259379863756089 1
0.178269988138412 1
0.229035076811822 1
0.260450958053788 1
0.110858765249542 1
0.198611789052441 1
0.237751934602286 1
-0.0109962743725142 0
0.22930188961324 1
0.278958463364595 1
0.389692129647449 1
0.084212254874916 1
0.305327978025254 1
0.243095289804435 1
0.179395124959283 1
0.33120217851808 1
0.298770212136066 1
0.465017974102126 1
0.342600877180342 1
0.146155788871193 1
0.0343549011286881 1
0.376725309412203 1
0.168189185879166 1
0.308624682719051 1
0.293647921733979 1
-0.0202463749317905 1
0.140779717513306 1
0.27304284532743 1
0.121148905984841 1
0.0866435953005592 1
0.381947443041934 1
0.230897000757036 1
0.308264328550322 1
0.301052242973332 1
0.399409853978574 1
0.205452143222227 1
0.0271968947196783 1
0.259103975180137 1
0.311996671656649 1
0.20667951684415 1
0.227781158996396 1
0.119082874264487 1
0.30922636476677 1
0.342330626262623 1
-0.0198767905462362 0
0.248189114665254 1
0.286598264406683 1
0.0661261121503293 1
0.293072287876164 1
0.127915599905908 1
0.210255507460339 1
0.175401142889862 1
0.400795225729326 0
0.2636365225542 1
0.104401595334426 1
0.23659132817942 1
0.262224005268034 1
0.255867727894372 1
-0.0307241997823579 1
0.161333138779285 1
-0.0266856609786906 0
0.349671581668298 1
0.0664212773402708 1
0.116705015026237 1
0.254051150986973 1
0.283774652399059 1
0.0963914848639449 1
0.0529002529690909 1
0.365877075957107 1
0.267935154444859 1
-0.070705460357758 0
0.0991124742152255 1
0.126870752988342 1
0.369242237227187 1
0.387173084074311 1
0.286562674699525 1
0.182235983882285 1
0.199070809050344 1
0.216082593745467 1
0.348072281980739 1
0.0636083853856462 1
0.141639202130541 1
0.245756227728396 1
0.174596244322958 1
0.256904867281211 1
0.0604472180573892 1
-0.0169296866522798 1
0.267614662030973 1
0.239124035947418 1
0.184327010888347 1
0.480605188912171 0
0.0696945651707849 1
0.0509040122598468 1
0.410686152566619 0
-0.0908883201122862 0
0.235478642656327 1
0.132736492481665 1
0.0876645140938017 1
0.175715550510216 1
0.498307409922652 0
0.11680033423133 1
0.123523769424108 1
0.179322594967482 1
0.122728419548943 1
0.0596239809022903 1
0.191811946848126 1
0.0510026535890409 1
0.599548039119805 0
0.271928471543097 1
-0.0325588646780192 0
0.365144765942169 1
0.282891656169103 1
0.150499021591231 1
0.271289204157102 1
0.262372655757392 1
0.247291562089764 1
0.368784779569588 1
0.349357388951852 1
0.189762571689592 1
0.426490162750351 0
0.282593197546926 1
0.236849420376137 1
0.201788836635014 1
0.238129086415314 1
0.330723882280287 1
0.454837124962022 0
0.221553085945565 1
0.0780925123718402 1
0.242204727155585 1
0.210502127734891 1
0.336801224069969 1
0.185492591803768 1
0.330591175010355 1
0.187827471966735 1
0.172044255733592 1
0.124857289180045 1
0.158542298128174 1
0.214711206525757 1
0.398393201015291 1
0.117394793678191 1
0.303887016019461 1
0.128907544871748 1
0.428132080297979 0
0.28428182978316 1
0.271707492175339 1
0.185658461499016 1
0.250410535788897 1
0.1885649093266 1
0.4657329637268 0
0.183995132048849 1
0.278112330670609 1
0.335329255799234 1
0.471694999568297 0
0.148845031965368 1
0.356943452225451 1
0.1459209520071 1
0.16520355687989 1
0.204489557269042 1
0.351986987033087 1
0.00711070136376723 1
0.319098550392415 1
0.30452986628967 1
0.385268327516241 1
0.36074984847882 1
0.279339410666828 1
0.154171960060145 1
0.205925285283967 1
0.257253481414058 1
0.385805136447088 1
0.0020385411924954 1
-0.0651694464792675 0
0.0515112472432503 1
0.0732793107940658 1
0.0936426819445344 1
0.128437197214422 1
0.238260097214347 1
0.41471924199207 1
0.188340141480744 1
0.166816727504115 1
0.112519389644347 1
0.215038868128831 1
0.209364114766081 1
0.101349873895385 1
0.177600715144234 1
0.269858199035046 1
0.0597862474913254 1
0.161670405268125 1
0.267011936570931 1
0.374778628382685 1
0.387319915961603 1
0.25461963400831 1
0.380196320249978 1
0.361554596224444 1
0.231769399864006 1
0.437468906912809 1
0.203026180333486 1
0.550948299337717 0
0.236356535564097 1
0.137080258534684 1
0.159952747478019 1
0.214512695027129 1
0.090687055934729 1
0.332820316891379 1
-0.0913280503220991 0
0.308045968440142 1
0.410530476129191 1
0.213530844060625 1
0.320951989663799 1
0.131381405132083 1
0.225970768588287 1
0.22213662762414 1
0.441841594920365 1
0.297465165367043 1
0.127737756624982 1
0.158927252948981 1
0.26801882258301 1
0.323932561268248 1
0.174462596168035 1
0.00752351603159361 1
0.237283745935448 1
0.538020754246653 0
0.208196189947075 1
0.18955675081351 1
0.0836245317551396 1
0.281199244762703 1
0.0599912867178315 1
0.14711546784659 1
0.0769088069881838 1
0.222856173339957 1
0.204281285541748 1
0.224604736412761 1
0.124289323136689 1
0.362657582882926 1
0.143705380470788 1
0.157546330927932 1
0.177760530414862 1
0.262009773538663 1
0.277480680082078 1
0.17781585193298 1
0.405593138832566 1
0.308822797017101 1
0.0194012905823991 1
0.212824563348886 1
0.225730191682397 1
0.222854317372808 1
-0.0179414734464587 0
0.155480165714021 1
0.179570242571337 1
0.084185053503815 1
0.0346515840777017 1
0.373931556786084 1
0.122395642477586 1
0.389536230690249 1
0.338939135253853 1
0.224487806924848 1
0.158897977237397 1
0.440081192257787 0
0.14988546838118 1
0.363823843092699 1
0.300766025124376 1
0.260279424817029 1
0.269127946816286 1
0.479537949918802 0
0.200264495046163 1
0.50980339207544 1
0.183951474861958 1
0.234375561676276 1
0.111509097071542 1
0.0814859754058096 1
0.177035954258974 1
0.310532246743925 1
0.299791512695678 1
0.343586248784733 1
0.28231278330863 1
0.204213969813466 1
0.286685046816213 1
0.24535393127167 1
0.203256450237302 1
0.179589961992425 1
0.134821778172761 1
0.0999354843687418 1
0.424021341440681 0
0.0870769730548175 1
-0.0217888710897345 1
0.0999918027985804 1
0.248661463606449 1
-0.0254593882847553 0
0.316917456835383 1
0.212569191773041 1
0.280162320292488 1
0.0487672713983677 1
0.309929025035868 1
0.152235280885361 1
0.114031831567443 1
0.227044786906573 1
0.127562180894843 1
0.219837531058949 1
0.0652125461845845 1
0.419616844588621 1
0.169868987768068 1
0.129642779379149 1
0.162002217561978 1
0.193579394983431 1
0.0803775894135087 1
0.116809116010584 1
0.103433449415535 1
0.184445203301146 1
0.033286891781175 1
0.114015922587274 1
0.0586784738765221 1
0.219626629336457 1
0.388133118563506 1
0.162737140999586 1
0.165401150075581 1
0.186408904589107 1
0.00890012285304084 1
0.254862419607319 1
0.0908642362129927 1
0.10186145387103 1
0.41387331994798 0
0.199730396277967 1
0.0588610480387212 1
0.184949641493835 1
0.373151791362924 1
0.243232005623065 1
0.186518333616565 1
0.277189187962103 1
0.0238703037937725 0
0.118541998042312 1
0.103687866183726 1
0.21589234378688 1
0.495671259232973 0
0.204117236058634 1
0.219435682079411 1
0.110817694904982 1
0.235469812742938 1
0.207818492624689 1
0.202567730741816 1
0.153641512880928 1
0.393848167920161 1
0.274431214477188 1
0.220195557151909 1
0.312457295843204 1
0.270576159534302 1
0.171543533856128 1
0.169003440554328 1
0.327286236949842 1
0.071626663721809 1
0.41503527922193 0
0.192418966442557 1
0.094236179451759 1
0.12287839333425 1
0.242099585509868 1
0.276630624793234 1
0.209183139289448 1
0.372178765592422 1
0.0561240496104433 1
0.341710831078826 1
0.512553560062029 0
0.156042834518783 1
0.135048276978455 1
0.14564304762719 1
0.297138935654192 1
0.134086192305822 1
0.106311417008263 1
0.412933543857386 1
0.115705183226715 1
0.297897944456514 1
0.269613897248455 1
0.00336267696284818 1
0.17496889176564 1
0.303253708626117 1
0.143235401957247 1
0.319907489783138 1
0.194039846818678 1
0.137313503951401 1
0.207943322060342 1
0.375022639137254 1
0.180961214783261 1
0.0811219085365078 1
0.0446397584407024 1
0.0815507022723963 1
0.0381482607083421 1
0.0473759515771459 1
0.184594222691466 1
0.190198807134707 1
0.172413400805868 1
0.40927990012707 1
0.312864116048344 1
0.43146293605607 1
0.241954817525351 1
-0.00897401787472284 1
0.418542512659541 1
0.294982951904077 1
0.0889070712037094 1
0.268218714530968 1
0.281546867362283 1
0.166007626366171 1
0.12045243545089 1
0.070891286986361 1
0.0405830432627451 1
0.36591758157886 1
0.314273673795542 1
0.0752523928347281 1
0.321275938624428 1
0.414994509887198 1
0.126337847052013 1
0.102218846190056 1
0.0902647265456491 1
0.163988350792895 1
0.379942372539972 1
0.175085953548817 1
0.267910371319377 1
0.00960412783550622 1
0.169998961634246 1
0.273420770457521 1
0.333330839688559 1
0.222576252502782 1
0.438212867269993 0
0.15471547079558 1
0.379197034856746 1
0.20299489802704 1
0.258927207146925 1
0.186845376979096 1
0.362191503939744 1
0.311051063318983 1
0.035832366135864 1
0.213326269608088 1
0.153806511451852 1
0.329269025242369 1
0.0948591987290296 1
0.162756458328909 1
0.00819698953634237 1
0.110696014794339 1
0.154265629804797 1
0.241497659944098 1
0.0803602825030912 1
0.24162410726639 1
0.354314313088897 1
0.297602763948001 1
-0.0317316743145161 1
0.269828159541604 1
0.0331096711966072 1
-0.0232024115231469 0
0.0925394411040822 1
0.0313344391880913 1
-0.0257780019536233 0
0.228972760859274 1
0.277949289608854 1
0.279292432433482 1
-0.0821357707871556 0
0.196601079790743 1
0.144517386197184 1
0.238688138368091 1
0.123413784560462 1
0.345132212160003 1
0.240503901634462 1
0.239098607299807 1
0.365634639504505 1
0.112761402177324 1
0.125663197004248 1
0.309602193761827 1
0.168929352987702 1
0.296756434827024 1
0.241284287332042 1
0.00180438692050456 1
0.379720499571853 1
0.184429279570727 1
0.276823184425207 1
0.234984762052659 1
0.22059469250321 1
0.112988474676385 1
0.36024510832362 1
0.229250319673996 1
0.134010333611945 1
-0.0311166143603489 0
0.496965836400462 0
0.123609126487787 1
-0.0247351607939365 1
0.173079303730387 1
0.0983383662352494 1
0.0813144244432555 1
0.304871321862625 1
0.385389417382618 1
0.153808032935522 1
-0.0351487682745075 1
0.202872962435229 1
-0.0386849862115469 0
0.217241576754393 1
0.120827706112483 1
0.400840213882574 0
0.161547030225584 1
0.242818539886308 1
0.130260961261101 1
0.310755549663385 1
0.190447794015285 1
0.111163651171863 1
0.121720898888221 1
0.107402395940847 1
0.161463778389331 1
0.154986908064387 1
0.0434358435984479 1
0.21739676088728 1
0.262995682347212 1
0.320293814315171 1
0.379817921283722 1
0.176066854476392 1
0.0161380998759768 1
0.153209147546854 1
0.253530346777806 1
0.319403529508993 1
0.28210295690536 1
0.100162796653654 1
0.413284447131176 0
0.355340522320321 1
0.215695191036964 1
0.260269416752175 1
0.185965145916719 1
0.399626355114587 1
0.302506994304042 1
0.177910308366846 1
0.319369771874813 1
0.17989636391339 1
0.102408607940042 1
0.110640783023409 1
0.154665368497912 1
0.192859710681073 1
0.23505958797212 1
0.328700471892164 1
0.289473974893492 1
0.204038838580177 1
0.431536251207434 1
0.317646267643076 1
0.0592216743719766 1
0.299795822836456 1
0.212642227891691 1
0.325016362587233 1
0.138933697113124 1
0.24509727618721 1
0.072823799146275 1
0.118913649885066 1
0.326393280691892 1
0.0373096433337268 1
0.0938948343736811 1
0.310541553947406 1
0.260659327182136 1
-0.125676863252716 0
0.258036065331281 1
0.14622704732415 1
0.0472788795519621 1
0.0508111099098594 1
0.235519132065814 1
0.179457887412681 1
-0.0135337842150919 1
0.24820635972247 1
0.17298850494934 1
0.414468440522531 1
0.0101255088581707 1
0.341715785647867 1
-0.0366679271977144 1
0.315443143433647 1
0.196929368491769 1
0.244973753853103 1
-0.108744252680909 0
0.0583647360489096 1
0.0919894634024715 1
0.242993047740436 1
0.0954576598931471 1
0.141278105894361 1
0.314784608928754 1
0.249615274799336 1
0.318139950359251 1
0.160005167123612 1
0.177979155942197 1
0.318068555887934 1
0.375638328180369 0
0.0598637041495186 1
0.274860037635939 1
0.305327070058269 1
0.431763614627192 1
0.087167993740894 1
0.0208047183123629 1
0.326452124960741 1
0.24543995607555 1
0.171950749288785 1
-0.000841546934309746 1
0.1111219659342 1
0.15702785999945 1
-0.126882593263149 0
-0.106692679047412 0
0.0801891318726835 1
0.152637777926248 1
0.30499333933742 1
0.241953930973461 1
0.259757135112731 1
0.190106734277537 1
0.308775610285422 1
0.425402851972034 1
0.155036817895264 1
0.272909377892996 1
0.393797961587925 1
0.159485772576722 1
0.18104630194823 1
0.182765909699263 1
0.302243283050533 1
0.371067336658294 0
0.292385348847434 1
0.354697989699806 1
0.320828882832886 1
0.144933082828512 1
0.243325245952447 1
0.220995904266064 1
0.26408317125237 1
0.313333852107232 1
0.125376226812164 1
0.170137075028593 1
0.141790920662997 1
0.000823724311005011 1
-0.160244224812847 0
0.0410418788850709 1
0.211349782820322 1
0.152151552825972 1
0.149375392857742 1
0.012619745230027 1
0.27468408822239 1
0.216249052483269 1
0.164377839917444 1
-0.109174895627827 0
0.285781649963721 1
0.318855861671768 1
0.426044835195489 1
0.237448635467057 1
0.186810760861535 1
0.250933144689781 1
0.216178027327026 1
0.0282335226542724 1
0.198856149008041 1
0.0784871028372212 1
0.209074893668988 1
0.182933628755911 1
0.122928772220858 1
0.25146767221686 1
0.211100334252174 1
0.165758716089022 1
0.0740761000135258 0
0.179336023174693 1
0.0318424251809675 1
0.171021907527276 1
0.308928993011753 1
0.17729335492887 1
0.104396049435755 1
0.211149456056889 1
0.286645024965861 1
-0.00622285808947998 1
0.176138211337586 1
0.369456123345449 1
0.527767894634849 0
0.363582569856857 1
0.041762165992021 1
0.251876065479394 1
0.2101499178076 1
0.267384695400862 1
0.139249881984116 1
0.377533654238525 1
0.341540492754869 1
0.386040853051478 1
0.0775510521811318 1
0.213371174757648 1
0.314202334980222 1
0.420424419200477 0
0.240313720432914 1
0.161654445322276 1
0.0756691545015633 1
0.499574807096776 0
0.322826036745392 1
0.187761399763741 1
0.108707914014975 1
0.0605467907439868 1
0.183442500895235 1
-0.020836609017693 0
0.0375379349291115 1
0.290340231621293 1
0.349034291794128 1
0.111463229438069 1
0.307117998130582 1
0.102688025365657 1
0.237378718390948 1
0.33115328817542 1
0.165601867439736 1
0.108156805209245 1
0.129826146509927 1
0.463453849243145 0
0.264899692518278 1
0.429198491835522 1
0.348395606003419 1
0.0299114585464495 1
0.128437180759719 1
0.0228232781077354 1
0.0802862658651985 1
0.305795001700436 1
0.144792540885049 1
0.232335262664562 1
0.148681681386941 1
0.219774487494926 1
0.22097674101399 1
-0.0780754712792581 0
0.24718792880466 1
0.176619242984742 1
0.179753520345741 1
0.295948196975311 1
0.279572279141943 1
0.160387486192925 1
0.195788323293958 1
-0.0609225126307632 0
0.248371438244034 1
0.301181692249712 1
0.22812251308358 1
0.289983094864723 1
0.118094534190756 1
0.0882825854266771 1
0.196212355628526 1
0.224096545640375 1
0.474985801775298 1
0.17959720048251 1
0.197534619727557 1
0.547847425218146 0
0.293554518555871 1
0.242078376238482 1
0.225639929058294 1
0.247110554615013 1
0.156536460343237 1
0.315253567315228 1
0.487966203111273 1
0.32436593435172 1
0.129477676554899 1
0.295252350521492 1
0.33149568986812 1
0.109148415941547 1
0.222389520368396 1
0.208102431699883 1
0.426173374120402 0
0.102017804221677 1
0.143969830319123 1
0.261059167911355 1
0.103661554171265 1
0.148277930574834 1
0.0569446695848516 1
0.106638013414864 1
-0.00288308969963069 1
0.00527080391473269 1
0.362954107174121 1
0.308064575398446 1
0.00571773250594725 0
0.247488361400795 1
0.0866944820222472 1
0.313464912592199 1
0.160795356627895 1
0.218267771911835 1
0.100097129298307 1
0.0407278098351504 1
0.0703940056376855 1
0.134309904514831 1
0.273937081219115 1
0.0724891386471244 1
0.141041204899403 1
0.352863165016017 1
0.0507259576125826 1
0.239342829388361 1
0.107718839609578 1
0.201959682383614 1
0.112100027660446 1
0.0846820208982566 1
0.097882664239073 1
0.630252025100154 0
0.0789050956662047 1
0.194363586475013 1
0.214634103018042 1
0.113204158017027 1
0.225032057849304 1
0.0813939956808793 1
0.256372228975074 1
0.0649396968140983 1
0.20843746439913 1
0.223930687694868 1
0.0381429727246648 1
0.176498171144531 1
0.290597024363848 1
0.241912021121559 1
0.246865368859379 1
0.00579412168190242 1
-0.00319447985015303 1
0.0397922074685966 1
0.187329775451831 1
0.29428114715879 1
0.338777232961068 1
0.157959385144953 1
0.265010033463862 1
0.492281892153267 0
0.217510265655775 1
0.270031965498635 1
0.32088838216003 1
0.176515370503076 1
0.00426211931089076 1
0.112141649065188 1
0.0743745567991747 1
0.0514991353636537 1
0.0164481213482565 1
0.176777138510657 1
0.218663244573164 1
0.281186629668341 1
0.302584558838554 1
0.238422634839508 1
0.0894353836278815 1
0.213376590372437 1
0.0934241763716567 1
0.202307209778955 1
0.233688347214535 1
0.307581670090202 1
0.202693676409938 1
0.0586179283870992 1
-0.0629087061231428 0
0.0930649443546722 1
0.384769466123861 1
0.404693159514711 1
0.207921778555253 1
0.303831511386349 1
0.206842432555026 1
0.384685315460402 1
0.347996486582921 1
0.412441566138741 1
0.0731903026369695 1
0.193414125391657 1
0.454510556276792 0
0.11837362210259 1
0.105784810343523 1
0.141248296372512 1
0.316315369009256 1
0.195266439097703 1
0.179962518209518 1
0.291950952777024 1
0.151592280750012 1
0.360688622872793 1
0.0787289351947188 1
0.2419342944165 1
0.319880217710503 1
0.302000746267467 1
0.0831437167417455 1
0.317690083643859 1
0.173691381769075 1
0.204533672636357 1
0.159971044750273 1
0.161684313609024 1
0.391424983856131 1
0.193241611934751 1
0.399342862226309 1
0.244535376404145 1
0.294665419724997 1
0.295569910009532 1
0.151361863047596 1
0.137990427249848 1
0.0803866540619665 1
0.319217205887371 1
0.00307609244347983 1
0.0324373702278899 1
0.353320130779524 1
0.143733498810085 1
0.297792297244217 1
0.0897611503861624 1
0.0968510569767553 1
0.39434282030549 1
0.237506547170559 1
0.0191809416045943 1
0.213960497064584 1
0.0254580436223158 1
0.18629457917767 1
0.246677676610248 1
0.150626744834839 1
-0.116044506221766 0
0.31536882525014 1
0.370724474518556 1
0.198335305031234 1
-0.140301809963184 0
0.0925275566936057 1
0.115233604467917 1
0.366825491436698 1
0.117403261714419 1
-0.0243178123080752 0
0.317248711905975 1
0.323464271350285 1
0.123939193562395 1
0.432363640384759 1
0.0781004154281385 1
0.182965029914089 1
0.381849481561233 1
0.095682571546391 1
0.314541267938059 1
0.315454652435581 1
0.333843476836774 1
0.584987058682984 0
0.0179777996899149 1
0.029576249597359 1
0.149266549434224 1
0.11200209212065 1
0.29931565042419 1
0.0767788403892687 1
0.238724573511557 1
0.202506658936251 1
0.162632531485516 1
0.127897739090589 1
0.146031608485325 1
0.141882277640157 1
0.346082808979434 1
0.357246979326508 1
0.245609062012745 1
0.0249206912045928 1
0.326145533591698 1
0.301096369316947 1
0.255299302118656 1
0.262708647980366 1
0.162504188686577 1
0.0386625913995147 1
0.340890037271539 1
0.201532728178055 1
0.245285585574871 1
0.349978974352087 1
0.19443337092988 1
0.167644667986304 1
0.150836486334048 1
0.146363414769966 1
0.135417334331445 1
0.182904108683828 1
0.106130403228248 1
0.17547582457399 1
0.315222132433538 1
0.0964058540580406 1
0.212475851353037 1
0.298414426091229 1
0.338027933128026 1
0.102531287885501 1
0.274742424850849 1
0.247801309154889 1
0.165583301083257 1
-0.0352440885116993 0
0.210112067693764 1
0.348508079299141 1
0.0833736385206333 1
-0.00262675966174326 1
0.172159229654867 1
-0.0335703615755353 0
0.25473833038907 1
0.195439195133743 1
0.164330254342846 1
0.358318927518111 1
0.228821185183373 1
0.22834775531081 1
0.263594611607556 1
0.298555453865137 1
0.0794790010438904 1
0.232501146126653 1
0.119795679863337 1
0.209261528393614 1
0.317153851399358 1
0.244277187735899 1
0.171678226393642 1
0.243303631825627 1
0.223736438601909 1
0.221506454779543 1
0.128541617427542 1
-0.0834918597774897 0
0.05934051291315 1
0.234416732642695 1
0.0255131333208103 0
0.212085387426583 1
0.184126304078525 1
0.31920357185834 1
-0.049918687271882 0
0.229205421351005 1
0.201684394696993 1
0.0399288456304698 1
0.24134568965787 1
0.135428346154108 1
0.225212513841795 1
0.344840871122519 1
0.241687387953624 1
0.0425004724108857 1
0.0579777089598663 1
0.391861330487779 1
0.104414332000327 1
0.336927898795134 1
0.422426448911415 1
0.0989133863695288 1
0.0704317521202546 1
0.270297738103506 1
0.0766986579982366 1
0.164424683808578 1
0.161521914817252 1
0.258410972464542 1
0.0179764437722286 1
0.179837343248995 1
0.0753568575464067 1
0.170181754957327 1
0.214393477120317 1
0.0830657154381033 1
0.252617027725578 1
0.157978861424957 1
0.125994721386607 1
0.096045126932354 1
0.247301107143852 1
-0.0311537691891871 0
0.30030467463496 1
0.154903928371142 1
0.26235142242899 1
0.110821446176804 1
0.191185537099829 1
0.435599245853614 1
-0.020193070140165 1
0.175642480544463 1
0.28426369048277 1
0.139186817360387 1
0.17919173015248 1
-0.0171252637738185 0
0.297830381052739 1
0.206472190539401 1
0.0576161676517606 1
0.302337110339923 1
0.144826203629397 1
0.332085020097723 1
0.313493075104563 1
0.321428550722515 1
0.0288644152029734 1
0.212302359944774 1
0.037753402954107 1
0.172886027219086 1
-0.00433650503091742 1
0.042181372398793 1
0.321343322473855 1
0.226576151943458 1
-0.0782754002306608 0
0.298830541628677 1
0.266845349368818 1
-0.034898461399386 1
0.118697320043376 1
0.150135033108007 1
0.085668273169054 1
0.112973266968921 1
0.267396667255607 1
-0.0185536571337132 1
0.103523051981388 1
0.291410319692028 1
0.360386379278446 1
0.106513140458723 1
0.269296027016949 1
0.301664832994117 1
0.144046685381378 1
-0.0726218230686776 0
0.336928118663831 1
0.522997473384586 0
0.342035207405176 1
0.191960503736055 1
0.337519080877243 1
0.31459984753399 1
0.181361661167547 1
0.137367792095895 1
0.102465453389075 1
0.213696298319279 1
0.376967767814697 1
0.35865135909274 1
0.0807534934389739 1
0.200603443479324 1
0.232028528232029 1
0.185646249473456 1
0.310229426570911 1
0.240116370859771 1
0.117603558712142 1
0.280812034057885 1
0.0821147352383912 1
0.176746196821302 1
0.297575714566665 1
0.16156807127018 1
0.46479219906769 0
0.115657198138255 1
0.0982504358851916 1
0.150022449525116 1
0.105402603815354 1
0.426571672194589 0
0.233541915511458 1
0.360555154826533 1
0.144485322716827 1
0.332912307997063 1
0.226008413606269 1
0.106954617931657 1
0.207949757215592 1
0.300372061058133 1
0.174117457319809 1
0.242111727972249 1
0.244660215562823 1
0.216242600441822 1
-0.032735331617893 1
0.199231191681175 1
0.140149842010416 1
0.088724688193971 1
-0.0660855340108661 0
0.0257821140369113 1
0.372002859808419 0
0.281871816964659 1
0.0958506859543067 1
0.034749401849809 1
0.191092353998616 1
0.268438715726453 1
0.254751307423801 1
0.0883921676703777 1
0.292755465495138 1
0.299830403570357 1
0.138305966611761 1
0.202214332771272 1
0.197202104689309 1
0.00572231200953925 1
0.31778286328261 1
0.025934271102352 1
0.167142071323026 1
0.0569881822159126 1
0.186083762353249 1
0.176105227714877 1
0.278789874323419 1
0.277849327038633 1
0.0104520668845678 1
-0.0772042243446362 0
0.587425479229802 0
0.411209070585043 1
0.117682881558097 1
0.230991567923108 1
0.235529863389489 1
0.0872886574922692 1
0.177274607637599 1
0.25408472301358 1
0.0543554175067026 1
0.156238207179421 1
0.298277883972773 1
-0.0678504800276789 1
0.0126221047661401 1
0.240423903901049 1
0.240570994452933 1
0.428320314054373 1
0.143191391963315 1
0.23640523203091 1
-0.0114952922158257 1
0.154453016649597 1
0.220106466027325 1
0.206901272912879 1
0.0728112978573007 1
0.254317410010804 1
0.0863785511907399 1
0.230302656823293 1
0.0277336275983626 1
0.298340556015468 1
-0.0186221431083542 1
0.244407437853494 1
0.215468960891159 1
0.239654625813465 1
0.0277908071494616 1
0.171632377227886 1
0.157653927001014 1
0.229623879459558 1
0.152565220625138 1
0.193246974726726 1
0.181078088324828 1
0.160300273293262 1
0.0659489387144845 1
0.0991420220516541 1
0.393523891843227 1
-0.126652998561667 0
0.149970416024396 1
0.153824737049142 1
0.0767799821688093 1
0.160693574391653 1
0.230636739907011 1
0.371419620165971 1
0.198830772519734 1
0.354305128109866 1
0.226590660244681 1
0.365664378376211 1
0.370947029493822 1
0.164546717846879 1
0.358386338485129 1
0.211148553881348 1
-0.127481103292042 0
0.147166749266113 1
0.20509243409364 1
0.186282882829123 1
0.178411857650236 1
0.330106858468791 1
0.194667810250341 1
0.272267307249148 1
0.330108579313725 1
0.177391177854545 1
-0.00908133570062216 1
0.319732755475259 1
0.335853257274021 1
0.0833061416682091 1
0.125515641093952 1
0.268704856919024 1
0.334639953246192 1
0.163573394518342 1
0.0298420624391816 1
0.140975736307144 1
0.30285003266773 1
0.195510181453803 1
0.0532945985544089 1
0.247135608029085 1
0.0389045912296233 1
0.12067880616142 1
0.343967853591486 1
0.138787071122312 1
0.119610895157433 1
0.262372423140404 1
0.359738855097137 1
0.383934234178036 1
0.17986659797774 1
0.212103174873836 1
0.243818024870898 1
0.330479830446794 1
0.0264655358593317 1
0.216921221705474 1
0.229417227052338 1
0.199320744511055 1
0.277374403447856 1
0.185478565775303 1
0.220712667420861 1
0.17452001354896 1
0.248425963250593 1
0.290479095091416 1
0.163315116172021 1
0.00910842320399699 1
0.038505446395848 1
0.170687522005197 1
0.0504627324341554 1
0.23461453506857 1
0.332809558225413 1
0.164233474584282 1
0.500827989244959 0
0.0902732278416788 1
-0.025900064845389 0
0.341777295748865 1
0.138163624308116 1
0.0256558627852686 1
0.33833866844253 1
0.268269946869763 1
0.138157244466605 1
0.202774161611086 1
0.270556926679767 1
0.197432812361605 1
0.0467782554595711 1
0.17024400021695 1
0.340852788080948 1
0.16121069858747 1
0.296655333244156 1
0.218878429115668 1
0.223584400415795 1
0.123199601763418 1
0.356284656159136 1
0.113929954298595 1
0.212747898047099 1
0.318924926351757 1
0.0634862284784769 1
0.312624743097233 1
0.178536740297351 1
0.194195245002565 1
0.325691940472684 1
-0.0154977190478122 1
0.251677586800405 1
0.0226177714575978 1
0.093766600157503 1
0.113891403758617 1
0.315424157828019 1
0.341133081170198 1
0.285044055934562 1
0.322455979416848 1
0.381654249302959 1
0.00754830192241703 1
0.103855736315653 1
0.351798581031593 1
0.142347937347809 1
0.170161678559513 1
0.172299676998104 1
0.190427007598511 1
0.337252129283458 1
0.185292687364692 1
0.124113279167381 1
0.0697312580270428 1
0.200302680418571 1
0.437119262560965 0
0.265162897698628 1
0.149733024202 1
0.214544388800268 1
0.1081413053724 1
0.227541130713723 1
0.352703406959115 1
0.3961059260554 1
0.40843298323269 1
0.19644245292156 1
0.05905134638847 1
0.113614486356486 1
0.39297457519369 0
0.225557529952025 1
0.258155806116133 1
0.177071544439973 1
0.298724086375012 1
0.180857307171855 1
0.183468789513229 1
0.0310196973763388 1
0.0737764169125187 1
0.0721594295440703 1
0.267845700342561 1
0.266728053530315 1
0.243922441872562 1
0.295803798080214 1
0.0442546602580607 1
0.165606121622178 1
0.320161797265456 1
-0.0594271622337539 1
0.031484857280465 1
0.397825971559583 1
-0.0419222331666211 0
0.435032171298588 1
0.21317006598933 1
0.389614832394296 1
0.0481922530088259 1
0.0312647256504403 1
0.234118763677038 1
-0.0303883296709646 1
-0.0333573640781047 1
0.154325823461818 1
0.258044789366478 1
0.0721332068120946 1
0.201385135887439 1
0.107718180815548 1
0.165424644731154 1
-0.0252482732235136 1
0.230228679198982 1
0.456260279733661 0
0.265075854285822 1
0.228503683600418 1
0.323139134544747 1
0.127538797984395 1
0.230022422865333 1
0.167809147448652 1
0.218122021590042 1
0.128898307305594 1
0.0444639347764101 1
0.0704863866520349 1
0.0238295243567096 1
0.270406729713219 1
0.247841152761625 1
0.249732287161844 1
0.189990616576472 1
0.215408349908568 1
0.112493218543274 1
0.157974900369282 1
0.514423562452833 0
0.270153380632345 1
0.37234380279093 1
0.186732136335074 1
0.308129322549946 1
0.181454213178328 1
0.341052961869572 1
0.170575811077607 1
-0.0177042278206014 0
0.266796837369894 1
0.168359817549539 1
0.24464938191498 1
0.176701164861809 1
0.410118950478927 1
0.036299542875478 1
0.439890497605339 1
-0.0109306122601092 1
0.107433747386439 1
0.17814042780002 1
0.0323701362206269 1
0.148694843567842 1
0.127188406699298 1
0.0622860632821168 1
0.0317951181828486 1
0.012606533091325 1
0.0424805705087858 1
0.23743969276406 1
0.109737032549178 1
0.167172369558602 1
0.264781874521456 1
0.0831170992366716 1
0.103383016794891 1
0.259010511093672 1
0.234740730551171 1
0.194276987481689 1
0.179638447093354 1
0.294046140842697 1
-0.0263048243044174 1
0.124969020914823 1
0.14398041140518 1
0.0508902681647002 1
0.279615837862908 1
0.309182706228056 1
-0.124101008538736 0
0.274079801983879 1
0.196822655894507 1
0.417307119078053 1
0.169612582267537 1
0.180510259119395 1
0.181383958647622 1
0.328468334150952 1
0.233579589946458 1
-0.0127551235139599 0
0.101788706579446 1
0.0263825471048076 1
0.360973406589624 1
0.231477726597743 1
0.323802654037804 1
0.0257120343495047 1
0.0499031454208425 1
0.132450963222873 1
0.16034184623064 1
0.303571373660069 1
0.298444930837028 1
0.0639574702473292 1
0.159164683293557 1
0.28575417505813 1
0.198028301861575 1
0.392705514324494 1
0.265726831496446 1
-0.0623184183441145 0
0.27905639147081 1
0.197427041054095 1
0.106673388190682 1
0.225568411461816 1
0.251511274967325 1
0.277344484986478 1
0.179690184743405 1
0.25660919117777 1
-0.0228213453205561 1
0.0798457064048566 1
0.502581502421599 0
0.214411132881038 1
0.0897808819971754 1
0.311552022145466 1
0.252176775971163 1
-0.0907162935565416 0
0.144723853645092 1
-0.0539265864439893 0
0.216134092607342 1
0.198142863538729 1
0.200970053000783 1
0.00118942482155917 1
0.0372236178801494 1
0.177898645585157 1
0.126823328731771 1
0.164337098779311 1
0.246885052416789 1
0.0918720604223585 1
0.289197940166955 1
0.28034879157343 1
0.225014929039425 1
0.105233144858575 1
0.413454091031529 1
0.181680983764668 1
0.381869761498048 1
0.336528050028262 1
0.0197290041839083 1
0.0693840061730723 1
0.253902845834928 1
0.42095900319959 1
0.265013321873888 1
0.327827082936974 1
0.272433833427778 1
-0.00596284510406888 1
0.261383102933032 1
0.1395051930916 1
0.369565915186455 1
0.252684596543895 1
0.0479245854085124 1
0.0352957334153012 1
0.242488491583101 1
0.349309520091276 1
0.150704565701941 1
0.287546524400785 1
0.124695069236148 1
0.235198442708827 1
0.0249424362011606 1
0.187774415009717 1
0.0646291350012544 1
0.238150295366621 1
0.387464914552031 1
0.064363201003827 1
0.220763717479074 1
0.1264998449474 1
0.172583765750137 1
-0.066956834806207 0
0.270339885532017 1
0.246509481259818 1
0.245233721258007 1
-0.0271747404623034 1
0.0991962363486115 1
0.124345921797935 1
0.112188596867986 1
0.156963399782526 1
0.261759578277504 1
0.133078332850275 1
0.0683968888596427 1
0.254200892681985 1
0.169915082057657 1
0.237893489490309 1
0.29685394205775 1
0.413483966660016 1
0.324666606283069 1
0.238865231543001 1
0.180702028085307 1
0.0430079676378454 1
0.0852185336428167 1
-0.175993385768952 0
0.181525305536714 1
0.389713912083996 1
0.156801226032743 1
0.213776502906803 1
0.255342630036228 1
0.199827068170127 1
0.274595594266006 1
0.169005868077102 1
0.2732628629673 1
0.115782830214053 1
0.228370317297612 1
0.352046350224618 1
0.324618613328462 1
0.189120578096712 1
0.337945961145834 1
0.251089441741812 1
0.334651709760189 1
0.2691952122991 1
0.123526508820433 1
0.217550672878155 1
0.233960519656735 1
0.225626707098819 1
0.288193201575751 1
0.119872396065532 1
0.184603154817011 1
0.227994552715595 1
0.0907619132086135 1
0.251969853882415 1
0.185753946550494 1
0.165020479706082 1
0.298215444006121 1
0.365254857552967 1
0.398727252639536 1
0.0955871913561569 1
0.201019329072286 1
0.184775432078737 1
0.314836568730951 1
0.0642221799538692 1
0.214081006958063 1
0.328070966162925 1
0.123300567161294 1
0.148808363837327 1
0.33483640596689 1
0.285753612478927 1
0.257502000330248 1
0.28966570064672 1
0.218344177586088 1
0.124594207752221 1
0.416532846112605 0
0.265910069588972 1
0.13846629159514 1
0.147431084967744 1
0.273105954474459 1
0.0803312207638502 1
0.174180885878028 1
0.177364440763139 1
0.12769182798207 1
0.200698877779944 1
0.136146556931608 1
0.177604033789829 1
0.146747353933347 1
0.178764745209487 1
0.260165224377434 1
0.338390754441061 1
0.0562253512420782 1
0.175193024940981 1
0.286862161384432 1
0.0590726684288524 1
0.152370771948969 1
0.404796603357742 1
-0.126864651032935 0
0.251903525945226 1
0.2946613275114 1
0.522972614483925 0
0.135739446287502 1
0.2198152731032 1
0.147104494175023 1
0.0589158159800903 1
0.27441053336639 1
0.269371498304353 1
0.23565517588011 1
0.184774800591644 1
-0.0279905111225059 1
0.243758393510959 1
0.297372479827284 1
0.248519866610894 1
0.236421870731969 1
-0.0320336868804029 0
0.226442862798866 1
0.188481460644231 1
0.179019589377839 1
0.256717360709032 1
0.215634859383849 1
0.0798563704054522 1
-0.0438158622203444 0
0.0533508741858847 1
0.177645812963568 1
0.250847230449879 1
0.0521393486150313 1
0.172232649491228 1
0.283033932461658 1
0.241335426446593 1
0.32341387190876 1
0.235140015756335 1
0.333337701579962 1
0.291760990153589 1
0.189287808831422 1
0.277520704508005 1
0.120070035262648 1
0.405505022195468 1
0.155447203578334 1
0.101423809642601 1
0.407688671472638 0
0.177825233261808 1
0.236874066179603 1
0.0529555460024863 1
0.15092748946408 1
0.376428350920728 1
0.00598648532717693 1
-0.0158894392241163 1
0.260020496687006 1
-0.0150671461817862 0
0.148577595406709 1
0.307493839849541 1
0.106282160451129 1
0.0579520182901235 1
0.0260560929085166 1
0.311646464707175 1
0.318364074919075 1
0.170988110065666 1
0.232247283422524 1
0.200999923304102 1
0.205894211074245 1
0.164927389054923 1
0.193605476493308 1
0.149623286284442 1
0.348189106456272 1
0.0518261007921736 1
0.246637314481467 1
0.0585454272556312 1
0.212795900950073 1
0.190361668777821 1
0.223667919567941 1
0.377663546776995 1
0.00924834749227851 1
0.364239152809683 1
0.0232571436930261 1
0.152014045121959 1
0.21420055146928 1
0.233659184735481 1
0.15676643857401 1
0.341810172062052 1
0.11425581708777 1
0.131494578594531 1
0.576150051624857 0
0.321451415939565 1
-0.104581055138815 0
0.154084382931933 1
0.301485272035111 1
0.216425364500255 1
0.0466729590355286 1
0.0632745305718343 1
0.210475180924401 1
0.279215888907138 1
0.0986362563436741 1
0.0511739539153395 1
0.123743839655992 1
0.223153407802152 1
0.217439506016227 1
0.120754339217893 1
0.120047888307491 1
0.285673264732077 1
0.121220137455369 1
0.155079828502142 1
0.0326927099552508 1
0.17620372103284 1
0.0924417131348693 1
0.213479525687158 1
0.309078805349665 1
0.262024520188394 1
0.231618189671654 1
0.229826414719386 1
0.205852638565938 1
0.215590876098884 1
0.220666777164841 1
0.321478587507154 1
0.272189680952782 1
0.304056464884456 1
0.186094794918069 1
0.171312563901338 1
0.0999627178349236 1
0.229717728338359 1
0.116021154560074 1
0.224474551458471 1
0.321939743541426 1
0.339441449089956 1
0.23447311068471 1
0.281094131834186 1
0.195534945870445 1
-0.147439445161704 0
0.407529048820399 1
0.26593088007144 1
0.322745244074004 1
0.0451903680176717 1
0.17574543437783 1
0.179177233444298 1
0.099568238470197 1
0.248136362730889 1
0.312113710968113 1
0.383679960198006 1
0.146832859118867 1
0.142287580583387 1
0.349866830349861 1
0.257342249389461 1
0.0541084324376444 1
0.319194948440041 1
0.204248721738919 1
0.129421819767061 1
0.222769604680569 1
0.249282162048147 1
0.0516169164833876 1
0.352081152142161 1
0.225062708796208 1
-0.0105823913157506 0
0.16956513555565 1
0.0440697885368061 1
0.272316892495242 1
0.26283443102287 1
0.137076162495125 1
0.0706965400254206 1
0.322085228222596 1
0.153625358546073 1
0.0224969513509673 1
0.19016749389491 1
0.275269999954188 1
0.125147889846231 1
0.270526939912067 1
0.242560601442652 1
-0.0635328893912228 0
0.153192182054175 1
0.0339829238847607 1
0.419478495448405 1
0.244405013280987 1
0.201322788882781 1
0.47040468227989 0
0.267232839247782 1
0.243853662840729 1
0.069793929450953 1
0.341393125137414 1
0.0404304512640929 1
0.116942453698235 1
0.212464238470124 1
-0.0747044922522877 0
0.234383949177092 1
0.0732800095019321 1
0.170891802029223 1
0.227423469157369 1
0.227388790869164 1
0.041168637724279 1
0.294089653980935 1
0.439246380290291 0
-0.00385966224520214 0
0.227010579892242 1
0.224551936813437 1
0.17899759573316 1
0.260653746412694 1
0.193825060813966 1
0.210814994644745 1
0.105735847482764 1
0.622608079115747 0
0.208000263155906 1
0.11756238803117 1
0.198543768390466 1
0.20389030222405 1
0.337368555214757 1
0.315283966557252 1
0.341969541591653 1
0.442002061007099 1
0.0915227587034105 1
0.258016721166847 1
0.209811806611389 1
0.325576008973678 1
0.350160984616124 1
0.270475028299962 1
0.183505202098608 1
0.0727405146940072 1
0.266893133818724 1
0.112144454052244 1
0.38981107013431 1
-0.0785609387273071 0
0.281166866122513 1
0.23743810410033 1
0.152555133542569 1
0.108044969148583 1
0.171998012929565 1
0.13561757062901 1
0.193195172700485 1
0.286043293136724 1
0.393754306422491 1
0.325881947693827 1
0.329142901799741 1
0.194922528169996 1
-0.0278447507771655 0
0.300218432795118 1
0.075122734238567 1
0.392923851071989 1
0.170796991597711 1
0.20493817311162 1
0.186138089344877 1
0.354699538936902 1
0.315911957525549 1
0.217895228469957 1
-0.0712573949129692 1
0.272148155463145 1
0.486094441958135 0
0.0696531268170558 1
0.333065470026363 1
0.366937943047018 1
0.499146611746697 0
-0.0186438802827441 1
0.388373365706347 0
0.227566813930488 1
0.0605506803315157 1
0.317636427888925 1
0.169117423292228 1
0.24096760313959 1
0.358109233658945 1
0.189361073046161 1
0.243117083352753 1
0.175384908913804 1
0.171369128471222 1
0.183569095316914 1
0.189528047541357 1
0.325299563467199 1
0.305751500617048 1
0.223669873075034 1
0.357828598685606 1
0.168082629644247 1
0.42477967975508 0
0.173325776260567 1
0.310610190339381 1
0.295934717269725 1
-0.0571620380860071 0
0.0374386812489394 1
0.28539167114758 1
0.165333772716157 1
0.528459937368807 0
0.265055715423528 1
0.0536904161197982 1
0.196899956851953 1
0.0889290869770444 1
0.147773182490387 1
0.191677926382351 1
0.202860302816038 1
0.160391459144056 1
0.145668350362084 1
0.351839601327804 1
0.259778004901802 1
0.0138077060402085 1
0.186172083253738 1
0.0746824737402397 1
0.175773182488876 1
0.218812213444183 1
0.315679581132415 1
-0.01581862625182 1
0.0275386835470005 1
0.0787989822879834 1
0.12136072557085 1
0.142335390385955 1
0.446200911199396 0
0.130857840691449 1
0.161073029124683 1
0.0984014812152103 1
-0.0583173809743241 0
0.303085008427274 1
0.206891776326165 1
0.259152740139687 1
0.0884737593069842 1
0.223665054456507 1
0.0630366082238827 1
0.369659531561023 1
0.261192138300516 1
0.181229553907436 1
0.167489465335421 1
0.137919033281162 1
-0.0288797316180434 1
0.214652557023641 1
0.305271127760632 1
0.156104850875061 1
0.320101175354913 1
0.367510409195455 1
0.19017826911 1
0.495419499555716 0
0.295255582249754 1
0.0222534586949993 1
0.257148909816899 1
0.276138829481419 1
-0.00118985496310717 1
0.0909265891591162 1
0.142201031244097 1
0.259610374728516 1
0.206401431956949 1
0.368670713742615 1
0.293119462960701 1
0.126957391523033 1
0.319654296673919 1
0.285901666851408 1
0.147784847426883 1
0.284875305580551 1
0.123395120937015 1
0.136119065273702 1
0.115144088033318 1
0.121788980160444 1
0.0969338358073645 1
0.0659810619523949 1
0.217288800053029 1
0.21772124572821 1
0.193047563334531 1
0.148173260388347 1
0.0447972833802664 1
0.155616324196609 1
0.0991831107877499 1
0.116962215983541 1
0.151673050662379 1
0.218125453445251 1
0.253702415699909 1
0.153133865077345 1
0.161271449938058 1
0.224854599487366 1
0.239474456414162 1
0.224600351662974 1
0.245273027234186 1
0.211016577767742 1
0.156886798754958 1
0.127829636460626 1
0.244344460110353 1
0.3353432237319 1
0.150466671035539 1
0.268830419647241 1
0.145029473246018 1
-0.0847541685178393 1
0.384519256001502 1
0.119262217416809 1
0.279224685137797 1
0.268459423749321 1
0.421413369645102 1
0.284815916077535 1
-0.0964561417620098 0
0.0503155883331394 1
0.283803857876581 1
0.0351442276131595 1
0.266213487905962 1
0.238837216463592 1
0.247482138388836 1
0.237968057784625 1
0.176064001071027 1
0.15861851782237 1
0.292678137685248 1
0.0959953880657694 1
0.145729326901091 1
0.178171851983876 1
0.179708630916044 1
0.134232745164842 1
0.27271117968457 1
0.04361921057573 1
0.275731087188173 1
0.230001486980419 1
0.101285030691875 1
0.14276426649124 1
0.209312371271993 1
0.248913112437509 1
0.303264703032152 1
0.162090743860314 1
0.15791996676133 1
0.180467898386456 1
0.00987337988073751 0
0.195227803133924 1
-0.012508926921526 1
0.309219559179723 1
0.334729613910989 1
0.138344145299444 1
0.281566267795236 1
0.382933610271456 1
0.0010772604233663 1
0.0780870178880679 1
0.0342262117714514 1
0.146695835573672 1
0.0827507695692398 1
0.343529535578813 1
0.128336620067614 1
0.111881474861507 1
0.0879448821771666 1
0.186514778317452 1
0.228182755842686 1
-0.185339548830235 0
0.198850217351502 1
0.139382211135474 1
0.345644045419747 1
0.210628422257986 1
0.114459789848895 1
0.122985225691081 1
0.221886929660119 1
-0.000798652132083237 0
0.317357689551756 1
0.124038567496591 1
0.29195959929417 1
0.0552936905677738 1
0.211070356127512 1
0.210386438807377 1
0.301313491678333 1
0.047222877963998 1
-0.13268809399486 0
0.225319083698588 1
0.352458312745412 1
0.296125693842628 1
0.446345916008477 0
0.324922971752929 1
0.201790327278327 1
0.354141684638526 1
0.121509641043213 1
0.341766508073104 1
0.0994238862872517 1
0.0408587964391879 1
0.123269271393394 1
0.294442373287152 1
0.219276721371586 1
0.278677081475466 1
0.442850804643675 0
0.342505502029521 1
0.141804007691599 1
0.136022469013157 1
0.268053813373959 1
0.253520304844338 1
0.246391402966769 1
0.0144590194940634 1
0.365837216230552 1
0.197359649244927 1
0.175521125369562 1
0.183396820884404 1
0.283538512137625 1
0.0643032709349905 1
0.268036260907578 1
0.173137882403685 1
0.0639886840545846 1
-0.0026556609558702 1
0.0685199270208595 1
0.172552638778027 1
0.29794929976016 1
0.108510397334161 1
0.0920505148880145 1
0.353002529696632 1
0.236282938645315 1
0.347905489283815 1
-0.00621886053677442 1
0.14700584354317 1
0.264270742080311 1
0.0198903603098207 0
0.25095276858302 1
0.296219002397363 1
0.153471120905737 1
0.306930185364661 1
0.340677011957585 1
0.197946076585141 1
0.130092385659413 1
0.2287098741523 1
0.371790596041411 1
0.179150870612172 1
-0.0289706792253781 0
0.0274091110072716 1
0.188703984784772 1
0.217429360461482 1
0.292429416194325 1
0.138851015049216 1
0.0525916124503923 1
0.0796876897824352 1
0.0589732203808714 1
0.0915146499157714 1
0.331075754709647 1
0.190815087191842 1
0.300083053033165 1
0.157801854842337 1
0.398071407025768 1
0.00875417682346603 1
0.0716547516861711 1
0.414259492633079 1
0.230395054174752 1
0.0497198302159391 1
0.320741354164344 1
0.118967572653006 1
0.163251287221474 1
0.287350092483181 1
0.253953315916923 1
0.234748445596914 1
0.164832223765785 1
0.0327854701702031 1
0.208970372597615 1
0.183732006608787 1
0.157439251059451 1
0.0751827065661786 1
0.112089099832953 1
0.0340219691472485 1
0.152450812333373 1
0.169665501728985 1
-0.0157025527235633 1
0.24853268020543 1
0.13503057893234 1
0.148321131676951 1
0.134996468451961 1
0.16750019032851 1
0.166265963036326 1
0.145404193397464 1
0.301727609092669 1
0.302277185813529 1
0.159273714322118 1
0.0834209563214147 1
0.329025859538281 1
0.205936162042285 1
0.0624874214098392 1
-0.0626009508452986 0
0.376721940689643 1
0.108499825939353 1
0.464705727207412 0
0.0785722497782373 1
0.257169618060156 1
0.238635860450905 1
0.431366826060752 1
0.230524629741694 1
0.265990091396888 1
0.13706555803825 1
0.209255598318024 1
0.326787500513542 1
0.330408526394933 1
0.215241628735396 1
0.144309553221495 1
0.291648796695856 1
0.0836084625500139 1
0.209087797610546 1
0.0449822410812558 1
0.338175703306716 1
0.236226344552178 1
0.267872710620171 1
0.0586745134543493 1
0.346643121679471 1
0.119817499937115 1
0.354239154357307 1
0.243973214763792 1
0.298756515888719 1
0.140331722096827 1
0.322632920303186 1
0.08556829964116 1
0.284960593927598 1
0.222241444490855 1
0.414252126934411 1
0.266974519383156 1
0.282603833989397 1
0.02027039769413 1
-0.00279270142555101 1
0.0735690575551246 1
0.298239418193408 1
0.135211171278221 1
0.180831481208009 1
0.218225553704159 1
0.109816207094842 1
-0.137986297789498 0
0.0294559234912607 1
0.329079036424541 1
0.0364843087832257 0
0.113241408176703 1
0.073738411110691 1
0.178453887473867 1
0.350742403797026 1
0.261325176262986 1
0.0196060903470456 1
0.0495661993633051 1
0.208109494054477 1
0.227061321866738 1
0.150689994793996 1
0.290786597344884 1
0.359906591304511 1
-0.0380895364613497 0
0.275700489739014 1
0.355833977727741 1
0.258657029924402 1
0.205962123978772 1
0.275297013829139 1
-0.0523570014413757 1
0.348193605002565 1
0.0760637181067262 1
0.241011129987005 1
0.234853007703882 1
0.357805944665406 1
0.16596005862352 1
0.181877830840155 1
0.31093589044135 1
0.114814483537199 1
0.197742074680888 1
0.117293671589951 1
0.187428783289929 1
0.1662085588901 1
0.292233623076946 1
0.0993790607509216 1
0.13476701233448 1
0.426652689364351 0
0.0894720859915558 1
0.301774813378061 1
0.280125961036226 1
0.218652743796097 1
0.211330570612391 1
0.391805426287951 1
0.227731428643027 1
0.283646434135194 1
0.277166170714669 1
0.196013363190554 1
0.301719149239548 1
0.106755798745203 1
0.437410356245104 1
0.297729437411636 1
0.245073801068541 1
0.00072727069759667 0
0.25321544196154 1
0.185691706250093 1
0.0159568101152416 1
0.211323699295152 1
0.00501480682622492 1
0.296210940683753 1
0.354539404295793 1
0.186027274718797 1
0.0932515526472757 1
0.148578566381558 1
0.232003399391388 1
0.228247002540009 1
0.206566226526849 1
0.443602615049002 1
0.286077894160156 1
-0.0306941683629993 1
0.185063619139465 1
0.264863198588256 1
0.213571575827634 1
0.19768570828405 1
0.0785225520283661 1
0.254084507235993 1
-0.00727848957333624 1
0.189514926984765 1
0.11688832551782 1
0.264576591538289 1
0.276448000097032 1
0.258488002154138 1
0.252026110992517 1
-0.0151673213620705 0
0.288678192239102 1
0.324527808757592 1
0.327607997870165 1
0.293084415010159 1
-0.00391390370688118 1
0.0564351453904277 1
0.308384623983664 1
0.266119380410701 1
0.299695782834653 1
0.174366131550831 1
0.10553704529335 1
0.18360032956525 1
0.321027712553834 1
0.155231782469275 1
0.420556546275177 0
-0.00710908085858554 1
0.0886838044858127 1
0.0447542138773436 1
0.153591691895411 1
0.0339984751765134 1
0.19943491767576 1
0.299628554952554 1
0.334435578757423 1
0.252240023834718 1
0.204220342671302 1
0.293268805224964 1
0.0797399035351732 1
-0.0403092993405109 0
0.0940776486842823 1
0.0619898241705244 1
0.155605322832429 1
0.276381481619833 1
0.0117612424460427 1
0.238623605625531 1
0.107051175190025 1
0.218335232314224 1
0.305249935585374 1
0.311551362203552 1
0.122257851184528 1
0.250499135823769 1
0.261097225346733 1
0.379602325370569 0
0.310168572063178 1
0.167925640721656 1
0.207905383474667 1
0.257293171119666 1
0.0120285616018213 1
0.115416427724424 1
0.0855936519880336 1
0.1527144442945 1
0.180689548382346 1
0.49264832590901 0
0.138280105624231 1
0.166617739713534 1
0.416804840449551 0
0.350955232330207 1
0.174223052830036 1
0.228164055956402 1
0.246389309053153 1
0.222966227254561 1
0.297958936610971 1
0.036882361270724 1
0.340989219906328 1
0.0537960849677538 1
0.276890640524757 1
0.386504086230147 0
0.117562141945821 1
0.255364034777682 1
0.209422189233392 1
0.307641698710355 1
-0.0199728004159378 1
0.190825770776855 1
0.226956984082433 1
-0.226278834772593 0
0.127588438945756 1
0.207229597444091 1
0.240664563225395 1
-0.110911936163648 0
0.25649756141338 1
0.298727910584429 1
0.309226484809176 1
0.135261953945729 1
0.23293251938547 1
0.208652585968892 1
0.174215506885889 1
0.209954534761607 1
0.0476682214634497 1
0.311316220201727 1
0.22832988875191 1
0.0369805154438837 1
0.244741065324124 1
0.069772369564113 1
0.371413208949275 1
0.291973750904237 1
0.0732941529668377 1
0.244508928490267 1
0.152370663475195 1
0.318472996692443 1
0.231398186439325 1
0.280037487768989 1
0.295709170062094 1
0.240867644806967 1
0.204393621252758 1
0.17527764403803 1
0.111230931009588 1
0.236405000309655 1
0.199123863350116 1
0.44382073472224 0
0.275220858005876 1
0.261288821149339 1
0.0130950710143362 1
0.257551140625132 1
0.413322482865902 1
0.310664447975089 1
0.230159363648886 1
0.154825047349379 1
-0.152707908140106 0
0.255350442236309 1
0.319949944052186 1
0.247465902856628 1
0.0508566644117845 1
0.347790582606696 1
0.377851731365538 1
0.465824950140873 1
0.224392044379334 1
0.0813081511775154 1
0.229635588778781 1
0.21857371633995 1
0.343301348111045 1
0.24551571002939 1
0.295647931237719 1
0.0415382849423166 1
0.218471254455011 1
0.214205370335214 1
0.18819750473219 1
0.211004169656876 1
-0.0569050183334497 0
0.334956093931132 1
0.186250139651282 1
0.254575726035042 1
0.0124321244091807 1
0.170469607072046 1
0.0855235743091283 1
0.284794932419911 1
-0.0565797934560699 1
0.159451964380778 1
0.212195407471835 1
0.261521878193008 1
0.144004877731284 1
0.211699678880355 1
-0.0535357799987586 0
0.399900681005434 1
0.214370280154307 1
0.309454622520183 1
0.287647793579974 1
0.134174144460969 1
0.101752236801332 1
0.189699589926653 1
0.0689061054696082 1
0.121023074913562 1
0.00358916710292989 1
0.303427376559289 1
0.190424150775187 1
0.0927600541950748 1
0.391953927885951 1
0.114635130273803 1
0.0486313321607561 1
0.238920835774917 1
0.120038901478916 1
0.1706118065313 1
0.222944862700958 1
0.0291672790040046 1
0.249237285484742 1
0.0687226266872507 1
0.309640924162604 1
0.297959761109715 1
-0.0675230858496198 1
0.13412217593603 1
0.340348803233105 1
0.0729130951300477 1
0.368198630121921 1
0.42293801464925 0
0.0101212914805538 1
0.218372551886292 1
0.243786253168801 1
0.233574926793847 1
0.290895159747794 1
0.257068858823339 1
-0.00640798932156898 1
0.0812575073619803 1
0.20309697013236 1
0.069758805175033 1
0.0954349771829798 1
0.412277812259822 0
0.32223568097824 1
0.363194740643763 1
0.380585233271045 1
0.142610900170485 1
0.122393265670622 1
0.10076487851047 1
0.236368725085299 1
0.0630873393983075 1
0.367140677672104 1
0.260528807238679 1
-0.072700459373876 0
0.150742733142479 1
0.197694545647823 1
0.106755192144165 1
-0.119802653404139 0
0.186253370666466 1
0.265498039606634 1
0.291577235346409 1
0.141998636081839 1
0.171456336356505 1
0.0517030022784512 1
0.299403398894282 1
0.369599536393313 1
0.203269167635192 1
0.283645102924879 1
0.117041491756892 1
0.179472148673502 1
0.00619649631380003 1
0.280610278104259 1
0.189476329890244 1
0.224987104115419 1
0.102952450174788 1
0.400838194885766 1
0.365661623203473 1
0.114720052080805 1
0.104779954965009 1
0.196388755654853 1
0.22790083388239 1
0.233858492323017 1
0.189324257771689 1
0.101285648583031 1
0.095808146605806 1
0.299053904345365 1
0.372609712376934 1
0.0270923393506878 1
0.166389324406603 1
0.36978011342871 1
0.419993940522246 1
0.102802292348228 1
0.41553142911766 1
0.203141747933999 1
0.338904675670333 1
-0.07238796479734 0
0.472508318379984 0
0.22441181156287 1
0.0805179899239739 1
0.274556750474256 1
0.145534671611019 1
0.292549275530998 1
0.107278366234863 1
0.316441282233056 1
0.194329020902171 1
0.277429942982783 1
0.304236071615893 1
0.278917601251036 1
0.326759942085811 1
0.384578804255016 1
0.455807701468321 1
-0.0106299888267013 1
0.362220308918008 1
0.187875787030467 1
0.327397273268129 1
0.334988235665715 1
0.201912330988018 1
0.172220108820631 1
0.156066387466528 1
-0.0472703317586359 0
-0.010504809779517 1
0.280185898177845 1
0.199658060245967 1
0.236767970909589 1
0.17344231770369 1
0.303487067777927 1
0.375630380027739 1
0.15414702928245 1
0.152274659540259 1
0.375178283998658 1
0.0286258338975067 1
0.296850513160624 1
0.173946793358716 1
0.403222662629675 1
0.163274444739329 1
0.135671869612875 1
0.117034822873163 1
0.325931647356006 1
0.316076859064363 1
0.381668250457728 1
-0.034747012183835 1
0.186434117283203 1
0.406805089091312 1
0.0762372013564831 1
-0.0198049353059071 1
0.185251018832179 1
0.344923233996134 1
0.298871702571483 1
0.0886519474775571 1
0.119299277856533 1
0.324960939653846 1
0.358517683748808 1
-0.073219500870608 0
0.263937177793004 1
0.0540600643626459 1
0.22079091320187 1
0.158955361918646 1
0.200040296847655 1
0.0868529125764445 1
0.215786086603248 1
0.221297690911831 1
0.111839384577183 1
0.205256262444679 1
0.296251965567852 1
0.156234162079303 1
0.249989423418654 1
0.0989899510228787 1
0.254294361234623 1
0.0107523027339685 1
0.238673999756155 1
0.11844718314601 1
0.0563013688579464 1
0.314414500729583 1
0.210649490244163 1
0.259061057962852 1
0.225476229253623 1
0.127789159939251 1
0.201061096905795 1
0.375630620647921 1
0.23150393697661 1
0.0662068354854595 1
-0.184775496852695 0
0.0100726384363314 1
0.117457882898985 1
0.0284863295658469 1
0.0741073109598797 1
0.306919237554648 1
0.217318172834553 1
0.556317859380265 0
0.240893033098234 1
0.324476604842747 1
0.240850011954402 1
-0.0784115682494754 0
0.439222944137799 0
0.132197547890719 1
0.271481686778765 1
0.182153536207051 1
0.104197781553639 1
0.295297027583536 1
-0.0361979647070915 1
0.455464271923198 0
0.165168843485662 1
0.035898666382126 1
0.0933763290938776 1
-0.105074179189615 0
0.274036777799743 1
0.189542572889401 1
0.220691871184353 1
0.479884299477288 0
0.279066422267105 1
0.154144344399807 1
0.127500731766566 1
0.250591245506436 1
0.395059465254334 1
0.0841824485463191 1
0.107112244740072 1
0.166991210348099 1
0.0515013421584933 1
0.151604486506873 1
0.244774074723525 1
0.264449239977572 1
0.158142398140402 1
0.268485461656891 1
0.532026451391299 0
0.0727375206309454 1
0.274401163865953 1
0.304477927437855 1
0.306437054535889 1
0.220631790559097 1
0.117604669398029 1
0.0771181036336515 1
0.0682378493864002 1
0.321713000057676 1
0.187878392219507 1
0.175441298929346 1
0.132554147127356 1
0.129350494432692 1
0.211470843666786 1
0.120314554745656 1
0.080919452229719 1
0.399877314597573 1
-0.00197769820282752 1
0.188327936727346 1
0.288850519102392 1
0.319949438849667 1
-0.0430699434745153 1
0.36179743420933 1
0.255306963750634 1
0.191706273098364 1
0.207155362507974 1
0.267596303915242 1
0.247583087183598 1
0.24237332873761 1
0.328933756130959 1
0.304157220799776 1
0.23146374286658 1
0.29292441011324 1
0.195216977284138 1
0.195260196687621 1
-0.0126261723148672 1
0.375569744697839 1
0.334882877686213 1
-0.230867401161739 0
0.195545742102833 1
0.237025758699843 1
0.142674886168613 1
0.315812709405934 1
0.308261906742181 1
0.112304769192936 1
0.120292499310233 1
0.124860854091873 1
0.239886083469359 1
0.222211212518093 1
0.138616630323372 1
0.245797810440327 1
0.0761097354486064 1
0.335857270812001 1
0.0627791556698101 1
-0.020793650911869 1
0.0341723538464084 0
0.329973577666274 1
0.0121664357500109 1
0.240775986809655 1
0.0967542140794274 1
-0.00632365765273087 1
-0.057350470526263 1
-0.0344135639154999 1
0.239551368377175 1
0.076574939837199 1
0.144804901578381 1
0.139588276260808 1
0.150391600123927 1
0.272682962304965 1
0.198997501922404 1
0.256090864603136 1
0.0734930122748287 1
0.276315988315551 1
0.44247586542064 1
0.151209792993591 1
0.15596015764082 1
0.126040765980986 1
0.144518612731372 1
0.159850583680148 1
-0.0723049274331597 0
0.183558723600299 1
0.061269862223372 1
0.215073838219945 1
0.0289654752152197 0
0.0259215155689554 1
0.149245726776668 1
0.245046336799746 1
0.283898732883223 1
0.129784650977078 1
0.155867340993107 1
0.381327275351326 1
0.219032929973073 1
0.377807156752554 1
0.0752335453086236 1
-0.11463620709806 0
0.205646468881565 1
0.367527946384823 1
0.0391069860573329 1
0.0254977754995571 1
-0.0677729141208774 0
0.333515275360534 1
0.43527626545167 1
0.196403559384661 1
0.168548182212403 1
0.120899800233858 1
0.276038888095281 1
0.184589985669465 1
0.315696671331168 1
0.261269601645979 1
0.464703512453379 1
0.0837623310634309 1
0.289689730922913 1
0.212903104314958 1
0.120798660546633 1
0.203940328338981 1
0.162642789818031 1
-0.0464221080206343 0
0.322013373097904 1
0.427723338461697 1
0.175588295951914 1
0.390827870282556 1
0.146109838082418 1
0.34993479786965 1
0.372685183654328 0
0.35238357093276 1
0.158467805105508 1
0.0884663847547168 1
0.224589482899884 1
0.316724703925893 1
0.209825819055536 1
0.273708981092585 1
0.0754914906417808 1
0.462107757092165 1
0.0914394948879741 1
0.20818787811982 1
0.00289669959345918 1
0.266463604956422 1
0.270218995419339 1
0.187835977927051 1
0.226833247872924 1
0.117755762209852 1
0.177368628322341 1
0.0083473300712629 1
0.134713596227407 1
0.331065942047685 1
0.163801344397497 1
0.242385819965844 1
0.148609565329596 1
0.145636550946184 1
0.228060165051018 1
0.307776683979316 1
0.133406634922461 1
0.151201931400777 1
0.160114198733636 1
0.288794935488421 1
0.184868466696498 1
0.145808805578264 1
0.0715970514342975 1
0.228670595193122 1
-0.0233341348081154 1
0.217828286336766 1
0.26974001555636 1
0.0317434797672788 1
0.0184305661049435 0
0.127827538381719 1
0.155574597424201 1
0.141729039020977 1
0.0561184020389041 1
0.0767646622379076 1
0.0709320089697257 1
0.15001010858673 1
0.275248850628333 1
0.355290274292812 1
0.225184518222682 1
0.12874772516093 1
0.081768094692728 1
0.146408250248417 1
0.429632605009319 1
0.38131664093535 1
0.360404894357847 1
0.0444049178655108 1
0.109574222554109 1
0.142380700887556 1
-0.0327132336598676 0
0.0162919103003364 1
0.234780761584372 1
0.172648989020447 1
0.355628545141138 1
0.382020755664211 1
0.32977701360321 1
-0.120791417348541 0
0.442631602627867 0
-0.0378596272856764 1
0.087598029560918 1
0.297473540386446 1
0.142039543676016 1
0.283091430383462 1
0.0777704565505319 1
0.387835894999113 1
0.08924068947515 1
0.198990082387602 1
0.300936120685482 1
0.173487893661842 1
0.178957146190441 1
0.307605918935384 1
0.327355832758926 1
0.286085310090459 1
0.155592890234319 1
0.401420794861635 0
0.327288613785041 1
0.205130875246024 1
-0.105432214792701 0
0.278902812009912 1
0.156112818003917 1
0.121625953542012 1
0.138881741376056 1
0.136550308197418 1
0.216294554562803 1
0.224236636603191 1
0.305955402946076 1
0.240865853488826 1
0.17528810098202 1
0.0836039761764935 1
0.0762287316244705 1
0.204496284725113 1
0.204171833923357 1
0.174829224330982 1
0.247375158257749 1
0.133278165170025 1
0.24648469808534 1
0.250723888819267 1
0.218857706446845 1
-0.0613017872701936 0
0.312616325232317 1
0.117680759805426 1
0.284076948843203 1
0.177673620825972 1
0.172004369289663 1
0.227278015806878 1
0.32793535657882 1
0.158085911127909 1
0.11766595540594 1
0.263548054684087 1
0.218772217937351 1
0.263002766068419 1
0.117647808654039 1
0.11693626860738 1
0.234680515724395 1
0.178109882939189 1
-0.0673175145284187 0
0.239674737483039 1
-0.0840849368774504 0
0.184702977541208 1
0.17351010429228 1
0.271173436527612 1
-0.00276888237473492 1
0.274197094666015 1
0.106951764402395 1
0.269533441014344 1
0.227299025041875 1
0.261755173781657 1
0.209359105786183 1
0.0938016043278729 1
0.255599004970302 1
0.145144043313071 1
0.13279038940464 1
0.366968754729617 1
0.0652936583816055 1
0.200214942868071 1
0.240382381867413 1
0.313229123288975 1
0.26068954243857 1
0.463041893936051 0
0.11440790086959 1
0.346478597374325 1
0.354229113341212 1
0.41360913684177 1
0.156418533651743 1
0.169132990297115 1
0.218864829457301 1
0.292815875737769 1
0.359743615631319 1
0.439352870026208 0
0.251353085345604 1
0.0070918638892783 1
0.248346999891849 1
0.125649187204302 1
0.100897921645348 1
0.150291453930411 1
0.220750058773907 1
-0.142153574755434 0
0.262282331137403 1
0.0691205696990648 1
0.16818936485009 1
0.215612663464478 1
0.0811927441046786 1
0.11726414429264 1
0.211162396623909 1
0.16565688515577 1
0.201363960899627 1
0.342437058060367 1
0.20180494175931 1
0.345995140772467 1
0.166412129129446 1
0.359184901510568 1
0.19226826524852 1
0.0582556249916962 1
0.138751333396978 1
0.210537695666131 1
0.16600464647052 1
0.222466727965368 1
0.108191972365106 1
0.245332947616219 1
0.00618462405377172 0
0.269001952155493 1
0.217689115681369 1
0.283727768056648 1
0.200384841576159 1
0.038276494349488 1
0.34642969350158 1
0.147600677624559 1
0.171635625480401 1
0.105699741116301 1
0.219790800929783 1
0.150779320014709 1
0.282805555918976 1
-0.138042405528337 0
0.0109543566657026 1
0.422816494455285 1
0.103146396683768 1
0.192300170902948 1
0.142899461917973 1
0.272984311610913 1
0.188012884377477 1
0.0629252182369467 1
0.317597540427791 1
0.542266263517572 0
0.242509387491683 1
0.129530184058235 1
0.198496749854168 1
0.435790479721427 1
0.319724349951302 1
0.502836648956013 0
0.125726660277268 1
0.213938696494297 1
0.335387970467141 1
0.244907859699325 1
0.185101534976523 1
0.169892828398629 1
0.427291814239746 1
0.211798327872429 1
0.133398667782497 1
0.142100993577419 1
0.0430322267962465 1
0.0533756491398699 1
0.391604803224902 1
0.354683955411817 1
0.460702445802735 0
-0.0314072139819522 1
0.210082908302032 1
0.0829445180278939 1
-0.0327089548728848 1
0.305149416683703 1
0.521785456932314 0
0.104392205698968 1
0.372836934832845 1
0.449143104129193 1
0.27198215628314 1
0.305966766216258 1
0.367685277122392 1
0.29762487367433 1
0.231275870219045 1
0.2097009331364 1
0.0656382669325771 1
0.0220111858147626 1
0.358559362260849 1
0.282304185656048 1
0.114564334641266 1
0.241197231859424 1
0.287792083920981 1
0.246191069203931 1
-0.122690948339898 0
0.152456505192708 1
0.50166626300145 0
-0.0267047990860318 1
0.117581920429896 1
0.127636720966221 1
0.198965332176247 1
0.40390910354955 1
0.330586384385752 1
0.0295727097410735 1
0.190069558842541 1
0.231807051922423 1
0.139687385585629 1
0.125328494785816 1
0.178513879390828 1
0.32659755857913 1
0.167781042160208 1
0.30540117422758 1
0.235980477681549 1
0.257052389700337 1
0.0287089081503376 1
0.0649382103797098 1
0.124626034564081 1
0.213931494335952 1
0.198697297065995 1
0.267395765739572 1
0.392646778185302 1
0.377521334746205 1
0.258004883354625 1
0.128394150548816 1
0.142184176361129 1
0.223183882749536 1
0.370347392995866 1
0.291283457369576 1
0.318860073042836 1
0.276640497930582 1
0.186104277023711 1
0.29224806325113 1
0.168543642108564 1
0.301529404735043 1
0.300621619344326 1
0.011200041028032 1
0.0905044729621685 1
0.362420795704866 1
0.267662121439633 1
0.0833567858232307 1
0.204400511315611 1
0.225227727172509 1
0.296758183610882 1
0.0723684917844204 1
0.321444690064131 1
0.459829568331621 0
0.258072369087861 1
0.219638680108863 1
0.31521263494895 1
0.262396658443212 1
0.147102574800428 1
0.194910279467591 1
0.19966676633286 1
0.433579886970312 1
0.0869921601137812 1
0.125657968110299 1
0.180002998814992 1
0.181642646371918 1
0.276625388863725 1
0.193756178764704 1
0.185804190647745 1
0.264272261294261 1
0.205126964451931 1
0.262834347258619 1
0.112621357807572 1
0.32591644069807 1
0.27243531804885 1
0.230520838834403 1
0.0245622047153741 1
0.257644149203902 1
-0.0241973562802409 0
0.0858335152194221 1
0.0462583316487635 1
0.137244900966312 1
0.133320823679725 1
0.13071442895791 1
0.0848929610078625 1
0.32471160210292 1
0.487463010843181 0
0.149858162209241 1
0.169507743174093 1
0.31502299628183 1
0.12210294473794 1
0.13270911591005 1
0.205016614933245 1
-0.0858330568458344 0
0.0752354776366474 1
0.257257969216237 1
0.338161412600117 1
-0.0289462498725611 1
0.087673701278877 1
0.373740709843683 1
0.224316066127649 1
0.4940413863961 0
0.0852423732024241 1
0.269829816416702 1
0.0844868659258186 1
-0.0595766787284491 0
0.384335372382509 1
-0.067850345395205 1
0.0261823407047393 1
0.0776669450822117 1
0.282248999326143 1
0.1961952274414 1
0.185151363622982 1
-0.144549653190193 0
0.172355453165116 1
0.242435562480891 1
0.148128250466882 1
0.219297534429087 1
0.27671176484208 1
-0.00499641923154091 1
0.138013412315869 1
0.224232985926889 1
0.18992710322098 1
0.252000555223125 1
0.267697508138505 1
0.22549375230856 1
0.316720519820393 1
0.182274034532889 1
-0.00863915002142771 1
-0.193192698980907 0
0.32684671775934 1
-0.0602066592245802 1
0.183619404950819 1
0.318101395815417 1
0.311449699212792 1
0.316673515210008 1
0.108162612803592 1
0.220278821880568 1
0.13091106664625 1
0.0116493481146388 0
0.164554804277335 1
0.263485296206361 1
0.228883495615836 1
0.329811061356677 1
0.21962571949079 1
0.194228886817989 1
0.190271764042687 1
0.400995917037672 1
0.392879136869943 1
0.24379075968265 1
0.110821052560593 1
0.220288664693697 1
-0.159561720765946 0
0.112780522717399 1
0.295893545328879 1
0.35740357203182 0
0.211855058905106 1
0.0813217717741486 1
0.191834711402919 1
0.300993092123275 1
0.116857302593502 1
0.159480350395844 1
0.340199081041642 1
-0.00279066592867112 0
0.0382775652641344 1
0.175704184313326 1
0.109008639349498 1
0.257794142696229 1
0.388186443277475 0
0.369654096660527 1
0.0767295593842557 1
0.260163903989728 1
0.256700796719514 1
0.176621445163808 1
-0.0996945616572833 0
0.353670040641656 1
0.176437867570868 1
0.373291591048515 1
0.142494496288882 1
0.0884637572707637 1
0.266934372057463 1
0.158278173588236 1
0.148077645797894 1
0.204927183750141 1
0.259831873855743 1
0.135942685819093 1
0.218369821310709 1
-0.00359538297410127 1
0.372467751217524 1
0.246351035182357 1
0.191893704733751 1
0.182612022121025 1
0.435961754985011 0
0.317689858942814 1
0.265377613309944 1
0.2695090253428 1
0.142966901887275 1
-0.0324973658552034 1
0.0622440671267336 1
0.0766346971524974 1
0.24534802633831 1
0.0462278149612654 1
0.27780952870328 1
0.158540809319067 1
0.211353014194985 1
0.412969739811467 1
0.303834189850082 1
0.136377972213048 1
0.177881817032292 1
0.190602690447901 1
0.217793790075688 1
0.254155198648102 1
0.082122676748429 1
0.0909404700434846 1
0.200961523240311 1
0.120203503442842 1
0.109335135893688 1
0.182198876138226 1
0.136195861439664 1
0.216942102626072 1
0.27609483190742 1
0.282191640074877 1
0.0387448071792353 1
0.325018109240474 1
0.117481763006137 1
0.349817597517273 1
0.374358596478624 1
0.212412340017755 1
0.232575276805341 1
-0.0952451267913798 0
0.319433169712528 1
0.188644715860411 1
0.301643303612139 1
0.239282885815298 1
0.161848991718403 1
0.264184465574591 1
0.256332386644385 1
0.312715463023422 1
0.0778039238353299 1
0.0812435234887947 1
0.30821394223354 1
0.160816978735043 1
0.172207884007445 1
0.113817149595911 1
0.229143993025929 1
0.223045329213671 1
0.221682372655543 1
0.07401562163324 1
0.0351627139703219 1
0.180789254912422 1
0.282245549784739 1
0.0140334048654146 1
0.141752373271168 1
0.191228735976864 1
0.195652072024324 1
0.354142864147309 1
0.164097952348309 1
0.281584527404141 1
0.150074219765265 1
0.27056560823596 1
0.0724019084051898 1
0.226935686739083 1
0.0778249099802639 1
0.0224428819605633 1
0.0338428709731213 0
0.0628284313796808 1
0.073508676103225 1
0.205293084596882 1
0.290986214791095 1
0.195313266571173 1
0.233397859799262 1
0.297765095847453 1
0.178550006638098 1
-0.0286864399276576 0
0.212148384785674 1
0.459640952362842 0
0.255753344024217 1
0.193329090885234 1
0.233614734114365 1
0.0376751037087494 0
0.109548925511665 1
0.289643687860459 1
0.277487802905333 1
0.0126825510197209 1
0.143580104127159 1
0.417826584938477 1
0.254928311088847 1
0.409528781540509 1
0.119596798140432 1
0.189649746787237 1
0.171154435940281 1
0.203688948068844 1
0.0238161643524238 1
-0.0440396898084895 0
0.0102717836992862 1
0.209168918689806 1
0.348749178654957 1
0.0835236662014548 1
0.250700830454089 1
0.139155475283659 1
-0.0167517743862341 1
0.0260218750202299 1
0.246231459686039 1
-0.0203002405466037 1
0.366837723580684 1
0.143994090425844 1
0.259760166420464 1
0.0801416213434548 1
0.157279998229507 1
0.290090215374586 1
0.393545048339908 1
0.160758540674306 1
0.118952364639726 1
0.0679708225248475 1
0.234108510992548 1
0.245004723546605 1
-0.0355385226011522 0
0.00614184196955477 0
0.169886080121543 1
0.0898841497884434 1
0.188851475889415 1
0.223962055972149 1
0.0110071294843377 1
0.486453768721965 0
0.307023169984638 1
0.115045679175882 1
0.235094389142917 1
0.242986326283217 1
0.284444374559622 1
0.39170410980348 1
0.18399095728868 1
0.185131526248444 1
0.16422138457007 1
0.348241095189943 1
0.201558809793449 1
0.333391610854476 1
0.0879294755498509 1
0.364278602632291 1
0.123225344019211 1
0.0797019166405573 1
0.313381619425267 1
0.186062752274533 1
0.172004796210865 1
-0.0119829643316661 0
0.193182025961742 1
0.246350192850226 1
0.182540289367746 1
0.275019009658971 1
-0.000485446198375323 0
0.189204820168076 1
0.171891881322265 1
0.260643890001576 1
0.172322687481578 1
0.378364641585945 1
0.277911294708843 1
0.293217480371562 1
0.0753140812973719 1
0.0490748644190256 1
0.295143623524325 1
0.544669650192419 0
0.222570119468947 1
0.0113644395483921 1
-0.0809939162805639 0
0.101278998240782 1
0.144999904947817 1
0.155146356982504 1
0.142640032267528 1
0.141889217972392 1
0.301915335736092 1
0.0977788200005898 1
0.228293803502084 1
0.178819680902757 1
0.310373611637536 1
0.254097845084135 1
0.178149103374517 1
0.333576394407489 1
0.165941452473784 1
0.214243844702681 1
0.270677278574068 1
-0.0417404122490546 1
0.303863869288571 1
0.242171775541952 1
0.304061600752928 1
-0.0472976999795192 1
0.254310297211806 1
0.274484270313335 1
0.211521745767494 1
0.126308860381277 1
0.309004587871679 1
0.120236711814963 1
0.128614178933655 1
0.0556786104358689 1
0.288742316288009 1
0.17221642006918 1
0.151368789939495 1
0.225966635097035 1
0.142955474127429 1
-0.0158065296628978 0
-0.0869923487180413 1
0.0598828197478142 1
0.279799712189082 1
0.209913647310457 1
-0.0124168930008164 0
0.18081667995767 1
0.240718080381569 1
0.0714063375627103 1
0.0398366291122833 1
0.255176100025986 1
0.0183019786806081 1
0.141293162310147 1
0.201456873985512 1
0.447171145233407 1
0.359325584209899 1
0.201980523233259 1
0.124922573435387 1
0.161492221657671 1
0.36726051364024 1
0.148364804260829 1
0.327630308911027 1
0.379192738283569 1
0.176948123889758 1
0.0953044820766002 1
0.230595925780811 1
0.385993306558239 1
0.324683019030473 1
0.0952853176188518 1
0.106918139255405 1
0.328886142255955 1
0.263530085756555 1
0.0435270187030848 1
0.273292524308187 1
0.161964468549465 1
0.158554577751787 1
0.190154230311667 1
0.207936636698032 1
-0.0140321204355096 1
0.138691745403263 1
0.180764981971303 1
0.0037403967461336 1
0.401998788396087 1
0.159369449398431 1
0.101235420053846 1
0.206552274122788 1
0.315484444312616 1
0.189629540780113 1
0.322870422931227 1
0.375491960580274 0
-0.00486430147796117 1
0.353971501447733 1
-0.0750239052427666 0
0.285671816860576 1
0.265166004996507 1
-0.00393451947416176 0
0.0514361815963529 1
0.384110955761573 1
0.275540583877068 1
0.16733378476326 1
0.51413462688808 0
0.248629432324063 1
0.345169511160265 1
-0.0175593541006219 1
0.453696474583483 0
0.189670897028304 1
0.10576567837699 1
0.318092687253956 1
0.0141517128107149 1
0.280681971269826 1
0.0710932718708893 1
0.448151947937129 1
0.120975018357242 1
0.171623553252103 1
0.114765030086549 1
0.493349116295349 0
0.277740516799396 1
0.228625950051423 1
0.215821327149675 1
0.236660628084851 1
-0.00288384610037998 1
0.200572465445359 1
0.43231031453558 0
0.385739500179113 1
0.0393798059484077 1
0.311438540413789 1
0.242854606731554 1
0.238111212618827 1
0.434514511841678 1
0.297368273046266 1
0.293567595053616 1
0.0909796768569108 1
0.305182286043816 1
0.136179815187555 1
0.329299941406263 1
0.26672553421543 1
0.216088984791832 1
0.0902606889104912 1
0.183440663516043 1
0.254426095768395 1
0.299007710750603 1
0.21295377641906 1
0.26510349741555 1
0.128745783674042 1
0.302141496362778 1
0.0882344805783579 1
0.0752667165799335 1
0.104850886688835 1
0.369366059877702 1
0.278515907219819 1
0.153065094801583 1
0.290354700297027 1
0.326957394636282 1
0.28668408398357 1
0.0503946326939657 1
0.224943227820962 1
0.236625729082633 1
0.129011447226875 1
0.215905612075642 1
0.433023644784822 1
0.021117311493781 1
0.216536124532685 1
0.086605006292417 1
0.0915901456797577 1
0.160853258667036 1
0.166835903076823 1
0.140739332860929 1
0.186229773102177 1
0.0385219770067048 1
0.050073702078038 1
0.298721937434012 1
0.110928961426739 1
-0.0953736051072252 0
0.104067075343813 1
0.186955745513738 1
0.392970657563378 1
0.207765435982046 1
0.115788146325161 1
0.0889009394162322 1
0.525735569781571 0
0.276247835902869 1
-0.0220563720162155 1
0.296791349624637 1
0.0580661293214888 1
-0.0263503653994408 1
0.214210497814759 1
0.163562032971911 1
0.394717548666105 1
0.291697479717351 1
0.175220641390841 1
0.117916704118566 1
0.160806876082714 1
0.0867432980806179 1
-0.0616511756664967 0
0.238403691095254 1
0.159346177247307 1
0.238376537186955 1
0.18386071509401 1
0.280029585402935 1
0.169039867544624 1
0.0485789986005122 1
0.017940731855557 1
0.231033085486291 1
0.153088897798644 1
-0.0478046499777602 0
0.117863299951863 1
0.0917134139225799 1
0.295576800608968 1
0.414919064575522 1
0.283129741307959 1
0.104772830817979 1
0.0928387201064048 1
0.180076419150608 1
0.0436478095281422 1
0.256822960737419 1
0.196788596200273 1
0.056320254677305 1
0.255722643195317 1
0.303793344247943 1
0.275498681135945 1
0.34367532085626 1
0.132228642546358 1
0.33539134454569 1
0.169776405442397 1
0.0853092835148424 1
0.121610709852494 1
0.15406074634505 1
0.32903847361014 1
0.389244668775885 1
0.162277069133515 1
0.0502210905868058 1
0.169888691304298 1
0.469255757974006 0
0.253889609050435 1
0.155665479331804 1
0.334244330161945 1
0.229567515851267 1
0.333127394198202 1
0.0569543927103067 1
0.211413868394813 1
0.129840484687557 1
0.418849870806075 1
0.214773302269758 1
0.102465998528833 1
0.345293876090595 1
0.142472668317251 1
0.0296664910970836 1
0.129346234636106 1
0.310968978041883 1
0.339364327855202 1
0.210093549974643 1
0.22107693453725 1
0.333803893279603 1
0.0851530176551026 1
0.0467926470755376 1
0.258502824312906 1
0.13955462154674 1
0.243887737638319 1
0.163432378346717 1
0.258601824362586 1
0.16204330034377 1
0.0881754876698615 1
0.00214519442419678 1
0.210669145217695 1
0.276310363108166 1
-0.0661819038844794 0
0.188833912351552 1
0.261904619393218 1
0.300658100442949 1
0.257870724690043 1
0.288455820997346 1
0.289985581397451 1
0.100000404031724 1
0.242876643868974 1
0.252308636201556 1
0.0686026856562403 1
0.450017293125648 1
0.161149320984349 1
0.393452375500929 1
0.371455482188469 1
0.179108244968696 1
0.301282679597496 1
0.117958487820593 1
0.134569436965974 1
0.0325293840017447 1
0.293997710968513 1
0.221701947648433 1
0.22984561827479 1
0.0242321705673349 1
0.367339806630046 0
0.227283897122665 1
0.290154490253913 1
0.412809775492853 0
0.371432503475655 1
0.15341201405767 1
0.330635113152748 1
0.163241722780074 1
0.0529132128103211 1
0.175438025733752 1
0.161607918026242 1
0.221664103499254 1
0.215786985538848 1
0.305841298148701 1
0.139478429426337 1
0.337341779608878 1
0.261013011172907 1
0.0848532455938672 1
0.373609144139621 1
-0.108670219760076 0
0.10883260751735 1
-0.0418587295131521 1
0.114482233777252 1
0.0980197376710985 1
0.245167946047888 1
0.291941971969102 1
0.126701586105339 1
0.192186707994954 1
0.178130048619565 1
0.261209883993814 1
0.371532536943971 1
0.162501947511811 1
0.00277243907067336 1
0.243273297821404 1
0.135299708157822 1
0.0872492280847839 1
0.194841102683626 1
0.222012930060305 1
0.322035328959969 1
0.225569360839429 1
-0.0440830031263543 0
0.200080903284086 1
0.117787165536459 1
0.233609131968874 1
0.0555920944698329 1
-0.148912135698561 0
0.229209712508825 1
0.263486049596995 1
-0.100940390075861 0
0.31893736949152 1
0.399893267521808 1
0.100857971415236 1
0.0513875230679536 1
0.347968156226465 1
0.226445952297593 1
0.159174397991663 1
-0.000730456668416056 1
0.127418254004947 1
0.0833615071465718 1
0.283679291471571 1
0.123447037937154 1
0.0550492188668058 1
0.0108437684694728 1
0.247568951583898 1
0.162372817411577 1
0.0687424219947907 1
0.133014272963633 1
0.284825646048179 1
0.0979329110315271 1
0.0154853325691222 1
0.211147012732047 1
0.21491795587585 1
0.178245332385633 1
0.308643235175613 1
0.417778984950472 1
0.312233498201148 1
0.386435836271836 1
0.374357580680387 1
0.34456444179205 1
0.0161503535791417 1
0.145486394281378 1
0.398789963372099 1
0.130011531404107 1
0.395448899891506 1
0.265295698694555 1
0.241248937032678 1
0.128888450920995 1
0.188857987782417 1
0.240479651770407 1
0.221480071753929 1
0.214825966040877 1
0.104695897573333 1
0.18789161260039 1
-0.0367473220273756 0
0.35366603179992 1
-0.0379940486069797 1
0.0261454940457685 1
0.162631841753375 1
0.203067423438051 1
0.0887907735062189 1
0.14703289348653 1
0.173138945285668 1
0.0831841020476827 1
-0.0275169487027198 1
0.117194187130866 1
0.2235693550452 1
0.297696053258807 1
0.205502729844549 1
0.0136687420335426 1
0.0890146659758489 1
0.175146574111591 1
0.108689070463391 1
0.255218106203114 1
0.250057719995875 1
0.0088135324480584 1
0.0176690745297262 1
0.0579109446011189 1
0.332925805981137 1
0.0636217425076531 1
0.148957398353975 1
0.235135671236526 1
-0.012705428210803 1
0.116981966714726 1
0.31901573380308 1
0.194944227955867 1
0.33648657389175 1
0.202612527213647 1
0.139269372054623 1
0.232654078551999 1
0.0836518870755401 1
0.153974693504886 1
0.2903507076865 1
0.223942294336105 1
0.272777055817608 1
0.0751639786824882 1
0.164465415350196 1
0.351183992164242 1
0.234792634327196 1
0.118867382368236 1
0.290169233689038 1
0.170822915483506 1
0.166460096484761 1
0.217891653653378 1
0.130037940787223 1
0.0895834901484839 1
0.0635336362645958 1
0.0388380584538708 1
0.242897437184385 1
0.156068968724135 1
0.411985582695958 1
0.235481670880651 1
0.179285055173473 1
0.11210329052575 1
0.257704909117997 1
-0.0317530237909351 0
0.361052788405892 1
0.253490826001658 1
0.273546414873065 1
0.149186947671212 1
0.285772371196411 1
0.200075472727169 1
0.165639520689934 1
0.0917419194374761 1
0.255940202846422 1
0.104047362436709 1
0.236441231538709 1
0.205015990503686 1
0.0548330179997973 1
0.395090398943661 1
0.0751150321475732 1
0.209203088040793 1
0.192677184415086 1
0.335470287092268 1
0.242194271683997 1
0.160075052103506 1
0.343923778453625 1
0.244129027766693 1
0.129063704749064 1
0.245778343024711 1
0.357267604127305 1
0.386813861768433 1
0.109643189109504 1
0.419494589359288 1
0.269110043209889 1
0.132443326846663 1
0.218225506252183 1
0.212262816530104 1
0.664197012050215 0
0.263481567097112 1
0.445366207263573 0
0.258705167128486 1
0.187626964729544 1
0.117295825946837 1
0.122956317680605 1
0.293098652319892 1
-0.0479498613634434 1
0.242245565061043 1
0.413912915154939 1
0.0975638969545383 1
0.100747847326382 1
0.275340837251159 1
0.247805430014417 1
0.192701657263508 1
0.2992856709624 1
0.320748455554564 1
0.332151371793357 1
-0.0114943732508843 1
0.0492299243260384 1
0.309316041946994 1
0.128343870534752 1
0.135005450372797 1
0.253640107080886 1
0.178687366708833 1
0.318677501330692 1
0.117264089211657 1
0.330899272769929 1
0.247360186986172 1
0.105922508358903 1
0.0802860285689214 1
0.137137589791852 1
-0.0139119481665181 1
0.220746687034338 1
0.332202991979507 1
0.108419001296669 1
0.199972164474445 1
0.13618506370286 1
0.490234730404691 0
0.326695886126051 1
0.399836415261336 1
0.308473693657345 1
0.15566103714894 1
0.29082024041468 1
0.377377211443758 1
0.0581128329166836 1
0.204832389273945 1
0.019278438664574 1
0.205956636445981 1
0.231649088566008 1
0.160985765576663 1
0.30953766978763 1
0.332017791807029 1
0.00245138210289484 0
0.11156171663389 1
0.261585104562228 1
0.582242722302141 0
0.116374213342369 1
0.188033740757936 1
0.00367899301727934 1
0.222085289444758 1
0.291201010178033 1
0.373799996858522 1
-0.108148384078261 0
0.313516943613008 1
0.14283027786684 1
0.312288457456746 1
0.257520745564092 1
0.355426032710626 1
0.19817819561269 1
0.356983249662662 1
0.115919341555297 1
0.232786022658673 1
0.136124355388727 1
0.106098081168162 1
0.158721856077364 1
0.0190155172330281 1
0.315299195464481 1
0.423506794921872 1
0.283652134193106 1
0.17257433581203 1
-0.025216197883562 0
0.403299226245897 1
0.211304592280487 1
0.183550968013698 1
0.116394526521383 1
0.287950699363604 1
0.0818085711402021 1
0.120684195889283 1
0.357398984463417 1
0.211536353037403 1
0.201680749114728 1
0.428450191716726 1
0.138772979533847 1
0.297543380447826 1
-0.0707118818423495 0
0.144185495775508 1
0.144383218082333 1
0.116164889494694 1
0.166384724371962 1
0.423646639521934 1
0.169771078855994 1
0.179109256179663 1
0.0498789190301095 1
0.0706312857678677 1
0.284817364293415 1
-0.0272534191202106 0
0.032818862390482 1
0.142262503621174 1
0.320135992097587 1
0.32071350171519 1
0.274309786043031 1
0.349139264236456 1
0.204310927264789 1
0.180742904831311 1
0.317488013010441 1
0.174891360181569 1
0.180697110272554 1
0.274098096329179 1
0.041931801235767 1
0.13867441723064 1
0.0844954553433363 1
-0.0260050151751318 0
0.408784705279081 1
0.0570484261932675 1
-0.000896423158366567 1
0.264755133446637 1
0.273683973927071 1
0.256009842767539 1
0.237345646056592 1
0.408661083764994 1
0.258656230046345 1
0.110395288283647 1
0.149069761477872 1
0.317564189331743 1
0.238250387303068 1
0.0387015398584023 1
0.169368366830995 1
0.0355370356394112 1
0.218686785597407 1
0.320210317034113 1
0.2967378007344 1
0.219385218420993 1
0.151496188100252 1
0.160259683113976 1
0.374404161144431 1
-0.198641798857048 0
0.0995755407731179 1
0.154154386916582 1
0.0209791933994738 1
0.11387773428605 1
0.371755344531581 1
0.166200041267741 1
0.153861276920023 1
0.206430313811216 1
0.540346302975386 0
0.392411855605092 1
0.338794122190526 1
0.27425594648645 1
0.271621129728434 1
0.161907516218789 1
0.253514312515511 1
0.29973521058892 1
0.334444470839234 1
0.290610062256928 1
0.373561843339165 1
0.130864427049923 1
0.0173112905129294 1
0.195375014808531 1
0.320548629583528 1
0.308194318554181 1
0.116694636762647 1
0.0196804054580062 1
0.225311052229295 1
0.0791663566648576 1
0.1975720911453 1
0.107517492807979 1
0.0707805999349437 1
0.115758575750431 1
0.271067600930535 1
0.0646473311032337 1
0.0365296913601831 1
0.125712269400929 1
0.269325994198415 1
0.164079727825335 1
0.0629323119720757 1
-0.00821681501209232 1
0.153410101686226 1
0.188355762586923 1
0.285933792438281 1
0.189863614951704 1
0.357391650048618 1
0.315791118909474 1
0.0639149757575656 1
0.260797453612621 1
0.254542988816417 1
0.083205741782001 1
0.142698583884823 1
0.374861250901178 1
0.0654937201693397 1
0.138190217455247 1
0.205226433685487 1
0.307443909378284 1
-0.0902247120346809 0
0.102986647085679 1
0.0784512474672635 1
0.351131347257952 1
0.235955913576352 1
0.337837657201461 1
0.311317393333135 1
0.0388569159989703 1
0.137923850410514 1
0.145535345248058 1
0.205297991679285 1
0.306040436819914 1
0.294612335670521 1
0.300048602032528 1
0.249935415659988 1
0.0519523442371938 1
0.40285144179749 1
0.232164932342084 1
0.0153153052489671 1
0.247537117506895 1
0.243141720651568 1
0.299918390093424 1
0.225957893198578 1
0.325410846798477 1
0.00577978012080768 0
0.450210922504534 0
0.372645030199653 1
0.354302068519401 1
0.167187393143707 1
0.182602750681657 1
0.363851536388493 1
0.137542818082133 1
0.243620750014726 1
0.0711437060609189 1
0.15033900047325 1
0.416600201456115 0
0.328929987326715 1
0.274883095716342 1
0.273286161424119 1
0.23182054868712 1
0.162445788218602 1
0.242384860529923 1
0.234591364820111 1
-0.046836268593931 0
0.232196235532397 1
0.26551980688834 1
0.26115607827824 1
0.262763372044501 1
0.166476890376697 1
0.127064872976207 1
0.25513822549481 1
0.0833994517778864 1
0.16337089262032 1
0.327035049477435 1
0.240806677733384 1
0.227616272422383 1
0.137321313693646 1
0.508536055939488 0
-0.035100451366159 0
0.112413223875337 1
0.403349215251909 0
0.305726585934062 1
0.269599176314647 1
0.250797936756777 1
0.332709661472683 1
0.0770094434793549 1
0.207422580514443 1
0.037443331722234 1
0.0468906182903171 1
0.438474730426781 1
0.119574430863246 1
0.285358253293016 1
0.106662914727531 1
0.279558994927296 1
0.118749777840521 1
0.204072008867046 1
0.363888505514442 1
0.243538646789191 1
0.257631925316012 1
0.299234565084206 1
0.283930567825088 1
0.429354047653914 0
0.148758461201932 1
0.291582743517383 1
0.290682351004687 1
0.163697820423331 1
0.0132865956167394 1
0.155920153239547 1
0.255474012529846 1
0.310877073022007 1
0.114488752695488 1
0.355547023677466 1
0.29351047225992 1
0.385197262086648 1
0.338370843208906 1
0.328041510477592 1
0.361578252742314 1
0.25225086268835 1
0.168543978321869 1
0.35635099145032 1
0.343610357312232 1
0.226252380604821 1
0.301513745060302 1
0.296788332332479 1
0.222150859015822 1
0.333350342078479 1
0.281423862953531 1
0.138615002075393 1
0.262820327802595 1
0.269339322401126 1
0.28853910093365 1
0.293698833611666 1
0.15028000885633 1
0.366758735677841 1
0.184187723034649 1
0.0412984975629008 1
0.172923818674373 1
0.166701780210934 1
0.133198189481766 1
0.14362255170854 1
0.386106702325231 1
0.387208237817938 1
0.29764063306699 1
-0.0754714441928481 0
0.226468437285493 1
0.401566768457707 1
0.281160335053165 1
0.180471508327822 1
0.234236772084177 1
0.0149310097040128 1
0.152623858491776 1
0.117117304760398 1
0.0692642209596889 1
0.227250511906483 1
0.0653112412145753 1
0.486536886979586 0
0.232104172191814 1
0.197304561593652 1
0.12208632184429 1
0.245283640460787 1
0.11913573863882 1
0.340720580339623 1
0.268912981436712 1
0.0661143420441373 1
-0.0768406164490524 0
0.344230281496322 1
0.247280395263842 1
0.0939391385303192 1
0.075939063834344 1
0.220600143803032 1
0.360685267645551 1
0.107244552449157 1
0.294651328875719 1
0.381583502883394 1
0.254028456536464 1
0.301509145935033 1
0.161205217075967 1
0.249060538982655 1
0.0821135683393223 1
0.277044092773588 1
0.0636937603280504 1
0.111357962927789 1
0.337466159553686 1
0.127040219229759 1
0.217127572301268 1
0.204858308482057 1
0.158213315458568 1
0.136022346818617 1
-0.0269631865421418 0
0.268847230086684 1
0.277764371451043 1
0.24133337194803 1
0.39170646063763 1
0.083323253143899 1
0.100703019884752 1
0.321851887115766 1
0.432270592552009 1
0.398999695600661 1
0.0110476295812501 1
0.110917579220408 1
0.125612032384223 1
0.0369374298883041 1
0.0628808320281703 1
0.0899337196522959 1
0.266059082201118 1
0.0182004450655807 1
0.134556179292772 1
0.029575831320135 1
0.119926033610007 1
-0.00324088450222821 1
0.0859823030962581 1
0.15110141694949 1
0.0274435009923811 1
0.160672548625107 1
0.363301517447905 1
0.310617900585055 1
0.167158268328761 1
0.026379517394558 1
0.244004817406517 1
0.37446005702542 1
-0.00566708056968529 1
0.291536729933161 1
0.251172281663607 1
-0.0836315395117945 1
0.231063625790801 1
0.212879766563029 1
0.391310789035839 1
0.105632275103311 1
0.166366601235795 1
0.0509599271672997 1
0.140426775246567 1
0.10455517597844 1
0.322430653536251 1
0.284913357582748 1
0.266992282193755 1
0.405696260449299 1
-0.0596388848706206 0
0.367425060194754 1
0.143595806526351 1
0.138967150093965 1
0.383285378390952 1
0.0239587150322805 1
0.184784420897303 1
0.188932849474414 1
0.314620116377722 1
0.0491743724914492 1
0.389147017518488 1
0.388596249880749 1
0.33083735255633 1
0.403739725424081 1
-0.0757763932770967 0
0.183184369843733 1
0.312647213629114 1
0.183492085206073 1
0.243602910479107 1
0.233340405325974 1
0.103199001963531 1
0.283707834783614 1
0.115203285435885 1
0.245260412497136 1
0.25005383213349 1
0.126912992942555 1
0.194451270828031 1
0.16119617564508 1
0.35926465312341 1
0.225808567307907 1
-0.0043626769600435 1
-0.127178805375204 0
0.173052312678419 1
0.266490766471553 1
0.139188763936946 1
0.0687262174923358 1
0.22304015295737 1
0.276784830841093 1
0.504216038206736 0
0.0847312517924583 1
0.531572629302916 0
0.33285862658592 1
0.189318259583822 1
0.120122791935242 1
0.337253738521354 1
0.280862062617911 1
0.07747483934637 1
0.126202852221685 1
0.105487590481199 1
0.198216055591666 1
0.22648236519709 1
0.176691745366432 1
0.422464427085449 0
0.121093447698788 1
0.0959842798871967 1
-0.0992465383544543 0
0.022869604713156 0
0.40349064939936 0
-0.00943359719184062 1
0.331321219164254 1
0.256327138539166 1
0.128575656641023 1
0.248968952081115 1
0.186654633589235 1
0.27707187661185 1
0.200165557903129 1
0.213164110941571 1
0.482031236324228 0
0.00181073366407046 1
0.0866445398295615 1
0.394418165355068 0
0.10056165558113 1
0.293785103804432 1
0.278457621407872 1
0.142000798196954 1
0.141569252290976 1
0.1624735052012 1
0.0992914032827081 1
0.352579148030472 1
0.0593574469803708 1
-0.0944670403837707 0
0.326327935396831 1
0.255686407234254 1
0.112678089354058 1
0.131803614312807 1
0.396052298530492 1
0.0851924518895049 1
0.170033061439894 1
0.175592938952975 1
0.323677385781869 1
0.352847729132547 1
0.258514651905893 1
0.196898376220639 1
0.346076294681373 1
0.248397127103779 1
0.323027869847569 1
0.311979101090213 1
0.267849872015764 1
0.0609191653559406 1
0.354925431983416 1
0.32769974513824 1
0.365625233741988 1
0.0158790214564999 1
0.304689049110415 1
-0.0506094500592995 0
-0.0405358567091865 1
0.00158913392061873 1
0.0605889900304362 1
0.173996134054106 1
0.140365215365586 1
0.191879753769598 1
0.351874936860322 1
0.284331055297202 1
0.328394315890693 1
0.271751245628776 1
0.235716930676282 1
0.137564561576245 1
0.235884500380921 1
-0.0554425769255818 0
-0.0999759794852139 0
0.303395834505132 1
0.140756904066568 1
0.252396203912927 1
-0.0200440976007587 0
0.176099293898966 1
0.342393274301257 1
0.16877637012874 1
0.21437313244829 1
0.14878413306832 1
0.116784237003025 1
0.345472018071362 1
0.0198404335262539 1
0.217261275839748 1
0.0582659479988365 1
0.137542141584992 1
-0.0318255924012823 0
0.0313130871087885 1
0.504433090996244 0
-0.0190944628145047 1
0.233840559391711 1
0.338250621594782 1
0.180639996961106 1
0.218374739114213 1
0.402474468193168 1
0.339291924319483 1
0.153109120375078 1
0.11214643926113 1
0.0356774023580403 1
0.266341455732921 1
0.124354065665132 1
0.23530336004881 1
0.398308037536104 1
0.146762901407359 1
0.204262383644354 1
0.253533269623337 1
0.270731731639706 1
0.0986856596667107 1
0.227934236993331 1
-0.0394289444881561 1
0.133374298821744 1
0.389506419798578 1
0.0508591945324592 1
0.403718419193071 1
0.0277653773966647 1
0.22251214157787 1
0.212134310052247 1
0.144189306785148 1
0.164029837651875 1
-0.0166836798975476 1
0.246572686712519 1
0.250738252932662 1
0.00399016462234834 1
0.081914942167646 1
0.102798119269865 1
0.224285085708082 1
0.171739783268712 1
0.26908785008592 1
0.114640107155332 1
0.329268357569168 1
0.114196135529402 1
0.232042140449172 1
0.011184341602493 1
0.18180971550659 1
-0.0388698257685496 0
0.189457973771184 1
0.277026014352983 1
0.236527742330585 1
0.105903342005668 1
0.174196259950463 1
0.191778352145762 1
0.196444374781881 1
0.288581884101144 1
0.131712724095746 1
0.218271564348843 1
0.138611309125053 1
0.114171339578026 1
0.331155523538045 1
0.138336689862608 1
0.208308830978349 1
0.311301401593732 1
0.323086320268084 1
0.17977048630891 1
0.178133956937609 1
0.132825294649237 1
-0.0512338680708339 0
0.0614428037137954 1
0.389192931009514 1
0.148668870878421 1
0.221267035905505 1
0.156089182390286 1
0.124851699523792 1
-0.0254711329120906 1
0.269228089231282 1
0.34523384725583 1
0.0436886668776261 1
0.244514592020139 1
0.169274756456806 1
0.341989652797091 1
0.113894126312871 1
0.092564271036353 1
0.0877566730646057 1
0.355353358113552 1
0.132684795288984 1
0.431017049148337 1
0.112950114122621 1
0.335253918934916 1
0.133566126964212 1
0.136611532429242 1
-0.11391477173591 0
0.0821461046951589 1
0.35999618302008 0
0.258160133697116 1
0.434767667546687 0
0.283465756007934 1
0.103565450570669 1
0.261299224080821 1
0.222108698306078 1
0.163758294703865 1
0.178574917044341 1
0.121491950520024 1
0.194659838930061 1
0.0346185500190878 1
-0.00512174863059188 1
0.375200801795845 1
0.317779983751768 1
0.149803386669285 1
0.134430116293847 1
0.163928215670735 1
0.342152723116986 1
0.179222902389435 1
0.517040737625175 0
0.159941550778522 1
0.106784729519633 1
0.366612861976884 1
0.5104685644488 0
0.11444284692367 1
0.133071227330022 1
0.206249173470163 1
0.0585609429432619 1
0.291219268517731 1
0.064308321990193 1
0.154869385837543 1
0.278103349930284 1
0.113717304849166 1
0.00611005308620204 0
0.450254205613096 0
0.114672514306734 1
0.279673384970213 1
0.120689221550323 1
-0.0384678065245965 1
0.263645679519566 1
0.118058720690346 1
0.500749950524656 0
0.140819493500254 1
0.323608609030133 1
0.179584095774318 1
0.200983639289703 1
0.191407476015805 1
0.13663157144398 1
0.179216139071579 1
0.0223576441597662 1
0.0621813087703703 1
0.0994680223673804 1
0.12799042772222 1
0.0863506744008609 1
0.113377814075683 1
0.335564946160517 1
0.0758870114630263 1
0.407646231692209 1
0.128739192937529 1
0.186601795590988 1
0.355088612093028 1
0.293417601552199 1
0.208844600594063 1
0.253843567795094 1
0.268055645842534 1
0.373324652826097 1
0.25106792543261 1
0.223228718453614 1
0.297901319222663 1
0.320579044433175 1
0.230892880077106 1
0.0146285919108792 1
0.106904208968729 1
0.232208873960917 1
0.175296231591509 1
-0.0323205260418623 0
-0.0177586533600491 0
0.269087296630598 1
0.378799734181983 1
0.219396896209231 1
0.22064204010119 1
0.175857457981322 1
0.0158162542558001 1
0.366920540392889 1
0.249777959445113 1
-0.0112084086151998 0
0.314429126410274 1
0.392209783976147 1
0.0167116448419848 1
0.293076773496554 1
0.288025161378333 1
0.307886947886829 1
0.336914553629818 1
0.287194391856078 1
0.0671203666518635 1
0.157985696986462 1
0.324555070118443 1
-0.0562795774162558 0
0.420244359525672 0
0.264911817219362 1
0.181239707249484 1
0.371158537042051 0
0.14212794724175 1
0.13209686197032 1
0.312908466643169 1
0.23190504148224 1
0.215005428771465 1
0.360934456381162 1
0.269317111466453 1
0.341866703430479 1
0.239197009735957 1
0.136746701055422 1
0.219474265574708 1
0.342914860813825 1
0.0304668791034276 1
0.268356554964196 1
0.214578244128918 1
0.355719262803318 1
0.323354532387876 1
0.17371938794145 1
0.266119183336239 1
0.255954281732368 1
0.246553286503101 1
0.213143306153898 1
0.0931602377478748 1
0.157325920240595 1
0.0705795315410959 1
0.146585917840861 1
0.251082390250952 1
0.215058204754617 1
0.13582477261086 1
0.330650952010076 1
0.273046082635308 1
0.300747692883993 1
0.286698816445624 1
0.0607391785957613 1
0.248968397732634 1
0.335294698192239 1
0.305726820271889 1
0.403674657576299 1
0.0308624783112779 1
0.358426610839454 1
0.360756092346216 0
0.324300945878115 1
0.189617795790854 1
-0.0173324116739603 1
0.292483784804214 1
0.342444956174249 1
0.0508350423119026 1
0.294916262956626 1
0.0119034359669261 1
0.173313756691336 1
0.0265394721801515 1
0.222967520046217 1
0.262797549706095 1
0.384051881405214 1
0.250245631444441 1
0.382045772864967 0
0.163662073712723 1
0.268562028450803 1
0.107109129543208 1
0.336327093794352 1
0.212396479934969 1
0.103454768774593 1
0.208186630274828 1
0.202856895340201 1
0.200279358360345 1
0.250518972024017 1
0.382000152457671 1
0.0652640833088125 1
0.569861129249417 0
0.241524461302295 1
0.274736251859076 1
0.137179060246292 1
0.403154694931539 1
0.123303535067314 1
0.376867464607564 1
0.248041826219818 1
0.10514587917818 1
0.119185014552739 1
-0.0442139388008003 1
0.141299559505352 1
0.345986484506587 1
0.297114538765663 1
0.165085807675868 1
0.152248970886091 1
0.25102975950569 1
0.162378546153004 1
0.211517309477071 1
-0.0827696743053987 0
-0.109275625546645 0
0.164505064293859 1
0.168236106829046 1
0.149261111269862 1
0.0809894063451868 1
0.237208776705743 1
0.160729318207445 1
0.498322038218982 1
0.0396345782797953 1
0.3153979716536 1
0.0962202586892732 1
0.3406646408567 1
0.341352921141518 1
0.0129084112169102 1
0.180277345924871 1
0.19862135113277 1
0.402854398412084 0
0.0533465042641402 1
0.320007028145331 1
0.320922253103444 1
0.0806098343080938 1
0.216847646863269 1
0.121199813909414 1
0.285368993827766 1
0.107873516603854 1
0.25080498262358 1
0.221421084925994 1
0.248889601990012 1
0.0448934733789486 1
0.282787057052654 1
0.0789564957397297 1
0.191735125734026 1
0.254188630713683 1
0.224909938827312 1
0.238323702400448 1
0.281838902661807 1
0.126279757373427 1
0.214876399443226 1
0.0387618334316262 1
0.325430813871151 1
0.410231125364899 1
0.197846628361847 1
0.312376356775532 1
0.150732587280908 1
0.15342786884977 1
0.250747630288385 1
0.122080243858692 1
0.190847000310778 1
0.258555379766583 1
0.394337388529657 1
0.0307038038555337 1
0.303687543770594 1
0.214261214714101 1
-0.0448689637506123 1
0.307631984931181 1
0.20749075276447 1
0.197844529023046 1
0.291002766382402 1
0.250402164794039 1
0.108919879505428 1
0.410239738041209 1
0.151238276629902 1
0.264451868408145 1
0.0727371845517187 1
0.0330126104480527 1
0.256394895845755 1
0.290890829538706 1
0.28198573153394 1
0.16207039321541 1
0.228888779050543 1
0.0709701680518519 1
0.191895552858303 1
0.164094045298821 1
0.319494248585717 1
0.281086200645553 1
0.317155428732699 1
0.0678890030038077 1
0.31329240866202 1
0.182652439895194 1
-0.066143729119636 0
0.215642446125694 1
0.47187717579616 0
0.412988588669836 1
0.0813560914090991 1
0.212716045779146 1
0.143111818979187 1
0.264962994033648 1
0.223197514327611 1
0.12598174305585 1
0.189575893788861 1
0.288791667732935 1
0.320533960362667 1
0.192792651499097 1
0.359359587937978 1
0.217111489184777 1
0.30291221222717 1
0.29787582292113 1
0.201472325912702 1
0.206800763154431 1
0.133934229305101 1
0.223381494082159 1
0.316126994051104 1
0.112760568318069 1
0.00257091714290149 1
0.059088795435921 1
0.287309776396755 1
0.186599800382432 1
0.167750736597465 1
0.330659009263246 1
0.273302443277265 1
0.137180037459166 1
0.221798294842723 1
0.211180014411826 1
0.317730797979422 1
0.386292109703695 1
0.13830632130457 1
0.171352698421177 1
0.221540200638487 1
0.222872563847648 1
0.326480433109229 1
0.356887189330803 1
0.397223061927727 1
0.26504549100117 1
0.267058121351307 1
0.0322177019022993 1
-0.0365449256384023 0
0.260235951657272 1
0.265999129599752 1
-0.0529129694987757 1
0.0867661924806952 1
0.254762869861184 1
0.202559007693611 1
0.0333482786683192 1
0.295883940093745 1
0.193410920186407 1
0.398045914387156 1
0.207994125311226 1
0.234136503580245 1
0.143127598699328 1
0.268515240634439 1
0.0577284984447179 1
0.278496018257082 1
0.366816463916402 1
0.390759378330268 0
0.318384620134607 1
0.0201933332995588 1
0.216561952656421 1
0.432948321934375 0
0.355818653070564 1
0.114504683917204 1
0.162639868107155 1
0.067613163044457 1
0.204783988078486 1
0.211229523011089 1
0.324579106603341 1
0.443574054839159 0
0.3090389227345 1
0.347991471226293 1
0.322225608044767 1
0.0233024942837951 1
0.237306955789865 1
0.097202148339026 1
0.2838322485149 1
0.154586232427351 1
-0.0164191408290313 0
0.444619653733385 1
0.342958918747298 1
0.0165565512036077 1
-0.0557144398906843 1
0.338419838080143 1
0.289854375706682 1
0.241142664006339 1
0.159054008960884 1
0.141819423949936 1
0.234363402831658 1
0.192024206899599 1
0.25334659895308 1
0.138155497875669 1
0.237830435210032 1
0.0994404125119345 1
0.206966425414333 1
0.252146593694806 1
0.274408831003549 1
0.160529994818554 1
0.163151860940555 1
0.306717777324894 1
0.279444413022877 1
0.364040754047395 1
-0.0109567247722316 1
0.119282963116601 1
-0.218122542300597 0
0.212914668471102 1
0.218040034522239 1
0.271805932693725 1
0.216293522333694 1
0.0699746934930805 1
0.257631828983847 1
0.261013174930185 1
0.114330920667951 1
0.164681536920898 1
0.20902735917473 1
0.147838407299995 1
0.04594417961266 1
0.1944918931868 1
0.251384499824556 1
0.396560100914656 1
0.217622766676685 1
0.309206958004243 1
0.333420537156406 1
0.261624233416943 1
0.201957311816159 1
0.061051158409046 1
0.112836186185688 1
0.208918180681581 1
0.338145279188661 1
0.43698519662242 0
0.308221776707098 1
0.0102036169511532 1
0.17955074280618 1
0.227157451767373 1
0.268955537774234 1
0.38021881786997 1
0.264048144475231 1
0.417378964984027 1
0.264882344919864 1
0.266301708991493 1
0.159541797476134 1
0.204543023302979 1
0.0369492367744505 1
0.23332117212265 1
0.323933870211143 1
0.345968797383827 1
0.354540355205295 1
0.18939505227041 1
0.0264207422464899 1
0.0522195374103388 1
0.238989090634508 1
0.0867968125308755 1
-0.0476423109045956 1
0.286341139574545 1
0.304877243330987 1
0.331201287494388 1
0.169385252129328 1
0.331267944810225 1
0.103036742566935 1
0.319050371240047 1
0.26883144058302 1
0.24681366719415 1
0.165947908691366 1
0.361144079979465 1
0.314920015851675 1
0.241140826935442 1
0.175305681078699 1
0.197752526492123 1
0.165719416117752 1
0.412990789931041 1
0.332128296935864 1
0.125979435858037 1
0.178744309374168 1
0.264020303081613 1
0.25814675497165 1
0.147643302162019 1
0.207336261292408 1
0.289981532234267 1
0.0519272924967121 1
0.0683652192834978 1
-0.00119519198871698 1
0.431075018712949 0
0.404140938239166 1
0.164412500463555 1
0.134833531233148 1
0.176540827866542 1
0.0975467231878788 1
-0.0274432010802918 0
0.193162361814456 1
0.340648919623505 1
0.186088409219795 1
0.308140755405998 1
0.0508580538137844 1
0.234976519145589 1
0.162662430635375 1
0.395517143257142 1
0.265660527025036 1
0.237883886359607 1
0.485738511835 0
0.102542789792891 1
0.0096860704076369 1
0.143361878492136 1
0.307491777247688 1
0.130123188301878 1
-0.0416535882128565 0
0.415295618535585 1
0.0793848725085037 1
0.252684031564215 1
0.0283615167785889 0
0.237085296639506 1
0.115528559942229 1
0.209013193494803 1
0.273110178730696 1
-0.0520097811402538 1
0.094259964109636 1
0.208145622537432 1
0.420610099343142 1
0.503606274745061 0
0.496950447986225 0
0.23754145013965 1
0.0579931922159513 1
0.157796994035835 1
0.274676641246926 1
0.180081009381421 1
0.193358053995489 1
0.225655156457024 1
0.148234404437165 1
0.11722641283933 1
0.261986340177061 1
0.121497097696131 1
0.0602647584940524 1
0.106305560830726 1
0.494927962103682 0
0.167672606174517 1
0.195603411340131 1
0.230071004128312 1
0.145523821065712 1
0.0395767430962501 1
0.219162640160466 1
0.124575740323996 1
0.181459927765574 1
0.125655092131414 1
0.15235363660653 1
0.202869725802446 1
0.154242356366948 1
0.2500516027394 1
0.11842185240946 1
0.0251987456737376 1
0.0903778799369622 1
0.290098708112143 1
0.100820551573504 1
0.118745902508636 1
0.253778388578509 1
0.26881200304146 1
0.107533655367856 1
0.228286870443591 1
0.203769500453342 1
0.162910463934655 1
-0.030067221940414 0
0.344744488037589 1
0.225964073075973 1
0.226700512995505 1
-0.136612445755042 0
-0.00791870376515546 1
0.320290638069738 1
-0.0404960965340758 0
0.0770360920127353 1
0.185860974487403 1
0.263698599555659 1
0.105074945153334 1
0.281746998364309 1
0.264321585198058 1
0.358376698250128 1
0.263210710595552 1
0.223648269455057 1
0.38494865888455 1
0.171987059521467 1
0.16777062818686 1
-0.0464135932240617 0
0.270779090556622 1
0.0126895873631379 1
0.377864699343064 1
-0.166975190420163 0
0.234331014503544 1
0.191345599623798 1
0.042725746481348 1
0.43073270376806 0
0.200468583729423 1
0.146526609256747 1
0.135666813680197 1
0.376593862834174 1
0.270990217075876 1
0.19435526272 1
0.244148057974698 1
0.323648615242655 1
0.0800734368395701 1
0.301846104320927 1
0.11809201109672 1
0.302307748461197 1
0.163108773328743 1
0.324174486570474 1
0.279211314446365 1
0.15784334241558 1
0.132739969010079 1
0.133712885887624 1
0.0176243776681454 1
0.0743217472288388 1
0.205883544467886 1
0.173030850371073 1
0.363884927913176 1
0.227336665981695 1
0.00407928992473215 1
0.278827765898651 1
0.45762025730567 0
0.293363921221738 1
-0.120554182160353 0
0.291979300120053 1
0.332232435410587 1
0.110735110754795 1
-0.0273671010686084 1
0.353607263225193 1
0.241706991609004 1
0.261432794947068 1
0.16808575043943 1
0.12377214403903 1
0.253810664838036 1
0.192879718420488 1
0.0913243016144353 1
0.157571317170515 1
0.129060074389658 1
0.127622605226854 1
0.145846601932862 1
0.315780616739884 1
0.250159221824633 1
0.233832873599553 1
0.264726953875937 1
-0.0312009557386129 1
0.152648593176052 1
0.118087680462231 1
0.148125243894218 1
0.271769406015965 1
0.124255121167098 1
0.301411193742868 1
0.242406674381233 1
0.347376821341457 1
0.202333937835093 1
0.114935204492921 1
0.102871142726402 1
0.00179362158307789 1
0.325129787891761 1
0.321096871686528 1
0.294391253773888 1
0.327129308890003 1
0.214769374900738 1
0.292594838856336 1
0.167762274454652 1
0.197361127532506 1
0.188089012522347 1
-0.113902101763465 0
0.139450357979064 1
0.181755839512681 1
0.0319066222809336 1
0.216850232020293 1
0.211763545481038 1
0.181769316312714 1
0.190579735858587 1
0.409959001821077 1
0.273719038731689 1
0.264525081062609 1
0.189356384623618 1
0.248108951365765 1
-0.0371604250839665 0
0.370330891749102 1
0.175290355907546 1
0.122335394650652 1
0.17117866850157 1
0.362037867159293 1
-0.0720833290699602 0
0.0869475045685822 1
-0.0410909683507776 1
0.243539029495164 1
0.566440721051946 0
0.0635643191767016 1
-0.0364852030602983 1
-0.0414599728775728 0
-0.105445353785702 0
-0.0319691773026042 0
0.426470391544788 1
0.167155513687914 1
0.0951970729167441 1
0.228557030861454 1
0.301283631657836 1
0.19706298813623 1
0.558589198832649 0
0.252955534640428 1
0.0419709089067705 1
0.437162716374594 0
0.284945607374614 1
0.0997584168596364 1
0.499526279653829 0
0.0749090150649096 1
0.0800784673629789 1
0.193851726669074 1
0.245718867273087 1
0.42489604575617 1
0.220768224678904 1
0.355350513772828 1
0.257049649302032 1
0.194310191626615 1
0.166205112149333 1
0.257045904419853 1
0.294468312474338 1
0.123999469344715 1
0.135485360156907 1
0.241090057897715 1
0.177737254401858 1
0.237483390571335 1
0.0526009376474123 1
0.20689741406089 1
0.474378599581508 0
0.194880104265642 1
0.423142590119186 0
0.239722553742586 1
0.126804781204843 1
0.107271132695306 1
0.343053239238462 1
0.0684435988480801 1
0.279730919019659 1
-0.0228252747518121 1
0.0688193540543505 1
0.191737158851498 1
0.27255758354324 1
-0.00396889143354345 1
0.418397893021987 1
0.263214223151979 1
0.384583100924936 0
0.219907797113113 1
0.202339646839019 1
0.192248124851522 1
0.251056976437648 1
0.44712066067987 1
0.181896057885599 1
0.083500438547267 1
0.33726437740343 1
0.0794689135725669 1
0.0971749225691689 1
0.104833376700035 1
0.283131846853892 1
0.208323354104528 1
0.312829884781109 1
0.318923352762393 1
0.0156143864276925 1
0.17544136660053 1
0.180475334720002 1
0.205150038950972 1
0.187602936882629 1
0.281995732336649 1
0.221966231485489 1
0.175579286463138 1
0.0350918750770445 1
0.224398748688161 1
0.279059069584679 1
0.21734468294202 1
0.177896449831536 1
0.366981643704856 1
0.367074466393052 1
0.390025625086098 1
0.0150299332165036 1
0.173682512092653 1
0.0567497804373309 1
0.0505517517503686 1
0.0488446832388199 1
0.304335609251248 1
0.333303134925421 1
0.295725528048601 1
0.0181179892849087 1
0.0982213710389143 1
0.158543805634207 1
0.184307494421705 1
0.271623151713367 1
0.215638700637653 1
0.182121367774456 1
0.119677182378335 1
0.143139736779676 1
0.0465485431080871 1
0.128057187759014 1
0.116307398187141 1
0.280648986782195 1
0.332634347549049 1
0.0883091229484015 1
0.251609643318801 1
0.152799531597709 1
0.165633139189067 1
0.337879979115029 1
0.240396885912243 1
0.0381601597223454 1
0.227477864341275 1
0.111547618865913 1
0.132647687072361 1
0.30369100581818 1
0.218293489355235 1
0.135654931228503 1
0.186793810735373 1
0.121260323274044 1
0.168943650146996 1
0.161086324495275 1
0.0987626252041437 1
0.293289993582343 1
0.191969892389182 1
0.110099295787029 1
0.252630850392665 1
0.143728970667588 1
0.085562057682031 1
0.330362474799185 1
0.373743565776645 1
0.518446210502346 0
0.15445112931351 1
0.337456847586934 1
0.0165308468453704 1
0.372483354819773 1
0.251322557938807 1
0.255599369551616 1
0.33604897298844 1
0.263671007056198 1
0.223708869684382 1
0.196415483481125 1
0.272765160154713 1
0.235427020824393 1
0.012646147211838 1
0.128927783586236 1
0.163265796206209 1
0.461476516496012 1
-0.0222165180045337 1
0.408300788649736 1
0.355035768369772 1
0.277943012799572 1
0.483805443010053 1
0.246321892338336 1
0.219015776407086 1
0.127481225235474 1
0.180251084992377 1
0.211256385128168 1
0.343693781237864 1
0.310246156205441 1
0.0572562731354696 1
0.150165164483786 1
0.413427063487745 0
0.0423252007389764 1
0.209696018298987 1
0.240245431128562 1
-0.0480698682589946 0
0.141713592217996 1
0.0240943428797826 1
0.595707732607847 0
0.280464616470783 1
0.259573069051911 1
0.0799175339720594 1
0.0355078879494358 1
0.125444947012739 1
0.326597240854759 1
0.209030201559793 1
-0.0238848055785857 1
0.296062237241814 1
0.109928908724063 1
0.264125988930481 1
0.0449573088297964 1
0.188168382264267 1
0.0885156267276536 1
0.104065606541255 1
0.241683853564431 1
0.05040764562605 1
0.396052434398418 1
0.315411696527651 1
0.318796822191855 1
0.401547565535968 1
-0.0334535806330112 0
0.0241499010510037 1
0.318893835624307 1
-0.103852242510887 0
0.456038023154195 0
0.206291500216563 1
0.277445922054502 1
0.158631930060049 1
0.25963670999942 1
0.195306203781201 1
0.157135597626325 1
0.383338670724314 1
0.321301647407192 1
0.191871576745237 1
0.222133440004304 1
0.310208771238115 1
0.138577241581992 1
0.0958148048337727 1
0.273897273767217 1
0.324432026098702 1
0.0521030593812108 1
0.0494984143717273 1
0.309671133411972 1
0.128960021664372 1
0.308589258119078 1
0.285869971839652 1
0.244939172672291 1
0.227850923513332 1
0.286586753429924 1
0.332859584855057 1
0.118396436662754 1
0.302659679162185 1
-0.0585368890883373 1
0.196293130639256 1
0.239006508073392 1
0.374415843790571 1
0.48478694537776 0
0.199216111483746 1
0.128427786200608 1
0.199981319695581 1
0.170776727264936 1
0.137694222244861 1
0.222525063457791 1
-0.0740411266538788 0
0.0435043328769078 1
0.335069733613211 1
0.306481986432496 1
0.0971419526803956 1
0.272090339508703 1
0.303184535164269 1
0.207441710135827 1
0.0956203200828776 1
0.353418478431793 1
0.13275616442572 1
0.160919899636461 1
0.503358395969253 0
0.293212753190717 1
0.181343879913928 1
0.181441778915771 1
0.178833435167865 1
0.231930668966245 1
0.124813776342178 1
0.130321469678739 1
0.358309482108543 1
0.127979926147973 1
0.04796950490144 1
0.313429227755144 1
0.29766388364969 1
0.0976731912878313 1
0.072944752885137 1
0.157515079629965 1
0.123744867954088 1
0.133764392876487 1
0.206752888373087 1
0.391776806921443 0
0.0955342048123628 1
0.292140884538464 1
0.338449287848589 1
0.295519255415815 1
0.275672038078028 1
0.27412265218956 1
0.0897121816284709 1
0.271529030192401 1
0.0251921286252793 1
0.249347937581372 1
0.392691406851968 1
0.134341827583295 1
0.217818961011377 1
0.186866756163408 1
0.24543048785163 1
0.260648962195396 1
0.232149949142214 1
0.0459241935769246 1
0.13393374486147 1
0.185963774436574 1
0.150129228895712 1
0.21006603591932 1
0.200223687439891 1
0.367940855982328 1
0.169439931731293 1
0.100474902807088 1
0.41026952305166 1
0.251674171075988 1
0.184427157475235 1
0.0509041102624687 1
0.145318727854216 1
0.187247952645871 1
0.271277446462017 1
0.225929485209542 1
0.14318415242542 1
0.139189497139853 1
0.284684160959865 1
0.0241389944100749 1
0.266505831472381 1
0.0268690096245068 1
0.170858228198769 1
0.165381600320889 1
0.432748254529471 0
0.188187562730295 1
0.113447202829472 1
0.0394607847002431 1
0.160812033286362 1
0.305949955194722 1
0.315622102796108 1
0.217391748254357 1
0.153588329053374 1
0.180149112738807 1
0.13356409759647 1
0.312215295592665 1
0.266349380534377 1
0.25599835601431 1
0.0366667538127755 1
0.169769172255928 1
0.0699130691271814 1
0.258004672845619 1
0.0501802470503659 1
0.123902597367101 1
0.0495929263270151 1
0.276081157927686 1
-0.0158935018305148 1
0.0584521737297734 1
0.584288280614233 0
0.0686791742365881 1
0.0821018402237753 1
0.225452054901716 1
0.0921386879333912 1
0.263772605354029 1
0.425045296819435 1
0.225840027476118 1
0.164541909549863 1
-0.11487637327234 0
0.275870795866083 1
0.309211795079772 1
0.211604737476688 1
0.271513887668446 1
0.320953868386937 1
0.0642985344244241 1
0.121591882866482 1
0.256231800029892 1
0.188672896776713 1
0.340779053760517 1
0.1001194340236 1
0.210528672127405 1
0.107193737376458 1
0.148735440114107 1
0.197827712280274 1
0.111212548493788 1
0.295504425098055 1
0.076140942200756 1
0.125327391960422 1
-0.0684541598866055 0
0.095708952251012 1
0.391264650747159 1
0.297657954598765 1
0.0974364394885552 1
0.322905914326918 1
0.194024405126155 1
0.382073527524962 1
0.192541937668957 1
0.138273861703866 1
0.118451916910516 1
-0.0679145932206016 0
0.300901437662829 1
0.0884412495797239 1
0.222602376473613 1
0.227604913279571 1
0.2379808563777 1
0.435651291997343 0
0.454962001605021 1
0.0614925522824665 1
-0.140891931726999 0
0.261511239008931 1
0.217267824252879 1
0.128805708517496 1
0.0735243681718679 0
0.324674573551852 1
0.29024428104208 1
0.303741036408697 1
0.266335435794889 1
0.169984705135798 1
0.0476881362265356 1
0.0113582766323158 1
0.154162756705196 1
0.210620579072822 1
0.30187628521009 1
-0.0511659728054297 0
0.286586018230403 1
0.056886997296991 1
0.228782910609696 1
0.169884209331818 1
0.196553620805944 1
0.224234390063871 1
0.184266248170014 1
0.260539938770223 1
0.404908855085022 1
0.398033824526626 1
0.202113312843942 1
0.17347606678977 1
-0.00790109390329382 1
0.108401287291977 1
0.418252672750184 0
0.170484935704306 1
0.0863362750245508 1
0.133114980252792 1
0.257454885896701 1
0.176470657420947 1
0.137342526702744 1
0.0172961196973213 1
0.292945227125248 1
0.185450492772097 1
0.481305346263197 0
0.054570978857603 1
0.234051808361951 1
0.228627635261931 1
0.199383271936169 1
0.0262396875712352 1
0.275219398479383 1
0.159062934578738 1
0.287230818745691 1
0.123120575117015 1
0.184421778137473 1
0.0348822505829463 1
0.136645425349781 1
0.372315462815229 1
0.152129987830569 1
0.144077164737415 1
-0.00783564691507249 1
0.110004183506635 1
0.0996972573553908 1
0.220369327935267 1
0.271701078195422 1
0.19661068995565 1
0.357197937299995 1
0.0558179593077651 1
0.291513231493904 1
0.342090303163727 1
0.522987691487272 1
0.145039571661527 1
0.117895990288518 1
0.210870604723968 1
0.194657190570911 1
-0.00326856986800482 1
0.239092049661463 1
0.338765148379047 1
0.467466136143756 0
0.0969533636287691 1
0.319477087800823 1
0.132448833167649 1
0.289060137749839 1
0.142228315050507 1
0.28247590485104 1
0.164126330899105 1
0.10995543308067 1
0.280871628997039 1
0.296006013917606 1
0.379912900810338 1
0.0959357824354028 1
0.265554544863304 1
0.320204351399069 1
0.324985431162583 1
0.29034460047352 1
0.17151202155018 1
0.201807370646249 1
0.216691475769807 1
0.0673484151872618 1
0.324210300180521 1
0.237713869545924 1
0.232976133147396 1
0.24871353386898 1
0.159255467806773 1
0.245372231395584 1
0.0520633988468601 1
0.12463803474055 1
0.258775274182632 1
0.188046838841271 1
0.155320020125833 1
0.152134367233626 1
0.308135401527184 1
0.4201289751367 1
0.339168617891056 1
0.135385428633936 1
0.147661497315785 1
0.112444865901592 1
0.121414693650828 1
0.434918035829783 1
0.167032312584837 1
0.239492964672131 1
0.144253071439726 1
0.286272384433914 1
0.109317495993513 1
0.195188025614025 1
0.148050201098788 1
0.155327891966786 1
0.0249925178071609 1
0.227093329163871 1
0.199816021198455 1
0.150449687780158 1
0.128604791031133 1
0.416018251602108 0
0.324646829499332 1
0.0477400366135896 1
0.134374258758225 1
0.191032567656118 1
0.17824264313673 1
-0.0409715448785434 0
0.0715651403259405 1
0.275019676254317 1
0.350844124294311 1
0.277721407211458 1
0.240635553807554 1
0.20192457735699 1
0.286067860033906 1
0.281283134451001 1
0.226392854260665 1
0.143104512462169 1
0.21044250816153 1
0.0856518217342571 1
0.442207089633853 0
0.0996465419922561 1
0.30915913621002 1
0.112933836401608 1
0.126105297241443 1
0.153638479415932 1
0.206200289201188 1
0.332782313034105 1
0.300613221371485 1
0.379716064528656 1
0.197212688914212 1
0.471098884444241 0
-0.0542845637212457 1
0.164547016156982 1
0.0367525716413065 1
0.229877162851763 1
0.212253256663857 1
0.147730887385456 1
0.161009916214652 1
0.218281541420119 1
0.00834850790558685 0
0.360611146693198 1
0.211189269688891 1
0.346887301688541 1
-0.0306773277760027 1
0.101904832374296 1
0.283379287908276 1
0.278208839869542 1
0.244191558003092 1
0.193619213894144 1
0.156797976771768 1
0.197783680795428 1
0.119997654222669 1
0.133277490270164 1
0.204726784911066 1
0.112223128696737 1
0.144842778024075 1
0.010555416603678 0
-0.0821242734212213 0
0.187494416281333 1
0.20088137149586 1
0.21000891206446 1
0.230018982339059 1
0.0949936040911913 1
0.33797222605023 1
0.300393110037339 1
0.157159655036587 1
0.235036596227758 1
0.219035344883946 1
0.290204633380142 1
0.350309163031332 1
0.182178255602938 1
0.0500807108600348 1
0.53467163849699 0
0.339993425643074 1
0.128521974969858 1
0.293460686563312 1
0.0883115662031433 1
0.443502868975907 1
0.298659040294574 1
0.211832316959676 1
0.150753722425437 1
0.12678407808187 1
0.368845480495753 1
0.0588972388606081 1
0.32558487276203 1
0.22237293563116 1
0.423994751106177 1
0.244445174746761 1
0.0848170814926907 1
0.297627662571481 1
0.254464097304813 1
0.0497302874981899 1
0.154441589014423 1
0.0634264751636287 1
0.358930642019155 1
0.212346597910577 1
-0.0755163393565984 0
0.0943008860569454 1
0.151383625275705 1
0.291178114445043 1
0.322817483197755 1
0.5183806364162 0
0.28288317833 1
0.322228717232479 1
0.149456085403596 1
0.320343545150879 1
0.202404872522958 1
0.197396968130128 1
0.0927743755284161 1
0.184535996397672 1
0.053690349885819 1
0.211845132104913 1
0.214497704219733 1
-0.067637647345678 0
0.287723393972337 1
0.281669834969914 1
0.123669905625147 1
0.0812738581725043 1
0.245582001276154 1
0.38412019934796 1
0.180437905226413 1
0.101493529301791 1
0.28885340754037 1
0.14106474668594 1
0.398688487809928 1
0.102821345379503 1
0.0932947780816414 1
0.377650633893293 1
0.292651917252767 1
0.51592978077916 0
0.0424022875299088 1
0.196436281529552 1
0.302759588363801 1
-0.0142776091578448 0
0.0712847573635718 1
0.235491899930974 1
-0.0173975230386072 1
0.186484732031752 1
-0.0597022486770041 0
0.105608096701085 1
0.188718050215489 1
0.261745331841916 1
0.126327284405344 1
-0.0361664244519508 0
0.0496212958138833 1
0.213481887234847 1
0.228697790025461 1
0.138745336587711 1
0.23986149480693 1
0.146442523526278 1
0.167264049734015 1
0.411277569653379 1
0.262907377574527 1
0.108763344728308 1
0.0809761867441148 1
0.076944047996411 1
0.351563627166795 1
0.105271425133537 1
0.124438317249235 1
0.164531702394333 1
-0.0121355974177063 1
0.141353053163461 1
0.453230693681162 0
0.137432041991545 1
0.22099628357012 1
0.196772108536883 1
0.358568377196977 1
0.0243070008160074 1
0.179239281184614 1
0.00531907900471579 1
0.202584382852686 1
0.0632976478515562 1
0.17636353147578 1
0.25402763809923 1
0.177773802546482 1
0.220799461767073 1
0.163902994830416 1
0.52699024760101 0
0.338346881476459 1
0.411626202325211 0
0.530137489569686 0
0.101053490972015 1
0.20204455098004 1
0.135114085392953 1
0.0384022047832093 1
0.152213363521852 1
0.147947722530835 1
0.120002994936094 1
0.168793490600875 1
-0.0916538020226417 0
0.081277071920844 1
0.0718127525483316 1
0.308623030052279 1
0.0406775397454114 1
0.0962155635003094 1
0.00976943058306604 1
0.349876851651539 1
0.155160515535217 1
0.237476393468464 1
-0.00990145632752933 0
0.291890304358207 1
0.257717961662713 1
0.245905105916994 1
0.0693449687673309 1
0.35334865106488 1
0.361150404106837 1
0.0122762595851561 1
0.441846879929256 1
0.211771061455768 1
0.175094888781068 1
0.10486235402621 1
-0.0045886131381433 0
0.0942078460939452 1
0.364598522561646 1
0.230262556444628 1
0.301714754547332 1
-0.00312423414269004 1
0.194864477645124 1
0.123633712702922 1
0.187280743602397 1
0.148707270404955 1
0.429256385483564 0
0.299014357739213 1
0.26853567785347 1
0.325905767561559 1
0.431080183615591 1
-0.00172339695061626 1
0.198035844192714 1
0.199241513044102 1
0.179387743389092 1
0.6226269872035 0
0.344109912141324 1
0.157945922674254 1
0.262005186238749 1
0.0681631321310538 1
0.176645424566645 1
0.291899302817341 1
0.132355340856224 1
0.30090132548077 1
0.474014511714719 0
0.16310472148937 1
0.257371679835189 1
0.299922348583075 1
0.276131735104062 1
0.111019946676045 1
0.191844905925693 1
0.225624500954638 1
0.344254002821776 1
-0.0928983772313508 0
0.22725684143309 1
0.293602128659444 1
0.138130180632183 1
0.290932580175039 1
0.159392562214196 1
0.200263578754006 1
0.126256537433414 1
0.156065514175639 1
0.32208420411639 1
-0.0372327222564804 0
0.265900836165544 1
0.429749075963901 1
0.0704491114798575 1
-0.00986363484697845 0
0.27011013389979 1
0.318976079227879 1
0.0281961718387083 1
0.245283380342615 1
0.180088197270539 1
0.155295572212872 1
0.581920709333364 0
0.3200418846194 1
0.277984997291658 1
0.19993268746684 1
0.0807122654725767 1
-0.0210327743895666 1
0.203432908496261 1
0.036366065580302 1
0.431331452802523 0
0.387702709866422 1
0.438279598160065 1
0.344435961325844 1
0.30259712312274 1
0.159677412898784 1
0.208097971460503 1
0.243607280840875 1
0.20306988467952 1
0.291240118880885 1
0.277610410060996 1
0.0327954484208843 1
0.265663112268082 1
0.203037841225625 1
-0.0841092171966248 0
0.261122440098185 1
0.00529152962475033 0
-0.00713665563867492 0
0.138753845033032 1
0.258923781785447 1
0.185833742210472 1
0.284917243668539 1
0.146174922709429 1
0.394037022754522 0
0.206064322072155 1
0.175276022733623 1
0.243288703479765 1
0.173763307783937 1
0.123580788272301 1
0.199207881253657 1
0.0848117531546683 1
0.225216844072985 1
0.252101392514752 1
0.258082171423344 1
0.30215061688923 1
0.172673690432273 1
0.0159496247073172 1
0.322709508826245 1
0.183902528952982 1
0.0499156513614535 1
0.398465520060647 1
-0.0107245907404361 1
0.172927754157959 1
0.107157471878893 1
0.0797035625477771 1
0.401293443118355 1
0.10906075759598 1
0.260724122516383 1
0.32488051997938 1
0.272209177653557 1
0.128215278656675 1
0.00464052757323377 1
0.154978357593279 1
0.221078471246482 1
-0.021528961269848 1
0.323390627864622 1
0.245449355957453 1
0.230241705718838 1
0.206818702183678 1
0.194417757821433 1
0.121527521965767 1
0.116693627664993 1
0.1314954082411 1
0.132069086957328 1
-0.0328554776864499 1
0.421043418728 1
0.268295915973288 1
0.203581495225338 1
0.285626151972351 1
0.19224137313921 1
0.26673865793086 1
0.112947314626624 1
0.331189238480731 1
0.171982926681945 1
0.284112239900611 1
0.22688151180825 1
0.110489477747261 1
0.193739590266063 1
0.413251228090956 1
0.165439638208671 1
0.523903954447376 0
0.0258517721042692 1
0.214002536840333 1
0.137981435108328 1
0.0388601126774548 1
0.473572092947712 0
-0.0373914733315313 1
0.338826523927202 1
0.171165317411057 1
0.321147092111337 1
0.114741241729405 1
-0.00618312688239326 1
0.0868468926465346 1
0.342241144984877 1
0.120021654845733 1
0.427803032187606 1
0.406285536552707 0
0.269749432595098 1
-0.11396926504152 0
0.313398032052623 1
0.28270683980746 1
0.248591846268935 1
0.444883178255582 0
0.139347032339698 1
0.193587207197376 1
0.404847315128822 1
0.169124916226025 1
0.0748024217369137 1
0.216722556199781 1
0.381100449688725 1
0.0427347415425472 1
0.553146125590518 0
0.0205953690183267 0
0.33734532914516 1
0.105466660430502 1
0.270946061527189 1
0.0956227926903907 1
0.182083336867043 1
0.378883162754883 1
0.214127208035297 1
0.33973274407617 1
0.165658988039303 1
0.103983282683273 1
0.238485228501963 1
0.0718173281954257 1
0.317406133846923 1
0.148235398662311 1
0.120922500980023 1
0.159983015338452 1
-0.118223296819956 0
0.124533621743717 1
0.132333063913196 1
0.234000520830686 1
0.19098070776308 1
0.187583703486865 1
0.241662480518861 1
0.132658391486072 1
0.276704564592813 1
0.237563485765987 1
0.0579524742839811 1
0.238454431729784 1
0.249375478514364 1
0.327905858644324 1
0.2444925461298 1
0.314284843965388 1
0.256893438317415 1
0.385529174360927 1
0.404561899409234 1
-0.00833299960397913 1
0.290948642960845 1
0.220291788199424 1
0.194299313332267 1
0.327491097013923 1
0.290171370761396 1
0.0971664114348749 1
0.0620416904748388 1
-0.0247101026223598 1
0.144345219286559 1
0.407894103996218 1
-0.0188305275900873 1
0.213555247614488 1
0.143251728294115 1
0.104548769736462 1
0.247091146479727 1
0.151559507490817 1
0.0423171793545375 1
0.304735865259771 1
0.385688655518154 1
0.215857786387482 1
0.162615965320902 1
0.174812095935808 1
0.0212066785763805 1
0.280459499690244 1
0.219843109793091 1
0.156173573148917 1
0.242586336963949 1
0.401792703057487 1
0.217250635371581 1
0.299298054729486 1
0.116908038159427 1
0.179695630538374 1
0.370646453720233 1
-0.00963125300190196 1
0.197740410882657 1
0.0595848124430728 1
0.225421820383993 1
0.289894649635831 1
0.296784979565445 1
0.147242140273331 1
0.228420755287519 1
0.142326389057858 1
0.248326939936809 1
0.314906357104522 1
-0.0227634369537747 1
0.37999762532108 1
0.0615058392099773 1
0.298894170463171 1
0.336671802612142 1
0.248991608726259 1
0.112260908515093 1
0.0950261123799748 1
0.170474170663952 1
0.369104265565802 1
0.212840775455589 1
0.190190639648334 1
0.109693037336288 1
0.331656777436695 1
0.233451439264586 1
0.0939143252982684 1
0.272945242504076 1
0.241106336493961 1
0.346743691999728 1
-0.25129806760756 0
0.136609412786196 1
0.214652909995769 1
0.358078829629501 1
0.174663087309336 1
0.333859334339859 1
0.43580761222667 0
0.0198625445376332 1
0.117488368024675 1
0.274635333680745 1
0.413301663594396 1
-0.073262505112376 0
0.16021943854387 1
0.349298293365313 1
0.207144394740661 1
0.675377979758025 0
0.200180324861488 1
0.0823039700617864 1
-0.0675964522875115 0
0.278031746589624 1
0.186890849066927 1
0.182478682383402 1
0.342350749708397 1
0.301474523819902 1
0.131824186372529 1
-0.00078099010048216 1
-0.154013507154096 0
0.164744607796055 1
0.144754382088964 1
0.429754349746154 1
0.0179962668965724 0
0.0246776573978994 1
0.403251489215647 1
0.223856789088975 1
0.112229501164456 1
0.398733344288419 1
0.156659914576404 1
0.249021748840688 1
0.278161218504724 1
0.133227276164162 1
0.0851985007544659 1
0.322423394461963 1
0.346418521853497 1
0.358954154927855 1
0.277419098781474 1
0.298038520198346 1
0.219936441974616 1
0.243501145654497 1
0.173113943088331 1
0.345944890999438 1
0.12131963331784 1
0.369966146400445 1
0.274050090400224 1
0.106716456100336 1
0.137722568335366 1
0.150220510790136 1
0.386992168099138 1
0.220945776170587 1
0.239749205833933 1
0.247735605822418 1
0.0968302639823174 1
0.0974892169191102 1
0.113437902772742 1
0.297363275479226 1
0.298778365873212 1
0.305530343289622 1
0.293545512374241 1
0.192996839447953 1
0.280433538280963 1
0.19571236130623 1
-0.0693612660633298 1
0.235819686787764 1
0.0208396225833755 1
0.136486395195412 1
0.0609213682289298 1
0.141509460506939 1
0.3064427205509 1
0.138525067477116 1
0.135517063618179 1
-0.142831409671459 0
0.137601374139288 1
0.0439352719185851 1
0.200031354754791 1
0.0999555932414238 1
0.228363081646141 1
0.21857504514603 1
0.226913398630946 1
0.115288025164554 1
0.145939968885277 1
0.120570841774072 1
0.299032346505391 1
0.0657664933666831 1
-0.101660541381182 0
0.0308167703611546 1
0.0158351186311998 1
0.154783061368387 1
0.179977389217677 1
0.0498201577626695 1
0.206860566557192 1
0.33250367392633 1
0.304178068674182 1
0.0242793921889345 1
0.046868124461419 1
0.170155283425499 1
0.227726218947571 1
0.267782427186627 1
0.155852343965634 1
0.170322489802938 1
0.17623668296895 1
0.333629816066949 1
0.373717245767162 1
0.0380788328072225 1
0.178494330452335 1
0.183149527537363 1
0.147376076798007 1
0.139505826781992 1
0.454223661821955 0
0.262007186985444 1
0.240217518275004 1
-0.00430009916136022 1
0.369726354154913 1
0.0538573177314405 1
0.140548633136123 1
0.351556191483409 1
0.262934239864183 1
0.277704256652198 1
0.0534499503873934 1
0.318661433038428 1
0.0897430062160455 1
0.181148316407304 1
0.531875271920334 0
0.419181359428491 1
0.273358194959561 1
0.211861396650295 1
0.431723764020165 0
-0.00501121859165219 0
0.160243398492333 1
0.261694385553144 1
0.110776764656034 1
0.316971553793655 1
0.177415703138368 1
-0.0514125098654688 1
0.193540043950453 1
0.345467132283608 1
0.439815545988021 0
0.175050198154708 1
0.157674294295174 1
0.0827717093606133 1
0.282801095820202 1
