# Supplementary material for: Bias caused by sampling error in meta-analysis with small sample sizes
Source: PLoS One. 2018 Sep 13;13(9):e0204056. doi: 10.1371/journal.pone.0204056 (PMC6136825; doi:10.1371/journal.pone.0204056)
Supplement: S5 File — (ZIP) [file pone.0204056.s005.zip › results N = 20 theta = 0.2 tau = 0.5 sz = 20-30.txt]

"dl.theta" "dl.cp"
0.156019630454704 1
0.16763236290154 1
-0.0678934325447876 1
0.0184956733189091 1
-0.0155660793079493 1
0.163402988475332 1
-0.120073271289551 1
-0.183365930612541 1
-0.249376856079575 1
0.217617593954302 1
0.369048226884414 1
0.0408401175977429 1
0.2833053533373 1
0.328626003593496 1
-0.0114165477733863 1
0.125357938582137 1
0.754859532745392 0
0.190043403106001 1
0.0588238536435694 1
0.0310106863924948 1
0.280048856898419 1
0.487344085946559 1
0.224713773855653 1
0.150452755013579 1
-0.105776417509521 1
0.42633014765474 1
0.245099722135636 1
0.0782012389638938 1
0.165149514690152 1
-0.0163790322361383 1
0.487471571364353 1
0.380955754471062 1
0.530073854934539 1
0.0616341669809167 1
0.180395106199007 1
-0.0915577417420763 1
0.00897257561547888 1
0.417051813552255 1
0.129035459976092 1
0.267759572445741 1
0.391004698376812 1
0.0280677462084611 1
-0.00290926401564554 1
0.178421656507783 1
0.197812799988236 1
-0.0998909556374854 1
0.306907882819193 1
0.251612831622182 1
0.245907043287007 1
0.472929029761988 1
0.090642100963248 1
0.256021506835932 1
0.359370939894849 1
0.52556795463389 1
0.315270427218 1
0.0937468721462517 1
0.312068376468832 1
0.0598768800182922 1
0.0116851767942901 1
0.25480896301963 1
0.0494397777508228 1
0.351355243073311 1
0.255806115466903 1
0.184128373504255 1
-0.143627837577272 1
0.209246917050118 1
-0.168766978660566 1
0.0493015180275075 1
0.214678650040224 1
0.245529050930159 1
0.13746023750715 1
0.392932003924047 1
-0.121058224366612 1
0.0822259932634114 1
0.103013200767013 1
0.0626914888934 1
0.251346194296399 1
0.258019306229522 1
-0.0156386214832882 1
0.0726409529799563 1
-0.0216282690924405 1
0.434669390148241 1
0.254626687361193 1
0.247147947542782 1
-0.109981842197092 1
0.21846590551871 1
0.664286669881387 0
0.44893742541758 1
0.484956881651519 1
-0.000278601460022024 1
-0.0486100907623565 1
-0.056306020555817 1
-0.15909225520823 1
0.425570264076593 1
-0.024678111358729 1
0.376402022967421 1
0.104750862943187 1
0.303502515563702 1
0.329279661152658 1
-0.144288698818841 1
0.422933909668052 1
0.176973504179015 1
0.401716236348991 1
0.132372805907154 1
0.349778240270153 1
-0.17492608125616 1
-0.261640451427956 0
0.50796088523376 1
0.236786087975452 1
-0.00493195739512257 1
0.180131533447583 1
0.570331625089547 1
0.176285897109064 1
0.30887340178722 1
0.231945871389889 1
0.419148655280679 1
0.888422990171927 0
0.335663846682034 1
0.00230855845148104 1
-0.0761226592222552 1
0.0846253498828694 1
0.0620085382322012 1
-0.0263451051510166 1
-0.141763676491812 1
0.10852134206506 1
0.204816271703101 1
0.5853024822092 1
-0.0392902757400936 1
0.189554351054084 1
0.279157873605247 1
-0.1183848591457 1
0.439546943031913 1
0.322368772204637 1
0.204746764607623 1
-0.0473165024828403 1
0.245267337904017 1
0.39598498357556 1
0.218345160136578 1
-0.146737958855337 1
0.303174217587818 1
0.290743313102713 1
0.502610438541007 1
0.345719056558721 1
0.527983491372708 1
0.262618894484166 1
0.229651009775787 1
0.126464987319057 1
0.356238034600439 1
0.388020715971542 1
0.0232180529692346 1
0.155213586546306 1
0.488394505188315 1
0.192312922825224 1
0.0134249160454329 1
0.36847613142703 1
0.370444038749799 1
-0.0873963182129092 1
0.208538246953611 1
0.369229977432576 1
0.378501540239553 1
0.00983543427822376 1
0.279229462460377 1
0.198046983806477 1
0.164328624821842 1
0.0736162672345256 1
0.19697924655736 1
1.05902392979008 0
0.1079470344479 1
0.28141973718952 1
0.391130868558579 1
0.335365060283633 1
-0.107274757286048 1
0.0715314932229533 1
0.411505285107075 1
0.312842107272525 1
0.278166748865619 1
0.154381795082144 1
-0.0450751329409501 1
0.308336358092443 1
0.356061187102274 1
-0.115939156420808 1
-0.0424429403012454 1
0.385473817687179 1
0.299993548606247 1
-0.0969920016643139 1
0.0753283487885543 1
0.104047779976904 1
0.162548812411398 1
0.217174541232803 1
0.170692880237395 1
0.082213262794079 1
0.398863929264883 1
-0.182628258351569 1
0.397017535023242 1
0.485530413747356 1
0.130944083886961 1
0.396005614208583 1
-0.0264763550042573 1
0.347340999713917 1
0.440717581008958 1
0.128436471010731 1
0.0464752030903113 1
0.368884421822956 1
0.0363811592977183 1
-0.175821329173338 1
0.336127839719043 1
0.137774905421524 1
0.259919264098093 1
0.241428165194734 1
-0.0465566981178114 1
0.767459802498309 0
0.328342366450966 1
0.240029996528402 1
0.406715278391206 1
-0.0128543777877447 1
0.162043738734857 1
0.0585632283907975 1
0.0489262435765631 1
0.133971749534221 1
0.14623266793114 1
0.262181946973495 1
0.329838571687381 1
-0.0518450474032373 1
0.129452240332678 1
0.256895475954614 1
-0.0233932077133795 1
0.10421928092899 1
-0.0219253354182719 1
0.343666964399974 1
0.193320601092122 1
-0.271555487511416 1
0.381193312590356 1
0.166535407300363 1
0.139251122848117 1
0.403214154391445 1
0.193188247013026 1
0.287134484639474 1
-0.287670995262271 1
0.338017202346993 1
0.225333368060037 1
0.0512292210319899 1
0.207931553479167 1
0.548693350087999 1
0.362499889750694 1
0.155825659904266 1
0.505860799693076 1
0.177666031846673 1
0.471975393877433 1
-0.0457713138000921 1
0.132502915335422 1
0.504860751430495 1
0.149055691320167 1
-0.199452775363727 0
0.291208376918537 1
0.622686972678943 0
0.0994776199688962 1
0.249976239406704 1
0.255366051324722 1
0.303289597274771 1
-0.104359388364311 1
0.202475889664989 1
0.111059974417249 1
-0.0116306714223242 1
0.0179107012475661 1
0.391177290851006 1
0.504709148019644 1
0.276099625894521 1
0.227433555826538 1
-0.425710208421839 0
0.280304848581209 1
0.129345878150538 1
0.47018831877444 1
0.109504299533107 1
0.156064576336012 1
0.28096058984175 1
0.604548711306479 1
0.161815556310907 1
-0.116022525612833 1
0.123411612565483 1
0.159142840235099 1
-0.0402403636714282 1
0.158881682527421 1
0.106769944442471 1
0.333757549791054 1
0.277733302867884 1
0.231587862168211 1
0.511402927439635 1
0.0421398041509425 1
-0.183946416858657 1
0.0470119130976484 1
0.283904269220513 1
0.35541853937656 1
0.549208956978396 1
0.111390154981809 1
0.192669021771433 1
-0.408384460293159 0
0.453026161067343 1
0.120719096694478 1
0.248325029326123 1
0.22831121010597 1
0.440125072033658 1
0.00704379668817932 1
0.446769922229769 1
0.201727324831505 1
0.0532657513167245 1
0.301337976261551 1
-0.113034970077087 1
0.286570077758977 1
-0.00979682130630452 1
0.0738653376406304 1
0.182826796662654 1
0.363493862063544 1
0.0998193322418564 1
-0.0528660060362245 1
0.100951319364591 1
0.320630134358751 1
-0.102160274196518 1
0.0579549926598689 1
0.158174406176203 1
-0.114011546985113 1
0.200418811750495 1
0.139827334528289 1
0.249323743511691 1
0.520193144429744 1
-0.100732438282739 1
0.580982194096746 1
-0.0769667601418405 1
0.381555108134552 1
0.530851497717254 1
0.00134610860864892 1
0.411481021081688 1
0.15242313734875 1
0.326168663735087 1
0.359497093699889 1
0.0111991589761109 1
0.019161426895527 1
0.26429012101701 1
0.121084216739127 1
0.143724411833787 1
0.115124717144965 1
0.251575457371888 1
-0.0391742893254456 1
0.0403081981602821 1
0.716738215980565 0
0.338738108526034 1
-0.0988435106508833 1
-0.0930060691796142 1
-0.0666543323795091 1
-0.0651215961644706 1
0.32297778703585 1
0.483391341341537 1
-0.313624194424992 0
-0.0516638663348847 1
-0.154080582649821 1
-0.220539406256838 1
0.248584933440838 1
0.514832385940066 1
0.297538429046237 1
0.223381907760842 1
0.308734426749213 1
0.00635208103740612 1
0.303772468326682 1
0.446485276048332 1
-0.0244992399519942 1
0.100725443786255 1
0.0334826418709269 1
0.344321729790826 1
0.225959549908104 1
0.631891730933547 1
0.325411836713636 1
0.055748376728149 1
0.156150698622061 1
0.30410127226482 1
0.537313283634781 1
0.0267774510801008 1
0.291597664638317 1
0.161749215165284 1
0.222928600545874 1
0.41333865261508 1
-0.0529491171239958 1
0.550395130665702 1
0.303580181036149 1
-0.0133247689125196 1
0.118372808208301 1
0.512605921274837 1
-0.0667169975968151 1
0.0307154236866058 1
0.511759503182797 1
0.167105692240599 1
0.0818278658662998 1
0.479223527774858 1
0.193373295235473 1
0.0581913476016794 1
0.0190952225710273 1
0.247961028222714 1
0.429863487657994 1
-0.015872896513735 1
0.0924779573386229 1
0.533972461195344 1
0.249834954215538 1
0.262277086427059 1
-0.162385884371112 1
0.478116572410795 1
0.211001202350893 1
0.0946112304181821 1
0.0904491848899828 1
-0.143900272253594 1
0.372403882871107 1
-0.142289197160443 1
0.183849341909173 1
0.487271966245828 1
-0.119782350169748 1
0.187979953274521 1
-0.261802779012639 0
0.277975071715467 1
0.182721352871747 1
0.542464171635235 1
0.226270642553796 1
0.215186031606295 1
-0.157560109811623 1
0.254084033492072 1
0.302990615121943 1
0.323793676607917 1
0.117728178806868 1
0.0840840999100291 1
0.155096229788163 1
0.724632776816202 0
0.405820012752868 1
0.53175329615125 1
0.718225262080609 0
0.253438127665305 1
-0.224921684481032 0
0.16238230962897 1
-0.0336314454413295 1
0.40492555006373 1
0.0721871049080977 1
-0.042907070255323 1
0.231244751077776 1
0.125837190838417 1
-0.116963421483917 1
0.232662842061185 1
-0.0161829762514498 1
0.0820351155458942 1
0.0601740423322721 1
0.0419324525587272 1
0.242765958577306 1
0.337075624205039 1
0.0396500979715744 1
0.320932488320743 1
-0.0250008187634335 1
0.191455917192352 1
0.156761145220086 1
0.439546881429861 1
0.0688130662913872 1
0.159174592829524 1
-0.342678628842094 0
0.140415266652829 1
0.131288430448426 1
-0.111761324716835 1
0.138899693368593 1
0.156107189560084 1
0.361649860746002 1
-0.0192204670127444 1
0.362907370956307 1
0.396547728816083 1
0.103056540235086 1
0.267265028622558 1
0.2810644084429 1
0.0692719657097965 1
0.370777202514716 1
0.143668506016443 1
0.458970236926054 1
-0.0012077022024107 1
0.0926951039989885 1
0.119640609667255 1
0.360759503418418 1
0.289859387913462 1
0.212713545410877 1
0.269429664039353 1
0.811973132146603 0
-0.240333711782392 0
0.072617663218236 1
0.588224441780561 1
0.129295033934121 1
0.374716896232065 1
-0.113511109178515 1
0.219770693490026 1
0.466629752001394 1
-0.082529921428786 1
0.0703734329591405 1
0.303550252036553 1
0.390739774278648 1
0.10383643999826 1
0.256564355231633 1
0.626891729113678 1
0.329659311464221 1
-0.264492381622664 0
0.160907970328204 1
0.134100557887993 1
0.00838101001684111 1
0.480688148144568 1
-0.0213445575570507 1
0.264198641497021 1
0.120699424290663 1
-0.122287093769209 1
0.281935824329576 1
0.291013156935823 1
0.454326016135268 1
0.337828779283483 1
0.266181950008016 1
0.135640521763501 1
0.145533081854985 1
0.0455668647208348 1
0.435259916724158 1
-0.0929993477146916 1
0.27891297458639 1
0.325545926641957 1
0.215162964286062 1
0.409235901032857 1
0.304228988860894 1
0.0875932928731455 1
0.511238714562032 1
0.441228953701565 1
-0.163830086851345 1
0.263299695649682 1
-0.0518820545977131 1
-0.223717128108387 1
0.233110450984482 1
0.24012526371523 1
-0.0140750226341328 1
-0.044037651998318 1
0.0986666293312265 1
0.0523542646952143 1
0.526319468980649 1
0.0377966518131989 1
0.162439934481384 1
0.655041779748699 0
0.273880375227878 1
-0.240633462742459 0
0.452673938934375 1
0.512403648565363 1
0.339650275493709 1
0.26941800961137 1
0.429817298043765 1
0.202695410379755 1
0.528075439545857 1
0.291988818670575 1
0.569930288577922 1
0.0195750689567082 1
0.31893908927005 1
0.175913680656536 1
0.290381794075931 1
0.00858048614055309 1
0.303878058395908 1
-0.10015113504662 1
0.195255586180894 1
0.129323881050482 1
-0.0866845548113499 1
0.365253549549422 1
-0.031580582436247 1
0.0582543503799557 1
0.0976954996929882 1
-0.338942867458294 0
0.638449321408758 0
0.386666103975453 1
0.167207263472337 1
0.056750227699652 1
0.390134921907221 1
0.603195725721509 1
0.0572661772212642 1
0.47740039046184 1
0.257299250731079 1
0.221737209704894 1
0.0250224162449474 1
0.334439055748123 1
0.162812112489553 1
0.28482129029536 1
0.0947846364129581 1
0.013987882258827 1
0.360989511025877 1
0.231118622977899 1
0.0405361372375334 1
0.352389690216117 1
0.0175258328194263 1
0.066452085772721 1
-0.38832039259369 0
0.151299433837115 1
-0.44447183887218 0
0.168104252166635 1
0.19042606255722 1
0.396126421735549 1
0.34648963106274 1
-0.0385506876062848 1
0.360513489162107 1
0.167531525245282 1
0.154697392276914 1
0.282760150227723 1
-0.152166285578104 1
0.609281709906464 1
0.401389731237543 1
0.18929242211488 1
0.144167696242669 1
0.510478792839248 1
0.165761161010284 1
0.231675345757456 1
0.354013645948821 1
0.198273455081253 1
-0.0241405045420381 1
0.401504118979663 1
0.159337092436073 1
0.197591823190202 1
0.0394543808097356 1
0.440657656783147 1
0.0850985666203853 1
0.336645523585565 1
0.421449971464272 1
-0.0116846767906205 1
0.292084803285291 1
0.550586877660765 1
-0.0523575650522262 1
0.0618835852891447 1
0.426059285895395 1
-0.0778230618831803 1
-0.225793334950586 0
0.244676395397056 1
0.375458817911086 1
0.21465816315421 1
0.319757101873997 1
0.172398239498902 1
-0.040788567826828 1
0.0852977112007768 1
0.485217247771328 1
0.157335230952634 1
0.153138441477103 1
0.424518705257643 1
0.415890605569959 1
0.224366750910716 1
0.361386858025187 1
0.258964099954491 1
0.106056256187871 1
0.0217712547978485 1
-0.00460185060667258 1
0.72461186656839 0
0.092519401439879 1
0.217921271489657 1
-0.238248553436458 0
-0.0395654291088696 1
0.2038131181148 1
0.127087438703409 1
-0.0778942638866009 1
0.0976022994302609 1
0.0582608703460672 1
0.103906480901951 1
0.0983363072170079 1
-0.0387443891405448 1
-0.259185474476591 0
0.204014589909798 1
0.128287968200912 1
0.325394640836699 1
0.160534440483973 1
-0.00987106497672079 1
-0.0286812521560718 1
0.0917564980513436 1
0.129035030160738 1
0.233639201474443 1
0.437683518022879 1
0.299295252066921 1
0.369686375223342 1
0.487164220347371 1
0.192690693162963 1
0.363284667142838 1
0.336848724570244 1
-0.0016304317590595 1
0.459799195801284 1
0.220403687717334 1
0.716917315563369 0
0.271974076351115 1
0.536900224153372 1
0.0648164954708978 1
0.513920135344665 1
-0.128784800220559 1
0.0911379080257994 1
0.0487721028532796 1
-0.156322571595304 1
0.146240271914611 1
0.0876359300215299 1
0.171317880289886 1
-0.18243382532539 1
-0.273817195862596 0
0.0298910619192366 1
0.280504472147242 1
0.393407154593981 1
0.395179311088145 1
-0.333234083618862 0
0.0944222729935496 1
0.1518591360684 1
0.16144117121843 1
0.619011736275144 1
0.1396122479433 1
-0.278270730677189 0
-0.0128725689447948 1
0.339090416798814 1
0.474891940639021 1
0.484097378475425 1
0.330772644388835 1
0.377929575290288 1
0.411393595153129 1
0.126197126494447 1
0.0809934026695015 1
-0.0715368705342471 1
0.577706446213244 1
-0.0703153040156805 1
0.726231501842699 0
0.255980539052472 1
-0.0963473817289246 1
-0.026232246894387 1
0.136937035834107 1
0.132545567703907 1
0.100961648493985 1
0.560415344103966 1
0.183009265857326 1
0.314451421303978 1
-0.27400626418123 0
0.125385704949906 1
0.0820942332302713 1
0.0069291033466222 1
0.41425101214008 1
0.279992184679386 1
-0.0539481078451838 1
0.550319000189737 1
-0.115288819231486 1
0.35691201087271 1
-0.0222372936452909 1
0.129682012610137 1
0.144406015197595 1
0.271737992326214 1
-0.246269852171795 0
0.157416780175697 1
0.269178616508462 1
0.0634802787019307 1
0.249642653052966 1
0.17503287269327 1
0.152133637629009 1
0.445763442024109 1
0.401163711555135 1
0.190888506361668 1
0.207333399885811 1
0.402796596539173 1
0.48952686283104 1
0.47959072696777 1
0.093771658432881 1
-0.0678869470011817 1
0.274182682307865 1
0.293932566793751 1
0.120445892927287 1
0.437123998320065 1
0.489329438881302 1
-0.446341520073885 0
0.652856065088226 0
0.0486507602478629 1
0.394609037231985 1
0.390931123390108 1
0.311690622282612 1
-0.0609635407181905 1
0.687460337915254 1
0.180844253783176 1
0.179983530049249 1
0.547405125491891 1
-0.0112822991588672 1
0.0875859838257755 1
-0.061491569032131 1
0.158105233197987 1
0.26259339290021 1
0.325838121338884 1
-0.147875607745173 1
0.0642521607736731 1
-0.0832578463305493 1
0.152545152088839 1
-0.0476438238478024 1
0.176863100672756 1
-0.0116020825616636 1
0.369772210481322 1
0.264277614057132 1
0.205951660318076 1
0.019642323347572 1
-0.271818859833312 1
0.407651326529145 1
-0.0713112436857828 1
-0.0141714849211899 1
0.470216574062015 1
0.0603005808432424 1
0.0616133657355073 1
0.158775153767923 1
0.505890788967604 1
0.548596791547744 1
0.236435043959684 1
0.408398818298115 1
0.021483619264749 1
-0.0906683429886811 1
0.47946771978425 1
0.0586410807929393 1
0.341617364625104 1
0.0611808422962591 1
0.239666296016181 1
0.477020205413128 1
0.153314855065046 1
-0.117697550984322 1
0.0780134326840437 1
0.489539366060804 1
0.0583097065678321 1
0.127604668436673 1
0.362953865289006 1
-0.0378473227025338 1
0.184353305440353 1
0.0959928801115565 1
0.0506114659686038 1
0.370356858880966 1
0.214298815770835 1
0.13239934357077 1
0.255720644322243 1
0.253695264700846 1
0.229677741728832 1
0.485956069220255 1
0.554591684599897 1
0.185750988870414 1
0.529728781520785 1
0.000671977494256085 1
0.308587259658013 1
0.789998021905118 0
0.32139995332374 1
0.268382304383537 1
0.711734699083866 0
0.181192329331222 1
0.157015222550851 1
0.39019413524981 1
0.41671476825238 1
0.264731011261635 1
0.229018834189735 1
0.0625931491013901 1
0.00923885828816806 1
-0.142804785528458 1
-0.33346317776994 0
0.25906688544567 1
-0.0404229403662074 1
0.221592473916221 1
0.380094722260877 1
0.121851478689408 1
0.0557171124558398 1
0.0295186932284528 1
-0.138180111753285 1
0.532662162623621 1
0.257609951601043 1
0.0513785151680246 1
0.226635555973803 1
0.181557422074862 1
0.268847964990171 1
0.251335196916331 1
0.162230564780423 1
0.141094445502849 1
0.620876437155213 1
0.348913242034813 1
1.03171099183817 0
0.048269198519726 1
0.0987404520604767 1
-0.0726621872180583 1
-0.175437935000378 1
0.219594598736399 1
0.327443432070113 1
0.354451280498087 1
0.309220239487002 1
0.436701105768541 1
0.412682807597089 1
-0.0736888263990292 1
-0.211745870915415 0
0.330324964783797 1
0.365014684923414 1
0.179972705527704 1
0.204451298620363 1
0.318305562132188 1
0.345346493258949 1
0.158790491918974 1
-0.0449744148054852 1
0.208803949752103 1
0.258349260261836 1
0.109161857083825 1
-0.136381014088141 1
0.379679866990241 1
0.0564965604134941 1
0.110833351820019 1
0.209338314100899 1
0.189411620878827 1
0.654697122035073 0
0.40292165587864 1
0.00280494921826796 1
0.359106918607647 1
0.395659945863602 1
0.0840294410669464 1
0.406817061729867 1
0.336840095005237 1
0.0254545578810788 1
0.227290086593337 1
-0.0267783324403427 1
0.0450149994553009 1
-0.220410154537759 1
0.420289735697739 1
0.224020980792104 1
0.0683178656829622 1
0.179780513596711 1
0.119609796193231 1
-0.0633949314037048 1
-0.107736914048673 1
0.132508710595287 1
0.629575677672084 1
-0.00546475402618397 1
0.164361249388589 1
0.499370651374531 1
0.0505127011647029 1
0.0594941694324343 1
0.266559676577864 1
0.517938431578827 1
-0.289896341242028 0
0.130474417704396 1
0.0917869438570389 1
-0.185944278523378 1
0.213352320184116 1
0.139377543947586 1
0.244604562761419 1
-0.130630553763189 1
0.195017377929014 1
0.177057901872053 1
0.347342373001354 1
0.236010327670992 1
0.414580431247248 1
-0.063573829769526 1
-0.0901588119366735 1
-0.00172048955524699 1
0.0643559545338375 1
-0.255142423599696 0
0.102150423176823 1
0.155900221414335 1
0.401090990286489 1
0.227762841821598 1
0.0734444379711588 1
0.470158236537637 1
0.183653391898637 1
0.321021951120896 1
0.115512627796197 1
0.181833998494419 1
0.17756452617078 1
-0.0180043238597836 1
0.360094521027737 1
0.208502663189799 1
-0.00195705591343135 1
0.38560923176959 1
0.17478313287512 1
0.278871907601128 1
0.493350515975558 1
0.392308108734999 1
-0.0178048344022141 1
0.130420538111176 1
0.147619406956016 1
0.327570904484594 1
0.290499837303539 1
0.254115852141384 1
0.15629517853408 1
0.153835156467842 1
0.0611588223142995 1
0.112624521113243 1
0.279636496919469 1
0.12819763904532 1
0.223226369471836 1
0.0553095546157975 1
0.375546333762769 1
0.175177755885236 1
-0.00417598066970787 1
0.0309092298934292 1
0.165773365922693 1
-0.230654712249556 1
0.677416936936833 0
0.141205503765038 1
-0.0197664592222182 1
0.316097817931621 1
0.387981948077826 1
-0.128900615842592 1
0.143297733055208 1
0.327870751405947 1
0.229217482788231 1
0.0436514357441904 1
-0.00571452228530543 1
0.445777590098408 1
0.301694811619112 1
0.57494071077506 1
0.162483005881585 1
0.189628406944998 1
-0.150435687730821 1
0.478802291890103 1
0.123811482149309 1
-0.284435308917137 0
0.152981881927834 1
0.19124514955942 1
-0.0520788513504542 1
0.414488815915164 1
-0.133048108357795 1
0.160168970524889 1
0.242189743341334 1
-0.0406875512579169 1
0.186041906724852 1
0.558572464627898 1
-0.0365574166122668 1
0.409643489486848 1
-0.0173901255771117 1
0.524232882385084 1
0.0947072642908165 1
0.132233417017281 1
0.307269961970397 1
0.340280046861326 1
0.0255150420426044 1
0.634254636322343 0
-0.254158361955375 0
0.30381677027826 1
0.384118192751887 1
-0.0819328053552411 1
-0.286477573643152 0
0.0705121960570934 1
-0.248220147846304 0
0.35603723792448 1
0.403260891215079 1
0.0519840349689946 1
0.0261616998107018 1
-0.0365168389450465 1
-0.0629542892820935 1
0.220231338158613 1
-0.20919968336106 1
0.1897234909784 1
0.116332769377648 1
0.538606336611014 1
0.304361223722247 1
0.149569734208956 1
-0.0425797991434515 1
-0.0710035441956835 1
0.556019054416991 1
0.278313288108527 1
0.192377205728631 1
0.0320662658368645 1
0.0414595871642666 1
0.319146387524847 1
0.177011238837758 1
0.261119208006131 1
0.22199171335314 1
0.182834067332454 1
0.89668922000709 0
0.660731213471899 1
-0.0600060264873856 1
0.308178229911686 1
0.171553083318329 1
-0.0078408997704054 1
0.102437211606943 1
-0.0744658378892292 1
0.273523117308827 1
0.618160245827919 0
0.184817898562038 1
0.159434891802906 1
-0.0656466617987859 1
-0.283853566506965 0
0.0278269276261138 1
0.283208229862882 1
0.313931991262416 1
-0.129982071152416 1
-0.276980583797159 0
0.313306130202399 1
0.413430400231945 1
0.243661982078065 1
0.204764363527521 1
-0.224564665394886 1
0.455869685500391 1
-0.275317502891157 0
0.574683211599609 1
-0.112896335810731 1
0.182677014056798 1
0.462951359310614 1
-0.214321130359851 0
-0.233918248699621 0
-0.0143899307926306 1
0.228464426835115 1
-0.193312422858159 1
0.302658375494551 1
0.363345343933727 1
0.53609061380865 1
0.544097996887862 1
0.0891306627154475 1
0.27758497102802 1
-0.0121232131179794 1
0.0646753985428639 1
0.21906813302658 1
0.121042248493325 1
0.155774566538748 1
0.290128374309797 1
0.367210770336775 1
-0.0113279075526515 1
0.136362304974186 1
0.161353127644472 1
0.0679681816377059 1
0.0649184947915709 1
-0.0519698951900624 1
-0.011005551718461 1
-0.00803361074464145 1
0.196364338644375 1
0.262596801555413 1
0.533497945953837 1
0.624105817321019 1
0.0874137503304715 1
0.131399831988398 1
0.26074201097115 1
0.218082887233426 1
0.0832863077469665 1
-0.0235152371820588 1
-0.0234661876128114 1
0.168393419821635 1
-0.0140723242002869 1
0.0754912201376027 1
-0.172276660892911 1
-0.016285344753001 1
0.411987718516213 1
0.0994335639202958 1
0.270260743192358 1
0.182485662765259 1
0.0458682988814886 1
0.204904307268235 1
0.125193111560278 1
0.273992445721176 1
-0.00407711649817741 1
0.175535065222037 1
0.0698247061918447 1
-0.558730625765463 0
-0.0594573654870961 1
0.232206339720834 1
-0.0615400566140979 1
0.13072463350661 1
0.349949943626848 1
-0.0587607821894028 1
0.291642214790747 1
0.0665033058539654 1
0.168272224689846 1
0.415841568516349 1
0.18838990991482 1
0.106984476184233 1
0.40178434845015 1
0.358841386862808 1
0.177163756946509 1
0.16865549253356 1
0.424092456079142 1
-0.0477944954032637 1
0.206245057448217 1
-0.0115825152824702 1
0.0371275669795104 1
-0.1421476467193 1
0.153917806144433 1
0.137489035090532 1
0.293695037523386 1
-0.222861720564164 0
0.177564962876951 1
0.088067432275841 1
0.124557206827688 1
0.0402348223726078 1
0.152518444168535 1
0.605601669735592 1
0.225107410928164 1
-0.032716508307981 1
0.0309784817608769 1
0.736133728084917 0
-0.440969404494464 0
0.259380765883674 1
0.179223416892418 1
0.235342419695392 1
-0.0107425325611742 1
0.207528856666765 1
0.00349298057896843 1
0.376183803480946 1
0.171715572037473 1
0.0323865206239973 1
0.396890569902863 1
0.492335966843965 1
0.47398432332353 1
0.528508589017409 1
0.238478947226935 1
-0.128952432046107 1
0.189328299750449 1
0.684350641824705 0
0.419917144262476 1
0.0616420383031394 1
0.222782634986644 1
-0.206182880974908 1
0.609640080707815 1
0.699571862758853 0
0.498508599207127 1
0.0414786418633537 1
-0.586304159239063 0
0.298657330616323 1
0.196607342056865 1
0.321068925203966 1
0.305382331321178 1
-0.0634435739009615 1
0.444419867867644 1
0.118343573028506 1
0.180960248468861 1
0.106226894669191 1
0.280173380929521 1
0.0809481869182309 1
-0.140420895635701 1
0.373755809381383 1
-0.0837452206736969 1
0.178894848461456 1
0.556112383094167 1
0.050114719093869 1
0.224208898467371 1
0.166956429848504 1
0.00261396579541363 1
0.527224567985954 1
0.293476552549997 1
0.226135772994697 1
0.379484164660575 1
0.207542991887616 1
-0.0568236718548812 1
0.154300389020235 1
0.0797012777025786 1
0.322750746117874 1
0.167268092337317 1
0.556611657318016 1
0.261740320390372 1
0.225808960102974 1
0.329515255986137 1
0.271298788245217 1
0.299784861807383 1
0.100441341469084 1
-0.115761079536995 1
0.166801595146201 1
0.267508618166515 1
-0.0563178665309183 1
0.330438435311783 1
0.610461917901048 1
0.292177696660502 1
0.321774691211699 1
0.299333690957109 1
0.281839069812243 1
0.59023022633262 1
0.259241429771941 1
0.106319745994842 1
0.280846605449971 1
-0.0547265753071287 1
-0.207492546507016 1
-0.165779190982191 1
0.457788939723286 1
0.527659948809681 1
0.248930608348146 1
0.365974584679219 1
0.4132646414068 1
0.19535225939339 1
0.171559052111429 1
0.365025277687746 1
-0.258540533954121 0
0.0688712822807346 1
0.464994253608923 1
0.12625461919104 1
-0.0167781699590827 1
0.189151438963062 1
-0.195448364448023 1
0.346909748328898 1
0.214529994934584 1
-0.0471340940164342 1
-0.0612736800548946 1
0.634705878951805 0
0.0590067619624916 1
-0.10496394212369 1
0.398849334275339 1
0.110697611152343 1
0.175215978412637 1
-0.06602788795289 1
0.282508259008786 1
0.184636980201729 1
0.0135982758609483 1
0.249275094052383 1
0.0174233323180799 1
0.384105417139339 1
0.468995675093084 1
0.531892415627519 1
0.188763269913248 1
0.636624856225508 0
0.226176431520475 1
-0.12943600127387 1
-0.100008639063555 1
0.109240660753825 1
0.0197884919057534 1
0.176061224459601 1
0.0100272884985711 1
-0.0114905702094391 1
0.179569994453806 1
0.13857757168031 1
-0.102721994918867 1
-0.104810445750685 1
0.319418476487081 1
-0.0859273317741864 1
0.685178448471285 1
0.514413915500516 1
-0.0293289843342424 1
0.145496592411465 1
0.717737487513291 0
0.0430283488920481 1
0.185430697247056 1
0.364933810313871 1
0.0470879343299242 1
-0.0437781912778414 1
0.281340117399698 1
0.159288089748148 1
0.458881094240169 1
0.258290407845666 1
0.210680314152401 1
0.326128748182255 1
-0.0312083351153399 1
0.208286483463887 1
0.389809779950134 1
0.190049513262681 1
0.223698594958711 1
0.064234446977426 1
0.0495715648349024 1
0.414702596936881 1
0.347912259126382 1
0.255404874390298 1
0.26108564589964 1
0.150740630809345 1
0.290508892926401 1
-0.0877659835355744 1
0.0132288880895733 1
0.31786802659043 1
0.587055972933611 1
-0.122210996150056 1
-0.104138280334715 1
0.0716218798077469 1
-0.000570482976918467 1
0.079795367421743 1
0.237213835339824 1
-0.019329814859101 1
0.283351517179325 1
0.404260819619696 1
0.36299908504991 1
0.30552977942352 1
0.492106294643102 1
0.351543456767734 1
0.135241871994714 1
0.550305817295207 1
0.0730504825457136 1
0.193497369005706 1
0.273782847529522 1
0.394875133325072 1
-0.210014004111111 1
0.644316648065013 0
0.0686737005678189 1
0.056938382132553 1
0.110264219259236 1
-0.182176855444991 0
0.0359957383487082 1
0.0517363757637674 1
0.110148888857616 1
-0.00266976231621989 1
0.46922991372347 1
0.29826778521776 1
0.200874152059292 1
0.115207753079985 1
-0.0162132611272854 1
0.238244056736505 1
-0.0938198420394778 1
0.479389944825395 1
0.67166938064435 0
-0.0126599927837549 1
0.161165246493685 1
-0.325496130662534 0
-0.317504962031839 0
0.12378599381914 1
0.228326958902267 1
0.403028029445474 1
0.431262701321781 1
0.397167723912858 1
0.405780951471958 1
0.630092073032241 1
0.522486445243443 1
-0.124674302034335 1
0.29914833566435 1
0.281694091104178 1
-0.135512015613837 1
0.2746861642526 1
0.247934936282949 1
0.541845839882597 1
0.393910005681423 1
0.0855007513691312 1
-0.000390137488932598 1
0.170208789792188 1
0.150402592159884 1
0.430202697740986 1
0.151343234934578 1
-0.0813338814303274 1
0.0659103366109996 1
0.143621715367961 1
-0.00978478749474167 1
0.374543323349257 1
0.0543437235936291 1
0.256988909661316 1
0.0404263756398985 1
0.165339968455663 1
0.150245627339693 1
0.20446917669927 1
0.193681792215316 1
0.288742828864917 1
-0.0156378827336038 1
-0.0286070065320242 1
0.447606957483082 1
-0.162603363467627 1
0.300516480499237 1
0.262043951934863 1
-0.109187481500815 1
-0.0459062289606535 1
0.327761795855665 1
0.464056536824517 1
0.392004253254993 1
0.361739153743003 1
0.230076425655449 1
0.240655582390925 1
0.133441833903185 1
0.0845951298905472 1
-0.121331553289516 1
-0.149552322620567 1
0.271367900790054 1
0.394239673009601 1
0.00490715387793172 1
-0.027985958069051 1
0.3929405019495 1
0.437010747657175 1
0.297891615172242 1
0.0168091604035068 1
0.252151097576722 1
0.306190214979679 1
0.376872627654168 1
0.116714823371227 1
0.223488607176229 1
0.142675794528064 1
0.303144934896759 1
-0.184677108864811 0
0.184818658557076 1
-0.0333440904622665 1
0.382742741245751 1
-0.332511987897294 1
0.10454814915501 1
-0.115965953605488 1
0.360535954211284 1
-0.0643340827563895 1
0.351022603681987 1
0.0420726649869574 1
-0.0237134479091882 1
0.423652546945951 1
0.072986787068445 1
0.262826265631111 1
0.200225107235623 1
0.255355041320061 1
0.271303220161175 1
-0.010032549143462 1
0.465976863849392 1
-0.182000076442221 1
0.116534121513338 1
0.200715132892445 1
0.327645152459543 1
0.223863773073237 1
0.00798226127046653 1
0.438259683110065 1
0.0963559843784273 1
0.194408337829828 1
0.400415711743032 1
0.123772173566233 1
-0.485649436496952 0
0.0383731032715594 1
0.316162223252294 1
0.290650529473876 1
-0.074770030053369 1
0.125690567873471 1
0.381833083476556 1
0.330123994101319 1
0.018265849985483 1
0.311937241138852 1
0.182158494096378 1
-0.089852115628353 1
0.40275407464676 1
0.173756036435546 1
0.169751789419414 1
0.281339292685486 1
0.358012623924069 1
-0.0925545682009755 1
0.418472286854074 1
0.000897938335422982 1
-0.250321866263025 0
0.102097791317823 1
0.298140156797168 1
0.275663374975639 1
0.425106729902278 1
0.041489896980916 1
0.313655505248808 1
0.149305383414832 1
0.459550579984776 1
0.283259079503887 1
0.29847709789431 1
0.0999628395200715 1
0.48556400955142 1
0.0845023243410336 1
0.155208540616719 1
0.0141276255989131 1
0.197583669375853 1
0.166824865512256 1
0.327492216783454 1
0.0490691074885539 1
0.648562729318484 1
0.621127795918158 1
0.182316698867917 1
0.722883337508804 0
-0.0709532174045584 1
0.122236920047279 1
0.476392030903037 1
0.266136869847053 1
0.339249190539324 1
0.0586637012255086 1
0.221498863553728 1
0.548404227895762 1
0.230272587312472 1
0.127901305612988 1
0.171480428274134 1
-0.00354191598821274 1
0.242779696764942 1
0.155021319597056 1
0.33802696694469 1
0.196910443804155 1
0.14250280436109 1
-0.0119496118331323 1
0.250335419801262 1
0.495896237324052 1
-0.138199531558326 1
-0.0993439747509119 1
0.371322977106822 1
0.119955310038838 1
0.346167531796647 1
0.119225558217595 1
0.327478611729535 1
0.302182454554354 1
0.460350360926197 1
0.564964449776915 1
0.14064323414928 1
0.566968512981332 1
0.437530958691632 1
0.298866159019672 1
0.0237773013249763 1
0.441816213280634 1
0.120615236875137 1
-0.00444253727521397 1
0.104657916965644 1
0.062719553084888 1
-0.125029933307769 1
-0.0357075743293018 1
0.437380583049205 1
0.313896252084359 1
0.17165665394684 1
0.0597268996101022 1
0.579651470914757 1
0.213481936227633 1
0.334433991834501 1
0.179993796546148 1
0.487729978109372 1
0.304779562225478 1
-0.0604097722362651 1
0.0378256842320781 1
0.417386990131749 1
-0.0216450381467025 1
0.490587355459942 1
0.294140432638075 1
0.216791576430546 1
0.0235745063903393 1
0.127177633512441 1
0.449438667092926 1
0.760991121612244 0
-0.0303992210638948 1
0.104208564260148 1
0.378174337058009 1
0.354685529386036 1
0.271035288702239 1
0.215411402113828 1
0.218671282930494 1
0.303514160636841 1
-0.0134246835460568 1
0.0207499797293543 1
-0.0148085145277445 1
0.38271610681519 1
0.138995859794886 1
0.233318145115507 1
0.399454719667691 1
-0.110446116045418 1
0.11363850654058 1
0.0661824494830407 1
0.0539060541740638 1
-0.122327980989362 1
0.176706744043364 1
0.634897323967804 0
0.280741601126021 1
0.133218332807495 1
0.0978056429885879 1
0.0821987239473939 1
0.247129485013077 1
0.0151270463121894 1
0.234773506703292 1
0.11553457340093 1
-0.377320623658815 0
0.700962544291345 0
0.306222133866657 1
0.156283539291738 1
0.309945812364189 1
0.311523174169155 1
0.331615018573709 1
-0.12389636714618 1
0.25928762753953 1
0.125560563486526 1
0.0728452759530423 1
0.453182187128963 1
0.48163248254486 1
0.168718503897623 1
0.039674421877241 1
-0.0841229801203457 1
-0.0720514203383178 1
0.0494858565548127 1
0.372914820231297 1
0.20590110693711 1
0.118642250718452 1
0.325404146327794 1
0.335438767592086 1
-0.0892782487190309 1
0.201452648781437 1
0.0937117376282666 1
0.0925173243344918 1
0.137133549353396 1
0.3946975709945 1
0.147573499983669 1
0.396214811191209 1
0.321620333669487 1
0.108747559800729 1
0.017037458950762 1
0.2697093156697 1
0.2509547986202 1
0.083053227110837 1
0.589377491098713 1
0.661797453006089 0
0.328944438056973 1
0.430357075390423 1
0.570611302974801 1
0.233645457820271 1
-0.0104565878592255 1
0.00903067490906277 1
0.246728875509586 1
0.0232009385406263 1
0.145430674145866 1
-0.165987236850141 1
0.398308666561735 1
0.0277257858485446 1
0.468309252767697 1
0.287307537001623 1
0.335831890766343 1
0.109925816553861 1
0.217205767738948 1
0.451712639936403 1
0.0943343218813901 1
-0.0564492629415087 1
0.273296715465699 1
0.505244851438692 1
0.262686007002197 1
0.457532322468375 1
0.126980553658212 1
0.107612210437372 1
0.703184711270852 0
0.680687636560141 0
0.595272036601978 1
0.241787311670123 1
0.220173022063465 1
0.0690611909915339 1
0.0889150950119783 1
0.485353690628406 1
0.290323600459389 1
0.0610427996849273 1
0.295668678080349 1
-0.188712070286578 1
0.284517003601245 1
0.0678011325904307 1
0.437129311267717 1
0.117156938769912 1
0.24809828674568 1
0.300218989757417 1
0.181392820114643 1
0.617911160846503 1
0.122779749566855 1
0.100965571810696 1
-0.166409949631906 1
0.121978552876548 1
0.131669692056085 1
0.203871626168776 1
0.307108178475619 1
0.199466858445175 1
-0.150569310311064 1
0.291498100453925 1
0.136479524898163 1
0.260105971200528 1
0.0894137843138644 1
0.185759131890462 1
0.762490530078362 0
0.201535531770738 1
0.251252936172238 1
-0.342022930294213 0
0.136840532678958 1
0.561164525308576 1
0.0861430930872398 1
0.268435110357572 1
0.237189598211583 1
0.47508913713714 1
0.00473329132782247 1
0.559804755774049 1
-0.0605418038603573 1
0.549246342588303 1
-0.0654251868601603 1
0.274442300699489 1
-0.0106584195274101 1
0.357141408531763 1
0.0544303770884278 1
0.686590701692155 1
0.218576746994974 1
0.290396027720803 1
0.341013443524108 1
0.311115475043294 1
-0.0736222590724316 1
0.515190311841212 1
0.349362623774562 1
0.259208064517915 1
0.445345019118285 1
0.337434980663456 1
-0.0677450268061726 1
0.268892898150756 1
0.144465179108918 1
-0.186986480074091 1
0.214353388081042 1
0.149239378269936 1
0.0802263980519089 1
0.39878775103498 1
0.345612456205534 1
-0.180589219158358 1
0.302861555121901 1
0.275344159455756 1
0.650487132450661 1
0.397961077987225 1
0.118527534887316 1
-0.0388701497389129 1
0.21679789349996 1
0.136800989987583 1
0.240024871240299 1
0.128439251998073 1
0.266103256382653 1
0.239539718728601 1
-0.101640616466199 1
0.358280978578363 1
0.125606461183374 1
0.446450452771472 1
0.315076368347307 1
0.281527258016706 1
-0.00518289987203638 1
0.191455896893106 1
0.822704621492413 0
0.334762680091087 1
0.435147436622097 1
0.186428683748172 1
0.363612461513087 1
0.280652910849167 1
0.09733279412915 1
0.094167171885811 1
0.0828929840450317 1
0.635956808074393 1
-0.0845575156182975 1
0.133428238268305 1
0.125144074584943 1
0.0853578508983317 1
0.376083953887825 1
0.682923036356251 1
0.501100889875335 1
0.179831267803292 1
0.0549801304770288 1
0.0490350544534264 1
0.352501463935586 1
0.154020162143084 1
0.364510423592119 1
0.172391466322887 1
0.108938482346149 1
0.188256824957491 1
0.428649499336992 1
-0.0597613188496011 1
0.680737201428198 0
0.213606245902335 1
0.444334216805999 1
0.167809040003826 1
0.754655692824906 0
0.223822555055351 1
-0.234877888373145 1
0.343061860915696 1
0.0298650394888647 1
-0.0660599436976177 1
-0.0998162038914944 1
0.0292462577572475 1
0.35721758933098 1
0.136453056606678 1
0.440439918197828 1
0.239161967536451 1
-0.166502711137707 1
-0.374743034043447 0
0.157567326861101 1
-0.268543298285145 0
-0.0328101521999725 1
0.0838526202210642 1
-0.352030903161552 0
0.538614561416403 1
-0.0921039000879231 1
-0.0568704996125531 1
0.141687356961208 1
0.0581940907442128 1
0.232593229305221 1
0.199620776015929 1
0.0991227082517772 1
-0.00153559314445689 1
-0.020208356405277 1
0.149191090983843 1
0.129679976031993 1
0.313977513362062 1
0.347714419803571 1
0.0998981204401291 1
-0.17270216854056 1
0.406240869312062 1
0.329575989889627 1
-0.00176622520004373 1
0.0196012993927494 1
0.0823869363350547 1
0.238242028545078 1
0.409472604595455 1
0.146851874585216 1
0.450733035909914 1
0.372473462178744 1
0.443326833717007 1
0.0844701032858458 1
0.189601247971384 1
0.309622983754916 1
0.280640066203791 1
-0.0253261651337391 1
0.442711005294273 1
0.0502230449347782 1
0.12967566857006 1
-0.0631444019689132 1
0.240506296582023 1
-0.0978348197715044 1
0.117719952117698 1
0.16272477250509 1
0.053786465697639 1
-0.128633899223553 1
0.100706792433968 1
0.254478857442435 1
0.148146125019751 1
0.157442760823996 1
0.0189330430181115 1
0.214749701770501 1
0.216752830380734 1
0.371632334444616 1
-0.0629112885806214 1
0.406224173817273 1
0.278667990843437 1
0.0411355128940123 1
0.0722044751216232 1
0.172329166346701 1
0.268499731501049 1
0.0372351736066265 1
0.053806475922264 1
0.635181216521975 0
0.219720178095808 1
0.178571610257968 1
0.135384475798536 1
0.129904625356845 1
0.0926797475179744 1
0.40607926522472 1
-0.0721873004949726 1
0.0507262386232851 1
-0.0702003206835404 1
0.106009036615806 1
0.0774748193951319 1
-0.105838387187423 1
0.241660725057093 1
0.126671345762289 1
-0.125276009593296 1
0.419595093735675 1
-0.283433016614046 0
0.0540793671877321 1
0.0644702592869687 1
0.407668232207011 1
-0.0601078390723884 1
-0.00170773576265337 1
0.158775615100645 1
0.177743493295732 1
-0.0372391656668463 1
0.550747057954799 1
0.256528401541855 1
0.0522664903513922 1
0.690780918862549 0
-0.0135295995754978 1
0.397322523411042 1
0.190318057167761 1
0.211971878357201 1
0.409563832137975 1
-0.0939946789250956 1
0.234628100245052 1
-0.109911477378145 1
0.307858010332919 1
0.3221218330511 1
0.520007258230763 1
0.286563516640514 1
0.547224008911139 1
0.426896272660507 1
0.0480367567152639 1
0.142178435375825 1
0.201086081855879 1
0.234464824247879 1
-0.0036766964730413 1
0.211970905016584 1
0.0782198044390097 1
0.0955150814565848 1
0.0555247024070026 1
0.575949575009976 1
0.0296505752561574 1
0.356949132661993 1
-0.00520245770051081 1
-0.191162200217165 1
-0.14209372495236 1
0.381204353722403 1
-0.165721967895161 1
0.492003081150151 1
0.38993316828216 1
0.558601482905825 1
0.0876013579483825 1
0.162001888276175 1
0.282131419909631 1
0.112086722017581 1
-0.019544430354266 1
-0.00215460874718999 1
0.401646408599224 1
0.171622785227686 1
0.117893749634804 1
0.105358581425626 1
0.52538844146414 1
0.442256122556838 1
0.060149920886121 1
0.257770997276173 1
0.296101657735633 1
0.374328541770701 1
0.545099857082584 1
0.190999687003197 1
0.102846274136309 1
0.0600088208046076 1
-0.0748584576356621 1
0.50806698989598 1
0.372923189715688 1
0.337603261497767 1
0.438301208104447 1
-8.9932623916808e-05 1
0.551957870801803 1
-0.103375811044308 1
0.168903420910086 1
0.505269106238117 1
0.321594825072028 1
0.356781281872332 1
-0.274890789496925 0
0.0737837951301625 1
-0.0398626475851036 1
0.291983069585576 1
0.284076999852668 1
0.242603315999062 1
0.173275406452583 1
0.271815836871934 1
0.0136949796140092 1
0.000274231739290458 1
0.319856590306941 1
0.0541462905006133 1
-0.0429248218941777 1
0.303905428160006 1
0.272605803803366 1
0.345699202076296 1
0.190253827921412 1
0.209139836674437 1
0.131732298318119 1
0.313272098481206 1
0.412326521847689 1
-0.20466650461956 1
0.2331004297434 1
-0.276904142165212 1
0.476063751062346 1
-0.0247983765319647 1
-0.137269821124579 1
-0.0466539653138186 1
0.21184439369109 1
0.0551215470263623 1
0.549494984099436 1
0.209808588291091 1
0.105781511904802 1
-0.0895216891241924 1
0.326350923804125 1
0.5997571446179 1
0.185722774353274 1
0.000319039511562091 1
-0.235671556665555 1
0.18828341387437 1
0.137398994964632 1
-0.013101814574618 1
0.2945054364048 1
0.20384927846177 1
-0.247540009291802 0
0.443409640233526 1
0.110166536813753 1
0.0215938694305563 1
0.265209780897078 1
0.258524865078851 1
0.105560956354927 1
0.151465946297452 1
0.452443761452943 1
0.250256206847942 1
0.31711393452389 1
0.15091025269621 1
0.217786992737659 1
-0.053358344218034 1
-0.0990823294000374 1
0.567084217861579 1
-0.0543925039112266 1
0.343424137944928 1
0.0101084080171439 1
0.0907202634154317 1
0.318908387277702 1
-0.0530690348569917 1
0.196713332927435 1
0.137476453519466 1
0.522019467483326 1
0.649791670645794 0
0.287766019544876 1
0.127573414882293 1
0.225222922400649 1
0.0365053092514223 1
-0.153747476279098 1
0.29048797006556 1
-0.0447605739441359 1
0.112209964434334 1
0.0695710198610768 1
0.000451085429936073 1
-0.0578751037023603 1
0.716636891231491 0
0.311531837331475 1
0.296577931036537 1
0.196900644674107 1
-0.0409377268533622 1
0.289453394602399 1
0.510237163572549 1
0.165869723003604 1
0.0426300844448178 1
0.0663199191346974 1
0.474731302713251 1
0.66244300059889 0
0.287735607347157 1
-0.2726371764297 0
0.430586110869941 1
-0.204771626333238 1
0.369568886746902 1
0.0624330379690066 1
-0.0453968897071352 1
0.0500483372194347 1
0.403498440216989 1
0.387959243333174 1
0.0233829337844168 1
0.216585384260983 1
-0.000843227919959763 1
0.376182248701276 1
0.499319948653226 1
0.189859774701865 1
0.224517709331492 1
0.24254067053585 1
0.479252213580186 1
0.26088772335211 1
0.106960580683134 1
0.0245925632957827 1
0.0470982182109056 1
0.309595940983375 1
0.152770065294031 1
0.0192795277000506 1
0.127321208889436 1
0.559742566980417 1
0.321192108927964 1
0.180478719249139 1
0.205628360246861 1
-0.0376661660008277 1
0.098160524726458 1
0.263251953778899 1
0.208220385221846 1
0.252685939000687 1
0.390887689823878 1
0.102045408394673 1
0.0788250671225599 1
0.138829783973172 1
0.047896650931222 1
0.193119427606912 1
0.68215719278592 0
0.274761001498422 1
0.480491589501813 1
0.317006833051178 1
-0.0579664713046837 1
-0.0313776707953489 1
0.408064676314769 1
0.328465302483585 1
0.402011800682812 1
0.0871390243612808 1
0.350050938651201 1
0.368241359530936 1
0.151369046393884 1
0.00267467806399284 1
0.0862541876678501 1
0.326795358432598 1
-0.0306497188876359 1
-0.0234960572207627 1
0.119008922002507 1
0.269334211515248 1
0.0823552327007277 1
0.529429017384654 1
0.378405206028583 1
0.643963739076335 1
0.223249107024299 1
0.520799008317986 1
0.467831644769187 1
0.488234614441463 1
0.321071156858634 1
0.419611975706192 1
0.599013440137901 1
0.314197588158266 1
-0.114040170117737 1
0.204756556658282 1
0.229971863944802 1
-0.142420481421459 1
0.252140318428025 1
0.0122287168910894 1
0.349287429800269 1
0.173839942093228 1
0.38996106698773 1
0.366064610476674 1
0.194650537291247 1
0.043521242962504 1
0.189297113847905 1
0.0128066773103961 1
0.0031895280829803 1
0.542614366003911 1
0.355581197340008 1
0.267486995130358 1
-0.0456446453635796 1
0.660892745224939 0
0.488429206635389 1
0.22310529373083 1
0.238297428665962 1
0.311685084917238 1
0.0972341035306319 1
-0.0137390585854648 1
0.110740100670522 1
0.3459412452679 1
0.0721964799449677 1
0.020277017885277 1
-0.0953907122813209 1
0.407797587463259 1
0.271877385670377 1
0.339941384762963 1
0.268808185693146 1
0.066077006590247 1
-0.006183888106529 1
0.121168123654262 1
0.0928168234507765 1
0.353863067929333 1
0.291492412927668 1
0.357103487778561 1
0.237974892635177 1
0.231876749589841 1
0.451587371818363 1
0.154188203708598 1
0.167576210188673 1
0.136745421829237 1
0.0580108864352175 1
-0.108649322625183 1
0.0946292656856508 1
0.252105865403233 1
-0.106222988511932 1
0.799957834384126 0
0.0831183073608318 1
0.0994316596399406 1
0.0152394399914936 1
0.539773627216168 1
-0.0141009632509952 1
0.160926487982253 1
0.13233092049178 1
-0.117989717670203 1
0.0925131439051395 1
0.224233791716 1
0.21694265154004 1
0.242576601292951 1
0.143666555514277 1
0.175966624045539 1
-0.0603651032966128 1
-0.0492939077403727 1
-0.00353522941131914 1
0.264042241912096 1
0.114232015141367 1
0.0514278888911965 1
0.158766978940883 1
0.596222189150865 1
0.129859933161357 1
0.0470528113889559 1
-0.282138316967773 0
0.157128048277114 1
0.420241781053351 1
0.263575312130874 1
-0.103116025221389 1
0.278093144784089 1
0.248666255661255 1
0.115685708634774 1
-0.0268375791830247 1
-0.0297068456332376 1
0.328103468408204 1
0.266626522566834 1
0.168850181116044 1
0.283245745716999 1
0.285836551144539 1
-0.063502272906859 1
0.133879054920688 1
0.0881329312910321 1
0.226841991047566 1
0.0652872952411173 1
-0.0696103497503324 1
0.23079400795628 1
0.243882540105293 1
-0.0352207091627721 1
0.246106679966525 1
0.0749658312970809 1
0.099317720047299 1
0.30515841577029 1
0.306724495049108 1
0.324931586040731 1
0.271806451420417 1
0.0520030949150545 1
0.259412136032094 1
0.0976394807468948 1
0.166769479751374 1
0.338221499604605 1
0.0945687137683973 1
0.089494790033309 1
0.177397273650518 1
0.011914762247352 1
0.403101157655362 1
0.234717473604328 1
-0.309583507330978 0
0.439123344150929 1
-0.180310208277488 1
-0.0581328007348412 1
0.27356569089676 1
-0.102864910140365 1
-0.0461125349137188 1
0.0915078370666374 1
0.265907620160764 1
-0.0180012750545432 1
0.0758721579985699 1
0.702405958338823 1
0.315317076843463 1
0.211730880432034 1
0.0278712895818782 1
0.656468248137961 0
0.0305884677514859 1
0.294441628222914 1
0.289351909104478 1
0.509529289413454 1
0.140004148230648 1
0.384440629579806 1
0.269182950257783 1
-0.157648133888585 1
0.280598529288861 1
0.263653141945542 1
0.206616743654386 1
0.130146494315434 1
0.197493181098523 1
-0.127084308081935 1
-0.110847697748307 1
0.153080600535298 1
-0.511073223105656 0
0.0484943962814179 1
0.173801404341499 1
0.162686488515222 1
0.5409841393316 1
-0.263440761499322 0
0.0741506091360221 1
0.421964965807836 1
0.301776220827912 1
0.155397003188897 1
0.404125182363001 1
0.217883277534386 1
0.32231232623668 1
-0.0215912617791617 1
-0.0176896707426306 1
0.141100771629045 1
0.311671953356093 1
-0.0658675577431518 1
0.548785679782777 1
0.113379555035648 1
0.145627041136047 1
0.000232052441476442 1
0.349345043038419 1
-0.192321092303712 1
0.125202315606653 1
0.327937653685305 1
0.220942191804209 1
0.171988069918399 1
0.0173988804349199 1
0.42504437161879 1
0.0106759289666009 1
0.418970753265956 1
0.220052473812252 1
0.15310746939484 1
0.465507936632137 1
0.207374452387768 1
-0.0139702418475268 1
0.415661891082096 1
0.499514729020686 1
0.213698053084828 1
-0.267450837556235 0
0.415819273871265 1
0.428688945672198 1
0.139603053727395 1
0.221640313840678 1
0.368329252661332 1
0.111759151646433 1
0.371857128193054 1
0.085869634468062 1
-0.00140747486597732 1
-0.107965423171432 1
0.00908032193348417 1
-0.0189162171589255 1
-0.172964502587896 1
-0.247157127299297 1
0.0442401468372108 1
-0.145609207796379 1
0.152660453652437 1
0.324004983120374 1
0.353388474702306 1
0.1882677401407 1
0.11979149225497 1
0.343466469242617 1
0.453143489725321 1
-0.247578910157087 1
0.347910638561249 1
0.103638675540783 1
0.254354403669303 1
0.248462757002027 1
0.264557928420862 1
-0.0339723459866783 1
0.225288577541704 1
0.1889268220488 1
-0.0401507605152821 1
0.202172468162569 1
0.131781751725765 1
0.129906995869124 1
0.0844259832219701 1
-0.186268170022333 0
0.417420991391385 1
0.473764794565594 1
0.0408416187187005 1
0.192359968618413 1
0.222919686748366 1
0.366514146393419 1
0.0482853480242028 1
0.135851304326598 1
0.34285093696746 1
0.282592842700553 1
0.101456976683701 1
0.62799199037778 0
0.486250077237342 1
0.000389827576425715 1
0.302457986138676 1
-0.159716541585688 1
-0.108826338236065 1
0.0296668228436113 1
0.191309276862857 1
0.158458380180577 1
0.171034123846164 1
0.212916189986302 1
0.289589396189366 1
0.345525924994747 1
0.244648330889344 1
-0.220444446344089 0
0.637323964388861 0
0.344348636001121 1
0.0171390368261076 1
0.0581881033876408 1
0.52503491240137 1
0.279425847395825 1
0.299607562708073 1
0.353893635667322 1
0.32644622365033 1
0.163205710904248 1
0.0511882522736444 1
0.281484925676153 1
0.575006578189505 1
0.340168915243749 1
0.279628226396712 1
0.195990293775767 1
0.406772219704118 1
0.0796046359269797 1
0.287235768574028 1
-0.0170323006791893 1
0.295410278429342 1
-0.0508384743317053 1
0.114239713398003 1
0.0918570033288434 1
0.0770887226568969 1
0.175214690014781 1
0.214222294143353 1
0.165278702580564 1
0.377929410755806 1
0.147859548671646 1
0.371518788144191 1
0.21911476080339 1
0.305393003145043 1
-0.0253225629442738 1
-0.0661475588677535 1
0.403331376759841 1
0.117468867668838 1
-0.0458481586667773 1
-0.0375916013999462 1
0.143077773749739 1
0.56589871970372 1
-0.0349247701628632 1
0.39226692735379 1
0.185949980060598 1
0.032817650738411 1
0.114576554234315 1
0.544003613094195 1
0.115520170964139 1
0.355206418235716 1
-0.0976648091203906 1
0.417998657452737 1
0.0198867477480287 1
0.0979357682981112 1
0.319902367848636 1
-0.233456007818856 1
0.332000200202199 1
0.0678366169893593 1
0.421585691510624 1
0.524868575148768 1
-0.153126563157103 1
0.0858168961487585 1
-0.0280988413437046 1
0.0523045988663128 1
0.0417161467341223 1
0.205065992013226 1
0.292151742617228 1
0.0482875440604016 1
0.32568687047969 1
0.425560675626131 1
0.00259187997654646 1
0.380797858699154 1
0.279027618133323 1
0.461322186601101 1
0.232601001188376 1
0.611059532430143 1
0.434640015875163 1
0.427888816187593 1
-0.10383474473827 1
0.0510069572263504 1
0.209951755837258 1
0.431471722743778 1
0.124899120800763 1
0.394980668973967 1
0.234324170661866 1
0.517413904433107 1
0.128375075942021 1
0.310315947918189 1
0.407298537651548 1
0.488159808650434 1
0.199135829029785 1
0.259032818552098 1
0.189590700050917 1
0.338042106139727 1
0.408108615772802 1
0.357970929540008 1
0.399403269599669 1
0.217009461965781 1
0.173880557969362 1
-0.0538867782740147 1
0.436322974798569 1
0.395553497229129 1
0.44773627456044 1
0.225862179993288 1
0.104768894781917 1
0.152683126751331 1
0.290204794074699 1
-0.0420156714510626 1
0.022455724133657 1
0.187855913962953 1
0.397066168867195 1
0.105382513917471 1
0.168554507285485 1
0.348004760996545 1
0.682479723406112 0
-0.306064295870946 0
0.434423934510696 1
0.108127547368519 1
0.46707805004426 1
-0.153431471060062 1
0.0348863120269804 1
0.210151836825598 1
0.232250124968476 1
0.265166278664581 1
0.484715110534196 1
0.116729120917317 1
0.291172071212574 1
0.316932157964287 1
-0.0317358998563531 1
0.591907780191478 1
0.266974489098183 1
0.188622350964224 1
0.358469738173965 1
0.733815484195606 0
0.179574580209297 1
0.429160513636497 1
-0.0194760888954758 1
0.126620213457661 1
-0.0944722143155684 1
0.254565827938913 1
0.225280497105775 1
0.527979235525566 1
0.346571216706107 1
0.229978189673794 1
0.183143992591528 1
0.312351646961909 1
0.279992064975017 1
0.457624692728313 1
0.252461885473566 1
-0.00974377973219021 1
-0.0672785742726996 1
0.312910063228731 1
0.244748078355367 1
0.421764740327646 1
0.352407715477464 1
0.249178105058674 1
0.536451056761302 1
0.430302799637422 1
0.000967179986848178 1
0.356010432249495 1
0.320741418984514 1
0.391184112005754 1
-0.0713992965223475 1
0.302832632641527 1
-0.0705635603277992 1
0.498486082682247 1
-0.123774848502984 1
0.15994447765312 1
-0.254868224800564 0
0.172867168116624 1
-0.114890967252103 1
0.251850816368187 1
0.335163825642505 1
0.126321555620741 1
0.0921281192508641 1
0.539975283028111 1
0.218065874492007 1
-0.0659158519333626 1
0.270371434181078 1
0.231924467787334 1
-0.178914843094415 1
0.349695545197494 1
0.373153074986812 1
0.325907958852485 1
0.0775459676345428 1
0.0894284555715762 1
0.0703764813305479 1
0.23304780188684 1
0.173921763066585 1
0.0848570546499067 1
0.312429736664907 1
0.110279289268899 1
-0.0547325814253798 1
0.290456679662618 1
0.0180964279910149 1
0.618137953572188 1
0.0475023580316972 1
0.307954841728317 1
0.0678020306987835 1
0.349805181063085 1
0.0618432865914326 1
0.0918506773625402 1
-0.309097310702156 0
0.462013539321102 1
0.0964244027759636 1
0.373367818611423 1
0.15819387013441 1
0.360738062321036 1
0.333561203881454 1
-0.253241678943263 0
0.52111214258282 1
0.428581998651184 1
0.156618420456713 1
0.110459446980618 1
0.474040911471638 1
0.237752376285973 1
-0.244637017642249 1
0.187183764947228 1
0.482028551557829 1
0.349711580841482 1
0.365125199689631 1
0.580105507823365 1
0.462900733085906 1
0.0969804797350911 1
0.232622212032659 1
0.235489769056867 1
0.284654141649266 1
-0.121440017030386 1
0.0451127573890739 1
0.330899893988101 1
0.0912263782798037 1
0.499006782763942 1
-0.0770597180788505 1
0.0457911269376058 1
0.681970135153091 0
0.24012284401823 1
0.0275268188882684 1
-0.11149756546703 1
0.0257367796672344 1
0.525007331995908 1
0.0852596570666566 1
0.49229596942284 1
0.119611172273056 1
0.480059562090343 1
0.626846197161578 0
-0.0272984389932422 1
0.0728056717579851 1
0.23455842236454 1
-0.162886191367594 1
0.298701129053808 1
0.100179668738379 1
0.390364080434562 1
0.0407166509104595 1
0.108646061164591 1
0.00503722040325411 1
-0.0816426397846132 1
0.0821662665762098 1
0.0817307402170596 1
0.0940835284567502 1
-0.0694496094199874 1
0.344779131115319 1
0.622329505891909 1
0.256611371618808 1
0.259354714823798 1
0.272394174988979 1
-0.0162825713338587 1
0.174358001725109 1
-0.0602784766201237 1
0.429339625132246 1
0.279423192023314 1
0.183109279820203 1
0.402144305130399 1
0.395117556154031 1
-0.16043890515335 1
0.0125510727435938 1
-0.130849637768418 1
0.479833315531129 1
-0.0344984184739164 1
0.0662645162500665 1
-0.235550438537125 1
0.485742097678185 1
0.261525610447635 1
0.25078780316751 1
0.161695851714068 1
-0.111445709249066 1
0.0775110782088733 1
-0.0315769009339503 1
0.646992220370271 0
0.47345018753473 1
0.335321614649716 1
0.274947929667188 1
0.0700895977253611 1
0.015457495265946 1
0.795100246316446 0
0.3262022192079 1
0.197067102255064 1
-0.118203275117422 1
0.362194076684442 1
0.273943882084045 1
0.358531570110817 1
0.134369222058465 1
-0.0438979059294767 1
-0.167749618459416 1
0.178005960244417 1
-0.218876225688008 1
0.404095093003652 1
0.417994081185853 1
0.335319460303134 1
0.481156307570241 1
0.24609275728758 1
0.263460607797912 1
0.0520446435987248 1
0.270820714609047 1
0.427109748752478 1
0.0675551113531302 1
-0.0176510260710981 1
0.560734013744972 1
0.619494704308086 1
0.0472415722738744 1
-0.0611015785625465 1
0.0590160979539643 1
-0.0423045418904861 1
-0.723669289743363 0
0.303557973259423 1
0.568211856754201 1
0.26746838131146 1
0.296329188751041 1
0.188297874779912 1
0.211401779135602 1
0.202092059326489 1
0.216844301232195 1
-0.0859605535242442 1
0.126282405900623 1
0.272320178893409 1
0.185116723519038 1
-0.0359967716933088 1
0.329768020081324 1
-0.0479713697028793 1
0.323680821110903 1
-0.0709484500009638 1
0.447574342014704 1
-0.161429368249937 1
0.195288867077454 1
0.268891718300059 1
0.514281429375932 1
-0.0434226863075124 1
0.445513719033374 1
0.207973108107892 1
0.216816873952921 1
-0.0320056160895637 1
0.163405435924922 1
0.118410213679893 1
-0.0638009071472953 1
0.0555877847251594 1
0.193779405292496 1
0.425400531081147 1
-0.0333114249018755 1
0.355960112926926 1
0.208748923917732 1
0.328067941923049 1
0.449921088124321 1
0.314088625254399 1
0.0616249511260229 1
-0.0507797941739267 1
0.294463246954579 1
0.0192794963222261 1
0.0454646830777253 1
0.224985558395303 1
-0.0690069489654776 1
0.018940960434193 1
0.116864516964612 1
0.246966105661974 1
0.254912222078898 1
0.510102586446424 1
0.519926684856321 1
0.0374309864751114 1
0.393509750587641 1
-0.176818284727219 1
0.720512421653732 0
0.518319880287102 1
0.231425637297781 1
0.527380193214884 1
0.45911198053293 1
-0.139516630535638 1
0.47942338397891 1
0.124957862091736 1
0.0535605721232539 1
-0.0270013886351037 1
0.441606349768176 1
0.481709787281773 1
-0.354151746188704 0
0.142824331955552 1
0.464628146014692 1
0.522971800315366 1
0.281557760651157 1
0.0947632755385926 1
0.614512614412296 1
-0.000685050814937575 1
0.505352387757009 1
-0.0318321886959567 1
0.209107646016904 1
-0.05071323179345 1
0.423324060799023 1
0.111786673471827 1
-0.199434329280004 1
0.605387445698177 1
0.31127717061427 1
0.432743285739285 1
0.260347759939459 1
0.319000638090226 1
-0.0744052407767736 1
-0.0822226944941457 1
-0.00437440218074063 1
0.169615257319601 1
0.144221955197127 1
0.435953205949339 1
0.272480454161557 1
0.0916679622222421 1
0.687248125686329 0
-0.233321779466128 1
0.204891746881399 1
-0.0114786146026213 1
0.191469723168773 1
-0.0118168883231516 1
0.0623481593817687 1
0.180334323672771 1
0.0392277601281747 1
0.210241829714494 1
0.025956398121523 1
0.101514348523032 1
0.290530730545991 1
-0.132262910178433 1
-0.263793959543545 0
-0.134841014831809 1
0.428426000383793 1
0.201615105403586 1
0.0261725639379031 1
0.143193508361496 1
0.0706535653598645 1
0.367538552855732 1
0.671288752039172 1
0.596541236867565 1
0.0885917794697701 1
0.119401409899933 1
0.317591730707727 1
0.36898328223734 1
0.272327892970274 1
0.0550212929095475 1
-0.10653039191991 1
-0.0056619458813062 1
0.279520797725692 1
0.23509702031326 1
0.339571065128741 1
-0.0439093805104786 1
0.0874298581642869 1
0.0189162563654203 1
0.253562284202168 1
0.0092080631600799 1
0.0516675101890471 1
-0.0597727663869691 1
0.0562053419732404 1
0.51269287816988 1
0.454722047239465 1
0.176450033233664 1
0.0914805083336715 1
0.703309757576259 0
-0.290576075217652 0
0.243341058048693 1
0.330745053464613 1
-0.0538584410608033 1
0.231998346010383 1
0.218070828330155 1
0.291273479654256 1
0.0679677033420906 1
0.54435978798113 1
0.286925047288801 1
0.124508375948974 1
0.645290408013178 0
-0.0629565842478719 1
0.270324681625757 1
-0.000179849225094134 1
0.070042138205996 1
0.142817694946715 1
-0.294590358860134 1
0.282403148403648 1
0.258864004236511 1
0.047539034189729 1
-0.0283894243240389 1
0.060859250464129 1
0.196655852909366 1
0.286527337426441 1
0.690242429609839 0
-0.04021546550383 1
0.528521418670548 1
0.400071829604821 1
-0.00768220919645267 1
0.156176872001008 1
0.314163702512039 1
-0.0803992729209787 1
0.364181479919755 1
0.640133513392525 0
0.139593915654834 1
0.188537842372089 1
-0.0217320282603561 1
0.114942930811774 1
0.304890755088036 1
-0.0821416666891376 1
0.1879132150436 1
0.156500763999178 1
0.0502847546207876 1
0.245790358501406 1
0.176964370002259 1
0.238361379081846 1
0.199502032039725 1
0.239794850207555 1
0.182692139979088 1
0.306594541757343 1
0.18758519841703 1
0.065860546273823 1
-0.00893652290451681 1
0.246066921151848 1
-0.0115525743922046 1
0.326586969420121 1
0.235136643404276 1
0.395849809056483 1
0.382503012338529 1
-0.0408563267760016 1
0.0373444661722181 1
0.772752538643697 1
0.149953241402041 1
-0.0440961320000133 1
-0.019435720979142 1
0.388702071589183 1
-0.0658907143504383 1
0.395313929566509 1
-0.0562205042833037 1
0.235781978040862 1
0.00745794480134014 1
0.514581231181099 1
-0.28385387281971 0
0.0213540049721652 1
0.172292286858579 1
0.0702598174222072 1
0.251650332372404 1
0.628732739316034 0
0.357859142630327 1
0.317410364732212 1
0.33994219050069 1
0.0236927411173104 1
0.11202014808597 1
-0.185679595026706 1
-0.077758897780008 1
0.453161091622418 1
0.00898081727287155 1
0.311215484709682 1
0.333433762988547 1
-0.0273736241499703 1
0.627311707569377 0
0.511676067098254 1
0.218993839896195 1
-0.126457161218506 1
0.572524510110837 1
-0.222189413481728 0
0.25820646985078 1
0.307061426589303 1
0.0231184354479514 1
0.0574344980095765 1
0.0253420273534504 1
0.40340603200377 1
0.247125761221095 1
0.328871366183608 1
0.319121299354415 1
0.0820542051206467 1
0.178485110369696 1
0.185451922820728 1
0.596666005490568 1
0.150450064144896 1
0.421544344847216 1
0.0123013169238147 1
0.391399280391253 1
0.330099072746187 1
0.316851165798338 1
-0.0144371144528606 1
0.0352033714874425 1
-0.33961727736383 0
0.367345797551494 1
0.140413915674252 1
0.113963103125377 1
0.588137703960384 1
0.191833578279392 1
0.688088404485385 0
0.475351176839522 1
0.245412388849311 1
0.123087016088919 1
0.0468143864153356 1
0.253650512765827 1
-0.128845701440295 1
0.280863222203376 1
-0.103078774837942 1
0.16195238861884 1
-0.14982557233784 1
-0.0835487955573291 1
0.266674676337632 1
0.0108745159051948 1
0.20765918302516 1
0.294342601201121 1
0.199847528911073 1
0.421334749742437 1
0.331172842650988 1
0.216070819950987 1
0.00026070313940256 1
0.141828925636597 1
0.424841529682518 1
0.115745183344363 1
0.0169503662312074 1
-0.1703102438276 1
0.320822754539143 1
0.512978336850227 1
0.562125213319232 1
-0.0233885003091823 1
0.246611219577942 1
0.435045240804987 1
0.24362398987513 1
0.158449712743981 1
0.450619977367017 1
0.26591842610333 1
0.284618328917705 1
0.186876235728959 1
-0.00153933570116467 1
0.510421540270397 1
0.246714557566928 1
-0.0228407601036647 1
0.279367317309039 1
0.193751494810936 1
0.102326170499713 1
0.116662765138608 1
0.213938355939606 1
-0.00373603382354147 1
0.352294995777334 1
0.0854119916201925 1
0.276334184431937 1
0.0843037647423243 1
0.339874145312725 1
0.239223013181256 1
0.328524685220616 1
0.438742684997208 1
0.0197491094662785 1
0.212577225092506 1
0.129459260107967 1
0.22509284599424 1
0.291195318824727 1
0.320176477478635 1
-0.164864383572305 1
0.100909399973425 1
0.258389607208782 1
0.250070202444884 1
-0.183478757766289 0
0.517014619653542 1
0.400822806427758 1
0.0711734662800421 1
0.100445141373506 1
0.107307839919801 1
0.192635684498653 1
-0.119206811835258 1
0.118626915410956 1
0.321563549761155 1
0.251635738838317 1
0.0668361280196637 1
0.103023463659427 1
0.4031029288388 1
0.246429735562297 1
-0.19220588842154 1
0.161157887373702 1
0.0843429571262068 1
-0.0697131505695365 1
0.315907528174861 1
0.310164745076155 1
-0.0550702626190293 1
0.385043241975477 1
0.193000709740526 1
0.0919306242818114 1
0.187030680925494 1
-0.0901249349266793 1
0.167432909401811 1
0.591192185873876 1
-0.158575056923066 1
0.197493713159887 1
0.0695792461839293 1
0.482274969938011 1
0.235318515438047 1
0.349319211811252 1
0.271485474729244 1
-0.0479295350417599 1
0.30445169328826 1
0.281470290213326 1
-0.160344520775611 1
-0.139903085144477 1
0.561738186750353 1
-0.2019380256346 0
0.112632366878245 1
0.53659378299139 1
0.0355378960882518 1
0.415653500254238 1
0.141361931521916 1
-0.0147333440182035 1
0.430508779700173 1
0.0344241223395115 1
0.255235757279821 1
0.423226175958119 1
0.576452817566881 1
0.206404454285079 1
0.369298264675444 1
0.122722554688606 1
0.355712698067365 1
0.0216843157628444 1
0.093090862821651 1
0.431923247101062 1
-0.102026210511195 1
0.232267140219197 1
0.166927859562406 1
0.396570467186958 1
-0.0671279067847093 1
0.282468493378388 1
-0.0512558740089798 1
0.335430554256666 1
-0.403534504312615 0
0.148993952892181 1
0.598226952802032 1
0.207517000859387 1
0.389565118266627 1
-0.132324591099015 1
0.138599731667757 1
-0.116087738725362 1
0.244810810327633 1
0.100278820296894 1
0.35518057771544 1
-0.0457662453404028 1
0.185021610092479 1
0.222710504562845 1
0.537864757385591 1
0.599289868677881 1
-0.142193284513934 1
0.197980443491498 1
0.201676135674455 1
0.608968394816596 1
0.453088663116374 1
-0.0102872131168251 1
0.316246260647657 1
0.0835774421880012 1
0.032441708614838 1
0.330130941305359 1
0.0825285996384741 1
-0.0676227048974825 1
0.10766760048093 1
0.0308366470210756 1
0.398859256128268 1
0.474534261939883 1
0.260326598115497 1
0.121310382886492 1
0.399897798409886 1
0.447332153913666 1
0.0356351227797954 1
0.455307156422672 1
0.117371039351766 1
0.255138939764716 1
0.0872943122154846 1
0.0693830444484886 1
0.429152555363362 1
0.347439898614074 1
-0.197023958822034 0
0.109446902040783 1
0.459691359487142 1
0.0238345441994897 1
0.251078744782559 1
-0.0135950199443745 1
0.0515373191309663 1
0.186157300916599 1
0.425541232920636 1
0.355454114555704 1
0.329869604864199 1
0.180308069116868 1
0.567612298779519 1
0.131246737012153 1
-0.0403747426000097 1
-0.137087652846296 1
0.222823478096232 1
0.626001536162065 1
0.166581524878242 1
0.338663572546848 1
0.192819842782294 1
0.371968968351695 1
0.564514928357126 1
0.248610149699057 1
0.253496725534187 1
-0.217844579299147 0
0.359006444904223 1
0.191363730219279 1
0.361897483627194 1
0.0642731485150105 1
0.103021106264927 1
0.231050464549415 1
-0.00435805120608995 1
0.205201930913371 1
0.199391325503317 1
0.290011690391823 1
-0.0142471927156444 1
0.0777626203293222 1
0.36969057776985 1
0.406366414508159 1
0.247558528443205 1
0.292082551602785 1
0.14619022964618 1
0.300915546188997 1
0.386279952527583 1
0.304641307654916 1
0.473711425469592 1
0.25935811641385 1
-0.393607730942145 0
0.11183803239429 1
0.449496818993479 1
0.0508780361198332 1
-0.0956558239210787 1
0.0768270229391618 1
0.0743673357910703 1
0.282699273638988 1
0.024690293516372 1
0.330410378102071 1
0.273306572126998 1
-0.0397077054796901 1
0.179045979026489 1
0.127223449467902 1
0.178141356593724 1
0.214708123341868 1
0.551718258762922 1
0.447536906440493 1
0.384379155915744 1
0.00606057347672807 1
0.17165327087064 1
-0.0134713093424261 1
0.0840573140993211 1
0.093336633589667 1
0.0861883819302408 1
0.422874869148668 1
0.135642430882867 1
0.0223898537223656 1
-0.0822536093503114 1
-0.21488607208301 1
0.155868036189804 1
0.0208776357072467 1
0.459529742280522 1
0.568526143619449 1
0.130857607951991 1
0.386337100021454 1
0.0177175775251886 1
-0.0878953609223884 1
-0.0957184116714117 1
0.26257942159712 1
0.373492205247394 1
0.322357604409056 1
0.430131304665706 1
0.360824549470253 1
0.0970273039666285 1
-0.174549940565579 1
0.195748167632862 1
0.43725980442282 1
0.220758644479173 1
0.0362758860123004 1
0.274765454121932 1
0.0558609970202485 1
0.0381753421804112 1
0.158333972151207 1
0.133003978001411 1
0.167939969027369 1
0.0631192729440974 1
0.362994057957946 1
0.321065838498904 1
0.464224399195638 1
0.252288155030917 1
0.208807274691176 1
0.0875871899550686 1
0.423579170194716 1
0.132102696803774 1
0.0267143996456396 1
-0.00494446976360008 1
0.0711061119012307 1
0.306976192928444 1
0.175720054738984 1
0.0263413720134241 1
0.146674385488958 1
0.504141582819902 1
0.274647124769129 1
0.372759572998357 1
0.00399582494523226 1
-0.0656964555346478 1
0.192174232908099 1
0.294333952142887 1
0.291942252427547 1
0.176886423172756 1
0.084304104648783 1
0.833029932652365 0
0.555794495003504 1
-0.123425906401834 1
0.43974111517971 1
0.35290520245425 1
0.438625028992141 1
0.114622926044349 1
0.103069938132947 1
0.545719578822479 1
0.14069983088739 1
0.183429594024792 1
0.0650814860628079 1
0.064375852532334 1
0.430435053767569 1
0.411373736830085 1
0.0193252197182316 1
0.120865284214064 1
-0.00821620072582028 1
0.0389173201955674 1
0.349950668440011 1
0.151226108194813 1
0.522120407871051 1
0.180169616151927 1
-0.0537788309340151 1
0.153392724636775 1
0.176598183781495 1
0.411971832140384 1
0.265784998773787 1
0.330344163201745 1
0.475576532817239 1
0.540626847750956 1
0.414458289050605 1
0.0885054641853292 1
0.160771976646906 1
0.104139150933342 1
0.15985054303672 1
0.262149734340751 1
0.0882357882389152 1
0.288128160108606 1
0.0870977179686923 1
0.328219240395834 1
0.116054856392292 1
-0.00505684237796042 1
0.0203183468194045 1
0.124767892244916 1
-0.372499160483647 0
0.101998992558932 1
0.300939104844669 1
0.245411048232167 1
0.126022226071095 1
0.325254579299336 1
0.441805070660794 1
-0.340488547222292 0
0.262106170763616 1
0.35540399971835 1
-0.0290276728299907 1
0.0441803765058265 1
-0.22059717590165 0
0.183817209142475 1
0.305098787438978 1
-0.148736031596197 1
0.246682955915194 1
0.128237303798722 1
0.368967996034999 1
0.14525924298507 1
-0.0225953162936635 1
0.260477338669633 1
0.117729906489655 1
-0.082457431679039 1
0.0107866584407687 1
-0.0810383169574853 1
0.618034979253747 1
0.237515549244695 1
0.0952421451564219 1
0.348621889797171 1
-0.172042641164043 1
0.135958822424851 1
0.174918468070712 1
0.0728182228391006 1
0.118585285710438 1
-0.131931895266267 1
0.0295790865711191 1
0.21808869914696 1
0.0969997313985056 1
0.0539495166857529 1
0.0861991523803625 1
0.104402137465215 1
0.355751456163081 1
0.0889961641524762 1
0.444696719745504 1
0.214040436296092 1
-0.0620590782160507 1
0.270500913465743 1
-0.00900269423445291 1
-0.0783941185714058 1
0.369037043255379 1
-0.0103488517923526 1
0.592681748618653 1
0.166285130663555 1
0.263848833883116 1
-0.00813122824093687 1
0.672883393010032 0
0.390155772403991 1
0.218484437086498 1
0.34958382891335 1
0.28549847845994 1
0.152460391333953 1
0.266510439716543 1
-0.146909681233433 1
-0.022056891004796 1
-0.286595916673077 1
0.289115001036699 1
-0.145411219917055 1
0.456697399095293 1
0.412307566451647 1
0.163031684469007 1
0.30610826625175 1
0.339646421438439 1
-0.256466496181672 1
0.368442876605923 1
0.234061228296353 1
0.351701039057268 1
0.315416131262063 1
0.337245452039398 1
0.179187072548988 1
0.171178464241135 1
0.0855118864244856 1
0.436600769142447 1
0.375306860689086 1
-0.00322083098412189 1
0.264729369761641 1
0.202026472563008 1
0.0795564659993664 1
0.360549402875314 1
0.0606728655821864 1
0.232558526388638 1
0.216870889361157 1
0.231520197392454 1
0.0677117728608586 1
0.519900782252034 1
0.0743104016505797 1
0.334828497892841 1
0.0334627097459311 1
-0.0979135064586031 1
0.157730549044782 1
0.238326992968475 1
0.302554440584475 1
0.304252568825868 1
0.124610212755838 1
0.00483626906182999 1
0.433721179026181 1
0.20097002216224 1
0.298714425900728 1
0.272033343558437 1
-0.146701276858519 1
0.285382810952992 1
0.243955696630106 1
-0.162052902895471 1
0.106975477341177 1
0.118514472557127 1
0.169831971323394 1
0.360586413854169 1
0.116528076335066 1
0.408212347391293 1
0.151151093888694 1
-0.0700384177111374 1
-0.0100972957093302 1
0.411212501746232 1
0.308364354217703 1
0.472896055437713 1
0.061834215928499 1
0.350225617243636 1
0.0339893354786777 1
0.0511366892797005 1
0.162440196840646 1
0.293695515071332 1
0.0257641447184002 1
0.403356659663054 1
-0.0122433382660518 1
0.0979044132750714 1
0.269998571921777 1
0.0188845289878105 1
-0.119982998179543 1
0.49049269635609 1
0.267636850728925 1
0.314741286960356 1
0.123707034483131 1
-0.0559528212627887 1
0.709324098071309 0
-0.111178219962587 1
0.293360467526847 1
0.186909294616575 1
0.318466975752729 1
0.431945579511956 1
0.174228347925138 1
-0.152086285318117 1
-0.0479775891260315 1
0.175680261781655 1
0.0774276659136722 1
-0.431870589199788 0
0.442399359930153 1
0.1563525060119 1
-0.0679740912611572 1
0.154307761716345 1
-0.0454930236709026 1
0.219951891547232 1
0.23313442119611 1
0.0575712304897588 1
0.311289603847856 1
0.0668970919639098 1
0.0935385022503364 1
0.0493001031677665 1
0.325517246753704 1
0.518430120876907 1
0.0268816170586155 1
0.0911994771727204 1
-0.16449199363017 1
0.109167697636558 1
0.163208717536991 1
0.383374650722293 1
0.430557763066065 1
0.15692974418056 1
0.25819823740327 1
-0.136601553988602 1
0.379458234453437 1
0.401772792417084 1
0.350446611330258 1
0.39262359602184 1
0.435718410046144 1
0.364845844435798 1
0.15398803818343 1
0.32410347599888 1
0.0976307541947203 1
0.141631827398391 1
0.275901372376455 1
-0.0747429746036574 1
0.463087733432902 1
0.185634266880692 1
0.0624474407147635 1
-0.600055728369612 0
0.571173582775936 1
0.246129164695346 1
0.181369668554024 1
0.382529347475716 1
-0.102599247023263 1
-0.214338973240248 0
0.395039064614948 1
0.0189867029944585 1
0.544020895377587 1
0.158767755475248 1
0.572392445615336 1
-0.177117333839962 1
0.110726722499132 1
-0.128964731927704 1
0.325993490223742 1
-0.15623498714633 1
0.319410733066647 1
-0.13261136849543 1
0.120002991860727 1
0.0214710122266857 1
0.120224023079184 1
0.586954628991003 1
0.385622931603364 1
-0.0255402904254565 1
0.416854945189273 1
0.445383156810024 1
-0.27048979010558 0
0.233457741279915 1
0.256826554989155 1
-0.280929554227104 0
-0.0633707765870002 1
0.00722847564794781 1
0.293366025615097 1
0.716501592645585 0
0.484835766237288 1
-0.0469576142341689 1
0.226512063927448 1
0.335110282993103 1
0.308502358234748 1
-0.132376273911811 1
0.215011414091595 1
0.221145880468306 1
0.49061904523216 1
0.140006316486791 1
0.381781066326517 1
0.316537290492078 1
0.20545233952681 1
0.634023490028589 1
0.404133028876626 1
0.315471238422437 1
0.385910435233622 1
0.58633337764777 1
0.216873038344038 1
-0.012748376213673 1
0.290769720933152 1
0.351748150611773 1
-0.0052977973342365 1
0.168515400830713 1
0.443949968749758 1
-0.375379942647799 0
0.314804062057936 1
0.155344208649107 1
0.392631939245532 1
0.0999558711074415 1
0.0511043325197952 1
0.551322014749633 1
0.292120709226259 1
0.341716104128266 1
0.0632085306983151 1
0.25312092913733 1
0.404793729906094 1
0.0834759177876145 1
0.147336149894004 1
0.188508662943323 1
0.565609847527175 1
0.388204688315397 1
0.987594422998932 0
0.210268118364877 1
-0.0825322151524229 1
0.135718935509978 1
0.444775653488427 1
0.308933340143379 1
0.0353984251109404 1
0.176067695019769 1
0.193199287981148 1
0.1957329188895 1
0.0978157184759656 1
0.173098011090154 1
0.258119756119953 1
0.545602608774622 1
0.163559024926593 1
0.0326390476001456 1
-0.00675575984606147 1
-0.0470444906396159 1
0.113444893779758 1
0.37874559035913 1
0.186451929800938 1
0.638850186608205 0
-0.012338981846578 1
0.285951434619577 1
-0.154986891765347 1
0.00914297254444367 1
0.254495535170679 1
0.0752496552974779 1
0.0471832841767796 1
0.208813746475268 1
0.524621594220394 1
0.466942798625386 1
-0.292698121553101 0
0.0967777679783813 1
0.122343042500108 1
-0.247905209032896 1
0.408536900150912 1
0.00132388264687096 1
0.216741002319722 1
0.0650390444687037 1
-0.128120900091286 1
0.129403085268221 1
0.155163615909723 1
0.421065294495363 1
0.365816654240828 1
0.753119432669214 0
0.0963134799971904 1
0.00935421862686316 1
-0.127903076005771 1
0.441470359253674 1
0.0855897209198659 1
0.300039900668143 1
0.0411173540693414 1
0.252677811136816 1
0.00383899436139922 1
0.0553254091969578 1
0.210705409291993 1
0.206994525362129 1
0.449418434182008 1
0.229359338996082 1
0.142537989854724 1
0.329076576924455 1
0.346594454620006 1
0.465655806136501 1
0.166365071154567 1
-0.052536862560981 1
0.451714924164437 1
0.0839471613253768 1
-0.104810232232637 1
0.0966614076227752 1
-0.0640665066956981 1
-0.0945491215229387 1
0.123108044480914 1
0.279372725348961 1
0.0810977157843185 1
0.0240245447930387 1
-0.0392105604604759 1
-0.0824945970835981 1
-0.152778830158316 1
0.0609556916710021 1
0.269908541440667 1
0.242617769381625 1
-0.067394388747986 1
0.581462012746431 1
0.568971460834287 1
-0.0814217926313223 1
0.358671619881747 1
0.339659118904774 1
0.0634193609436202 1
0.205945757663914 1
0.339181195325966 1
0.199583248641427 1
-0.037811575390008 1
0.288476629908401 1
0.208409824440536 1
0.388128903251638 1
-0.256091675200004 0
0.0575935944225114 1
0.16554786939306 1
-0.222318816841522 0
-0.272042037945359 0
0.159071488203006 1
0.0219043070283896 1
-0.196240727833732 0
0.433915850916065 1
0.408908667616232 1
0.115734331863304 1
0.489244092128386 1
0.791638861600531 0
0.186164631226129 1
-0.085809673611501 1
-0.0316852418281764 1
0.26705658217816 1
0.264013282485846 1
0.443057776318221 1
0.258062771540885 1
0.0728207841090957 1
0.383682398234384 1
-0.282476373211202 1
0.452075099892893 1
0.325557195528854 1
-0.0357916014364361 1
0.262959085777494 1
0.605780783853948 1
0.33006126806918 1
0.0762072428836582 1
0.301204297510066 1
0.272772345686327 1
0.038564400557105 1
0.365740455359806 1
0.251586651939719 1
0.138386398721945 1
-0.527120915332623 0
0.177611433307936 1
0.00126952461032789 1
0.263366242521506 1
0.0764633459818111 1
0.326816853195919 1
0.596593538515013 0
0.479927547892225 1
-0.296220986504242 0
0.0264603895576903 1
0.669440707114535 0
0.804675041310238 0
-0.0650047178545382 1
0.273064519583862 1
0.150398267913716 1
0.500857267294465 1
0.696390223108709 0
0.559125799270677 1
0.0933232748556764 1
0.212659371277869 1
0.00855534872978412 1
0.300217995818091 1
0.203526950859164 1
-0.187581059704209 1
0.174324923257003 1
-0.00553838235797266 1
0.468481676456665 1
-0.099892189190341 1
-0.129315632180352 1
0.108800249559148 1
0.186539637249872 1
-0.0597040658686025 1
0.280290811927044 1
0.0817079262665784 1
-0.185175137008894 1
0.453234685575875 1
-0.207755108869846 0
0.103153996107769 1
0.147475154157485 1
-0.148437769752998 1
-0.0831831459578216 1
0.274590076408236 1
-0.0484776347283133 1
0.200515129867283 1
0.328049474813863 1
0.20670109079714 1
-0.120079490649584 1
0.228135656851139 1
-0.308090269151338 0
0.355717946588356 1
0.217354874915351 1
0.00810636207119052 1
0.25343823246848 1
-0.0094372565669425 1
0.119426731837842 1
0.183094389992233 1
0.530495179281168 1
0.00909519036168268 1
0.232642763518868 1
0.306420893495038 1
0.354876641052638 1
0.238674648659406 1
0.114547518056747 1
0.00697591334929924 1
0.0424878312610655 1
0.196168758663847 1
0.161608397191557 1
0.215911324062432 1
0.125712869375781 1
0.328976027616959 1
0.271215486379207 1
-0.0090246142590946 1
0.545584447917235 1
0.0576553953595963 1
0.368920678266181 1
0.225238599856595 1
0.538762158700557 1
0.537323847080999 1
0.528306884815574 1
-9.24681710237837e-05 1
0.441587201470895 1
0.320218037955763 1
0.564166785219657 1
0.17726441886457 1
0.478704654101719 1
0.476687828192779 1
0.335074593112171 1
0.253428033114264 1
0.463687247832474 1
0.166267354576357 1
0.540196839549007 1
0.291511241827476 1
-0.145726930819101 1
0.720856009736309 0
0.276570467205359 1
0.0595046499632319 1
0.453931339552842 1
0.211408342593558 1
0.115920775880699 1
-0.380080484223017 0
0.318711877175935 1
-0.146487181623963 1
0.378294795222436 1
0.241713527847534 1
0.588039199275455 1
0.0291034238425127 1
0.26316926916304 1
0.152958841236302 1
0.200699298951623 1
0.205537490961907 1
0.457973120786371 1
0.0405099387670392 1
-0.0120972957857713 1
-0.121154653280793 1
-0.112846778505258 1
0.27024709017406 1
0.179758972884201 1
0.312379502503294 1
0.191466602969629 1
0.120434106725772 1
0.263777393882445 1
-0.0515926817959002 1
0.178569633270339 1
0.138817858987466 1
0.24871734276402 1
0.309990505587317 1
0.157879014239753 1
0.135761448802064 1
0.416515207305717 1
0.150017314570175 1
0.462340212346806 1
0.61860610362377 0
0.200193436431929 1
0.00163463182712058 1
0.212156129491708 1
0.000390097509582951 1
0.380540286876456 1
0.525883838227406 1
0.407644727743253 1
0.251021821403033 1
0.243853739579034 1
-0.012733179304479 1
0.472030377765124 1
-0.141427571077556 1
-0.0249485537670582 1
-0.0166420201433844 1
-0.0513366716336196 1
0.0961733320747342 1
0.0994415933581532 1
-0.0576737462242444 1
0.44007774353624 1
-0.132145746661141 1
0.376222030311495 1
0.280680681173596 1
0.334040758488566 1
-0.0207748714034042 1
-0.258680739944236 0
0.253962961404041 1
0.524901768337691 1
0.116269141454416 1
0.0828629383962046 1
0.41893470025827 1
0.351984107272341 1
0.452319958215529 1
0.299530485776547 1
0.0874067803841003 1
0.252229255239088 1
-0.0233418012288007 1
0.116138603510935 1
-0.205453920088962 1
-0.147850391601186 1
0.636062382237535 0
0.141985718258436 1
0.133929412296491 1
0.355252555270419 1
-0.173350448761408 1
0.0474671656732264 1
0.135581742426207 1
0.364077843946997 1
0.424969442944659 1
0.302566093515228 1
0.0208249746941862 1
-0.130905865537851 1
-0.239337824678561 0
0.203215862514966 1
0.355260809271978 1
0.154093720501413 1
-0.226262363967741 0
0.13408642583558 1
0.156786234490243 1
0.0452888147401254 1
0.267470102607846 1
0.243056506351564 1
-0.0773863973146106 1
0.249021322616266 1
0.143295846207245 1
-0.0379499781603823 1
0.279730149525939 1
0.386053304702275 1
0.141065976917915 1
0.6046593491644 0
0.278506249512437 1
0.466823242182181 1
0.25040593977772 1
0.5338089824382 1
0.351008677758903 1
0.419940550396255 1
0.182467028834882 1
0.356775898499025 1
-0.287360804439339 0
-0.193496068845926 1
0.30025633371455 1
0.242097232590994 1
0.0990067176391185 1
0.201406109628875 1
0.247665455120961 1
0.257966677955169 1
-0.0613223414461136 1
0.299205234768743 1
0.284803936143211 1
0.0366998116265438 1
0.229772156789084 1
0.322184822255402 1
0.489926821529972 1
0.236343164795113 1
0.182510877098937 1
0.215256735977869 1
0.351544133429862 1
0.112232448721096 1
0.209085005539733 1
0.362319910728693 1
0.208599858907826 1
0.296382799650888 1
0.46095230149707 1
0.124424322860086 1
-0.00516484168311586 1
0.224780991903013 1
0.242688037780169 1
-0.121649410085296 1
-0.0066787914464266 1
0.143393242233743 1
0.134560415047281 1
0.2212256446126 1
0.153826211098533 1
0.429762083672547 1
0.072936498341138 1
0.270751909700055 1
-0.0662420763177975 1
-0.0940954125249614 1
0.456911113604487 1
0.0682722857504853 1
0.122872531278878 1
0.180022730038444 1
0.276229426980429 1
0.198492672799056 1
0.264206540460955 1
0.166742966053418 1
-0.237883687923254 1
0.272414138979711 1
-0.156112690737006 1
0.279905725065789 1
0.774568174836054 0
0.426357184648536 1
-0.00177017258605021 1
0.0742718537086827 1
0.32369638962864 1
-0.055425290958785 1
0.164607975971847 1
0.43941175196035 1
0.0784809582092775 1
-0.146938414717768 1
-0.0630019464803763 1
0.529400884199068 1
0.595320477577292 1
-0.423405313909365 0
0.418825090837167 1
0.169842395788271 1
-0.0137133363042678 1
0.0594253257041832 1
0.0958856485950493 1
-0.0736861179471726 1
0.451101546437253 1
0.151643641949715 1
0.0109811641172568 1
0.383962278092108 1
0.323571151577911 1
0.0654726606778657 1
0.306994337284296 1
0.41469854259719 1
0.213975822635406 1
0.689243164533694 0
0.330109541954977 1
0.089051572713166 1
-0.0496288745303619 1
0.189109696273666 1
0.468010908013624 1
-0.013169553114101 1
0.303146202314502 1
0.0789082179352091 1
0.424567872596175 1
0.569017314085831 1
-0.0520137215649903 1
0.386394790122999 1
0.62444726742066 1
0.365600127284551 1
0.0523463711367869 1
-0.270860078745774 0
0.221438020527357 1
-0.107398695271336 1
0.24640675027496 1
0.405190562715967 1
-0.0346134468357592 1
0.0802103757154854 1
-0.0171495864289242 1
0.0274820752887681 1
0.571350804465873 1
0.0529249168066232 1
0.248740534084092 1
0.219211103243788 1
0.144852531524792 1
0.457082085062507 1
-0.0282935533821223 1
-0.578345903136181 0
0.0575003936323921 1
0.122293434580153 1
0.134984416160736 1
0.435238243394418 1
0.168994690680908 1
0.116280918854056 1
0.0270513496194218 1
0.439634770797123 1
0.471835161126202 1
0.0864914590804921 1
-0.176678252152321 1
0.313007805266921 1
0.275307165677885 1
0.197576547115718 1
0.282913569972616 1
0.311484112538135 1
0.219685446723646 1
0.146048272341296 1
-0.0985963838845347 1
0.222948222092759 1
0.622332929840105 1
0.133266648276917 1
0.0721799946225524 1
0.138964715650159 1
0.370128749158153 1
-0.123081696875119 1
0.192521075751435 1
0.0883971623576579 1
-0.086383346552199 1
0.235989937348677 1
0.265783003322422 1
0.174911789287078 1
0.373649289096256 1
0.184258367197377 1
0.635250656272782 1
0.552725733058528 1
0.252468293594846 1
0.102986704047717 1
0.196081585884027 1
0.611002359516783 1
0.151275715613536 1
0.589267819932197 1
0.450956821996349 1
0.606592100666918 1
0.312876332143732 1
0.276798404921207 1
0.292257311577144 1
0.207731020998367 1
0.17260154048398 1
-0.246167557760457 1
-0.0875987163812802 1
0.154276950853692 1
0.296001896869558 1
0.370355488006691 1
0.279346059695433 1
0.185439163643619 1
0.0886427427571799 1
0.0847988548109888 1
0.381252847816494 1
0.234691703794696 1
0.420314329438766 1
-0.0832201527969662 1
0.264045108057115 1
0.328083166279229 1
0.156440013433973 1
-0.0527813178036093 1
0.580728815067577 0
0.283039195029414 1
0.52596950514625 1
-0.0378003071433914 1
0.372496420956688 1
0.602953536313283 1
0.40499473565669 1
-0.014297308645011 1
0.21266356229922 1
0.368913619321066 1
0.21211989961506 1
0.257844071408303 1
-0.01172658842716 1
0.132521372344109 1
0.364179931224845 1
0.263840046973606 1
0.0866649434659846 1
-0.0905611029595213 1
-0.052310469037525 1
0.353172362767061 1
0.244192136505707 1
0.367144528178592 1
0.0423879879508007 1
-0.00952136925346313 1
0.304865649600715 1
0.200055737170996 1
0.34530532067609 1
-0.222448276682909 1
0.114957051398198 1
0.394392007345111 1
-0.0984290766744024 1
0.052873152899028 1
0.146432899104136 1
0.0580253973301389 1
0.511767763664318 1
0.545440663201594 1
0.453881475259832 1
0.330496272697595 1
0.0748153560987403 1
0.24176599996123 1
-0.423297038496771 0
0.226990817240673 1
-0.159468723257563 1
0.586643818847924 1
0.157961589642233 1
-0.0534615969352097 1
0.190066389024541 1
0.393518508235396 1
0.670076057115991 0
0.76516696915838 0
0.0671383160178342 1
0.0944642771192416 1
0.167684189912283 1
0.113702482714288 1
0.0925520163218979 1
0.466426614301548 1
0.0779432275221648 1
0.45138570611649 1
0.185790814978999 1
0.147658666646893 1
-0.187002991699597 1
0.191038692932732 1
0.321051565924535 1
-0.00391690715587272 1
0.285298687466538 1
0.249164953409259 1
0.727160793904137 0
0.00455849419558207 1
0.549515189263213 1
0.30418285290477 1
-0.00209907471431563 1
0.272935627954671 1
0.0596511689715824 1
-0.112898468222306 1
0.625675092749059 0
0.119269965101986 1
0.272174983550678 1
0.0960480785631275 1
0.0274070656135848 1
0.247516720658228 1
0.729417279905056 0
0.456204011197166 1
0.538320719203333 1
0.0602046755262305 1
0.446342471312394 1
0.192950688489744 1
-0.105854173692569 1
0.39837273786431 1
0.456790255723973 1
0.208201723668564 1
0.204758242591284 1
0.197402700286868 1
-0.0526108035789064 1
-0.10479340380961 1
0.0814803561178174 1
0.185880126334317 1
0.319891663078274 1
0.199776979215282 1
0.509134137106862 1
-0.312878364849331 0
0.0530753131277242 1
0.288544611543896 1
-0.182717137928258 1
0.199380002217478 1
0.487071751924253 1
0.465784171164835 1
-0.0890072739775909 1
0.153345975818936 1
0.0387812778684904 1
0.41936674202547 1
-0.333719401593967 0
0.692962876282106 0
0.109211163274981 1
0.2899762643991 1
0.330782747581687 1
0.476544275685475 1
-0.161935896011382 1
-0.227370528564492 1
0.0502253877825133 1
-0.0560677287834306 1
0.217262378640993 1
0.425313469177 1
0.29300936106269 1
0.121858511377438 1
0.429903733725141 1
0.328201544189398 1
0.0209568305743767 1
0.551864327869084 1
0.102832160069753 1
0.452525231292971 1
0.0287165732841934 1
0.207182423563418 1
0.292093700360755 1
0.272689235534205 1
0.00978609366891782 1
0.407723140459463 1
0.398598956776697 1
0.167720074353747 1
0.164170114541343 1
-0.0190063835051227 1
0.115840892273715 1
0.286472188666295 1
-0.190179402743766 1
0.0323163914172703 1
0.385194007215887 1
0.111841617823821 1
0.310685879045167 1
0.225779578585024 1
0.150344922038322 1
0.329476389440219 1
0.247455308404382 1
0.00411009660274007 1
0.1417172450325 1
0.671028743584958 0
0.225523473019784 1
0.279835765177613 1
0.152843772776391 1
0.15841043785068 1
0.249450053291123 1
0.44849993047163 1
0.2456547077515 1
0.424258382566831 1
0.231727052280142 1
0.0755605186090028 1
0.116956326381037 1
0.292874479838293 1
0.155204903280694 1
0.34479655034865 1
0.308251597058736 1
0.296684872427822 1
-0.189148070915038 1
-0.109101674613497 1
0.164138776564013 1
0.369367146870838 1
0.240639185502207 1
0.118686685127111 1
-0.0879312340981633 1
0.152934251737432 1
0.466616018973795 1
0.16951603044085 1
0.361271789874774 1
0.249806744599667 1
0.228809464672272 1
0.299033596256646 1
-0.0903272115920485 1
0.44737979718182 1
0.183624163788521 1
0.292164671146372 1
-0.228146578096361 0
0.117723570237226 1
0.0965196579029189 1
0.0271609025895822 1
-0.00166199183261287 1
0.0776416602590759 1
-0.00412863975865854 1
0.264974890099975 1
0.168935917110118 1
0.117547450725264 1
0.124209040643423 1
0.189205269130496 1
0.0130368124488855 1
0.295443535011131 1
0.215654292699592 1
0.181191815984258 1
0.172512865695885 1
0.308685446491976 1
0.0459969833345636 1
0.194494861618082 1
0.622035738094826 0
0.497218565760748 1
-0.0881735093547762 1
-0.00203104671658539 1
0.200719487221401 1
0.0161296522455247 1
0.281468767142737 1
0.192338848995033 1
0.430875754091681 1
0.234338345030445 1
0.41714621551973 1
-0.228058444613237 0
0.121533057036549 1
0.124253531220604 1
0.303521602764213 1
0.254886806470284 1
-0.176581646621616 1
-0.146311542246473 1
0.807657784563015 0
0.355685981877985 1
0.309353044282079 1
0.0545123009707898 1
0.136686081705079 1
-0.0857156089504339 1
0.0911122686597801 1
-0.116087659490559 1
0.283819690978478 1
0.147752408920703 1
-0.110715504779286 1
0.408624943806729 1
0.0930714930852196 1
0.446653499572513 1
0.501120256799286 1
0.154287976145557 1
-0.135022359994615 1
0.204159423277588 1
0.748998597449695 0
0.363540662628667 1
0.234915774988833 1
0.223770358680482 1
-0.186183040804041 1
0.306551988399457 1
0.212374297866096 1
0.277851088813363 1
0.135640066451364 1
0.466608208604409 1
-0.162608043119565 1
0.115056575655356 1
0.212640069129923 1
0.56562676348522 1
0.015106286661631 1
0.30457635761966 1
-0.0324490486835403 1
-0.0728240686700846 1
0.216643641188354 1
0.143617165928037 1
-0.05218803880989 1
0.442622514816151 1
0.286548501562104 1
0.369069737484011 1
0.301463077569769 1
0.113934624270395 1
0.28326915540826 1
0.169104662096955 1
-0.0110703530294991 1
0.0371025202986413 1
0.0497965217514129 1
0.251522926479984 1
-0.00356577728616493 1
0.550069029651888 1
0.6039127597222 0
0.453303099869101 1
0.316748952957751 1
0.180166014489904 1
0.211932714031027 1
-0.30092176197804 0
0.125266338922374 1
0.178452530903648 1
0.159519248505835 1
-0.143548896200797 1
0.286716837045872 1
0.129277883680573 1
0.258779861567014 1
0.0748003421287711 1
0.29438970496045 1
0.214498099254558 1
-0.0645974130827761 1
0.0892711291532333 1
0.367213771881677 1
0.141129899903246 1
0.241914168998599 1
0.323575985951267 1
0.27799398786666 1
-0.103628621333945 1
0.0971605312771447 1
0.196729958482991 1
0.334714877454951 1
-0.12885277668529 1
0.224390675287782 1
0.0896024881566938 1
0.222969334535861 1
0.260784368637324 1
0.144064865013089 1
0.0318531879149386 1
-0.0106916117534409 1
0.1159119412526 1
0.208390114783338 1
0.195978817467789 1
0.160922195120127 1
0.143843151997386 1
0.040159255917842 1
0.303331641121692 1
0.0801207930513494 1
-0.0795001868491457 1
0.102431660951999 1
0.134356955521051 1
0.272353566126638 1
-0.0928812668681789 1
0.392838417136207 1
0.11687802124575 1
-0.0719374334838308 1
0.13267015461347 1
0.216904543676342 1
0.585115604032915 1
-0.114053674005593 1
0.247857832079423 1
-0.0241771185722953 1
-0.0211580528885801 1
-0.0761562684412074 1
-0.0918114143797867 1
-0.355830349759414 0
0.0782710977743297 1
0.356089299190241 1
0.234622085594492 1
-0.00756095114171283 1
0.0485292543642872 1
0.187533384016458 1
-0.0353828093725316 1
0.49337783289422 1
0.248145668456569 1
0.318528264921663 1
0.244490446949353 1
0.487843693874174 1
0.574700158718725 1
0.254943659955987 1
0.276130685823544 1
-0.0665235430242424 1
0.451449035168389 1
0.114209320960869 1
-0.273340443940047 0
0.187117661104946 1
0.256521289385395 1
0.506071364249136 1
0.454479512675675 1
0.460515809889952 1
0.249754808334068 1
-0.00765425233441019 1
0.0798117085889098 1
0.230453955092409 1
0.424561595136004 1
0.258796697248576 1
0.0317438023365795 1
0.2365178536654 1
0.368555253396898 1
0.21979240016074 1
-0.0955508401070174 1
-0.0538033893497187 1
0.526128707225992 1
0.273761303170871 1
0.0596942862839775 1
0.69671787478812 1
-0.0933711866164929 1
0.391599830206644 1
0.418415968028364 1
0.233969290538268 1
0.0381157219642194 1
0.177380727814175 1
0.700051784141969 0
0.158592040773887 1
-0.344937900453434 0
0.240023044083959 1
-0.169333775359884 1
0.276459693805474 1
0.392841467712976 1
0.0395492490149708 1
0.201830935214294 1
0.414437764003292 1
0.247822270969498 1
0.336495934571363 1
0.287855032536218 1
0.482371174057035 1
-0.283684671225331 1
0.118084207581415 1
0.196677387996455 1
0.322214846735327 1
-0.0412231180442126 1
0.622782066233565 1
0.231585367663401 1
0.12532563588819 1
0.961426533638711 0
0.347299726776592 1
0.513549919713269 1
-0.0564295928295667 1
0.187203562138757 1
0.337667970411653 1
0.0809323554804302 1
0.466456484367202 1
0.0652807434049684 1
0.00278649652612522 1
0.373957270265103 1
-0.0584343671950331 1
0.653695706090639 0
0.129433658385367 1
0.0283562034818021 1
0.271344901882738 1
0.614362111676049 0
0.174087241751036 1
0.430274942912658 1
-0.0599650434787862 1
0.0213405894437515 1
0.476453520638706 1
-0.141021324318581 1
-0.0318470212321097 1
0.14938048034494 1
0.502541653049068 1
0.237650827746715 1
0.118518777351831 1
-0.0792547955762218 1
-0.02343449760037 1
0.548179314543599 1
0.220813702642159 1
0.407399996775114 1
0.293967291249865 1
0.494769662522854 1
0.0865457067015537 1
0.435217692023178 1
-0.0513212411936273 1
0.105948507540279 1
0.0158236910748028 1
0.168754673551184 1
0.083620928892438 1
0.22087143504358 1
0.220803705271373 1
0.192101043719082 1
-0.046176922528462 1
0.303922701882269 1
-0.213633209973056 0
0.39636906582008 1
0.677682171682295 0
0.03214211477154 1
0.206136192436357 1
0.0532813519350073 1
0.443525418875636 1
-0.0227924500154496 1
0.269921744276278 1
0.199506167069327 1
0.158206926899804 1
0.183864909775796 1
0.353712886869113 1
0.0190600660237957 1
0.197956577270211 1
0.290159072522083 1
-0.00493188402243754 1
-0.242576101839101 0
0.0688664338069915 1
0.549609316221765 1
0.447300339591215 1
0.159262376525626 1
0.257343167958372 1
0.38187412210774 1
0.148115783250572 1
-0.0207076518273809 1
-0.0162963514042961 1
0.17227661954512 1
0.108376536376066 1
-0.0583498247623187 1
0.0177933571446293 1
-0.0652793527453153 1
0.172809397533499 1
-0.427190247286217 0
0.469166933424638 1
0.397445973361102 1
0.369125081984281 1
0.133190471583725 1
0.166392279766872 1
-0.317840497089452 0
0.178016968098631 1
-0.201462191355996 1
0.019702291292942 1
0.241550323594819 1
0.236222102345601 1
0.423958602887561 1
0.149161668829555 1
0.236626280925228 1
0.42272209652325 1
0.380150680604323 1
0.0839030298883993 1
0.0594772774462488 1
0.34361411850069 1
0.57933523099221 1
0.263240243575039 1
0.15967296206503 1
0.452579152248324 1
0.288579795946781 1
0.163257105083838 1
0.474358054731253 1
0.259453873531327 1
0.0187060995673613 1
0.13834308667888 1
-0.0686153506035305 1
0.205776314000385 1
0.207617407906107 1
0.133582646718241 1
-0.00123620025786342 1
0.0343876821585062 1
0.353017562969224 1
-0.0349457206547123 1
0.382544585244417 1
0.394385555360243 1
0.206963508904632 1
-0.0602166592172832 1
-0.109411413099231 1
0.412087617492195 1
0.0022581870144138 1
0.200245698749127 1
0.210899971098397 1
0.591471853285695 1
0.550215424570974 1
0.0374228776380318 1
0.187848631649191 1
-0.0101113597228003 1
0.467272339695223 1
0.270075496413328 1
0.519247511995215 1
0.588093165016429 1
0.184954259327402 1
-0.0700843061214579 1
0.0324022527188461 1
0.397839519964244 1
0.1398922645874 1
0.0476473608525784 1
0.366894176575205 1
0.0652335070508868 1
0.310569617290199 1
-0.188583711320973 1
0.310345915137001 1
0.342165295625112 1
0.158156929261522 1
0.585538597285947 1
-0.277964596844034 0
0.369355789859893 1
0.0171161562301793 1
0.647790627493357 0
0.050199625218234 1
0.154864808674278 1
0.328793262583984 1
0.279536965942124 1
0.286015816832078 1
0.311412611102565 1
0.343099296606727 1
-0.0710559164132312 1
0.34753472946263 1
0.415158065087919 1
0.0630871793890865 1
0.312072588930794 1
-0.209554213802683 1
0.261265346754499 1
0.339568784009484 1
-0.00386885615572124 1
0.257109362230336 1
0.208094381211303 1
0.517558360412688 1
0.448167930006862 1
0.383510543010487 1
0.00512915058541398 1
0.148570198995635 1
0.181288222158617 1
0.0612306246556781 1
0.0383327571631878 1
-0.0192857365776167 1
0.346865479489904 1
0.661776115165458 0
-0.0217143383941005 1
0.135838623112476 1
0.209758432421732 1
0.181227982414436 1
0.0994789350528835 1
-0.140460753139061 1
0.0434351110138852 1
0.316182718919695 1
0.337368093696509 1
0.0637246417527332 1
-0.0338224739149853 1
0.366319156359386 1
0.2638726996735 1
0.00460172982205816 1
0.0894352648299604 1
0.332280159606659 1
0.0325724758196218 1
0.240621619527593 1
0.432787129640274 1
0.207019950918835 1
0.48933324200335 1
0.258303068824556 1
0.182169742357967 1
0.245841548373895 1
0.298252961228387 1
0.228987818210701 1
0.0521045203301854 1
0.239398937629667 1
0.452128713863696 1
0.452219773536284 1
-0.0135361694627372 1
0.117501610696812 1
0.281545330889339 1
0.402452425094374 1
0.113135706062408 1
0.518943425922833 1
0.0839508418907432 1
0.311638599226556 1
-0.0353363735401626 1
0.282348095165167 1
0.504964954544654 1
0.321207791873919 1
0.387568667084289 1
0.0719948223608212 1
0.0790284893748179 1
0.264079027626531 1
-0.115073326700246 1
0.447839888583643 1
0.469316791116098 1
0.496093835231477 1
0.227873956605261 1
0.0526712490232277 1
0.104192532202756 1
0.25906254882144 1
0.61670386763291 1
0.616744048393589 1
0.278979114275553 1
0.11032014822192 1
0.000526420365042229 1
0.0651412478101744 1
-0.00144911019778229 1
-0.0650777323731146 1
0.129748827753591 1
-0.0298810942391947 1
0.127626312405312 1
-0.153068844364528 1
0.301481114821502 1
0.400410522964726 1
0.358548671157263 1
0.0957365786609871 1
0.0173312926974355 1
0.394011502026684 1
0.322262926994962 1
0.0129408288424274 1
0.278618967819311 1
-0.0479410874599211 1
0.316372429930138 1
0.269406411760862 1
0.450534083796309 1
0.102523723063526 1
-0.302986266797913 0
0.158539270037242 1
0.10503804987084 1
0.16888596505021 1
0.372117011608642 1
0.215800251876999 1
0.0670751220719846 1
0.22061498783247 1
0.131523525203271 1
-0.182027762388215 1
0.280716859566695 1
0.402034929864683 1
0.0667868621659654 1
0.12595264198312 1
0.312706687557553 1
0.195761186769827 1
0.051658214495154 1
-0.0913407422832213 1
0.205382306838157 1
0.153970092718309 1
0.262750132354349 1
-0.028446518571815 1
0.279145558261645 1
0.180556475526984 1
-0.079879934324146 1
0.367925876774168 1
0.485511673778592 1
-0.0796227544437457 1
0.143258150683473 1
0.104270660626459 1
0.537079676004861 1
0.101938965609617 1
0.187200994399841 1
0.232794146745792 1
0.216528629884097 1
0.417024578834083 1
-0.17931410991161 1
0.407279151294378 1
0.0281214670230854 1
0.130144686994524 1
0.199599234181705 1
0.358508607682095 1
0.256082034471778 1
0.436724287510332 1
0.176039197553116 1
-0.172357951041845 1
0.13272411485334 1
-0.13086145594762 1
0.0816187032941821 1
0.193835274918974 1
0.0793012008724147 1
0.137694198996309 1
0.2393224261202 1
0.369495088313766 1
0.346281691401822 1
0.0376807961130484 1
-0.157180253063752 1
0.224887890378637 1
0.119771791647677 1
0.238149943866292 1
0.477742919255788 1
0.133398688587525 1
0.379502132488713 1
0.0156726370867097 1
0.410168229214919 1
0.551395817940249 1
0.317494925005376 1
-0.0283862586708285 1
-0.114501369415162 1
0.117242624737954 1
0.12005285158787 1
-0.181676870954546 0
0.547699834585227 1
0.1646764512981 1
0.0299855244289827 1
0.120571951445574 1
0.238976997415278 1
-0.196483864623747 1
-0.379159275013532 0
-0.0663401998179389 1
0.265682230410812 1
-0.06469402656786 1
-0.106284193228804 1
0.257203762595312 1
0.515271971210137 1
0.35954151743367 1
0.144601169713148 1
0.250235420755715 1
0.481467316829288 1
0.122331154981105 1
0.19562052422505 1
0.292859851699294 1
-0.23856291306432 0
0.290552002455903 1
0.291966079325403 1
0.42303605112024 1
0.0737457160997188 1
0.305023638485315 1
0.240198264630785 1
0.306927380044467 1
0.157778935360918 1
0.032778456499093 1
0.222816726282002 1
0.227073922750597 1
0.138109545289305 1
0.298827152950065 1
-0.000979697184596368 1
0.251385390001916 1
0.385329705787558 1
-0.0203879183391131 1
0.124704051630153 1
0.326684183364099 1
0.472699952409938 1
-0.10278979057633 1
0.226242144576836 1
-0.184733840534533 1
0.0879181524371557 1
0.391779678749966 1
-0.0138010497752112 1
0.030914170012641 1
0.269643536510269 1
0.142544964525234 1
0.626482609727525 1
0.199356810009575 1
-0.256045435731182 1
0.568481347368844 1
0.354360754027699 1
0.164121746134832 1
0.401194548622755 1
0.0441704749578985 1
0.0102810306356062 1
0.0708737136149995 1
0.202792464757911 1
0.486100271613381 1
-0.0352066216204215 1
0.360272652135666 1
0.490463865942526 1
0.224165139944838 1
0.519091746495042 1
0.383229543919266 1
0.0938567349255405 1
0.208814542167325 1
0.623663359766081 1
0.265980292474259 1
0.120319250969943 1
0.582830515520656 1
0.195607496334418 1
0.440002833842834 1
0.144894308844506 1
0.370276482032498 1
0.22295683424268 1
-0.0199086903768059 1
0.195803879843492 1
-0.0375052853654392 1
0.112064998208825 1
-0.197118828208277 1
0.0822946121995086 1
-0.0348624237058497 1
0.200622130035619 1
0.488758303259546 1
0.617209640590931 1
-0.121389578935472 1
-0.0197496009280961 1
0.427423710103368 1
0.253580345249044 1
0.114133463835955 1
0.129908836620024 1
0.309384980853155 1
0.523672140364657 1
0.367082230196092 1
-0.054818260460158 1
-0.0721740641931909 1
0.143322128423329 1
0.769665538394516 0
-0.13599845716295 1
0.0821531394110163 1
0.162106523282733 1
0.156907609958692 1
0.251305586316276 1
0.134731785184329 1
0.201617327993688 1
0.263135144787314 1
-0.0226498382907597 1
0.00161693880913132 1
-0.023388279808521 1
0.307861515933161 1
-0.00187716351578207 1
0.369891020197804 1
-0.0262347045477834 1
0.292093648054481 1
-0.0912663431523685 1
-0.116146621473226 1
-0.138912133769857 1
-0.0697954477380794 1
0.347683367792164 1
0.00373121656418678 1
0.0973694108434332 1
0.537248050660681 1
0.141156420266543 1
-0.003986189940125 1
0.201468745608906 1
0.425599515398986 1
0.286163123493489 1
-0.0611661205846238 1
0.265751737510405 1
0.422549715729554 1
0.343068939118642 1
0.369467923413419 1
0.216237508038871 1
0.220190755126097 1
0.0994073477565955 1
0.441978764215256 1
0.0450671237035886 1
0.190485630036516 1
-0.28011848169878 0
0.168450868384267 1
0.200704250181991 1
0.439362717317584 1
0.0746780406425928 1
0.324219812542332 1
-0.187947095626541 0
-0.106650270495537 1
0.514876687274925 1
-0.0170711933803638 1
0.108577550879885 1
0.559045040707566 1
-0.0839167258064437 1
0.12227185844025 1
0.0161246129029337 1
0.250808233763331 1
0.0279653003289037 1
0.279547163604463 1
-0.0632817537097207 1
-0.0673336827568345 1
-0.15710277208018 1
-0.0251149976987123 1
0.349193729853524 1
0.342014691698084 1
0.448711419601249 1
0.128482343714085 1
0.187502108650562 1
0.553350646730668 1
0.350646832406046 1
-0.198254486662178 1
0.453862272831083 1
0.56947670325343 1
0.0480975475939514 1
0.0178600225542045 1
0.240846519381643 1
0.438952167540687 1
0.197237659155158 1
0.260471928447019 1
-0.0697514102805084 1
-0.0659173318608852 1
0.523975558700199 1
-0.034058848146472 1
0.283743548404276 1
0.2002685106966 1
0.00918410637176107 1
0.205400622290548 1
0.0449905172165259 1
0.414467544859164 1
0.325750030023579 1
0.129103113922815 1
-0.126772523091913 1
0.119540459346922 1
0.079667925438836 1
0.00984433637747156 1
0.0747169291255319 1
0.418488541951452 1
0.543240788067834 1
-0.255305744365132 0
-0.106264228726625 1
-0.00362498836788589 1
0.139108813369434 1
0.0623265352116054 1
0.27808505288334 1
0.163488308491213 1
-0.458023799565137 0
0.379052019576403 1
0.0739249791198794 1
0.058838131972551 1
0.424889752437645 1
0.205072529197027 1
-0.00733858681307621 1
0.26640194505013 1
0.235988507024245 1
0.549918202263429 1
0.181018119494203 1
0.16073447309317 1
0.112763347937727 1
0.0810890598830282 1
0.313165657331206 1
0.145027381685935 1
0.0595933124871509 1
0.0560289182122511 1
0.273022916696183 1
0.080263883864328 1
0.0800431806427708 1
0.158457873373055 1
-0.369708560549588 1
-0.0233872851294375 1
0.210174418412147 1
0.56378334958806 1
0.286443592612272 1
-0.340345285051067 0
0.474702556001332 1
0.669501048980937 0
-0.0126595630087093 1
0.217811416120467 1
0.161912607576213 1
0.115323788794431 1
0.25463014782613 1
-0.14683563032504 1
0.217926272028217 1
0.236890447982856 1
-0.200341982509435 1
0.0752719524770593 1
0.165869988737604 1
0.416121372585127 1
-0.075587666779181 1
-0.0918207599099339 1
0.171857674512887 1
0.36349736766073 1
0.386359579538055 1
0.171698501988476 1
0.247596714835586 1
0.0211880093717214 1
0.412731980761663 1
0.161592759965789 1
-0.00760108867867391 1
0.0896058275480724 1
0.177251544492557 1
-0.00493012626383089 1
0.239828187718571 1
0.396111947732207 1
0.258391755239957 1
0.304916757757316 1
0.116485992509462 1
-0.093635448518293 1
0.311455689993659 1
0.357379119834311 1
0.325286955749598 1
0.246192867151791 1
0.575377007085419 1
0.0188005106294696 1
0.570608742736834 1
0.624317559029303 1
0.121937436982234 1
0.0900295742611854 1
0.177986779826979 1
0.271159942678869 1
0.372761445344543 1
0.371628839561169 1
0.545832535858593 1
0.351856663825377 1
0.0411216576962606 1
0.201660280035973 1
0.563728109213407 1
0.281851980025517 1
0.354658491113674 1
0.268221990772132 1
0.0485250122934675 1
0.243278810133849 1
0.140520335401529 1
0.191934265669091 1
0.102210505029656 1
0.102163312017208 1
-0.0590791619822938 1
-0.0464972358496035 1
-0.239423634483997 1
0.632981880767132 1
0.372942708707819 1
-0.177599687369121 0
0.199119776444901 1
-0.0296118048778168 1
0.242540504131902 1
0.272909000298997 1
0.135877152425152 1
0.220833225591546 1
0.198898327293699 1
0.0197960591234809 1
0.0368648579573231 1
-0.0152845935937616 1
-0.1153353431981 1
-0.101178619990998 1
0.236755962403883 1
-0.00657463193251299 1
0.308480063808475 1
0.461549441770206 1
0.0251891542784322 1
0.0111593013086475 1
0.322499745658337 1
0.78157426189922 0
0.549926953232253 1
0.505571311459391 1
0.0127089571583858 1
-0.14458201148599 1
0.00881246714855443 1
0.313111498427623 1
-0.0445060040674452 1
0.458235890672959 1
0.180478369405352 1
0.443467422078903 1
0.269633976756558 1
-0.182798324683985 1
0.0328522922593906 1
0.249615172014373 1
0.0407435603075681 1
0.277844416535565 1
0.358514454373776 1
0.0140903052592433 1
0.334771150099848 1
0.229197808630074 1
0.18350457686931 1
0.447428004034408 1
0.236834175184201 1
0.512444921995798 1
-0.0887605013141461 1
0.0410972110055216 1
-0.0281299942165291 1
0.343640746162618 1
0.0383402564620544 1
0.339042484887439 1
0.0417823441191178 1
0.191817114980914 1
-0.11315698054404 1
0.199759938154312 1
0.219949730331385 1
0.344584757068626 1
0.0907315000431932 1
0.101256059376501 1
0.364960229499996 1
0.362421134693278 1
0.130054244687477 1
0.439710138398934 1
0.240547192937156 1
0.163221874514486 1
0.178664866478913 1
0.45542057741496 1
-0.106473481742341 1
0.243637183172505 1
0.276819278959405 1
0.610748201369136 0
0.574411951965651 1
0.153250731547213 1
0.107778193535734 1
0.0473395433139305 1
0.381838488742805 1
0.292439191632027 1
0.289926507819507 1
0.0696609038069407 1
0.34062396008187 1
0.0874386465795208 1
0.791446382991506 0
-0.167437701400001 1
0.372303719267543 1
0.544733350210432 1
-0.0665966002238945 1
0.315555055855556 1
0.249101380938609 1
0.29633103721384 1
0.28881077410204 1
0.396686379157891 1
0.150148705844371 1
0.189395604714059 1
0.021481786095039 1
0.222651703616807 1
0.162654486897546 1
0.268178717363976 1
-0.334889199204048 0
0.18412128371337 1
0.533119470233473 1
0.307909997154782 1
0.209364936338713 1
0.135170190725249 1
0.0649207953231401 1
0.436003221480766 1
0.152032803110084 1
0.392193791332811 1
0.23944769017835 1
-0.370423544830534 0
0.133669029221342 1
0.468054614471701 1
0.487147410393014 1
0.331605685924331 1
0.228417898750151 1
-0.358810279212631 0
0.46095104245122 1
0.586610089930535 1
0.25488103200136 1
0.239024683912493 1
0.326449033904099 1
0.132053464945729 1
-0.260638580395082 0
0.258617772954337 1
0.0332298367340792 1
0.00503429622147716 1
0.18571934027191 1
-0.147067281529233 1
0.309981130900325 1
-0.00865835919596001 1
0.0933489750782967 1
0.245308255921655 1
0.463468319915307 1
0.313148076249343 1
0.117435287285762 1
0.322566333200472 1
0.227551715406572 1
0.500836374714997 1
-0.196858303658308 1
0.0427211343218804 1
0.382351317089832 1
0.257105884638161 1
0.488187904907496 1
0.0922086013243128 1
0.203892817672173 1
0.540962247027254 1
0.118023769394101 1
0.124924476557626 1
0.0171965930315822 1
0.268017032974443 1
0.0519807516674125 1
-0.177338106148257 1
-0.0731748235131073 1
0.0997797269379571 1
-0.0377159440471462 1
0.32198718218525 1
0.295866688713442 1
0.33932605644637 1
0.292128452034689 1
0.130386355426103 1
0.387816143172202 1
0.31418870112948 1
-0.010098823316283 1
-0.051561993871014 1
0.540035146614706 1
-0.313342132020371 0
0.382628745873595 1
-0.178285904930522 1
0.37553379171585 1
0.207160254879821 1
0.352479765279466 1
0.73354121669286 0
0.0204562527945167 1
0.684313153468599 0
-0.259429046589881 1
0.0315636137485273 1
0.331889973481228 1
-0.110085936903528 1
-0.0193780167603227 1
0.291830049840598 1
0.173992172260207 1
-0.0601574430905808 1
0.264516058457701 1
0.201101323216598 1
-0.0805601562962227 1
-0.0808433869318166 1
0.131165254220372 1
0.0883350434812269 1
0.112629357922082 1
0.0952343700201312 1
-0.035724359187051 1
0.807991459532895 0
-0.0660854988770879 1
0.0738666377195744 1
0.131944358800663 1
0.330461930560067 1
0.00816177981339007 1
-0.0120740628134591 1
-0.00741125473906933 1
0.206331495321109 1
0.193428316996085 1
0.217827378053218 1
0.0258670308138186 1
-0.0465786526805851 1
0.112836139222691 1
-0.0843461917728092 1
0.383640493030372 1
0.36274946615607 1
0.102704327748547 1
0.109200573522819 1
0.146666094751175 1
0.308473873029125 1
0.555104351561291 1
0.196431865344932 1
0.132576427421892 1
-0.169896616770834 1
0.138370840269513 1
0.00283948897397998 1
0.245433329342005 1
0.210763500188311 1
0.115108525398849 1
0.485397521226024 1
0.600449658484028 1
0.231429877099422 1
0.303678479233579 1
0.254095527998011 1
0.240031377734224 1
-0.050233048014273 1
-0.0231989333568486 1
0.42533385110464 1
0.419785384157042 1
-0.196800138734466 1
0.128227326290829 1
0.436035397371465 1
-0.0927841113848409 1
0.245108883689004 1
0.397119388923991 1
0.513317215789252 1
0.299122446397904 1
0.071541751230809 1
0.350214795175753 1
0.250626239600433 1
-0.600012378979141 0
0.0630706289424409 1
-0.04115975485429 1
0.191180635639599 1
0.0218209631887373 1
0.6744539865358 1
0.0776306871575321 1
0.0356496069198535 1
0.431351929851579 1
-0.302649408413013 0
0.130879193215223 1
0.0655929556428984 1
0.141515149429871 1
0.253333441984625 1
0.0796450659064304 1
0.0762784031085484 1
0.0841150273264926 1
0.344829558211479 1
-0.0580075552476591 1
0.362239747175412 1
0.130427006439551 1
-0.2367697004192 1
0.862640193936061 0
0.211275905352935 1
-0.398991478772186 0
0.512151570743563 1
0.348463461224352 1
0.37623264997665 1
0.0365094733471367 1
0.0927346040546995 1
0.306512617754436 1
0.0958402175261897 1
0.124151218145529 1
0.233345120316934 1
0.0221441453417048 1
0.166315853044482 1
0.463185352710116 1
0.204503051507376 1
-0.0210185198215671 1
0.0439461882598425 1
0.269670275093617 1
-0.102261514663789 1
0.164349333759714 1
-0.151406602339319 1
-0.134243942512229 1
0.14720179174719 1
0.61606395659014 0
-0.335290005783627 0
0.337643109243908 1
0.203629539002855 1
0.330915476181684 1
0.325668658179787 1
0.225646989982494 1
0.251760651152482 1
0.0298366944512877 1
0.315360833806786 1
0.473574168998162 1
0.235164678682831 1
0.155892105970586 1
0.197956790473568 1
0.0619347814420127 1
0.263974426405758 1
0.322294560788085 1
0.490005152748617 1
-0.290902925311569 0
0.338400307379931 1
0.558214248837401 1
0.247205518495518 1
0.567315108837925 1
0.261943280966403 1
0.585878284299034 1
0.00455592299903697 1
0.17583987878745 1
0.0753410687913176 1
0.21915925881637 1
-0.194018681189036 0
0.513570833816906 1
-0.00110750939263807 1
0.232030534414522 1
0.522928087662628 1
0.0887149589417674 1
0.341998311718355 1
-0.0925843034146499 1
0.521363672608468 1
0.32848375306018 1
0.413514090174753 1
0.238436137646317 1
0.0970701907192517 1
-0.129687349930331 1
0.246601958267364 1
0.0235779384842972 1
0.362574917705118 1
-0.143214342826154 1
0.239633517184623 1
0.102399044289809 1
0.034327081893103 1
0.163122503404753 1
0.342522708854883 1
0.0704012160689357 1
0.224101935429138 1
0.447203214036222 1
0.307890202049967 1
0.30948126233053 1
0.386701469000677 1
0.632775546041381 1
-0.11295793766005 1
0.2732450411115 1
0.388825587251505 1
-0.142810907014421 1
0.575595263295132 1
0.228185701284589 1
0.463092763248695 1
-0.110412099841656 1
0.0910308386007924 1
0.0488883214712344 1
0.379450215574267 1
0.215493336494176 1
0.395219410787109 1
0.0960457657904436 1
0.298802386951734 1
-0.0537402759024799 1
0.109966271969361 1
0.0743664280204471 1
-0.125535307818696 1
0.509079061327576 1
0.123769121026517 1
0.224862855585227 1
0.486325576797041 1
-0.191934610941907 1
0.278881364224381 1
0.383583316206793 1
0.156940827454871 1
0.575665175090822 1
0.0776723332780869 1
0.086254971118104 1
0.232432529930417 1
0.00839514766830733 1
-0.0916621581754267 1
0.48453089875978 1
0.154108578053135 1
0.151338236531456 1
0.527097189943448 1
0.29639319207284 1
0.0486383568357658 1
0.157947357452135 1
0.436534815317711 1
0.159286495702152 1
0.0685005305191461 1
0.289687985125004 1
0.193750877352226 1
-0.0242618592264785 1
0.300798820851207 1
0.0855575976237408 1
0.162210665853423 1
0.000349516532078105 1
0.452203469553768 1
0.104316935432057 1
0.382856381623583 1
0.0608190120714267 1
-0.0517805496659242 1
0.214787903760311 1
0.0998797407280935 1
0.393075376933495 1
0.0737067975225117 1
0.117407372930357 1
0.00447522495417445 1
0.138869381986616 1
0.0781553739071368 1
0.373653887424689 1
0.2380577870613 1
0.0882073236070244 1
0.0505064150000178 1
-0.0595486255155998 1
0.362784713140346 1
0.172100817604709 1
0.509149962404111 1
0.361803518728021 1
0.077154336869181 1
0.208907424345987 1
0.274625637897491 1
-0.0574588711560713 1
0.272379259905109 1
0.136982086365433 1
-0.0842317049450886 1
0.29341642004983 1
0.439009736705513 1
0.0525210788029666 1
-0.0361504956651113 1
0.271339373250625 1
0.385547690851605 1
0.124587328629789 1
0.508193419784175 1
0.347591839968804 1
0.495794908405838 1
0.250515904392346 1
0.0593635848961436 1
0.00902867666670686 1
0.468796665410759 1
0.274912776722026 1
0.00942312322589803 1
0.157897517504825 1
0.103921630340855 1
0.12782634426466 1
0.32378997893326 1
0.276521389063159 1
-0.0643686891299088 1
0.400856465309418 1
0.0474677054639036 1
0.581803869305152 1
0.244088526457937 1
-0.0267364602710041 1
0.315454920816491 1
-0.128650101481224 1
0.0370542071580547 1
-0.0307172548909234 1
-0.117272234820085 1
0.101958700559098 1
0.230091897320083 1
0.156843132054488 1
0.326528328573935 1
0.0388343189486632 1
0.736255314861828 0
0.231094821262919 1
0.178097733750822 1
0.231552690077686 1
0.0895106679367309 1
0.323942623358163 1
0.474492266212127 1
0.150005693027774 1
0.13812114252388 1
0.381417432534544 1
0.32026678547358 1
0.420791302127984 1
-0.0334738776866204 1
0.1742700354536 1
0.202624892550915 1
-0.159935923071156 1
0.281983230647648 1
0.192853918776555 1
0.0919284502015588 1
0.383556244919338 1
0.0720179045503873 1
-0.045761602155807 1
0.0390473056501472 1
0.230741424476047 1
0.42268735961924 1
0.293606040630974 1
0.0482544969567998 1
0.188180125379941 1
-0.159616412326843 1
0.164505325815479 1
0.467753158479501 1
0.393586071746349 1
0.0725006898246062 1
0.00419981317109066 1
0.0469525735967271 1
-0.000240251291952723 1
0.248804050133435 1
0.567108456136514 1
0.176086741114286 1
0.220911470790487 1
-0.0668033195704799 1
0.451715941750121 1
-0.328191709520022 1
0.00449230938762939 1
0.275747212123895 1
-0.0839282844355018 1
0.320518183681344 1
0.0707402156108907 1
-0.094587777869794 1
-0.251150555052747 0
0.685794026372889 0
0.231724998035239 1
0.00275153786817438 1
0.229486641603442 1
0.291880485378142 1
0.111659351883678 1
-0.22635929244485 0
0.503610503555251 1
0.154734753755006 1
0.107696281287596 1
0.0357075036518889 1
0.40942527122968 1
0.226048832214331 1
0.0607810219155648 1
0.218512416116618 1
0.196723701718887 1
0.175160321280102 1
0.234727346751741 1
0.14319486476194 1
0.269183642440386 1
0.303444164540875 1
0.092699707841539 1
0.13019867501741 1
0.267739372648287 1
0.143963004201681 1
0.147126545380107 1
-0.23910781603222 1
0.353158498063271 1
0.123035221233028 1
0.30379760037423 1
0.415527410999232 1
0.107585885111737 1
0.0204164722706787 1
-0.162771984948073 1
-0.0024948876856097 1
0.182801208144512 1
-0.264825016492589 1
0.354638088588713 1
0.460374898373525 1
0.114443588139379 1
0.62359770556018 1
0.023960310522857 1
0.605539033961802 1
-0.0176613872768793 1
0.153721856252462 1
-0.0368717061082053 1
0.0840670582101865 1
0.231837679091921 1
0.208394739243967 1
0.0146967879025905 1
0.112546649732413 1
0.240043596449993 1
0.0260190204889418 1
0.0443894047911047 1
0.119454011418836 1
-0.0504026429963659 1
0.288627701335028 1
0.184859864271104 1
-0.0609961160735911 1
0.321285511714107 1
-0.0159786778427295 1
0.353301724110287 1
0.357156948493247 1
0.067510506907159 1
0.258223866899458 1
0.45691485736832 1
0.209775921101564 1
0.525168272497832 1
-0.254204170771716 1
-0.0833751172882338 1
0.395569825692306 1
0.0551208382646042 1
0.0745737054794962 1
0.195369947728678 1
-0.182847276054729 1
0.287500028383279 1
0.462574299794524 1
-0.0277627767473213 1
0.594050163654891 1
0.329962965157584 1
0.33498453859849 1
-0.318159936494962 0
-0.063454849487357 1
0.090952676251388 1
0.389401404074223 1
-0.0930496012303102 1
0.165903244360151 1
0.115099346671559 1
-0.028861925642275 1
0.0973421155586261 1
0.192763646566418 1
0.238341829300652 1
0.246098199074556 1
0.380717217642662 1
0.313821610743184 1
0.0871155327804825 1
0.47489543362024 1
-0.0167933067783263 1
0.130308812894827 1
0.47151683190068 1
0.191241244685872 1
0.046612536934154 1
0.2539182653955 1
0.332076002788083 1
0.222654962701281 1
0.219230357419883 1
0.112337103665342 1
0.208085088973709 1
0.0804624860864331 1
-0.0558928616031926 1
0.322761387782804 1
0.0979318728792533 1
0.0864954497422551 1
-0.133540259497492 1
0.159151097011941 1
0.284420842657806 1
-0.037622047632036 1
0.0973390891221995 1
-0.121200450070113 1
0.251154250277059 1
0.104439719215008 1
-0.0322051499843561 1
0.399393535773419 1
0.258942462236222 1
0.248770567545063 1
0.181144650634704 1
0.462632922447037 1
0.266165434440502 1
-0.076151085722218 1
0.0167972934155777 1
0.169533370774761 1
0.633632826291417 0
-0.272145292970471 0
0.268264858461235 1
0.450139092767896 1
-0.0383704621190329 1
0.161742001625076 1
-0.0769654578816166 1
0.125943370686634 1
-0.123910237042865 1
0.270290703910569 1
0.524573881962608 1
0.315626100663191 1
0.183023407560809 1
0.388220402186453 1
0.209533638695387 1
0.777822523980152 0
0.167488140477947 1
-0.000190810581801874 1
0.433085547988756 1
0.0358315136300774 1
0.151318860689234 1
0.388755801808061 1
0.475558614684786 1
0.220794748784571 1
-0.0974264269251017 1
-0.117789329885293 1
0.529994267804073 1
-0.0607865509828582 1
0.479219246882474 1
0.418533793830528 1
0.382169623492459 1
0.17297410449756 1
0.350191773990123 1
0.161610027553051 1
0.640792437967842 0
0.291403152831209 1
0.225390274403029 1
0.508966455663906 1
0.172583655351783 1
0.279821763054696 1
0.126520584779767 1
0.360549932735608 1
0.170060956475252 1
0.261710821184277 1
0.0600378416866808 1
0.0196722193230794 1
-0.0284204319885895 1
-0.0441948137567767 1
-0.0776618386001685 1
0.443333440432481 1
0.435958146566086 1
0.219976383659908 1
0.399645797551081 1
0.27918890839533 1
0.337853666342678 1
0.355506791695102 1
0.323322841455445 1
0.0408967838113205 1
-0.0219835073631592 1
0.20851728707151 1
0.0759110752516899 1
0.121720661725442 1
0.294943238636982 1
-0.12931210803197 1
0.579279568395081 1
0.362514957602439 1
0.239244847798973 1
0.233346191139922 1
0.210966430990891 1
-0.0322996590924143 1
0.221159207050451 1
0.0468971489617753 1
0.250728347448749 1
0.23630386231054 1
0.220535947297757 1
0.0638176741602629 1
-0.0242909279618078 1
0.238164006093216 1
-0.147369061388589 1
0.335471788055075 1
0.0519489716115412 1
0.40474900066093 1
0.514946987990919 1
0.433420318397402 1
0.187302066185947 1
0.252371516073269 1
0.730271613940112 0
-0.224063852519318 1
0.268889261362297 1
-0.164935714672673 1
0.0788261573557714 1
-0.104189571156958 1
0.444582746628905 1
0.0225478439557785 1
0.25398262264908 1
-0.00412389784392812 1
0.109250652932275 1
0.464898635628437 1
0.226709970820417 1
0.451458040662626 1
0.460002858639384 1
-0.101036862364257 1
0.0615778271837689 1
0.153435675501001 1
0.268365219149479 1
0.0222681017892486 1
0.308057014622145 1
-0.0358731584503542 1
0.195646226764817 1
0.587275277916417 1
0.0181037266715241 1
0.708423977816745 0
0.269950434617295 1
0.527536528010644 1
0.165147602953716 1
-0.016766914355181 1
0.605440686933214 1
0.306493857647342 1
0.0275509269795232 1
-0.0826328348440027 1
0.361636659592565 1
0.175535173755951 1
0.16241363353098 1
0.178662225734021 1
0.0312359533578996 1
-0.257716834006857 1
-0.257996546531407 1
0.199614144200274 1
0.180027612458422 1
0.279136668875842 1
0.0991613553149616 1
0.259278500290068 1
0.057846783221811 1
0.244651208786604 1
0.276616137207966 1
0.166643692722003 1
0.363383261633276 1
0.0806527499158243 1
0.13625477454836 1
-0.0745472489354543 1
0.315625645522197 1
0.259958784136839 1
0.0354031709110958 1
-0.0668147795781813 1
0.345340910536305 1
0.369603047701409 1
-0.0127212508286127 1
0.488677802222627 1
-0.1231581755901 1
0.449796222301991 1
-0.275308951258739 1
0.282364780209089 1
0.295814015581179 1
0.355988951720044 1
0.298584826516318 1
0.431992275125483 1
0.213936991478428 1
0.478969185893774 1
0.0907616599341649 1
-0.0966450025601675 1
-0.0565682544331433 1
-0.14480380670932 1
-0.313046813408346 0
0.307488101839989 1
0.418695742300685 1
0.398138390889731 1
-0.157473846601846 1
-0.0397177090961173 1
0.191713838714736 1
0.227150236118048 1
0.352870702631518 1
0.0395942253641397 1
0.0773732202417662 1
0.290606437098814 1
0.251177076717897 1
-0.194545319164089 1
0.165185577949136 1
0.187683543462692 1
0.305557422430947 1
0.0533991348517562 1
0.0104741162298832 1
0.171032665770651 1
0.226663924186295 1
0.374649042047724 1
0.514103965342378 1
-0.110008161626682 1
0.373263126393392 1
0.515755563199722 1
0.345599982294181 1
0.22671626381677 1
0.480662371978294 1
0.290675235770525 1
0.426424465755167 1
0.235357737946387 1
0.150674005450365 1
0.343375018889117 1
-0.167591764736888 1
-0.0798185798991548 1
0.468528755257321 1
0.369783226942402 1
0.223682617920234 1
0.231040152893436 1
0.330336185641822 1
0.169559782485937 1
0.471241647018739 1
0.0930590201100211 1
0.116661675199474 1
-0.0493726749889478 1
0.258696538337758 1
0.40664402547061 1
0.168709072497615 1
0.313212043605942 1
0.131408562657238 1
0.407403600048102 1
0.300581814912525 1
0.179424485400672 1
0.428519615793386 1
0.0619922281834814 1
0.422849332684317 1
0.563862688152855 1
0.297655833881866 1
0.248224679618731 1
0.152017775652665 1
0.163843615098308 1
0.0978696260913286 1
0.442074385706244 1
0.18193630906512 1
0.0154114200503653 1
-0.0132716160027317 1
0.338885255281493 1
0.0742809311070771 1
0.126334985676705 1
0.15933758326036 1
0.1120791636554 1
0.0629651469050436 1
-0.035254120825832 1
0.322735092580966 1
0.176926661812057 1
0.0677150796360111 1
-0.0419673679698156 1
0.509564999074833 1
0.387923588826997 1
-0.0521849436655414 1
0.26493697883374 1
0.196374028974734 1
0.54304248317631 1
0.362901598399795 1
0.126888270695952 1
0.197589357417409 1
-0.0843602110313667 1
0.541718729407696 1
0.0307506073149846 1
0.195326564393582 1
0.259923806734684 1
0.36229409676054 1
0.130981185145946 1
0.41791652333107 1
0.386563324815454 1
0.338338188623918 1
0.221582013613776 1
0.147588463881272 1
0.617341336174176 1
0.389005270386284 1
0.417663182769013 1
0.745045340727955 0
-0.0789378105873771 1
0.354130662618441 1
0.353061573282704 1
0.222653771674344 1
0.391584858125634 1
0.197522557155062 1
0.259716091882579 1
0.0856641382294455 1
0.252783055309613 1
0.00209978073565684 1
0.415235459644826 1
0.0346890856751167 1
0.0202964293266514 1
0.00817827738953109 1
0.326968146215814 1
0.217358354742406 1
0.0121847520968882 1
0.662263725880806 0
-0.478009188661116 0
0.555300543426146 1
-0.154165976391058 1
0.330232389056983 1
0.173226358455237 1
0.125580878708702 1
0.0951847267094473 1
0.00321325985657065 1
0.1438607471631 1
0.0497968699984981 1
-0.0568079888384057 1
0.384411895099816 1
0.0413213283671679 1
-0.0407475968706027 1
0.302512218242534 1
0.335529221653925 1
0.115455269702462 1
0.311086331010681 1
0.127008446394055 1
0.249778457562 1
0.271968780950911 1
-0.170206212902421 1
0.112284071275182 1
0.0445815554574216 1
0.148880840172788 1
-0.17456282160653 1
0.0392108409491084 1
-0.000372632718878996 1
0.342990499533139 1
0.225255291255534 1
0.346835775383776 1
0.312877879680319 1
0.0972767939424928 1
0.205072922519906 1
0.208368740363472 1
0.12629982609549 1
0.300937854396909 1
0.176815634993486 1
-0.0930363880185849 1
0.00651282534429125 1
-0.0509710640537309 1
0.0187293923598295 1
0.197393673419693 1
0.361061378232571 1
0.659810446143248 1
0.541126053145724 1
0.0749349134347642 1
-0.0967467302187469 1
0.326427599650035 1
0.0436742785001702 1
0.181422317075149 1
0.126020628768976 1
0.516567841080994 1
0.353487797586714 1
0.176617351020292 1
0.22489408861803 1
0.0811455045826797 1
0.412775324503451 1
-0.195188762511467 1
0.723897947535758 0
0.129946512791743 1
0.287046841835011 1
-0.0423958869582878 1
0.398591854346187 1
0.327017559692163 1
0.227521985592624 1
0.418295546030824 1
-0.29447966707031 0
0.152742136589239 1
-0.185044090139842 0
0.243045851168881 1
0.358417954771642 1
0.208108984308204 1
0.174027915050059 1
0.245038628802216 1
-0.172848704684865 1
0.536176489808428 1
0.528148083323025 1
-0.337921417589283 0
-0.00657038440433409 1
0.267338371792428 1
0.288889948998569 1
0.150244588867311 1
0.530924366297706 1
-0.245259521612718 1
-0.0331013159834982 1
0.463999031963767 1
0.425842073507528 1
-0.0773275472516866 1
0.266445847160946 1
0.174919912233953 1
0.163411673046105 1
-0.125501819067388 1
0.121664043753976 1
0.0654543705321438 1
0.00224870371554085 1
-0.0628655640668447 1
-0.0148179977882293 1
0.289034358058836 1
0.10733503993979 1
0.140724074071142 1
0.300551517194958 1
0.107734105610096 1
-0.0244609732527974 1
0.108225504997563 1
0.0696153099476196 1
0.110776339224775 1
0.0822380920362995 1
-0.000163656027247105 1
0.250597684264635 1
0.362319634003531 1
0.556441131460418 1
0.0519367411854699 1
0.644404507230716 0
0.450270783115688 1
0.204991382002424 1
0.463635146486188 1
0.223356814354633 1
-0.220759002261242 1
-0.0230945723426166 1
-0.518125571310758 0
0.0773791521079615 1
0.00323806367616872 1
0.310402261620796 1
0.119073961182903 1
0.460610277527333 1
0.307807149336804 1
0.274538586092388 1
0.339204501883238 1
0.308151274184532 1
0.192499582602091 1
0.10685118713397 1
0.196182277670476 1
0.378105267157705 1
0.193993012805098 1
-0.116837744848131 1
0.261397204738298 1
0.191326939857635 1
0.735619608752269 0
0.472930025921917 1
0.277337991704118 1
-0.21151069084962 0
0.395337435549675 1
0.352848344404074 1
0.340527312872357 1
-0.172585863247638 1
0.0798571342669611 1
0.343820504404373 1
0.127719876717897 1
0.336328745108503 1
-0.0831902222359362 1
-0.010171794467546 1
0.142616324286128 1
-0.0815330925665665 1
0.43169981673718 1
0.126764701224281 1
0.132656068424973 1
0.0421548287569441 1
0.223853816882029 1
-0.00202608948034455 1
0.045408120157655 1
0.167219784844573 1
0.148468601212684 1
0.313785673396285 1
0.334231605479021 1
0.282280215998603 1
0.19038330847893 1
0.130411090867753 1
0.508880861363604 1
-0.100730328453317 1
0.256097832577209 1
0.389118919838312 1
0.0404810218109072 1
0.137613898643318 1
0.523970776540174 1
0.403639341014448 1
0.11800094039056 1
0.333775279177902 1
0.278085736992663 1
0.343868378668659 1
0.580408733461211 1
0.330759434192033 1
-0.349748578022343 0
-0.154433130681505 1
0.27549235633073 1
0.241680336278414 1
0.202218295325508 1
0.482662717753198 1
0.247714984821108 1
0.357530150384427 1
0.455366469154419 1
0.422038125080354 1
0.506948848061464 1
-0.173678015857687 1
0.220182003375047 1
0.146771473609621 1
0.305902932326461 1
0.247150095656678 1
0.224228700322433 1
0.187720884515225 1
0.370963047913912 1
0.510143819616754 1
-0.146047332243399 1
-0.150567915478458 1
-0.0329419002187998 1
0.16879782339635 1
0.17806934644908 1
0.360348697776345 1
0.454144747528577 1
0.34400140921061 1
-0.058180741773233 1
-0.175656229527641 1
0.106616368241301 1
0.187180267780974 1
0.332338979604036 1
0.17852085739703 1
0.138203134889386 1
0.136580772870183 1
-0.0770024495454526 1
0.479918853156421 1
0.310891979471341 1
0.370113418370619 1
0.0559420782179619 1
0.22887292891037 1
0.222536961521232 1
-0.293182718354019 1
0.145289966076564 1
-0.152718590366129 1
0.503108503884058 1
0.23651370377358 1
0.0227356509671721 1
-0.108629341290302 1
-0.0317519303652954 1
0.357873425707591 1
0.127686679176564 1
0.487266295105493 1
-0.0744106928811012 1
-0.0111051320258148 1
0.0596407059212272 1
0.539605154272447 1
0.102229855313396 1
0.0371662087314925 1
0.284733889909328 1
0.016987625804496 1
0.35952360651081 1
0.665013524853498 1
0.0677236949631751 1
0.108568082354949 1
0.188730271683855 1
0.229001370918855 1
0.152635658529754 1
0.541212423919168 1
-0.108277613218294 1
0.337206086729997 1
0.0259352452137056 1
0.184005654404163 1
0.201344122748306 1
0.110205370721327 1
0.495657839869657 1
0.412631969158638 1
0.17460195779504 1
0.251927489420725 1
0.15231402226906 1
-0.110158442447903 1
0.292771559550153 1
-0.0522816250632297 1
0.403747376200954 1
0.223073398511368 1
0.394271675225343 1
0.446402740749988 1
0.0311759826052123 1
-0.186523318195038 1
0.407956651625756 1
0.298547773240049 1
0.248654042577027 1
0.0468350938160431 1
0.0969418362530463 1
0.00445934077954037 1
0.324887265026377 1
0.074130566585283 1
-0.0472411677201769 1
0.127183525987767 1
0.0450119984766461 1
0.259153642422797 1
0.00840134508159793 1
0.113310274639365 1
-0.361037160417514 0
-0.217798613920333 1
0.665211966298795 1
0.0662355580197046 1
0.16459961732479 1
0.42572976522551 1
0.26653458308997 1
-0.125409050081098 1
0.0783741886740497 1
0.552157665079637 1
0.343321606935828 1
0.171208245839416 1
0.0411802438544072 1
0.298101986515031 1
0.316884223493643 1
-0.0164337885807305 1
0.593666806598651 0
0.224601027366327 1
-0.146695985905934 1
0.311040682480844 1
-0.000822141886494758 1
0.010771958566704 1
-0.0153061336869059 1
0.32570456827268 1
-0.0726150228959107 1
-0.0252459896204734 1
0.433259736868944 1
0.306137820261258 1
0.137154588165242 1
0.459507722289914 1
0.349381960522642 1
0.530370252993491 1
0.048220882002297 1
-0.287434795193244 0
0.429392524999005 1
0.225551291211878 1
0.0864231258163698 1
0.229626997147257 1
0.0381527657251767 1
0.22027672189309 1
0.388742412195355 1
0.126128552746804 1
0.134172793515175 1
0.241265947778211 1
0.270563429578721 1
-0.238131319163005 1
0.410102141221855 1
0.207467681349788 1
0.0690828158312863 1
0.209556522636787 1
0.377970350846044 1
0.516170068490841 1
0.0882470629403513 1
0.30045774306755 1
0.396672884481498 1
0.176128437791036 1
0.522260647031494 1
0.181552956528911 1
0.207166275433306 1
-0.00821402579572432 1
0.242777354570709 1
0.367124880174665 1
0.322735298461877 1
0.247109080115768 1
0.525640230544018 1
0.0343368577305963 1
0.217513545706778 1
0.243278014253191 1
0.123557816443868 1
0.00909575557042462 1
0.0959311794641759 1
0.503869002875234 1
0.285991964904055 1
0.375297327790728 1
0.371794007163915 1
0.745310068039361 0
0.469535067550144 1
-0.214371994704944 0
0.238717138783926 1
-0.0186406768317552 1
0.120066362159738 1
0.225453606938702 1
0.0629811492687842 1
0.154439983676541 1
0.094338953336132 1
0.0715664727422781 1
0.433508151205345 1
0.30264852038694 1
0.347074517868084 1
0.160919653623407 1
0.356921968269433 1
0.256837276719263 1
0.28738937551229 1
0.188919688552435 1
0.197840667805076 1
0.127875978625626 1
-0.0132374121324705 1
0.0972802105956467 1
-0.243687404034907 0
0.0211014944549784 1
0.077908940748928 1
0.0127765802073625 1
0.126689357371878 1
0.250882526230236 1
0.11791183163937 1
-0.0418002682785567 1
-0.0219251690619232 1
0.113543584867502 1
0.167966329080781 1
0.123995777241731 1
0.265777280926644 1
0.511097124162597 1
-0.0775379923957027 1
0.302799264484039 1
-0.219869649578811 1
0.0696078469047639 1
-0.158824588413827 1
0.364793881725537 1
0.308832854982989 1
-0.00201236060817744 1
0.109909950863238 1
-0.223869913812289 0
0.172522134517543 1
-0.0563901574741697 1
0.0519314604155476 1
0.151408713805426 1
0.390743883016788 1
0.435299909103221 1
0.364330630513881 1
-0.136589369837174 1
0.412486407918929 1
0.263810631903922 1
0.0273596764505153 1
0.298589028210382 1
0.108020230519208 1
0.287857474985002 1
0.195501294205255 1
0.560317219012156 1
-0.230153427847958 1
0.25631601369827 1
0.526593467307044 1
-0.00228813915676936 1
0.328371456547508 1
0.308616084972741 1
0.0658215708248053 1
0.219971042860365 1
0.0439215122867198 1
0.248464908935727 1
0.386576298671566 1
0.28004275847416 1
-0.10522688932667 1
0.599886568153677 1
0.0942171112446073 1
0.0895132083134396 1
-0.000681983745116448 1
0.290682302676802 1
0.394692948760152 1
0.297298811626938 1
0.310097338997482 1
0.506434759375468 1
0.178800356488746 1
0.401135507534013 1
0.293643124644676 1
0.216558259943439 1
-0.00908779420645801 1
0.298767509826792 1
0.0840482750604589 1
-0.00228771591529082 1
-0.0228611038150978 1
0.120807432181655 1
0.490996635158951 1
0.130939926000632 1
0.00845058025967766 1
-0.106466999055556 1
0.229855499226368 1
-0.0500195902096343 1
-0.265608902034461 0
0.136664075736292 1
0.200500053003375 1
0.246710410555538 1
0.237801344915229 1
0.47726902501074 1
0.32661007784804 1
0.168700833729228 1
0.323215077984353 1
0.270339516556791 1
-0.0805222369124172 1
0.00742291759310572 1
-0.0649155842010551 1
-0.0139522427443627 1
-0.394126486062695 0
0.53672021222378 1
-0.0224673700086857 1
0.207674472783283 1
0.0418894707036699 1
0.361798439767237 1
-0.0986105535591698 1
0.207442619330138 1
0.28481703396445 1
0.169712094146252 1
0.173138225005214 1
0.163513954577164 1
0.261145322600527 1
0.281458538598897 1
0.0485169989661752 1
0.387719466058677 1
-0.0573215210212362 1
0.0162604583972007 1
0.319778705561251 1
0.505797178389303 1
0.285082348917766 1
0.360251875956383 1
0.271447813693513 1
0.413092952587197 1
0.0358405784397795 1
-0.00145911384732281 1
0.00911099584144659 1
0.133412988161589 1
0.119710005272476 1
0.564628231552969 1
0.29782909839428 1
0.368059962437519 1
0.0655127995780459 1
-0.0819940515376946 1
0.247502384164614 1
-0.0639904494149342 1
0.0527406490710918 1
0.127123145090054 1
0.255675618059884 1
-0.0522120257924019 1
0.734822613525811 1
-0.321710389742754 0
0.176918779579303 1
-0.0106271505337748 1
0.0902213819133226 1
-0.0190582850730345 1
0.420200890866457 1
0.104802414129106 1
0.202941638705863 1
0.235962382847182 1
0.144591460740607 1
0.0195173832804121 1
0.619779949336401 0
0.256935448106883 1
0.316106450329144 1
0.123924075082987 1
0.0117695470032265 1
0.128876290573474 1
0.0737615347908965 1
0.261343725121958 1
0.089842670098077 1
0.408563084764984 1
0.0359246228131139 1
0.295752297308562 1
0.0719054032783931 1
0.116647374114394 1
-0.0488908839867786 1
0.32869623340302 1
0.374439463361987 1
0.0966719177819627 1
-0.0434713071454327 1
0.196907997545742 1
0.216360458460711 1
-0.106720935671576 1
0.0201852917304225 1
0.154014997816042 1
0.0108549917139572 1
0.385924899616436 1
-0.000163048848526255 1
0.0591342370282437 1
0.115995807505516 1
0.556168121255264 1
0.360549124824735 1
-0.0167709939045232 1
0.367729626428119 1
0.699448814075453 0
0.0434536319767831 1
0.308107539814514 1
0.224003168169431 1
0.432569546357157 1
0.148585890776055 1
0.53908001097909 1
-0.0858148938080469 1
0.169891538865015 1
0.170986841353109 1
-0.0371942224055573 1
0.19007989442631 1
0.444046188467856 1
0.449164644141264 1
0.013352694794264 1
0.261399434977073 1
0.15446743228689 1
0.105403551712653 1
-0.147887963578888 1
0.330186670024222 1
0.247364980322394 1
0.62980243976915 0
-0.370248932174482 0
0.214853095367209 1
0.50702531725796 1
0.111247464154195 1
0.405461899923941 1
0.379059138421961 1
0.266424597351284 1
0.338786478722508 1
0.377782781875477 1
0.0121221021990447 1
0.285336148921545 1
0.319491444077985 1
0.134569971446591 1
0.200387266027633 1
-0.0974257373871054 1
0.208828580122081 1
0.0146573672577265 1
0.227149972950865 1
-0.0482703746902921 1
0.56481244471556 1
0.147431418873793 1
0.29740404142072 1
0.494878810942084 1
-0.172362832638302 1
0.45439187148311 1
0.350433653564241 1
-0.0155489344418876 1
0.257737335047475 1
0.326711423471526 1
0.286711862110235 1
-0.0482234142945777 1
0.136328355743804 1
0.00807855557984782 1
-0.0412331928749573 1
0.113042349671125 1
0.325267304739278 1
0.0149061719043759 1
0.449000556682988 1
0.413400175138791 1
0.0470532348377227 1
0.306290708387404 1
0.388055927583005 1
0.08919205630081 1
0.138650455781111 1
-0.167864208795722 1
0.190217975666926 1
0.174142293970559 1
0.167054999630545 1
0.381304445936727 1
0.322645092595969 1
0.255822965834195 1
0.0781677410056795 1
0.308275569040676 1
0.141581648021104 1
-0.0126924599488571 1
0.180417136886853 1
0.605952817537063 1
0.372440187529257 1
0.394491474805086 1
0.125224928206735 1
0.604471353848546 1
0.335075331786689 1
-0.0589030550030683 1
-0.0238241794001401 1
0.273574287970356 1
0.000362326016451212 1
0.453473776655861 1
0.2438250249232 1
0.236436185029563 1
0.265020350351819 1
0.214094900413696 1
0.086522839230961 1
0.352805356866285 1
0.0513863351653617 1
0.558696528247188 1
0.424955757769644 1
0.0796838896639299 1
0.361237312614649 1
0.293662618669592 1
0.0412955933367382 1
0.36158602862753 1
0.368085916952632 1
0.345402456907964 1
0.212929033724045 1
0.0869494776001814 1
0.29832011749128 1
-0.166210032293676 1
0.0721954659467864 1
0.331153229262378 1
0.318384626995576 1
0.170668925363132 1
0.0306744541678866 1
0.11093848276774 1
0.0199363375826159 1
0.458445960103824 1
0.148942430510467 1
-0.0886676529824473 1
0.350291695210105 1
0.231408345132434 1
0.145547766670123 1
0.022230102220214 1
0.0218737461502534 1
0.153178312168669 1
0.320939079645848 1
0.0579816632832424 1
-0.0802835208811501 1
0.31061931469175 1
0.449851494523256 1
-0.0643281896276589 1
0.365183482834593 1
0.164075890333442 1
0.624720134582231 0
-0.0165163894277241 1
0.121769664318023 1
0.0799331221957212 1
0.465900996111498 1
0.278104062309535 1
0.353666606513926 1
0.280119596081124 1
0.316235924291278 1
0.0501555644037241 1
0.0861300284381132 1
0.583068350590146 1
-0.112676969321146 1
0.119753637271412 1
-0.00650361728910589 1
-0.144576226887428 1
0.148579312179697 1
-0.0789692445935402 1
0.137347225986231 1
-0.21414216667596 0
0.0551238271832257 1
-0.149931306702352 1
0.231175614603574 1
0.121457724404208 1
0.0847682027956451 1
0.104501554950101 1
0.237559186378844 1
0.0580314609799261 1
0.0650979697942867 1
-0.26389050176014 0
0.367349477776607 1
0.393824614323269 1
0.245120395563111 1
0.274022739323955 1
0.213427121211924 1
0.43521249779163 1
0.322152409996371 1
0.0791715554339447 1
0.00732159860074703 1
-0.0296147377310492 1
0.393823154819484 1
0.0350667785118623 1
0.157795212545198 1
0.427833175157288 1
0.306686887511369 1
0.556235748357537 1
0.424601734660048 1
0.116079929985268 1
0.33169027217489 1
0.245555185183501 1
-0.320171180294917 0
0.283967708992342 1
0.00506643769807813 1
0.0147651958883748 1
0.0668486939768518 1
0.337982230745784 1
0.467292738512482 1
0.632459711838285 0
0.44272511475086 1
0.466604297185587 1
0.123684319694938 1
0.67962217243278 0
-0.320786035194598 0
0.252705484345066 1
0.394625074669414 1
0.453185003045503 1
0.141714888727824 1
0.172663679840196 1
0.396969873048603 1
0.208895845137843 1
0.572025549881027 1
0.220009308408258 1
0.343597957413766 1
0.00865601562058307 1
0.171789897651258 1
-0.19773584913775 0
0.29629989877247 1
0.31869875314424 1
0.221302404315511 1
0.387489713699355 1
0.386189083415591 1
0.19223497316293 1
0.338218347817398 1
-0.0799321926574597 1
-0.45618187235431 0
0.494862141984558 1
0.0353940624622715 1
0.534245739729514 1
-0.146800453474652 1
0.208981337220867 1
0.356480761361841 1
0.255205894710215 1
0.101015926215185 1
0.0650033417438927 1
0.493553551631779 1
0.422733001670371 1
0.160167371506185 1
0.284012464046002 1
0.147695374236197 1
0.114125681439976 1
0.135625297249923 1
-0.0917540244187654 1
-0.180472936826451 1
0.605552623847142 1
0.127296837440624 1
0.271394113772013 1
0.210614880546099 1
-0.132546327617402 1
0.335937282781862 1
-9.64551833240734e-06 1
0.372118483609334 1
-0.0628416181637664 1
-0.0516236757073115 1
0.183535854958073 1
0.0994184065226068 1
0.357056855532716 1
0.580980089876633 1
0.238276125351078 1
0.49384743679661 1
0.172684725397413 1
-0.0294463172677339 1
0.108133483549496 1
0.431201361141618 1
0.108045139081178 1
-0.314564264992786 1
0.306782912366871 1
0.0171172755777133 1
0.339657381223589 1
0.414904009739753 1
0.132123509561608 1
0.00717274039242244 1
0.319779943914914 1
0.110741323202247 1
0.573313583232002 1
0.264258303185236 1
0.472090254115719 1
0.202628570447416 1
0.261163161685251 1
0.031755776319988 1
-0.14807560053305 1
0.0317006357076377 1
-0.0601452354008024 1
0.420604431511946 1
0.480217229776815 1
0.0338461270624174 1
0.754062079319493 0
0.0884286216709424 1
0.141957901270533 1
0.0681137132448849 1
0.169519458742875 1
0.397966996050618 1
0.453505580142825 1
0.349194525738034 1
-0.154145335471666 1
0.234127812036887 1
0.338102844533596 1
0.105088362437059 1
0.24994394236749 1
0.253858810726073 1
0.411011041157427 1
0.459444035479832 1
-0.120016196380804 1
-0.206797135439196 1
0.353378041499869 1
0.373485627916699 1
0.148387351086691 1
0.19262067465974 1
0.0903253081767801 1
0.220196393320885 1
0.24671555322824 1
0.3444705458678 1
-0.0424608732377263 1
0.0348297115121013 1
-0.0653596844557891 1
-0.0658099111629744 1
0.118574608767673 1
0.0813779818661799 1
0.402382749999834 1
-0.0744896862677088 1
0.417367083354935 1
0.110489496356796 1
0.206657756012644 1
0.0278953435084879 1
0.12644463307531 1
0.27079803868613 1
0.0507077873188443 1
0.269232243847329 1
0.0241684834548935 1
0.348060369752523 1
-0.0616746156417866 1
-0.127078800470183 1
0.19529733831371 1
0.404297144506868 1
0.105290160547677 1
0.272284490930514 1
0.0235445890717013 1
0.609333458908534 1
0.120481503103633 1
0.183055541950497 1
0.186546609581043 1
0.0490169010742165 1
0.138859714839225 1
0.33828783235083 1
0.104396470199436 1
-0.0287788214881989 1
0.373192978227704 1
0.145869037815164 1
-0.0290302208434444 1
0.417881766046163 1
0.0621627590758381 1
-0.0858709509422789 1
0.0463176436772969 1
0.0241735268923788 1
0.228506284151497 1
-0.0678625889541275 1
0.0983258966464881 1
0.249311371171415 1
0.109135917484004 1
0.157056482194414 1
0.789700150039079 0
0.140143562859611 1
-0.142009184055696 1
0.0105441640391934 1
0.240435554541118 1
0.446247742334519 1
0.266906524345877 1
-0.0205033515388873 1
-0.240533777343622 0
-0.0662625864341842 1
0.0905635814952411 1
0.266453724931884 1
0.600301981109708 0
0.0850432428231731 1
0.485476071018714 1
0.106597280002525 1
0.0907931078384829 1
0.250493740551826 1
0.203195771619542 1
0.56106549424604 1
0.346964880230901 1
0.26337223860385 1
0.169252534518137 1
0.105513599854613 1
0.43912379843429 1
-0.294543690905024 0
0.159076233839975 1
-0.296269485512823 0
0.554675169960472 1
0.227883439486001 1
0.358403935093749 1
0.0688928696346303 1
-0.474125281064601 0
-0.0856689311963239 1
-0.00126153191559197 1
0.426576151009196 1
-0.00489654187907597 1
-0.0694413213864539 1
0.318017415077261 1
-0.255754716155491 0
0.16416172887867 1
0.459180892120621 1
0.583802260286425 1
0.0813232285822583 1
0.350180272461207 1
0.322088412813895 1
0.191476171735917 1
-0.143642696743449 1
0.070822776297096 1
0.0726057787868211 1
0.244455439161519 1
0.146442548448506 1
0.321461458137223 1
-0.275935184473011 0
0.0828965461011456 1
-0.038775269057354 1
-0.171743256440479 1
-0.0215755394977922 1
0.0810641279006349 1
0.20076679607955 1
0.0439218924832368 1
0.438144234380825 1
0.222783854890502 1
0.1293372686497 1
0.226248378562968 1
-0.0803441071795792 1
0.319269358911574 1
0.294277526728155 1
0.225286646912226 1
0.0598182827954122 1
-0.181657699886827 0
0.313763083370637 1
0.275623510281005 1
0.464286506822811 1
-0.0363733450491576 1
0.0877762280956217 1
0.205949594857601 1
0.0263125029052137 1
0.300759675162308 1
0.101254780902414 1
-0.133982972670318 1
0.162527311928365 1
0.177446248202994 1
0.142133607499626 1
-0.248114087370591 0
0.20959905485021 1
0.142231813412895 1
-0.185600173149051 1
-0.0177722144645916 1
-0.274144312073109 0
0.255880570039059 1
0.4552215295119 1
0.217585442391035 1
0.190482515550926 1
0.317697822788543 1
0.102761911306911 1
0.284003321951181 1
-0.261341911942522 1
0.130811251422449 1
0.396350010590203 1
0.262631411978985 1
0.237223981745536 1
0.00714878031217826 1
0.29743133902983 1
0.0187232915561157 1
0.17544052912234 1
0.152818445236202 1
0.393645139058695 1
-0.16987403128274 1
0.477853682596777 1
0.0330752347601536 1
0.423975548362623 1
0.371190436825476 1
0.231760045855478 1
0.287928753281374 1
0.610143082725236 0
0.207960672204439 1
0.123696451759249 1
0.281014276002576 1
0.384416022291102 1
0.387580096396529 1
-0.0978605571061581 1
-0.050637825890264 1
0.031013773743713 1
0.238117197516194 1
0.255488393429883 1
-0.19025854102366 1
0.277548246597324 1
0.331301810330825 1
-0.200523609192865 0
0.586349920436863 1
0.418154502269235 1
0.158949222269462 1
0.442321388245435 1
0.104742932997584 1
0.184822117021554 1
-0.207547031287633 1
0.368553711908683 1
0.0227043269612402 1
0.349229918772747 1
0.361241505042208 1
0.287704836915889 1
0.243193295133826 1
0.139232663005464 1
-0.0955228568552326 1
0.485572869267196 1
0.320310957025666 1
0.121071645956133 1
0.466260073333145 1
0.120549556347137 1
0.598086503430242 1
0.194385542391841 1
0.24170425476283 1
0.304152042669742 1
-0.030913391101378 1
0.549693492572145 1
-0.0949227264325882 1
0.361529839352979 1
0.370867580424844 1
0.169505421725578 1
0.154783631434735 1
0.255631115357597 1
-0.0158751752378875 1
0.251604345371135 1
0.306373886557156 1
0.26330785777282 1
-0.097970379996834 1
0.500897043158134 1
0.0683145540499721 1
0.176300454261684 1
0.190611146439688 1
0.0820170637455993 1
0.0833037283432269 1
0.490144006309642 1
0.241945565819291 1
0.0544449421247869 1
0.483347874174027 1
0.2298023432541 1
0.26449065782243 1
0.343513519189316 1
-0.126812772393915 1
-0.00821239189128397 1
0.191276368713593 1
0.296320146843739 1
0.207047033039584 1
-0.151147528360727 1
0.279029825021125 1
0.0321579491784431 1
0.039228983885612 1
-0.0847973843068489 1
0.108384316816933 1
0.247165234706019 1
0.0501299417096553 1
0.20499739435635 1
0.0347658246666365 1
0.341119823373779 1
0.0466947693807463 1
-0.148870861508925 1
0.425339200020709 1
0.491974066877589 1
0.162340073765627 1
0.423118676124851 1
0.190288480439926 1
0.457310292791787 1
0.16758639210206 1
0.39071848694613 1
0.0538670280878958 1
0.490857885169587 1
0.183620757585521 1
0.159592598495401 1
0.00989804463347417 1
0.287519760211816 1
0.348484314914734 1
-0.00683398476900069 1
-0.00624374837508458 1
0.372746848923331 1
-0.0380649807167989 1
0.0242028216545644 1
0.38871458067726 1
-0.102395700874489 1
-0.248101718036395 1
0.115594692944294 1
0.050849445454061 1
0.0289442938428791 1
0.207661165531409 1
0.369297811434806 1
0.113180914120896 1
0.640825266654487 0
0.338920840336567 1
-0.166525352096134 1
0.047566408246663 1
0.132158595996532 1
0.404814019663438 1
0.368571723513796 1
0.300918040611206 1
0.266102597618419 1
0.111097317881776 1
0.423582666469486 1
0.231201773595287 1
0.184126953614671 1
0.215870919103701 1
-0.0631107842585002 1
0.145847537186447 1
0.0455191489530556 1
0.405306810465652 1
0.0526881490326722 1
0.129248669070691 1
0.236714579679425 1
0.00448072605878686 1
0.151364284625085 1
0.415280018945059 1
0.14742672323246 1
-0.0689519470796605 1
-0.0441428024374762 1
0.459010541659473 1
0.326798080646023 1
0.242930375032483 1
0.199200464324205 1
0.628667041959117 1
-0.024859985810038 1
0.164861389508223 1
-0.163970736901178 1
0.162538038612437 1
0.0502461666708051 1
0.250699023187952 1
0.457460903134787 1
0.111729592013698 1
0.511237298362696 1
0.533506153095318 1
0.0961923228202613 1
0.0722118955998222 1
0.0159556209600492 1
0.069642275464171 1
-0.0374824312337611 1
0.11969674502002 1
0.158516767325905 1
0.915575520843211 0
0.368339459794324 1
-0.114055474561069 1
0.354864449017 1
0.376859190261369 1
0.301986214631757 1
0.111863690952559 1
0.284851412341674 1
0.364726031587777 1
0.054721031273117 1
-0.0121576506640083 1
-0.147381478409199 1
-0.0353596333428403 1
0.331401231748672 1
0.4783984601764 1
0.0505953459612188 1
0.749481699168568 0
-0.0664975469545422 1
0.0970107867348033 1
-0.187776020494532 1
0.775056531609887 1
0.452104618131902 1
0.221499564068734 1
0.281105837277709 1
0.39452710592178 1
0.226025147825272 1
0.0617687818135787 1
0.12944777540117 1
0.36790309663714 1
0.0179360615296924 1
0.0516104878265565 1
-0.142445229504831 1
-0.214288028230549 0
-0.179674020794529 0
0.120498725163721 1
-0.0513414486205183 1
0.177640624816306 1
0.0322779572093707 1
0.156951429990997 1
0.229821161185665 1
0.499869837056169 1
0.0869067589814149 1
0.13302160652649 1
0.117767081525632 1
-0.152889557881864 1
0.271303627313644 1
0.444842884383714 1
-0.108540778978301 1
0.393072746591837 1
-0.196256226256757 0
0.487242504202001 1
0.206943634502694 1
0.316569155237542 1
0.432405914419524 1
0.0598964224790917 1
-0.324938720443881 0
0.0927587530473807 1
0.347779711380079 1
0.346271200843479 1
0.397100555910502 1
-0.0915319047559181 1
0.195706312318142 1
-0.0712152887710558 1
0.586186685419452 1
0.532692972251068 1
0.259119354216188 1
-0.121278121794938 1
0.280032839504804 1
-0.11157864692043 1
0.236083029580927 1
0.387251690938696 1
0.0993862048520088 1
0.434959586890389 1
-0.0965660438202513 1
0.0150941133171458 1
0.0269051241863226 1
0.200883078200655 1
0.283008385347391 1
0.208211276754311 1
0.153050326148642 1
-0.0690774451279987 1
-0.0850285763562613 1
0.205326559595271 1
-0.122420181463982 1
0.392404820031088 1
0.404958199292145 1
0.727507951001643 0
0.237039334097679 1
0.382771147219172 1
-0.0904670300970667 1
0.448886998109733 1
0.476910081111088 1
0.114607531088363 1
0.115962406053392 1
0.630208207324859 1
0.281826675561819 1
0.285988050504994 1
-0.0735668189171794 1
0.0785535081040141 1
0.103788395180799 1
0.202784978916744 1
0.00113702370046682 1
0.0714389456255069 1
-0.0277368143637877 1
0.279129942090563 1
0.17558876351324 1
0.0859281222524948 1
0.414179155446514 1
0.273907166398625 1
0.0499064746199508 1
0.400843867346688 1
-0.000680435190497347 1
0.26392738029822 1
0.190298232477042 1
0.278735564213474 1
-0.0449707500915159 1
0.0118707437791274 1
-0.0793573297997553 1
0.120571293699113 1
0.0240233463866428 1
0.234929364954768 1
0.104572768397709 1
0.112570214902771 1
0.50102771643918 1
0.291682700427382 1
0.164983435615828 1
0.288778749951166 1
0.17706828887259 1
0.250369755520286 1
0.227362026365255 1
0.0436613476478686 1
-0.0496684753287353 1
0.108137509150292 1
0.313945094485034 1
0.506290637913344 1
0.407366454524902 1
0.276354347615344 1
0.313295570092969 1
0.391698848418009 1
0.282028073730536 1
-0.0633368936939644 1
0.310117333174269 1
0.799819919046578 0
0.226850979529529 1
0.465725367440413 1
0.212838666637592 1
0.485084219189765 1
0.189018811912748 1
0.04697148130675 1
0.172089657057449 1
0.0358836816921174 1
-0.186998760171563 1
-0.175009161425618 0
0.453839244344278 1
0.369631160779292 1
0.20220713186101 1
-0.286592968551134 0
-0.136522351070793 1
0.108908038859933 1
0.259383972336933 1
0.387667472607938 1
0.29438254041759 1
0.0578059171465402 1
-0.317749865376826 0
0.0829375923226844 1
-0.0317732041521291 1
0.10364374833385 1
0.29634179294936 1
0.545101124697402 1
-0.184273862389838 1
0.408571344557415 1
0.30671480222807 1
-0.0510649943954167 1
0.0126839974379537 1
0.492018466292884 1
0.00607055200733779 1
0.136611871583735 1
0.0502360942397968 1
0.387258545969877 1
0.0628838756353954 1
0.198444375980868 1
0.130132673629713 1
0.0631763776046748 1
0.39574884008961 1
0.455857061292007 1
-0.0372066275015845 1
0.279845956626489 1
0.545680769361002 1
0.286629824427394 1
0.371263756704106 1
0.0682255388763076 1
0.0591735477310798 1
0.581120689866042 1
0.209043654304656 1
0.217290020213968 1
-0.00699253677794334 1
0.263599801483868 1
0.490016934622178 1
0.535503202282469 1
0.498474144466136 1
0.249066782655824 1
0.337754327680185 1
0.0292016011122369 1
0.25766311290574 1
-0.341608288658254 0
0.337033491112014 1
0.0557121015342751 1
0.203204202177225 1
0.304509066073577 1
-0.233233174678643 1
0.667966029483266 0
0.553005129420847 1
0.122271868981518 1
0.363353152127204 1
0.173662339123159 1
-0.31104664876106 0
0.223184212682218 1
0.0375591840804197 1
0.146803922358591 1
0.086711166096435 1
0.199952303694958 1
0.697720951677728 0
0.295944188258566 1
0.423990739698232 1
0.0970428598025832 1
0.0532729974883583 1
0.46042301498325 1
0.460438570160286 1
0.0740033572061865 1
0.717925299759239 0
-0.0250640757912297 1
0.158612466706731 1
-0.155048968865363 1
0.578719782409609 1
0.422001239753902 1
0.0618831181445186 1
-0.149467570885103 1
0.139581542150668 1
-0.031572496539471 1
-0.15141602278737 1
0.0366131827922101 1
0.740550160270495 0
0.234403436746429 1
0.200757897545892 1
0.314964984597476 1
-0.0790610623164882 1
-0.0361038995595899 1
0.114287393016566 1
0.564073113938893 1
0.527085997684334 1
0.407557111856187 1
0.324301434544509 1
0.142531919822658 1
0.0409286090378834 1
-0.189533097447668 1
0.333924970408995 1
0.270954997844882 1
0.375982090125314 1
0.538631801928999 1
0.143800987358601 1
0.00418624374590769 1
0.311634934448376 1
0.387427788142791 1
-0.0474100318215904 1
0.415774999148956 1
0.218395912348178 1
0.248919771865622 1
0.203144874771058 1
0.159582727737229 1
0.223642772801813 1
0.156760822973707 1
0.116395004607396 1
0.312412849262992 1
0.00794225976858182 1
0.618293631186618 0
0.0899572932309613 1
0.31323865313161 1
0.337904436934661 1
0.0438878570125773 1
-0.02812018634442 1
0.298391710956343 1
-0.267326090718452 1
0.400317024165735 1
0.184778386892566 1
0.167488564401 1
-0.170726131359459 1
0.312311331226023 1
0.548116421376327 1
0.458625485266874 1
0.245239351226578 1
0.209759915800079 1
0.339866720213908 1
-0.135999679736202 1
0.0944536348486191 1
0.0695854801434168 1
0.276643219689031 1
0.170572115686613 1
0.0844177739861963 1
0.323402217189952 1
0.0805003760021704 1
0.664931724256329 1
0.290892038782016 1
0.246561890810563 1
0.505525593184891 1
0.186849547530283 1
0.591248473105442 1
-0.0661112651301999 1
0.500425068221194 1
0.132186652661431 1
0.457390048251059 1
0.577393697555795 1
0.581231676939528 1
0.134258805896891 1
0.427170042819821 1
-0.161878214001137 1
0.440931411720764 1
0.240742058994549 1
0.451346620251732 1
0.619754461444566 0
0.688718099685371 0
-0.0344207580582185 1
-0.128022821710414 1
0.0963180271069627 1
0.147234231436601 1
0.00701874097383083 1
-0.0259253488774917 1
0.345685725875955 1
0.225917793162576 1
-0.186686889934567 1
-0.171697039863837 1
-0.00410421976230058 1
0.557861120555024 1
-0.145471833324533 1
0.193814809840013 1
0.150082901566391 1
0.131760557748542 1
0.148474047407619 1
0.153243711453613 1
0.329620074345824 1
0.451274019965962 1
0.0282871214646297 1
0.0895298471365213 1
0.172896096245346 1
0.281257213658326 1
0.118316062196188 1
0.205504757591471 1
0.110940204835911 1
-0.364244872131955 0
0.142256793344227 1
0.252080486874982 1
0.393328980501794 1
0.289911558631214 1
0.226943494295828 1
-0.150761143332983 1
0.332641627412505 1
0.0904663580899495 1
0.194191823486892 1
0.0480783422479341 1
0.477644742290621 1
0.377815100595192 1
0.39239512849965 1
0.509748795251281 1
0.250456644195298 1
-0.0133359870975401 1
0.266187115887015 1
0.341428254791669 1
-0.303347851862416 0
0.320321881859278 1
0.12278829807664 1
0.183165190801012 1
-0.164861680593721 1
-0.0376166869152728 1
0.412942452636888 1
-0.579142832679839 0
-0.0278057162009782 1
0.501895193769958 1
0.350437289594643 1
0.056953607392382 1
0.338433554353433 1
0.515456485898892 1
0.125953065536682 1
-0.074440806434591 1
0.326986803820038 1
0.362239228545178 1
0.306516610870477 1
0.43755772060162 1
-0.0953415333101472 1
-0.124199299593041 1
-0.0579747587277571 1
0.560558646288912 1
0.49161095326274 1
0.186464873556847 1
0.113806688847275 1
0.174468033589779 1
0.472669500565934 1
-0.28786564667433 0
0.0591203980620053 1
0.356930829542503 1
0.0113161649349993 1
0.118476870920453 1
0.479833208623553 1
0.146149626279315 1
0.106796565005766 1
0.103318055224859 1
0.763793956314353 0
0.0222817183144432 1
0.751407462699119 0
0.283722482011565 1
0.118946570139744 1
0.0697095620444943 1
-0.2505489156845 1
0.265682617789463 1
0.213352181454905 1
0.0693279405846587 1
0.436213664256713 1
0.025466001284472 1
0.00990690679684747 1
-0.0412963662705252 1
0.242521336124747 1
0.436472387904295 1
0.109271878523492 1
-0.099704999904635 1
-0.0309353285196605 1
0.270126752253587 1
0.252054638436361 1
0.0450646704282835 1
0.0261026798572265 1
0.107708530431981 1
0.262766080373612 1
0.186113801727836 1
-0.116331808112668 1
0.273920229719159 1
0.284790223246937 1
0.258873904260497 1
0.117878357844008 1
0.240695458263247 1
0.200007382891666 1
0.298233213997489 1
0.288816572066819 1
0.284399130974929 1
0.26712292404425 1
0.161787689911584 1
0.146283074096868 1
-0.13321773945875 1
-0.327906727986162 0
-0.194811499157753 0
0.390925640310101 1
0.374853092189466 1
-0.0305449661082829 1
0.169873780523138 1
0.355794834157508 1
0.256656893559818 1
-0.135773315262759 1
-0.0343976507605928 1
-0.000338379311132918 1
0.28452246068539 1
0.070206256749824 1
0.0191580753643919 1
0.4071601560891 1
-0.164603480447702 1
0.0184141806913548 1
0.249920410788624 1
0.220273444729147 1
-0.0202924321819183 1
0.283359288654765 1
0.592071349344923 1
0.0402850509585934 1
0.0182964692374463 1
0.430801135978198 1
0.517931226113424 1
0.470640743430807 1
-0.0401412249377333 1
0.472235003670303 1
0.263237813906908 1
0.325148737482856 1
0.164573721617424 1
-0.171883329485754 1
0.333659092340008 1
0.248863410470013 1
0.26648555410327 1
0.227313696955222 1
0.0122578677047332 1
0.104883148548643 1
0.17369830951222 1
0.139149400781854 1
-0.356250567702569 0
-0.107555579764774 1
-0.0404414939941238 1
0.128111052481463 1
0.0360096962467254 1
0.261532561790719 1
0.156723346714709 1
0.452007441128465 1
0.323880269653491 1
0.196717546271916 1
0.428832307448077 1
0.370249826451654 1
0.254130430488844 1
0.538912448812006 1
0.276124018518133 1
-0.104352224021963 1
0.71098900657964 0
0.311848731786874 1
0.0560729454936274 1
0.195674555147548 1
0.0260811980829754 1
0.359820115773457 1
-0.000879242107518885 1
-0.0695953342191077 1
0.300355530641644 1
-0.150397537841169 1
0.348871181794645 1
0.782025009197722 0
0.423631858829762 1
0.163690887074956 1
0.0800744986350348 1
0.645599430566944 0
-0.138598483760601 1
0.279575386077618 1
0.0345032094392164 1
0.00110317456594853 1
0.347581303939635 1
0.042078927400277 1
0.445871454579233 1
0.259913904368863 1
-0.0257122624639128 1
0.0997364850071515 1
0.153562894569187 1
0.564112548407546 1
0.431478214946507 1
0.494717661686834 1
0.276644521282616 1
0.156743764845478 1
0.516987253181474 1
0.0455535048631291 1
0.218372919297554 1
0.0582197185077909 1
0.114008847517161 1
0.203374542110043 1
0.271337705967278 1
0.145261123532305 1
0.729230541798254 1
0.114847164589793 1
0.394156324294749 1
0.450348574484074 1
0.389411773749002 1
0.410867977795655 1
0.16254648744515 1
-0.00217805226863477 1
0.49928764188228 1
-0.107416867915001 1
0.110252026683545 1
0.136746428125614 1
0.254071085698488 1
0.186804265261146 1
0.201852014781223 1
0.34966268263552 1
0.279223257552378 1
0.327057569754641 1
0.00394905114377567 1
0.143702798106528 1
0.403256891350059 1
0.398559741285455 1
0.232071968039791 1
-0.106542152319534 1
0.395505716851493 1
0.0283593071288415 1
0.335219239654399 1
-0.0955502466456177 1
0.22463183615956 1
-0.125181895667811 1
0.103778048485588 1
0.343195955615998 1
0.243074672694862 1
0.826355134355788 0
-0.0400579740316405 1
-0.185241282376623 1
0.127895749666646 1
0.144033181491706 1
0.089578999680366 1
0.30455123620648 1
0.266339689435299 1
0.415852281375249 1
0.131971171795041 1
-0.184150897639189 1
0.298286199050844 1
0.2672210819952 1
0.530262495779718 1
0.0526251988011068 1
0.370274100979998 1
0.290992612261721 1
0.153670840115662 1
-0.0666172229778945 1
0.141697176542158 1
0.0719727345940177 1
-0.301701064160554 0
0.0122805696306367 1
0.0106003035882601 1
0.340201201774518 1
0.212304953736288 1
0.105506015051845 1
0.256859009269479 1
0.249723673084917 1
0.0599670954380643 1
0.257676199646218 1
0.115478747452681 1
0.389321819800099 1
0.551469246674983 1
0.108738787143167 1
0.396637828891268 1
0.462256958833289 1
0.315732114976569 1
-0.140515362971119 1
-0.0231708571393684 1
0.250529438225211 1
-0.173323171618765 1
0.190608468682451 1
0.428479304211721 1
0.159224702568664 1
0.0468440720943047 1
-0.234907981105297 0
0.233943208911182 1
0.15711775778286 1
0.358810055575084 1
0.537404830507562 1
-0.262974299134768 1
-0.191070651694193 1
0.157910913046626 1
0.700463385915753 0
0.451108910332947 1
0.282072536244371 1
0.165988135987502 1
-0.0138658910133986 1
0.21073205604943 1
0.194657953076207 1
0.275300020566341 1
0.367707089602534 1
-0.155328549409645 1
0.0485196767074604 1
0.170640089115995 1
-0.136631294717603 1
-0.195439829464362 1
0.26317435528238 1
-0.287679306919202 0
0.382572897946353 1
0.133228741050694 1
0.379631459231072 1
0.439476093404935 1
0.482717361385566 1
-0.0840338034552359 1
0.236142325338893 1
0.457698528418256 1
0.20657463232726 1
0.143365174386432 1
0.125631872951994 1
-0.01243594597945 1
0.0934325692613188 1
0.287451833887248 1
0.110789912431058 1
-0.0783773031854239 1
0.179530782992356 1
0.236258498547191 1
0.0787909662871321 1
0.021464565330357 1
0.182038542993861 1
0.4241390203753 1
0.0370324421600943 1
0.461523162699984 1
-0.201401161368504 1
0.316972934439777 1
-0.04436559147749 1
0.159408477012937 1
0.400103119709162 1
0.0860385885446992 1
-0.0314645391773409 1
0.509084720155275 1
-0.157919459705761 1
0.033657150931368 1
0.405035729381076 1
0.058785862958289 1
0.428353012846518 1
0.500515839397217 1
-0.14394437491497 1
0.228848219434861 1
0.0970275888419845 1
-0.0254869877596379 1
0.420014804182328 1
0.0580203239606186 1
0.0563227830453311 1
0.1512858387281 1
-0.0169300904215905 1
0.0197238468084679 1
0.257974869815382 1
0.283556546131885 1
0.171648076950891 1
0.115571700917863 1
0.198271128500627 1
0.328969673860596 1
-0.00640287068935194 1
0.00874271060866248 1
-0.00365466774353296 1
0.4736689927311 1
0.298515202574493 1
0.221462829470474 1
0.211382313024497 1
0.414684644711661 1
0.373359699502395 1
0.228095177563192 1
0.422443023731952 1
0.247526304840806 1
0.231313788722261 1
0.00856358523972207 1
0.376041259563353 1
0.245593942141174 1
-0.0919123849099594 1
0.585618866237377 1
0.365891450227543 1
0.167811407507072 1
0.0192527469628327 1
0.422718069921728 1
0.280993664793784 1
0.262538922038745 1
0.306739326405721 1
-0.141519989511841 1
0.15847373242544 1
0.464571999004193 1
-0.403852479664368 0
0.358142169633005 1
0.248791635566406 1
0.0489559300310909 1
0.338466988052814 1
0.313693906945746 1
0.135419119335063 1
0.191442715482346 1
0.089576914224408 1
0.529023725571533 1
-0.239696152968054 0
0.354923604272649 1
0.468483074704975 1
0.115898995295782 1
0.435309146874266 1
0.010833628124509 1
0.15046878860374 1
0.177830846063065 1
0.0464359168953321 1
0.0696743589224195 1
0.34801247648108 1
0.113883210873389 1
0.102320775075664 1
0.642108879263765 0
0.371445845306383 1
-0.071990449973696 1
-0.159525580429028 1
0.0913295931995873 1
0.23111230579802 1
0.194195942274734 1
0.230102911096713 1
-0.184383562609963 1
0.37312543671397 1
0.214598946075911 1
-0.0046414304816443 1
0.363249960966481 1
0.336386895105371 1
0.340437366575691 1
0.182953634021525 1
-0.0102437515870355 1
-0.181720233984253 1
0.326539636653966 1
0.324299318105669 1
0.522088539332071 1
0.224754266038782 1
0.567978760228916 1
-0.26648184282793 0
-0.0960080184438775 1
0.148801629834091 1
0.0792346971811452 1
0.309165678730816 1
0.101922357814279 1
0.324077672525062 1
0.400433016058428 1
0.274190293935773 1
0.641420639032295 0
0.201838149392758 1
0.298028095434937 1
0.333362065863484 1
0.084502588739582 1
-0.0810767871175185 1
-0.500255679578778 0
0.28113442834019 1
0.417515664702557 1
0.0776040291016145 1
-0.190842547963728 1
-0.103264777767983 1
0.162135776052387 1
0.355885023849906 1
0.246736829812464 1
-0.0256886919493009 1
0.274726852314297 1
-0.273358908612174 0
0.0268889172216856 1
0.0302767420372833 1
0.326106886724228 1
0.388067208231916 1
0.072424437482687 1
-0.0296988626967187 1
-0.103316459570889 1
-0.116774309060666 1
0.299941992504816 1
0.0597931820879183 1
0.109053995500803 1
0.287037506905505 1
0.166859444403477 1
0.530659776690295 1
0.393803415839307 1
-0.123020481271546 1
-0.133869441713149 1
0.21145700924867 1
0.438120609754326 1
0.105975027581035 1
0.0149599040244966 1
0.390116021446944 1
0.374789456169792 1
0.130954900366819 1
0.207842511328339 1
0.109066449601957 1
0.0360603913859164 1
0.319460488046849 1
0.101513031129079 1
0.245249371645599 1
0.238410776317116 1
0.123241215489259 1
-0.171361082218421 1
0.272892766145251 1
0.220855928898083 1
0.103142679345102 1
0.136881562246419 1
0.11524769509217 1
-0.0496862076630749 1
0.194159540134633 1
0.185458822400777 1
0.25014502595854 1
0.0666479341629885 1
0.371180698090487 1
0.260149536544678 1
0.319346596128578 1
0.162311780579258 1
-0.0397106582782612 1
0.0114437553224347 1
0.257057457987358 1
0.163759122888396 1
0.0576065756328261 1
-0.275036269590341 1
0.00484406064369265 1
0.403440193974164 1
-0.100805552120421 1
0.280143167471794 1
0.0795314349480889 1
0.0913557964142851 1
0.226994193766178 1
0.295965281057392 1
0.0540520973112477 1
0.287117243644203 1
-0.0277904676699981 1
0.0675275691440224 1
0.24848082038627 1
0.342487091577777 1
0.41346143297402 1
0.169163850127806 1
0.27471229111514 1
0.489883402124985 1
-0.242275119991456 1
-0.0129451040876912 1
-0.0608968452131754 1
0.16192299273491 1
0.67527991300858 0
0.180289201569194 1
0.0325967940283414 1
0.581397926851706 1
0.265475314987792 1
0.305011547940667 1
0.309889567336993 1
0.444954250023357 1
-0.0798185385331891 1
0.134427717264053 1
-0.112567703168904 1
-0.0309377680895703 1
0.147162655498344 1
0.229005645363627 1
0.0983078172268814 1
0.486933712059474 1
0.344163815971592 1
0.340988577294659 1
0.111977234685191 1
0.354447553137128 1
0.1185005211221 1
0.274712533963046 1
-0.145255014209092 1
-0.286149459613045 0
0.447742118422023 1
-0.0425430358672911 1
0.272944525685548 1
0.211038093451783 1
-0.0270574247307535 1
0.334381325588068 1
0.355496794403168 1
0.253544544348909 1
0.257066298936564 1
0.261593757730769 1
0.537851061834644 1
0.0888148318301666 1
0.0676616848921272 1
0.319685915832197 1
0.219366024474738 1
0.0241892560376625 1
0.132419242430175 1
0.175459744581638 1
0.186725318733997 1
0.380475900574107 1
0.125808653206187 1
0.0900536284815386 1
-0.02850201348112 1
0.0300786486470353 1
0.443122198636889 1
0.279110886896559 1
0.124596266010121 1
0.234487423521998 1
-0.0140029122327485 1
-0.119418030622479 1
0.391701383327326 1
0.420705195589545 1
0.0487666069172908 1
0.490336283832456 1
0.0543396795341382 1
0.636328215710153 1
0.332069567454681 1
0.539394092104387 1
0.0711547904606082 1
-0.179109084499709 1
0.398057177127753 1
-0.114451373276198 1
0.437898182456813 1
0.254391043155959 1
0.516182339871416 1
0.37668449676609 1
-0.0480465141070381 1
0.0273815211699283 1
-0.102842614529257 1
0.198995099327613 1
0.0705752643139124 1
0.310260455112408 1
0.227898298601818 1
0.0301305645826108 1
0.548681385739998 1
0.0883078439146258 1
0.28099443225895 1
0.0195571463109694 1
0.116106088990609 1
-0.150450779492693 1
0.2167981089665 1
0.515882494887511 1
0.259857539299321 1
0.272236062974856 1
0.00414732893148473 1
-0.0376500265142927 1
0.193130476433368 1
0.277346266195074 1
-0.113322743058393 1
0.519908823372463 1
0.414164182069734 1
0.0219633683983033 1
0.145093057824769 1
-0.0875280773662942 1
0.158094752152004 1
0.137208637933272 1
-0.0996924873523768 1
0.299555992690455 1
0.2133220158329 1
0.46157783319328 1
0.50401288935542 1
0.466699610851772 1
0.199368743225954 1
0.00417047785224237 1
0.245903890857173 1
0.315706225632622 1
-0.377542479036245 0
0.178950301330866 1
0.441427161081451 1
0.0951597105459213 1
0.412068853859503 1
0.127775765916395 1
0.45029734551883 1
0.281550542405782 1
-0.257712095606643 0
0.355868950735985 1
0.189692104246869 1
0.38234547627931 1
-0.141951462055928 1
0.815567288635688 0
0.159414801869774 1
0.0565700118311347 1
0.191833313517752 1
-0.252551313751178 1
0.308442921686505 1
0.152684977908881 1
-0.0485213146309895 1
0.309263352607052 1
0.127459408565418 1
0.361644584170982 1
0.242216665965283 1
0.0263796229784023 1
-0.00896793558729276 1
0.441156530304766 1
0.248016809090742 1
0.329523670102103 1
0.278789730273783 1
0.130505632198186 1
0.247875019944562 1
0.527852365983067 1
0.108748489201979 1
0.191246488439648 1
0.189725695402477 1
0.335221087914742 1
0.167625065699343 1
0.400485326044379 1
0.322199939303103 1
0.306460074001391 1
-0.178528533010755 1
0.13806526490437 1
0.312717408608169 1
0.261202126961813 1
0.638663019017449 0
0.338700356752931 1
0.246945182515535 1
0.0758999664417001 1
-0.229121210950562 1
0.424614408847729 1
0.120511118169158 1
0.246325990734344 1
0.267103390955418 1
-0.19891274150378 0
0.447314370607116 1
0.451329207815156 1
0.129157020841688 1
0.226920940773525 1
0.0243625789699315 1
-0.0344596467768124 1
0.579023751816516 1
0.206805952085151 1
0.277447389071463 1
-0.0350535809901594 1
0.330518901323806 1
0.149054108389098 1
0.246390026108218 1
0.393983092470705 1
0.188556893976176 1
0.476749614420339 1
0.649850062114041 0
0.00368803474773764 1
0.0928576614539855 1
0.285607742288418 1
-0.0887195042864003 1
0.37666596736502 1
0.30770569297083 1
0.020736939152442 1
0.426860752942846 1
-0.0604453021667927 1
0.28273569799283 1
0.116619086256835 1
-0.0612797316609043 1
0.655085281573146 1
0.250056279014821 1
0.179175665602844 1
0.0596981305079735 1
0.417275552707497 1
0.316519317995303 1
0.0496401527760857 1
0.546752886401489 1
-0.120450124896732 1
0.255429847162082 1
0.392301379444002 1
0.211157985322307 1
0.430267524383464 1
0.234041831264907 1
0.183482424551703 1
0.0812501515866256 1
0.187810322538936 1
0.0978780180429687 1
-0.0512202431936465 1
-0.137154144776995 1
0.00758253696171574 1
0.218061628724591 1
-0.123622415606475 1
0.129744589615766 1
0.403629025032081 1
0.292089246957774 1
0.233284000404386 1
0.682364738270793 1
-0.0543832380556383 1
0.278352758861627 1
0.174122930467536 1
0.348711439173217 1
0.506679361494839 1
-0.0462287819358166 1
0.537099713588592 1
0.0750216470902301 1
0.324536185854062 1
0.204862306776619 1
-0.179534856605474 1
0.337776973702881 1
0.176657849230261 1
0.383771695249464 1
0.104641358386448 1
0.185258464794709 1
-0.0257329595148351 1
-0.127416452351528 1
-0.11840010002783 1
0.424527810082283 1
0.0460970457265377 1
0.272666352466081 1
0.0938350112826459 1
0.260065073605735 1
0.489373647644332 1
0.431439177105169 1
0.592282658762424 0
0.108254900382345 1
0.28534720127518 1
0.243330941842202 1
0.53264316191199 1
0.13573765470347 1
0.440570050587143 1
0.56686889224676 1
0.25416649318658 1
0.123972995752739 1
0.311867555324287 1
0.318636495538667 1
-0.154946097213686 1
0.349768781893008 1
0.112415505250258 1
0.355049473393828 1
0.0990965392752346 1
0.243922806097897 1
0.271510639714102 1
0.0416197698418764 1
0.412117081987214 1
0.0848466429252367 1
0.127837713402059 1
0.0835626485386458 1
0.21432894486904 1
0.222369233456244 1
0.152316196766857 1
0.0315674549891306 1
-0.0053114795054674 1
-0.112073710960244 1
0.029186432919272 1
0.271658199525796 1
0.231889177074938 1
-0.0129892050582597 1
-0.0479497708385927 1
0.0182854518527613 1
0.0350417535822114 1
0.303227700086128 1
0.420706424380819 1
-0.00316278361277134 1
0.201803801541715 1
0.0405269001900718 1
-0.0532676569658853 1
0.435124350736388 1
0.392702076450046 1
0.071307792954578 1
0.0171552313987012 1
0.507330292912316 1
0.233899729174995 1
0.258114209374564 1
0.420685803284162 1
0.0686929671282124 1
0.364838539250039 1
0.146646536892183 1
-0.0471992406193642 1
0.0842257101213802 1
0.188616322049033 1
0.0928095763320449 1
0.0479964979351187 1
-0.0938830178822547 1
-0.0414002737454757 1
-0.0196046423668352 1
0.188422445332064 1
0.184437243288371 1
0.0292503501964761 1
0.0234502582446262 1
0.18980647583051 1
0.573095173536964 1
0.0523323127010414 1
-0.147828314870669 1
0.296395019050774 1
0.212433990184357 1
-0.170083638679733 1
0.443078830856107 1
0.264322354786927 1
0.349966826859006 1
0.369434442778096 1
0.273090823239782 1
0.490147231071981 1
0.647502119403743 0
0.325614434057327 1
0.169392985480824 1
0.241627957748729 1
0.367816589259013 1
0.24939671248743 1
0.545498347408103 1
0.447026196707414 1
0.095058748543682 1
0.129088759687378 1
0.505874638640101 1
0.0763889536442105 1
0.0871513642184276 1
0.206184924997018 1
-0.00129247877530141 1
0.246067583844285 1
0.0862077776439888 1
0.428077960456408 1
0.185523428918093 1
-0.12085768246674 1
0.190822377036883 1
0.121445321184746 1
0.34397658954347 1
0.114972947744425 1
0.362936134107557 1
0.231423073522215 1
0.537856287714547 1
0.198218492446584 1
-0.353061558812591 0
0.363347982757377 1
0.502434906956162 1
0.506041419818284 1
0.00249777927200267 1
0.435276964028772 1
0.470775056388252 1
0.403351577866837 1
0.143935530822152 1
-0.0297380148721063 1
0.180806263745959 1
0.0243694833720716 1
0.4213379225803 1
0.710439944406615 0
0.136464014171021 1
0.573306068567739 1
0.305338539547531 1
0.39697360406595 1
-0.0404032554784212 1
0.133668887182008 1
0.20405110864001 1
0.138431902116034 1
0.245396336241363 1
0.0144978722600248 1
0.305769448865871 1
0.332801952223301 1
-0.0334723142888429 1
0.231803806706539 1
0.106840613852948 1
0.0911485645382931 1
-0.0737166297845868 1
-0.0405808434295979 1
0.219559286969144 1
0.129844330337626 1
0.191112711980036 1
0.523306401326172 1
0.33024246135603 1
0.082191333467669 1
0.275542998447508 1
0.467622897309037 1
0.178603075482138 1
0.541401237615694 1
0.217130567149015 1
0.00642862931766305 1
0.567055891271935 1
0.19521795127797 1
0.0923861606395372 1
-0.291268493225498 0
0.0858853020563522 1
-0.239493813879152 0
-0.180049818686846 1
0.0543524929930703 1
0.35906091410976 1
0.254634677535753 1
0.210593300951917 1
0.1046266469366 1
0.344749119909829 1
0.106203212328868 1
0.284590545425422 1
0.299174720298726 1
0.262925888019305 1
0.312106352039664 1
0.262259687281021 1
0.280202447706921 1
0.508100504355994 1
-0.0218177455527193 1
0.266166753045264 1
0.153759301383432 1
0.385835214729522 1
0.220824925159067 1
0.244334623768627 1
0.137677539138849 1
0.532245582558121 1
0.577927005222559 1
0.455542792898512 1
0.0991596425549769 1
0.0617453391578093 1
0.159951860104747 1
0.286150873151118 1
0.386364739053208 1
0.169090544424365 1
0.193472035647654 1
0.0987517998018422 1
0.0544796225344202 1
0.213149194299695 1
0.309795763274625 1
0.32058484012312 1
-0.211804224441854 1
0.341418791841442 1
0.413777731447391 1
0.513746674902607 1
0.312110326445644 1
0.199423083608123 1
-0.0861100718659194 1
0.0960987688974693 1
0.117247531798353 1
-0.157409745636828 1
-0.331594640291175 0
0.428065772798433 1
0.141406838746987 1
0.402584756692271 1
0.185778661762502 1
0.226852734849949 1
-0.121453305835375 1
0.188669335108418 1
0.270148280785554 1
0.358451406503355 1
-0.237846368669949 1
0.191202665547495 1
0.449275775620296 1
0.334995922124831 1
0.230533065593828 1
-0.0290781921605147 1
0.188152659207416 1
0.809511284256091 0
0.586895708683731 1
0.222309890656108 1
0.206726021128265 1
0.157546357222448 1
0.275199596049627 1
0.461972051801506 1
0.230718780369131 1
-0.0372060376961747 1
0.070893046168298 1
0.0643787232246515 1
0.0221533168656812 1
0.372289300187598 1
0.185857865361673 1
-0.0380445895573148 1
0.176107238420098 1
0.311580345889877 1
0.24833030797711 1
-0.176091166827309 1
0.294259159195903 1
0.411514725436299 1
0.382983030000647 1
0.264392769448082 1
-0.182592919954151 1
-0.129433288339596 1
0.0112331812473476 1
-0.0980079934512533 1
0.026995997298958 1
0.231311238508067 1
0.953103486587169 0
0.23253287547861 1
-0.280016534256727 0
0.227554129876078 1
0.240269657112869 1
0.179034352754621 1
-0.203704431180576 1
0.384483570715608 1
0.277802576199348 1
0.482436944336191 1
0.108007408855384 1
0.0720269003121744 1
0.0096155996435133 1
0.468480929938476 1
0.342865142169935 1
-0.030560107803735 1
0.624874971819748 1
0.429030073991599 1
0.289594467989366 1
0.432059606074618 1
0.306208423882165 1
0.0696894281834066 1
-0.391726812589782 0
0.298555947261802 1
0.14933330162635 1
0.0842674430056661 1
-0.233209606244617 1
0.324103034944066 1
-0.0376429124081851 1
-0.0975229473368468 1
0.168273165043536 1
0.15519711926715 1
0.0161931819494485 1
-0.075746676139898 1
0.637596626789225 0
0.086766683175187 1
0.296903331365159 1
0.352352473091832 1
0.264325452177573 1
0.253683499678023 1
-0.173654876270302 1
-0.250359592699496 1
0.449653321303075 1
0.147363670266929 1
0.352937704567004 1
0.0709844218125485 1
0.385994868614196 1
0.11549028126028 1
-0.0524218562286896 1
-0.203129361208472 0
0.361971668855537 1
0.313372615419619 1
0.091829609614395 1
0.0482860844895267 1
-0.104497322108223 1
0.293500817434676 1
-0.430599939017034 0
0.207976600383869 1
0.159444271051553 1
0.465239896143182 1
0.169896654586578 1
-0.130020715133768 1
0.556106526077686 1
0.0002777356955366 1
0.0591137852810265 1
0.176724943012024 1
0.325235405784812 1
-0.0346566770097451 1
-0.344802164120611 0
0.0234963884041976 1
-0.182527089920777 1
0.365556974981399 1
0.209715258480761 1
0.164430639559187 1
0.368500418467877 1
0.282098201788206 1
0.228733535814231 1
0.222070755411187 1
0.363372289110655 1
0.401002731108002 1
-0.106124639040784 1
0.297350667634111 1
0.114114179987284 1
0.200046842811935 1
0.0163622430083349 1
0.408176683407052 1
0.308389456210821 1
0.381812248691786 1
0.711302076016317 0
0.160102725392989 1
0.0643126001997646 1
-0.395819187305846 0
0.157499870220685 1
0.244665801226429 1
0.218860470007779 1
0.411559435879899 1
0.331028888270345 1
0.0649332851333764 1
0.308142774766967 1
0.324717688590607 1
0.400828752906878 1
0.0968224574153586 1
0.13598244836004 1
0.056670166630473 1
0.0964098348832882 1
-0.142304317762197 1
0.0479705025748206 1
0.2390252863169 1
0.056841369900519 1
0.0495493949556865 1
0.294540029105488 1
0.124189648452762 1
-0.0681570990671425 1
0.0255339099441345 1
0.0872446297572716 1
0.214141944683877 1
0.130149746348109 1
-0.47712426939551 0
0.422107570160526 1
0.284507572801833 1
-0.0215911868476665 1
-0.262023793138727 0
0.363727616144264 1
0.32390554742947 1
0.220301015984568 1
0.138221925626028 1
-0.158802265818628 1
0.158120234971455 1
0.286030599926796 1
0.0435178551749234 1
0.167066558215139 1
0.620697714514987 0
-0.093137472820916 1
0.16417386387807 1
0.336384143208318 1
0.0859054291846033 1
0.0760421277575805 1
0.0423670016034305 1
-0.00321327900853535 1
0.145320670945615 1
0.309973992061252 1
-0.103269140224517 1
0.0351776667518739 1
0.245879016164435 1
0.0428157187171576 1
-0.0169175899215463 1
0.23188671350585 1
0.272569027449977 1
0.435043205448275 1
0.383609764654383 1
-0.0598736549720592 1
0.320795211577602 1
0.00151313634614699 1
0.194367817477145 1
0.544899836308471 1
0.196184606232317 1
0.576896461925007 1
-0.0394879208712111 1
-0.0435063678801988 1
0.282224605943767 1
0.00267888522992105 1
0.27498653092481 1
0.206225600658715 1
0.0452687164804749 1
0.225632399791985 1
0.286593056897711 1
-0.023222293315905 1
0.119451326507529 1
0.217642476236459 1
0.171024890702383 1
0.295604401649355 1
0.457836221880314 1
0.04806005593767 1
-0.0361279605364158 1
0.376282241630713 1
0.218637838281105 1
0.220846643847731 1
0.233329368026169 1
0.389916796321366 1
-0.0978494046253577 1
-0.156310990442382 1
0.21061612726568 1
0.0556792500586826 1
0.381802465458033 1
-0.15311885573063 1
-0.00630392068741134 1
-0.308964359806123 0
0.158899589805453 1
0.228718915706063 1
0.343986882277661 1
0.754358758743069 0
-0.00947721190831939 1
0.279796963019396 1
0.758567853071206 1
0.214958133750457 1
0.657410086670147 1
0.196529882701351 1
-0.0130468487306182 1
0.141556096452151 1
0.434487959818406 1
0.202026391087795 1
0.573585523709143 1
0.284969287558103 1
0.129065164452002 1
0.150741864420051 1
0.480404855175403 1
0.337486797688144 1
0.300829418429596 1
-0.0660137327279881 1
0.249310607736102 1
0.0663644057872109 1
0.284814684074977 1
0.357059129351521 1
0.366754673056557 1
0.00585437622864022 1
0.105624280865389 1
0.336543733887704 1
0.184263561188685 1
0.463683460941759 1
-0.0569406222262889 1
0.173191428835494 1
0.772273801680949 0
0.14034540601047 1
0.508546588326332 1
-0.0202626807098434 1
0.353681709614256 1
-0.109536022902895 1
0.285148255839513 1
-0.136069547399907 1
0.583745432119161 1
0.0419588553468503 1
0.167319490864833 1
0.28544249045088 1
0.315403341939934 1
0.0503943007399218 1
0.208820747002316 1
0.309630164571982 1
0.699939075680693 0
0.445542396983472 1
0.0543537191099412 1
0.551308527977487 1
0.0334994808977213 1
0.319115240901163 1
0.107145033826813 1
0.145434036944974 1
0.551239574226073 1
0.228976592094743 1
0.137161191929931 1
0.390558182569186 1
0.256002939848072 1
0.437828770699805 1
0.225690675108915 1
0.456208211877301 1
0.121024416796614 1
0.0446096168566731 1
0.0547273289172863 1
-0.0496386555853229 1
0.36268434744774 1
0.675534628667673 0
0.086053078069034 1
-0.0735959686204989 1
-0.0908759796980786 1
0.142220845269023 1
0.0127599333277221 1
0.246828152448388 1
0.143091818803438 1
0.266852055238089 1
0.366725160187008 1
0.42031365342304 1
-0.0384711137556169 1
0.102265901366704 1
0.184015410678834 1
0.192416477607887 1
-0.303808549225001 0
0.156848780451136 1
0.297408282464642 1
0.248772435070081 1
0.370286700403993 1
-0.0534908680867826 1
0.0502083887419928 1
-0.0640162516637139 1
0.237583967002488 1
0.491364364917357 1
0.205099851780312 1
0.141441025676058 1
0.34122795825524 1
-0.166227700098542 1
0.0119086744354013 1
0.0940836076311802 1
0.188799167812165 1
0.385607724636035 1
-0.064537101392096 1
0.455769552331359 1
0.146939226513375 1
-0.0337688441340167 1
0.459709355397318 1
0.225726643862154 1
0.28326956087592 1
-0.38838099411925 0
0.159800773411856 1
0.210135126039133 1
0.378303146300003 1
0.514738056719452 1
0.295446693512625 1
0.014535815669254 1
0.138275942489988 1
0.0481042665379797 1
0.225847705630533 1
0.140883241082568 1
0.459355398383072 1
0.488462781123294 1
0.186306117946795 1
0.0707416922248512 1
-0.0567280313653481 1
-0.145853091079368 1
0.389871461259546 1
0.497550572604893 1
0.268787851615913 1
0.158498959400264 1
0.30268322448272 1
-0.00751631441254509 1
0.373126013589794 1
0.0570570217789631 1
0.0873636997235017 1
0.236182836323071 1
0.41581914039125 1
0.0461098454876071 1
-0.166458449272951 1
0.360770446939611 1
0.394650168864273 1
0.297267768152755 1
0.109976453015514 1
0.100874563406015 1
0.455389221984382 1
0.264070814582665 1
0.138646241474956 1
0.331892655938342 1
0.1166940437931 1
0.28830968137976 1
0.610640163543572 1
0.457684519519356 1
0.264310559127948 1
0.00433881495458835 1
0.173667176822412 1
0.0859579381953876 1
0.452944080635343 1
0.154815808810228 1
0.132985493675927 1
0.212966664864339 1
0.178118689141569 1
0.416021106113019 1
0.129064182886875 1
-0.199242188419978 0
-0.03919108921809 1
-0.0368672082789612 1
0.589300446936559 1
0.0936629112589572 1
0.0795651743053069 1
0.185376045638388 1
0.144870684462063 1
0.20556988055777 1
-0.0484030956026983 1
0.281887989564348 1
0.132622364299299 1
0.145762493046762 1
-0.166786199458375 1
0.0421527226103938 1
0.202992337314214 1
-0.176508247230578 1
-0.124925081470175 1
0.14926264836418 1
-0.0438365827435575 1
0.17330066280191 1
0.0971749349489712 1
0.10521446742735 1
0.0994117784071003 1
0.352006244353058 1
0.00294789305475224 1
-0.131327175749856 1
0.296663136974239 1
0.0684154751574345 1
0.23159128206358 1
0.525043115476521 1
0.467097653684038 1
0.144418085272482 1
0.433444914858542 1
0.0859218486939134 1
0.258080771037738 1
0.364180001272004 1
0.0817832818577207 1
0.286778815814449 1
0.111663443196605 1
-0.123800846554375 1
-0.162576134174611 1
-0.176283904925525 1
0.283489559995603 1
0.27592193115721 1
0.0859330468503506 1
0.062870738346169 1
0.226477605740019 1
0.0880588807458617 1
0.339855524388911 1
0.52441425040246 1
0.29401017163671 1
0.295004865492309 1
-0.18575695865689 1
0.0930924294495888 1
-0.148635310536431 1
0.161809662309365 1
0.00889379749432265 1
0.370062587482939 1
0.163263102637255 1
0.644303481461858 0
0.258781245495151 1
-0.28211723554632 0
0.322886821931254 1
-0.0237136475557992 1
0.0806614381849298 1
0.0226628163110013 1
0.306399126568259 1
-0.130094525353169 1
0.0459099156185916 1
0.186949901055165 1
0.317928180849322 1
0.257314706045148 1
-0.0139181435013804 1
0.270898518587178 1
0.439547330331422 1
0.227718975339628 1
0.41916847702945 1
0.0957365206931779 1
0.0348922653332384 1
0.357329234075342 1
0.192680390270409 1
0.373674983210891 1
0.0138170095083735 1
0.461509755429641 1
0.183503355092847 1
-0.15786330563466 1
0.0443173645311994 1
0.512912143449669 1
0.0725632974333393 1
0.112264569762092 1
0.325059934178013 1
0.157241424387551 1
0.164218372770475 1
0.0734831371339186 1
0.213177591667284 1
0.203018627225511 1
0.20734268086351 1
0.320493762372993 1
0.590608183261954 0
0.0773658921164414 1
0.0659983829139404 1
0.345058934507742 1
0.315510256912379 1
0.091684353743527 1
0.177144017485429 1
-0.137331271944465 1
0.245084665353543 1
0.171835074133365 1
0.642455525995719 0
0.446739742342649 1
0.295100016197275 1
0.273589651939145 1
0.0216960791696101 1
0.451891434481599 1
0.241308608647674 1
0.323403320797517 1
0.0352008701630226 1
-0.037425271072535 1
0.338611483148427 1
0.294752152765273 1
-0.0820611596664056 1
0.145888290620691 1
0.0335509491433269 1
0.0458568525364783 1
-0.234565175215951 0
0.251193148466882 1
0.243341262085853 1
-0.245604962539947 0
0.047126162744646 1
-0.358937938613185 0
0.063899728284019 1
0.197635827847059 1
0.0540861284611955 1
-0.0660991270292922 1
0.0915961583969353 1
0.229678755734344 1
0.0179798045781695 1
0.263248831700185 1
0.179900041675426 1
0.121857268023849 1
0.0828251827069649 1
0.541977079912995 1
0.234824790943833 1
0.164222158224392 1
0.0608984607479235 1
0.149722339362318 1
0.199498103411648 1
0.33513960086181 1
0.0223110191248931 1
-0.380739921689336 0
0.232441748743254 1
-0.0284352900857427 1
0.221432495939444 1
0.0397322369821764 1
-0.0882373951008158 1
-0.0424386230368435 1
0.344173990168064 1
-0.114490085628523 1
0.271354001316691 1
-0.157421464239426 1
0.35403679073256 1
0.174311364290352 1
0.303082121327927 1
-0.105973173318795 1
0.0167821136093655 1
0.764207418988841 0
0.296033488502116 1
0.203420463526945 1
0.171638851181599 1
0.505720027486641 1
0.702861669638883 0
0.284209436204194 1
0.442217889458778 1
0.22499213926065 1
0.107737671187009 1
0.227895486531811 1
0.637653224018444 0
0.165515085600609 1
0.330014140548085 1
0.190225157368594 1
-0.0726269393257897 1
0.221209203263514 1
0.271477171636764 1
0.291069590656702 1
-0.375638612809998 0
0.168379564951376 1
0.00393348288742113 1
0.260212470344635 1
-0.392599820067105 0
0.221006541244265 1
0.204447771496082 1
0.125610807662731 1
-0.0350855550228495 1
0.324670913094452 1
-0.420742362448097 0
0.0315122348529406 1
0.347835666228905 1
0.138846654378425 1
0.245902762614534 1
0.219168418501744 1
0.209423954023793 1
0.496641239400072 1
0.111411034011716 1
-0.0476055850577665 1
0.014327626945422 1
-0.162626790777522 1
-0.0738582718751953 1
-0.255699968636673 0
0.061894495634741 1
0.127387142398119 1
0.167027515882665 1
0.582754146369708 1
0.290135341473164 1
-0.213768917800761 1
0.016837031541759 1
0.0900077645491702 1
0.121570523968451 1
0.0781131714928004 1
0.540243061550879 1
0.124761884988233 1
0.077764571251723 1
-0.00177131595821883 1
0.0688558637624271 1
0.189442989119679 1
0.129743635618267 1
0.224996285683781 1
-0.0888811123416784 1
0.675163391018517 0
0.242173679164368 1
0.102805175755604 1
-0.0284034204046198 1
0.314879327096857 1
0.25364020437187 1
0.194975586755499 1
0.695998288242268 0
0.0735759001110629 1
0.288118719853026 1
0.407427096807918 1
0.344462257407347 1
0.401458602843599 1
0.116511254247798 1
0.0322830402691405 1
0.144050850871222 1
0.106159144737322 1
0.106677820271672 1
-0.0453794871587781 1
-0.161080757832702 1
0.0489206822018978 1
0.463336807290237 1
0.204535526584992 1
0.147506854497502 1
0.284574962532844 1
0.229991413338426 1
0.122101915685209 1
0.321122337204026 1
-0.057130703648068 1
0.231202604574526 1
0.373105513875081 1
0.294150426811865 1
0.206176011400377 1
-0.0499650703442454 1
-0.0373076484253311 1
0.225666091033007 1
0.212635262431169 1
0.275820631172544 1
0.160370967557124 1
0.179674257140482 1
-0.203165934907731 0
0.394191369121699 1
-0.10476703873848 1
-0.0857097208777586 1
0.133981856262266 1
0.18229353941348 1
0.477142176718427 1
0.418570501599272 1
0.171652538658211 1
0.195495230806943 1
-0.0454217387653661 1
0.116482362340823 1
0.214214371532551 1
0.40319983523786 1
0.199220379236763 1
0.291411815150063 1
0.153575622480721 1
0.549942766547431 1
0.214613805372667 1
0.179707410359509 1
0.183373815349491 1
0.591441057772475 0
0.111117479929279 1
0.425106297485756 1
0.42816059103939 1
0.354201296000703 1
0.0740735395075614 1
0.356999371397426 1
0.247131017388689 1
0.294604129591758 1
0.493739007453424 1
0.592297587036622 1
0.788188590897324 0
-0.0601611198151311 1
0.126212822014572 1
0.339592975252078 1
0.388754114966444 1
0.225619377712339 1
0.428853185446028 1
0.0907981688594154 1
0.17806488946979 1
0.00230412051384957 1
0.386572821844151 1
0.117617830951523 1
0.0181952472111331 1
0.312549373912325 1
0.340189723740544 1
-0.0575092724074694 1
0.349534543754688 1
0.134526729915948 1
-0.0682410732896639 1
0.8850152152871 0
0.237962280758202 1
0.0775333387357242 1
0.203823371462318 1
0.470010082870441 1
0.140237046565581 1
-0.0635085043306271 1
0.175424548624304 1
0.30207467769866 1
0.0774576842773708 1
0.155085417812138 1
-0.170594499019026 1
0.405846780446098 1
0.418939880843407 1
0.267849281190757 1
-0.0707737347901255 1
0.138160674743801 1
0.211348153070482 1
0.155997992787171 1
-0.117906235794665 1
0.263170095308499 1
0.0733667087812692 1
0.416328878856415 1
0.208430798858181 1
0.0712986879077465 1
0.157882686878652 1
0.0978824318128816 1
0.15537136019411 1
0.0838325345408314 1
0.237653442236263 1
-0.073958215774981 1
-0.127788631973391 1
0.30561219898997 1
0.178667998435817 1
0.213203275044192 1
0.397562946237151 1
-0.0764111917828958 1
0.0155533575613867 1
-0.0142202543299031 1
0.395778718369178 1
0.0603289948948995 1
0.358810078019329 1
0.0649646343358458 1
0.83565897247523 0
0.254116844010585 1
-0.0322792001188058 1
0.195937493904844 1
0.151536005072347 1
0.271929337946581 1
0.164436966110168 1
0.22725535310536 1
0.340339063205464 1
0.583654132712356 1
0.243346022249185 1
0.250736408315526 1
-0.194591709697396 0
0.246730391754107 1
0.0862230706799878 1
-0.0804932619288856 1
-0.0141288765295796 1
0.467129464598172 1
-0.112659232863438 1
0.295805274493069 1
-0.0879957562364553 1
0.436676356603823 1
-0.00126829219353345 1
0.240958202645995 1
-0.0405977381324172 1
0.130725847639053 1
0.48576623245646 1
0.568062823675481 1
0.179062595258147 1
0.169732356066914 1
0.272715619888535 1
0.470408583716348 1
0.0164589306789676 1
0.329264133126094 1
0.488456493509338 1
-0.141809111942108 1
0.102180752524286 1
-0.165870719199653 1
0.172517286813509 1
0.154466131623367 1
0.116659958608629 1
0.250332542312067 1
0.459903600460607 1
-0.0478224567964643 1
0.233455733882295 1
0.284169795849309 1
0.00266197409986769 1
0.372822806062962 1
0.288507737959329 1
0.310869704500103 1
0.352941260115048 1
0.257820318151501 1
0.24851880576673 1
0.492943984239521 1
0.586818886197703 1
0.130744505501614 1
0.43688618710041 1
-0.216542445026353 0
0.32538118591463 1
0.262565212183689 1
0.292272103665195 1
0.148735754871985 1
0.0653187451699873 1
0.232199697506698 1
-0.172440194034172 1
0.190751889856382 1
0.171181568006987 1
0.547316804603597 1
0.367492080285893 1
-0.333494417833818 0
0.129806865829874 1
0.494442974744988 1
0.0947860901380794 1
0.0604966401720611 1
0.13485856575769 1
0.445612012099569 1
0.164291862645442 1
0.181294853619091 1
0.000367865935698733 1
0.545292200023515 1
0.31407017611142 1
0.038438837383319 1
0.302787302776372 1
0.0734055185310237 1
0.297392890062611 1
0.0757527323395893 1
0.0989219157635034 1
0.232799780737652 1
0.139211083019664 1
0.0707898436480704 1
0.26353533990072 1
0.085302290487565 1
0.3986839488036 1
0.118298862213935 1
-0.196730019122007 1
0.301042467976558 1
0.160353878029305 1
0.219716718326805 1
-0.0697142159327788 1
0.423158315012554 1
0.205839447579627 1
0.00965396508579813 1
0.224661481051261 1
0.591559924972977 0
0.0725592224282395 1
0.00176532500038562 1
0.0998054296260931 1
0.311754821569658 1
-0.219649249780334 0
0.238838571298926 1
0.379700579109085 1
0.154663948280368 1
0.205595857796613 1
0.387823893265027 1
0.181171880209333 1
0.173586220109537 1
0.0812299471239039 1
-0.0185935902013767 1
0.189067551975511 1
-0.0301806886804045 1
-0.0629234959531784 1
-0.0271828195208146 1
0.066655263500848 1
0.14002403908871 1
0.285892525691988 1
0.348507352865949 1
-0.235311422022983 0
0.292670148899006 1
0.197553511189678 1
0.389120978175459 1
-0.110111667612771 1
0.187810965578704 1
0.459991474648151 1
0.11572742993945 1
0.0172500641395492 1
0.457863103579151 1
0.286383923333871 1
0.31839970747411 1
-0.131859283283716 1
-0.262376486842786 0
0.389081022519993 1
0.129691149151512 1
0.231069226909779 1
0.354866258337364 1
0.0132830154313741 1
0.245206965335325 1
-0.0384320817839225 1
0.468666543464481 1
-0.263796674042175 0
0.0953069740484061 1
-0.19018619226593 1
0.121297143223308 1
0.141311744538592 1
0.0629684806003355 1
0.510678036407916 1
0.437633520978269 1
0.396181604162698 1
0.323419974445134 1
0.518697121030413 1
0.0362723457579492 1
0.340739932466667 1
0.569470273007611 1
0.228059224006079 1
-0.229044043555321 0
0.265400381214138 1
0.179526715759599 1
0.409353559656807 1
0.235774605479843 1
0.175251853081391 1
-0.0516675862203999 1
-0.199694655136512 1
0.156778349280391 1
0.281961905855217 1
0.453188257259551 1
0.0163930794686569 1
0.454161127551492 1
0.135368322863996 1
0.367068720482562 1
0.557892404324115 1
0.351682986435714 1
-0.00401937041248013 1
0.628365006230309 0
0.329422169202778 1
0.636563319644663 1
0.128425876134415 1
0.508872097636463 1
0.152890260588212 1
-0.0742238543781861 1
0.350116065402269 1
0.406485947927332 1
-0.154501075115172 1
0.149083878836075 1
-0.15447036755673 1
0.127393080583426 1
0.094062819201896 1
0.138504082436372 1
0.518998713666883 1
-0.0812624147704523 1
-0.0803199464068273 1
0.24306240295493 1
-0.0476882613074688 1
-0.026813669537941 1
0.482653014534676 1
-0.0983454586217311 1
0.0530980065884063 1
0.400907125711482 1
0.836550068924381 0
0.359531996048037 1
-0.00357897242821681 1
0.304255769285415 1
0.130446260645794 1
0.483357087132517 1
0.406092368258144 1
0.223688030505395 1
0.232327935332232 1
-0.0327974308195165 1
0.449476644451924 1
0.0792372180161243 1
-0.0105866828913935 1
0.0510983666880161 1
0.391794235261508 1
0.0716425450935509 1
0.0601633830227756 1
0.56552330571706 1
-0.0760514621690483 1
0.087594846721374 1
0.336786781303849 1
0.0312484095524008 1
0.31576168860883 1
-0.0918983081740525 1
0.236594515477494 1
0.586645331453032 1
0.0220295848336699 1
0.362447701206556 1
-0.00915110181070546 1
0.295178953158067 1
0.0607038195877479 1
0.169896351920909 1
0.350422148064881 1
-0.209800336277441 0
0.278249961156954 1
0.412632098064956 1
0.329421931690001 1
0.192108552379322 1
0.16847219174481 1
0.138899248908056 1
-0.0451088961142671 1
0.582785836936205 1
0.600606928379821 0
0.295576872840206 1
0.385922859282081 1
0.531096513421263 1
0.54041812813824 1
0.0138614012980163 1
0.341195989732795 1
-0.10570016819243 1
0.287618723921222 1
0.116698462821774 1
0.105347880457728 1
0.340708311833306 1
0.111935384602275 1
0.238822838284126 1
0.188269935540168 1
0.0515747376221324 1
0.0361991101588329 1
0.266255535501265 1
0.240712412610263 1
0.303264565243876 1
-0.0346427185152343 1
-0.138865038649799 1
0.160478407995231 1
0.0692652647498992 1
-0.415964511138963 0
-0.120865499533518 1
-0.0516179843316827 1
0.0742633076596214 1
0.419337323242006 1
0.11831537020986 1
0.0911412293553876 1
0.27151913085305 1
0.114490842705984 1
0.44098945582103 1
0.138961774843887 1
0.173683331211143 1
0.336788355353162 1
0.454147529769788 1
0.194429379133737 1
0.228368274891216 1
0.266047011528004 1
0.365102304449382 1
-0.0410947915552286 1
0.115114336237377 1
0.160872260001135 1
0.188407000252155 1
0.141133383495813 1
0.0960933207836024 1
0.0803053082028327 1
0.0385310366738042 1
0.0971895129276595 1
0.198977080677921 1
0.166963453287902 1
-0.106686976115416 1
0.0695790581593338 1
0.398191055883481 1
0.15605731888322 1
0.479779322605188 1
0.674109303275282 1
0.29778735787135 1
0.0351189334877952 1
0.0685181120444067 1
-0.138245941011993 1
0.239973007643456 1
0.402192351705604 1
0.68483002977634 0
0.634436087917248 0
0.213416892935241 1
0.123917730647117 1
0.0187048653418346 1
0.0654334384005781 1
0.2138468885604 1
0.140482896030289 1
0.259345666565568 1
-0.0674736097643632 1
-0.142612919000468 1
-0.0306056844694695 1
0.165076259032523 1
0.442546268800734 1
0.343095185435069 1
0.261126757724544 1
0.147284039001989 1
0.436753482272772 1
-0.0794588254170136 1
0.287236976335484 1
0.1655174899249 1
0.136454637604877 1
0.378391921616183 1
0.530319962207491 1
0.172041149140641 1
0.384009913301061 1
0.59293825589791 1
0.300255514724104 1
0.0178087509200305 1
-0.0433093418322699 1
0.17663918312784 1
-0.120824596732787 1
0.810827434176306 0
0.00742669847575996 1
0.64778633260969 0
0.128822715287139 1
0.33602352753506 1
0.378348697288832 1
0.544760532275091 1
0.0882457757850904 1
0.601628524541069 0
0.394525272455516 1
0.41234733193384 1
-0.248553748179049 1
0.581287934972645 1
0.273055971114824 1
0.63491720543395 0
0.546462058610341 1
-0.104888479066738 1
0.301993859519266 1
0.748511216332346 0
0.239464051534935 1
-0.143048000300876 1
0.0217101298946858 1
0.176525996797426 1
0.160011612270607 1
0.428344663557521 1
-0.168767060786238 1
0.166340501238523 1
0.208633074880031 1
0.138459856779515 1
0.2260006556951 1
0.157058816410644 1
0.498700321653917 1
0.103664660696944 1
0.137446537027923 1
0.0692251899322509 1
0.000610808491477828 1
0.438109826465094 1
0.198637324477885 1
-0.0442016438260237 1
0.560782464471674 1
0.0779190408246475 1
0.110931772304559 1
-0.269818023855615 0
0.178438835147866 1
0.27805261520955 1
0.219078673921507 1
0.325119951220828 1
0.259306167351455 1
0.0805323078919405 1
0.0506168121119689 1
0.128687859924507 1
0.199306213072709 1
0.124557653578198 1
0.10479850193005 1
0.189487357280709 1
0.155374117506662 1
0.201659593986214 1
0.367570805683651 1
-0.161667145965171 1
0.43794503803258 1
0.539362837674338 1
0.0361113057917195 1
-0.106173655758971 1
0.142863862531737 1
0.0156174296412186 1
0.231858886736502 1
0.470665763876124 1
0.301815346811769 1
0.0441987937357843 1
0.191941801004836 1
0.302063336740181 1
0.197994061920724 1
0.0686977712246414 1
0.34284336446316 1
0.0409975687086726 1
0.0331702091707011 1
0.285013666829152 1
-0.165152961369585 1
0.0844297987109516 1
0.321805832241408 1
0.512701480690163 1
0.258361900366937 1
0.331072427110584 1
-0.128762324382933 1
0.0171769434709098 1
0.337718540139583 1
0.294870116502651 1
-0.176531687865499 1
0.226601123917691 1
0.286951688517764 1
0.460932167535875 1
0.363507237321934 1
0.0613271373017285 1
0.338146918756283 1
-0.00340664231947434 1
-0.257813536954741 0
0.295162658720033 1
0.174354323530061 1
0.0966127340967322 1
0.574337358351407 1
0.452590605113502 1
0.0456380978755853 1
0.25017804408215 1
0.311286382018542 1
0.168265845613754 1
0.167380928458299 1
-0.020062795839328 1
0.0933628290105319 1
0.279732193589697 1
0.332608163282077 1
0.517355223038432 1
0.114723893837536 1
0.108366618833918 1
0.114852212507918 1
0.133291156748953 1
-0.160851209460434 1
0.290922762760064 1
0.0483323316054555 1
-0.0562549942024484 1
0.545703881922661 1
-0.241513904686331 1
0.134218710989739 1
0.360168543157868 1
0.489925989341208 1
0.332531926058604 1
-0.0544373644024751 1
0.224184189917023 1
0.0720433056304194 1
0.190424037837142 1
0.0541373474808312 1
-0.273805958582502 1
0.115457194624082 1
-0.243659805870649 1
-0.062251883162216 1
0.18384549950867 1
0.449430916881797 1
-0.201017853857133 1
0.0410427248401179 1
0.491819760869369 1
0.373487428526855 1
0.65894971227135 0
0.177945778866541 1
0.171040191279949 1
-0.284214337811923 1
0.136455842958655 1
0.336199029830678 1
0.182462199914161 1
0.638399360558932 0
0.214813285304655 1
0.282462128174284 1
0.00342449277296286 1
-0.0616293190014501 1
0.0153001777257734 1
0.157018680288027 1
0.438039130255606 1
-0.117009318785126 1
0.0200085374074667 1
0.375421877073104 1
0.60264204034409 1
0.00335478069167756 1
0.260303633623819 1
0.220035565042494 1
0.583564100458041 1
-0.0883516355697307 1
-0.0334138426003322 1
-0.00935747266119817 1
0.533139372746637 1
0.143084891615592 1
0.297817417254462 1
0.678746075806406 0
0.250010334101171 1
0.31471873035027 1
0.245916297076011 1
-0.0652038334310308 1
0.251151850484674 1
0.181145259741871 1
0.145533741527836 1
0.211196058581635 1
-0.0469388774394161 1
0.195554614736151 1
-0.0982048242925213 1
0.409563098877416 1
0.540182717863394 1
0.36156312729772 1
0.0913122533577017 1
0.0288024581448661 1
-0.194356267721733 0
0.377535609450844 1
-0.0104173764413671 1
0.0704812664915858 1
0.221920396092724 1
0.439246157071131 1
0.131258009787331 1
0.526715073680167 1
0.449410053919417 1
-0.0758150608831518 1
0.143538040351922 1
0.083873285215319 1
-0.195117851511668 0
0.0561545522160848 1
0.145641813346943 1
0.233497374471661 1
0.0201181665861861 1
0.530169587820952 1
-0.244472793325956 1
0.287411581260375 1
0.170133737770199 1
0.070913470229806 1
0.307342240180403 1
0.0796443498121026 1
0.185171576951116 1
0.11346860481426 1
-0.0667375077531314 1
0.0787774116682838 1
-0.318543142370518 1
0.675820010962427 1
0.166101429576509 1
0.0668202029736896 1
0.133774309425702 1
0.0785773639125247 1
-0.0802509504884941 1
-0.205331603986122 1
0.065944387853505 1
0.415892516831785 1
0.317490148948157 1
0.115549421564724 1
-0.0264104065698458 1
0.296485290203851 1
0.301621398231863 1
0.323506393732737 1
0.230343490349312 1
0.0755285126455956 1
0.0283043567482242 1
0.00908408261864347 1
0.452704132139167 1
0.174628892695855 1
-0.182866592485131 1
0.158815348232416 1
0.29932272654821 1
0.200418838450825 1
0.363559982609011 1
0.317455971572836 1
0.597304822862501 1
-0.0122011167477156 1
0.0516580781907403 1
0.423203019693275 1
-0.0787853380010531 1
-0.033685543630698 1
0.274074372105221 1
0.324779806140822 1
0.0995226396610975 1
-0.229290550956059 1
0.361570254563842 1
0.289716429018163 1
0.257975431715382 1
0.508390905810974 1
0.392058597658268 1
0.338117756758126 1
0.323466872746566 1
0.425636862171284 1
0.294833889113922 1
-0.0902432061746662 1
-0.143260573225414 1
0.092308201907459 1
0.149032094325012 1
-0.197505622052187 0
-0.125432858594536 1
0.219562768670208 1
0.0907696101104534 1
0.0811569173890302 1
0.194870725306101 1
-0.0972228272395523 1
0.285631969929977 1
0.210631847558193 1
