# Supplementary material for: Bias caused by sampling error in meta-analysis with small sample sizes
Source: PLoS One. 2018 Sep 13;13(9):e0204056. doi: 10.1371/journal.pone.0204056 (PMC6136825; doi:10.1371/journal.pone.0204056)
Supplement: S5 File — (ZIP) [file pone.0204056.s005.zip › results N = 20 theta = 0.2 tau = 0.5 sz = 30-50.txt]

"dl.theta" "dl.cp"
0.147318806693179 1
0.180411584074892 1
-0.019974789725242 1
-0.0339794366803489 1
0.0161453294738682 1
0.191521291784148 1
-0.125374947757168 1
-0.130767395108813 1
-0.153103032794803 1
0.296820885984133 1
0.299896025015789 1
0.117084780529744 1
0.234300795084247 1
0.276997459672192 1
0.141549748718889 1
0.132668057689042 1
0.620542145858674 0
0.193025257988622 1
0.040928634520993 1
0.0973307300010676 1
0.301489446779875 1
0.341179287150859 1
0.278155034702192 1
0.166442544731461 1
-0.0206706843918581 1
0.423284618759197 1
0.278219448807326 1
0.1179870714456 1
0.184418333589747 1
0.0389399674195152 1
0.444443170089493 1
0.326689435404411 1
0.441846156986607 1
0.163854679147722 1
0.222221737880118 1
-0.0500172664949372 1
0.0854999641638804 1
0.422861530674369 1
0.184730142011305 1
0.285176454266702 1
0.392173275797972 1
0.0447545623032475 1
0.0904008835830553 1
0.207407588919173 1
0.236058400955536 1
-0.0464363565521415 1
0.346194822802263 1
0.263482499321864 1
0.252090412941326 1
0.461489350022895 1
0.10608655352953 1
0.216792787505299 1
0.393148972013395 1
0.445520700562204 1
0.24032944835288 1
0.195012886014722 1
0.21564546303567 1
0.123471743044753 1
0.0736584571950811 1
0.231476330352571 1
0.0788243346930983 1
0.321083737745345 1
0.186412604085934 1
0.16697673588954 1
-0.171425579455325 0
0.222011155454277 1
-0.0791993418401774 1
0.028155169916878 1
0.250689278325903 1
0.261225039187066 1
0.162880883733244 1
0.371727443522429 1
0.00233662652626054 1
0.0425873507014147 1
0.1952432097257 1
0.0741541585556462 1
0.325772302824965 1
0.29476277441413 1
0.0663334076972996 1
0.0871252642840319 1
0.0626040546077997 1
0.348449938707585 1
0.24413797796569 1
0.290150602988355 1
-0.0371854715122624 1
0.198077265994279 1
0.568842156426759 0
0.415575314210282 1
0.398736556850914 1
0.0405893449081223 1
0.0201246549311337 1
-0.0811764648839274 1
-0.0736722349547228 1
0.45961040515803 1
0.00217587232500054 1
0.347140404654346 1
0.11897815052349 1
0.250199781702003 1
0.323040834582545 1
-0.153238396938373 1
0.421037450083384 1
0.216453053916493 1
0.326286061057742 1
0.10188501494313 1
0.344289359777976 1
-0.0582674139232136 1
-0.174170985478617 0
0.420836348785562 1
0.233362651922379 1
0.0350187923204329 1
0.19973633050299 1
0.466429753460651 1
0.192922497802179 1
0.304902351953674 1
0.311305394036648 1
0.427044244894091 1
0.792709065138107 0
0.268374398821656 1
-0.0102269259556295 1
-0.00746397296733436 1
0.137640536949494 1
0.068564352249005 1
0.01987255423811 1
-0.0553074487939923 1
0.112069909078477 1
0.236203705305157 1
0.459055468211452 1
-0.00756993788547882 1
0.137216956538245 1
0.282059242060263 1
0.00397776973731059 1
0.45934304015819 1
0.334284069327603 1
0.218922244429499 1
-0.0025919378014265 1
0.179047564195558 1
0.313623761711353 1
0.21131061310498 1
-0.0284101445697114 1
0.315202186718944 1
0.306150311745714 1
0.4571489987352 1
0.35558034563938 1
0.59383144684416 1
0.319967750744359 1
0.231304044578476 1
0.202233626829361 1
0.294137717334718 1
0.331393084797441 1
0.0623502566952304 1
0.147349308465953 1
0.400541400582221 1
0.174677941480408 1
-0.000648744854362108 1
0.276366988182665 1
0.302861427080575 1
-0.0860438913099224 1
0.235464201948152 1
0.340230984423714 1
0.34364870746505 1
0.0950846203254268 1
0.329385597763094 1
0.138261708848509 1
0.147997163104582 1
0.0897553198258209 1
0.179684956179753 1
0.972576916735591 0
0.12125630013446 1
0.270720270284614 1
0.344551158899493 1
0.279412033173827 1
-0.0673445605152825 1
0.0360681508325309 1
0.435901110216444 1
0.30450734148693 1
0.270715901162313 1
0.180080709479361 1
-0.0465752765861191 1
0.226316165749732 1
0.28620493652494 1
-0.0644494859601711 1
-0.0498958027375463 1
0.361048911527276 1
0.229326341881335 1
-0.0643606757669752 1
0.146480954954393 1
0.134559094596471 1
0.176858038294552 1
0.315568484929224 1
0.195716690663233 1
0.0752704032783489 1
0.459598154661839 1
-0.0965227508446916 1
0.451560307080013 1
0.41181199667239 1
0.0894883972600969 1
0.296149260559084 1
-0.0188938033857439 1
0.335784028690796 1
0.418610263708436 1
0.125473619244225 1
0.0483783520528751 1
0.315997616147596 1
0.00511898001679095 1
-0.135960406683413 1
0.344546620128174 1
0.0784004653461831 1
0.206077951932129 1
0.257168919831781 1
-0.0954037783381106 1
0.676189465883228 0
0.334844505135851 1
0.227669832560744 1
0.379666405626137 1
0.0833567792688653 1
0.141557706524376 1
0.141162105279903 1
0.131937493710217 1
0.141994989037781 1
0.207440252151783 1
0.289667615576071 1
0.358566533641065 1
-0.00220842774029117 1
0.144080369933877 1
0.309133497350972 1
-0.0242268020057613 1
0.152391127517636 1
0.0489438341723491 1
0.396854178452847 1
0.196988117895932 1
-0.0925703718259383 1
0.310478222645491 1
0.245830364786071 1
0.124561253510885 1
0.335061238865051 1
0.262716429645905 1
0.315381640836321 1
-0.220907415304194 1
0.365947879816107 1
0.301057252903335 1
0.0623904465898601 1
0.216698280728392 1
0.420110195409799 1
0.265525781484742 1
0.240080972718051 1
0.380498198401579 1
0.196069864491781 1
0.424197892207611 1
0.0399743865006951 1
0.116507483403423 1
0.428940122149131 1
0.133209197277692 1
-0.173608118286379 0
0.313170938328031 1
0.547090374056593 0
0.15970378421255 1
0.299010930138418 1
0.192329753721063 1
0.338109560459662 1
-0.0349722284555233 1
0.273144216277651 1
0.126474789744694 1
0.00839638804144792 1
0.120443896893399 1
0.363038999757762 1
0.390161217161837 1
0.214921973970874 1
0.267902120164842 1
-0.285517771439344 0
0.22808894299541 1
0.155388373281176 1
0.414542122801944 1
0.0878364427449805 1
0.161112278655334 1
0.271153205334919 1
0.57347073072555 0
0.231402219790711 1
-0.115760436379278 0
0.24096013927624 1
0.111663633772034 1
-0.000783900601231627 1
0.117042570897 1
0.170954760757795 1
0.380336790233317 1
0.185306800619924 1
0.251645832215489 1
0.44982570884564 1
0.067255100477635 1
-0.110590598677632 1
0.114985640605142 1
0.1911195372059 1
0.373257683820605 1
0.465135615533705 1
0.0916356018844619 1
0.159130726811782 1
-0.327676135010238 0
0.398457739273232 1
0.123423630437949 1
0.193652349521876 1
0.194230872979748 1
0.399400971198296 1
0.0338364885263072 1
0.463096008197618 1
0.177430638454046 1
0.0739235388050363 1
0.376205372636133 1
-0.0802319132442115 1
0.312275682648955 1
0.0205854103844765 1
0.111311047305099 1
0.235422726002597 1
0.360441032892317 1
0.165752045586881 1
-0.0235243871928751 1
0.0950593640795153 1
0.279816934106351 1
-0.0376565636047562 1
0.132960400915907 1
0.102931983307472 1
-0.0605845181150756 1
0.185449574152173 1
0.118135434977751 1
0.273413012011161 1
0.506324018623064 1
-0.0364118503903887 1
0.488380194514697 1
0.0509673969622541 1
0.382472134426482 1
0.413329176053533 1
0.049082969141147 1
0.367949514148239 1
0.180999694862737 1
0.283421147711827 1
0.343889898856652 1
0.0107819149057178 1
0.0909662775581636 1
0.318677413112909 1
0.106056784885413 1
0.160641975947742 1
0.142920044688611 1
0.216391572973615 1
0.0741616891217793 1
0.00861596718613777 1
0.622731585445583 1
0.306830938861482 1
0.0124125288247844 1
0.0269107604416906 1
-0.125297051095413 1
0.0162128581598629 1
0.317525511028773 1
0.491203738682956 1
-0.209073459037955 0
-0.0355207548032533 1
-0.0605892465301771 1
-0.185905838695029 0
0.237807415201022 1
0.499441763605504 1
0.24495298336929 1
0.221754025619526 1
0.31790504751576 1
0.0393106727004915 1
0.256058039005067 1
0.348248556925692 1
0.045092945586217 1
0.117238761281472 1
0.116891663136335 1
0.23840519150334 1
0.219417486118419 1
0.563988663685906 1
0.213323835494884 1
0.0383416918627701 1
0.165505292011931 1
0.32917600562177 1
0.53017636661932 1
0.0643148931263056 1
0.356448178255238 1
0.136655345133504 1
0.177703526241185 1
0.372587649793088 1
-0.103902323939679 1
0.504615063655112 1
0.365848027200951 1
0.0798406973691904 1
0.120679250614457 1
0.46795331490656 1
-0.0145370276170108 1
0.0542289739070615 1
0.420919067789983 1
0.138469486206933 1
0.0779776921547354 1
0.458016458738556 1
0.230070042241775 1
0.0881534359769419 1
0.0730206243999379 1
0.215436360825486 1
0.324344805385582 1
-0.0478342267276668 1
0.120513946338844 1
0.425649824263218 1
0.262782937190273 1
0.212350518600279 1
-0.115438588446302 0
0.438230067302287 1
0.219167061471536 1
0.154849724221069 1
0.186042999920787 1
-0.126073531143524 1
0.348144147670239 1
-0.0721097479055632 1
0.172500096881722 1
0.429470885045951 1
-0.0314053472709332 1
0.162014881863658 1
-0.215710707040209 0
0.248357324396844 1
0.194687068156732 1
0.475707606129399 1
0.232081871698317 1
0.129485860473714 1
-0.139929973678388 1
0.253656372484512 1
0.318867789081609 1
0.333140003730897 1
0.0765561816059543 1
0.142310418868734 1
0.154518271488289 1
0.60084815299419 0
0.347817261272696 1
0.474418069704 1
0.639135118079798 0
0.214475909383088 1
-0.21932664208604 0
0.142960135502442 1
0.0320141330653285 1
0.288437359242439 1
0.0704952808318907 1
-0.0861839998095047 1
0.190410110118196 1
0.139488916804075 1
-0.0465338662753926 1
0.209741824353492 1
0.0459412342655569 1
0.103416609170805 1
0.162511273274766 1
0.0620913486760388 1
0.191737157520431 1
0.265230506543815 1
0.0751568021572503 1
0.333703825206992 1
-0.0294176081231631 1
0.17353695650434 1
0.117085735841538 1
0.415206727196855 1
0.0897671622679926 1
0.111415146819879 1
-0.245938279723952 0
0.161975029949181 1
0.0959517639399647 1
-0.0187426099282203 1
0.185304328575096 1
0.175781459657319 1
0.357278818873399 1
0.0593471035775567 1
0.324124313382117 1
0.423289271725257 1
0.131504938763873 1
0.194263804522549 1
0.253711857777309 1
0.044538454077585 1
0.276834146176179 1
0.0798750756182208 1
0.455605349990789 1
0.153821154508898 1
0.12078195944915 1
0.0749577001016036 1
0.297129021639074 1
0.2591356851687 1
0.125959349942031 1
0.230525733044162 1
0.705285016965077 0
-0.0807484722981758 1
0.1262963020747 1
0.441146261554392 1
0.185021133238015 1
0.250777243262381 1
-0.120894151432231 1
0.184581053510333 1
0.430548333215828 1
-0.0438247810237913 1
0.0471402948383626 1
0.328832348090923 1
0.356154548062673 1
0.108595347666101 1
0.201542159716449 1
0.614369726877249 1
0.309708974701214 1
-0.105487579113345 1
0.180806574516871 1
0.117025196414105 1
0.0380171180964954 1
0.349782949865227 1
0.0375789779572417 1
0.202507096822067 1
0.132770208330163 1
-0.0315466966574893 1
0.275596500550676 1
0.249470160532412 1
0.500182361859159 1
0.277935464329741 1
0.240107919248896 1
0.119464462074405 1
0.171115102228134 1
0.0457716775764903 1
0.395958004865017 1
-0.0238349336660716 1
0.276130907260497 1
0.313983194750817 1
0.177603874986591 1
0.363966697990596 1
0.357686673281905 1
0.139408881596248 1
0.473104828031421 1
0.406968796291923 1
-0.160296562688009 0
0.265618470527036 1
0.00252207008094188 1
-0.154201295664234 1
0.261695696790349 1
0.22611786444436 1
0.0657616967987539 1
-0.00794013645617233 1
0.162450444271353 1
0.109821307121198 1
0.483252029167382 1
0.0390539277122546 1
0.182855746177798 1
0.626496147460178 0
0.205944335606741 1
-0.192485959632698 0
0.342374093810111 1
0.474331912617999 1
0.274130083543767 1
0.300712350264052 1
0.367777398108407 1
0.268169431512975 1
0.474497847357344 1
0.240224297364563 1
0.542426487548835 0
0.0167413001379144 1
0.217579429190475 1
0.164162895137845 1
0.265790372671435 1
0.0569708045926706 1
0.296551899243792 1
-0.0496737768856746 1
0.190240676769947 1
0.0752137456611282 1
-0.0652158875657241 1
0.446752539692489 1
0.0233297083708298 1
0.124154635826549 1
0.122194758306496 1
-0.207636691618541 1
0.489269361194044 1
0.377832286157651 1
0.176971444756555 1
0.0643952915051819 1
0.373287794381403 1
0.480014603311413 1
0.034469946645144 1
0.411973099211986 1
0.186467786251917 1
0.16866597525771 1
0.0681404612501121 1
0.267527185203441 1
0.210790239677195 1
0.205486394794839 1
0.0611390615228686 1
0.00559242409485101 1
0.344350800107646 1
0.143885116961005 1
0.0204746758980395 1
0.353765775439137 1
0.050888304065206 1
0.153506092143293 1
-0.224406662273161 1
0.161878257513137 1
-0.355261193890773 0
0.178015595662078 1
0.222442056743422 1
0.307672298882451 1
0.288501030318871 1
0.0642107076528526 1
0.425034710266928 1
0.164335163610919 1
0.191399290183442 1
0.316841288983006 1
-0.141604427769136 1
0.552806054474125 1
0.415888535375251 1
0.258656992790738 1
0.13454632286187 1
0.460510264202191 1
0.125924036911169 1
0.295152428121164 1
0.307374349942857 1
0.17922595823628 1
0.0624946032693924 1
0.312417558727047 1
0.121595363260004 1
0.257220312121276 1
0.0664751304120504 1
0.39834188944666 1
0.117962572613143 1
0.310937813369832 1
0.339458230620858 1
0.00426737641333135 1
0.259166905399826 1
0.453166371854568 1
0.018124454033474 1
0.0927923703680166 1
0.384516826083571 1
0.0272456068882984 1
-0.117365113084371 1
0.253281042250866 1
0.406424288973821 1
0.213411065545707 1
0.277941539804997 1
0.262564873270496 1
-0.045127584309224 1
0.114295105979892 1
0.448326578203637 1
0.134043268724495 1
0.160098765260821 1
0.445036447175708 1
0.382311466057441 1
0.265793958401907 1
0.258967534459296 1
0.285123863100688 1
0.0928339954625569 1
0.0463474243182608 1
0.098720933085914 1
0.689573202386234 0
0.21302534252825 1
0.218020725730067 1
-0.0539878275229285 1
-0.0498425212626936 1
0.223610301408594 1
0.141716949029586 1
-0.0472158208727531 1
0.172835615790162 1
0.119656966607085 1
0.149043681850106 1
0.142404840811744 1
0.0269760968240487 1
-0.10273657346612 1
0.168322223283094 1
0.141795151630736 1
0.338219517507828 1
0.190261669542393 1
0.0889788668777649 1
0.0480784195872732 1
0.11139755197757 1
0.169651391593235 1
0.204190268239418 1
0.401848091695941 1
0.298006538260975 1
0.342851527734541 1
0.412691829391542 1
0.219824671372874 1
0.347478529424413 1
0.321442570352613 1
-0.0182153337353025 1
0.415798898169847 1
0.156433592353989 1
0.731572096709434 0
0.263733003289496 1
0.53673180552296 1
0.0237305776536552 1
0.449214374997125 1
-0.0366254920499081 1
0.0936738279500157 1
0.0425950753957402 1
-0.165841234111946 0
0.179166812281345 1
0.151654370114121 1
0.193281671112756 1
-0.154245589661081 0
-0.217230180928967 0
0.0520486078194915 1
0.210375429596083 1
0.355345623904653 1
0.363258521532846 1
-0.25365818597428 0
0.170005593378443 1
0.144323426604616 1
0.0983374516075353 1
0.533553749614972 1
0.162272961457921 1
-0.227927910346557 0
0.0557133636546061 1
0.30011699335944 1
0.40673559677172 1
0.521545888474774 1
0.312726717387937 1
0.313329074728557 1
0.33141225605534 1
0.0917521908626424 1
0.203997161531093 1
0.00138063131585422 1
0.551437539454829 0
-0.0444505713834109 1
0.552653986055573 0
0.222202033571438 1
-0.058770596840195 1
0.0308256743684923 1
0.079766900061921 1
0.218963586868973 1
0.155250739755061 1
0.439615727820476 1
0.225331398759865 1
0.313835223182477 1
-0.215727502871454 0
0.152833237469237 1
0.112995435590943 1
0.126154994735421 1
0.346667304230472 1
0.2826448271451 1
0.0391839708279398 1
0.461586396766169 1
-0.061738833360453 1
0.385142691937871 1
0.0803527210886801 1
0.155509532632475 1
0.223198825480914 1
0.188356415513412 1
-0.114945862259029 0
0.116466819936498 1
0.284797214082979 1
0.0910958102359582 1
0.325192432492665 1
0.130549688177384 1
0.0950895730905063 1
0.35795849640883 1
0.378483844630987 1
0.257076741633564 1
0.23380406236702 1
0.417533279303709 1
0.379284056300763 1
0.411746508427375 1
0.00652004312606156 1
0.0521298457611053 1
0.277123856849375 1
0.381527014810747 1
0.0917960270713405 1
0.368513468188561 1
0.449273582807006 1
-0.319572287952173 0
0.515188311471378 1
0.0317785671617172 1
0.372769483613466 1
0.326853316954797 1
0.323083845343424 1
-0.0204157515846263 1
0.632407841651916 1
0.213717265850808 1
0.171580185278207 1
0.427456882870227 1
0.0451133300531694 1
0.126251880088057 1
-0.0500894272488867 1
0.178568545950014 1
0.247345894675828 1
0.331341597730635 1
-0.126708586923224 0
0.0305193592658389 1
-0.0258558176934227 1
0.198117590043481 1
0.0258892502824969 1
0.197383114971264 1
-0.00195164303895927 1
0.332762970038589 1
0.326082730962509 1
0.165635709011973 1
0.021684131222636 1
-0.184745538899997 1
0.392761025855713 1
-0.0800791771774086 1
0.0408731507345612 1
0.390378915557053 1
0.0363775821939264 1
0.108471832257816 1
0.167458561219781 1
0.491092979650726 1
0.546056157942404 0
0.264659620007743 1
0.396976354841735 1
0.0729886015564272 1
-0.108616606685179 1
0.423098221918423 1
0.114272689153988 1
0.276761092680641 1
0.05684060968169 1
0.223289030652767 1
0.397024948890914 1
0.179622830298095 1
-0.0687473407735657 1
0.0960048856540262 1
0.492211812944887 1
0.102313955355148 1
0.124225497853642 1
0.401794526555596 1
0.0499238263240813 1
0.13824540610328 1
0.210210830967186 1
0.0234940496963163 1
0.313289718479331 1
0.186625776195635 1
0.118079590602905 1
0.278252274789734 1
0.248519016408789 1
0.199032265286395 1
0.404325143102781 1
0.482190531902552 1
0.201159574014106 1
0.419413662263524 1
0.024729400930732 1
0.248390038449702 1
0.701415240604344 0
0.282110030602978 1
0.226384124973812 1
0.638479046580702 1
0.132773491519063 1
0.0959597397554056 1
0.338703894529292 1
0.451350167287166 1
0.330050697430807 1
0.17370100357813 1
0.0677113267943024 1
-0.072213574782218 1
-0.102741366933968 1
-0.230339481429575 0
0.273371184253542 1
-0.0130130445825236 1
0.240786197689037 1
0.328101293384558 1
0.118400400248196 1
0.0924779206950902 1
0.0799140166817731 1
-0.0594052514793556 1
0.503411958153049 0
0.174401766760257 1
0.111957229887875 1
0.198328225438844 1
0.278476822993104 1
0.238630815781771 1
0.231867543173338 1
0.0991080168469416 1
0.144703571246783 1
0.57460250671358 1
0.306863846408822 1
0.819077739720347 0
0.0730460210690825 1
0.13898875627966 1
-0.0242020981602415 1
-0.109064512649029 1
0.173626157460397 1
0.290756779434743 1
0.368018647610821 1
0.334137152761251 1
0.36094506614218 1
0.296291835016204 1
-0.0107992042540178 1
-0.186813958520854 0
0.355853103947606 1
0.342556731078521 1
0.224251409824164 1
0.189186026143244 1
0.285785418499175 1
0.327623860682137 1
0.0837200232362322 1
-0.0220127930201157 1
0.246616055185327 1
0.226073140145148 1
0.0514011816231251 1
-0.099223286827957 1
0.338597904646816 1
0.0819559277929598 1
0.0427734575748607 1
0.2153036570436 1
0.201493667133687 1
0.620381781515238 0
0.411030652095318 1
0.0847762893488561 1
0.386767932968804 1
0.391704142157597 1
0.110544326240231 1
0.391309267542369 1
0.33012928765495 1
0.09693945260056 1
0.250577942759635 1
-0.00596603030611042 1
0.0841097861052035 1
-0.208575001018403 1
0.438317842269697 1
0.298892859438765 1
0.0980592077215116 1
0.156842144717441 1
0.107154123987741 1
-0.0280722223355057 1
-0.025773646874876 1
0.0946107022248025 1
0.578817756739143 1
-0.0268288562255789 1
0.155428784639019 1
0.520396748025987 1
0.0630448492499173 1
0.0816885239060377 1
0.312393896898108 1
0.533407961753458 1
-0.220660415301324 0
0.119793648620328 1
0.138798854153557 1
-0.0871868047944165 1
0.242884587862672 1
0.13312890127271 1
0.302284977887628 1
-0.0297853374367709 1
0.216620371921641 1
0.135695640610198 1
0.302000667138154 1
0.233835103582227 1
0.423826317125892 1
-0.0310916751849738 1
-0.0507411125330046 1
0.00734439231995896 1
0.0697179539925481 1
-0.192609509395123 0
0.134346674763185 1
0.152497678845452 1
0.371710064426049 1
0.221038544739679 1
0.0765911199122004 1
0.432331180852991 1
0.187455123667936 1
0.323790338859463 1
0.124929166860533 1
0.191166385315313 1
0.222992512411978 1
0.00287846589068841 1
0.277646845222967 1
0.182393246232192 1
0.0851660233011606 1
0.410456665956103 1
0.152099975260766 1
0.330571351373155 1
0.472811986471345 1
0.382238089568188 1
0.0623358163833289 1
0.138945491443894 1
0.106875825419743 1
0.265470394293328 1
0.298943632362086 1
0.276714637380803 1
0.135715032084061 1
0.225076957708068 1
0.0730453762341541 1
0.0613137508648798 1
0.208305563703378 1
0.131187261101758 1
0.235814216861815 1
0.124786238276184 1
0.267226040403175 1
0.152928191276182 1
0.0599496503096454 1
0.0933486083835184 1
0.250243792714728 1
-0.17310450917265 0
0.645350200768138 0
0.148799026539562 1
0.0533206824009667 1
0.341395701926821 1
0.401124993033472 1
-0.0675437006918723 1
0.149741300447762 1
0.381679492313774 1
0.190083604608612 1
0.0352200119429506 1
0.0546351781838537 1
0.424113610146771 1
0.374104178715326 1
0.504569341672755 1
0.128889817802996 1
0.13851800727528 1
-0.108111627343089 1
0.483370724640178 1
0.129670991605167 1
-0.201269546409877 1
0.16334489323639 1
0.213319841812447 1
0.0410940461950113 1
0.444892513660023 1
-0.0831017036956291 1
0.21611667627861 1
0.276965271016188 1
0.0248320972287843 1
0.220266878011844 1
0.506313032894743 1
-0.020984677730244 1
0.374679369603832 1
-0.033787664913194 1
0.503699995514621 1
0.0676221237026291 1
0.137075161822971 1
0.325100670577222 1
0.346904921155578 1
0.0212668826277577 1
0.54442292707204 1
-0.190950198860237 0
0.296944253216976 1
0.364445711787428 1
-0.116506525043119 0
-0.23381247371385 0
0.0740131422099008 1
-0.290398554082026 0
0.351792334572467 1
0.368731554208092 1
0.105683792003076 1
0.0863755177673427 1
-0.0162526606344502 1
-0.0351516593613413 1
0.254267806564889 1
-0.160363501022351 1
0.195528875800366 1
0.111666907299527 1
0.483644434491251 1
0.267033469709144 1
0.123515711366794 1
-0.0278439301682158 1
-0.043843703658594 1
0.520578821735937 0
0.251852770300673 1
0.18013422016333 1
0.0333605560788722 1
0.16385219755859 1
0.363450839045737 1
0.19463058783168 1
0.202176730025935 1
0.237094726329612 1
0.223320561342309 1
0.750904972627403 0
0.664279139487142 1
-0.00984519905104277 1
0.359851720535961 1
0.185441849886442 1
-0.000918460180154462 1
0.143466089922248 1
-0.0125170662762302 1
0.185302060688121 1
0.610782670658553 0
0.172472976967618 1
0.174862108545328 1
-0.0265154036403809 1
-0.217430245166181 0
0.0410141032778782 1
0.307900767848603 1
0.27160188679538 1
-0.0675422930425465 1
-0.181770698696077 0
0.290990528754195 1
0.388323683239444 1
0.221875358087392 1
0.197723181949365 1
-0.127756568131807 1
0.458615172208304 1
-0.246005577394884 0
0.607734769337367 0
-0.0592491563157326 1
0.212814432958715 1
0.444617057764779 1
-0.0625321807790233 1
-0.176797554236908 0
0.0372702402731695 1
0.226379788064391 1
-0.131701876827916 1
0.246726883965334 1
0.377484511438516 1
0.420358241842058 1
0.435213186883781 1
0.173981311250318 1
0.306187411978484 1
0.00576881764274789 1
0.175007370994963 1
0.23775578465649 1
0.111395154295682 1
0.253460319185082 1
0.243399274366197 1
0.337663074404939 1
0.0561201656574048 1
0.145957025808801 1
0.15332340282755 1
0.0446546682235316 1
0.122486939279449 1
0.00578142402786831 1
0.00632528654984076 1
0.0859167686106921 1
0.175563547333873 1
0.263749333045467 1
0.526341383000225 1
0.495662344476961 1
0.188641626278965 1
0.188703486431063 1
0.244217872752228 1
0.193694027166057 1
0.142643241770953 1
0.00671845373338994 1
-0.0109085611204591 1
0.179889366776738 1
0.0389909552914132 1
0.0521720900647153 1
-0.0788186641620955 1
-0.0236185273432395 1
0.364835563261727 1
0.0911765917584719 1
0.282208454059838 1
0.194554227488182 1
0.0517834846431074 1
0.190509094914488 1
0.111475335913302 1
0.244302649638551 1
-0.0404426856505135 1
0.120072794042801 1
0.119423790221391 1
-0.447879644728668 0
-0.0349501552619718 1
0.228267772036014 1
0.0600286338360544 1
0.143193718197074 1
0.339263598023469 1
0.0175507892060767 1
0.267809797795654 1
0.139219237505604 1
0.199952837580992 1
0.389111620598571 1
0.202475662060779 1
0.148066036545137 1
0.352239029474319 1
0.398616363562424 1
0.147529322107492 1
0.14757698862412 1
0.299235230656232 1
0.00453426856430699 1
0.199233545097796 1
0.0786241424624559 1
0.094940994261649 1
-0.106580713911296 1
0.176949905560326 1
0.155122242175293 1
0.281295869034976 1
-0.214852433342784 0
0.200029358002358 1
0.0767359491072939 1
0.167289353806791 1
0.0445143000035289 1
0.2149944373693 1
0.541534548993362 1
0.276339659676055 1
0.0471913154834745 1
0.0617621178484698 1
0.628886208004709 0
-0.286594935695126 0
0.195871628625098 1
0.202062043322173 1
0.247576145344335 1
-0.0218784743971837 1
0.158791216513206 1
0.00460173806792654 1
0.336825970070947 1
0.148718396689401 1
0.111020791407178 1
0.367958846936453 1
0.510501928578136 1
0.438482759786042 1
0.399639478968585 1
0.199308691758416 1
-0.0482190075003742 1
0.180772172747326 1
0.599918414404137 0
0.452358330968445 1
0.0847019714181665 1
0.222524502699063 1
-0.183575835277388 0
0.523777786194523 1
0.621699209531919 0
0.518765657031373 1
-0.0129639838854795 1
-0.454113481227259 0
0.284833446708161 1
0.159746728387176 1
0.251922075756524 1
0.262920787675799 1
-0.110684575977828 1
0.476618486241471 1
0.119480720224479 1
0.170163043207131 1
0.0582823809964032 1
0.301927123990825 1
0.0867473870444516 1
-0.124458470679885 1
0.301678834926574 1
-0.0220078339423933 1
0.269570016242521 1
0.493091756246782 1
0.0527612720176926 1
0.196921228580374 1
0.184274498112468 1
0.0178292855251826 1
0.364165607241056 1
0.254303845451767 1
0.154689505892647 1
0.399230033651697 1
0.238007835780503 1
-0.0207234989653471 1
0.240965366667992 1
0.099076045803024 1
0.340170127320083 1
0.128443790683205 1
0.459041857474622 1
0.271315369350584 1
0.262708609733563 1
0.351485092269942 1
0.281019334012506 1
0.289885204727847 1
0.0943412707077678 1
-0.0973157423040461 1
0.198620349943081 1
0.229250073507567 1
0.0773876093221148 1
0.297470470478125 1
0.507390961059583 1
0.304697074818684 1
0.345053748375661 1
0.312018203855016 1
0.30369559087112 1
0.53902014706319 1
0.277258235058656 1
0.140204306234168 1
0.285154212107972 1
-0.0454825797788957 1
-0.148100229665956 1
-0.0721093806811748 1
0.382466178741575 1
0.47552059485014 1
0.290239990754041 1
0.347149529094656 1
0.340204528220022 1
0.190331058624562 1
0.202396760543208 1
0.301762911507587 1
-0.147866235816824 1
0.0848255731659642 1
0.448255878246325 1
0.142543376911607 1
0.0150190192251988 1
0.247797738371606 1
-0.121167982718832 1
0.303000573212972 1
0.260291145888436 1
-0.00622967552791455 1
-0.0273202674351485 1
0.558270444692999 0
0.0984345689061677 1
-0.025999812840237 1
0.364462540848275 1
0.102046893691532 1
0.229691969303835 1
-0.0208767664916416 1
0.237968137561062 1
0.129742200223366 1
0.00949834924582647 1
0.197097824664624 1
-0.0599790719595711 1
0.483197860654295 1
0.444472928867082 1
0.48594627703314 1
0.236580992763676 1
0.581807249805477 0
0.206515275128969 1
-0.116996903191505 1
-0.0216336263202804 1
0.0675774051849361 1
0.0850750992064591 1
0.146333004679929 1
0.0488716672877166 1
0.00689524242810151 1
0.213278450426385 1
0.196243229670815 1
-0.109261918769432 0
-0.0306979083939171 1
0.351632130832156 1
-0.0879112442650769 1
0.65233344027435 1
0.373098410962784 1
-0.000480855172194721 1
0.149264198426011 1
0.649397938127886 1
0.0807375811419812 1
0.154842971539946 1
0.307791700334815 1
0.133327010788196 1
-0.0634330928231674 1
0.302272887323299 1
0.213343290095951 1
0.404362943421868 1
0.272216389642626 1
0.195902893452753 1
0.302245228090468 1
-0.0487461182942152 1
0.166101399647347 1
0.403443110912356 1
0.181195803589189 1
0.204189359405787 1
0.209746146240973 1
0.0395943079110418 1
0.310934961366909 1
0.385228778399546 1
0.23353157393018 1
0.309676612006859 1
0.131441391778331 1
0.307192139922778 1
-0.0813167600219654 1
0.0144922499014924 1
0.344746127855475 1
0.536921138773756 1
-0.107184585396359 1
-0.0255654678109022 1
0.116707166990412 1
0.00528938429573625 1
0.0667959087617706 1
0.278364181492129 1
0.0655362583502554 1
0.262348638002765 1
0.356651666970682 1
0.374084784812579 1
0.300129046562116 1
0.471812323728499 1
0.413239903075603 1
0.155015267172882 1
0.49286022250947 1
0.145974451138213 1
0.201377560262868 1
0.268246860944457 1
0.406399286657169 1
-0.176675276020383 1
0.538936054447515 1
0.133543005266591 1
0.0965255260454256 1
0.136930607500634 1
-0.14765623908168 0
0.116919622372877 1
0.0552239045790543 1
0.124156793064273 1
0.0403169447146144 1
0.401636353076892 1
0.298929576376056 1
0.189846007947342 1
0.1361280374444 1
0.00781299859998415 1
0.246975655637197 1
-0.0550589023931774 1
0.412793845124287 1
0.599466435244266 0
0.0178812032297393 1
0.0923329415254584 1
-0.19113303110787 1
-0.267695111752916 0
0.159724258822485 1
0.281326878313399 1
0.364596552466709 1
0.388923958106143 1
0.416494145656556 1
0.452872382896841 1
0.53584439240443 1
0.494951192267428 1
-0.0494038315435772 1
0.350053233050428 1
0.256413043848033 1
-0.10651807118151 1
0.222915547584106 1
0.301647642360862 1
0.422414501996111 1
0.365278383948357 1
0.104964405560713 1
0.036762087339664 1
0.13429435334945 1
0.0990202013397962 1
0.358360597987502 1
0.168074994526651 1
-0.0603986553952643 1
0.0946430281115134 1
0.185100835595504 1
0.0520860864646829 1
0.295537976960136 1
0.0986185497576271 1
0.197509663972771 1
0.0294761518841098 1
0.176948553083372 1
0.154462048972175 1
0.174298741405996 1
0.189642675559231 1
0.272614575871897 1
0.00643534739328004 1
-0.0194986351311277 1
0.355858795063534 1
-0.121783896673942 0
0.335528233266205 1
0.267380607335006 1
-0.0823057000776753 1
0.00442939542654744 1
0.311441029084499 1
0.477033648460217 1
0.319891666004675 1
0.344154958320406 1
0.290726312051803 1
0.221985118760875 1
0.136903942477007 1
0.0416010387569944 1
-0.0581833594781334 1
-0.11115312370116 1
0.242495585243834 1
0.330086848454197 1
0.0837518383362637 1
-0.0210926327438853 1
0.378525296366761 1
0.438703121030239 1
0.21523222316947 1
-0.00126042288771303 1
0.246866627679164 1
0.347115432314287 1
0.334770799716307 1
0.0733988355179532 1
0.257993219892246 1
0.184825949610197 1
0.317105254770537 1
-0.128774633996851 0
0.16804665336265 1
0.0507382968489723 1
0.340339824290174 1
-0.257988320890919 1
0.117296732718336 1
-0.0696332429898977 1
0.372604256235865 1
-0.0770258015444857 1
0.314068483649008 1
0.0330727666386626 1
0.0549900197297502 1
0.421296372459409 1
0.16125605756398 1
0.289584368710894 1
0.184235187921857 1
0.260255924244927 1
0.251735304307663 1
0.0674208398170911 1
0.468839845994169 1
-0.171580226646978 1
0.145376220190701 1
0.245016408229438 1
0.222158822600223 1
0.2535431630801 1
0.148655607835951 1
0.372230902480598 1
0.150368804668389 1
0.125331922371191 1
0.283703316843979 1
0.0822411089698104 1
-0.390846730840606 0
0.0246590044654512 1
0.315629203964066 1
0.225593698343872 1
0.00646284982044519 1
0.14334333190641 1
0.374460984108001 1
0.282152320875139 1
0.0720073298232608 1
0.258146969948511 1
0.168303854487229 1
-0.0298326005337615 1
0.404907316783218 1
0.170182767477531 1
0.195357561301921 1
0.354611096555215 1
0.322244186549148 1
-0.029124006489222 1
0.430398536897496 1
0.120446762979836 1
-0.157783566687648 0
0.0807300530949324 1
0.234640308770955 1
0.2624109541488 1
0.349686841549599 1
0.0572491523856082 1
0.357965512052631 1
0.141446262750206 1
0.456927837727515 1
0.283605202677533 1
0.304964703054636 1
0.136583847304777 1
0.442502868400396 1
0.124101694912748 1
0.145929693890734 1
-0.0115607309630238 1
0.177401634638372 1
0.190161751558576 1
0.29640439907973 1
0.0768826279030817 1
0.529078346332595 1
0.531527991420113 1
0.182488079024726 1
0.53339872639245 0
-0.0296555919087953 1
0.211909604546182 1
0.466229044310531 1
0.260797897169699 1
0.318261184958625 1
0.129936038505131 1
0.240194853221328 1
0.478989457054014 1
0.234061488545677 1
0.144202826182124 1
0.138355609028667 1
0.0861597001112289 1
0.282075086740763 1
0.182266562515527 1
0.260051983052778 1
0.191840870469228 1
0.0881708647395504 1
0.00151049034216111 1
0.209956470661532 1
0.418621689316707 1
-0.162309005576513 0
-0.0738247364704889 1
0.291711282111756 1
0.0577051705958221 1
0.337532749966577 1
0.152455944343033 1
0.274898713547732 1
0.299570769967816 1
0.367228727983704 1
0.465337736186094 1
0.135502412753665 1
0.535762614246029 0
0.453962047805966 1
0.278689057791551 1
-0.00442227746196713 1
0.382266631004556 1
0.119403481796847 1
0.0333414092942479 1
0.121557793554241 1
0.0392636785124772 1
-0.0593017449627044 1
0.0314296426232039 1
0.401700916741684 1
0.373041899410186 1
0.110112542952816 1
0.108890348949111 1
0.517143060626188 0
0.260703021064887 1
0.350314832496805 1
0.170786942890604 1
0.431286089047415 1
0.296410855503349 1
0.0674947576095674 1
0.0309086754839976 1
0.33678816196224 1
0.0223329222144231 1
0.435766104220744 1
0.25311199041521 1
0.222650377054795 1
-0.00962616145159101 1
0.166224682564826 1
0.426912708025912 1
0.57651503519769 0
0.00203240241940772 1
0.0785286548934547 1
0.32626963723879 1
0.326087054977426 1
0.226072183290663 1
0.185424701704584 1
0.215010898225327 1
0.341619462236545 1
-0.0140716374457647 1
0.0485469042903411 1
0.0657986833569069 1
0.297314517269377 1
0.137702195704472 1
0.234405948794422 1
0.367581190044661 1
-0.113575326627923 1
0.0704207565699178 1
0.0463645490195721 1
0.128135402908352 1
-0.12326786550379 0
0.214162108417487 1
0.606138144968679 0
0.321485683227973 1
0.0893405207910344 1
0.0773849227817976 1
0.104316473860164 1
0.192246505708632 1
0.040647883650495 1
0.159074923358027 1
0.226553782003965 1
-0.300644858484989 0
0.636085921355836 0
0.289699669782355 1
0.141954933176036 1
0.284351543575378 1
0.274309607870637 1
0.252618156328484 1
-0.0743234861595729 1
0.172434753816883 1
0.101163789302831 1
0.100316945343297 1
0.457086467356039 1
0.444187918187064 1
0.256989652450527 1
-0.0304969423843435 1
0.0222861921609534 1
0.000326231303284109 1
0.0530413652850493 1
0.38580253762807 1
0.144526956710325 1
0.0999230004352012 1
0.357021656788491 1
0.380102066961648 1
0.00319797832092091 1
0.228285421107281 1
0.145019196056876 1
0.217441215913089 1
0.0686495432025684 1
0.430198980157021 1
0.198839130846548 1
0.392345183021805 1
0.366818473833148 1
0.228185238990463 1
0.0688783806728286 1
0.264360155867986 1
0.273900166792845 1
0.15626002931666 1
0.578622373509424 1
0.571700372320603 0
0.264777537331113 1
0.378123459900306 1
0.466830037780836 1
0.198884824910705 1
0.0521013964780208 1
0.0306056273393725 1
0.317098527610696 1
0.0288531481511498 1
0.138595584797465 1
-0.121965502684506 1
0.400953723308867 1
0.0582708510820574 1
0.434920532118989 1
0.275558762139025 1
0.36464941105212 1
0.0687741663578143 1
0.272550102472484 1
0.393299887142774 1
0.0523079389022535 1
0.0196028801192801 1
0.316172208701084 1
0.45884098549889 1
0.268397416143279 1
0.411720746340973 1
0.193455837967317 1
0.0659638643528356 1
0.669096707922913 0
0.619994488128824 0
0.569421047030679 1
0.250972191893754 1
0.284273231447914 1
0.112043704066241 1
0.212260317822557 1
0.43278750368684 1
0.347909828014455 1
0.0943693797937578 1
0.32327261671308 1
-0.141685014464367 1
0.290014560132958 1
0.167497732473845 1
0.388239869982029 1
0.15227672968797 1
0.212641599942191 1
0.395817475980659 1
0.182898108682338 1
0.516879203337675 1
0.177218260803988 1
0.100343143124174 1
-0.18971812505201 0
0.158457513045567 1
0.155064939170671 1
0.182443272072776 1
0.23605276103316 1
0.203890333004035 1
-0.0632495591870395 1
0.328565039765285 1
0.139863404384468 1
0.212464429799255 1
0.11037292243604 1
0.174151829851658 1
0.60206864087979 0
0.202000643312081 1
0.206168542134194 1
-0.32038795393532 0
0.212182631750328 1
0.486963871585111 1
0.0732010847419264 1
0.216278328548816 1
0.179448722676437 1
0.443015253952237 1
0.0779481246409371 1
0.479731975231303 1
-0.0792843729840777 1
0.546145459773773 1
0.000320317375218065 1
0.269787477242928 1
0.0242996579358442 1
0.37632108711988 1
0.0746041639556849 1
0.665726378378561 0
0.275611544016667 1
0.261791236668206 1
0.349687649683128 1
0.324854545449274 1
-0.0394795065286576 1
0.425311161938176 1
0.367638457756069 1
0.272545346291582 1
0.439831767859407 1
0.367731418917034 1
0.000398972078034882 1
0.253309962188118 1
0.109124081920383 1
-0.192356421906253 0
0.142342280501403 1
0.126021294067774 1
0.126118853038591 1
0.330007710740464 1
0.341540414631399 1
-0.0583864291870823 1
0.332725273388344 1
0.247568247227281 1
0.57070125194585 1
0.354998661701967 1
0.238828828710171 1
0.0492427867945596 1
0.185502216695159 1
0.172205705136321 1
0.243584406955169 1
0.174176578104159 1
0.199034434363657 1
0.300737752541275 1
-0.0740211821419642 1
0.352858049713921 1
0.201719722664911 1
0.4154922270209 1
0.275690624740449 1
0.220758391168359 1
-0.0252092550393725 1
0.157468463723109 1
0.71856609346375 0
0.336409308276113 1
0.413102968414968 1
0.221545348993504 1
0.360467361811665 1
0.251999418735653 1
0.0758173342953294 1
0.0999907264580968 1
0.0245082025903308 1
0.570744734716811 1
0.000944655653752131 1
0.142143394553814 1
0.172399291884148 1
0.15792499264519 1
0.371045871457897 1
0.531482912836472 1
0.424011587554339 1
0.202159980687035 1
0.0392393609548473 1
0.0490835656463727 1
0.394583380604479 1
0.17462137935434 1
0.352071137540889 1
0.155875399982017 1
0.190254694160675 1
0.206262491541028 1
0.448682776194708 1
0.0046837986716552 1
0.59756686646165 0
0.236953733087285 1
0.391591065338789 1
0.1682166077589 1
0.613269085570606 0
0.253363316158235 1
-0.0882659201539345 1
0.276585736589518 1
0.0329091641789962 1
-0.0184708780791851 1
-0.109950477469952 1
0.0519600538109541 1
0.34127253664976 1
0.0933803623985748 1
0.34668632089175 1
0.24110522030802 1
-0.134310878821824 1
-0.271681841816984 0
0.171487550930739 1
-0.215073224940832 0
0.0741394621750858 1
0.127463351294289 1
-0.259504119005853 0
0.47738558371358 1
-0.0304342461915811 1
-0.0508002094023448 1
0.162263209705384 1
0.0498896062153474 1
0.233558316393602 1
0.183393149909977 1
0.0842977649903811 1
0.0106332375300481 1
-0.0589076204997167 1
0.133146418424641 1
0.0985664291043178 1
0.296087410535847 1
0.314308443496969 1
0.0386772230842064 1
-0.0701184961784418 1
0.336991633028954 1
0.333354049741693 1
0.0355287590850777 1
0.0145857390760599 1
0.0885065300925945 1
0.269013759349675 1
0.37207873880551 1
0.166764742233237 1
0.427953079120361 1
0.25955255492189 1
0.473460896234863 1
0.10777242154059 1
0.240376289071707 1
0.274957354529275 1
0.292429457494321 1
-0.0159654071233251 1
0.417630225394728 1
0.0869889172563398 1
0.167415359917428 1
0.00169924900992036 1
0.333095513059165 1
0.00851871284372803 1
0.190458734493106 1
0.166284949484083 1
0.0906424837052985 1
-0.0813940855580787 1
0.156520398238325 1
0.175223762904684 1
0.143948140831439 1
0.140384396552764 1
0.0743739467233771 1
0.223319201330801 1
0.19839525263437 1
0.208289064897103 1
-0.0121821295842809 1
0.384130788000977 1
0.237332774177126 1
0.0482061522823441 1
0.11271861401619 1
0.193431996328587 1
0.298846096590279 1
0.0337164875394165 1
0.0743906561183558 1
0.543642055986371 0
0.1824775073104 1
0.096142988360231 1
0.0915155927676815 1
0.146561088907625 1
0.0596493589540127 1
0.380543863754458 1
-0.0292890919002789 1
0.157327468908508 1
-0.078648622654604 1
0.0396501565927023 1
0.121429460726306 1
-0.0306543491344164 1
0.220126170697979 1
0.17442599808229 1
-0.0385550006504308 1
0.294021265235875 1
-0.203453390300955 0
0.0996105158480836 1
0.0993116822011768 1
0.371249950378093 1
-0.10099579464243 1
-0.0198399212145443 1
0.0746525407420922 1
0.204933199344574 1
0.0189319028927372 1
0.491367033427888 1
0.218319446889142 1
0.0360776638242698 1
0.607908622962064 0
0.0900110494985005 1
0.328457013644908 1
0.252714261030563 1
0.186409987376734 1
0.412749524918951 1
-0.0502285964921141 1
0.181121148033332 1
-0.114158521483985 1
0.300206182287234 1
0.345743358895726 1
0.51228658448139 1
0.294951737752303 1
0.476453239578966 1
0.360860985690932 1
0.065974888088293 1
0.162757594959484 1
0.234950684817781 1
0.283311668807037 1
-0.00150846018842251 1
0.190216629249747 1
0.0497227694806453 1
0.183431903344372 1
0.113018518858924 1
0.553983285094306 1
0.00921145610223247 1
0.250541875216582 1
0.0106836973646716 1
-0.123736766577797 1
-0.117888076081877 1
0.328830717998615 1
-0.0747479943556016 1
0.462699684317464 1
0.375090006096698 1
0.552494825961405 1
0.169033382344988 1
0.149572589367324 1
0.245815884850391 1
0.093842062120408 1
0.0384274884837398 1
0.011040776841648 1
0.36428557947986 1
0.135708836635711 1
0.163574734174265 1
0.101276899441207 1
0.520072946053437 1
0.412766928902044 1
0.0847278415735637 1
0.219020052855583 1
0.181286438678754 1
0.319136042571064 1
0.514822841416763 1
0.188505602283123 1
0.135830716201823 1
0.0378952765937727 1
-0.0070529197149563 1
0.428133536292327 1
0.305893577188397 1
0.367097924565752 1
0.375729589713963 1
-0.00799582628851246 1
0.488406866443914 1
-0.0108636391741673 1
0.261208038544825 1
0.400758095721734 1
0.257350154025092 1
0.297764241002938 1
-0.19950918746484 0
0.128405991280898 1
-0.0184072169653972 1
0.29763507927141 1
0.286038900620431 1
0.17072184863837 1
0.186594012298084 1
0.28850078130246 1
0.0232501632948552 1
0.115041744287333 1
0.239458469901091 1
0.0435013403333355 1
0.0486386202623929 1
0.249158745964083 1
0.217065567624982 1
0.269895307330793 1
0.236523823682709 1
0.246205549436445 1
0.106133940356702 1
0.303390836082887 1
0.330088568279515 1
-0.112761790857978 1
0.279876342253455 1
-0.22426384286569 1
0.435844230843838 1
-0.0440749918000068 1
-0.102482319972835 1
-0.0241469309356502 1
0.198955979395546 1
0.102808660631502 1
0.553788519381903 1
0.224846207083039 1
0.150723942597079 1
-0.0396264580006001 1
0.292789938857166 1
0.597748541051099 1
0.169301179093695 1
-0.029126874558861 1
-0.190355488260543 0
0.222031172915203 1
0.20180505363111 1
-0.00438168184572949 1
0.260743755729341 1
0.145830132413497 1
-0.158485690708242 0
0.4714638763159 1
0.0999909969196178 1
0.0276288302268988 1
0.306990453838532 1
0.230211466741675 1
0.138730942293924 1
0.184186900326626 1
0.368957509625066 1
0.294943326107349 1
0.30279865142904 1
0.21392778709598 1
0.235403732128914 1
-0.0530792120521956 1
-0.115104861346821 1
0.574490860960312 1
-0.0643996536452293 1
0.284572611642134 1
0.0940153691982068 1
0.21471028028566 1
0.356127683235967 1
-0.0182688166263342 1
0.290549503662638 1
0.115207327208023 1
0.482438917226397 1
0.577682694973069 0
0.314797534831185 1
0.0923275582721763 1
0.176319709220604 1
0.0876133021710686 1
-0.0502020223814116 1
0.259305355359387 1
0.00838001446922145 1
0.149561138363109 1
0.104369189774306 1
0.0426487968802162 1
0.0205632582540634 1
0.65087765801736 0
0.295289973640021 1
0.279789166664126 1
0.279348283510999 1
-0.142312820608787 1
0.29926363424085 1
0.464728730109321 1
0.208165119960476 1
0.0390401064806736 1
0.0971054492430172 1
0.401958547437529 1
0.57467881285403 0
0.32320004635669 1
-0.182925935275357 0
0.38364187319527 1
-0.0850918713222961 1
0.358218938096481 1
0.172116144761678 1
-0.0164924857032171 1
0.0650416447361131 1
0.344636934252578 1
0.37744142412017 1
-0.0547061979159592 1
0.251548519697573 1
-0.00504008776177882 1
0.331298911682307 1
0.463667560549118 1
0.19691924067355 1
0.208970287061418 1
0.234117420052625 1
0.482486406925965 1
0.239905854287721 1
0.13970647423491 1
0.0880900111020007 1
0.117255300818634 1
0.304335591212928 1
0.121725598219929 1
0.063461938043272 1
0.121630323855638 1
0.52719840108036 1
0.328130857434447 1
0.180091549034178 1
0.190144058802991 1
-0.0329051418418813 1
0.0842863949054394 1
0.338849179161429 1
0.262812862083658 1
0.278019789232822 1
0.317954021356506 1
0.137676563060342 1
0.168734920411487 1
0.147221961315277 1
0.06958071677773 1
0.142106030297656 1
0.518742972076837 1
0.215396235884436 1
0.516439744692071 0
0.260345783644302 1
-0.00711119932914503 1
0.0555422866472036 1
0.321242284983122 1
0.370641069048727 1
0.312757103203482 1
0.0698271782765403 1
0.36670458333945 1
0.324022398565329 1
0.13741174002605 1
0.0783773454103372 1
0.155386269345773 1
0.319044576776054 1
-0.0141273522781571 1
0.0191076174697507 1
0.159633435653351 1
0.300683024008174 1
0.117898080132219 1
0.516452247742958 1
0.355156710088674 1
0.56985631807549 1
0.214120501572269 1
0.55807854088048 0
0.40192405674273 1
0.423574517653448 1
0.28876535953211 1
0.386544923500978 1
0.461842100817045 1
0.29999697266646 1
-0.0477585838225353 1
0.160509988402092 1
0.295041484059643 1
-0.109196547386463 1
0.242255456241185 1
0.0808563151326286 1
0.358687722290318 1
0.20955787356272 1
0.362002421939913 1
0.304310776591508 1
0.169668461038358 1
0.0938609495655735 1
0.0968267488671426 1
0.0788945479694157 1
-0.0481399974757432 1
0.480138397393914 1
0.260971811107919 1
0.303733337790316 1
0.0645443550054839 1
0.531853911781929 1
0.478226366922976 1
0.229885890016916 1
0.260054091277395 1
0.266956998208474 1
0.112737961693893 1
0.0942774641093287 1
0.13986931154678 1
0.296672520199551 1
0.0529051491567097 1
0.0712900580353616 1
-0.0646014617408094 1
0.397970258724074 1
0.234533056338847 1
0.257586965256478 1
0.251025932174061 1
0.0984261016364119 1
0.0511735423681175 1
0.120735597313638 1
0.138945632330041 1
0.353333993749136 1
0.287621817202982 1
0.350077751140607 1
0.233724704507799 1
0.157627468272152 1
0.464377969094929 1
0.145960881069858 1
0.124219343786735 1
0.184296210390215 1
0.107351426862069 1
-0.0943717337106282 1
0.126544391230878 1
0.207455970373398 1
-0.0563232531437687 1
0.657811300391601 0
0.0651546641553192 1
0.146386038836427 1
-0.00913802436970663 1
0.549848700618455 1
0.00458700516970393 1
0.18633748441141 1
0.105199632963738 1
-0.0898201212967008 1
0.0397603751262528 1
0.178772686245275 1
0.194965747852906 1
0.226681960889618 1
0.0964547013737828 1
0.201992949824328 1
-0.0362541113049789 1
-0.0362699171323528 1
0.0615579884351797 1
0.263863307747037 1
0.158446226986866 1
0.0564014112590334 1
0.160964699093627 1
0.570942084064247 1
0.153096500104409 1
0.0532092965249729 1
-0.157887027941387 0
0.194151576105333 1
0.415474637593661 1
0.2953464593678 1
-0.0616462053130148 1
0.25496137895377 1
0.229353833261826 1
0.0899366692143044 1
-0.0800128934322799 1
0.0817052084636311 1
0.281494016306691 1
0.321318370926783 1
0.199823018087538 1
0.284759832965988 1
0.257813294655994 1
-0.0237906768306918 1
0.0989337087425653 1
0.132993656832469 1
0.245197179016306 1
0.0916045122082268 1
-0.0519084283045625 1
0.223458902212654 1
0.176942224500505 1
-0.0715949070693817 1
0.238557858621295 1
0.106749243610611 1
0.147429777674424 1
0.334305199819358 1
0.265070678168688 1
0.286549564470454 1
0.247602976215303 1
0.0931303716858124 1
0.227504727630234 1
0.148776178696775 1
0.218533630765178 1
0.228447781267059 1
0.155260152574191 1
0.152600738410927 1
0.216604430855668 1
0.140295576778823 1
0.367816044618766 1
0.26405053127526 1
-0.234954594823476 0
0.393095882736144 1
-0.125149461424386 1
0.0189325541152212 1
0.243455773927536 1
-0.0217267872220779 1
-0.0611981617596379 1
0.113405540899168 1
0.25651058989277 1
0.0813825018266174 1
0.0897169978866277 1
0.551078590966383 1
0.251826007182604 1
0.194336966641009 1
0.0802798019811744 1
0.534282973423748 0
0.0363383969377332 1
0.256620248775866 1
0.253146059349639 1
0.489392288391199 1
0.207940513899071 1
0.406242332355931 1
0.23710154033809 1
-0.0679450865495096 1
0.212572454755674 1
0.219270537959794 1
0.181440290836928 1
0.079130408487606 1
0.236434773394032 1
-0.0677799464816346 1
0.0098870069676681 1
0.187283801033815 1
-0.390415751171555 0
0.0329450507965646 1
0.153715602674204 1
0.128742845941633 1
0.4719596712861 1
-0.1533948458676 0
0.0599226483204693 1
0.414876639192294 1
0.265870025080699 1
0.0945423483960128 1
0.351114225985246 1
0.244663728211653 1
0.341328862875363 1
-0.0139155667933772 1
0.0355947023806283 1
0.103781076411021 1
0.364177360816835 1
-0.0293392559190471 1
0.532062581766879 1
0.11369217396172 1
0.123899115954168 1
0.05503740559475 1
0.407488898095617 1
-0.13280864197812 1
0.188596248902909 1
0.350124705277557 1
0.175047232068132 1
0.258037773892812 1
0.0986223340722097 1
0.356771867439313 1
0.116132349950037 1
0.402482404275503 1
0.139754939967485 1
0.220979962544986 1
0.48883631483967 1
0.180614589879794 1
0.0625537436182971 1
0.347091182630825 1
0.44574496535907 1
0.210255654523455 1
-0.198722318682579 0
0.389908426264522 1
0.395194502525239 1
0.241863642562287 1
0.184962171817358 1
0.354054386493256 1
0.111478324106336 1
0.326068899017394 1
0.115890373075451 1
-0.0258636444788276 1
-0.0618716775922511 1
0.0434364787094841 1
0.0490784224525502 1
-0.12929164626415 1
-0.129439970883024 1
0.161175034730636 1
-0.116978386469142 0
0.157299765235998 1
0.355934175318371 1
0.283686364442902 1
0.262869416103568 1
0.137272589055573 1
0.343030540463175 1
0.412965473754923 1
-0.166440836376859 1
0.323465664579469 1
0.0718329391138228 1
0.266998919518586 1
0.318696990994769 1
0.281751611818993 1
0.0558455083493417 1
0.256672003711533 1
0.158671147028954 1
-0.0123667052140443 1
0.218014926583876 1
0.154931160409854 1
0.188247254356217 1
0.11517090069194 1
-0.129984511114034 0
0.410422888950005 1
0.412329580309262 1
0.0390708040175266 1
0.150688938345576 1
0.209628426383617 1
0.43096998397761 1
0.0196571221319965 1
0.116393766656021 1
0.298540404829228 1
0.308296576013628 1
0.132889575549008 1
0.533905332291331 0
0.408382898760472 1
0.0298829942132855 1
0.268379805036217 1
-0.101039159286629 1
-0.0208611074082137 1
0.0328933879228628 1
0.20127317993239 1
0.222846526752049 1
0.151933027991669 1
0.238932855973767 1
0.289243192933555 1
0.300951785753609 1
0.207267252242205 1
-0.193928904490733 0
0.540603565369616 1
0.356049557304054 1
0.0505809217767486 1
0.0486903207429404 1
0.508801058410183 1
0.28092705838886 1
0.252038618721839 1
0.282295624087255 1
0.338388606630486 1
0.134038473556627 1
0.0507975931507256 1
0.31773147252631 1
0.484949744549228 1
0.341398056188652 1
0.24343637047844 1
0.183101305224664 1
0.467742986417753 1
0.0741027671526423 1
0.263308908095449 1
0.000171784666021645 1
0.287223809033666 1
-0.0271917278771753 1
0.181518383904802 1
0.0878932053965282 1
0.0450554721234013 1
0.13894648044728 1
0.209359970178994 1
0.126712137955276 1
0.317471946835759 1
0.147030464861125 1
0.345414580986173 1
0.224617549108246 1
0.300196917475009 1
0.0438629997245223 1
-0.0219093216889233 1
0.297102826587418 1
0.174686254017602 1
-0.0329417046422325 1
-0.000753941720514406 1
0.214335532239398 1
0.505252331242336 1
-0.0109986882061093 1
0.32084652778614 1
0.196877870581674 1
0.00139875283776057 1
0.0796686163567542 1
0.52112731030102 1
0.140747518383495 1
0.291115627840231 1
-0.0463364102673038 1
0.397973483801234 1
0.122989364183908 1
0.152952454107891 1
0.252426526170692 1
-0.147889660742882 1
0.265523228084387 1
-0.0577030122559564 1
0.367374623581418 1
0.489495256120549 1
-0.19641675455277 0
0.100346059658909 1
0.0235962074100597 1
-0.0478077979196593 1
0.135792356659473 1
0.259552533716329 1
0.244244825254097 1
0.0844486764859287 1
0.266299992759261 1
0.428288236590372 1
0.0296233254837602 1
0.358644061634492 1
0.29475593341567 1
0.473567259010959 1
0.278152904445358 1
0.619911486987923 0
0.310768775700563 1
0.427224591444204 1
-0.0516648021869007 1
0.133662875402549 1
0.179061313324095 1
0.40324058929705 1
0.130125164845361 1
0.383811281651618 1
0.218622594215272 1
0.419829664849082 1
0.140336268878727 1
0.310169525760208 1
0.370915834388294 1
0.413706874795186 1
0.219688095655447 1
0.222916084570516 1
0.192785427617462 1
0.278071262706637 1
0.335278840346424 1
0.286991620934058 1
0.470765210603836 1
0.261484714164318 1
0.178156214332334 1
0.0190376253691128 1
0.378768228631078 1
0.375504312772982 1
0.472026813397132 1
0.254009972960391 1
0.105417056021333 1
0.231409431115626 1
0.313802397800188 1
0.0160925828094419 1
0.0410357389452213 1
0.190682627007035 1
0.375406604715965 1
0.0869896712731929 1
0.205697165551135 1
0.362401476789076 1
0.583245921921075 0
-0.271448582989033 0
0.360400850735611 1
0.178515920136129 1
0.442253705025422 1
-0.0769309770642319 1
0.106152908456106 1
0.152186031368981 1
0.17513610740942 1
0.253258933320559 1
0.450422550613022 1
0.10304299771537 1
0.327848376375122 1
0.33287433139503 1
0.069049759006668 1
0.589992234714146 0
0.21344598949596 1
0.142363151464248 1
0.301119283450385 1
0.683526248459882 0
0.285006813872834 1
0.362992499814913 1
0.0302476080381105 1
0.0980949860558178 1
-0.0315571347675562 1
0.2799197128841 1
0.149291820738451 1
0.428625868691986 1
0.313411039523286 1
0.250877560776185 1
0.156876631035279 1
0.288357284030963 1
0.323235151509175 1
0.485307563241225 1
0.247339095732414 1
0.112515181659102 1
-0.0307915419862281 1
0.242127755967731 1
0.203370451835618 1
0.432536269764661 1
0.321992915391255 1
0.337613315273096 1
0.399899253551322 1
0.385725636224195 1
0.106246036332377 1
0.329648985312617 1
0.3237089520188 1
0.386830705137577 1
-0.059452102280102 1
0.295689446862644 1
-0.0102449310394243 1
0.518584747714717 1
-0.0814280005184452 1
0.182764075368206 1
-0.0829192881932093 1
0.125477523394287 1
-0.0522981850347807 1
0.156913329566005 1
0.310856738697203 1
0.103634090393488 1
0.129556006375971 1
0.439306308351751 1
0.24574734950413 1
0.0352417939105192 1
0.276752819506896 1
0.217431377349916 1
-0.109752481480259 1
0.311884489097254 1
0.294572345499683 1
0.345725325737578 1
0.0142294234140603 1
0.0968112060812037 1
0.01566932188083 1
0.283925170355261 1
0.181600705251622 1
0.0649051606696514 1
0.240854077649839 1
0.103683271822808 1
-0.00558131395274732 1
0.261373123574185 1
0.0546749769108942 1
0.542283745859485 1
0.103348443698169 1
0.290302488868508 1
0.0558894881102303 1
0.333303590509648 1
0.125406513584085 1
0.104862177516011 1
-0.202536845076369 0
0.396820604600074 1
0.073923210245753 1
0.288618427968652 1
0.159256644769153 1
0.396744997975431 1
0.299170887355306 1
-0.202770612760271 0
0.454908648619896 1
0.422822403985169 1
0.0919752436713266 1
0.116898353024771 1
0.465283898997333 1
0.289271111787193 1
-0.145849452290777 1
0.183095988541543 1
0.49169788505803 1
0.319595657723811 1
0.271936000098669 1
0.532071751187345 1
0.491137609225263 1
0.122682878128731 1
0.255985299964469 1
0.186491822112505 1
0.27276859358017 1
-0.155581061133996 1
0.101544055125941 1
0.264374192458517 1
0.116277507973126 1
0.487400184106026 1
-0.0205546597356862 1
0.100456785860664 1
0.555002946097837 0
0.247668143427862 1
0.0174714981548712 1
-0.091923709357141 1
0.0232769581039358 1
0.388819578055537 1
0.158696366087645 1
0.403697279584282 1
0.134659369685935 1
0.447725866537136 1
0.635880585272123 0
-0.0150998269300221 1
0.126978339813681 1
0.2082798588141 1
-0.0940230024980568 1
0.269254405661221 1
0.107355726195954 1
0.314763490355186 1
0.0382105495586384 1
0.126171048743608 1
0.0805601100582119 1
-0.0316311180335652 1
0.130378075800866 1
0.0978457015237555 1
0.0995427684728315 1
-0.0454840452192338 1
0.312833531525892 1
0.571457855287965 1
0.285887062868483 1
0.205248830280152 1
0.209552459678368 1
0.0153200695826158 1
0.156387517309524 1
-0.0393231600496317 1
0.395119075622084 1
0.262777563824401 1
0.230346763025414 1
0.308967043019058 1
0.369610392736458 1
-0.0733053408769242 1
-0.0514705052058509 1
-0.0896397868017613 1
0.448755417645507 1
-0.0170711508315166 1
0.0687158225507656 1
-0.118922056465851 1
0.451062558758521 1
0.251971694367362 1
0.294118842011356 1
0.132580403942838 1
-0.0887429868296964 1
0.0548566038849967 1
0.0120554631223234 1
0.583915046566514 0
0.390170043328576 1
0.3022828278691 1
0.328728085573294 1
0.141396959318082 1
0.0427549845134841 1
0.699701740707445 0
0.325964541576378 1
0.204220731715605 1
0.000798142530524248 1
0.382810572742078 1
0.281653384955658 1
0.286321113841631 1
0.152237276028374 1
0.0114312629616823 1
-0.073094922053105 1
0.173800934239367 1
-0.134715197290554 1
0.336817573675661 1
0.321829810514286 1
0.329505221517128 1
0.449205333619222 1
0.223261016477325 1
0.344042138751093 1
0.139502455885054 1
0.274462930036195 1
0.416715798263917 1
0.146910849040439 1
-0.0371397387417655 1
0.51642334004011 1
0.551235862546683 1
0.104851804457662 1
-0.00859522074357683 1
0.0810131091866468 1
-0.0242355664247678 1
-0.521834567682741 0
0.314742141275533 1
0.527803886565087 1
0.198492231715047 1
0.322710915641224 1
0.20030776139376 1
0.224022683827817 1
0.142296200280029 1
0.201030085334427 1
-0.0095206597282358 1
0.157882103254307 1
0.279849819724377 1
0.242516749677375 1
-0.0572645980538614 1
0.310543096986482 1
0.0248281967103485 1
0.32457186839866 1
-0.0945227038732815 1
0.465847407088649 1
-0.0516805227255044 1
0.138348872616383 1
0.240167371911702 1
0.427738098551268 1
-0.0126550216335226 1
0.428051063720411 1
0.23275166211398 1
0.20288212398781 1
-0.0333334931173993 1
0.111641118209776 1
0.0969660002972815 1
-0.0480571807693484 1
0.0435263570439726 1
0.160347979813891 1
0.425171348159437 1
-0.02062454946182 1
0.345335417234288 1
0.281611030152221 1
0.324401165349643 1
0.373376337602054 1
0.257116336565196 1
0.0839948451813342 1
-0.0559375877227267 1
0.265795424643622 1
0.135101750534117 1
0.061780141725586 1
0.207409056136553 1
-0.0307917171491865 1
0.0011692631225967 1
0.122327544693987 1
0.230727419989203 1
0.171088129399717 1
0.523949235238108 1
0.508029988604677 0
0.0586946753823384 1
0.354509208233626 1
-0.0332691656378082 1
0.660861379452803 0
0.457641536476911 1
0.248554135560677 1
0.436865254530096 1
0.451749380599943 1
-0.085422376002702 1
0.47992034579164 1
0.137759345045256 1
0.000207100084954719 1
-0.0528048136709574 1
0.377868794307543 1
0.447195595631195 1
-0.220458672982788 0
0.173468016592928 1
0.448415608769864 1
0.473488723642945 1
0.266696954801926 1
0.103574452346156 1
0.527953853638613 1
0.051328550401751 1
0.425968083007088 1
0.010583686170666 1
0.205712852409169 1
-0.0564021495021779 1
0.408116585526407 1
0.11362141799201 1
-0.151043422560949 0
0.571566401646964 0
0.314770901234829 1
0.39688589360741 1
0.23710320409463 1
0.317692343016081 1
-0.0662772797948384 1
-0.00924425361887918 1
0.03504775328402 1
0.227435810228966 1
0.179031018290231 1
0.334033001875496 1
0.297699570850212 1
0.13951076474193 1
0.667607370024546 0
-0.125448948465679 1
0.198389321900518 1
0.0197956436744676 1
0.234055510720485 1
0.0154880462807533 1
0.0774080711194195 1
0.19453361026528 1
0.13829614987092 1
0.223416759010915 1
0.134333106464391 1
0.134279009625803 1
0.255748778110348 1
-0.024776853970637 1
-0.214814168111381 0
-0.0609019559797924 1
0.350290436703246 1
0.249990415004987 1
0.0304033344983375 1
0.14411427564695 1
0.0281387391207346 1
0.359007648288519 1
0.601409635040565 1
0.518291274475113 1
0.0944066137746487 1
0.147444647887675 1
0.332265545905507 1
0.267087710888877 1
0.25546090209983 1
0.0904774789671422 1
-0.0869686948381744 1
0.0802846062588359 1
0.333863858065761 1
0.192176972597056 1
0.259737156368119 1
-0.00753213568934497 1
0.0643699182163224 1
0.00733743324775968 1
0.274072727719682 1
0.0259232250429755 1
0.0780531633369936 1
-0.0165535600205339 1
0.104318037970243 1
0.419134938067428 1
0.450817925956266 1
0.248924255352601 1
0.129890757905358 1
0.637528842187277 0
-0.225803729508046 0
0.253447204540294 1
0.355326076967323 1
-0.0473289591406357 1
0.258349353955506 1
0.252312147384888 1
0.251148761782648 1
0.107834114270137 1
0.514087862571024 1
0.358691158911592 1
0.00239429519650313 1
0.57018222321426 0
-0.0555883329037832 1
0.24936998223512 1
0.0799593953895455 1
0.0856218440799309 1
0.140677527672911 1
-0.230996351631055 1
0.256354120530589 1
0.247088121518081 1
0.0731911593285344 1
-0.0443211683464055 1
0.102495458843791 1
0.210026283420803 1
0.228748336903122 1
0.582217955357522 1
0.0114543248429318 1
0.449484786876313 1
0.378480627508134 1
-0.00171025350440682 1
0.197475636676399 1
0.278027606863468 1
0.0240616411755233 1
0.337820406922161 1
0.610552103338818 0
0.168315945182679 1
0.188557238827152 1
0.0363613178568909 1
0.198055228181916 1
0.260591028072475 1
-0.0529240062537707 1
0.207720556228437 1
0.137753674705637 1
0.129772803304963 1
0.272355094962143 1
0.249516788932254 1
0.168463708746258 1
0.232116380207038 1
0.216228837799972 1
0.197049338920895 1
0.250907570693718 1
0.233946065721208 1
0.0683425686412358 1
0.0588076162991845 1
0.246568312417524 1
0.0640994692707321 1
0.330248096542676 1
0.234240879608843 1
0.34903889964074 1
0.353446204486297 1
0.0139407486712118 1
0.0957235076357019 1
0.599647238132297 1
0.214120720346753 1
0.0119648644836904 1
0.0463593252394032 1
0.389463952245979 1
-0.000311792325274812 1
0.453519623900267 1
0.0223018503784448 1
0.241438466629895 1
0.0245468255094765 1
0.491004917806075 1
-0.187065974981245 0
0.0434255236540835 1
0.224463867740164 1
0.0796242002850836 1
0.190435292313622 1
0.508007233673072 0
0.315290041664082 1
0.363159257057837 1
0.336456078762375 1
0.000360508599068901 1
0.202217706246701 1
-0.0945133833180587 1
-0.0274857091515459 1
0.428152807524415 1
0.0103743750060398 1
0.236726248838824 1
0.262399567797894 1
-0.0706422329932929 1
0.577364849427426 0
0.461570405546346 1
0.248591070873773 1
-0.0277548384899593 1
0.523095596899378 0
-0.0417314966350208 1
0.24942945717058 1
0.330561418395018 1
0.0441065715032474 1
0.079732652638957 1
0.0456405697652356 1
0.371321859257775 1
0.232711996832873 1
0.233420140837594 1
0.410026848072631 1
0.040079251852851 1
0.133104632410488 1
0.190919634370463 1
0.557778622332252 1
0.116892996034986 1
0.397148615364301 1
0.00858471028561311 1
0.337868758900574 1
0.262138540219439 1
0.311443268655532 1
-0.0312846992988659 1
0.0102209995551889 1
-0.260334167005376 0
0.311817358072656 1
0.142426440290229 1
0.0932401924182598 1
0.638909058960012 0
0.243300988597101 1
0.5392509561922 1
0.427385334281634 1
0.21338248496192 1
0.163313535784668 1
0.0844883840436929 1
0.208230285640182 1
-0.0392620015767262 1
0.228872061441366 1
-0.0494391459684191 1
0.158337555736978 1
-0.098675686358966 1
-0.0731726469934426 1
0.321870362675202 1
0.0641922740392794 1
0.251353875638526 1
0.247085242451988 1
0.184600067092433 1
0.384225565726339 1
0.313466276497034 1
0.176751299516122 1
-0.0335805227209826 1
0.127325784845456 1
0.413930122359781 1
0.136506790149965 1
-0.0424830968024881 1
-0.0457288456528433 1
0.269579370450668 1
0.435454558487979 1
0.553753726138644 0
0.0410139049599038 1
0.271627439520092 1
0.409753702154575 1
0.138141509575981 1
0.0958558661213123 1
0.403796832407751 1
0.269105737063635 1
0.238647622089635 1
0.234293966746074 1
0.0103255699755005 1
0.423667046017749 1
0.216952717127409 1
0.0638395668952944 1
0.250564096401013 1
0.214229340414984 1
0.0747036144143932 1
0.174031455511579 1
0.220128152581023 1
0.0524858729777683 1
0.266546014693831 1
0.0172162552500574 1
0.285049767107184 1
0.167150518069966 1
0.363723277607242 1
0.170705842497887 1
0.24203167970053 1
0.396701805631713 1
0.0816407030104785 1
0.179075537011206 1
0.093654365360282 1
0.193545712581416 1
0.289241459521497 1
0.339274724499663 1
-0.168898633241422 1
0.18264582176635 1
0.132371431135277 1
0.271209937649032 1
-0.117136490170579 0
0.439323917213447 1
0.348641941637831 1
0.150096224463417 1
0.0509239534720318 1
0.15182205615396 1
0.227790440037975 1
-0.0978571191875644 1
0.120608866478929 1
0.255953452516643 1
0.311179940708536 1
0.0921633024985911 1
0.0457752884161666 1
0.368742637862065 1
0.221669610424267 1
-0.146258884086167 1
0.119334622789927 1
0.0881940323075872 1
-0.0406086509454668 1
0.298407405126788 1
0.211621272871293 1
-0.0829698376998987 1
0.366648793038795 1
0.172483471471358 1
0.0491118842605719 1
0.234187945723464 1
-0.0383946149774881 1
0.155833613816866 1
0.541906635117526 1
-0.122335196048909 1
0.221877632775526 1
0.134044290420145 1
0.439776496766009 1
0.315409950374594 1
0.254483321098457 1
0.286037290445325 1
-0.00435823500320348 1
0.288046972559093 1
0.344113284989897 1
-0.126379349369272 1
-0.059179334363977 1
0.503123224159731 0
-0.153552549401296 0
0.00725845168921435 1
0.470298659402247 1
0.0231653858528192 1
0.484609866615151 1
0.112694398209329 1
0.0906391002957571 1
0.372231313809883 1
0.0106181203510772 1
0.296589951761441 1
0.33695776449553 1
0.494151652812433 1
0.242369138818391 1
0.348164319282898 1
0.108005303817666 1
0.307607816081233 1
0.0777380424035375 1
0.113080335213167 1
0.413170620556034 1
-0.0930731721308369 1
0.26316211199372 1
0.149584422129125 1
0.41841188982597 1
-0.03656683302224 1
0.250584609566645 1
-0.0482699368092388 1
0.288571050588272 1
-0.316105988073033 0
0.0837059429893206 1
0.611824654525694 0
0.248804755324659 1
0.373076215489701 1
-0.110566990269687 1
0.11185462035276 1
-0.00946405956529305 1
0.228437711899344 1
0.105922360604381 1
0.358729195222643 1
0.0414217995946143 1
0.185553344268828 1
0.19525875711132 1
0.540814764891817 1
0.539910534437616 1
-0.0978194614942172 1
0.191946516726534 1
0.20064443193306 1
0.515855510832955 1
0.442639627708949 1
0.010945629001935 1
0.325572595161079 1
0.0826821511740485 1
0.0374026704992405 1
0.304906968617521 1
0.113792868841177 1
-0.0507411409368978 1
0.158035844024782 1
0.00212890649635893 1
0.314319794610046 1
0.391715106384432 1
0.285203963951065 1
0.0805421154389423 1
0.394909067513337 1
0.383157357177345 1
0.0680041054121443 1
0.429020491272002 1
0.0543818418353021 1
0.291989396492468 1
0.109041469342427 1
0.0554922668478347 1
0.360654775157335 1
0.341102961323936 1
-0.137402711405503 0
0.168453657304461 1
0.407096872890159 1
0.0390555284034879 1
0.274887427114761 1
-0.0280646099927003 1
0.146332888453183 1
0.276733936229797 1
0.361417759200391 1
0.354193947664078 1
0.294542881189396 1
0.14932009106625 1
0.514057092069 1
0.164811291248057 1
0.00741427875790181 1
-0.130251603983656 1
0.224527325075598 1
0.563472376891849 1
0.192511099591831 1
0.340411585779263 1
0.182806857498622 1
0.375135533418282 1
0.51143230691669 1
0.23012269529553 1
0.254271610106657 1
-0.0909309962539727 1
0.331882955255672 1
0.199002619222627 1
0.306017575552032 1
0.101102858064166 1
0.0867253743414924 1
0.2409829994987 1
0.0866891554773881 1
0.267541115331239 1
0.223119019501596 1
0.252578279504034 1
0.0304852220447752 1
0.0559588198066995 1
0.367599134415461 1
0.387538185810453 1
0.196264430151732 1
0.293833992158877 1
0.177304203138051 1
0.273366979128705 1
0.355983365766071 1
0.266615655100409 1
0.433070856046514 1
0.225637865568862 1
-0.337691233109432 0
0.0933132960173756 1
0.364996583298827 1
-0.0133954329483157 1
-0.0417812148827968 1
0.0875359102482162 1
0.0341623692402438 1
0.293371855263742 1
0.0308250750400372 1
0.323082855220844 1
0.203412876340096 1
-0.00814250380478561 1
0.202798402362237 1
0.140492900884933 1
0.160629563807865 1
0.252219770253077 1
0.546442926453956 1
0.427939651288523 1
0.331488467835592 1
-0.0137959722247756 1
0.157624008322998 1
-0.0316776363757878 1
0.101737345408072 1
0.114111685998149 1
0.074530546024356 1
0.372211009449992 1
0.119957697425026 1
0.0456474753600764 1
0.0375595149306837 1
-0.0852600616929326 1
0.137346875129783 1
0.055617102184745 1
0.374957530587058 1
0.473182021724184 1
0.141339915434774 1
0.300028712117621 1
0.00602360360228505 1
0.00914233434583829 1
-0.0188407523324705 1
0.241804481409929 1
0.331028843043034 1
0.387158731407329 1
0.405903402393184 1
0.334618407833621 1
0.153087874032857 1
-0.130471826943806 1
0.131575326656932 1
0.4066480720211 1
0.256912698642714 1
0.0276323352440328 1
0.26784850915554 1
0.0531126996681732 1
0.0624551133887331 1
0.190020666627169 1
0.1020177994186 1
0.166620305749776 1
0.0236596243842657 1
0.301051661774145 1
0.286410091160481 1
0.424300523559525 1
0.182756188269875 1
0.257019805618907 1
0.108367906751476 1
0.367903779699107 1
0.113868795552958 1
0.0940832617148505 1
0.0926012847678757 1
0.0935713882175106 1
0.385660416986505 1
0.170068700659169 1
0.0618556863836695 1
0.138722868081228 1
0.466279355261705 1
0.243275399362923 1
0.365331669735413 1
0.0602839057348686 1
-0.0661433294840729 1
0.228104052572399 1
0.266399654361473 1
0.245541372066522 1
0.18007174404591 1
0.192105618547194 1
0.765725325272335 0
0.487663952055503 1
-0.0552841628596044 1
0.332458577201126 1
0.415385537510834 1
0.349252143292644 1
0.162801144921503 1
0.176426683148907 1
0.420366037034981 1
0.238422587389413 1
0.209792861096674 1
0.0747045816022963 1
0.0351526960562578 1
0.386302274550274 1
0.321520265339127 1
0.0698220496521212 1
0.0832727572870541 1
0.0474442802173001 1
0.0520706203550572 1
0.321719829841172 1
0.145786372311576 1
0.501844435395332 1
0.25371995628664 1
-0.0279453627535255 1
0.132384376041421 1
0.189349201206497 1
0.374537832103084 1
0.303588228272152 1
0.364153492825003 1
0.352993319483094 1
0.463111081053693 1
0.396844511014387 1
0.108875319242201 1
0.18735456740895 1
0.154875400396383 1
0.152305288388944 1
0.27428344348522 1
0.157889089798585 1
0.271285532333289 1
0.138348833224543 1
0.326690317652507 1
0.114940221031696 1
0.0688281251728034 1
0.0493161972287235 1
0.179384321542602 1
-0.268994339476415 0
0.111077973579896 1
0.252768803968485 1
0.268322983130278 1
0.132664533269239 1
0.312310492743304 1
0.427404234908504 1
-0.24215462685921 0
0.205544648445147 1
0.358315391909096 1
-0.0369688177058576 1
-0.0381327829874139 1
-0.112212897733908 0
0.17421644184839 1
0.288881686692717 1
-0.0679197318152048 1
0.273406508200887 1
0.088993514834883 1
0.320792778553571 1
0.170782435281025 1
-0.0245359223003207 1
0.335573740264767 1
0.230491906205025 1
-0.0300722777705185 1
0.0139840519142345 1
0.0373840317251637 1
0.539537355835546 1
0.25922143154695 1
0.0911721298406849 1
0.407747220040861 1
-0.0531744220651566 1
0.144276258452599 1
0.187197166508881 1
0.0359810743821354 1
0.147940062638161 1
-0.0379634955449113 1
0.0731293031290519 1
0.228637242068932 1
0.14616681352144 1
0.0533440219758719 1
0.133037064019173 1
0.0892734372284283 1
0.406230627959073 1
0.150060662601255 1
0.36529241646328 1
0.26399110676483 1
-0.00626277277584759 1
0.202464631594929 1
-0.00857280071800759 1
-0.00318157186132452 1
0.393189244257949 1
0.0443332332895636 1
0.456221344955053 1
0.161577756377165 1
0.264878137434856 1
0.00543182971847766 1
0.620056678731278 0
0.366407021872989 1
0.195087526456999 1
0.328844427021672 1
0.321656090253681 1
0.10873555499119 1
0.329020745055895 1
-0.0584484313342101 1
-0.0375839595983207 1
-0.178316162986609 1
0.327488766716919 1
-0.113548564187542 1
0.49788438577421 1
0.347902447462212 1
0.176494233470149 1
0.34080317791705 1
0.25482627912036 1
-0.156969307307727 1
0.334616021175978 1
0.197346854575859 1
0.381485585551592 1
0.22597330222806 1
0.322108616585342 1
0.15856207660631 1
0.116397085169382 1
0.0368405664245014 1
0.414348305419503 1
0.34387260656313 1
0.0516259327668007 1
0.281066266338103 1
0.170632917673973 1
0.101207830911541 1
0.313411408942036 1
0.0831879816181122 1
0.204101535683872 1
0.195801871027902 1
0.183772487565593 1
0.102237864256604 1
0.536625495662413 1
0.158006766458259 1
0.279358760257878 1
0.0711385132016422 1
0.00533745778054511 1
0.159813406646523 1
0.26073408350472 1
0.305422672520525 1
0.320087570213265 1
0.13847424877108 1
0.0113108780783972 1
0.397709987461042 1
0.252805918918841 1
0.335249137409312 1
0.273516243794661 1
-0.0825937873953422 1
0.295439136796045 1
0.205176498253645 1
-0.121898137027017 1
0.101595028554636 1
0.0867771851089595 1
0.223093126682832 1
0.377826851673698 1
0.21216169105968 1
0.282682896686088 1
0.216819641153352 1
0.0171076871357072 1
0.0301478767899746 1
0.467003054587385 1
0.289239386441143 1
0.379308551502003 1
0.087191354423379 1
0.347771097631142 1
0.0853992969707914 1
-0.0290324239449349 1
0.175418412971618 1
0.234656991157303 1
0.0958707377895572 1
0.358523498229141 1
0.0571906646467812 1
0.135659864037662 1
0.238613722650903 1
0.0992894218797376 1
-0.0654407358398441 1
0.397953308994769 1
0.198584420719154 1
0.298427361172285 1
0.0918340414818232 1
-0.014679386926219 1
0.68614431570512 0
-0.0192685765663819 1
0.327955526101897 1
0.225024213804902 1
0.284514791002027 1
0.303557537573427 1
0.138857121220028 1
-0.10296150436318 1
-0.0405360179254482 1
0.192572908779988 1
0.189854380400337 1
-0.337361883859716 0
0.452198468271535 1
0.191371284072533 1
-0.0623782421808922 1
0.164982659999715 1
-0.0567949291303927 1
0.191870294864467 1
0.292858360219663 1
0.0573478438664533 1
0.278298265508184 1
0.0521111431046713 1
0.0869389899076321 1
0.14990716856135 1
0.260894965766545 1
0.470023846827542 1
0.00265133066985246 1
0.111709528726249 1
-0.097716861598522 1
0.168218824458531 1
0.168045118090734 1
0.431627873893319 1
0.358692384247159 1
0.0658899263147708 1
0.24418768503345 1
-0.0806328291555253 1
0.400332189810207 1
0.422069437026975 1
0.339493122444764 1
0.351264386440672 1
0.319304340257571 1
0.28229844790455 1
0.14074231491511 1
0.373352831669493 1
0.217684624400489 1
0.206291538085227 1
0.234704002282611 1
-0.0492038827445838 1
0.477845070461558 1
0.234248623000701 1
0.0564697968945107 1
-0.444971800786858 0
0.575913967347734 1
0.219713275362416 1
0.214445147658449 1
0.424889762373401 1
-0.032933714403287 1
-0.0763197494061585 1
0.34248087069298 1
0.0452919167582697 1
0.531533314641826 1
0.192485941556724 1
0.453275794023754 1
-0.19928229069127 0
0.112655461377755 1
-0.138690741446647 1
0.346654527270186 1
-0.0847356991420509 1
0.370317341242376 1
-0.040379197485636 1
0.144773168522034 1
0.0586710920050837 1
0.116526303453693 1
0.56124323013608 0
0.353067201100722 1
0.0356508119192741 1
0.38692064598599 1
0.36536140022402 1
-0.177194791817894 0
0.305519220962248 1
0.242177037131943 1
-0.152176743406243 1
0.0106091689436628 1
0.00764393839221681 1
0.2686805928029 1
0.612765005238319 1
0.386555397307463 1
-0.0343408462024217 1
0.211420109996969 1
0.311530392498225 1
0.325185376845117 1
-0.0908594020383926 1
0.178913577011533 1
0.227147324494197 1
0.439773937132396 1
0.12105165712889 1
0.435082403644467 1
0.287967654771965 1
0.17965483914819 1
0.585028919553402 1
0.371005528003123 1
0.337665009604491 1
0.407563922169714 1
0.533950464873801 1
0.156160091365061 1
-0.0813143008966999 1
0.304419663959198 1
0.397788244984108 1
0.111604242366659 1
0.192883563014924 1
0.425521676258651 1
-0.267989850885197 0
0.261451346028561 1
0.226569550207489 1
0.312864338515775 1
0.0543409948063592 1
0.100209196682938 1
0.479706203377069 1
0.305094755757223 1
0.398497856249515 1
0.037848773496544 1
0.184880923893126 1
0.461203416733084 1
0.104210874454076 1
0.173001717131237 1
0.184421486776724 1
0.56619249451181 1
0.438418786987056 1
0.8376388948243 0
0.195825436721512 1
-0.0400336239413811 1
0.189368860984704 1
0.377759673879006 1
0.32089857688805 1
0.0765507975932259 1
0.212745347917212 1
0.208996757720438 1
0.0787990295026584 1
0.0798636655916767 1
0.20229946494339 1
0.251000584162914 1
0.521851563316175 1
0.178457244834166 1
0.0735098524614008 1
0.0448917671794642 1
-0.00812806511757939 1
0.154279589265235 1
0.290948177816125 1
0.202776648601141 1
0.525471351261535 0
0.0558854091474581 1
0.243953631698215 1
-0.0958411377240211 1
0.0780921149047565 1
0.240831807194312 1
0.108718366096292 1
0.0330870880082804 1
0.177135749813135 1
0.475219833630378 1
0.464159385484931 1
-0.287509672891696 0
0.112243543715446 1
0.0804368628403504 1
-0.100189265509045 1
0.354245252276449 1
-0.00069997505250175 1
0.201655566789036 1
0.0749545737560761 1
-0.124739734276704 1
0.147862285249949 1
0.268082146846096 1
0.410438655206248 1
0.355835781354553 1
0.665602364388318 0
0.102547144430488 1
-0.0183986643651293 1
-0.0683823143597897 1
0.500951374507121 1
0.14444685663117 1
0.329371029406284 1
0.041085009136206 1
0.264494353027338 1
0.0541554937254362 1
0.0845367754141989 1
0.217123515073536 1
0.207793401384688 1
0.458797397529937 1
0.213503506406281 1
0.221587774629869 1
0.275613215472064 1
0.311560101842913 1
0.469940124912833 1
0.149810181948605 1
-0.0342330177641902 1
0.434824530957429 1
0.146380658010795 1
-0.0471488954064391 1
0.161861040612679 1
0.0122952439969996 1
-0.103784754334506 1
0.0689637706679254 1
0.221660802308284 1
0.152519144224656 1
0.0496000096734886 1
0.0267520535820302 1
0.027863787203647 1
-0.0720122152754037 1
0.0512272228897271 1
0.252401114206756 1
0.233695140528077 1
-0.0700525628973867 1
0.543966522227843 1
0.591576425894485 0
-0.0106741062124393 1
0.33806690271292 1
0.2919046701978 1
0.115106345835838 1
0.236940627183107 1
0.291427401531615 1
0.205461896493752 1
0.011957126157874 1
0.272367128178248 1
0.121345228842671 1
0.337735257878781 1
-0.154783367775743 1
0.0919670054934213 1
0.182655975333349 1
-0.161382736322928 0
-0.161634090654283 0
0.151479334202988 1
0.0408880828216426 1
-0.199549319233638 0
0.432713102619993 1
0.384128440180286 1
0.124296402547446 1
0.404311471172438 1
0.697747763015861 0
0.217854147664507 1
-0.0383466505138656 1
0.0774732928572877 1
0.275976625351722 1
0.284785099184138 1
0.397891682497356 1
0.239444259209734 1
0.139111156712977 1
0.335458564370094 1
-0.265820963183035 1
0.45664041127462 1
0.290292429980781 1
0.00192782528195075 1
0.279044411752942 1
0.522538833863449 1
0.344170965481061 1
0.105297437379012 1
0.316811329735404 1
0.300087618809742 1
0.0619633407354128 1
0.310638598740817 1
0.28303254487316 1
0.184962313048867 1
-0.422265180618134 0
0.244288550729934 1
0.00670118930569025 1
0.263297641001142 1
0.102061465129269 1
0.322997016547956 1
0.598068306294318 0
0.464998104683738 1
-0.178696795353825 0
-0.00596806986555926 1
0.601636360065078 0
0.668389476483189 1
-0.0551889425438913 1
0.221434558552246 1
0.128335432418786 1
0.44610415073128 1
0.600734996352519 1
0.47526814380645 1
0.110986095835059 1
0.218802849068452 1
0.0991099374108649 1
0.256472714235487 1
0.182297155764445 1
-0.182112738527153 1
0.147752143337836 1
0.0506382919064604 1
0.470018305574535 1
-0.0601371688687114 1
-0.134728109244427 1
0.147912224139152 1
0.252120956014371 1
-0.0495589886107971 1
0.331986380276022 1
0.0848157516724485 1
-0.141506438275492 1
0.47177636050951 1
-0.179985506350636 0
0.143408052018604 1
0.146523132338305 1
-0.0553757528672174 1
-0.0503487652588499 1
0.337058010511453 1
0.0333590989761195 1
0.222454089344002 1
0.282365067987883 1
0.184870132952939 1
-0.128858533362694 0
0.265555876600109 1
-0.242505905126762 0
0.383119314307672 1
0.254513251609711 1
-0.0436309298362376 1
0.273070905739605 1
0.0903790360801086 1
0.040097177554773 1
0.159167386633713 1
0.493974617592704 1
0.0260567695966511 1
0.287456302627084 1
0.324723373776511 1
0.39504671186897 1
0.265583467818877 1
0.204990752112273 1
0.037772646897209 1
0.0412806469963939 1
0.202033831044403 1
0.173746856787611 1
0.263376676171024 1
0.129591544255136 1
0.193557562891934 1
0.269464694697563 1
0.0849550417256602 1
0.482465996091879 1
0.0666904769708288 1
0.379019187810794 1
0.256353775006019 1
0.375834666711042 1
0.458633537687693 1
0.467731870500706 1
-0.0146903900020852 1
0.464139160343237 1
0.204500681255164 1
0.509573243068026 1
0.139096505787133 1
0.486308781219655 1
0.449299604107407 1
0.241480888897033 1
0.266336798324724 1
0.425662705400852 1
0.162902458564886 1
0.504584575186666 1
0.272400441154503 1
-0.0131879260113047 1
0.611807636300843 0
0.358302459556466 1
0.0384542726170073 1
0.426077843578516 1
0.192904889423015 1
0.175618331491337 1
-0.306642507846965 0
0.300969954466824 1
-0.0950736877022705 1
0.375221762663437 1
0.202897922897602 1
0.464263063417892 1
0.107593507288751 1
0.263322420912046 1
0.143705890601164 1
0.246325126120189 1
0.10579429367398 1
0.519594777435233 0
0.0488480097994389 1
-0.0422181530361917 1
-0.136166140098385 1
-0.0259664223294277 1
0.236477939674364 1
0.177611879216648 1
0.323971135667316 1
0.270702233134654 1
0.120969284704524 1
0.214117297401203 1
-0.0317642400518022 1
0.203377709550746 1
0.178619408556631 1
0.277418405514667 1
0.29499279974405 1
0.17507130688642 1
0.196499235445402 1
0.408937379684705 1
0.164225905220997 1
0.44716191980055 1
0.599930431764189 0
0.230298142542596 1
0.0560633357496668 1
0.236011123001108 1
-0.0213650402469239 1
0.432870053339359 1
0.396919634828769 1
0.44922264865933 1
0.283429786512906 1
0.178412714340029 1
-0.123692545992682 1
0.377076595611096 1
-0.0807753866470144 1
0.0308989785173018 1
-0.045198437618842 1
0.023883787907915 1
0.157135782247689 1
0.186558545655625 1
0.0712378884908648 1
0.361645421666265 1
0.019623662095249 1
0.371936119224759 1
0.244527550999124 1
0.347000848774455 1
-0.0114114721026894 1
-0.158957337140945 1
0.20172411985805 1
0.470298699760713 1
0.112769332435968 1
0.0438364593412161 1
0.411324937372575 1
0.39708752228827 1
0.453377807643436 1
0.289972909179551 1
0.057255639500136 1
0.232973545143914 1
0.0510726013749739 1
0.169407698308512 1
-0.112786866877628 1
-0.0396365582054445 1
0.572722894429862 0
0.203269233673952 1
0.187187479018174 1
0.333031735683255 1
-0.141417719359593 0
0.152167789676074 1
0.0956401958767965 1
0.36990928907487 1
0.38025351320738 1
0.263736549887976 1
0.0738037332675389 1
0.0109697628178518 1
-0.205883410992232 0
0.283658454697466 1
0.313413758680322 1
0.191657875783169 1
-0.208614286166062 0
0.131683485577838 1
0.147007860069933 1
0.0559478533085634 1
0.158850712041201 1
0.266103651999414 1
-0.0182131916941864 1
0.265809984021397 1
0.198297081916731 1
0.00326152503411096 1
0.251094767660739 1
0.394370803115282 1
0.183768093920176 1
0.519246615915052 0
0.281822995546673 1
0.409831978593357 1
0.257645690248277 1
0.487872440793964 1
0.323285105076988 1
0.441372644117037 1
0.207609041151481 1
0.3358479834916 1
-0.188759524393575 0
-0.138913218205441 1
0.238411557646409 1
0.25475187630911 1
0.161166851950567 1
0.238010590114978 1
0.247928525414659 1
0.217104443827152 1
-0.0515253369607238 1
0.255655753210988 1
0.255785184433801 1
0.0262581494631704 1
0.207567595249673 1
0.312377162428072 1
0.498270722403247 1
0.259903150376084 1
0.102035855949887 1
0.18951190577037 1
0.310904015234284 1
0.0536006356593448 1
0.283812142507762 1
0.354795636915852 1
0.15263648296212 1
0.266442971787418 1
0.398092672247815 1
0.122836469941602 1
0.00852594623580634 1
0.211128118394393 1
0.188287506381499 1
-0.151599353035802 1
0.0499355359890982 1
0.185798981711745 1
0.0901810762260052 1
0.243452124641661 1
0.170722799373437 1
0.404244106117955 1
0.0786253634474605 1
0.178623121153674 1
-0.0147162027703879 1
-0.0274128008084229 1
0.392480000057561 1
0.12910279390773 1
0.0772302304647541 1
0.185228722899509 1
0.328512503194561 1
0.216081582718629 1
0.227295355113129 1
0.199366436018693 1
-0.127781197488803 1
0.333443573923144 1
-0.0313275519654269 1
0.242483068646879 1
0.66929163041649 0
0.392961066734562 1
-0.000830258481217698 1
0.161046819833239 1
0.33176105915272 1
0.0160860378525404 1
0.13539078318558 1
0.356473271836098 1
0.141678640779078 1
-0.0683531308315815 1
-0.0399368861204675 1
0.512963538366026 1
0.591469094150466 0
-0.281825295778476 0
0.40500187608746 1
0.171239484207785 1
0.0889327915488976 1
0.143786835766683 1
0.119855494563898 1
-0.0253908043576257 1
0.410100118560986 1
0.101799455306665 1
-0.0460498390660925 1
0.360409232644025 1
0.291646200490591 1
0.0935153740510663 1
0.268082648237633 1
0.398562685684117 1
0.177516883851618 1
0.639096883829658 0
0.266723760210562 1
0.0599654024766683 1
0.0501076363308806 1
0.184808518816885 1
0.454067069761891 1
0.0062614018124556 1
0.258493737065263 1
0.0599833140060948 1
0.422863762228215 1
0.568817236326209 0
0.0531624952132045 1
0.319313669951055 1
0.549653960582142 1
0.318506845792446 1
0.00268687267716135 1
-0.169078697233199 1
0.268125045514719 1
-0.0166679917328907 1
0.219974764225739 1
0.374101857899569 1
-0.0214096350432899 1
0.101412304119388 1
0.0435445362135554 1
0.0446162447424685 1
0.476105134835019 1
0.136939088113062 1
0.193000453879527 1
0.247652146140198 1
0.150747478948793 1
0.456613447536786 1
-0.0200754525322789 1
-0.483867404942855 0
0.0451595275559307 1
0.128889384832417 1
0.114805007884317 1
0.339250142728836 1
0.173220953560369 1
0.0885039259597292 1
0.0647173963079808 1
0.472426291523001 1
0.529771731291333 1
0.0506506195230026 1
-0.154757516893285 0
0.350873867820892 1
0.360511361895183 1
0.245615821870718 1
0.275996466178569 1
0.267142717614575 1
0.256760490138607 1
0.198633357788716 1
-0.0381754630794598 1
0.163032525392129 1
0.500154454447794 1
0.184314815967349 1
0.0652860352863891 1
0.170977769156378 1
0.350808116829738 1
-0.101919560926293 1
0.170313572444637 1
0.0544532284631065 1
-0.0213357258856994 1
0.305704365137337 1
0.23402627285132 1
0.148559852226605 1
0.343912368936413 1
0.174064708871183 1
0.604243639829876 0
0.461040573629323 1
0.280570797473035 1
0.243473690424906 1
0.14284314171823 1
0.572722299137448 0
0.177574460256363 1
0.52094236354494 0
0.388899314314887 1
0.607396560044181 1
0.360872559070716 1
0.222061199983672 1
0.319311765457785 1
0.180757375079215 1
0.227217607828031 1
-0.199094924774045 1
-0.0262967144578786 1
0.141017680109548 1
0.274936391401725 1
0.262662587808464 1
0.226862695843026 1
0.156936352076525 1
0.172841759438303 1
0.154059576196473 1
0.382743611822661 1
0.143920818925741 1
0.381019731216832 1
-0.0441543339551645 1
0.191086961159236 1
0.232166843068216 1
0.0671768348532223 1
-0.0189080832632052 1
0.46858422503921 1
0.284383154247013 1
0.451443015230371 1
-0.0221344311510062 1
0.311758657961335 1
0.422596924263793 1
0.303090152634357 1
0.0575525557216524 1
0.256821345713285 1
0.298764085943484 1
0.246114163297564 1
0.284319422177143 1
0.0369648807856832 1
0.135560281086062 1
0.346099909738555 1
0.220590317683967 1
0.158315960630993 1
-0.0261901990655157 1
-0.0254177436003952 1
0.399821420448754 1
0.210705778727217 1
0.345246173970643 1
0.0704723260683382 1
-0.00692224570422832 1
0.307061846680846 1
0.233004944414861 1
0.336231994959415 1
-0.132849774707987 1
0.0652567391658284 1
0.442986031164677 1
-0.0922545233157254 1
0.00964001068984769 1
0.142798844426151 1
0.0373640089658295 1
0.447814968139013 1
0.396851979132978 1
0.422971739138133 1
0.302816367650835 1
0.0782925931283449 1
0.323689846414112 1
-0.312540819218064 0
0.228953339340754 1
-0.108944688947011 0
0.631732612772979 0
0.138283878406999 1
0.0403348951934431 1
0.227007081439846 1
0.379993121969067 1
0.599059206512434 0
0.578465753185418 1
0.0680175048890842 1
0.0665727184720503 1
0.151513131515436 1
0.133649873843968 1
0.0850508020788466 1
0.40781206244369 1
0.114517104733962 1
0.394779167099893 1
0.223078635056115 1
0.144659677404771 1
-0.100777175877472 1
0.191873811446021 1
0.315540160462794 1
0.0477995641828792 1
0.283151483897652 1
0.276108882166281 1
0.647201015108493 0
0.0585513939807893 1
0.493811107966107 1
0.280646690885173 1
0.0150821565621692 1
0.318530013285893 1
0.0404718405097165 1
-0.0944348520156569 1
0.545693943908612 0
0.131693188024463 1
0.206081651485566 1
0.111581717753211 1
0.0489103235121237 1
0.187792899022174 1
0.643221194001785 0
0.494506225802685 1
0.495792913213935 1
0.0488499241005211 1
0.493798160212651 1
0.172975615608461 1
-0.0275541750001227 1
0.327161531832323 1
0.396130584801854 1
0.287273576831598 1
0.186842406611337 1
0.19718838125307 1
-0.0105537004923019 1
-0.0314896213633666 1
0.133462601602485 1
0.178528274692875 1
0.320845978787213 1
0.227115536676631 1
0.460964074934944 1
-0.277609548199182 0
0.121856870031865 1
0.236732656377932 1
-0.0968984658601779 1
0.164039341255364 1
0.441377312199085 1
0.40192061411115 1
-0.0925467099721108 1
0.187748254727829 1
0.0320962626724007 1
0.433190432945511 1
-0.240916499952578 0
0.632015355836981 0
0.0853364010824386 1
0.238674254916272 1
0.311110824394306 1
0.425275984818254 1
-0.163316686803308 0
-0.163337139099428 1
0.027049280521477 1
0.0170444816377448 1
0.192746823756381 1
0.373643177478377 1
0.32232246701522 1
0.105900206111529 1
0.440376905822315 1
0.225273090523112 1
0.0751809269966783 1
0.523701851175119 1
0.131802064816752 1
0.416234721528475 1
0.123686950884228 1
0.213493802008752 1
0.388427047969425 1
0.297172876076341 1
0.00657516068805152 1
0.400100697533639 1
0.426107069520791 1
0.143155591194555 1
0.128790106081784 1
0.0125317790658426 1
0.141938475027985 1
0.21761584630347 1
-0.193738884056649 0
0.0148070153538222 1
0.344926286454645 1
0.100657509827008 1
0.280183816682974 1
0.249391729181861 1
0.136326996705701 1
0.318075066632199 1
0.283044610248802 1
0.109274729304269 1
0.227644991266748 1
0.576399512051999 0
0.20933051433178 1
0.212916494215577 1
0.119881263085813 1
0.228422923640009 1
0.268195716769038 1
0.423955677730818 1
0.271635198680923 1
0.379640903244833 1
0.254850861100351 1
0.10371383908555 1
0.150255019773524 1
0.308187094182573 1
0.21390418624819 1
0.367397688540584 1
0.288897005111602 1
0.283739305497387 1
-0.197579278719941 0
-0.0870170441670418 1
0.136852398568199 1
0.28942065440682 1
0.20294393055442 1
0.126987032481369 1
-0.0903665738408766 1
0.253923294462602 1
0.463129762531301 1
0.182455167170676 1
0.297334878149128 1
0.227208172939836 1
0.185343576788447 1
0.333255408260315 1
-0.0595665726546919 1
0.407819364869634 1
0.157412861440048 1
0.284962161889004 1
-0.104528848456976 0
0.114372348225349 1
0.118227564902108 1
0.0309029807852775 1
0.0629303075908014 1
0.0741946390534025 1
0.00675139711052678 1
0.330963858857418 1
0.185442232917483 1
0.158492368919981 1
0.078630722121343 1
0.149108796538093 1
0.0234315129998156 1
0.329055640533648 1
0.21600585674804 1
0.219976737805771 1
0.159088696777025 1
0.333981037402459 1
0.0626840905903344 1
0.211218647637852 1
0.579857049448178 0
0.515966644532413 1
0.00911441135107928 1
-0.0218126154129165 1
0.160397376020022 1
0.0182029576302011 1
0.265606243914066 1
0.202405432146283 1
0.382151686664977 1
0.247964672726608 1
0.380893336961055 1
-0.106414810391682 1
0.105446670577372 1
0.169006880361116 1
0.344409312589613 1
0.311270626004013 1
-0.08355538007998 1
-0.025971856788905 1
0.776538575886116 0
0.316413107475814 1
0.332176765409967 1
0.0430183526468101 1
0.110882487711302 1
-0.063501970609886 1
0.0598340166641227 1
-0.173155796756828 1
0.291596245205625 1
0.214442282248197 1
-0.0324254215316952 1
0.362426820293853 1
0.113088623308802 1
0.396412718623657 1
0.500338663557662 1
0.128187795508225 1
-0.115234685248414 1
0.199580322727054 1
0.674931185410557 0
0.252200439747755 1
0.269037698911762 1
0.263541211649481 1
-0.0907649341564231 1
0.244811591636829 1
0.192844143077881 1
0.251123981891159 1
0.135954025698133 1
0.388414806196616 1
-0.122565503410966 1
0.187232028107317 1
0.19147495878478 1
0.470765866767314 1
-0.0145962546046466 1
0.256962878111904 1
0.0381336243785055 1
-0.0794793963371942 1
0.147610975052908 1
0.178001991566686 1
-0.0374193319353842 1
0.364965581511257 1
0.194340759187623 1
0.400593417695801 1
0.365094577636057 1
0.12845256234931 1
0.296591167710971 1
0.220411421495126 1
0.0240374103726749 1
0.10320519513043 1
0.0564864756744818 1
0.245711691544342 1
0.0159906527609221 1
0.450803861905405 1
0.560461698463683 0
0.46708605411508 1
0.28376567954534 1
0.215325875602418 1
0.228397418466229 1
-0.235069885946019 0
0.160067751956923 1
0.223569521461146 1
0.187916313822664 1
-0.114052662094992 1
0.286762521457876 1
0.143334509034848 1
0.223348299927497 1
0.174270770309268 1
0.279063025046657 1
0.264882996104635 1
-0.0627857244098749 1
0.110930913008561 1
0.397504743826231 1
0.132503938876516 1
0.234064993310412 1
0.249259043985705 1
0.238130514222167 1
-0.0751014716703014 1
0.0889033595221497 1
0.245552546861578 1
0.378853390947121 1
-0.109110015739401 0
0.206930249011164 1
0.164323421220213 1
0.230355478705749 1
0.232263473745381 1
0.172787775512527 1
0.0238629110983647 1
0.0614267758340271 1
0.124273080406461 1
0.154202259698252 1
0.228997457362359 1
0.134708547352807 1
0.14283282108987 1
0.0619358400650681 1
0.221002742666743 1
0.130976931370504 1
0.015392832158857 1
0.135298140754408 1
0.125038079266631 1
0.252878484067046 1
-0.046169728603002 1
0.414917568960367 1
0.0540054592449323 1
0.0554997791378335 1
0.131840807768985 1
0.199074476030808 1
0.491904304496637 1
-0.0773156821993395 1
0.179824758382963 1
-0.0166780568899197 1
-0.0137924925578094 1
-0.00328676374530962 1
-0.0856700660779527 1
-0.278270388666507 0
0.117404649368409 1
0.392465532864624 1
0.241328042188963 1
0.0141292912414213 1
0.0106144924757263 1
0.150271949778621 1
0.0309044089310836 1
0.4564175923714 1
0.233472345276472 1
0.27916233055031 1
0.254238077788187 1
0.469415127087581 1
0.525379208418164 1
0.26771181066031 1
0.361368412186565 1
-0.0250027572645223 1
0.403042517860408 1
0.104215274584547 1
-0.147831482913251 0
0.161739954838907 1
0.196004524746872 1
0.40589546063309 1
0.400487338646705 1
0.385720223590726 1
0.257177900385995 1
0.0766500244155281 1
0.0786273192838619 1
0.25310747842825 1
0.393056746697585 1
0.231585938232471 1
0.0559045318997239 1
0.191862157590086 1
0.342198808444986 1
0.227510657370421 1
-0.103835532790043 1
0.00995453914331617 1
0.556100811538625 1
0.318275070931702 1
0.164244590729279 1
0.615951386965213 1
-0.0443941451515591 1
0.348221439340293 1
0.311445642295807 1
0.262508025886845 1
0.0296764803046669 1
0.148772033196467 1
0.637667097015303 0
0.0755927593382113 1
-0.208698422430789 0
0.17206343595056 1
-0.0736660118515612 1
0.283124862395845 1
0.337039850810153 1
0.0778728466324877 1
0.195405136240403 1
0.405151071688271 1
0.208184913583023 1
0.356065044074527 1
0.314284858590543 1
0.40117513182332 1
-0.223280834123891 0
0.216467935615381 1
0.184883353683295 1
0.368897633577879 1
0.0119399034352699 1
0.550306244855186 1
0.243061299947305 1
0.130578471273665 1
0.907477449614081 0
0.31324836238991 1
0.48308382200485 1
-0.006857651628911 1
0.202996587267688 1
0.285999571555426 1
0.102935071824834 1
0.432824009915374 1
0.0729759795764024 1
-0.00236789785034129 1
0.344975342073056 1
-0.0825065053403157 1
0.5748095348517 0
0.142948219378016 1
0.075862713943637 1
0.267014315699001 1
0.563430834360675 0
0.140341825127877 1
0.395725131686502 1
-0.0525325739198046 1
0.0597716442889369 1
0.46715437857973 1
-0.0676138459400889 1
-0.0660888346233975 1
0.232282223312414 1
0.518225363245014 1
0.215927165796853 1
0.0737135412544548 1
-0.0646237727933872 1
0.0412656668523449 1
0.549636138098371 1
0.228549165039895 1
0.321493218431896 1
0.274634258882322 1
0.399818896074525 1
0.117434748878738 1
0.415451432879095 1
-0.000967915585473315 1
0.238679852331351 1
0.023399704368273 1
0.185182249091547 1
0.174129983964408 1
0.220716688709234 1
0.240654053829949 1
0.261928786914756 1
-0.0813997375561467 1
0.233553570258149 1
-0.184023924146492 0
0.381905864998969 1
0.60192189827416 0
0.0763541090180297 1
0.23576804420714 1
0.0706827665193514 1
0.422164875795517 1
0.00737383190049634 1
0.232960123203669 1
0.208223656759597 1
0.18266174564885 1
0.227268527272602 1
0.32157709629812 1
0.0183966832223624 1
0.233015951359372 1
0.293928864123593 1
0.0732913053737074 1
-0.11735870427524 0
0.100763866108363 1
0.531875072790413 0
0.413611038861507 1
0.187681104966298 1
0.243639406316114 1
0.321956309926242 1
0.144806925897867 1
0.0116409185490818 1
0.0441813850123874 1
0.0893879928008716 1
0.092627475490618 1
0.0280948012133091 1
0.0263561156130642 1
-0.0153371184868263 1
0.206198074173093 1
-0.279261452712956 0
0.37794310127754 1
0.430861247227987 1
0.370307799443916 1
0.150844320152746 1
0.267512292952265 1
-0.235981065240662 0
0.207396409282115 1
-0.087559880556903 1
0.0144809969945412 1
0.248165004122996 1
0.168202292144993 1
0.31851388275925 1
0.138471603870999 1
0.176174723320851 1
0.432125157028162 1
0.376642753077713 1
0.0673883253604376 1
0.139164795175155 1
0.332900626432517 1
0.587011357826592 0
0.229016310946702 1
0.183909925426499 1
0.414724494381753 1
0.24333677850673 1
0.162717784826182 1
0.450094119226608 1
0.268685386251167 1
0.0722239275102394 1
0.145717105224843 1
0.0705641902505127 1
0.228560491189043 1
0.196223715095764 1
0.14480056592143 1
0.012854521966335 1
-0.0132075181510421 1
0.300091185620157 1
-0.0310712821807091 1
0.292217065254887 1
0.33770245984032 1
0.265472405682644 1
-0.0892365817036568 0
-0.0563248251039231 1
0.317847331432259 1
-0.00606627482386365 1
0.192729810000222 1
0.17191422767727 1
0.548505281829704 0
0.491534124870948 1
0.0781121625358306 1
0.166257107528386 1
0.049523621537193 1
0.553179098714189 1
0.280666766307879 1
0.493513211431055 1
0.575155608002107 1
0.175204258178782 1
-0.0699372830225451 1
0.0642391079593671 1
0.324051153031577 1
0.15234066391648 1
0.0531653975678311 1
0.354504817775766 1
0.0789176505926951 1
0.297023681122099 1
-0.190757658647691 0
0.279283689577513 1
0.332843130787629 1
0.079982764776096 1
0.452604975218979 1
-0.191734321968753 0
0.356169347497129 1
0.0815326060922246 1
0.544390921624048 1
0.0277801346241545 1
0.155665095952169 1
0.236751915740683 1
0.297039474600109 1
0.230475857905926 1
0.253418585983517 1
0.30451025972615 1
-0.0735545261899081 1
0.331447735648001 1
0.366907443367913 1
0.0876628396393909 1
0.306972575966104 1
-0.171447634997275 0
0.295158950313758 1
0.356598557583194 1
-0.0229850195258347 1
0.298330982884988 1
0.188370013679734 1
0.45539414250753 1
0.383086988262494 1
0.408861949759388 1
-0.0574498686827847 1
0.143516766422494 1
0.161185167694886 1
0.129319523527895 1
-0.0302531197163794 1
-0.0412345264375359 1
0.367741759915425 1
0.603845817252119 0
7.88952905452327e-05 1
0.213455619881769 1
0.261762007451141 1
0.207974829595974 1
0.128077152033001 1
-0.0606540721834545 1
0.0894801413374618 1
0.248644149690172 1
0.290022155118926 1
0.0161183958970793 1
0.00688363789414956 1
0.306190102136614 1
0.237795938320808 1
-0.0229171086375369 1
0.157954926678526 1
0.300827103385489 1
0.0589770999400327 1
0.240836132383561 1
0.393117785761777 1
0.202762982822801 1
0.495635978473636 1
0.247620172307197 1
0.163635966885616 1
0.240153837060848 1
0.246367219940232 1
0.168797565416811 1
0.0535819385302121 1
0.204915726798828 1
0.533988499806159 1
0.431192667176778 1
0.014087709124041 1
0.162031817221951 1
0.280073858794101 1
0.381208424656883 1
0.0872006471069144 1
0.44961109955434 1
0.141555893420646 1
0.282839997760819 1
0.0103668107332862 1
0.218306014445268 1
0.438905770397258 1
0.254599615965536 1
0.384723612111486 1
0.0941036314994193 1
0.101306078902426 1
0.158829250370571 1
-0.0977871375619375 1
0.430960615574066 1
0.413597454368372 1
0.455324343291742 1
0.166035683634709 1
0.135681351465054 1
0.130844879054034 1
0.241938363372889 1
0.501145705265327 1
0.477110294915452 1
0.294077406998428 1
0.0932970649141672 1
0.0121155138689071 1
0.0410837168957123 1
-0.0466101779317461 1
-0.07124856637024 1
0.0973105106262055 1
-0.00109833283256488 1
0.060557030711192 1
-0.13217767945623 1
0.303413015653227 1
0.409893797598806 1
0.313135661130788 1
0.112667747794963 1
0.11582386214647 1
0.356412354624387 1
0.345618798815623 1
0.0677503074856137 1
0.237022649430662 1
0.0285555853856898 1
0.250885913163772 1
0.246506699790476 1
0.379118766939896 1
0.120519201117592 1
-0.149975177597219 1
0.108269510142979 1
0.086363308858662 1
0.140753800767797 1
0.341765770630235 1
0.256906881856457 1
0.117930429832617 1
0.235710236034169 1
0.154263495643887 1
-0.104192881264468 1
0.327021086932682 1
0.409306523527897 1
0.0623118910277891 1
0.115470653636912 1
0.305404453303889 1
0.19877875551283 1
-0.0074850943710723 1
-0.00999717209455791 1
0.18091703624898 1
0.141323175299509 1
0.334252735099725 1
0.0136787981823412 1
0.188083148941442 1
0.180655432165381 1
0.0042371584208888 1
0.413416369094429 1
0.368391678611689 1
-0.0344908511717436 1
0.172271558588288 1
0.151667823073113 1
0.412001604475972 1
0.13685251167799 1
0.20969537559982 1
0.299992526662701 1
0.207676558128393 1
0.385482082116575 1
-0.116103663668953 1
0.359874791966048 1
0.00601408259557469 1
0.16938606702165 1
0.230254892730902 1
0.291724237656024 1
0.184402630438775 1
0.327347592443893 1
0.203008611302151 1
-0.0538381138860554 1
0.190061656284289 1
-0.0444855790471379 1
0.113663342455258 1
0.243335511162084 1
0.0162548995585317 1
0.141397919629483 1
0.231695442075503 1
0.209840701756126 1
0.292302216650642 1
-0.00601239869049282 1
-0.0740228373234642 1
0.235607680870861 1
0.184939984430017 1
0.292889248472191 1
0.424654966672191 1
0.189870174725073 1
0.350165564545098 1
0.0880620358830872 1
0.400553561984916 1
0.466911513630831 1
0.378545106418027 1
0.0171135450253969 1
-0.13996633240699 1
0.149256409980586 1
0.181251768619463 1
-0.0831642741878088 1
0.468840617626154 1
0.148959023134656 1
0.0903510056782472 1
0.129963964787754 1
0.28530196989496 1
-0.110902892064194 1
-0.30424780064808 0
-0.0127796231389758 1
0.210087580317697 1
0.00911329573013772 1
-0.0668470778617763 1
0.284589873192271 1
0.519475941371019 1
0.319943027378227 1
0.126108654073244 1
0.212271670537995 1
0.461526516671039 1
0.213856856720593 1
0.213201148555134 1
0.269269496390471 1
-0.202120741152968 0
0.310367757871023 1
0.325450858374733 1
0.360238120420381 1
0.0273212820499914 1
0.316307975315739 1
0.295872545968054 1
0.259288674009874 1
0.112242554910702 1
0.0634000908648893 1
0.198958563353217 1
0.241195128629257 1
0.115235456442126 1
0.290010228447824 1
0.0634079932539896 1
0.243395502389454 1
0.323543314607311 1
0.0173481761092361 1
0.192402786103126 1
0.273625136294737 1
0.387498510959215 1
-0.0523962891060565 1
0.193635583881461 1
-0.175439300130885 0
0.0850179497146345 1
0.320782461720765 1
-0.0437299710315172 1
0.040040026426617 1
0.185149400558665 1
0.165354666022467 1
0.605450147925177 1
0.276834318161367 1
-0.187535887911128 1
0.581490883209523 0
0.278069511707739 1
0.11495426856073 1
0.365623086245386 1
0.0378263865765369 1
-0.0694995769628749 1
0.0726915325376956 1
0.199916575722982 1
0.475630820668817 1
-0.0666744207988932 1
0.317684684040155 1
0.402273850246048 1
0.23188905632911 1
0.494783692369316 1
0.358043715502653 1
0.101894473253931 1
0.201933972816435 1
0.629913802726458 1
0.254740076499643 1
0.1382707684822 1
0.570167257378364 1
0.162089681539217 1
0.394504947338491 1
0.161802685743143 1
0.392840507472652 1
0.213259743933244 1
0.0310838711262091 1
0.235853875329965 1
-0.0460476139995778 1
0.14386827108332 1
-0.123242712062235 1
0.208381995027504 1
0.0713371603794096 1
0.253376797645557 1
0.489779682576122 1
0.619724626757009 0
-0.0839806893084484 1
0.0159193179107281 1
0.401901800708192 1
0.274190878422009 1
0.0978230800891826 1
0.103046506107648 1
0.259202518496425 1
0.510506510748858 1
0.371811918344346 1
0.0106623436827765 1
-0.060805460902416 1
0.183500314731463 1
0.642561648016275 0
-0.0991178359404306 1
0.180967172555606 1
0.0945070505347388 1
0.155278291519912 1
0.233415524763156 1
0.205044659281189 1
0.236276388994312 1
0.254456223759272 1
0.0514060284276234 1
0.0173254830878593 1
0.0322029165292294 1
0.326183307265566 1
0.0403976515225562 1
0.319151710026619 1
-0.00557984193748293 1
0.252851405553234 1
-0.039488488388188 1
-0.100439681231877 1
-0.106418156155728 0
-0.078516653270185 1
0.310737122156746 1
0.0615339915979635 1
0.140120324806184 1
0.484035439481671 1
0.140858803557982 1
0.0441963907402424 1
0.0878385854944805 1
0.435739334855121 1
0.18993000848492 1
-0.0747905857910328 1
0.297413413489546 1
0.309946118255129 1
0.385207996369715 1
0.32924009456599 1
0.245976552722315 1
0.202318434560582 1
0.107860895116964 1
0.416332525070196 1
0.05734915886002 1
0.220564671766194 1
-0.253783128012931 0
0.159865906377705 1
0.153065959345256 1
0.39083810349805 1
0.0934185524617538 1
0.334042506371201 1
-0.121338636270546 0
-0.0720403707011147 1
0.485918592159829 1
0.0484634870311188 1
0.16986912061177 1
0.526811102268191 0
-0.0377351514455718 1
0.158361499174059 1
-0.00281027474247648 1
0.245623953558001 1
0.027230863568421 1
0.241489395050649 1
-0.0670434636606671 1
-0.0127412456688808 1
-0.0914848094874251 1
0.0478317416338364 1
0.307580056692436 1
0.328913153912129 1
0.437561993062504 1
0.0645600342745532 1
0.208807572515661 1
0.550516172178653 0
0.295026518402018 1
-0.0902267557188301 1
0.400267684124934 1
0.557990283195848 0
0.0398151841546652 1
0.0799206026799911 1
0.259606824162281 1
0.302981678969551 1
0.225822526763319 1
0.185299270264772 1
0.0177429572312536 1
-0.0235497062114121 1
0.436696751690057 1
-0.0342762074571423 1
0.281906989201782 1
0.177903813467681 1
0.075108330137034 1
0.160880036009561 1
0.0288846719511564 1
0.356203060789788 1
0.27863584858746 1
0.15624883054719 1
-0.101059847490316 1
0.152683056657695 1
0.179130914313762 1
0.0864116581544776 1
0.0761683416266607 1
0.363898070401654 1
0.47524318876774 1
-0.171329509628237 1
-0.0578158107091026 1
0.0971151027462381 1
0.174418249488276 1
0.118287016781169 1
0.346365576008734 1
0.19426364175217 1
-0.365802327686007 0
0.307762994578076 1
0.077653051623292 1
0.0768933131361725 1
0.455615657739978 1
0.21991877350296 1
0.0175352006440745 1
0.230042205369416 1
0.189618977490945 1
0.49635902270729 1
0.155054434839126 1
0.173653922035486 1
0.162358672346072 1
0.16710203721396 1
0.298016008926362 1
0.136160397141309 1
0.08120459845331 1
0.0449472861693848 1
0.302851114682216 1
0.176057918680574 1
0.106110620737427 1
0.156632880366667 1
-0.248133212849041 1
-0.0487384686560576 1
0.186387176024606 1
0.465575565622844 1
0.295866701914617 1
-0.270161206806555 0
0.361959542495891 1
0.641896656666307 0
0.0644887565991165 1
0.236224330301158 1
0.197383054645668 1
0.0804276873495843 1
0.268379956777846 1
-0.0500549960744654 1
0.20606338905774 1
0.210665895564257 1
-0.0874886768333546 1
0.0920279244794724 1
0.158563173474301 1
0.370313503542836 1
-0.109134671356039 1
-0.0992338759290174 1
0.235573059654914 1
0.362949502642039 1
0.337900778571705 1
0.184987436691071 1
0.278900944540262 1
-0.00968753176602154 1
0.397179441866421 1
0.191128905327534 1
-0.0198226472435792 1
0.110406989492406 1
0.126268902566976 1
0.0217653064662189 1
0.196347567444402 1
0.414228274128064 1
0.187227919086327 1
0.293745934430443 1
0.10015211779524 1
-0.0218863784622809 1
0.319095812493334 1
0.351088957480751 1
0.314079422852681 1
0.234263379158076 1
0.550374787805133 1
0.0524445921181222 1
0.524858304396996 1
0.594181198846691 1
0.0993541642873592 1
0.171074325328233 1
0.224158523377617 1
0.323352286469356 1
0.404374310613081 1
0.352629510787255 1
0.498119968399414 1
0.321213708194142 1
0.0961642650735001 1
0.173954283409528 1
0.540156313101403 1
0.27847659779801 1
0.301463044997664 1
0.232228368143416 1
0.0740353307342278 1
0.249929807499895 1
0.13489015788674 1
0.25700709915341 1
0.146636513159832 1
0.142568059550809 1
-0.0327762556956728 1
0.0238481638397453 1
-0.208264939584682 1
0.539289224320283 1
0.413362377793916 1
-0.124948501112141 0
0.222941758271961 1
0.0844891992633066 1
0.256248928109215 1
0.217712555450501 1
0.150435409369625 1
0.241742576695914 1
0.240806571313104 1
0.0546776378494733 1
-0.0103561810675575 1
-0.00579119764241276 1
-0.0139044880775568 1
-0.033675808729499 1
0.283772256518725 1
0.0129813511083262 1
0.340556219932109 1
0.384521010064419 1
0.0472679206541611 1
0.00932505792362874 1
0.250857757459801 1
0.687107356547922 0
0.480387623761057 1
0.396528608562934 1
0.114163655402509 1
-0.065348007984364 1
0.0259048088599877 1
0.202050797478985 1
0.0111647710360067 1
0.428937611021705 1
0.112727922032983 1
0.4110778010037 1
0.275225283320683 1
-0.0762825084357751 1
0.148553986819838 1
0.264465890004172 1
0.0837195184177224 1
0.207435895713162 1
0.311444177934679 1
0.0341366203609275 1
0.348668588983651 1
0.230569495086957 1
0.170368697816886 1
0.433235015086267 1
0.233609412072087 1
0.500527718726574 1
-0.0707196425808514 1
0.0828350165062079 1
-0.0106144975925525 1
0.26093174081627 1
0.114591997061892 1
0.351836369419509 1
0.05435267684609 1
0.234283333817949 1
-0.0189477398126983 1
0.195516052343204 1
0.199866214202287 1
0.34608659851927 1
0.120867547975905 1
0.137492419504446 1
0.424159235117578 1
0.26080955706913 1
0.22013966783362 1
0.305319154363785 1
0.246629037455752 1
0.178635488433612 1
0.211602238445784 1
0.467858770577336 1
-0.0465624771099946 1
0.222142771840194 1
0.288677629636778 1
0.524018713233313 1
0.537685974929492 1
0.235349412542933 1
0.15327364424702 1
0.00979408020720655 1
0.378340882994238 1
0.266401110416002 1
0.275325362749163 1
0.138061371773943 1
0.272115898051194 1
0.114786448136194 1
0.641766911660078 1
-0.126435919789563 1
0.30285822295145 1
0.43690196715343 1
-0.0389546016989458 1
0.356399087937897 1
0.199187190812371 1
0.279280873704456 1
0.309104457557773 1
0.381804745504149 1
0.181966777348468 1
0.213392034487787 1
0.0775792880241586 1
0.191333804589306 1
0.10648036003748 1
0.221071814650015 1
-0.268548310350768 0
0.211985626584716 1
0.503533815322129 1
0.394102600325886 1
0.188099931190968 1
0.198704797307486 1
0.119352610837236 1
0.314208166108753 1
0.175732399308008 1
0.380651833974612 1
0.23161039237752 1
-0.221335404284454 0
0.090779048589468 1
0.362127141739466 1
0.47067505125177 1
0.33702080107835 1
0.197990601951558 1
-0.259304171473775 0
0.380336330878863 1
0.558137064396451 1
0.185768921757535 1
0.23212175811697 1
0.323444725491017 1
0.138442823301496 1
-0.171125252800218 0
0.221478696899125 1
0.0422460017832716 1
0.0717307857158229 1
0.152886725040428 1
-0.0637272578046926 1
0.364761221212496 1
0.0433581117639982 1
0.199375250729884 1
0.221914715859241 1
0.481095470863756 1
0.286725676664802 1
0.134064005339247 1
0.286583901903071 1
0.211098705178833 1
0.511115681841839 1
-0.109822896562504 1
0.0634316097238658 1
0.376045531359848 1
0.249211584284948 1
0.429175483488794 1
0.00637322634520373 1
0.183904613423695 1
0.58512140487744 0
0.0891288742217917 1
0.0867515582982573 1
0.080955299115754 1
0.158499204680768 1
0.0359864188238272 1
-0.0707056044817619 1
-0.0127184175894971 1
0.0669755444476797 1
0.0562862422289893 1
0.30907777298574 1
0.274060127321284 1
0.296069111062392 1
0.314830048741698 1
0.0781905229375131 1
0.366127760680153 1
0.310318654179638 1
0.0665317629100773 1
-0.0203671624950427 1
0.492511254674928 1
-0.241435748094146 0
0.374318125109593 1
-0.0844853143503381 1
0.37585603069502 1
0.184104057308205 1
0.357398022135 1
0.655945416627454 0
-0.0411806207557038 1
0.580728375595095 1
-0.222691343744118 0
0.0910988483327553 1
0.316918946836037 1
-0.0586211615850993 1
0.0719117210059384 1
0.262764822603791 1
0.191064636251895 1
0.0358448666313507 1
0.340880035765477 1
0.254287719013062 1
-0.0923362073213088 1
0.000591977383731563 1
0.143764651560315 1
0.129115161264888 1
0.113682907418439 1
0.133742434459873 1
0.0390999181572854 1
0.720822983744475 0
-0.0227922447497051 1
0.00834509560282593 1
0.152860616190239 1
0.226204292317179 1
0.104874872516131 1
0.000198193252505646 1
0.0288404711433649 1
0.192001388901238 1
0.225890143259808 1
0.159586229082357 1
0.0343807110586237 1
-0.0044796822407459 1
0.0777398037588226 1
-0.0229959672359834 1
0.295989961581533 1
0.444743362912377 1
0.14837258779978 1
0.100479992666509 1
0.142680749390304 1
0.289028493437612 1
0.503748157710505 1
0.232886187582379 1
0.13595077837783 1
-0.01485920169152 1
0.205640590233408 1
0.0930466814343679 1
0.246589826764801 1
0.287124122042279 1
0.153974933649994 1
0.397959632712577 1
0.524081916169842 1
0.259805962740993 1
0.263312320916034 1
0.234570252710708 1
0.292841127400383 1
-0.0640393878310573 1
0.098380232469453 1
0.431101644210739 1
0.394196447138368 1
-0.148669909464962 0
0.183126503545218 1
0.324390199571698 1
-0.0744439271100966 1
0.217438489665219 1
0.352069001007672 1
0.465382212631552 1
0.341695625259672 1
0.103711319241774 1
0.281215673273386 1
0.215825553291664 1
-0.449321163795768 0
0.094087567338703 1
0.00963528648013803 1
0.138788846254434 1
0.0340648076774608 1
0.603321173619044 1
0.0687886071074232 1
0.0969303600236817 1
0.40038594148017 1
-0.188362828212524 0
0.205875428354238 1
0.0413184649201258 1
0.167209709458586 1
0.24864065955581 1
0.0785384945669221 1
0.0971399473338278 1
0.140753720598197 1
0.232145908260246 1
-0.0311081995274473 1
0.301566675240463 1
0.1703622315717 1
-0.175406378861945 1
0.731580594593877 0
0.256458911017962 1
-0.321556672356288 0
0.433524936147476 1
0.340418269376635 1
0.383165020801299 1
0.146462352544904 1
0.146621544282662 1
0.353803859363634 1
0.108284876722852 1
0.146955849744712 1
0.214734067743944 1
0.0501463055755388 1
0.107819801673402 1
0.439407847108527 1
0.216367676737348 1
0.0757655824274984 1
0.069478204181832 1
0.211682642072966 1
-0.0679795640964171 1
0.10774376673808 1
-0.0291099298729161 1
-0.0522298916698977 1
0.193445834343546 1
0.591015853288349 0
-0.228749136879424 0
0.36902516470701 1
0.20359771837144 1
0.336739693970581 1
0.267415251430983 1
0.203083498271256 1
0.262413833190573 1
-0.0275547589616557 1
0.367781386385183 1
0.467498139499959 1
0.181467707019677 1
0.164311654796096 1
0.181627197149118 1
0.133177295998394 1
0.259025889332642 1
0.410013198257148 1
0.48252960251498 1
-0.188196472830318 0
0.316304571308832 1
0.46156098456493 1
0.221543554716817 1
0.51800223305832 1
0.258449601640744 1
0.533139130608348 1
-0.0057998887381854 1
0.206084473610122 1
0.115738376107478 1
0.237492273045843 1
-0.118857523537075 1
0.456044114369624 1
0.0164656452730595 1
0.198678294346345 1
0.46509433813933 1
0.117050559297034 1
0.347742875274858 1
-0.0634371430321018 1
0.423184502158241 1
0.390847305806099 1
0.364167484230011 1
0.245185982309429 1
0.0871046620354601 1
-0.181108746133822 1
0.234754121229932 1
0.0372941340854848 1
0.292603561559142 1
-0.0164177990159598 1
0.284614300718474 1
0.0560588125233699 1
0.110934926816225 1
0.252282756567465 1
0.330754184069021 1
0.077894580118641 1
0.235300366040204 1
0.390895955073826 1
0.306898587092498 1
0.332511391809312 1
0.353659214765919 1
0.654634465404079 0
-0.0770977777603541 1
0.19673801648773 1
0.349159184319157 1
-0.0648431581720163 1
0.50178915046847 1
0.142409010284575 1
0.458830811873517 1
-0.0460065367569142 1
0.108268931580473 1
0.119584039265617 1
0.372603464824191 1
0.216926807483773 1
0.313802491106665 1
0.19191735124699 1
0.351756118935768 1
0.0324546594263437 1
0.128946649983785 1
0.104473691013583 1
-0.0584320073661703 1
0.494787216986686 1
0.151851503406743 1
0.259467210174124 1
0.502674022650468 1
-0.142170691014984 1
0.241510833514299 1
0.409368273924976 1
0.199393520273483 1
0.567590461608681 0
0.0903762055695555 1
0.0270346668229233 1
0.191827575017648 1
0.0917503985837665 1
-0.0471757897470869 1
0.461307955797602 1
0.181962793369092 1
0.19873823067451 1
0.430405614259288 1
0.351576492096562 1
0.0436869836019522 1
0.158230302127845 1
0.386385219146927 1
0.139823200762294 1
0.0846057629435624 1
0.238564132280648 1
0.131196458263039 1
-0.0140192350255048 1
0.209910238372928 1
0.0965272477178733 1
0.179229606063486 1
0.0629325930943131 1
0.451518509443697 1
0.108592971377716 1
0.340396221029663 1
0.0533692751567675 1
0.0300027883526505 1
0.257468323429358 1
0.168225993618185 1
0.330765477675729 1
0.0934449183171207 1
0.0988982961550127 1
0.0200256550127533 1
0.191006713681209 1
0.136149954315688 1
0.349017415242117 1
0.208864038897958 1
0.0533187002950129 1
-0.00271977441246304 1
0.00126749762685694 1
0.341544861091298 1
0.184301874570803 1
0.477942794965298 1
0.354824613546156 1
0.118249798084012 1
0.251920323007271 1
0.260965429642244 1
-0.0785079795984912 1
0.272243454274727 1
0.191730445549703 1
-0.0925259111743483 1
0.234465644389448 1
0.348196057533185 1
0.0298930849927338 1
-0.0062705344291452 1
0.282608033468583 1
0.366247671334949 1
0.0996292049674474 1
0.422350565198268 1
0.304234656205735 1
0.439870828289282 1
0.281190881078199 1
0.0465820798482959 1
0.0154612958323119 1
0.424009983195058 1
0.253512344605719 1
0.0512287470620182 1
0.121712808670386 1
0.144982518538832 1
0.20447489463957 1
0.266103236372936 1
0.318072303693286 1
-0.0360803004421907 1
0.380676983916073 1
0.0272413425518795 1
0.521922328797871 1
0.28087915123746 1
0.00912966763058722 1
0.278399281874992 1
-0.103635176363958 1
0.091226464238562 1
0.0342867251387343 1
-0.0801417438828051 1
0.137135524329622 1
0.152982863094579 1
0.248198609005556 1
0.278797001055666 1
0.0240977953303759 1
0.681840432389258 0
0.288304264920368 1
0.182324940663871 1
0.217526273157175 1
0.074355149706644 1
0.221052742531337 1
0.433112111720598 1
0.179305266055872 1
0.206203187567137 1
0.335899516629763 1
0.298654309773585 1
0.407474632197313 1
0.00785799162461913 1
0.204878213517868 1
0.235128765805641 1
-0.0837398773529819 1
0.256716351405191 1
0.167566670358193 1
0.0489378053461523 1
0.388559788081381 1
0.0663676170714824 1
0.00244438459892853 1
0.046795662240977 1
0.167223914838259 1
0.281519425088983 1
0.283886725144909 1
-0.015636506648797 1
0.228980583104846 1
-0.0591035770177791 1
0.11710717674842 1
0.424473968215714 1
0.380389836340923 1
0.0970708928919102 1
0.0383990932104451 1
0.0644185532394838 1
0.0546066561024554 1
0.267752613367585 1
0.460879069902912 1
0.175533178978065 1
0.230221798813713 1
0.0085910150545969 1
0.372824387726219 1
-0.335505184070409 0
0.10126625000968 1
0.386498856239628 1
-0.0154302079046426 1
0.296736609312771 1
0.16489844700743 1
-0.0803415961032984 1
-0.169066728528074 0
0.554539461619257 0
0.190456806586652 1
0.0489505933954017 1
0.20759850471601 1
0.299106876375346 1
0.0992841191589025 1
-0.198178067175101 0
0.459698062398455 1
0.15477821202636 1
0.047844071985283 1
0.0463142594674222 1
0.417334735278647 1
0.286224820058179 1
0.0650854938041186 1
0.176510542390814 1
0.150694158801677 1
0.219973428677703 1
0.17873808302097 1
0.173999465744536 1
0.191304369953187 1
0.33287803306464 1
0.0655706250489337 1
0.144082867138052 1
0.24750931855757 1
0.202935064044312 1
0.139711756436846 1
-0.240700678568038 0
0.371574774926912 1
0.19366867270244 1
0.278372048657764 1
0.438314115733436 1
0.161172621968657 1
0.0732484014134304 1
-0.0760902946966493 1
0.0196588485637215 1
0.184220643529666 1
-0.170969038069052 1
0.300845698740807 1
0.423404765097044 1
0.136897356978446 1
0.537140683364217 1
0.101411467117745 1
0.607213179967648 0
0.0483985238344818 1
0.205694985796479 1
0.0114558007645562 1
0.14879505993518 1
0.186430784470179 1
0.190460547033611 1
0.0572990624163034 1
0.0855550743434982 1
0.264088260773678 1
-0.0337620453971251 1
0.0908890867726486 1
0.187837077009621 1
-0.0181327855602504 1
0.276860693223007 1
0.20649273679433 1
-0.00722436048176602 1
0.241923501290063 1
0.038991893433432 1
0.281360822320464 1
0.305874441371169 1
0.034525871485581 1
0.220934822877343 1
0.457319893964161 1
0.198768073215761 1
0.487487145058759 1
-0.153685440591734 1
-0.0321961560361955 1
0.434966152357964 1
0.0813279206406683 1
0.117385343113674 1
0.223197938341853 1
-0.131737098757439 1
0.381455490033452 1
0.422289896565362 1
0.0464269538541549 1
0.515543126441099 1
0.324803163366111 1
0.312652251947041 1
-0.270012531490833 0
-0.0547376696643624 1
0.0505397881112427 1
0.349716921944033 1
-0.0665923213417111 1
0.172601114768387 1
0.160623816041474 1
0.0723771119741992 1
0.00131797009861202 1
0.181404780100977 1
0.236099407892963 1
0.262859117705636 1
0.278004712872384 1
0.405580676639153 1
0.15277105796802 1
0.449170828889663 1
0.0203238644274314 1
0.0938003228689097 1
0.444410634498591 1
0.239655018446675 1
0.0132081062502727 1
0.343284326543134 1
0.263010924415984 1
0.1923598658334 1
0.200689139401827 1
0.137589108655891 1
0.203172258318022 1
0.123598940812972 1
0.027930731937473 1
0.279591708391665 1
0.0888573542482468 1
0.0977965690038402 1
-0.124711124034856 0
0.182402492255095 1
0.224683041638509 1
-0.000342782555521087 1
0.0684084408752135 1
-0.120548356692446 1
0.24368621795451 1
0.0768438866937296 1
-0.0193130039009159 1
0.384642258165588 1
0.259919939043023 1
0.201044451961138 1
0.140214766644688 1
0.497162807086769 1
0.273323188033604 1
-0.0426776591895504 1
0.00750519054783032 1
0.185347480241899 1
0.530240418498131 0
-0.172394514823013 1
0.16647027837604 1
0.420152328995707 1
0.0452238922411963 1
0.232646051688806 1
0.00779470586478552 1
0.132201170781882 1
-0.117539597441275 1
0.31122581094868 1
0.461170113256818 1
0.343195206847968 1
0.201632166903322 1
0.327251265584735 1
0.190553636888767 1
0.714302836475809 0
0.213750247956822 1
0.0530729591621437 1
0.440577828737447 1
0.0168930862870134 1
0.150862121966335 1
0.400660936516336 1
0.426315328999819 1
0.146634816176319 1
-0.0391081117740809 1
-0.112546816430552 0
0.46210073419065 1
-0.0154181617638025 1
0.494413205747856 1
0.362363968572008 1
0.38557495126722 1
0.190509900302684 1
0.339620086192771 1
0.175494207128621 1
0.579751322001606 0
0.266852421191665 1
0.241113077988248 1
0.444290178669579 1
0.238463671510352 1
0.247937930876841 1
0.105367833423925 1
0.268743261267726 1
0.11789077785972 1
0.22632054391774 1
0.138322417254626 1
0.00921554128206208 1
-0.0125126425958639 1
-0.0751276687666706 1
-0.0654734600062554 1
0.424930967352321 1
0.369095971617304 1
0.163724148616417 1
0.311365468394145 1
0.31309919760028 1
0.375445175977162 1
0.320933833614913 1
0.272133894159703 1
0.101604097024741 1
0.0534990744439341 1
0.235816619534474 1
0.136707993448703 1
0.0838495388682799 1
0.315730575672229 1
-0.111221219681198 1
0.505913417467103 1
0.273030195973164 1
0.196747775671273 1
0.254199518157495 1
0.170491927419963 1
-0.0452590222677388 1
0.209532382765587 1
0.0602692930029213 1
0.208877849581292 1
0.293262359555751 1
0.253399789123427 1
0.0755436445293058 1
0.000328343103689364 1
0.220637897837226 1
-0.0688090585665924 1
0.244356282043578 1
0.119321848552987 1
0.388564237568418 1
0.47535772296304 1
0.462021548507284 1
0.177372094107343 1
0.204160112165549 1
0.68118520616054 0
-0.0817477698321645 1
0.256758969788099 1
-0.057506036474137 1
0.0879873546331556 1
-0.00189501999877035 1
0.46188443602413 1
0.0277666697637494 1
0.2664851985596 1
0.0404873758224981 1
0.106188627123627 1
0.429707119374585 1
0.211806419838425 1
0.409702755193956 1
0.435136541822094 1
0.0531997355736928 1
0.0798624028542969 1
0.139627801832288 1
0.257287653290096 1
0.021090404232922 1
0.288464266593496 1
-0.015498244814404 1
0.214085313079487 1
0.59178942039628 0
0.111668252378145 1
0.545325725941039 0
0.209623385115986 1
0.420620266203021 1
0.197602324943258 1
-0.0514786236356904 1
0.57809507818958 1
0.245202324101795 1
-0.0164134099269646 1
-0.0288368243554794 1
0.307216051391917 1
0.216656448431963 1
0.190242504790272 1
0.210829223335703 1
0.0582931077378349 1
-0.236678577119613 0
-0.192152850157512 1
0.251142494393901 1
0.173422363029687 1
0.260053011698383 1
0.129093671635293 1
0.215518359334945 1
-0.0155339521065089 1
0.241122273708868 1
0.287428254679399 1
0.219020067296855 1
0.377188060575627 1
0.126673508514882 1
0.137835709072196 1
-0.0102826952556421 1
0.337538791850421 1
0.281887132203152 1
0.121329366625382 1
-0.0638487137619739 1
0.356360747180858 1
0.367302756841509 1
0.0240943846593515 1
0.547469579631316 1
-0.100624834493301 1
0.33992246430006 1
-0.213465796546925 1
0.258677459756429 1
0.231247401911462 1
0.290034634383675 1
0.264414419338266 1
0.426103931914666 1
0.233331657440596 1
0.429664589587945 1
0.161783033984905 1
-0.143918825390039 1
-0.0170962543881761 1
-0.0377751115986506 1
-0.170678110890055 0
0.3440674498098 1
0.48452838333906 1
0.267577200569377 1
-0.0558696326540509 1
0.00920835901799735 1
0.190142299360672 1
0.252535711360588 1
0.291194016911677 1
0.140194755662407 1
0.133208537835263 1
0.239780443459211 1
0.282019637488173 1
-0.039767190570077 1
0.174104458489919 1
0.159886694907354 1
0.337659286260898 1
0.0570333943415505 1
0.0392108363696607 1
0.131253910064592 1
0.309919664659895 1
0.339555963295368 1
0.453361133197298 1
0.000199942521999091 1
0.319178197135973 1
0.42632322183605 1
0.314483932943642 1
0.189379886218771 1
0.420894373862057 1
0.246715496569825 1
0.348995176661183 1
0.269549864630363 1
0.167800716708756 1
0.356902446140308 1
-0.167115827124235 1
0.0365065448874588 1
0.495767688808307 1
0.290266698150279 1
0.222128947353667 1
0.223239606569265 1
0.305507539897512 1
0.12582114594779 1
0.380789413375291 1
0.152271932242133 1
0.0453603360417554 1
0.0287133716310614 1
0.244253445234784 1
0.366563474310081 1
0.132408044278554 1
0.332107947998233 1
0.232543186632056 1
0.400170849388828 1
0.237870474745615 1
0.154012809542703 1
0.355936793687893 1
0.113019211865289 1
0.357045767513491 1
0.443377572583497 1
0.285001881261086 1
0.290034308081182 1
0.129703719613146 1
0.221754135428705 1
0.121171028979377 1
0.482882763836615 1
0.157695738913001 1
0.0823069127659423 1
0.05424250303854 1
0.318726358118249 1
0.18222360804715 1
0.126544139352707 1
0.182378893837967 1
0.129649427428839 1
0.115313066906113 1
-0.0347170949009438 1
0.29531119518666 1
0.187810098535211 1
0.0894326081560048 1
0.0371878687361872 1
0.465883385586964 1
0.397083511517159 1
-0.0104760940546192 1
0.221517187819785 1
0.232766462228858 1
0.527331102202305 1
0.347482033559188 1
0.143790999993845 1
0.215687233370635 1
-0.0798025226428278 1
0.509461726725031 1
0.0515057537112178 1
0.261071683039038 1
0.234231910303048 1
0.357397539200846 1
0.175260848352249 1
0.45634282147721 1
0.33941577973638 1
0.283535984619595 1
0.271064441818476 1
0.131964587389489 1
0.587291878460144 0
0.34114482751424 1
0.415147211168405 1
0.579274427370357 0
-0.102865225924154 1
0.338457866652086 1
0.320600548684319 1
0.156323758077468 1
0.310480910477579 1
0.275691265089878 1
0.320838682343729 1
0.0926892473834467 1
0.179679307819944 1
0.047605407721368 1
0.382663813027853 1
0.13740978673511 1
0.00176038993836481 1
0.0431732275109694 1
0.343857752113895 1
0.286745473135024 1
0.0519607033576867 1
0.567820421126282 0
-0.425488756879759 0
0.526615330822022 1
-0.0647139193379402 1
0.254371685782829 1
0.20647131521598 1
0.128878766250556 1
0.123672567459825 1
0.0566168503816094 1
0.11893379135913 1
0.12861876010306 1
-0.0546085303486193 1
0.415322033432156 1
0.0619813750606871 1
-0.0214598245683333 1
0.330199310003574 1
0.269285342170723 1
0.0886813701329434 1
0.299459866177534 1
0.124366934354174 1
0.28171597381114 1
0.328242607188318 1
-0.161485675346332 1
0.13391174724893 1
0.058185322846577 1
0.20240717380206 1
-0.0962415835260752 1
0.041148921007107 1
0.000233757297159541 1
0.273916597502305 1
0.234748762298534 1
0.358063416471783 1
0.305865729000954 1
0.131640546974652 1
0.228478949475063 1
0.219134762073778 1
0.132643170623944 1
0.262250607084115 1
0.21561322864773 1
-0.0612589178410066 1
0.0335190593865099 1
0.0561518521797348 1
0.0493524721859498 1
0.137512820284499 1
0.364837919333277 1
0.683086811365688 0
0.501895832198762 1
0.0992803167441667 1
-0.040069146779978 1
0.30113729835942 1
0.0330237839989098 1
0.188049902938981 1
0.123313808643347 1
0.486131923969098 1
0.293840376867347 1
0.146850694098564 1
0.144324772411679 1
0.0843139434956258 1
0.2812756163576 1
-0.148411447231422 1
0.625527403780895 0
0.139323473277979 1
0.241973332188601 1
0.017302836577872 1
0.335179210738484 1
0.374932696055634 1
0.229190800777952 1
0.40316561928486 1
-0.199653643165339 0
0.179682936999278 1
-0.102570072385182 1
0.236983884286465 1
0.310838461874638 1
0.186219644190984 1
0.148914527141542 1
0.315996872494011 1
-0.150616543699914 0
0.514944820439341 0
0.545112794765719 1
-0.181547644021663 0
0.0454415926035968 1
0.301066141294492 1
0.232755057678364 1
0.126188109828464 1
0.419598542678835 1
-0.144008056544255 1
0.0189332984888792 1
0.413502759629598 1
0.435966403586743 1
-0.0213416228364766 1
0.2206340762373 1
0.217259238259921 1
0.189863257793432 1
-0.0843157748042217 1
0.224574550952359 1
0.0907346411360682 1
0.0849562256766338 1
-0.0760857407581901 1
0.0010552196061516 1
0.234016790252453 1
0.0912748765275712 1
0.156972576989646 1
0.242239526021394 1
0.121535133184434 1
-0.0590061944994904 1
0.177568022127432 1
0.0629673576743715 1
0.138034689781953 1
0.140656719616275 1
0.117455490579929 1
0.214013711443387 1
0.368367524433488 1
0.459465773614578 1
0.0476032695680672 1
0.640099459850677 0
0.40022341544753 1
0.236895298050995 1
0.531653308467402 1
0.203580049142446 1
-0.173651941573986 1
-0.0171015844984681 1
-0.397427777144402 0
0.154613317872003 1
0.0914584407416696 1
0.331228286989032 1
0.105614585027533 1
0.4554987169229 1
0.269329978566211 1
0.326634527714341 1
0.299564937316292 1
0.263319524685776 1
0.191137127463243 1
0.112715152258282 1
0.238989130727281 1
0.288048918520475 1
0.202307667544225 1
-0.0809272087634884 1
0.239251525510719 1
0.101471631255383 1
0.665642515163183 0
0.431754909754736 1
0.302317154801783 1
-0.195262412185625 0
0.365476098880716 1
0.33190704315917 1
0.238496797888539 1
-0.145309381617385 1
0.109694001952123 1
0.395705739386005 1
0.109548978523335 1
0.311314166409876 1
-0.0279355255297437 1
0.13775514136486 1
0.131522816168006 1
0.0128404459584423 1
0.378281734161267 1
0.114323780404144 1
0.113579570253306 1
0.0423047486364952 1
0.172085042020136 1
0.081301790569592 1
0.0623209190705764 1
0.159361729540955 1
0.186902980035665 1
0.284441517501593 1
0.270310623344768 1
0.308830462314727 1
0.196299633768277 1
0.0828679418192991 1
0.478508830792659 1
-0.0997292128143771 1
0.199013531797495 1
0.323441076499178 1
0.0545468649024145 1
0.235890550304058 1
0.500125307785803 1
0.362220500189613 1
0.122469134943547 1
0.28016001376956 1
0.268024974962869 1
0.349297192563183 1
0.486895242435445 1
0.291397759973337 1
-0.256968031226257 0
-0.161238608152004 1
0.284178487844985 1
0.182084355726178 1
0.193175491577217 1
0.445552284556448 1
0.203120046937299 1
0.381768421881841 1
0.43247879393558 1
0.397390122314314 1
0.454728991643725 1
-0.163714386972209 1
0.230414491419625 1
0.0613032570313256 1
0.295526085296325 1
0.119779044560854 1
0.255317688158968 1
0.19992161190758 1
0.368545997375148 1
0.531562570518614 1
-0.0854945879214194 1
-0.0702767088544813 1
-0.022606874848704 1
0.125642002245751 1
0.14310712785246 1
0.330969501272481 1
0.405892234468568 1
0.376372197400312 1
-0.00377144318572667 1
-0.0564776243496052 1
0.0842525408664675 1
0.234953842213797 1
0.3076954466116 1
0.167450155970832 1
0.143595387017192 1
0.109930765320844 1
-0.0293868747411147 1
0.436053455764152 1
0.336991454391652 1
0.374127955143412 1
0.115484504808537 1
0.236701591050342 1
0.315643535589354 1
-0.175690441686195 1
0.177089268993126 1
-0.029127081666063 1
0.435773369473488 1
0.247659585153734 1
0.080630321492015 1
-0.0210990979538201 1
-0.00186980751564964 1
0.369042271874877 1
0.14181270483674 1
0.491192314590003 1
-0.041727485669989 1
0.0234921014685457 1
0.133105689441447 1
0.4944376191794 0
0.13155621179105 1
0.111126219612594 1
0.22371980704332 1
0.0115759432731571 1
0.346407287639218 1
0.646079871501428 1
0.0592485527977635 1
0.162393856915467 1
0.246356459566833 1
0.206253129246977 1
0.154576821218926 1
0.566993763985307 0
-0.0542598859225071 1
0.317210103055424 1
0.0865038409696935 1
0.168363119835784 1
0.216735418453449 1
0.114235565303192 1
0.51274431065453 1
0.321995406928377 1
0.149192652645635 1
0.274109153370435 1
0.218762586762968 1
-0.069719175463132 1
0.284645531048333 1
0.00407899189757347 1
0.340931858762205 1
0.30972305248934 1
0.377746566510627 1
0.432231879132156 1
0.0382294719533351 1
-0.123212549529519 1
0.355668528443905 1
0.265056647068661 1
0.19277999832901 1
0.130037873357241 1
0.0785714550710961 1
0.0748374877386864 1
0.267347761227441 1
0.0464944521659819 1
-0.0573292596223535 1
0.212392150262108 1
0.122933133842688 1
0.268767627746173 1
0.0734426634944911 1
0.095257968860278 1
-0.30163715877343 0
-0.15941917889688 1
0.576363090322519 1
0.0530764467652874 1
0.228568748647551 1
0.382327116396163 1
0.229381177696771 1
-0.0596470623067068 1
0.0689443462704783 1
0.548923018417096 1
0.229649444314287 1
0.135163298214273 1
0.0674044491606327 1
0.261343783933347 1
0.311250124416913 1
0.0170353877248049 1
0.487488558759092 1
0.200792628651112 1
-0.112605105538739 1
0.274930369639504 1
0.0444038074835704 1
0.0624132519697354 1
-0.0397267142552702 1
0.221629770761506 1
-0.0322975446464888 1
0.0376998990036332 1
0.365072396824824 1
0.267584833675819 1
0.158291257036006 1
0.391168595893296 1
0.323289786451086 1
0.460662065567321 1
0.0546090767234644 1
-0.20876344628974 0
0.337103543462075 1
0.220591254820271 1
0.0773893878276895 1
0.223238370033112 1
0.0280575185251481 1
0.26094488308342 1
0.398985332439547 1
0.148173757848281 1
0.174982120010697 1
0.204745242488978 1
0.261511055542994 1
-0.125642236461922 1
0.384982346132535 1
0.222770610685909 1
0.210027425829076 1
0.22434796052638 1
0.321431557371473 1
0.457836511581406 1
0.12108601333478 1
0.269242930938664 1
0.339449472181125 1
0.1520846895195 1
0.554936529026938 0
0.205396588771123 1
0.236485751743109 1
0.0500861918958528 1
0.205189727157383 1
0.346909377189749 1
0.384119960603263 1
0.20419368797848 1
0.511126836459287 0
0.0190522593219443 1
0.247842521075584 1
0.223395082852975 1
0.11489506797202 1
0.0732726704909769 1
0.0298128547957972 1
0.575482099056565 1
0.29650363953642 1
0.370230011212426 1
0.30096417242415 1
0.684980783845339 0
0.43756008997569 1
-0.113603386462993 1
0.217620847704863 1
0.00411594815072172 1
0.0987626563296737 1
0.119715254296461 1
0.148198342743838 1
0.196431093759443 1
0.151441715847459 1
0.0733992733546054 1
0.324080843070997 1
0.311556178853025 1
0.296754034870569 1
0.192564177471501 1
0.31853721441955 1
0.280080166445218 1
0.231707631246227 1
0.191496775556232 1
0.159243931736804 1
0.0786608869252602 1
0.0360548637047796 1
0.166220245580664 1
-0.203858214765732 0
0.0750322692843382 1
0.154214827029389 1
0.0130056561898538 1
0.143516385699659 1
0.266481179045869 1
0.114838694766144 1
-0.00992009871120019 1
-0.0133119501640764 1
0.14039375844645 1
0.142395549091987 1
0.149693311911691 1
0.291236305055169 1
0.568694348925308 1
-0.0159552910294124 1
0.320771020070187 1
-0.234999167417775 0
0.071716400624054 1
-0.089460519029091 1
0.331182350114837 1
0.34673642781274 1
0.00754490267612389 1
0.0869456491744554 1
-0.163234122661006 0
0.168712878749082 1
-0.0849705148273663 1
0.0657283380756571 1
0.174316648088844 1
0.319588401344724 1
0.394341976046453 1
0.422010622953089 1
-0.136793497084351 0
0.477213832891103 1
0.185767858325184 1
0.0553097760781296 1
0.283370381970043 1
0.132206050875784 1
0.285301646558183 1
0.162005773974407 1
0.542093706024733 0
-0.141491173435193 1
0.20352157454246 1
0.414813295563731 1
0.0463075461129009 1
0.223594580992832 1
0.279610751185735 1
0.0571536140000866 1
0.268367553035467 1
0.0701685874679234 1
0.251368033693233 1
0.369570447713835 1
0.236944780262056 1
-0.0960320884896131 0
0.555079340798906 0
0.0827444085512415 1
0.168879333151001 1
0.0328916717835206 1
0.262453819909594 1
0.331307969397207 1
0.3044451783381 1
0.308390000231986 1
0.476999729072578 1
0.151162162015714 1
0.256897777125768 1
0.250640137270476 1
0.200445871459424 1
-0.00268016687896115 1
0.274443028609229 1
0.109837872808065 1
0.0188927626082786 1
0.0618316789310824 1
0.144657041872935 1
0.408814576437172 1
0.126027355594982 1
0.117873624520715 1
-0.065751595988994 1
0.262889451370927 1
-0.0135202713673703 1
-0.146675898251609 0
0.119498792819977 1
0.232222732211862 1
0.216421687196543 1
0.242685815727212 1
0.396118342980469 1
0.26267030638457 1
0.216959599273418 1
0.315578044144293 1
0.251723496659476 1
0.01190515541384 1
0.0724003561959152 1
-0.0844934085608887 1
0.00157970333133319 1
-0.270517969976907 0
0.501953651283615 1
-0.0665842540197498 1
0.307676032995172 1
0.0616522766887637 1
0.323608234453151 1
-0.0361843243613196 1
0.204977710796143 1
0.267122648487046 1
0.191476595060846 1
0.172344647994907 1
0.143290367172835 1
0.229844779355558 1
0.260873987417673 1
0.0730491941672419 1
0.346368306404308 1
-0.00107234347858509 1
0.0528171685562019 1
0.329403745775863 1
0.426231364948495 1
0.286570524269456 1
0.439464351718523 1
0.207756732851132 1
0.348886270448373 1
0.144384831200262 1
0.0723417692157867 1
0.00823500118000713 1
0.184842555558023 1
0.110719866347757 1
0.478363591231857 1
0.336315155172014 1
0.273913765129605 1
0.14439982537893 1
0.0109835205153642 1
0.284201834798037 1
-0.0292152935043302 1
0.0554124438829302 1
0.113764236415507 1
0.209534938794402 1
-0.0353507744054158 1
0.61729827097183 1
-0.253576076503771 0
0.198902746743669 1
-0.0300931450339845 1
0.142733630629458 1
0.0149085618454913 1
0.367386771825261 1
0.137912498747614 1
0.134225358180334 1
0.275458142401752 1
0.153520304466017 1
0.091677947078157 1
0.5359018602248 0
0.244139871144333 1
0.305385996798228 1
0.130229868971356 1
0.0843014820021379 1
0.13654520446573 1
0.0870844007762372 1
0.195691638998103 1
0.069351841752254 1
0.352254327967375 1
0.0332065370684443 1
0.31148137567313 1
0.103572229531402 1
0.107875538140486 1
0.0198334184167783 1
0.223654670492647 1
0.364254950549793 1
0.162136979192787 1
-0.0344155114851765 1
0.27227922564789 1
0.196237502291212 1
-0.00616250460732937 1
0.105501922321051 1
0.141868630408415 1
0.103811389847036 1
0.3788013992723 1
0.050497083943642 1
0.102660310804968 1
0.140397406921422 1
0.461577377149893 1
0.249589027407175 1
-0.00719456923859593 1
0.313589264428743 1
0.695737404767754 0
0.0971858861009132 1
0.333438089969222 1
0.226667512141583 1
0.451554779899605 1
0.149180196894465 1
0.446006025302825 1
-0.00668565424113138 1
0.139700205473948 1
0.251675016105251 1
-0.0149383632859309 1
0.194527922072485 1
0.441662577443061 1
0.449725528595442 1
0.0167103114163549 1
0.164520566825055 1
0.0958359729308738 1
0.129451470545169 1
-0.0547688163148692 1
0.273105109865756 1
0.248385424557942 1
0.541462103599379 0
-0.297828230557885 0
0.298316493660028 1
0.355099342556615 1
0.178132115217488 1
0.408452886662471 1
0.462284202591616 1
0.222933056048428 1
0.335806663910616 1
0.405161212188853 1
0.0975255522384485 1
0.284458782643322 1
0.328392743875049 1
0.12218321416788 1
0.210760457860919 1
0.0127939475213509 1
0.113969139128435 1
0.0437470704437519 1
0.248857247450228 1
0.0388888375332589 1
0.507837251546326 1
0.215037099104703 1
0.344212799327657 1
0.403936770261929 1
-0.153488302193707 1
0.340995545518182 1
0.398348661972507 1
-0.0351461052632631 1
0.253283771590407 1
0.290519115811149 1
0.246764220058328 1
0.0186363323792843 1
0.119103046333744 1
0.000620068702242474 1
0.0161103904747423 1
0.15448828912544 1
0.335715482864933 1
0.0333393418215085 1
0.340944690277493 1
0.304140080925843 1
0.0634792671174376 1
0.326834296853264 1
0.355045599014659 1
0.129109436848231 1
0.114109677979623 1
-0.163360831469111 0
0.18919681859821 1
0.165600336791022 1
0.17502551058079 1
0.364918363612064 1
0.312926722931356 1
0.285353245187737 1
0.100574700064774 1
0.316217664417431 1
0.203316804957617 1
-0.0365659613968336 1
0.242087664967366 1
0.514290608671526 1
0.396532868012854 1
0.41823272870604 1
0.189337486304897 1
0.462042034081284 1
0.401625315095959 1
-0.0224659198814586 1
0.0503974822784211 1
0.216136695947529 1
-0.0481144305724446 1
0.429916731338898 1
0.28108630337947 1
0.226981478001438 1
0.174353219647158 1
0.234673166800787 1
0.12118557620803 1
0.23751731474836 1
0.107452806537574 1
0.48531835684785 1
0.418295380774954 1
0.128674379661611 1
0.321001514252089 1
0.291604787292958 1
0.103167476288027 1
0.277493188015631 1
0.368053568320156 1
0.315906430369685 1
0.295870023377033 1
0.0881180535583311 1
0.251217388333563 1
-0.0839840831693152 1
0.152710045927459 1
0.266880684001533 1
0.32177510986491 1
0.159593551212748 1
0.0768960753961148 1
0.121069888449434 1
0.0235572677616701 1
0.386597305061812 1
0.223766736975494 1
0.00953061456639243 1
0.287169027395472 1
0.244929488752492 1
0.114319152488191 1
0.0563453156579551 1
0.0633055742114655 1
0.223320154378258 1
0.279209508875855 1
0.0916671716937918 1
-0.0495140784594856 1
0.318489527580844 1
0.520901010398608 1
-0.0377156394322329 1
0.37380877743157 1
0.119118761793704 1
0.590051163156553 0
-0.0334086463504583 1
0.131934897345453 1
0.0019674741273886 1
0.422836745412869 1
0.266353275786186 1
0.367445836791823 1
0.200213144265685 1
0.333780449319979 1
0.176398841587213 1
0.12409781324587 1
0.550778557747042 0
-0.0620870670405308 1
0.226111581094018 1
0.00273387269797828 1
-0.167120115432737 0
0.250884618753261 1
-0.051782655559582 1
0.108489898709205 1
-0.129076971029468 0
0.071149858056291 1
-0.0466925763470282 1
0.249852947230469 1
0.0746198670503813 1
0.1235887652407 1
0.113241604161744 1
0.293650534305427 1
0.0848442149687023 1
0.181586198261641 1
-0.246619914404096 0
0.36467200908819 1
0.377025111343371 1
0.274796391258014 1
0.2705972336657 1
0.224282099525785 1
0.402865034328672 1
0.340903885479173 1
0.142568162510776 1
-0.0428613543299256 1
-0.04154884310908 1
0.386085247795999 1
0.00936848583804812 1
0.108568582689635 1
0.450007954823312 1
0.298798366693702 1
0.538980329036891 1
0.409486692038258 1
0.177394106755042 1
0.315906732708026 1
0.197687453641836 1
-0.210841734963632 0
0.256959135942217 1
0.0365542299217216 1
0.103541108491601 1
0.149686895156419 1
0.266570313882006 1
0.421452289978307 1
0.570655162731963 0
0.414050272243163 1
0.431393423213237 1
0.0910115495065456 1
0.594326640533715 0
-0.273880905642244 0
0.263790854272832 1
0.403142821247914 1
0.439910384725644 1
0.130447549972406 1
0.177188281823332 1
0.308410171825696 1
0.281256393477277 1
0.520644603851052 1
0.231344932080039 1
0.367622965341631 1
0.0109288208515767 1
0.168159193254404 1
-0.0660801288851917 1
0.241869873908081 1
0.351318256531969 1
0.219335833325106 1
0.374488360609925 1
0.371222196309653 1
0.213798097977236 1
0.355671761243364 1
-0.0313822533984099 1
-0.39345086264817 0
0.455863331479624 1
0.077166756869999 1
0.497845129652967 1
-0.0538428137095825 1
0.200284688352022 1
0.3727603484394 1
0.227434445155175 1
0.0689750994462989 1
0.11599897666498 1
0.391375380307808 1
0.381463368238524 1
0.122465661121375 1
0.201825200368119 1
0.203515472944275 1
0.17468592613644 1
0.150483854126109 1
0.0299089574771856 1
-0.0424917319283359 1
0.563394241793124 1
0.192776721792604 1
0.249260500712028 1
0.184807631698552 1
-0.0910123930588155 0
0.321608212703125 1
0.0336483312178697 1
0.337648205752888 1
-0.0181874796424404 1
-0.00817306517508108 1
0.210488144997896 1
0.145851151474827 1
0.412491287404245 1
0.5334947712309 1
0.253106362483813 1
0.452429655134189 1
0.197700658227865 1
0.042493562911046 1
0.0832086218618315 1
0.334142939731846 1
0.0996498993085247 1
-0.203874313082444 1
0.194614817104831 1
0.00950260286507039 1
0.270152141119468 1
0.382254391689111 1
0.185909091448999 1
0.0418719073528079 1
0.319823788188417 1
0.0670932574565724 1
0.552895097082365 1
0.202661990082657 1
0.424080451385527 1
0.271820987785157 1
0.253785248377522 1
0.076371910269149 1
-0.094346929178304 1
0.0346193177038955 1
0.0620490802949376 1
0.408123159740786 1
0.453762545603268 1
0.0390179166635925 1
0.60673909885106 0
0.103884129908748 1
0.181183667932236 1
0.0392482980146274 1
0.177788566584562 1
0.386822340545849 1
0.422960454662708 1
0.316498493083672 1
-0.128151531579668 1
0.225956940319347 1
0.22564873802856 1
0.155955259902137 1
0.206290333271108 1
0.153754910741574 1
0.339071813465491 1
0.484317507486484 1
-0.0966137014545792 1
-0.145218906414489 1
0.277738135453751 1
0.304352818156519 1
0.127046705503594 1
0.179487383852257 1
0.117838469677233 1
0.252320592029655 1
0.309687682470287 1
0.317406765368106 1
0.0450909644383109 1
0.109942257526396 1
-0.0421677304468001 1
0.0226886965291236 1
0.0957063300405173 1
0.175921029294995 1
0.373801302270252 1
-0.00814472641376686 1
0.377164049406407 1
0.134405458074078 1
0.214876607465443 1
0.0786328931922989 1
0.121394396887728 1
0.240421738500122 1
0.150021343007875 1
0.22597482339919 1
0.0733766508648818 1
0.339340175459335 1
-0.0890176042098297 1
-0.0462627801584466 1
0.248927921425018 1
0.404057655480255 1
0.0410498219569572 1
0.24505501865453 1
0.0902482252584849 1
0.513157322353111 1
0.199638440587132 1
0.176228402743137 1
0.182290634186054 1
0.0232977509408828 1
0.117482009810575 1
0.268269763581019 1
0.0645923843002148 1
0.00541768834005674 1
0.30307711143628 1
0.252011352781074 1
-0.0288015816682252 1
0.362499656680273 1
0.0876501814704748 1
0.0023806467165846 1
0.0494640264721292 1
0.0658977940968121 1
0.275865560736132 1
0.0289933892781664 1
0.0495066591057181 1
0.21183974803222 1
0.108200752398826 1
0.115232546524159 1
0.724727564548502 0
0.195187602509827 1
-0.0610775522542522 1
0.0343716670811803 1
0.231407833417351 1
0.39053784815617 1
0.294825655588616 1
-0.0391996655022453 1
-0.203049707005046 0
-0.0547188030459693 1
0.117857656339458 1
0.28857704666999 1
0.471133224662668 1
0.152128303450993 1
0.430937634731577 1
0.110922409630343 1
0.0936470307602934 1
0.189107767512743 1
0.200932925149827 1
0.485078357144779 1
0.346554827468364 1
0.243588776470051 1
0.150901063647357 1
0.109793473239028 1
0.402299068082683 1
-0.222610673794462 0
0.174066400385684 1
-0.234595992742898 0
0.53479916955052 0
0.178598679892919 1
0.378053993138579 1
0.116755112696879 1
-0.397630035616696 0
0.0160822908496222 1
-0.029847392076274 1
0.388475389105695 1
0.0141690822963259 1
-0.0402069956664729 1
0.338717010314275 1
-0.183598415733925 0
0.101226951441467 1
0.388942559048264 1
0.511168901077131 0
0.113357937105706 1
0.358512198503469 1
0.254580789423447 1
0.201419717682655 1
-0.0550945572028419 1
0.0976161618683735 1
0.0897540386327743 1
0.323427623058936 1
0.162077612378689 1
0.225913706964138 1
-0.214422449929111 0
0.128520303373147 1
0.0404881966149519 1
-0.16439994180323 1
-0.0168015078263994 1
0.161411030588227 1
0.254987798286356 1
0.0501525134691906 1
0.385373234852799 1
0.191911413541172 1
0.116508662434316 1
0.230130254812328 1
-0.0772827797249763 1
0.332290895193591 1
0.215361882581025 1
0.203481356259008 1
0.116891108546699 1
-0.135488071638834 0
0.344393484752133 1
0.263497225957448 1
0.48982668208643 1
0.025361707612616 1
0.153385061315726 1
0.203122978483703 1
0.141391102285609 1
0.27441844726223 1
0.0934024776049964 1
-0.0568362245048863 1
0.149680170117242 1
0.173392388892639 1
0.199088868676133 1
-0.172835283826255 0
0.168175002435492 1
0.105616068200879 1
-0.12057348617876 1
0.0368269707203693 1
-0.222937206978121 0
0.261647619809879 1
0.362250076015107 1
0.185632539215201 1
0.194434394448154 1
0.248512490258331 1
0.110769169422206 1
0.294268213600459 1
-0.271825056468836 0
0.191063321625473 1
0.28623451690326 1
0.231017417776458 1
0.229899188894571 1
0.110918487402023 1
0.337853489666909 1
0.0812116220243708 1
0.151759440595286 1
0.139597918868496 1
0.406824498396395 1
-0.146294560766203 1
0.456713121068954 1
0.0542135060275144 1
0.338389802592779 1
0.308710634170091 1
0.140507863580748 1
0.301803451906308 1
0.593261475341121 0
0.277665449828291 1
0.153187737705793 1
0.270799848523744 1
0.372835054618378 1
0.328348744059115 1
-0.0138831923234132 1
0.0376244959559939 1
0.0414283592873646 1
0.257921278599039 1
0.229986258613831 1
-0.195715387122794 1
0.270262667677723 1
0.323298158527773 1
-0.177596049486909 0
0.54979370987088 1
0.378617313970032 1
0.124457771920464 1
0.46272635431174 1
0.197056297070897 1
0.194356813465279 1
-0.103070610949423 1
0.325195824590733 1
0.0687504589266316 1
0.3660889005924 1
0.269229710941949 1
0.323928706839784 1
0.234591229613739 1
0.108819662975065 1
-0.0790184360015602 1
0.455208807325194 1
0.317619899004754 1
0.153410732884452 1
0.460467260350484 1
0.0905072008100848 1
0.462879906963003 1
0.193198369234689 1
0.350671375731669 1
0.289125116888855 1
-0.00182049795173527 1
0.46714447431977 1
-0.0336500342888918 1
0.355694209176301 1
0.356222384888792 1
0.193008660926534 1
0.109360585523358 1
0.224839116655316 1
-0.0091710837976321 1
0.337181099699563 1
0.236367921110116 1
0.234595384823296 1
-0.0261382417319304 1
0.478418141339181 1
0.0623994823223917 1
0.195964737845642 1
0.204789956094875 1
0.186678617678644 1
0.171794949383935 1
0.497191954223176 0
0.233942815501314 1
0.129033731528954 1
0.391763606429926 1
0.268873293723871 1
0.215571947234352 1
0.25411835507566 1
-0.0104823521422414 1
0.00420727613304586 1
0.227450677504451 1
0.284127806487827 1
0.198247133870387 1
-0.0998680266141858 1
0.242073971655915 1
0.0384615793332055 1
0.0241146276409284 1
-0.0223513103131746 1
0.115102180472988 1
0.247663887061564 1
0.0549886021753033 1
0.173361331192582 1
0.079633460597723 1
0.321280228762283 1
0.114828930003489 1
-0.0388189619690111 1
0.386740184008208 1
0.424221115963035 1
0.202452484486719 1
0.384429188076842 1
0.16276423609662 1
0.418723368681409 1
0.182658100245664 1
0.319912708731882 1
0.107700806141489 1
0.408065529490756 1
0.157228479090254 1
0.167805012097191 1
0.0420004713652656 1
0.243204269304411 1
0.272516812894828 1
0.10335300953999 1
0.011532851914904 1
0.364987666424147 1
-0.0197843524449527 1
0.00965085425723835 1
0.338271777005571 1
-0.0476899526024793 1
-0.186890617455648 0
0.0704458287788046 1
0.111901736438952 1
0.0879779340197678 1
0.211790024877648 1
0.326098276313188 1
0.095618446373582 1
0.608604703681282 0
0.327376804310385 1
-0.15516666223416 0
0.151028968038576 1
0.113018529760812 1
0.329474348510786 1
0.32462949543061 1
0.277307900192571 1
0.253835930972694 1
0.127693327413726 1
0.422762767679588 1
0.203052724436336 1
0.195182618934556 1
0.19019727028986 1
0.0109579006854013 1
0.178334925089317 1
0.029968795681964 1
0.43787407092187 1
0.136880556037685 1
0.16727827343788 1
0.201246337564848 1
-0.000405323770978967 1
0.0940990384759437 1
0.365693562808277 1
0.152896214745278 1
-0.0350326541752712 1
-0.0209992237015296 1
0.359768256566314 1
0.36205191643599 1
0.362110269876841 1
0.160164708537149 1
0.536862438344617 1
0.0277818976307682 1
0.196523001471063 1
-0.0993294155188647 1
0.185690674707115 1
0.108881954625327 1
0.279316405982231 1
0.369639694192433 1
0.225697164229146 1
0.480449816533445 1
0.483173468893689 1
0.157750716755168 1
0.111966741168737 1
0.0861921607147394 1
0.00884644192289242 1
-0.00735423926924475 1
0.0941272755966436 1
0.204673314040113 1
0.792043268853572 0
0.299301045987784 1
-0.0531486262073305 1
0.352041076120357 1
0.31519684623744 1
0.273244443792238 1
0.114275280061706 1
0.264180392575495 1
0.310577322228069 1
0.106374262217501 1
-0.0589317527304784 1
-0.0246111612479566 1
-0.024378393535182 1
0.308674851341515 1
0.409077025235616 1
0.0942704042025943 1
0.66427019601871 0
-0.0470576379855451 1
0.110038102332317 1
-0.0966868211864321 1
0.599471231868435 1
0.424660312672733 1
0.306956314082569 1
0.316547977772615 1
0.333749406572838 1
0.211052183325625 1
0.0495973569130652 1
0.216103737139345 1
0.345542206220364 1
0.108547719129048 1
0.0349301413092128 1
-0.0870336892962984 1
-0.158400457359851 1
-0.18173785807908 0
0.0624730077088116 1
0.00489979634457019 1
0.117066331699821 1
0.00743256740269372 1
0.160007613927693 1
0.240515538279954 1
0.426369241070901 1
0.0825411859898308 1
0.172612039574844 1
0.163149609336869 1
-0.117318897440358 1
0.244689323675129 1
0.405257474806158 1
-0.0518308653000932 1
0.409752980565287 1
-0.110452332336098 0
0.42391105217852 1
0.230084963741664 1
0.296888990762917 1
0.398196323002087 1
0.0857712489450753 1
-0.262480010644118 0
0.0828873203015446 1
0.359286026478193 1
0.230288288008706 1
0.30368027819218 1
-0.107916954595793 0
0.233798542874562 1
0.0335328944031051 1
0.46444312481502 1
0.507838441281914 0
0.230495972335721 1
-0.109086665484132 1
0.299363618160253 1
-0.0499594366203324 1
0.247224225448995 1
0.372071413372122 1
0.140982304281039 1
0.426544472700565 1
-0.0539580510885394 1
0.0732459692665449 1
0.0849897954761864 1
0.21805177414303 1
0.307301856243369 1
0.231533111126638 1
0.055297426430874 1
-0.0904309940209064 1
-0.0498141802515328 1
0.183328938446885 1
-0.0614735437077087 1
0.318963812911338 1
0.314432936516681 1
0.598679870397844 0
0.242286922008106 1
0.364080690586693 1
-0.10049341503869 1
0.439411329885051 1
0.464159873835362 1
0.163499449412485 1
0.0664950885981209 1
0.527824353718347 1
0.24557873012919 1
0.273502117623145 1
-0.0188100288161837 1
0.123799875386492 1
0.149417714826433 1
0.208965393208313 1
0.0335444326150312 1
0.115830863998816 1
-0.0130449930896595 1
0.253280841960169 1
0.155003615048321 1
0.0945121945956001 1
0.330287735947967 1
0.304452687596487 1
0.0684431426438773 1
0.398419537567663 1
0.0761433034478016 1
0.215051291599154 1
0.123894193348472 1
0.284078466837078 1
-0.0129124349041331 1
0.0883250875210651 1
-0.0830867576995302 1
0.0809681714958736 1
0.0152855436997385 1
0.267585380639478 1
0.112344925399244 1
0.0228399142559638 1
0.432036825621622 1
0.276382594830715 1
0.145821770140787 1
0.24463737661761 1
0.163095121097788 1
0.236683123086511 1
0.195576821933427 1
0.0641302477703709 1
0.0232984778581034 1
0.12662291215594 1
0.238713269249741 1
0.520922415983682 1
0.33462677171866 1
0.260006401742962 1
0.335995788013142 1
0.389133547191278 1
0.327169066991479 1
-0.0705358020093175 1
0.294021036118737 1
0.721671300084232 0
0.240356425785328 1
0.425959955853485 1
0.267676384114818 1
0.361733500589436 1
0.246383095248007 1
0.0396787520004193 1
0.168713783350165 1
0.156999794363088 1
-0.101650141658343 1
-0.0662182382602307 1
0.347385478378723 1
0.247031286883098 1
0.252021047492459 1
-0.243883323980007 0
-0.153305861532977 0
0.129623428219558 1
0.230312588630249 1
0.308314355572169 1
0.28774017528524 1
0.0224328516771199 1
-0.158284923002316 1
0.0581153196130927 1
0.0413769596959579 1
0.177228835517124 1
0.326469209023261 1
0.517821429988459 1
-0.105509726449355 1
0.34623712014306 1
0.297301643557687 1
0.0219359155846682 1
0.0465989824028989 1
0.464776298313475 1
0.0308777383630397 1
0.144252551976129 1
0.00576685304826626 1
0.365329456675055 1
0.0973271200622311 1
0.256272070093357 1
0.169526751149853 1
0.0395163871615946 1
0.318830610143834 1
0.38252058069513 1
0.0403974830584576 1
0.303888559664667 1
0.498968220907609 1
0.264907517582345 1
0.356667900354827 1
0.0603715353182236 1
0.093771569706367 1
0.530416248464388 1
0.221018799135945 1
0.210575790548674 1
0.0246087434068632 1
0.266957818977152 1
0.441962641881683 1
0.489704748129646 1
0.422393962852709 1
0.234842164513529 1
0.243507123954832 1
0.0899524299484953 1
0.287029219108247 1
-0.221318518501849 0
0.280623763024571 1
0.0999412281837538 1
0.234764672506839 1
0.319324889940432 1
-0.101431144216506 1
0.628143659126178 0
0.463570770975284 1
0.209531620503424 1
0.365271099424795 1
0.22718282457865 1
-0.246093862880765 0
0.279221554045481 1
0.0713224089453632 1
0.178838177944343 1
0.0753349544804008 1
0.260871300644322 1
0.543740934067019 1
0.279364784290586 1
0.333738021931987 1
0.0911866439949875 1
0.067475354627641 1
0.402529706367975 1
0.455854306830811 1
0.00220330407195109 1
0.627093788779726 1
-0.0335286659432539 1
0.206825391030424 1
-0.0476709203284547 1
0.496563177754459 1
0.32387597506898 1
0.151588280199353 1
-0.0305926824281366 1
0.115919021557159 1
-0.0320620556731343 1
-0.149780973931443 1
0.15198628315378 1
0.684579802547208 0
0.283665027379242 1
0.29652171668946 1
0.266708387441123 1
-0.0867343442257714 1
0.0352816105372797 1
0.104316323296599 1
0.541592038749754 1
0.451937509722843 1
0.376145149182142 1
0.301493246712906 1
0.178953613719546 1
0.0696116674830021 1
-0.135282192018842 0
0.306998585865955 1
0.199290832026054 1
0.314230257126981 1
0.517250614120378 1
0.127527133405322 1
0.0157073970519273 1
0.269167971968817 1
0.341719985717993 1
0.0439147205192599 1
0.380487670507128 1
0.228301162309678 1
0.288643711744637 1
0.186093134928175 1
0.201527739267273 1
0.224996378155698 1
0.178761404601561 1
0.105629060440228 1
0.323436996512167 1
0.0763516280848254 1
0.48754699196404 1
0.0638911345158722 1
0.32129365638969 1
0.314145322587707 1
0.0792403068643282 1
0.053660265507015 1
0.314865018043302 1
-0.222604622526372 1
0.327294859145744 1
0.232316432050593 1
0.133033737999492 1
-0.126397779759045 1
0.286160026073715 1
0.508597674002622 1
0.349139677497954 1
0.256587669957095 1
0.217741195511011 1
0.23907574341395 1
-0.0701244244372066 1
0.159506824049682 1
0.0858741225955326 1
0.239871422635776 1
0.109455076848699 1
0.101039074467235 1
0.316075591277099 1
0.0490629070218946 1
0.608294049959061 0
0.285542408263801 1
0.232307929787424 1
0.458895640633902 1
0.183551564332005 1
0.606239757927051 0
0.0290519140653206 1
0.407543678809551 1
0.124083165160305 1
0.427124748795833 1
0.518479575197819 0
0.595768863567013 0
0.133207778152967 1
0.441379111084014 1
-0.0734272860500891 1
0.415517602603866 1
0.188027083977818 1
0.465012420884893 1
0.509716071948665 0
0.623359389764096 0
-0.0441903371208594 1
-0.000817719797981689 1
0.193990528081557 1
0.130010946592486 1
-0.0054200785791833 1
0.0471889793357397 1
0.335456906886999 1
0.215773159062434 1
-0.062097713573253 1
-0.20416254239106 0
0.0208712059066656 1
0.501516491297081 1
-0.0938286637132657 1
0.174109958096871 1
0.185743851183991 1
0.118036527722353 1
0.146266587642571 1
0.207780033874491 1
0.36103818106253 1
0.418935003005446 1
0.124212504683233 1
0.170276388601709 1
0.200010445287207 1
0.294521012867387 1
0.0470129574016226 1
0.174081845070957 1
0.073671151331902 1
-0.294277331350279 0
0.114179001513565 1
0.230358997703445 1
0.411411582459812 1
0.242392526002913 1
0.156483544511374 1
-0.160911256765698 0
0.312128604780357 1
0.0685753026770938 1
0.190103526131602 1
0.0819157555901118 1
0.400195667683265 1
0.375042674996133 1
0.276523618577114 1
0.483614737559275 1
0.248642552982551 1
0.0742294739163963 1
0.229190108352367 1
0.292405987604589 1
-0.236668296836484 0
0.317030758437844 1
0.0850039039784843 1
0.115131123461481 1
-0.115307172899662 1
-0.0481795627455511 1
0.37018593597692 1
-0.475707970329655 0
-0.0154673840817581 1
0.458703405680479 1
0.384747718499951 1
0.0955638715685425 1
0.345306153054305 1
0.485967947093239 1
0.162690528864763 1
-0.0318046932934829 1
0.290847975288999 1
0.294331595419603 1
0.313417135351135 1
0.333079939762108 1
-0.0589784905700714 1
-0.0605467647894419 1
0.00131933970219298 1
0.526755881623343 1
0.447302795682641 1
0.205685030496887 1
0.113953221224417 1
0.15577089519316 1
0.513840407382978 1
-0.309803103253945 0
0.0920544936117245 1
0.278209017447901 1
0.00890103164152884 1
0.121808791173475 1
0.453212906236447 1
0.111750403962599 1
0.141739854054593 1
0.115561919459205 1
0.735379131806678 0
0.102708941212365 1
0.633847143641531 0
0.235465244859213 1
0.106513037629422 1
0.0576124643285405 1
-0.166938000740139 1
0.336132875311134 1
0.196522648615766 1
0.120894157161585 1
0.421131322423506 1
0.0620123436434905 1
0.0620884567876074 1
-0.04400017739777 1
0.265386943169568 1
0.435246178799262 1
0.113698854533944 1
-0.105717531371541 1
-0.0200107979030449 1
0.184414670130748 1
0.237914750094466 1
-0.00304256048197466 1
0.045497170387753 1
0.135859961366465 1
0.27297638800744 1
0.180260630888876 1
-0.0756222292874147 1
0.282296773317067 1
0.338956478303183 1
0.247385006102465 1
0.181414412204594 1
0.161038146965253 1
0.197880719268579 1
0.24082027230893 1
0.293612386956029 1
0.239096066185846 1
0.27538103032632 1
0.102347715318836 1
0.129313534421883 1
-0.0131789986202724 1
-0.160126567718103 0
-0.163361191805624 0
0.362989174931927 1
0.375941103997106 1
0.0363787694108225 1
0.132584893819207 1
0.281317181684015 1
0.236599005996022 1
-0.112437261583124 1
0.0659412510805353 1
0.0510442249274942 1
0.220069103485492 1
0.178910300048409 1
0.147199336520752 1
0.409585290624324 1
-0.119428569698151 0
0.055841190139156 1
0.279930864942919 1
0.231778203954097 1
-0.0278164650432788 1
0.274973757809446 1
0.544515989234355 0
0.134566070946506 1
0.0214373177742276 1
0.318622123775154 1
0.421003372731021 1
0.383443802393481 1
0.0644791615115925 1
0.429705688835125 1
0.20890754918113 1
0.336419044688477 1
0.297809276803368 1
-0.108926795815767 1
0.352256371302051 1
0.236538397967974 1
0.261353503137119 1
0.210071527567208 1
0.0815784660205211 1
0.180556721715155 1
0.11754381618533 1
0.224824591448798 1
-0.262703674297262 0
-0.0507499067280662 1
0.0254428580962597 1
0.223614297337216 1
0.0850347833638703 1
0.306352647203828 1
0.202436126799724 1
0.326425607295691 1
0.287224270192484 1
0.160413134220751 1
0.36138527727371 1
0.385235234303825 1
0.271222406177103 1
0.481718421790659 1
0.34989488553058 1
-0.056192093852132 1
0.652968987506222 0
0.280727708622593 1
0.0874729141782015 1
0.257462287895783 1
0.0903962739707748 1
0.261698476835916 1
0.0444744764727735 1
-0.031326113283712 1
0.354703715799429 1
-0.165553049087853 0
0.339080124764862 1
0.667219815084903 0
0.486181805112822 1
0.193990002816962 1
0.0968211638473832 1
0.612307586527424 0
-0.106827118077716 1
0.216021947515097 1
0.0417414872394207 1
-0.04017614159941 1
0.368039477105672 1
0.0128820533329583 1
0.455234613283594 1
0.231138413465116 1
0.0318568155851985 1
0.0702038515649847 1
0.201609318406769 1
0.574757976665333 1
0.323589566441237 1
0.46814954440511 1
0.377605167653339 1
0.157601448544768 1
0.46720429432896 1
0.0232874753432127 1
0.218156848031562 1
0.149931608998212 1
0.113344354846362 1
0.167782157270033 1
0.266048346547702 1
0.106552869953036 1
0.585283226976531 1
0.0922540307763092 1
0.353473021933396 1
0.484841099703438 1
0.35001322901464 1
0.41879327318692 1
0.151678617665298 1
0.125457548223286 1
0.368523736212751 1
-0.0290935835725917 1
0.117877369122268 1
0.173977772971739 1
0.247443699926237 1
0.235889852553713 1
0.187787211302948 1
0.318722792103406 1
0.263993154667755 1
0.34603253488762 1
0.0766147618036105 1
0.232208055413286 1
0.351697789848781 1
0.388135586285512 1
0.261783498001368 1
-0.0355492046573141 1
0.414941757621192 1
0.0237733640792073 1
0.272312905002494 1
0.0194579473429879 1
0.243471649327975 1
-0.0833456556812645 1
0.118803674569313 1
0.365805741685655 1
0.268451211444314 1
0.698577248336144 0
-0.0239703002243635 1
-0.121087042225562 1
0.136335087436301 1
0.221237130891038 1
0.123466848452137 1
0.272472875624773 1
0.18691929271045 1
0.390183412162539 1
0.225430302100135 1
-0.136051649570639 1
0.312778243078049 1
0.261528338077707 1
0.544550657550915 0
0.0875934472856081 1
0.340657294202658 1
0.219919949776864 1
0.169322779024465 1
-0.0619167344055246 1
0.184293799158696 1
0.117355827165047 1
-0.233285349816815 0
0.0581419378228609 1
0.0975987831859363 1
0.334142246004163 1
0.205609941078581 1
0.0862378202364949 1
0.287715096311208 1
0.277117072731281 1
0.0617432809299334 1
0.242869343385585 1
0.180652516808145 1
0.377074608231573 1
0.548550358773073 0
0.141640731275308 1
0.375384500988358 1
0.427236445240763 1
0.34720750879715 1
-0.0608503751503318 1
-0.0263713503412418 1
0.181683882168756 1
-0.10191231209192 1
0.172177262548835 1
0.406989472830368 1
0.1078021737018 1
0.00784445858512258 1
-0.207887091804793 0
0.255372221365354 1
0.209417194201578 1
0.336942240809217 1
0.430692363725339 1
-0.178676216698471 1
-0.145480887940582 1
0.220569932075067 1
0.680182267879802 0
0.400443031141089 1
0.274606278888809 1
0.236611491917018 1
-0.019566039260418 1
0.135263465213017 1
0.202249112242055 1
0.245972042751112 1
0.296795658394453 1
-0.0598710736482791 1
0.00825725543619227 1
0.134877239624684 1
-0.0701660848073025 1
-0.0799125752126313 1
0.183129863535695 1
-0.198657098064851 0
0.350019739271368 1
0.172327853418342 1
0.359666847755785 1
0.344942345226855 1
0.438011673641068 1
-0.109124197813858 0
0.219299420289665 1
0.472434839268767 1
0.168012794135972 1
0.158248065101022 1
0.177815312222932 1
-0.0231603844951312 1
0.0900986494584953 1
0.270409453325022 1
0.17006272638856 1
-0.00282110870100182 1
0.184144230482599 1
0.243795948124438 1
0.0711949310925438 1
0.0392933149359089 1
0.26217236158131 1
0.418970608989061 1
0.0965444527732643 1
0.47689460335828 1
-0.135261002475867 1
0.357126691198583 1
-0.026364444075461 1
0.21479856044763 1
0.380577804803092 1
0.0838104819317897 1
-0.00301766700937863 1
0.475097456532598 1
-0.0843848496646096 1
0.0580794405325836 1
0.394910108654332 1
0.205329029851327 1
0.416968176359995 1
0.487430133100485 1
-0.0972932603567353 1
0.231114098624109 1
0.145241276253083 1
-0.0231542002477169 1
0.390849473496989 1
0.0903099938934688 1
0.0380474762325296 1
0.166750403292169 1
0.0288680920658605 1
0.0468500201841938 1
0.195710137009897 1
0.267650969094936 1
0.16768193201291 1
0.104443746780002 1
0.184001082244989 1
0.292342733098923 1
0.0639672569118127 1
0.0482593813809325 1
0.0390296921455396 1
0.433781466491051 1
0.218571866269195 1
0.188047008853262 1
0.240344323802936 1
0.403482856287395 1
0.311733987156476 1
0.268026926382762 1
0.47484598973534 1
0.294334229237327 1
0.240424135659179 1
0.0320949310283375 1
0.311021194538709 1
0.29508771828547 1
-0.0346773824515898 1
0.485622188100818 1
0.380202263534513 1
0.156557663049211 1
0.0906425723839734 1
0.392518547935214 1
0.30059918770051 1
0.202198443910752 1
0.30156205028736 1
-0.128279038687072 1
0.150235530030733 1
0.529879620652214 1
-0.364947618609397 0
0.351267625134482 1
0.248567737903732 1
0.125192778362366 1
0.297602147549975 1
0.263924437925298 1
0.193260013063749 1
0.207886995493075 1
0.165267796459399 1
0.460282335207478 1
-0.218519172355002 0
0.322118404470609 1
0.470808996918627 1
0.114936652221352 1
0.375057453650346 1
0.0939625259873459 1
0.136543391322748 1
0.201355482018153 1
0.0810866887575353 1
-0.00541760420892132 1
0.408555566209848 1
0.0571388977394629 1
0.0715137582788713 1
0.583820910766102 0
0.322277279455946 1
0.00929021800267716 1
-0.0427254056480605 1
0.150768886997547 1
0.188627699009707 1
0.121639754805534 1
0.224290284570896 1
-0.0884048342882453 1
0.387764886819766 1
0.222218803398399 1
0.0790427431204145 1
0.379425346804322 1
0.32209528765682 1
0.41835056950709 1
0.256580026003751 1
0.0361317682860399 1
-0.0826599152513892 1
0.285026190657829 1
0.35822550753909 1
0.508852734489032 0
0.205597388928126 1
0.491998156830285 1
-0.285099159211962 0
-0.101706670079037 1
0.0504941016832904 1
0.136083111708072 1
0.292588334695622 1
0.102054379244677 1
0.302171228612129 1
0.417796854709935 1
0.219709232823659 1
0.556567137473578 0
0.200629771983355 1
0.306557579909351 1
0.313987007422178 1
0.12904754545037 1
-0.080625757060895 1
-0.451939143443914 0
0.245503117274454 1
0.366358820397967 1
0.0807847965858194 1
-0.116959780062226 1
-0.0248671809808911 1
0.209764237479122 1
0.328054186658176 1
0.218445134036251 1
0.00674020227455653 1
0.171848540911515 1
-0.0947942778370025 1
0.0670190776982293 1
0.00551266084944334 1
0.259448104222039 1
0.38992664447728 1
0.0989369576680324 1
-0.0005109195866854 1
0.0335017405473237 1
-0.0780293628196655 1
0.294898899388144 1
0.118891710780495 1
0.0704467431463151 1
0.206042741757135 1
0.309392852847147 1
0.519132289384287 1
0.404467826958592 1
-0.0686834826168023 1
-0.0992408374445914 0
0.230745984877162 1
0.363251874709628 1
0.173735890940201 1
0.136899654984416 1
0.378307126253543 1
0.323123128107207 1
0.133378149467615 1
0.214016444847596 1
0.135433753312449 1
0.0211780610800254 1
0.245299093207795 1
0.101019095888967 1
0.185131583525832 1
0.195464424235086 1
0.227409656612245 1
-0.0616416469374644 1
0.304042862693438 1
0.256109519363157 1
0.122669692885046 1
0.151733037297237 1
0.133991471231191 1
0.0642942472647605 1
0.232168631550805 1
0.159763196468002 1
0.291889110410008 1
0.0927539177028022 1
0.320506539535112 1
0.168028984990196 1
0.332896858759553 1
0.187584504875068 1
-0.00956173058668758 1
0.058028292223526 1
0.210839765459826 1
0.125485736251051 1
0.0214490281154393 1
-0.224842325267823 0
0.0363484811950567 1
0.331374453363006 1
0.0100251392793752 1
0.192354412121537 1
0.148308811615757 1
0.137669793466571 1
0.236106320657754 1
0.263583609484802 1
0.0866540698375245 1
0.28513713227153 1
-0.0389195776515997 1
0.103288343906104 1
0.288777291045363 1
0.316051866822791 1
0.387626307833869 1
0.214236852223615 1
0.242848698678242 1
0.41812050594542 1
-0.0876511044809245 1
0.0306019450000377 1
-0.051536984189036 1
0.11392426287472 1
0.593858701164888 0
0.178032906566783 1
0.112682604920809 1
0.440445891191196 1
0.255159843475317 1
0.279082478769172 1
0.368142775738043 1
0.367880888625002 1
-0.0207069241791471 1
0.130804054292469 1
-0.0224612228919296 1
0.0448649440425828 1
0.150300899904509 1
0.274980757295245 1
0.107227781216435 1
0.446083058789762 1
0.278764854475962 1
0.307974229561975 1
0.142217789616072 1
0.393901858827272 1
0.0974341325575878 1
0.282531386315401 1
-0.112720532992265 0
-0.177078178667337 0
0.444652574589966 1
-0.0321266019948619 1
0.302946463385249 1
0.157503278552478 1
0.0300311162248429 1
0.304504090401938 1
0.376174276390333 1
0.245549546776673 1
0.233188222065998 1
0.235573038224674 1
0.467410389596587 1
0.15916164824351 1
0.0915949666360871 1
0.410338930643381 1
0.202221757794655 1
0.058216347027613 1
0.125658823258097 1
0.20277644352403 1
0.221359568894553 1
0.37462967561541 1
0.197766830453071 1
0.0814943455873577 1
0.0215953898262611 1
0.12752663150206 1
0.406672500774757 1
0.296206100403032 1
0.1192043701516 1
0.21457538456429 1
-0.0337155101376419 1
-0.0250660994710715 1
0.407940984848298 1
0.356334006818899 1
0.091601596820136 1
0.442276714066583 1
-0.0128221250210735 1
0.516342302089093 1
0.26404240394617 1
0.449793962265878 1
-0.0111222437524412 1
-0.114207004639314 1
0.316592035673611 1
-0.0886047648080223 1
0.442718913284565 1
0.231526234533826 1
0.495215104405094 1
0.353998500289129 1
-0.0303561081289843 1
-0.00502772627754353 1
-0.0322383945530519 1
0.24747592530368 1
0.0793650834888637 1
0.298440185159932 1
0.17031024288591 1
0.0667610508112968 1
0.477370656223741 1
0.110487356771205 1
0.291257476702438 1
0.062234550517434 1
0.18705989424532 1
-0.0865537515172494 1
0.163183604026763 1
0.436338227528109 1
0.255250050916539 1
0.196578596598335 1
0.0461280826899935 1
0.0240754891128603 1
0.207252693621334 1
0.267290752604462 1
-0.0193035251984802 1
0.453159081167456 1
0.35953647960647 1
0.0495367347484908 1
0.0737981489327801 1
-0.0459585425896493 1
0.166809694861844 1
0.205747138832554 1
-0.160698999567123 0
0.264128648977749 1
0.241955589514653 1
0.417011403268308 1
0.519224787485418 1
0.465696590276861 1
0.160601264434877 1
0.0586013387813427 1
0.268706275768245 1
0.332663367731818 1
-0.251127284968513 0
0.179367451193136 1
0.476454262615844 1
0.105730202364587 1
0.396612999337048 1
0.148827963248645 1
0.41252986089364 1
0.272461622733728 1
-0.21320071510533 0
0.328891665883661 1
0.19725802112338 1
0.423685092512679 1
-0.0721623505206707 1
0.778173143482174 0
0.201053540694549 1
0.050546883685231 1
0.287729293910634 1
-0.200746838875031 0
0.291043165943182 1
0.122038970723143 1
-0.0072506066796349 1
0.307353465818601 1
0.140298098691571 1
0.370013555508375 1
0.210950429897479 1
0.157865348899183 1
-0.00428476867675509 1
0.421914179999853 1
0.207904923643772 1
0.25386199001361 1
0.352266732628084 1
0.131313625616192 1
0.26122446200724 1
0.476854031719831 1
0.103117580843673 1
0.162294971890539 1
0.226968842875475 1
0.34790528636681 1
0.225363945188403 1
0.305385163372258 1
0.260573888894262 1
0.337796436787236 1
-0.0603358972109515 1
0.143834262972963 1
0.236960737672735 1
0.291510912887835 1
0.493089491303988 1
0.292146042029355 1
0.236064586952052 1
0.152206228224445 1
-0.224620627642532 0
0.434378846827893 1
0.206838422090765 1
0.249524774587162 1
0.248294403257266 1
-0.149492589709028 0
0.486458363134327 1
0.410145517613841 1
0.174898444744548 1
0.218309597696875 1
0.0614029266198194 1
0.0780073263444847 1
0.57405734948681 0
0.172625828569827 1
0.300822556987051 1
0.0084056500116285 1
0.317152042415004 1
0.0781108849603366 1
0.18297627631644 1
0.35189384839476 1
0.252673271478442 1
0.365017137464804 1
0.593163942656834 0
0.107492487661026 1
0.153810959917385 1
0.270781107239454 1
0.00967258246113555 1
0.40647887091225 1
0.227301416913783 1
0.0901556941962905 1
0.416212131701636 1
-0.0197535803716432 1
0.280926872745401 1
0.143268456363158 1
0.0193788309290222 1
0.630199848929298 1
0.283807192462129 1
0.140005037063415 1
0.0670258839900677 1
0.410163258529818 1
0.301876481467893 1
0.162324402134618 1
0.431749893536085 1
-0.0713948373007686 1
0.165520534135902 1
0.2600416038873 1
0.226828172846885 1
0.400892621359439 1
0.262292749257748 1
0.214172084243424 1
0.0799264909996992 1
0.257905708246724 1
0.0763900518846957 1
0.0199512174107551 1
-0.139578530161451 1
-0.0282699878099987 1
0.182878319399689 1
-0.0772232609638923 1
0.128857642884713 1
0.303059500596129 1
0.262154182055929 1
0.220879052412336 1
0.72568707415743 0
-0.060724332395278 1
0.312254647325676 1
0.204929457157788 1
0.396201303701927 1
0.483558308936533 1
-0.0132857685856518 1
0.471361762819556 1
0.15603707129821 1
0.304432223637397 1
0.192772224171596 1
-0.0703113311227715 1
0.253528833790519 1
0.143435352340403 1
0.406714934212437 1
0.0768992386001889 1
0.197943751843497 1
0.0454775324530499 1
-0.0349599019172753 1
-0.0432543655376918 1
0.403237769683941 1
0.0147061697638497 1
0.319567759579586 1
0.101884636158497 1
0.24241158818494 1
0.498371266977657 0
0.404986270895258 1
0.537194286461835 0
0.166407118419543 1
0.27828164415638 1
0.238870451024507 1
0.459702934742901 1
0.182124465925478 1
0.409967606455309 1
0.493978326334136 1
0.329929091276754 1
0.182813253954693 1
0.230615126111642 1
0.301848488422209 1
-0.0880657492512294 1
0.284725695534789 1
0.153571363567019 1
0.354421880554269 1
0.11526255797438 1
0.21323091728848 1
0.224307549457406 1
-0.000214079030045635 1
0.38860385929954 1
0.0908799768474626 1
0.109367658217126 1
0.150844479783025 1
0.225227674105684 1
0.254778709987258 1
0.226146819693086 1
0.0434066046053737 1
0.0531506675242912 1
-0.0624109416554232 1
0.0213875663258093 1
0.247204124145568 1
0.219963491981074 1
0.0102639521151929 1
0.0135902472723783 1
-0.0106471489088805 1
-0.00944723020231359 1
0.298377186002371 1
0.382828222671913 1
0.0386394383856059 1
0.171046672217974 1
0.168439557762458 1
0.0552189923803889 1
0.435980286289794 1
0.301905004102316 1
0.0430826479888537 1
0.0646899918054266 1
0.483401514192313 1
0.298958111813442 1
0.275664884403923 1
0.342950281181907 1
0.171006771640739 1
0.301679138725484 1
0.21601760817004 1
-0.016055605339506 1
0.0682980217439427 1
0.237892247527826 1
0.0911456177960511 1
0.0874327166685801 1
0.00857196923468928 1
0.073582523848353 1
-0.0688386856469177 1
0.2468389531332 1
0.167352998788971 1
0.0342719107465104 1
0.0217353375451431 1
0.163763267118392 1
0.538484396949578 1
0.0820990996988865 1
-0.101462165937082 1
0.246037167646855 1
0.210720155545322 1
-0.0541699203122388 1
0.420641652967116 1
0.222865995010863 1
0.355873807829334 1
0.345213845307652 1
0.27721467734388 1
0.395501568338658 1
0.550005161934534 0
0.349285396156562 1
0.199441153669169 1
0.22940692588795 1
0.306215420402111 1
0.265376683844359 1
0.549531456000291 1
0.416190834475773 1
0.138930966883225 1
0.176533240976965 1
0.487767418416467 1
0.0418967870005741 1
0.0913511232428947 1
0.206273340936806 1
0.0857042690056007 1
0.211816225147732 1
0.0160025388243724 1
0.35589526247696 1
0.191896318347804 1
-0.0990818418996919 1
0.204400903072853 1
0.159691255318036 1
0.316878928613235 1
0.0989696236852595 1
0.336904071662134 1
0.200154781663116 1
0.40955734086027 1
0.155189625058466 1
-0.178059580652064 0
0.25584384458056 1
0.470395026548342 1
0.491300225933689 1
0.0173851968352304 1
0.394715013511675 1
0.485657300309191 1
0.405138967326943 1
0.126003088527072 1
-0.033173414472498 1
0.16750739432216 1
0.0691618698738098 1
0.335322040904898 1
0.671254333516313 0
0.109687209193178 1
0.526769173383893 1
0.332953312742903 1
0.378057949161583 1
-0.00727477237922165 1
0.0868780260826186 1
0.238573334415936 1
0.131264091854131 1
0.214205002856446 1
0.00278255965078428 1
0.275138886403649 1
0.344028080768886 1
-0.0263575274722557 1
0.256620604682477 1
0.142119816560468 1
0.169651459989114 1
-0.0521453762429411 1
-0.00676306908161612 1
0.206939889308585 1
0.161296554515837 1
0.181372297046867 1
0.498927835971918 1
0.302808651114394 1
0.138125063690287 1
0.239249686682006 1
0.379344259106803 1
0.222675191624904 1
0.546667334070694 1
0.20135537095745 1
0.0113977736126203 1
0.506498510954751 1
0.166334003362227 1
0.153205387941931 1
-0.141527575704933 1
0.171744732789439 1
-0.219155269163594 0
-0.196614808226897 0
0.0510811132533685 1
0.326469190252435 1
0.249498781551916 1
0.185632894180921 1
0.146445860092589 1
0.310286727065924 1
0.1549732527971 1
0.248551936889018 1
0.296466942567353 1
0.214006796052421 1
0.312206005915472 1
0.276004133833503 1
0.266864079221694 1
0.462587967248814 1
0.0322256210816162 1
0.249161310405357 1
0.190432974991928 1
0.319701318161672 1
0.261137393596081 1
0.236745110737443 1
0.133507494406336 1
0.514458573716019 1
0.50304682418391 1
0.422977734309749 1
0.155501043874942 1
0.0958957463982293 1
0.156777283918364 1
0.310046893042206 1
0.371690959102917 1
0.197756054658404 1
0.234480031671798 1
0.146888949113987 1
0.0945115613151727 1
0.241234018216107 1
0.340141451394555 1
0.296676919463958 1
-0.19699867496892 0
0.340186658191274 1
0.458922131376272 1
0.464829992378142 1
0.335621818698002 1
0.209471010053115 1
-0.0118045299104632 1
0.058581968168279 1
0.0941803856672186 1
-0.112971243575377 1
-0.205260743356722 0
0.381589922310147 1
0.137872411967768 1
0.369547660417685 1
0.192345817630193 1
0.298397746393499 1
-0.149531482064613 1
0.31019607530308 1
0.229734077849845 1
0.293351298021921 1
-0.0929666210934209 1
0.207013647425023 1
0.429022277850813 1
0.373868750298495 1
0.229711936896135 1
0.014363962157608 1
0.129781347974813 1
0.743308923066843 0
0.582214084646341 1
0.240134643129989 1
0.240680469950736 1
0.210805816432966 1
0.246788188386314 1
0.385948298223276 1
0.260096553263762 1
-0.0363346672041538 1
0.0648394191214478 1
0.0363803921395018 1
0.00755446524238244 1
0.317514371887548 1
0.204920139671628 1
0.0150626285215799 1
0.235588449691279 1
0.295917634766812 1
0.222964102163644 1
-0.143229465789938 1
0.296302159147199 1
0.462995371507535 1
0.366471055927749 1
0.2595268336802 1
-0.175489922028135 0
-0.00942079627895518 1
0.0391242354001976 1
-0.0554374241770181 1
0.0813368625863301 1
0.265904873622414 1
0.856627063614412 0
0.250907236627818 1
-0.213889182028035 0
0.21160835944511 1
0.310041432830054 1
0.13760364481989 1
-0.173014121702076 0
0.388306461526535 1
0.285307976964224 1
0.373094408857097 1
0.157787376765043 1
0.15794173040211 1
0.0107611417889586 1
0.374327433132832 1
0.291991667171537 1
-0.0630873081467659 1
0.458834351673342 1
0.356635941874708 1
0.220233642072565 1
0.460139380893605 1
0.330609689385823 1
0.0982450037190697 1
-0.275761129845312 0
0.32136131555826 1
0.190831920380437 1
0.152180325118141 1
-0.0978072224123305 1
0.273770531382956 1
-0.00806643156910343 1
-0.0721337510080191 1
0.244771455970622 1
0.134488122882911 1
0.00352625741412226 1
0.00434877088520618 1
0.634284830979266 0
0.104164969126507 1
0.269891726991261 1
0.311718658153277 1
0.225919957343612 1
0.233681489973228 1
-0.14657229118082 1
-0.13442500727858 1
0.389015002056412 1
0.154189894011899 1
0.368283831443934 1
0.115034754016658 1
0.346477732980611 1
0.117970990438997 1
-0.0372719131984619 1
-0.186044515491445 0
0.283981914583332 1
0.339649257670362 1
0.073553444854471 1
0.105906415114846 1
-0.0418905537824835 1
0.308325255274372 1
-0.21671255785928 0
0.236409769340381 1
0.164723658236815 1
0.451786183933205 1
0.12988968370651 1
-0.104155141794716 0
0.501171861651593 1
-0.00280198544455405 1
0.0560821766289774 1
0.15425965173003 1
0.280014222375674 1
-0.0623594484897765 1
-0.274209511083037 0
0.0962928309755249 1
-0.0711851231728708 1
0.324438620452298 1
0.229730229144592 1
0.220854086602741 1
0.366194874019828 1
0.296335132745502 1
0.203896117681696 1
0.253353194902568 1
0.311521908782218 1
0.345034480112803 1
-0.125271371621656 1
0.278495799427026 1
0.151688594855916 1
0.241263000031435 1
0.0566940827057153 1
0.358026915959233 1
0.235753991668817 1
0.300059010682976 1
0.64941615328832 0
0.18948823086123 1
0.0786478967765562 1
-0.258869655298306 0
0.180535834136192 1
0.213901555076474 1
0.192152950445458 1
0.379096644793781 1
0.326483100144724 1
0.109150507172482 1
0.320789126498401 1
0.29967347458263 1
0.43094750767424 1
0.121051294815928 1
0.114586956190197 1
0.0755289132002877 1
0.0736869440338772 1
-0.0965190925661798 0
0.0579788778693281 1
0.206368720707665 1
0.0584197805438563 1
0.113805766665555 1
0.269332613726473 1
0.139402747590911 1
-0.0120967471960776 1
0.0637358666389652 1
0.200883357199259 1
0.263405317409691 1
0.144328914776898 1
-0.366186873621472 0
0.367154293963933 1
0.289892040694646 1
-0.03821783764245 1
-0.235667500881933 0
0.337998071495346 1
0.335451121327767 1
0.192382790589439 1
0.156482747178428 1
-0.112078871883719 1
0.238017810195202 1
0.202961813776398 1
0.00330155484087644 1
0.189589433424833 1
0.555003085247802 0
-0.0661840666339017 1
0.22359631812036 1
0.34141913631451 1
0.0973641215714308 1
0.07791568596106 1
0.128240495625487 1
0.00447929840265585 1
0.172330798455795 1
0.274985782243421 1
-0.0424783171478085 1
0.0820622580078875 1
0.219407335669541 1
0.100193849209694 1
0.0091093513532568 1
0.264588360345534 1
0.230848134830896 1
0.368099295669651 1
0.333666041591832 1
-0.0727469451895454 1
0.292958067363895 1
0.066069700432753 1
0.258283586271919 1
0.473926140977037 1
0.181246018099577 1
0.453758629138445 1
-0.0362167120426615 1
0.0501236163155014 1
0.251963790836531 1
-0.024594647418189 1
0.28522793992839 1
0.193080010144788 1
0.0925120117718965 1
0.204253519242229 1
0.253284670670078 1
0.001738508369735 1
0.120889051184348 1
0.254261462212579 1
0.221159006648053 1
0.330793043857523 1
0.42262074626485 1
0.125040543841235 1
0.00868594192832538 1
0.398281504128523 1
0.199723097026868 1
0.204066110158912 1
0.23554631615362 1
0.408582699778147 1
0.00399485693107967 1
-0.105868121493378 1
0.171279630156193 1
0.0931047845595447 1
0.379311349815623 1
-0.143454846550926 1
0.0155711101243317 1
-0.159813342766412 0
0.120004135555904 1
0.168637470608911 1
0.398960991783208 1
0.592704288207068 0
0.0519766779145368 1
0.298655239164609 1
0.525707699841424 1
0.309740451239641 1
0.645035663765417 1
0.23326301721304 1
0.0384619021505424 1
0.2027064797219 1
0.4411662331032 1
0.208533411938854 1
0.572994645728623 1
0.247875749918127 1
0.108339324547923 1
0.161548357551803 1
0.412225771492904 1
0.318459191581693 1
0.32604960058459 1
-0.0018865229905995 1
0.238446496440642 1
0.0854335943409386 1
0.283853015791543 1
0.229316902762356 1
0.254952331231868 1
0.0502828549984898 1
0.166053740377776 1
0.27381828359155 1
0.14130053281248 1
0.491897821974403 1
-0.000768871549591462 1
0.0724081691599132 1
0.628744887093463 0
0.151850061602561 1
0.458038270420798 1
0.0989966829321955 1
0.281912406098474 1
-0.0933692145019646 1
0.267980676116998 1
-0.054890377705695 1
0.565827762625513 1
0.0371330468908229 1
0.139786770083757 1
0.260264118696878 1
0.274153378515035 1
0.101527839324624 1
0.264656672301034 1
0.325444726144154 1
0.623459981530919 0
0.391933179856731 1
0.0689298787852369 1
0.535416188388736 1
0.117530392943542 1
0.319974626253829 1
0.0851801006278772 1
0.136852222604476 1
0.491866037176922 1
0.211272215519991 1
0.0857469249557475 1
0.430462209651424 1
0.252823792375554 1
0.414661087864833 1
0.229814902588023 1
0.421298792898162 1
0.155427669194452 1
0.104090004488613 1
-0.0302905462788717 1
0.0453859771330448 1
0.278804593844663 1
0.536270459098012 0
0.121349194348854 1
-0.00836101291619358 1
-0.0521514130871913 1
0.130630846299756 1
0.0227851850584823 1
0.244623073372837 1
0.128507218051427 1
0.281652287159433 1
0.442885134941661 1
0.371546500380983 1
-0.0467465348510273 1
0.0939777231279719 1
0.189207161540295 1
0.174741724146967 1
-0.231195375483852 0
0.207305221254721 1
0.346748308341761 1
0.249744311256006 1
0.280931390796336 1
-0.022010074177288 1
0.121658116739064 1
-0.0374157226341017 1
0.25155254083711 1
0.413054947526171 1
0.227996626533414 1
0.136272276149402 1
0.280616141986817 1
-0.117040300945549 1
0.0598376556636349 1
0.0783451550308627 1
0.215521649780577 1
0.409302381229885 1
-0.00668521652995633 1
0.452764092166191 1
0.176860153141294 1
-0.0206706022814265 1
0.443937504007579 1
0.162721247930327 1
0.286251769810527 1
-0.287916585230825 0
0.199918969175076 1
0.175598969532581 1
0.40972372051942 1
0.438826284181931 1
0.259078691958563 1
0.0852188132247631 1
0.158302921916826 1
0.0164898637519697 1
0.17991717585111 1
0.121483365123813 1
0.420569208869729 1
0.46115930076682 1
0.174679762536643 1
0.0701263665528997 1
0.031539348726795 1
-0.128341953631705 1
0.421066351027285 1
0.460775273583425 1
0.349994916775434 1
0.218064786839679 1
0.334136941275913 1
0.00100532878742118 1
0.38266188818043 1
0.0891226677000025 1
0.146039080936377 1
0.288939610474571 1
0.36376939842877 1
0.0791069226024853 1
-0.168486817071102 0
0.273915258821016 1
0.333214271313723 1
0.276377358439465 1
0.145040139764987 1
0.138143818091643 1
0.489339417034098 1
0.251924920505064 1
0.171127867590106 1
0.34128947838218 1
0.218858145680604 1
0.294382639158964 1
0.5393643996931 1
0.429339776504919 1
0.212620637286077 1
0.0997764159494216 1
0.14607499022097 1
0.110945985706672 1
0.484580339445838 1
0.139031136978268 1
0.0857961423316736 1
0.283344499963556 1
0.173228918207034 1
0.394131307289826 1
0.115960063466121 1
-0.120652355936927 0
-0.0701807333175558 1
-0.0644119609489955 1
0.606105182993177 1
0.114667396183733 1
0.101546231261218 1
0.146418201522484 1
0.167493080287319 1
0.178458942898655 1
0.0148758245367313 1
0.306058915511741 1
0.0579692214185955 1
0.153852141693517 1
-0.0802024039414722 1
0.0950866672884206 1
0.142310132359262 1
-0.1482338466891 1
-0.0289688848534436 1
0.14204024658357 1
0.0224647650519344 1
0.186160942762345 1
0.119874135932509 1
0.110243729929743 1
0.133680377069753 1
0.347130416212413 1
-0.0636133650231301 1
-0.0549289935116664 1
0.243521511398726 1
0.0350315557351033 1
0.243511833496502 1
0.398055802747849 1
0.425467631222675 1
0.116249357991524 1
0.355464173430097 1
0.111265684398973 1
0.2589551092001 1
0.361003769796505 1
0.110937980082784 1
0.254233302576539 1
0.178823408752042 1
-0.0602489548330407 1
-0.115999733266302 1
-0.141477006832248 1
0.286863637398112 1
0.265840728451944 1
0.065184316178057 1
0.0902029560202427 1
0.240458248012167 1
0.0973363444738753 1
0.30419172088919 1
0.446834633349896 1
0.338663849736513 1
0.292621339393079 1
-0.0314352288618709 1
0.18645118537641 1
-0.0951083982279088 1
0.219451104219016 1
0.037565923796036 1
0.384184603580205 1
0.175689430673017 1
0.636973140251421 0
0.291313308836933 1
-0.169540966391139 0
0.296277467187062 1
-0.0207752675678913 1
0.115403954077813 1
0.0285876531692046 1
0.263123904813501 1
-0.203546609877824 0
0.0342807689271827 1
0.220640598920721 1
0.313150374726643 1
0.236466813287301 1
-0.00195775966330192 1
0.307589837146569 1
0.365185681880656 1
0.175797284136892 1
0.424697950371757 1
0.090991420288531 1
0.0150603380284491 1
0.376413213247147 1
0.176406722803499 1
0.347345722172841 1
0.0150649515023969 1
0.417341389851108 1
0.15848729297282 1
-0.0272327191084371 1
-0.022542695942229 1
0.405709099182931 1
0.140588991015309 1
0.110215459077337 1
0.345840292295409 1
0.175323085139822 1
0.126573504165979 1
0.0296246460274445 1
0.238993241546386 1
0.139794430038242 1
0.209772806699042 1
0.369802611032555 1
0.561491413766116 0
0.134676711640667 1
0.118258478838503 1
0.343127433002743 1
0.31770852793926 1
0.132781788328108 1
0.238857037820223 1
-0.0671193491516737 1
0.282836389176919 1
0.133667977188283 1
0.623323643026301 0
0.341168224779345 1
0.238699563587362 1
0.2955887425776 1
0.0754036308835457 1
0.373995168888916 1
0.209310169979623 1
0.304570151690545 1
0.026166802825486 1
0.0160636269143513 1
0.296125657728419 1
0.303921613988313 1
-0.00299769945196601 1
0.101094968735892 1
0.0919813333202059 1
0.133049204072156 1
-0.161249062663523 0
0.270246156783862 1
0.195260948120921 1
-0.151067633435707 0
0.0742274665484988 1
-0.228064908953593 0
0.132917827932194 1
0.215215930922375 1
0.0630630351760544 1
-0.0648934808395303 1
0.161724554563574 1
0.247589172418532 1
0.0427336543050426 1
0.278055820296344 1
0.206256650913103 1
0.153754899800302 1
0.0886269783801572 1
0.577839586343351 0
0.202323344495014 1
0.17626437563616 1
0.114196891372365 1
0.145064361715118 1
0.22039881177385 1
0.301486027471546 1
0.0324085196345117 1
-0.30897664464424 0
0.221667483136188 1
0.0205251241658924 1
0.152777705269074 1
0.0810952539031959 1
-0.0324664140062089 1
-0.0459519968610968 1
0.303839825651634 1
-0.0532187311549171 1
0.331733996844977 1
-0.139346525486665 1
0.295685592014704 1
0.149939053433876 1
0.320287841636694 1
-0.110168745537501 1
0.0244916621406645 1
0.629296264414192 0
0.239652401251396 1
0.147728512904283 1
0.174029939425781 1
0.425225154472253 1
0.591848968352975 0
0.306268051964325 1
0.417984300071207 1
0.194425783523896 1
0.114003555495362 1
0.170594955665269 1
0.659326886498071 0
0.229287227407592 1
0.352560490906792 1
0.229978463225644 1
-0.043986280348916 1
0.258209025267278 1
0.307773546791943 1
0.273277846355656 1
-0.214847775174528 0
0.18450297605364 1
0.0402328566807824 1
0.257192117630724 1
-0.284759172489979 0
0.203334111486703 1
0.174427710465276 1
0.162721035219322 1
-0.018677951821247 1
0.295228056846779 1
-0.324152262127816 0
0.0470385612563913 1
0.343669823165589 1
0.181534517529919 1
0.207420651288304 1
0.281184610303593 1
0.19719159686068 1
0.48311669098349 1
0.110607333070847 1
0.0202794441245152 1
0.0564646856647171 1
-0.0843797637027292 1
-0.0160742562517619 1
-0.236178913275957 0
0.146383698934141 1
0.112627290696198 1
0.195868342518863 1
0.550171727856257 1
0.326937467722765 1
-0.167656627804459 1
-0.0385441036520259 1
0.157810798339776 1
0.124525452840394 1
0.0593622955601597 1
0.421253175261245 1
0.138261937508668 1
0.14394074719107 1
0.0813293418049861 1
0.137875739359971 1
0.213191963477738 1
0.145608526679759 1
0.200941605152681 1
-0.050536838279576 1
0.626088735772649 0
0.179392703874053 1
0.131781734319232 1
0.0436732250111956 1
0.318741255980925 1
0.216631075597464 1
0.266891081141375 1
0.559954409108666 1
0.160441875223561 1
0.270252982759792 1
0.361831783862516 1
0.370268670901309 1
0.361554744621743 1
0.159527332914159 1
0.00349115285473298 1
0.0855932441028016 1
0.135988666014219 1
0.133003968234093 1
-0.0202678341888745 1
-0.129952076981071 1
0.109674906139985 1
0.453118094049326 1
0.219181965910634 1
0.214578793531273 1
0.186827046070649 1
0.309248243469437 1
0.189440192384867 1
0.396402644205195 1
-0.0025266995992754 1
0.259588939679338 1
0.344984570502112 1
0.280965850395002 1
0.141201532277257 1
-0.00978160879581729 1
-0.0243875821706362 1
0.261881964665487 1
0.178338468959815 1
0.230475143562359 1
0.20432857536582 1
0.177448321876382 1
-0.0745698610711068 1
0.317471203046384 1
-0.0526460482416661 1
-0.0468382926334099 1
0.132880117238796 1
0.0673437670370819 1
0.433434926959761 1
0.377095587999074 1
0.216493661933595 1
0.165644549860742 1
0.0117294219031678 1
0.111825694693825 1
0.258480843585435 1
0.394593687898318 1
0.189855202063555 1
0.264001307417098 1
0.242811615645234 1
0.491140654708603 1
0.223995565537369 1
0.218116647622124 1
0.199186240736205 1
0.546247461507228 0
0.18155298317762 1
0.385890280384295 1
0.397883647687699 1
0.36545549208963 1
0.0728925054475768 1
0.410519359555121 1
0.226657629064364 1
0.275481763666627 1
0.484198612916303 1
0.580575610730267 1
0.675317493154691 0
0.00544191870342156 1
0.0987225318479741 1
0.416502186824629 1
0.376744247369748 1
0.249369443524127 1
0.395550932826267 1
0.116934539553555 1
0.215878265973521 1
0.000456438330722383 1
0.374222093468566 1
0.165303929668525 1
0.0543460343401825 1
0.295315768418295 1
0.325652326602971 1
-0.00524571933680403 1
0.263458506078943 1
0.0893634960570392 1
0.000599091496909199 1
0.798179408733481 0
0.239764355606694 1
0.0308789823258011 1
0.239802608412575 1
0.44781213015455 1
0.192965622430641 1
0.0414325060717346 1
0.137651869423734 1
0.235067373971663 1
0.128551551530897 1
0.187701436105205 1
-0.100539525941342 1
0.338827617105319 1
0.353417078280074 1
0.305948215802359 1
0.0690709089053837 1
0.173243323574164 1
0.192286622790386 1
0.116669993564354 1
-0.101803372197788 1
0.228333602590896 1
0.0422647099527138 1
0.397485372763273 1
0.235689237299749 1
0.206628230978533 1
0.192804946725124 1
0.108079828052987 1
0.185940675778825 1
0.0902468879667885 1
0.180266589213143 1
-0.0513705729366755 1
-0.127421428631523 0
0.315080026044422 1
0.199427815470863 1
0.268515145164246 1
0.350127782564954 1
-0.0349376928648919 1
0.0637041347592702 1
-0.00380912736844203 1
0.485193531547662 1
0.116460983152872 1
0.298049686257313 1
0.0901260261812096 1
0.745264918109164 0
0.20702388507673 1
0.0498364553978793 1
0.167047256198832 1
0.12026042119408 1
0.2463754932096 1
0.15076488871818 1
0.211751555059381 1
0.275777138548451 1
0.561617115924485 0
0.246390810726953 1
0.30225902270593 1
-0.207616759457804 0
0.286125897851515 1
0.0480586922856653 1
-0.00589406541486921 1
0.0590047120145992 1
0.414427995748462 1
-0.165095273289431 1
0.314922658226856 1
-0.0401419438517125 1
0.416296940123369 1
0.0288002278847692 1
0.314976348730797 1
-0.033880828421342 1
0.10938183797191 1
0.466235569072271 1
0.594296129241539 1
0.214825803050437 1
0.229698633718905 1
0.253244249626255 1
0.422686398484131 1
0.0389180420714721 1
0.275636430299366 1
0.48261440136961 1
-0.0825794621397799 1
0.147206146726966 1
-0.18358335629712 0
0.166533760945254 1
0.179595433937659 1
0.16869032257517 1
0.168801556010156 1
0.45895388677563 1
0.018188635212192 1
0.32122996593934 1
0.291620763532025 1
0.0604720386705562 1
0.30918090368571 1
0.257211030119912 1
0.281508427260132 1
0.418706989654298 1
0.213680303734027 1
0.20859606407636 1
0.517150037759249 1
0.548478963956085 1
0.14620253159609 1
0.331858556900859 1
-0.150357849161808 0
0.402796606019331 1
0.321069599571834 1
0.28263712567961 1
0.190611387929953 1
0.115422788459966 1
0.2651875726862 1
-0.133253244202804 0
0.259319046257798 1
0.171894288978115 1
0.499227326604311 1
0.354576895815393 1
-0.241373291982671 0
0.144990862334425 1
0.405576132553065 1
0.135334297886313 1
0.0408336983444468 1
0.1719858741001 1
0.421741673079828 1
0.234950605422189 1
0.126319094263037 1
0.0310966819153762 1
0.425525242625749 1
0.265058978092982 1
0.138677588590512 1
0.366143303363601 1
0.123921203251663 1
0.271111578332481 1
0.114897302641395 1
0.12012032618547 1
0.216390874311607 1
0.152047877405375 1
0.0990005707128418 1
0.223894434689393 1
0.122144335658528 1
0.366820389905095 1
0.194326983348411 1
-0.164186696954269 1
0.237624998770723 1
0.183707340294855 1
0.182289846638618 1
-0.0381567420970733 1
0.363618779657049 1
0.216753790819903 1
0.142357488805461 1
0.173269556920852 1
0.500445709852846 1
0.0473167565374659 1
0.0655891945274198 1
0.107821707562026 1
0.273047997090195 1
-0.0821899440432222 1
0.208953653948194 1
0.415647073941508 1
0.0914984103545735 1
0.266727910228748 1
0.382156239446096 1
0.125527230131264 1
0.15029169858574 1
0.138348823737015 1
-0.0742180816275033 1
0.172351420028832 1
-0.0179892937996896 1
-0.0574174302965578 1
0.04082403603699 1
0.127594380791613 1
0.180301302841853 1
0.223642944876391 1
0.320061678105253 1
-0.165047806465067 0
0.241880850272029 1
0.23571076897915 1
0.377458588190037 1
-0.0856635648054132 1
0.11353883412775 1
0.487218794297991 1
0.114023476488273 1
0.019173136086576 1
0.377383256246196 1
0.212455597466753 1
0.382430113302627 1
-0.0534652447006225 1
-0.224758600159834 0
0.305442330159394 1
0.135569888011334 1
0.240251396960179 1
0.374340893938644 1
0.0959072804928806 1
0.244037469321314 1
0.0183608203331887 1
0.463435281383288 1
-0.22690449292941 0
0.125066488770507 1
-0.158001583122735 0
0.137618538486824 1
0.102434997173131 1
0.0941892127582851 1
0.431596038960612 1
0.423898747650319 1
0.326446234602354 1
0.281507523094124 1
0.560323804253943 1
0.0976962798614818 1
0.351104369696422 1
0.595646086490597 1
0.240970483347162 1
-0.103524121731391 1
0.248033365754589 1
0.151712267535582 1
0.421266336672925 1
0.248337410433183 1
0.19738256435011 1
0.00943607962090887 1
-0.199183510539613 1
0.182774446349392 1
0.239965705345341 1
0.427511686072709 1
0.0912912712727579 1
0.428483576342683 1
0.151944213313363 1
0.368568226714534 1
0.467684271709239 1
0.334626885900883 1
0.0830188913557546 1
0.585668320620399 0
0.345618325401809 1
0.541421633257013 1
0.0902873194358562 1
0.523176912300016 1
0.141057047326734 1
0.0258441167985234 1
0.339724523108265 1
0.34394424248199 1
-0.0521043046326986 1
0.2212586379859 1
-0.0772580641582901 1
0.133606667686602 1
0.0974543250179165 1
0.179531014309111 1
0.475825384266294 1
-0.0189507458123302 1
-0.0238629290967199 1
0.171805602918059 1
0.0331260765501095 1
0.00672150382477012 1
0.486745678575646 1
-0.0388145841911203 1
0.0956076788138844 1
0.47565188868909 1
0.799143474722115 0
0.267877425825545 1
0.0249333787660933 1
0.258685508241703 1
0.12459469423052 1
0.51126077585288 1
0.38483278442221 1
0.242759736691603 1
0.23474573189533 1
-0.0135888162615601 1
0.368130447987942 1
0.120176313743712 1
-0.00404100616420676 1
0.0879539263762072 1
0.400271113332575 1
0.112712991253679 1
0.100827110451295 1
0.419427828839825 1
0.0272359624753227 1
0.0581818038548466 1
0.323663775735498 1
0.0357862784826944 1
0.328241839339241 1
-0.0480799406411762 1
0.169647043303571 1
0.539730109400082 0
0.0436137478616685 1
0.299885098655295 1
0.0361651972435379 1
0.259930847572879 1
0.0593027626083151 1
0.157034260226113 1
0.345446579126056 1
-0.200072787580822 0
0.227454537119716 1
0.375405607657366 1
0.207304713409611 1
0.19513459202495 1
0.196472501110319 1
0.189804190639585 1
-0.0551255177257986 1
0.475398526286827 1
0.472082631015281 1
0.224801151346479 1
0.426044217096349 1
0.492382125395206 1
0.467374761919391 1
0.0226400370063957 1
0.236098565118673 1
-0.0213416827582251 1
0.281313633008955 1
0.150045877320768 1
0.173311090219086 1
0.314965064714959 1
0.166248832637962 1
0.322751124184609 1
0.300923024161413 1
0.154318381399881 1
0.100487039719871 1
0.187214790459964 1
0.214015760679234 1
0.258822673366238 1
0.00295348734073616 1
-0.103892432828903 1
0.225871418975545 1
0.125362305131002 1
-0.340703850992408 0
-0.0604947741359941 1
-0.0760124569314093 1
0.127080940190811 1
0.365242582276353 1
0.119539980490869 1
0.0642257939545912 1
0.337014060337713 1
0.103522986421239 1
0.392031142798283 1
0.138365478897751 1
0.127232405645558 1
0.280109971823658 1
0.398965437749442 1
0.190780005003205 1
0.295271043259283 1
0.209597637181577 1
0.361561481943947 1
-0.0367287293195742 1
0.102949978146121 1
0.226886175564806 1
0.179992276989793 1
0.152239912753229 1
0.109435740436593 1
0.0860600215715791 1
0.0711952277647897 1
0.0904944942743597 1
0.228073726937456 1
0.188882513948605 1
-0.0433708756332966 1
0.0575415696172105 1
0.363242338998303 1
0.126452539010892 1
0.434084808600822 1
0.611710998022561 1
0.248382788707347 1
0.109190703146153 1
0.137307336472245 1
-0.0900557297699271 1
0.23804711443646 1
0.335300816637897 1
0.638758377482858 0
0.642246797067163 0
0.21996714475818 1
0.137870759044808 1
0.059269913629319 1
0.111463534063965 1
0.159190811176551 1
0.0954548843112937 1
0.196257327748221 1
0.0195876155042196 1
-0.045661155709283 1
0.0370859126126407 1
0.1492308101303 1
0.336150301501857 1
0.303316000746374 1
0.317027650178616 1
0.151070324002275 1
0.383743087046334 1
0.0299470485126407 1
0.284562333592331 1
0.14233503026187 1
0.208013360512197 1
0.369058255012678 1
0.443013311183579 1
0.0944601005707314 1
0.40223609140782 1
0.461792963114582 1
0.267538665797315 1
0.0718525882478992 1
-0.0203662911959286 1
0.234491683893946 1
-0.0560761166966181 1
0.75574823509647 0
0.0433574130479295 1
0.580519788432638 0
0.0602216902277823 1
0.216845071417786 1
0.358528330466394 1
0.445540150489186 1
0.100456528628906 1
0.563896039143305 0
0.45298163651454 1
0.373307005188401 1
-0.148612454967505 1
0.543412156525149 1
0.214811575314044 1
0.567491155755265 0
0.535151049409506 1
-0.085820081521268 1
0.308333091564576 1
0.651458679198025 0
0.257618321044016 1
-0.0405974856110652 1
0.104513737107386 1
0.249850948255084 1
0.132061482447173 1
0.44529524911528 1
-0.0808366187749127 1
0.220001622494195 1
0.204139590553541 1
0.110973204589558 1
0.20913898289976 1
0.142388658006409 1
0.434455708871612 1
0.0994775050606117 1
0.176958231206769 1
0.0637345194921124 1
0.0401159938326319 1
0.425338649680038 1
0.208020962967029 1
0.0402559975738846 1
0.477661233227739 1
0.0658009473265911 1
0.175440383985678 1
-0.193950492354098 0
0.203535716730366 1
0.296691651948275 1
0.187601689537292 1
0.344114166509829 1
0.222662644409165 1
0.07637219334391 1
0.0566676667399652 1
0.193187310253363 1
0.256827266602587 1
0.104762490475786 1
0.0916089974204927 1
0.223897135847639 1
0.172359648570056 1
0.1620173309126 1
0.378045206315167 1
-0.00874451457514748 1
0.437164254729384 1
0.524932764510381 1
0.0551088118429477 1
-0.0419412298452694 1
0.180312109734632 1
0.024566336460942 1
0.278674663741506 1
0.414070172477645 1
0.312616660597625 1
0.104406439433781 1
0.160381177983754 1
0.256426395232016 1
0.242328548892557 1
0.0914897531980791 1
0.33891731758436 1
0.0353488500444669 1
-0.0014622306820668 1
0.299193538328512 1
-0.10103150666477 1
0.119037791673819 1
0.250788743918155 1
0.463134115982143 1
0.287910758207037 1
0.324087913786797 1
-0.000607143109218038 1
-0.0111376016898595 1
0.286128128230149 1
0.250611499681806 1
-0.0945350302494376 1
0.287846418103837 1
0.241470863095276 1
0.421424689023211 1
0.361176963959164 1
0.16208558683199 1
0.269596370387496 1
0.0344014893319253 1
-0.162685393424404 1
0.318422454417445 1
0.178861185347779 1
0.0953281328273706 1
0.529424512442381 1
0.390428750582712 1
0.0984349070533617 1
0.280680364205342 1
0.274983023745377 1
0.182591797212859 1
0.20285020757789 1
0.0340325374817382 1
0.137685428390308 1
0.25614843177614 1
0.286973358379163 1
0.433682084644269 1
0.0911502957937908 1
0.0502819594344171 1
0.118387783776556 1
0.115822311740982 1
-0.0617604232392849 1
0.391307530266867 1
0.0460777752346531 1
0.0139114501435364 1
0.534401835889679 1
-0.144907091708644 1
0.138010268138813 1
0.368434673042388 1
0.423642936537657 1
0.308143429970119 1
-0.0996278575843899 1
0.18694426940128 1
0.124280271096938 1
0.200535472307652 1
0.092996900854358 1
-0.0969312535577486 1
0.129216933289089 1
-0.162232221562035 1
-0.0167355941253186 1
0.189864950588557 1
0.430472995169859 1
-0.146813466196555 1
0.0720375375471181 1
0.491816054295763 1
0.393565181175517 1
0.587506394411504 0
0.173779044834666 1
0.138337939391252 1
-0.222226490020879 0
0.171438435449608 1
0.317566691279708 1
0.177498726697784 1
0.541263892268747 1
0.251969917129001 1
0.216600950884657 1
0.00481889485959515 1
-0.0190014076633054 1
0.0627010247158116 1
0.158872364746142 1
0.425523898317829 1
-0.133405019979699 0
0.0465200248915004 1
0.401970783583622 1
0.490852718196871 1
0.0758245770824925 1
0.225857991308168 1
0.213888761929657 1
0.479086057210799 1
-0.0310839367748755 1
-0.0392924628622238 1
0.00768658370553664 1
0.414076668334803 1
0.161951577545732 1
0.344000794227657 1
0.538835261209653 1
0.248293181716962 1
0.287210428742062 1
0.238185800455475 1
-0.0138110840294627 1
0.275458509625364 1
0.279199271864798 1
0.172532569225002 1
0.227518291393375 1
0.0265406949244242 1
0.0895190579446381 1
-0.0716638664606542 1
0.380427408530963 1
0.432066980522362 1
0.36565485230405 1
0.103919221780759 1
0.0345941654415547 1
-0.132389581609073 1
0.294831460936873 1
0.130438661033919 1
0.118843249220829 1
0.299272955248909 1
0.396024848444057 1
0.111936658185227 1
0.454622833651014 1
0.383820918498019 1
-0.110681177190512 1
0.195523449611697 1
0.10506696594784 1
-0.121865699799956 0
0.0482693413261834 1
0.133103346656762 1
0.30192959891751 1
-0.00664704121341134 1
0.414953103724958 1
-0.246310484938711 1
0.233294413126192 1
0.115915046075243 1
0.0765920674636323 1
0.27075101061927 1
0.0657200237268883 1
0.193357752586283 1
0.114137820960112 1
-0.00066581354988699 1
0.0902457731771457 1
-0.243549613312301 1
0.6184036638757 1
0.155677531243704 1
0.0752043587508714 1
0.112656607746179 1
0.022782531318007 1
0.0235487964216611 1
-0.0776854945996092 1
0.0120331256957825 1
0.359636284059727 1
0.299285031029191 1
0.174448281015342 1
-0.0228265952040786 1
0.265824806274187 1
0.272712374481273 1
0.360421991528995 1
0.222430576592692 1
0.080491991080418 1
-0.0148959600927148 1
-0.0118618819598512 1
0.44041032833856 1
0.259438233221023 1
-0.196809313960539 0
0.152964453565715 1
0.233843986326871 1
0.161549847689641 1
0.333015355956295 1
0.404114508426487 1
0.495474665382393 1
-0.0405712810885102 1
0.0501906478955296 1
0.413770433962237 1
-0.0850967135801994 1
0.0619087060835018 1
0.28834031799388 1
0.349755517044189 1
0.11277669435336 1
-0.228992077746876 0
0.36040022813304 1
0.247116010565115 1
0.224275846183739 1
0.54609111589124 0
0.383882471542108 1
0.356631520327441 1
0.341736866333638 1
0.409043424674363 1
0.217585834742636 1
-0.0149607951649925 1
-0.0527573265220448 1
0.102186867946088 1
0.151248677339269 1
-0.171072182151887 0
-0.0867264475830179 1
0.189266978795663 1
0.117647809098348 1
0.118354366620915 1
0.239093456553304 1
-0.0133920381320978 1
0.210965630692359 1
0.226738839314201 1
