# Supplementary material for: Bias caused by sampling error in meta-analysis with small sample sizes
Source: PLoS One. 2018 Sep 13;13(9):e0204056. doi: 10.1371/journal.pone.0204056 (PMC6136825; doi:10.1371/journal.pone.0204056)
Supplement: S5 File — (ZIP) [file pone.0204056.s005.zip › results N = 20 theta = 0.2 tau = 0.5 sz = 5-10.txt]

"dl.theta" "dl.cp"
-0.010312003352398 1
0.330756136086666 1
-0.121091364219376 1
-0.321849958366276 1
-0.120017493074078 1
-0.0818511282759503 1
-0.403766860391177 1
-0.299474424613228 1
-0.341090324848455 1
0.234610239050867 1
0.605019362911142 1
-0.258059921571309 1
0.289156074622713 1
0.463072501928951 1
-0.338914665062419 1
0.154486474449929 1
0.935074656415985 1
0.0205064020649848 1
-0.0225928226190703 1
0.0220290149136656 1
0.340854233771001 1
0.692123549202033 1
0.156923881925781 1
0.00180172390180855 1
-0.210568773088474 1
0.631172790744211 1
0.132851078445477 1
0.112994596703617 1
0.162805063848282 1
-0.177483833047696 1
0.491189308548669 1
0.502411287310148 1
0.649901276679279 1
-0.134073118806374 1
0.00514361299898477 1
-0.0602245809217938 1
-0.18760251808336 1
0.520162124709365 1
0.139472754387833 1
0.469884740124293 1
0.513841431517401 1
0.0666952581988696 1
-0.0131404869522742 1
0.150680005013118 1
0.294228558162747 1
-0.275111754110649 1
0.549011264127766 1
0.384486703205536 1
0.223616891643994 1
0.446156039423112 1
0.1037328755563 1
0.391639408221021 1
0.479636426342812 1
0.496551201232907 1
0.442476131400446 1
-0.31897562114305 1
0.316509770192881 1
-0.0509926765868311 1
0.0376013030206905 1
0.478768116804899 1
-0.059283975138372 1
0.4221700793372 1
0.314320348648128 1
-0.00822725552051616 1
-0.51919170293623 0
-0.0362395384059665 1
-0.462525626203146 1
-0.237357069596175 1
0.428250569330387 1
0.526648021317967 1
0.132320929458928 1
0.42503241056463 1
-0.175248686759202 1
-0.00506506935385632 1
0.022884121175827 1
-0.062604365523616 1
0.299962982967502 1
0.377175287804293 1
-0.226007976003033 1
0.0217301118011226 1
-0.461862236254309 1
0.580274563207841 1
0.252789306415214 1
0.0589099773660161 1
-0.254200623870392 1
0.10690407098317 1
0.689307559384042 1
0.377622858045999 1
0.466521902334975 1
-0.125368853303684 1
-0.305829053247304 1
-0.455284646419595 1
-0.384891262952462 1
0.43406023347655 1
-0.137624798145217 1
0.717527992102204 1
0.0755829998486545 1
0.156335949249514 1
0.168085338783089 1
-0.13727901441676 1
0.67804768924028 1
0.0517347245994681 1
0.486925184519387 1
-0.0613498798096923 1
0.56127914813714 1
-0.257555728469822 1
-0.427384036139473 1
0.43998840064091 1
0.208020791727674 1
-0.00587292174174389 1
0.142724597298405 1
0.576421881850475 1
0.195680673798809 1
0.242061397378514 1
0.205674806643808 1
0.475990295223268 1
1.0847994769033 0
0.20397197229636 1
-0.0795540518309426 1
-0.109770641632201 1
0.0475220823753485 1
-0.0219164315702372 1
-0.310370565781043 1
-0.52197164499467 0
0.133715930268688 1
0.311111660640838 1
0.577449252537714 1
-0.0628932667476014 1
0.0503774377749028 1
0.25305954119694 1
-0.386791327677465 1
0.434544649783971 1
0.323248176428444 1
0.232052953124267 1
-0.325114553828478 1
0.225639711233388 1
0.33209035896607 1
0.176909920034362 1
-0.503583873223323 1
0.00656544726424284 1
0.156949007524541 1
0.431080651103256 1
0.209681031693107 1
0.671711260094774 1
0.276759784843024 1
0.326511511360291 1
0.295093913808925 1
0.159805460352954 1
0.423603606359424 1
0.0473769697569534 1
0.00267380996386588 1
0.598401177645545 1
0.179546348792745 1
-0.0756315627565336 1
0.489792914107135 1
0.473314283962228 1
-0.206951201720891 1
0.0138881698354545 1
0.712720837370092 1
0.653850174882373 1
-0.376778640192829 1
0.242812722315128 1
0.179429095395687 1
0.0549630771555561 1
0.0218007710738365 1
0.194657184955606 1
0.943453322697091 1
0.0698412529768341 1
0.263896053151108 1
0.466326019584708 1
0.461361518382652 1
-0.264505699253513 1
0.15194949099659 1
0.476001158266952 1
-0.0684598190332105 1
0.323653632708962 1
0.263406582773442 1
-0.132231020048601 1
0.551902522891722 1
0.453776908356783 1
0.0796909762245743 1
-0.223683239039908 1
0.329241326691845 1
0.417127702328429 1
-0.181861890906504 1
0.251604798194238 1
-0.133384108816709 1
0.353661590494557 1
0.110049459087081 1
0.0732773641560952 1
-0.122713152945174 1
0.518950167555696 1
-0.315547307294323 1
0.318354976739725 1
0.579702942236796 1
0.0906882146078968 1
0.443602270942124 1
-0.108004811645397 1
0.460178193272135 1
0.577381782172587 1
0.161841720164161 1
0.130817551897925 1
0.319717811347557 1
-0.117494107414084 1
-0.378984132908682 1
0.393373161203294 1
0.30176657981641 1
0.192005556152553 1
0.298636681548296 1
-0.121542700335561 1
0.915646089414613 0
0.359159857274438 1
0.503724100436605 1
0.471579010455785 1
0.0040194541055036 1
0.268835186692246 1
0.0757752213576849 1
-0.0917483923138128 1
-0.0285789889861999 1
0.163700500266891 1
0.185377928117291 1
0.356134700935228 1
0.0218533823719807 1
-0.00268341054019931 1
0.104778119781775 1
-0.19605671765629 1
0.147636230551956 1
0.0824502481750842 1
0.402581664032931 1
0.112419160189953 1
-0.510680667010626 1
0.576790578054937 1
0.188310881588755 1
-0.0843311817473213 1
0.485718487824763 1
0.192667856249872 1
0.287282571182995 1
-0.6891031010662 0
0.231156679554589 1
0.228510594349287 1
-0.249360406388598 1
0.147247357331629 1
0.465208063851493 1
0.618154939790488 1
0.32073560458747 1
0.614620034778105 1
0.0690961044192666 1
0.443689183307264 1
-0.217635799221036 1
0.151562455861759 1
0.462706697510523 1
0.0562802208909987 1
-0.451621267144295 1
0.302765576753315 1
0.833257760125248 1
0.0918218189575167 1
0.264210469144309 1
0.367702457902708 1
0.353375241562586 1
-0.103919237444482 1
0.172287508620241 1
0.0961284625232952 1
-0.125729230089486 1
-0.256027914316157 1
0.428824433275917 1
0.624971193763937 1
0.224707620672725 1
0.265469646935775 1
-0.852663228367275 0
0.313702062898807 1
0.337991591287643 1
0.306233938398345 1
0.102693191294822 1
0.12633705644825 1
0.414729479553241 1
0.857119897024791 1
0.162002419927829 1
-0.279380149848638 1
0.0429425402554873 1
0.0786098725031757 1
-0.00314721409373495 1
-0.207178618509792 1
-0.00670381630824308 1
0.350802928125664 1
0.451754628820941 1
0.116206876475618 1
0.644441819633611 1
-0.195667141949455 1
-0.340181260839349 1
0.0576057371856433 1
0.322922194140532 1
0.483153715660333 1
0.730162044496677 1
0.391876070829349 1
-0.0521182323570132 1
-0.698708017169308 0
0.633371601619397 1
0.165906360792382 1
0.165719090280249 1
0.422906741589008 1
0.528297604559911 1
0.0175328023597008 1
0.617535376106583 1
0.17923271211873 1
0.0183646235009018 1
0.489792402731796 1
-0.291068017850828 1
0.206723495290842 1
-0.223074712889099 1
-0.0936946379784719 1
0.398920271048699 1
0.484146821324093 1
-0.0465088564817904 1
-0.116954223715564 1
-0.120352406478406 1
0.173473461732064 1
-0.22351025910736 1
0.167349714247592 1
0.344993830090323 1
-0.298654904851269 1
0.305310069734472 1
0.247625102994563 1
0.274762145910676 1
0.601560042568958 1
-0.333586287248444 1
0.742315424385277 1
-0.517568811257352 1
0.152924482117305 1
0.620553339862968 1
-0.252617179116448 1
0.474157290311727 1
0.240577343716908 1
0.396729434973697 1
0.229174507726059 1
-0.361809009488445 1
-0.257083625275365 1
0.46195236285353 1
0.199755013518092 1
0.0141617181783521 1
0.214595246494328 1
0.465358237970788 1
-0.345159866793464 1
0.122619066637914 1
0.851879523388206 1
0.380633410422389 1
-0.3110761722889 1
-0.211686990107023 1
-0.0359872271097005 1
-0.192387520946781 1
0.16319346850085 1
0.577353015004704 1
-0.696594365570091 0
0.0963078176351718 1
-0.358849615649364 1
-0.278387825546165 1
0.129340242559489 1
0.718309579839473 1
0.372433356287093 1
0.246191234353962 1
0.419122263547801 1
0.0128847164810478 1
0.180694401546135 1
0.503168630206747 1
-0.0669630636480723 1
-0.0127683345340485 1
-0.149116096865736 1
0.446150612887958 1
0.346309803180019 1
0.947042334226226 0
0.373484567657258 1
0.112879139929135 1
0.0579368935139368 1
0.511446319381232 1
0.55576786308511 1
-0.218467358752896 1
0.444993066492932 1
0.0942056064000499 1
0.00456965767485945 1
0.558695207048288 1
-0.277688768425416 1
0.804913261442244 1
0.421118394334651 1
-0.20116882328355 1
0.0890734712223626 1
0.609184805892231 1
-0.19175111495111 1
6.49525749280983e-05 1
0.673143314055647 1
0.38650706642289 1
-0.114463844523526 1
0.669275034059225 1
0.141813075385765 1
-0.13755229813232 1
-0.13697261145471 1
0.0516802643750318 1
0.355362710570885 1
0.0683963418634742 1
-0.229021284931876 1
0.618713070228639 1
0.255839343513978 1
0.0970096744000229 1
-0.434204881200491 1
0.589820204583493 1
0.322886939956009 1
0.222930292020719 1
0.115967809429806 1
-0.341522548477681 1
0.432691061228731 1
-0.300044739117325 1
-0.00813535731990844 1
0.56585610458719 1
-0.364549949929596 1
0.0486471968764673 1
-0.47195918844913 1
0.314255760253476 1
0.331406016889375 1
0.93513756572815 1
0.0966067977561036 1
0.268902247841874 1
-0.48159119520309 1
0.348657344430975 1
0.356176039675556 1
0.466250773969759 1
0.0407572094013531 1
0.188728722015674 1
-0.0158715675201009 1
0.862133899871175 1
0.578304305526722 1
0.532273222590653 1
0.837653394669486 1
0.310743318238234 1
-0.193135127580186 1
0.165308585907868 1
-0.189997746057312 1
0.244044803847794 1
-0.15893365965608 1
-0.164932128024951 1
0.442081296121458 1
0.114453549051557 1
-0.196749524749373 1
0.222943102283343 1
-0.0795168400512374 1
0.0378161037142502 1
0.0429202849610081 1
0.0784372402355664 1
0.244022198457977 1
0.379478968241155 1
-0.16718907782606 1
0.424794224126816 1
0.0803176180290363 1
0.169339644092074 1
0.0152777651652242 1
0.466756374648736 1
-0.0960809991515381 1
0.243332766418328 1
-0.442506496321026 1
0.281309921045294 1
0.0474811016477057 1
-0.221070276354472 1
0.169920880693962 1
-0.00605402533844844 1
0.345442791785231 1
-0.254087242909596 1
0.420886421356774 1
0.485464334446286 1
0.11801194648421 1
0.15676433867111 1
0.437842581764097 1
0.190400826160413 1
0.626695794455702 1
0.237489496621944 1
0.532384597942119 1
-0.0432381645115265 1
-0.0506984224999868 1
0.137582907673519 1
0.655796004906096 1
0.115660665272095 1
0.122669801030991 1
0.494195950508911 1
0.913733537855289 1
-0.528301503486163 1
0.112176458656471 1
0.717360127390152 1
0.163753896899966 1
0.381904779403894 1
-0.141885856131572 1
0.230570435450023 1
0.432300549054433 1
-0.403370424715715 1
0.208944382112348 1
0.4450045947213 1
0.281937452659471 1
0.117884514545947 1
0.122541083606179 1
0.883498332463203 1
0.121893298979948 1
-0.675648300966846 0
0.51819966052159 1
0.135712633093677 1
-0.119522872688261 1
0.555371912078097 1
-0.109737426730533 1
0.221069187362346 1
0.0785762526244787 1
-0.119336891725713 1
0.313350644557551 1
0.147861226460095 1
0.482638339000433 1
0.234316484133025 1
0.209673978559839 1
0.383258492478208 1
0.211289286450627 1
-0.291549270441642 1
0.721757144777446 1
-0.260184036972657 1
0.464569161651357 1
0.391446901226068 1
0.0781268562066776 1
0.407458407741829 1
0.316882966801673 1
0.0435115790528999 1
0.629538388812378 1
0.563176427146613 1
-0.365679070629743 1
0.230288872448107 1
-0.394681904568782 1
-0.320752608855827 1
0.214221302344049 1
0.359588877123054 1
0.00816735075210424 1
-0.156088583654618 1
0.0899501380148115 1
-0.0452426155980096 1
0.702728625653547 1
-0.124854777631312 1
0.319274623769591 1
0.845508604941121 1
0.691033171885232 1
-0.337433790465879 1
0.345270375611922 1
0.710544531285805 1
0.30257640331224 1
0.327311948953127 1
0.574931252220058 1
0.372948839693923 1
0.713145275100302 1
0.353962181796804 1
0.937927545850018 0
0.0388288287148143 1
0.435961452853936 1
0.160290451138153 1
0.099130985270193 1
-0.212300287103677 1
0.160050924719972 1
-0.566397039768302 0
0.214723717674393 1
0.189358048271856 1
-0.194640707242711 1
0.606156381529393 1
-0.186736400185877 1
-0.160202448550383 1
0.153039699863574 1
-0.366578808701867 1
0.919958927076747 1
0.449245984902595 1
-0.0107213155328521 1
-0.183872884392562 1
0.262738058460132 1
0.804173968347664 1
-0.0492626914875623 1
0.448716636877792 1
0.229598256151662 1
0.206114106934821 1
-0.0856071048496049 1
0.210187707195734 1
0.236430486993319 1
0.41233249972106 1
0.204539271570826 1
0.0165597666352893 1
0.420350284478785 1
0.278430388557934 1
0.0211048403800116 1
0.277634339172806 1
0.00264912797532199 1
0.0936588777361251 1
-0.767520233219316 0
0.128892378677862 1
-0.686717435556546 0
0.317205524677656 1
0.344745666446156 1
0.288033939920968 1
0.434831518874321 1
-0.0420097677652143 1
0.117991628035446 1
0.269282391950089 1
0.0501966691073151 1
0.331729868568568 1
-0.442829662380569 1
0.749107489986754 1
0.575900641148638 1
0.214825251441682 1
0.176902495188979 1
0.6628543427366 1
0.104720020138749 1
0.491802477044303 1
0.245110735379444 1
0.189323418419981 1
-0.428017845102505 1
0.329358814936517 1
0.137505154716155 1
0.0297255939769181 1
-0.233839739084591 1
0.594331505088829 1
0.165113812969993 1
0.439010300459633 1
0.711530185571392 1
0.0380924504920385 1
0.51630861596485 1
0.681102498452759 1
-0.134173890153994 1
-0.0579899250103881 1
0.506680773958376 1
-0.245676958998745 1
-0.328358405788955 1
0.132645045576645 1
0.335425801773508 1
-0.0209533191163167 1
0.358810054984336 1
-0.0293786969889518 1
0.0119828202497874 1
-0.0895159236213547 1
0.377960715511284 1
0.194904852852697 1
0.152960395610575 1
0.37980688088772 1
0.645949207865479 1
0.0357616933932618 1
0.351039856947186 1
0.215662727969973 1
-0.0137612660907151 1
0.107514511785786 1
0.0199344217870295 1
0.808389191845316 1
0.190235981353855 1
0.294997338739369 1
-0.542560039904877 0
-0.125120177662266 1
0.0568664337216534 1
0.0744295313629763 1
-0.26352175654703 1
-0.128318005253371 1
-0.0266366009064039 1
-0.0110583555735407 1
-0.0478219420083038 1
-0.139305119016195 1
-0.321008464336329 1
0.276058492987521 1
0.187257007543843 1
0.531955176499044 1
0.139964817279191 1
-0.115955697163151 1
0.123009213837518 1
0.0142042057950435 1
0.204191738076669 1
0.289986366364561 1
0.684004504570647 1
0.213036149922596 1
0.367383934021886 1
0.406347017309504 1
0.248876205255735 1
0.396605905078666 1
0.306259138719291 1
0.0154581608233544 1
0.498558686355488 1
0.459714028436942 1
0.815038201067925 1
0.445717809979999 1
0.810008809048976 1
-0.122994951523746 1
0.688882909342178 1
-0.234700313542015 1
0.201895315946717 1
-0.126767138806758 1
-0.270158555735119 1
0.327082118980242 1
-0.297115238019654 1
0.163709013788495 1
-0.280070410419094 1
-0.378858871846211 1
0.0309534156521492 1
0.250456609267475 1
0.24931424280977 1
0.370903342201382 1
-0.641119683092464 0
0.0351996131190754 1
0.0619741678883544 1
0.152124447160739 1
0.679136477903032 1
-0.141271791276575 1
-0.302397083470035 1
-0.190800171352195 1
0.197420509093655 1
0.5625628838627 1
0.707445328550735 1
0.289278921759172 1
0.505499214054181 1
0.566747830909339 1
0.234713604454353 1
0.097772919658909 1
0.116526712375849 1
0.752685432007009 1
-0.3435702780043 1
1.15361042840645 0
0.399658788069067 1
-0.345522041119874 1
-0.0567896251175604 1
0.11956043032447 1
0.185438328999802 1
0.248299036442636 1
0.5330397377941 1
0.1344327519671 1
0.352153711306652 1
-0.550256935436102 0
0.201765821339037 1
-0.0806093612171121 1
-0.0826041693104285 1
0.434644906025206 1
0.437606657615393 1
-0.396541690870998 1
0.657361560232774 1
-0.290673115911109 1
0.559106430006721 1
-0.126862120924834 1
0.0991146758207857 1
0.0563192404943147 1
0.380964490343552 1
-0.575284844186218 0
0.057651915539922 1
0.377455932916477 1
-0.0400343488017362 1
0.246989850467629 1
0.270728734944219 1
0.0714356840659619 1
0.740576771037613 1
0.173626219315299 1
0.0695961068591976 1
0.0571645512754057 1
0.32773587565377 1
0.632953889959229 1
0.70794955329593 1
-0.00870199040736379 1
-0.224743808038255 1
0.163003891067224 1
0.192439304785728 1
-0.162997936830714 1
0.401163417823615 1
0.41025253161502 1
-0.695766832891595 0
0.902056358571937 1
-0.00362456724543094 1
0.363633007694114 1
0.467313949476792 1
0.374461352184889 1
-0.326804277344865 1
0.857959005888554 1
0.269555775324444 1
0.160969468390399 1
0.697257433710929 1
-0.125311480442874 1
0.173109372244501 1
-0.17329836591929 1
0.10817793525915 1
0.169904644067023 1
0.170120665788969 1
-0.185950520116339 1
-0.00432355885988327 1
-0.287687295698895 1
0.178179945401666 1
-0.27713150317519 1
0.108481595968213 1
-0.127033292688674 1
0.413098410766735 1
0.183144244614171 1
-0.110026466867606 1
-0.00707410581352558 1
-0.528023483345144 1
0.292470419373855 1
-0.262997213098817 1
-0.202703732943948 1
0.481101152089661 1
0.0942506691561516 1
-0.236831551395848 1
0.14597059554259 1
0.484630944761303 1
0.69329327891889 1
0.277605502803842 1
0.579681571831353 1
0.00212998449850556 1
-0.0972983958088592 1
0.665788708180285 1
0.0269876834601874 1
0.256233554138826 1
-0.00512331176127551 1
0.165395297778116 1
0.47339592068876 1
0.110326088290217 1
0.0144723347893035 1
-0.0694238196684458 1
0.647180487762747 1
-0.0668117508324801 1
0.0707140682770048 1
0.323556133601723 1
-0.31864195514209 1
0.202030628375448 1
0.14948017854339 1
-0.00914709944636467 1
0.226595207644035 1
0.171003034232087 1
0.0120972176132274 1
0.357164664019469 1
0.220348687076857 1
0.250684813531673 1
0.582599923026336 1
0.816863668386526 1
0.0565762502530128 1
0.84064368725495 1
-0.184179324965893 1
0.179195128079908 1
0.930666444372699 1
0.232044083655687 1
0.182695475934271 1
0.972134819974009 0
0.270126468197968 1
0.311718119355978 1
0.448768448038115 1
0.296865113516811 1
-0.0253093176812572 1
0.176920832724356 1
0.00266707940456248 1
-0.0842570775886811 1
-0.183172409257602 1
-0.509240171018663 1
0.0966620529070006 1
-0.232355625018901 1
0.565099195638512 1
0.587983726272031 1
-0.116691986370351 1
-0.126997557477196 1
-0.256830386462598 1
-0.244729057463501 1
0.70881415818778 1
0.42101058479729 1
0.0705464516144154 1
0.252731870789437 1
-0.0189710048472493 1
0.33420416346483 1
0.381998126887779 1
0.244735359765009 1
0.24793621371737 1
0.5526528142813 1
0.723470981551725 1
1.2586727886949 0
-0.0059898341070533 1
0.301118518638491 1
0.256421395528701 1
-0.393311578670149 1
0.256943475885303 1
0.495145789223208 1
0.368357376481948 1
0.330040165954437 1
0.515539999253317 1
0.404822188883178 1
-0.0245212289833413 1
-0.273366033503626 1
0.315617035518885 1
0.540529567616284 1
0.186068218580352 1
-0.0886740590583617 1
0.0570734768652935 1
0.390162837741219 1
0.00812772255042793 1
-0.0871044469864308 1
-0.14384018761874 1
0.187402143315242 1
-0.0253914568104668 1
-0.280660803974345 1
0.498052987512023 1
-0.0702970901436669 1
0.034098124007029 1
0.113146733927089 1
0.0780935710828696 1
0.729055240044766 1
0.394203053418747 1
-0.166609295957041 1
0.374139231030082 1
0.462120569620216 1
0.0534856010677174 1
0.645335031716817 1
0.399532599706238 1
-0.106939622932567 1
0.370558173392736 1
-0.053245788995466 1
-0.194232991655283 1
-0.733774310432201 0
0.442725043395146 1
0.265843506056983 1
-0.0909502904553012 1
0.0323471792986865 1
0.144023779233425 1
-0.208766667928985 1
0.0235987375586989 1
-0.0429464828187147 1
0.787746206059704 1
-0.0626104127079285 1
0.264014991872822 1
0.592594713027693 1
0.0559353201194876 1
-0.207125576827529 1
0.435977060644941 1
0.518642106200906 1
-0.564803175589177 0
-0.00841606484792036 1
0.132946309250175 1
-0.239400322410718 1
0.357541751888402 1
-0.175923220396328 1
0.134327947214669 1
-0.223177985135853 1
0.0476421044092591 1
0.137296016998184 1
0.476124531642625 1
0.186820592285355 1
0.618606810980274 1
0.0178191998593946 1
-0.233187169033759 1
-0.0293464669123079 1
-0.0652193657677848 1
-0.324972201154702 1
-0.0474746442510899 1
0.27584063275044 1
0.368718569687248 1
0.290090995257477 1
-0.0289361995283461 1
0.598798536162614 1
0.00878629799934005 1
0.14967754248275 1
0.206156374330509 1
0.187574627591641 1
-0.0410776873673823 1
-0.078785114298443 1
0.291116940356502 1
-0.0513511683326677 1
-0.188158542194958 1
0.357983984674399 1
0.22227823378733 1
0.182185012175125 1
0.434173148106014 1
0.707492248188373 1
-0.127631786637422 1
0.00636568299629021 1
-0.0813862251133537 1
0.438752601277581 1
0.264452144709653 1
0.314836471032244 1
0.187973309326574 1
0.129773695166791 1
-0.186600091937763 1
0.0976730101733638 1
0.602817908918696 1
0.0867945318702694 1
0.202012079853262 1
0.0081415707197079 1
0.482553978262255 1
0.00604893159470969 1
0.1292529842985 1
-0.0857957871386199 1
0.185508801083008 1
-0.275490147999467 1
0.975271551774726 0
0.0281902359858706 1
-0.313503485193708 1
0.306535739029324 1
0.605003102246313 1
-0.524409648333287 1
0.105699133558486 1
0.556391391103249 1
0.130064605147383 1
0.0769427120435485 1
-0.0957957962839765 1
0.527280577357001 1
0.32175810286989 1
0.619336433047179 1
0.187915833126692 1
-0.00773949887478667 1
-0.322828614858798 1
0.548516316152495 1
0.100624530542556 1
-0.578589096021438 0
0.159772362173427 1
0.0145478277267221 1
-0.203432792666681 1
0.450786887600743 1
-0.450019512432261 1
0.182477699107098 1
-0.0349781763075571 1
-0.00954299475128704 1
0.312584915460344 1
0.736657614523216 1
-0.0120645178719005 1
0.403036404369017 1
-0.268315502225091 1
0.773406131633238 1
0.15271161038315 1
0.0826312697706213 1
0.272764891345853 1
0.135071376425006 1
-0.0672789707793738 1
0.755269803219434 1
-0.365942311629368 1
0.188451598664424 1
0.187476591611019 1
-0.218863934760004 1
-0.593981828897925 0
0.0534383664994186 1
-0.409641244680025 1
0.222790311990227 1
0.408598729537229 1
-0.0395128149019089 1
-0.0661322997801391 1
0.0537505563921518 1
-0.198899187683993 1
0.0156847768684776 1
-0.452015435422732 1
0.215277734408529 1
0.174234006702564 1
0.503502137988892 1
0.208055543563674 1
0.410063391036167 1
-0.0620752303724322 1
-0.243012895983477 1
0.55295767569209 1
0.423585226963927 1
0.133916395507463 1
0.0345717052350633 1
0.0447133550779107 1
0.573928393539793 1
0.327484351106631 1
0.191837550327846 1
0.178949034161759 1
0.0868675378820311 1
1.27335184649762 0
0.633276092588904 1
-0.0372632620333048 1
0.261938900427459 1
0.279184248402253 1
-0.204003625002867 1
-0.119221695827779 1
-0.233056188525891 1
0.513623320194475 1
0.906073886202955 1
0.00346390362162778 1
0.244190047653535 1
-0.251398325149927 1
-0.680764785404354 0
-0.0948395358463126 1
0.354450223446237 1
0.244364537247752 1
-0.138359835019653 1
-0.581766231442465 0
0.387117063526032 1
0.339372426696945 1
0.200449056147905 1
0.153491436216503 1
-0.342946541616903 1
0.50838446685359 1
-0.336085803809699 1
0.554306612819668 1
-0.301335357507819 1
0.280356746487888 1
0.346380200242358 1
-0.554220779936047 0
-0.439929451142801 1
-0.231684042457788 1
0.344318934240514 1
-0.307843569166002 1
0.248815689127034 1
0.212643158017418 1
0.701117278255074 1
0.54456385697827 1
0.0485023183881146 1
0.374354509461363 1
-0.0587855160258282 1
-0.220907080017781 1
0.547477890675337 1
-0.00576116306944488 1
0.01939370014846 1
0.371736185964251 1
0.425217873660823 1
-0.0974474594125268 1
-0.0311869928155628 1
0.213833331070837 1
0.0420080532693686 1
0.00720360267007138 1
-0.140261595226058 1
-0.0546624274917495 1
-0.207777854915296 1
0.0351166425228805 1
0.200821072095249 1
0.649752238206976 1
0.739541801575365 1
0.0208645164587261 1
0.0639499102485603 1
0.25952217385112 1
0.286019032589398 1
0.00723152162642517 1
-0.187566243201416 1
-0.251745230803218 1
0.160430013866191 1
-0.402591369328739 1
0.163052970421241 1
-0.237166803073362 1
-0.138404015391287 1
0.156326383727502 1
0.114361533563804 1
0.289356491242498 1
-0.0801269886608966 1
0.0597470490746261 1
0.185512714625121 1
0.177782326173848 1
0.28141103916148 1
-0.244121013339165 1
0.178990531402164 1
0.155689716235744 1
-0.792571893842598 0
-0.1132506037187 1
0.203314043515767 1
-0.154782417417722 1
0.0527801301422435 1
0.306558331058941 1
-0.0735119585756728 1
0.39669873285351 1
-0.134027705520125 1
-0.0287790903584969 1
0.520677564841888 1
0.0212100492836857 1
0.0744234585082713 1
0.590161336999199 1
0.138492443846644 1
0.104924203449459 1
0.150987690486843 1
0.358105536864767 1
-0.369101175930834 1
0.0755978026673815 1
-0.303316773517111 1
-0.0327034782974039 1
-0.128362582383808 1
-0.0198421417711153 1
0.109825713422642 1
0.350381634344253 1
-0.366541713074538 1
0.0173964338281553 1
-0.100495129853252 1
-0.104251046673835 1
0.0520428114898475 1
0.0466016103610387 1
0.890342099572535 1
0.261717077140661 1
-0.300588486518594 1
-0.0143815451779554 1
0.836846412815245 1
-0.865188279265681 0
0.270846121820767 1
0.0942789021465075 1
0.313712261047631 1
-0.0725486675427739 1
0.152842924927555 1
-0.0660058830644325 1
0.658336754141453 1
0.117418293009074 1
0.126084206466858 1
0.513431294661422 1
0.756645224603257 1
0.716651797229387 1
1.03376087489802 0
0.284842898302765 1
-0.110471364242044 1
0.00879764657584502 1
0.795618311850061 1
0.338396297176776 1
-0.150113729072727 1
0.301942128974541 1
-0.45388715764878 1
0.763722088931969 1
0.779783126513317 1
0.706777551371345 1
0.105604649786242 1
-1.10588959572172 0
0.312364685258511 1
0.072114305002868 1
0.519097824547894 1
0.300531509831156 1
0.179885368484736 1
0.468685526281501 1
-0.0940133191704807 1
0.264820296497951 1
0.172664449849236 1
0.394536970816973 1
0.112920399149315 1
-0.131738246618344 1
0.545601366710185 1
-0.274577890888506 1
0.277202443386583 1
0.711846170838332 1
0.109366643064581 1
0.167438272918526 1
0.0749780766235562 1
0.0968226762527234 1
0.669250264628136 1
0.398180789273228 1
0.187643748381203 1
0.045802380777226 1
0.0029828241505826 1
-0.328827544736454 1
0.216589000666639 1
-0.115112065489728 1
0.519427703745886 1
0.0475914837260691 1
0.589883226069999 1
0.439886848948336 1
0.125574074419346 1
0.279479771822754 1
0.232629717260032 1
0.426917178788186 1
0.199275654619427 1
-0.469960388046209 1
0.0323918732707768 1
0.531691896685085 1
-0.361594695200898 1
0.270532256348526 1
0.680982334820148 1
0.240471870582742 1
0.605082479442955 1
0.208363366932467 1
0.368312565746659 1
0.854879055261263 1
0.363495162749374 1
0.0436010541556593 1
0.341942835212619 1
-0.0168762130122488 1
-0.301030820767694 1
-0.142572592797892 1
0.800926446155516 1
0.504517263348467 1
0.273842358174432 1
0.387943745236718 1
0.472435664629879 1
0.132383909320847 1
0.202401307032207 1
0.352508656827415 1
-0.165041215269696 1
-0.000743488087171068 1
0.517719244468036 1
0.144793567211486 1
0.00613826389046918 1
0.213851763642391 1
-0.326111050859421 1
0.641708850071028 1
0.285195669088501 1
-0.357650146906305 1
-0.129387236955352 1
0.856062746836974 1
-0.0269956987194577 1
0.0786489347352433 1
0.184626345743125 1
0.0758335945543027 1
0.404987017284861 1
-0.277636882526731 1
0.190915384925437 1
0.0285380166169751 1
0.0301961892546042 1
0.100053500687903 1
0.0492099735555271 1
0.473005651765225 1
0.746434451277677 1
0.742261339095091 1
-0.184695207958754 1
0.849087836873653 1
0.166027782918437 1
-0.200608161274648 1
-0.194891647828892 1
0.157030929465449 1
-0.265915749165506 1
0.100436173585696 1
-0.0840655252410034 1
-0.084327959336515 1
0.389021291529394 1
0.207230181264571 1
-0.0426779859134905 1
-0.38627880663188 1
0.316629998872094 1
-0.187196766196352 1
0.80775183463703 1
0.612777279980699 1
-0.160793786899725 1
0.382984914812825 1
0.564021514394475 1
-0.109871687297032 1
0.0025500152936565 1
0.23502554884192 1
-0.365544663302487 1
-0.158140101166675 1
0.288014669831286 1
0.16068033736601 1
0.766160158239815 1
0.111113099676709 1
0.349971384265018 1
0.349976721134512 1
-0.309124666150208 1
0.124589469042786 1
0.542558531332146 1
0.235407914400191 1
-0.0833233879957474 1
0.232638135769684 1
0.168328906309945 1
0.521281133917299 1
0.43673178350014 1
0.194805888340953 1
0.225427690300358 1
0.256187821654956 1
0.45647242687343 1
-0.187660778464222 1
-0.160195852309855 1
0.28423793395934 1
0.920879559219675 1
-0.187582077894027 1
-0.176090641722163 1
-0.130380500568675 1
-0.168894501982652 1
0.036142361787598 1
0.260877343135225 1
-0.33090119163554 1
0.147098801109475 1
0.356743197109684 1
0.558919576283926 1
0.4838765984632 1
0.558444373982729 1
0.26297050369159 1
0.00678074490497156 1
0.644813475945325 1
0.141386132814992 1
0.187505642772631 1
0.22081662801692 1
0.35978354453224 1
-0.405371433552451 1
0.70868014808323 1
0.205157655272148 1
-0.147422548835028 1
0.211563960042692 1
-0.436933175062721 1
-0.00619169673088436 1
0.0144492918913262 1
0.0769249384653918 1
-0.0193293003550702 1
0.534630835199941 1
0.0562076082462486 1
0.316005056234394 1
0.0415514518995333 1
-0.0328356646983058 1
0.326428447832569 1
0.0127085843266821 1
0.469347936077037 1
0.751157450952591 1
-0.121643453819987 1
0.0493975889165012 1
-0.781243101335221 0
-0.703568956458138 0
-0.0545443642442922 1
0.177193929145003 1
0.421097914076846 1
0.638587137987891 1
0.527830195531509 1
0.364033927397772 1
0.589391176694255 1
0.55408407568349 1
-0.223412564090609 1
0.188904947636536 1
0.188884046084025 1
-0.395830753691945 1
0.214240631745914 1
0.308602259921317 1
0.485553456935827 1
0.325745937019399 1
0.137712595273725 1
-0.144265481767501 1
-0.0559277219086604 1
0.085525903421954 1
0.362428450938314 1
0.0904952357832212 1
-0.192798724815135 1
-0.0615727068696265 1
0.00900124621796006 1
-0.187988966536722 1
0.40224172745162 1
-0.0677143445155411 1
0.365706330142799 1
-0.112498104418651 1
0.217354253038366 1
0.049380140378809 1
0.232130102113256 1
-0.164092176626798 1
0.336575818088819 1
-0.049136544412779 1
-0.2359067603556 1
0.459546832475606 1
-0.389781380779857 1
0.224383180654595 1
0.499367651798253 1
-0.508038394452426 1
-0.140624299048018 1
0.269130980328307 1
0.315849804076946 1
0.258316135663655 1
0.342877981293658 1
0.332591851451726 1
0.568202923094554 1
-0.0422668222460332 1
0.21868976157669 1
-0.0499516799306366 1
-0.289601023074406 1
0.117039805507508 1
0.436462946858753 1
-0.0684093953569055 1
-0.12463638343469 1
0.414413583626628 1
0.586910908884019 1
0.168671057887306 1
-0.0838267303403745 1
0.119842519049123 1
0.402831127157228 1
0.29195973974649 1
0.229366554530218 1
0.26577672588423 1
0.0874701682714531 1
0.466875351767122 1
-0.469560632705283 1
0.173393644090784 1
0.0192653044237578 1
0.31968135297249 1
-0.522082172495634 1
0.0718585831722695 1
-0.27714489364385 1
0.208891103087683 1
0.0445208127802604 1
0.137546227602981 1
0.0363897904461899 1
-0.212351770555385 1
0.726489487830394 1
-0.0639122445237365 1
0.288929441669011 1
0.249953110866787 1
0.338503997078943 1
0.268260699110477 1
-0.356332045978341 1
0.635359099512673 1
-0.5194768063509 1
0.0531215458101176 1
0.15271383888337 1
0.489107215766843 1
0.306944032240638 1
-0.105897417358204 1
0.421991808143473 1
0.184661969427149 1
0.204755217450646 1
0.558891328683341 1
0.0157356278463359 1
-0.683215876696128 0
-0.0950562553577155 1
0.262290074554099 1
0.0417451534305591 1
-0.060073834456627 1
0.115664440369397 1
0.37770581144294 1
0.298440984902597 1
-0.15459936326353 1
0.585488932399611 1
-0.043706006941577 1
-0.00492564108415079 1
0.594654291331821 1
0.156812594966379 1
0.130522520876523 1
0.388759831163374 1
0.405706556275254 1
-0.287805302644963 1
0.789726133268271 1
0.0691985601832915 1
-0.36376747007825 1
0.0758360516338948 1
0.57331993790119 1
0.385640158493093 1
0.415913828195975 1
-0.113493571934397 1
0.132732408638594 1
0.198891908015196 1
0.477269477932484 1
0.338960556899721 1
0.42313770202523 1
0.153561901627883 1
0.695390058957535 1
-0.0186327749088568 1
0.0250718901601774 1
-0.0233805762094866 1
0.185962576205736 1
0.271195618500615 1
0.263048111004521 1
-0.325064597614253 1
0.665760500955187 1
0.692885598213387 1
0.247755969348112 1
1.13086742745189 0
-0.127943674924268 1
-0.0547168244963828 1
0.376031681897569 1
0.27554750284923 1
0.264051781624529 1
0.109050900832289 1
0.425244460827148 1
0.621772259916147 1
0.265814526475977 1
0.0246786137754482 1
-0.00684689132589806 1
-0.123319562471644 1
0.252306213391934 1
0.218791759829926 1
0.439012532720962 1
0.291625930942997 1
-0.0490182017710472 1
0.0302269407022986 1
-0.0412179882292803 1
0.589782638995136 1
-0.171779226882723 1
-0.217884412283858 1
0.46942514206708 1
-0.154507530615258 1
0.249319523986678 1
0.235042992425709 1
0.480847743238545 1
0.388127625493511 1
0.522951517221833 1
0.667861319480125 1
-0.00343561175070276 1
0.522170841157318 1
0.318269184725427 1
0.299261053627373 1
0.051013292564179 1
0.427565538049175 1
0.051659171118924 1
-0.212832022490348 1
0.0645265498369014 1
0.0946972312504594 1
-0.245363419826528 1
-0.335648518652723 1
0.538961152457963 1
0.393845342546874 1
0.141870758688974 1
0.153031629446175 1
0.958538565433866 0
0.0514419145473512 1
0.425537440919367 1
0.116162772181519 1
0.682545077524771 1
0.142784578091011 1
-0.188268880462624 1
-0.205914525991832 1
0.33754055276578 1
-0.2373965398024 1
0.654475705442504 1
0.312464348270141 1
0.276203667118945 1
-0.0516041373917452 1
0.194131972872543 1
0.627929792641682 1
0.928682105531192 1
-0.114466144654749 1
0.132800064437121 1
0.342908339541326 1
0.488169702940666 1
0.302835025924416 1
0.377740537228157 1
0.0206585057422211 1
0.464638667976761 1
-0.195820165577716 1
-0.17205587742449 1
-0.293379496150822 1
0.57122014815182 1
0.320407393545272 1
0.305741094661487 1
0.713667302561925 1
-0.300133159409272 1
0.230248750299866 1
-0.0771641237644526 1
-0.146651725324593 1
-0.430149219513603 1
0.263234214522609 1
0.665105766229934 1
0.168238016617839 1
0.0203903605199772 1
0.159983326254168 1
-0.286887018068981 1
0.215201202710897 1
0.0416970315947469 1
0.210468598995072 1
-0.0173091148527475 1
-0.509971563219855 1
0.836317197866427 1
0.353838663511857 1
0.281663709764649 1
0.177992663797425 1
0.334887556918681 1
0.456096122120217 1
-0.297017307173322 1
0.220279450294592 1
0.0994114120242995 1
-0.0427925155102446 1
0.486281318877444 1
0.583264324934156 1
-0.0577392880460153 1
0.0516457827148488 1
-0.183150749811015 1
-0.170348623586007 1
-0.21133739429856 1
0.53363306563844 1
0.157523073560966 1
0.265954730824205 1
0.34227961008028 1
0.181232391224837 1
-0.220903545890337 1
0.0668461292844636 1
-0.17663221891058 1
0.125662560138677 1
0.218321869857604 1
0.508631999518224 1
-0.040807153353276 1
0.784552481576781 1
0.27737192248315 1
0.239218319059192 1
-0.225068931400079 1
0.361840435844003 1
0.215279584587698 1
-0.0555015156559812 1
0.638218904662791 1
0.956759128309953 0
0.449526305323462 1
0.44110361234939 1
0.681840172139097 1
0.0965786224318998 1
-0.0780786514237038 1
-0.0992339400776679 1
0.000256534243193248 1
0.145259198911035 1
0.405607236116036 1
-0.0345454037313715 1
0.580443250670693 1
-0.102540888809434 1
0.645103904833447 1
0.189063258975406 1
0.460453553825208 1
0.0486381183389135 1
-0.0193830789414581 1
0.560497574134419 1
-0.0773231932420767 1
-0.156180520730544 1
0.313092680328993 1
0.73782507402004 1
0.00355214428916276 1
0.411349647977296 1
-0.0188987782428719 1
0.172672322664452 1
0.797089864893334 1
0.883636934237955 1
0.684833826675519 1
0.461546757625736 1
0.384367062084016 1
0.0459297493154883 1
0.0655093944590161 1
0.490481593345647 1
0.438910410770629 1
-0.12624130905875 1
0.3715100433855 1
-0.043343641554505 1
0.312712035896335 1
0.0878720184789762 1
0.141889934678867 1
0.0365703763441908 1
0.306404140730324 1
0.200656387068217 1
0.140928368181058 1
0.687580473087005 1
0.0595537201526543 1
0.219105816868654 1
-0.20216027994638 1
0.0732500151993563 1
0.0506877942026772 1
0.250531263848393 1
0.545935740916415 1
0.116460912573781 1
-0.0766474685995081 1
0.266855759205511 1
0.245446120505876 1
0.348169511107465 1
0.131593662263763 1
0.122756107944993 1
0.993085129354409 0
0.180222970300014 1
0.241303210129754 1
-0.480397496886572 1
0.158216795595576 1
0.742921132483912 1
-0.0408606625977267 1
0.325564057171967 1
-0.0384768243424341 1
0.711349291638676 1
-0.155067095965958 1
0.361094993235014 1
-0.0149335474326582 1
0.865255059054571 1
-0.415159462307925 1
0.252166497855541 1
-0.0269680900764397 1
0.307431105618399 1
-0.00826473546132205 1
0.722130704172177 1
0.272874651145735 1
0.297036775516063 1
0.119419940822119 1
0.417382392884517 1
-0.0411472619716485 1
0.67545965972272 1
0.451201972654315 1
0.21929212358975 1
0.429648153459274 1
0.358640144711793 1
-0.125087329040095 1
0.559454105396189 1
0.102593468071624 1
-0.211800665118892 1
0.153817098711269 1
0.0865892639161978 1
0.0459153139993341 1
0.565251131081176 1
0.421186321163903 1
-0.348151784862389 1
0.567131561760634 1
0.229495029900445 1
0.687607635920686 1
0.605297465633395 1
-0.13386414718557 1
0.103935393139203 1
0.0815268410622101 1
0.0508233136212785 1
-0.0603543092493061 1
0.127361999086424 1
0.346089429598755 1
0.155865885922603 1
-0.27392736266994 1
0.353740250264659 1
0.363723705016854 1
0.489430012218838 1
0.211042079315738 1
0.3988406284078 1
-0.0745517471525175 1
0.145967978373734 1
1.06960943123724 0
0.403462272451966 1
0.714951582730023 1
0.229431983258793 1
0.3661820473738 1
0.282694836628503 1
-0.199014700656575 1
0.0916304621817066 1
-0.252026250112859 1
0.821015680529701 1
-0.0760591436615857 1
0.270293494636211 1
0.143410455866086 1
-0.0835889616090724 1
0.43082782358048 1
0.835037672514033 1
0.454795403513908 1
0.0997179947575404 1
0.268794169633792 1
0.124424299037197 1
0.431473219810893 1
0.182616495648154 1
0.51424145557221 1
0.240117956496313 1
0.112120365942319 1
0.0359941767958443 1
0.472092065639517 1
-0.331149780464308 1
0.669908757901307 1
0.100349759474562 1
0.423948048679738 1
0.308148245648934 1
1.07548804986998 0
0.0650328902657608 1
-0.376131900365678 1
0.472843676601734 1
-0.00509627859838126 1
0.105875220877448 1
-0.105656086559608 1
0.135638113982848 1
0.228679378125446 1
-0.0726043766654123 1
0.217232220776039 1
0.136148760683364 1
-0.436124990049809 1
-0.64021676225417 0
0.0765417417611402 1
-0.478641524796412 1
-0.114341107734345 1
-0.135608907364765 1
-0.571420684537516 0
0.714177857160587 1
-0.485410133490277 1
-0.183062984680932 1
-0.0476293490283075 1
-0.0241360485193098 1
0.465224637209151 1
0.108949562057295 1
0.0219905171215915 1
0.0890038283143627 1
-0.27043882943736 1
0.41024407044127 1
-0.0280746087909701 1
0.0934682635040838 1
0.479547906191526 1
-0.050546191438124 1
-0.548348367528879 0
0.613740148453918 1
0.309624931704156 1
0.0864661943123923 1
0.104131438016864 1
-0.10383903560987 1
0.15863510770824 1
0.417268778758632 1
0.214096515081949 1
0.274780139801359 1
0.340845557499571 1
0.586816930714223 1
0.10493555847361 1
0.295630619327799 1
0.323408763095511 1
0.231943141711111 1
-0.292798169040357 1
0.359133420068698 1
-0.170942111505253 1
0.00637581887593223 1
-0.278408901728514 1
0.118730319000429 1
-0.346590507117808 1
0.0428692664499322 1
0.467368641372383 1
0.117640529087704 1
-0.16385844969933 1
0.147959063944206 1
0.353035647421365 1
-0.0256278612114555 1
0.0384082805378259 1
-0.00692969527806242 1
0.097511112594365 1
0.289440536701599 1
0.231685803646403 1
-0.188377311773695 1
0.462504300626622 1
0.187712834452244 1
0.0465042901312603 1
-0.0122706776760195 1
0.288434767368619 1
0.460844212003636 1
0.0218184930413965 1
0.255565689981278 1
0.822404958158165 1
0.098767645428316 1
0.287184833112611 1
0.273476407330069 1
0.370587381825727 1
0.205389727894222 1
0.412202215431357 1
0.0809168837884699 1
-0.139436020652508 1
-0.062316860855224 1
0.0924979463768738 1
0.071721456085721 1
-0.272933991776761 1
0.131577364904909 1
0.128819789158211 1
-0.294772900069929 1
0.414378526785766 1
-0.745337975146828 0
0.122863108859449 1
0.00428195201332463 1
0.429931567097356 1
0.067728192088446 1
0.342237752378298 1
0.176638150906934 1
-0.270398612236491 1
0.0630271939878483 1
0.781920419045974 1
0.246054439872806 1
0.11349414309952 1
0.798062760113768 1
-0.0228787682084858 1
0.401849311677818 1
0.0281235222088603 1
0.25218981569886 1
0.440705900546925 1
-0.367135181155903 1
0.0793425808818634 1
-0.237573720139528 1
0.447536700932586 1
0.402991537110503 1
0.574213092491259 1
0.366216484276325 1
0.677995069251567 1
0.553000475086996 1
0.114756768872508 1
-0.0278078976059385 1
0.230752083853825 1
0.39216370174646 1
-0.341859037655808 1
0.293467179159852 1
0.107058821880517 1
-0.0810581759247453 1
-0.17340588660119 1
0.510230301121669 1
0.0267794145338226 1
0.446684664152486 1
-0.0475517779264871 1
-0.491673536085078 1
-0.262350105296043 1
0.504449802039419 1
-0.20610743983025 1
0.737686591425604 1
0.451875521298837 1
0.50589051644701 1
0.146812279314657 1
0.265312551223998 1
0.364646164886106 1
-0.0210248160008123 1
0.165939755240988 1
0.0260417539436832 1
0.383755702795255 1
0.169775881679087 1
0.139188849132656 1
0.246536754681452 1
0.462927036330341 1
0.633100357260159 1
0.13862925090163 1
0.348647525139054 1
0.455854192879693 1
0.416631151298277 1
0.706224570170452 1
0.514896700433648 1
-0.0114693442674499 1
0.208574213492734 1
-0.206266026519715 1
0.736051338824232 1
0.283663915770185 1
0.342507399654306 1
0.518463188723853 1
-0.0623454360747357 1
0.737256835778103 1
-0.26386617246546 1
0.27781527208753 1
0.798335292427329 1
0.369658619765848 1
0.197118230231727 1
-0.683244526230385 0
-0.00835553838087319 1
-0.0294464940810572 1
0.413866037217486 1
0.217165756896268 1
0.309078901940887 1
0.344309699771514 1
0.288567385104985 1
-0.0184212400268211 1
-0.316930928372856 1
0.477693145725501 1
0.313034382055023 1
-0.307336788956393 1
0.351530637095992 1
0.317052115661628 1
0.380895714770258 1
0.00569473577167628 1
0.19055714965589 1
0.13221785896793 1
0.509907541676924 1
0.543846799561195 1
-0.514726958764281 1
0.0219756336215246 1
-0.434241372852659 1
0.724782694635825 1
-0.206466950954855 1
0.0584632252248856 1
-0.399615475843132 1
0.201114899408047 1
-0.0236477972771185 1
0.466330922943617 1
0.410235305709117 1
0.0544090241413917 1
-0.364088977174445 1
0.476125294385107 1
0.722788696083406 1
0.355002358947014 1
0.0772242167976575 1
-0.347517235231312 1
0.180273886284514 1
0.0902133599128684 1
0.149746865421885 1
0.322019414544199 1
0.144471998775358 1
-0.678049389712095 0
0.607775608657204 1
0.0327571767124626 1
0.0684671404086826 1
0.159543267733587 1
0.0541192985674233 1
0.0488442961161906 1
0.0894972359965787 1
0.619466276046716 1
0.2369940098456 1
0.483512828660595 1
-0.0334159439186502 1
0.114636951431915 1
-0.114834019563419 1
-0.246070010226857 1
0.633328478774275 1
-0.163343497151143 1
0.243128094112767 1
0.0241814193534847 1
0.0306292422825243 1
0.425304128165577 1
-0.406044650206714 1
0.142466448473226 1
0.0796110449299112 1
0.674730637631881 1
0.783528674108273 1
0.469448257006021 1
0.196600887602322 1
0.42930677124416 1
-0.0375392113587349 1
-0.371944300436353 1
0.563488228329777 1
0.00014329888762693 1
0.375215794539839 1
-0.0536393553589101 1
-0.126436679357867 1
0.0341019947865405 1
1.04597281616856 0
0.255859706106885 1
0.415449385226444 1
0.275837480657586 1
0.0139566259908573 1
0.243538954458016 1
0.283219553798034 1
0.207598708415649 1
-0.130074288438794 1
-0.335700530552436 1
0.516415272098285 1
0.729038736750642 1
0.253372527898722 1
-0.280561647808409 1
0.616196229010443 1
-0.298365605156729 1
0.430377309198092 1
-0.131800572620377 1
-0.119142524189628 1
-0.0213930220186982 1
0.486732821810474 1
0.405553301183237 1
-0.0460167063903324 1
0.279457595828999 1
0.0299971668481896 1
0.493078439393853 1
0.544845361888359 1
0.409028123280196 1
0.273143773188974 1
0.307771775220743 1
0.470028463445063 1
0.528101100703273 1
-0.049005174230046 1
-0.217253118616701 1
0.086349729777119 1
0.240389161527729 1
0.120399353620078 1
0.0638790902569008 1
0.190092551612406 1
0.811509143874392 1
0.125445514523696 1
0.149377126284711 1
0.29153074225207 1
0.0242947731911063 1
0.265030114109574 1
0.322463635745946 1
0.306123768214943 1
0.15818644566558 1
0.425375469366226 1
0.112732524429168 1
0.108418181898975 1
-0.0417628016068208 1
-0.110374196579551 1
0.161323381883373 1
0.891382890169233 1
0.31113823932478 1
0.442687176007415 1
0.374072854613987 1
-0.149648377052463 1
-0.174884251027068 1
0.484252182664387 1
0.278787928337114 1
0.555503580234304 1
0.0177249411185283 1
0.519980123002033 1
0.220963795505841 1
0.314466631751092 1
-0.195252058496685 1
-0.0516026018276764 1
0.455559790487358 1
-0.221555854239626 1
0.105509406846627 1
0.301315129545275 1
0.0351835317014139 1
0.104994107848383 1
0.760749128039869 1
0.545422784715428 1
0.868117062841854 1
0.330068820420199 1
0.799019241454883 1
0.691365393739124 1
0.524213727032993 1
0.339209708813414 1
0.162443951659137 1
0.656291745843555 1
0.085781553054064 1
-0.387846690900054 1
-0.154315208863012 1
0.536158762373559 1
-0.163464749489017 1
0.153087952037543 1
-0.0672613955024225 1
0.523050869378448 1
0.240157103916962 1
0.457352137711475 1
0.44993621321856 1
0.00282144696125976 1
0.0183939124917655 1
0.156965586542082 1
-0.195621774214595 1
-0.195545240250552 1
0.588561942205166 1
0.418982619386815 1
0.140011530993557 1
-0.326983245666241 1
0.761412123844441 1
0.535331107350494 1
0.184362208166401 1
0.434369102082602 1
0.193976496011811 1
0.0045058288873737 1
-0.355323532370202 1
-0.0279180933851941 1
0.316264943333193 1
0.285051921931219 1
-0.167006563796823 1
0.0135679622998215 1
0.645770973939666 1
0.166811119062552 1
0.633718050363178 1
0.258843075336131 1
-0.0693453491131999 1
-0.101223775156068 1
0.0468536894283835 1
-0.214826886661371 1
0.175558896108534 1
0.312583086810451 1
0.425610369401181 1
0.296250648881762 1
0.196488934326828 1
0.421832760914302 1
-0.0392296314914494 1
0.208032294736297 1
-0.0812621317816754 1
0.0687087241966638 1
-0.345165477486062 1
0.254947250017664 1
0.318097354529608 1
-0.159341301007185 1
1.01820499548916 0
-0.234841946102022 1
-0.0349283898573311 1
-0.0884518808686427 1
0.468780063882153 1
-0.024079417584827 1
0.195297506437474 1
0.0935110975063734 1
-0.389222646577801 1
0.178428440921932 1
0.425020879352882 1
0.117670406049898 1
0.156243971859831 1
0.23577442024594 1
0.270361402638938 1
-0.250060768900961 1
-0.168939767248823 1
-0.120418279191952 1
0.227528340486349 1
-0.0134083449967656 1
0.159931929381867 1
0.0955305725411189 1
0.782696982783371 1
0.0278645002026724 1
-0.0520264062875907 1
-0.517734959008122 1
0.225761788517886 1
0.53180852652343 1
0.243387140082591 1
-0.0413252011148303 1
0.278492149658919 1
0.519956298099767 1
-0.116118153402631 1
0.0225820342245698 1
-0.0390174469887218 1
0.353366489170177 1
0.458285989247144 1
0.099655381532309 1
0.492838445297445 1
0.173048004173695 1
-0.252742007250555 1
0.0640248271462346 1
-0.0195161351502414 1
0.472381129912171 1
0.158991497765161 1
-0.286833415133678 1
0.253914446561421 1
0.30785287913449 1
-0.285381352906086 1
0.4337582585705 1
0.113967045332782 1
0.0473314392920273 1
0.255625652009086 1
0.398936580139926 1
0.488874751591789 1
0.167134237644878 1
-0.173404059096148 1
0.212712441939158 1
0.323660320400593 1
0.00245608100926693 1
0.320767546863472 1
0.154223505710605 1
0.153132311470182 1
0.276819634453163 1
0.150293446179544 1
0.706378054559098 1
0.196705354168394 1
-0.615515662611596 0
0.837089224213054 1
-0.357401533755217 1
-0.284872521428721 1
0.349157346687436 1
-0.223121908574645 1
-0.1839904207915 1
0.237375280772789 1
0.224880742092798 1
-0.100894078684805 1
0.124443567898887 1
0.834584255111371 1
0.284784163182425 1
0.0719545942261323 1
-0.122714863451965 1
0.820453287105665 1
-0.00735344148479516 1
0.420161005529874 1
0.388232981224079 1
0.661039320086904 1
0.0183764617564131 1
0.516260890015184 1
0.340686301062319 1
-0.280834419339178 1
0.41424825728923 1
0.334566996462688 1
0.179388858251399 1
0.134138997733764 1
0.105604984735334 1
-0.395932770996328 1
-0.210943397357652 1
0.183674490753072 1
-0.860843252714633 0
-0.0850993891574438 1
0.222505187995605 1
0.19398389439601 1
0.888474275386316 1
-0.448899973112393 1
-0.0402749388041021 1
0.377537375561374 1
0.393347498834227 1
0.265404954169544 1
0.477034352555199 1
0.219222982398699 1
0.278188406662705 1
-0.252646886007331 1
-0.0648862036611928 1
0.303637544674524 1
0.33237933866716 1
-0.114062590134266 1
0.662376599764228 1
0.149514936692446 1
0.128456608102497 1
0.0563656535632943 1
0.343013522062586 1
-0.397897382090107 1
0.252990613544496 1
0.367176096733452 1
0.336605230472169 1
0.465864130232491 1
-0.0312815680852892 1
0.337904276729004 1
0.0322727815033465 1
0.106301682165743 1
0.179118114991213 1
-0.0594296497424913 1
0.641084662672239 1
0.233062039223558 1
-0.149071657430364 1
0.600495079019558 1
0.738942279871084 1
0.26253172951603 1
-0.304442717321822 1
0.50138882659865 1
0.375933835270916 1
0.0563978571656659 1
0.234115019286715 1
0.159463400279126 1
0.114103879758874 1
0.640765390574357 1
-0.119147666861985 1
0.128317065128218 1
-0.236684186350468 1
-0.0719872425950975 1
-0.0642045885822165 1
-0.142506423201318 1
-0.26759812701112 1
0.00472027907446766 1
-0.16041108913153 1
0.179101055979332 1
0.309398667895918 1
0.3820957052287 1
0.0831345632615542 1
0.185604287506486 1
0.474454875113744 1
0.601833753580089 1
-0.447232901734672 1
0.336760006833457 1
0.0237476742270031 1
0.126856034014036 1
0.288002522684122 1
0.36016785860788 1
-0.338612030148485 1
0.421099710796276 1
0.13523329781568 1
-0.271685310687387 1
0.149201141328176 1
0.152124093642521 1
-0.0787367123250258 1
0.0867812455725309 1
-0.282217118912771 1
0.650684208188825 1
0.471051448273088 1
-0.0727704225114961 1
0.138058391940941 1
0.15313195437676 1
0.444692343431594 1
-0.0212351614527929 1
0.0983709985631685 1
0.690747633200476 1
0.442241959462331 1
0.0834530632404361 1
0.781991592901409 1
0.509246017532736 1
-0.295935638492737 1
0.271137183863421 1
-0.472992298322667 1
-0.215822236997865 1
-0.0819710053814014 1
0.325544663271307 1
0.0726767650905829 1
0.315247082533731 1
0.279189041804501 1
0.375015976046212 1
0.389889853655037 1
0.167764468887775 1
-0.14013185339573 1
0.621430065269779 1
0.345209474860998 1
-0.23083797217812 1
0.14335703416876 1
0.70043898594376 1
0.269450074868535 1
0.258210290987776 1
0.798187565632656 1
0.47139412352562 1
0.165593718430766 1
-0.187304825485536 1
0.326877566889073 1
0.797245338276926 1
0.452475094252399 1
0.506974779214467 1
0.525484719074003 1
0.527571725992033 1
-0.198798312262923 1
0.0427867961175823 1
0.132264848028497 1
0.250298889942682 1
-0.13550917711806 1
-0.0111385886777578 1
-0.0892991621273772 1
-0.0440422612258616 1
-0.0188299842470992 1
0.425081167556118 1
0.135148742418197 1
0.434416936403299 1
-0.0319489104588859 1
0.534136431202373 1
0.201368677760935 1
0.523030361062364 1
-0.148926455312669 1
-0.223297277849625 1
0.540999865210556 1
0.0756801365951152 1
-0.428268857364833 1
-0.122536452965079 1
0.0410083231203334 1
0.831335412518086 1
-0.296971254455407 1
0.5352206404598 1
0.179641096461216 1
-0.0802148511225784 1
0.0251604394550294 1
0.607194443819877 1
-0.267085527635309 1
0.304083906657168 1
-0.0773542826223571 1
0.56198752294252 1
0.0232719540537307 1
0.150968775271668 1
0.517820122083746 1
-0.493913930578591 1
0.203739753967254 1
0.114606118119017 1
0.547309332416428 1
0.483628437874919 1
-0.18834202106512 1
0.0483421078293943 1
-0.164434078547296 1
-0.042483707278608 1
-0.0144147292637992 1
0.269287943414254 1
0.427409826863129 1
-0.346659353071665 1
0.298372674116477 1
0.338813999988903 1
-0.221864372851364 1
0.301008604464399 1
0.32615187791 1
0.36143158759265 1
0.414903799078542 1
0.682351627332588 1
0.570628158640585 1
0.392438313378356 1
-0.324927100011808 1
0.0459391872247872 1
0.260332603759719 1
0.54912002006249 1
0.173305843998848 1
0.491789779857476 1
0.112148862511062 1
0.543090363955248 1
-0.0203683741264802 1
0.349416320678546 1
0.469846957539368 1
0.541201386478463 1
0.083386597861171 1
0.309905149026971 1
0.257875575806612 1
0.402420438755103 1
0.706132553672671 1
0.290566486372685 1
0.52875663158244 1
0.273123999972518 1
0.250933093241672 1
-0.268990212737282 1
0.468282624107987 1
0.639575154422889 1
0.569492030859441 1
0.382701356910119 1
0.0149203714428119 1
0.0518685774259417 1
0.477701159385645 1
-0.369506442476104 1
0.034535350320494 1
0.0766486613719289 1
0.585278917657104 1
0.103129132425361 1
0.415641026999376 1
0.389458822214261 1
0.898951321266218 1
-0.653149738986397 0
0.394016127299482 1
-0.0917795780325362 1
0.415513672870584 1
-0.305430943186654 1
0.0968673394473595 1
0.213562168525142 1
0.298987895444378 1
0.339103140322136 1
0.594058066864676 1
0.0283574514626149 1
0.441894083886704 1
0.26693272206472 1
-0.0312466595612777 1
0.749424191948275 1
-0.0935171982780796 1
0.177933325553029 1
0.419242401041038 1
0.614146514154427 1
0.329901143589341 1
0.657341535533287 1
-0.314235062078431 1
-0.275591848336674 1
-0.300996651479 1
0.216059109527964 1
0.119101114958447 1
0.696441953830504 1
0.535258110680483 1
0.397403984695688 1
0.0642625041999362 1
0.356100757909114 1
0.193710232187734 1
0.565978082590013 1
0.210567772143001 1
-0.265744277278591 1
-0.291778198330528 1
0.342241779473624 1
0.188906023353403 1
0.62780190073821 1
0.642383661572462 1
0.156561912664497 1
0.513852923366946 1
0.476654723007486 1
0.0803903558379826 1
0.435025603570714 1
0.392437510607261 1
0.224550771406491 1
-0.00327194627686474 1
0.409689558178203 1
-0.217460877830239 1
0.632649170148649 1
-0.130900900078175 1
0.246277307582457 1
-0.52463374344722 1
0.232234165237445 1
-0.122401991512279 1
0.330647351187152 1
0.359252569069785 1
0.0659649276644907 1
0.153541805090557 1
0.391985245200614 1
0.10655819566276 1
0.0121643886425245 1
0.25918960364737 1
0.303753579174169 1
-0.465666092906978 1
0.582791247855458 1
0.389273166509291 1
0.569141678426849 1
-0.278923551715522 1
0.0451759260512506 1
0.0888065777717229 1
0.273696575170586 1
0.105146447216824 1
0.124370343433276 1
0.170075107267589 1
-0.0552283871160626 1
-0.0342323611369967 1
0.314415293645039 1
0.0267029477254146 1
0.898922396155583 1
-0.0735072829381045 1
0.538769641076153 1
0.0482436696123873 1
0.331671530541557 1
-0.0900149564855173 1
0.106124388186132 1
-0.510462074737018 0
0.386646977170153 1
-0.0378456226078872 1
0.309926681400906 1
-0.0215994545172343 1
0.406307656101511 1
0.269878526205606 1
-0.524121807753012 1
0.705569577310993 1
0.58449306567844 1
0.265431450342817 1
0.0690322528137196 1
0.421488400678766 1
0.119731619848532 1
-0.248626124071464 1
0.120599632626903 1
0.783476364259124 1
0.256355465440021 1
0.225273243646694 1
0.702412796750627 1
0.688350413821078 1
-0.129551003821571 1
0.164743078255912 1
0.30963999616529 1
0.373668514640468 1
-0.0854534776377121 1
0.0527414004123361 1
0.671179846328381 1
0.0593206116407747 1
0.547059022019595 1
-0.152731429662045 1
0.125939331329125 1
1.17886712255135 0
0.324772088987577 1
-0.294801096111656 1
-0.0621349102927216 1
-0.0927654847473059 1
0.873340980564189 1
0.0561781773842871 1
0.50780728509703 1
-0.0768120318488337 1
0.581706783929258 1
0.811309303962832 1
0.0720921526739239 1
-0.0230591596393916 1
0.393132478961706 1
-0.356821307813257 1
0.435605482119466 1
-0.097335393603301 1
0.549820889076553 1
-0.136163502813649 1
0.166651027060997 1
-0.313306951962044 1
-0.194240655799885 1
0.24519830332231 1
-0.172359596252717 1
0.271261362723177 1
-0.107954092034756 1
0.32762667979266 1
0.715010847219669 1
0.0675419114039666 1
0.361977224491056 1
0.0523176619986515 1
-0.223268016947252 1
0.206911453079307 1
-0.290141792032257 1
0.345066307715328 1
0.380825224333339 1
0.0536554429484827 1
0.455942232594158 1
0.6629586898724 1
-0.381340800808198 1
0.00864206447088299 1
-0.231629938890862 1
0.728162664263515 1
-0.0149849584294341 1
-0.268546160236176 1
-0.450458266321782 1
0.654944250758781 1
0.3244222317003 1
0.164559134637092 1
0.0270011990813488 1
-0.343337408460379 1
-0.00166924642092496 1
-0.0268040978337478 1
0.670621578437375 1
0.729965106702519 1
0.534983028807849 1
0.0374491612836978 1
0.240418699405976 1
0.197849230290109 1
1.03278183175908 0
0.423251353556305 1
0.160067451945832 1
-0.0971665758494734 1
0.503865960912736 1
0.243700198351081 1
0.541081250960106 1
0.25367027449353 1
-0.227987710374084 1
-0.427464172147008 1
0.216764242816598 1
-0.19668712484988 1
0.651386035049528 1
0.278699891673442 1
0.445990634779537 1
0.558176442376299 1
0.330831702289432 1
0.174785934903034 1
-0.0524657088404379 1
0.399018204778877 1
0.391377088827417 1
-0.130897347160832 1
-0.0842486192339989 1
0.766069268336917 1
0.723495093558816 1
-0.017358064145321 1
-0.0799691568078637 1
0.213475394426207 1
-0.206545961488481 1
-1.17169485540897 0
0.359906405900384 1
0.533326131245692 1
0.247139856663134 1
0.435144702338023 1
0.126318805012138 1
0.235415646247009 1
0.0876849662418373 1
0.358880752688628 1
-0.267228260768947 1
0.272946955387727 1
0.30940514720984 1
0.126314080261273 1
-0.0090921915726644 1
0.107996357536261 1
-0.0923836387435913 1
0.395641589937902 1
-0.24379846533722 1
0.704352921866622 1
-0.240233252435664 1
0.235549960109794 1
0.231635124219868 1
0.344655192518993 1
-0.0783892314648443 1
0.522986767906261 1
0.207310504183535 1
0.246376521183329 1
-0.127750587385049 1
0.130514776502871 1
0.193301848963262 1
-0.248678154114148 1
-0.0782466887728734 1
-0.0155036163787223 1
0.651928335165899 1
-0.519786465174469 1
0.518216074644697 1
0.341266255545249 1
0.259127687029264 1
0.703597483428543 1
0.432759182803145 1
0.0707988225601943 1
-0.155142046235584 1
0.248847185677861 1
0.054746388807043 1
-0.309196213986642 1
0.0679029205294125 1
-0.119491712108647 1
-0.11669330042347 1
-0.00578530580379664 1
0.20228984219097 1
0.0716999814358307 1
0.585756620479228 1
0.650196434664449 1
-0.180203014672765 1
0.3912672697205 1
-0.437622343972701 1
0.804748813594138 1
0.580469946970099 1
0.158345205669108 1
0.674146336671122 1
0.509298730218339 1
-0.140586943401439 1
0.642823752384452 1
-0.0772507257793433 1
-0.0444935098475409 1
0.022810486576129 1
0.601272214721225 1
0.546558263285379 1
-0.51533064528353 1
-0.0767325354765144 1
0.378046338929313 1
0.641385281533982 1
0.171604327050327 1
0.0686531967865656 1
0.817917523204589 1
-0.200314682887564 1
0.854095631309109 1
0.0429335367325378 1
0.000846899646044792 1
-0.0617530765857761 1
0.431391014881517 1
0.0288822533858197 1
-0.489734002696856 1
0.780722921336072 1
-0.0250372715352948 1
0.389880398372308 1
0.176828838108328 1
0.392108791501052 1
-0.336435551345103 1
0.110894739412887 1
-0.200240016198299 1
0.215197350537808 1
-0.0326710065426495 1
0.572647122400772 1
0.169713572683779 1
0.0880524165890585 1
0.884854090075156 1
-0.548453541812527 0
0.148148533228902 1
-0.314686777056266 1
0.268757798118064 1
-0.228191578791728 1
0.00752057892149816 1
0.224708808864687 1
0.0012606780572457 1
0.241809183861613 1
0.0886933417255883 1
0.0766879933000118 1
0.379672043074588 1
-0.476109158608687 1
-0.438414603284767 1
-0.0650733928678618 1
0.395546423046159 1
-0.0105489443015957 1
-0.172102900990459 1
0.121854121410965 1
-0.0910411852861586 1
0.1615743445375 1
0.748674871070669 1
0.742232304726415 1
0.0230564749404563 1
0.0446505821413153 1
0.392006592325943 1
0.170333697735684 1
0.314464174750513 1
-0.369184851695689 1
-0.250530427899803 1
-0.0289264783623977 1
0.0670762040446962 1
0.191665571695279 1
0.143212885756625 1
-0.114720412286056 1
-0.16005988819664 1
0.173218527989069 1
0.101194961835485 1
-0.0709662178013497 1
-0.042171697553763 1
-0.0187298383330709 1
0.120641940650875 1
0.703080516827108 1
0.558124071856529 1
0.144679645344523 1
0.360195672859832 1
0.650332759246786 1
-0.504947195702549 1
0.110451139149239 1
0.382274580043871 1
-0.183201728538854 1
0.232248746148935 1
0.199600719359889 1
0.420640369475557 1
-0.0494550804061713 1
0.376865589066001 1
0.311287720100461 1
0.306144902286333 1
0.742397973215616 1
-0.457858822613834 1
0.18218830995562 1
-0.047665373965623 1
0.110405859490142 1
0.0169196187033228 1
-0.551869411110278 0
0.277098833766284 1
0.0820733873182137 1
-0.0369354507558594 1
-0.0337346782455623 1
0.0755105254675722 1
0.134907782090546 1
0.298378515224135 1
0.658686417670933 1
-0.181964306165893 1
0.426520670502776 1
0.569985508361786 1
-0.215053662918803 1
-0.015593679748249 1
0.342793216428011 1
-0.112900636974873 1
0.570662538882691 1
0.646378513384295 1
0.238367382702678 1
-0.0408931342833354 1
-0.41724168743671 1
0.093664788175551 1
0.418865573043315 1
-0.265491768819265 1
0.233735475506895 1
0.195349379746855 1
0.0214396701150345 1
0.448229906839113 1
0.0785487795168297 1
0.407620650336888 1
0.135353428185284 1
0.434670178077553 1
0.108022089900277 1
0.43035308494911 1
0.285779472494803 1
0.055648832649293 1
-0.0973501458425446 1
0.15799137517024 1
-0.139792034015421 1
0.399101759108276 1
0.17436245040261 1
0.520975727676959 1
0.454269960636849 1
-0.0642687081346431 1
-0.131820036703608 1
0.670258390426574 1
0.0721281242509927 1
-0.166903444920443 1
0.106509780222521 1
0.354141078770143 1
-0.343349145057038 1
0.555795688775182 1
-0.193790742593848 1
-0.00357875048750788 1
-0.148365620840957 1
0.621336823822219 1
-0.400150639975968 1
-0.0661407113974938 1
0.287396531342541 1
-0.0792158336514934 1
0.0633128232505766 1
0.874029991303551 1
0.48288946674228 1
0.362693016575913 1
0.369612382348624 1
-0.279431300497279 1
0.108570452267746 1
-0.389954719832703 1
-0.0697128159680261 1
0.498936255456398 1
-0.0959695389332034 1
0.167597201005436 1
0.10510924703946 1
-0.212994271431865 1
0.78067238496881 1
0.634569493688869 1
0.300804263578678 1
-0.24675938139446 1
0.772047599648206 1
-0.401336885993974 1
0.304270330185434 1
0.280347505856861 1
-0.0933343661066003 1
0.106240585778547 1
-0.159535815677604 1
0.483026326668202 1
0.321223239027624 1
0.54454413049067 1
0.50383995264934 1
0.184996527970861 1
0.0735400882712047 1
0.295375281427509 1
0.72764569375465 1
0.0317359976724277 1
0.458443299619167 1
-0.184946852448967 1
0.535617622445653 1
0.466507936285289 1
0.277359810550131 1
-0.0199560739996761 1
0.126237912837214 1
-0.447797503376206 1
0.528416898762858 1
0.204863134652774 1
0.317295591344799 1
0.69695090465063 1
0.283237667103297 1
0.911200019083332 1
0.520711515906716 1
0.222607707095095 1
0.247849472539197 1
0.0570237230864404 1
0.249610102999051 1
-0.160958786236339 1
0.362963651681757 1
-0.0228923131537356 1
0.128054564578397 1
-0.143285308333642 1
0.0555873503305819 1
0.111599928616235 1
-0.408838474359995 1
0.288455827199046 1
0.425896086041619 1
0.0716059928053398 1
0.6342128613692 1
0.213870723529889 1
0.123833132624116 1
-0.0430811647775225 1
0.0148483739399308 1
0.58246552587382 1
0.214632558599667 1
-0.120193423225609 1
-0.136810734173477 1
0.575421502214348 1
0.478425436189597 1
0.579513596715047 1
-0.254403614271826 1
0.158627244163043 1
0.546154727466763 1
0.547363936934874 1
0.219697580688934 1
0.415161368892897 1
-0.00456095921991433 1
0.399562296287217 1
0.267910383908237 1
0.0169536055924284 1
0.767216462990658 1
0.162572850366266 1
-0.184650482525483 1
0.179562038440181 1
0.0591488496370837 1
0.0918160814602469 1
-0.0590355263572524 1
0.265726691419403 1
-0.330853370762193 1
0.441858327534774 1
0.106127358403661 1
0.338023902768732 1
0.0591424751896905 1
0.350996751435252 1
0.262750940136679 1
0.34563847053791 1
0.66413521897552 1
-0.166128569509409 1
0.17288032292628 1
0.0484230540963802 1
0.299131811256066 1
0.188621246195451 1
0.376269928219161 1
-0.314858735096604 1
-0.0332699220607606 1
0.282623515164865 1
0.0928960976970482 1
-0.388338376676441 1
0.82898339175721 1
0.55525861168662 1
0.00708761601670792 1
0.0500418791294099 1
0.248871722733651 1
0.146576919529024 1
-0.17145900520074 1
0.160888787259431 1
0.367878794320058 1
0.228046828952201 1
-0.043383776696199 1
-0.14752573092376 1
0.353902264484129 1
0.00807783513137489 1
-0.106327966115648 1
0.22717606613493 1
-0.0799863115598433 1
-0.342134616604558 1
0.342596125439622 1
0.306991889181563 1
-0.000837501304696606 1
0.339904296091679 1
0.148093905291452 1
0.132517302690346 1
0.293087102135444 1
-0.296816651772102 1
0.266356746970107 1
0.883042037972712 1
-0.221182773728419 1
0.137917218788492 1
0.0115530388553741 1
0.525196937890626 1
0.258710105237294 1
0.256233418710346 1
0.294849389314407 1
-0.0983006312635835 1
0.601266283133579 1
0.237819955073844 1
-0.123963709186947 1
-0.186710923106671 1
0.727257210413415 1
-0.332475444132788 1
0.243299694019982 1
0.427617547641124 1
0.151010140938726 1
0.575776140123764 1
0.0901034181020332 1
-0.268383862823445 1
0.517570499570722 1
0.0498881375545548 1
0.350622837654815 1
0.446191888178108 1
0.340523450789429 1
0.114318347977949 1
0.324321173317311 1
0.0526438785946237 1
0.570936283541842 1
-0.0608670586950871 1
-0.0134785961144134 1
0.51079970709842 1
-0.0763783083384476 1
0.230040949784034 1
-0.0724925343192593 1
0.496329173362676 1
-0.16554288904268 1
0.0649289925007053 1
-0.144800180419284 1
0.519639782049488 1
-0.609334730299996 0
0.272478621101457 1
0.950989518903141 1
0.425727809768223 1
0.619346578415303 1
-0.388943812855188 1
0.0654408647444138 1
-0.0902396163483761 1
0.465761920099239 1
-0.0904786257186445 1
0.357032530548694 1
-0.0304040973933177 1
0.279920911983727 1
0.174925757103697 1
0.720449143347632 1
0.778399566916971 1
-0.202720752666539 1
0.238919284740966 1
0.141531502670061 1
0.908707947485795 1
0.627544340388204 1
-0.0590585115004827 1
0.520097300605646 1
-0.0128164516809455 1
-0.178904654510648 1
0.345297131235823 1
-0.134495721328036 1
-0.0580272153328633 1
0.038702736411057 1
-0.0667251353401349 1
0.538010450543097 1
0.69738648657188 1
0.231979119560523 1
-0.0402569797527028 1
0.461070414076643 1
0.503256936384915 1
-0.0478054367653878 1
0.515251803131267 1
0.0714654114011128 1
0.296433607571317 1
-0.08989584022618 1
-0.268625178743641 1
0.594907012583233 1
0.32528022455374 1
-0.481204248145756 1
-0.0217300663890652 1
0.533048076364052 1
-0.159010536615791 1
-0.0582852440506141 1
-0.179761127275796 1
0.0322087649305465 1
0.203862970720727 1
0.490134152248709 1
0.472897144207474 1
0.524649958481356 1
0.051009509017159 1
0.774625931060438 1
-0.199677014023074 1
-0.25181956939932 1
-0.518326184101517 1
0.310186620675486 1
0.968430175378055 0
0.107025365023669 1
0.290320401838777 1
0.267512447796089 1
0.430888435234484 1
0.931677643061841 0
0.186313252118165 1
0.47602724834408 1
-0.15380151436618 1
0.3865976042935 1
0.0623518711704233 1
0.533106781009249 1
-0.0850719370598356 1
0.00155022468277186 1
0.501573999559537 1
-0.004297448131591 1
0.268529265697058 1
0.012744794531757 1
0.211831455323789 1
-0.0517278940640303 1
-0.100693948798494 1
0.354703380434909 1
0.402446519781116 1
0.392573227972286 1
0.188472646131037 1
0.27834929087702 1
0.254954185633647 1
0.249554443658688 1
0.168450367378335 1
0.588288802002228 1
0.452868730006391 1
-0.662532513250388 0
0.257968901649107 1
0.335249823483912 1
0.0428802369616979 1
-0.266475006929149 1
-0.265864233244719 1
0.0962960809854078 1
0.315123968487149 1
0.226082141649152 1
0.170924158408745 1
0.458666569001432 1
-0.18424065945902 1
0.373495404231298 1
0.209728365467243 1
0.179029362210858 1
0.191808876289091 1
0.440282237637738 1
0.755640015388209 1
0.319554010888353 1
-0.272913473218137 1
0.0360060066638957 1
0.214586719299164 1
0.141414338208335 1
-0.182223111178683 1
0.224944578262411 1
0.644988230248795 1
0.0618886834857884 1
-0.0957638365689281 1
-0.288564403269722 1
-0.25959226932774 1
-0.100084104460266 1
0.122976919722672 1
0.591230566986869 1
0.771675340737646 1
0.35780344265079 1
0.344131904755124 1
0.071174555992253 1
-0.171665694562225 1
-0.36450207951566 1
0.336343402176362 1
0.415076217522753 1
0.452750474979456 1
0.468180051183283 1
0.466145088438543 1
-0.000695880845471092 1
-0.078899245351427 1
0.176289981556151 1
0.422127738248955 1
0.33627423835186 1
-0.161631393389082 1
0.125685929516228 1
-0.149842094293377 1
-0.114146445889532 1
0.163222938737906 1
0.383371592148824 1
0.267055330533209 1
-0.114028685307159 1
0.448054124479988 1
0.305869057266732 1
0.602164756801127 1
0.121425230030603 1
-0.0646789273830289 1
-0.0993880893947897 1
0.384065846362467 1
0.35347088752277 1
-0.0735880319684177 1
-0.387086909634038 1
-0.0342949810752983 1
0.263878500753524 1
0.202642331630352 1
-0.0645557561216442 1
0.278816963809234 1
0.660433071125976 1
0.20611505160206 1
0.470515652387216 1
-0.204817400802611 1
-0.0643662471366236 1
0.179251287420626 1
0.380238003701586 1
0.124084422889453 1
-0.134235503218337 1
0.164916533302436 1
1.0005878429078 0
0.537661173346464 1
-0.38704942717389 1
0.669273974206624 1
0.444717716924831 1
0.582744531236922 1
0.16850016467139 1
0.0566072986095064 1
0.738722065031377 1
-0.0255689008134775 1
0.102806907641625 1
0.0386431589554964 1
0.0718655494037778 1
0.64825000928985 1
0.450768211978497 1
0.0643290332830967 1
-0.0319624207047611 1
-0.130570700538011 1
0.146125049904824 1
0.304841351982714 1
-0.0225102525206145 1
0.654950260766453 1
0.207221416553097 1
-0.145922142410751 1
0.0918064439949824 1
0.217903172327396 1
0.518118120128957 1
0.384202052801807 1
0.275611930820659 1
0.614880749225456 1
0.591746361730026 1
0.376804536614454 1
-0.0704240687635766 1
0.398913656892966 1
0.0647014858328735 1
0.2510858142628 1
0.191898841083876 1
-0.0585587484094174 1
0.419702681591504 1
0.0326619536256717 1
0.313964858852014 1
-0.105923660053233 1
-0.196526436329633 1
-0.059060506355316 1
-0.0426296358167422 1
-0.444675470850037 1
0.0814419070650269 1
0.437900699820928 1
0.00128692193525327 1
-0.0243487444167327 1
0.345650414802518 1
0.580153151183687 1
-0.723479519762543 0
0.113548085282274 1
0.293462461586744 1
0.0172779742069978 1
0.0574896449926903 1
-0.376769456540255 1
0.464614804867689 1
0.0703058175320058 1
-0.180658465721429 1
0.460077095151661 1
-0.0935635067085446 1
0.299838045364283 1
-0.0412024325816642 1
0.156594413136862 1
0.267567049209841 1
0.0952917362602432 1
-0.255919832558622 1
0.0913308366364245 1
-0.32008154109662 1
0.412758853054777 1
0.419523643837051 1
-0.07269410385946 1
0.168258645270935 1
-0.473911010967019 1
0.124434771559124 1
0.168830647481132 1
0.0451495187960804 1
0.103180024195536 1
-0.249905861158235 1
-0.0137725397271079 1
0.324813592913507 1
0.149330995199539 1
0.00679785199085047 1
0.098478481081742 1
0.0160569481704245 1
0.370367829352522 1
-0.00632414517355548 1
0.466436433326662 1
0.269887879668271 1
-0.328849475577284 1
0.29412086934591 1
-0.255804622217042 1
-0.146318004644076 1
0.452879502605484 1
0.0301050017774076 1
0.810795831818571 1
-0.0359885573264581 1
0.312820904218319 1
-0.19358470521341 1
0.831302135107014 1
0.410986212855791 1
0.23709170624877 1
0.436391366962243 1
0.120315830854137 1
0.0528322881173676 1
0.206013292355073 1
-0.388117541402808 1
-0.131141937876176 1
-0.655711816052603 0
0.0600545647109528 1
-0.214468861026387 1
0.384828319647736 1
0.48904596745515 1
0.305094385775333 1
0.247453894333985 1
0.248456727291823 1
-0.48791814056794 1
0.5733907900466 1
0.354783975378453 1
0.53628291554713 1
0.408410723612988 1
0.500788927425287 1
-0.00720284415225507 1
0.133260740376144 1
0.0531006798109655 1
0.446578609939294 1
0.357044273041785 1
-0.294470886805626 1
0.145914143486809 1
0.155736082609111 1
0.380997545042426 1
0.52871255278224 1
0.187428657762881 1
0.299373942744796 1
0.258814923855991 1
0.111213766504853 1
0.105436973241371 1
0.50942992842043 1
-0.11396348329251 1
0.240288590032093 1
-0.0650789279013922 1
-0.0328934497153109 1
0.257306452086142 1
0.353632585233377 1
0.482437480775894 1
0.351307249922256 1
-0.154327023023936 1
-0.161185910706459 1
0.418904446289951 1
0.351254494116662 1
0.33548170607464 1
0.448218038422521 1
-0.184662174192549 1
0.104171168774287 1
0.482977804343447 1
-0.238859873216188 1
-0.0497427371429971 1
0.21088525383189 1
0.392320775317391 1
0.640693657375529 1
0.123372690819221 1
0.504362476508522 1
0.138853108714867 1
-0.231398452030768 1
-0.306293987452848 1
0.517073080683381 1
0.371377810507456 1
0.588083410156726 1
0.0284556750797872 1
0.309851743150402 1
0.0432051915585688 1
0.0987767278615983 1
-0.0594685345083619 1
0.301990411560356 1
-0.0366480254263502 1
0.721154990568978 1
-0.131767331051315 1
0.180752302116694 1
0.0440532193316018 1
0.0748408857064944 1
-0.274669602577722 1
0.53762523066923 1
0.441448368259463 1
0.424167483815389 1
-0.00613241861950023 1
-0.100631728863023 1
0.989864720994831 0
-0.294698315329853 1
0.411618740545493 1
0.025819890161123 1
0.395578977074169 1
0.411188444484751 1
0.116962177653411 1
-0.379450468551303 1
-0.346257841854936 1
0.369753954684263 1
0.195850900588878 1
-0.702082001367518 0
0.51771501637898 1
-0.094251797659897 1
-0.18007349665303 1
0.184519564520212 1
-0.0773823996333823 1
0.414659150191821 1
0.333803632470358 1
0.0570672984784467 1
0.125216607783846 1
0.121450201771919 1
0.0888448437679507 1
0.00385013479265198 1
0.536079832009097 1
0.742138869890767 1
-0.0355659476249725 1
-0.0149775434659805 1
-0.571916665748027 0
-0.0022284409293126 1
0.0358355939289797 1
0.435497660340974 1
0.616636014686347 1
0.212187620148181 1
0.144931950492779 1
-0.244718361201371 1
0.441724335482631 1
0.332400158887255 1
0.391675579896695 1
0.535856537963542 1
0.664379058047982 1
0.501674681281926 1
0.239472828573491 1
0.195854702810002 1
0.110249573403292 1
-0.165980821570278 1
0.245796581434027 1
-0.156351631928422 1
0.526764638362251 1
-0.049775500156769 1
-0.0728397181709285 1
-1.12846390897755 0
0.532715850670613 1
0.117021284037278 1
0.0811583997960348 1
0.619796178263792 1
-0.198918652701861 1
-0.460772756453121 1
0.383815329677357 1
0.0389049439439423 1
0.63948724448754 1
0.123355604597109 1
0.627453973098698 1
-0.662500743135694 0
0.245444642466999 1
-0.236861975289228 1
0.431347022781163 1
-0.34975409300708 1
0.166092928524881 1
-0.186404005000704 1
0.12556100560042 1
-0.0678616443335876 1
0.0579844295506356 1
0.861986886786155 1
0.508581629260242 1
-0.231054147165744 1
0.361477091296255 1
0.525405052711513 1
-0.384401796388895 1
0.0339859028953621 1
0.364606058746516 1
-0.461537392621755 1
-0.0936039457087943 1
-0.00873177126051554 1
0.573905986965681 1
0.620744983262371 1
0.55248757694415 1
0.11810134557604 1
0.247224673602855 1
0.378113444590028 1
0.166308544265704 1
-0.445528038519034 1
0.0284213222731323 1
0.213767702323276 1
0.603477173333114 1
0.0441374506416289 1
0.449013668311655 1
0.389426889758065 1
0.350629382100769 1
0.814155971762673 1
0.326419563664184 1
0.318600446537817 1
0.416514340679383 1
0.534332322076586 1
0.249784607718854 1
-0.154934109201186 1
0.225735358230095 1
0.450012760874201 1
-0.0410662544490024 1
0.428319545918107 1
0.577764592687419 1
-0.689342828604505 0
0.300317826176764 1
-0.0664715534322509 1
0.698845879383922 1
0.00220214558635654 1
0.0517446410776402 1
0.537505601797741 1
0.369555269222463 1
0.33423370352783 1
0.143749203454827 1
0.442767915673851 1
0.628685058865018 1
0.156624252035742 1
0.0685223001921046 1
0.124289661297469 1
0.718217347835457 1
0.115803068341205 1
1.26705210781095 0
-0.0130314087868283 1
-0.156139883064856 1
-0.0354668302945471 1
0.149709261515319 1
0.412424306636915 1
-0.0239591891129748 1
0.195026456748497 1
0.00443346248353506 1
0.198081623092533 1
0.0198230730653572 1
0.302959889589913 1
0.215896760231915 1
0.7018146965213 1
-0.120837029820421 1
-0.240744813994349 1
-0.041742194910725 1
-0.109232546865099 1
0.208061018794668 1
0.534539828585264 1
0.169383126699514 1
0.987955558198223 0
-0.194275230332926 1
0.213278062076728 1
-0.310431320549388 1
0.0699108975025015 1
0.268590653560648 1
-0.0198972748976001 1
-0.0584841679867324 1
0.0844225622827325 1
0.764742517009967 1
0.436786051452826 1
-0.462277651105225 1
-0.0549976808042775 1
-0.156037233599474 1
-0.483530788539329 1
0.475224961642039 1
-0.110037918254258 1
0.36170812859464 1
0.261992109660846 1
-0.0608579017885957 1
0.228595035919269 1
0.224196692080724 1
0.415450466393919 1
0.254296109976917 1
0.963958891254866 0
-0.0077900211557019 1
-0.323602503479145 1
-0.338634474801261 1
0.645003230596301 1
-0.0468227753726568 1
0.313491780115738 1
-0.0731867503966877 1
0.414243083532666 1
-0.22116021387992 1
0.189148983036797 1
0.448992061874947 1
0.191803224281735 1
0.485701370352975 1
0.357035360356751 1
0.250060062003269 1
0.253290869474431 1
0.56408709556447 1
0.409254738298327 1
0.312779978049525 1
-0.431478160682057 1
0.465330571300252 1
-0.158353451777101 1
-0.329372573903127 1
0.0118205682942265 1
-0.214722559939686 1
-0.097375602477102 1
0.0777516608348465 1
0.503946872515649 1
0.125354694552884 1
0.18488150010461 1
-0.210482735185686 1
-0.24441289340743 1
-0.230774829531046 1
0.0857684412251046 1
0.401698893919376 1
0.351147700807334 1
-0.330441047713445 1
0.562081220303173 1
0.880886520334503 1
-0.310082752203592 1
0.40490064495478 1
0.377203114321448 1
0.0743352577664503 1
0.0617061895309485 1
0.403258502446286 1
0.0957107077154947 1
-0.36147807842143 1
0.0879774697705398 1
0.44891102971896 1
0.403497024874993 1
-0.286823130521806 1
-0.134956778010133 1
0.258562643192163 1
-0.306518583659719 1
-0.445366221053302 1
-0.0116140116478394 1
0.0853878116349064 1
-0.385086733346766 1
0.482019482708558 1
0.643413731774426 1
0.0857977369212793 1
0.399540220858471 1
0.712818257194877 1
0.360923783972493 1
-0.0914704335252804 1
-0.00164865873878763 1
0.12325071070712 1
0.0324098313230643 1
0.699407460462149 1
0.241251121507533 1
-0.134352448462572 1
0.383236996338595 1
-0.314426864683588 1
0.633266781385612 1
0.54777902381319 1
0.140448661719121 1
0.326040833499708 1
0.867933760111258 1
0.142832674473614 1
0.0433660880855798 1
0.281054606929323 1
0.243996284844333 1
0.0808318167562289 1
0.166593027384227 1
0.314185623105406 1
0.0201184858697906 1
-0.822196861078802 0
0.231672345159378 1
0.0504234102433612 1
0.108560058618004 1
-0.0169525755139583 1
0.363119869061901 1
0.836994279624971 1
0.641235721121959 1
-0.529858257526184 0
0.0142818586901812 1
0.870843422285111 1
0.901288623468371 1
-0.0978565017715546 1
0.32045452442865 1
0.321947142225788 1
0.521719435927432 1
0.825268464796068 1
0.546757349849222 1
-0.0670439827189218 1
0.249485404852013 1
-0.0491743311245355 1
0.262757499454503 1
0.372874612929919 1
-0.252630557200828 1
0.0517502730095422 1
-0.051593162140458 1
0.643489139803812 1
-0.514629345878004 1
-0.0912896701463037 1
0.18107972182843 1
0.338770862033844 1
-0.372070039010855 1
0.11764038643585 1
0.149623340783354 1
-0.12454452709756 1
0.514978133584137 1
-0.467102360384694 1
-0.0291317948175218 1
0.221194191485519 1
-0.171599896224641 1
-0.273733390972306 1
0.102557597431689 1
-0.32582796343449 1
0.362772659708625 1
0.191904264030298 1
0.168317562380513 1
-0.265986227917442 1
0.351355326226246 1
-0.639218410853071 0
0.188754807146517 1
0.25499270027773 1
0.0539866672976583 1
0.0204899788688491 1
-0.203366867454296 1
-0.173190681925323 1
0.358384000660747 1
0.658090025722721 1
-0.137649313195453 1
0.317637779465002 1
0.187549519161043 1
0.305353631549535 1
0.0067743249008692 1
-0.151443452188091 1
-0.0952050374246825 1
-0.223227466107642 1
0.282790926221134 1
0.346853535400012 1
1.62590532122031e-05 1
-0.0614810097437342 1
0.188764601211253 1
0.335810349378365 1
-0.0237235114032569 1
0.881770765360866 1
0.189973340802925 1
0.29894816726362 1
0.231624463568208 1
0.622998183348335 1
0.825910232733099 1
0.720380358014087 1
-0.0258163490441014 1
0.602779380159845 1
0.443156715091031 1
0.579919021955904 1
0.100491182034216 1
0.345694162986664 1
0.364537554076202 1
0.455165808128622 1
0.206118590741989 1
0.518849043264709 1
0.0478152273858793 1
0.602574406141709 1
0.356499066748629 1
-0.350013007524248 1
0.915852832624338 1
0.15053269604623 1
0.0478409545520293 1
0.431080198759823 1
0.229387199818895 1
0.0649145456419431 1
-0.550369378770655 0
0.3988923331524 1
-0.348957208663164 1
0.482729508394244 1
0.300945810999676 1
0.599401723181215 1
-0.0479485294876826 1
0.128813185107019 1
-0.0504866439824884 1
0.202024899940244 1
0.125077186529174 1
0.634773905554951 1
0.0452552836199928 1
0.122627341298291 1
-0.37411055845995 1
-0.343242084126402 1
0.347138651838097 1
0.169219058888663 1
0.21372913605805 1
-0.0184018431351275 1
0.0502526219489994 1
0.281991345598867 1
-0.104057814973254 1
0.319463622837404 1
0.0425702330143052 1
0.235643418212428 1
0.322901955192803 1
0.0433517912636469 1
0.265728228715877 1
0.560820108415046 1
0.286648378355055 1
0.328109273666958 1
0.724670120170461 1
0.364828870117175 1
-0.202825458723061 1
0.286044361372498 1
-0.0998638439409236 1
0.150166990759728 1
0.442629251295098 1
0.201682387628959 1
0.172066762130559 1
0.273297801589233 1
-0.25540470664947 1
0.493054955260672 1
-0.0542068832769167 1
-0.314007983853204 1
-0.301694922501071 1
-0.316162088308456 1
-0.0987079498717539 1
0.096955208126008 1
-0.240886701091572 1
0.645227075098201 1
-0.215782730420511 1
0.39033255785653 1
0.201139197821206 1
0.186682619909414 1
-0.261294322709356 1
-0.353524440757888 1
0.178263627876637 1
0.79779136236683 1
0.176956391896832 1
0.00853813207352326 1
0.481913911642114 1
0.277269109934885 1
0.596887342551639 1
0.387121667308733 1
0.067154189600954 1
0.149061631980717 1
0.154030595009201 1
-0.0087752361499342 1
-0.209699957029002 1
-0.278104626366415 1
0.798557109986929 1
0.0607009017318666 1
0.221348465516255 1
0.32181755065248 1
-0.36934388603489 1
-0.0356276892805125 1
0.0165492198083482 1
0.477739403351013 1
0.697815532460491 1
0.377706534889692 1
-0.206084353880042 1
-0.20334063266309 1
-0.519448454696879 1
0.192157687294638 1
0.277259418091542 1
0.150637143046813 1
-0.370699171786149 1
0.0325516406692193 1
0.11678512995734 1
0.055512994168815 1
0.267531702185571 1
0.00467498264491784 1
-0.150010624653116 1
0.409829813420629 1
0.208062583199034 1
-0.281087533121937 1
0.250545461723387 1
0.306133317806949 1
0.0805860001750661 1
0.668146557231166 1
0.196758038709715 1
0.518372237854634 1
0.292983825092218 1
0.359353413663571 1
0.337382290160185 1
0.526015887839213 1
0.0355275919544382 1
0.192969614875849 1
-0.429556771708668 1
-0.44325591993296 1
0.467566784233273 1
0.141572340254466 1
0.0994069484123443 1
0.221696943032699 1
0.304516746842604 1
0.230520890951601 1
-0.277589479738912 1
0.402576480653788 1
0.324635794203254 1
-0.269840449882298 1
0.228763936932659 1
0.539946276915718 1
0.585785248127565 1
0.328651375189094 1
0.247058285878781 1
0.326020976901612 1
0.36716102140109 1
0.193629693032325 1
0.0627723895938735 1
0.367492328625447 1
0.133159194641593 1
0.291210089083266 1
0.557196327068091 1
0.074427944032193 1
-0.165924108034342 1
0.0648301805687542 1
0.260861814188097 1
-0.671278355192939 0
-0.240426910511914 1
0.0873482996503219 1
0.0179290226402494 1
0.374731042985905 1
0.0360126403635479 1
0.665835693472431 1
0.0503895401571953 1
0.34056118510722 1
-0.213219614980863 1
-0.14463047668315 1
0.729120878403514 1
-0.07970787767991 1
0.0513821062957966 1
0.276097908269956 1
0.204757442870162 1
0.153864581858356 1
0.349622572756651 1
0.230098788084315 1
-0.380305180994898 1
0.524286259405563 1
-0.455021780783656 1
0.394842968433598 1
0.810225863328351 1
0.528597627897098 1
0.157562851919126 1
-0.0061023089146485 1
0.445943856328949 1
-0.186968272700591 1
0.266881002758822 1
0.548607951400197 1
0.0577807259633807 1
-0.318465581060029 1
-0.210651432836247 1
0.422848902674493 1
0.856452789201807 1
-0.899622337513318 0
0.627814171135501 1
0.198036027260898 1
-0.107906583481105 1
0.323484731707385 1
-0.0544542250403308 1
-0.303959972777563 1
0.489148090326893 1
0.0952532081175009 1
-0.161537205887415 1
0.410491422534886 1
0.54888478072708 1
-0.0225786641973553 1
0.363286806963821 1
0.541125938707192 1
0.106160766905027 1
0.884928381108998 1
0.253245151514757 1
0.0386716006813888 1
-0.137610833507936 1
0.172725054284122 1
0.688753912454078 1
0.140158284053574 1
0.100606421183065 1
0.0930625334472657 1
0.674034958530097 1
0.795952932193642 1
-0.217497251888881 1
0.406192089468489 1
0.75331882806276 1
0.268909308588555 1
-0.116781622210098 1
-0.51331006308605 0
0.00467665685724851 1
-0.240257290862009 1
0.00884964606894661 1
0.430744944678986 1
-0.224361196566365 1
0.00573119323360805 1
-0.341993150341429 1
-0.0127183570382084 1
0.874179230150762 1
-0.11193325005364 1
0.0968679128815785 1
0.252790476794141 1
-0.0689878568249689 1
0.685323313953747 1
0.0239943753907406 1
-0.834592039636409 0
0.222674412982147 1
0.0679202309488267 1
-0.0220562485614986 1
0.414449780503068 1
0.223130476205443 1
0.226647079315375 1
-0.319797147415796 1
0.323756287965844 1
0.421358725775036 1
0.0406131274468943 1
-0.249364976913169 1
0.209471654651341 1
0.299908508516628 1
0.319646142640193 1
0.226230834389474 1
0.291265124454213 1
0.141868292712036 1
0.148742524669212 1
-0.155285016708778 1
0.345232227956058 1
0.949994656679141 0
0.0992736862923985 1
-0.0134089940511059 1
0.0461862436451895 1
0.39478420244121 1
-0.391589724324419 1
0.363674367423719 1
0.059292839262555 1
-0.376110207015788 1
0.294461966574881 1
0.204676613781554 1
0.0706286298801547 1
0.377683144113789 1
0.107864709476832 1
0.659555306492523 1
0.665862599612348 1
0.106086834879697 1
-0.122394319661709 1
0.146318640541205 1
0.845173683799587 1
0.225303008386432 1
0.867359586129021 1
0.73138405093726 1
0.618844841991383 1
0.343964311374005 1
0.300375329460643 1
0.351191182965022 1
0.219055552052884 1
0.269945381957764 1
-0.646846226576703 0
-0.0590237259080102 1
0.179549931298154 1
0.283408008326544 1
0.448644684811523 1
0.23729931441828 1
0.316562267734584 1
0.0539579035368896 1
0.00517325843448981 1
0.199714367948452 1
0.138578995351894 1
0.442542600617165 1
-0.220106871390469 1
0.527800570222816 1
0.448748269338849 1
0.215069639735354 1
-0.188880331517585 1
0.69024023093133 1
0.105977060925038 1
0.555056152469067 1
0.0499742559165307 1
0.47872079109952 1
0.783097655241645 1
0.374873656646802 1
-0.270854868436474 1
0.248896449849625 1
0.337496664115692 1
0.256394136281825 1
0.136598678952838 1
-0.0231801325290988 1
-0.0692672787869601 1
0.1851262039733 1
0.383531271141686 1
-0.196457705812758 1
-0.264520646078512 1
-0.142110458252089 1
0.246065343613318 1
0.220711108389853 1
0.466838837146525 1
-0.124956433144345 1
-0.41881946678653 1
0.381692118780023 1
0.0694816773455825 1
0.440411918102569 1
-0.340519067913015 1
0.275064925388107 1
0.0826393676925955 1
-0.149298020960616 1
0.0885306873759419 1
-0.101911966960517 1
-0.0666193003907565 1
0.601719086313978 1
0.6212166625961 1
0.695816164903872 1
0.508889322733752 1
0.0778715723013312 1
0.0444136775702909 1
-0.50064272894532 1
0.36135475660109 1
-0.280324330726409 1
0.588627341969736 1
0.167233609058245 1
-0.0905928542497378 1
0.202316854803626 1
0.32086152192341 1
1.05867062778276 0
0.920310630729754 1
0.0741936619985899 1
-0.146239570805637 1
-0.0155724618964152 1
0.180131225206413 1
0.065444705912986 1
0.570968253237242 1
-0.0565845911817945 1
0.770751241118765 1
0.105764350703803 1
-0.0823223206761994 1
-0.299710489873398 1
0.458693295401107 1
0.286472977777671 1
-0.166566919318039 1
0.33508564437804 1
0.337367916422906 1
0.917308983484347 0
-0.125298449667019 1
0.838394352685117 1
0.465975188083477 1
-0.393719662605689 1
0.233587513932204 1
-0.195749910714549 1
-0.268674583294693 1
0.778066051748432 1
-0.0156352725348494 1
0.265437545086593 1
-0.130796234067339 1
-0.0717845128292027 1
0.228916456970522 1
0.796079996521339 1
0.510818538129397 1
0.428013432284703 1
-0.00998784829540356 1
0.234694539415511 1
0.0601963128955187 1
-0.237237864774799 1
0.533759785759992 1
0.708715108312352 1
0.332469416289127 1
0.298882661119926 1
0.381754406130923 1
0.0416105686732967 1
-0.202611687080108 1
-0.0938441422456845 1
0.317633092937811 1
0.571485385963401 1
0.0358378176649101 1
0.784355631195769 1
-0.335053014553647 1
0.052143106294903 1
0.188861271461615 1
-0.255878012434479 1
0.218438340728591 1
0.489717474962297 1
0.612860022411288 1
-0.291738945812181 1
-0.0732597601167629 1
-0.00969349132589122 1
0.548309495377886 1
-0.423683832826477 1
0.914681283597286 1
-0.0495756446908963 1
0.168045509481494 1
0.217287318936971 1
0.815081443447926 1
-0.355443365356549 1
-0.430428861241034 1
-0.249550731288513 1
-0.233102826999893 1
0.376362000706246 1
0.564364893913708 1
0.197277750690799 1
0.0034618287920203 1
0.465244434835841 1
0.143255362983195 1
-0.0561923741668204 1
0.562686568777425 1
0.0360986161671008 1
0.470833385017834 1
-0.224724987704566 1
0.152160448975814 1
0.210538202738108 1
0.357824880219866 1
0.0343005391486492 1
0.612655382487042 1
0.553554115762295 1
0.0934013619750464 1
0.157774615015141 1
-0.229618159753348 1
0.313589267871084 1
0.461148233752802 1
-0.428609365442406 1
0.0547774956793007 1
0.680010693803549 1
-0.0552079883240458 1
0.483809126821337 1
0.161535276372156 1
0.205693183499046 1
0.375870773118308 1
0.0115875521857207 1
-0.297626966385523 1
0.166661883582059 1
0.837733312635775 1
0.303921627509725 1
0.264462406697387 1
0.263667159437255 1
0.0316353247608478 1
0.207005818946201 1
0.608609976013842 1
0.196364464105819 1
0.324663414841714 1
0.414595262236405 1
0.262027643119853 1
0.154891249895779 1
0.186509027142228 1
-0.125071379124639 1
0.649638777003973 1
0.360623984085539 1
0.27473697383886 1
-0.341847619147606 1
-0.332606463446944 1
0.132962734571648 1
0.445432194954014 1
0.0636938485802457 1
0.0942414523238219 1
-0.219359589235083 1
0.0302809752461028 1
0.424097092470655 1
0.213567428709112 1
0.676718422143953 1
0.197858715529717 1
0.107505686323439 1
0.285204376383369 1
-0.257831364816599 1
0.73081808394271 1
0.116940332920167 1
0.196126053689863 1
-0.207538842328924 1
0.090254873155023 1
0.0588949332832886 1
0.0203549843834515 1
-0.0169948160791352 1
0.246018330116637 1
-0.0724795895710425 1
0.40685605667649 1
-0.0917651219509429 1
0.041662913327891 1
0.00519598237029577 1
0.212953802563876 1
-0.258171564503683 1
0.362168933648411 1
0.0520520999659963 1
0.39947384319991 1
0.150768169805706 1
0.242238184913606 1
0.0480114540710505 1
0.307679787222091 1
0.91585731361787 0
0.48471052838131 1
-0.0625268967334195 1
-0.0667228903387628 1
0.362938827346814 1
-0.187272797127573 1
0.310228910944045 1
0.110180474244128 1
0.280000122009007 1
0.226884742841611 1
0.516664554757484 1
-0.439076043636146 1
0.134068398859095 1
0.230473388136679 1
0.174179479633519 1
0.355742519994592 1
-0.376689093412788 1
-0.36769369031348 1
0.833799531706776 1
0.360740776612974 1
0.553958859758554 1
-0.164799705398425 1
0.316272242469511 1
-0.315025839330435 1
0.0249850610916853 1
-0.236478042216901 1
0.400679955961526 1
0.143521478412267 1
-0.248628455113218 1
0.275759368343761 1
0.115059872549332 1
0.503664592320355 1
0.869612180484656 1
0.142119798758061 1
-0.140535655661301 1
0.122208386007101 1
1.0303522097642 0
0.168669444792109 1
0.098796296974596 1
0.122534315289784 1
-0.336341549590309 1
0.407199929673674 1
0.273171820949221 1
0.484032575128559 1
0.0569816906252079 1
0.411191895096771 1
-0.531829085149571 0
0.0633586365014136 1
0.137416048244963 1
0.415304704763654 1
0.0153156472920148 1
0.274365560559284 1
-0.368860792818807 1
-0.256900222119039 1
0.107601847568288 1
0.207014659118088 1
-0.114915078299329 1
0.570486108571405 1
0.526455415750456 1
0.401674932175856 1
0.438979140835424 1
0.0946103547262905 1
0.19810880198144 1
0.0606370206676752 1
-0.0268160904809794 1
0.00616937351720992 1
-0.138657027318234 1
-0.000522472779826894 1
-0.21634035147617 1
0.613137732904362 1
0.706878161116961 1
0.702867926241319 1
0.324991139754618 1
0.16651238993358 1
0.28424474051095 1
-0.586232128805826 0
-8.60743025728194e-06 1
-0.0168027580031497 1
0.163347553258384 1
-0.38694306038962 1
0.499926838199093 1
0.00136839443150651 1
0.245395338826215 1
0.0695396154714909 1
0.449867376353457 1
0.0645863926989834 1
-0.47193076285221 1
0.0676379798048311 1
0.47525514426917 1
0.0637141595412277 1
0.312869487051226 1
0.387697433958469 1
0.299442506003438 1
-0.139616395064054 1
0.206962038039457 1
0.198453633443134 1
0.381016136987451 1
-0.334395415827079 1
0.254741754996078 1
0.312222225773848 1
0.200222823788418 1
0.0293968992507642 1
0.112457860225576 1
-0.141208303822473 1
-0.186052346175323 1
0.00879519664817068 1
0.152085935203976 1
0.0549488203949517 1
0.150204031131857 1
0.111560552168932 1
-0.0817359450961646 1
0.46929483335014 1
-0.00849088569678668 1
-0.184391622172454 1
0.145293137654049 1
0.257363596940091 1
0.424299997688948 1
-0.00347239529819851 1
0.389212113411177 1
-0.0371309605926274 1
-0.0965488859231309 1
0.145995541801592 1
0.430763637067833 1
0.496388691108045 1
0.0281132650831105 1
0.128420592076713 1
0.0431927211381822 1
-0.00547211267598707 1
-0.390536161236232 1
-0.102549831630182 1
-0.649478529872368 0
0.0400287278811133 1
0.320519656491161 1
0.409700899550638 1
0.0890007052121161 1
0.0915447932593577 1
0.256897333543507 1
-0.0594566449436125 1
0.576729275934178 1
0.230025444806065 1
0.377358248057633 1
0.0766632268590682 1
0.428974192132615 1
0.927110069292493 1
0.253992514726781 1
0.457068834373099 1
-0.351228480478397 1
0.726262680799107 1
0.139252373060226 1
-0.320953300722171 1
0.374737799839016 1
0.343402833059089 1
0.731862265279128 1
0.642649954046285 1
0.520853980813778 1
0.298615765511272 1
0.0198117471148356 1
0.0922654959992174 1
0.20151588886202 1
0.583470572184544 1
0.41476673930211 1
0.0768588942160657 1
0.17919438379178 1
0.448294619056687 1
0.405074209838315 1
-0.107023934884757 1
-0.0816398898430487 1
0.671313383499044 1
0.343791715484473 1
-0.15499200760805 1
0.948295590552743 0
-0.33867029599126 1
0.55596743549673 1
0.011144725537722 1
0.234972172119627 1
0.154446962418701 1
-0.056380977003304 1
0.875417394111295 1
0.0659863571257224 1
-0.559255944195341 0
0.162810243034312 1
-0.425558312540533 1
0.321235718351406 1
0.532216193581551 1
0.0317574921582813 1
0.231449639990184 1
0.446314579377077 1
0.461792143822141 1
0.243611154894265 1
0.20355928638051 1
0.499501686583051 1
-0.519002904590288 1
0.0330798988428053 1
0.227897572922281 1
0.297186134872935 1
-0.125218959847141 1
0.672368442140892 1
0.0301854782180252 1
0.156222562199611 1
1.55581210847916 0
0.496513809856665 1
0.63359966917509 1
-0.110988961719819 1
0.0616664638467391 1
0.417686396205534 1
0.205577460744477 1
0.499908643223567 1
0.0925119495619967 1
-0.0731095961585996 1
0.542597793726187 1
-0.264591459567656 1
0.9012786613065 1
0.185468434030687 1
-0.153749715200105 1
0.135373409740978 1
0.837201982810681 1
0.32174119594749 1
0.684306662273502 1
-0.0212368191209263 1
0.130585300256834 1
0.345687835491576 1
-0.288098105280315 1
0.0440972971990271 1
0.127415711750855 1
0.61649377456499 1
0.295439651671316 1
0.235501721927568 1
-0.174783715133933 1
-0.164994549713078 1
0.667435742327426 1
0.246903130489472 1
0.470658573497107 1
0.215381565397193 1
0.619022029396925 1
0.00306831855901406 1
0.32329711860543 1
-0.0719950094928 1
0.116558372875254 1
-0.0603419215832136 1
0.281488956564095 1
-0.0464171983808498 1
0.280736230934622 1
0.0942102724116678 1
-0.187446654104613 1
-0.0641745827540293 1
0.502333092965459 1
-0.604321018813364 0
0.378409795293012 1
0.752862027983511 1
-0.0596606088654783 1
-0.0171592517187797 1
-0.0874926442730921 1
0.576167358017653 1
-0.197393981263348 1
0.301053040931881 1
0.321362453513579 1
0.0499327877213112 1
0.332035486883957 1
0.244536839174174 1
-0.337110339035889 1
0.0997540561211279 1
0.359848282586361 1
-0.20725515456941 1
-0.447391301654951 1
0.103599512572268 1
0.750580572869074 1
0.408425094110175 1
0.11066850863957 1
0.113582544262525 1
0.391991791328765 1
0.0933057566273385 1
-0.205832293709057 1
-0.18774421197926 1
0.149214412801831 1
0.0596469853102696 1
-0.036219500455155 1
-0.186163205298346 1
-0.230486481997174 1
0.336105613943416 1
-0.676231393705258 0
0.553016147838579 1
0.583319389093269 1
0.430904192385278 1
0.0405143390846112 1
0.243605222240959 1
-0.587222664692616 0
0.0945527042940437 1
-0.480025659307144 1
-0.183378092276509 1
0.276975459245049 1
0.141095892851105 1
0.800525210809444 1
0.103705174539021 1
0.343000001585477 1
0.854458266179643 1
0.332134238873671 1
-0.0549380595825972 1
-0.126234442606733 1
0.402094845106548 1
0.864504380137463 1
0.261080226330267 1
-0.144332051410815 1
0.65723335476472 1
0.261057782247191 1
0.257871767823455 1
0.60211657816315 1
0.317970428812789 1
0.0408320984388418 1
0.100969502606469 1
0.0737747778888427 1
0.371843450188406 1
0.0302417284538171 1
0.168650343082653 1
-0.00321565464710109 1
-0.0163536388155802 1
0.305838973731517 1
0.0057901142456081 1
0.600032448198597 1
0.520941251876216 1
0.135562151141341 1
-0.298312973545243 1
-0.337054655033626 1
0.516342909549749 1
-0.0594273266186243 1
0.0955078039362853 1
0.264099221648841 1
0.691597047266061 1
0.42147458254474 1
0.00944685409198009 1
0.420472560986729 1
0.036111648077282 1
0.548427891933093 1
0.582840940789252 1
0.701455791259989 1
0.688216087788285 1
0.328438334136443 1
-0.116555596535948 1
-0.144741672131568 1
0.286161955258502 1
0.0277925085706218 1
0.0585844393215234 1
0.423431458832908 1
-0.0635045536428952 1
0.183694476943405 1
-0.382065993478066 1
0.419184747415273 1
0.506732963214262 1
0.185099035981416 1
0.613676886483205 1
-0.468205932232977 1
0.470038741174575 1
-0.101956962848263 1
0.817230433983385 1
0.0273478405472992 1
-0.0550454263160451 1
0.268419424050487 1
0.125370474581587 1
0.24750114854415 1
0.0841561584350789 1
0.147499917667811 1
-0.145950466753958 1
0.379541962607365 1
0.5157813303039 1
-0.0806100377512845 1
0.660741187559306 1
-0.307206467768998 1
0.350042918408317 1
0.0976056411181854 1
-0.090654146571094 1
0.3736717882729 1
0.201726274568217 1
0.393721850454665 1
0.583503797894815 1
0.346329476876832 1
-0.0052457831130385 1
0.297183768882181 1
0.321772266462396 1
0.00494469461784113 1
0.0207894600774481 1
-0.167693962329072 1
0.574439543112695 1
0.782658886323484 1
-0.000711812533559092 1
-0.0304547028268001 1
0.390184913517834 1
0.415898757612205 1
0.064169920862004 1
-0.0217660033225473 1
0.190495404762033 1
0.277564585748047 1
0.470524396251359 1
-0.0269278987882885 1
-0.116318882510243 1
0.257345986363121 1
0.070063271743232 1
-0.138071254714782 1
-0.0285311785499334 1
0.254252778752255 1
-0.114280047218505 1
0.24914020755748 1
0.468039942116831 1
0.179157552491251 1
0.545842430063203 1
0.223559298628461 1
-0.0128889009601098 1
0.284585393919036 1
0.307112820654239 1
0.0359189813597538 1
0.00737422565191476 1
0.272605763785547 1
0.617980052212124 1
0.5601107427848 1
-0.163335284766876 1
0.227325414719189 1
0.353114413530453 1
0.40113295279792 1
0.00185115680591699 1
0.594460538745348 1
0.164741259862031 1
0.128664794012014 1
-0.296352953331053 1
0.0837500087102962 1
0.594037525997814 1
0.273997703860108 1
0.344260261480303 1
0.247407384350365 1
-0.0860977630819952 1
0.578454938184019 1
-0.352135969121963 1
0.405391220480938 1
0.395738153443864 1
0.84448571167742 1
0.285290110891747 1
-0.00964973354944465 1
-0.0225389056250929 1
0.448698631816143 1
0.763270203641555 1
0.749310124067404 1
0.26933321077875 1
0.0859017462357251 1
-0.496083744571624 1
-0.252902939704115 1
-0.0251933113465981 1
-0.503198199768148 1
0.16016712977697 1
-0.019303966152689 1
0.225801809681953 1
-0.414646346068752 1
0.292707119321289 1
0.516981144618905 1
0.683489363647107 1
0.387796601802187 1
0.0916178686277205 1
0.320393662487371 1
0.222579733570093 1
-0.0125499368859988 1
0.326594101170329 1
-0.187787698636475 1
0.413352156224046 1
0.289417373442052 1
0.443259026300484 1
0.24262263315934 1
-0.468634296535252 1
-0.00131274895117151 1
0.252398789887014 1
0.16023910160845 1
0.305143470851995 1
0.327698849064658 1
-0.0378841743475719 1
0.28725419845406 1
0.183914195798605 1
-0.269495087281004 1
0.0391724825530492 1
0.366872594771122 1
-0.0130435083192219 1
-0.125929028145705 1
0.296720353703188 1
0.34079538369944 1
0.0428836771444843 1
-0.35310113979545 1
0.311177102779693 1
0.238225261137736 1
0.0830522216974832 1
-0.0352907996885584 1
0.292353013686835 1
0.111811913469495 1
-0.483946168822479 1
0.381027231997707 1
0.674147010570485 1
-0.130522432169475 1
0.485446867583386 1
0.131517599755957 1
0.49619191895868 1
0.0318949786785104 1
0.30573073176603 1
0.374410543314601 1
0.345061619646104 1
0.591062887874652 1
-0.127116577922728 1
0.435382953823398 1
0.00641871595253615 1
0.0896795330425023 1
0.212029975794716 1
0.341872272656848 1
0.299272926158063 1
0.610164430877003 1
-0.0115826494935791 1
-0.577859459133406 0
0.165687667628892 1
-0.438921565470917 1
0.0236496764482241 1
0.264484322594164 1
-0.00261386481997518 1
0.0515330601290775 1
-0.0815639746982924 1
0.405514930506034 1
0.427394417738425 1
-0.194543097148331 1
-0.524308717010645 1
0.199864838287972 1
0.0737660801914906 1
0.0777211585399542 1
0.455243718504931 1
0.189378786605676 1
0.53843872436967 1
-0.0820093607085235 1
0.391843769805372 1
0.692730493162309 1
0.33439525072072 1
-0.132990696715999 1
-0.0904089958981194 1
0.18526414273449 1
0.0671594802193901 1
-0.45275185283409 1
0.723409325630308 1
0.157219471022352 1
-0.0886108463311918 1
-0.0768697605856194 1
0.104488894086325 1
-0.111709749896484 1
-0.582154414610357 0
-0.18921348879211 1
0.134844189174433 1
-0.289988492895863 1
-0.38895329729743 1
0.415336975277 1
0.496597648511845 1
0.515318245905125 1
0.267723053685521 1
0.171028691089786 1
0.569640323152087 1
0.130625995068953 1
0.283818763463666 1
0.192026868748815 1
-0.621971901898247 0
0.244376412043981 1
0.0553361562219882 1
0.544484622678267 1
-0.120135240116581 1
0.565110556562902 1
0.141263111887144 1
0.272760888951832 1
0.0937851647802156 1
-0.13098060048489 1
0.335883666320215 1
0.171660568568411 1
0.308198144536504 1
0.281251702230825 1
-0.118892440729485 1
0.277945798566602 1
0.28886675272799 1
-0.22644538777796 1
0.0550939518183813 1
0.250511960204443 1
0.743971008972408 1
-0.334855303351897 1
0.184878928902546 1
-0.289539436837401 1
0.108997342197602 1
0.335134236269892 1
-0.118400443750319 1
-0.207185229638101 1
0.325664394459781 1
0.197409792457192 1
0.588037545088562 1
0.278843380829734 1
-0.221764599801203 1
0.723132417462269 1
0.466888315336225 1
0.231321215064531 1
0.429784741302479 1
0.0052244568276215 1
-0.108967072173185 1
-0.0631285789670094 1
0.457896640642873 1
0.563914890271799 1
-0.21242997377404 1
0.413505823414805 1
0.814178622695487 1
0.321961361928594 1
0.63367604896194 1
0.241981683035007 1
-0.0966120350021285 1
0.215264319459717 1
0.818682551239283 1
0.0625724802498113 1
-0.120877681305826 1
0.47955821739597 1
0.29584209176428 1
0.348103702167346 1
0.0750712393687754 1
0.197806234626331 1
-0.0305020046685948 1
-0.0714959869801181 1
0.0477203125571835 1
-0.170064547954236 1
0.0727147427802358 1
-0.276016141505558 1
0.0659571086492187 1
0.0834839530750054 1
0.297105273963599 1
0.408561903251275 1
0.876429171200561 1
-0.0593309363298332 1
-0.034518229732661 1
0.444032480598724 1
0.215405433108409 1
0.282462169395186 1
-0.104781722639647 1
0.259157310392798 1
0.670565789474616 1
0.527717421550236 1
-0.132177711802806 1
-0.198856462136782 1
0.0299517990490801 1
1.0095032779012 0
-0.303086478063066 1
0.106871614653136 1
0.0648289811672201 1
0.139652333819107 1
0.187792065754185 1
0.0409132446613125 1
0.108497334663796 1
0.126253542848783 1
-0.0972964712083371 1
-0.323470607219653 1
-0.0970882441883556 1
0.123354628007815 1
-0.120714237968262 1
0.314135918561434 1
-0.083114084646731 1
0.454142923447685 1
-0.0656725352889256 1
-0.0769859554412907 1
-0.332213626054594 1
-0.194454132630036 1
0.30051686721235 1
-0.107207730298486 1
0.00253028308739543 1
0.673377534192213 1
0.17926890052822 1
-0.0652128259836711 1
0.125863932526467 1
0.58531443193789 1
0.565411133774843 1
-0.124027908199894 1
0.253647460307075 1
0.738092261666235 1
0.386314114793123 1
0.28800656742928 1
0.201219902110107 1
0.146522010511938 1
0.184969285689707 1
0.6934408324357 1
0.0221162787648753 1
0.432575723248438 1
-0.896194343866931 0
-0.00471901495638926 1
0.317042399748436 1
0.725959301226553 1
0.00230543705865666 1
0.474586152894586 1
-0.333655409301557 1
-0.195658517460891 1
0.519652689414136 1
-0.12097117437735 1
0.168270789856723 1
0.671625293558217 1
-0.158322107342248 1
0.0502634917722205 1
-0.178121284984348 1
0.335925593433803 1
-0.159200313783603 1
0.334040650460365 1
0.113576994023121 1
-0.156780881829016 1
-0.473071550203614 1
-0.0521789859453137 1
0.210523464578803 1
0.528659052497607 1
0.650450891334765 1
-0.0225834794215118 1
0.27861516112217 1
0.741792971493586 1
0.275118845901861 1
-0.455274337977165 1
0.672325261460528 1
0.701347703223328 1
-0.142255150621261 1
-0.24706998850516 1
0.393967888726017 1
0.575739126625431 1
0.249867995816808 1
0.0258768382521144 1
-0.460315944965575 1
-0.249278815123663 1
0.412172540495912 1
-0.213593695802735 1
0.0348443907674087 1
0.44835550307249 1
0.0856797702085893 1
0.234753189170584 1
0.138906581191904 1
0.29327109297398 1
0.478628861276203 1
0.221087137660326 1
-0.122248530161506 1
0.239868275551293 1
0.155323044304815 1
-0.247380603383708 1
0.192046864229791 1
0.58517831661791 1
0.754396673904347 1
-0.258737359070353 1
-0.202433946402318 1
0.0424758356038345 1
0.00554535576747241 1
-0.114324857747107 1
0.325574892378499 1
-0.0685407019980229 1
-0.563011275067639 0
0.476557109540429 1
0.0654520084427802 1
-0.0417448260335253 1
0.478528775753326 1
0.198632090853778 1
0.0131484708501527 1
0.111491554131252 1
0.163619232943946 1
0.432219050464087 1
0.0534136923255163 1
0.0803048144479848 1
0.37515225740138 1
-0.168643895935852 1
0.349949388087177 1
0.252237740016088 1
0.172617644861163 1
0.0872537484550737 1
0.178827559680396 1
0.0184186875084418 1
-0.215787449635861 1
0.226527965504251 1
-0.483363932887318 1
-0.103563360917025 1
0.35824728430956 1
0.774445571142872 1
0.265006857800516 1
-0.681970233469899 0
0.598266733924483 1
0.789385060677314 1
0.206584807632119 1
0.298048035581761 1
0.16353531663031 1
0.0753168733005448 1
0.13579700317783 1
-0.45893211328571 1
0.28288974205208 1
0.129266682008804 1
-0.415556790510243 1
0.0810236716574704 1
0.229082827771161 1
0.425090203277259 1
-0.312997406078345 1
-0.0973747774310613 1
0.0292451891327581 1
0.387863851903152 1
0.420666369910614 1
0.140797072022576 1
0.194120396855616 1
0.0351969537271687 1
0.534601692519016 1
0.415719929116463 1
-0.367006117766882 1
-0.0128200576935648 1
0.123887684875042 1
0.100281126168096 1
0.233848403298223 1
0.365111699984259 1
0.40748192749001 1
0.423930855550491 1
0.198601710840835 1
-0.0447569321788839 1
0.456052055656605 1
0.374461661737388 1
0.404050874926997 1
0.291033363162195 1
0.633424636267573 1
-0.00441429881279504 1
0.744686545370424 1
0.588902992932032 1
0.190101825997837 1
0.136543176781978 1
0.292726236694051 1
0.444556852992155 1
0.633686886166516 1
0.536240152582424 1
0.684235991105263 1
0.414760844055859 1
-0.196104075453211 1
0.160288569871679 1
0.553056984484966 1
0.208601888953238 1
0.319998416307917 1
0.309784446228337 1
-0.0885872569542015 1
0.172688290485815 1
0.211688229218005 1
0.134302044888781 1
0.0592452022404254 1
-0.0502440589683645 1
0.0097403792438231 1
-0.0418601597185218 1
-0.305685621843126 1
0.700907572449704 1
0.55097505531494 1
-0.280974312289061 1
0.239240260747718 1
0.00921343129111826 1
0.205421609746904 1
0.42384680044341 1
0.133302491974781 1
0.109364569523775 1
0.177364986144256 1
-0.101417437513804 1
-0.22160010176656 1
-0.142255245390722 1
-0.422868682590032 1
-0.232842152628361 1
0.217779063654506 1
-0.233563202534368 1
0.21835118921447 1
0.450303676679965 1
0.0258766551350796 1
-0.18787989392257 1
0.493580894754618 1
0.962772070700908 0
0.448229398866095 1
0.679366458323441 1
-0.113162326328892 1
-0.322704684800992 1
-0.183178270240037 1
0.554932227745468 1
-0.228251018787523 1
0.515042509661513 1
0.0977545754351233 1
0.469255957607282 1
0.256947713165767 1
-0.464758661265976 1
-0.143704274686215 1
0.329785321423921 1
-0.0589754282375625 1
0.284525844319871 1
0.539964708682323 1
-0.000804378025101166 1
0.151315670064021 1
0.0963685597677771 1
0.273104512311917 1
0.408451893992393 1
0.208170268373943 1
0.471531227167554 1
-0.156472254998247 1
-0.00331369812266636 1
-0.281954842841728 1
0.335973044823117 1
-0.152432396503731 1
0.611406708113855 1
-0.107876603253879 1
0.101064571432221 1
-0.343683756715036 1
2.11180041465309e-05 1
0.155952551812602 1
0.716771338329143 1
0.0161202461867275 1
-0.142168238433831 1
0.291495203381584 1
0.56994609558878 1
0.181541053827819 1
0.51859474589742 1
0.143941297798593 1
0.092348653297311 1
0.212033961243527 1
0.505346974108474 1
-0.371920698869761 1
0.458621900846619 1
0.396923472651349 1
0.837544194388284 1
0.936243368833252 0
0.0835582761048244 1
-0.0307505225168708 1
-0.216272478804036 1
0.32117125590138 1
0.33326576586673 1
0.395823105851305 1
0.0379411563209922 1
0.21470670202908 1
-0.0679322615825798 1
0.990798984570486 0
-0.526109680059119 1
0.484766476956459 1
0.576639720063719 1
-0.319570547012168 1
0.358405731228104 1
0.186285396247533 1
0.42669816828678 1
0.485257399635371 1
0.522294626215377 1
0.181769127348067 1
0.173075509752432 1
0.1040487565436 1
0.293919048162177 1
0.222933386686259 1
-0.036476960705113 1
-0.291196902886927 1
0.244653826446817 1
0.876010428988012 1
0.00418827204787603 1
0.384580544994723 1
0.279362917710899 1
0.0113098214439404 1
0.734372511404841 1
0.198807713160848 1
0.310334176727152 1
0.0468144698474331 1
-0.695262225038462 0
-0.0171316615164596 1
0.649698126925001 1
0.67250286606251 1
0.575625897369629 1
0.0528779493246018 1
-0.512439630200274 0
0.350561665377279 1
0.726657049944727 1
0.218745276137675 1
0.0058431157261956 1
0.352023397233636 1
0.137946526767514 1
-0.445316148762755 1
0.140963909744546 1
-0.0554133304674084 1
-0.00841962504081163 1
0.0183686743324581 1
-0.389048994659498 1
0.216793358581929 1
-0.441893336245953 1
0.172885255587487 1
0.315769690703497 1
0.636790188170693 1
0.17522307913329 1
0.0503862887640046 1
0.339247652510469 1
0.268985912786516 1
0.57201458285674 1
-0.385458113362983 1
-0.00914637345401063 1
0.226516195054117 1
0.267204664388552 1
0.561307203919463 1
0.212958073721824 1
0.0561253304345168 1
0.630085368550233 1
0.224781490027378 1
0.506221351579221 1
0.0839911222097443 1
0.480716233787618 1
0.158386500680136 1
-0.52266430889186 1
-0.140785900950874 1
0.124139407321016 1
0.0628092446440943 1
0.243991322014135 1
0.276330783808032 1
0.182190985012298 1
0.269784434642673 1
-0.017343297554342 1
0.502096000048503 1
0.54481774320385 1
-0.156456775499091 1
-0.0907857443212794 1
0.528408286519809 1
-0.665104392575542 0
0.466638044899827 1
-0.244964733258656 1
0.493378953871029 1
0.249333246374274 1
0.614620393858823 1
1.06591645929735 0
0.0102460816798779 1
0.82953979746613 1
-0.383222251407169 1
-0.0240704877848871 1
0.482888173165414 1
-0.295905540733956 1
-0.109859705232828 1
0.250865753973136 1
0.00230997815595238 1
-0.184651229345937 1
0.104335487088938 1
0.304591652010463 1
-0.0836204631910338 1
-0.188596378214992 1
-0.0122338523039777 1
0.0676444393308931 1
0.363295914457641 1
0.144796885314233 1
-0.206394558721725 1
0.884258599488273 1
-0.0530407784290943 1
-0.140746797336505 1
0.0799596966944404 1
0.348208039155645 1
-0.195101038828685 1
-0.0465513526367329 1
0.0881150966941039 1
-0.0482047973614491 1
0.289213544938938 1
0.142834122729678 1
0.0592959536503283 1
-0.336784188901167 1
0.0336048384155322 1
-0.308406668079075 1
0.263532049925693 1
0.714913627209962 1
-0.0143752192140688 1
-0.164308468300322 1
0.246289796279315 1
0.185776923843545 1
0.505164073184072 1
0.205764087851019 1
0.0136219641721484 1
-0.3371794062103 1
0.19406903234728 1
-0.127755442583989 1
0.334439442731242 1
0.288048386210276 1
-0.127678472450402 1
0.713886946394063 1
0.672792660747009 1
0.0545523861968598 1
0.3942319049489 1
0.347544665049913 1
0.257620144092209 1
-0.0952525820250529 1
-0.239924312343717 1
0.686054526520638 1
0.517977127876342 1
-0.296023605314974 1
0.0120706501016409 1
0.532878663047476 1
-0.127082165503904 1
0.252566084930035 1
0.247314712141918 1
0.722425009056641 1
0.260477183488647 1
-0.144440322975541 1
0.365041504843637 1
0.126272109903596 1
-0.941752078411975 0
-0.0578236201864208 1
-0.330730134756468 1
0.087821730169451 1
-0.268313800799799 1
0.947531310892841 1
0.261851064318743 1
-0.264281724898827 1
0.476151934636333 1
-0.387306964673415 1
-0.0875351567523661 1
-0.0622353242530186 1
0.0362896817853569 1
0.408472940967731 1
0.0648417823882756 1
0.210631208254558 1
-0.064027970699688 1
0.412121827190501 1
-0.0781119050972807 1
0.346795552675549 1
-0.0265933745593745 1
-0.645026902376399 0
1.40319475708333 0
0.107080812568878 1
-0.67555774807764 0
0.459524352142003 1
0.461288267416618 1
0.354089994634732 1
-0.025450869512557 1
-0.0610039210433258 1
0.148649191586175 1
0.0396037165748489 1
-0.0163128818597691 1
0.369286926849569 1
-0.123360258269256 1
0.153663092352954 1
0.433549454711161 1
0.0961322310116407 1
0.082183458074107 1
-0.172611008888834 1
0.192630831177892 1
-0.267933720319572 1
0.13584654278387 1
-0.400550334233096 1
-0.306721082159061 1
0.205094394002202 1
0.679767706083543 1
-0.471170107016083 1
0.519331990306493 1
0.180773528688876 1
0.430161776600743 1
0.287543533060605 1
0.128000533141043 1
0.229250821400195 1
-0.221340997614196 1
0.0614555488096925 1
0.546119316561087 1
0.226612220728406 1
-0.0136903465685924 1
0.130580955041154 1
-0.161325814313794 1
-0.0358115327001115 1
0.196703596707002 1
0.449308662037138 1
-0.791924352603295 0
0.587733581167982 1
0.70218520980493 1
0.228720628393926 1
0.751203339225141 1
0.123408529380853 1
0.746309415673339 1
-0.195176746063118 1
0.211778344906125 1
-0.0363670471355293 1
0.220332850860091 1
-0.305943950569461 1
0.602156001083309 1
-0.208119754044229 1
0.138011950843755 1
0.778769806977944 1
0.161277452245196 1
0.656115710247331 1
-0.223842928385129 1
0.593420923097898 1
0.192606252453201 1
0.587085604874022 1
0.255635829858234 1
0.0364044362598452 1
-0.259566022657757 1
-0.0185460172318248 1
-0.20600945056909 1
0.384216272705276 1
-0.359387004547361 1
0.379032196406703 1
0.0375229545399803 1
-0.00699116507920448 1
0.085584186380968 1
0.622440254380832 1
0.190420763116458 1
0.213048197403109 1
0.356924340615248 1
0.203369229726798 1
0.138651702192577 1
0.282929680015063 1
0.66556450250073 1
-0.225342944496747 1
0.0590190460266709 1
0.530068109183844 1
-0.320901698537133 1
0.530917465865692 1
0.181597268053687 1
0.658251586674386 1
-0.18549357679831 1
-0.125499243911941 1
-0.155854570031254 1
0.657176973353697 1
0.215827036930483 1
0.482496288977974 1
-0.0430132651575389 1
0.217628451278389 1
-0.0773128833143471 1
-0.046978217876198 1
-0.0969412183778463 1
-0.327444693443426 1
0.441098908819947 1
0.0694484673769613 1
0.11603886058748 1
0.385704119921202 1
-0.316506023074899 1
0.367616500812444 1
0.582547683024345 1
0.217447236574016 1
0.610345051221588 1
0.00698913665539191 1
0.0416765143569724 1
0.360797439102952 1
-0.0131484905452172 1
-0.170012198928906 1
0.869221788311212 1
0.134986215519479 1
0.21303600020161 1
0.540499148144284 1
0.166678460161491 1
-0.103565806294431 1
0.204060708197824 1
0.630083483980958 1
0.179259735083163 1
-0.141976816347636 1
0.229617886185569 1
0.196749217338288 1
-0.0918618427929219 1
0.498611556231044 1
0.0302594167029844 1
0.214357876936207 1
-0.0700802515172416 1
0.182874636458501 1
-0.0314903606202627 1
0.530579587219722 1
-0.00929008804632507 1
0.075879843282065 1
0.334871198683829 1
0.0280850900878493 1
0.37198244166144 1
0.0551597584359662 1
0.1378653168389 1
-0.194127871778867 1
0.125423414882858 1
-0.0719580429249335 1
0.197439088955174 1
0.352260749540433 1
0.0977705973801472 1
-0.0122389956016022 1
-0.158075048477938 1
0.400714506179587 1
0.115507428519319 1
0.642020623917295 1
0.252765596833194 1
0.0948961289749785 1
0.0723485300456936 1
0.392813295437546 1
-0.0745504385300766 1
0.419901799730915 1
-0.0266598118787162 1
-0.2268643125954 1
0.436439059205911 1
0.425398990282114 1
0.0429550877884884 1
-0.470030210873662 1
0.0733084401581662 1
0.236999094899096 1
0.109018012765868 1
0.715694960262967 1
0.159122648785499 1
0.499768767588855 1
0.44248936597149 1
-0.174771919195439 1
-0.192887904753725 1
0.505612401771752 1
0.286164430787745 1
0.0176808871873504 1
0.167667678706739 1
0.0218753479180096 1
0.0859436460569207 1
0.443366450807189 1
0.359305287274273 1
-0.0974932130759098 1
0.794562815457567 1
-0.279055661799571 1
0.491827918073561 1
0.414661410366936 1
-0.113316590257225 1
0.336237584381652 1
-0.374052384449318 1
-0.184970634776075 1
-0.117409260045796 1
-0.391376038929933 1
0.126795979348108 1
0.260596949593771 1
0.089206952695846 1
0.53163681133492 1
-0.125305792128671 1
0.908323374128616 1
0.21947563511546 1
0.105111765092776 1
0.428884890504541 1
0.180879194706064 1
0.568746453771499 1
0.509558093171382 1
0.14004043565211 1
-0.0398665729091728 1
0.291993828641634 1
0.254913768269131 1
0.408135364870453 1
-0.15990762210008 1
0.259434751759174 1
0.293460417897981 1
-0.438532677602038 1
0.261594887863177 1
0.200684082599277 1
-0.0903208930583184 1
0.44621962235272 1
0.0823658014987553 1
-0.291543903839995 1
-0.0127546314781246 1
0.266525837825545 1
0.326601034961968 1
0.386534558690423 1
-0.237504031114116 1
0.0884177137158731 1
-0.345512080042937 1
0.405364126172379 1
0.594487473060772 1
0.489567308648381 1
-0.133262026951094 1
0.0441162772961773 1
-0.134202749069804 1
-0.0374016987325358 1
0.298778569389729 1
0.591968664391833 1
0.106407699308121 1
0.354243626363946 1
0.123878919398356 1
0.547232759029914 1
-0.424086327904332 1
-0.19903671605405 1
0.401108027675969 1
-0.288158590849835 1
0.353664386450291 1
0.0873824623612221 1
-0.244327045063051 1
-0.445085180356859 1
0.937135195581381 1
0.200184273963049 1
-0.0302528308136799 1
0.103345486816499 1
0.262053012478219 1
-0.129059984961863 1
-0.322917117642679 1
0.605561981807794 1
0.166745252873471 1
0.305095805986732 1
0.0224598702742782 1
0.79332315859789 1
0.140723481510872 1
0.158191640686501 1
0.20203850587416 1
0.265033389205098 1
0.154186992838636 1
0.481007489087659 1
0.248831402962621 1
0.102247180170668 1
0.186413417722363 1
0.00538103628690972 1
0.130672308323797 1
0.1317257804905 1
0.136838880139968 1
0.279525604544374 1
-0.29707407342028 1
0.702859670536217 1
-0.130099135643075 1
0.132528575325552 1
0.477533599836076 1
0.101753874998005 1
-0.347713006969453 1
-0.579283042870016 0
0.0375551884857521 1
0.0106474343387085 1
-0.392790860280628 1
0.317407157078396 1
0.760265398743723 1
0.0723523098052892 1
0.753767472063137 1
-0.143142497778807 1
0.686954252959726 1
-0.0685847236078006 1
0.22242466120687 1
-0.116117880687336 1
-0.112084901428487 1
0.131657504618166 1
0.00758870678391834 1
-0.176292019553641 1
-0.0204242853712907 1
0.554611595794167 1
-0.0462559690772394 1
-0.0713035330855784 1
0.10789064660554 1
-0.121665941104187 1
0.413092025379677 1
0.245415973979508 1
0.0499386588488323 1
0.395518385473003 1
0.160588128354858 1
0.354139904696214 1
0.375452878122804 1
0.0549606621721669 1
0.256564526221052 1
0.56258107431789 1
0.0855356773234726 1
0.523352754414438 1
-0.334942809442783 1
-0.576818811677213 0
0.204868745999821 1
0.0802224875545927 1
-0.102537400065169 1
0.179703059874137 1
-0.695053028175991 0
0.432513003923101 1
0.520733864362434 1
-0.178884750723312 1
0.769294636186409 1
0.510419861732775 1
0.358693889858809 1
-0.714051890907627 0
0.13533080800338 1
0.311725262081045 1
0.611630516559433 1
-0.157090815885948 1
0.213865456201758 1
0.0924703249182832 1
0.104499999679092 1
-0.140476506761036 1
-0.0603935310645332 1
0.400765779377923 1
0.0982988898437897 1
0.432897000942149 1
0.453582412829319 1
-0.0052233455654033 1
0.410729320740482 1
-0.0279110657045496 1
0.251415347949353 1
0.371833136805271 1
0.242893785301816 1
-0.0208020335708321 1
0.22414294596661 1
0.612449583627604 1
0.102695395390158 1
0.238750208499545 1
0.11039052394866 1
0.21631991521952 1
0.137874599260355 1
-0.0509744147056282 1
0.351043951177809 1
0.0699165397789553 1
0.204031458329982 1
-0.640374742570993 0
0.162765012190412 1
0.39881313673027 1
-0.0912761580354416 1
0.120217160392691 1
-0.202126478626888 1
0.27422316926223 1
0.142235216300337 1
-0.0464048848488321 1
0.629636505874623 1
0.160712022957952 1
0.197956628502002 1
0.310321825494649 1
0.542997633999868 1
0.311928960765869 1
-0.320862004920208 1
0.297610384716495 1
0.0869784701275 1
0.789614469314904 1
-0.456653327751793 1
0.356425792122461 1
0.686108794728994 1
-0.363676881613734 1
0.0587115568912093 1
-0.0287489160610267 1
0.0636264307970903 1
-0.378530395379073 1
0.219261235924894 1
0.543211427951116 1
0.362666847209009 1
0.0320555555621008 1
0.4523795776494 1
0.175148791927106 1
0.982480902469944 0
0.134688082513752 1
-0.0822355648242779 1
0.355895038682303 1
0.168248717401004 1
-0.00675284969991383 1
0.776838450599635 1
0.481816001021385 1
0.33272766303631 1
-0.315873884475744 1
-0.33764151126917 1
0.482996366528351 1
-0.216678925391332 1
0.628710766971818 1
0.486580427402648 1
0.376000470319403 1
0.186042036793125 1
0.423306608355525 1
0.315148448162086 1
0.68001386260387 1
0.239197597506286 1
0.128628334450444 1
0.684289555574707 1
0.133414928482481 1
0.216978130598121 1
0.189999142304295 1
0.504978711710795 1
0.164066649532546 1
0.567556759967246 1
0.0440047950009409 1
0.126806498165819 1
-0.233689609435343 1
-0.0487892270276666 1
-0.183413672019298 1
0.536159340091022 1
0.752956849800458 1
0.235503855798523 1
0.504936141379226 1
0.245349057967583 1
0.35990933999659 1
0.483256515937775 1
0.515591225448382 1
0.0863692124228729 1
0.0740137248907019 1
0.188449372515558 1
-0.291527660171789 1
0.139583566707185 1
0.230608897748715 1
0.0454209753006677 1
0.636022944978997 1
0.27426265103991 1
0.328277283884525 1
0.30062414402941 1
0.233867697605165 1
-0.14668744058803 1
0.170076879143944 1
-0.0360943601980071 1
0.232250009977658 1
0.408684104555842 1
0.135983865118184 1
0.143392869964072 1
-0.00786672045703219 1
0.227954148772078 1
-0.286212770187841 1
0.380867698515563 1
-0.042649753262171 1
0.663124036363227 1
0.673525146512645 1
0.456120531123669 1
0.231918840415919 1
0.341739303760011 1
0.869230722392398 1
-0.428806231467434 1
0.15134366828547 1
-0.481113681924609 1
0.153925791705455 1
-0.158089246336783 1
0.505193343066941 1
-0.119595089631258 1
0.291192977403237 1
-0.0924364445979308 1
-0.0196723483353916 1
0.198653293476177 1
0.198630682264075 1
0.343880473432154 1
0.471855147210919 1
-0.301773214233582 1
-0.02200826412568 1
0.0411582260553722 1
0.236022306501513 1
-0.0233302860559464 1
0.37178108133997 1
-0.0689092214350755 1
0.0613908869788382 1
0.795550597015291 1
-0.292689486029568 1
1.00046483045786 0
0.275150308230432 1
0.694701134430007 1
0.0641166519495326 1
-0.151174110840494 1
0.558129522887309 1
0.269689254419808 1
0.267038878928233 1
-0.251733737457553 1
0.254564003093297 1
0.0355860185683752 1
-0.0139245735915173 1
0.344038570714034 1
-0.231051876360424 1
-0.403221079530222 1
-0.349486064053258 1
0.23608946750728 1
-0.052169295075358 1
0.249007023461675 1
-0.0175883436930635 1
-0.0915418611722785 1
0.0904651465981514 1
0.278315867885517 1
0.206876562324063 1
0.140227376460874 1
0.486012543473673 1
0.111057226866425 1
0.19433162598528 1
-0.28480109016363 1
0.578818830897787 1
0.226856314088401 1
0.00164981739831859 1
-0.176780933577406 1
0.426470154303498 1
0.369750838171303 1
0.0291132423080777 1
0.77187140722128 1
-0.61350756966532 0
0.465343834565951 1
-0.286296837482239 1
0.329852866622086 1
0.335854826712461 1
0.482605366614686 1
0.319414817077017 1
0.485838993413632 1
0.0545819772754682 1
0.520935033430963 1
0.245389548715648 1
-0.171469639563747 1
-0.17831326758148 1
-0.217176205242888 1
-0.436409745023845 1
0.619327968982174 1
0.365260993420102 1
0.649743796806348 1
-0.323075349814472 1
-0.0501384428318117 1
0.29307130131601 1
0.312947625587096 1
0.445844937613327 1
0.137850041121033 1
-0.00469964286294028 1
0.0961259145122046 1
0.157935626717142 1
-0.429690588619856 1
0.18380042768592 1
0.325983887971655 1
0.370557182411281 1
0.0246963280270355 1
-0.0860919112024227 1
0.146212274148437 1
0.463240539661472 1
0.346983198278584 1
0.524895383460307 1
-0.165782131769811 1
0.444981412582003 1
0.280756411924779 1
0.437364912734389 1
0.26181652036477 1
0.656795501809672 1
0.492373695283335 1
0.651497655765911 1
0.144810126729151 1
0.181387281848294 1
0.335083953452797 1
-0.240175183354733 1
-0.47960277309744 1
0.542170627010846 1
0.578899072116727 1
0.0731523623528418 1
0.0493447443033076 1
0.344886300710748 1
0.30074750265178 1
0.6481407322109 1
-0.0366401953895108 1
0.208792107326637 1
-0.191680422818829 1
0.136137131512791 1
0.61098147639172 1
0.15455383916803 1
0.432253454012845 1
-0.0379851030156012 1
0.480067658323777 1
0.379651484065511 1
0.0086401341881384 1
0.603524503702188 1
-0.119386322174054 1
0.655104711321585 1
0.752915217510806 1
0.359633351137771 1
0.452124798520417 1
0.281014505147132 1
0.0233633267566503 1
0.286299102165734 1
0.660945579022454 1
0.318393312779385 1
-0.0857847026827181 1
-0.0899456948554525 1
0.201737428269286 1
-0.0825058841035881 1
0.102152858069825 1
-0.024703959137473 1
0.0281584007498711 1
-0.11109662403911 1
-0.215907604233045 1
-0.0449620615269251 1
0.32384834106113 1
0.0320260693871713 1
-0.104662155982823 1
0.636864087024294 1
0.29629962593918 1
-0.122234804870283 1
0.255305420593102 1
0.253858855328872 1
0.749927853646689 1
0.401725840312721 1
0.0553904471960339 1
0.457039782071306 1
-0.051017330167565 1
0.874387984039287 1
-0.059074462855439 1
0.128189081414939 1
0.288020963619908 1
0.486818680149166 1
-0.0680390170192142 1
0.438075150066595 1
0.315561113150243 1
0.555213291303895 1
-0.0550252936100901 1
-0.181883414233917 1
0.728915334195137 1
0.548813486246486 1
0.457104532886457 1
1.25129333332955 0
-0.366105104036849 1
0.352824361261004 1
0.321342449925929 1
0.239735848338866 1
0.645589552790555 1
0.248786067925494 1
0.468348184671114 1
-0.117060133524176 1
0.368274733500578 1
-0.35101279760589 1
0.288119379932901 1
0.0010490917990408 1
0.113047682104443 1
0.208164948671439 1
0.400640432622317 1
0.276191541940143 1
0.0814402056366672 1
0.991054534327531 0
-0.822707371374835 0
0.597780452501664 1
-0.515937023243021 1
0.458614157745613 1
-0.0649310650836806 1
0.0607168174764279 1
0.0839311245309568 1
-0.0239899091488299 1
0.149098132449156 1
-0.130668413489146 1
-0.0254091195229827 1
0.448786835577077 1
0.0425159480048711 1
-0.243923315788607 1
0.218721091438394 1
0.330918119786851 1
0.276517961940343 1
0.224297848255993 1
0.0837622530017643 1
0.226058912764659 1
0.311008895810555 1
-0.340786901471318 1
0.0725034796829915 1
-0.0589045069938858 1
0.276650717022126 1
-0.316297314500307 1
0.321778704208536 1
-0.301205943318615 1
0.287296818185965 1
0.480300054861223 1
0.138752370457737 1
0.12132002503899 1
0.157531363221098 1
0.0462432505110647 1
0.31979316381729 1
0.0268742556209507 1
0.0172302810949933 1
0.204041144628003 1
-0.0612712515763476 1
-0.170041003577021 1
0.083228304609101 1
-0.346218072321255 1
0.241514837949661 1
0.435615174353709 1
0.843720058149472 1
0.548115649274477 1
0.0930101657014035 1
-0.152178382468583 1
0.395747827929841 1
-0.127017192106387 1
0.383073088533677 1
0.0449645258663089 1
0.537433131051572 1
0.332660547070686 1
0.342097516742855 1
0.0356302280045284 1
-0.207431580871911 1
0.514530060310226 1
-0.381857534389314 1
1.05389708492161 0
-0.217772805823291 1
0.265761860605318 1
-0.0966985089381693 1
0.693311116707467 1
0.239880578877401 1
0.112062475821927 1
0.594779490155238 1
-0.573366700463279 0
0.0618276808101365 1
-0.64583022944014 0
0.340490544546939 1
0.352073411868187 1
0.110923115933701 1
-0.0917219966016301 1
0.0723699962823399 1
-0.291995484775661 1
0.656121035302739 1
0.681391068258397 1
-0.741894879349426 0
-0.0765227350403213 1
0.240321662737077 1
0.456795490288378 1
-0.0670213980864931 1
0.738159069661736 1
-0.312083980850135 1
0.0210700677102522 1
0.55352073836434 1
0.637521142510104 1
-0.329648696037729 1
0.27907728571822 1
0.190598714830164 1
-0.0721137188109988 1
-0.263735192858184 1
0.0696384538919699 1
0.225659206466599 1
-0.0616360305382412 1
-0.00737818385052789 1
-0.348802660221075 1
0.298290380897311 1
0.141616639485842 1
-0.0102801565517225 1
0.499860586311042 1
-0.0530595689899965 1
-0.233279545335087 1
-0.193729650207896 1
0.260941285671307 1
0.0552023136722899 1
-0.0624638511426333 1
-0.204549300132264 1
0.165819077346402 1
0.413603218216379 1
0.54023417021648 1
-0.226236477299967 1
0.907157046243161 1
0.891791908746981 1
0.164423614331163 1
0.566047131760967 1
0.263843766655464 1
-0.488616796302725 1
-0.0722771543961208 1
-0.810878798799443 0
0.09761613450182 1
-0.164885639774606 1
0.217204479062121 1
-0.0982296650619589 1
0.686481800569592 1
0.301952695917805 1
0.389941345682861 1
0.322666361086718 1
0.537751431625216 1
0.248016443857736 1
0.0265390952042403 1
0.226240674553468 1
0.586950767431722 1
-0.0254304081338444 1
-0.309077138043004 1
0.092822712182345 1
0.105822016652345 1
0.696605256763557 1
0.704018765220935 1
0.0257666714154811 1
-0.407638889640175 1
0.561634863438391 1
0.170345683828413 1
0.606422468146683 1
-0.262725396693566 1
0.166376500380174 1
0.199199304063931 1
0.115597675752404 1
0.60320665556779 1
-0.0814809025164481 1
-0.225408506427948 1
-0.0171611471316964 1
-0.143513709740335 1
0.472030831274089 1
0.235784007466825 1
0.268090980750789 1
-0.00567296315719244 1
0.242363110489409 1
-0.0353592490978527 1
-0.0915654590212611 1
0.0458533051565355 1
0.186368497729943 1
0.411313582506342 1
0.443555179102628 1
0.439015557363985 1
0.0127847559345063 1
0.298081827900718 1
0.550002636259816 1
-0.181595284905326 1
0.392339733596206 1
0.452667476876295 1
-0.0598776900656588 1
-0.0163463356997683 1
0.740164165234582 1
0.458708424744258 1
0.0384022476392142 1
0.422055909408278 1
0.198641639530772 1
0.290212286250994 1
0.516079425942162 1
0.523881188432373 1
-0.387344950402148 1
-0.340312855698003 1
0.409133817220075 1
0.315451434156002 1
0.242785766806956 1
0.588270520653705 1
0.151678970555064 1
0.23656788172226 1
0.484944232285681 1
0.490338540948235 1
0.58681625836239 1
-0.241432420622604 1
-0.0711331240267307 1
-0.0572162977308907 1
0.306780847013024 1
0.27478987931357 1
0.322608433514221 1
0.0768995704074334 1
0.380411160749146 1
0.506537028143317 1
-0.0905547377117918 1
-0.488958503592617 1
0.033671551927314 1
0.320338124212169 1
0.00882745003903722 1
0.397664975592785 1
0.55974277344486 1
0.262472948200604 1
-0.249976336593538 1
-0.292885719253369 1
0.0691216389377202 1
0.249515327901357 1
0.315847026243216 1
0.0334996559695824 1
-0.0176681221489421 1
-0.0260442803651821 1
-0.239246705394066 1
0.772481026453676 1
0.400343890104282 1
0.642284455340352 1
-0.121005121919288 1
0.349315504592507 1
-0.0242698098640836 1
-0.464374148990495 1
0.08210260485001 1
-0.4707263140954 1
0.533953614882864 1
0.175690242265746 1
-0.0727274210210772 1
-0.41936748189126 1
0.0495747072672209 1
0.192538147961741 1
-0.202522207864247 1
0.685224533757244 1
-0.0816571622536268 1
-0.187504837479227 1
-0.159145208491509 1
0.959152729916151 0
0.246705470880064 1
-0.278176806963469 1
0.611631949049672 1
0.0812402061664807 1
0.362105109440638 1
0.563779189964631 1
0.0267097223502031 1
-0.0756785304975302 1
0.163564223938944 1
0.355497475802538 1
0.0318180528361647 1
0.902914127755741 1
-0.293583007836118 1
0.282103551316771 1
0.218663746967369 1
0.226877454228643 1
0.28089295693807 1
0.0665565621089418 1
0.554394091985076 1
0.770088017867745 1
0.324395702648703 1
0.0994124557393677 1
0.063823056056457 1
-0.132242733653731 1
0.166851236887362 1
-0.0433018040748016 1
0.526532095701987 1
0.384931969031086 1
0.43568983007893 1
0.572792337303069 1
-0.0708296025848685 1
-0.543611417450779 0
0.400590034574522 1
0.312684722694795 1
0.43938238842361 1
0.0201281801842968 1
-0.0236097681443348 1
-0.188280600565822 1
0.410900539795391 1
0.1935341720893 1
-0.101846251122639 1
0.0827638869165158 1
0.00320759423224234 1
0.445094437320859 1
0.0303437645173132 1
0.171190567911651 1
-0.691719690872847 0
-0.462787176241602 1
0.702875932874662 1
-0.0838701220295038 1
0.206528223580898 1
0.490215633385518 1
0.0245530353258626 1
-0.441894581113032 1
0.143631516044899 1
0.875345601625819 1
0.418204303857003 1
0.18469045110502 1
-0.201506417414813 1
0.126518461541181 1
0.345236270397481 1
0.0280184179539464 1
0.952570590181049 0
0.236895452911285 1
-0.257410149331691 1
0.407272913844085 1
0.089002525805611 1
-0.199779908573489 1
-0.02034560178387 1
0.598208688634783 1
-0.205350487516599 1
-0.162963534140059 1
0.603603367431682 1
0.506444622409529 1
0.102629246394243 1
0.481353460606772 1
0.468860135620465 1
0.723489094260322 1
-0.0573170569407926 1
-0.346916726617753 1
0.661738734088943 1
0.353798972339947 1
0.0980362187909891 1
0.344559208502584 1
0.0983272625408769 1
0.0159690778617367 1
0.449859956462536 1
-0.0756782004433154 1
0.0935891562755761 1
0.265834054978473 1
0.0465446421236651 1
-0.534618133260652 0
0.613142882910932 1
0.121431243329808 1
-0.0338225768843591 1
0.21301349973167 1
0.309887419200529 1
0.726954782442789 1
0.0345785023047014 1
0.369468413368026 1
0.443475751571724 1
0.362185713488396 1
0.667002949582398 1
-0.208713221584945 1
0.335127418818695 1
-0.0937364546625019 1
0.367478907553114 1
0.503528244950337 1
0.302975446261203 1
0.297539054807319 1
0.699614389863363 1
-0.108213138895226 1
0.276799044826558 1
-0.0440037877414164 1
0.145048740772436 1
-0.179301775614029 1
-0.19056559800731 1
0.616872097229572 1
0.365158862820826 1
0.445879605589162 1
0.390141763588394 1
1.02924114600747 0
0.641622737738799 1
-0.557935496782201 0
0.158063590590189 1
-0.111666319005384 1
-0.0646749087949122 1
0.340131522615047 1
0.194842863933064 1
0.19145712754138 1
0.141891608192477 1
-0.133711828246101 1
0.687733319988107 1
0.345645159689787 1
0.27658584188339 1
-0.0223118893466236 1
0.392830477062043 1
0.153884718621893 1
0.213325790868156 1
0.0359840337419676 1
0.304081391871087 1
-0.0618082094874125 1
0.245033202101788 1
-0.0204212826936242 1
-0.54046166231479 0
0.0392020044613622 1
0.0894563400126728 1
-0.0483239073931545 1
0.284144200732709 1
0.363673152542489 1
-0.0829565882219276 1
-0.0428522647228327 1
-0.227333749365963 1
0.00589699037179663 1
0.107312942074996 1
0.013346993964077 1
0.457674722112602 1
0.622056380357026 1
-0.377237647746189 1
0.637560197506265 1
-0.43961722680604 1
-0.0742330566664226 1
-0.623305640756378 0
0.335006611285206 1
0.536195834168483 1
-0.135577017579293 1
0.0483897920572139 1
-0.287503347093468 1
0.0685784660109731 1
-0.32867189415259 1
0.03322782455806 1
0.256800487243106 1
0.399790943437502 1
0.571391269186887 1
0.405073326370246 1
-0.116275757344325 1
0.63259675129666 1
0.481017617880272 1
0.127397623837311 1
0.250010410173615 1
0.00532072964731238 1
0.167680892129701 1
0.126303890956856 1
0.716617075884326 1
-0.599789982208653 0
0.465212597390936 1
0.527507915314092 1
-0.123534893637087 1
0.244914277450627 1
0.133952649142354 1
0.0282210098123125 1
0.172577280795403 1
-0.0933502684004723 1
-0.119851538774646 1
0.37211007100399 1
0.27960158689955 1
-0.112676812283921 1
0.788319775389708 1
0.0591462939526233 1
0.224360752539767 1
-0.131558948587682 1
0.308530996532762 1
0.298294721423593 1
0.307202949142449 1
0.177695289342607 1
0.437119772645615 1
0.0826659108726242 1
0.652581209618734 1
0.36579829188088 1
0.178297451298372 1
-0.271286874783031 1
0.296731020448576 1
-0.113115882342151 1
-0.184111108999387 1
-0.233250900640724 1
-0.0747109325308033 1
0.457044582919898 1
0.314790984261392 1
-0.109855465051359 1
-0.293942458596166 1
0.0462708444892712 1
-0.0673228430035245 1
-0.689811794663064 0
-0.104975518104612 1
0.202622297196612 1
0.361180075321402 1
0.0222205109454109 1
0.726795757552758 1
0.394779866367456 1
0.0726946330064938 1
0.467690813372429 1
0.240465438965153 1
-0.393064789215223 1
-0.130273544032342 1
-0.108472329808749 1
-0.266368733851199 1
-0.578687239595049 0
0.743186681160096 1
-0.495226431334941 1
0.161141868947953 1
-0.0252231879574673 1
0.261777655301018 1
-0.140479891716548 1
0.213842478418305 1
0.34378534882874 1
0.113949292693825 1
-0.0207686975578635 1
0.238338075683253 1
0.0693279220758743 1
0.173379306454623 1
-0.138103858529988 1
0.153518434023092 1
-0.149792284097512 1
-0.126944947519568 1
0.53046131061859 1
0.702868423416418 1
0.26660090705223 1
0.480428438974958 1
0.522771738986318 1
0.522669295101643 1
-0.229835866699209 1
-0.0827659282276325 1
-0.320656802539185 1
0.0742486548821859 1
-0.0898237927572055 1
0.58985013941108 1
0.208026350235398 1
0.464940603420316 1
0.15679921664067 1
0.0122542664191136 1
0.283955503149866 1
-0.218226697216827 1
0.117391303112921 1
0.111141982451654 1
0.151057884159555 1
-0.0511337017370522 1
0.591653799070969 1
-0.661241540317831 0
0.333598046782924 1
-0.0653113130866524 1
-0.118602332162392 1
-0.23523917747274 1
0.545008986576393 1
-0.108154391114241 1
0.02883397634354 1
0.289847244729637 1
0.0336885563407815 1
0.00798591247495636 1
0.641246884401469 1
0.332570380026182 1
0.388850160450989 1
0.271848411734942 1
0.0368142708742071 1
0.106722561408785 1
0.118853437947907 1
0.280715992059873 1
-0.0604067870959659 1
0.547357600303621 1
0.0497983087726425 1
0.242716308435729 1
0.0660918942976847 1
0.125853481298448 1
-0.125609527290119 1
0.516453669303191 1
0.3336985819937 1
0.304417175015324 1
-0.179796129979 1
0.188999417423242 1
-0.0548283394704763 1
0.0132760413665369 1
-0.0015215834514517 1
0.406217077239624 1
0.114272254583342 1
0.472142200693324 1
0.19780985315182 1
-0.0470176045176736 1
0.0975290124298147 1
0.846198361599345 1
0.197016807966836 1
-0.196232290113363 1
0.287444751880813 1
0.83219629404789 1
-0.183871990898027 1
0.485934690717682 1
0.211618751529204 1
0.51081677874589 1
0.196509669045273 1
0.364068621870817 1
-0.208768506545891 1
0.2743898737381 1
-0.0233000556116178 1
-0.19879883862468 1
0.343597018847965 1
0.627971550326743 1
0.405943486163346 1
0.204422908947149 1
0.204527517720343 1
-0.12766995516982 1
0.00570245181986651 1
-0.123029481792034 1
0.032066534315439 1
0.242616336105704 1
0.540905411608877 1
-0.630201165886374 0
0.280460302705202 1
0.618410206577448 1
0.274939178946186 1
0.40449480888695 1
0.585362298740194 1
0.200256372895141 1
0.305679559859821 1
0.39925066570121 1
-0.142235080605837 1
0.190674327874969 1
0.334254550048618 1
0.314149616537702 1
0.107702580295874 1
-0.320868302168748 1
0.299958337199365 1
-0.219464430646162 1
0.360507729584975 1
0.117468919229208 1
0.605018091960111 1
0.146164013516538 1
0.457624037951598 1
0.595964400682246 1
-0.554215170268526 0
0.575024144407828 1
0.248136877381627 1
-0.037888059833297 1
0.518781455171746 1
0.51372608222374 1
0.326305412023512 1
-0.222793250947201 1
0.0997398709863594 1
0.0968176978530304 1
-0.192069672468475 1
-0.0432960915354276 1
0.362066532767607 1
-0.0305229419866469 1
0.537704326132406 1
0.487838566792168 1
-0.276974932852294 1
0.226204503254521 1
0.319152359160175 1
-0.0970451753458064 1
0.165891680478149 1
-0.332485747954504 1
0.110655785255164 1
0.0897041160448837 1
-0.0665894352178232 1
0.535284224938107 1
0.458584468352602 1
0.174008926206813 1
-0.00181186916396237 1
0.336412510664973 1
0.115229905334811 1
-0.168037024789236 1
0.168762133642891 1
0.634860287291626 1
0.430511281594418 1
0.369884017886449 1
0.0760137545666561 1
0.925098425276762 0
0.445704907144912 1
-0.353727674697253 1
-0.206046642716898 1
0.309825609077624 1
-0.0889343479583665 1
0.631467754580496 1
0.339077747103956 1
0.155305472970567 1
0.355880516041122 1
0.420530323827284 1
0.0937210313312359 1
0.385720417551519 1
0.0619910912374576 1
0.576422076719925 1
0.36876842821835 1
0.0322605593032993 1
0.186060427483235 1
0.576781459978396 1
0.0283108534232367 1
0.337481434017671 1
0.375689566360159 1
0.0704519783687328 1
0.278139500526472 1
0.045101600073559 1
0.396540972046254 1
-0.486789395335626 1
-0.07416639589243 1
0.39385315153423 1
0.381625612817722 1
0.12857401387444 1
-0.0777905820844233 1
0.0485417801505058 1
-0.0820883249460107 1
0.324329816148359 1
0.205655705771097 1
-0.197274803716377 1
0.41806345552163 1
0.15268214409315 1
0.104502739104124 1
0.109794818055405 1
-0.0701473263918804 1
0.159648346942967 1
0.294390196754814 1
-0.0823282338525331 1
-0.279265490471169 1
0.192160594461661 1
0.53815060152953 1
-0.308990784723723 1
0.523681143187786 1
-0.122437301693059 1
1.02323561628318 0
-0.208179928776595 1
0.00590548791666716 1
0.168095212753267 1
0.508827886212921 1
0.379728885582493 1
0.381976965536547 1
0.477225574903201 1
0.458190157846442 1
-0.0266597283953515 1
0.236459217055166 1
0.64350562119907 1
-0.378678104676007 1
0.0540868084370065 1
0.178302199124588 1
-0.344212944623699 1
0.133817214943395 1
0.0569358463921888 1
0.273791650044758 1
-0.284163139097312 1
-0.0525670346645705 1
-0.250845519783045 1
0.216144039886212 1
0.206216236840241 1
-0.0651054666540517 1
-0.00518686047458122 1
0.171837644370541 1
-0.134989098354393 1
-0.0128873547169838 1
-0.602971432682746 0
0.623431635186731 1
0.405140766379995 1
0.293484327807967 1
0.374363844753545 1
0.295419851851504 1
0.45857181795254 1
0.516528771967978 1
0.0215019950220427 1
0.033989034709492 1
-0.197350861798295 1
0.435109473764661 1
0.00172616051313608 1
0.11693445007518 1
0.481464795571489 1
0.290509186621297 1
0.753286295108239 1
0.569827862043319 1
0.209354684476728 1
0.495343583366179 1
0.444682047144868 1
-0.689093465778602 0
0.130665799178222 1
-0.266573366592683 1
-0.215984147077333 1
-0.18306113802685 1
0.291976566581732 1
0.699059046806169 1
0.557660902458802 1
0.498948963347471 1
0.447816164746236 1
-0.011332292489933 1
1.18013311019306 0
-0.442570888508061 1
0.254821677499645 1
0.383071405198275 1
0.40359459510403 1
-0.100322494458249 1
0.474121386635127 1
0.48223771894229 1
0.0720008618298685 1
0.747973702402436 1
0.246020927212602 1
0.409417424102541 1
-0.0851814753305734 1
0.252119304364773 1
-0.42259345472425 1
0.423209884122521 1
0.46855625547629 1
0.118094202716929 1
0.424891031510293 1
0.432557906324136 1
0.103779018168097 1
0.290743065277444 1
-0.0717486093647425 1
-0.781800544337871 0
0.649783671239056 1
0.0102368896829135 1
0.501886434091158 1
-0.0960108686920711 1
0.474528847578362 1
0.487571910419613 1
0.114581012628272 1
-0.104681759874173 1
0.0932057068776392 1
0.672886979209499 1
0.536803175983717 1
-0.0475637290818313 1
0.229278823572709 1
0.0240121391029672 1
0.146454583745806 1
-0.0363990379663556 1
-0.0560744826848523 1
-0.584411082159267 0
0.614622488079881 1
0.134041300380541 1
0.208065129167781 1
0.137463456211143 1
-0.212153485364562 1
0.713603102789906 1
-0.226050505963445 1
0.482836604136399 1
-0.235724878777517 1
-0.313923583635987 1
0.19320167684213 1
0.028810861098861 1
0.411844390446261 1
0.742273202319651 1
0.432057599756371 1
0.399602131704563 1
0.173767817932358 1
-0.124507542711388 1
-0.210757654002804 1
0.717974955190968 1
0.0846571656832882 1
-0.539164643422509 0
0.489963077597049 1
-0.0181619914789928 1
0.733572155661848 1
0.374877940871529 1
0.217909586509636 1
-0.0782121853885564 1
0.274657352505838 1
0.100729352270152 1
0.592798721682208 1
0.478989738460672 1
0.304820004983181 1
0.0723749387679391 1
0.269990651376319 1
-0.222412757769549 1
-0.205333128861429 1
-0.142727705195271 1
-0.27261150203577 1
0.475391911844217 1
0.560632014336895 1
-0.172349670550463 1
0.964972422066381 0
0.0673019581533814 1
0.0550210400890681 1
0.00500696594844088 1
0.232787939241872 1
0.270237184769018 1
0.300101103011112 1
0.56641387016019 1
-0.333362373497074 1
0.123848738789426 1
0.279711960471725 1
0.0792241199944742 1
0.174767702536227 1
0.159634806051201 1
0.567192941140663 1
0.750336794792984 1
-0.270114246206535 1
-0.4247588501144 1
0.411203484470241 1
0.435827241785292 1
0.0667903188755597 1
0.171639727002561 1
-0.0322408955375927 1
0.0600361744377532 1
0.171293189618377 1
0.326674406623637 1
-0.293316204848443 1
0.18820407549219 1
-0.207507032288787 1
-0.0834471947037576 1
0.106638094359948 1
0.155170069929539 1
0.397952511907541 1
-0.176759137083657 1
0.543157294503105 1
-0.026314035393101 1
0.211329382509863 1
-0.00645438158861611 1
0.181926197468587 1
0.165121426917871 1
-0.101070555282147 1
0.313470018571208 1
-0.100437994639945 1
0.326450315793751 1
0.078966645281538 1
-0.139603983107447 1
0.272788506460877 1
0.40416890367034 1
0.121098950343569 1
0.460414758133551 1
-0.118478653014528 1
0.553682846627674 1
0.138477197721666 1
0.139743858118351 1
0.0499238130652536 1
-0.104813651700726 1
0.121437826812288 1
0.579477654856412 1
0.169488636433216 1
0.0734806709216266 1
0.433010188989193 1
-0.0532074431995345 1
-0.0907335806228578 1
0.448966470279251 1
-0.0795206181008879 1
-0.158445735152828 1
-0.0452685717096147 1
-0.120041217067556 1
0.476906334458442 1
-0.446484119159842 1
0.0976523763893088 1
0.389162718595145 1
0.0514726383115047 1
0.0858996972550271 1
1.22878469970149 0
-0.0510452757300338 1
-0.580452753849953 0
-0.25555262001927 1
0.285178209666129 1
0.5598626211487 1
0.136287204070624 1
-0.139313438114359 1
-0.41303910096976 1
-0.381033757805549 1
0.107066462738285 1
0.329047499420493 1
0.682744149148007 1
0.133925636633969 1
0.507819166257839 1
-0.0186531221515642 1
-0.0408064205923601 1
0.243101549597619 1
0.33124194918771 1
0.550706391992464 1
0.610769937318064 1
0.228992675826169 1
0.284940908356621 1
-0.043774372190836 1
0.420085064555633 1
-0.6652294152128 0
0.197828961914696 1
-0.41241440489272 1
0.902619660501935 0
0.488299278579903 1
0.51297409875534 1
-0.133396046506066 1
-0.885152825813359 0
-0.206245479701248 1
0.0511210068723326 1
0.535015165521963 1
-0.185834889767425 1
-0.252735162961899 1
0.49096358287138 1
-0.323612827018994 1
0.0256972067057245 1
0.601733120472772 1
0.699353925612529 1
0.14421349722905 1
0.265069291234971 1
0.376558692651795 1
0.0844114099012656 1
-0.422083194357088 1
0.107223988051871 1
-0.194739426288764 1
-0.119637793830393 1
0.057303925273713 1
0.630566865295235 1
-0.379441154076359 1
-0.0501555017944394 1
0.0132201363779728 1
-0.483100003791581 1
-0.278701163598246 1
0.146895766230372 1
0.0977922209526201 1
-0.0909653695175462 1
0.322321750161059 1
0.192579089196478 1
-0.0431290860953292 1
0.169153546708366 1
-0.566988071218125 0
0.242828648284769 1
0.405572281951543 1
0.221922735917105 1
0.0577817370336561 1
-0.215916816654672 1
0.367356136555792 1
0.463249785805353 1
0.494777854662885 1
0.110851735719509 1
0.0845225832034156 1
0.126164015083065 1
-0.15347241300095 1
0.0766200988198916 1
-0.117250407117436 1
-0.280381479185899 1
0.380214995556015 1
0.220572369686979 1
-0.0288928146846114 1
-0.272228311329975 1
0.310733538266846 1
0.208703076596438 1
-0.227734322107393 1
-0.0125276663550325 1
-0.505731838248217 1
0.406855789969921 1
0.662314514099442 1
-0.00272366387270961 1
0.261703915693574 1
0.563646347649735 1
0.105995760453251 1
0.327244987510496 1
-0.495440341990519 1
0.3023436246576 1
0.452311005774933 1
0.182756707919208 1
0.313245548435834 1
-0.483878210445037 1
0.290265267232506 1
-0.320386274056048 1
0.279128660647928 1
0.158383806051697 1
0.496502968963779 1
-0.680880868859311 0
0.40443004521217 1
-0.13860786893444 1
0.55166343953258 1
0.334894023166065 1
0.382353278232598 1
0.504867996400065 1
0.832396552719641 1
0.296860463642608 1
0.0354604866040587 1
0.218528646461485 1
0.315440200179043 1
0.625095097971183 1
-0.291919246909165 1
-0.264593466265261 1
0.0742831301919869 1
0.126862800802817 1
0.42301837394638 1
-0.279082746037994 1
0.381333199824081 1
0.418850624625119 1
-0.313320456830284 1
0.732617785046712 1
0.432881528270302 1
0.309456303667672 1
0.666514915235303 1
0.024448410625809 1
0.0616563119877267 1
-0.398248765941984 1
0.317429889395622 1
0.141093881744478 1
0.500422819476348 1
0.548100168999199 1
0.216282466645457 1
0.26603189916121 1
0.187352827425989 1
-0.167853268723167 1
0.423482486839021 1
0.580319551411156 1
0.129303955610065 1
0.420532978157664 1
-0.198211155137147 1
0.637928987580437 1
0.0134081183747515 1
0.11016444028588 1
0.269806038133369 1
-0.311967603497164 1
0.712893990557235 1
-0.0758832644615766 1
0.250306932431783 1
0.47979833974972 1
0.0574712859783094 1
0.030734172521879 1
0.265780879473178 1
-0.32061403976969 1
0.323515160889809 1
0.539890901805469 1
0.422729769749455 1
-0.348512970175878 1
0.721879096468925 1
0.113954806322326 1
-0.0973033336012779 1
0.149142117090332 1
-0.00555829380795694 1
0.247925734143104 1
0.864374382446618 1
0.320926192315299 1
-0.120836400019678 1
0.294019351964712 1
0.143623207604187 1
0.399266810349093 1
0.455325197914812 1
-0.274057123501499 1
-0.000482297309424104 1
0.32763122006071 1
0.405520961528927 1
-0.0223338233581223 1
-0.454507374867283 1
0.261489790021967 1
0.000274736273647894 1
-0.175359952493983 1
-0.218620873418139 1
-0.164733306659053 1
0.361303739237414 1
-0.211013336678335 1
0.299399031607052 1
0.0447243174086803 1
0.451746230080856 1
-0.139835576399232 1
-0.22444762402826 1
0.632576073627376 1
0.603323637528738 1
0.215276496060281 1
0.467835457498753 1
0.030144530361635 1
0.390969943455402 1
0.310016143519591 1
0.370665146677419 1
0.186048800113494 1
0.475804982137388 1
0.176861133500098 1
0.141099832292562 1
0.0977992646501235 1
0.326060650622662 1
0.475663660091316 1
-0.284795314931433 1
-0.322169259666333 1
0.500000053042849 1
-0.124873055863824 1
-0.360900464682557 1
0.535634595128 1
-0.347482096769275 1
-0.152616911317907 1
0.092356151439994 1
0.0601731631858115 1
-0.173657001709989 1
0.16187670911808 1
0.465458198601572 1
-0.00426299345988064 1
0.780829549809018 1
0.256565125412132 1
-0.30271888712823 1
-0.137405155683192 1
0.201160868860933 1
0.540467418738705 1
0.312928364254872 1
0.504715647375258 1
0.136763608416604 1
-0.0231066423553424 1
0.48356713168902 1
0.243831757881017 1
0.158046091744365 1
0.162008378676868 1
0.142604245566222 1
0.177813450793373 1
-0.278360090228758 1
0.422940205168845 1
-0.000283230490334463 1
0.230000822867636 1
0.169886653706665 1
0.0587937681087246 1
0.277391062631673 1
0.783012860875493 1
0.0221435047532649 1
-0.193288892451936 1
-0.176442023002243 1
0.549946894327861 1
0.44320589010332 1
0.361445300663501 1
0.197386230448884 1
0.702036009531189 1
0.131814230753472 1
0.202605085460592 1
-0.189796881301566 1
-0.032666208594066 1
-0.113111870396792 1
0.477184545793131 1
0.45160478639706 1
0.228239231778112 1
0.606397142585653 1
0.676764525096545 1
0.163827064461171 1
0.201925805812796 1
-0.0111958782585067 1
-0.198068286472492 1
-0.0359005641315646 1
-0.121811770604754 1
-0.0175493057902759 1
1.49518979664561 0
0.715900421990501 1
-0.129988336994413 1
0.625871629267355 1
0.257901556922365 1
0.305928355126649 1
0.020949051783638 1
0.357203162794873 1
0.308250213057499 1
-0.173022664317996 1
0.0857916847503237 1
-0.241254785646182 1
-0.340648509154685 1
0.273810268386673 1
0.612291890648388 1
0.313562704645913 1
0.801518104969445 1
-0.170356632716472 1
0.093422855628293 1
-0.570125842535327 0
0.576555560852314 1
0.632623724278116 1
0.2554041550058 1
0.239956777020164 1
0.202658780945254 1
0.286084539198461 1
0.0811937872394649 1
0.121231596221212 1
0.381352993743559 1
-0.127680857190432 1
0.126916995927455 1
-0.482497579026059 1
-0.508818867400693 1
-0.357360914727874 1
0.275508091978589 1
-0.219975941055286 1
0.111257448508797 1
-0.119541635982498 1
0.336223934640574 1
0.257933046638281 1
0.542214998769416 1
0.0642589811350421 1
0.0390209452997488 1
-0.00386164403974026 1
-0.503016188297384 1
0.266767720931617 1
0.520250252530479 1
-0.227517288760376 1
0.288788515531718 1
-0.651744352461171 0
0.660655929119063 1
0.0460729685933159 1
0.314884137578154 1
0.216514271922968 1
0.166514394044604 1
-0.538314809844041 1
0.197158218656198 1
0.49195388893498 1
0.56751117248102 1
0.44241809163952 1
-0.15785219635286 1
0.173424476249298 1
-0.519571507039391 1
0.559248807787245 1
0.627415141664851 1
0.0346736113251001 1
-0.497438011276852 1
0.336710687887291 1
-0.287204171388812 1
0.334704524875474 1
0.537181745169362 1
0.18858790372427 1
0.719979826335626 1
-0.270174587985436 1
-0.151798695120492 1
0.110456217263368 1
-0.0178382444268551 1
0.336512902457701 1
0.482625508970465 1
0.176624643606043 1
-0.172802048119196 1
-0.204445501782327 1
0.314024030945046 1
-0.411079992074994 1
0.321155633629634 1
0.368949367612307 1
0.913697517075064 0
0.290381189640772 1
0.44146165877961 1
-0.32749471398429 1
0.498150014087944 1
0.588897115765744 1
0.125434332605578 1
0.0234039656413286 1
0.484158541736797 1
0.385523489719394 1
0.3526985441327 1
-0.0566057389301991 1
-0.161205340923388 1
0.147867642042508 1
-0.119740792848456 1
0.0632648744765734 1
-0.110057757720651 1
0.0017494373076775 1
0.196979441767201 1
0.265179269859133 1
0.331321335711502 1
0.523189114760132 1
0.292538040785204 1
0.234177486385676 1
0.653154154918989 1
0.0480319802332998 1
0.3014018226644 1
0.0453846741940042 1
0.31901417316683 1
-0.216938321394473 1
-0.0367366139320455 1
-0.132085051390789 1
0.203541856534303 1
-0.024498966043017 1
0.178923208679602 1
0.0358356285058286 1
0.102750044509846 1
0.615425266855885 1
0.337337123184561 1
0.044664141226863 1
0.398249079351567 1
0.128061151657862 1
0.108087007919371 1
0.31286114605743 1
0.264397686536923 1
-0.145946330825874 1
-0.00950750795825077 1
0.159728794336798 1
0.536685926657585 1
0.357646718930058 1
0.105419355800226 1
0.334961530994017 1
0.417061501274532 1
0.27596609671338 1
-0.10377423849225 1
0.41913202962775 1
1.17711386441202 0
0.341548425652317 1
0.507600042455452 1
0.161441733646073 1
0.525541341259241 1
0.334126818289128 1
0.167074749840359 1
0.0393779779343064 1
-0.0464469539356703 1
-0.393147160104253 1
-0.248370130746874 1
0.461163656204029 1
0.506129445653583 1
0.328295025633202 1
-0.361950936610968 1
-0.38694984612317 1
-0.0191074656507134 1
0.0811853612003934 1
0.644284969109723 1
0.466841434602629 1
-0.0381679661374384 1
-0.396810667990781 1
0.00730463959374836 1
-0.228146214356201 1
-0.226969480755345 1
0.277540672096484 1
0.795606120749261 1
-0.357215310101393 1
0.701089003133912 1
0.500252802209877 1
-0.303619429330988 1
-0.0107451787701016 1
0.734593105661517 1
0.0590400873208037 1
0.187563368750412 1
-0.0687036806266775 1
0.530333692648792 1
-0.114323777097505 1
0.460245342118233 1
0.0931026475703959 1
0.0998170911772576 1
0.496056081908104 1
0.617400999702736 1
0.0632577488196483 1
0.230463979752829 1
0.644867336126416 1
0.289667582728132 1
0.526919562100494 1
-0.0129835822075854 1
-0.241442532872057 1
0.518824124778113 1
0.281299080056442 1
0.316687613247166 1
-0.178850463490721 1
0.0665716065243845 1
0.450811974329702 1
0.519363563557027 1
0.716567328690188 1
-0.00718381914317062 1
0.0420705050542253 1
0.279962403033399 1
0.470927961966257 1
-0.611601429906529 0
0.405100463618002 1
-0.122287078787344 1
0.256806147290678 1
0.273405194370478 1
-0.612604181771616 0
0.791196715951485 1
0.517737130489189 1
0.251764367239346 1
0.611467517982449 1
0.107654940161036 1
-0.446363072332353 1
0.122606308995714 1
0.213731338254608 1
0.0640467639310073 1
0.161505250751985 1
0.279024098525349 1
1.06932608263091 0
0.282810793821741 1
0.569204571886037 1
-0.0319226220363004 1
-0.0743961713610979 1
0.550072687790351 1
0.772685469198334 1
0.124024086748262 1
0.674408843604723 1
-0.0924555650727113 1
-0.00687398652464618 1
-0.399718444392325 1
0.597686125326447 1
0.532547302987478 1
0.000689865916985721 1
-0.45306262261783 1
0.0574272718043549 1
-0.030135226616687 1
-0.241599753019564 1
0.0995607370044558 1
0.884014641007322 1
0.407741895501019 1
0.258888553944229 1
0.35029471850488 1
-0.376261046721523 1
-0.105275017457796 1
0.262046534227881 1
0.337157362036664 1
0.712814749204219 1
0.209982125263538 1
0.53068012425459 1
0.238134461863249 1
-0.00360511189330231 1
-0.367200425417061 1
0.34089758016755 1
0.304510374414633 1
0.476996204508415 1
0.588511382392318 1
0.301713583584706 1
-0.440729500190188 1
0.379187958351566 1
0.420166623704491 1
-0.165012016204196 1
0.441630442041594 1
0.218464567604549 1
-0.0016169538466449 1
0.164230453571416 1
0.245226056560061 1
0.151133313013715 1
-0.0601370140967116 1
0.050406615773973 1
0.362398101004497 1
0.00756185860126497 1
0.736551448142503 1
0.0647340147476159 1
0.443122480666293 1
0.46300229122456 1
0.0388983622022421 1
0.152367726613479 1
0.291716468370208 1
-0.412442236161153 1
0.606005139423591 1
0.0843268483138289 1
-0.0108617699546823 1
-0.400985150653969 1
0.491544026780216 1
0.648914140766101 1
0.590595196644266 1
0.0159841482980192 1
0.0882353951737411 1
0.470024789113974 1
-0.431973625534977 1
-0.144579037396236 1
0.0159997872819835 1
0.44814358206537 1
0.124446529032832 1
-0.198643478835666 1
0.242031946363114 1
0.196504364574223 1
0.907409193281049 1
0.32630559896295 1
0.367948334663672 1
0.707596583548549 1
0.0321266296641505 1
0.48069546397607 1
-0.165412952309857 1
0.56591622613397 1
0.205732572971581 1
0.419649900981994 1
0.69599397965307 1
0.631476212508148 1
0.234704783736939 1
0.511497543202755 1
-0.242282488055044 1
0.609447364967267 1
0.1938992597637 1
0.504904677978645 1
0.877569960106174 1
0.782426096076147 1
-0.0898991117616421 1
-0.419316850706317 1
0.116278599413066 1
0.161920902184641 1
-0.216053954948283 1
-0.135675969728778 1
0.352356162038474 1
0.0761919566760514 1
-0.34798526117193 1
-0.447191572650858 1
-0.0237681613723859 1
0.801569992599919 1
-0.294953486252017 1
0.42662026674701 1
-0.293762009749296 1
-0.125288890726443 1
0.152244467489306 1
0.0830511945814907 1
0.329215102440384 1
0.625256242620561 1
-0.135203099268249 1
-0.0363354361939773 1
-0.0862693572343139 1
0.155161788579058 1
0.0545797748312283 1
0.127094198470238 1
0.160672118723391 1
-0.713608686309023 0
0.0554458971475749 1
0.165772163122447 1
0.408073372875418 1
0.181947988634843 1
0.170418091990067 1
-0.212582015979342 1
0.338728514832342 1
0.375392109207588 1
0.145485951001092 1
0.0412918091074683 1
0.58377783610356 1
0.48297691960628 1
0.266283022245365 1
0.590984169130329 1
0.206747696594059 1
-0.114856416496549 1
0.0488847816668316 1
0.502912356618559 1
-0.560328710449519 0
0.527243089096255 1
0.0175290856952488 1
0.120543095543373 1
-0.24920873649387 1
-0.0979394198910654 1
0.772330644923046 1
-0.780018547203255 0
-0.0185014096992483 1
0.713820831380692 1
0.435600168749529 1
0.0381605484022645 1
0.489747504250791 1
0.39011132203918 1
-0.0125182074949471 1
-0.353849993282588 1
0.426963636062098 1
0.234599390901191 1
0.366917554120398 1
0.704331512091292 1
-0.214871621695119 1
-0.307133899771938 1
-0.155272232187118 1
0.884180181084423 1
0.607641617329932 1
0.264660936103466 1
0.113952579974467 1
0.00918190643786221 1
0.568190984312371 1
-0.647660355685677 0
0.106605212947564 1
0.216182666830044 1
-0.109417593519515 1
0.400093757899798 1
0.447080744816288 1
0.0422888887683704 1
0.0530438683156102 1
-0.126172168637649 1
0.895869054414002 1
-0.14682776302193 1
0.953714672244175 0
0.212980477603077 1
0.0804482654120795 1
-0.0995490835897184 1
-0.579474166588293 1
0.180692272520239 1
0.133382875134422 1
-0.0127667703631413 1
0.413612659145547 1
-0.106124290411375 1
0.107694398978293 1
-0.354952052857928 1
0.282288797456577 1
0.625695563004151 1
-0.0459953899217144 1
-0.1584374682216 1
-0.168926699931028 1
0.278325449587296 1
0.300541408231896 1
-0.0826121153564288 1
0.008543261322114 1
0.0890342704361468 1
0.144721692928625 1
0.29198584216866 1
-0.246316287343982 1
0.327928636068655 1
0.439788929654298 1
0.288772003445238 1
0.141084336858577 1
0.24313513095394 1
0.109339389650827 1
0.502809985917189 1
0.463609946618818 1
0.0978353295081827 1
0.236142135057337 1
-0.0340333805734885 1
0.15522192312026 1
-0.453266491355765 1
-0.616090239369057 0
-0.492231530660722 1
0.438783065407847 1
0.428317373474323 1
0.0553533147215678 1
0.162766361224094 1
0.289003914209996 1
0.191042820594561 1
-0.175285432901605 1
0.0314748180658422 1
-0.164647141581913 1
0.247837032209701 1
0.0129275354812774 1
-0.015163060024121 1
0.643395516188265 1
-0.272607576259637 1
0.156742576635267 1
0.514953907941391 1
0.182549173434999 1
-0.136388816793642 1
0.25644702025881 1
0.727042474747405 1
-0.0808645416964767 1
-0.0857691863992219 1
0.205564535115679 1
0.787916058534602 1
0.803112345831921 1
-0.137279861623673 1
0.60437775015334 1
0.308607346686183 1
0.538613679147908 1
0.0471965764485929 1
-0.384871790975616 1
0.336062137233724 1
0.221995188980598 1
0.212720608964868 1
0.340170387926122 1
-0.240064629145015 1
-0.0397249824901168 1
0.210833036164341 1
0.303179939850975 1
-0.504801792907052 1
-0.286367296907906 1
-0.438618863625292 1
0.108719445598117 1
-0.204445051772281 1
0.272464273457385 1
0.309519964785428 1
0.506585521973244 1
0.166474190874226 1
0.32815951406574 1
0.513634196193956 1
0.39993398434545 1
0.38339989666308 1
0.804468210368893 1
0.116845788776809 1
-0.0182234961171324 1
0.939152585836566 0
0.216478757096691 1
-0.0520798246924692 1
0.258050236854994 1
-0.0694905256725165 1
0.298827385956701 1
-0.0399702054373855 1
-0.0475673769335061 1
0.17386570973421 1
-0.129629393614242 1
0.606322549652458 1
1.12362912128526 0
0.49911066222941 1
0.0601783322027115 1
0.0532390615763649 1
0.792070813493526 1
-0.372241296250665 1
0.21404604827129 1
-0.0774035184308201 1
0.182525233755867 1
0.285747683441683 1
-0.168493413760064 1
0.672984512903536 1
0.256636091313063 1
-0.131386843758101 1
-0.137250527963955 1
0.109360208579008 1
0.649405678439504 1
0.372915598437351 1
0.743264052209137 1
0.307020127551281 1
0.00966487461394319 1
0.666284486775142 1
-0.0326881427263224 1
0.265266540291562 1
-0.0568361701901243 1
0.0445639420547257 1
0.0622722471459332 1
0.25827490448409 1
0.13068452335115 1
0.824837908986708 1
0.153302608850819 1
0.44284902292598 1
0.523059674288315 1
0.533681949859844 1
0.502038024872795 1
-0.0805372820324747 1
-0.164152177679457 1
0.749962803550022 1
-0.167713001466032 1
-0.0773781529124596 1
0.0925520889965278 1
0.324114099825913 1
0.254553905194533 1
0.157122916935111 1
0.327104972938352 1
0.275856621841903 1
0.238664508644255 1
-0.0378209853327764 1
0.152064597863319 1
0.40492284843627 1
0.27199772460051 1
0.109288573191031 1
-0.235219886386107 1
0.439456787392084 1
-0.181489801857889 1
0.67016840274138 1
-0.195182080185539 1
0.404436411369689 1
-0.392658779236832 1
0.0744408251133451 1
0.438359964215157 1
0.150145266952309 1
1.18773806663419 0
-0.0932478725097912 1
-0.59662410566599 0
0.214755278383586 1
0.111377721857961 1
-0.0911808929989071 1
0.45283146513334 1
0.390045486792984 1
0.742450120275293 1
0.178898337292339 1
-0.296577254553584 1
0.180807689975709 1
0.488641644729768 1
0.832683444681904 1
-0.110035233280909 1
0.587518688460476 1
0.266192277904767 1
0.0225350679141915 1
-0.0293623261195868 1
0.00939103309361704 1
-0.0117670305911912 1
-0.455258770763913 1
0.0489015998731698 1
-0.197147253268438 1
0.386875101293124 1
0.482236640949857 1
0.368761546222373 1
0.103277174763434 1
0.261599723754178 1
0.0134925790183344 1
0.245909038700218 1
0.227254895084418 1
0.329835344461934 1
0.835232963540231 1
0.186359974963446 1
0.486559024245401 1
0.430602309812037 1
0.175248672581013 1
-0.0441654059971412 1
0.0224314414699407 1
0.129307445072601 1
-0.244739477809797 1
0.253397238766875 1
0.51958888067437 1
0.244205337289987 1
-0.279859038469163 1
-0.335505530674016 1
0.28708222186492 1
-0.0573698715986723 1
0.310086341248837 1
0.743905185120944 1
-0.431821542850761 1
-0.311378819572329 1
-0.138147473150644 1
0.712509792855788 1
0.424240197256711 1
0.496349161136738 1
0.157436655127604 1
-0.051803343613626 1
0.17027484990228 1
0.268043302046379 1
0.402610350507152 1
0.66755270271233 1
-0.345563241826089 1
0.12476983559917 1
0.168266031349251 1
-0.296165391673336 1
-0.175410600396693 1
0.337449846425402 1
-0.443787042462377 1
0.560517595122862 1
0.0306677935379141 1
0.537440839465985 1
0.506325047158238 1
0.616348268748923 1
-0.170632765591655 1
0.42392055278775 1
0.569301554356623 1
0.386902646545645 1
0.0345784109368291 1
-0.00595048162886762 1
0.233191223178701 1
0.0338972767368915 1
0.447567981829537 1
-0.045366578841527 1
-0.345707628774958 1
0.272853736508703 1
0.100720060332404 1
0.042118767253637 1
-0.221199663447212 1
0.129324371382059 1
0.446453355060767 1
0.112633439091544 1
0.317763872955107 1
-0.211123932841917 1
0.299661517602459 1
-0.0286241286539878 1
0.452680709164958 1
0.34930736211834 1
0.0381964613851688 1
-0.180231464857764 1
0.689996858323099 1
-0.530547356876398 0
-0.0802819882155292 1
0.502724909849411 1
-0.121339716486034 1
0.573439666515643 1
0.562452569142792 1
-0.251725242094764 1
0.195251630385661 1
0.010165817264085 1
-0.410324525012007 1
0.404306460728807 1
0.0457276738002588 1
-0.0290717092510387 1
0.16885544212528 1
-0.18425266736006 1
-0.0441765446924656 1
0.0566547074823693 1
0.300149996258621 1
0.171013239650679 1
0.197397784514934 1
0.188404219647085 1
0.32495706960505 1
-0.0812471225018299 1
-0.00125047952216009 1
-0.146629028884869 1
0.830962523177671 1
0.32222902331671 1
0.440586055848045 1
0.0118077617348193 1
0.37366394303757 1
0.321867244886435 1
0.254680367932491 1
0.361086951237354 1
0.474890822911687 1
0.21271668706004 1
-0.130299182024316 1
0.598175453231465 1
0.143703433799905 1
-0.124789839023499 1
0.587178114173854 1
0.562362143506815 1
0.229050630176785 1
-0.0647269514822518 1
0.645597266404518 1
0.151336621128379 1
0.474341160095095 1
0.515686013389543 1
-0.0481702310256615 1
0.140000530168413 1
0.765398443849254 1
-0.618480315368913 0
0.3177870261983 1
0.269847277650108 1
0.0820046953876317 1
0.429085681794842 1
0.237454003925286 1
-0.0435102698022014 1
0.23244093160357 1
0.104608521671338 1
0.312588421096873 1
-0.650986141676586 0
0.43728657077622 1
0.473608836127351 1
0.256135962050149 1
0.39863032666693 1
-0.195746359657277 1
0.0927002894025898 1
0.129917603702377 1
0.0840542971853091 1
-0.011970133160497 1
0.338816072109965 1
0.245555044394349 1
0.0912851858056205 1
0.732759033416707 1
0.708402734872642 1
-0.165845246987914 1
-0.255222637929982 1
-0.0274074880786945 1
0.428361876434264 1
-0.151335916033053 1
0.398961152085176 1
-0.577499333746554 0
0.300062072683521 1
0.173536963028038 1
-0.0144096976272296 1
0.373891166595686 1
0.312031882360566 1
0.345830816349803 1
0.119414843246498 1
-0.255846984839415 1
-0.410744515716021 1
0.327027455007502 1
0.0748029845884442 1
0.567673750150169 1
0.370317932153196 1
0.500180503723485 1
-0.182684478588121 1
0.0621946875799782 1
0.206419882206396 1
-0.048895957013699 1
0.424238885082655 1
0.000272435073460219 1
0.297454045241218 1
0.310159145570294 1
0.229876833196416 1
0.677444652937911 1
0.0504951385819836 1
0.204271183624718 1
-0.00568268697359094 1
-0.0140320636582566 1
-0.0564612482688378 1
-0.826273784941525 0
0.271507551311198 1
0.489208505374768 1
-0.203551528690319 1
-0.148933450416356 1
-0.444651730878431 1
0.0853590520161149 1
0.413164370747852 1
0.184046750632719 1
-0.315980673588563 1
0.367404563569072 1
-0.652482304044929 0
0.0772942843905821 1
0.0581649042327601 1
0.444649074275931 1
0.49378230054101 1
0.0545150630563418 1
-0.0312197090727553 1
-0.300574165298434 1
-0.309217249905779 1
0.40594708409473 1
-0.148068011068055 1
0.209085025562056 1
0.346987445865279 1
0.0728753438088695 1
0.619914185977814 1
0.640568017533727 1
-0.163132589792168 1
-0.401147255680026 1
0.382738250754972 1
0.595222848838221 1
-0.0174300195683908 1
-0.307287897687937 1
0.515221116147724 1
0.340152966284101 1
-0.0199604515540024 1
0.0347105486434549 1
0.0190764342356998 1
-0.233254259614145 1
0.351900236648075 1
0.422489146951859 1
0.225712429865159 1
0.407213873284005 1
-0.0305763770137804 1
-0.390942684586257 1
0.497066024721328 1
0.0432207346316075 1
-0.00398426944503912 1
0.124736062209453 1
0.30971203167503 1
-0.123079603891511 1
0.303743810746076 1
0.201593275264461 1
0.321942704260386 1
0.0176743724275794 1
0.503481755132408 1
0.0881201199979224 1
0.287652839309936 1
0.300363502312401 1
-0.229478725514964 1
0.103518393158182 1
0.177131056920823 1
0.323637885498684 1
0.205651272360932 1
-0.311217401603168 1
-0.255997154131951 1
0.473467174701704 1
-0.206929270592267 1
0.315845808153662 1
-0.0383533214314567 1
-0.146403611242216 1
0.10731899383134 1
0.266345501502264 1
-0.040884237561293 1
0.392638210455493 1
-0.19426902996661 1
-0.0937663630109901 1
0.342371858906008 1
0.451916831816188 1
0.614797324075927 1
0.0173558551803424 1
0.39883216534349 1
0.560047318668848 1
-0.612108923467591 0
-0.110274432745352 1
-0.0816150733486258 1
-0.0331804793891694 1
0.69164786389776 1
0.203911942320374 1
0.159544644883979 1
0.82416425874957 1
0.397821819343263 1
0.366793263163711 1
0.47944629223228 1
0.354476458308791 1
-0.140227623389734 1
-0.0645732605473406 1
-0.167524017479282 1
-0.330824273407043 1
0.0268724630067938 1
0.297102113251558 1
0.352434519558737 1
0.632351550677388 1
0.246773913061569 1
0.298997841342035 1
0.0219247596001336 1
0.349790071568457 1
0.0885933425550149 1
0.251192828398009 1
-0.2580590714391 1
-0.592409149396959 0
0.549482134095987 1
-0.134814400219237 1
0.139268306661958 1
0.234084730808783 1
-0.0767580766216044 1
0.371636957938462 1
0.54838341728976 1
0.190081075267597 1
0.0749450653439971 1
0.355347001312384 1
0.578907979190433 1
0.311998915809188 1
0.244439854959233 1
0.357422319378877 1
0.10211947611562 1
0.134645634591848 1
-0.0230375077382591 1
-0.00150350894949047 1
-0.0823351601595472 1
0.617381638629631 1
-0.00631602289687484 1
-0.0338635264920009 1
-0.0723532052566876 1
-0.113851007777532 1
0.417219059831671 1
0.34536088135323 1
0.172848754435648 1
0.323252315130215 1
-0.143777257938883 1
-0.325883074152698 1
0.766104584345681 1
0.486502719757673 1
0.041951896610289 1
0.700094231357251 1
-0.127864392323869 1
0.617920470548907 1
0.437973353206835 1
0.669317129591045 1
-0.159374596304371 1
-0.229154153503651 1
0.426722499769686 1
-0.210113537121839 1
0.108172778982847 1
0.209056382186512 1
0.597982388744485 1
0.410148445483925 1
-0.117779830312434 1
-0.187952691898221 1
-0.495999532768445 1
0.168137265790007 1
0.230715185968339 1
0.505005790914134 1
0.277615684003532 1
-0.209291763209688 1
0.884293536778821 1
-0.0392945106355297 1
0.33489730236216 1
0.0651222758326774 1
0.154331513122617 1
-0.269936944262544 1
0.120109706859168 1
0.661358060595791 1
0.236192244332311 1
0.391412812390179 1
-0.0877714084319074 1
-0.244560471549584 1
0.195320523774693 1
0.304827953542307 1
-0.293047264473635 1
0.745176642222043 1
0.418110211204029 1
-0.0708236424274403 1
0.226784507916804 1
-0.103006880460417 1
0.297713208632408 1
0.118108419405121 1
-0.129031364034447 1
0.329860366954716 1
0.129079419524977 1
0.495240360925168 1
0.515835966555936 1
0.640565084895987 1
0.185828264817476 1
0.0968298184128111 1
0.0275972558405495 1
0.447667163736023 1
-0.398912977204299 1
-0.104637027772816 1
0.477300163288854 1
0.223678329366069 1
0.530070578866205 1
-0.266844265245539 1
0.589955095481683 1
-0.0273421301540192 1
-0.612529414970631 0
0.528990032139227 1
0.216845479173352 1
0.487216387218891 1
-0.346020784257414 1
1.07686629162882 0
-0.0783751263508561 1
-0.0190881076066713 1
0.0226336842939427 1
-0.376136495156136 1
0.50508191226036 1
-0.079775917723806 1
-0.342801414097226 1
0.264510364826621 1
-0.00629441475563228 1
0.232069787449112 1
0.178558579455313 1
0.100541654511998 1
0.0679905747619368 1
0.499953771419658 1
0.217369416943048 1
0.397572154953926 1
0.280563304044411 1
0.0823854155634097 1
0.209975139571922 1
0.355684865481102 1
0.17035532826771 1
-0.00310195484198725 1
0.049091528387704 1
0.393663674572212 1
0.213804036194551 1
0.646819486732781 1
0.354640514694746 1
0.408095413554996 1
-0.443032414672155 1
0.0122147365031985 1
0.287448993922697 1
0.584113001885809 1
0.802207540882508 1
0.320870334780298 1
0.23636401943575 1
-0.0161505710382075 1
-0.262092555021133 1
0.371804886045048 1
0.185874975964333 1
0.222684616062082 1
0.256008495831126 1
-0.330015766146099 1
0.577712329996734 1
0.427717427011921 1
0.0559327920733605 1
0.188241740957113 1
0.0686541629228644 1
-0.141175479764849 1
0.538872896816687 1
0.243400719316728 1
0.390794950856015 1
-0.312887942725536 1
0.322992291928527 1
0.0116883985045786 1
0.225166697341493 1
0.568280830975656 1
0.118888587976777 1
0.697350118016575 1
1.07612357916857 0
-0.117528647091121 1
0.0454534639238175 1
0.516781114952743 1
-0.177924868127352 1
0.423350138333747 1
0.347757598028912 1
-0.235280690474299 1
0.451091460858224 1
-0.101945166281478 1
0.1894958559898 1
-0.166753788914271 1
-0.0517767843248733 1
0.600702426181979 1
0.258389108867949 1
0.111313359020768 1
0.0631951659545378 1
0.511943200000878 1
0.335251496363505 1
-0.372696348287646 1
0.698648317766456 1
-0.101935411746557 1
0.294849365321243 1
0.403162283216611 1
0.362254562295791 1
0.429194363578642 1
0.167058671651431 1
0.123425533743003 1
0.179341455562607 1
0.191469361297548 1
0.070697435060565 1
-0.362852803640284 1
-0.242551813156113 1
-0.188910386876621 1
0.106515286287431 1
-0.200903408408532 1
0.0274426207320408 1
0.520187134477181 1
0.0569613337468499 1
0.312513574062048 1
0.689955413728401 1
-0.111779515085017 1
0.230714729897569 1
0.0637585356986564 1
0.201349555695864 1
0.657850645034708 1
0.0850205657900369 1
0.75051540833431 1
-0.000127626654996301 1
0.254397277402393 1
0.273351642547356 1
-0.606718778888441 0
0.128740394432104 1
-0.0228089080723941 1
0.661326991039865 1
0.0638166376762165 1
-0.067173789447987 1
-0.0779286838651954 1
-0.252356080351456 1
-0.259756885899098 1
0.610179103683937 1
-0.0809772507853933 1
0.2267894947452 1
0.0770551842862839 1
0.521859757578543 1
0.761544742834526 1
0.527721373462998 1
0.82149102631696 1
0.158268068427214 1
0.483298574627556 1
0.223035125594339 1
0.806465171778749 1
-0.0563196285322642 1
0.467011188523424 1
0.577657639176689 1
0.285937718986165 1
0.209373639479307 1
0.423350146757575 1
0.446840135016722 1
-0.191878368780063 1
0.445537684538074 1
0.0812727797139527 1
0.127613902287769 1
0.305781311613768 1
0.272460639856417 1
0.314700818702488 1
0.196858029659772 1
0.566039192237213 1
0.03909287306318 1
-0.0476121870882993 1
-0.132962178410036 1
0.139299556856654 1
0.148576098261377 1
-0.0241899937012613 1
0.00987794339565599 1
-0.336277303952163 1
-0.188853745725894 1
-0.142882881660236 1
0.298061120027663 1
0.0289222900236398 1
-0.166606792746652 1
-0.0786923997670413 1
-0.13537993611374 1
-0.00089803243983138 1
0.322125697718555 1
0.390992461776359 1
0.0572035215152892 1
-0.0934440944222931 1
-0.0558367351590922 1
-0.161609427972211 1
0.622464995984595 1
0.552165375715739 1
0.0556580862429375 1
-0.0434160211403072 1
0.645660080614577 1
0.246772858739525 1
0.240186812853509 1
0.590983509636868 1
0.0761143943516892 1
0.307958904699014 1
0.138051845702411 1
-0.299028626452035 1
0.172166877706961 1
0.0969926035701451 1
-0.110807443794733 1
-0.244830961405433 1
-0.252671739019018 1
0.000882458638929919 1
-0.377627033920506 1
0.241500521288347 1
0.167452341273807 1
-0.186249457917186 1
0.0889634847970991 1
0.192535786023637 1
0.471040726913653 1
-0.106675009784979 1
-0.122145341075481 1
0.450723240830356 1
0.140732623144717 1
-0.301814298170271 1
0.394926127364659 1
0.164747755809363 1
0.514280611646142 1
0.695562973505126 1
0.371104713312958 1
0.50258147502714 1
0.545593096658263 1
0.330456100346332 1
0.0860258312319824 1
0.0652947104513465 1
0.540397011238698 1
0.173724009214516 1
0.695886983011645 1
0.598280231692246 1
-0.0373713085677737 1
0.104379294390203 1
0.427326354593447 1
0.0576784552026163 1
-0.0157713460303807 1
0.514110316443924 1
-0.0997029908953379 1
0.285652007004019 1
0.213595851953597 1
0.453238197938374 1
0.243609606147353 1
-0.266694382225468 1
0.135316056544773 1
0.167935372632633 1
0.394313330927679 1
0.170426126497297 1
0.511763483187586 1
0.259573773669993 1
0.73156676592974 1
0.256102835550958 1
-0.49918090684154 0
0.273605089063138 1
0.574436829455047 1
0.71324513774326 1
0.0714229950550287 1
0.590122993052039 1
0.590859856327105 1
0.592337051476421 1
0.119802534203139 1
-0.0862648131480267 1
0.212173361575261 1
-0.208762417183212 1
0.423920165387633 1
0.965973672110401 0
-0.0283238841453809 1
0.706597294223266 1
0.394530052435538 1
0.524840731403722 1
0.172824140005879 1
0.159918274914311 1
0.20671581868117 1
-0.0304266841895588 1
0.327334920026192 1
-0.0287343463068451 1
0.28635834972575 1
0.423227489880043 1
-0.130425912276147 1
0.46868764845969 1
0.17300525900521 1
0.00108922247211542 1
-0.422913512170441 1
-0.177421587988236 1
0.266032587866953 1
0.0864366204719858 1
0.183576891765083 1
0.728598496922867 1
0.462469358054242 1
-0.0483796991307928 1
0.207491300247059 1
0.609574296501794 1
0.20900816486293 1
0.661533916460613 1
0.237856371748812 1
0.0297174833402195 1
0.522935638759831 1
0.225789331919667 1
-0.0841267283437178 1
-0.294163414478865 1
0.155006458206554 1
-0.341859319258755 1
-0.402687622715912 1
-0.203985654305336 1
0.400314085490539 1
0.208715843451506 1
0.087554791372827 1
-0.157480422751241 1
0.414639807376206 1
0.176444923364678 1
0.498343234573627 1
0.455563162229719 1
0.325358225075157 1
0.472075895101642 1
0.0862531109606599 1
0.108755404244121 1
0.587290553025408 1
-0.184677444832996 1
0.285624429469175 1
0.138440066489447 1
0.446661114390377 1
0.239732107973856 1
0.222799635550358 1
0.293592343015461 1
0.732992238172878 1
0.633446473189432 1
0.134768489255691 1
-0.109926732258764 1
-0.0628276907985638 1
0.212760323960649 1
0.556067058736568 1
0.487833894659094 1
-0.0590990699406307 1
0.215028952541756 1
0.0655958365473533 1
-0.130402459761267 1
0.159493557848222 1
0.53657740028594 1
0.360888900724244 1
-0.304298369826736 1
0.577620433717348 1
0.536188646948942 1
0.394817280993905 1
0.188422596984359 1
0.203366523790653 1
-0.108094228448256 1
0.111379783870897 1
-0.0284551675015467 1
-0.249928123364447 1
-0.64083620542178 0
0.584275633385247 1
0.0822990044520126 1
0.306232243896861 1
0.318791115754786 1
0.188493640009022 1
-0.138103642166115 1
0.190046279423846 1
0.343183586208062 1
0.503827240667459 1
-0.260182429115366 1
0.0480718810278422 1
0.595350522591117 1
0.493676830406706 1
0.283698266520662 1
-0.225676166825582 1
0.018403972955442 1
0.979962545004632 1
0.778571962169816 1
0.376060950400442 1
0.200448482674682 1
-0.130446817583793 1
0.317735637381869 1
0.688934368269496 1
0.261709513913509 1
-0.190917884482112 1
0.27092666544741 1
-0.194348063503038 1
-0.236603571709868 1
0.368014874928003 1
0.163056380668514 1
-0.186835385580123 1
0.154578009090601 1
0.400056107300369 1
0.313001909945521 1
-0.486981546587855 1
0.402067767987163 1
0.507516166786568 1
0.378676847256897 1
0.19657449543932 1
-0.38793625493239 1
-0.287171924491025 1
-0.0924261292273472 1
-0.416166948208167 1
0.00548448648955045 1
0.318128061133727 1
0.98058892265908 0
0.412433998669715 1
-0.497461492491823 1
0.341074453515893 1
0.266064582935337 1
0.182278470640606 1
-0.134914971637816 1
0.25398987307 1
0.364996778218695 1
0.462247690268254 1
0.00497349560317714 1
0.0454733816189879 1
-0.130352354322671 1
0.567269803733337 1
0.302491799651553 1
-0.20538355810774 1
0.985618264994879 0
0.513569364847375 1
0.195811540610568 1
0.594934012014451 1
0.102934259717643 1
-0.0951832750629945 1
-0.6131314758454 0
0.439615423325724 1
0.181726568387545 1
0.0350760067792357 1
-0.408529380025182 1
0.28043867022031 1
-0.110665399807687 1
-0.242514645965384 1
0.0884189852036303 1
0.185426012828031 1
-0.15736483986541 1
-0.237049756607084 1
0.570565601243929 1
0.204777636554752 1
0.280914833278762 1
0.168760915359294 1
0.386703691297713 1
0.425388664432349 1
-0.467023535871575 1
-0.532592555340719 0
0.549537546423874 1
0.344771152785119 1
0.614495653084769 1
-0.0815056935822303 1
0.37124049081489 1
-0.047453402147233 1
-0.350357593503248 1
-0.171518948281894 1
0.533888739297041 1
0.0954806218069377 1
0.0851562194357742 1
0.0426281503017236 1
-0.180754265097434 1
0.408607254377188 1
-0.753784045776505 0
0.176432307632996 1
0.296562252172017 1
0.757070557501347 1
0.433991367919448 1
-0.579272651768841 0
0.71858862765782 1
-0.109591241886293 1
0.117834150965939 1
0.12360111097302 1
0.181886006592608 1
-0.120788240703425 1
-0.611395308039455 0
-0.155017135745836 1
-0.471546439355904 1
0.619246401535564 1
0.127944836706481 1
0.0643112617369153 1
0.336834349077848 1
0.337760273582017 1
0.140755771362335 1
0.28496679450578 1
0.49537984675148 1
0.478844985699736 1
-0.15760385399674 1
0.382582949450679 1
0.0144024922675244 1
0.133327174465023 1
0.225961392272735 1
0.559764726319066 1
0.233793016924645 1
0.607254123137577 1
0.95788833943911 0
0.284439776881689 1
0.0600925735742996 1
-0.97619331699141 0
0.0776007852769172 1
0.272147547522068 1
-0.0301824360343188 1
0.718968976377238 1
0.391995135290248 1
0.000225633983454803 1
0.417412914597447 1
0.516925758554846 1
0.743233154370233 1
0.121110470005969 1
0.16081244707482 1
-0.162225856296026 1
-0.0781469582862845 1
-0.236515845977368 1
0.0118138299287664 1
0.219794007307522 1
0.0410335424256998 1
-0.206824397894858 1
0.311000435761605 1
-0.0850347042673294 1
-0.346123665228962 1
-0.0965840895402202 1
-0.0113914424063747 1
0.142158209038046 1
0.189284830778975 1
-0.786646121088419 0
0.5209491495544 1
0.2175387301893 1
-0.0760389142508577 1
-0.248990599494469 1
0.235367755845675 1
0.639748953777111 1
0.184909217635041 1
0.187319363469714 1
-0.170705365005787 1
0.154304944642638 1
0.356407425572102 1
0.239484749155964 1
0.147888082228286 1
0.853663884826601 1
-0.249956511606435 1
0.235807753146507 1
0.21750269192157 1
-0.183451421312463 1
0.113571180630299 1
-0.0568118810038222 1
0.0713097880255279 1
0.227653932555561 1
0.192118709169202 1
-0.272935914595538 1
-0.0518435127566547 1
0.375007746307447 1
-0.108682462297475 1
-0.320515371852315 1
0.206555193507732 1
0.279389933887168 1
0.602778581598833 1
0.619139951306243 1
-0.133717132513212 1
0.187881793579006 1
-0.269746541889351 1
0.0291567770809289 1
0.873404177303813 1
0.23828691240417 1
0.653197017446685 1
-0.225119347740734 1
-0.111160869339889 1
0.322841082665272 1
-0.0773171251685716 1
0.336423287136127 1
0.289027002105289 1
-0.0608020271152793 1
0.296763329845671 1
0.459688514406074 1
-0.160270687058078 1
0.101151077970509 1
0.142530602928449 1
0.0992047845743646 1
0.594842805839423 1
0.518547128358038 1
-0.23891484456416 1
-0.0117116061608143 1
0.125731135780017 1
0.182584327072861 1
0.348443353811667 1
-0.0953220669889629 1
0.430040981499996 1
0.0121228037438218 1
-0.217530809875252 1
0.482582727176714 1
0.00220330958102689 1
0.267096238022017 1
-0.302927333146374 1
-0.0917385905979711 1
-0.12297865369149 1
0.254518836637884 1
0.240111882387289 1
0.233979920321423 1
0.950903996334245 0
-0.183092136621956 1
0.395195340260035 1
0.984637392945753 0
0.246444690963054 1
0.72980227758306 1
0.148108419165815 1
0.0950871288887988 1
0.038555006185933 1
0.297247697284985 1
0.372729717764909 1
0.479130484880702 1
0.216248029098061 1
0.275621471230173 1
0.0856774317196555 1
0.546661635998572 1
0.613579030194272 1
0.00235421849848563 1
-0.0648867400882356 1
0.25955795301859 1
0.0844162921022251 1
0.278932442293029 1
0.131151296158882 1
0.494206421249314 1
0.0834142595242849 1
-0.0946141589002231 1
0.362624857903675 1
0.254080536584937 1
0.725869027693727 1
-0.0879470372551154 1
-0.031851474956744 1
0.829159247833976 1
0.0491203052340753 1
0.555115340455262 1
-0.0565565878200845 1
0.576714917371111 1
-0.251715570910412 1
0.203419372179255 1
-0.242738808148507 1
0.835466891365767 1
0.127618523261202 1
0.414613111608169 1
0.405042449172927 1
0.246602232548314 1
0.121776878190996 1
0.0889378880180183 1
0.374330727363998 1
0.816244016517885 1
0.544426719968046 1
0.103938391108506 1
0.542037798817317 1
-0.179861103282906 1
0.46397986525692 1
0.0760425835789764 1
0.182319887118237 1
0.755987102476026 1
0.288909042639523 1
0.19107750516729 1
0.361682266871337 1
-0.00069943308417466 1
0.301902121962848 1
0.110046372685716 1
0.662822015428278 1
0.0235917835734904 1
0.00793668067629104 1
0.075064484173518 1
-0.213958402246545 1
0.444641570200812 1
0.904999489302674 1
0.20346234130122 1
-0.0931466697035201 1
-0.212799594676396 1
0.104190365891692 1
-0.129276144631257 1
0.0656103415619633 1
0.0400483936979298 1
0.0666624492665932 1
0.435768769202729 1
0.374548907821193 1
-0.128268117898357 1
0.116179741523356 1
0.31528185579272 1
0.270162246835546 1
-0.528958717810368 1
0.0493350019389967 1
0.140005193811234 1
0.107572212442267 1
0.592526860422287 1
-0.205137243590351 1
0.242143811476521 1
-0.193661214775139 1
0.28365581937165 1
0.505109665642347 1
0.130680952763716 1
-0.0478199409797688 1
0.393040705030288 1
-0.213908442851466 1
-0.172768940069709 1
0.0344136264390064 1
0.0701922751212352 1
0.51203753281793 1
-0.0849361820111747 1
0.733642371919492 1
0.32083075256056 1
-0.391348000529202 1
0.421597045027962 1
0.233287030732197 1
0.27251970350106 1
-0.770047930444276 0
0.106360609912244 1
0.307121236186736 1
0.374374733095799 1
0.516591542397029 1
0.429297126628062 1
0.00115085828891948 1
0.235375207422251 1
0.0312083446794525 1
0.163513252192793 1
0.225060205119045 1
0.464047709653656 1
0.455318695428501 1
0.143219494513309 1
-0.0714224153335724 1
-0.0380515227072736 1
-0.253608858389963 1
0.353204303327458 1
0.310598464643764 1
0.257379804155205 1
0.126843547747376 1
0.252455059704589 1
0.0455316032487853 1
0.380821764965142 1
-0.0868963505692276 1
0.171238080156566 1
0.0946582941441379 1
0.295988674860048 1
0.0483828371294549 1
-0.376628479700195 1
0.325160477141059 1
0.46175578830896 1
0.104542134735218 1
0.1390600369586 1
-0.0514197724763995 1
0.747516305414344 1
0.321545685610118 1
-0.274953930046838 1
0.179203077598285 1
0.033746324374805 1
0.0395448166151725 1
0.753963892552837 1
0.799664290793916 1
0.180309500867416 1
-0.200152661989185 1
0.0451151008234772 1
-0.119364026471009 1
0.445145904113877 1
0.282846191510741 1
0.0634582511032654 1
0.0884773391495833 1
0.168061073892868 1
0.456207713316256 1
-0.0291191458963223 1
-0.19864543975117 1
-0.379966741839924 1
-0.10635876519878 1
0.355113166903375 1
-0.149581299669401 1
-0.146661600446921 1
0.42170204149073 1
0.149361038051108 1
0.23547033740325 1
-0.247233179775084 1
0.0944857181431717 1
0.011915755925644 1
-0.091003161345303 1
-0.424821363909229 1
-0.18637605582066 1
0.206873892630732 1
-0.407931130357103 1
-0.110025398072054 1
0.263108658146937 1
-0.240986715907225 1
0.275108721711434 1
0.0621503653477545 1
0.0622582664403517 1
0.0586075094327274 1
0.283409026071719 1
-0.25865534394006 1
-0.222394528521159 1
0.0173801504749073 1
0.255438972080967 1
0.161066519293198 1
0.308695903021455 1
0.637214287586328 1
0.148413426140846 1
0.565524778783822 1
-0.0744703323487915 1
0.225560805185201 1
0.401626616578369 1
-0.101331063136129 1
0.458867536745209 1
0.0488463216633711 1
-0.398865632959366 1
-0.298336370882478 1
-0.506439729795555 1
0.202544695454069 1
0.439819826816517 1
0.288748398196837 1
0.111723321560013 1
0.417970876786982 1
0.0816924312936783 1
0.346530611417633 1
0.534285647392079 1
0.310858670651974 1
0.297576150668571 1
-0.409998291329382 1
-0.00104099509507393 1
-0.193805145790784 1
0.119903688611134 1
0.0315092794300445 1
0.50097290693091 1
-0.109747633763599 1
0.772253520413871 1
0.226192333719602 1
-0.495163849990487 0
0.471681699917455 1
-0.149846973378525 1
0.0114205433734388 1
-0.067764463425994 1
0.327530407117203 1
-0.17307622704318 1
0.172659749251499 1
0.169090504236043 1
0.391274978450111 1
0.214454980608758 1
-0.327137550664947 1
0.357372391860268 1
0.42973448271711 1
0.264244115228967 1
0.64445534680611 1
0.148728021878894 1
-0.248820504929956 1
0.620215521763283 1
0.139509525824018 1
0.481162682319177 1
-0.0743819832342025 1
0.498866437924121 1
0.0468588934263457 1
-0.402837529217933 1
0.0625976040247887 1
0.270743841303217 1
0.135906724176325 1
0.188546781551289 1
0.442031844231119 1
0.137092571606348 1
-0.0369399577103788 1
0.0550248780549676 1
0.443836474343004 1
0.166832650050192 1
0.24182117644358 1
0.393795249456294 1
0.620071586799725 1
0.154085710403803 1
0.0758818627869287 1
0.259801822465292 1
0.402551127473292 1
-0.0809706773276725 1
0.111280077612323 1
-0.407291761439291 1
0.444624389483867 1
0.109604785262844 1
0.837499834652367 1
0.50323955059262 1
0.331839203999524 1
0.152184129828498 1
-0.245585394335846 1
0.421404391438997 1
0.326340827095508 1
0.388112328418184 1
-0.0786374858145919 1
-0.218759104048613 1
0.229623474749427 1
0.390240469356789 1
-0.390042361158955 1
0.0609583154938995 1
-0.375778348521928 1
0.00983669892608983 1
-0.295909543078103 1
0.0128346084645546 1
0.162715874926046 1
-0.456977342898239 1
-0.0780801848765545 1
-0.647160965056022 0
0.0306605038999408 1
-0.215899411254722 1
0.130927306830518 1
0.108836321799275 1
0.0519515706414135 1
0.264781731579167 1
0.136683471428707 1
0.340313993097741 1
0.239190538384788 1
0.0988694987958891 1
-0.0432365160437162 1
0.553860484156114 1
0.212537886638725 1
0.333320364695765 1
-0.00548949688996778 1
0.259170116059059 1
0.280435787922631 1
0.234653352886817 1
-0.243450935351042 1
-0.635912668386274 0
0.317383124611482 1
-0.0755152649926948 1
0.242573617546736 1
0.182328882346765 1
-0.404769469326643 1
-0.255683056722714 1
0.383453808574864 1
-0.19108849320569 1
0.0669249193867383 1
-0.437495416668376 1
0.638108056746193 1
0.177767855409184 1
0.433870315154273 1
-0.178695900874887 1
0.0421822132263796 1
1.00444526919354 0
0.349661923261313 1
0.171757084008574 1
0.0143735491831102 1
0.437197126913306 1
0.848028672748359 1
0.432801196661134 1
0.715654376560289 1
0.179418162803988 1
0.183831657675992 1
0.31086482368269 1
0.868411070376716 1
0.251917313204284 1
0.446221956401763 1
-0.167045267913928 1
-0.193780570508535 1
0.465777418144262 1
0.454266642027571 1
0.376484037596254 1
-0.586311242704427 0
0.119829467391555 1
-0.222707788534772 1
0.194075725040378 1
-0.752176676275331 0
0.399366539062053 1
0.0844084367533097 1
-0.129003488058517 1
-0.104473990037912 1
0.464791770899575 1
-0.486826983468949 1
-0.0554812162922276 1
0.517933297928067 1
0.0154592497428544 1
0.388535156725631 1
0.0820077627808819 1
0.234545178507274 1
0.430337627477586 1
0.0313751079821024 1
0.0870824661341998 1
-0.0962724019595722 1
-0.202363412069066 1
-0.31888481074342 1
-0.628475784328166 0
-0.078615405763237 1
0.0678410722329687 1
0.14178737584138 1
0.655470278664688 1
0.357620351563525 1
-0.414924375598171 1
0.0507713340486449 1
-0.00671903522083855 1
0.0397594613492395 1
-0.203970152205063 1
0.633706737787084 1
-0.150210658929945 1
-0.0434466679083427 1
-0.0789866964665629 1
-0.0310601679199538 1
0.214725901519813 1
0.204891463221774 1
0.389982360445493 1
-0.408073769559366 1
1.06405474284559 0
0.458295140990172 1
0.179942808186701 1
-0.518060775049961 1
0.510958328487259 1
-0.10522680754904 1
0.269535250165416 1
0.846167640015321 1
0.0272192112652067 1
0.348448162869115 1
0.304587143476294 1
0.359509367674924 1
0.493403961136285 1
0.040646877767884 1
-0.0154583455656397 1
0.144774936326496 1
0.138686104250968 1
-0.191626838415887 1
-0.353816071919948 1
-0.200999710411591 1
-0.090123572852313 1
0.473467872589219 1
0.343666513863319 1
0.216062897540946 1
0.28639337085736 1
0.130637164770355 1
0.213203234056746 1
0.254673580574442 1
-0.220158273170665 1
0.300142994719527 1
0.420567212257139 1
0.289980599058785 1
0.308713774156634 1
-0.249223552510646 1
-0.147362102372667 1
-0.000842429771997721 1
0.280655944166625 1
0.287588814510688 1
0.0133033537187758 1
0.120391498613686 1
-0.465895398043732 1
0.476728572387672 1
-0.115685993131788 1
-0.146122711801135 1
0.168423920906518 1
0.180968480154881 1
0.593112103141447 1
0.595162292590845 1
0.323424727961229 1
-0.0765310768292999 1
-0.337945871236513 1
-0.167281053769627 1
0.0539544325229611 1
0.390958427090714 1
0.226309593221469 1
0.163189457405275 1
0.163288147487159 1
0.868756499862136 1
0.486081906233407 1
0.0245007081606215 1
0.119940014801553 1
0.670750033113327 1
0.294544226243296 1
0.534129214381685 1
0.736284198309357 1
0.515082259461804 1
-0.0269348237536372 1
0.491144332185533 1
0.28771419090295 1
0.375597033202412 1
0.740475178116604 1
0.689529993366898 1
0.989626015844247 0
-0.128178153476292 1
0.233907918236475 1
0.487845055769358 1
0.720878475793619 1
0.0957814554057781 1
0.748859494103725 1
0.210580993634278 1
0.226253520137548 1
-0.0147035200594055 1
0.504194845039105 1
0.303077840543593 1
-0.139738777308002 1
0.347355745966159 1
0.680065828758531 1
-0.00125059723418695 1
0.609158541774837 1
-0.0471721448654369 1
-0.143195229716951 1
1.25610756489755 0
0.0534547186426979 1
0.175940573309584 1
0.24751095218852 1
0.42081616761316 1
-0.0375730635950947 1
-0.0557022131688245 1
0.152505298929892 1
0.26017988395065 1
-0.0864623598982317 1
-0.0123604709776493 1
-0.215463827905121 1
0.4871829937362 1
0.558383949297374 1
0.311050083290744 1
-0.255939765650893 1
0.0221752160550645 1
0.128024177812791 1
0.145226036648438 1
-0.128667386030482 1
0.29493364237153 1
-0.0904808070341305 1
0.458498012013676 1
0.311354215191498 1
0.0777478578781758 1
0.161066515019863 1
0.173057016044839 1
0.224465526290222 1
0.146875736484739 1
0.157767297332576 1
-0.151707893823593 1
-0.259396040896054 1
0.404456543392357 1
0.256410881794327 1
0.145279759581587 1
0.414848685206639 1
-0.126880447082686 1
-0.225893004658914 1
-0.197863478266161 1
0.385804835946922 1
-0.160123601784111 1
0.638642283310592 1
-0.101530279437357 1
0.772487894569772 1
0.329402504970407 1
-0.332972427555264 1
0.117225468964026 1
0.125038771866067 1
0.182315895340604 1
0.112576498575612 1
0.312260370017603 1
0.354688219011537 1
0.7259337230303 1
0.339404622307476 1
0.303939738758582 1
-0.221274518671246 1
0.448731181838438 1
0.131911034131079 1
-0.413963493684214 1
-0.181638057219405 1
0.631689337444014 1
-0.455835652889656 1
0.469840584528807 1
-0.226787232282431 1
0.406021451257404 1
-0.139792219301688 1
0.265437197162977 1
-0.14957805032474 1
0.000663966454047038 1
0.672217077111302 1
0.691533625498528 1
0.086176197846353 1
-0.10831404358212 1
0.360158093639533 1
0.709335433435321 1
0.112041995431344 1
0.531138631676234 1
0.645844377667935 1
-0.178629467456645 1
0.142663617830441 1
-0.0923973343128159 1
0.304971888172337 1
0.0482717808556906 1
-0.0698407860837794 1
0.197823277864517 1
0.430262423592506 1
-0.187908592642361 1
0.165602580078235 1
0.237976586125314 1
-0.0829767900579026 1
0.39864796988776 1
0.272455883496828 1
0.515253221886386 1
0.378625745711208 1
0.275684612441809 1
0.342372330200795 1
0.466594333473005 1
0.486980229713338 1
0.157059728441489 1
0.539166925581248 1
-0.482216492432825 1
0.241605105309939 1
0.386475153211697 1
0.329119146624057 1
0.093028802572772 1
-0.122640829062424 1
-0.0445070308991766 1
-0.407697231912514 1
-0.00991384631952767 1
0.182416838403694 1
0.73474220969614 1
0.53529629307316 1
-0.57864970993451 0
0.130499371786234 1
0.585674511303363 1
0.171958620499739 1
-0.156338096431263 1
0.202214408610945 1
0.557244842674207 1
0.384997495990049 1
0.21501391840039 1
0.00597444179260657 1
0.74801232218752 1
0.35848389168325 1
-0.119571225071559 1
0.163351231089129 1
0.0161601227512197 1
0.3438723582207 1
0.175277151706287 1
-0.147548327122495 1
0.175271370588577 1
0.0517787710300932 1
0.124905888862703 1
0.315268962187638 1
0.0927658103978084 1
0.522818865194537 1
-0.0856138129844411 1
-0.436994293600285 1
0.370532463366434 1
-0.0144659304436833 1
0.190552300465428 1
-0.0462119480350962 1
0.572705034823111 1
0.093024778696165 1
-0.0615893164006754 1
0.416118148565508 1
0.731030130082184 1
-0.0903317329591406 1
-0.271795926390662 1
0.133049238801757 1
0.440796867933162 1
-0.668284500572867 0
0.098297888778919 1
0.443401237792418 1
0.150738078419704 1
0.280103255517202 1
0.303893803741793 1
0.185569464120621 1
0.205003779793626 1
-0.0607651829649868 1
-0.166410791796421 1
0.184097853645291 1
0.00608437138856177 1
-0.0427558228052233 1
0.0134641800897647 1
0.00379184239427158 1
0.149848765672383 1
0.595453400020699 1
0.460120312767685 1
-0.468962197704941 1
0.348750484923022 1
-0.0768004697424282 1
0.416730258462411 1
-0.279961181655072 1
0.120552374667311 1
0.49090213731375 1
0.177159617348043 1
-0.195404853777253 1
0.508297043968009 1
0.40169807883086 1
0.434340235107423 1
-0.281969005110648 1
-0.495781270081666 1
0.674993909160119 1
0.273915964454806 1
0.331742521296975 1
0.322296206728642 1
0.074644491167232 1
0.357758677574144 1
-0.138669419052933 1
0.366061446984793 1
-0.462608023244584 1
-0.027790590290644 1
-0.242380306926884 1
0.114067652441268 1
0.350634127279961 1
0.34332603107141 1
0.93609451695363 0
0.54444829845785 1
0.415913480438725 1
0.374406884361624 1
0.606992565768436 1
-0.129918793967318 1
0.293592763219414 1
0.674975112572214 1
0.24946389448194 1
-0.325554316210083 1
0.469633284836368 1
0.483524491553578 1
0.443293061944982 1
0.358915360631778 1
0.129874977295887 1
-0.287250530901044 1
-0.159039482354092 1
-0.0280821611150786 1
0.0754376534248063 1
0.587036053335772 1
0.144367384346145 1
0.762704496445583 1
0.257150389504277 1
0.447730977950918 1
0.75922536707147 1
0.433473650249876 1
-0.177002180740942 1
0.880604307231371 1
0.291815814852349 1
0.944446909273848 0
0.272076281417351 1
0.594611063368732 1
-0.0150494495542365 1
0.0436845082777282 1
0.0804440293781045 1
0.32749502501314 1
-0.197396203736705 1
0.239338536040237 1
-0.269270680024438 1
0.2690711415519 1
0.00536133121909294 1
0.0058102834185084 1
0.649265768231406 1
-0.0230282218206499 1
-0.277028114615552 1
0.102576416685832 1
-0.104286064247732 1
-0.185993103988078 1
0.358571308429772 1
-0.464496806172476 1
0.0936253643476671 1
0.490192463240657 1
1.29144796831357 0
0.69924452326463 1
-0.0688084600295461 1
0.524613928158235 1
0.100675809149987 1
0.489048290509898 1
0.685451395467601 1
0.516018227667749 1
0.109729376452915 1
-0.241370465156604 1
0.65737821180376 1
-0.0786842606559884 1
-0.113104616179581 1
0.0177906176467466 1
0.521494941021299 1
0.0820321772973419 1
-0.00636827068428157 1
0.547049493685387 1
-0.0880307411871064 1
-0.115400450773105 1
0.648242764946773 1
0.126787028962695 1
0.270354601502988 1
-0.135087108332176 1
0.312884060211243 1
0.974781631390219 0
-0.118862314159274 1
0.307751760472939 1
-0.244760666662146 1
0.339617977279069 1
-0.165679723214988 1
0.0223283758447503 1
0.372143847055551 1
-0.453782070537381 1
0.0953240532875045 1
0.397995749586282 1
0.354323232914148 1
0.285803349611037 1
0.08712167739669 1
0.0388819588759434 1
-0.374989034451256 1
0.764199594234249 1
0.992350179081287 0
0.292309816100588 1
0.213089744050055 1
0.692695297032374 1
0.72097680353722 1
-0.0478516563415493 1
0.492914891446284 1
-0.00473418066922303 1
0.281056054602184 1
0.302317840125385 1
-0.0305832108645876 1
0.191722923909256 1
-0.118570492444118 1
0.312284212896392 1
0.13466854003009 1
0.0394816137085292 1
0.00654545873804104 1
0.353252027355568 1
0.254879160260349 1
0.333358631608777 1
-0.263609277722686 1
-0.184581940856169 1
0.139693836718767 1
-0.0856687671518471 1
-0.417527630044657 1
-0.242052001872636 1
0.0392737993668314 1
0.0617905782468197 1
0.714352065252127 1
0.128609231432267 1
-0.0371016290698756 1
0.178296694802629 1
0.0830889834388353 1
0.454518992352923 1
-0.0785031045448987 1
-0.0343653304021225 1
0.416888617327051 1
0.811427474405939 1
0.398771352810841 1
0.179593103294096 1
0.254597463334748 1
0.577552786449699 1
0.00154363919155921 1
0.348351657748717 1
0.208704230100567 1
0.465673670856756 1
0.161128158163513 1
0.192683476247029 1
-0.0425322761408376 1
0.0269629366200826 1
-0.0479141620579835 1
0.355724236620154 1
0.187185277077424 1
-0.292564684061017 1
0.08799316956038 1
0.675887874461619 1
0.152679927536582 1
0.71483001189535 1
0.817043489593084 1
0.440092729360384 1
0.125102239894044 1
0.0400741735554951 1
-0.455622877506777 1
0.291686517591104 1
0.561317251803283 1
0.832525228380428 1
0.756869569479158 1
0.127887969490782 1
-0.00633119758473044 1
-0.230527484883409 1
0.0261057733669535 1
0.0338958473325959 1
0.0611598202372024 1
0.416028796033412 1
-0.15360873054413 1
-0.568301319835494 0
-0.10168304294811 1
0.106727602376749 1
0.499956006047123 1
0.403339988822523 1
0.139690169659045 1
0.158776878103848 1
0.453857677242586 1
-0.207484437188628 1
0.40469087669222 1
0.0565616958311952 1
0.220328596133444 1
0.424879035182617 1
0.485731640299218 1
0.236709250364193 1
0.311652000913494 1
0.719220907471324 1
0.314147500070661 1
-0.0982981600853025 1
-0.0855295179998989 1
0.00802318358152541 1
-0.192342150274049 1
0.978272404284797 0
-0.117335924713611 1
0.846136803777955 1
0.0750208132711643 1
0.286833489426997 1
0.452656923804535 1
0.545602191254048 1
0.039571182534474 1
0.749368992886823 1
0.307343505047261 1
0.488472848931951 1
-0.269871160946058 1
0.57146869948614 1
0.307195546452577 1
0.889140646865222 1
0.457805047151206 1
-0.426542907763932 1
0.146845899998894 1
0.798837330325991 1
0.221467694317664 1
-0.267958669095116 1
0.0979753901566285 1
0.12064802360003 1
0.170590087101306 1
0.662820393688945 1
-0.2500091651684 1
0.362261019037386 1
0.0740727875831148 1
0.161036309181545 1
0.339492909937444 1
0.0243690665942376 1
0.377876503874913 1
-0.187459703358173 1
0.0527957891728461 1
-0.157949133371594 1
-0.128962377578417 1
0.650748791828122 1
0.28299647484417 1
-0.097481471786202 1
0.580719113388397 1
-0.0375244229617125 1
0.159601488885861 1
-0.396973918571491 1
0.297556531622092 1
0.59756421408328 1
0.129785398983076 1
0.436978114020607 1
0.212355766894078 1
-0.0477796876150098 1
-0.07409188282156 1
-0.00253287795866773 1
0.38730481666408 1
0.218853470235123 1
0.0398181880570946 1
-0.0262516280111286 1
0.123209158159988 1
0.315872099814363 1
0.356299445248625 1
-0.277861574502527 1
0.398002492882023 1
0.670287147849112 1
-0.248654745930594 1
-0.415862231525612 1
0.287850856389926 1
-0.219472534446798 1
0.0474189708567732 1
0.395650722318357 1
0.474802678937518 1
-0.0809424281788606 1
0.409476329661646 1
0.502444915766774 1
0.0628693744800709 1
0.182424691374512 1
0.507810092027154 1
-0.0391960705890809 1
0.115220404188954 1
0.263714992862195 1
-0.255885836625357 1
0.293302849976595 1
0.422638232747743 1
0.612992326316175 1
0.286975462360729 1
0.445459439240248 1
-0.385111942286549 1
-0.223818424009597 1
0.06606527807224 1
0.310358125117561 1
-0.31488038390487 1
0.250297807700964 1
0.234813310776205 1
0.70739610220619 1
0.286395365131061 1
0.101493144281269 1
0.415314711869528 1
-0.104269398686381 1
-0.519443349897551 1
0.303478701014007 1
0.217340561228705 1
-0.164065228320952 1
0.728315783510991 1
0.527910783065831 1
0.106602982102129 1
0.19342974309091 1
0.430915652511769 1
-0.00941117660840469 1
0.029580118047257 1
0.120405430701148 1
0.0504690367460892 1
0.375780370853324 1
0.243405602426765 1
0.587504661115019 1
0.117651547404777 1
0.0682861975734473 1
0.174681200968357 1
0.0863931110375782 1
-0.600490091708503 0
0.138335810708014 1
-0.114612470865955 1
-0.0997684204489007 1
0.712976881781349 1
-0.488443128430104 1
0.0563292649316311 1
0.409601889786469 1
0.507762604418997 1
0.243428390620685 1
-0.061555669387705 1
0.278890798209102 1
0.286204853362075 1
-0.00377499391791584 1
0.0261324516016836 1
-0.542606071015475 1
-0.0775139806867046 1
-0.320356728746846 1
-0.27648842478346 1
0.13180880972208 1
0.376834945438575 1
-0.227559628083963 1
0.0539100370302129 1
0.725888996262234 1
0.521391673381613 1
0.262816020780909 1
0.0967789270211533 1
0.225377965323086 1
-0.477731005355039 1
-0.0357087580859202 1
0.445082727785347 1
0.144638912021767 1
0.904414952701015 1
0.263536692687988 1
0.335916655204037 1
-0.091592969773625 1
0.0211514907617081 1
-0.0313847812070739 1
0.0614577027445265 1
0.252966715593254 1
-0.0252740714790982 1
-0.0170380980846424 1
0.366633780658653 1
0.623589038360669 1
-0.237406121788367 1
0.172792032762216 1
0.0500596740108927 1
0.543371999849863 1
-0.259891037394064 1
-0.28171030081234 1
-0.0217983253787006 1
0.512720860877478 1
-0.120556063612987 1
0.341904139944336 1
0.777426009595316 1
0.22585185631661 1
0.347046022374449 1
0.237924802110733 1
-0.347554783185828 1
0.184366898391433 1
0.362843463570494 1
-0.0708458403382936 1
0.285732233390946 1
-0.123133908296364 1
-0.0374251559206724 1
-0.337942879052706 1
0.363030447623315 1
0.6727809245056 1
0.505199519515453 1
0.0991557990098439 1
-0.0616036941283108 1
-0.308292461301199 1
0.448110467992971 1
-0.214728247727643 1
-0.205420251037133 1
0.166643421135571 1
0.37920166092442 1
0.0217373462091667 1
0.58712120175203 1
0.621295242895578 1
0.000517219489351205 1
0.0276495736176598 1
0.0785461129161478 1
-0.278198615380699 1
-0.0561581742492231 1
0.162295728122807 1
0.267090191979015 1
0.0393813024813187 1
0.613469260385667 1
-0.35326186302807 1
0.151680769675369 1
0.147585899904813 1
-0.0248946478102228 1
0.400264460190172 1
0.13649769154151 1
0.0631613115101071 1
0.106100698974191 1
-0.0752825128162716 1
0.156640578283972 1
-0.582780428558579 0
0.707431183598667 1
0.345813665340254 1
0.0196921267833934 1
0.383347755912653 1
0.00982750393358776 1
-0.252320468554777 1
-0.349764243205217 1
0.0490838970835846 1
0.666418143024917 1
0.477344928469807 1
0.114934289746244 1
-0.0876389413020519 1
0.482593938783591 1
0.484431440211792 1
0.322933662537824 1
0.0210345811143703 1
0.179021774948619 1
-0.0671866202114855 1
-0.126125040418324 1
0.402471995405017 1
0.451062302688851 1
-0.457797605580937 1
-0.154124537319863 1
0.280002988655116 1
0.0804555769746736 1
0.366705264292484 1
0.495002256291769 1
0.735035143173263 1
0.035452365203646 1
-0.117491585246578 1
0.645350360655825 1
-0.0391599837608706 1
0.224307774349208 1
0.258742171751671 1
0.327498226961319 1
0.141052091439918 1
-0.317175605761 1
0.103374592843801 1
0.411366248049769 1
0.362255140349557 1
0.323738476426212 1
0.308378150012135 1
0.526347613230833 1
0.335841353440934 1
0.43458287568088 1
0.400089001958882 1
-0.17771822821842 1
-0.360622433906235 1
-0.241746828501707 1
0.105258525566365 1
-0.531311756179079 0
-0.359653409010553 1
0.307205336458072 1
0.128479122490109 1
-0.0526533769008873 1
0.145215991578506 1
-0.373836754845473 1
0.255262197818667 1
0.0463466961078253 1
