# Supplementary material for: Bias caused by sampling error in meta-analysis with small sample sizes
Source: PLoS One. 2018 Sep 13;13(9):e0204056. doi: 10.1371/journal.pone.0204056 (PMC6136825; doi:10.1371/journal.pone.0204056)
Supplement: S5 File — (ZIP) [file pone.0204056.s005.zip › results N = 20 theta = 0.2 tau = 0.5 sz = 50-100.txt]

"dl.theta" "dl.cp"
0.121832394675303 1
0.129671635150072 1
0.024807187865441 1
0.10954650095081 1
0.0800897460823133 1
0.199597209668309 1
-0.00252589965890412 1
-0.0621750061493485 1
-0.103922113152671 1
0.30893945233114 1
0.283813116663867 1
0.139600511966101 1
0.190289777659767 1
0.2649524691455 1
0.213354888147649 1
0.110279540753344 1
0.520626056328371 0
0.173328536984838 1
0.0683336087357072 1
0.0975286205331906 1
0.292343606670249 1
0.326370141557424 1
0.293590410520165 1
0.170749191304567 1
0.00324677445546541 1
0.365465385660561 1
0.301769971288246 1
0.122873545834522 1
0.224364903328161 1
0.0492683156917421 1
0.406253435711247 1
0.269911686934389 1
0.362625536908684 1
0.167639996421635 1
0.226121848346883 1
-0.00700242669629562 1
0.120569388695055 1
0.40774370642025 1
0.214971934245718 1
0.313543972177128 1
0.381835291441606 1
0.0253138479499967 1
0.136907891312737 1
0.188827238285044 1
0.16435466116854 1
-0.0305021570060549 1
0.335598264074139 1
0.240193027468127 1
0.219336401331506 1
0.401301635760232 1
0.124878871466004 1
0.189372077401316 1
0.313468559098432 1
0.497351043720055 1
0.205623060039156 1
0.267890653967336 1
0.23109434735582 1
0.167973304109692 1
0.12038095963147 1
0.237084453281511 1
0.114470844991829 1
0.288367609503798 1
0.183979386215468 1
0.188149486020397 1
-0.112738788648334 0
0.23667955490073 1
0.0664003933563726 1
0.0698536341744497 1
0.20063272996955 1
0.167634395203221 1
0.118965426007966 1
0.403071357143217 1
0.0380213568541827 1
0.0401536713243211 1
0.191620410910592 1
0.136188095422737 1
0.247558193840441 1
0.302069207105274 1
0.119415118116905 1
0.0844956981295927 1
0.119132712849958 1
0.316235278579548 1
0.189137676093154 1
0.309528703983841 1
0.0604557711981252 1
0.23531587449617 1
0.467083268850704 1
0.416103451274766 1
0.331988319051994 1
0.128100792403052 1
0.0323471705947705 1
0.0187461941700567 1
-0.000879373388091843 1
0.408407889460055 1
0.0100475735086212 1
0.29384778278638 1
0.123761055776194 1
0.244980365963041 1
0.27877420817689 1
-0.0859026599367466 1
0.406136410341648 1
0.290806603677776 1
0.310438967218288 1
0.124105769232966 1
0.305111629557435 1
0.0261233742016107 1
-0.129408507608576 0
0.349221714398476 1
0.182963415941462 1
0.0273937620938113 1
0.265970179656839 1
0.393867371609423 1
0.180009428895584 1
0.310730400279008 1
0.334895303637521 1
0.434872772088364 1
0.670712185355787 0
0.254132997913429 1
0.079994928471485 1
0.0203592954522727 1
0.177695419283786 1
0.0791402496515202 1
0.101517552359829 1
-0.0132438759379578 1
0.081779960321611 1
0.214956361648346 1
0.417293973981207 1
-0.013688665306167 1
0.187345873480849 1
0.298474694433358 1
0.079952332492144 1
0.407553497168691 1
0.30971796459186 1
0.21309503248835 1
0.0565623137225522 1
0.159848789792591 1
0.374487003569444 1
0.211767285590136 1
0.0612445732105367 1
0.299045101370008 1
0.35809921702583 1
0.498442354719059 0
0.340140612723516 1
0.523461555903679 1
0.357502484769153 1
0.228146493443368 1
0.189748473668322 1
0.318180438145866 1
0.28316274192654 1
0.0629175335522852 1
0.187476301575574 1
0.369761481067987 1
0.195586530845779 1
0.0574780433020995 1
0.267369442890703 1
0.250458938036315 1
0.0111553043277306 1
0.268708898067096 1
0.324363345861 1
0.292719829060684 1
0.123361770400315 1
0.309762098109655 1
0.150976540609487 1
0.191164721398517 1
0.0881869067724063 1
0.181955826735144 1
0.883863610188319 0
0.169831265287708 1
0.255495076051226 1
0.317620715878103 1
0.25741873371272 1
-0.0213488051426643 1
0.0690159458669149 1
0.461718591080412 1
0.341663211349254 1
0.254743494468423 1
0.151443726313388 1
-0.0276680917953115 1
0.176869335826777 1
0.201895612626345 1
-0.0671707182713044 1
-0.0174490979023299 1
0.381726016748678 1
0.217587774493304 1
-0.0304412910091237 1
0.203038052210538 1
0.183602975424876 1
0.230670472933761 1
0.294571527976809 1
0.250485508130319 1
0.105715135818844 1
0.431464735491881 1
-0.0505680036551173 1
0.442943146092049 1
0.393371208041265 1
0.105593403209095 1
0.257615986753394 1
0.0127440609104816 1
0.31963340761208 1
0.445250265167823 0
0.11230312888806 1
0.0345303480162103 1
0.337704175341164 1
0.055161050829495 1
-0.0615642244271904 1
0.318889504218941 1
0.108018353476672 1
0.231103781182033 1
0.249924588814526 1
-0.0880779911182655 1
0.582036875426642 0
0.3524717218589 1
0.167843441462153 1
0.336216166614621 1
0.110783441145034 1
0.150112147788251 1
0.160471714327343 1
0.122183487168232 1
0.1385645802224 1
0.313926103693165 1
0.263846370786935 1
0.333849150465592 1
0.0626922827017244 1
0.193467546390749 1
0.281866294041119 1
0.0198548512502375 1
0.200321451485039 1
0.045239081399301 1
0.390574983304323 1
0.207373888125448 1
0.0505356349120933 1
0.340251804110201 1
0.221155751029236 1
0.138620684334445 1
0.296665170586094 1
0.243778135194305 1
0.352522152284022 1
-0.122952152452466 1
0.371803816288036 1
0.280057894151832 1
0.0805773055694578 1
0.263534745326758 1
0.382785189150858 1
0.260361865123687 1
0.218127657757241 1
0.297518431119953 1
0.211714030674266 1
0.399480960174881 1
0.0908047439146983 1
0.141425737021537 1
0.432489905877944 1
0.133231522645325 1
-0.110719492038369 0
0.365474094562861 1
0.484997938650691 0
0.232234150239104 1
0.287676475039622 1
0.198221500326079 1
0.31425333262548 1
0.0495112508001975 1
0.24777221188447 1
0.180086651849671 1
0.0559834286950114 1
0.165106148181716 1
0.313005116011352 1
0.337070345676556 1
0.203181888325703 1
0.273800808784319 1
-0.208393411982264 0
0.236211109621208 1
0.162933821474043 1
0.416513281036668 1
0.146004966700219 1
0.177878681680961 1
0.226712645682324 1
0.481235566824224 1
0.209584447730841 1
-0.0140492952094808 1
0.285040542241091 1
0.134393301204806 1
0.0247885526852365 1
0.141225573747908 1
0.188639393952371 1
0.357014072031017 1
0.177354662126167 1
0.255895204945024 1
0.371148922616645 1
0.0996860150688337 1
-0.0362101306703976 1
0.106007036768963 1
0.146890480109619 1
0.384960752263619 1
0.359567136979493 1
0.1273298166841 1
0.164138935749733 1
-0.259264529416456 0
0.34004216116864 1
0.102252657528521 1
0.198458430556869 1
0.202581403281493 1
0.429536475731335 1
0.0223140657776027 1
0.412523620056674 1
0.151211631900379 1
0.0777778184807913 1
0.334886175359284 1
-0.0522665092457591 0
0.316992796218921 1
0.038685889429991 1
0.150625522661593 1
0.234238585770787 1
0.345518364523579 1
0.193328096465584 1
0.0178144413469599 1
0.114521357743523 1
0.259676444667172 1
0.0238535525461179 1
0.18833805428727 1
0.0976785151091702 1
0.0349996340853904 1
0.211297239327924 1
0.0995350431889214 1
0.297411647607521 1
0.509377980610123 0
0.045087311393191 1
0.435677887912026 1
0.0736649058837655 1
0.348706195319488 1
0.3613195322492 1
0.0809177319484209 1
0.35775822124748 1
0.192141943256713 1
0.29113422810374 1
0.377612489784557 1
0.04964595063387 1
0.114242437618033 1
0.276885858949213 1
0.139117168492903 1
0.192346456308881 1
0.156923815250043 1
0.192311247582553 1
0.108232321347548 1
-0.0343453697087967 1
0.55301990352929 0
0.282856919692577 1
0.0831566653202568 1
0.0365950361952945 1
-0.109181733401879 1
0.0238493047622527 1
0.277168448119924 1
0.474687238517622 1
-0.182074171280315 0
0.0275977488501051 1
-0.0325119752762313 1
-0.111841119907094 0
0.224979110557939 1
0.390957658488862 1
0.240856609842368 1
0.219635108457005 1
0.259953779199995 1
0.0580977804872674 1
0.301905150459759 1
0.295425887320912 1
0.0733667124170266 1
0.157420772584996 1
0.136331219531384 1
0.249603055056962 1
0.194972420251473 1
0.507890050948297 1
0.17995695721794 1
0.0351386658903351 1
0.140973555120026 1
0.284205448975355 1
0.466893242621519 1
0.0701444211355934 1
0.329600453717 1
0.184527275936665 1
0.183996274968293 1
0.284276930405375 1
-0.0298296126116689 1
0.436192504948516 1
0.290460745497627 1
0.160856505813105 1
0.123221132185901 1
0.430553753509586 1
0.0939705385664314 1
0.0939146444432293 1
0.373793267757328 1
0.0906454788131816 1
0.129210445652197 1
0.347646522284721 1
0.231292918949542 1
0.124916887005717 1
0.112760201040826 1
0.230688352799109 1
0.261010222544593 1
-0.00980571210540593 1
0.132684670016296 1
0.385689596613223 1
0.270837784572135 1
0.226007885327445 1
-0.0297264109603415 0
0.429104687446493 1
0.186836223592502 1
0.137250793434384 1
0.225296192298003 1
-0.0862042007419866 1
0.32772523959458 1
0.0328092078591273 1
0.273385433790642 1
0.415195031437021 1
0.06801067398452 1
0.18037744631236 1
-0.182287977070402 0
0.248267982501127 1
0.196340315027382 1
0.426113961951659 1
0.225003992197072 1
0.120368808076446 1
-0.0611868736363569 1
0.201193399438814 1
0.343064952854731 1
0.302957011074229 1
0.0789978196555666 1
0.109953002420545 1
0.175967722369822 1
0.553508029107554 0
0.293387028354208 1
0.416548111103841 1
0.573074772977612 0
0.214022486042446 1
-0.181590049655483 0
0.120697269071452 1
0.0882269071766624 1
0.293968905207352 1
0.130454001578696 1
-0.0661999548313836 1
0.167453899367552 1
0.121562209245692 1
-0.0257164272346433 1
0.217736030150318 1
0.0957086811245262 1
0.137357212899493 1
0.224734850245092 1
0.131337963767332 1
0.20922284049587 1
0.234692499389802 1
0.101707168086185 1
0.3208988172167 1
-0.00650204320072505 1
0.18791359394326 1
0.129556638892086 1
0.413710142910954 1
0.0823731186080279 1
0.0861515118915378 1
-0.160897423608766 0
0.10679616398536 1
0.159221569616659 1
0.051455507702632 1
0.189367465634337 1
0.210018705094708 1
0.341172738161423 1
0.12894022599474 1
0.331572130959768 1
0.402476572894342 1
0.158316809951386 1
0.205896706608157 1
0.170719513197173 1
0.0199299476634923 1
0.188880238160325 1
0.0036936457124896 1
0.438289160425298 1
0.197828546404839 1
0.15610219548717 1
0.105343746017038 1
0.263437084390886 1
0.25290651952698 1
0.111897347901459 1
0.199933972985169 1
0.628860165686274 0
-0.0482628328014528 1
0.109427397047223 1
0.3462759516529 1
0.162461450043932 1
0.20020008847056 1
-0.0747917869421102 1
0.210936803900224 1
0.373686012685281 1
0.00582501399075011 1
0.0492500980008794 1
0.335361380630117 1
0.346632606945179 1
0.111169282217008 1
0.192050904656419 1
0.525473740670056 1
0.313544725847404 1
-0.0101618424906339 1
0.185751703856258 1
0.124356933551589 1
0.1403332405636 1
0.291047146320372 1
0.0363894528618209 1
0.147302594104898 1
0.11334540193062 1
0.018732772316499 1
0.253615461199003 1
0.272819592525626 1
0.422417939285363 1
0.246701859462396 1
0.220690853776 1
0.156856392799121 1
0.18416095415798 1
0.0817365015200789 1
0.360152803880776 1
0.014472816044425 1
0.282872674017031 1
0.308361152999273 1
0.177976518601771 1
0.321918971354269 1
0.380286053907496 1
0.149743710272138 1
0.381872797677379 1
0.356834648342382 1
-0.039543012821039 1
0.200673796895625 1
0.0747125559677142 1
-0.0989151482452806 1
0.284831236596211 1
0.23366391871375 1
0.0681094797039614 1
0.0292077762085079 1
0.236555498479121 1
0.158976159591018 1
0.404790064917449 1
0.0675607269227509 1
0.16852091110741 1
0.582423879449752 0
0.168108845680098 1
-0.10185122829076 0
0.267855382505418 1
0.397988536939113 1
0.271068757317729 1
0.293149677451056 1
0.339327193227678 1
0.294873555264509 1
0.459689146703383 0
0.238655522880437 1
0.44792179757403 1
0.045820783335904 1
0.167099957639894 1
0.128295394989282 1
0.308042188033964 1
0.132334224724939 1
0.3732687693032 1
-0.0173576981603963 1
0.161592626547529 1
0.0981529928988878 1
-0.0559095133605049 1
0.413249296021955 1
0.0613304125059143 1
0.16820861866578 1
0.0963001608780908 1
-0.119012775640103 1
0.369257634023524 1
0.364306626660707 1
0.160595689438174 1
0.0526093185401019 1
0.393941201757124 1
0.432615820394437 1
0.0411736626545114 1
0.370578523420508 1
0.148328787821909 1
0.192235853552601 1
0.0714957121305478 1
0.250634734606044 1
0.229292987386192 1
0.232719263727458 1
0.0573875387397901 1
0.0468102163239023 1
0.332718031742937 1
0.153085586023067 1
0.0200140941373212 1
0.347465342546666 1
0.159405743830875 1
0.119403608620309 1
-0.104134175311056 1
0.138098475669515 1
-0.300393480071756 0
0.207708005708581 1
0.204681556143876 1
0.263850831710996 1
0.339601645039081 1
0.0680166220897806 1
0.411604792370366 1
0.157872063820165 1
0.12669106834998 1
0.288783302875107 1
-0.085619093565453 1
0.484047739356942 1
0.370666550915555 1
0.24026391940523 1
0.119345781441981 1
0.44096269326206 1
0.120777840550584 1
0.306203272931857 1
0.307250165365665 1
0.188542014710502 1
0.118777368569322 1
0.290243503424063 1
0.116096769906161 1
0.324504068921671 1
0.102907394641938 1
0.354098915561498 1
0.153859328885047 1
0.278062447126642 1
0.372695952137076 1
-0.012557656782027 1
0.244488482715684 1
0.443895438392753 1
0.048453220885899 1
0.120361175906806 1
0.383564871709924 1
0.0664869514360241 1
-0.00518282743992418 1
0.314668984579029 1
0.391586570613484 1
0.253156705880975 1
0.299955180647721 1
0.272195697538618 1
-0.0290024125528986 1
0.144413458023077 1
0.456784151648952 1
0.201020488166257 1
0.145439561770338 1
0.391824066497798 1
0.309707554182306 1
0.275031799485609 1
0.235318442533411 1
0.279562991548573 1
0.162152761139859 1
0.0053260652395949 1
0.154409843531709 1
0.645516225092903 0
0.190070256755503 1
0.202109871406226 1
-0.0382535306213044 0
-0.0404969022146592 1
0.262467148384322 1
0.136982173630341 1
-0.0357156760111766 1
0.184160457903075 1
0.116332031221103 1
0.174657458052681 1
0.153789437833887 1
0.0876421880925734 1
-0.0673494080075684 1
0.188360185804951 1
0.146290876954245 1
0.340663894744561 1
0.166116082866972 1
0.0834120569742124 1
0.0516577439389318 1
0.137641566782736 1
0.203394640902697 1
0.26391094205771 1
0.361341406259846 1
0.239397717761174 1
0.310789061965578 1
0.403157374865892 1
0.223207416657355 1
0.307319272490531 1
0.280389124492146 1
-0.0236264663198098 1
0.384965305538535 1
0.10471812361898 1
0.666948867069955 0
0.21289365952049 1
0.464078795255292 1
0.0773775125875649 1
0.38933801936475 1
-0.0163842197503095 1
0.119577963356642 1
0.121402946937186 1
-0.105528350372003 0
0.191435686242679 1
0.209762723302112 1
0.162073100448804 1
-0.0930001569351213 0
-0.160325912737433 0
0.0469758301025504 1
0.164523539839787 1
0.371300996728894 1
0.373624748768949 1
-0.181523623140477 0
0.195302450777204 1
0.113758476924043 1
0.113116623669408 1
0.494539976196002 1
0.217305641759118 1
-0.210186744699804 0
0.0949456033432254 1
0.306596330849488 1
0.380706013527686 1
0.414754324405302 1
0.30237189260605 1
0.343184876556175 1
0.299819886748084 1
0.113028995901471 1
0.223979482885784 1
0.0605273999346575 1
0.487732270541457 1
0.00909960878463211 1
0.387519504452838 1
0.212637551479852 1
0.00790196967093671 1
0.00825160165365769 1
0.114392437819307 1
0.213889079628292 1
0.224468138056412 1
0.381046371663517 1
0.235266902259214 1
0.272770496314432 1
-0.127593906450944 0
0.166375013169662 1
0.129159423870264 1
0.152697550139039 1
0.306644125378651 1
0.246768471069064 1
0.136105382429102 1
0.358054549632384 1
0.0310710090009618 1
0.344490084397359 1
0.0959805891521539 1
0.139755095246599 1
0.248086555386547 1
0.164683486473185 1
-0.0322866295332351 1
0.15921639947991 1
0.239852502317165 1
0.101885239001568 1
0.305725012723239 1
0.107877073475061 1
0.0690364395009929 1
0.269478721281902 1
0.364294219727282 1
0.239464035231799 1
0.211814490221171 1
0.389468870097034 1
0.337440947124417 1
0.313880140421228 1
0.0863722866573417 1
0.0821322042435542 1
0.278272244733568 1
0.343167513761302 1
0.180481758273398 1
0.319362542617213 1
0.430498376720515 1
-0.277751924228842 0
0.396297586430717 1
0.0409110949939249 1
0.343815487571042 1
0.275508264219377 1
0.286225238143879 1
0.0619714465457646 1
0.592625656268888 0
0.194882457092608 1
0.175977743893019 1
0.407262616064976 1
0.0677390225684359 1
0.097738349829925 1
0.0215065900094753 1
0.182871459981677 1
0.263671460797593 1
0.311031918796151 1
-0.0799258818887847 0
0.0377604344063138 1
0.0843036176716155 1
0.197189547803332 1
0.0191958223100481 1
0.195057948495987 1
0.0392139458201858 1
0.282194711524722 1
0.292052306931036 1
0.246563695673868 1
0.0507058007650863 1
-0.156657673587025 0
0.377035789692282 1
-0.0574867455056039 1
0.0884786217459251 1
0.384151070212501 1
0.0780671894280326 1
0.108962570601514 1
0.163351573847666 1
0.49676755454218 0
0.519182235375654 0
0.260609308573319 1
0.364423282949201 1
0.0803572029137764 1
-0.0449811340916981 1
0.316604743902665 1
0.144426187527419 1
0.315924497726336 1
0.0652408673019392 1
0.264956934425478 1
0.3747380474965 1
0.173648714280538 1
-0.0256741140271349 1
0.118890274013147 1
0.425624081772921 1
0.171559492959151 1
0.11914891694505 1
0.392115842612876 1
0.118489901377294 1
0.170669372647607 1
0.185876487900191 1
0.0502018654230105 1
0.262861640787553 1
0.182246511333135 1
0.17310611362727 1
0.251410574871175 1
0.255021910585147 1
0.170934685805174 1
0.361143498338961 1
0.375056851177821 1
0.222767991708737 1
0.392033447177192 1
0.0561908589559604 1
0.26888555436036 1
0.600800247333264 0
0.257344316144386 1
0.251794456040204 1
0.623656990004334 0
0.120585952867979 1
0.0548672967516461 1
0.322749095903322 1
0.455024489602738 0
0.368902201133821 1
0.18970731970936 1
0.086821579342716 1
-0.0704584459567162 1
-0.0517985779954766 1
-0.184475364653925 0
0.293945930250664 1
0.00484279494561597 1
0.185631273542828 1
0.28308372741732 1
0.126164131272045 1
0.169645192711557 1
0.135210881910938 1
-0.0352443650411989 0
0.441909231987751 0
0.136725683986628 1
0.150980062528589 1
0.230152432564729 1
0.331847888871152 1
0.268275999405062 1
0.175349963366645 1
0.149493570627781 1
0.17341260946814 1
0.529989509951308 1
0.279436814080537 1
0.693238509474518 0
0.0891638329294424 1
0.126424325374679 1
-0.00603226449514522 1
-0.0681478013785708 1
0.165597517659147 1
0.252819204444847 1
0.331033667837371 1
0.27669950478738 1
0.33351175368634 1
0.276517439915415 1
0.0955541749990593 1
-0.127674948804881 0
0.344176272039188 1
0.333420668375666 1
0.223783872683417 1
0.240642412831244 1
0.299851991221278 1
0.338117691646521 1
0.104458770017728 1
-0.0122257646224783 1
0.272333195986974 1
0.237343552797847 1
0.0535183288520054 1
-0.100389552479155 0
0.235996553116049 1
0.162446753315558 1
0.093007169551042 1
0.197814990392247 1
0.217366392551219 1
0.565202858550188 0
0.353503307365374 1
0.0978940476595296 1
0.342298261068281 1
0.366285214404626 1
0.0802680512418636 1
0.330981786878453 1
0.326109313365091 1
0.101818760144625 1
0.23994390557697 1
0.0303432192186489 1
0.134476093408659 1
-0.110659003498749 1
0.421050685339404 0
0.237128634763934 1
0.0987379488870046 1
0.154171728896541 1
0.160077999789911 1
0.0454736025787331 1
0.013882194339008 1
0.0895233667486188 1
0.536701452016037 0
-0.0280011169407689 1
0.150265965081577 1
0.47394845352919 1
0.0814889308431175 1
0.112821051177127 1
0.264146018020947 1
0.47076758824352 1
-0.136711901081345 0
0.142258117067089 1
0.177103213422812 1
-0.0395278032220743 1
0.221406757184872 1
0.129684189576297 1
0.293693375027356 1
-0.0146167021955541 1
0.236997627967981 1
0.18636781354297 1
0.248665532134442 1
0.220067767214221 1
0.417213234659469 1
-0.0201363570203037 1
0.000693664050535139 1
0.0294782239011684 1
0.110319697971416 1
-0.092281897026688 1
0.169901127738291 1
0.0947395435975163 1
0.352972008374134 1
0.183237662103566 1
0.149522981757892 1
0.409428510259331 1
0.218448402985688 1
0.334350163092436 1
0.108844259991667 1
0.175839798835864 1
0.242596736728724 1
0.0717148620810316 1
0.288789453486069 1
0.164792532002686 1
0.136013599724808 1
0.357879493060716 1
0.141591889533882 1
0.271462085928773 1
0.469064405785126 1
0.312592437601467 1
0.0757902105613622 1
0.145664818596252 1
0.127946842995961 1
0.258866832900183 1
0.234075260608342 1
0.285221523153782 1
0.169710719512167 1
0.297431021916068 1
0.0942567232950956 1
0.126307903963277 1
0.219590703574325 1
0.188401217893688 1
0.222085324141549 1
0.122925254974036 1
0.202868291663357 1
0.251560237070188 1
0.0950763191573103 1
0.0775386685578194 1
0.230944889028486 1
-0.0635221877569839 1
0.629429195647987 0
0.188087815047156 1
0.139750416854384 1
0.37192762813254 1
0.336913211985445 1
0.00649561616610825 1
0.147577854734534 1
0.343364726293367 1
0.213104446768155 1
0.078113368291836 1
0.0429425307699977 1
0.376060743716565 1
0.305544315043029 1
0.411726406218971 1
0.160738625508036 1
0.167309066614011 1
-0.0264651080061684 1
0.446961037298865 1
0.141517674792787 1
-0.0747321647453345 1
0.171690554928853 1
0.239919823022697 1
0.0607673721707672 1
0.40513403231541 1
0.0113440035096294 1
0.200220301414384 1
0.328691336356308 1
0.0443408415590256 1
0.184961988564686 1
0.457283387177153 1
-0.0453506296736833 1
0.361325385589682 1
0.0163069075248625 1
0.456308283051549 1
0.085189746494852 1
0.116916884508242 1
0.299220045975664 1
0.384838902956672 1
0.137747036778786 1
0.528058792884766 0
-0.110106531118502 0
0.256698808333805 1
0.347612151439562 1
-0.0762653076490761 0
-0.16987391364257 0
0.0954882448296354 1
-0.161023351027756 0
0.369546833190451 1
0.318622886832386 1
0.0777664321391661 1
0.0760992935804974 1
0.0762793547334703 1
0.0277919648030518 1
0.347930692810186 1
-0.0955801454757462 1
0.218170406143499 1
0.201069904011864 1
0.474632453930495 1
0.260918188867135 1
0.100678613833936 1
0.0023579384514533 1
-0.00655682256487251 1
0.486137061048218 0
0.267232566980916 1
0.175472944675018 1
-0.010356646493193 1
0.146107597207812 1
0.342388131233745 1
0.194509544590515 1
0.143975593194549 1
0.244066150678945 1
0.266047964713441 1
0.647974290359009 0
0.681068889998828 0
0.0386515995806483 1
0.31466792460577 1
0.228702848357246 1
0.0698234040693311 1
0.192584962009186 1
0.0714722656014975 1
0.182895929981123 1
0.498619126960028 0
0.157245831046171 1
0.171037988180121 1
0.021001988863336 1
-0.130969325763671 0
0.0854040639957091 1
0.273184168915927 1
0.297372463815352 1
-0.0288174313653561 1
-0.115709152471723 0
0.258571899169485 1
0.345399801292555 1
0.230535187617965 1
0.19718145864007 1
-0.0415233474850425 1
0.400205183898277 1
-0.21694974331827 0
0.507203441231653 0
-0.0241465752299673 1
0.137961032428331 1
0.439460276274253 1
0.0358739960677522 1
-0.111960886165583 0
0.0920341209945502 1
0.223043297822656 1
-0.0390835730352354 1
0.263968783840061 1
0.353812829531129 1
0.383445708659337 1
0.383446642248143 1
0.161903565074394 1
0.311385800698016 1
0.0770202332726699 1
0.195426427167985 1
0.219156147507226 1
0.112855027933139 1
0.253519995628207 1
0.227478734398683 1
0.317861734573985 1
0.102234177760502 1
0.163332460583877 1
0.156622600406128 1
0.0449522662190841 1
0.196016300150681 1
0.0706535039685781 1
0.0877541298005377 1
0.109041546761488 1
0.166779840731862 1
0.193513621037405 1
0.479313979254952 0
0.408437696253385 1
0.248510264838243 1
0.193552594747925 1
0.190789069568492 1
0.196583070232969 1
0.18789566132224 1
0.0348503679824693 1
0.00997324989607476 1
0.181841518107643 1
0.0952415709605867 1
0.0690444277920861 1
-0.0207175999214619 1
-0.00115661821423259 1
0.339586071973143 1
0.141795492434049 1
0.30894984122845 1
0.284893715489981 1
0.0723849547423791 1
0.147195396932372 1
0.126130036738648 1
0.253188978260034 1
0.0563117229328497 1
0.0962744475692702 1
0.115311366010996 1
-0.330168113620415 0
0.0139996435444635 1
0.20497687070482 1
0.0545043960021051 1
0.152864318293093 1
0.268247617832856 1
0.020652840512738 1
0.259028407293243 1
0.185931052756271 1
0.173659699507734 1
0.354852422222609 1
0.198308546111475 1
0.165700906976525 1
0.299969083858035 1
0.377681154320432 1
0.156195903079897 1
0.151089279459679 1
0.315524324962402 1
0.0447273011783094 1
0.228869036786549 1
0.166864413470683 1
0.157011262922301 1
-0.0887496458345319 1
0.173600677389173 1
0.166403774194759 1
0.283605833580339 1
-0.180330874077504 0
0.228229800431555 1
0.0862611585253892 1
0.15521269309322 1
0.096066756828535 1
0.201344505965114 1
0.487247364216588 1
0.268760479648527 1
0.0779532738953933 1
0.0507010928567913 1
0.592753554144923 0
-0.159874354316487 0
0.155485464193857 1
0.189495531943095 1
0.232375117963041 1
0.00939829565143992 1
0.144265738152207 1
0.0385845730524483 1
0.311464340826275 1
0.168862378873422 1
0.124061781232892 1
0.315842034903365 1
0.445017631491503 1
0.367407511712647 1
0.349554488085163 1
0.198410699046281 1
0.0267179374434191 1
0.197522593343051 1
0.545322197682203 0
0.407058897116344 1
0.0659920396433587 1
0.227320885479817 1
-0.139487552563953 0
0.500249372135731 1
0.530586995176919 0
0.433847057400267 1
0.0339423506429783 1
-0.267974969059916 0
0.249211340070572 1
0.173412268287538 1
0.20703305862416 1
0.270490697610098 1
-0.123841893301904 0
0.458346364432811 1
0.181031906583142 1
0.194582636042114 1
0.0484015077934488 1
0.292956664511401 1
0.122659101245762 1
-0.0595781026360821 1
0.259166474494824 1
-0.00360776665278081 1
0.276666752661368 1
0.412358719753437 1
0.0766245960541801 1
0.197683032018649 1
0.18058780386177 1
0.0530979295897999 1
0.318757577144671 1
0.253449410364761 1
0.133129772047005 1
0.40961444310717 1
0.257982786205226 1
0.0196307711575546 1
0.2732140668825 1
0.152926132660317 1
0.330964627320178 1
0.135651717478705 1
0.410209810295913 1
0.202473554299316 1
0.229457666019146 1
0.358090262131357 1
0.306023439797169 1
0.287860405703186 1
0.0631029504999813 1
-0.120207988089286 0
0.220391997634565 1
0.185678292308209 1
0.105592085537281 1
0.309854473082455 1
0.387309243571143 1
0.28921706648088 1
0.342853669427229 1
0.309995758508411 1
0.292754412200975 1
0.485083827107221 1
0.223802667827629 1
0.162261616711051 1
0.292620150090045 1
0.00545120901755622 1
-0.0913833700446932 0
-0.0156802752041928 1
0.341450961224356 1
0.38693841039976 1
0.270439900846088 1
0.305814984165079 1
0.249169800128593 1
0.174139162155878 1
0.215591578182868 1
0.286011557405344 1
-0.134746476514095 0
0.0884053357331643 1
0.424372690193455 1
0.173020442374215 1
0.0452176943455529 1
0.230340155378186 1
-0.0594697774660564 1
0.255982668914528 1
0.299444178622714 1
0.102961213640954 1
-0.0126079429713212 1
0.5033031566098 0
0.141953089108618 1
0.0065682456787651 1
0.356385130904304 1
0.118890417586272 1
0.226903330561373 1
0.0180801394978942 1
0.272828842476809 1
0.146864995575261 1
0.013876430507354 1
0.214402290515087 1
-0.0340737240551593 1
0.473461977871401 1
0.375538538026689 1
0.414543791829548 1
0.258365561779799 1
0.52438739941116 0
0.19087026405866 1
-0.0902140464789195 1
0.0344767700669303 1
0.0346854728609075 1
0.145692490785122 1
0.174288519933337 1
0.0498707826290804 1
-0.0161666075232737 1
0.16882671553995 1
0.214294722507356 1
-0.100944393252592 0
0.0743785209267229 1
0.355221016291023 1
-0.0389095574441624 1
0.546296098673357 1
0.311623870696043 1
0.0366386185043494 1
0.124520197988322 1
0.629997548118858 0
0.0873795126444227 1
0.177199471453944 1
0.314564081866885 1
0.196533159573331 1
0.00630444350334382 1
0.343689129109614 1
0.258317617424294 1
0.370097590123234 1
0.305678356709628 1
0.158977052368332 1
0.30462186430382 1
0.0385548280711688 1
0.19657673473702 1
0.368162318389493 1
0.217767494452918 1
0.23821267749491 1
0.19224304159334 1
0.0735580983511382 1
0.289287226234315 1
0.328846099573735 1
0.199099723907854 1
0.280663709769108 1
0.156449016241454 1
0.204824457936918 1
-0.0128213261027952 1
0.0910291483337071 1
0.316221416105615 1
0.465970256189879 1
-0.0731693189021039 1
0.0189907339967369 1
0.114363324138447 1
0.0701284150048315 1
0.0905355907440143 1
0.263785518055145 1
0.132682498789158 1
0.243677196386777 1
0.39254198634929 1
0.340391199607441 1
0.230105546956426 1
0.371661493486319 1
0.379046405712709 1
0.226942282952282 1
0.438676843497041 1
0.160675425285237 1
0.213406992974287 1
0.264190507446751 1
0.371492979170934 1
-0.100134260679116 1
0.49844906631768 1
0.121759023437947 1
0.126542444620643 1
0.123923343806481 1
-0.0237201434438446 1
0.127693954132933 1
0.095149061062969 1
0.153399532630323 1
0.122398751893752 1
0.342968139419581 1
0.334398251548111 1
0.18763680242856 1
0.138832957018539 1
0.00247767980813422 1
0.231387515072686 1
-0.0213580166280005 0
0.425181202914226 1
0.580840939445247 0
0.0419595579900465 1
0.128944893972088 1
-0.0714612083633297 1
-0.184825713261639 0
0.19980909370868 1
0.304654047324839 1
0.316770060412269 1
0.315785647812232 1
0.406969493739322 1
0.336027338792925 1
0.544543119561388 1
0.468115309643738 1
-0.0313399489457915 1
0.334190647941235 1
0.256070139486892 1
-0.0660390881010387 1
0.210800595597681 1
0.322168625041576 1
0.411960005488841 1
0.351788852434362 1
0.0962480592714287 1
0.109284864314959 1
0.187768632079541 1
0.125353352768532 1
0.310900730505443 1
0.130834408890963 1
-0.0188581776609853 1
0.130881379024655 1
0.282428604068516 1
0.0682157398607518 1
0.265828887408907 1
0.112714332316636 1
0.162280062191708 1
0.0805916898754864 1
0.208202774386828 1
0.131509474172869 1
0.196335563433355 1
0.22268872218864 1
0.28996276804198 1
0.0666590391506056 1
0.0936018710175945 1
0.394691852556116 1
-0.0718763709402374 0
0.364948625119444 1
0.267034817866705 1
-0.035184382458333 1
0.03011447402666 1
0.289757467956665 1
0.409657659890487 1
0.311035387301165 1
0.332601432501731 1
0.286232912644986 1
0.151865226505659 1
0.123339508120282 1
0.024895941233196 1
-0.00661635561779526 1
-0.104422755865515 1
0.284849238892689 1
0.256230619178274 1
0.137329012526159 1
0.00957483245346949 1
0.285181011657339 1
0.392215755657065 1
0.180391163333262 1
0.037191869076373 1
0.24303457291771 1
0.303796733414172 1
0.350385366309892 1
0.116095014161849 1
0.232792044248977 1
0.168207767701631 1
0.279040139845507 1
-0.0795942758734109 0
0.137680270726792 1
0.0435669170771313 1
0.309717510312738 1
-0.163837599183361 1
0.15136018021831 1
-0.0484631657545454 1
0.36261091726236 1
-0.0785501806712231 1
0.37397646844719 1
0.0933411575144648 1
0.0820997648148253 1
0.392641173556153 1
0.19929382990987 1
0.304431965869762 1
0.157007437872255 1
0.276757301589074 1
0.166514780010644 1
0.146583504139186 1
0.3810835630876 1
-0.138409294463621 0
0.171478622363088 1
0.242167136540015 1
0.187568893428887 1
0.217241648098723 1
0.184229889232271 1
0.345881524317399 1
0.144858653829437 1
0.140641415657986 1
0.200145705859617 1
0.160248930293114 1
-0.260192451484807 0
0.0552971661994458 1
0.303648052018658 1
0.227324033280509 1
0.0299750000532209 1
0.145475464294957 1
0.354529273299766 1
0.224482602559285 1
0.0242583579975071 1
0.255992690408821 1
0.124770018998306 1
0.00856997161601024 1
0.380341438653089 1
0.200986479411413 1
0.201326278559931 1
0.300208354465372 1
0.286568664861347 1
-0.0359485718963792 1
0.358869291694892 1
0.170040260295415 1
-0.0860853184902337 0
0.0773911863159163 1
0.161088814098577 1
0.256517374616551 1
0.298089279612323 1
0.126766347072658 1
0.347977717489224 1
0.167481778371977 1
0.414779276216255 0
0.257437677145835 1
0.259596327797698 1
0.175619976623814 1
0.415754562834791 1
0.137175330643254 1
0.192851619430856 1
0.0480794243087479 1
0.214673543924701 1
0.170113845669411 1
0.268175522838511 1
0.102505491407082 1
0.433852304454353 1
0.459702584657746 1
0.209583908573933 1
0.440592355195926 1
0.00543687092728759 1
0.185430434464461 1
0.424859369041809 1
0.315857948745556 1
0.336636810950799 1
0.171141927053766 1
0.227647820348474 1
0.468624804117537 0
0.283809109478426 1
0.148748790152699 1
0.173022613384282 1
0.110159796586991 1
0.263961769124508 1
0.1603988782004 1
0.264987098428304 1
0.257700504509841 1
0.10795860773084 1
0.0435552373974076 1
0.246501018197182 1
0.354114401486661 1
-0.11243090903521 0
-0.0670117573465817 1
0.190364980157913 1
0.0718436599883118 1
0.330250901100607 1
0.185845022638444 1
0.255767582341195 1
0.237854148146835 1
0.322685788753135 1
0.412162360940629 1
0.200714149745181 1
0.510608740357967 0
0.411567314938818 1
0.278620426321717 1
0.0210455813965731 1
0.322346798067697 1
0.121131122613684 1
0.0456913036338222 1
0.126364896030388 1
0.0416097465101675 1
0.0178412349991478 1
0.100657845444546 1
0.36743861406915 1
0.328863191077843 1
0.107327493161091 1
0.0836491973095072 1
0.447588509095632 1
0.258084001625036 1
0.317492161070492 1
0.172784712401497 1
0.369501848815064 1
0.28718591918864 1
0.0950110809798902 1
0.0339334380873199 1
0.321986408057112 1
0.0529899513456167 1
0.390274027106964 1
0.248184274757962 1
0.234927838590511 1
0.0599239380533763 1
0.190460793914161 1
0.361275298963491 1
0.563771104831112 0
0.0612180540160335 1
0.0842058197295003 1
0.333016974904929 1
0.313935283145015 1
0.217052706591353 1
0.133048441774119 1
0.227476671713237 1
0.321409154470244 1
0.0582964947890512 1
0.0778334269434948 1
0.139602382858052 1
0.271449859985178 1
0.131975230460414 1
0.216478616052494 1
0.34057556681516 1
-0.0879194025514234 1
-0.00549384923660057 1
0.101895230991361 1
0.143048916200476 1
-0.00448136107133165 1
0.230025241451014 1
0.590324238326844 0
0.269051956448102 1
0.0941120532506704 1
0.0706379323566686 1
0.171794687399029 1
0.206733482024197 1
0.0607357693493827 1
0.218210546518631 1
0.260844372519457 1
-0.193017657685579 0
0.575299362174758 0
0.296181074163236 1
0.180371218283657 1
0.25469860368851 1
0.183768245668669 1
0.263786913755804 1
-0.0613248828314207 1
0.18374371752626 1
0.0952246374140836 1
0.0738305801471348 1
0.40576068043154 1
0.396521124737271 1
0.305984662343831 1
-0.0360408017404569 1
0.0509450493900846 1
0.0287113649873983 1
0.0733894678353672 1
0.341679256756987 1
0.19052391336023 1
0.107769372005298 1
0.324577733082153 1
0.364603777828217 1
0.0510526562246929 1
0.277103146460209 1
0.177515371678675 1
0.269138506854465 1
0.059800928829964 1
0.366921212933884 1
0.177223676643773 1
0.329183172793121 1
0.316799407215177 1
0.242740414000372 1
0.0877898460648528 1
0.303179185259669 1
0.258042287465584 1
0.189797251054722 1
0.513667381043061 1
0.443419393356062 1
0.226756082796683 1
0.345522825405503 1
0.439369735167815 1
0.238001758515235 1
0.0792453141465653 1
0.0314120437353989 1
0.341049564784361 1
0.0080621326357298 1
0.118428580242902 1
-0.0771819784937297 1
0.318777904394728 1
0.0887139376647507 1
0.41178774311485 1
0.314756931598361 1
0.294138645267646 1
0.12334829721463 1
0.302175101772547 1
0.374924993400582 1
0.120207188557957 1
0.0805971986434364 1
0.350389217082597 1
0.411158948460762 1
0.256418557021405 1
0.406600080930589 1
0.221490811302104 1
0.111618965459596 1
0.627246172681443 0
0.56471968134286 0
0.522163413246988 1
0.224386763082652 1
0.254540403701127 1
0.201518723200039 1
0.258203632774534 1
0.365044867569942 1
0.282909910145613 1
0.13153733901477 1
0.303684760901294 1
-0.0969056377926372 1
0.272014985983481 1
0.163550901220606 1
0.404333963681977 1
0.177977819843165 1
0.286075604160771 1
0.376667886431185 1
0.195498012706478 1
0.470004149558105 1
0.212464712712131 1
0.0933208096173852 1
-0.125418293431799 0
0.160371014146736 1
0.179710076209778 1
0.21331204273211 1
0.222002154081992 1
0.215471817135428 1
-0.0659718433710068 1
0.348749078839447 1
0.109943073011054 1
0.203822041074928 1
0.100153687876726 1
0.153134034090783 1
0.496365519743137 1
0.182754644398257 1
0.192394361526066 1
-0.181978583836735 0
0.259361402052641 1
0.399837737299221 1
0.0608239482098422 1
0.208590815955428 1
0.158592306882669 1
0.359221706734992 1
0.0847174498271471 1
0.505230863718913 1
-0.0781085518631997 1
0.443042964051931 1
0.0180929382297238 1
0.221222978433816 1
0.0128299508851943 1
0.349041994930601 1
0.136170001700208 1
0.605782168938609 0
0.237765311940909 1
0.267386323187272 1
0.3824105275239 1
0.282463721031891 1
0.0582609709503551 1
0.387925185219981 1
0.342677191159644 1
0.2712203229697 1
0.405606307107205 1
0.353022300753543 1
0.0327514977238144 1
0.210650289923205 1
0.140675943038439 1
-0.143431807515552 0
0.128258596666368 1
0.123739564324749 1
0.103167765794563 1
0.291618165604154 1
0.309108157038695 1
0.0352663811280426 1
0.315318261073516 1
0.232981629868327 1
0.507252618666083 1
0.274983521812259 1
0.271682011747944 1
0.112289527576142 1
0.205222596389981 1
0.186411600396562 1
0.293143740107364 1
0.192309794617907 1
0.204691243482033 1
0.349827856131307 1
-0.0476638848221499 1
0.324553292781417 1
0.219924768258548 1
0.332024813024777 1
0.271903132876524 1
0.221464511910724 1
-0.00147924570166029 1
0.225896817140274 1
0.58799228810588 0
0.371735662690095 1
0.322023599300512 1
0.176273693880564 1
0.397496903413742 1
0.27787198431163 1
0.114561351822501 1
0.14547324157782 1
0.049167174598845 1
0.488953960856956 1
0.0481000014472609 1
0.123829075511543 1
0.207737429090177 1
0.154950197676523 1
0.364062662103032 1
0.427915091332258 1
0.451056260104706 1
0.208138305645544 1
-0.00872315790918605 1
0.0538127616906994 1
0.337950526098742 1
0.270782390199039 1
0.348318739272015 1
0.13076732270741 1
0.20559795435871 1
0.248283620646107 1
0.42216268653335 0
0.100442844509016 1
0.515492015105859 1
0.28241964970785 1
0.424748996888763 1
0.188007311061873 1
0.519697327470145 0
0.243364430296585 1
-0.0329780281470958 1
0.253087637592825 1
0.0322090926898928 1
0.0345984674916752 1
-0.0610796760787785 1
0.0453175635500908 1
0.313134011741448 1
0.0719011315607505 1
0.323639974613764 1
0.202028599555408 1
-0.0695353037852123 1
-0.191973544209336 0
0.171938515557615 1
-0.156387578793911 0
0.0836410132841677 1
0.188493988616514 1
-0.185540160085651 0
0.445077122275019 1
0.0580625512031666 1
0.0262519614587704 1
0.189975202224896 1
0.0325816032731133 1
0.26827100714316 1
0.190952685942547 1
0.0456179263250242 1
0.0481696944643624 1
-0.0211801782094895 1
0.0802527201159936 1
0.154807613341537 1
0.277466354926202 1
0.247646993116167 1
0.0266421036515594 1
-0.00476642252370728 1
0.27327111236807 1
0.336349004264781 1
0.0412388370373146 1
-0.03051303221108 1
0.14430395564335 1
0.284424144594844 1
0.341493386166681 1
0.173840761811997 1
0.488360076279651 1
0.271597540083591 1
0.399973778138546 1
0.16925268910681 1
0.265457868522233 1
0.186082370797339 1
0.238007127667154 1
0.0107015124115506 1
0.361450983806727 1
0.0888694381063363 1
0.148365995460032 1
0.0413301116208682 1
0.313447746499195 1
0.045028583933908 1
0.211869019459065 1
0.157972762100454 1
0.0984300755488532 1
-0.0592810802453853 1
0.142823156967608 1
0.15450026077798 1
0.193466991845634 1
0.137155641641595 1
0.106197599798124 1
0.254051263130975 1
0.245293397618877 1
0.221295678243902 1
0.0517906242937 1
0.350915031639092 1
0.271377781136309 1
0.0960900595175649 1
0.0949394499943461 1
0.199052433444461 1
0.260834920804457 1
0.0427301417039015 1
0.0597090529352547 1
0.484511360525351 0
0.181061607362849 1
0.100178420659233 1
0.089791606502777 1
0.142387146297279 1
0.000422637161910044 1
0.34258763945073 1
-0.0271127547236686 0
0.201481959407206 1
-0.0437008440559244 1
0.0193230427657358 1
0.136421602737371 1
0.0331279541415878 1
0.231518510912044 1
0.160976888856646 1
-0.0237500860490803 1
0.302734946950204 1
-0.10429664876454 1
0.153087409014783 1
0.145377390592984 1
0.318230937339004 1
-0.106887440958381 1
0.0314186226811307 1
0.0828982723638451 1
0.246254231582898 1
-0.00646723296356872 1
0.493280627571509 0
0.220499237469472 1
0.073432240103791 1
0.553648794734737 0
0.139946807298838 1
0.303021644129477 1
0.292473158500674 1
0.202951382448744 1
0.377005452182784 1
-0.0076110162217768 1
0.202987303484439 1
-0.0725430961445687 1
0.288295653771043 1
0.327332304504612 1
0.492099012553913 1
0.278571008672547 1
0.454628537244768 1
0.337374315639687 1
0.0806550370017449 1
0.201760401800485 1
0.211467636509924 1
0.216091988681923 1
0.0556030145808217 1
0.180758337952032 1
0.0298101099976837 1
0.188571754477092 1
0.0662647567293565 1
0.503964177024972 1
0.00791892146171502 1
0.209348760365061 1
0.0632779734125508 1
-0.0492057631139154 1
-0.0652140087265864 1
0.321959258055584 1
-0.061817348921341 1
0.455613544565798 0
0.28496546210319 1
0.507462116691256 1
0.203998651984386 1
0.124216972699035 1
0.246449313797737 1
0.153304206782161 1
0.0397759781472108 1
0.0194093202278459 1
0.389762332906059 1
0.150184011682081 1
0.197459813498396 1
0.103868766966879 1
0.485852904559181 1
0.371941942961617 1
0.0860589052428952 1
0.238297443356289 1
0.133708578636845 1
0.282252376434749 1
0.485727274723748 1
0.131794389932549 1
0.157958673969858 1
0.0270808014046258 1
0.025802644382099 1
0.330062163240788 1
0.289514767181991 1
0.340480500335329 1
0.273088222683207 1
-0.00488272087518175 1
0.468944595391987 0
0.0341768940057998 1
0.31220128828263 1
0.384742143403503 1
0.143250051397074 1
0.31167698890202 1
-0.116572234578926 0
0.174704903916601 1
0.0110238041302374 1
0.229423174366054 1
0.247793550321844 1
0.153273104687059 1
0.159835615764977 1
0.328325568729142 1
0.00826141590163193 1
0.172812304467023 1
0.164111685867711 1
0.0633609038402723 1
0.135191631952689 1
0.218516158709183 1
0.165899774200038 1
0.266259809665154 1
0.254151467587341 1
0.229169386835526 1
0.120324210559306 1
0.280392758650376 1
0.342433233156946 1
-0.0460665729309348 1
0.22357106129342 1
-0.108784023110651 1
0.346313172966499 1
-0.00412365305246306 1
-0.0704524401630017 1
0.0375057641815986 1
0.188650607623384 1
0.14584594965574 1
0.550912882786792 0
0.217164480249414 1
0.170008897836417 1
0.0272277087070197 1
0.232258765276114 1
0.548159962831648 0
0.139486399769007 1
0.0361314842017399 1
-0.137407718923589 0
0.212868606992515 1
0.243200392991991 1
0.028107340392109 1
0.259873845168455 1
0.11337401849711 1
-0.0470052011626752 1
0.416697844261855 1
0.11011747969403 1
0.0558453735450433 1
0.262734815823494 1
0.19431319611846 1
0.150551282934981 1
0.193143610854108 1
0.337022911731412 1
0.285409825600122 1
0.285096279576047 1
0.261307024611495 1
0.246784633547216 1
-0.00864277148797357 1
-0.0495601124197321 1
0.528234535734506 1
-0.00080304713156867 1
0.305391238782763 1
0.0900657977168635 1
0.241285255653351 1
0.291990813772791 1
0.05553952275927 1
0.275950422483048 1
0.152967570229473 1
0.411404277081726 1
0.479164401149271 1
0.27944768119305 1
0.162055702522994 1
0.165857780712774 1
0.0829801447677274 1
-0.043050755510595 1
0.216952880362077 1
0.0834286613055161 1
0.130080468022106 1
0.0944683197812846 1
0.117168915597399 1
-0.0598623298779893 1
0.616531064982435 0
0.313920128529897 1
0.2307819574092 1
0.273960130083563 1
-0.0573074004393818 1
0.306798669174711 1
0.443786415091106 0
0.229535967559601 1
0.10715690705221 1
0.153375454329352 1
0.289064631763784 1
0.531477175246028 0
0.282811343621147 1
-0.17825283724533 0
0.336233123681311 1
0.0393861220534393 1
0.320810447186674 1
0.188466627247101 1
0.0443863775562488 1
0.13975742879481 1
0.349443992758387 1
0.329166354119032 1
-0.0535490931326828 1
0.224605269822795 1
0.0247401288222271 1
0.333092946836256 1
0.441377978440633 1
0.139171657166955 1
0.230302632095886 1
0.222466356475966 1
0.402500630591347 1
0.214818877042848 1
0.132291987080873 1
0.126480263608485 1
0.147330072280517 1
0.279290229988065 1
0.171001620434082 1
0.119525057771919 1
0.101608210644492 1
0.493593683211118 0
0.282638745639187 1
0.210570045660047 1
0.16168578311999 1
0.0306847061789143 1
0.127232666138978 1
0.284392095257088 1
0.285578391704979 1
0.276975696596424 1
0.341661401617887 1
0.124688139714615 1
0.157905975555333 1
0.219954494488715 1
0.0630217427496238 1
0.124077186149627 1
0.402575462791929 1
0.122089540404445 1
0.475904770837845 0
0.242601939870773 1
0.0962116373848913 1
0.0672150480763795 1
0.300638129706168 1
0.33958785448069 1
0.301989421250801 1
0.0101774059877979 1
0.380907507776156 1
0.331057097495748 1
0.104350189112516 1
0.0804220238667405 1
0.187290908750441 1
0.261812773663684 1
0.0276766084562552 1
0.0500397640929166 1
0.165370563207053 1
0.29656504929271 1
0.0770791059992325 1
0.457536452832798 1
0.319198773834149 1
0.477270395774707 1
0.176885753478332 1
0.500024229426334 0
0.373094360147194 1
0.365561489825019 1
0.317132927936317 1
0.362207411676619 1
0.44070319271073 1
0.28705415651672 1
0.00395193659487069 1
0.273979243294995 1
0.284340599844506 1
-0.0851193521207368 1
0.294579759079888 1
0.105297909786279 1
0.3472486695582 1
0.276935722351274 1
0.31138640188283 1
0.3508643827801 1
0.187027602969953 1
0.0793473996066352 1
0.145309437357693 1
0.125105020270258 1
0.0491935596081962 1
0.485250525691087 0
0.241338876045082 1
0.319554745310666 1
0.09239074802284 1
0.537025000535758 0
0.450354911716472 1
0.253871283805353 1
0.2421761801401 1
0.296254014396 1
0.135456136652111 1
0.160024339685683 1
0.159445398657297 1
0.261765129494378 1
0.0348939929293318 1
0.120838530764354 1
0.00664465808488514 1
0.327065554374024 1
0.242435337532817 1
0.235509377065938 1
0.211488946077554 1
0.137166178458606 1
0.0617436929404993 1
0.137364785290113 1
0.240288726574969 1
0.335778965885216 1
0.250987575793165 1
0.310278057664522 1
0.225707492494783 1
0.198536325658379 1
0.419704953988554 1
0.189012909720583 1
0.13603454521459 1
0.210116637275379 1
0.0794070487093558 1
-0.0704607963047762 1
0.147537094773802 1
0.200697029086657 1
-0.0375458965642757 1
0.554727699523513 0
0.0739685517170561 1
0.164564235607741 1
0.00620571589137754 1
0.418024808190815 1
0.0261683810614166 1
0.198681390342394 1
0.133363382562732 1
0.0279269609530378 1
0.0151712948584028 1
0.180147404302229 1
0.246381621185175 1
0.181414068935638 1
0.117667164436589 1
0.244223074005211 1
-0.0134349826162011 1
-0.00241650351610405 1
0.110679730630347 1
0.274159525965001 1
0.196687147786914 1
0.0871563474967821 1
0.113282337976005 1
0.472299944242679 1
0.147867099505574 1
0.134825637811084 1
-0.112422317221899 0
0.147831815338051 1
0.335491947419531 1
0.356180540254229 1
-0.0096118356732925 1
0.276614901648715 1
0.20514323611289 1
0.0980107397603043 1
-0.029894837296916 1
0.105681949481893 1
0.215026849857377 1
0.326182625988664 1
0.166042243230276 1
0.276894181235916 1
0.227665380350167 1
0.0386395937636125 1
0.135211537945635 1
0.17681138652859 1
0.276722082078755 1
0.0878306473766881 1
0.0262503427055744 1
0.157316182158897 1
0.154214400106335 1
-0.0319816132782384 1
0.218449622630811 1
0.111966858225645 1
0.128055916990209 1
0.297784742912984 1
0.297682330290208 1
0.228405866182956 1
0.239134451853447 1
0.17234936160246 1
0.199173484301029 1
0.123963776784696 1
0.149017369331517 1
0.216442860128374 1
0.143323336713736 1
0.232199991125342 1
0.205850587328995 1
0.128212163260712 1
0.318493310855375 1
0.262951622188661 1
-0.194435483755287 0
0.332639876162943 1
-0.0277256791961503 1
0.0199480500059472 1
0.140784134823836 1
0.0279674458932314 1
0.015344435110507 1
0.168718199484842 1
0.223418494028633 1
0.109187554681939 1
0.0847948275899419 1
0.494131811768577 1
0.272442582071011 1
0.188787376143842 1
0.119640589101478 1
0.428618148218574 1
0.0670261969495485 1
0.186167608055298 1
0.285924297716915 1
0.409223250353657 1
0.234037209843625 1
0.388896424306198 1
0.232924727855109 1
-0.0270215985896833 1
0.203176156435966 1
0.243567980159146 1
0.185231574597602 1
0.146669834171639 1
0.232503139730123 1
-0.0289272851103563 1
0.0629397922809734 1
0.201043704555159 1
-0.290868357487357 0
0.0709529656479816 1
0.166817164122437 1
0.113988886869941 1
0.413177642034147 1
-0.0771485539425802 0
0.0576651545371403 1
0.384909329078491 1
0.296772034163802 1
0.095468703368182 1
0.323247760694774 1
0.287547290726804 1
0.340340389731232 1
0.0438654782577408 1
0.0369393985469516 1
0.103717653266042 1
0.360030030838679 1
-0.0151794633563385 1
0.473464924097612 1
0.0838709482185108 1
0.0836296640793689 1
0.0502325612084333 1
0.379541824520739 1
-0.0684827120131118 1
0.23725987571975 1
0.284604538671491 1
0.156646542092845 1
0.210669430662242 1
0.0944014594279291 1
0.33888669726846 1
0.131096418836125 1
0.411448947682855 1
0.109917355010331 1
0.249021986416259 1
0.429285154046712 1
0.138963833249468 1
0.0613624726364947 1
0.260004198789254 1
0.367996394551828 1
0.243487172776143 1
-0.074679957541227 1
0.353500236960918 1
0.3701722545386 1
0.273892914921752 1
0.142039251726917 1
0.346413790711904 1
0.110283340736038 1
0.313904569320397 1
0.146463087894817 1
-0.0245110690968233 1
0.00121907065769186 1
0.04869236058881 1
0.0627745726783728 1
-0.094574611939694 1
-0.0808579349301722 1
0.162985182571036 1
-0.0538313511126605 0
0.188034329826205 1
0.369645670824835 1
0.245803258625058 1
0.250758977322982 1
0.134067124417183 1
0.275088954825245 1
0.380878907270736 1
-0.0757169030168535 1
0.33095052373985 1
0.144403052378912 1
0.295716448311575 1
0.341714056528871 1
0.21631655911569 1
0.10209665163964 1
0.213147833399188 1
0.176873795061208 1
0.0640242960302551 1
0.23057916695662 1
0.162370395927635 1
0.230919688725212 1
0.127064259670986 1
-0.116466424800633 0
0.354429425007008 1
0.363177498532266 1
0.0795939663957926 1
0.167390750567008 1
0.210611979384673 1
0.42715412441285 1
0.0244367054556099 1
0.164642828817537 1
0.263098536146551 1
0.257388428118797 1
0.119608576753554 1
0.484099102069514 0
0.371473997789199 1
0.0950908349349694 1
0.269437030238633 1
-0.00570115459463197 1
0.0508418052337397 1
0.0746232211635518 1
0.248409216831342 1
0.211495672884758 1
0.184727358064014 1
0.253148058807511 1
0.275242707529707 1
0.294069768060444 1
0.230126114574799 1
-0.143843006638886 0
0.446074507845922 1
0.319389404977241 1
0.101200141277437 1
0.0586103518015922 1
0.469892931270932 1
0.241810627697404 1
0.269663743595142 1
0.279482882414809 1
0.284841331392277 1
0.114767129432249 1
0.122553932891761 1
0.319800664786398 1
0.436545493610174 1
0.282916478474519 1
0.17287858220402 1
0.172966435625164 1
0.379736673415662 1
0.108906768273416 1
0.269911657095619 1
0.0283148197539683 1
0.282977194594853 1
0.00463657766661419 1
0.184229251424108 1
0.138006742304938 1
0.100088355918172 1
0.0872587913492752 1
0.144700462223252 1
0.161188517412958 1
0.301589435520814 1
0.202913552581955 1
0.360316777722464 1
0.187723870912671 1
0.29916768787654 1
0.0858736910624714 1
-0.0518087779145629 1
0.286072027003121 1
0.200897503516184 1
0.0152589168373643 1
0.0861420401546561 1
0.26516335866666 1
0.437696203895682 1
0.0713455731845664 1
0.270323948723368 1
0.212843544104446 1
0.0508131412921954 1
0.0743387816169914 1
0.449686653926358 1
0.197936579043966 1
0.277758824462219 1
-0.0350555207473806 1
0.353564278834655 1
0.181223582479585 1
0.143784841129702 1
0.257080486714688 1
-0.0690134325904897 1
0.324671466722185 1
-0.0594034221038902 1
0.355144633275793 1
0.452546183606663 1
-0.166296418871704 0
0.0855599635127065 1
0.0651911898852835 1
0.000767875037740871 1
0.152478874900674 1
0.251188406243164 1
0.230932508917728 1
0.130090634012481 1
0.261744381655934 1
0.426017654717227 1
0.0577602175486265 1
0.382358376058185 1
0.275405399009619 1
0.447348987661579 1
0.23756423618338 1
0.563300359034482 0
0.256225416262439 1
0.452005212170182 1
-0.0295285486423506 1
0.160369095549818 1
0.151063012902164 1
0.375920368647842 1
0.15647015541833 1
0.363068396867852 1
0.209787200964122 1
0.431831652517404 1
0.158265037564498 1
0.249810036896335 1
0.368180254950369 1
0.393257588023546 1
0.169994083617964 1
0.244098940091018 1
0.122786706259243 1
0.262524960112277 1
0.249690189630625 1
0.316335810387767 1
0.402772719822827 1
0.269736648203969 1
0.166690418056561 1
0.00766591008099363 1
0.385676177906912 1
0.295264953369695 1
0.46695570688954 0
0.210980319569097 1
0.123033865061599 1
0.245611332565208 1
0.295908753927282 1
0.0778014713929912 1
0.0518034225733809 1
0.165999156583348 1
0.304379829531916 1
0.106854812680347 1
0.221479498106802 1
0.331627475223602 1
0.501153164828364 0
-0.200735676156882 0
0.373915830364001 1
0.188499262508782 1
0.390900648467233 1
-0.0656074893353841 0
0.106102846866923 1
0.121229681798941 1
0.176247246868895 1
0.208796037515273 1
0.345268867201324 1
0.112964639207462 1
0.292552533886126 1
0.321902497754847 1
0.0300297842085902 1
0.517587901310082 0
0.2425575835512 1
0.143667661898977 1
0.248629993877995 1
0.60578351355644 0
0.242994355264605 1
0.294460176051967 1
0.125428182709365 1
0.131493053521636 1
-0.00246287838153588 1
0.279853376029784 1
0.107159086805723 1
0.389827186560781 1
0.280201239416272 1
0.250161997350323 1
0.114665485001012 1
0.276512805049644 1
0.286323607227511 1
0.400389844201842 1
0.215936976130427 1
0.219720320009952 1
0.00161131341879804 1
0.276504130646782 1
0.193625083937451 1
0.318069727148143 1
0.30045798026604 1
0.314581648741025 1
0.370827862214688 1
0.376751184865625 1
0.198044546141124 1
0.31793760124439 1
0.273702000514346 1
0.372647570621988 1
0.0219690895927203 1
0.244578489586921 1
0.0219935616774031 1
0.446950653306541 1
-0.0883337117981958 1
0.192317797319309 1
-0.0268158080285095 1
0.0823807442083466 1
-0.0672285720827931 1
0.108420127603597 1
0.289620613652594 1
0.108418409662012 1
0.13627454085054 1
0.437549428104025 1
0.25483808836694 1
0.0923398376109161 1
0.284309681098081 1
0.19961592112904 1
-0.0524182537948986 1
0.258222045964427 1
0.282857072095723 1
0.311918996356957 1
0.105752270011137 1
0.176818436374306 1
0.0978683084232684 1
0.245532396293975 1
0.193858076964073 1
0.103047688708902 1
0.296949609241416 1
0.136458284683617 1
-0.00805301304438987 1
0.292347340410233 1
0.0891751698109513 1
0.466749570922198 1
0.163627423714496 1
0.250010188787367 1
0.0889936507537709 1
0.321567188686178 1
0.173573471625015 1
0.0947283224807612 1
-0.116735436900121 0
0.376796791590989 1
0.0979500816201211 1
0.286601074934985 1
0.169096101925575 1
0.344571264724462 1
0.305841565264485 1
-0.094136221848573 1
0.422867113126127 1
0.331353146496121 1
0.0828785328412909 1
0.163071920430658 1
0.414481081545268 1
0.295475142981703 1
-0.0538699288593522 1
0.207548661871422 1
0.436706078280394 1
0.302694409623855 1
0.266999146385675 1
0.490466266508087 1
0.418524614467587 1
0.178384985459511 1
0.319113823131697 1
0.207873763556365 1
0.141325417788448 1
-0.156099576845915 0
0.113231957553332 1
0.232642861955613 1
0.164581194835945 1
0.455511249956602 1
-0.0525314954425816 1
0.106995213336847 1
0.386960029822398 1
0.250471106468002 1
0.110267914999903 1
-0.0694594351027642 1
0.0383795009824604 1
0.36235928786252 1
0.193604303291363 1
0.393381061145233 1
0.214168898194154 1
0.379147313504369 1
0.584320674267022 0
0.0352479775048479 1
0.167672249860855 1
0.199964670071851 1
-0.0578158383528306 1
0.271840461415696 1
0.103316906088677 1
0.31598327513219 1
0.0648934081642459 1
0.113342461004292 1
0.0996607885764443 1
0.0198567886197274 1
0.092628384184708 1
0.123286506007236 1
0.0732245335180978 1
0.00364995582723049 1
0.340304600739872 1
0.526225098834149 1
0.302296512442286 1
0.170337697795663 1
0.249417705451494 1
0.0454463533428661 1
0.106692751707046 1
-0.00875383635916282 1
0.450824087265153 1
0.261757825117869 1
0.218175364374862 1
0.271616090871267 1
0.338596986236091 1
0.000913215536919691 1
0.0339944144159542 1
-0.0204501652037058 1
0.353099890356852 1
0.0296938182582712 1
0.12756170693589 1
-0.0527248936007622 1
0.426192558229472 1
0.237968495658999 1
0.298592589008757 1
0.170710875458771 1
-0.0235136745098425 1
0.109066819693631 1
0.0374888501516698 1
0.586862285684786 0
0.34647345764717 1
0.266871619755909 1
0.323601779389329 1
0.174903357159987 1
0.0491095602148121 1
0.633071195537244 0
0.270896578861314 1
0.19518874080712 1
0.0985099604546309 1
0.37173237498422 1
0.243071086749886 1
0.23969948580107 1
0.148107016399412 1
0.0256477283148998 1
0.00588482280656424 1
0.209785226574104 1
-0.0911419755419582 0
0.337510021103937 1
0.341459392019989 1
0.256428834724946 1
0.358551843358868 1
0.152431026191244 1
0.33363666001638 1
0.157725733539026 1
0.209096180426475 1
0.37446611310055 1
0.193443867197524 1
0.00171803616682849 1
0.463185810646584 1
0.502373340525564 0
0.163409580176621 1
0.00560751564702818 1
0.095994388820434 1
-0.00896720164035151 1
-0.456055789107865 0
0.319978047074748 1
0.49009199538229 1
0.161118929620634 1
0.293522509478143 1
0.209792587275126 1
0.196084788645713 1
0.193766089079865 1
0.213332224955967 1
-0.00491197849424836 1
0.18230151436755 1
0.284862089220248 1
0.2386097483804 1
-0.026523954792417 1
0.289240282269981 1
0.0404623937298478 1
0.313170818106936 1
-0.0917435259418275 0
0.418515481353134 1
0.0187574207379688 1
0.150839436298405 1
0.219762271334879 1
0.444170140224547 1
-0.011928681659692 1
0.481593216245698 1
0.212631078469232 1
0.20543074145026 1
0.0246178935872093 1
0.132799599981185 1
0.052408263702588 1
-0.00375736584835587 1
0.105327807999756 1
0.212846416030405 1
0.404231081157216 1
0.0629712577473621 1
0.3264827450801 1
0.222711863520781 1
0.306507079676619 1
0.354217987687609 1
0.28770389573465 1
0.0644853549079809 1
-0.0207994809955902 1
0.242341202088631 1
0.20323679994043 1
0.083366239060592 1
0.216142183226615 1
-0.0102031103751163 1
0.0115982090853209 1
0.110877566658917 1
0.248570178764627 1
0.192861540308537 1
0.379965830665878 1
0.446883959721997 0
0.13591524416631 1
0.363968277635056 1
0.0576366261741566 1
0.56559236426636 0
0.411902273816999 1
0.274668264696109 1
0.379148497843942 1
0.394918623559554 1
-0.0581775765600867 0
0.487247041069672 0
0.178500868241987 1
0.0661131577210447 1
-0.0470830345428127 1
0.319621482269592 1
0.358142904231451 1
-0.110871707959748 0
0.232156933111833 1
0.443999489365275 1
0.425971991501049 1
0.304849389545816 1
0.143094009011916 1
0.424307409882046 1
0.0924176500073995 1
0.374152505830928 1
0.028030243259384 1
0.252299823976656 1
-0.0522169749550016 1
0.361135492610295 1
0.138086821507918 1
-0.0454274485053687 1
0.508966570180679 1
0.284050878271836 1
0.378092679551488 1
0.269608774635112 1
0.28501345105368 1
-0.0289579566103773 1
0.0282133452220813 1
0.065012108196352 1
0.220664264011963 1
0.182698682644956 1
0.334303436298488 1
0.237796435862848 1
0.0941417931172228 1
0.626623973721853 0
0.00178760735105737 1
0.250981827981917 1
0.104949664177785 1
0.217874437270147 1
0.0925236810796784 1
0.0705201329789312 1
0.185638514937939 1
0.191194126132471 1
0.185486405411539 1
0.162745186199948 1
0.202353925937397 1
0.281212747576069 1
0.00480993264991384 1
-0.136420523066847 0
-0.0380691457309434 1
0.321748701695624 1
0.277443880562779 1
0.0539238794675743 1
0.152881423226325 1
0.117066702841539 1
0.363479488066371 1
0.548258909715303 1
0.501413388126418 1
0.088138798889442 1
0.142357445127324 1
0.277153001446907 1
0.327778110837882 1
0.170762361375037 1
0.168059855934903 1
-0.00775579595581346 1
0.0946410082034585 1
0.364006941002536 1
0.218750731438643 1
0.278195494479378 1
0.0594663404870482 1
0.118316808122276 1
0.0168253678054232 1
0.280995877465891 1
0.0227557107417459 1
0.10247328817698 1
0.0120423008416197 1
0.116596082502144 1
0.345548045499909 1
0.352391235754906 1
0.259905769164709 1
0.108557035121308 1
0.61049925131092 0
-0.141783867605421 0
0.321056714731615 1
0.322023943826939 1
-0.0132416607986935 1
0.280709445055065 1
0.264139084194832 1
0.19908657518206 1
0.160616362397958 1
0.474670492090476 1
0.328926344141322 1
0.0490446409360287 1
0.481432172197426 1
-0.0162631485425098 1
0.208551806291878 1
0.101368143344107 1
0.0584856199793279 1
0.14388337171814 1
-0.102720924624378 1
0.265079799160037 1
0.281242899119713 1
0.0922853988496866 1
0.0168142964123566 1
0.136092300907114 1
0.194527108539343 1
0.203879670813831 1
0.495538704502521 1
0.0593552148091022 1
0.439268869373798 1
0.329416640213039 1
0.0349995832178364 1
0.219531892975589 1
0.269783671347105 1
0.0541211518609142 1
0.287016801471903 1
0.532367512010409 0
0.172258039832877 1
0.215564258088002 1
0.137109733254956 1
0.233832741829773 1
0.202881388923543 1
0.0285851580598126 1
0.168892099371674 1
0.115836024095771 1
0.139688095089289 1
0.262851160789635 1
0.259266559278148 1
0.143270686646709 1
0.280719059586765 1
0.221417267872034 1
0.225620657791315 1
0.226845825069993 1
0.232787589526224 1
0.115059799077212 1
0.0600147006089442 1
0.287050318424547 1
0.0870406548515175 1
0.264285903231253 1
0.18694316644552 1
0.312543789821609 1
0.321618563708185 1
0.0656192656896962 1
0.133957104991248 1
0.530364253321308 1
0.242616695502507 1
-0.0131429587539077 1
0.0603122834064435 1
0.331587249961729 1
0.0341914472129265 1
0.416762639862961 1
0.0405668246627795 1
0.251261905182557 1
0.0687653481900072 1
0.434551920834398 1
-0.159760408178561 0
0.0626008448087013 1
0.207993876502112 1
0.102920234954246 1
0.175861678066265 1
0.414059250377959 1
0.316283561217573 1
0.39207617225001 1
0.306295102485556 1
0.110987509623756 1
0.228192493306226 1
-0.0227809865681574 1
0.00351718090179004 1
0.371278349967127 1
0.0374939025782078 1
0.24721759955954 1
0.285700794086382 1
-0.039893963396683 1
0.510344581776362 0
0.384846677754015 1
0.255375822691442 1
0.0445710502821311 1
0.458764507185442 0
-0.0383588703664876 0
0.264304239245352 1
0.345955783869996 1
0.0959000475791833 1
0.102279165054576 1
0.113265943049085 1
0.384557456110584 1
0.236693809384217 1
0.207066872757283 1
0.389234768390082 1
0.0905591892640966 1
0.141862315596179 1
0.182005059333672 1
0.442494309665089 1
0.102978912684654 1
0.375611992383055 1
0.0212961931459464 1
0.31773479974257 1
0.245645965524788 1
0.318182370499537 1
0.00930985336348251 1
0.0146063819551355 1
-0.174262280639052 0
0.254005392556278 1
0.118291675941487 1
0.0771124486025559 1
0.572543378762368 0
0.221272948724748 1
0.495749262725972 1
0.395680795254692 1
0.234673223458179 1
0.156804694217751 1
0.0804007297326086 1
0.232315068153522 1
0.0106086153995142 1
0.198437493900477 1
0.0291118557724363 1
0.184343589524991 1
-0.0555553786425763 1
-0.0871326514101518 0
0.276054892789925 1
0.133204248146667 1
0.194708986718232 1
0.179443322839889 1
0.16762315628512 1
0.368696611782922 1
0.30849200498966 1
0.203733298766234 1
-0.0499750826410791 0
0.17005327553511 1
0.403996282005674 1
0.153021606755476 1
0.00415100352718141 1
0.00835555331813184 1
0.238095374094937 1
0.424586719198896 0
0.530553000802987 0
0.0925213301994693 1
0.27033640617983 1
0.343861131983201 1
0.157706812825248 1
0.0999402814612316 1
0.377643682458495 1
0.257037377109634 1
0.199351960436086 1
0.224002259862623 1
0.00128174562591279 1
0.376848566213641 1
0.204078100549794 1
0.104207368035866 1
0.217742286644926 1
0.208440662879158 1
0.065958251994747 1
0.200653301494302 1
0.241943460527791 1
0.147635394689629 1
0.28170028297696 1
0.0103033007762769 1
0.26777173647441 1
0.130271999134055 1
0.386814929573299 1
0.187624782697284 1
0.244558549374248 1
0.34048756285362 1
0.0827630260192937 1
0.177107099039171 1
0.169447038119802 1
0.197623127068008 1
0.294259713250962 1
0.321206421349348 1
-0.141298757858546 1
0.156913189781758 1
0.119506012405184 1
0.2605464399188 1
-0.0569532776464139 0
0.3982245494209 1
0.33865499947387 1
0.116625278005552 1
0.0223575618103644 1
0.119357974213021 1
0.240504778409452 1
-0.0397486120159563 1
0.126088377446704 1
0.246352992060882 1
0.299051161418649 1
0.127097228763485 1
0.0650320068860533 1
0.437450233689875 1
0.250039755464376 1
-0.13259864410311 1
0.124785556337379 1
0.110206700658001 1
0.0167175223529874 1
0.228076963836768 1
0.192335333147267 1
-0.0691142013089747 1
0.334783061103464 1
0.169787715732263 1
0.0479820598205858 1
0.207767203903243 1
0.0173579443393627 1
0.140576921916181 1
0.458017970835399 1
-0.0797016825377592 1
0.270806096624976 1
0.119762358605707 1
0.389872115250739 1
0.277285898785837 1
0.239787661331951 1
0.298544029065851 1
0.0394552169530458 1
0.283586112545637 1
0.395253474158777 1
-0.0699152683015904 1
-0.018567839423187 1
0.415475490917238 1
-0.11612741590421 0
0.0391404862376653 1
0.409815897281676 1
0.0261303143284088 1
0.448487315528207 1
0.12921966557215 1
0.0986660887744877 1
0.32614418935068 1
0.0863881174161428 1
0.279381988654853 1
0.354463830481937 1
0.52120091900993 0
0.250349341644421 1
0.343350498532664 1
0.162844151876754 1
0.240940801204314 1
0.0920557879109739 1
0.162005759680716 1
0.38972626761969 1
-0.0637445721060391 1
0.264069866976851 1
0.24273054231987 1
0.365684854606542 1
0.0332283215380424 1
0.258381548904852 1
-0.023129661266414 0
0.269900462524514 1
-0.238417951755898 0
0.141652693081604 1
0.504045704134017 1
0.215484029884725 1
0.352284194921176 1
-0.0797332764514954 0
0.15531924517186 1
0.0467581118723699 1
0.201913096703791 1
0.149244792523083 1
0.30097378895922 1
0.00947775194858261 1
0.152517923298921 1
0.27353180457271 1
0.462200181277153 1
0.517975691313279 0
-0.0504264747485775 1
0.204565276753212 1
0.188140197959645 1
0.449513340582492 1
0.357478147401327 1
0.0499557811263112 1
0.314156375962884 1
0.105383839096342 1
0.100555104324144 1
0.276877934819201 1
0.153485924222409 1
-0.00602180682749332 1
0.169479054979963 1
0.0397381150216162 1
0.262043244254782 1
0.297047023586453 1
0.225871816243666 1
0.144073144182634 1
0.359670754454171 1
0.32813355436581 1
0.0991446051390638 1
0.361611962085032 1
0.0881268378542375 1
0.240423864148664 1
0.20913078354656 1
0.106478316665378 1
0.30553792813925 1
0.329163707534594 1
-0.0764290558261531 0
0.205257168688779 1
0.407939369262485 1
0.0999685173548065 1
0.323891782514459 1
0.0241099240415546 1
0.108851862057332 1
0.281388914982132 1
0.371130860226616 1
0.328525751222368 1
0.236016350394261 1
0.181259025876481 1
0.404908489959826 1
0.201546148270128 1
0.0583630401049391 1
-0.0230695790902105 1
0.193785124667108 1
0.432669993175613 1
0.203269859676611 1
0.311261782543223 1
0.212480799074209 1
0.365961931869614 1
0.388801640040157 1
0.246156066922901 1
0.233297290796781 1
-0.090775579396511 1
0.286046799118549 1
0.228068490873501 1
0.266893763266865 1
0.0964856627220644 1
0.0911837296860443 1
0.190688156925095 1
0.107685422398756 1
0.271182707631222 1
0.23891816836069 1
0.253952037627485 1
0.0547551217098282 1
0.0497364334265979 1
0.366252553973402 1
0.348705466394158 1
0.184758654492715 1
0.3427742627253 1
0.169537938704112 1
0.23288002252243 1
0.327802096773946 1
0.281687550690602 1
0.423857021574689 1
0.173814107920713 1
-0.18906205965192 0
0.0814802353340845 1
0.333994963548499 1
-0.01489671246189 1
0.0107231784173098 1
0.184508720628727 1
0.104699009257025 1
0.262588795647662 1
0.0341818711510754 1
0.318651713692876 1
0.181158737963815 1
0.0656234357752599 1
0.13771229422945 1
0.120014015626376 1
0.175625594355734 1
0.209938225756061 1
0.500684631003922 1
0.34951847469241 1
0.342157299549693 1
0.0509394405737359 1
0.177091813511487 1
-0.0160173582191096 1
0.0925784490804316 1
0.148703029591131 1
0.066279877909696 1
0.379461627226507 1
0.184206727555314 1
0.0721075386996069 1
0.0928980742837168 1
-0.0036471360943731 1
0.180096770635367 1
0.082794672815775 1
0.347004262136685 1
0.456619005583418 0
0.120161955101574 1
0.316031637612369 1
0.0268651572585774 1
0.0655510818618264 1
0.0284977823353237 1
0.271187644402135 1
0.310518019754355 1
0.361618022961158 1
0.362080180691579 1
0.275016395311206 1
0.182055675997036 1
-0.0740230420984082 1
0.102026121428999 1
0.394412914823058 1
0.24953830964629 1
0.02392893545317 1
0.283782233537831 1
0.0729076930254078 1
0.107847311671315 1
0.197678906796113 1
0.0713863275886151 1
0.177979909944317 1
0.051345553197785 1
0.241840880877539 1
0.255861102899509 1
0.411697400040721 1
0.195311582252914 1
0.234357306326699 1
0.111275530851658 1
0.406817179550645 1
0.109847244243834 1
0.11761852978688 1
0.117381638385714 1
0.0731806546988442 1
0.383162492667229 1
0.142963876415705 1
0.123544509805477 1
0.0994904973410652 1
0.43467579826863 1
0.275793786927757 1
0.363894296018634 1
0.103655090829807 1
-0.0470891421651483 1
0.207704963244096 1
0.211589001294636 1
0.254524268456364 1
0.199355807301525 1
0.24543203747642 1
0.684273755705443 0
0.456640891723226 1
-0.0446582402010394 1
0.29103584165311 1
0.379301777529042 1
0.317054665237233 1
0.227177012723026 1
0.215978457528437 1
0.38372477358017 1
0.191896984723285 1
0.223015064333889 1
0.0791003765704582 1
-0.0176896456821287 1
0.379487753735006 1
0.334705373040175 1
0.0706695580197183 1
0.168452459899319 1
0.0373353799740859 1
0.075667630712682 1
0.311447423487356 1
0.19333840473015 1
0.516144347487508 0
0.231038166155278 1
-0.0161049189995619 1
0.150477089382422 1
0.166572098621477 1
0.369466631797765 1
0.232670352355575 1
0.294063429589537 1
0.298509730124201 1
0.416932361828609 1
0.372492463871917 1
0.0750619144230192 1
0.161715312778173 1
0.095844540366749 1
0.133782140221687 1
0.27172090428597 1
0.225864019812238 1
0.261609124256257 1
0.129610178740876 1
0.33781801517074 1
0.126774055369532 1
0.0919321017927025 1
0.0854526744475048 1
0.208269517076168 1
-0.161359181214993 0
0.109362339056633 1
0.172175838223978 1
0.306073825634486 1
0.158812573070239 1
0.235523018682631 1
0.397952653452662 1
-0.143052539741791 0
0.204562504541442 1
0.344231234653163 1
0.00282508574582683 1
0.00356977389625357 1
-0.0336307629975078 1
0.1804060824847 1
0.328976689902217 1
-0.0418805593082625 1
0.242329298418817 1
0.0746623059354551 1
0.321759827290321 1
0.216742134090114 1
0.00363630607897104 1
0.359402332143039 1
0.231901061237321 1
-0.0149874061284439 1
0.0474289663634908 1
0.0692015771113499 1
0.514038344773978 0
0.260442769384285 1
0.119281206552522 1
0.372594285172623 1
0.0339649529953155 1
0.164146840909703 1
0.176395646000458 1
0.0624572422200361 1
0.191625552061984 1
0.0207388527500269 1
0.110358311588103 1
0.210611386806161 1
0.198432914090795 1
0.0712088121888573 1
0.223745208406181 1
0.11960856611647 1
0.367549256987988 1
0.170368378570382 1
0.319812276230096 1
0.291966887266747 1
0.070672591531587 1
0.196529744235823 1
0.016087993409972 1
0.0371284332688578 1
0.355065270946766 1
0.0626448774960413 1
0.407870543532832 1
0.228044610521677 1
0.285184908636811 1
0.0357477310607445 1
0.546696140334281 1
0.348894051578717 1
0.173961731349082 1
0.288558232416921 1
0.313057487850434 1
0.11560872018044 1
0.344046391645552 1
0.0184562229845892 1
-0.0163452720617311 1
-0.0914307650084899 1
0.339684395546473 1
-0.0888604825171297 1
0.504470495808038 1
0.301521190974388 1
0.221789623859409 1
0.371592397645515 1
0.291858351841971 1
-0.0709405119030102 1
0.307681916065084 1
0.22484632631072 1
0.304321494637631 1
0.288638436458347 1
0.250308645893388 1
0.168630549946496 1
0.0798423744644592 1
0.0253262806526424 1
0.415260688391455 1
0.2973244058888 1
0.0781490322769697 1
0.312993733147482 1
0.184569506280315 1
0.0922464431173827 1
0.277769300979173 1
0.116642723301492 1
0.205389027419418 1
0.135707516400652 1
0.195859153665651 1
0.107909719240236 1
0.456627904058755 1
0.190460987333217 1
0.283083536954494 1
0.0722419080537 1
0.0699627369409938 1
0.131898038051774 1
0.24114155701475 1
0.295172470938773 1
0.24110169059538 1
0.197047693878983 1
0.0490860747727007 1
0.401028743410233 1
0.237244117683957 1
0.29790089792749 1
0.255477481157591 1
-0.0263246610858671 1
0.343436695371461 1
0.1331091656445 1
-0.0674255132022253 1
0.168848972905881 1
0.0886670493687733 1
0.20420765312362 1
0.366565630809605 1
0.184922377894465 1
0.265772636117518 1
0.220765059900292 1
0.0444685308884219 1
0.125183714152434 1
0.399147259995578 1
0.296818453817914 1
0.326647405362351 1
0.0546227408268013 1
0.281598183076188 1
0.10357221730042 1
-0.011718714748555 1
0.180691069838833 1
0.181056324417994 1
0.136858689505328 1
0.307344009310409 1
0.119178576509394 1
0.192088745668248 1
0.252739121621738 1
0.144950731451635 1
-0.00887808935198045 1
0.36953630222478 1
0.179985133549195 1
0.257821647609174 1
0.100382186576194 1
0.0231995271899993 1
0.583316531322441 0
0.028042159913874 1
0.297622342709044 1
0.231311485083885 1
0.251739980834946 1
0.287087800277429 1
0.160516984304898 1
-0.0890604376760222 1
0.0111752457321501 1
0.13417866218725 1
0.195046501897014 1
-0.204631248673053 0
0.360880493665435 1
0.222024547450855 1
-0.0170880717297311 1
0.148019675217177 1
0.0284851220484013 1
0.232429729525921 1
0.203297938396336 1
0.0952804049160055 1
0.241246716646892 1
0.0373283449441339 1
0.0418254711260728 1
0.175101608391134 1
0.179530010568367 1
0.435739707987726 1
-0.00177191062425405 1
0.126248942906083 1
-0.0190659663209951 1
0.200386450357201 1
0.170145105066734 1
0.393724026667826 1
0.34984886511255 1
0.0623426445998055 1
0.237941952096539 1
-0.0156629457866685 1
0.391707926944446 1
0.376438480628509 1
0.354111172409026 1
0.318972146773631 1
0.250781709820302 1
0.256886131429926 1
0.143212282455965 1
0.406810070432787 1
0.195274503596241 1
0.222142242833106 1
0.23916897981691 1
-0.0121246796172978 1
0.448731826821018 0
0.278743562020845 1
0.121558554902207 1
-0.314144731215063 0
0.526587557168228 0
0.224056669750185 1
0.246352439440343 1
0.441036836579514 1
-0.0132480328800746 1
-0.0362181453318567 1
0.258780145749347 1
0.0258626676253449 1
0.481624801641431 1
0.232101363521879 1
0.449090910309623 1
-0.0959395336116869 0
0.0814597763694823 1
-0.120900637486167 0
0.34883387337379 1
-0.0581940792136958 0
0.356267935426288 1
-0.0589809544754299 1
0.141692756188726 1
0.0950422829004466 1
0.121634748431801 1
0.492038031519512 0
0.368090464784905 1
-0.00751905846231998 1
0.382982229539807 1
0.341572705038201 1
-0.166685589514801 0
0.345471125030884 1
0.244075689926728 1
-0.0888023208168051 1
0.0478513802245036 1
0.0279496181498962 1
0.28231257930196 1
0.560016314590324 0
0.305861534940687 1
0.028267385562709 1
0.167945828864465 1
0.331093754119633 1
0.33352439572715 1
-0.0156026590547986 1
0.169649602513722 1
0.21605917740795 1
0.390871953024593 1
0.162174697818534 1
0.40779914341105 1
0.293718503922866 1
0.180554203953296 1
0.415288862496623 1
0.362009470853417 1
0.269515107769849 1
0.421126535968075 1
0.478152931490029 1
0.199257437239779 1
-0.00308990920407767 1
0.288038999003643 1
0.409727105368201 1
0.125816025290169 1
0.200103165530263 1
0.430413034964588 1
-0.218958300783509 0
0.238895700955788 1
0.254335565083463 1
0.269304499543779 1
0.0635304130574773 1
0.146128301687967 1
0.414714326121503 1
0.265823990739143 1
0.392467513420358 1
0.0846498756739823 1
0.181795704213429 1
0.398845609386043 1
0.131916106388378 1
0.19061684169018 1
0.201946406553347 1
0.500164353658608 1
0.433309548048183 1
0.776822143533358 0
0.280079459826075 1
-0.00981160332347279 1
0.221329590156861 1
0.409728136236565 1
0.297270964316508 1
0.0636629139223489 1
0.181545178086249 1
0.266228586106158 1
0.0879069544344275 1
0.120420033140612 1
0.194160674712554 1
0.155318328987405 1
0.469483638602564 1
0.210814184557887 1
0.111842417544821 1
0.0707470442700536 1
0.0111144341020681 1
0.160049761332251 1
0.271802588317252 1
0.194355701591546 1
0.437771496511601 0
0.0595246445238782 1
0.272240552791025 1
-0.0336701098416503 1
0.0916564178669981 1
0.256559394710189 1
0.175826465690913 1
0.0682602083371862 1
0.237004954631619 1
0.383777242865849 1
0.429935434429697 1
-0.263820126210315 0
0.1184383172436 1
0.140454000628791 1
-0.0836785627182951 1
0.302212957965853 1
0.0348489109588662 1
0.206464924884168 1
0.0297727968853932 1
-0.0948961187181874 1
0.134397330645488 1
0.290193281199021 1
0.322948844428361 1
0.335586023354099 1
0.578291941546113 0
0.156771184250398 1
-0.0173354514037716 1
-0.0408627358270969 1
0.390927049075947 1
0.234296670814852 1
0.304698084193957 1
0.00862569140369981 1
0.221025935620534 1
0.101027077757165 1
0.0913126174576521 1
0.217789753604201 1
0.168345281061456 1
0.444270831457601 0
0.183711828340745 1
0.176315209851095 1
0.250452734659293 1
0.220773425176338 1
0.454784656131441 1
0.142686263712301 1
0.00390362852326886 1
0.398357567115626 1
0.202518485252892 1
-0.0182344811294396 1
0.21677215388235 1
0.0830020954145762 1
-0.0748040508593713 0
0.0644854931699671 1
0.212775133037412 1
0.200834604733292 1
0.0724892670154036 1
0.0568834261887847 1
0.0503374653864346 1
-0.0290098053785522 1
0.113334835214494 1
0.24306034734924 1
0.193944124454559 1
0.0546315310598058 1
0.466781063984381 1
0.51305806188316 1
-0.00526183185182249 1
0.312487235817904 1
0.26422191995426 1
0.146786470438433 1
0.259305847495037 1
0.283011679237862 1
0.257991677231527 1
0.0986650104174214 1
0.259308125451707 1
0.0805126213469595 1
0.324711128357911 1
-0.0280162306415921 1
0.137739138074191 1
0.171990813910598 1
-0.136388900309877 0
-0.0549729796891703 1
0.206567007213112 1
0.117071333976254 1
-0.139424448211577 0
0.409776900380049 1
0.340064442410548 1
0.183537914895954 1
0.37947338047981 1
0.62231786937233 0
0.193859728361064 1
-0.0100248629513303 1
0.0826249766136488 1
0.323099081323268 1
0.274290673601905 1
0.340068590963975 1
0.22924128782555 1
0.217110854667637 1
0.336643419798968 1
-0.175159960435258 1
0.377237046256359 1
0.313509212606889 1
-0.00160687260994834 1
0.283964439053955 1
0.414235222371442 1
0.331306187020191 1
0.109902872820251 1
0.327715431896964 1
0.2685206536126 1
0.0971890871347067 1
0.314055060654997 1
0.27650187438445 1
0.192551980232052 1
-0.3005888443441 0
0.226522816013343 1
0.0656740198780209 1
0.270131381705346 1
0.0677409111540202 1
0.259632485865602 1
0.506526742453998 0
0.4440202442229 1
-0.101540356503835 0
0.0119674338693457 1
0.523251061243121 0
0.568230574049094 1
-0.0417197407693473 1
0.214763221824263 1
0.0869464877283873 1
0.417095663062618 1
0.563474668486001 1
0.43269763716078 1
0.131980498619692 1
0.218511312914913 1
0.12113551201042 1
0.285548913589474 1
0.136495538719467 1
-0.0955001174903137 1
0.173681379469258 1
0.0294159931823462 1
0.447861333112801 1
-0.0034559935025797 1
-0.0754799516965302 1
0.177032476298348 1
0.261344051550392 1
0.042137101582035 1
0.399516015041523 1
0.0556212157092456 1
-0.0649968618238711 1
0.437802708955174 1
-0.134167790008015 0
0.181121055523118 1
0.144294482750218 1
-0.021759540941454 1
0.0157660328620979 1
0.437309316106609 1
0.066694745238631 1
0.194249645477273 1
0.276139491877676 1
0.177659222327195 1
-0.0902933238379519 0
0.2111958446569 1
-0.127110704111583 1
0.423169730099837 1
0.222760903271371 1
-0.0738363650852544 1
0.29870144328991 1
0.139682548358293 1
0.0815589175622934 1
0.177534003815057 1
0.471517215912215 1
0.0957473590663629 1
0.298140571435297 1
0.302473614819114 1
0.351740800533793 1
0.273122557580148 1
0.254681778789046 1
0.120076154907379 1
0.113955487325584 1
0.205450132055215 1
0.159872557670967 1
0.287256039343544 1
0.198924438888397 1
0.183352459605065 1
0.239013762898841 1
0.0983865438372968 1
0.413914466445592 1
0.0738063275469188 1
0.398223856711067 1
0.197713655835857 1
0.338935064325358 1
0.381215668438214 1
0.409863504677798 1
0.0416080987974948 1
0.447057988993624 1
0.216991425775034 1
0.489634355401192 1
0.131355391055989 1
0.510991154109395 0
0.395031821043135 1
0.303246166237176 1
0.254334180002058 1
0.341125131475889 1
0.161611942628959 1
0.496593777739365 1
0.263407888278329 1
0.0710498594594065 1
0.510851646188278 1
0.384340647039681 1
0.0491087140838348 1
0.378120445370655 1
0.204149900564135 1
0.155750061193318 1
-0.178611981931216 0
0.299271681662847 1
-0.0811012433310767 1
0.333080760844755 1
0.213343985407018 1
0.453926187994734 1
0.187583332818098 1
0.292208340852123 1
0.163917947182955 1
0.235200988994564 1
0.186099674765504 1
0.452841089714672 0
0.0163705830653609 1
-0.0241674578414717 1
-0.0673639085538823 1
0.0683325404213142 1
0.190110137919341 1
0.161598096272073 1
0.296675554184307 1
0.309073760305306 1
0.108947658090825 1
0.198167277636105 1
0.0202667977957217 1
0.17662786059228 1
0.155073322871867 1
0.244003060240856 1
0.264939239527843 1
0.178142729041975 1
0.163336943181857 1
0.405158145588626 1
0.170073872738528 1
0.438444560319483 1
0.57806857254044 0
0.218786965493041 1
0.130428922405764 1
0.25513852972432 1
0.066823145288805 1
0.395100426482696 1
0.356030967411503 1
0.472714101419415 1
0.290815428984541 1
0.156440801916453 1
-0.0601450233931437 1
0.349973099841513 1
-0.0506343533563409 1
0.0969251881191974 1
-0.0557350706597054 1
0.0603077849324321 1
0.230129793262109 1
0.173600827061124 1
0.103993381294742 1
0.337888757082028 1
0.0880931420515223 1
0.364191318018578 1
0.31757253855889 1
0.380524540187794 1
0.0714331061566494 1
-0.137712430160877 0
0.292306985995167 1
0.406114817529116 1
0.111095202652958 1
0.081116474877499 1
0.37911399367163 1
0.395475064211852 1
0.389140112652349 1
0.231166057741875 1
0.128462555514301 1
0.222641495382605 1
0.0452780616264837 1
0.179962172263584 1
-0.0740220826517187 1
0.0266732269083055 1
0.444338514081115 1
0.230123006620621 1
0.15421885014881 1
0.313971063738362 1
-0.0533311502795309 1
0.144576051014554 1
0.105395552831552 1
0.349079742049605 1
0.370331384807419 1
0.263272041147034 1
0.141214545183373 1
0.102634334908981 1
-0.130394414370482 0
0.318459271606253 1
0.327656959853569 1
0.207574408197955 1
-0.167835665615166 0
0.139758279918661 1
0.152271584880509 1
0.100327061054419 1
0.160544265991688 1
0.221888710159438 1
0.0658407279426888 1
0.266724504120705 1
0.238540808860907 1
0.0742569155674715 1
0.211747519951181 1
0.374788436353828 1
0.185389614405784 1
0.540599749990321 0
0.316429061724907 1
0.359956141846322 1
0.239944313653179 1
0.49134653278178 1
0.285319676739838 1
0.459798781355349 1
0.227210593012173 1
0.304476579518068 1
-0.143688595583676 0
-0.101646473451505 1
0.23287247548882 1
0.294628440450026 1
0.239737551236365 1
0.227967571887976 1
0.251041494849315 1
0.221177015217558 1
-0.00706751031032687 1
0.25263213286851 1
0.280492113165897 1
0.04982653903423 1
0.198443790175469 1
0.25394220954517 1
0.458404397825452 1
0.23193744870707 1
0.0273662078851559 1
0.14673361086931 1
0.275392615286355 1
0.0511945926674589 1
0.265710119882873 1
0.313553400564563 1
0.167236530058444 1
0.244222342000798 1
0.374162557032544 1
0.124124953902971 1
0.0188050266296366 1
0.23752894018842 1
0.155877620675863 1
-0.0529831559980495 1
0.0853313629426813 1
0.261102925478183 1
0.120393595642618 1
0.214953367703293 1
0.173916527981499 1
0.326897012715407 1
0.1053482375023 1
0.140036377231941 1
0.0207215885407859 1
0.0185372329560706 1
0.312183660480732 1
0.0911810772958338 1
0.0805568935171859 1
0.18689772180641 1
0.35102336928446 1
0.198258931341437 1
0.203568056059774 1
0.169469512693226 1
-0.0442056576487278 1
0.321615806400893 1
0.0133773563936063 1
0.216207333785267 1
0.570488248922534 0
0.334003322975693 1
-0.0169293014204554 1
0.15363788440136 1
0.328409472880083 1
0.063097037273081 1
0.16835268460034 1
0.331001948270583 1
0.11124935735228 1
-0.00535105384697802 1
-0.000250092887733245 1
0.410981852374538 1
0.534906720518509 0
-0.180263126244218 0
0.345856005032283 1
0.155446987140868 1
0.112194055069149 1
0.109017306988652 1
0.156547622174133 1
0.038307256748725 1
0.395624156105807 1
0.181997040614251 1
-0.0102428322877112 1
0.389316600176097 1
0.252548261128544 1
0.133718715709629 1
0.212888865264756 1
0.379949694241461 1
0.150989638514605 1
0.604280533463861 0
0.259742987375119 1
0.0788177167491011 1
0.0833401193115886 1
0.214935237364899 1
0.42078289060121 1
0.0249620795548421 1
0.270406768964008 1
0.0813200535243116 1
0.387592701042324 1
0.528234846687171 0
0.114042994431354 1
0.301599384999196 1
0.407389205655786 1
0.31262194111522 1
0.0738161932164084 1
-0.0935764317498965 1
0.293989898755881 1
0.0149703941567209 1
0.234145353080291 1
0.333897950687946 1
0.00519055675079911 1
0.120931027030593 1
0.0952296273376755 1
0.112772425588519 1
0.447962407998522 1
0.121066226563757 1
0.194603272670303 1
0.246989989570253 1
0.202251639480418 1
0.387540643324966 1
-0.00466598211816022 1
-0.351011397381456 0
0.0344151430078344 1
0.112088057891042 1
0.111530485298066 1
0.307036330218908 1
0.166744923606186 1
0.116114707444751 1
0.14977254903203 1
0.430635569587936 1
0.484397631511309 1
0.142765908326069 1
-0.0761362659779512 0
0.340148962725511 1
0.316257265997401 1
0.205786309294731 1
0.290852909599219 1
0.305745002428978 1
0.21484831020445 1
0.130681720067386 1
-0.0182748314689166 1
0.187341331276241 1
0.478157841012375 1
0.19333465861615 1
0.0850911181194123 1
0.195032982865128 1
0.343795627165327 1
-0.0517647269541358 1
0.150603750446001 1
0.030804254977614 1
0.0343377275232232 1
0.304795207770049 1
0.207474483153263 1
0.171471124877272 1
0.270719223909439 1
0.202000525005818 1
0.528872152394721 0
0.470470033962621 0
0.242492133956637 1
0.254603120240402 1
0.164232491861998 1
0.485823614156 0
0.188342411676254 1
0.475886140547948 0
0.365896462907961 1
0.583389989098907 0
0.345666178953296 1
0.189865844475555 1
0.259622865170883 1
0.181818044577391 1
0.231900872279557 1
-0.0996208309766508 1
0.0322594950890435 1
0.145072423393715 1
0.233175827402135 1
0.272143106805089 1
0.254204436379914 1
0.139216175003214 1
0.237718235476748 1
0.176621549520698 1
0.371718436686142 1
0.127464191419031 1
0.365533767533836 1
-0.0178588951498101 1
0.14341556093664 1
0.203128796208497 1
0.0970180452471286 1
0.0354901328721762 1
0.409779941719926 1
0.291042687351169 1
0.394795573325124 1
-0.0278077343931301 0
0.25244794946386 1
0.367956706976949 1
0.252851402372155 1
0.0965521197209537 1
0.293098976458745 1
0.293461599085567 1
0.229559280278035 1
0.32160045448769 1
0.0660378510995344 1
0.11502763941447 1
0.328987264109318 1
0.194748044881021 1
0.177405458710749 1
0.0607740735005213 1
-0.0540898446640611 1
0.375585152892945 1
0.198894933731183 1
0.319600908360645 1
0.111304669728024 1
0.078734502283328 1
0.298045011275345 1
0.266125368612458 1
0.298663541612886 1
-0.0799796536656527 1
0.0712858167418081 1
0.43855561667121 1
-0.0330703088282314 1
0.0141243188389484 1
0.150495402583139 1
0.0415317398069905 1
0.391724257339155 1
0.398525627014275 1
0.376208279332783 1
0.250829052338149 1
0.0732773508455533 1
0.314842789742518 1
-0.228003905308161 0
0.248467436993502 1
-0.0411689472775815 1
0.582993196405271 0
0.144544540460624 1
0.0568901018593708 1
0.192525254987141 1
0.421189906115337 1
0.477181289383792 0
0.466783941058572 1
0.116378121985811 1
0.0896602600215774 1
0.1553048137127 1
0.13879411899389 1
0.0848310285799809 1
0.352135230911448 1
0.134002902717627 1
0.386615897695496 1
0.259991551067479 1
0.172480722179477 1
-0.0143247496000741 1
0.150246985508569 1
0.292440544427751 1
0.113692806741526 1
0.261424273609678 1
0.267030075831957 1
0.582838751443247 0
0.0859477466595154 1
0.396562464256085 1
0.30983457687913 1
0.0564090332349363 1
0.322701286241074 1
0.0899897986903556 1
-0.0348525926990867 1
0.517234323576719 0
0.147125813768955 1
0.194862754546594 1
0.126523197951983 1
0.0734588666676852 1
0.181685853522526 1
0.570738073761282 0
0.44927677763505 1
0.442036274904017 1
0.110044482288711 1
0.459976753837942 1
0.192869379642988 1
0.0667424730954615 1
0.332437556480966 1
0.355139123935731 1
0.286736813513915 1
0.199478252175707 1
0.174012555312249 1
0.00247405261498877 1
0.052048055484978 1
0.186434916559967 1
0.134455536727024 1
0.262505785353541 1
0.258671908274945 1
0.374844923445763 1
-0.233280825061748 0
0.158861952874784 1
0.24645435902183 1
-0.0513165942798067 1
0.180331201869813 1
0.391957486036537 1
0.342296979356118 1
-0.0453747926329144 1
0.194381431613969 1
0.0684121837543174 1
0.391117081232423 1
-0.205616333195577 0
0.551411766007728 0
0.0614311776021998 1
0.260393067256506 1
0.281228077142418 1
0.390010466445891 1
-0.142138294638649 0
-0.0992871075843367 1
0.0543888692285189 1
0.0666216753671507 1
0.196505582999808 1
0.297233348593536 1
0.352935976572665 1
0.1516467069152 1
0.424211130415747 1
0.239954982859861 1
0.102009006881317 1
0.461171932106933 1
0.173101415626184 1
0.333542774871111 1
0.174220094670669 1
0.244637326184103 1
0.369263822872469 1
0.225492724474887 1
0.00457914275811 1
0.369332940347235 1
0.387301592346391 1
0.113681920136204 1
0.105225678767664 1
0.0479057055692056 1
0.117903292018095 1
0.123524159102225 1
-0.136329023814619 0
0.0347677035990597 1
0.294897602207091 1
0.184975344293235 1
0.25585226227883 1
0.267833171904445 1
0.16510533936896 1
0.345792364785062 1
0.315259009777881 1
0.150395770111516 1
0.193479556445732 1
0.513613900082709 0
0.231759433111366 1
0.236680452929794 1
0.1280042211258 1
0.245816953066548 1
0.279468329320922 1
0.400487302282047 1
0.321980455048943 1
0.357875845735291 1
0.249010600117477 1
0.124788653759817 1
0.128428099921101 1
0.323415190928216 1
0.255917410297441 1
0.310871449753296 1
0.255845375473324 1
0.239520456430345 1
-0.117136531455397 0
-0.101464886859725 1
0.132609663545694 1
0.326433866683655 1
0.23368934170791 1
0.148558364142356 1
-0.0284122196876041 1
0.236756894615179 1
0.434047163903027 1
0.123358776843248 1
0.18454516722491 1
0.270434641850522 1
0.229484682802514 1
0.352222484334204 1
-0.0111273844616471 1
0.348745671632948 1
0.20065385117663 1
0.274628821904392 1
-0.0917537400495358 0
0.0910996745957202 1
0.0825383399962209 1
0.118822417830852 1
0.0835145916098397 1
0.0619560400910755 1
0.114253472590538 1
0.31983014539473 1
0.199971150713459 1
0.123925008663235 1
0.11772141592753 1
0.0995721676268442 1
0.0605754735295673 1
0.353729457103525 1
0.213525675998267 1
0.10748392908799 1
0.212074614939758 1
0.324757750333868 1
0.109087526640004 1
0.195987418147828 1
0.48903960712034 0
0.517103170726476 1
0.048814841446771 1
-0.00352239469044492 1
0.137849755115816 1
0.0367267016022127 1
0.308341630750457 1
0.190057969329091 1
0.374129317317969 1
0.275451062844776 1
0.370451348246784 1
-0.0411669712673958 1
0.159179484052903 1
0.192601823564652 1
0.365629811820295 1
0.276647954488976 1
-0.052286434162709 1
-0.0142686068787529 0
0.686674898852986 0
0.323806126022884 1
0.284601848956172 1
0.0334014775860673 1
0.0960980107259406 1
0.0461966767086079 1
0.0821904710118041 1
-0.135562817007152 1
0.252383423442344 1
0.22130050707829 1
0.00761703706705779 1
0.372138447364844 1
0.0937865616408481 1
0.348339915894401 1
0.429635135101195 1
0.142773227539941 1
-0.0660460972830355 1
0.152631024177796 1
0.588782604453874 0
0.277367780364344 1
0.292108823887746 1
0.256104416761676 1
-0.0520741099901133 1
0.202103504575461 1
0.1503653104743 1
0.203278066165619 1
0.169028240103353 1
0.316735261958421 1
-0.0358240811368782 1
0.184919254067223 1
0.172925533231049 1
0.405275428170538 1
-0.0250247763721924 1
0.293771488010171 1
0.0598374489980155 1
0.0447695693772789 1
0.220029057374902 1
0.194604994834489 1
0.0432780842523314 1
0.339250222966752 1
0.132313955565874 1
0.367253261324985 1
0.352833743834765 1
0.153784862859258 1
0.338471439564058 1
0.235582501961598 1
0.0246213211142882 1
0.128164316252379 1
0.0822334521955732 1
0.377756437625583 1
0.0727778123216062 1
0.39747360424674 1
0.563424559358418 0
0.4135188755371 1
0.244683881966453 1
0.206508639470301 1
0.184139461638706 1
-0.0848993699030319 1
0.218219216424451 1
0.258968918449216 1
0.179604146945845 1
-0.0352081760763231 1
0.318381858214273 1
0.215244545481697 1
0.2059952908594 1
0.190190845034724 1
0.285529517987883 1
0.297545049831314 1
-0.0736763230608793 0
0.144819923157979 1
0.351592580700517 1
0.0697277305741205 1
0.211082182574889 1
0.188172518609071 1
0.18393875327584 1
-0.0587771537369465 1
0.0403568311810692 1
0.282945332398566 1
0.362464174610515 1
-0.0973576719082538 0
0.190955846572294 1
0.137478559199018 1
0.273837266597216 1
0.145926194414591 1
0.195874838447312 1
0.051854466395271 1
0.0509774782826666 1
0.137987279460363 1
0.163564504763891 1
0.268173083387522 1
0.0922498476504429 1
0.145785633501939 1
0.11192652088786 1
0.194658315664526 1
0.0982005446622571 1
0.0335976802525296 1
0.071293617913735 1
0.152327839996414 1
0.212971292523593 1
-0.0257279681178209 1
0.433887940126752 1
0.0923098823061991 1
0.101473353267533 1
0.148536425775069 1
0.196772138182047 1
0.441188685169229 1
-0.0331757979470223 0
0.260919892976833 1
-0.0229570077057745 1
0.0810606306937927 1
0.0361613833068374 1
-0.0612446626853063 0
-0.193045667921114 0
0.119687710645339 1
0.38803033905656 1
0.230025240470023 1
0.00456799895774401 1
0.0157053344914839 1
0.123753389340373 1
0.0855399766522347 1
0.401678448809406 1
0.260446136592166 1
0.223472559970168 1
0.287308999867544 1
0.460892803692878 0
0.499391756466345 1
0.280595708297941 1
0.301793768573686 1
0.0339390401816159 1
0.323206550900755 1
0.156330580007822 1
-0.0962840541411075 0
0.120749990515911 1
0.168089224728018 1
0.334644192197838 1
0.343328039498233 1
0.358868318656838 1
0.280109617756625 1
0.117744266968689 1
0.0766260278853914 1
0.230650804169623 1
0.294971621216361 1
0.193447748871608 1
0.0800031033148519 1
0.216207792355321 1
0.288003563786618 1
0.193001614267948 1
-0.0604717583757044 1
0.0072476090998901 1
0.526471454223937 1
0.341617738091441 1
0.174157065481256 1
0.511862474255889 1
0.0350938317176867 1
0.389269634081279 1
0.327133321200957 1
0.337270932915555 1
0.0279738216889056 1
0.144416973046748 1
0.570744573923468 0
0.0684388176754296 1
-0.121433501104753 0
0.179409399365185 1
0.0153056290897649 1
0.237210197780767 1
0.262044091569778 1
0.105339458222056 1
0.200865435237723 1
0.371444457606775 1
0.173362067019899 1
0.299840668344753 1
0.281256597212286 1
0.381045554763005 1
-0.147247915518845 0
0.252642340342897 1
0.164276801744034 1
0.331006143340071 1
0.086269200004806 1
0.507296125212459 1
0.259775449176766 1
0.140159388035816 1
0.779205424691779 0
0.29763935292427 1
0.457623870969372 1
0.0317077266502175 1
0.218041058129392 1
0.216936956293014 1
0.092134723243289 1
0.395483564980369 1
0.11811705920562 1
0.00559636856658377 1
0.328257020137074 1
0.0165000624916584 1
0.489601961187583 1
0.116061515770772 1
0.104015640488519 1
0.315674289100231 1
0.514986766678528 0
0.0625150896571026 1
0.342542112940457 1
-0.0278801774373723 1
0.109786911579818 1
0.437155430049399 1
0.00581110162242088 1
-0.0568289812533623 1
0.223541821301288 1
0.494708528756273 0
0.204229459338701 1
0.0445386509385067 1
-0.00168801527977058 1
0.0668213262376576 1
0.454098977101137 1
0.188039469831486 1
0.271754785785401 1
0.301782554812285 1
0.386303038657198 1
0.139534997454754 1
0.434892780241295 1
0.0609055912753758 1
0.269821883560201 1
0.107509337595275 1
0.179974621587451 1
0.196900679218979 1
0.263777178601536 1
0.244046017881516 1
0.297709882493234 1
-0.0665808893076665 1
0.16631081037374 1
-0.115879197914167 0
0.281048597143125 1
0.580364037396294 0
0.0858534491954197 1
0.207507378039115 1
0.129515534157762 1
0.341936337138087 1
0.0660541695128699 1
0.208689512695952 1
0.194540253745613 1
0.179797419197034 1
0.248614738248169 1
0.288046055645175 1
0.0403100205963232 1
0.260659354723422 1
0.338854047500844 1
0.133162307052603 1
-0.0300991313536755 1
0.0810117683024146 1
0.408760717949154 1
0.407675114742686 1
0.184931975105345 1
0.299369678778027 1
0.381989808813521 1
0.16792059954512 1
0.0491516685496224 1
0.060966804768676 1
0.0858074818453534 1
0.133793728352055 1
0.0808592434680847 1
0.0533637463028899 1
0.0208098830840688 1
0.200008515793341 1
-0.192431953845961 0
0.32688634160132 1
0.415875293850873 1
0.376070172255589 1
0.163047487275725 1
0.305970912867402 1
-0.0738786993705333 1
0.173489843082114 1
-0.0678593657932444 1
0.0727598998629532 1
0.256581267772193 1
0.156035808903135 1
0.256945960914221 1
0.174729354469532 1
0.169387340819382 1
0.384946276712034 1
0.278987434921579 1
0.0904254729293246 1
0.19087966205074 1
0.291126465586153 1
0.50593551150489 1
0.239577567034577 1
0.215164007778506 1
0.31603586737156 1
0.231673416167434 1
0.156471048961339 1
0.416712538170454 0
0.257432865728181 1
0.109881307544425 1
0.197718419730671 1
0.13217189899416 1
0.184554379299268 1
0.21179812264358 1
0.1897135562595 1
-0.0221201814984496 1
-0.00587321605912988 1
0.275733414378726 1
-0.00258740253932593 1
0.288494922563142 1
0.292278597395211 1
0.281561267421507 1
-0.0678926971065838 0
0.0317329865102941 1
0.253369219062739 1
0.0145044386502046 1
0.196646029204406 1
0.162374695833228 1
0.467013138325969 0
0.434284196334759 1
0.141995594883323 1
0.127322263490383 1
0.0330846866726749 1
0.485968565097326 1
0.265317608240628 1
0.379692492193023 1
0.514291306996016 1
0.185918085660911 1
-0.0249025468672033 1
0.117240870174873 1
0.291794295617674 1
0.155726460500781 1
0.071242943545592 1
0.295199960041092 1
0.101677600429274 1
0.246139690530234 1
-0.0943430773628153 0
0.265723723831303 1
0.29686527407029 1
0.114159799233787 1
0.395083272132028 1
-0.145848168765988 0
0.330015539821489 1
0.105917866139952 1
0.490563184896796 1
0.0274016943890287 1
0.188694419565435 1
0.245777156467314 1
0.294438619900165 1
0.232496022712491 1
0.27492400490558 1
0.340824706433925 1
-0.0618425423989018 1
0.340000074510033 1
0.322269393785509 1
0.0977218279362239 1
0.261317391438645 1
-0.0983655551753937 0
0.279076673005422 1
0.314939766179894 1
-0.00254416623126994 1
0.272600754941439 1
0.191604489414752 1
0.435885307206884 1
0.378030614483519 1
0.375795967446845 1
-0.0290210764119791 1
0.209546792028776 1
0.143999722894756 1
0.122949459582904 1
0.00161509683597891 1
-0.0401896810182926 1
0.319513221729923 1
0.472655375677405 0
-0.000556699391553499 1
0.210073298382609 1
0.220345115562688 1
0.17996066575994 1
0.0952283585795729 1
-0.0101891670185906 1
0.0919883080399141 1
0.17957054216277 1
0.23871773983287 1
0.0271924360260359 1
0.0191412300616653 1
0.304354269922571 1
0.23758556321294 1
-0.0151096420922199 1
0.16080004389238 1
0.286899225168729 1
0.061080065190139 1
0.185317535867899 1
0.346327673330307 1
0.289772938360392 1
0.427339684904538 1
0.230607195339017 1
0.236981678548851 1
0.222999217766461 1
0.204163863159436 1
0.150640301058205 1
0.0710431666261738 1
0.238776767236734 1
0.479473520715522 1
0.381017102289248 1
0.023840899358689 1
0.162820764972271 1
0.295280516550119 1
0.337024702868516 1
0.125208237499171 1
0.421276699163467 1
0.124462071107546 1
0.273780561854953 1
0.050740633137647 1
0.228012499347519 1
0.43125293705356 1
0.231794023164722 1
0.415051304648817 1
0.0876774725171528 1
0.114423415867717 1
0.201188739559106 1
-0.0517138526892255 1
0.434371548394001 1
0.417157823073044 1
0.440149713709855 1
0.196690268142608 1
0.169382684698079 1
0.168877800267838 1
0.189541859701473 1
0.412184298932669 1
0.430038368280038 1
0.286393446683571 1
0.111528175979417 1
0.0568830183387598 1
0.113189545114538 1
-0.0507385422715673 1
-0.00762627578724156 1
0.105908907443167 1
0.00934979091176858 1
0.0329452117246042 1
-0.118526473832796 1
0.340936161924831 1
0.320034880147986 1
0.234942413411601 1
0.121610814947875 1
0.157407082510511 1
0.276820478689535 1
0.333445118027534 1
0.0988659434714888 1
0.251539735381249 1
0.0882736431054533 1
0.211374553521669 1
0.222793556728013 1
0.313377058531388 1
0.110080179816495 1
-0.0759493667578488 1
0.107367217828989 1
0.116212968154589 1
0.0802657088378139 1
0.325082557664808 1
0.225604812763922 1
0.117917715564156 1
0.262772216229199 1
0.135482826098987 1
-0.0779414388850793 0
0.336178011264459 1
0.397605383808504 1
0.102078746858323 1
0.130285639399217 1
0.27892751687969 1
0.184700362988455 1
0.0267776952492132 1
0.0741818441900778 1
0.180967033470473 1
0.12135301776966 1
0.285638872354775 1
0.00705032331602633 1
0.130993752145386 1
0.183988248469649 1
0.0433855549878654 1
0.396601743951892 1
0.298941947481186 1
0.069281450069465 1
0.137553816646933 1
0.175789579551932 1
0.325363640085919 1
0.171734068181284 1
0.20998454944664 1
0.274497835540254 1
0.193447294976715 1
0.341795550286124 1
-0.0912341966527815 1
0.347390752685644 1
0.00737295760192932 1
0.185603388534254 1
0.214403777912655 1
0.293423382521533 1
0.160683598323459 1
0.26985487399463 1
0.222757727327409 1
0.0477457510429428 1
0.21192316867647 1
0.0194381012615214 1
0.105582767035188 1
0.205433831395446 1
0.00900353032357123 1
0.128143502220984 1
0.272427766110812 1
0.170040766481916 1
0.255123593569406 1
0.041285997651735 1
-0.0454020907843568 1
0.194120054868629 1
0.229946966212689 1
0.291704812168649 1
0.362852671804025 1
0.229734926500146 1
0.288978819263365 1
0.112126960983173 1
0.355139223562295 1
0.383187926613671 1
0.357805923851143 1
0.0319954526423639 1
-0.09894331155257 1
0.1615921278293 1
0.148458171617754 1
-0.034862064973003 0
0.440585851368246 1
0.201585815940804 1
0.0736194806240837 1
0.156414203185088 1
0.256067549960943 1
-0.048083476131867 1
-0.200303399088918 0
0.0203689289270814 1
0.255125544094406 1
0.0525272376671288 1
-0.0248452511619769 1
0.270064341133603 1
0.480899229586187 1
0.25077321548043 1
0.0697838374562629 1
0.245058129788831 1
0.416149946243561 1
0.195480042290677 1
0.168982845566805 1
0.309089432654943 1
-0.116266637308186 0
0.24712669773801 1
0.329741198341259 1
0.353031665428981 1
0.0724864772001166 1
0.275572880267823 1
0.307787365510896 1
0.301343625847508 1
0.116651484941452 1
0.0789018736103391 1
0.215543291107744 1
0.273690648592161 1
0.112408877725917 1
0.287646761574203 1
0.122942877131359 1
0.233736462479457 1
0.260479249798106 1
0.0715285447969821 1
0.211246321354152 1
0.282671019424449 1
0.385280624363039 1
0.0673308307071405 1
0.207900216521225 1
-0.104465684970293 1
0.0653114681951435 1
0.294713198777517 1
0.0382276447566214 1
0.0854946992322353 1
0.203322059048667 1
0.169356510408954 1
0.571286269504181 0
0.244622146924501 1
-0.149574311252869 0
0.521244345188445 0
0.265032505886847 1
0.102128835840874 1
0.352183721736996 1
0.138469534120164 1
0.0223225068108646 1
0.100183604359719 1
0.206960618608649 1
0.393333678759507 1
-0.0397428937961314 1
0.266124001280728 1
0.357646260470656 1
0.206699124055594 1
0.436369891111547 1
0.282587971677194 1
0.130074204987829 1
0.209045708960448 1
0.541887896984602 1
0.24728840718862 1
0.167735603489617 1
0.501399450519273 1
0.133724877602464 1
0.438153459617547 1
0.201275244320081 1
0.303760761865785 1
0.242251928080993 1
0.00812607179370446 1
0.251819826720105 1
-0.02641775570173 1
0.178170067770881 1
0.0147303642349912 1
0.249548774682183 1
0.133850367116327 1
0.245196819276435 1
0.434776528718845 1
0.542752890902722 0
-0.00988845474052806 1
0.0845250262267978 1
0.389201054629102 1
0.250755247720724 1
0.0908692175682431 1
0.175455315902824 1
0.268116132757308 1
0.426257160045991 1
0.271830304823133 1
0.0205028435505331 1
-0.0455907029633511 1
0.186304872157514 1
0.593993289575664 0
-0.03020587926794 1
0.185063857327978 1
0.168261858868326 1
0.148211223557228 1
0.245987193655459 1
0.251555111520871 1
0.236415612075662 1
0.270468247764005 1
0.0873917877550029 1
0.0134173624299519 1
0.0557682937021894 1
0.310440162066938 1
0.0738764758707325 1
0.274564379234746 1
0.0563819583859102 1
0.257663293011307 1
-0.00492389007524768 1
-0.0471520390289916 1
-0.0072583359480724 1
-0.056750372011035 1
0.242721792275357 1
0.117512949238824 1
0.16698252890098 1
0.412459030659344 1
0.126279267690665 1
0.0335717606327132 1
0.116973359015148 1
0.396032733902795 1
0.131909563756152 1
-0.0372159361724458 1
0.350335719474313 1
0.243693078721813 1
0.371006156076195 1
0.292716338607558 1
0.300135341890698 1
0.190178699724063 1
0.0954850899973106 1
0.352717243389167 1
0.0430579150115482 1
0.169742246883355 1
-0.142895563501843 0
0.179482827585964 1
0.169655437252517 1
0.34735510237139 1
0.125069687004395 1
0.315627789677132 1
-0.10413048994564 0
-0.0335023548908114 1
0.438410503049612 1
0.127992148666365 1
0.173522286684364 1
0.464809967266748 0
0.0244704869162519 1
0.205459870369711 1
0.0491654252131465 1
0.219694141109131 1
0.0838552150621397 1
0.183261434172738 1
-0.0482166893094331 1
0.027920782042601 1
0.0135881450982348 1
0.0422991338430737 1
0.317247472063138 1
0.314515519753414 1
0.379219471813314 1
0.129233790236907 1
0.228177930220714 1
0.577606084029476 0
0.30816205479493 1
0.026163889111858 1
0.336113708429404 1
0.522949234844584 0
0.093665849002694 1
0.152725805732165 1
0.217493117549646 1
0.228944554518314 1
0.244281085849052 1
0.244397782050681 1
0.0729369443257549 1
0.02516605090688 1
0.419755197210294 1
-0.0185439773054859 1
0.300786964875424 1
0.150792051046228 1
0.116179884720413 1
0.159285182490496 1
0.0537222063868625 1
0.301857475735037 1
0.229906791757421 1
0.165277634041624 1
-0.0900392010790697 1
0.164915920840001 1
0.139598705956559 1
0.128528913950275 1
0.0723131493404442 1
0.31760776058161 1
0.396185770808061 1
-0.112351748211566 1
-0.00347564202858282 1
0.109699612036036 1
0.225567564122385 1
0.123354943855185 1
0.337135518197642 1
0.198913223708272 1
-0.26444773343855 0
0.279331134486595 1
0.104272609856953 1
0.0931153460714159 1
0.364770672834208 1
0.2480419509061 1
0.0431534581962593 1
0.277409021185746 1
0.199417720934212 1
0.43462012179742 1
0.180776705605979 1
0.156754986221789 1
0.193312524751809 1
0.226313195535074 1
0.270785488888634 1
0.101419531025509 1
0.111867350213931 1
0.0559347021705445 1
0.326115355490627 1
0.133395391893158 1
0.168678973868681 1
0.165234324558877 1
-0.182747990091867 1
0.0260712616113582 1
0.156827115551904 1
0.417494497466561 1
0.282066019818423 1
-0.173356490872402 0
0.294515809008342 1
0.522078049431054 0
0.123195566671672 1
0.296601722154576 1
0.179447918412408 1
0.0483161695996232 1
0.237094210379487 1
0.0194022864422606 1
0.166076448089516 1
0.220033012324727 1
-0.0472864560244375 1
0.142029288688997 1
0.168294152022877 1
0.353356091029812 1
-0.0784485000310164 1
-0.0532059347455591 1
0.304544905212731 1
0.340466720610567 1
0.293066525078275 1
0.15752480545115 1
0.314322669064763 1
-0.0272930808960895 1
0.351205325888523 1
0.138327721629341 1
0.0757594031982906 1
0.143480474910354 1
0.19096391911805 1
0.0362376663413703 1
0.142038289431278 1
0.31062004741696 1
0.200460628564906 1
0.25039670922096 1
0.142025835320366 1
0.0502186528967682 1
0.2726303644732 1
0.341456095904152 1
0.322348547941158 1
0.208997030514962 1
0.528111010821171 0
0.0876456101364266 1
0.499496956187949 1
0.563023569114671 0
0.0890852751112309 1
0.160873347721277 1
0.221100974417004 1
0.33312188952615 1
0.368775398237524 1
0.321197740509093 1
0.425608927176847 1
0.236386594650496 1
0.140990477087561 1
0.184195880501816 1
0.492455063029999 0
0.242604651128994 1
0.281812334726646 1
0.171115724980325 1
0.11022561773363 1
0.293414957001682 1
0.124406730471301 1
0.256344921329401 1
0.136776672181805 1
0.153383079007121 1
-0.0162706245607779 1
0.0726476519314594 1
-0.150879439471585 1
0.466847557126658 1
0.404803470334401 1
-0.0585438216856472 0
0.207137773305843 1
0.069991847114982 1
0.267063315619854 1
0.191564231886767 1
0.172302263470474 1
0.288605750174178 1
0.244944705274694 1
0.0490819246538625 1
0.0503818704550218 1
0.0319670779537156 1
0.00714936530927509 1
-0.00810676323366372 1
0.276909426032394 1
0.0446781070694934 1
0.313108478552246 1
0.311102800875974 1
0.114818185531867 1
0.105203364149165 1
0.234597312167324 1
0.627070808730077 0
0.440607588656952 1
0.397248035723769 1
0.134586557786961 1
-0.0104530338837004 1
0.0140327141286831 1
0.145152423606705 1
0.0459235441814624 1
0.410965816238444 1
0.0924526912809893 1
0.365311010390903 1
0.240328322213286 1
0.0092567781117007 1
0.201492123356565 1
0.255112124283527 1
0.126220907704231 1
0.235205424187258 1
0.303872585478861 1
0.109725761524674 1
0.35221335915777 1
0.21327119873703 1
0.2233321632252 1
0.375950675652656 1
0.244282908707905 1
0.435619244236655 1
-0.0224075777596996 1
0.108872008773425 1
0.104641693982523 1
0.233105335941623 1
0.171838278479492 1
0.262143809233076 1
0.120227217497001 1
0.268530140026869 1
0.0632702687823982 1
0.207180042162595 1
0.193839280919342 1
0.29136047772909 1
0.151935727027337 1
0.150994606859337 1
0.415296625079654 1
0.245279090762783 1
0.221243617649339 1
0.262015247905212 1
0.239096050167674 1
0.174344520865646 1
0.211024211639794 1
0.446920241590318 1
-0.0217426794478701 1
0.243181789753177 1
0.281356978412656 1
0.498859941697516 1
0.437160622768265 1
0.252430933581062 1
0.152558905977183 1
0.072332316576549 1
0.375072998965781 1
0.250519068945849 1
0.238932684434868 1
0.162136550573382 1
0.273241439795707 1
0.112820338272827 1
0.554835743869568 1
-0.0846073395112792 1
0.242216333198952 1
0.366120041594053 1
0.0159563963808602 1
0.327636238130595 1
0.17649122111975 1
0.246902598629724 1
0.320462192752914 1
0.346291363309591 1
0.16861594457043 1
0.178942538117212 1
0.118279190001852 1
0.130352717973585 1
0.0917878578997035 1
0.263738411659152 1
-0.207691160445506 0
0.212407839130773 1
0.453883893741342 1
0.400413771806616 1
0.176276874941889 1
0.159065489390031 1
0.103195238706677 1
0.313160346901984 1
0.145880502418667 1
0.356588722709938 1
0.205768148479893 1
-0.125328394583519 0
0.0502459959291749 1
0.336650084334909 1
0.41918365927113 1
0.302738314353436 1
0.258399285087503 1
-0.258009526955401 0
0.338790986929326 1
0.489228034077034 1
0.20571402295146 1
0.296340539450001 1
0.292621651745535 1
0.12009466857138 1
-0.0981597656861396 0
0.19963151041926 1
0.0857540947013121 1
0.174291212939999 1
0.15397889156529 1
-0.0114424352846832 1
0.322843346685955 1
0.143452714074485 1
0.255658592395876 1
0.224222377697366 1
0.46331750643096 1
0.292224925906212 1
0.139154864368242 1
0.293067511722844 1
0.17166025372563 1
0.479302061570166 1
-0.0611062458991306 1
0.0555308215988435 1
0.380112129541889 1
0.224054653085557 1
0.408551060274087 1
0.021357840925006 1
0.182505584813996 1
0.538287720885736 1
0.104127567465182 1
0.041514631499194 1
0.0999782808742465 1
0.0964621097841147 1
0.104264368401776 1
0.0586255686821715 1
0.021961652451207 1
0.0312583589483786 1
0.042742077201804 1
0.315898959767908 1
0.310215601441845 1
0.271618726508221 1
0.302281499667191 1
0.111642587495322 1
0.323184769314555 1
0.233444204485177 1
0.0886195256038309 1
0.0178331809016819 1
0.414171757733297 1
-0.152594680579192 0
0.302154774096263 1
-0.105993524574954 1
0.360465387815998 1
0.20649802048169 1
0.270816323662054 1
0.55855499947185 0
0.00259580651524023 1
0.571216960585385 0
-0.164927852584616 0
0.111801599248973 1
0.302031830011952 1
0.0656864271547186 1
0.104001753198793 1
0.250920309726282 1
0.208152761198582 1
0.0292937426458232 1
0.395487504636139 1
0.216990503432386 1
-0.0789235078860966 1
0.00986405607276072 1
0.174429104183217 1
0.15874946587676 1
0.10467829945928 1
0.110437176638716 1
0.114551192726906 1
0.599450065076575 0
-0.0183837107265458 1
-0.0193094410599693 1
0.121366099327908 1
0.254228118250522 1
0.134920574556231 1
-0.00734982320074295 1
0.0453641359797072 1
0.206888354845655 1
0.173812196164886 1
0.138461771510684 1
0.0302689282863049 1
0.0524937087596314 1
0.10844248912587 1
0.0117203104277018 1
0.284494604908538 1
0.379794342509828 1
0.16876090404551 1
0.115393111273785 1
0.152416166937483 1
0.305475403321684 1
0.425530968861893 1
0.1912164075423 1
0.150539260455434 1
0.0533378894544246 1
0.207545297817763 1
0.11179618073446 1
0.252710473307688 1
0.24778610027891 1
0.18876562538712 1
0.332681698647247 1
0.495696466507319 1
0.286406098762316 1
0.280459070996435 1
0.253862037955167 1
0.263830891179766 1
-0.0653801104008648 1
0.161661955294912 1
0.370766294832651 1
0.355584130678473 1
-0.0679409651858989 0
0.15859517368902 1
0.305840221180073 1
-0.00724801013932571 1
0.257977512791723 1
0.342602603574514 1
0.456668966816559 1
0.259494399903768 1
0.13713742133337 1
0.309993840225384 1
0.19872185511071 1
-0.330828999558488 0
0.156786239001223 1
0.0794106191299552 1
0.159537610193471 1
0.0707100094028238 1
0.523392719621538 1
0.0738148120868879 1
0.196098992362713 1
0.366738170475851 1
-0.153405060483991 0
0.18816138365121 1
0.0692139631838085 1
0.213472701157526 1
0.254979949099276 1
0.138254323149747 1
0.0941634409441582 1
0.168885944062292 1
0.215676274128884 1
0.0281516986744707 1
0.277566382912396 1
0.207413550842104 1
-0.105383961511831 1
0.556029780884296 0
0.260183240112927 1
-0.241404055503522 0
0.394406901557759 1
0.274848635003732 1
0.372387852434324 1
0.143849802604659 1
0.164058962112396 1
0.393884431990366 1
0.113473846124742 1
0.161767945622723 1
0.172745080950664 1
0.0663281090724736 1
0.120974162611207 1
0.3963366430528 1
0.242459191709441 1
0.0285561128853612 1
0.0860231994501646 1
0.157278681112975 1
0.02327672591221 1
0.180184701606138 1
-0.00447333954555612 1
-0.0424204094185022 1
0.217307811400307 1
0.531243953163845 0
-0.15393829704475 0
0.322413016590086 1
0.267330576589764 1
0.293633018105345 1
0.246630493411423 1
0.192201276691563 1
0.21170327340911 1
-0.00167402261108839 1
0.448935980167989 1
0.405698836948574 1
0.175533693164888 1
0.174387162092641 1
0.212752170575756 1
0.198154841748364 1
0.281594935105748 1
0.387149242432511 1
0.41506760811992 1
-0.10542175091143 1
0.284845168805061 1
0.416518638798156 1
0.263021819868719 1
0.484908816892067 1
0.238218917406008 1
0.459876888223604 1
0.0288817204362959 1
0.222425954389065 1
0.110076577403255 1
0.257062676009019 1
-0.121286816333966 0
0.387554798124972 1
0.0739546494604653 1
0.198056107073471 1
0.38451920220069 1
0.152426185241179 1
0.284093023563756 1
0.0158193594684015 1
0.39521278534246 1
0.367047923958647 1
0.369449502920006 1
0.261372592736563 1
0.0871667433931417 1
-0.12833889512064 0
0.277504363056378 1
0.0365471600150545 1
0.322647634990214 1
0.0142683174479414 1
0.300586785254258 1
0.0890367850360636 1
0.168312043635561 1
0.231832249030665 1
0.30312057066693 1
0.0356076327304413 1
0.261200276759147 1
0.392270344474965 1
0.257953108421384 1
0.326286685380706 1
0.393757857558513 1
0.628088037196979 0
-0.0465700178631547 1
0.246176682746469 1
0.292303678231477 1
0.0125139919808867 1
0.472741009343078 1
0.165783294384701 1
0.387276106932282 1
0.0431351241146023 1
0.13503992429558 1
0.154655646194636 1
0.298977415506105 1
0.189366616144069 1
0.326400686371731 1
0.195973496493038 1
0.414756553952629 1
0.091527271503758 1
0.17417059946034 1
0.147301843843644 1
-0.013360946752028 1
0.433594399953389 1
0.172914066492141 1
0.27307563713888 1
0.450823870140498 1
-0.140213704710827 0
0.17688433869492 1
0.379366048003738 1
0.202496825984069 1
0.567062108702494 0
0.161294223755752 1
0.0710407363215347 1
0.191259721225897 1
0.072086014927601 1
0.0301879916976501 1
0.444088661369247 1
0.137158721103039 1
0.165988614452056 1
0.36340795379489 1
0.367585193401931 1
0.126713287086669 1
0.0927707137128427 1
0.348887507035512 1
0.0965887338144894 1
0.129706950062417 1
0.248821864424879 1
0.179804332197942 1
-0.0284839393155093 1
0.189939507196682 1
0.0957842265210754 1
0.169333300075473 1
0.073488712548287 1
0.458863660809673 1
0.116096852858615 1
0.270312420301376 1
0.0760361579068767 1
0.0202841503762569 1
0.245582771310339 1
0.181550772466888 1
0.325493485549472 1
0.10507739189428 1
0.154882809962518 1
-0.0141358765887932 1
0.211269911133914 1
0.18347748510064 1
0.307697502420312 1
0.211705628321004 1
0.0694879701013829 1
0.027184676257149 1
0.0686557015091956 1
0.342217453704383 1
0.126755020966063 1
0.448211134459091 0
0.342183788459831 1
0.151643064680801 1
0.271170114687366 1
0.303840749245133 1
-0.0590981308605274 1
0.244974322303688 1
0.171531672767486 1
-0.0547925619516152 1
0.195543799213585 1
0.323414079912712 1
0.113981254613921 1
0.0897398522433401 1
0.30130999512709 1
0.359820490770586 1
0.141863413549942 1
0.399442747313301 1
0.316666899176346 1
0.362791235253971 1
0.243345246529435 1
0.0629951586602282 1
0.0484119902864284 1
0.389300219683209 1
0.26731338340708 1
0.0692442305188177 1
0.105181532570541 1
0.160539454617265 1
0.177958704273094 1
0.247455338435598 1
0.306836699978917 1
0.00920555695970548 1
0.317951364816276 1
0.0645447342193928 1
0.463751129050204 1
0.226702109289438 1
0.0786978694974909 1
0.25137131848973 1
-0.056237990778122 1
0.174945867739013 1
0.0906786865219565 1
0.0230139400168489 1
0.163529598423788 1
0.151458768846844 1
0.253669499054408 1
0.280844004450172 1
0.0548873618266733 1
0.582630769340767 0
0.264612093913406 1
0.13729088222415 1
0.215751093490199 1
0.111982367937697 1
0.168409861778601 1
0.440119092583397 1
0.124674882671638 1
0.200277986224164 1
0.317878056983297 1
0.33397721684088 1
0.346594660114546 1
-0.00214335024970295 1
0.168050428804791 1
0.271216283175319 1
-0.0354517550686953 1
0.291816702304193 1
0.17897803042208 1
0.0690016274607946 1
0.351685491376024 1
0.103284997092826 1
0.0451858291951596 1
0.109648460905533 1
0.119335790445034 1
0.221488913442132 1
0.247579288954789 1
0.0235363215640228 1
0.200953266065388 1
0.0419619773714424 1
0.0740683156939559 1
0.352848780244832 1
0.348659752390413 1
0.12711610511677 1
0.043957820125612 1
0.086373070341063 1
0.0987306754410793 1
0.295997851657006 1
0.375612630316556 1
0.145008776259023 1
0.232054297723214 1
0.00571413436288346 1
0.332655101707547 1
-0.206740853007611 1
0.148473312325733 1
0.414265561217667 1
0.00674454700524497 1
0.314935222760507 1
0.153051088065015 1
-0.039984642112624 1
-0.0744096882923286 1
0.461462325678653 1
0.217297168056559 1
0.0535964993853586 1
0.216135523188715 1
0.240737616453214 1
0.114465392247592 1
-0.140190361976391 0
0.348466872708495 1
0.202689648594258 1
0.0255831278144105 1
0.085269048456907 1
0.303605248297302 1
0.270173367934805 1
0.0863008007891717 1
0.205991174862421 1
0.168966881802886 1
0.208914925190797 1
0.149418129678682 1
0.194191680009127 1
0.256751410010964 1
0.293174885049348 1
0.0761614436196629 1
0.178617020397461 1
0.248322686349052 1
0.167143571523043 1
0.115298467987765 1
-0.203318179141275 0
0.336434630868591 1
0.23704631469 1
0.323587749908624 1
0.443108052432505 1
0.164429921679584 1
0.123226604494235 1
-0.0322950706666844 1
0.0551471570499275 1
0.235227463074035 1
-0.0620021813325325 1
0.259371023107046 1
0.355192830273022 1
0.164896277522909 1
0.411806701822909 1
0.153431958374669 1
0.55655258935976 0
0.152580419206409 1
0.173931533180066 1
0.0176373107266559 1
0.175160082422127 1
0.238634685905068 1
0.196144928720735 1
0.01379366107656 1
0.184335792408441 1
0.23169154724772 1
0.0559100343309179 1
0.104736481926908 1
0.167109354891642 1
0.0753183273831282 1
0.312539457854331 1
0.203207192376888 1
0.00283430555130936 1
0.232056803070804 1
0.034424240870758 1
0.267794435359476 1
0.308659284754575 1
0.0450982000657464 1
0.194420713965453 1
0.437629882482868 1
0.215649148071049 1
0.441979064445085 1
-0.105823326137146 1
0.0528064000124547 1
0.421989505841597 1
0.0847224348346445 1
0.0857889224567557 1
0.26874135902445 1
-0.0319773280183638 1
0.330271913345278 1
0.394782832939314 1
0.0927078167663805 1
0.408373575131361 1
0.266105088830486 1
0.280130322786378 1
-0.134819710054561 0
-0.0883568863317846 1
0.0892599044031837 1
0.34856601613285 1
-0.0359945591040862 1
0.211504968545288 1
0.108682209034405 1
0.0995845669807352 1
0.0594169500754252 1
0.13039691326304 1
0.21589177259521 1
0.26850444796093 1
0.288674135109401 1
0.380019651052651 1
0.165484082886651 1
0.397407783986822 1
0.0359488833364084 1
0.0633623801072904 1
0.363767128990543 1
0.26244690013943 1
0.00177864955762563 1
0.304475924634756 1
0.235959294267352 1
0.157537996359021 1
0.206896162935999 1
0.118677787291768 1
0.167032038030267 1
0.159291465421176 1
0.045652454749419 1
0.229700121273557 1
0.1296719625846 1
0.0838134234577458 1
-0.0652157348033677 0
0.144453561818307 1
0.177225006023716 1
0.0528328965648493 1
0.0775281645987612 1
-0.0480217477592132 1
0.240856617291983 1
0.148204374296983 1
0.0424577178444634 1
0.335371196485672 1
0.224347885985824 1
0.194725424159043 1
0.142459816624688 1
0.451527109003757 1
0.274982901941414 1
-0.0283365859664829 1
0.0250266014017423 1
0.237859765963788 1
0.470443589509639 0
-0.0891871326023234 1
0.124759780344977 1
0.350652728726515 1
0.0616076056339736 1
0.239530106035311 1
0.052268574019896 1
0.18334265614253 1
-0.0658524484265716 1
0.387714745280665 1
0.43383935503681 1
0.304966394012333 1
0.233052505330045 1
0.292433363843118 1
0.219147287863981 1
0.636064093733001 0
0.226028959453829 1
0.0526875778050614 1
0.365080754346034 1
0.0373317617162746 1
0.188069143790483 1
0.366801122430398 1
0.385806166260729 1
0.165212159202262 1
0.023501949845326 1
-0.0648535801007455 0
0.462535966500226 1
0.0742438858620302 1
0.428836710365217 1
0.356917985706615 1
0.334912623053675 1
0.175201206992259 1
0.296292267550652 1
0.129199529490251 1
0.522405160928693 0
0.249872884130002 1
0.272252545241161 1
0.390212027581018 1
0.220506394495219 1
0.196720523129596 1
0.108493411124804 1
0.232948793126355 1
0.115313470861334 1
0.20328212100844 1
0.192786190235855 1
0.0349065415774669 1
0.00708732773758678 1
-0.12680928121569 0
-0.0546398587023317 1
0.364020811665542 1
0.264315380159693 1
0.192350595848262 1
0.229325977176496 1
0.276658408359064 1
0.363030515822572 1
0.323983072604251 1
0.215230942533209 1
0.121654660531225 1
0.0818050836114565 1
0.201623578426546 1
0.189740508661702 1
0.106382410928702 1
0.37245148723859 1
-0.088109132314903 1
0.446553134381963 1
0.318816946221155 1
0.218066475125239 1
0.237705310272166 1
0.183136569382165 1
-0.0419939992253403 1
0.164982851255548 1
0.049955326584681 1
0.204234759682047 1
0.272313896621221 1
0.224341363968559 1
0.0474473326143784 1
0.0601983802158094 1
0.236723563801889 1
-0.0425813655726429 1
0.270870425511967 1
0.113626996307577 1
0.37544142324226 1
0.405306409916735 1
0.442867903920963 1
0.161908722116525 1
0.203453877910127 1
0.587165012229786 0
-0.0466528569460121 1
0.265419707804972 1
0.0525104656423628 1
0.139337022820313 1
0.0724968258726341 1
0.435894548901238 1
0.124726786681729 1
0.295423837522805 1
0.115649153166629 1
0.157290681721096 1
0.416793228383007 1
0.212288825317385 1
0.414555863993071 1
0.403644260065289 1
0.077097033989754 1
0.0581988438938402 1
0.171540315822003 1
0.215855607200629 1
-0.0180480563472918 0
0.244923277731713 1
-0.0228172363037406 1
0.20421708401586 1
0.527553872143693 0
0.143571117264984 1
0.452195682067805 1
0.200068976204681 1
0.402219023555966 1
0.229413736220787 1
-0.00832069966289437 1
0.506243226256301 1
0.209962299879444 1
0.010933849216136 1
0.0437745813127454 1
0.312079130091234 1
0.235689709556847 1
0.215263019643304 1
0.155316041144897 1
0.133792877587413 1
-0.154644560943858 0
-0.0747557299523621 1
0.240221214777032 1
0.160865734119428 1
0.2768248414686 1
0.19639364972271 1
0.283766972258157 1
-0.00575801407987168 1
0.251735698892698 1
0.320416971412541 1
0.206154320952508 1
0.334000828833697 1
0.111478364738838 1
0.150752544565211 1
0.0611534968469682 1
0.334573218826304 1
0.282902228329735 1
0.0980707114433873 1
0.0183930675404645 1
0.347279067520565 1
0.343990463162458 1
0.0640137622701353 1
0.55311730199903 0
-0.043336574884856 1
0.269684728664036 1
-0.145409153148642 1
0.2173155485386 1
0.183911028760557 1
0.242309958428005 1
0.233359658861005 1
0.451609429792058 0
0.261488232008423 1
0.35875373419984 1
0.178596931303265 1
-0.0463495980859981 1
-0.028683418558217 1
-0.0290519584978178 1
-0.096387222741317 0
0.291121720894536 1
0.50819040094466 1
0.177934024905226 1
0.0254484728036861 1
0.0391374684154364 1
0.208518023649267 1
0.256458431560308 1
0.273797386565632 1
0.155595873950681 1
0.137943317913957 1
0.235141205777547 1
0.271217016897891 1
0.0858531207487839 1
0.181462462535023 1
0.22930232847275 1
0.305420624874174 1
0.0855450069085625 1
0.0826342987561427 1
0.154577264798487 1
0.252738314469003 1
0.344472981956086 1
0.449784869550919 1
0.0627728986535896 1
0.303181599084586 1
0.428970482053946 1
0.309315204935472 1
0.188873513661669 1
0.369180239212396 1
0.232088965780663 1
0.327983093139683 1
0.281882599879964 1
0.1315099184402 1
0.367775050588338 1
-0.0999839485502557 1
0.11486671866259 1
0.419639547235295 1
0.246155592317015 1
0.225465381150179 1
0.213740011216455 1
0.27751055019584 1
0.101873236507801 1
0.336825196435328 1
0.142839461869216 1
0.00313269024917901 1
0.0559659378600043 1
0.228010678285228 1
0.300074332701543 1
0.0994613170376494 1
0.281247672595762 1
0.246130733381031 1
0.419628351098807 1
0.191524829448569 1
0.194418695337403 1
0.309490731803889 1
0.15246144257966 1
0.310496482037343 1
0.345654176082112 1
0.305184561236559 1
0.275390106611499 1
0.117195929301469 1
0.163298828189095 1
0.160219604990969 1
0.45459743718393 1
0.166900300934407 1
0.0731591590765221 1
0.100603661394829 1
0.341015002200576 1
0.157335464712475 1
0.153832292307721 1
0.16435163968727 1
0.164548592512862 1
0.118638133982801 1
0.00484297448040299 1
0.323138296021887 1
0.188778161793054 1
0.0849014305991429 1
0.102085186453706 1
0.486799841883543 1
0.388917837717633 1
0.056234899284849 1
0.144454304318115 1
0.2680302164295 1
0.496790604756706 1
0.293647165516852 1
0.185680501661869 1
0.232142418240055 1
-0.0959245180365674 1
0.470626519970315 1
0.0994885865003089 1
0.211303594968407 1
0.175320462108022 1
0.349525300523499 1
0.216603080474568 1
0.458790357906627 1
0.30829959866034 1
0.272456364571906 1
0.286214096951519 1
0.167798970609226 1
0.533019947018125 0
0.30776655628663 1
0.41722526473745 1
0.407911144541889 1
-0.0390193555057222 1
0.322852961621064 1
0.257186052324682 1
0.132067938924246 1
0.259758325343079 1
0.304813291393565 1
0.254072293783444 1
0.15495343714882 1
0.155118653702678 1
0.0653192115458699 1
0.357777942410765 1
0.192239656782037 1
-0.0251465004511115 1
0.0608278148974426 1
0.33197840048706 1
0.314381697701377 1
0.0919909731572623 1
0.493986474913152 1
-0.311305977786548 0
0.498810637844496 1
-0.00700803718224222 1
0.274466150280199 1
0.224464000602258 1
0.189792955316037 1
0.104279336256044 1
0.0904820795933628 1
0.0815304294238548 1
0.107472481179591 1
-0.0679675893335252 1
0.378897983122815 1
0.0668790041660969 1
0.00344507537955396 1
0.33708491386991 1
0.250406243104031 1
0.0418962397324263 1
0.25374201326052 1
0.141290909606703 1
0.25374937300724 1
0.310727261398754 1
-0.114245497678225 1
0.173247342121352 1
0.0752777520893625 1
0.19333172018444 1
-0.00337359862458781 1
-0.000248739176164303 1
0.0703652896791849 1
0.254776718279521 1
0.189994890954323 1
0.33064204435823 1
0.318121454870553 1
0.0810792904630925 1
0.171019266248259 1
0.173306177355686 1
0.199205191824144 1
0.306364927317419 1
0.192388028086009 1
-0.0691274110516057 1
0.0124918195116442 1
0.0974006468295742 1
0.0778338427726798 1
0.127975773950581 1
0.342751981809407 1
0.622509911296786 0
0.501580275735934 1
0.149140285739395 1
-0.0037374074716288 1
0.254874761838323 1
0.0816588639650677 1
0.193155709585825 1
0.126781514517315 1
0.430326357556832 1
0.329703812437882 1
0.104324801623584 1
0.141693639657085 1
0.109853060579513 1
0.26555297565647 1
-0.13434569112448 0
0.506135896284376 1
0.202809551839146 1
0.232068416307284 1
0.106109722574619 1
0.295780438984889 1
0.314270204693504 1
0.267683633133234 1
0.397266861373601 1
-0.149454857998215 0
0.183220231041848 1
-0.0495518633329543 1
0.197849722115471 1
0.227950753664509 1
0.254151079410496 1
0.16877230209595 1
0.280087545021778 1
-0.0740892459933627 1
0.461756465078747 0
0.51319057676419 0
-0.0854409471575507 0
0.0396774337216891 1
0.307843095133597 1
0.208901883317675 1
0.169305468914911 1
0.363856366685621 1
-0.0515176812616985 1
0.0136580041867265 1
0.399042668361538 1
0.409644545167445 1
0.00605578339350397 1
0.236261995880665 1
0.240521915543544 1
0.249977901411628 1
-0.0305986009132798 1
0.290343611845918 1
0.113771646696257 1
0.139457065945724 1
-0.0715232032594763 1
0.0941228813954721 1
0.213953024197092 1
0.104730350704192 1
0.193898828084881 1
0.246397185456464 1
0.143303826503771 1
0.0112178160036437 1
0.221272603484136 1
0.0585279390132153 1
0.148417489669078 1
0.177136034687505 1
0.115688448296849 1
0.275415660208946 1
0.348122395753519 1
0.427059264451962 1
0.00279617060513749 1
0.585701830760686 0
0.333812264880373 1
0.237559742849987 1
0.502911826901169 1
0.201791991829919 1
-0.0922657316576043 1
0.0542797206266712 1
-0.302595481791136 0
0.0902039043535829 1
0.099968128708505 1
0.314474668287032 1
0.135179918900901 1
0.40360795069591 1
0.304757986358015 1
0.346822973423406 1
0.276693042076537 1
0.23468081158674 1
0.277500584554837 1
0.118490881043721 1
0.237751378042677 1
0.284420467407651 1
0.221203422128174 1
-0.00295311242024375 1
0.210761697156661 1
0.0923009194772376 1
0.595723943059649 0
0.405099205313594 1
0.318366272957372 1
-0.147481131156836 0
0.288850073282634 1
0.313531767033253 1
0.207194393290301 1
-0.131034249612428 0
0.0990105925095016 1
0.376172281818989 1
0.198437804884668 1
0.256863513342914 1
-0.0307182951507664 1
0.189353804555897 1
0.189974453964683 1
0.01519077296242 1
0.333719189658992 1
0.125612002646756 1
0.142001275888857 1
0.0694787759104424 1
0.103512101234265 1
0.0924153922545005 1
0.104761933040196 1
0.203949580918803 1
0.179166355002805 1
0.319350492147719 1
0.290674013886472 1
0.339986815087388 1
0.207864223921165 1
0.0990017407710745 1
0.398794229070721 1
-0.112304087650924 1
0.189889455112871 1
0.244571691922145 1
0.0797742312655406 1
0.217532773743362 1
0.410716604850219 1
0.370142798672296 1
0.133819249732261 1
0.248620899233127 1
0.282017117338352 1
0.391139108535319 1
0.452737197082052 1
0.239218254063958 1
-0.201414367872823 0
-0.109691005197476 1
0.285316886825919 1
0.131616642111784 1
0.140549454527555 1
0.407356371839917 1
0.222429771462563 1
0.43324321838015 1
0.378137046087274 1
0.343540858431474 1
0.411856042858877 1
-0.12799084831668 1
0.265645757248254 1
0.109983050573324 1
0.279528185664342 1
0.164356864343432 1
0.241870841001551 1
0.177918285769043 1
0.309617356106884 1
0.500398890202165 0
-0.0145509076255351 1
-0.0405267792610514 1
0.0106182338963897 1
0.0916449451073418 1
0.188717173659362 1
0.333143756539657 1
0.374917087226384 1
0.439026414761504 1
0.0874253128241157 1
0.00832917553089278 1
0.0553739308476527 1
0.251970482707696 1
0.285492159304602 1
0.179306335675019 1
0.158748451177025 1
0.208810889875541 1
-0.00984870470493906 0
0.37252097009684 1
0.346970422710769 1
0.30696878071792 1
0.11835168597097 1
0.235250561722031 1
0.326693668175561 1
-0.104986748067106 1
0.208161003948736 1
0.0592062141505079 1
0.414731682863432 1
0.246888356031744 1
0.0943024309627938 1
-0.0110527427511134 1
0.0252655137050134 1
0.328357574072591 1
0.215656350275978 1
0.405425397165518 1
-0.0344157470857285 0
0.0842037917982282 1
0.150250753884695 1
0.39147380065344 1
0.12268639820489 1
0.168097331873235 1
0.219290297150832 1
0.053579802665099 1
0.281961538343332 1
0.533321130105663 1
0.0360897940034371 1
0.148877771813811 1
0.226708005579824 1
0.220928064289441 1
0.192684402814459 1
0.46161196412517 0
0.00624211669148551 1
0.328965426105197 1
0.114230071103418 1
0.199196436029307 1
0.212323478405752 1
0.131802239468823 1
0.446843379402655 1
0.277502740872906 1
0.144917684471202 1
0.285926747007281 1
0.205959638447064 1
-0.0648654669885647 1
0.236591565510854 1
0.0936131528805192 1
0.290691667193449 1
0.266132055393316 1
0.361372665638705 1
0.334530297525328 1
0.0874383069093295 1
-0.0357156339181319 1
0.30769764511299 1
0.265632791620782 1
0.191010155170071 1
0.173590771295283 1
0.0999652170547805 1
0.154967140563982 1
0.287299233378217 1
0.0486858817126431 1
-0.0262383194979261 1
0.190192445404978 1
0.115930022611433 1
0.233742552276098 1
0.0708578069274321 1
0.108520713450126 1
-0.241437623549053 0
-0.128332710009776 1
0.52167288512798 0
0.101724437761195 1
0.203463325229704 1
0.325544014297567 1
0.21109986064433 1
0.025878149550034 1
0.0936007557219269 1
0.499167276391071 1
0.202298004594415 1
0.157898430005456 1
0.158710610352312 1
0.248227165466551 1
0.274322768357617 1
0.027690331712236 1
0.424536997251368 1
0.154702987410186 1
-0.0632984246056918 1
0.22571278603532 1
0.0289606501533527 1
0.0663189660045513 1
0.000901827698146417 1
0.176143160902907 1
-0.0148472347816193 1
0.0605792972323965 1
0.344630343507568 1
0.239072494031539 1
0.13589461384205 1
0.368385208369493 1
0.31946998751835 1
0.482562190204059 0
0.0642906663524927 1
-0.173930693182435 0
0.302296830632999 1
0.248983890175802 1
0.0612941056757507 1
0.182756599855831 1
-0.00464610736545254 1
0.299653940878402 1
0.383571206308818 1
0.175176732268937 1
0.157838299959853 1
0.158723729976537 1
0.287537733107951 1
-0.0724963061144346 1
0.366612645288396 1
0.220644408127396 1
0.265454277862513 1
0.204275437797264 1
0.318996703632783 1
0.370377348252352 1
0.123182933683051 1
0.239523401716726 1
0.300060335439205 1
0.131562856161784 1
0.472814916380971 0
0.230171767343113 1
0.256189856114571 1
0.131224237795322 1
0.20252984872061 1
0.395548092642793 1
0.389567866021437 1
0.245391009942686 1
0.394677454594138 1
0.0524097277826361 1
0.208522387079554 1
0.267852690766743 1
0.106565553596727 1
0.131209056857905 1
0.0965483761356281 1
0.535695390302662 1
0.243896390192529 1
0.345789114259336 1
0.183725603616259 1
0.629216922409657 0
0.386071701027159 1
-0.0326766268123962 1
0.247294839248831 1
0.0567350565682941 1
0.125275434389722 1
0.123501053505421 1
0.130098492109498 1
0.218967075561395 1
0.171026188664837 1
0.128709937357195 1
0.277199084889002 1
0.231085088182498 1
0.300019614390157 1
0.209853092500415 1
0.254760043541678 1
0.273925447355415 1
0.239579650784339 1
0.177395481620104 1
0.163705228839183 1
0.114141944394666 1
0.0319135227105404 1
0.203442168693054 1
-0.105735813316587 0
0.127556838674714 1
0.180972747441507 1
0.0664450343229651 1
0.0808332913648485 1
0.213978394250754 1
0.138446596776774 1
0.0611813582523655 1
-0.0211265267935298 1
0.150150049822594 1
0.164424158532722 1
0.130071258132654 1
0.279165928691796 1
0.477235185044636 1
0.0363979287445749 1
0.26670077774684 1
-0.146758241170272 0
0.106597745779145 1
0.0560743999083345 1
0.339097319804198 1
0.372918335073637 1
0.0186052097615328 1
0.130288618310814 1
-0.0745968919325376 0
0.148315659663635 1
-0.0325847412360601 1
0.125367420776205 1
0.199785216653273 1
0.356411740110771 1
0.381962504770102 1
0.395484386647982 1
-0.104105445081235 0
0.487977242750039 0
0.158549311469479 1
0.0586901953490547 1
0.28462398465306 1
0.112110043596851 1
0.25872028991381 1
0.144977655941702 1
0.516392976054051 0
-0.04316823578719 1
0.232745827433496 1
0.372651557331347 1
0.0859598062779006 1
0.256112612212948 1
0.297413663328422 1
0.13504002871874 1
0.290100964500629 1
0.123330305352672 1
0.302909495001448 1
0.365429110395244 1
0.2369740031739 1
-0.109727452041804 0
0.481821483300927 0
0.084032733262461 1
0.209086557010055 1
0.0420163046518833 1
0.249400180851222 1
0.341896175820861 1
0.339910770024552 1
0.320084074673666 1
0.449135017238103 1
0.119045203969774 1
0.266934525190222 1
0.2183851076449 1
0.2167425611212 1
0.0554718210825731 1
0.261434216205271 1
0.159696670718814 1
0.0572505330694565 1
0.085555868379048 1
0.168106354043225 1
0.39095378424159 1
0.0750576423958249 1
0.18071722103504 1
0.00387678695567742 1
0.274627116434856 1
0.00959428984195906 1
-0.0797183196407686 1
0.114966060468797 1
0.268309609032367 1
0.202208553920565 1
0.210202776763466 1
0.333348494424397 1
0.27528296870276 1
0.255849725115732 1
0.295742051911297 1
0.225038172327627 1
0.058232926565324 1
0.0770600665937025 1
-0.0509524344371284 1
0.0640458024029113 1
-0.201937780450847 0
0.39016649520682 1
0.0218416763123947 1
0.299200352328812 1
0.0659948572653872 1
0.280813315360187 1
-0.0188808809072132 1
0.214393934994839 1
0.279740976151311 1
0.218038647024382 1
0.182680343939643 1
0.146829327906731 1
0.250508325199199 1
0.297490081051887 1
0.0731754817588688 1
0.358256504572638 1
0.0545176394676756 1
0.0767382257155492 1
0.321932978433304 1
0.413245106115293 1
0.279862524830493 1
0.427205757922631 1
0.141861354002132 1
0.332158026388267 1
0.180244973130098 1
0.153265885990903 1
0.0445600854049892 1
0.181570695212136 1
0.122624175754053 1
0.43889548913182 1
0.347487475854548 1
0.280590681147054 1
0.149125194007115 1
0.042293434131708 1
0.274605428038454 1
0.0261987346906827 1
0.093265252865607 1
0.133155213980649 1
0.215723083948403 1
-0.0573173976526526 0
0.500185804008951 1
-0.173354779014177 0
0.178507258345221 1
0.0345820088725215 1
0.139116228426446 1
0.0412121336193018 1
0.400211756266118 1
0.0997627752677576 1
0.126471328152 1
0.303698593650043 1
0.162816081775751 1
0.118561244857929 1
0.428036096061079 0
0.282965502334017 1
0.26410097684927 1
0.10450783431349 1
0.118074269424875 1
0.160895809678905 1
0.120186859475706 1
0.179755906439613 1
0.104320532654914 1
0.273744498212015 1
0.0636905448702513 1
0.284780450427352 1
0.132570541217758 1
0.114095088594342 1
0.0811271296063968 1
0.21612637814562 1
0.34184693333055 1
0.136420610141401 1
0.0202543395119993 1
0.246060932652969 1
0.197195417635612 1
0.039630756218178 1
0.153248276891439 1
0.0816262699653319 1
0.0742692788408345 1
0.369994028094364 1
0.0693182866466567 1
0.117033944119874 1
0.123488723483369 1
0.464561405306632 0
0.254204281825184 1
0.0489627686968237 1
0.347490635387744 1
0.623185219689396 0
0.106685443256456 1
0.25157246567576 1
0.216280615077012 1
0.423442448269347 1
0.150336876409778 1
0.437551195771576 1
0.0283243577760283 1
0.156113448097332 1
0.258954482092773 1
0.0655093926574668 1
0.201417849482431 1
0.360661650692328 1
0.421534239561761 1
0.0361877708351843 1
0.137615908621231 1
0.096257847489159 1
0.105540754370161 1
-0.0187444696101165 1
0.309661597826616 1
0.263056082759115 1
0.55542264235617 0
-0.247444614683774 0
0.249271728923112 1
0.31871810477427 1
0.13941649117979 1
0.434347612875927 1
0.401409894986604 1
0.171840296292426 1
0.349040608019329 1
0.367748518124675 1
0.152501312561033 1
0.280477794539293 1
0.290276802171289 1
0.125474536936143 1
0.224323059245185 1
0.0251127609502454 1
0.101863287862071 1
0.0867047409978642 1
0.226587088932857 1
0.148169018087228 1
0.410268817720172 1
0.249904380756034 1
0.301827476472292 1
0.354708626244606 1
-0.14138610470478 0
0.300619167094998 1
0.395112844371574 1
-0.0127239516777224 1
0.234153770302992 1
0.239369746481584 1
0.275581064962073 1
0.0918425333673477 1
0.146450067899311 1
0.0157411326257213 1
0.0366845044058071 1
0.167047343689961 1
0.271483869452261 1
0.0859198826290053 1
0.289485298426743 1
0.29329903207216 1
0.100267934733527 1
0.312615509178692 1
0.312598714936794 1
0.168091593100421 1
0.099066339774137 1
-0.114435408557 0
0.185873726784234 1
0.211431556467558 1
0.160597674026279 1
0.345509829895959 1
0.275369251882555 1
0.307385429908016 1
0.154048744835356 1
0.324280254600161 1
0.187491106702654 1
0.0392010272645873 1
0.246605964591037 1
0.44598377239009 1
0.422127641252574 1
0.380953782267075 1
0.201029870476549 1
0.483290709933956 0
0.373378775813966 1
0.0533182980174627 1
0.0849243408278252 1
0.208224902837519 1
-0.0274979618481816 1
0.456848102269568 1
0.222416818746573 1
0.227651349529059 1
0.200227566284412 1
0.181558558775256 1
0.125774352323727 1
0.229433377787692 1
0.141352862237039 1
0.512747434376001 1
0.364087766822572 1
0.16541444377281 1
0.297751974552891 1
0.290501911007764 1
0.149478793005873 1
0.294449271496757 1
0.300026661439648 1
0.328509266722975 1
0.239648746572887 1
0.085453404935115 1
0.2261934833463 1
0.0160404982252207 1
0.194843021097929 1
0.272368661244065 1
0.302444217591609 1
0.17849608538591 1
0.107851511318089 1
0.161130866081257 1
0.0598632375517305 1
0.371300081475458 1
0.241936041435646 1
0.0430796401339647 1
0.221700555752312 1
0.244870719845911 1
0.0839433482042203 1
0.0375026975358878 1
0.0746988116176472 1
0.200770816112155 1
0.223224259825263 1
0.0864708260266748 1
0.0116578202813732 1
0.309149441005191 1
0.478344834559971 1
0.00997936680770688 1
0.322980222596556 1
0.1580940931672 1
0.456364148328562 1
0.0410343003270251 1
0.133300725571188 1
-0.0186808441989036 1
0.335678348033194 1
0.261950768296773 1
0.420266681316959 1
0.147406649464321 1
0.251656489169057 1
0.187868490660866 1
0.131649668153142 1
0.528407645055203 0
-0.0530865935173426 1
0.253380679863949 1
0.0340502488551776 1
-0.154784121348836 0
0.284333979784854 1
-0.0611555034984673 1
0.0805394747980498 1
-0.0599331814874902 1
0.12464251929135 1
0.0476297921835036 1
0.25345620162405 1
0.0368397838518384 1
0.103698842926772 1
0.193385298600847 1
0.257610052557235 1
0.127643175121116 1
0.164779761795017 1
-0.160303670046115 0
0.295158848170043 1
0.365212460102318 1
0.255723100237499 1
0.281546186089792 1
0.215615990072406 1
0.32560164949259 1
0.320982114787482 1
0.148046931555575 1
-0.0368153764782593 1
-0.0305422339667451 1
0.332208867929354 1
0.0292750393952266 1
0.105591039893278 1
0.453998872166654 1
0.285065137834977 1
0.479089183236578 1
0.378000082197244 1
0.187038751028747 1
0.293880039495201 1
0.18475161265035 1
-0.148005572886002 0
0.225227002627961 1
0.0888603406379445 1
0.144886539848343 1
0.163255166063015 1
0.195757287430724 1
0.332773843907299 1
0.505654284626145 0
0.398969325982696 1
0.38580798411626 1
0.111054946651727 1
0.475631468760759 0
-0.246322197429079 0
0.251910093673149 1
0.36089131128317 1
0.408963731322835 1
0.134633145134803 1
0.112250511885028 1
0.314891474641792 1
0.299650707850733 1
0.428870787072437 1
0.253362684695369 1
0.361739763714688 1
0.0174844670205174 1
0.129296479628791 1
-0.0558238745085593 1
0.22969358223983 1
0.296014680980669 1
0.262282915855253 1
0.329452283909002 1
0.314567902465917 1
0.197219612792227 1
0.345235460914573 1
0.0340864733699801 1
-0.317196819198642 0
0.431330250715649 0
0.0893539813489573 1
0.480989129555412 1
-0.00108731545611429 1
0.166766675881578 1
0.364924506480191 1
0.22874792969161 1
0.0998982663907334 1
0.138100383675295 1
0.358360631242427 1
0.314801568235205 1
0.169675373003868 1
0.207732881545896 1
0.188810946955089 1
0.163227964002515 1
0.163512972516287 1
0.0796092750924838 1
0.0475668522391707 1
0.547875416323458 0
0.196070374774057 1
0.261125711594297 1
0.181031093812755 1
-0.0909176306995878 0
0.275793100611713 1
0.0529360159635057 1
0.319185458962897 1
-0.0204415976010479 1
0.0559453957770721 1
0.199915227329239 1
0.132315614879217 1
0.41823469049522 1
0.468781994764283 1
0.202524011292307 1
0.389296106316589 1
0.188501310710702 1
0.0606557053601224 1
0.122571075900526 1
0.29658837375257 1
0.138607604023651 1
-0.0643006851418407 1
0.20475189313532 1
0.0675554641543162 1
0.255070267912826 1
0.357154897636536 1
0.202588462090819 1
0.0687590557125143 1
0.254072655461558 1
0.101097919914342 1
0.455928356636186 1
0.194806387774977 1
0.367816300441518 1
0.283605946860191 1
0.203535818549158 1
0.14679964185569 1
-0.0619568440317623 1
0.148939373045588 1
0.0555287216720988 1
0.390569274398148 1
0.400403593111116 1
0.112879760347164 1
0.534358095990619 0
0.145801792431028 1
0.228950736433459 1
0.0830403541654622 1
0.200119262779574 1
0.359643796770448 1
0.376150757767349 1
0.269568268161714 1
-0.0557543165693954 1
0.231920159970807 1
0.210941831380926 1
0.178695784000137 1
0.178910360963341 1
0.171449360181501 1
0.31037141700665 1
0.419498030132991 1
-0.0757034119129286 0
-0.0827064171017363 1
0.239911394086209 1
0.286718394310962 1
0.180527723740986 1
0.148436566219438 1
0.187179899346003 1
0.238132409033733 1
0.324821211411734 1
0.288823158049761 1
0.0881155663492928 1
0.113801789981463 1
-0.00320793010495102 1
0.0640481128632457 1
0.140188680469997 1
0.155405464840454 1
0.330558762243592 1
0.0909448819773409 1
0.332454521098847 1
0.146794079286881 1
0.218527202746612 1
0.119301166970038 1
0.0675947372915879 1
0.22272670714708 1
0.22853033946091 1
0.203628287195866 1
0.0726474081801264 1
0.310173651983953 1
-0.0471524969127562 0
0.0108301532884734 1
0.280397145385674 1
0.374240449851295 1
0.028922300207973 1
0.243969250644082 1
0.161561311066337 1
0.43419087408054 1
0.217397155313325 1
0.187350520782684 1
0.201083285113859 1
0.0817412944973078 1
0.138304526962624 1
0.247946488697524 1
0.0634654875836461 1
0.0410166860569437 1
0.244505206342749 1
0.262756188550596 1
0.0519400683163153 1
0.306478870735591 1
0.124404534328661 1
0.0167119508477746 1
0.054646449524389 1
0.107637813269368 1
0.225726191073633 1
0.148759285595859 1
0.029286250114401 1
0.252924908911548 1
0.0969311354382366 1
0.140413993879417 1
0.572650373478175 0
0.233315801326064 1
-0.0440770813445743 1
0.0581012856797262 1
0.1845267540981 1
0.353582918246237 1
0.259556251859021 1
0.0161583792736157 1
-0.129352032061205 0
-0.0273439658701992 1
0.1382939936357 1
0.260970973105387 1
0.41692856474612 1
0.129495951537863 1
0.441273223284134 1
0.131178691760072 1
0.104719647954879 1
0.187988987983015 1
0.234246968667122 1
0.467894811995802 0
0.346127843697978 1
0.213213821598527 1
0.148646457213159 1
0.112851932295781 1
0.397253751553626 1
-0.100458139930011 0
0.210438202606978 1
-0.173760350276189 0
0.462879821272626 1
0.19096435654639 1
0.307032273194098 1
0.203139792551496 1
-0.260439397378347 0
0.0626703763562322 1
-0.00217073157214192 1
0.348593055928235 1
0.0398249200668069 1
0.00166329194177172 1
0.31994909891414 1
-0.132103179027468 0
0.133915145697149 1
0.364376480882197 1
0.449345918774826 0
0.118599850483097 1
0.344528621645305 1
0.263308740766638 1
0.16906931705747 1
-0.0158056293886208 1
0.0901683872014699 1
0.131681579395258 1
0.333801472986202 1
0.192105840424302 1
0.195810628064731 1
-0.168292464422032 0
0.0979031067368843 1
0.0914658693932878 1
-0.0608352288355009 1
0.0509396786608649 1
0.145433651845198 1
0.225063877520639 1
0.0705924376960536 1
0.341637502390225 1
0.209710426721918 1
0.159069415847418 1
0.23094804667171 1
-0.011374723601221 1
0.318543403758772 1
0.23802372595154 1
0.214760775286433 1
0.128725794130607 1
-0.103331501666226 0
0.279246421067855 1
0.224876600043031 1
0.399059082045072 1
-0.00240122676632575 1
0.190488563052433 1
0.249101799099937 1
0.158786588662106 1
0.311790375672196 1
0.120120309664214 1
0.000455499257166153 1
0.113154912427848 1
0.110331917221077 1
0.235305759730513 1
-0.0352191597579145 1
0.227338321338545 1
0.123305063067809 1
-0.0787920804829101 0
0.0238612885410533 1
-0.111764380086163 0
0.208674795491593 1
0.358829771382918 1
0.223170547561809 1
0.12352962276314 1
0.237279979955247 1
0.131960922635031 1
0.242785136014152 1
-0.179742821897494 0
0.219678421917742 1
0.259103287888434 1
0.179057181967801 1
0.247956288555013 1
0.152168506990339 1
0.345064041972641 1
0.128343243174904 1
0.149171031864704 1
0.152144212967999 1
0.387322944632779 1
-0.0701517502453365 1
0.382129073431761 1
0.16446342250408 1
0.297298826801756 1
0.266536263670105 1
0.138072186261993 1
0.314721089246241 1
0.543960565891554 0
0.227436702962781 1
0.178029401226846 1
0.298661444881859 1
0.350949223876502 1
0.265989125832428 1
0.118306797341759 1
0.0515770973679201 1
0.094318864669342 1
0.258309098265894 1
0.195756510441787 1
-0.106117098740277 1
0.248239680094616 1
0.283066146094589 1
-0.119953339258143 0
0.468378196963526 1
0.363779159866485 1
0.132314470102742 1
0.42970708177896 1
0.23190193398136 1
0.236728405680398 1
-0.000411175005149634 1
0.313580469247472 1
0.0737321520978138 1
0.349762578809822 1
0.216812725293391 1
0.317668767751386 1
0.259757764908658 1
0.0858688623098999 1
-0.0145588267927439 1
0.434127749704272 1
0.287628240341544 1
0.163169115227436 1
0.461709586699319 0
0.117096655962915 1
0.416016197852907 1
0.1138946591183 1
0.381759085806107 1
0.240690713973422 1
0.0569941504776427 1
0.423063036954604 1
-0.0388385613875441 1
0.328593825505788 1
0.304775870773068 1
0.216487414126601 1
0.116866158612362 1
0.228293344401893 1
0.0728561922140901 1
0.348766928902266 1
0.267169351074912 1
0.160869689816197 1
0.0362463986324724 1
0.382080302652178 1
0.0211710758961825 1
0.198740956148269 1
0.267356682836478 1
0.224095409720017 1
0.0997107550694377 1
0.412577542674291 1
0.21356600928587 1
0.137493288708063 1
0.396721438368791 1
0.275795710152123 1
0.212431127345406 1
0.241857457847942 1
0.0862094107057967 1
0.0303211629404524 1
0.232985876362845 1
0.262494891084234 1
0.246580590519579 1
-0.0853538230530408 0
0.219129308367983 1
0.111482693291445 1
0.115724607017876 1
-0.01872997228462 1
0.143021547790531 1
0.207761764982935 1
0.117631833982917 1
0.134948695365343 1
0.0653797769609231 1
0.299910688989538 1
0.212885650143014 1
0.0210268219312816 1
0.353266605239283 1
0.352762480620493 1
0.235049370549869 1
0.341992779842449 1
0.145287943042331 1
0.358009748421302 1
0.18626536716872 1
0.299661910662421 1
0.134358839691946 1
0.389183431628725 1
0.159374843345848 1
0.135509077881883 1
0.0787068895674339 1
0.20812237760985 1
0.269135754873464 1
0.157963057567759 1
0.0985297725007537 1
0.332875157607474 1
-0.00358598717310969 1
0.0632171006419758 1
0.297631695063124 1
0.0300060431463797 1
-0.172021688090694 0
0.0760124130949175 1
0.176968913285943 1
0.167380456476811 1
0.215866980002799 1
0.269948769076671 1
0.114114988984117 1
0.598049188506654 0
0.284501645719074 1
-0.0989519492326682 0
0.202780848945645 1
0.139243850633056 1
0.258093167317211 1
0.337319973126372 1
0.218060386102261 1
0.269640129572946 1
0.145113722698605 1
0.303779204653439 1
0.169945110973264 1
0.187796548145433 1
0.18222878440044 1
0.0146801165055473 1
0.190331155356649 1
0.105548558013354 1
0.374236801746933 1
0.162303110080387 1
0.191343306946425 1
0.1990170715987 1
0.0496834638152113 1
0.0975650473534723 1
0.352467843718658 1
0.161873816425966 1
-0.00775676717744 1
-0.025849704158572 1
0.26674145911516 1
0.311837823776315 1
0.409632638311645 1
0.187345430019394 1
0.427261484238379 1
0.0216370726258668 1
0.222669617846085 1
-0.0501497090292697 1
0.220621264851578 1
0.147364196407782 1
0.250709191454501 1
0.350965951512902 1
0.191743069394525 1
0.401415043445199 1
0.481870733105965 1
0.135560731248571 1
0.169780870292812 1
0.063912858057427 1
0.0515939983057727 1
0.0203893866500781 1
0.127703983884208 1
0.180859517998605 1
0.657911769335452 0
0.234193349182132 1
-0.0226831462875819 0
0.307926139220301 1
0.33107549543311 1
0.286267765833886 1
0.116028134712073 1
0.307046689860841 1
0.311438102334986 1
0.164646980961215 1
-0.0253236199840359 1
0.0177763807689259 1
-0.00178068081253012 1
0.341477885843222 1
0.358738371735077 1
0.066174490053022 1
0.600725912421014 0
0.0272614890726602 1
0.0741831960200189 1
0.00212238478606775 1
0.476919798182708 1
0.356792865367052 1
0.294116505543966 1
0.324967422708819 1
0.340297538366789 1
0.185988309787834 1
0.0648189990589735 1
0.192618008501527 1
0.254657197009801 1
0.110133132026278 1
0.038957484157561 1
-0.0572218755191479 1
-0.112976326068772 1
-0.13464349132604 0
0.0720019197406268 1
0.053493672930035 1
0.152047664411722 1
0.0311790607658924 1
0.16891468724282 1
0.239538025975703 1
0.412219067355364 1
0.142191899988007 1
0.206720590765042 1
0.204970092580581 1
-0.0532806325235586 1
0.237688446540737 1
0.374460095088593 1
-0.00628085872711713 1
0.400440792682189 1
-0.00267122780128946 1
0.484112414008111 1
0.238421526682929 1
0.299015353401641 1
0.369755761239455 1
0.0807090897941723 1
-0.130636434845169 1
0.112405367615626 1
0.3284155144823 1
0.267526531016544 1
0.280502499916375 1
-0.106048892320296 0
0.253516376360364 1
0.149098739693792 1
0.42053786313295 1
0.473097952792604 0
0.248834015691585 1
0.00499261161617523 1
0.289054539866652 1
-0.0331752178457632 1
0.216375223869464 1
0.377407548372683 1
0.140187122619048 1
0.357882032024221 1
0.0506622688404063 1
0.0895133223984367 1
0.128591014130554 1
0.235687954491604 1
0.252173547947417 1
0.213492811583635 1
0.116535378728988 1
-0.0505986185632026 1
0.0113509295681492 1
0.120220298303108 1
0.000535728612640972 1
0.271980342598319 1
0.303627514865873 1
0.524451532065121 0
0.261120199875139 1
0.313492539969023 1
-0.0107006464343714 1
0.358423039421949 1
0.398772113174668 1
0.157579356564555 1
0.0919051202531398 1
0.460444966709892 1
0.204172547716075 1
0.23443057556238 1
0.0622461410732617 1
0.19899092850897 1
0.189151917885397 1
0.236345372027193 1
0.0160891129450012 1
0.154699902323975 1
0.069210840256333 1
0.319789311445842 1
0.100058115328292 1
0.06737207081428 1
0.312135649681748 1
0.325070699515784 1
0.023398648185932 1
0.334567509789232 1
0.133014733975468 1
0.1803549027113 1
0.0741198406810633 1
0.282356288790103 1
0.0524175799148198 1
0.111035834520298 1
-0.043265843639717 1
0.116935560141352 1
0.0300686295120792 1
0.259449181709899 1
0.123771622845803 1
0.0402432962939178 1
0.338117627521649 1
0.294563793683081 1
0.144877404493313 1
0.232258746891585 1
0.221194053231207 1
0.220743920022298 1
0.177967523137909 1
0.0381468771821635 1
0.0408530033256635 1
0.140855926389971 1
0.233229413324325 1
0.409733184271809 1
0.391224803139073 1
0.288559138131831 1
0.339024528260225 1
0.386480625099053 1
0.315693372516783 1
-0.0457093449598793 1
0.32106598092585 1
0.643621259952993 0
0.245663668378524 1
0.393364870047996 1
0.237899984101222 1
0.33509081821776 1
0.195515589871584 1
0.084939619711225 1
0.171929069490924 1
0.190445841791392 1
-0.00643535478632956 1
-0.0360704543603853 0
0.33914289559185 1
0.175248681102631 1
0.275648324357792 1
-0.19883453110133 0
-0.117441818564751 0
0.106546513577471 1
0.223265093146169 1
0.249159139815642 1
0.282041551496153 1
0.0476937623694353 1
-0.0966910093106919 1
0.0711648442588341 1
0.0923597407465908 1
0.191060182724164 1
0.286278978411813 1
0.433204786573324 1
-0.046593323697935 1
0.309176859495469 1
0.265749709267781 1
0.051081922955536 1
0.124817971735605 1
0.375840227895064 1
0.0425877554693012 1
0.119247680876998 1
0.0490800168538138 1
0.368708019085464 1
0.14152420426863 1
0.234994387397639 1
0.159252808519827 1
0.0385730848616764 1
0.297610096649631 1
0.345617319754181 1
0.0963627686659591 1
0.285799586255175 1
0.437851803885911 1
0.23302792182842 1
0.309580431796917 1
0.085697866094452 1
0.0719174454231818 1
0.473146540988313 1
0.231598880741 1
0.232677016906734 1
0.0419131924210163 1
0.249564481337704 1
0.495117631682159 0
0.425791372966183 1
0.352757078262149 1
0.264446647585958 1
0.226836469046793 1
0.138584470997465 1
0.256598514155443 1
-0.139321254580911 0
0.221395977200248 1
0.104664167728285 1
0.210796624577585 1
0.296137125233667 1
-0.0301779426876662 1
0.543850678850163 0
0.393914649581217 1
0.162330812775249 1
0.308123056018414 1
0.225757111895311 1
-0.135957066213042 0
0.265809918535317 1
0.118262134522688 1
0.164512203651465 1
0.0966716275713474 1
0.212714216843003 1
0.424300588797322 1
0.276345086605422 1
0.276268256076459 1
0.118215041677995 1
0.0874373624653351 1
0.325390282334484 1
0.386739576865605 1
0.02196450258408 1
0.579729297845674 1
0.00563217243166404 1
0.191387419316156 1
0.0494567516632291 1
0.453817342991154 1
0.300055249977923 1
0.167602158021511 1
0.0462174587499303 1
0.138012502222325 1
0.0121044360596391 1
-0.0614983550842047 1
0.181324059697956 1
0.628199504450704 0
0.217104392731859 1
0.302952178006681 1
0.251788288982212 1
-0.0143456725075756 1
0.03710685059482 1
0.0720280964040519 1
0.537561281161067 0
0.404938405510353 1
0.382415953204846 1
0.268830694680669 1
0.186331867801998 1
0.0853625762836538 1
-0.0510109463082584 1
0.32542320491262 1
0.11050180645095 1
0.296010811014719 1
0.515702747770344 0
0.107657294906897 1
0.0848418239601215 1
0.234191612721341 1
0.276356913785592 1
0.0817338069247883 1
0.354280777189781 1
0.302939335170777 1
0.292517790888356 1
0.172625807547318 1
0.171273987775821 1
0.284761288619676 1
0.20017056268661 1
0.087705390437698 1
0.266369250631711 1
0.125692843523815 1
0.46324053024003 0
0.0444277588363767 1
0.309976441578739 1
0.30367181892946 1
0.0681534629937743 1
0.0342540476580066 1
0.311041363821519 1
-0.144008844688014 0
0.30303431774125 1
0.257139117335586 1
0.105733935698188 1
-0.042299756575257 1
0.272028086889063 1
0.488687952769708 0
0.335206717961602 1
0.31479892691667 1
0.2510596239847 1
0.208724912124969 1
0.00149964534872145 1
0.21749510724893 1
0.0654118872599301 1
0.19963177981588 1
0.0739759933308857 1
0.125604054230304 1
0.322268106190571 1
0.106758555643951 1
0.527012428002286 0
0.271229643645982 1
0.185768670610283 1
0.375555364157043 1
0.184579284243236 1
0.597348139638769 0
0.0487764143993777 1
0.405195439763636 1
0.104651201476554 1
0.353263270285651 1
0.51736040652246 0
0.510149081438308 0
0.117045495584247 1
0.418110864338711 1
-0.0341803691984937 1
0.349419098123687 1
0.207121606514048 1
0.415217269855369 1
0.430659194055224 1
0.595198110682338 0
0.0395755341108753 1
0.0636359968713662 1
0.171705765038666 1
0.143909742914761 1
0.0569987706757912 1
0.0568315235210445 1
0.367728444142122 1
0.267944522578597 1
-0.0683872040962242 1
-0.0705064218311294 0
0.0292484658022392 1
0.469490438213404 0
0.0364171983186882 1
0.186114079241447 1
0.184169383745546 1
0.15837431831975 1
0.153878205847567 1
0.208335263848877 1
0.303239026302847 1
0.318755410351565 1
0.136354904368786 1
0.240099127689731 1
0.205309389253398 1
0.286388033812808 1
0.0398229776755463 1
0.125582131299465 1
0.113064659931584 1
-0.143215216744901 0
0.0874579883011437 1
0.307087914102688 1
0.331197634800428 1
0.233863819829197 1
0.146175969092215 1
-0.0697922432186772 1
0.372305090806465 1
0.0327112128384565 1
0.137445851420729 1
0.104594288132893 1
0.362022878605583 1
0.340234021357774 1
0.277849772293957 1
0.403279298374717 1
0.207885826962783 1
0.106106260090876 1
0.22301547672779 1
0.264116767402923 1
-0.12991103265539 0
0.309260402554111 1
0.0899222813731774 1
0.163858796264559 1
-0.0816106208202241 1
-0.0494765741050647 1
0.391690009582735 1
-0.315897401307255 0
-0.0163108759678272 1
0.387452066819473 1
0.325691292316865 1
0.0699535307081282 1
0.308020413041941 1
0.48134596777203 1
0.204005767055468 1
0.0222279578207543 1
0.258822723752842 1
0.307046389380283 1
0.278366771766993 1
0.2537862729104 1
-0.00819167085039297 1
-0.0399124124433707 0
0.0772867037377486 1
0.47492176101979 1
0.389588128442461 1
0.193769528165664 1
0.126962015269255 1
0.138036410676823 1
0.46005783982446 1
-0.275732585501451 0
0.138224935486188 1
0.257898449160181 1
0.00842900107153733 1
0.125714445647725 1
0.459774983107618 1
0.14305467585402 1
0.125786544517541 1
0.16774420023148 1
0.653330896232137 0
0.151440326918566 1
0.582402793131609 0
0.259683917001085 1
0.167205987536533 1
0.124491625662625 1
-0.0807278760498903 1
0.310281610350026 1
0.168341830454163 1
0.132814528788948 1
0.401013763193111 1
0.0560156875209771 1
0.0542666148741944 1
0.0351954880476262 1
0.286426330136237 1
0.417645284499508 1
0.0871057429488165 1
-0.0886107750649137 0
0.0263571101316386 1
0.0879102187336221 1
0.259214827856762 1
0.0515849782458964 1
0.0261391419306471 1
0.135845904897712 1
0.264175480578829 1
0.162236752627245 1
-0.0454868318807089 1
0.245556368176948 1
0.343100411223108 1
0.223620533293544 1
0.144962509041725 1
0.156431922549873 1
0.170997492709579 1
0.208933059082233 1
0.33979663615076 1
0.248841771906866 1
0.307844421619699 1
0.178570170725427 1
0.134058758158018 1
0.0525296801630605 1
-0.0727249021059259 0
-0.0929728893773933 0
0.324000032931784 1
0.356004915482976 1
0.05457878379119 1
0.170107021153944 1
0.267020183811127 1
0.236358450688205 1
-0.0780433733775325 1
0.0581502372818352 1
0.0261021059194774 1
0.23275568846263 1
0.183299549004277 1
0.184208657947532 1
0.361546651259959 1
-0.0914064103756011 0
0.0470838215989187 1
0.25315001656235 1
0.257351641991637 1
0.0687715854372946 1
0.289801618605479 1
0.494977458238851 0
0.188580499755274 1
0.0381408086757962 1
0.314152120316795 1
0.303177546011807 1
0.285501982754306 1
0.124892989796234 1
0.401583184743109 1
0.260199142179142 1
0.28156251543622 1
0.326930251804193 1
-0.0780391735822904 0
0.354041956938084 1
0.268655406965712 1
0.253116082145589 1
0.21025437818883 1
0.101795375568271 1
0.210824820686659 1
0.138287253290536 1
0.27697947672498 1
-0.237036430887206 0
0.0308120541123148 1
0.0998576016202509 1
0.229203748472596 1
0.15638998664176 1
0.283100788095153 1
0.226524877339986 1
0.297212428661337 1
0.295310323612788 1
0.16856376149794 1
0.287337541964187 1
0.381775148739822 1
0.295320980935438 1
0.468574169541815 1
0.382462826530495 1
-0.0740480922457317 1
0.498466346163431 1
0.251720801363199 1
0.0833241424686577 1
0.276606156521866 1
0.162514628472439 1
0.30788729656682 1
0.0642550993022411 1
0.0394982376975026 1
0.362025961824436 1
-0.122171243991539 0
0.257118759780001 1
0.569389216234933 0
0.397881787916218 1
0.208646858188934 1
0.123670344001247 1
0.495447468053557 0
-0.0582061360257406 1
0.233534251686673 1
0.0571958905257794 1
-0.0347670307829699 1
0.387851277775924 1
-0.0113560439927337 1
0.41092498307744 1
0.214028582958158 1
0.121548392487831 1
0.0561064342861342 1
0.209732614415379 1
0.520363720213486 1
0.317649950511561 1
0.401739432130076 1
0.343824686381661 1
0.139299898492841 1
0.430958709908527 1
0.069096675256096 1
0.273471403254303 1
0.201218180193828 1
0.193632434420852 1
0.158757280212329 1
0.245752715921972 1
0.145531349891069 1
0.482374257864671 1
0.120369593097047 1
0.333777481370348 1
0.428212356657238 1
0.350128297837115 1
0.38520674051022 1
0.242656003946345 1
0.165077954680998 1
0.355234849372979 1
0.0423608260145375 1
0.186730945840774 1
0.209625354552684 1
0.261584337114677 1
0.220861377077721 1
0.224795408054682 1
0.321896245365295 1
0.321421610675985 1
0.374811983008101 1
0.0371935997578259 1
0.207282677385134 1
0.324977648720767 1
0.419826709395825 1
0.268925810368543 1
0.00363122421379887 1
0.366595038798718 1
0.0631663613779913 1
0.168497593047798 1
0.0458399180163677 1
0.192386963101047 1
-0.0410102735701009 1
0.120153323374507 1
0.358035275197796 1
0.292240190794769 1
0.563012726169627 0
-0.0206352330185802 1
-0.0281011968265036 1
0.216865763701324 1
0.235082630440658 1
0.139784731790101 1
0.24208274445984 1
0.149458898878342 1
0.35214952288756 1
0.185593521699284 1
-0.0754947163857388 1
0.308124106564054 1
0.186560671982511 1
0.4723289228048 0
0.127409950331945 1
0.288403678938203 1
0.118948532029799 1
0.164006656067836 1
-0.025946251838323 1
0.2151482663983 1
0.143870641316544 1
-0.13001281504678 0
0.006274024652007 1
0.145020303926124 1
0.298646336991919 1
0.1939833952431 1
0.0806607328800179 1
0.233812145889949 1
0.294582497962335 1
0.0732500447538309 1
0.264532204644265 1
0.225694316838612 1
0.361147161469138 1
0.460039551454339 0
0.187199118311521 1
0.328621285341351 1
0.388093125966271 1
0.293409178124017 1
-0.0288245219602475 1
0.002518771222194 1
0.151064445100786 1
-0.0488271067468777 1
0.176303842869679 1
0.350909203936977 1
0.117677967931609 1
0.0731007658347955 1
-0.134126725760652 0
0.251227603914546 1
0.294415753010731 1
0.28607607810955 1
0.413570881521561 1
-0.118655174279401 1
-0.0788524793440658 1
0.24653762387454 1
0.588152336808555 0
0.382641198934108 1
0.215204260662038 1
0.212944973449546 1
0.0198798966899997 1
0.12449577628515 1
0.200206434922966 1
0.198237671389173 1
0.300592983393172 1
-0.0421891049336636 1
0.0881128380544076 1
0.111396942815511 1
-0.0227643324995906 1
-0.0424484726690163 1
0.140796577425884 1
-0.092309555814196 0
0.304462604442835 1
0.195016551186492 1
0.375273910557183 1
0.340854127481637 1
0.378796357017639 1
-0.0625929865664647 1
0.205518844508195 1
0.428512450729102 1
0.133944059921684 1
0.14704417843406 1
0.152407708939939 1
-0.0388618998582641 1
0.0824016535069858 1
0.216773559656761 1
0.247436400456853 1
0.0336402414455224 1
0.218032609764682 1
0.233198470788795 1
0.0588061451230478 1
0.0917533123553717 1
0.276628479036203 1
0.351962924365258 1
0.143697118575117 1
0.488540626041812 1
-0.142895787655706 0
0.364022296025709 1
-0.000233328730094691 1
0.208698833267189 1
0.399307929432383 1
0.0694764877417315 1
0.0558066778581434 1
0.42058975652999 1
0.00565098640145009 1
0.0451514130803027 1
0.35942945893669 1
0.242659722704449 1
0.394139836570749 1
0.483761685206958 1
-0.0480348508470297 1
0.224258340863825 1
0.159700742402628 1
0.0296537904900166 1
0.404217707971916 1
0.0810031757425412 1
0.0665592000607187 1
0.19091549390775 1
0.0500374319234254 1
0.0549320990564153 1
0.224106094966022 1
0.268596388605834 1
0.152514550218303 1
0.0725391577320685 1
0.177203110601069 1
0.261221900605783 1
0.0701178277752788 1
-0.0324144230030554 1
0.074266938575106 1
0.423907857892551 1
0.193119461165812 1
0.178001957939946 1
0.250587002278215 1
0.401978111011865 1
0.389525195702381 1
0.24956502387007 1
0.476113512827356 1
0.309334178017488 1
0.228244493154725 1
0.0427798682146246 1
0.329012040893212 1
0.302745323844697 1
-0.0270064274867922 1
0.420004307507227 1
0.310174466876543 1
0.123573805240956 1
0.11364594525164 1
0.334437883419956 1
0.371231518694997 1
0.186020810530905 1
0.258334282253852 1
-0.0799594494581077 1
0.130983817839809 1
0.490866901142005 1
-0.250232626590058 0
0.323277938718516 1
0.252230739547137 1
0.138873902700106 1
0.293310857068 1
0.199536074572397 1
0.193880030054925 1
0.192386170481197 1
0.15219975989245 1
0.467961286152843 1
-0.141520689275078 0
0.302953492142159 1
0.413821595159597 1
0.127467345874193 1
0.345517068460767 1
0.184324366049603 1
0.137239994324584 1
0.170143725033118 1
0.110852825793367 1
0.013737258727651 1
0.407285785843121 1
0.0883573195238447 1
0.0954931441268895 1
0.525926847497066 0
0.310501838971777 1
0.0458645836083475 1
-0.0087131522378088 1
0.228306371758656 1
0.173519955498715 1
0.148326401014381 1
0.190985995336918 1
0.01150644283842 1
0.384612844395477 1
0.224325914022588 1
0.153363682632787 1
0.370696841008679 1
0.287787474702346 1
0.367545711043343 1
0.27641045761185 1
0.0983442888263605 1
-0.0536198838893988 1
0.308357363079124 1
0.413966527275929 1
0.454635449467615 0
0.145786894739176 1
0.436512252368851 1
-0.229407445718901 0
-0.0879527133598447 1
0.0672887630790342 1
0.108764829817485 1
0.272965786737764 1
0.110640395585654 1
0.245594199276015 1
0.42511119279526 1
0.241943101693324 1
0.447719151898064 1
0.216777047353967 1
0.304783085534542 1
0.276231290950881 1
0.127535326709334 1
-0.054316941442937 1
-0.333151752053201 0
0.268383240688807 1
0.276695202407794 1
0.144225118657985 1
-0.0792203758463528 1
0.000522138740903783 1
0.22252857749141 1
0.278368702090857 1
0.22920356234008 1
0.043971387702842 1
0.18828665505601 1
0.0412455134356587 1
0.0515441152072399 1
0.0476184031232999 1
0.246086320116717 1
0.36272942105265 1
0.0789108307729534 1
-0.00182493376849833 1
0.120629784218004 1
-0.0616385893432334 1
0.292151159098803 1
0.195018129130876 1
0.0964809545241253 1
0.204246659459133 1
0.289694247465295 1
0.470957272994991 1
0.345346450075465 1
-0.0362118409089088 1
-0.0735675570062204 0
0.226661095531517 1
0.298198080167825 1
0.247224146940605 1
0.209415212783358 1
0.29211908384777 1
0.346511939044148 1
0.154042769532206 1
0.202045505386588 1
0.125063246728477 1
0.0926754925385206 1
0.173038298228696 1
0.0878619783584959 1
0.220515053080749 1
0.168065238647938 1
0.273821109964771 1
0.00391175739199729 1
0.248193164940852 1
0.272589743352754 1
0.14787825301094 1
0.138782782109567 1
0.124537239243135 1
0.143145964908763 1
0.217865888255406 1
0.130953597997935 1
0.269807745599922 1
0.175339054692126 1
0.267710436264356 1
0.151422041671057 1
0.354483695323155 1
0.194370512303446 1
0.0876178926891093 1
0.0583973822786977 1
0.219191389125174 1
0.100575738034409 1
0.0982810120031139 1
-0.172946411610905 0
0.0925587263488419 1
0.333803299274275 1
0.0552807991108271 1
0.218296950727364 1
0.160128692343524 1
0.175976028623052 1
0.247916517602856 1
0.258323571046008 1
0.113052634755443 1
0.320996328927522 1
0.0324001415191772 1
0.157442790737505 1
0.330304241348985 1
0.25341891133836 1
0.341483090309588 1
0.208385600054624 1
0.268283681610731 1
0.371366639179136 1
-0.0194186261238504 1
0.0216897638430651 1
-0.048526177838414 1
0.128177337480836 1
0.571405650334565 0
0.197627265670587 1
0.189231303389749 1
0.390924781135644 1
0.260771912297363 1
0.198748539459145 1
0.299456774026702 1
0.374872881894484 1
-0.0137926447641855 1
0.115419123011508 1
0.0412651344836719 1
0.0968092200388696 1
0.150544152848027 1
0.233727428760719 1
0.0917997135031941 1
0.405661732109628 1
0.287905484635321 1
0.301560846473165 1
0.124744094709892 1
0.36394864001277 1
0.056093288102289 1
0.233190776337103 1
-0.091146683547562 0
-0.102727212944822 0
0.420490702809722 0
0.0199782870069845 1
0.327342182674866 1
0.195761204602189 1
0.0482311414632116 1
0.304602992990561 1
0.347643950131481 1
0.210219246583848 1
0.247081238321286 1
0.2319787426459 1
0.40585034425288 1
0.116673380683908 1
0.0730841082352016 1
0.414858033630489 1
0.235942438072693 1
0.0825422868510716 1
0.161396021630989 1
0.227601378997334 1
0.25375870133173 1
0.320304789411688 1
0.253649587059168 1
0.0760956078730927 1
0.000618835504237055 1
0.184936056143972 1
0.435986726639966 0
0.264278780046905 1
0.124391945404939 1
0.233312763916621 1
-0.00914871423662037 1
0.0334617128365477 1
0.3389346194625 1
0.321133863790847 1
0.152606486035591 1
0.402843276733454 1
0.0309241694559027 1
0.472828529453654 1
0.253687253209159 1
0.431431877631756 1
-0.0130747617817933 1
-0.0741524565026962 1
0.336277735016235 1
0.0326294921310508 1
0.418165523341187 1
0.191950815486723 1
0.425759255861527 1
0.334462869122389 1
0.0338495252957003 1
0.0280605463997537 1
0.0391773293062618 1
0.200466416766025 1
0.00618053426053074 1
0.248531560878527 1
0.167338286053223 1
0.100072957231858 1
0.414770745517986 1
0.13295836800504 1
0.314297437739485 1
0.0826474285241038 1
0.22018589935224 1
-0.0243651086376738 1
0.172401564436032 1
0.430513558900689 1
0.237731626698734 1
0.171219278725459 1
0.07870810020666 1
0.0823631559884838 1
0.240605888597456 1
0.232020045172638 1
0.0400733812319608 1
0.458948726614808 0
0.347579191959386 1
0.120697837174192 1
0.0881697501616419 1
-0.0481583779849074 1
0.169706543304034 1
0.16780941201785 1
-0.134022081972184 0
0.189683745080504 1
0.231413784424037 1
0.412529143496384 1
0.431300833331711 1
0.404759301944854 1
0.136291724523827 1
0.0315466726127413 1
0.268738353118075 1
0.318673636773854 1
-0.211727865020197 0
0.209043433294988 1
0.397945773662447 1
0.0713611768180696 1
0.341251294342897 1
0.155050392513598 1
0.351001215408148 1
0.301532657320264 1
-0.111670907988962 1
0.315092172706327 1
0.182264909717538 1
0.367808431719353 1
-0.0701911244866101 1
0.674834267500205 0
0.255616098958582 1
0.110543389360638 1
0.296756792111135 1
-0.100239091024566 1
0.207490933081936 1
0.137939664682815 1
0.0216116746798663 1
0.262554752560407 1
0.184271952319838 1
0.376002914554126 1
0.218086826329304 1
0.215808174743952 1
0.055429909776772 1
0.33103532372337 1
0.229494619991562 1
0.224775009046373 1
0.365525271052903 1
0.154630957967647 1
0.292512829422048 1
0.444290198082008 1
0.106037175601304 1
0.191311931552469 1
0.223878377846213 1
0.318037247670687 1
0.229693308194752 1
0.249909852461864 1
0.220828558128446 1
0.277766461029301 1
0.038807373485904 1
0.203573565221341 1
0.239990872024398 1
0.221843549483572 1
0.433142242737757 1
0.30162055053573 1
0.230893255562755 1
0.188843870436179 1
-0.149391740962596 1
0.370070352849642 1
0.230105941973553 1
0.267272848820365 1
0.317966071818351 1
-0.0487682184576244 1
0.436795476468613 1
0.429620406937372 0
0.2075671814786 1
0.188719533039906 1
0.0735206568079046 1
0.0950860719235507 1
0.492592057216918 0
0.152013008201427 1
0.311488189994441 1
0.0424598273530679 1
0.282412018210463 1
0.0820631312322467 1
0.2339045936758 1
0.326531543996828 1
0.287516672484418 1
0.312198918874777 1
0.544751815217568 0
0.127164917988605 1
0.160568148492207 1
0.182447483310087 1
0.0743021729918185 1
0.377991065502433 1
0.200555912793592 1
0.108560307451314 1
0.395783984728829 1
0.0682930158487775 1
0.290360767473325 1
0.209663113899777 1
0.0497013073770087 1
0.56156156153943 1
0.245168777831553 1
0.157353701497201 1
0.117111644235397 1
0.421817057360006 1
0.272509764120135 1
0.18473778950714 1
0.409218718721456 1
-0.0347893600505674 1
0.18345306144278 1
0.251661731363846 1
0.20152922651925 1
0.379711631126731 1
0.287718849408257 1
0.199449734315047 1
0.0933514197545513 1
0.242813769518957 1
0.048703010673415 1
0.0509457057324232 1
-0.0941447807857584 1
-0.0101427421818407 1
0.17153584789265 1
-0.006684564512045 1
0.164431938714438 1
0.259180316541211 1
0.21023967162129 1
0.20780091933719 1
0.617034275704301 1
-0.0281425077999468 1
0.280582050974622 1
0.2008313320904 1
0.368663335252941 1
0.43993783022384 1
0.00408070315400207 1
0.395743760144871 1
0.122430255105141 1
0.296265909400067 1
0.130899450252243 1
0.0284736123984475 1
0.274238478505473 1
0.153793660233244 1
0.357223176115873 1
0.0600963786551804 1
0.192060439841371 1
0.0503812015654367 1
0.0395927178187366 1
0.0130987469622695 1
0.360987448504406 1
0.0241158319638659 1
0.259728923530981 1
0.108835242958484 1
0.217271049830536 1
0.437656572776368 1
0.358155811142435 1
0.453046299338934 0
0.166106415876823 1
0.250074371882918 1
0.201466462995202 1
0.356561821859434 1
0.173546758703591 1
0.41897092390946 1
0.460837594442495 1
0.317768923088231 1
0.193421594032489 1
0.192211552164328 1
0.331401237338741 1
-0.0324853264210254 1
0.264559429284791 1
0.256231348967363 1
0.325160628274792 1
0.0703122923090317 1
0.259582800140353 1
0.263921642442823 1
-0.00783809254560712 1
0.386585107699213 1
0.150894671004342 1
0.192808140050119 1
0.187603114227614 1
0.214510224996757 1
0.239193483049538 1
0.236906943552335 1
0.0575833543906362 1
0.121573739591009 1
-0.00246625881153343 1
0.0621578164177732 1
0.23255272249141 1
0.246168789698857 1
0.0732427226434298 1
0.0560757225237202 1
0.0785946709813305 1
0.0141576969660218 1
0.23022981850853 1
0.317471920908312 1
0.0823717657221618 1
0.201561453326169 1
0.188022127551923 1
0.0469873974485811 1
0.433373041122503 1
0.288573125780432 1
0.0547347520596708 1
0.114507290602994 1
0.477631190674976 1
0.320652869590809 1
0.223934646140548 1
0.306806676328551 1
0.0994196932325845 1
0.319424553416236 1
0.198899201504993 1
0.0433533073600006 1
0.103811548899998 1
0.232557627881715 1
0.161402227180936 1
0.124401778472737 1
0.108305934125877 1
0.0914292511742972 1
0.0428566726687288 1
0.247251298810341 1
0.184456509313863 1
0.0165707176986201 1
0.0372035913288539 1
0.159462198154703 1
0.485836865899508 1
0.109253918318378 1
-0.0832820462130751 1
0.186353271767405 1
0.227389395918717 1
0.000307309015408409 1
0.408525359780842 1
0.283619891669364 1
0.338142690275086 1
0.275602049882418 1
0.251953976082606 1
0.352492139965332 1
0.525697549477458 0
0.369643931312838 1
0.176441831350554 1
0.247746971281352 1
0.257288657790164 1
0.283230512640274 1
0.490339358706388 1
0.384996432312937 1
0.202804281201932 1
0.203739889398108 1
0.401508729089928 1
0.0514723798905826 1
0.0832578960511279 1
0.155978794940902 1
0.101370176545586 1
0.170261427120832 1
0.0522100727106518 1
0.387893212427181 1
0.17737786957216 1
-0.101126531953577 0
0.207281864516123 1
0.150628123730305 1
0.336297120647518 1
0.16498919887509 1
0.320630878645014 1
0.16885524126368 1
0.361419538691924 1
0.113573397307886 1
-0.111749270131951 0
0.29888494969174 1
0.460862664868201 1
0.445167208332475 1
0.0192433870158426 1
0.31200722962517 1
0.466819457359815 1
0.361231723779623 1
0.0820624130896665 1
-0.0219197815803064 1
0.128621982505782 1
0.0779173377431131 1
0.297124706516455 1
0.602289247152331 0
0.174869366634639 1
0.468718143704398 1
0.326528448222299 1
0.355614520162028 1
-0.0201141491140496 1
0.0914933161116716 1
0.186573729220182 1
0.154900191168098 1
0.204162633764769 1
0.0277969081286368 1
0.339264229690632 1
0.37837934667403 1
0.00451585120591539 1
0.18104320129355 1
0.167311893857045 1
0.190276027308529 1
0.050021516607982 1
0.0296813612490082 1
0.14680343369118 1
0.212112142710422 1
0.232302308539998 1
0.401037327713138 1
0.286191840455327 1
0.151898821534733 1
0.199003070962495 1
0.37392026069682 1
0.251387107120797 1
0.470891468157572 1
0.199184596513956 1
0.0521847123927659 1
0.459998165643266 1
0.196256439370726 1
0.193266857194387 1
-0.101598067670004 0
0.18788831298126 1
-0.206174100180945 0
-0.056566164649313 1
0.148396549368054 1
0.297265670055386 1
0.246095911299048 1
0.139399655027729 1
0.188760051460443 1
0.303536134827869 1
0.136435362825596 1
0.180897536818506 1
0.288536380513396 1
0.17466657487456 1
0.265298793530833 1
0.262170816821124 1
0.283553310488401 1
0.421080341793221 1
0.0898530512255186 1
0.241704356594075 1
0.222780491554717 1
0.311899559288661 1
0.24173494237818 1
0.182454910528893 1
0.132241765390236 1
0.432153773818434 1
0.447250930536511 1
0.437326671477424 1
0.18359464885779 1
0.095939202391012 1
0.1157762911216 1
0.300734375508791 1
0.320645074913703 1
0.2056968803561 1
0.267890698667245 1
0.220027855078646 1
0.114472801018285 1
0.246260730547639 1
0.263883082666289 1
0.284316702772971 1
-0.107457059509406 0
0.324923870814561 1
0.379333513483761 1
0.446906166517661 1
0.33441473600731 1
0.202897733536142 1
0.0172727135919993 1
0.0407945936944851 1
0.130181315127178 1
-0.0177326342089957 1
-0.123570042566665 0
0.370353407576352 1
0.166102941358591 1
0.354360137265834 1
0.200599123829233 1
0.336783720308965 1
-0.105649068451061 1
0.323162111614358 1
0.23666242342927 1
0.309345905021218 1
0.0133294421900317 1
0.214248639814202 1
0.415494943133484 1
0.264533425988742 1
0.219266567852178 1
0.0631778955516591 1
0.202547221763635 1
0.680616167533567 0
0.49014754560886 1
0.226067086325719 1
0.202182106920638 1
0.251516827755901 1
0.279007589077646 1
0.370395285707063 1
0.241745956946786 1
0.0082038485513858 1
0.0736040781285135 1
0.0499652383316109 1
0.0396413672350609 1
0.313405800658881 1
0.214961904588937 1
0.0319862510514247 1
0.247417189378659 1
0.27154361355158 1
0.21037104060176 1
-0.0818998952029136 1
0.303622646428691 1
0.421702865701515 1
0.313915043675689 1
0.27924195331733 1
-0.13783601849158 0
0.0432963999036312 1
0.0889993740523972 1
0.0737564889022451 1
0.12838914974255 1
0.261729213593346 1
0.802850913052509 0
0.247872062134362 1
-0.150567945251758 0
0.213832881653478 1
0.318142921581273 1
0.128190205218142 1
-0.140229205997834 0
0.412531356544807 1
0.285002151956477 1
0.320251281803669 1
0.0944292050134337 1
0.163006708833358 1
0.0353572512882473 1
0.343580655337274 1
0.309772324254427 1
-0.0219381339433293 1
0.364974099600757 1
0.32741409503954 1
0.245944712064585 1
0.419712464484401 1
0.371886259251351 1
0.15112535937811 1
-0.213340190843392 0
0.312209155965719 1
0.233938770657754 1
0.130970312324276 1
0.0177177841783312 1
0.314031470013779 1
0.029657210216276 1
-0.017803416963293 1
0.227951869616101 1
0.136345617569424 1
0.00764529818196052 1
0.0335816448151871 1
0.627143798070182 0
0.105664846141998 1
0.264062279058092 1
0.301903317781189 1
0.253576530645615 1
0.17699321794586 1
-0.0742840742961444 1
-0.048883601499353 1
0.349196923277364 1
0.157538345603845 1
0.291818801167679 1
0.104839137646828 1
0.287124274350616 1
0.184785421071463 1
0.0131132442088712 1
-0.117439009999679 0
0.23407490334566 1
0.336087378494003 1
0.0884021671469029 1
0.142952004759734 1
0.00694237669698166 1
0.265375675420374 1
-0.173687529778152 0
0.241555756449236 1
0.18712906921013 1
0.349436286587997 1
0.0462014999977967 1
-0.0172944957666494 1
0.38990325779056 1
0.0759262488125226 1
0.00973611450956039 1
0.136303091744197 1
0.255019783520712 1
-0.0182553464007034 1
-0.164912487509734 0
0.111680846170973 1
0.0164732576581884 1
0.269903734163231 1
0.292035745123703 1
0.22849429876921 1
0.382898036192995 1
0.297284735528511 1
0.181535102072163 1
0.251887944182685 1
0.298101162610704 1
0.316580915169908 1
-0.0915622581433869 1
0.290000474965715 1
0.141786713686057 1
0.314431589294555 1
0.0221933703497662 1
0.323274341164837 1
0.221579139695301 1
0.234928594743994 1
0.57929733556721 0
0.176165872195694 1
0.152160359330318 1
-0.159045789256445 0
0.235547026181475 1
0.225669947744976 1
0.214722893277335 1
0.311756530545108 1
0.271242530082678 1
0.144841946350049 1
0.262374528154748 1
0.216014110233209 1
0.425449739943414 1
0.145880101475647 1
0.152733249616843 1
0.125168537186188 1
0.0853756256426274 1
-0.0161451238113104 1
0.0952251524858471 1
0.19863775005218 1
0.0264713431625254 1
0.108358216759594 1
0.209688605197396 1
0.206708849714957 1
0.0132201380105179 1
0.0664088500043483 1
0.253234082506473 1
0.316638902611789 1
0.186873976110834 1
-0.306079504579909 0
0.360465487484615 1
0.299728061389056 1
-0.00186756182937462 1
-0.153770498782011 0
0.310890402263846 1
0.314761958948312 1
0.21447695645173 1
0.21681758533492 1
-0.0571727891565277 1
0.226606413320596 1
0.180963740922222 1
0.000492118718082538 1
0.181114181920802 1
0.436846864284856 1
-0.0426948645958514 0
0.199582542487999 1
0.325599325993791 1
0.139914045215546 1
0.145598039779748 1
0.127091610406164 1
0.0226921808614074 1
0.127553779895795 1
0.228510181339796 1
-0.00546000237857551 1
0.117771909491754 1
0.204148554483866 1
0.143728595016728 1
0.0536294787406835 1
0.316445386461589 1
0.245837638151817 1
0.326310960447007 1
0.288145679044213 1
-0.0328169667267202 0
0.283581468435912 1
0.150930554635125 1
0.298522263371123 1
0.473437229391213 1
0.211484263764918 1
0.418856067159501 1
0.0556091302596552 1
0.0871679974233528 1
0.231423443028965 1
-0.0236456310528383 1
0.238428225550092 1
0.206291119984423 1
0.0582713779469086 1
0.1789814645038 1
0.220337098348498 1
0.0808721973945665 1
0.145018638013102 1
0.296389725798458 1
0.244726764502448 1
0.296500799022776 1
0.378213301749467 1
0.173289530441476 1
-0.0176504723558175 1
0.422539615630653 1
0.209424532306856 1
0.13753766775711 1
0.226715878568701 1
0.39666144639468 1
-0.000480502044240706 1
-0.0443016712638388 1
0.151236981475131 1
0.116329140371422 1
0.385680975573347 1
-0.116780116236322 0
0.0187092412965568 1
-0.148643444349496 0
0.0657996728898364 1
0.12282704065224 1
0.338808552867782 1
0.461081224089326 1
0.0724103781925212 1
0.328580759115187 1
0.49068396295148 1
0.292932483957287 1
0.549486179834214 1
0.214814374792057 1
0.0320789669249541 1
0.21457790397523 1
0.409079907290614 1
0.228751619952058 1
0.594822800728046 0
0.204204063131157 1
0.101697080533818 1
0.128929213321239 1
0.369522232788803 1
0.394376639271924 1
0.311335659406973 1
0.109111979708474 1
0.218551135910169 1
0.118098645633874 1
0.22330877064987 1
0.227875106304041 1
0.231621832840796 1
0.0464872560576041 1
0.148243020640124 1
0.300478022967808 1
0.192798449274629 1
0.408088765378057 1
-0.0209439784677547 1
0.143790135535451 1
0.582531487368071 0
0.154186979770859 1
0.424462042930229 0
0.0908129624157459 1
0.232910845368835 1
-0.067023877365394 1
0.275872296583502 1
-0.034476756499135 1
0.49587011594083 1
0.0223946566842001 1
0.123215078867211 1
0.267524489916866 1
0.265300890626482 1
0.076395219273582 1
0.274734464193954 1
0.315028110248658 1
0.580235826000285 0
0.36389517429536 1
0.104304918336494 1
0.486303530341488 1
0.159819999691996 1
0.351247879489669 1
0.116811032954351 1
0.144334115659148 1
0.464184927416028 1
0.173905983710595 1
0.0642763817861921 1
0.420236135332487 1
0.266286508003927 1
0.405131462768418 1
0.229298082181484 1
0.405446236628851 1
0.133476453970113 1
0.120020449720878 1
0.0238166824680438 1
0.0740963252904811 1
0.293053579750091 1
0.470574764150098 0
0.149281772308573 1
0.0709887356773257 1
-0.0420854532967145 1
0.14701920101204 1
0.0640809303862925 1
0.266039132791404 1
0.104045191746677 1
0.278663044271448 1
0.379054642283021 1
0.39413579649874 1
-0.0171994617021969 1
0.107863811553147 1
0.193270554108721 1
0.126024786869642 1
-0.171537064541983 0
0.224876897176743 1
0.392413089364722 1
0.247628791731271 1
0.15824769092315 1
0.00289173550572819 1
0.102240557341882 1
0.0119204889362923 1
0.271152773390861 1
0.381315455716566 1
0.20812186453464 1
0.181631681073746 1
0.271766203650956 1
-0.0789923150100103 1
0.110472621427539 1
0.132147884404576 1
0.204192791283978 1
0.375827055710936 1
0.0228576527922881 1
0.403275671890933 1
0.161917950674926 1
0.0259171850976519 1
0.409536076037189 1
0.197462191284933 1
0.253426799335827 1
-0.175101618660851 0
0.189045651431952 1
0.192093312898286 1
0.398044394075225 1
0.395365680938809 1
0.163935543563517 1
0.133269600465839 1
0.147462347955828 1
0.0693328793840609 1
0.196575574852079 1
0.0961148602662741 1
0.410987010314521 1
0.387280997820721 1
0.177845055129017 1
0.160946623218694 1
0.0724816779924069 1
-0.0532453903870047 1
0.381525198741617 1
0.437590358933579 1
0.348926262413325 1
0.179681468481338 1
0.330813269908619 1
0.00375071102633002 1
0.381800833145081 1
0.154254297113789 1
0.153888791317537 1
0.301050672083562 1
0.345953048894257 1
0.130960805277386 1
-0.0805197218190628 1
0.241172852724887 1
0.26630705674292 1
0.244967075325402 1
0.159386702750314 1
0.144276958441032 1
0.474355089049936 0
0.139956515150329 1
0.193712601972504 1
0.360375947556616 1
0.243555878751864 1
0.36572849799012 1
0.500540100373244 0
0.380245115270434 1
0.192063088740499 1
0.155551351878225 1
0.168266878550256 1
0.195742000856534 1
0.402989560440413 1
0.0786619381290373 1
0.0928081588186454 1
0.308086049577507 1
0.132255932505721 1
0.376496443929166 1
0.150042742276733 1
-0.108934610375323 0
0.00287030965940768 1
0.00323085677663441 1
0.600586259302823 0
0.166546936573582 1
0.144819709117554 1
0.160240557456346 1
0.113319200383427 1
0.201046771631887 1
0.0663482414421334 1
0.284426799169645 1
0.0686134705990216 1
0.193118421015562 1
-0.0261740303662129 1
0.0975710908132705 1
0.135956745917702 1
-0.0980301231604426 1
0.025273548618777 1
0.143682403722396 1
0.0789281466575686 1
0.189448612790598 1
0.205917626171533 1
0.150777118958431 1
0.148084065197355 1
0.37320106717626 1
-0.0447541723556841 1
0.01554183529431 1
0.261291092375234 1
0.0241467476137887 1
0.271420746986786 1
0.360344676931063 1
0.378201161782959 1
0.183799416271754 1
0.320294864137684 1
0.148609070886532 1
0.259877027664792 1
0.350699888172666 1
0.162826090928738 1
0.231664753599874 1
0.204002985481661 1
0.0604866017365748 1
-0.0628869584365874 1
-0.0813738249523692 1
0.287549022798401 1
0.302941237875078 1
0.0485297319855864 1
0.113194318605136 1
0.252967853904109 1
0.113312008107042 1
0.255428388968751 1
0.420356553308276 1
0.288606566846561 1
0.246754497358373 1
0.0142032993238684 1
0.217491649501173 1
-0.00937395489636931 1
0.222155572653732 1
0.00552016216175259 1
0.332839865437692 1
0.205004180417445 1
0.547022661849617 0
0.329162353749332 1
-0.118404984446012 0
0.275806557859854 1
0.0437036490430555 1
0.120033699562548 1
0.0685284702794313 1
0.272841382039387 1
-0.186174038689439 0
0.0432448253925954 1
0.242133895468116 1
0.347223313703572 1
0.209151298835903 1
0.0521898215800556 1
0.296361078220329 1
0.322064563603104 1
0.177096225097513 1
0.398664145751309 1
0.15845016739825 1
0.0237161673609279 1
0.389417154481043 1
0.207135244672948 1
0.298440482138984 1
0.0612092834813821 1
0.355425933119887 1
0.174864011509581 1
-0.014392390130322 1
0.0199095286854569 1
0.426149012038844 1
0.164362363972682 1
0.096177330092695 1
0.331573945679892 1
0.254861599322075 1
0.115932593956944 1
0.0579736330017906 1
0.223282369674299 1
0.156751704344881 1
0.211279187914144 1
0.347299720964818 1
0.523743109460783 0
0.0972398754006805 1
0.148127524666745 1
0.329935554890508 1
0.304461122338445 1
0.172688611389833 1
0.243465168683978 1
-0.0405998808127059 1
0.284355227549713 1
0.0731051909698784 1
0.561231792429912 0
0.375025109774375 1
0.23645249496026 1
0.242240597967349 1
0.12423902204315 1
0.377848379849 1
0.203513960596157 1
0.258899547132443 1
0.0667365680159066 1
0.06822323463463 1
0.273947046156052 1
0.26773459909494 1
0.0338159445164593 1
0.112132402201444 1
0.16174859008968 1
0.197997412585157 1
-0.0918346569385742 0
0.304438670154677 1
0.205224914586777 1
-0.0638432107950526 0
0.0692842713229345 1
-0.130091047409889 0
0.164155068142373 1
0.263801874636882 1
0.15112738160803 1
-0.00132743701884249 1
0.145263877893203 1
0.206140602810888 1
0.0414574597357666 1
0.30690202087853 1
0.1609254730752 1
0.144066134755135 1
0.131329483053104 1
0.509945597670602 0
0.209852717779037 1
0.187146148121342 1
0.0557591757891367 1
0.156214200123118 1
0.225674575866589 1
0.321062395953498 1
0.0857088040322579 1
-0.218793250160747 0
0.209411139605716 1
0.0344060405126435 1
0.213969113320197 1
0.114910108657193 1
0.00917777468435549 1
-0.0139104503529004 1
0.268517614215695 1
-0.069048893217831 1
0.283912919462035 1
-0.0742299247786634 1
0.269947806631873 1
0.111351709718694 1
0.3163548692219 1
-0.112868821653469 0
0.0412380147929943 1
0.571903428471619 0
0.177324809670506 1
0.15286333153371 1
0.20037381479877 1
0.355406171890849 1
0.494289615797139 1
0.357258532042972 1
0.296483751472595 1
0.183613027731304 1
0.0529417693090497 1
0.205134148479873 1
0.579260813265618 0
0.238226852616811 1
0.327301473049561 1
0.29070835069385 1
0.0114402918234283 1
0.221287855063755 1
0.284262563538045 1
0.243857901126899 1
-0.0751796822123036 0
0.196320970655672 1
0.0926467081892825 1
0.272289375169079 1
-0.205426179648633 0
0.252870033652013 1
0.171973676696235 1
0.202054451504684 1
0.0607379380384739 1
0.225943740859291 1
-0.212107625190471 0
0.0590081975099013 1
0.329415994349158 1
0.21223010864856 1
0.164732900833709 1
0.276827444608916 1
0.229194554543951 1
0.454619213770779 1
0.113177357516183 1
0.0337753118676716 1
0.0817924608575847 1
-0.0492349295191298 1
0.110846640690742 1
-0.112326445323921 1
0.15874139112214 1
0.160820722641238 1
0.168747516241995 1
0.500631225098832 1
0.355397612998114 1
-0.141866793923434 0
-0.0426981470561489 1
0.158941730314559 1
0.107268425155616 1
0.0806908837134475 1
0.381110583494242 1
0.189906328816056 1
0.116907361650701 1
0.11680699040881 1
0.153162880898774 1
0.175762544014566 1
0.129539776331762 1
0.13564544008124 1
0.0398986531514831 1
0.523271309578362 0
0.221227882608798 1
0.0845891517265774 1
0.121394982053244 1
0.274126491970047 1
0.21573526509462 1
0.241197814869807 1
0.448867978041801 1
0.170431951666726 1
0.253950125193851 1
0.340400736889677 1
0.360814949909026 1
0.381810706994615 1
0.183710238345217 1
0.00843850244523183 1
0.0693120475132081 1
0.134054897685325 1
0.220475717916231 1
0.0626235997409289 1
-0.0634059716810101 1
0.124178387445514 1
0.4130354421746 1
0.201849090272397 1
0.170190424351913 1
0.188139616162162 1
0.289667466314755 1
0.203506338678871 1
0.357635244005055 1
0.0447235802760902 1
0.261854437861614 1
0.327797493650408 1
0.287052160975723 1
0.144739769336614 1
0.0771837179109334 1
0.0374449710724015 1
0.265806289669836 1
0.195183386273077 1
0.225755212203011 1
0.154445239088629 1
0.14574670037859 1
0.00412125746719591 1
0.256607519997538 1
0.00723880754670457 1
-0.035920011292682 0
0.150698084363821 1
0.0739557727047575 1
0.331256547295847 1
0.338841493290171 1
0.202059480984878 1
0.188083243601497 1
0.0616357119406062 1
0.184764190718038 1
0.29063861760793 1
0.389729149458412 1
0.178517914431437 1
0.220497988382979 1
0.237763461747767 1
0.427750074148308 1
0.17115946673095 1
0.232854002719076 1
0.263671720822968 1
0.519968220838752 0
0.172418714163536 1
0.372945793586132 1
0.32621192591989 1
0.346133604076762 1
0.0991653568469371 1
0.386652794548272 1
0.202343315362187 1
0.233456386828817 1
0.411346867953127 1
0.479689356277691 1
0.626665130961649 0
0.0442628818518614 1
0.103920912961574 1
0.397933929882714 1
0.42308104062328 1
0.295119867765819 1
0.343228389892062 1
0.129238938850565 1
0.193292066004907 1
0.0241274481118442 1
0.335255942714989 1
0.15683783713693 1
0.108849038272185 1
0.275244004984069 1
0.289613941088659 1
0.0342218324248286 1
0.207488473782613 1
0.0874295789017168 1
0.0624979301881527 1
0.603583947045331 0
0.260135777322556 1
0.0807849931104593 1
0.241198499579608 1
0.434569336968035 1
0.195977984248474 1
0.0798458448613107 1
0.158379281446955 1
0.218601485152139 1
0.121032294311378 1
0.250840278490481 1
-0.0323281734883961 1
0.272577305371215 1
0.310799505636304 1
0.304685035889303 1
0.0620210907055576 1
0.168587955395889 1
0.187193672079452 1
0.110177060114268 1
-0.0946617136517769 0
0.21168741160616 1
0.0940842988788077 1
0.375560132225764 1
0.187029453344747 1
0.245189934334147 1
0.281113248801053 1
0.145283800422209 1
0.212115476910086 1
0.113718517648663 1
0.200460724599439 1
-0.0281328102529858 1
-0.0617567441035762 0
0.306857680047933 1
0.258817289422128 1
0.279120946528876 1
0.322037560329248 1
0.0120108096771818 1
0.12450006740083 1
0.0507244144426893 1
0.459588373353488 1
0.13687221855079 1
0.268627411802065 1
0.0867861390864887 1
0.69057297617171 0
0.204671503986883 1
0.123885096886766 1
0.129335696588 1
0.103337641253057 1
0.240336713027629 1
0.21871384056584 1
0.237355999045338 1
0.317926132562147 1
0.479021563333167 0
0.213866709403926 1
0.324688094075994 1
-0.175787956608761 0
0.223325057835695 1
0.0661937432175455 1
0.0400948473098107 1
0.0982720887476154 1
0.413948718714472 1
-0.0910145405923107 1
0.298682137800326 1
-0.0363833825415322 0
0.411470263202348 1
0.11030930049734 1
0.272389568789605 1
-0.0336476451678147 1
0.120688239449127 1
0.356247613728475 1
0.489788594814684 1
0.243255770493117 1
0.237978364837305 1
0.225526035148363 1
0.384792593471034 1
0.0730941111931653 1
0.240238736545787 1
0.415303957141962 1
-0.00229923897829452 1
0.163467633086278 1
-0.137190689630879 0
0.0906644447549763 1
0.165374050218453 1
0.154572878543596 1
0.156683424045866 1
0.409651919413306 1
0.0244931941695295 1
0.318860659577851 1
0.278927605568763 1
0.0208753930032623 1
0.330221583804487 1
0.246671392846806 1
0.252279601050929 1
0.390262838931536 1
0.218143115766078 1
0.146919255451952 1
0.539991876767691 0
0.538174845289672 0
0.157557522387532 1
0.359125848896818 1
-0.123098845859273 0
0.391006319947101 1
0.269385861169642 1
0.290766795165696 1
0.158255186365736 1
0.186174374259517 1
0.27786945167708 1
-0.0725575831475555 0
0.262451853860801 1
0.21569308513759 1
0.491897812044401 0
0.380121015251894 1
-0.228870860621821 0
0.134548966317765 1
0.372025463120872 1
0.123954538984278 1
0.00326860284892055 1
0.146932431948783 1
0.378874288925852 1
0.216754399949397 1
0.0751747377689133 1
0.064612503643067 1
0.337147978931047 1
0.24052738404246 1
0.150374915753351 1
0.393953597705148 1
0.113254339272582 1
0.329424473679093 1
0.122170662391846 1
0.16462588215545 1
0.234842074613847 1
0.159762462629962 1
0.11193288382673 1
0.232972551790933 1
0.116696940617918 1
0.320354750393684 1
0.137043808097378 1
-0.106203636178939 1
0.246892034354053 1
0.212689295357983 1
0.178225663526195 1
0.0354317198420331 1
0.365739883551571 1
0.204183741979504 1
0.152990655175006 1
0.129595906327126 1
0.447007610325821 1
0.0597249713865873 1
0.167339902164043 1
0.0898756215123267 1
0.266308395502881 1
0.0185213584613693 1
0.211735646459948 1
0.433308088193932 1
0.0698763976782485 1
0.228262926722239 1
0.338612383034498 1
0.0842688928236998 1
0.146710619420762 1
0.171675958767254 1
-0.0167909429353351 1
0.150916754075355 1
0.0135012335775703 1
-0.0111962482316803 1
0.0917199186254368 1
0.153846847257851 1
0.153757786517468 1
0.203340526962701 1
0.24847943254409 1
-0.0857337346097128 1
0.248364577661495 1
0.190849007350985 1
0.371082114830228 1
-0.00769646194209338 1
0.110960492400507 1
0.457352378285488 1
0.142079098351173 1
0.0287699028063042 1
0.322316135135019 1
0.203545142310884 1
0.351528592249042 1
-0.0242751956464392 1
-0.138549506328091 0
0.27486257809521 1
0.0978901653548503 1
0.196024454184317 1
0.392374611208764 1
0.0912082938221444 1
0.246049890800781 1
0.0374148324495813 1
0.480432926622444 0
-0.155322486596472 0
0.119222816944851 1
-0.120771495861429 0
0.153461497658059 1
0.118701117029971 1
0.0999618695224933 1
0.364962031486165 1
0.413270784574298 1
0.315461799622565 1
0.279485681769287 1
0.529450993700607 1
0.143196191966624 1
0.373851964707191 1
0.584978780459601 0
0.227755340246631 1
-0.0377298689141203 1
0.21446812893851 1
0.121617383815271 1
0.348617378355821 1
0.215197167173035 1
0.145090069551843 1
0.0609894569529048 1
-0.177655580034777 0
0.191247160519534 1
0.21327875561651 1
0.404250885746392 1
0.098780799180123 1
0.354648745556211 1
0.157375582165734 1
0.321635974648075 1
0.38230990485386 1
0.344357267755511 1
0.1145359003677 1
0.460869076757948 0
0.285586550981092 1
0.445568872297268 1
0.078047872299797 1
0.477550846006115 1
0.162126874428755 1
0.0510376500308969 1
0.285507375665776 1
0.349141114518666 1
0.0054560399091577 1
0.213354746281547 1
-0.0508669733253135 1
0.138219601340127 1
0.118607778739632 1
0.17723632530818 1
0.426570524478367 1
-0.031680923983428 1
0.0584069574482174 1
0.15903251287288 1
0.0596095042738209 1
0.0180445768183625 1
0.5082656773828 1
-0.0160725801264598 1
0.142686004720193 1
0.465633509751279 0
0.708963670469357 0
0.253853937165784 1
0.049250238309778 1
0.263814965158078 1
0.155122417924084 1
0.457503381107282 1
0.378763247896294 1
0.228859034409753 1
0.263981684326262 1
-0.0589263941760815 1
0.331499001776583 1
0.153277055078171 1
0.0734458221761669 1
0.160447698380762 1
0.398416660832024 1
0.149693178463166 1
0.14369734011162 1
0.386137378796872 1
0.0550216945132647 1
0.0757831915507962 1
0.311952242921191 1
0.0712928245867448 1
0.326451480834142 1
-0.0436972634184016 1
0.210674510035775 1
0.440881554888446 1
0.059307060663994 1
0.301535954574614 1
0.086900099109122 1
0.240953450260137 1
0.12849171677224 1
0.149254691462036 1
0.349475290913462 1
-0.159856612472479 0
0.241979590271323 1
0.355221493219833 1
0.18610384559416 1
0.154416970673713 1
0.215202828708009 1
0.207049987581099 1
-0.0320118934917218 1
0.42691859879029 0
0.389618008076922 1
0.210300030012001 1
0.462711241438379 1
0.496688072733179 0
0.434512926685086 1
0.0242981534145997 1
0.194112709767496 1
0.0389166232814205 1
0.230586555974877 1
0.133465890669856 1
0.219717047425634 1
0.325562346087958 1
0.223124624846426 1
0.302454366611543 1
0.256714788615429 1
0.145253809665103 1
0.098092163580161 1
0.199473960414595 1
0.202770122973665 1
0.273099355470338 1
0.0902037653625996 1
-0.022882109787444 1
0.249424724283015 1
0.156992770061049 1
-0.290799969038786 0
0.0420699598512951 1
-0.057383668517538 1
0.112052991146282 1
0.312684978623453 1
0.178170041309732 1
0.0961806352106691 1
0.309022533708366 1
0.157136988709234 1
0.35068572532328 1
0.130783652811468 1
0.141245190412944 1
0.301705686596575 1
0.340144254526028 1
0.173072494606935 1
0.257353266067778 1
0.211629892904503 1
0.333865528822467 1
0.0337055578219525 1
0.129656093001848 1
0.292336134654269 1
0.151801483277666 1
0.160633069167775 1
0.123900982470295 1
0.190694038627102 1
0.0589800147099389 1
0.146180255838122 1
0.150498493403382 1
0.18182942368133 1
0.0340698102112371 1
0.0878592298153556 1
0.409966837181627 1
0.153473639484425 1
0.395586602676143 1
0.536548575994629 1
0.239087425568184 1
0.117840598290034 1
0.104700655192922 1
0.0360508690738454 1
0.264971377936576 1
0.252256085459211 1
0.558359276323188 0
0.510602849262436 0
0.224157182409449 1
0.128941138622056 1
0.0955276413257145 1
0.156768507865591 1
0.157604704112614 1
0.122635425981851 1
0.230323336201647 1
-0.00604484523675962 1
0.0850209909769366 1
0.0910300748667971 1
0.152755302006411 1
0.336942974506594 1
0.25857992527827 1
0.288293735428659 1
0.149522121525977 1
0.360963291097144 1
0.0534416893753998 1
0.274488230298827 1
0.208898199873543 1
0.180560901255198 1
0.319501643331283 1
0.451755359715338 1
0.120185837060752 1
0.374988081607286 1
0.386106367684654 1
0.278008452733767 1
0.0785889341566239 1
-0.0288766056582898 1
0.27571120207689 1
-0.0739719453864189 0
0.669016667879221 0
0.112004967076521 1
0.522673341974157 0
0.101805436623614 1
0.167353676131205 1
0.316548034041874 1
0.397746987995705 1
0.112508772177064 1
0.549153605885522 0
0.409718144605847 1
0.340590462176232 1
-0.104902942287399 1
0.519606265494189 1
0.250608729039202 1
0.453483809906152 0
0.521324809309303 0
-0.0428071716261243 1
0.343215941090783 1
0.587445767594716 0
0.256165527694542 1
-0.0286558579820291 1
0.101168181552142 1
0.233085142824099 1
0.0795373891356377 1
0.431431249928959 1
-0.054906249329442 1
0.224260791446939 1
0.19080680070699 1
0.136237354756616 1
0.166826653957836 1
0.195138358165723 1
0.396162404833169 1
0.173936552373463 1
0.194204306297729 1
0.123261890497565 1
0.0653927768141913 1
0.361582323697207 1
0.114980929727467 1
0.11626511239687 1
0.433425997038358 1
0.0905214629441158 1
0.15192145163002 1
-0.142813796863362 0
0.174309064651014 1
0.227522568856042 1
0.192021946798709 1
0.28794231633166 1
0.195034990107645 1
0.134916589915448 1
0.0675772967832646 1
0.166093411262717 1
0.207563266430233 1
0.0869151413998139 1
0.111174344879626 1
0.212908122526697 1
0.169616478022493 1
0.157325387915439 1
0.358905319903727 1
0.0445718887293067 1
0.392931926111178 1
0.48102944073247 1
0.0981777581530307 1
0.0751533403592135 1
0.181111098677023 1
0.0829457758117589 1
0.330565875223169 1
0.376069862749319 1
0.248414443405674 1
0.0545809881639653 1
0.118396926008413 1
0.248051954783957 1
0.227643419006247 1
0.148462229140629 1
0.309257905904984 1
0.113570148025508 1
0.0544634461571566 1
0.300728034744516 1
-0.00524171423281722 1
0.13471924306928 1
0.240142349940033 1
0.448052049277756 1
0.26287260406484 1
0.308133430132944 1
0.0318113790224587 1
0.000992067291572615 1
0.298526521748291 1
0.253738112691404 1
-0.047357945231864 1
0.273993353969189 1
0.280389722031964 1
0.292678892876807 1
0.350490846188637 1
0.14590935304836 1
0.244901689875243 1
0.125547492248579 1
-0.0981750338295719 1
0.26141398615163 1
0.111595567736122 1
0.159402758968961 1
0.4377316725373 1
0.389314181334332 1
0.0908182260610608 1
0.220319621287524 1
0.240101554909888 1
0.187333096864766 1
0.174218754366756 1
0.0207550240264005 1
0.139970095494829 1
0.269540133669689 1
0.276970272454157 1
0.403060320997899 1
0.135149235960836 1
0.0742576997410409 1
0.132941542128096 1
0.14582472945084 1
0.0398937218132039 1
0.344246672457549 1
0.063581677531024 1
0.0403850383242299 1
0.503599298237789 0
-0.0463643471946828 1
0.107314019270031 1
0.326902830506462 1
0.354801678343683 1
0.319753710556504 1
-0.120912934074113 0
0.201220934638729 1
0.154541160818391 1
0.259658280481477 1
0.123546169596221 1
0.0156924207658397 1
0.202032568843203 1
-0.121434174681204 1
0.0261843055692385 1
0.245584647931582 1
0.38293686540401 1
-0.129323604841493 1
0.0665131271515494 1
0.477506882054387 1
0.320654924794873 1
0.596253344527978 0
0.187053011966175 1
0.119577160399649 1
-0.173677915742382 0
0.196770232618518 1
0.32898723345256 1
0.212514645696934 1
0.451793491395676 1
0.231018947174323 1
0.213389353724431 1
0.0388728270576859 1
-0.0289977576908353 1
0.0989857195770771 1
0.133159403022232 1
0.39177766890062 1
-0.0687371528871632 1
0.0351092339136086 1
0.45442781402622 1
0.491686877829298 1
0.104289284072094 1
0.251212253167857 1
0.212752841620097 1
0.457048347257193 1
0.0472408566688883 1
0.0136210278954849 1
0.0830698225365257 1
0.403192771771593 1
0.213065824598197 1
0.34878622464874 1
0.47503330822713 1
0.277932964928371 1
0.240856194476824 1
0.230774897561299 1
0.0298910342558792 1
0.250615746036495 1
0.238690572091247 1
0.211906228352254 1
0.215228207182215 1
0.091421548475941 1
0.1088189589874 1
0.0143963429096614 1
0.382504621014419 1
0.368855110002809 1
0.339149459712736 1
0.151278107180232 1
0.0426638445828879 1
-0.055879134915155 1
0.27021688325981 1
0.164128363837426 1
0.19772400820334 1
0.296202628206613 1
0.369950122401172 1
0.149642494918144 1
0.399864890525493 1
0.279933770644478 1
-0.0906235192003162 1
0.242387309967147 1
0.113977571441883 1
-0.0703929024285894 0
0.0373558419086579 1
0.117149358246825 1
0.313263690888191 1
0.0423838124970354 1
0.344259850794075 1
-0.205551229287214 0
0.202428830595266 1
0.110423182836966 1
0.103155594134081 1
0.241123402400423 1
0.0690488542239565 1
0.218879312524745 1
0.136219954184711 1
0.0172802877525276 1
0.114169443764042 1
-0.120948943959935 1
0.502947332079864 1
0.120521391612194 1
0.0733422750628489 1
0.110724707428 1
0.0103578425166031 1
0.0113042286201071 1
-0.00469796944592144 1
0.0030462657338421 1
0.322806105236209 1
0.34532552731576 1
0.203471545427875 1
-0.0165418840928241 1
0.228230914766719 1
0.279439603241615 1
0.295898637831426 1
0.220707317403005 1
0.134761834231218 1
0.0309705396074243 1
0.0354236979963419 1
0.403937609606666 1
0.288593432613326 1
-0.109379400907805 0
0.157752787407102 1
0.227929046609732 1
0.166274790770353 1
0.274535893864193 1
0.420034707335899 1
0.431648712484938 1
-0.023109548147044 1
0.0976349688679793 1
0.422536462033834 1
-0.0747711527179519 1
0.0400207969963608 1
0.29549340198992 1
0.322649176153837 1
0.1340686200175 1
-0.157324105988578 0
0.347606967922926 1
0.229657993494426 1
0.248580038205334 1
0.531834853280952 0
0.401607293389551 1
0.351706955342242 1
0.322637639278989 1
0.440733008510174 1
0.214869842350247 1
0.0532612239685823 1
0.0280878724255598 1
0.109688045065141 1
0.221509857950076 1
-0.0586608932955463 0
-0.091587745883817 1
0.219779152503575 1
0.138921803963602 1
0.177559929707494 1
0.218800518713782 1
0.0665976625375906 1
0.205750625822832 1
0.223332461211706 1
