# Supplementary material for: Bias caused by sampling error in meta-analysis with small sample sizes
Source: PLoS One. 2018 Sep 13;13(9):e0204056. doi: 10.1371/journal.pone.0204056 (PMC6136825; doi:10.1371/journal.pone.0204056)
Supplement: S5 File — (ZIP) [file pone.0204056.s005.zip › results N = 20 theta = 0.2 tau = 0.5 sz = 500-1000.txt]

"dl.theta" "dl.cp"
0.105404511426457 1
0.129450108922631 1
0.234231711141301 1
0.325812077682418 1
0.117632677539917 1
0.356879836671143 1
0.134880460831092 1
0.0175372404101191 1
0.0521559825514658 1
0.325476269915454 1
0.126416748439207 1
0.301620324431797 1
0.122188154323945 1
0.194192520137101 1
0.417575294372167 1
0.0768150970130795 1
0.230323911603031 1
0.171635335584799 1
0.12518295794236 1
0.139769527864687 1
0.257084990668232 1
0.18782304572594 1
0.283690360325292 1
0.167138690588075 1
0.10955869093661 1
0.162152869108852 1
0.322843687860263 1
0.148551141264814 1
0.353692746553839 1
0.0853621690510408 1
0.375915547007802 1
0.0668681327761806 1
0.163158226665286 1
0.37043981792726 1
0.390207705259082 0
0.0881731756286253 1
0.196357193928753 1
0.343528105309359 1
0.292847845563922 1
0.34492199024302 1
0.269884333907942 1
-0.0626798733487499 0
0.190160237148232 1
0.251220934813671 1
0.0224758909840138 1
0.0830057461917409 1
0.351875065493564 1
0.203715773822465 1
0.0897627824368071 1
0.295915028897354 1
0.139664445184363 1
0.119310114624777 1
0.297942024350299 1
0.521124891387112 0
0.168931339891442 1
0.450109850766592 0
0.15070912684447 1
0.197508227197336 1
0.2231574581421 1
0.139379456972275 1
0.249605653150023 1
0.140488895641311 1
0.0376084779740981 1
0.183209379580709 1
0.00393267051189939 1
0.332535161905423 1
0.266659470818189 1
0.17966255994461 1
0.161213543314553 1
0.00471705998320425 1
0.093018818879876 1
0.359790470793482 1
0.120585701460289 1
0.110602681880905 1
0.234659588706665 1
0.0366728256682884 1
0.165422366429653 1
0.375251311079953 1
0.17594558459085 1
0.0590196853283907 1
0.290259946183313 1
0.171280543697304 1
0.255719447191984 1
0.359995593999994 0
0.169419975676764 1
0.227840603876793 1
0.329150331129918 1
0.431415973936042 0
0.148141260161291 1
0.278495897208725 1
0.244439776548253 1
0.168118286493291 1
0.238418546287729 1
0.35536590936568 1
0.133460980038609 1
0.0892170154078218 1
0.0528816033049887 1
0.244701210519333 1
0.284734268163594 1
0.0195016118962555 1
0.300660552447204 1
0.336450052856785 1
0.208244745828391 1
0.193849308167738 1
0.206493638097935 1
0.258225160894089 1
0.0297597412947719 1
0.212439696649774 1
0.0812037331283071 1
0.113303934882995 1
0.269316604488522 1
0.246321104694012 1
0.244276089201479 1
0.36076556834193 1
0.297109379601221 1
0.415182842803169 1
0.38525074740168 1
0.19047386677577 1
0.240455216384123 1
0.132029047635146 1
0.219792692849363 1
0.187811480920299 1
0.185525300561362 1
0.204761077091072 1
0.0925060826851133 1
0.175074081723171 1
0.243762212515254 1
0.0431208541387045 1
0.224618285099959 1
0.372270674694368 0
0.189273035367525 1
0.370917563481142 1
0.261163951364079 1
0.136404111256186 1
0.152602147650764 1
-0.0105667831834678 1
0.296937613043004 1
0.251198911809633 1
0.353469981132987 1
0.223394233257397 1
0.329126660283702 1
0.45720199686415 0
0.248284779959886 1
0.400260175781391 0
0.376051764370193 1
0.149865098840197 1
0.177283056709381 1
0.352184602113804 1
0.12453470902875 1
0.0111844573169592 1
0.190044792795221 1
0.258400927516491 1
0.322963994976943 1
0.172089899810073 1
0.173034274942734 1
0.159390172767181 1
0.243167927629994 1
0.288894827350194 1
0.156026303539515 1
0.145815325598508 1
0.329710069075287 1
0.337627618532631 1
0.155881750294872 1
0.269071673814747 1
0.107571633056869 1
0.16596316937519 1
0.703580010023495 0
0.321947661907676 1
0.218576169787881 1
0.108771397960156 1
0.134715357352109 1
0.085782828761419 1
0.086935268580951 1
0.505925288232888 0
0.412285244597005 0
0.219484521192952 1
0.022864925029164 1
0.0722959515471105 1
0.062205042827708 1
0.00959430798455638 1
0.000429839694027725 0
0.0144515739356543 1
0.419506306948103 1
0.152950305161613 1
0.137166196745192 1
0.214884658597223 1
0.283003603781719 1
0.158032472634369 1
0.353083573261805 1
0.266374236268012 1
0.178533789466133 1
0.276853394658114 1
0.161611438323629 1
0.514525730243909 0
0.254366581736091 1
0.0784701054286401 1
0.186227892734714 1
0.138322498512664 1
0.301588639976219 1
0.464665953890572 0
0.121159626251601 1
-0.0251063354609733 1
0.370447294284244 1
0.040155817163914 1
0.103511760344394 1
0.295368579193513 1
0.128738738554417 1
0.352228849224385 1
0.158737613900016 1
0.0196350943985693 1
0.324522560372 1
0.514906940966009 0
0.116839784920342 1
0.174931722308788 1
0.149674382087267 1
0.0943587556789007 1
0.207719760362733 1
0.22178661168514 1
0.0203189007451277 1
0.447701671451124 0
0.192599319687798 1
0.275409912720384 1
0.0766247852245956 1
0.289579928959021 1
0.289049711610871 1
0.222109643448509 1
0.217485337227517 1
0.0789099363049707 1
0.411416082905526 0
0.256560822369666 1
0.382713095248482 1
0.253186219423534 1
0.271314240333784 1
0.128221551941889 1
0.163399846251969 1
0.259906758989068 1
0.277461532543724 1
0.159656011251784 1
0.392723467554178 1
0.237667412393412 1
0.243501516426617 1
0.250443058994838 1
0.289229449607416 1
0.0656719764628031 1
0.173607213824237 1
0.0675308778708073 1
0.287722143268893 1
0.350613521761705 1
0.257009197594236 1
0.119781585153734 1
0.351274746904183 1
0.0421360139667864 1
0.0282007964104299 1
0.365226010509556 1
0.349556227634001 1
0.348955980451231 1
0.285379954927214 1
0.166396673519784 1
0.280257254275306 1
0.203338139690458 1
0.245823429282273 1
0.288102746495465 1
0.191660672102738 1
0.388542768949675 1
0.222539696195945 1
0.15920447378793 1
0.191846119957203 1
0.135245032391898 1
0.0338212138037255 1
0.142833422743333 1
0.119298266901884 1
0.385220764214982 1
0.242324434723286 1
0.303583077995891 1
0.0961417686547962 1
0.333584149116688 1
0.25631606943684 1
0.13358087031723 1
0.44558405581648 0
0.214654128393873 1
0.0351458199297466 1
0.272627484879918 1
0.342049872897785 1
0.344624346095981 1
0.120100930209573 1
0.234808520122321 1
0.265198954314698 1
0.232293126859872 1
0.129758223380502 1
0.183681008665731 1
0.0072489926124005 0
0.342343430934546 1
0.0499604310106782 1
0.10924807021115 1
0.219796961872592 1
-0.050727613595892 1
0.248113688894827 1
0.0738904231276015 1
0.246619663063956 1
0.177326496460641 1
0.34703065537289 1
0.0653400518688161 1
0.322138791904997 1
0.154282950596949 1
0.00415776525155438 1
0.360626602325492 1
0.0588996496366958 1
0.30844999524828 1
0.0758299763566099 1
0.214893541372706 1
0.201272315521134 1
0.319950106134728 1
0.370436428045247 1
0.187129300820189 1
0.138972982543356 1
0.183231740279598 1
0.184219274791482 1
0.238438776193144 1
0.0532425481037126 1
0.206359891244551 1
0.216868266690355 1
0.1564772851826 1
0.314579587629585 1
0.414281048017468 1
0.251375867622578 1
0.337308796651348 1
0.203006646715168 1
0.246285944782046 1
0.393911010283519 1
0.197474007806205 1
0.205780884105297 1
0.20063699210451 1
0.22654144961882 1
0.375029902581608 1
0.105943857956227 1
0.242477940193906 1
0.193768124119837 1
0.140197140507108 1
0.352610108025044 1
0.274703321087255 1
0.117789016513451 1
0.26802609313468 1
0.0144564322145135 0
0.336920131573122 1
0.143125326269539 1
0.256882109488903 1
0.161739348057758 1
-0.0356528966346554 1
0.0811576629692496 1
0.257479308225718 1
0.447052304946531 0
0.00714530964361211 1
0.145421160742215 1
0.0249104149479474 0
0.00858185843991671 1
0.22597629810562 1
0.296716576557535 1
0.0497704557664919 1
0.133036277027393 1
0.161115749648148 1
0.107233627831065 1
0.224541359031047 1
0.171624030632835 1
0.172947519162151 1
0.198044696667737 1
0.171339746858658 1
0.162724392043113 1
0.18495508806522 1
0.206863411713683 1
0.0739592579731515 1
0.0873635500523092 1
0.13634409427428 1
0.24865636377521 1
0.30347433952667 1
0.0754783133497736 1
0.304788778050905 1
0.215753921966785 1
0.18349764857588 1
0.195148850940988 1
0.115466729904093 1
0.263871076509448 1
0.200856372489542 1
0.357796175896011 1
0.165224522184378 1
0.251203960544391 1
0.32622359492364 1
0.137287536093233 1
0.294444131978942 1
-0.0660851729654803 0
0.2156788989581 1
0.224914509285135 1
0.295180210480357 1
0.305133589564058 1
0.326683084496983 1
0.264286384613124 1
0.174928636583433 1
0.0386435695143082 1
0.195487075011788 1
0.254875813714826 1
0.253048507344849 1
0.286085649612257 1
0.18526649387396 1
0.348455526910561 1
0.11798607793663 1
0.19985856000209 1
0.255269091124001 1
-0.071493692974284 1
0.342501504957986 1
0.141098801250623 1
0.492282362412928 0
0.32716659549629 1
0.305085131757887 1
0.183996777914239 1
-0.0405665659805311 0
0.302578937833276 1
0.213296358506583 1
0.272472245046092 1
0.19662241132253 1
0.0727264676259984 1
0.104158495738135 1
0.165481410885333 1
0.282219593270411 1
0.280042662975704 1
0.143599724028811 1
0.120659523609954 1
0.175716739896008 1
0.335301280756012 1
0.10729584270571 1
0.283224390777241 1
0.344095930428641 1
0.126738654952491 1
-0.0784506581491799 0
0.11178099319989 1
0.325484585560601 1
0.238096733465748 1
0.301004168909112 1
0.0773619410943552 1
0.0838173805613698 1
0.156410382678941 1
-0.0167924536967303 1
0.244938705180528 1
0.115576606215903 1
0.305984241853239 1
0.325808059053578 1
0.148367628685487 1
0.169150741320637 1
0.240315964971135 1
0.306570476996103 1
0.269883971334593 1
0.0592941104923578 1
0.221014513575581 1
0.161818642979975 1
0.442369168615357 1
0.100322320045254 1
0.0540830794341047 1
0.101071851411308 1
-0.0273636878546449 0
0.178982127802778 1
0.214203697690261 1
0.281965572256316 1
0.278067824684212 1
0.355098985065207 1
0.313064246470733 1
0.283102009578769 1
0.335501888095932 1
0.206193981465535 1
0.208845499590535 1
0.0580362744911071 1
0.00914425810180687 1
0.0630936412358217 1
-0.123061330830043 0
0.388692757980241 1
0.350636029131665 1
0.397266155350527 1
0.0454313279563732 1
0.188833652384788 1
0.223569608849592 1
0.0876103936813495 1
0.0915926949114649 1
0.361717379729041 1
0.153491724071064 1
0.108209638513764 1
0.176525310564574 1
0.0863826831544495 1
0.0817104769436145 1
0.0882349509232322 1
0.201418076448986 1
0.226320880612922 1
0.182816993010491 1
0.0476699604781183 1
0.267801769270669 1
0.344546502134065 1
0.0788361283183043 1
0.24377705982326 1
0.328109322195482 1
0.283508744776224 1
0.267703644472153 1
0.135840038733397 1
0.185769149035096 1
0.222949177265086 1
-0.0335708355273867 1
0.0518512021233734 1
0.0371158698403236 1
0.109788610154541 1
0.172350569984543 1
0.233603705522244 1
0.275300222509295 1
0.355816664651829 1
0.189246147261697 1
0.244545017508031 1
0.227497644330575 1
0.119745560244924 1
0.117517797086468 1
0.290238619817119 1
0.0964431759487361 1
0.315282287229974 1
0.335236628680003 1
0.205507185826292 1
0.354342405685138 1
0.373812071614702 1
0.254818243291119 1
0.24572674823173 1
0.185251948334589 1
0.160113879691471 1
0.133862802746588 1
0.271102660491473 1
0.100570478584741 1
0.200676325754966 1
0.214158376672029 1
0.159798332223826 1
0.178430090758422 1
0.344073648722054 1
0.266862760666733 1
0.29242367498072 1
0.105916423490344 1
0.0103959942242491 1
0.484433902927564 0
-0.00987146436333232 1
0.016927030878738 1
0.119017320947142 1
0.242981407932712 1
0.299043624642804 1
0.260938857336807 1
0.162116761102041 1
0.259966769555994 1
0.335537887802247 1
0.173934896387306 1
0.234612725560608 1
0.120781830879329 1
0.0877940834708257 1
0.105596517515571 1
0.333465377694401 1
0.291093377795116 1
0.411049380255072 1
0.10987175149952 1
0.102204519354741 1
0.247864864396894 1
-0.00368517724487465 1
0.399230200560412 1
0.230242302444793 1
0.293033937412842 1
0.248497238161326 1
0.183633739135617 1
0.0845334566273148 1
0.299949394639585 1
0.213035664364256 1
0.113363145222939 1
0.417719219474153 0
0.313449651283881 1
0.0439974829225166 1
0.201986261794446 1
-0.0326551351410682 0
0.307239232686349 1
0.155006004255863 1
0.211618373258211 1
0.211206991385198 1
0.256323874071244 1
0.12705916809074 1
0.114558465374561 1
0.358269500599493 1
0.167364608823156 1
0.0600981438735625 1
0.256723002270677 1
0.35366132700801 1
0.194106348434089 1
0.107803689777307 1
0.0305163013914921 1
-0.0706450203407192 0
0.320923206922055 1
0.172443990861269 1
0.13260887178341 1
0.32500234283686 1
0.149773183439642 1
0.460630198360654 0
0.102772629393499 1
0.0983487630374357 1
0.180315447820037 1
0.236146969459181 1
0.31634779882129 1
0.257885941777195 1
0.222815568729221 1
0.00215398910453009 1
0.238390197905469 1
0.110206882046514 1
0.259456875260741 1
0.319721459584757 1
0.213427190951714 1
0.215310733268779 1
0.294152360816122 1
0.0621249758345356 1
0.371758038198212 1
0.100000263818054 1
0.285225539937932 1
0.204734273809955 1
0.228467457876367 1
0.296678619914061 1
-0.0718355026731421 0
0.211508925408514 1
0.200533990321363 1
0.142361636346671 1
0.261216457937011 1
0.304173391502628 1
0.274584982427603 1
0.206762587205722 1
0.387932047783153 1
0.303061918039337 1
0.263761117864728 1
0.298928011271008 1
0.376569803632258 1
0.0443579822712219 1
0.257357373526616 1
0.357918594973387 1
0.237053621848493 1
0.220629451586209 1
0.318933027112895 1
0.0604089283142131 1
0.268326452872077 1
0.0796870366598749 1
0.254206534613591 1
0.251824866981873 1
-0.0264310608661101 0
0.172701956289007 1
0.512697845319612 0
0.211993352467765 1
0.187158746940521 1
0.0621555866399085 1
-0.0287176376143275 0
0.30111320763087 1
0.207289023914721 1
0.034447531326132 1
0.223853278173567 1
0.215045301843816 1
0.162744916715557 1
0.18900370256189 1
0.253533104379818 1
0.219389031968461 1
0.253277784671069 1
0.0897396590292896 1
0.245406048728147 1
0.193724746987144 1
0.166506955371219 1
0.116975207376889 1
0.25326511933466 1
0.217215186525449 1
0.243398036264849 1
0.211091424258659 1
0.197174328909303 1
0.19834861745088 1
0.354986622716678 1
0.182758944100957 1
0.239488032879641 1
0.256802414896558 1
0.0497287347735114 1
0.292365830315163 1
0.0371175716242663 1
0.560375268709877 0
0.0798287542080489 1
0.323399882106214 1
0.127077697128872 1
0.27086560532417 1
0.134729233304485 1
0.152563899731432 1
0.29298165870028 1
-0.020245408177002 0
0.292579529204601 1
0.283742348514491 1
0.196668437341158 1
0.0414380614831505 1
-0.016962348044066 1
0.0440460728017035 1
0.118946975983362 1
0.219951405501387 1
0.311465240287806 1
-0.0110392804009917 1
0.289472306722032 1
0.0620915842298039 1
0.0590150012159942 1
0.353934848415128 1
0.316301474217249 1
-0.134964652037273 0
0.267649836028439 1
0.298472413838747 1
0.301997651638468 1
0.19906031722474 1
0.305122890578725 1
0.417123733073106 0
0.215698267833083 1
0.132977363185325 1
0.358390311219638 1
0.17841774742785 1
0.250323989146324 1
0.0845053154768144 1
-0.00248211574767211 1
0.197465349681488 1
0.228182757318775 1
-0.00275573382522133 1
0.00716802015842365 1
0.324751943277285 1
0.216316450525788 1
0.163946214663783 1
0.237168718948646 1
0.205585265300832 1
0.106932562922765 1
0.0454971642211832 1
0.270400618578881 1
0.25123525799869 1
0.150654484521294 1
0.189132377542493 1
0.306385013881923 1
0.0761169104612886 1
0.0674930327342007 1
0.159762272236049 1
0.186983453756908 1
0.197644134396688 1
0.279767828534518 1
0.0345272827981191 0
0.15272468478733 1
0.177833772772609 1
0.226129265356706 1
0.167753309346236 1
0.312784770952173 1
0.156817344764467 1
0.00941766732338113 1
0.15132803876816 1
0.275918126415658 1
0.267379469409495 1
0.236260258865034 1
0.373802012145949 1
0.199325054545035 1
0.136875739846435 1
0.23053563179868 1
0.23848969737624 1
0.233601119631547 1
0.35921206811385 1
0.292843265292829 1
0.149364974815356 1
0.380923092385677 1
-0.0822593919319545 0
0.0321935066295894 1
0.176353787986205 1
0.313288309532398 1
0.15168078487649 1
0.223315514695576 1
0.197888287412661 1
0.383887409862221 1
0.120007438214057 1
0.0538714460686097 1
0.270605915193734 1
0.0677481589526029 1
0.044604209410348 1
0.109219616468507 1
0.176357843103569 1
0.274412853394251 1
0.309352354643809 1
0.0122219377609173 1
0.0574995034046957 1
0.352683721126788 1
0.16785091890993 1
0.152925790344335 1
0.256009622816603 1
0.0821911909344652 1
0.160791475202652 1
0.329209683962263 1
0.272788380404484 1
0.0663236113913711 1
-0.037128025600662 1
0.309525970425986 1
0.147696496288363 1
0.246017684957713 1
0.340264072242494 1
0.162429988553444 1
0.251115741865411 1
0.105913068492474 1
0.46430546235636 0
0.43875276656265 0
0.273238313182888 1
0.264145150612023 1
0.0826731683902358 1
0.0229596625824482 1
0.13590161791669 1
0.270542268657709 1
0.173191938601914 1
0.0692024063683397 1
0.28246412475232 1
0.201952814427202 1
0.290508186658641 1
0.0708949745252142 1
0.205093503951116 1
0.403812910255605 1
0.295086976317777 1
0.153475498127177 1
0.417985681025418 1
0.333375245288327 1
0.170449318890947 1
0.207350819267321 1
0.0999473154640976 1
0.222746113117249 1
0.135211379555256 1
0.282240491110831 1
0.167184632384038 1
0.175678871240944 1
0.0143623821020475 1
0.280407917336763 1
0.153122673737416 1
0.289175772078707 1
0.151555276913383 1
0.0793991070810182 1
0.361302940778958 1
0.363964761195976 1
0.225736871059682 1
0.228014889851924 1
0.440751936357594 0
0.106614392978745 1
-0.142629829134409 0
0.198722077346816 1
0.457093042546518 0
0.51899144074817 0
0.243648141718203 1
0.201932475967122 1
-0.0386010847476303 1
0.0577483304591551 1
0.0148112332492766 1
0.315036928983733 1
0.0262138953057821 1
0.0528182423730116 1
0.128057944326586 1
0.223681981533328 1
0.2956328922755 1
0.240420692527765 1
0.0970244516976403 1
0.414545929794302 1
-0.0220197711550247 0
0.320435331241282 1
0.283284168647178 1
0.372071223432915 1
0.270457262591234 1
0.0280945734424551 1
0.0769481642167855 1
0.145156639231817 1
0.42295429209906 1
0.225685999891778 1
0.33458050334008 1
0.136841350709296 1
0.178616215257527 1
-0.00831597340586082 1
0.0495655149870778 1
0.159725883864571 1
0.157232072116092 1
0.358647585664532 1
0.240414384943481 1
0.157782869649097 1
0.140157678647594 1
0.324464729414553 1
0.0562308956261221 1
0.379449827982945 1
0.342952660796988 1
0.250907546358424 1
0.221415642809912 1
0.225107912904712 1
0.307596886680526 1
0.0700205845245547 1
0.114469549839327 1
0.326561754590976 1
0.198160496381099 1
-0.052661980630555 0
-0.0205741987543016 1
-0.00104061659006704 1
0.205753721556879 1
0.144727899140012 1
0.174496191227957 1
0.14484160216822 1
0.413686694790493 1
0.328445789587925 1
0.112443132381771 1
0.312513580624721 1
0.292636342949182 1
0.132654265701564 1
0.28867160889993 1
0.319692325896699 1
0.114880288957189 1
0.174552223998491 1
0.100598411546397 1
0.285332357053063 1
0.0747915606689019 1
0.370234729007284 0
0.213070750993992 1
0.25616343602519 1
0.164563922480414 1
0.224723887979019 1
0.229267479501937 1
0.0436591562623864 1
0.162139284856982 1
0.461054825245662 0
0.0751799364747748 1
0.137615428311607 1
0.43445110413553 1
0.0664553929059336 1
0.226623213436194 1
0.193789161122481 1
0.353314837488613 1
0.00356158814829573 1
0.171245263509758 1
0.212315726174037 1
0.148898449376097 1
0.112761196802304 1
0.200277947240609 1
0.434253843662673 1
0.152748787992478 1
0.211985270571888 1
0.127079549949494 1
0.107525132067377 1
0.161500145670879 1
0.402921092048584 1
0.0793949395990039 1
0.0939168538278263 1
0.190767357790661 1
0.181099834807245 1
0.0999415854627527 1
0.286729850048029 1
-0.00629373449776839 1
0.314798410226081 1
0.124409951132311 1
0.239939269895805 1
0.351897785539369 1
0.199890057069082 1
0.406563758945055 0
0.147800721375893 1
0.159198743424639 1
0.290022092803244 1
0.267175449621361 1
0.246277894719475 1
0.213847969497018 1
0.357412819332498 1
0.298705045836094 1
0.0767231199931658 1
0.35126571536823 1
0.417122877737599 1
0.158513550518844 1
0.270827543488807 1
0.156798492235846 1
0.116729078823758 1
0.1589732761935 1
0.143438842111921 1
0.232025370603484 1
0.283105663039766 1
0.447814098068181 1
0.222223177012052 1
0.100116683564953 1
0.163165333827821 1
0.20393570039386 1
0.215297941324694 1
0.186040466957069 1
0.0594048846837816 1
0.427256510176145 0
0.13347269969739 1
0.155084282676326 1
0.211619583763636 1
0.130140807687739 1
0.475452727422003 1
0.246140669139515 1
0.360580292198252 1
0.390358536363308 1
0.188141990639969 1
0.194832126066208 1
0.181769698678933 1
0.320148487164631 1
0.236595484265785 1
0.00863234546478318 1
0.137767785926458 1
0.278456425402755 1
0.263529802733273 1
0.199093029684734 1
0.130411387611888 1
0.144632608783694 1
0.0394033618446554 1
0.299274655933256 1
0.146626823812116 1
0.135297359178397 1
0.220917994123449 1
0.216448032094674 1
0.165937165164142 1
0.411715319033315 1
0.278105345851141 1
0.199165003703404 1
0.26207348903773 1
0.197046141181579 1
0.0881308405021864 1
0.318163262683558 1
-0.00743280839594238 1
0.331823851295728 1
0.198404490109734 1
0.374209683526636 1
0.0293218354762131 1
0.0857935248790877 1
0.262177077474599 1
0.375117088091233 1
0.283772058774778 1
0.410813647826257 1
0.01494344686707 1
0.131725948268936 1
0.298963508104508 1
-0.0120624996656426 0
0.00624042301547265 1
0.225200934663647 1
0.102273088116277 1
0.312139330939893 1
0.305589576365272 1
0.0602900049921856 1
0.111144718502573 1
0.127251910854958 1
0.100591376282877 1
0.569649788272347 0
0.169839506150488 1
0.246524922141762 1
0.176175735959292 1
0.350878649512713 1
0.263847354403539 1
0.0495571701951333 1
0.121477935912363 1
0.108282399242258 1
0.461481859282347 0
0.203279059456639 1
0.077161435212067 1
0.132321791726485 1
0.161710489190566 1
0.305686859804874 1
0.173540923715839 1
0.128025767456126 1
0.318618098445602 1
0.328228874149774 1
0.302074297845816 1
0.592023880873108 0
0.134116990158928 1
0.22111342538158 1
0.185758023102663 1
0.287004793714393 1
0.341460222850462 1
0.253057648755219 1
0.0708433122788552 1
0.258210267180131 1
0.212948873747253 1
0.172664326995106 1
0.151103893808055 1
0.184852529723096 1
0.155879226505226 1
0.323040291976271 1
0.282889884084074 1
0.126798074523376 1
0.0331434030246894 1
0.194149047715076 1
0.262583131658053 1
0.258046496986272 1
0.2263919097924 1
0.159051834940707 1
0.254253735446227 1
-0.0503485375839203 0
0.362571270491785 1
0.110711837931528 1
-0.0548577297562219 0
0.35954648557878 1
0.411047298208479 0
0.163306959042605 1
0.234555427611807 1
0.190434714039174 1
0.229949254350232 1
0.206206193884874 1
0.361579810514881 1
0.27076762342421 1
0.218861616145697 1
0.21810581807629 1
0.245614372686684 1
0.174896913050035 1
0.163645142115685 1
0.0742448614856339 1
0.0607918017357338 1
0.281123470099378 1
0.142187319045113 1
0.18308052770599 1
0.19156386534945 1
0.221069564624123 1
0.283960966288361 1
-0.0342171824594715 1
0.301552423517056 1
0.166703279079792 1
0.130927425166516 1
0.225208381979144 1
0.161266769581161 1
0.116681837022315 1
0.346066631850629 1
0.252681838910975 1
0.317320152700201 1
0.205720951542333 1
0.123890174854711 1
0.0668683880552852 1
0.277566409626541 1
0.109865446122237 1
0.155475463484325 1
0.145135616381479 1
0.196576646187784 1
0.204467977051954 1
0.172109374433121 1
0.0231660493630969 1
0.201975823104791 1
0.244577324911436 1
0.269770195120569 1
0.383400171035341 1
0.0475931215670566 1
0.0459110270326222 1
0.194204171355542 1
0.170080533217676 1
0.175531990012164 1
-0.0231114867309353 1
0.147512301328048 1
0.023087696661695 1
0.123243161972936 1
0.203232778142423 1
0.118046716026043 1
0.276628388736247 1
0.225953958793107 1
0.0981812844355414 1
0.164494922663609 1
0.356786898037172 1
0.227536366194021 1
0.312405684209893 1
0.232577170194333 1
0.210451567019877 1
0.228147021247273 1
0.40574834329354 1
0.177603867097088 1
0.108673583216971 1
0.291524035368713 1
0.16166714858185 1
0.371955635971653 1
0.472969191932983 0
0.278693596745379 1
0.0874888861376464 1
0.210113122618494 1
0.152179250174891 1
0.32959878040364 1
-0.116452190138918 0
0.269021848995074 1
0.121022034912114 1
0.0941423663124996 1
0.127903263869537 1
0.276245885895538 1
0.301909449781716 1
0.215566498216822 1
0.187613555613692 1
0.143639100251001 1
0.425573059741122 0
0.300168339600966 1
0.112664874389521 1
0.164117990871653 1
0.221970051366731 1
0.0214237622557752 1
0.0230549472265876 1
0.133718702240465 1
0.201701397960187 1
0.219988980534069 1
0.0919882889998979 1
0.155794349342974 1
0.21609475596489 1
0.166867928677838 1
0.177197713403986 1
0.196164741253039 1
0.157888794187358 1
0.134357751123895 1
0.470466276585917 0
0.361425598318006 1
0.135274364538634 1
0.120603807997516 1
-0.0965107279759692 0
0.284593678121713 1
0.33748964359569 1
0.271429102003709 1
0.215610965361251 1
0.211527883162658 1
0.162836724547016 1
0.235330433419075 1
0.0824451743054632 1
0.240974989865891 1
-0.161698042027886 0
0.4511638326357 1
0.3239564635379 1
0.142910660956062 1
0.0548300269932805 1
0.242661356358736 1
0.15808010058862 1
0.0759369624314075 1
0.125888943295484 1
0.0856819895451951 1
0.338339544036728 1
0.285125953987322 1
0.0944805402273714 1
0.276492894465404 1
0.217974632035416 1
0.154663352247137 1
0.108137459213735 1
0.198625141336308 1
0.0749110958590932 1
0.276669409479683 1
0.419762438735084 1
0.194273418753587 1
0.322826805128103 1
0.253291548998341 1
0.148438237548662 1
0.161150983361415 1
0.213361015482958 1
0.00506674208726028 0
0.220956714604614 1
0.382692721284197 1
0.241264154105652 1
0.250518281016524 1
0.0199114736644507 1
0.100755922980355 1
0.325314911392429 1
0.0607702542103296 1
0.208768299328237 1
0.287020934868281 1
0.132480610587861 1
0.271659842250601 1
0.245691174544082 1
0.394980616653216 1
0.340363459319903 1
0.197115871759441 1
0.0842531858487416 1
0.181476087458596 1
0.204120604612549 1
0.0150056047886454 1
0.0331484643719219 0
0.194343384079349 1
0.143769262190137 1
0.263178050314212 1
0.199887276524908 1
0.257054961866666 1
0.0759569098977284 1
0.188912373151081 1
0.296691845789987 1
0.186387252035464 1
-0.0144176570093618 1
0.0321309437076443 1
0.266340669889382 1
0.239931657627976 1
0.0885736876314175 1
0.32681916098858 1
0.164538673674827 1
0.164111085578528 1
0.361557481427739 1
0.208045097519386 1
0.0415302098272559 1
0.366132773557323 1
0.301690349069245 1
0.110589031468775 1
0.362013456799095 1
0.183199298227501 1
0.255882849523548 1
0.230370035226057 1
0.241744123023759 1
0.171344412666469 1
0.114229802832897 1
0.192354480327414 1
0.0423354977408666 1
0.472137807725329 0
0.330852105834465 1
0.232378138741212 1
0.318582367158857 1
0.319516579356058 1
0.23050271555708 1
-0.0436981834948535 1
0.163369770576896 1
-0.0190987412929485 0
0.193353333334436 1
0.174872289489491 1
0.0580297929583818 1
0.0802426907754067 1
-0.00867368421454335 1
0.30624095131304 1
-0.0665096347018444 0
0.341505864602553 1
0.42981854781841 0
0.0582329969496737 1
0.247884746671853 1
0.144898029372239 1
0.0822662358755777 1
-0.0142763878551495 1
0.442473752126233 1
0.0855448706173813 1
0.179523576969128 1
0.306084227821012 1
0.274290897408653 1
-0.0496053592098824 0
0.336512902807298 1
0.350226059838893 1
0.247168042580572 1
0.375501230518517 1
0.115169150520789 1
0.337596848437953 1
0.163195646087625 1
0.24054902822605 1
0.217910655438346 1
0.258199483818491 1
0.402084127944381 1
0.148928614117491 1
0.144686661751767 1
0.28409079902273 1
0.192774201677591 1
0.100346959901636 1
0.3252664218044 1
0.247223032409304 1
0.029221750661207 1
0.0267920326474588 1
0.256141384742781 1
0.258506213170438 1
0.159207165402697 1
-0.0880922510964486 0
0.135995655731745 1
0.0799642736594361 1
0.0872977398786849 1
0.158344842587295 1
0.149544335269394 1
0.244606323420736 1
0.228414977215936 1
0.29754734005596 1
0.135899633063676 1
0.0676401085117469 1
0.184146828734368 1
0.383214868806116 1
0.362017157829387 1
0.267903393837923 1
0.130075670327714 1
0.171427502506074 1
0.225189460317326 1
0.221689265486666 1
0.0607357762134954 1
0.32083812835312 1
0.0608509968874998 1
0.216756482245348 1
0.0309819940832864 1
0.11905069244568 1
0.116380350910146 1
0.0806418821477722 1
0.0798807435350417 1
0.181907220802336 1
0.250668824656334 1
0.21652131780851 1
0.114482950008709 1
0.109073901359965 1
0.0902064867050413 1
0.164242598005538 1
0.114360402535733 1
0.371756875200067 1
0.515313237421852 0
0.0458636608253624 1
0.137664937961115 1
0.280480406942348 1
0.0577414576024409 0
0.239860019719754 1
0.295040199806026 1
0.112783265299183 1
0.131508717585614 1
0.362372327176231 1
0.213554237483608 1
0.561056882544617 0
0.460060501408915 0
0.0323065830232365 1
0.31652308295298 1
0.200557354545341 1
0.211529694088129 1
0.168960197116233 1
0.426411878554537 1
0.273217615270786 1
0.326496905852429 1
0.075827650918092 1
0.313272207098794 1
0.178087211356584 1
0.192561285535059 1
0.165605715829756 1
0.0993197399835083 1
0.0974071305784017 1
0.236304657052384 1
0.338979328658671 1
0.188276622335661 1
0.135379384070693 1
0.213859071050786 1
0.0634982309387021 1
0.163497541282811 1
0.291158189384664 1
0.130246407994658 1
0.295256363452074 1
0.340589274262609 1
0.184057252511467 1
0.128548155982616 1
0.306001678055166 1
0.300387478420998 1
0.117819525628069 1
0.501257751506688 0
0.183913987267057 1
0.143807988960022 1
0.0938038706586972 1
0.266314110838914 1
0.347408288964907 1
0.178732566947291 1
0.163882149573967 1
0.241155614625302 1
-0.01887374742699 1
0.208739998988601 1
-0.0593492035403074 0
0.0185992546325784 1
-0.0770628981926028 0
0.297369515303085 1
0.110554709683189 1
0.235020937822306 1
-0.0161875418446735 1
0.158689881726671 1
0.34263813334262 1
0.0796927919924072 1
0.181146445388661 1
0.284074199430374 1
0.341643724307644 1
0.346226371581165 1
0.118945654840128 1
0.17635333496258 1
0.223405541569082 1
0.144271802786803 1
0.167643998117518 1
0.0847546426441909 1
0.144601038094148 1
0.327306320413728 1
0.103618202217962 1
0.151945077532453 1
0.0675954125068494 1
0.405510150283208 0
-0.0820120910061306 0
0.378780135880791 1
0.137667294226923 1
0.213416770321921 1
0.377820745250093 1
0.218609007033076 1
0.277152546373273 1
0.142211853245049 1
0.237722728171488 1
-0.0125754271934289 1
0.333348350642693 1
0.212716140513885 1
-0.01977441912056 0
0.218788564524398 1
0.329808907368605 1
0.0816388814825323 1
0.167406645675035 1
0.239814301756815 1
0.180735091966549 1
0.119629640103556 1
0.151679660382923 1
0.0457978596854074 1
0.261308339645449 1
0.0735589793942379 1
0.1886259810939 1
0.297424760682164 1
0.160089424455327 1
0.124953287100329 1
0.170732796320504 1
0.288372066567961 1
0.1984738070255 1
0.184913249920941 1
0.242345621215967 1
0.103767481565143 1
0.113490789339964 1
0.326255687775375 1
0.215062101369769 1
0.299039875220947 1
0.162860289125886 1
0.251205809029624 1
-0.0266041594630496 0
0.186080885687412 1
0.368053122174237 1
0.0787752660349759 1
0.0835384552223361 1
-0.0244985015398747 0
0.181552283976306 1
0.144043495123698 1
0.187277423740434 1
0.257865728979866 1
0.268683940952038 1
0.337022193871271 1
0.25070209403898 1
0.22231103604033 1
0.216547625032346 1
0.0824497063596634 1
0.242057531890584 1
0.274024051696443 1
0.0459976614515318 1
0.224870693218797 1
0.127509508936348 1
0.249430317124806 1
0.199369287475709 1
0.276513861722778 1
0.232457637983412 1
0.216305575784984 1
0.062516165344908 1
0.0173951236035704 1
0.246776055998878 1
0.251241230893262 1
0.285520836783134 1
0.423052001170734 0
0.13916523639315 1
0.0331717291485881 1
0.360946061197687 1
0.311023536094507 1
0.0917775368939261 1
0.24743888733631 1
0.211543643899979 1
0.204692666629816 1
0.137246482095459 1
0.170750442988542 1
0.356760918555783 1
0.189489724637154 1
0.010361150260114 1
0.309972758914486 1
0.227763323058999 1
0.0392640600612283 1
-0.0343340145736959 1
-0.0455305426351987 1
0.167880410798787 1
0.350142804443194 1
0.206531395700727 1
0.238825613132154 1
0.140251013283685 1
0.149119395299571 1
0.233981710435586 1
0.303495645071548 1
0.546041776790639 0
0.319761855746387 1
0.144358405573475 1
0.0666376780044301 1
0.174733144507709 1
0.209911116416094 1
0.231377873523693 1
0.231301522953726 1
0.206487419031773 1
0.123761671186701 1
0.27192252227247 1
0.249181640457092 1
0.230490009438566 1
0.0464757271236693 1
0.130770540850729 1
0.320459025066124 1
0.176331157640464 1
0.261072737177776 1
0.185604196029484 1
0.216130134127285 1
0.271602388147058 1
0.254445502977068 1
0.0653396106077039 1
0.222583060633793 1
0.208657412435526 1
0.265036594335387 1
0.134030577514892 1
0.292515056198378 1
0.182434036102126 1
0.170373219429417 1
0.22378341502197 1
0.310741801906216 1
0.148738937085568 1
0.20528230775216 1
0.232866766112645 1
0.232965689224134 1
0.148319703606561 1
0.104887062952178 1
0.272787232390353 1
0.253122031040635 1
0.0759225755874099 1
0.145283061526986 1
0.384653627956346 1
0.107676279393935 1
0.0387266543271155 1
0.159715016278282 1
0.290314629750413 1
0.0885408997829696 1
-0.0929547937066809 0
0.168432674889914 1
0.214695611230734 1
0.247079267625994 1
0.305584349211237 1
0.421970192798163 0
0.336806053235602 1
0.123235946718389 1
0.0119188114735488 0
0.239575582386056 1
0.235031534350173 1
0.00516905555059786 1
0.314544586457959 1
0.297373304911127 1
0.0968874356747889 1
0.397768000166356 1
0.273860499568726 1
0.2496583721628 1
0.266680827351511 1
0.0227237816169401 1
0.274071714474417 1
0.0240205585146966 1
0.137119155811235 1
0.143880986184367 1
0.0315958683595517 1
0.283259530143144 1
0.294772208114288 1
0.36778747080515 1
-0.041093878267264 1
0.153756180476132 1
0.110672949889269 1
0.162594340985711 1
0.238375216704718 1
0.139273646956655 1
0.0476832430256743 1
0.130907910982004 1
0.362944934881155 1
0.306204781174616 1
0.396341252787697 0
0.281053414749096 1
0.319298396990907 1
-0.0672679871115665 0
0.241077230556115 1
0.240956491912061 1
0.203573939501159 1
0.266779139364846 1
0.285411802561144 1
0.276944539581245 1
0.318146793277564 1
0.202077763114894 1
0.287933783295014 1
0.374666337907649 1
0.134903983856258 1
0.158819817969049 1
0.239407618714045 1
0.294902779422888 1
0.224993239149231 1
0.174721707862777 1
0.119454005905877 1
0.369441810781255 1
-0.0236325064000793 0
0.0959168009210976 1
-0.0259143553671359 0
0.13613148717625 1
0.169122800961233 1
0.208908417085306 1
0.283415202147156 1
0.190198761596855 1
0.217404126789931 1
0.408095261292569 1
0.306577577758541 1
0.156352063761131 1
0.245145326110945 1
0.27194706923816 1
0.24098451716266 1
0.196587991563029 1
0.348468077572654 1
0.265519937360886 1
0.183238414362538 1
0.476106465172095 0
0.425622652403599 0
0.443259141143096 0
0.220255466341661 1
0.198157913941043 1
0.34651451159831 1
0.354619800177468 1
0.302412397726741 1
0.216652906428933 1
0.277459411940671 1
0.221668256469761 1
0.062957976163505 1
-0.0265283761806413 0
0.191708824018875 1
0.411393420276094 0
0.163962968037791 1
0.3552507101867 1
0.40280181706612 0
0.312632651876849 1
0.321183178130511 1
0.243357717336108 1
0.0664675535526408 1
-0.0519689231406189 0
0.261040697348335 1
0.303917686992006 1
0.133896144093017 1
0.16036436722069 1
0.202622031159858 1
0.0531104705213892 1
0.34218612048308 1
0.0739496937555978 1
0.0910292698762943 1
0.121330844292768 1
0.0319954802968169 1
0.271046741156291 1
0.273819985840949 1
0.20638013702692 1
-0.00299089633502672 0
0.35484462691202 1
0.280888167479417 1
0.167882018406639 1
0.193552967513095 1
0.157773966361584 1
0.200016179164475 1
0.171860481406017 1
0.35300705384541 1
-0.0944624091155015 0
0.220918308007587 1
0.172302298307182 1
0.112604235139463 1
0.102504721908859 1
0.340096760714867 1
0.169745231052332 1
0.409417373506516 1
0.229749536344484 1
0.278353568640446 1
0.250790816271314 1
0.201728065833751 1
0.159819681303779 1
0.229808750824799 1
0.352676721476772 1
0.230429045534171 1
0.394272808107878 1
0.391213446210466 0
0.0787263854240382 1
0.0967577120866631 1
0.112868558156121 1
-0.0314816987224073 0
0.120029530293428 1
0.13608555342103 1
0.141049316425624 1
0.0791289194774236 1
0.221048627611474 1
0.195700906810932 1
0.220350062192303 1
0.142931596494683 1
0.484975880034038 1
0.117893214517565 1
0.429803696194871 1
0.228689887905792 1
0.130885176909453 1
0.162059760280721 1
0.374374285295861 1
0.263905961448176 1
0.107520251008239 1
0.389465012423203 1
0.0664768270240102 1
0.262816737384982 1
0.16478861193879 1
0.210986672015693 1
0.132883609899447 1
0.146048567415444 1
0.0383518220042944 1
0.235666083488138 1
0.273684690383466 1
0.323133579885765 1
0.111765271058541 1
0.180338218576376 1
0.335465023573639 1
0.298967566115735 1
0.222804218516523 1
0.193905004285844 1
0.0729540624336805 1
0.221604040151737 1
0.22344339836458 1
0.15891923576248 1
0.292932265725366 1
0.268069903700284 1
0.332223684936913 1
0.221697649207584 1
0.403363964633583 1
0.208577683318738 1
-0.110351506152783 0
0.16366967772474 1
0.357498096626506 1
0.374697739591384 1
0.145279968696721 1
0.0454758947549748 1
0.318219290784499 1
0.251417134713374 1
0.26896038452675 1
0.254477401831824 1
0.301841371440454 1
0.34040034156126 1
0.236123785349221 1
0.129021283856387 1
0.247553926124019 1
0.153889244135304 1
0.201126791911228 1
0.132536146273759 1
-0.0241285276077199 0
0.176274844541988 1
-0.0292902076709635 1
0.0618146666194423 1
0.300084834515933 1
0.116668689254955 1
0.268422860125314 1
0.2180470027443 1
0.0405524452533599 1
-0.00316522888145761 1
0.153549093347385 1
-0.0199476524007302 0
0.147403821781203 1
0.261212903353337 1
-0.0275508702880648 0
0.285102655138634 1
0.299586676603754 1
0.0709142025671353 1
0.210073720850762 1
0.07763583491293 1
0.162412172492996 1
0.17378208312013 1
0.0036700943660023 1
0.0699064388382902 1
0.00317100206369992 1
0.02783081158416 0
0.234360065645542 1
0.262583314455844 1
0.180750292937995 1
-0.052794159490994 0
0.19634772291097 1
0.221704723830525 1
0.285507505305011 1
0.0487507753208692 1
-0.0611260244415975 1
0.214478952581519 1
0.292238153992255 1
0.263423344336599 1
0.169386398582659 1
0.540590862554908 0
0.288864188989435 1
0.303771342340963 1
0.344425003093817 1
0.313088374189492 1
0.0472594245964219 1
0.165386770982764 1
0.197426989023789 1
0.308203159003965 1
0.210814737400058 1
0.223475137934124 1
0.256012307125584 1
0.300058340690224 1
0.166269463061861 1
0.263515293430276 1
0.183615690980415 1
0.151326553288869 1
0.0457675945085165 1
0.125160072001093 1
0.102342462598761 1
0.239440446825187 1
0.258889292279693 1
0.180650504245885 1
0.263786288796389 1
0.278850779522412 1
0.179018530120408 1
0.286318728611424 1
0.277983658804109 1
0.162961036651293 1
0.137703198615519 1
0.129866078861399 1
0.213649656501604 1
0.178864584930317 1
0.0847093195490704 1
0.160503679060538 1
0.234954057201805 1
0.199520578801553 1
0.142174986952235 1
0.00819807038193189 1
0.0725296387132068 1
-0.135817447888891 0
0.268189525302252 1
-0.0195257142429465 0
0.260142692194 1
0.00213401048177008 1
-0.0255813950844621 1
0.182503309937543 1
0.161253667989113 1
0.306290076146911 1
0.254615414114989 1
0.138354548093265 1
0.122542009371084 1
0.0267378101095104 1
0.156511190352937 1
0.276219095816665 1
0.221399089770386 1
-0.0362641021166186 0
0.00621163523370173 1
0.00464639559530941 1
0.260013135948278 1
-0.0288037188841141 1
0.270439040061389 1
0.216537515820377 1
0.124716244078745 1
0.331267832138077 1
0.237472895749643 1
0.242566861252046 1
0.298989202099913 1
0.190040068040608 1
0.271910291105221 1
0.0426020530491441 1
0.277248885853955 1
-0.00569210877402381 1
0.186469397744534 1
0.315563010333111 1
0.434260262392263 0
0.162912148681823 1
0.23989519127047 1
0.235759103570769 1
0.217428984654001 1
0.265741922683068 1
0.177157358065659 1
0.0458299073597626 1
0.17320567071309 1
0.176743357059787 1
-0.0481995547510458 0
0.318473621088418 1
0.0161218530968532 0
0.368710426961216 1
0.0731686050240163 1
0.0897875383717316 1
0.19917340410491 1
0.18823598059495 1
0.0121189080732113 1
0.255333464516635 1
0.023030140811708 1
0.227756548788892 1
0.168643373234802 1
0.269587224488425 1
0.275268817432752 1
0.0589324320735641 1
0.0991446434439464 1
0.188993166296229 1
0.0243632899168895 1
0.020924694985816 1
0.331224390744898 1
0.280499234269464 1
0.350765423791763 1
0.092661719174315 1
0.372137483510148 1
0.236554254460391 1
0.0993877628053926 1
0.196082850965938 1
0.00750127032743959 1
0.0812916672995092 1
0.372818670476018 1
0.0748450472918169 1
0.201024031864759 1
-0.0809853940074459 0
0.204780374653578 1
0.21409585622786 1
0.308476577932819 1
0.36439331227923 1
0.0716915522309229 1
-0.0217217671590481 1
0.35560066483309 1
0.106666150240443 1
0.386753584764255 1
0.226613611738963 1
0.0435416487859196 1
0.345620649646479 1
0.215993169402621 1
0.236489420547385 1
0.120364752901684 1
0.0823174986623436 1
0.141182723231161 1
0.0843604782388307 1
0.144405420515265 1
0.401408992282994 1
0.0209560914407817 1
0.375412522180643 1
-0.00219299751109704 1
0.0716975232751112 1
0.385072485009958 1
0.141891704311632 1
0.0738179331612597 1
0.141735495200648 1
0.240592206317488 1
0.204624264407755 1
0.249568211827107 1
0.155703341413088 1
0.314675279080069 1
0.214039093736194 1
0.309370398551113 1
0.155013300714219 1
0.195298073988112 1
0.108865319662926 1
0.0119156154903272 1
0.250653012534423 1
0.113673339361387 1
0.191263404573491 1
0.606568940679231 0
0.250372172621995 1
0.19832358037615 1
0.235563334818493 1
0.0739294773135577 1
0.346167122080342 1
0.0992155087229861 1
0.218555531127429 1
-0.0351266158536224 0
0.313005975136287 1
0.334146066605687 1
0.0265023839037651 1
0.100988346920397 1
0.0350293055223795 0
0.194043951501855 1
0.406510436198452 1
0.0904873332211476 1
0.121170510445043 1
0.224453083873586 1
0.234108791655544 1
0.191441233616398 1
0.248278438134052 1
0.187706641381902 1
0.269229360927762 1
0.142084217641586 1
0.353485098178149 1
0.345260417692022 1
0.0112984394832643 1
0.0974319904343513 1
0.395090412153697 0
0.0185132580057893 1
0.29409678092509 1
0.203876218342868 1
0.327930361066338 1
0.253283870099891 1
0.122345777565385 1
0.211043408172028 1
0.226496069746056 1
0.224160756118895 1
0.237315670673878 1
0.208252069577228 1
0.244944362139602 1
0.0981468099790813 1
0.0841936851033806 1
0.115598311404235 1
0.163430572477613 1
0.117682858168704 1
0.151895552563664 1
0.09255807411625 1
0.164200356871962 1
-0.116151403105986 0
0.386296541329345 1
0.296231988358163 1
0.201135668437248 1
0.334834719090303 1
0.00128185069562805 0
0.264902146346718 1
0.456555338827767 0
0.235516421825137 1
0.261962068701189 1
0.17649973454153 1
0.115628910241285 1
0.34696610802643 1
0.331299394567498 1
-0.073887708207159 0
0.10524101582237 1
0.296927058224376 1
0.216120128104499 1
0.360055129400994 1
0.040949331765326 1
0.321895678887581 1
0.234767917665757 1
0.278353964959604 1
-0.0800645423807392 0
0.145999429772656 1
0.0583090675386901 1
0.320220036075842 1
0.432409750748707 1
0.047206905593968 1
0.196432701316935 1
0.145631834439097 1
0.27583515333532 1
0.169901956515807 1
0.224941774903137 1
0.254127808016078 1
0.102816695887059 1
0.191043835859403 1
0.205037622415341 1
0.223693830078008 1
0.0937572172687683 1
0.36684395296817 1
0.142521102984208 1
0.310680660403594 1
0.108944304014016 1
0.123032720217812 1
0.201786370851771 1
0.115220825016947 1
0.423728148466866 1
0.351247515092995 1
0.289910532250723 1
0.035237885325491 0
0.276711125492129 1
0.326295803041374 1
0.0804256994671781 1
0.0892495791373031 1
0.25965999764619 1
-0.0649488810006006 0
0.483772534836868 0
0.248660501377076 1
0.312519694063559 1
0.0848555703145196 1
0.154105422254285 1
0.242609676268561 1
0.221989044711014 1
0.0049071638850547 1
0.378460140458237 1
0.241803306966017 1
0.0881067423586507 1
0.203914666752214 1
0.333454389958286 1
0.134759246915271 1
0.115576152766433 1
0.126668238887255 1
0.107329627954892 1
0.344777827321664 1
-0.0548145731943234 0
0.212817087745254 1
0.261971764110276 1
0.313046116171328 1
0.170842614733348 1
0.325171298148187 1
0.297522404349512 1
0.170385909368836 1
0.187202796636942 1
0.313036272867407 1
0.347763752446672 1
0.298999896878686 1
0.168272673198774 1
0.328542777701884 1
0.230332171816805 1
0.0856586785116295 1
0.272003705681929 1
0.144241045675306 1
0.288749080637565 1
0.274738804628118 1
0.204042636719797 1
0.241386361228195 1
0.222481460643195 1
0.122750608998811 1
0.223519798206955 1
0.199874019580673 1
0.175622051063349 1
0.477124111495907 0
0.162211696207554 1
0.428297994193503 1
0.207202979707351 1
0.361748382882946 1
0.326898042249721 1
0.237930264857827 1
0.188853922788734 1
0.33766146971776 1
0.230641810612543 1
0.448800223555962 1
0.119266562291482 1
0.196519450806706 1
-0.00141327404410285 0
0.160788810000547 1
0.0876965022494726 1
0.16389477441111 1
0.202344236901293 1
0.0827552005478918 1
0.164161466174789 1
0.255384942321127 1
0.173901431058706 1
0.200436385282713 1
0.309266501409214 1
0.211556257830134 1
0.214159775334918 1
0.271894940193087 1
0.18965212511644 1
0.216641704323497 1
0.287035232529725 1
0.172063996721168 1
0.0454492625024628 1
0.244148210734205 1
0.184071709985726 1
-0.0139203722447581 1
0.186600610268699 1
0.18345349298107 1
0.0799480136114244 1
0.187364594546473 1
0.149462808511087 1
0.114040270461346 1
-0.0878777881173257 0
0.27519752220898 1
0.0861856503146731 1
0.286468350521796 1
0.0807331126132909 1
0.178555562823931 1
-0.0942080825377055 0
0.144797554652189 1
0.284505633721568 1
0.126698155058025 1
0.205582917053258 1
0.397044284228868 1
0.161151920333675 1
0.0665522743288731 1
0.219293110870867 1
0.210117222087948 1
0.243789089066378 1
0.20119627640164 1
0.22767860886509 1
0.253353454933717 1
0.164050284940737 1
0.275081023895456 1
0.0573241578163568 1
0.0886586257422571 1
0.260073009115701 1
0.44701104748635 0
0.172417241458353 1
0.224238657376695 1
0.0719891290457803 1
0.199871738350135 1
0.0420961962311455 1
0.194874269530356 1
0.071225268902722 1
0.232089893140566 1
0.0960086590027816 1
0.163607558435857 1
0.280543916902777 1
0.101873032062345 1
0.0864877651251925 1
0.256070896138103 1
0.318562710764436 1
0.135452977566915 1
0.162975403069118 1
0.20587563728239 1
0.0633238192796181 1
0.0789392631150658 1
0.143216972861936 1
0.17195959124245 1
0.0765067940218366 1
0.223160771969231 1
0.221685680126337 1
0.179345022180615 1
0.22404211432103 1
0.357167239156597 1
0.0771709803584317 1
0.143262968540108 1
0.12219046552764 1
0.203865838694686 1
0.200252301484544 1
0.394380340028292 1
0.194197675156801 1
0.194714137398569 1
0.157869628266455 1
0.204078318168739 1
-0.0818356115653881 0
-0.00654058296246642 0
0.147846707316911 1
0.133676802625887 1
-0.00775105558024863 1
0.182970733845824 1
0.291034864504888 1
0.25868647542436 1
0.333544536985843 1
0.261799062643867 1
0.158436481822637 1
0.299324345303416 1
0.275302643055239 1
0.171614570737564 1
0.174375104761675 1
0.208947843150532 1
0.0179342023592839 1
0.0620087628219859 1
0.31587336740483 1
0.363042566200563 1
0.326329033201714 1
0.329438436133224 1
0.122154585851332 1
0.121066069179088 1
0.164435490458016 1
0.136843596577632 1
0.177533026591232 1
0.075155532792442 1
0.297298432432448 1
0.0773389875419509 1
0.271226884559464 1
0.282882089497436 1
0.0439543037127057 1
0.131519715886092 1
0.0952671079873708 1
0.0534562873179787 1
0.234778126006668 1
0.162355937877034 1
0.102549787014041 1
0.296266928708024 1
0.333060559564389 1
0.0768396051836756 1
0.25741689561442 1
0.296875962241782 1
0.392330402032658 1
0.168432187192426 1
0.133344505426771 1
0.165959513796375 1
0.367559981737015 1
0.0796884714118762 1
0.279696829463999 1
0.023040218615868 1
0.0943995812162538 1
0.102003993105755 1
0.328447649632528 1
0.168269263306313 1
0.295142436233409 1
0.227154376481191 1
0.157582324692168 1
0.15779978092897 1
0.163874865069472 1
0.358635961348117 1
0.1815604210947 1
0.445584200137045 0
0.0539198066926627 1
0.2707105016833 1
0.272198890916569 1
0.126585279266459 1
0.0320056470481219 1
0.19714290156471 1
0.164397444970299 1
0.282148563456164 1
0.175610270284749 1
0.293466155601914 1
0.187177195021699 1
0.305939209375136 1
0.115299244153534 1
0.375131935399404 0
0.0427146386210017 1
0.279169780758764 1
0.27824486693559 1
0.0258484424839569 1
0.101527444318957 1
0.131900308455934 1
0.150411546184985 1
0.0325030849185724 1
0.135755354117105 1
0.225405327948743 1
0.0220957178241609 1
0.237684871199475 1
0.334884125605947 1
0.178241455679555 1
0.167580406967443 1
0.10125526594683 1
0.186307942922402 1
0.381276052643294 1
0.151516939515272 1
0.380908071068079 1
0.278115760222655 1
0.352870337289949 1
0.317861380472552 1
0.214782304627043 1
0.208468722835352 1
0.303966328091983 1
0.221646140292251 1
0.131344859010412 1
0.214418150359609 1
0.163503379887434 1
0.309444768088976 1
0.141361212652365 1
-0.0197201650993616 0
0.253400658284322 1
0.226346280832116 1
0.160414832408685 1
0.227902151498351 1
0.201167189781361 1
0.278358994818045 1
0.0979428892786802 1
0.232990900286563 1
0.128775365782781 1
0.17928269241587 1
0.0792888187602165 1
0.285383244420504 1
0.140065557605291 1
0.200441061991739 1
0.263345178829096 1
0.190597541983242 1
0.137202479826669 1
0.0646043099670339 1
0.278544791895002 1
0.318085279893129 1
0.180545344608409 1
0.374018705527269 1
0.191182912084051 1
0.273924150482298 1
0.301132572140358 1
-0.0427760812109639 0
0.167836310985555 1
0.293372607515543 1
0.239864153569771 1
0.169200436610734 1
0.307503449295628 1
0.200140235167917 1
0.266315338286865 1
0.0929957947077225 1
0.150110941055055 1
0.175562067941017 1
0.228067174572223 1
0.295151140661731 1
0.174029833736065 1
0.126406292892128 1
0.126319968031825 1
0.14476295536626 1
0.231100459568096 1
0.211781145259849 1
0.311329041437201 1
0.0271992885582281 1
0.385726980296566 0
0.0248194044823331 0
0.154048287503103 1
0.245978418387055 1
0.154338791144726 1
-0.0243131491361379 1
0.0343786981339234 1
0.116244658301856 1
0.185609982650095 1
0.241109205771168 1
0.244025913114766 1
0.0941201311948065 1
0.243381317504298 1
0.167763103115907 1
3.97581329970936e-05 1
0.179317759438468 1
0.211589901151657 1
0.0652660444481462 1
0.206566874672252 1
0.448171488859639 0
0.278489051213855 1
0.192487703607903 1
0.118549004970818 1
0.291888418885392 1
0.184098642114599 1
0.10299702094722 1
0.380729316705766 1
0.286199705494678 1
0.309058193412985 1
0.122058981680403 1
0.149980991377944 1
0.211114779336834 1
0.263398769864046 1
0.153891178567248 1
0.138394428912451 1
0.263685741302589 1
-0.171804291633528 0
0.335792724790252 1
0.419518812271207 0
-0.101427380831005 0
0.188710331401648 1
0.228863489888768 1
0.0901012209818539 1
0.321631431483057 1
0.203265612390627 1
0.167734212328173 1
0.136279274925836 1
0.240893368240326 1
0.452634582963977 0
0.192953201994451 1
0.242548159273384 1
0.313494844802891 1
0.401190774318294 1
0.188347095846533 1
0.36242229015656 1
0.0341365783180567 1
0.463804695430163 0
0.119238717129844 1
0.193068047594007 1
0.0624852421486652 1
0.274835544621291 1
0.201844744680818 1
0.261556793535999 1
0.113981875471908 1
0.180696193043549 1
0.204590621945557 1
0.208570440695629 1
0.283004036908067 1
0.191156599581935 1
0.237798671058847 1
0.233886204713396 1
0.0713994713040021 1
0.195998795989656 1
0.0192523137542431 1
0.388457825904681 1
0.228868165840306 1
0.280332922314748 1
0.112831113936775 1
0.0447858267941804 1
0.311742344125269 1
0.0794849258561613 1
0.40240866574395 0
0.220738886149321 1
0.0480368112534234 1
0.348893727860729 1
0.229732751393482 1
0.169453780701317 1
0.0700994007888549 1
0.114598680082765 1
0.145552700735387 1
0.276860865606764 1
0.252825825788667 1
0.261026570392925 1
0.317503501223915 1
0.00824133959793689 1
0.341004540933948 1
0.189444749959516 1
0.309848742867586 1
0.0902749545205845 1
0.166077259083576 1
0.117879278381086 1
0.217189109516427 1
0.115172273951792 1
0.206130545763356 1
0.0624148567186321 1
0.299567356772055 1
0.318476209231952 1
0.0194693369904857 0
0.220670289837548 1
0.203055834725793 1
0.146083664369299 1
0.178933272910196 1
0.404833158292338 1
0.231490896486768 1
0.121586962225388 1
0.272454421894371 1
0.237637116818821 1
0.11171707440561 1
0.327243693578874 1
0.0324167885627957 1
0.152026046628762 1
0.096123019025242 1
0.177572409588088 1
0.131958617471099 1
0.156411282488739 1
0.232349663652491 1
0.258556212444367 1
0.149631060723666 1
0.439233454139182 0
0.016256430399547 1
0.270659618299377 1
0.153905062790887 1
0.209589473886545 1
0.247560652006598 1
0.336907933558102 1
0.186967455175056 1
0.190569802995093 1
0.310770586575743 1
0.168590522495211 1
0.278211125460845 1
0.3112307693901 1
0.229313102450358 1
0.0743186064401867 1
0.131224486037578 1
0.283120705128485 1
0.0281103688680013 1
0.129337494462686 1
0.255895294291609 1
-0.0208644459853607 0
0.0557097536444178 1
0.00447871595188014 1
0.216576607299885 1
0.186523822572758 1
0.245873925934619 1
0.406532315655477 1
0.238290681093508 1
0.105870729016963 1
0.250776544821607 1
0.110352624852418 1
0.139278560859988 1
0.0937346718900827 1
0.219968268748659 1
0.119173396992402 1
0.185147259712869 1
0.174742522055589 1
0.19412806490286 1
0.213194954553965 1
0.208471649287773 1
0.121412357045416 1
0.279743405349435 1
0.299923784067422 1
0.0302608776307941 1
0.221104013446237 1
-0.00880927192843814 1
0.296652750192579 1
0.220479112603211 1
0.117041957510586 1
0.117104456587195 1
0.323896074805889 1
0.29384550511002 1
0.182389310055765 1
0.158200424599852 1
0.322128005674939 1
0.127633946306418 1
0.214783509006325 1
0.244961331519306 1
0.219400034531309 1
0.27729362537571 1
0.225076946389435 1
0.241152065929029 1
0.172738909234419 1
-0.0265994775282321 0
0.20388131631582 1
0.361005402287682 0
0.258046766114964 1
0.188691818838478 1
0.178767676410796 1
0.296760252538177 1
0.225942387709771 1
0.222013380430258 1
0.318515100752909 1
0.357684549102963 1
0.323695079498243 1
0.387602388649295 1
0.162389809385777 1
-0.0975893289279114 0
-0.0774840864955866 1
0.220356952943827 1
0.129412779223317 1
0.131022956816475 1
0.329022438362801 1
0.0137187001373857 1
0.128367347418128 1
0.0607435313778989 1
0.16478391463905 1
0.0649141481385532 1
-0.00901930353043916 1
0.212153222418895 1
0.0987191197798752 1
0.292432000822953 1
0.284121876573883 1
0.435623207123827 0
0.314297180929185 1
0.392149716508453 1
0.107820796483096 1
0.288167808039959 1
0.166745562886855 1
0.0345965188340779 1
0.2239042916902 1
0.195588686399961 1
0.182577502149085 1
0.132705891408113 1
0.0676637347099999 1
0.219165789300654 1
0.0424141630427736 1
0.0842215747264328 1
0.225964743310521 1
0.0805455473775852 1
0.197255883764661 1
0.243244402931845 1
0.44547994834837 0
0.304853836238408 1
0.0650381293445501 1
0.241944370833372 1
0.101663097027523 1
0.0662194695891856 1
0.165781263612984 1
0.435979336227559 0
0.23064634351168 1
0.237790226995625 1
0.212530328892212 1
0.263798700004896 1
0.194560865912216 1
0.158118807051243 1
0.113724181192326 1
0.261370327978469 1
0.0503750222482052 1
0.27892078028219 1
0.145459469576169 1
0.267391594348944 1
0.263067811690303 1
0.311852613680914 1
0.213427311803437 1
0.127147804742279 1
0.153321111099146 1
0.12178344485799 1
0.428886698100928 1
0.244287099819541 1
0.134708674020528 1
0.333968683245865 1
0.260540300178422 1
0.05054402880452 1
0.379189205302698 1
0.221712570475693 1
0.249685193221602 1
0.246460767230529 1
0.376873272511281 1
0.198916547775012 1
0.14484525178092 1
0.203753024546391 1
0.0657401316180807 1
0.179816150469503 1
0.192938045172586 1
0.0198540924096661 1
0.205302541135955 1
0.27101856098019 1
0.232273186461377 1
0.235587976761046 1
0.144976365482732 1
0.301731810877191 1
0.25820700285904 1
0.175267033578967 1
0.297488013376463 1
0.237767380585537 1
0.0880714081845864 1
0.281290851410843 1
0.298827488706695 1
0.28246113838037 1
0.197242783340343 1
0.174197809249985 1
0.0671925694921029 1
-0.000479948440839102 0
0.336875687509302 1
0.358317324426809 1
0.00805240768787554 1
0.184582339556562 1
0.259283379591231 1
0.190522953098186 1
0.163142779399978 1
0.0968934110397179 1
0.0135957984022063 1
0.193388513238676 1
0.297841136590479 1
0.238779917139919 1
-0.0173712174720138 1
0.249625897524994 1
0.114065339920446 1
0.300388428118762 1
0.03401466392146 1
0.180777100344182 1
0.196523292647376 1
0.133126648381103 1
0.104166836713014 1
0.490888922251414 0
0.108477017371625 1
0.431572207288567 1
0.164405819144996 1
0.23545706919534 1
0.114021112114219 1
0.129861722319039 1
0.0630007615865864 1
0.0854170261920384 1
0.182601129835757 1
0.234659501169609 1
0.332840513026746 1
0.246260186655625 1
0.23122433520479 1
0.0841914580001497 1
0.261364945843762 1
0.16663345897611 1
0.277599540910735 1
0.090217741840058 1
0.0463176838089839 1
0.225016959224876 1
0.275340994548375 1
0.311011187488366 1
0.277329052452648 1
-0.0440131016463267 1
0.0936459751398418 1
0.209502236750415 1
0.306840773149572 1
0.262442334383077 1
0.131893211756467 1
0.26540316184198 1
0.301806501315889 1
0.394265349301608 0
0.297356913001768 1
0.414864349888173 0
0.143467005582127 1
0.382185596551558 1
0.304584624737668 1
0.258486741536533 1
0.112043166273451 1
0.366585097465593 1
0.285285107496167 1
0.113300772938665 1
-0.115329804855354 0
0.151274758602985 1
0.297309353190898 1
0.176215910212494 1
0.420204129418189 1
0.420522054717205 1
0.370763212335479 1
0.363986760422213 1
0.187234169265787 1
0.168309410251991 1
0.208133290833131 1
0.0850383217105866 1
0.00748971002237427 1
0.406728544419315 0
-0.0198449380094613 0
0.237175564910475 1
0.250367260917739 1
0.149323347997283 1
0.330263634770254 1
0.30191540866285 1
0.370901176387585 1
0.258879074588621 1
0.165456662547279 1
0.0929647837945757 1
0.231622313733855 1
0.158779583670252 1
0.195095521980886 1
0.302648616736915 1
0.144472132668483 1
0.136223644393569 1
0.119058683140575 1
0.439271829998304 0
0.240236539660826 1
0.128749639110922 1
0.290200874313218 1
0.255935861756541 1
0.188968829908669 1
0.0791171472951001 1
0.124682817467341 1
0.341722827544403 1
0.259728775873657 1
0.215503020687352 1
0.345049693131962 1
0.329088387213127 1
0.193750737854915 1
0.0546821766631461 1
0.24674729701975 1
0.226032117262639 1
0.431267378399342 0
0.0417086042919811 1
0.185525609175526 1
0.247657434953399 1
0.395500319445934 0
0.300579761355049 1
0.373591315973102 1
0.0103815598366218 1
0.229783043443267 1
0.059594068420819 1
0.373430739575954 0
0.0561169432878935 1
0.434489463374257 1
0.121938903796037 1
0.164565805725678 1
0.348446517557481 1
0.236616580249345 1
0.232067558251234 1
0.166173237181991 1
0.183893398270152 1
0.0627655081150333 1
0.271486126822672 1
0.0232205484370775 1
0.253908276922941 1
0.178910505095178 1
0.172313194809243 1
0.185097640174046 1
0.207840521453631 1
0.311305469533525 1
0.0128814644356432 1
0.517789778072387 0
-0.000277165410945281 1
0.29308456295601 1
0.0956133584225713 1
0.160430138912931 1
0.258744848385673 1
0.257830326542271 1
0.0888618548820819 1
0.355125468023426 1
0.310667872221242 1
0.230164275025113 1
0.0191939277629932 1
0.306076001626739 1
0.0819048645074714 1
0.104565388816923 1
0.144162096710181 1
0.0584457822751038 1
0.230066014799813 1
0.0940223795188715 1
0.210720580992079 1
0.383913768679073 1
0.188097826122785 1
0.0850240902127929 1
0.139391128272148 1
0.143106635875232 1
0.116624426574713 1
0.277369883240236 1
0.171758113514637 1
0.388219132283308 1
0.126454410559957 1
0.0967724504799975 1
0.316322686662868 1
0.287713521511183 1
0.130966800608014 1
0.218864789982183 1
0.429005695687269 0
0.197376894843621 1
0.308174378904252 1
0.323337442253231 1
0.328916151700611 1
0.242593258959359 1
0.100375034937704 1
0.126915981329632 1
0.113467867753897 1
0.144215033920431 1
0.142134881173894 1
0.219173349797752 1
-0.00747486707982269 1
0.277971362754029 1
0.166851207236036 1
0.356281011992217 1
0.20959054731073 1
0.280343586934749 1
0.104569666881377 1
0.137661817157249 1
0.282089037577773 1
0.120433355477513 1
0.250216960472139 1
0.141559371482262 1
0.139502310828602 1
0.253962457153593 1
0.167655933624877 1
0.246462095275437 1
0.255696339568214 1
0.314293222307012 1
0.0448036498903444 1
0.133454441751675 1
0.24007802093562 1
0.0826660468395102 1
0.356462988587046 1
0.202297309882905 1
0.284023973517582 1
0.156377152601286 1
0.2468594426689 1
0.0355461395537971 1
0.0652518399087532 1
0.183759455156056 1
0.0891744872675374 1
0.094376096037634 1
0.140925226007068 1
0.178312816278491 1
0.344144796416885 1
0.133003187807404 1
0.314161537821489 1
0.207738172631855 1
0.0530888779052064 1
0.0761068294925205 1
0.335296687816852 1
0.0808567556620073 1
0.120866870323094 1
0.236201212737557 1
-0.00195388884029682 1
0.464220260579619 0
0.23749742344393 1
0.266725345743623 1
0.152422549441031 1
0.360379113055006 1
0.22426006170314 1
0.16494772161837 1
0.36818202696683 1
0.211449273725526 1
0.224302364215194 1
0.203790588590591 1
0.202223775687256 1
0.105786900566388 1
0.15777854407253 1
0.359594789083262 1
0.0979733006438329 1
0.127125505251177 1
0.203096362774294 1
0.359869921260182 1
-0.00144782176675131 0
0.35854398273183 1
0.108392029242453 1
0.27286750846671 1
0.210121886949531 1
0.18211892144749 1
0.114002499569198 1
-0.00870231761046187 1
0.0464024547324914 1
0.17557170911769 1
0.175496823904087 1
0.0888847144661755 1
0.475774241326014 0
0.25363402165009 1
0.313522733733077 1
0.227451115769685 1
0.223186248010836 1
0.244647716825255 1
0.136908121787526 1
0.232623808260307 1
0.020490426384827 0
0.105116728923076 1
0.166494097669209 1
0.229078642931541 1
0.113841889677234 1
-0.0482774496671044 0
0.224242594444113 1
0.311472934813071 1
0.0906537574533193 1
0.116614400036342 1
0.160702023256407 1
0.335194931529249 1
0.483719339388471 0
0.232439642739998 1
-0.0866135053939196 0
0.256746272582768 1
0.396174092951552 1
0.168862488653156 1
0.0818063884465626 1
0.198209769625573 1
0.156295986923435 1
0.331441947787361 1
0.566968284467459 0
0.285661066187792 1
0.22257280534607 1
0.242631009780465 1
0.030225358457759 1
0.080135004230526 1
0.376464726149586 1
0.306300826032304 1
0.15328456453208 1
0.307757072624255 1
0.021245498221774 1
0.217656928863013 1
0.200226370180968 1
0.224584099526878 1
0.136609140847301 1
0.233432358844818 1
0.0300836564658312 1
0.215109906790199 1
0.23672377162903 1
0.440149105227345 0
0.151756821182926 1
-0.0400227120090709 1
0.229193890439205 1
0.0354646288180058 1
0.452104439890676 0
0.100217630013165 1
0.288324968678905 1
0.262699613199094 1
0.147276238431194 1
0.124573666762355 1
0.234469237833674 1
0.208842165177953 1
0.365356890844883 1
0.363616698085117 1
-0.0837183646167829 0
0.252817402354656 1
0.0776696435628169 1
0.294435788173668 1
0.159267796217065 1
0.263346107463689 1
0.382667522356479 1
0.165750697741386 1
0.0587183009514935 1
0.0867026156616682 1
0.285967647314034 1
-0.00466781404032835 0
0.041513278708878 1
0.158857863729122 1
0.293581691362317 1
0.205542245925195 1
0.112351610864765 1
0.666014851448948 0
0.381557297653679 1
0.0922846312084716 1
0.0556168752886054 1
0.189732523309231 1
0.184175395882589 1
0.0902781045032068 1
0.0336909556879009 1
-0.013443448750192 1
0.300702221079296 1
0.224335119972145 1
0.0155668378213162 1
0.185952290255902 1
0.13462078996116 1
0.135438984497165 1
0.348889993633489 1
-0.0304724723095615 1
0.272342041103987 1
0.127788009708273 1
0.275306869552612 1
0.276789922183069 1
0.260171931653069 1
0.410894921750016 1
0.126082260372378 1
0.159298928541346 1
0.343707206599007 1
0.0865282653441264 1
0.130325399299015 1
0.235767075251005 1
-0.0489758818185802 0
0.0382183131023826 1
0.306228035739977 1
-0.110137247256945 0
0.358043495194528 1
0.163582456808584 1
0.255709802680165 1
0.274280703647302 1
0.130544072200611 1
0.279232673838847 1
0.294159164531363 1
0.355682280898381 1
0.363896035741365 1
0.26962928065067 1
0.108058050520485 1
0.0640703632688097 1
0.222636850816264 1
0.239557089670403 1
0.350794308898697 1
-0.0268189798612369 0
0.168532154496336 1
0.329991362031154 1
0.239605887827265 1
0.202911685123125 1
0.327873900516025 1
0.024033876779194 1
0.148802603440607 1
-0.0948075301563868 0
0.256319689514364 1
0.322443755614093 1
0.150829032554303 1
0.294269305034852 1
0.0675586900662323 1
0.247844341994911 1
0.225943938328283 1
0.223015946446323 1
0.294789540127083 1
0.190301324155042 1
0.0983532588849054 1
0.108566936842844 1
0.32659512781781 1
0.236559027104395 1
0.395642767422924 0
0.0152454373517491 1
0.214365414579208 1
0.221057028570735 1
0.269724293637529 1
0.0706437183765736 1
0.146312610284097 1
0.235355876376367 1
0.0618070082094833 1
0.257791656522782 1
0.260317257598072 1
0.28742840256752 1
0.0604520159543295 1
0.209536385159893 1
-0.0194937093862627 1
0.152109111647594 1
0.0354140762968875 1
0.171075201879153 1
0.150676178924186 1
0.237038191615725 1
0.28130335990591 1
0.19316831836859 1
0.259338722115815 1
0.110171804670645 1
0.182322472252589 1
0.3350009352276 1
0.212151453904003 1
0.176505737967116 1
0.171929329601671 1
-0.00749549740363843 1
0.268486608321129 1
0.275080818152484 1
0.187902569799262 1
0.344933946316418 1
0.147199891071997 1
0.0601068230185669 1
0.219117452863177 1
0.413467562986016 1
0.290656616402215 1
0.153880705613702 1
0.202216598174673 1
0.256175151538877 1
0.298838677372218 1
0.188182518136745 1
0.162333380295344 1
0.136613937012297 1
0.21973426407895 1
0.230020729256535 1
0.178432775707167 1
0.233749659116623 1
0.402082915259785 1
0.213627884628975 1
0.211764198289244 1
0.169377019518608 1
0.0243166900473158 1
0.29767969061555 1
0.248285473871693 1
0.0913786432608615 1
0.210669369901445 1
0.0667975547382355 1
0.0898244619778793 1
0.195931514505949 1
0.182339494557175 1
0.319095699071014 1
0.255691050350975 1
0.0727629277067184 1
0.114252684984316 1
0.440560545620169 0
0.228260605333391 1
0.166119422936411 1
0.424963720673885 1
0.264641294272118 1
0.19573322083792 1
0.244590264669614 1
0.281097670672846 1
0.382939944570983 1
0.180700896949674 1
0.0863439232584732 1
0.0687369520586443 1
0.0797640171963156 1
-0.0321325623456866 0
0.0761779967600458 1
0.454112141952615 0
0.155331520542295 1
0.114802145306811 1
0.0652493249732404 1
0.225012712342454 1
0.0843419916543078 1
0.226792423111533 1
0.085556280023513 1
0.0629271602346375 1
0.0898883314058155 1
0.240371472885587 1
0.348679492674915 1
0.142940347425229 1
0.348110031307289 1
0.121429028909953 1
0.15767822616476 1
-0.0714120798336675 0
0.143528335462603 1
0.146828048903705 1
0.0197665248203549 1
0.348051707853167 1
0.262946624007263 1
0.193152700717777 1
0.266033016896334 1
0.184406315720591 1
0.28993765582934 1
0.189402410141866 1
0.233830463550621 1
0.23226013691575 1
0.0714097043302265 1
0.232952736296689 1
-0.0335027691262669 0
0.175261060032388 1
0.134829201478187 1
0.39309727778481 0
0.282727943983159 1
0.366149284018864 1
0.278722760801206 1
0.250640791674347 1
0.192927697957189 1
0.00901519164480982 1
0.191901571959232 1
0.406431131996992 0
0.132509986634995 1
0.0876142033975763 1
0.244721629600059 1
0.190676690112382 1
0.185350733109029 1
0.156661535391192 1
-0.00241845178908778 1
0.126110038394844 1
0.100690492603882 1
0.0580905130564849 1
0.158331937885227 1
0.263613639598399 1
0.0796990076560064 1
0.294939755344709 1
0.172154422767511 1
0.448408340372146 0
0.0908976222191119 1
0.189635201439054 1
0.231139635627245 1
0.127933138801599 1
0.439689709907583 1
0.137312811682769 1
0.28300236960674 1
0.059368798414126 1
0.318168910990719 1
0.369635361255384 0
0.362185881376413 1
0.245985190488397 1
0.0077203125837431 0
0.135277317243301 1
0.108281680542562 1
0.194491841296181 1
0.295809259809306 1
0.36731388284445 1
0.408811288607259 0
0.384173692517168 1
0.0696619457099183 1
0.234428798445926 1
0.358469885742656 1
0.138972158875883 1
0.312311498084115 1
0.291695503368976 1
0.234734512761053 1
0.229348992529572 1
0.260826270217339 1
0.145937838146414 1
-0.0452103937035838 1
0.297506113800399 1
0.250016694086274 1
0.126406540422642 1
0.185571082096438 1
0.0290761220159322 1
0.145997022976938 1
0.221516023040456 1
0.275473033056393 1
0.462640772859913 0
0.270789830629817 1
0.0513577499089196 1
0.185689301851944 1
0.334100948105246 1
0.299812339471193 1
0.174653373850926 1
0.234594057845216 1
0.146189905976599 1
0.305305027589177 1
0.213328994821324 1
0.00754595509290302 0
0.110473806604273 1
0.181621132983203 1
0.0870781406356685 1
0.320162623539418 1
0.246462984650516 1
0.229036315318558 1
0.154644729760823 1
0.294948069992627 1
0.224280361130108 1
0.267591542267187 1
0.118391592993788 1
0.278206074021853 1
0.126480698694132 1
0.180888264148955 1
0.00672754578000698 1
0.429400009373703 0
0.203883682654356 1
0.0776987525780896 1
0.411340995297839 1
0.0594004985173515 1
0.247110775933779 1
0.417697695646847 1
0.094064315958756 1
0.0607114909833848 1
0.141647270400998 1
0.0643003469281464 1
0.366723456823649 1
0.0451803651233593 1
0.0894734798955648 1
0.112807066860617 1
0.267504691542445 1
0.28524747524465 1
0.105272352231355 1
0.443376365090389 0
0.248496361768352 1
0.0991521014605393 1
0.0365156357286952 1
0.302741598084032 1
0.439481345996955 0
0.14555505826003 1
0.0833339886320911 1
0.350959880822388 1
0.174580524385667 1
0.204500936445007 1
0.143928736899572 1
0.0109286192638248 1
0.194946727370003 1
0.189400411152269 1
0.133494278727967 1
0.245262420254549 1
0.230920048664337 1
0.142813587547072 1
0.359728003839853 1
0.224972336999149 1
0.341821423823489 1
0.156434797284897 1
0.182335654279711 1
0.204964612888112 1
0.267761947130147 1
0.128886861326628 1
0.161844280378988 1
0.135957533017352 1
0.304644741988682 1
0.103460368896199 1
0.339966472393801 1
0.341540145956407 1
0.189324206433051 1
0.122627611817955 1
0.441474927877356 1
0.35121935859903 1
0.141820164867754 1
0.225563787774168 1
0.33003172724654 1
0.189920581984258 1
0.369001953107832 0
0.185577160664089 1
-0.00717370658084907 1
0.122960008685564 1
0.344670876019797 1
-0.00743950454478832 0
0.423646084074232 1
0.279854571221523 1
0.203330453900424 1
0.414971182330452 0
0.16629626412182 1
0.191277506931812 1
0.209142504452301 1
0.222878517044948 1
0.235053133619445 1
0.117403830501373 1
0.208792539179263 1
0.13136576150806 1
0.111450832896704 1
0.1177271144095 1
0.261212902366478 1
0.236519926438383 1
0.220744593195063 1
0.413640400925042 1
0.222890078784399 1
0.100970682358109 1
0.136458154098488 1
0.0975494917209571 1
0.182116575476793 1
0.106057874000044 1
0.18339359807311 1
0.192720275794931 1
0.390483793846892 1
0.21518057293284 1
0.316782425734109 1
0.105615062246567 1
0.202410492299421 1
0.043699902272676 1
0.139316801191097 1
0.145815041218659 1
0.169101534502151 1
0.294719284453391 1
0.102705830143585 1
0.197316393856339 1
0.203900357231117 1
0.20626421125297 1
0.191625787222006 1
0.143885527991998 1
0.283429983301821 1
-0.0947998420878843 0
0.0750654376811278 1
0.358249793649174 1
0.00419263551096891 0
0.21378989183554 1
0.233409335506611 1
0.311045852781026 1
0.157620527957712 1
0.202665824102595 1
0.138622841800201 1
0.259127725377285 1
0.240943009022172 1
0.259897214945604 1
0.127500929354298 1
0.199767218701328 1
0.23502084740202 1
0.111946406964104 1
-0.0721273997304629 0
0.247086366630022 1
0.160869960829863 1
0.314484050075644 1
0.105996234943009 1
0.227912523001327 1
0.251121564305161 1
0.206672118742731 1
0.232579356560178 1
0.284791980722155 1
0.209998694682621 1
0.103880114343527 1
0.219863274194354 1
0.0864773391613341 1
0.00374386287448807 1
0.232299628046465 1
0.0986500061825767 1
0.316374264425154 1
0.133557785059139 1
0.127915685870091 1
0.185079056598996 1
0.216122754761931 1
-0.0325192997580887 1
0.108219505476055 1
0.0941488253225774 1
0.178063064110929 1
0.0249926102323337 1
0.292141556082273 1
0.25070875328235 1
0.112765666453668 1
0.0139905060215366 1
0.0541526250170068 1
0.182182407451436 1
0.0571638051997806 1
0.24868561375835 1
0.200191270034323 1
0.0407254203962724 1
0.00587342334873861 1
0.29441813497813 1
-0.0778732980429902 0
0.388428706339174 1
0.0251539083009551 1
0.125776529945778 1
0.294211652744035 1
0.218697144500533 1
0.0605065518623681 1
0.257792502432955 1
0.196644710887516 1
-0.0424278742777595 0
0.197230684669523 1
0.162037594779854 1
0.337313386464961 1
0.348602400699087 1
0.390241743827994 0
0.223106194962007 1
0.0407193666872359 1
0.225638998270462 1
0.0676759846535742 1
0.342587502234963 1
0.220494046351106 1
0.383629809498822 1
0.236334595514377 1
0.216434196116697 1
0.300388638976092 1
0.365271583147285 1
0.20960137718072 1
0.0734436999893079 1
0.372234333800109 1
0.252730489268102 1
0.29923595358108 1
0.370979683336738 1
0.132533324540677 1
0.176685515449817 1
0.0707756040867545 1
0.0147343761703322 1
0.283538968576762 1
0.259910216293476 1
0.304595826431344 1
0.141603600169714 1
0.0222424609994079 1
-0.208046450365688 0
0.309377736108336 1
0.105364203795292 1
0.401162215840535 1
0.0627365827514443 1
0.0943450601727938 1
0.118226214961119 1
0.0594878401263369 1
0.349021693491476 1
0.356644647979992 1
0.0793835993958273 1
0.32130731146403 1
0.278459270714843 1
-0.0254407227633026 0
0.394617971387155 1
0.124904896583407 1
0.0955610932161205 1
0.105495014194639 1
0.151203597210641 1
0.24676034199463 1
0.386175395673364 1
0.173689785840799 1
0.112583016622903 1
0.14234295929233 1
0.274239087866427 1
0.236196995458702 1
0.190753068683491 1
0.246948330500405 1
0.129698542355674 1
0.233319119755023 1
0.258008345978372 1
0.310925438521998 1
0.22264113925239 1
0.205568760893928 1
0.147562920536443 1
0.28929804052079 1
0.278257889870189 1
0.471899555206134 1
0.291921064438841 1
0.159666373639529 1
0.0456829883864244 1
0.219995063762986 1
0.362912678044 1
0.266011078300165 1
0.254196527964252 1
0.309467670700503 1
-0.020679091830674 0
0.241591085595065 1
0.28581184755245 1
0.162409234724754 1
0.0244961548189163 1
0.229842987230352 1
0.233794329528314 1
0.200404227478216 1
0.457830457117293 1
0.148945812513384 1
0.0773074607219479 1
0.213554485786867 1
0.0204245631056923 1
0.191218816627428 1
0.318348949942848 1
0.367986500036887 1
0.585481593914739 0
0.424992488167004 0
0.362905256859754 1
0.0482111928678496 1
0.301007514028345 1
0.306198872684693 1
0.320216732098401 1
0.092173920600299 1
0.262661535462021 1
0.379723030504771 1
0.114044206845059 1
0.178622482864602 1
0.105980967874652 1
0.0802078430600145 1
0.265497257241942 1
0.308989236932998 1
0.149136957532534 1
0.110246177504036 1
0.18954528176232 1
0.142271355371847 1
0.125937024533585 1
0.182125324324607 1
0.144007851546981 1
0.304561812771901 1
0.325751543571921 1
0.0932791227829463 1
0.161592522223506 1
0.128122172162373 1
0.230694170766567 1
0.123414857757249 1
0.364123301338214 1
0.29231858272328 1
0.341240488490408 1
-0.112589268721003 0
0.130749441625253 1
0.15041711997051 1
0.139709416497394 1
0.261328007635255 1
0.0903414369097557 1
0.248554918015064 1
-0.105122639357498 0
0.00218566107965689 1
0.136559133135486 1
0.321417116632193 1
0.138502986420562 1
0.2574496428331 1
0.23210860048704 1
0.293837634109342 1
0.04193575921455 1
0.115716757361642 1
0.236931624709729 1
0.247707100242172 1
0.324763859490055 1
0.00473983256950905 0
0.23937181925318 1
0.138419581479168 1
0.0807444063638303 1
0.186551872632574 1
0.0588246529625177 1
0.474218330837096 0
0.0924397024680098 1
0.295672711923181 1
0.0590109429662277 1
0.048183070569609 1
0.430275458298525 0
0.0671722438431619 1
0.121427391642285 1
0.180443122629762 1
0.280988061892895 1
0.0865414746789483 1
0.363183208023174 1
0.289348417097862 1
-0.0899879416487985 0
0.0188573101065614 1
0.0790813427634699 1
0.268348381849178 1
0.155371365302166 1
0.0994273896649359 1
0.115681223023896 1
0.111120122824447 1
0.285269067109387 1
0.202594958749243 1
0.129898547053524 1
0.273436542630561 1
0.311214863261957 1
0.316867076100792 1
0.148264743446721 1
0.290195023373273 1
0.151410549314092 1
0.124725926125745 1
0.427799576325879 1
0.246409292733496 1
0.41966255472635 0
0.285310089102559 1
0.289024981991557 1
-0.045420286746991 0
0.258422659327399 1
0.212359891767918 1
0.364398899129998 1
0.211366008205099 1
-0.109836643030551 0
0.173444648921027 1
0.349574270111151 1
0.25722107746696 1
-0.0173447790758878 1
0.302587334636201 1
0.245447128110242 1
0.327134354547845 1
0.311583226664007 1
0.464709418458409 0
0.146886448314755 1
0.0769672707010896 1
0.258823246272127 1
0.34702972774736 1
0.244840980143773 1
0.164497475292097 1
0.13618568228824 1
0.321930078349265 1
0.169474591271286 1
0.0889827810713098 1
0.233494763258049 1
0.200398713777299 1
0.0954683537626444 1
0.328910418924395 1
0.136466999808939 1
0.298636636673154 1
0.0767722866055447 1
0.341565920293921 1
0.208625332210508 1
0.119004100458206 1
0.261826044210248 1
0.147978066772567 1
0.302622989759732 1
-0.0790654215352741 0
0.195846511722627 1
0.101721427598767 1
0.276679184702217 1
0.0759037625000553 1
0.148141840170572 1
0.311451928845409 1
0.329572454114758 1
0.235112304450415 1
0.0147199042184041 1
0.365276930929896 1
0.329656905694487 1
-0.0791977985335286 0
0.169594166541645 1
0.0579789050751335 1
0.287467502271172 1
0.397346031401286 1
0.308143986295771 1
0.233451952719866 1
0.187406416932099 1
0.229383914931829 1
0.3307553372748 1
-0.0258022467132587 1
0.0668988247022905 1
0.204220981728616 1
0.107568355967509 1
0.253379324786159 1
0.195179141652794 1
-0.0582501838165891 0
0.29428076436945 1
0.249800374130532 1
0.181138870883117 1
0.487023678212209 0
0.038824247074306 1
0.0939923087413561 1
0.353427716436835 1
0.0540790581195943 1
0.0822284148806877 1
0.165123511414197 1
0.0403806853710111 1
0.183746925221173 1
0.635222615782988 0
0.210704032663553 1
0.134729086585181 1
0.298726376328099 1
0.198879323296404 1
0.0266840008544796 1
0.165473291110421 1
0.247817438205794 1
0.447036949118296 0
0.263606652638472 1
-0.00658766792825577 1
0.307254385427555 1
0.284190323592654 1
0.105512353926297 1
0.134793607590396 1
0.274006917515461 1
0.270360081612295 1
0.314747840502755 1
0.266648687580953 1
0.273078039126758 1
0.3395216387994 1
0.307090078664729 1
0.212262830285839 1
0.286755268203317 1
0.224360265401915 1
0.252078054907259 1
0.337177420405718 1
0.278228296011097 1
0.120257707771173 1
0.138096650842861 1
0.214516486616379 1
0.272707185922289 1
0.109030343368896 1
0.3150724997954 1
0.124516412837183 1
0.132267244161274 1
0.0509603035684031 1
0.144061023549629 1
0.149867571858901 1
0.416251306419567 1
0.0872070287332403 1
0.444309752643157 0
0.170800456992138 1
0.466558392134785 0
0.257434049811994 1
0.291678815661781 1
0.126043039631037 1
0.269415791138689 1
0.128943120433257 1
0.467703288768723 0
0.212992664499328 1
0.213035175903169 1
0.240886802061781 1
0.514882243957044 0
0.199969057038998 1
0.333975422640482 1
0.0734388978413553 1
0.222889493909822 1
0.136457471249303 1
0.256925169314071 1
-0.0163246448887947 0
0.208586170262439 1
0.210664175576382 1
0.287197469212984 1
0.259378392022733 1
0.294793658223895 1
0.177990300116669 1
0.227675106494109 1
0.254042655817113 1
0.431236721890213 0
-0.0263938639405208 1
0.000187848574153143 1
0.173689847554425 1
0.22230820559381 1
0.0852997407537529 1
0.0991242931113171 1
0.241962397354677 1
0.353634240206015 1
0.0621078813324346 1
0.139588095568487 1
0.108971904838664 1
0.163260338250702 1
0.218750692806696 1
0.303480163661167 1
0.271003846831941 1
0.147903841246468 1
0.0413135245668866 1
0.260771766528806 1
0.165934161663339 1
0.331683930364016 1
0.425279134697993 0
0.248492680337917 1
0.284648096820648 1
0.217628480259577 1
0.201802884315419 1
0.375996458901885 1
0.173634356386107 1
0.515729820373306 0
0.229222663849645 1
0.12732326115353 1
0.14883179230502 1
0.163025406856361 1
0.0516058916504274 1
0.281954845710767 1
-0.0229153072363041 0
0.275531648603374 1
0.391139594737296 1
0.192126054286571 1
0.31157007299187 1
0.202786212084713 1
0.270973426916967 1
0.315384991753773 1
0.457332492042918 1
0.3400807329891 1
0.195924248867463 1
0.091271338678922 1
0.23814174571757 1
0.261430508016897 1
0.272680343662747 1
0.102965913547572 1
0.264632701970915 1
0.438037070092851 0
0.305286629418254 1
0.109101612643304 1
0.134479190884612 1
0.279757994260292 1
0.152224026391363 1
0.310486169048273 1
0.134298149623518 1
0.271611346773398 1
0.213526964111014 1
0.297338760491692 1
0.247627784866163 1
0.340727443578119 1
0.153257667359393 1
0.228960962188077 1
0.0704795412647553 1
0.257186518178157 1
0.372161150286858 1
0.124375616247583 1
0.266092691084383 1
0.287602260118365 1
0.0194737380319989 1
0.313413181185897 1
0.261566485140101 1
0.200890254126968 1
-0.0661612087720008 0
0.223828680999142 1
0.228815724794515 1
0.0531588513505496 1
0.0252800254487538 1
0.229467121323147 1
0.162349300044332 1
0.311428912545363 1
0.282690789827535 1
0.165236222413351 1
0.16697749786684 1
0.367198128139677 1
0.244635243620218 1
0.450788332917651 0
0.311602889165606 1
0.213136662172217 1
0.229676408818964 1
0.528642300904867 0
0.239749641648791 1
0.425467219484613 1
0.248689792906699 1
0.272041707192262 1
0.0913704099360664 1
0.0691566578467864 1
0.162375809637753 1
0.386710460469595 1
0.243095076746282 1
0.321201138246892 1
0.210589806406717 1
0.161450599957487 1
0.201723187934942 1
0.199182284083962 1
0.344774420257794 1
0.109866168477712 1
0.117874719929131 1
0.169220796267662 1
0.336086542556539 1
0.15961079475701 1
-0.125914271987324 0
0.102201668276714 1
0.135681237479546 1
-0.0708182163433849 0
0.316273118700631 1
0.229215317022063 1
0.191936159083998 1
0.158744597614553 1
0.258310612138021 1
0.130314661415661 1
0.00952534009582445 1
0.282398121268301 1
0.123713602905049 1
0.25114000277879 1
0.207060434122065 1
0.400309256861393 1
0.218285210511624 1
0.161517982401943 1
0.158635758644517 1
0.120628238422386 1
0.175126479265839 1
0.100871338805166 1
0.122965736167766 1
0.154409348956083 1
0.0389492044175837 1
0.117294157602548 1
0.0591831483249979 1
0.153522134598024 1
0.475337870943293 1
0.1634178503468 1
0.229079972691562 1
0.160423382472373 1
0.114088971173272 1
0.272905405771122 1
0.159546852686203 1
0.152811496441372 1
0.337889400986844 1
0.234837800885403 1
-0.0361404409373372 0
0.194467499125134 1
0.258855452087901 1
0.228718817856583 1
0.219353833731471 1
0.292099945890895 1
0.0897391930594498 1
0.0810996214568834 1
0.140168775899042 1
0.193746617059348 1
0.417689073837564 0
0.211820256066662 1
0.192381360269405 1
0.116516192343665 1
0.214030193931622 1
0.0557149999802544 1
0.21552437322497 1
0.25019658484393 1
0.364303896572306 0
0.230192352890411 1
0.127139708703605 1
0.351975465848147 1
0.227550109501643 1
0.136544980013968 1
0.0600402228919874 1
0.348977111827133 1
0.22847956119903 1
0.452841402079851 0
0.140833690197414 1
0.0824428863902595 1
0.171100984167084 1
0.170883396707093 1
0.397195182542366 0
0.148075142106577 1
0.366477578195379 0
0.0675027510458234 1
0.339737201714192 1
0.445941833883555 0
0.209357917654591 1
0.164730104364613 1
0.204316428744275 1
0.270080290283179 1
0.106480593441627 1
0.166166235839007 1
0.295863686046285 1
0.141948896239372 1
0.249081647144372 1
0.266684014718154 1
0.204127354259592 1
0.149129439031904 1
0.184179119633413 1
0.196625520713956 1
0.344543043131623 1
0.143654572163179 1
0.0663208913959741 1
0.268408166892433 1
0.282726651946223 1
0.24088958397438 1
0.0955632673307829 1
0.0121653790872458 1
0.0365244992731077 1
0.0520822800069055 1
0.117980687944859 1
0.276659612638689 1
0.145435991474064 1
0.122353883101156 1
0.299833469569058 1
0.379359414088838 1
0.42718504678474 0
0.322483263058316 1
0.0620292514001187 1
0.333313604093591 1
0.24061806557593 1
0.113645846607902 1
0.282293482350367 1
0.252604006882012 1
0.170707081241962 1
0.0890998320781083 1
0.0424303490254061 1
0.0309687963186477 1
0.370219951686023 1
0.202748655132839 1
0.122920143446984 1
0.231148209430056 1
0.350756539151379 1
0.100763008093612 1
0.1569925327989 1
-0.029145117966823 1
0.239343347227352 1
0.366628337118189 1
0.191428892797693 1
0.194898628897861 1
-0.00521949993913902 1
0.248713161811121 1
0.406292966669164 1
0.404421374655329 1
0.227776829463002 1
0.294542393823038 1
0.109714040922199 1
0.282469521440774 1
0.278733300267775 1
0.26641639686514 1
0.283531157019818 1
0.415719664911961 1
0.313656710045814 1
0.0649996687165668 1
0.2988304899314 1
0.143973934075867 1
0.261088600205886 1
0.139022486144499 1
0.126440577104011 1
0.0372721344146979 1
0.141200920150196 1
0.172355570783812 1
0.269147584308003 1
0.0707291927798925 1
0.343669820999356 1
0.307622595395012 1
0.307918829591386 1
0.0578098844967939 1
0.222378241019133 1
0.051424987958072 1
-0.0348311149788676 0
0.0205888379933414 0
0.0938253502955154 1
0.16484155810854 1
0.234936638226106 1
0.326941680582696 1
0.273022709494487 1
-0.000992453187005617 0
0.183065182621621 1
0.0964254101481519 1
0.0445705040881483 1
0.185555176222378 1
0.247818152513513 1
0.329703160385888 1
0.221454842035706 1
0.353921302228328 1
0.150629880691061 1
0.0882401479108982 1
0.258055999130878 1
0.117137783913322 1
0.253096701601622 1
0.263082109840888 1
-0.10530703785406 0
0.280010022048098 1
0.131925063018809 1
0.161160444602469 1
0.213072257516136 1
0.301315572909216 1
0.196135372287256 1
0.279066916543344 1
0.189141059085131 1
0.15631635945298 1
-0.0672555406566739 0
0.458842966658195 1
0.100607662916367 1
0.149453484683282 1
0.233204366586121 1
0.0935228603995013 1
0.138313910899094 1
0.314598569249986 1
0.245220933385168 1
0.124499936404741 1
0.112841080149279 1
0.221167619200602 1
-0.0195271708786418 0
0.179534834940369 1
0.165265678092251 1
0.446350904025503 0
0.14799653153597 1
0.240246152283151 1
0.165353047571427 1
0.34191093587277 1
0.25921849616899 1
0.214173666543072 1
0.19907189293226 1
0.00512811080367729 1
0.162645756817932 1
0.225710394500381 1
0.0795122984902616 1
0.224869202818439 1
0.237346235043362 1
0.2687641811006 1
0.306161355426168 1
0.252928419682255 1
0.0460387777427561 1
0.126545533178301 1
0.223023084985511 1
0.297458460581362 1
0.271497992763998 1
0.278523907083439 1
0.380483642119623 0
0.300701643060685 1
0.253303886715975 1
0.289557756902816 1
0.272736023071616 1
0.279251753419255 1
0.226808893883357 1
0.151223724119979 1
0.310586148583652 1
0.254707959260894 1
0.104871097324976 1
0.194028219676263 1
0.182499039827741 1
0.171214149979196 1
0.35545934367753 1
0.448212717908568 1
0.293302453421459 1
0.232057456067609 1
0.475070082502727 0
0.379151750509913 1
0.148312795399822 1
0.312712868064782 1
0.23101788003869 1
0.375717767960549 1
0.185349918768957 1
0.102320705605651 1
0.0372200077016268 1
0.219992638171207 1
0.338507067452351 1
0.105165056725843 1
0.0959329580420265 1
0.299106834256674 1
0.275963186734596 1
-0.0558820381766138 0
0.144519229915407 1
0.204021003604171 1
0.111747109336371 1
0.145920520986871 1
0.244054289368032 1
0.185879383383767 1
-0.00158669901598748 1
0.237955401481698 1
0.174367084694806 1
0.341766023944023 1
-0.0121298332143423 1
0.288847898253466 1
0.0136254403379265 1
0.289465483884401 1
0.206828906452417 1
0.188545010989961 1
-0.0232276867332767 1
0.0571976454051105 1
0.125604257914368 1
0.183554241303093 1
0.154452782535484 1
0.148160318750808 1
0.378495008587697 1
0.227580155797652 1
0.373950499022132 1
0.258307166976955 1
0.202319513042132 1
0.29128187685117 1
0.330170035696064 1
0.129397197349461 1
0.312072396920301 1
0.252606501432997 1
0.436336792273539 0
0.160670542677028 1
0.0366284435113566 1
0.295361488673466 1
0.261306543031899 1
0.141194556213899 1
0.057402606532188 1
0.040815477107571 1
0.22647189056413 1
0.0183414391402224 0
0.0146958779246409 0
0.0488025484224444 1
0.164102561870414 1
0.273788298369845 1
0.246069824039539 1
0.268533138548092 1
0.0964152328105035 1
0.290994055429587 1
0.379304592930262 1
0.216112407602215 1
0.253933992819358 1
0.303866164463388 1
0.214282989932114 1
0.102132282537978 1
0.179030248845136 1
0.40188474933982 1
0.31296193995126 1
0.254638155978763 1
0.354060281526024 1
0.298061576307801 1
0.153978264562373 1
0.203612189279801 1
0.264215233348346 1
0.249703305963873 1
0.408509240010116 0
0.207796195706951 1
0.172516956425854 1
0.183932794335167 1
-0.0915742442708244 0
-0.0515990123366532 0
0.0411043464833175 1
0.212562365045991 1
0.297667843171879 1
0.171501912837507 1
0.0701787315525591 1
0.291095625905989 1
0.411353905057966 1
0.105973459903393 1
0.0196677112452896 1
0.293416235226192 1
0.259703031287115 1
0.413951721663027 1
0.184357130147718 1
0.189872190221802 1
0.247986216544481 1
0.238940120006383 1
0.0341771404165205 1
0.126393054352134 1
0.064806058927934 1
0.216347863201977 1
0.101033348061189 1
0.00808513728661358 1
0.322684427044302 1
0.356616533745791 1
0.263663325412088 1
0.0584458078582508 1
0.18413319816385 1
0.0255910674699603 1
0.110083076520403 1
0.272699179905195 1
0.183475759555068 1
0.0124358492139742 0
0.241750829452005 1
0.337358477197789 1
0.10566664838823 1
0.136841330106328 1
0.303325442029054 1
0.531361625731355 0
0.202143258189725 1
-0.0366876668126781 0
0.0825550182403459 1
0.170797559930152 1
0.27474254476537 1
0.180738471945615 1
0.402073188296915 1
0.371271884558721 1
0.323877078580011 1
0.0935948724105555 1
0.22713044761079 1
0.243573906243704 1
0.360957953215025 1
0.245273265802808 1
0.120807512626041 1
0.0927826185267801 1
0.488083948683114 0
0.382670903918562 1
0.196071252123411 1
0.084600287091521 1
-0.0367350830018928 1
0.271990780535568 1
0.0845496217686481 1
0.0510591184278987 1
0.159864149750952 1
0.283721853871827 1
0.104721306902998 1
0.288028549950843 1
0.0966611980172283 1
0.199932212590872 1
0.2241825589383 1
0.0877911648867277 1
0.0355723737639878 1
0.0810277985907911 1
0.334034524420603 1
0.282347922997972 1
0.375165634353361 1
0.376128402700398 1
0.00909912868441539 0
0.14288702706413 1
0.125968556274421 1
0.0349417593736424 1
0.215908657661288 1
0.0509907493119794 1
0.131368128932234 1
0.169108272471347 1
0.213463750006657 1
0.228140124528151 1
-0.0448407019096826 0
0.281166771035628 1
0.170230845252706 1
0.17365378497441 1
0.257705758375466 1
0.313550975195862 1
0.124704092784071 1
0.249301370474847 1
-0.0809363000676835 0
0.272128861464792 1
0.316004397421289 1
0.209890451091842 1
0.290667019781064 1
0.186889308644571 1
0.0484956971244488 1
0.228457072482848 1
0.153152530454999 1
0.458239603721058 1
0.130694635439943 1
0.255525523635479 1
0.450832702588834 1
0.257566027417348 1
0.200776301126913 1
0.265862508058635 1
0.126333801906621 1
0.185038737411316 1
0.259494586312764 1
0.408991642097946 1
0.195606924143303 1
0.0562080662611643 1
0.270706929981568 1
0.338221012908539 1
0.0995444513472485 1
0.264385060710786 1
0.28950420085737 1
0.405831680083026 1
0.0850471953580613 1
0.197955303525148 1
0.280439435571494 1
0.077758547448033 1
0.186020271150109 1
0.0563993319232738 1
0.162076594191045 1
0.0112064850299536 0
0.0370158441382468 1
0.299600963996992 1
0.314186378459999 1
-0.115943770173873 0
0.187041331943356 1
0.149637407913648 1
0.270110789999506 1
0.110299889420732 1
0.237062543382548 1
0.20476613771489 1
0.136092282281606 1
0.151243574505916 1
0.115133328892096 1
0.357196431997807 1
0.0742143006503841 1
0.159137393555545 1
0.223736560312729 1
0.0943202964892088 1
0.191960939070884 1
0.0853024998630507 1
0.132247201819713 1
0.193260913162571 1
0.0749136259625472 1
0.00310138318546135 1
0.453828172384604 0
0.117372587090967 1
0.134743239649834 1
0.196518371688446 1
0.188176970440222 1
0.243369250445023 1
0.121260482580438 1
0.302257699621371 1
0.0657899294257233 1
0.255971088411918 1
0.174344394594007 1
0.0427606689308186 1
0.155607253192984 1
0.243720727572466 1
0.342585040084149 1
0.256219464298403 1
-0.0214521168359417 0
-0.0802160342128287 0
0.0753082622733864 1
0.210899613599799 1
0.252551582191287 1
0.277918303295918 1
0.142008825087473 1
0.170549370594578 1
0.391120770476122 1
0.237909736955224 1
0.218924717287583 1
0.249392654081598 1
0.170731752199624 1
0.0754703026395053 1
0.192676367785241 1
0.121322718431981 1
0.0623911441439181 1
0.13826463506193 1
0.14389143099907 1
0.271124679397573 1
0.260820893148167 1
0.29989566171216 1
0.267094538859031 1
0.121680405476349 1
0.164990462471237 1
0.144525785274145 1
0.106813688871601 1
0.188558332820498 1
0.232071773807815 1
0.206623465142467 1
0.141975412021553 1
-0.0347885056374088 0
0.114096787428193 1
0.380444044165314 1
0.414146303619982 0
0.164135835300811 1
0.225385913464337 1
0.0767834180760682 1
0.376439696476656 1
0.249830885023297 1
0.422248957661692 1
0.0376107534360749 1
0.1596130073361 1
0.40749297293869 0
0.142496153413388 1
0.145121607446572 1
0.135492227591818 1
0.252336814071377 1
0.123193944819952 1
0.110600704359739 1
0.108060270292229 1
0.251600835845335 1
0.3181885666188 1
0.0243104999281152 1
0.196580757566371 1
0.322118092718978 1
0.247454888715308 1
0.0697649523585491 1
0.361148313257381 0
0.151708834831477 1
0.286557654257811 1
0.145026644591051 1
0.282728540801704 1
0.355404303404765 1
0.173673873019156 1
0.361550288618734 1
0.237144900447314 1
0.36415330051645 1
0.189360914255112 1
0.314072163125653 1
0.0720248871552306 1
0.0950004275540361 1
0.204858725947034 1
0.0609271555468324 1
0.015888535237276 1
0.274778864789278 1
0.112913584776394 1
0.277535377475721 1
0.116904778592109 1
0.162159144149923 1
0.460683418074755 0
0.269409185785952 1
-0.0362061846668705 0
0.202893309523509 1
0.00646833762137741 1
0.153937088137722 1
0.309182055715843 1
0.198789266639336 1
-0.0939517143122694 0
0.294399975631251 1
0.411262051186791 0
0.182332480562606 1
-0.0191151495000293 1
0.0624864708361292 1
0.205481629178345 1
0.336340271109354 1
0.0701066614200526 1
0.0169699751234438 0
0.237170203230019 1
0.339797197781372 1
0.134965029293867 1
0.445488039961853 0
0.154816963656767 1
0.224071610644031 1
0.308026700188281 1
0.121410410176086 1
0.298826797533299 1
0.383674015313243 0
0.166515485642647 1
0.479866723160283 0
0.0379104502579119 1
0.0253548134419687 1
0.0916001407138491 1
0.166369509251145 1
0.339789623386732 1
0.0794974621516777 1
0.20059237793939 1
0.204599838471001 1
0.18524238114459 1
0.176349167012773 1
0.168218282618797 1
0.159702220519601 1
0.264262765256486 1
0.29636400369703 1
0.292552164079153 1
0.195079075666709 1
0.297158264911769 1
0.328713131880355 1
0.2630429102246 1
0.261275049736747 1
0.202019538241041 1
0.168008331240037 1
0.368824723140587 1
0.1021929576025 1
0.311611983167423 1
0.365503402360155 1
0.162518261497017 1
0.167027010449971 1
0.0683835770263159 1
0.094658258046508 1
0.157182266804676 1
0.150044991209024 1
0.172728544835814 1
0.129986427701981 1
0.227816091288559 1
-0.0182450897798346 1
0.188747560614454 1
0.281775533280865 1
0.317854357610596 1
0.207473679232404 1
0.319942250117306 1
0.290401597810413 1
0.135359993883212 1
-0.001985285206671 0
0.2719429885459 1
0.321320398974661 1
-0.0376647506865047 1
0.0446564683079941 1
0.161494132645951 1
-0.0446149407667604 0
0.263044199864184 1
0.227454202811596 1
0.0907466407285327 1
0.317123665742443 1
0.23461448902498 1
0.18960789501563 1
0.229723314052927 1
0.320951306986782 1
0.00805809126649935 1
0.246190890232833 1
0.0277304991612612 1
0.396777330894556 0
0.295969728176874 1
0.255060271291677 1
0.265066546656901 1
0.229002075686472 1
0.249301228526515 1
0.267117821108241 1
0.240538898794286 1
0.0142063340666927 1
0.0494436629612103 1
0.295511804607177 1
0.00276926703866741 0
0.196294249065259 1
0.169253160704494 1
0.305330735459361 1
0.0499825564416731 1
0.279344527822364 1
0.087301783610063 1
-0.0219592234904901 0
0.375778604508091 1
0.142903578366198 1
0.207791083775421 1
0.320378369907234 1
0.167069190817005 1
0.0967686869831537 1
0.0307411235390433 1
0.343220686233312 1
0.162480237115591 1
0.204630315157458 1
0.360370891151464 1
0.126749409868156 1
0.0599922197691799 1
0.237348582959164 1
0.212581081308094 1
0.221578117591165 1
0.124313499332224 1
0.275165363480694 1
0.108813533618382 1
0.150342289897387 1
0.114091152361411 1
0.317914543914698 1
0.252215815843265 1
0.107645220924721 1
0.221675205808653 1
-0.00290083318597569 1
0.224114735960402 1
0.199327531248603 1
0.289159390271147 1
-0.0219398099062247 0
0.293392065173854 1
0.266047670523637 1
0.368876457375233 1
0.192856435450708 1
0.236269860280268 1
0.429802819496649 1
-0.0246360768316028 0
0.290493886672981 1
0.344814648030646 1
0.0806028658494455 1
0.142290700723038 1
0.0011834431434397 1
0.27593659832592 1
0.339435919145735 1
0.0522644745870425 1
0.278488644397246 1
0.182633861690458 1
0.326644248578054 1
0.211777700985186 1
0.382195682998289 1
-0.0530515967601911 0
0.345826282739386 1
0.0959157661084552 1
0.187196556671125 1
0.058109012348085 1
0.0237081075697602 1
0.246774111537895 1
0.220680401473677 1
0.0350797067317423 1
0.314349500162817 1
0.222775652592356 1
0.0491426595089834 1
0.143881238834425 1
0.136568080659955 1
0.0373631735895069 1
0.147221286071476 1
0.201962739092754 1
0.0222418022548828 1
0.138262163770048 1
0.240382625927763 1
0.215709405195879 1
0.105016124416043 1
0.300784087024028 1
0.229623387356423 1
0.174781313534102 1
-0.0180328722336121 0
0.213522452127729 1
0.474600130584088 0
0.289410405816173 1
0.204059126815166 1
0.306069343340104 1
0.246496359552175 1
0.238702072039361 1
0.177766407727288 1
0.0913027536160943 1
0.149099125136723 1
0.382193048817566 1
0.322066983246068 1
0.0662721906774365 1
0.204131946186213 1
0.180157833651569 1
0.212178534998811 1
0.217974242856859 1
0.251583616112492 1
0.136561710314429 1
0.320306308751209 1
0.140738501819253 1
0.0903436943193083 1
0.357697060315166 1
0.160472904690682 1
0.43148172735905 0
0.0901624977082273 1
0.163245421244333 1
0.216858349812677 1
0.0888517602949303 1
0.329264711240771 1
0.246100735928294 1
0.352207031400317 1
0.182465719378167 1
0.302313892344893 1
0.203067951564971 1
0.0604735339255608 1
0.155119437658564 1
0.274394765108194 1
0.248512685125706 1
0.151951660763194 1
0.241576706315943 1
0.242401109631829 1
-0.0223640899443882 1
0.0948561803725931 1
0.199360665052313 1
0.126505569162755 1
0.00483044632211289 1
0.0510007050609602 1
0.375674423182275 0
0.182445868216529 1
0.0976946759479038 1
0.122852434290566 1
0.234242645064289 1
0.224811861246319 1
0.255287728554018 1
0.12606861932108 1
0.279076696763178 1
0.214852772127257 1
0.0758679587900203 1
0.22918830150692 1
0.16633869225416 1
0.0953272867492242 1
0.285600749953857 1
-0.0158262174719839 1
0.141317872135291 1
0.0720054340621774 1
0.189525527187457 1
0.205373753381987 1
0.129582776242409 1
0.328359034062606 1
0.0794312929989289 1
-0.026821558554783 0
0.485504799983921 0
0.264986496983574 1
0.166717305296286 1
0.174024594432464 1
0.296552239970133 1
0.111462940361105 1
0.154866103604857 1
0.264190381011819 1
0.155843351720208 1
0.173641842896942 1
0.351802880346062 1
0.0518338554686115 1
-0.0476504688920636 0
0.269817125558368 1
0.23701461108576 1
0.436910594187345 0
0.176206591463049 1
0.226522005734357 1
-0.0180463230596639 0
0.10502103569041 1
0.133146651625999 1
0.127665515230817 1
0.172214142263531 1
0.260264253640576 1
0.187478037264025 1
0.192264576188833 1
0.0658191319514173 1
0.303889101976018 1
0.0675745464682346 1
0.260531337423761 1
0.150707806721482 1
0.26628771878879 1
0.0991227876002624 1
0.0348100953993957 1
0.187124148744959 1
0.293969296567487 1
0.149825135000502 1
0.163600901803898 1
0.139319203737745 1
0.174432196271958 1
0.0411954292023107 1
0.0645034761376792 1
0.347079600734094 1
-0.0482206854757194 0
0.165889226474442 1
0.077078459555973 1
0.0418316118074804 1
0.177659545985773 1
0.378035821182063 0
0.319250999077182 1
0.32404959789177 1
0.228887651421823 1
0.167152704853936 1
0.182238281267488 1
0.319023424659196 1
0.175336334016101 1
0.422160989672924 1
0.100645854633245 1
-0.0813610139287973 0
0.136600566626205 1
0.155987576812081 1
0.187357662430612 1
0.26733938636687 1
0.260334055067206 1
0.203053496547396 1
0.242887775658758 1
0.247475857815208 1
0.294001020341956 1
0.0774379616909929 1
0.173481285839914 1
0.236672099305219 1
0.181521458453559 1
0.213017273361896 1
0.206262002469201 1
0.370794248886812 1
0.103262302174563 1
0.0407529574057021 1
0.18640546601004 1
0.268649237715081 1
0.175751706313178 1
0.0427451477783549 1
0.367516225306435 1
0.0891691094966059 1
0.102244737776982 1
0.319813079326607 1
0.206233353496498 1
0.178815383698402 1
0.232996539329656 1
0.41611535005248 1
0.29667708840338 1
0.235947151023435 1
0.214331210179523 1
0.229888157210606 1
0.293956544335073 1
0.0587923408968189 1
0.21427324334172 1
0.239176383177246 1
0.197286660282985 1
0.217795401668337 1
0.249181341926084 1
0.330788543718246 1
0.209050641239812 1
0.186662188760012 1
0.371110660321801 1
0.0836708650148922 1
0.0660439884063392 1
-0.0742080191702413 0
0.292036587245275 1
0.163022687391017 1
0.240753439937588 1
0.269174354179345 1
0.197559340768484 1
0.423401720979712 1
0.122368708384951 1
-0.0214947494396986 0
0.343443440372634 1
0.125409391881474 1
-0.0650024976228449 0
0.309347420851988 1
0.367405071108016 1
0.117676992015519 1
0.200824388902369 1
0.262097588515533 1
0.196143280304834 1
0.0240473957317934 1
0.127069167486072 1
0.285709480596744 1
0.207207821763001 1
0.258142598323116 1
0.197437841288354 1
0.185092558189986 1
0.147529755746484 1
0.374075141767412 1
0.179111130190103 1
0.296821257213204 1
0.415871370924646 1
0.141032169521002 1
0.389802386121926 1
0.234074889271779 1
0.168418695958428 1
0.301942465277173 1
-0.0159705945702532 1
0.263375041204658 1
0.0648531018888974 1
0.230625128098448 1
0.19296982357252 1
0.394667592774985 1
0.34912338912736 1
0.399771939639972 1
0.483792247338136 0
0.379783046136168 1
-0.0284102505193242 1
0.213491391310039 1
0.2687636781998 1
0.242733466504203 1
0.126372139732949 1
0.19953043087359 1
0.247469729076906 1
0.31992086370298 1
0.232090766674366 1
0.101623432280711 1
0.0316292860467064 1
0.259797288625192 1
0.358993550151452 1
0.0630916354720334 1
0.271732558774781 1
0.244500756348779 1
0.11559639468686 1
0.350325369717799 1
0.17884454832222 1
0.357971848913938 1
0.314959169775109 1
0.183425319146844 1
0.108533340443848 1
0.0795554591398397 1
0.322656751033861 1
0.217712916821898 1
0.204931104192258 1
0.108998453822468 1
0.258414273344073 1
0.138906486695154 1
0.12038526707304 1
0.0875990055510716 1
-0.011856465365008 0
0.108791069638364 1
0.335282617817494 1
0.284761839698576 1
0.240952146863309 1
0.17020104740483 1
0.0655241229316975 1
0.137122624169133 1
0.329987924853891 1
0.0950639419718066 1
0.0589917757006292 1
0.364075855452262 1
-0.0255757701766213 0
0.351811265685935 1
0.215421880438069 1
0.319670559424474 1
0.21036193158242 1
0.105471689670085 1
0.244962520502551 1
0.00707385325637563 1
0.0239369973061567 1
0.164512413865404 1
0.226925058873844 1
0.11700739335665 1
0.251481070595142 1
0.189916365262012 1
0.261734880560171 1
-0.0412493044226263 1
0.0826223188982246 1
0.341309664398827 1
0.347129853032875 1
0.130433277316261 1
0.308496666711084 1
0.051907977979174 1
0.275945773428607 1
0.122084386411823 1
0.255711544238539 1
0.17062436992262 1
0.0377617123435479 1
0.0698648673586538 1
0.112612965881899 1
0.347046259269057 1
0.0765226942593388 1
0.221157020603758 1
0.29997835084844 1
0.244563490788927 1
0.119007382878776 1
0.150566244567491 1
0.50521543670588 0
0.259563677960934 1
0.349290067510333 1
0.197369138098347 1
0.325523415722839 1
0.0334811061204697 1
0.25347775056512 1
0.211130359882214 1
0.0232249789101366 1
0.252188020865152 1
0.248618763425339 1
0.187103376468678 1
0.197611689566073 1
0.290953074650434 1
0.0192157989972638 1
0.478999198158278 0
0.12142379439958 1
0.238784212864049 1
0.0353204971181408 1
0.0432984636086788 1
0.184635358472572 1
0.204823337192271 1
0.0891122655537976 1
0.00939189351752479 0
0.0849954321923602 1
0.0768830906086164 1
0.224967492084747 1
0.145729627368473 1
0.11980021985166 1
0.253363016370427 1
0.0876948391257402 1
0.137324392733224 1
0.304479082451466 1
0.328612286429169 1
0.238906271387449 1
0.208975379017386 1
0.20245629099849 1
0.0608395228168636 1
0.096072351939568 1
0.239532465328602 1
0.0311426162011912 1
0.167585623953765 1
0.275850815798524 1
-0.00423402084998011 1
0.241177983192676 1
0.194198584723153 1
0.326311163440908 1
0.159506026614548 1
0.18546458302722 1
0.286948347260329 1
0.298256235868797 1
0.17952387379641 1
-0.0165757797258088 0
0.0805835504469053 1
0.0893573097380468 1
0.254412180105719 1
0.242304366744746 1
0.354056169245791 1
0.153213656876149 1
0.0865427879329998 1
0.165771300718321 1
0.128790296388536 1
0.353152044546056 1
0.212867692008358 1
0.0689696894352076 1
0.135115213543708 1
0.45586100842528 0
0.175262567213167 1
0.469122234596167 0
0.146149004323767 1
0.0515134027156357 1
0.243595585578995 1
0.285677503204206 1
0.135591640284401 1
0.208554808484614 1
0.00246594606723409 1
0.356684531578601 1
0.186580843408603 1
0.241441929377512 1
0.00958355127267485 1
0.0990231738916152 1
0.453670259058799 0
0.197780472336118 1
0.2110730214332 1
0.16947794930133 1
0.307740603008571 1
-0.00954083462503553 1
0.154659786290897 1
-0.0460369506424084 0
0.289941459880785 1
0.131845658160054 1
0.173933734952599 1
0.166974902126747 1
0.0254876018647015 1
0.206850744799679 1
0.108997560797636 1
0.165397760366811 1
0.165934287955726 1
0.178678833532652 1
0.19949648496579 1
0.296931502730914 1
0.249465546358811 1
0.181883617192732 1
0.342038958985643 1
0.154185867533945 1
0.325182832349883 1
0.323208123981432 1
0.169064513460258 1
0.0995115445066984 1
0.246983388041715 1
0.411728906867006 1
0.279245284572494 1
0.25899170125847 1
0.233582657573285 1
0.0848383548495849 1
0.24146135262397 1
0.151259131951871 1
0.324134621625633 1
0.247446175360262 1
0.106863964075233 1
0.0964583628259714 1
0.288321405125294 1
0.286856097005006 1
0.0880489329582085 1
0.327998850881941 1
0.149247359493884 1
0.283866776241811 1
0.0568198504225277 1
0.183416243122014 1
0.0125246533516511 1
0.201912622283147 1
0.365644906415261 1
0.0200596486417696 1
0.149996014699562 1
0.045815916318943 1
0.219649457532557 1
0.0275273416775023 1
0.227766415756039 1
0.331970042570479 1
0.273294222683775 1
0.040700198805328 1
0.193831831485869 1
0.170975814891612 1
0.178127841103628 1
0.180789925918623 1
0.28405352082359 1
0.215758050534048 1
0.2529216156306 1
0.26313362186725 1
0.172007794011184 1
0.225333829212235 1
0.113853092190883 1
0.368789717109968 1
0.35460227214262 1
0.253591065969949 1
0.29652548525771 1
0.0993639000338244 1
0.177138340751212 1
-0.158075061874042 0
0.253951964491105 1
0.369678506222123 1
0.0952225914315914 1
0.162740880096116 1
0.198140266111886 1
0.111433171147268 1
0.280968648409506 1
0.215053141619092 1
0.259728664622019 1
0.156672835671274 1
0.197108675040558 1
0.255010743000481 1
0.353074700452475 1
0.267867001708148 1
0.298567719222873 1
0.289622944710128 1
0.317833816444306 1
0.23358457910945 1
0.0734035689762335 1
0.149333200123468 1
0.384556290032696 1
0.11209820726372 1
0.324958005122415 1
0.10679740609993 1
0.18053741885559 1
0.318025908535944 1
0.21673379475284 1
0.255223995339379 1
0.24604367410836 1
0.204258983327425 1
0.131851388995784 1
0.258068883811893 1
0.40014895874863 1
0.141825592341306 1
0.252109816014353 1
0.169093069652486 1
0.215829743684828 1
0.158578491607828 1
0.262929777571796 1
0.329628664187838 1
0.0282762555219976 1
0.190000882986302 1
0.295860000978733 1
0.211014673629599 1
0.276837607841216 1
0.297238681063113 1
0.173181861571532 1
0.265619592573497 1
0.353169154449375 1
0.240542011892813 1
0.0839227082921453 1
0.147548129760492 1
0.287458739443584 1
0.213756766740317 1
0.213600198387661 1
0.0772866593708615 1
0.076762835846353 1
0.181571132994361 1
0.0943640840335125 1
0.291551430652783 1
0.169260761840813 1
0.208394850302463 1
0.285268862398259 1
0.331882236682496 1
0.177089731012971 1
0.190828700826763 1
0.278949882017095 1
0.000794211463019369 1
0.153951444557277 1
0.397383911761151 1
-0.0855813339624945 0
0.218562529962093 1
0.227574945958432 1
0.411514456016667 1
0.155827392525678 1
0.15709525654019 1
0.170850534564864 1
0.144897367332056 1
0.196323808154238 1
0.283043293102852 1
0.135516744357415 1
0.176324810863563 1
0.0878630293530105 1
0.297327638617884 1
0.279968593684068 1
0.23149567763495 1
0.363563435820675 1
-0.0894842496480525 0
0.226054600907457 1
0.241012680388523 1
0.172930636971174 1
0.347743571318277 1
0.254481394505385 1
0.104528191659875 1
0.0235772365225333 1
0.133769724399481 1
0.222381608723546 1
0.363674164237942 1
0.103240153669099 1
0.134850208455022 1
0.23695811139593 1
0.385693113707806 1
0.39254545588279 1
0.204773031288987 1
0.280101660950766 1
0.268952563433765 1
0.170339873141823 1
0.228436856172331 1
0.125861488126255 1
0.425096089851831 0
0.140514907872894 1
0.226190062031485 1
0.318837033320224 1
0.0870617925804774 1
0.269678809110091 1
-0.0267895627458036 0
0.215895877073477 1
0.523510837954374 0
-0.0165588777237887 1
0.10531492988528 1
0.143637506675732 1
-0.0555208460043205 0
0.1471302161281 1
0.293234136834612 1
0.121747633991901 1
0.0423487658712523 1
0.0543311112092251 1
0.270129093110919 1
0.388109474377788 1
0.191612669245572 1
0.227146065308055 1
0.165750675936202 1
0.228585426655491 1
0.15122466477302 1
0.289580604846491 1
0.159532693025832 1
0.25042685325047 1
0.0643376132365192 1
0.290657869106007 1
0.0389389248464021 1
0.406383661612022 0
0.155266937498429 1
0.0827447174015291 1
0.329010692784513 1
0.0297941498540727 1
0.363375376307519 1
-0.009637542310465 1
0.216140064820809 1
0.212731084995787 1
0.20057690931105 1
0.1765991644375 1
0.29961118499726 1
0.176988821294893 1
0.162166202150043 1
0.469843058217636 0
0.225979013414814 1
-0.106197997870173 0
0.19550415742332 1
0.324844413595789 1
0.205742138759709 1
-0.0252120344357069 1
0.116094708790216 1
0.185772298373914 1
0.332781009861742 1
0.052144630094546 1
0.029856841900762 0
0.0600799331285286 1
0.198895846499694 1
0.196519831438524 1
0.0417712295241058 1
0.17819085269912 1
0.215764074906231 1
0.0384355967780801 1
0.076403327808836 1
0.0125613407553259 1
0.118926590472526 1
0.0844845087960869 1
0.157412058072082 1
0.233382624273494 1
0.308079625639621 1
0.175415271563485 1
0.104410082290328 1
0.165189298450126 1
0.328462624536277 1
0.262547779811369 1
0.246778633371012 1
0.197831224983387 1
0.238792224655756 1
0.19780857377694 1
0.127161817230244 1
0.184914518408258 1
0.213742672970768 1
0.266028943149298 1
0.1951508560185 1
0.336814571132334 1
0.414309258163411 1
0.214721945301377 1
0.290373614881569 1
0.242311893677808 1
-0.0787971007029112 0
0.383461138345922 1
0.292887327502068 1
0.312616555973371 1
-0.00413093189070933 0
0.206069301778366 1
0.163539430074823 1
0.156590284942082 1
0.245836489712927 1
0.271830756291736 1
0.396919422364127 1
0.16154384957567 1
0.254754911984888 1
0.202603470359014 1
0.182705066794832 1
0.0111799485100575 1
0.217893271669663 1
0.374455586979059 1
0.237877039856139 1
0.256858506008889 1
0.196610462824425 1
0.0192639392725384 1
0.355085488794213 1
0.268303787824549 1
0.0408728547363403 1
0.146073887673935 1
0.188998207452071 1
0.236187760295352 1
0.164501816340478 1
0.197561955327867 1
0.0794278771436132 1
0.31478510264909 1
0.137026150086288 1
0.043832391096458 1
0.254263841462986 1
0.299259456617754 1
0.198141638251207 1
0.239264640791529 1
0.225256918535284 1
-0.0239067731490358 0
0.200634417655293 1
0.0880859328209473 1
0.314846972996169 1
0.141475565686365 1
0.21852726544433 1
0.426202428485275 1
0.148042650738741 1
0.240605751635358 1
0.0477997230368719 1
0.255175495250575 1
0.0833077969468658 1
0.197892038340222 1
0.134297487393915 1
-0.0203600385872267 1
0.168289415003296 1
0.0925835201176931 1
0.241892931777164 1
0.108458132762739 1
0.218819894513702 1
-0.0513257094650779 0
0.180421050466857 1
0.384269906774202 0
0.0504305374378074 1
0.24709651972565 1
0.249483714702216 1
0.147787731798808 1
0.208093230667028 1
0.255979858061211 1
0.227595758594074 1
0.0299965197393066 0
0.499272084064966 0
0.254814374973456 1
0.231288013171989 1
0.174840930807228 1
0.205748587094925 1
0.300652027083799 1
0.320389566936295 1
0.164234981466386 1
0.287027000732178 1
0.105949990074837 1
0.189572515392591 1
0.244042258147874 1
0.234675627091755 1
0.333137390124259 1
0.197776266853484 1
0.215718079314644 1
0.0294539041429798 1
0.269625885645146 1
0.261532382377061 1
0.299674645914178 1
-0.075597589333285 0
0.288636026804082 1
0.160595398087152 1
0.205126483658603 1
0.209826075078854 1
0.167515040252766 1
0.146101174271057 1
0.194586994389749 1
0.24582116673837 1
0.264631732508177 1
0.258263928716704 1
0.260837066911185 1
0.0830824943052543 1
-0.0575050953643184 0
0.305771473350262 1
0.0705900122138915 1
0.349739584699859 1
0.0999747203183748 1
0.225417079171822 1
0.173331027447295 1
0.247271669279231 1
0.230269815098092 1
0.227738569981864 1
0.030814218175279 1
0.270936538000443 1
0.408667419937292 0
0.197241769410332 1
0.370244882602677 1
0.290673524564051 1
0.528525447900712 0
0.057712886855229 1
0.274080467011791 1
0.265621304816082 1
0.136362165603082 1
0.27888080006655 1
0.139182479890417 1
0.169316154069018 1
0.312053111283658 1
0.215906046277056 1
0.211866600327355 1
0.184213136046754 1
0.193139811048955 1
0.180027743408124 1
0.268323757459865 1
0.437122742742302 0
0.215038951737458 1
0.265461235108367 1
0.321249844045688 1
0.184910191000182 1
0.385590933007384 0
0.214848032760465 1
0.299520821564667 1
0.420894705809643 1
0.0145133735078892 0
0.0622084551344668 1
0.270109431490269 1
0.212936564755552 1
0.500996560653655 0
0.252719774995776 1
0.163744451420852 1
0.193411565887622 1
0.247360285940477 1
0.254916880731308 1
0.302345149771222 1
0.165742276865815 1
0.157298628623041 1
0.185928376023823 1
0.422423648447646 1
0.163166821144766 1
0.0789737074412264 1
0.233531575406868 1
0.041802139363855 1
0.14105980945203 1
0.232773142678444 1
0.211829327716936 1
-0.00115049181640951 1
0.0440883993787086 1
0.0886499568028119 1
0.158371757619978 1
0.192083474573639 1
0.42517851402021 0
0.121269998161764 1
0.137412103593672 1
0.144898704136976 1
-0.0554884672942032 0
0.258980706920661 1
0.301435271168055 1
0.325231198937687 1
0.0906877319948888 1
0.174245608435676 1
0.0195306401718216 1
0.332715007038257 1
0.249400055478858 1
0.186683181142723 1
0.147894132806641 1
0.0122016263837163 1
0.00210721315861807 1
0.193902136338893 1
0.237608773977886 1
0.172927854602362 1
0.391521139473047 0
0.398713429989337 0
0.137125025505789 1
0.404250411143227 1
0.24288699767464 1
0.0106337068117947 1
0.213166876799809 1
0.237618505437301 1
0.0745950630260637 1
-0.020093809757136 1
0.0842063733522373 1
0.212844383122025 1
0.227244276937428 1
0.447201216258803 1
0.361231270338281 1
0.151651507491026 1
0.361569160798099 1
0.227015918365333 1
0.20231632104925 1
0.227915237995065 1
0.124995402440083 1
0.14508417489065 1
0.244574211488042 1
0.169421576933559 1
0.116667833510133 1
0.094783076574522 1
0.224903658461484 1
0.194952849782708 1
0.252518371224651 1
0.26337972838692 1
-0.019335586112548 0
0.12690966611605 1
0.118884685207123 1
0.317845126829769 1
0.189502373479464 1
0.155281160517406 1
0.210005833362083 1
0.068483094057793 1
0.236744706852434 1
0.207211567038341 1
0.145149653514129 1
0.222173990694649 1
0.167538276118639 1
0.326372511382477 1
0.131870398884597 1
0.0737513283624664 1
0.252324507065701 1
0.297240249728853 1
0.104335610138061 1
0.184343895198449 1
0.123823380014492 1
-0.0158560333597308 1
0.373534594731108 1
0.0604173852287904 1
0.365610835758019 1
0.202202884152505 1
0.345845881537541 1
0.337934682547924 1
0.0387325256149086 1
0.0717583895946048 1
0.234830377884796 1
0.0890077148589766 1
0.206126462467563 1
0.193046578600988 1
0.141883794523392 1
0.208839790487437 1
0.179651337719461 1
0.213234251587407 1
0.287616585058983 1
0.0984389243951708 1
-0.00469248440696758 0
0.126778678778206 1
0.110068755639125 1
0.182226834210138 1
0.232779282104974 1
0.0506250295710595 1
0.219566468971707 1
0.281608630896245 1
0.0410340762360795 1
0.179562624663608 1
0.134868332609181 1
0.15961857495458 1
0.173775014363545 1
0.133061629943046 1
0.162489532721181 1
0.148423007307772 1
0.0669063940822993 1
0.197938813070336 1
0.0977593114771741 1
0.270949213239478 1
0.368518489943474 1
0.216048338015296 1
0.303401220813134 1
0.299613689034688 1
0.0506241291250099 1
0.077432943127976 1
0.192855533392511 1
0.202324564634841 1
0.122125352025452 1
0.290731070427699 1
0.115010775909832 1
0.265329182896791 1
0.0684084537381829 1
0.230502895042928 1
0.289654242824503 1
-0.135115444216573 0
0.120537450208615 1
0.0931965649284084 1
0.30582541466367 1
0.11497192025225 1
0.239829766772925 1
0.158852617288734 1
0.236026870014445 1
0.0748996801433894 1
0.235527427638137 1
0.179040743906955 1
0.21257600854001 1
0.0996503799397022 1
0.254877277618894 1
0.226447607821762 1
0.182684623545795 1
0.0347755753119653 1
-0.0794683793757083 0
0.172418393210745 1
0.384230570437542 1
0.309470997672118 1
0.407722425867586 1
0.277002443175008 1
0.239997797553033 1
0.181355758475926 1
0.166600387520464 1
0.305200667389646 1
0.171365145582274 1
0.182183647542757 1
0.129757444843382 1
0.287442212281604 1
0.2549693249018 1
0.225746809178223 1
0.476030761607991 0
0.301195905104332 1
0.115737614349073 1
0.0871257918636761 1
0.353711043043835 1
0.210032682273509 1
0.186646937096902 1
0.0168921549456859 1
0.372468471501333 1
0.226174582408326 1
0.13644853723157 1
0.156272158781645 1
0.301030699913913 1
0.148270077621961 1
0.227291190577079 1
0.225478931212733 1
0.0311921218821114 1
0.0752856542609183 1
0.0945940447379382 1
0.142003621704623 1
0.207929577119442 1
0.163154789820922 1
0.0446094265622306 1
0.340404264351066 1
0.213771790226275 1
0.322054879355944 1
0.0503431817687178 1
0.146739735799788 1
0.288275657628692 1
0.0748790113992447 1
0.164346240707656 1
0.318657696753567 1
0.16684216873057 1
0.215037732809124 1
0.309518193530321 1
0.154613259255612 1
0.097531922732758 1
0.146209488829477 1
0.253198889423484 1
0.0973048642801496 1
-0.0178226110917857 0
0.0576419336843807 1
0.260330937424627 1
0.110362134273998 1
0.275108835804108 1
0.114596595095141 1
0.139599990515037 1
0.169165652163868 1
-0.00708259759085336 1
0.162558527870775 1
0.239797425284662 1
0.25308754618397 1
0.356433445840465 1
0.165651901904526 1
0.384301637293641 1
0.0983920297986306 1
0.0311716362001192 1
0.246342981785072 1
0.221718912965039 1
-0.0427995163139531 1
0.387428467887776 1
0.125404486727028 1
0.157167633622216 1
0.26942756524167 1
0.117731728677003 1
0.125365777659712 1
0.204430201613448 1
0.0683428987816982 1
0.197640386833541 1
0.184694295496341 1
0.161282098576143 1
0.11022963031324 1
0.133441414950883 1
0.00453551712524803 0
0.0824845113829285 1
0.0294911834056692 1
0.0830198138788314 1
0.173852904312162 1
0.120343947491316 1
0.0910532217838339 1
0.238413449868608 1
0.172856387791395 1
0.167460360048306 1
0.124956504782049 1
0.336067320779758 1
0.265726499703313 1
0.153939141091647 1
0.159169278963663 1
0.282385399940739 1
0.214153374403198 1
0.1121830847357 1
-0.0346868131167504 1
0.267769200360346 1
0.232828483320642 1
0.268673982914023 1
0.174416943586935 1
0.261061890384485 1
0.151255000792654 1
0.479306573806528 0
0.255732704743135 1
0.153547504591271 1
0.351588847067349 1
0.203744275000711 1
0.258666595310506 1
0.394629869649678 1
0.198412191630399 1
0.167113158207873 1
0.259926716665169 1
0.0778324010296772 1
0.291200317087105 1
0.189138640365655 1
0.336068502173702 1
-0.00994817735923867 1
0.203768768993629 1
0.0712228969721367 1
0.451428818731871 0
0.232047036453002 1
0.322858174710155 1
0.339326503441032 1
0.309074586865278 1
0.0203221535180048 0
0.157088136344385 1
0.123001233823827 1
0.265216017121456 1
0.165981683400232 1
0.240086714215837 1
0.229184655677817 1
0.280576584784316 1
0.119031066739181 1
0.11165558571876 1
0.0979652622455077 1
0.25422485715751 1
0.153131202331876 1
0.226269706030424 1
0.138160647742403 1
0.0610493600576391 1
-0.0427393183265881 0
0.0887497751049956 1
0.25108958919591 1
-0.00502633631617263 0
0.10445172705149 1
0.170277372292011 1
0.187084188733177 1
0.267140779577286 1
0.190440376658068 1
0.0494602201780722 1
0.0657258128734483 1
0.216207951915577 1
0.202805878907067 1
0.269799037331072 1
0.231914236038434 1
0.351138131884216 1
-0.0342828658997227 0
0.264222357410168 1
0.247594201600002 1
0.19519741932793 1
0.224537889510016 1
0.223507912485887 1
-0.0282069328445767 1
0.206702104185705 1
0.0910877850730126 1
0.20385583173661 1
0.258370226367125 1
0.297705274818886 1
0.13691226533049 1
0.276108334283188 1
0.188127608929191 1
0.129581400665424 1
0.230618189944997 1
0.0620163569767036 1
0.188125722292544 1
0.185190872271548 1
0.36744254285287 1
0.108751463125721 1
0.108433555519752 1
0.474637878350539 0
0.0695133613078349 1
0.27596385535222 1
0.279739178980327 1
0.156161007574597 1
0.208836855706269 1
0.439981370369684 0
0.280735593850394 1
0.323644531711809 1
0.354773099076258 1
0.159617780934513 1
0.338480293310006 1
0.195738079741069 1
0.36957166427492 1
0.330336788028609 1
0.339864137628483 1
-0.0678163690594342 0
0.194120346698059 1
0.218869905880384 1
-0.00640961542898608 1
0.19842833093658 1
0.0536699312546002 1
0.200286746410852 1
0.284206057517592 1
0.271805447266889 1
0.11641026325251 1
0.183460575281953 1
0.23143443132921 1
0.300754823854127 1
0.105961703385758 1
0.338686428406055 1
0.204970331761737 1
-0.0966024495313808 0
0.175061140202397 1
0.324786376460658 1
0.0844635259896391 1
0.162711244552537 1
0.0832680191261231 1
0.160075010951786 1
-0.00204934844705773 1
0.229093984182759 1
0.0522070967830993 1
0.201485901262452 1
0.242491526857868 1
0.256463115335323 1
0.358302502245126 1
-0.00618050129521536 0
0.285582611000354 1
0.291691714697184 1
0.295529652990886 1
0.266261732044833 1
0.072241630365573 1
0.145365923415338 1
0.262867368578606 1
0.155378021716665 1
0.269285143407488 1
0.0557510270729542 1
0.197303669048643 1
0.22904887189064 1
0.253829755169748 1
0.176601565437009 1
0.430774399992433 0
0.0891382212939812 1
0.196570604730465 1
0.0545868214875038 1
0.150152868598501 1
-0.0119799147767178 0
0.232514160312074 1
0.149910994140903 1
0.377477848945274 1
0.348828463807647 1
0.235323881935006 1
0.205830055194209 1
0.0435434214688322 1
0.0159768750096153 1
0.189738361160927 1
0.151101993969607 1
0.17711097960436 1
0.375606066809332 1
0.0415918480092064 1
0.139915544842566 1
0.0605639322241781 1
0.188191613511659 1
0.385763943321451 1
0.145018240144054 1
0.190687542955068 1
0.199584024991346 1
0.268682777012192 1
0.262217593514305 1
0.395515849625926 0
0.0769851624945089 1
0.214589889341801 1
0.305087485337183 1
0.0444213297947431 1
0.170824457107816 1
0.0790499472253628 1
0.219326246484938 1
0.22496891544503 1
0.345780948263075 1
0.0903647851492611 1
0.235285289653991 1
0.394307756682934 0
0.349591443370075 1
0.144959327053361 1
0.284186689321372 1
0.236553304390128 1
0.216475173261012 1
0.360277481914116 1
0.140266976804504 1
0.237899866872091 1
0.0546414590239906 1
0.400147208235903 1
0.378948239847244 0
0.0709768203967765 1
0.291704394402025 1
0.156069736645786 1
0.204600768600131 1
0.0455894662857396 1
0.23982083666989 1
0.208139578502523 1
0.00545850350891585 0
0.244963255346076 1
0.25691469781764 1
0.140073475575128 1
-0.0356311019152349 1
0.196524739131042 1
0.259071438690599 1
0.345877565701243 1
0.220562002473984 1
0.242255677701368 1
0.165081355415083 1
0.276699932485469 1
0.17442366135366 1
0.0769629221051728 1
0.332130808159092 1
0.276662056217251 1
0.0911972740003006 1
0.22131127516779 1
0.164536991192663 1
0.370877213403331 1
0.208361814018839 1
0.0792001224718035 1
0.242426044882619 1
0.329176445117169 1
0.311080295620619 1
0.270522542586447 1
0.142749644762615 1
0.161182191578525 1
0.229033610821019 1
0.0765291490067601 1
0.42233238789775 0
0.171460508956641 1
0.220119812828799 1
0.216618683702416 1
0.408877893094199 0
0.258822980532193 1
0.195761600953447 1
0.121264642601771 1
0.209295974515003 1
0.314898341528125 1
0.254659963278142 1
0.182864192331201 1
0.276819022332325 1
-0.00541419516940097 1
0.313292719246268 1
0.317305784995676 1
0.377893683918584 1
-0.0048377134980078 1
0.371653407897687 0
0.341162166195462 1
0.40441110949641 1
0.281641280437105 1
0.120976322389992 1
0.405761402348893 1
0.156692890946212 1
0.357606342294066 1
0.268955805036063 1
0.274249251199637 1
0.0112953267194314 1
0.133986230956691 1
0.201758711344504 1
0.209414804413249 1
0.154415615806645 1
0.0872156802386711 1
0.314225859417863 1
0.23146576375933 1
0.25523993975513 1
0.0505282304806325 1
0.222250336683559 1
0.226186373880804 1
0.221832945473348 1
-0.0241731428158657 1
0.110599173378798 1
0.262022828695473 1
0.319474838966382 1
0.148422039346724 1
0.236205148958925 1
0.0282633995255564 1
0.387553060265298 1
0.295224698391478 1
0.302695976785133 1
0.304784918764838 1
0.229036970004435 1
0.116504531086664 1
0.207265475228658 1
0.177696091381624 1
0.109089061394112 1
0.0501181367337548 1
0.382645000361733 1
0.103268415462414 1
0.196561364513144 1
0.395671056743155 0
0.168748799160576 1
-0.0567167334686588 0
0.20049349020758 1
0.158005414490939 1
0.209912243519912 1
0.276784763738198 1
0.113615082186486 1
0.182063257081315 1
0.160968023716692 1
0.17558679807706 1
0.259028315127554 1
-0.0524389226987706 1
0.122116122766996 1
0.278753401148167 1
0.1506657722883 1
0.305007806396354 1
0.459788804884681 0
0.0626641051836604 1
0.147428756534483 1
0.243567374856446 1
0.283267792859615 1
0.28630815020133 1
0.170247170425309 1
-0.0862050232403159 0
0.0639798439175553 1
0.205467427668978 1
0.0903472429403835 1
0.0863116673786425 1
0.355818822632205 1
0.543092796239515 0
0.399530121876162 1
0.205409972780294 1
0.218971945047042 1
0.102351001072779 1
0.143435432028918 1
0.196868543637314 1
0.135969400766064 1
0.312866570743312 1
0.366637985970319 1
0.0481616932748197 1
0.202042737670558 1
0.24466965214878 1
0.110502267533712 1
-0.0326990665928501 0
0.189178082785211 1
0.304470495295316 1
0.177065608278237 1
0.157988970994905 1
0.142785183264206 1
0.248385291932314 1
0.404264711526524 0
0.358591245664521 1
0.112304359952313 1
0.24340285126649 1
0.0922082974028074 1
0.163886175079644 1
0.130425231979065 1
0.264779741226359 1
0.202896864966097 1
0.201151078810045 1
0.165243230608141 1
0.395679597206086 0
0.406344676086294 1
0.203409923310389 1
0.0829598592359474 1
0.273175959897078 1
0.0544475351670624 1
0.25038079414832 1
0.272995681523119 1
0.13439217741592 1
-0.0298483168625948 0
0.360009370481086 1
0.382681824181692 1
0.0887810944537839 1
0.194429149748664 1
0.293103312986612 1
0.435952370309302 1
0.0635139067154801 1
0.366162971196166 1
0.159196477505783 1
0.270326850285412 1
-0.0848357851019254 0
0.332511612629875 1
0.135546992986714 1
0.136255706572035 1
0.34375389091278 1
0.13744759321496 1
0.283758611741448 1
0.108649018613886 1
0.402490390344308 1
0.100848031510904 1
0.190852544241759 1
0.369097825313937 1
0.24313766492148 1
0.286364535685969 1
0.255661147793256 1
0.313587836733943 1
0.0932948864547968 1
0.418964455307388 0
0.220810686899497 1
0.365064909560317 1
0.367342666685199 1
0.152720133082723 1
0.0975560830808517 1
0.153445046879789 1
-0.0684632576896968 0
0.0446577763681531 1
0.230634382067821 1
0.274441479190088 1
0.128876120808825 1
0.168443061545655 1
0.24069575890547 1
0.299572266475554 1
0.135158889312688 1
0.130790151132697 1
0.359886404777386 1
0.101713189032086 1
0.227948233358069 1
0.181717048182662 1
0.354395814687279 1
0.108560986734194 1
0.177646511789354 1
0.0411488133907617 1
0.346580258151382 1
0.29843144026459 1
0.326581335758562 1
-0.000536054794155222 1
0.225744822394488 1
0.349329160138771 1
0.166202516085572 1
0.0223158891101674 1
0.122727032862194 1
0.428276905762934 1
0.259985195882909 1
0.126869653668644 1
0.089887523093281 1
0.35625052417523 1
0.278020993136892 1
0.0456666790789967 1
0.314786874831101 1
0.134814224050494 1
0.119421326132399 1
0.0753848152306662 1
0.125234649923671 1
0.165331752204446 1
0.194965272593557 1
0.200697452431214 1
0.121082647074823 1
0.273039848777636 1
0.219246496915235 1
0.275406275175605 1
0.288012046940123 1
0.122512702487233 1
0.135805194540327 1
0.0190061224271651 1
0.190848570467323 1
0.160935224322675 1
0.1084728813082 1
0.241958772782894 1
0.30885178919466 1
0.283305285289778 1
0.174498528502067 1
0.140488066024374 1
0.198498193844963 1
0.361481687072332 1
0.232447980020461 1
0.145981489889647 1
-0.0521492115480508 0
-0.0383413966049662 1
0.309914905341684 1
-0.00855371451341034 1
0.0633473871269782 1
0.377243449438644 0
0.32437205988816 1
0.503499035910677 0
0.187329712896167 1
0.279363013109085 1
0.282908422279151 1
-0.0637011940262205 0
0.359493577404884 0
0.149638125054464 1
0.30785849035291 1
0.0934305721709163 1
0.242020850100812 1
0.244440251640381 1
0.107502592364678 1
0.384181712342694 1
0.0459600792601429 1
0.0316226025437552 1
0.0505400944436405 1
-0.0889503204719292 0
0.251400777949547 1
0.272805750820053 1
0.218585100998161 1
0.516981703532914 0
0.290237037242012 1
0.114050174229172 1
0.0399936721361974 1
0.236870218257631 1
0.302953001819314 1
0.298164989057511 1
0.222480305611673 1
0.259821048619288 1
0.0664230088390447 1
0.223152350689834 1
0.192414642724829 1
0.29480820233228 1
0.20734269598461 1
0.187677403447344 1
0.455049771952815 0
0.0424460741360029 1
0.251984142267909 1
0.31453321783144 1
0.352551601051252 1
0.238712597090605 1
0.127176416795292 1
0.0254784250727474 1
0.102584604292377 1
0.317722371944499 1
0.327568412503396 1
0.158849100210015 1
0.0824251584714182 1
0.0387442530200939 1
0.276993333592993 1
0.151817499702564 1
0.136980953005953 1
0.393265930435219 1
0.0805914221123911 1
0.0677317705483695 1
0.287724542028357 1
0.317342395571458 1
-0.0713871979533383 0
0.309276597991552 1
0.22562641721335 1
0.266502975793732 1
0.182000261042489 1
0.168813475905986 1
0.16060732545175 1
0.352284936904983 1
0.16856818418363 1
0.220897346665141 1
0.210583823441228 1
0.227278476657309 1
0.309755447831774 1
0.205417706234732 1
0.140128647478849 1
0.372968720351765 1
0.307437910549219 1
-0.165862073341688 0
0.231559661248773 1
0.186584538862951 1
0.11623052480226 1
0.23457231280026 1
0.255003190946493 1
0.163987708466923 1
0.161823263621845 1
0.205680540951561 1
0.128161223855631 1
0.199915622996199 1
0.149625975612175 1
0.210502913630609 1
0.0984221301175353 1
0.254630809844047 1
0.157113946767408 1
-0.0312465204003827 0
0.0802080884570768 1
0.248068649995042 1
0.0396283376747794 1
0.141994648378 1
0.18195743963376 1
0.117189646952208 1
0.00856099974594736 1
-0.0488729906483483 1
0.20743931031738 1
0.171239405401527 1
0.16530535611883 1
0.215227877901016 1
0.192129921664291 1
0.187805564593124 1
0.113931436568812 1
0.35139343889176 1
0.105808841839361 1
0.204487036541886 1
0.339531664801581 1
0.174599225386408 1
0.239919356249593 1
0.0698982035479566 1
0.118416923604755 1
0.0357392888209238 1
0.0441256245106656 1
0.149273147089609 1
0.0706356366651467 1
0.12778810501091 1
0.0631359004811049 1
-0.0115712315721982 0
0.152809539773963 1
0.223742850336319 1
0.264936445364541 1
0.166398298873439 1
0.11455593517123 1
0.300559185793141 1
0.252340129954288 1
0.423433536431342 0
0.12826601938328 1
-0.0458706850348884 1
0.0970481292937732 1
0.299328203481663 1
-0.0540649710424705 0
0.129258709413822 1
-0.0145037718714162 0
0.341570950312166 1
0.387166191442116 1
0.294206774623998 1
0.150403657320313 1
0.087877923287979 1
0.354492255169724 0
0.247396857741099 1
0.288181646153486 1
0.222347401099637 1
0.365934318516865 1
0.131989893156732 1
0.338522187368692 1
0.13352385501082 1
0.131584363913604 1
0.214675317086461 1
0.208489971688119 1
0.0041638385998307 0
0.282157301518806 1
0.365650018297141 1
0.185219297370956 1
0.3103720781227 1
0.133456779250826 1
0.351099482158473 1
0.353033060786257 1
0.249749595726881 1
0.187295164716387 1
0.0655579089469718 1
0.0999408649889255 1
0.350974603663332 1
0.0902763627797486 1
0.265666289643989 1
0.125652453263681 1
0.496652795342771 0
0.0934137847324785 1
0.25988694991382 1
-0.0435734005161402 0
0.360945936463836 1
0.269180921103081 1
0.262127998555199 1
0.2402042419385 1
0.156119774430565 1
0.145518047579836 1
0.0619860835679058 1
0.177782581841591 1
0.285484884413453 1
0.237569200670284 1
0.167236523083882 1
0.16879913501794 1
0.154047007210932 1
0.274290537128129 1
0.234826408892011 1
0.1520612207664 1
0.313889663358352 1
0.170191994156585 1
0.317866327427404 1
0.176826439902039 1
0.0819350631193732 1
0.0146580126584124 0
0.253516686466331 1
0.0123478465285934 1
0.219030629591496 1
0.291490760385809 1
0.117687188823919 1
0.0580376983937837 1
0.179812859867986 1
0.201170535182655 1
0.124987719618072 1
0.0944304133532557 1
0.184562816544246 1
0.186401594124242 1
0.192111671217708 1
0.245027223618016 1
0.343851808336267 1
0.247393894273707 1
0.252131022268812 1
0.0480437986444672 1
0.135950132922946 1
0.384991782326896 1
0.424792475364484 0
0.346051260385877 1
0.140394649837275 1
0.0961621665122398 1
0.143049589075937 1
0.000272729259256321 1
0.0157753295793397 1
0.197951500371075 1
0.187098246112983 1
0.314376024102999 1
0.3355247311813 1
0.361499777757474 1
-0.0643080241825704 0
0.527190783243166 0
0.0534449702532608 1
0.205294314001312 1
0.352297927292872 1
0.103028244474899 1
0.313756698572738 1
0.0356413785466421 1
0.495265907994805 0
0.106439608097073 1
0.289098219301955 1
0.251299522026331 1
0.20451427366048 1
0.267293383379538 1
0.365419474811545 1
0.374624076102414 1
0.332645466529017 1
0.17755311765954 1
0.38005143796061 1
0.321816055748056 1
0.246181664032747 1
-0.176056876712414 0
0.287563869264749 1
0.0491444951442921 1
0.165414919096306 1
0.174699963448515 1
0.309265937398834 1
0.227868811399417 1
0.156304827495989 1
0.278938811771804 1
0.436414893521845 0
0.119853022704261 1
0.146846980385804 1
0.162741967914731 1
0.134444536860703 1
0.202756932910552 1
0.281148150048169 1
0.314333369293256 1
0.162257534028075 1
0.248352255226237 1
0.292568872030183 1
0.298365196665158 1
-0.022117129536572 0
0.374699533311866 1
0.177169480561646 1
0.341591407170938 1
0.10838971114393 1
0.112390795384238 1
0.209801841496236 1
0.32678057031373 1
0.223280520454745 1
0.198341722380971 1
0.236983336322692 1
0.145628385069902 1
0.337402320188298 1
0.137233203088668 1
0.103977644371024 1
0.174938793849492 1
0.184057839231244 1
0.00227030831795074 1
0.159748471264821 1
0.00532995641514407 1
0.16027520597604 1
0.183305077592113 1
0.282422702345311 1
0.094785100752214 1
0.244597712809968 1
0.0632670442767924 1
0.286108279226338 1
0.21410320658958 1
0.269380633228785 1
0.186553900913978 1
0.207505228300277 1
0.270703820040663 1
0.138774777121431 1
0.128972730706966 1
0.425878290924122 0
0.219587709438843 1
0.194311829636204 1
0.277353799985359 1
0.279181984649263 1
0.260985302203499 1
0.443756655058011 1
0.080552904774843 1
0.274889113890564 1
0.367660092622069 1
0.412130011541182 1
0.144715033938777 1
0.205274475177107 1
0.194476316711357 1
0.309954457410154 1
0.27333972477871 1
0.280761166218791 1
0.157007067120584 1
0.17617785522376 1
0.220859828854559 1
0.104734393122348 1
0.203362892946461 1
0.187341902701445 1
0.16453311803679 1
-0.0633227441498738 0
0.256155391384075 1
0.0177193656202335 1
0.128526036124758 1
0.188259682123134 1
0.160414764524426 1
0.125932723277203 1
0.306865411201768 1
0.214853659183856 1
0.127230914487892 1
0.366460579830688 0
0.234229298763461 1
0.290926256498739 1
0.245863681421405 1
0.238355464874256 1
0.219044819066344 1
0.0812252444495327 1
0.135957633238242 1
0.250577195915365 1
0.197852313947038 1
0.157627660182224 1
0.241543950318656 1
0.104431769446035 1
0.0984946216197928 1
0.207381869391407 1
0.21226481122148 1
0.0901139841757161 1
0.226811756362466 1
0.196885242418125 1
0.291185908837936 1
0.111471268613117 1
0.133937095087969 1
0.159730200684668 1
0.216379772105887 1
0.163314936361708 1
0.360701258539985 1
-0.047751716432517 0
0.0881177236028522 1
0.373723537759084 1
0.136925439218441 1
0.141414232239637 1
0.164904750691859 1
0.323044315464501 1
0.253333252843038 1
0.099348863920335 1
0.310205236050542 1
0.50356682306944 0
0.223414507300926 1
0.123831805237331 1
0.220738503230489 1
0.343379275327876 1
0.222512707945477 1
0.366758509820688 0
0.199034746858486 1
0.0819035103238889 1
0.438992497334691 0
0.298786886324888 1
0.168983790121738 1
0.170907695983357 1
0.358877798492681 1
0.114086522116087 1
0.0572696180911349 1
0.121528467987177 1
0.145796196257117 1
0.0510445303966453 1
0.392873087032965 1
0.352413885518282 1
0.504694036810062 0
-0.0335080678247285 1
0.213841365944406 1
0.0907515062091247 1
0.0826922623228923 1
0.361382795340075 1
0.371929182470931 1
0.118348841993465 1
0.378735015954733 1
0.288149658357299 1
0.26302480690267 1
0.284492882689199 1
0.277221911853101 1
0.143564696458512 1
0.199603586328847 1
0.230431756547041 1
0.0821216955315726 1
0.125549334658595 1
0.192110232678268 1
0.346092629419054 1
0.20372130219719 1
0.308836753107539 1
0.309358285994839 1
0.267924669560498 1
-0.0840000982873055 0
0.210603275035745 1
0.481572159084434 0
0.059808176473433 1
0.210321949631409 1
0.0661825838957653 1
0.253200396963594 1
0.208827633376385 1
0.23929284889127 1
0.0131942839325305 1
0.208473165179992 1
0.183983809681069 1
0.11027966285292 1
0.0956791968839636 1
0.123737899391102 1
0.259108030407325 1
0.132937619981403 1
0.261335360367469 1
0.232903887551371 1
0.230932480381848 1
0.0207426283441952 1
0.0917841983426405 1
0.0887969395329273 1
0.217362357851739 1
0.230205986082049 1
0.352931579974768 1
0.345292473259551 1
0.367674025053324 1
0.207818009966305 1
0.20976881981322 1
0.117939313725275 1
0.216812297077759 1
0.187579122022067 1
0.305820398907794 1
0.435107837596078 1
0.399505452380003 0
0.275503242811829 1
0.289287391954921 1
0.268578102260625 1
0.222393413335193 1
0.238441996262769 1
0.169693606797052 1
0.0262621442371118 1
0.378140950735633 0
0.17262276687833 1
0.230877017703194 1
0.167223425197118 1
0.127356323899942 1
0.261713995421425 1
0.0499453734947273 1
0.206357468780535 1
0.481179287575386 0
0.280316130033793 1
0.210289713614286 1
0.343719999614858 1
0.260205869056189 1
0.26284643392697 1
0.113669959247813 1
0.299525901969229 1
0.408566292371486 1
0.165850097394077 1
0.140125316028371 1
0.182466524619071 1
0.141008670244258 1
0.277228175311249 1
0.245362708160364 1
0.190763209943981 1
0.175579303375267 1
0.246559340697311 1
0.217535984328085 1
0.197559482996124 1
0.267641453471116 1
0.250295426791812 1
0.184980423803137 1
0.116013626975154 1
0.181029228384183 1
0.0543487852342275 1
0.0798073137214362 1
0.146420672736292 1
0.217148904271606 1
0.178407900886039 1
0.0827145600110269 1
0.124924060699737 1
0.284741712061852 1
0.426261660512958 1
0.244856039738103 1
0.236525235049772 1
0.247987444245766 1
0.0671285031341374 1
0.186273912494796 1
0.21934024196682 1
-0.122576268973987 0
0.198432766911738 1
0.147083589704059 1
0.403509697297043 1
0.00481432096586061 1
0.0875256025593009 1
0.29772332611467 1
0.177039711546364 1
0.438069830501467 0
0.0714553007385135 1
0.28280848999549 1
0.0706437690875498 1
-0.0441424838848692 0
0.396911012006522 1
0.00416041940361782 1
-0.00717464972942145 1
0.156507886443774 1
0.233309864313542 1
0.311110362382977 1
0.24708463642692 1
-0.0507974168371391 0
0.196532181275625 1
0.32027772494941 1
0.188409206700275 1
0.215564090411362 1
0.241720470038669 1
0.0559164639958187 1
0.136709853980549 1
0.311120291408139 1
0.143426974733284 1
0.202833013447083 1
0.215652354189972 1
0.177904196308925 1
0.297552316582071 1
0.180916243879679 1
0.0156647670085929 1
-0.0328417819251311 0
0.294332418005468 1
0.00160523015127978 1
0.0314872941120805 0
0.375467838252589 1
0.268799398918599 1
0.205903046497229 1
0.242845578710061 1
0.290529909903979 1
0.0906132535526737 1
0.0336191759347959 1
0.120617659433589 1
0.229364405981878 1
0.266341913120096 1
0.31099658398687 1
0.277094066714577 1
0.229550081279773 1
0.188375876318631 1
0.482967806602328 0
0.329181679419162 1
0.321427713120106 1
0.139288552801972 1
0.322009512211465 1
-0.0921626700030962 0
0.197918552710603 1
0.300117172394059 1
0.335282993283921 1
0.191660346612267 1
-0.0230461896548396 1
0.257139999055088 1
0.288779973242415 1
0.153234174795464 1
0.182067450937119 1
0.361546565996012 1
0.0285424027082871 1
0.00790921756688704 1
0.188320133677064 1
0.147416738129095 1
0.262371762218558 1
0.294361006404257 1
0.248399570908649 1
0.161607632496429 1
0.279222524811658 1
0.222429141346268 1
0.136021236654569 1
0.0147484367628638 1
0.404226212459435 1
0.201415267914088 1
0.428101815980689 0
0.127837653196331 1
0.129446481114722 1
0.283000114309905 1
0.189634708798555 1
0.144823243938344 1
0.155542578700946 1
0.273419995071852 1
0.160498482597638 1
0.260783170761505 1
0.150848983308175 1
0.37080776801981 1
0.195557953920281 1
0.256761979775645 1
0.21537875927864 1
0.313448179736727 1
0.36271314926439 1
0.193821874060994 1
0.238750402207802 1
0.239368078988758 1
-0.0494414521176549 0
0.052495069231107 1
0.0896530038816258 1
0.276566397186089 1
0.0478716650978134 1
0.190484518092291 1
0.215052013713332 1
0.165339752817382 1
0.391534551489164 1
0.318020871974826 1
0.101643615791181 1
0.259242678107382 1
0.143397221134657 1
0.274611726876783 1
0.17679840963597 1
0.0994612099660354 1
0.283515255913966 1
0.199085640463171 1
0.11285915189969 1
0.228056307039255 1
0.10161580601594 1
0.19479904277064 1
0.255036930182329 1
0.183628110892304 1
0.249141491035466 1
0.0918372345557441 1
0.234465343456744 1
0.0796710968235719 1
0.261025161725726 1
0.407430889240174 1
0.15683246711748 1
0.0971506458027896 1
-0.0404797400699425 1
0.332762496920827 1
0.202784733390592 1
0.379834934359596 1
0.25327922536532 1
0.178685503340243 1
0.266797415215461 1
0.358784996687122 1
0.283330275936039 1
0.151090438601234 1
0.186106316474265 1
0.303947680286541 1
0.115498167135771 1
0.160180900714969 1
0.222267729128922 1
0.245581746705041 1
0.165734968838458 1
0.172308971725142 1
0.136519310850372 1
0.0446378798596268 1
0.0846148010083113 1
0.267098867781245 1
-0.0316171067774778 0
0.113028307392945 1
0.199760051457618 1
0.15707281592677 1
0.362197789672726 1
0.16643015784633 1
0.251564809292818 1
0.175312821939381 1
0.308835566019907 1
0.170480717379991 1
0.187363093810294 1
0.097316759610169 1
0.152909708478999 1
0.0027103625017595 0
0.065693426860227 1
0.183982526142558 1
0.171478115126087 1
0.224480462605085 1
0.210346519396059 1
0.287290966115454 1
0.259465071157497 1
0.206472769598924 1
0.0288455333692848 1
0.201220911577057 1
0.295322999221146 1
0.230959991811059 1
0.178641938441181 1
0.294717424584058 1
-0.0420318822830869 0
0.14394365739361 1
0.287369834747993 1
0.3327049803239 1
-0.110399738903101 0
0.128893335264434 1
0.341276497903118 1
0.221000105910229 1
0.276816119395718 1
0.186397588309866 1
0.252818768720293 1
0.127445123764001 1
0.113364336053621 1
0.0184339890964451 1
-0.0349159597049241 0
0.0600907934469876 1
0.0764997336763829 1
0.336117627687641 1
0.126347811174817 1
0.297505702218554 1
0.256178784960846 1
0.116347573544496 1
-0.0104805035388628 0
0.245887723758898 1
0.115822606607953 1
0.28809856683954 1
0.0530125588004181 1
0.183738921664834 1
0.0750078704120177 1
0.145894688507198 1
0.29684604124375 1
0.342869710868973 1
0.16245325373984 1
0.203376262443558 1
-0.0157907734262756 1
0.285899097113531 1
0.141337317533549 1
-0.00327201789532416 1
0.097903909670312 1
0.067398766431697 1
0.153477471924289 1
0.216845170283928 1
0.182632548186218 1
0.126264935927244 1
0.330340465001316 1
0.260014035583926 1
0.0675812200046596 1
0.206596415342173 1
0.280956704398165 1
0.289525238562174 1
0.37796833188752 1
0.136049829443532 1
0.192705819516538 1
0.0638658731775602 1
0.238425989184807 1
0.184694984015786 1
0.283843136488705 1
0.120006013856954 1
0.234909173357205 1
0.0747927013871134 1
0.227293981427883 1
0.348210958726384 1
0.0606712294022606 1
0.187216497917268 1
-0.0143172408719202 0
0.262567290300484 1
0.203401360344397 1
0.120107279489017 1
0.254736096142811 1
0.0142426152842262 1
0.200731229813378 1
0.225043308666379 1
0.254679051144361 1
0.135006046317678 1
0.356855120096256 1
0.191065925706154 1
0.133184717546533 1
0.0510648082767233 1
0.11447019571347 1
0.274192141459221 1
0.496677327087192 0
0.272019223855148 1
0.0107040928976373 1
-0.0554177597133465 0
0.110518500159539 1
0.216783058305472 1
0.161776466014297 1
0.307358585030034 1
0.190505599799949 1
0.280648966392738 1
0.0200364437041253 1
0.273388912384126 1
0.177321133760237 1
0.208744212937908 1
0.284110349738529 1
0.109832529626955 1
0.376341699783815 1
0.188508778335772 1
0.296829289214893 1
0.186302850288076 1
-0.0546449229197218 0
0.246784105298227 1
0.136848793608563 1
0.373628335918409 1
-0.0144760391843194 1
0.31772866120867 1
0.286243614124864 1
0.250585280201134 1
0.214624576996878 1
0.220028359320065 1
0.103546779071162 1
0.0581709676369586 1
0.127929361823745 1
0.279244770949563 1
0.339623201935092 1
0.201322527326232 1
0.144788098147319 1
0.0543145354757208 1
0.111531646200588 1
0.0183075932147119 1
0.0133835097384893 1
0.303636024369525 1
0.242038246241624 1
-0.0204952284641159 0
0.19233648922507 1
0.201485528810704 1
0.119838454988616 1
0.0659919474371515 1
0.30091211251197 1
0.125282571917626 1
0.144096019379733 1
0.184209172415513 1
0.379594961731747 1
0.424530755265845 0
0.256680744512943 1
0.0714051379817356 1
0.1390108893491 1
0.331257613885209 1
0.18583595180021 1
0.358593232347951 1
0.30894114499952 1
0.22067115109731 1
0.117704436508778 1
0.146791143176777 1
0.266683254099859 1
0.389062237323553 1
0.105181850545142 1
0.194399007502821 1
0.361696980791236 1
0.338045889818842 1
0.0863192690780092 1
0.269753159535183 1
0.140343632750993 1
0.154127815062368 1
0.221640499818513 1
0.049017796359668 1
0.0628505364766617 1
0.199893846096077 1
0.213397913732866 1
-0.00185303917746917 1
0.265851108918021 1
0.330758162321805 1
0.0980983199799892 1
0.369637598706343 0
0.312425744456975 1
0.184553745293732 1
0.228119267569158 1
0.273043887525165 1
0.0621081107243458 1
0.259298129514573 1
-0.0969769351360432 0
0.299744183636567 1
0.2933970498354 1
0.0168818053520916 1
0.0877354929445648 1
0.396025263160596 1
0.285097345363339 1
0.124525430577032 1
0.470076924797462 0
0.157021875903497 1
0.266980470157406 1
-0.0932795374954739 0
0.418778048107664 0
0.262883311936812 1
0.128470959832792 1
0.336519243860547 1
-0.0164497057005462 0
0.337411615474702 1
0.145769561592045 1
0.23182399587739 1
0.0821632171457114 1
0.119708307308145 1
0.243530449549736 1
0.346362638539175 1
0.228980300659336 1
0.0859924637866522 1
0.280814657359364 1
0.195340582110005 1
-0.0590127431994452 0
0.165617168510462 1
0.349058649374727 1
0.389582378440436 1
0.0899519755331171 1
0.265319191989545 1
0.160584607609889 1
0.217400052070279 1
0.380908613822984 1
0.351371627660899 1
0.155897938488558 1
0.0816563402858069 1
0.342448250109247 1
0.135533232295814 1
0.289750245690186 1
0.310821543759914 1
0.23901556600764 1
0.0654219092004085 1
0.207645309163527 1
0.209764539994877 1
0.227502660386121 1
0.12735592527679 1
0.2248333892936 1
0.150106623112658 1
0.193469407705736 1
0.0281264190326768 0
0.0252256122209894 1
0.104303667557982 1
0.342158506129516 1
0.241448375843064 1
0.282377196836904 1
0.163705186275595 1
0.372694460493369 1
0.196415408637826 1
0.0378588997461499 1
0.236828338678054 1
0.283219011495196 1
0.203161974690424 1
0.154468827150387 1
0.319064246173199 1
0.170653632951171 1
0.0652959562841287 1
0.145542920065313 1
0.115377870626972 1
0.203439340300296 1
0.237072997493952 1
0.170990530204103 1
0.277585270439292 1
0.159277672754604 1
0.108028656484622 1
0.3036419507043 1
0.218917608880342 1
-0.117202279692125 0
-0.0121502485675599 1
0.179056896683606 1
0.316095155895378 1
0.203985349664285 1
0.113816333394052 1
0.1372576531531 1
0.490207190043715 0
0.256465524453938 1
0.0380571370651097 1
0.344756682689996 1
0.162783431345709 1
0.0411178241840504 1
0.237667123193629 1
0.156096737731708 1
0.292709114691089 1
0.230203843424968 1
0.167434027884597 1
0.114274265841779 1
0.117710423435167 1
0.175394043113916 1
0.0810158496084636 1
0.249049914530789 1
0.249882065915381 1
0.239989529289952 1
0.222186790326409 1
0.298416427784082 1
0.21325734175656 1
0.144281626226256 1
0.0240281452713761 1
0.190198123387776 1
0.115881821363074 1
0.0429045863757101 1
0.0412766377575197 1
0.192225174651689 1
0.168410389637312 1
0.418045442368102 1
0.167232080959874 1
0.147294229094993 1
0.055413574298373 1
0.210340446002003 1
0.0782003313590288 1
0.312899217619748 1
0.127120002054595 1
0.103244578419068 1
0.243002806065007 1
0.166509473638832 1
0.232844932481314 1
0.437506173624377 1
0.13854602094226 1
0.265455740690269 1
0.142711034908234 1
0.163525970269653 1
0.0853810048410975 1
0.282787750872567 1
0.292092702902602 1
0.34370602173579 1
0.0739187509193107 1
-0.0192803247981616 1
0.187742198994943 1
0.362878183072511 1
0.271434107141248 1
0.12215955828588 1
0.363359627025447 1
0.241845834020157 1
0.277846686007552 1
0.0281370168923034 0
0.187726711698411 1
0.0225021355959901 1
0.404584011294864 1
0.306170581599644 1
0.0628491141404297 1
0.351201380386562 1
0.205593484918518 1
0.109184129183058 1
0.185681488524383 1
0.249920040709738 1
0.356396932233651 1
0.348894514195974 1
0.298589134224525 1
0.283906038335908 1
0.187738453654042 1
0.0456733241309541 1
0.206663446703711 1
0.104209699938401 1
0.189922583246884 1
0.0776200720693274 1
0.217280022202157 1
0.0553969804412551 1
0.151115913799161 1
0.0769319029057039 1
0.163577304551624 1
0.195103926288263 1
0.0509225363010687 1
0.160149280589425 1
0.268107764599489 1
0.371258473633048 1
0.173351610631996 1
0.251573625316488 1
0.248244913074599 1
0.172514037077241 1
0.204404667263143 1
0.265912486708595 1
0.158389821084597 1
0.368723597104449 1
0.292797092530782 1
0.420787313996553 1
0.34110256685928 1
0.113421099464718 1
0.37336751308883 0
0.205522181988309 1
0.0884491288644468 1
0.0684510293567113 1
0.277357002071928 1
0.179354701909614 1
0.268782637901935 1
-0.0324136943309023 0
0.360741740323423 1
0.344292010019715 1
0.333629839805658 1
0.370849969701988 0
0.265377810663842 1
0.188515148420415 1
0.268155779071624 1
0.12557431122136 1
0.161436616581942 1
0.218823366180348 1
0.150178420310663 1
0.246172155994065 1
0.129345581476525 1
0.168465635199323 1
0.206888082669332 1
0.271512782303428 1
0.291017220950733 1
0.184853536156876 1
0.146421358090394 1
-0.0369876248929693 1
0.163918972510599 1
0.0267570823284547 1
0.133332940444651 1
0.179698324445816 1
0.201641107088166 1
0.289213455029647 1
0.154746203993099 1
0.159974200836567 1
0.133544147296107 1
0.274981411254295 1
0.227802550072211 1
0.135453033325357 1
-0.00426450488193609 1
0.246982674886638 1
0.154483145918241 1
0.129798043662662 1
0.218782157010472 1
0.303420009165436 1
0.283829125576436 1
0.187218584185056 1
0.0300484074586398 1
0.325284455048487 1
0.100329722041802 1
0.218053550866239 1
-0.00305130688063374 1
-0.0569145253395238 0
0.266862242881202 1
0.302745846823576 1
-0.124734097072957 0
0.284140229641707 1
0.285445344849583 1
0.0599429666250537 1
0.036814834968707 1
0.239476162703623 1
0.182679365636354 1
0.0977238233932822 1
0.0876012257321583 1
0.183881825257582 1
0.0370202174779708 1
0.287177076630021 1
0.139316515834544 1
0.0459867439336577 1
0.092913867647335 1
0.26076366177118 1
0.166726536685181 1
0.143689727974138 1
0.240773987832599 1
0.263052798919578 1
0.143321487556524 1
-0.0197255017062943 1
0.114723465443894 1
0.220480174927043 1
0.206616576205159 1
0.340027036457226 1
0.375149858212288 1
0.299343453233226 1
0.312299276213018 1
0.385893987221144 1
0.358917694018389 1
0.0676835328948219 1
0.279002064762031 1
0.395527038068905 1
0.206072367610953 1
0.269270565669449 1
0.13126149175426 1
0.202830152691009 1
0.148720746053048 1
0.144624480638224 1
0.191274517610184 1
0.339901813685948 1
0.193505642793801 1
0.153724710661506 1
0.261211044928394 1
0.0225194868399356 1
0.283456784945609 1
-0.123541306532754 0
0.00440682664727877 1
0.129506641132392 1
0.276988855100698 1
0.107824121019149 1
0.177167113459625 1
0.162754755620151 1
0.0854143883360055 1
0.104176362320284 1
0.22567757541292 1
0.23923074696085 1
0.331243783171021 1
0.203090322380938 1
0.128455412786203 1
0.170608228735212 1
0.166218782653762 1
0.105209111070994 1
0.257118374966473 1
0.213166820565448 1
0.0884508118894516 1
0.0139709800582382 1
0.17017222016375 1
0.250312051466702 1
0.159384659273931 1
0.1559262359722 1
0.255220103151609 1
0.0223332987682156 1
0.172713486287915 1
0.247456061010964 1
0.194494329474592 1
0.381422056926219 1
0.316518545273298 1
0.214256595268512 1
0.204808543151545 1
0.142720312025359 1
0.153020326372688 1
0.289452415090233 1
0.283453907710754 1
0.270925422483581 1
0.0874372421118561 1
0.178818005233835 1
0.428370018913745 1
0.209542655827013 1
0.152578082824346 1
0.419859995603073 1
0.174362453591876 1
0.233394718838869 1
0.19270415382197 1
0.115969607596617 1
0.0646535873831151 1
0.0857106477520729 1
0.177098614643284 1
0.231310026501009 1
0.241282875964559 1
0.434666860589212 0
0.336820501806675 1
0.108368603337053 1
0.167663271038138 1
0.174482546422884 1
0.0228865057118694 0
0.339935180910118 1
0.283020466926246 1
0.159785062839334 1
0.0939313758107823 1
0.288349763083047 1
0.230087474542049 1
0.196726812784937 1
0.187896964858506 1
0.237383712556936 1
0.105945470664696 1
0.22156904937378 1
0.232121215069228 1
0.10323353399352 1
0.379990751719031 1
0.104552178348636 1
0.168461832925193 1
0.194268537990392 1
0.39267453390486 1
0.311748382712155 1
0.174544770225589 1
0.336924334062501 1
0.167489792207632 1
0.100482755023995 1
0.156626652602377 1
0.316325992425606 1
0.410161690158298 0
0.20218965371083 1
0.272994882251734 1
0.227276071880817 1
0.124854520937054 1
0.201851072778068 1
0.155077890870864 1
0.59328591825685 0
0.415862330293372 0
0.461797102870447 0
0.20514337054537 1
0.170348823186867 1
0.140373524178402 1
0.0928497652841206 1
0.18205533380936 1
-0.0314846991556031 0
0.272711379148104 1
0.392312946418029 1
-0.0162899690422842 1
0.16882835435539 1
0.241973987379157 1
0.267596045433427 1
0.110879024295828 1
0.313351884858119 1
0.401386694334596 1
0.334623523327834 1
0.168835173042155 1
0.184623419346925 1
0.2632504692684 1
0.238536827082018 1
0.0771041747097771 1
0.163060115452333 1
0.266924665070832 1
0.297678019327025 1
0.0622637514799182 1
0.344167079206232 1
0.207884052038126 1
0.12037421640995 1
0.140571864689185 1
0.186327276922095 1
0.0115903644538976 1
0.191928891101511 1
0.320891693622723 1
0.0182509855588632 0
0.142461263446572 1
0.232108955458522 1
0.346481790588621 1
0.202659644135749 1
0.381887005698089 1
0.348737569366737 1
0.116489830312611 1
0.225301395856936 1
0.410966484613005 1
0.0525046666894549 1
0.0919315546022251 1
-0.00555873239896653 0
0.332087721096854 1
0.362581126080644 1
0.149622926960283 1
0.331575488533225 1
0.216934846068847 1
0.0458344479267623 1
0.178495355207682 1
0.232415952668843 1
0.565518842412149 0
0.121671801387593 1
0.273546566398361 1
-0.0234733885759176 1
0.198096530406258 1
0.340605401548235 1
0.374107102843221 1
0.0283985260534321 0
0.350418706655526 1
0.089017110336509 1
0.255081375781517 1
0.162194808216758 1
0.337038834548613 1
0.136020220486397 1
0.381139356990541 1
0.119948880128835 1
0.29822189396164 1
0.170949484979978 1
0.199814450190622 1
0.285432442380265 1
0.130235578724232 1
0.338180362195041 1
0.285348362844621 1
0.205454621882701 1
0.146444592706895 1
0.105360946274695 1
0.333520114624999 1
0.211721795531022 1
0.213826950856387 1
0.269638580485235 1
0.24185422186974 1
0.188328206676225 1
0.107543974478446 1
0.207600757715398 1
0.146328967217917 1
0.272558304663533 1
0.275920976328254 1
0.168832679355825 1
0.297258199437736 1
-0.0179063216742212 1
0.0378505545688768 1
0.0627205838635481 1
0.143974901304731 1
0.00557641456666025 1
0.38713230020085 1
0.196016315414577 1
0.247860132373123 1
0.0882229658631445 1
0.100339615209154 1
0.318206072896346 1
0.0244811505134144 1
0.04073626969331 1
0.148437783783598 1
0.250949454156687 1
0.259139980179276 1
0.208317505467223 1
0.238852239183224 1
0.185848960221324 1
0.199907644218839 1
0.295773987271479 1
0.194173435987587 1
0.175052781812603 1
0.320906910747929 1
0.0970777174176096 1
0.20007116663523 1
9.43241821493631e-05 1
0.0257291740334325 1
0.388019969715579 1
0.0141921468211297 1
0.0502534977370369 1
0.331836388518973 1
0.243083282166837 1
0.142130215443402 1
0.275658740130231 1
0.36692758691867 1
0.289142678020746 1
0.119133646185594 1
0.0909018931411216 1
0.293505587951692 1
0.322751625675186 1
0.122751672687085 1
0.101364496819517 1
0.0980759014504013 1
0.13923614213828 1
0.370411126075652 1
0.241768249257311 1
0.248416139848609 1
0.160745744246419 1
0.0719699694069076 1
0.410479998465445 1
-0.0782846903753644 0
0.109756704006015 1
0.135225720721544 1
0.0177594947431104 1
0.109999464477083 1
0.345243132269044 1
0.207582516846386 1
0.132298271272709 1
0.402691664227442 1
0.517513275371356 0
0.377760184362177 1
0.322586684173074 1
0.362908284784789 1
0.178845839557936 1
0.180401923062448 1
0.232293452662867 1
0.359716731191472 1
0.23669819611673 1
0.175064010677701 1
0.26568124128359 1
0.114523113328236 1
0.142537893503891 1
0.166165605752329 1
0.362990344992733 1
0.315415724249487 1
0.131072060822869 1
0.00200695793700911 1
0.147111998984137 1
0.118525932461601 1
0.21537139844272 1
0.13862516137433 1
0.137420508776554 1
0.220795325896712 1
0.2765509303008 1
0.0743583570849833 1
0.0543628175547978 1
0.199834428480521 1
0.309274134237209 1
0.237657319020905 1
0.0558183472639298 1
0.101194784828273 1
0.197930481956442 1
0.154033318656468 1
0.348217346297679 1
0.196065651130276 1
0.373823744554305 1
0.305586311366911 1
0.12391468022794 1
0.228885915078386 1
0.160353146933091 1
0.0850565737573979 1
0.167425538812935 1
0.273164327519141 1
0.0108901347275331 0
0.144975621749107 1
0.213087979220676 1
0.370248081341103 1
-0.00507283623704952 0
0.03152667451597 1
0.0621492520091127 1
0.29148392711019 1
0.267258682511459 1
0.334987609636366 1
0.26630800530101 1
0.0294795134280574 1
0.0612672357991662 1
0.192929362119455 1
0.200770988203664 1
0.301566680191151 1
0.317384587698636 1
0.252237659763515 1
0.240790141697444 1
0.0743109591953773 1
0.340198243485541 1
0.109166803601056 1
0.0631104536088651 1
0.251754572586561 1
0.311515172918959 1
0.205137812458074 1
0.193747636016182 1
0.328918134063905 1
0.0318448995759373 0
0.41772716511585 0
0.285355117752322 1
0.248379924624851 1
0.153614928049189 1
0.216122831477874 1
0.363675897956951 1
-0.0194218529833432 0
0.28698218657851 1
-0.0364909389624014 0
0.239868474847089 1
0.325397355848762 1
0.328908120458629 1
0.213471483423995 1
0.178759514862939 1
0.263326091950057 1
0.178247085315993 1
0.277164520081607 1
0.26449878211888 1
0.033565377438264 1
0.306382295067313 1
0.275904149701007 1
0.197353717491749 1
0.300876055162439 1
0.0149135660136127 1
0.107507175115005 1
0.277919539351759 1
0.141281028183861 1
0.269908907026747 1
0.304709295191025 1
0.369933078342949 1
0.132877688965856 1
0.175688000515572 1
0.459899576218002 0
-0.00394477717677066 0
0.147635064526202 1
0.267483131905892 1
0.266158046654049 1
0.298505964913787 1
0.153464174463771 1
0.24947222861527 1
0.0555963766429236 1
0.265683091171656 1
0.143926354325031 1
-0.146366981597346 0
0.352952917340349 1
0.0786487710040115 1
0.262689567860526 1
0.0522734180261457 1
0.252304071865815 1
0.125488332430935 1
0.26252179140037 1
0.382238659974592 1
0.256381884701548 1
0.201285376199922 1
0.349845514070452 1
0.129717293640415 1
0.449244384873411 0
0.130726647690752 1
0.344618848682247 1
0.346745119021121 1
0.233330808504952 1
0.225149365752259 1
0.187877440646883 1
0.142842442335647 1
0.289343559218465 1
0.086394106760251 1
0.31691425918887 1
0.267707522853355 1
0.375167408661421 1
0.357054693476886 1
0.259865494256981 1
0.332395575548557 1
0.258499009497702 1
0.240261122949023 1
0.259535369442419 1
0.243239430619761 1
0.271493086008786 1
0.26513283917293 1
0.238239791631964 1
0.312709237061033 1
0.334567315061976 1
0.339038247586849 1
0.0685869326081392 1
0.241564689778047 1
0.234809064977485 1
0.328260739977335 1
0.35409502591222 1
0.0627115900703392 1
0.390102303094082 1
0.150442583546848 1
-0.0222741537620445 1
0.230328670873986 1
0.126816218811323 1
0.0890105171769308 1
0.160351596142706 1
0.274866874819302 1
0.383892048329734 0
0.238890364790838 1
0.0280419538302519 1
0.126168777902531 1
0.341978484821018 1
0.326332466397399 1
0.309012414334863 1
0.142353482782706 1
-0.0319229197982278 0
0.194836612817694 1
0.196863292506584 1
0.166486519388012 1
0.110887397665207 1
0.0305577969215107 1
0.367670139608687 1
0.242031290568674 1
0.158390592422474 1
0.0955323264303137 1
0.259333885207003 1
0.0775147223216917 1
0.317834676796493 1
0.241887097031646 1
0.116983596605064 1
-0.0650954657856661 0
0.25456416752828 1
0.21226594735394 1
0.0723912945830796 1
0.0323777855029861 1
0.159687710415959 1
0.234230832502119 1
0.00542418919313616 0
0.267346742584133 1
0.266285408396575 1
0.262777019300488 1
0.268869175344792 1
0.174448645233807 1
0.190266651629829 1
0.199992449521911 1
0.207754195661665 1
0.0823353132781293 1
0.0790604322933453 1
0.209779495074012 1
0.0535558029461509 1
0.22067435118806 1
0.206578942621528 1
0.0887908045197211 1
0.240311204080609 1
-0.0094372100862801 0
0.382485068875621 1
0.407744089187809 1
0.150663932445323 1
0.375765592013992 1
0.065767133103051 1
0.232842358608599 1
0.365598791921933 0
0.391136731255801 1
0.346470879872044 1
-0.0319885133399995 1
0.16502022878666 1
0.104493521089478 1
0.071279567072733 1
0.118641013149544 1
0.111551282719962 1
0.287091740529628 1
0.0177661879197856 1
0.129646705749782 1
0.0970062987717728 1
0.0886811247406431 1
0.101277666233096 1
0.0513247969670351 1
0.173406632362345 1
0.0977364384605099 1
0.133995653539051 1
0.331782455327165 1
0.271427332881148 1
0.28558370761017 1
0.00524847478702499 1
0.133892830281247 1
0.397790410153019 1
0.0337427817103478 1
0.201915072008725 1
0.229761782065055 1
-0.116094188065446 0
0.184236887747767 1
0.228464213717018 1
0.365090895551077 1
0.155863968826125 1
0.208151393428263 1
0.158928857544605 1
0.0789130821083128 1
0.146299328808667 1
0.334819398153983 1
0.271009677446327 1
0.240513343938167 1
0.460429208403246 0
-0.0602451593487467 0
0.434895377005847 0
0.0691321488305921 1
0.177473197666694 1
0.399272940116034 1
0.137683084118902 1
0.0736686032422334 1
0.137133768766987 1
0.27651091090612 1
0.153354248855363 1
0.380989332445248 1
0.378378460293107 1
0.278850025441996 1
0.456933397742429 1
0.0868764718700571 1
0.219369989449945 1
0.374072579655784 1
0.203102853130771 1
0.280999891040879 1
0.175117504454688 1
0.0730768943571045 1
0.221704158296643 1
0.0999221502870006 1
0.214590454542738 1
0.106660591401101 1
0.138043082804707 1
0.148851564677713 1
0.0420716146728681 1
0.261811356229162 1
0.194494507203385 1
0.115521455854759 1
-0.0401927030180453 1
0.108121259709995 1
0.275747883736893 1
0.0943493204928767 1
0.0568705982143722 1
0.32591741163664 1
0.303563629089364 1
0.37471951869864 1
0.188900485836691 1
0.501385367019644 0
0.377868166351774 1
0.352856369842646 0
0.140089947860785 1
0.340890701683574 1
0.305846388040558 1
0.123589237057541 1
0.196529232934598 1
0.191614782165493 1
0.0878443799032522 1
0.175707125370019 1
0.0834340764772204 1
0.521167042158231 0
0.122226527909293 1
0.102725263819357 1
-0.0978796385070622 0
0.0190405623125212 0
0.439006217501921 1
-0.0590589354212965 1
0.285046248991869 1
0.221524840439354 1
0.159736169997401 1
0.327847547244279 1
0.118365078213342 1
0.262769256611334 1
0.165708822249853 1
0.208387000529462 1
0.432571134164542 0
0.12271058681173 1
0.122635393342711 1
0.305432014992027 1
0.111931901821458 1
0.186007516570354 1
0.306586470799972 1
0.108728225113659 1
0.162306765493104 1
0.146973472063509 1
0.0657140667089064 1
0.499526563908137 0
0.094165301931594 1
0.1122749945838 1
0.362605086847913 1
0.307409476222089 1
0.0487244185924217 1
0.140414546495182 1
0.302642674806434 1
0.103023363322465 1
0.04878752592153 1
0.198903934880265 1
0.260758418056926 1
0.329509297495476 1
0.219791421949813 1
0.244403138745719 1
0.339655629211884 1
0.237981446433331 1
0.279776768484068 1
0.234047340016725 1
0.277796948835153 1
0.0344730778125849 1
0.151560725414787 1
0.448322288667673 0
0.386499525646004 1
0.0227754051384685 1
0.386068898699817 1
0.00977527269668907 1
-0.0514118341695997 0
0.00595253468738008 1
0.288469251651125 1
0.242213401359826 1
0.190276504168497 1
0.170007879525634 1
0.386043230252758 1
0.269851623680512 1
0.37576245685153 1
0.160064042615758 1
0.290432809366357 1
0.206665758536552 1
0.271568301917297 1
-0.0186332024680408 1
-0.034154655196528 1
0.273566987006011 1
0.136241858240045 1
0.269056057941476 1
0.0455785530950448 1
0.154337684350491 1
0.297645809835558 1
0.144058871233587 1
0.200562276970905 1
0.179494142686965 1
0.106134743333392 1
0.359915508340204 1
-0.00380204992893168 0
0.178008212214186 1
0.150613872043562 1
0.292893285003537 1
0.0681099713069952 1
0.09032586430308 1
0.354564188744334 1
-0.0456649836604389 0
0.258730900779034 1
0.271656943029319 1
0.113857034426329 1
0.145544213125316 1
0.311785556057163 1
0.416453312900428 0
0.193488933262267 1
0.0822820557425918 1
0.0583411600568547 1
0.217150256886541 1
0.140706674692307 1
0.36621578129311 1
0.467557658947372 0
0.182665927661878 1
0.336472034840502 1
0.301674861916859 1
0.233960833391238 1
0.207776622627911 1
0.226809000992725 1
-0.0419829013558119 0
0.0571067284374353 1
0.247979042561793 1
0.158043982171722 1
0.336854846363927 1
0.129809094459023 1
0.220941756987878 1
0.281071603955405 1
0.172525719981177 1
0.171865231569612 1
0.0702523261242819 1
0.285508858418046 1
0.198211447991724 1
0.0559865520590281 1
0.12499382859632 1
0.20556951839755 1
0.265944827315463 1
0.143220645119654 1
0.326468262132384 1
0.0942113138302012 1
0.300008601659631 1
0.0903249146534826 1
0.16426106254915 1
-0.00439607171635181 0
0.142615607237724 1
0.0325037631128359 1
0.14333302882195 1
0.231328388237814 1
0.267963534706409 1
0.0984629265093158 1
0.191339942310448 1
0.231195662594733 1
0.25242609850874 1
0.318073622933247 1
0.0841741296790556 1
0.242632647339456 1
0.205350151445264 1
0.1488146550423 1
0.375721374932353 1
0.106060712740737 1
0.151820293401697 1
0.330882064544123 1
0.287182005189249 1
0.189214780137377 1
0.15291634890491 1
0.133757841242666 1
0.112175531475742 1
0.0230058304248774 1
0.434192561084336 1
0.167620331019981 1
0.279235857844638 1
0.180331023988807 1
0.231483817199533 1
0.0471828200111638 1
0.186936122274362 1
0.378658389749695 1
0.0621389325310727 1
0.155756014433085 1
0.17602567761135 1
0.327249667766535 1
0.153639619298985 1
0.235629067731494 1
0.0448873565701903 1
0.307774560674617 1
0.252984568250012 1
0.343456334518352 1
0.108303110578472 1
0.278896645132658 1
0.0517589700140971 1
0.161919443319498 1
-0.0568852431286685 0
0.130573237861284 1
0.341113008049724 1
0.270516239831561 1
0.386714891306938 1
0.197461442883485 1
0.124720025855873 1
0.312143538475022 1
0.114399158129252 1
0.092153482892906 1
0.272482168075988 1
0.124598498168737 1
0.254878067024798 1
0.13245612769347 1
0.0074554216614312 0
0.401331852878608 0
0.303823796853317 1
0.118625873520202 1
0.147862055923642 1
0.280303164875576 1
0.365436061041986 1
0.250119981796502 1
0.405106804663868 0
0.132050128254546 1
0.045279609849307 1
0.359996778459288 1
0.455999140820698 0
0.144069401667831 1
0.167215217045429 1
0.214677060110221 1
0.102412708128205 1
0.142117157049258 1
0.129836948430997 1
0.211641099939599 1
0.248004689280894 1
0.242325623380062 1
0.0766537537497092 1
0.263835495903994 1
0.293227444919475 1
0.347556283026967 1
0.109470343970416 1
0.00439481994839402 1
0.220347567412321 1
0.167991583425414 1
0.357245673707271 1
0.16436931237728 1
0.445004111692166 0
0.241899293781033 1
0.136269345143397 1
0.19964493392966 1
0.217468713523106 1
0.219276766252222 1
-0.124981757695115 0
0.0479387236437384 1
0.0839322449312587 1
0.183687553677187 1
0.144218066410288 1
0.152872982100637 1
0.34367586633904 1
0.113538616664579 1
0.26480978689479 1
0.22085111575905 1
0.136168929645351 1
0.385657074405578 1
0.141090240009708 1
0.248846533123194 1
0.151186438610307 1
0.178772161138413 1
0.382029870198052 1
0.263874273590671 1
0.210112574199643 1
0.325494353915233 1
0.307669375748087 1
0.234383987298969 1
0.0160769244424991 0
0.0681638780375375 1
0.19835432273086 1
0.181635487800214 1
-0.0233269646526237 1
0.017348400753093 1
0.286927988919802 1
0.295843450760042 1
0.174935241315636 1
0.268401546149238 1
0.152398962763798 1
0.0374114523196476 1
0.323192539907177 1
0.292404580416705 1
-0.069282776374474 0
0.318831746240879 1
0.273911974336575 1
0.0781911267028548 1
0.257034210434095 1
0.251427054590867 1
0.27624968195322 1
0.392525400070762 1
0.190768564001656 1
0.0779000806221175 1
0.177658949586431 1
0.274205007912406 1
0.0956611850769056 1
0.430910033420825 0
0.387938199154668 1
0.205325066783312 1
0.358595642636443 1
0.211695880569223 1
0.131301934798123 1
0.176924308731634 1
0.135473991309068 1
0.199001485485275 1
0.388213113111021 1
0.314189744511459 1
0.341722866098406 1
0.362186236481529 1
0.140369344145725 1
0.231894006038089 1
0.309199955331363 1
0.156518368623002 1
0.407157395050988 1
0.0879016479221125 1
0.388632302556371 1
0.323120560880514 1
0.0762206219741275 1
0.309383069102529 1
0.273490484810518 1
0.194825382848657 1
0.1960921781378 1
0.116693339189465 1
0.145933883967015 1
0.189998146593345 1
0.239668893670249 1
0.223523759416728 1
0.175153453170561 1
0.152029609864392 1
0.325474048188093 1
0.22742100185511 1
0.2361748686556 1
0.331132604480717 1
-0.0152158901008062 1
0.306819662675854 1
0.213597903778225 1
0.302338298620431 1
0.369897360690956 1
0.129072493178716 1
0.364923259834455 1
0.468645459377405 0
0.281040840146833 1
0.213433214786754 1
0.070514436585647 1
0.233665997741399 1
0.420244016418867 1
0.135819021682731 1
0.424856515894724 1
0.13571058096593 1
0.182306898060822 1
0.0145651443107061 0
0.259424565472357 1
0.22622770213713 1
0.300928421207169 1
0.13293715802325 1
0.293016543030954 1
0.089454815501635 1
0.236245458403263 1
0.0806150424366441 1
0.26046530478059 1
0.322979689500406 1
0.118720411621209 1
0.189012526702785 1
0.238971282642347 1
0.188928238645632 1
0.0992045081448525 1
0.326661374586102 1
0.18946733794245 1
0.504498326904909 0
0.19663557451036 1
0.053409723226803 1
0.200545385340761 1
0.446316494122506 0
0.216414013295609 1
0.271741064292731 1
0.243521438864751 1
0.163522523839853 1
0.162687142096273 1
0.0314652397474751 1
0.118149891177698 1
0.292190527825603 1
0.394158542696191 1
0.251883649947519 1
0.123025202440257 1
0.314960544227246 1
0.124427300415627 1
0.177789745727607 1
0.0650983656652915 1
-0.0506747452232335 1
0.261169265907157 1
0.0471349982158272 1
0.184539688441601 1
0.186628739805332 1
0.143994818283759 1
0.12097943913017 1
0.406438739970586 1
0.0764347565208901 1
0.309236720980163 1
0.253055471258525 1
0.402165666567763 1
0.333006652904037 1
-0.00647373486473844 1
0.17775062722034 1
0.135084451467726 1
0.345322370431426 1
0.014105348228017 1
0.275388850321908 1
0.194047170505935 1
0.254641338381171 1
0.2230172339741 1
0.148328651461417 1
0.148739569108284 1
0.193942525893941 1
0.171436439531895 1
0.14961463357549 1
0.207491864434486 1
0.0919155097730381 1
0.21834867104831 1
0.0916144980261972 1
0.185012281971452 1
0.149937374628133 1
0.291683061740928 1
0.264101663307802 1
0.186700551566075 1
0.188044669674666 1
0.106095717073728 1
0.0646095507112684 1
0.335469914134788 1
0.360483664393087 1
0.290273914917277 1
0.309374581500278 1
0.20367068163629 1
0.134667406105476 1
0.291233755489376 1
0.15916765427706 1
0.244779990954825 1
0.301423583115317 1
0.401853902596828 1
0.0386733384400214 1
0.236414135775365 1
0.33011783078313 1
-0.0384157916433244 1
0.205371334811749 1
0.257975709294036 1
0.297092576239601 1
0.250369131196117 1
0.216544038862172 1
0.210361872763251 1
0.316895567928347 1
0.224222168829507 1
0.239150533438047 1
0.070495656376008 1
0.0130563486205098 1
0.291913018293612 1
0.248520839386387 1
0.223027293945207 1
0.0967970482465784 1
0.192625333887521 1
0.0768625011074666 1
0.131572683284215 1
0.200129009822111 1
0.225701674999446 1
0.30404223041391 1
0.307618166636905 1
0.052367669211368 1
0.441989985645922 0
0.18358959104121 1
0.0657156782199657 1
0.221610826496383 1
0.320021306917998 1
0.455685477734475 0
0.173594849996062 1
0.187382910166968 1
0.140782588673709 1
0.287152777683312 1
0.173211634361005 1
0.204493431294632 1
0.197767639887309 1
0.209276340920733 1
0.276903583173497 1
0.251023113286443 1
0.351847577264539 1
0.164479272063953 1
0.281627069888362 1
0.238748788866061 1
0.094096820410799 1
0.105728397821215 1
0.103316560701119 1
0.263851525657063 1
0.33828563346447 1
0.12352763540834 1
-0.0612025043531244 1
0.0453158322130351 1
0.32484090737178 1
0.138330618984453 1
0.286595151152229 1
0.283515834174534 1
0.361815690855807 1
0.0545739361906001 1
0.139491057847046 1
0.181714027683465 1
0.436940670876188 0
0.455052252723929 0
0.207423265457164 1
0.280884069074653 1
0.0847905872952639 1
0.0902094752267744 1
0.287518250552613 1
0.430317580668204 0
0.322581205086909 1
0.196967813770776 1
0.270945915198727 1
0.0251860538792943 1
0.0860888583294937 1
0.0593973598292392 1
0.243616626270663 1
0.0508341371742452 1
0.192614145165044 1
0.275625716910004 1
0.119371790719745 1
0.058008179921607 1
0.249467056089664 1
0.153345078399287 1
0.366453306909171 1
0.250518964585022 1
0.121008468430518 1
0.0770090758133988 1
0.148128447649677 1
0.018696975410185 0
0.162008340209165 1
0.28453341925695 1
0.330082640993047 1
0.381865150740866 1
0.00515850301290395 1
0.219850521713908 1
0.469419641488436 0
0.248213134744925 1
-0.0527387436366674 1
0.0620936829564772 1
0.188251450330129 1
0.224944134755818 1
0.223562303719843 1
0.396748836613169 1
0.352326562679808 1
0.286243799883335 1
0.274082472692433 1
0.360016279173444 1
0.0329733133418591 1
0.151983592450358 1
0.0568445592460653 1
0.270026271988167 1
0.165295459152475 1
0.0892944043143122 1
0.399237265492052 1
0.303351742249712 1
0.0617919358265894 1
-0.0265312188411083 1
0.233969386837616 1
0.308698863895934 1
0.213959555272767 1
0.151099234175711 1
0.0477972173633633 1
0.36118515353289 1
0.259252241537755 1
0.201099140897282 1
0.160201560065562 1
0.279732724342894 1
0.220834492830736 1
0.147069133022522 1
0.221684022597491 1
0.276487333031478 1
0.235523733822738 1
0.149158904330657 1
0.457181772369571 1
0.165561079004629 1
0.373520918610085 1
0.0916786510024218 1
0.174364526987778 1
-0.123900428303073 0
0.273517055540903 1
0.260310546333807 1
0.298976017107603 1
0.12333772242641 1
0.107620020728947 1
0.217688277093823 1
0.219192614687057 1
0.0832892762657374 1
0.103414132358588 1
0.17041403935298 1
0.0987536164559524 1
0.0902766265175588 1
0.305721741093196 1
0.413809315404436 1
0.324501744964227 1
0.236328244019874 1
0.260217000425158 1
0.269934838468462 1
0.297414167280169 1
0.271178809334002 1
0.0848879889022924 1
0.113204181214696 1
0.28752860174398 1
0.292490536568885 1
0.386691484114031 0
0.195241975255435 1
0.121784038359653 1
0.0784629692159453 1
0.267974853172876 1
0.178146443817918 1
0.336477090607803 1
0.259003209804431 1
0.365920054569527 1
0.236996718211178 1
0.319870038683196 1
0.175087452962361 1
0.267906415110086 1
0.063658820213355 1
0.22545485438321 1
0.267118782117216 1
0.402807869694514 1
0.369436438508496 1
0.256502538294964 1
0.091218941687775 1
-0.0379191198135049 0
0.21660128266747 1
0.0717319589481263 1
0.0544151635072807 1
0.229518672382187 1
0.194846131371174 1
0.3470473259785 1
0.216925323765628 1
0.368791278002999 0
-0.00842799139864406 1
0.350728653379216 1
0.174317369155941 1
0.231285471962179 1
0.327668253836087 1
0.377782220681104 1
0.354806904288859 1
0.230213330026579 1
0.240423056188463 1
0.210108057021087 1
0.196296705710853 1
0.394491598899551 1
0.302545216449201 1
0.120194417685311 1
0.175809728124958 1
0.203985344936156 1
0.254723992142605 1
0.174218090756744 1
0.204992314558885 1
0.1527367124486 1
0.073112243267879 1
0.129236225532396 1
0.145464482365336 1
0.379125288215677 1
0.182760535814656 1
0.216873837979265 1
0.22808412878249 1
0.204675599917383 1
0.189835729891052 1
0.0785789592262369 1
0.267181144186834 1
0.357282240061145 1
0.128690048561529 1
0.313132538508872 1
0.00874599819348987 0
0.241069000281165 1
0.221439789438069 1
0.31349215748784 1
0.205068574757925 1
0.170513434346913 1
0.540478082228592 0
0.14485086116518 1
0.115589084932615 1
0.137505126748927 1
0.280757928772351 1
0.142695972905191 1
-0.0892194296894412 0
0.406396323686341 1
0.241835731128056 1
0.249099292269857 1
0.0455215071286689 1
0.174727991928176 1
0.0495101256072532 1
0.219614059585754 1
0.310016345298997 1
0.01240401060453 1
0.0801290009158345 1
0.146174260716275 1
0.302718118674274 1
0.532153048784489 0
0.504540848079352 0
0.314349471540642 1
0.0383841189008845 1
0.155006365430907 1
0.272079130120488 1
0.157369049219436 1
0.103540778594093 1
0.237933479129594 1
0.0870600149897595 1
0.193482778602345 1
0.299008303675506 1
0.129960155644147 1
0.0795267063197863 1
0.0878307358297191 1
0.538410003417615 0
0.166117922648238 1
0.166367309972232 1
0.284272454001008 1
0.165354654700231 1
-0.0785357060276514 0
0.0801873158489113 1
0.110538042089357 1
0.160848968457702 1
0.189256491024688 1
0.208329262109112 1
0.19375806210279 1
0.163516484802701 1
0.250103934291824 1
0.206377489606155 1
-0.0342142174644957 0
0.0477550315747888 1
0.264416977951483 1
0.112024671841785 1
0.258882458817013 1
0.147926475615704 1
0.274723451283782 1
0.0527215639277944 1
0.333204716282366 1
0.0897282876028554 1
0.157759644541691 1
-0.0487237504713421 0
0.188311691263941 1
0.190080204789877 1
0.316400689498408 1
-0.100691755206243 0
0.0786733412067286 1
0.14159204368361 1
-0.0583906839668369 0
0.105543169816799 1
0.236468334528011 1
0.209414302141071 1
0.0296831093198417 1
0.253623628442665 1
0.270840761190376 1
0.294353535788856 1
0.25307410942995 1
0.180831811627099 1
0.232512037704926 1
0.290287400703547 1
0.17491642225436 1
-0.141323399921643 0
0.214518547852764 1
0.138763437220987 1
0.365933536201746 1
0.050616328388578 1
0.214780084780613 1
0.170677252894459 1
0.190230007567591 1
0.418547051242665 1
0.117042164735414 1
0.150431539749011 1
0.265888180171551 1
0.319353686632356 1
0.218466184828754 1
0.15317466679462 1
0.143649431427606 1
0.139599364744997 1
0.239746371077067 1
0.25164979383473 1
0.080300261203881 1
0.373186722719234 1
0.194541867584663 1
0.269185515250414 1
0.156981399693169 1
0.179087093788862 1
0.121075704069003 1
0.122591843439007 1
0.128496120065079 1
0.061141509547652 1
0.15455144133571 1
0.114198739527266 1
0.284605252530412 1
0.0590053947469939 1
0.210218506726981 1
0.313785326790097 1
0.446984103515085 0
0.252370732197436 1
-0.149286030174107 0
0.31437123743804 1
0.35911766253406 1
0.0737334530621786 1
-0.0259964780897602 1
0.255432121435639 1
0.153194675066424 1
0.254104773696646 1
0.199865082271705 1
0.18130311615744 1
0.259782604311173 1
0.166461168976329 1
0.00246909868386933 1
0.210595593823957 1
0.118089363522093 1
0.0225651011147808 0
0.199792901215983 1
0.284925305526481 1
0.203199371533426 1
0.17588648279137 1
0.178507661317318 1
0.0412903982015081 1
0.00860032274647553 1
0.159336637350178 1
0.170679608673552 1
0.193629434486817 1
0.132477140064797 1
0.255572998628727 1
0.215487995257323 1
0.350688716741235 1
0.236911488238246 1
0.137232724596091 1
0.087004635316918 1
-0.0343271842139427 0
0.282744461268219 1
0.337641016278013 1
0.448195484675293 0
0.372693800984856 1
0.166392520154295 1
0.263665330400578 1
0.19358908157751 1
0.21284413191233 1
0.108968702083132 1
0.00178313732763114 1
0.17889921252214 1
0.123706921833219 1
0.132989967095712 1
0.101822415483304 1
0.118842564602552 1
0.182414640121844 1
0.162864164439924 1
0.300040727976378 1
0.194143774739681 1
0.213372810830659 1
0.290550926486808 1
0.327928706806018 1
0.0719577450528287 1
0.453279860352375 0
0.178423687331662 1
0.145636394414461 1
0.311436468356127 1
0.35187716818117 1
0.0400614121769747 1
0.0316147549240691 1
0.00599900563754479 1
0.165624550741186 1
0.393958332925495 1
0.036258187051785 1
0.0685708447630491 1
-0.155366916405997 0
-0.0504050398255445 0
-0.0764746610670997 0
0.361640987213457 1
0.164219296466385 1
0.167462006849552 1
0.203983405768229 1
0.364851390722824 1
0.223977356706306 1
0.334622170339271 1
0.265736813842467 1
0.131651848846922 1
0.302671576348599 1
0.269041149176387 1
0.167260462676312 1
0.542338972838126 0
0.10076545801515 1
0.168670855572251 1
0.127977664960878 1
0.215994919078957 1
0.383906150920897 1
0.288676962478177 1
0.236702704796666 1
0.232569106153589 1
0.253844003314712 1
0.120429054577928 1
0.218333322722475 1
0.148520806251445 1
0.0636232135034407 1
0.234877697231883 1
0.296922039155558 1
0.187782602955435 1
0.32843480036095 1
0.0392993744594937 1
0.155809126510961 1
0.458837806421606 0
0.206122488758665 1
0.338063215714573 1
0.228071879331697 1
0.0804600363613302 1
0.00180439142023052 1
0.310201967991211 1
0.0366901930272962 1
0.351641765110277 1
-0.0479475869732049 0
0.0262445233156618 1
0.164396813180128 1
0.288709275972681 1
0.00892767314169863 1
0.516522776458541 0
0.190925846341846 1
0.452662973938454 0
0.263372185357016 1
0.179964890154162 1
0.19522294553284 1
0.380137961577242 1
0.314873266356486 1
0.217903697567539 1
0.130606682936615 1
0.380577729950161 1
0.0710931863047533 1
0.0791218811235093 1
0.216251563503432 1
0.322916600806584 1
0.31922158870008 1
0.313903201723091 1
0.314216567703419 1
0.195935366238731 1
0.175289851765582 1
0.0311617483533503 1
0.272936961201398 1
0.20580808115076 1
0.236674591455795 1
0.239192362600889 1
0.149296043804215 1
0.0360940491338786 1
0.170933594398865 1
0.0867537292457156 1
0.231026074085246 1
0.0877330896043869 1
0.276530976872233 1
0.419869442984393 1
0.262606913048332 1
-0.0534635305354992 0
0.171686740241178 1
0.176561274982914 1
0.0333578537109429 1
0.04327718914376 1
0.260503451567744 1
0.384218782854014 1
0.268192328306773 1
0.0294473231171807 1
0.0596051781741113 1
0.0766303832981686 1
0.114446872265676 1
0.223927394194923 1
0.265698480647291 1
0.192894571051145 1
0.213269707927862 1
0.0504309680911692 1
0.0947966992948259 1
0.202522913078342 1
0.145259356392426 1
0.090994781949386 1
0.274494733417729 1
0.162260571817565 1
0.284237084788798 1
0.134497185693279 1
0.148713875937154 1
0.300430364419853 1
0.212379513571775 1
0.202334851424572 1
0.0475655684335234 1
0.234627612962889 1
0.112073943609109 1
0.258475692746227 1
0.239822821819884 1
0.032682688659214 1
0.151870375915047 1
0.156294242958744 1
0.127636093372402 1
0.216876601831432 1
0.0709304335626576 1
0.396851087688487 1
0.234743055856564 1
0.156808568447235 1
0.233450332246918 1
0.148112044067372 1
0.134011845260707 1
0.379549552089895 1
0.359291097474772 1
0.431572430717063 0
0.182671574157064 1
0.377781284683603 1
0.0548166879769699 1
0.362796636719024 1
0.284398347187117 1
0.196637954562925 1
0.333507302672446 1
0.336763941342447 1
0.189131347391 1
0.109530548348603 1
0.236725839388962 1
0.144972683115675 1
0.211917251576606 1
0.173020024889821 1
0.192776670728464 1
0.386359357416974 1
-0.044317443549115 1
0.402144505400413 1
0.263177810779754 1
0.339427521769431 1
0.424386882604582 1
0.202542711564655 1
0.176861948927137 1
0.21391498664388 1
0.253829774223744 1
0.230422785899926 1
0.321399166805054 1
0.354788280879879 1
0.0215863583610789 1
0.0730919029551431 1
0.358968542690791 0
0.0802214859557421 1
0.298120228141388 1
0.157822846072392 1
0.00757718788400672 1
0.0379427355065771 1
0.0422594627589729 1
0.50942536943665 0
0.327012661563088 1
0.230126968729799 1
-0.0306156444387792 0
0.06489819932194 1
0.107910691508773 1
0.242979223304476 1
0.336874421768344 1
0.0196673537240359 1
0.276980532135253 1
0.175361039814003 1
0.266725468305558 1
0.0311856082532582 1
0.0916383855203632 1
0.149387110626734 1
0.0792033148709036 1
0.125875002533319 1
0.130742745206013 1
0.43025430887955 1
0.0912730639225636 1
0.244306622473088 1
0.346572799150053 1
0.0665990428870357 1
0.143741880431094 1
0.315274232651723 1
0.0349524457323192 1
0.437894171836261 0
0.150558282137463 1
0.183908218101533 1
0.213573413495937 1
0.227057715154064 1
0.193367434650956 1
0.218789775921546 1
0.314893993260446 1
0.252004686926946 1
0.187083412419306 1
0.267832804497938 1
0.34511979511249 1
0.138974929517574 1
0.107281405119835 1
0.251240569309751 1
0.22185095920207 1
0.0882226179834112 1
0.240911436957757 1
0.261165410042647 1
0.141371602744019 1
0.212299092158392 1
0.31230553452177 1
0.203517877728778 1
0.238600633586569 1
0.208466088660834 1
0.30697381447581 1
0.14803802061747 1
0.314510068638925 1
-0.00138257750853982 1
0.211885960051003 1
0.22817827485003 1
0.347770274291746 1
0.417099517984181 1
0.200920751083718 1
0.267165031894645 1
0.181174835233524 1
0.222713909118204 1
0.0198606146148573 1
0.240749107405258 1
-0.089616258086516 0
0.0265650336863167 1
0.317785242385955 1
0.292870878914226 1
0.123929773823354 1
0.236614282251885 1
0.299427857248185 1
0.300717548135519 1
0.111418822639105 1
0.291690942811638 1
0.174740298284317 1
0.192183217495458 1
0.46623305257315 0
0.218652719978762 1
0.10236378108354 1
0.210677033250167 1
0.220653606032924 1
0.289036511783263 1
0.089431915699777 1
0.046525684855001 1
0.384602079029085 1
0.113114523873114 1
0.114057564597738 1
0.315079997944716 1
0.301010390749595 1
0.111875527662494 1
0.104772078316486 1
0.158050703948574 1
0.13869719608277 1
0.0895488930116418 1
0.297226113808796 1
0.428274528959142 0
0.12437753159457 1
0.142587417974692 1
0.296311245092726 1
0.205088889925898 1
0.249929829161784 1
0.291324560168971 1
0.128956755060882 1
0.231594224636361 1
0.0442091482055254 1
0.312403330860658 1
0.34923862014905 1
0.175832874217758 1
0.289757155568556 1
0.187304521196046 1
0.337747037388548 1
0.254270921035938 1
0.299163348831438 1
0.0605693454112646 1
0.170522473352415 1
0.266761143687738 1
0.195737737511 1
0.227452560093509 1
0.172435262008327 1
0.333935997117691 1
0.21706489132044 1
0.155788749990618 1
0.366952346173207 1
0.193894862921524 1
0.116214474554419 1
0.134465190931292 1
0.180001779471929 1
0.242906747167502 1
0.327638670278766 1
0.252985017817446 1
0.146219372537283 1
0.175545582037378 1
0.271182091483237 1
0.0131305468682636 1
0.353191345633257 1
0.00955818155139867 1
0.179915488248101 1
0.213435560538343 1
0.355254926042852 1
0.162060721020208 1
0.139198958245935 1
0.0053096991237436 0
0.12273630010059 1
0.362375735896617 1
0.346626821916026 1
0.199964368698741 1
0.140871188341725 1
0.101137762122015 1
0.167910517223765 1
0.212843852488621 1
0.258966135933396 1
0.309869292292941 1
0.119882312593834 1
0.181669943844466 1
0.0345106162148326 1
0.272717258638998 1
0.0970000108998492 1
0.173400799035656 1
0.0384390946969371 1
0.257450068404778 1
-0.070299560522614 0
-0.00559431558304025 1
0.465521083043281 0
0.100364328550748 1
0.157939516063854 1
0.246770281371811 1
0.194735139154444 1
0.25424468784375 1
0.292370825852293 1
0.164709060581616 1
0.168487455907298 1
-0.0444245597274137 0
0.23722023325386 1
0.430219995985626 1
0.253426690564001 1
0.16439523630527 1
0.435898824310165 1
0.104106238544505 1
0.0297717429137421 1
0.178024757871804 1
0.188330875468544 1
0.197343211827577 1
0.176568996714261 1
0.156492067334916 1
0.183366996158721 1
0.04219485955934 1
0.174122996681836 1
0.133739224131897 1
0.290536463854987 1
0.0869365512341422 1
0.189786196171772 1
0.0171443667072941 1
0.147193655235908 1
0.267771952383976 1
0.211403033049278 1
0.106894514947843 1
0.327372769598466 1
0.284635149538675 1
0.369829649203275 1
0.164498567173456 1
0.106647506787097 1
0.122779133403685 1
0.0711771985090895 1
0.328141520993605 1
0.0893761811727722 1
0.261589072728831 1
0.208631842630021 1
0.132912393679011 1
0.391613240266923 1
0.430128547762023 1
0.0548192673669149 1
0.0474010493169099 1
0.311057241282803 1
0.271348970776868 1
0.188060700693868 1
0.192841780725087 1
0.365512216957029 1
0.162585306017513 1
0.238475692572891 1
0.275094823157981 1
0.174746122019781 1
0.130185445173631 1
0.0171304924955214 1
0.163820675260179 1
0.244683011589044 1
0.189090237773064 1
0.0944567068712303 1
0.448647904442211 1
0.133406452321726 1
0.300623016872666 1
0.220091973395829 1
0.123514200194636 1
0.246138948901008 1
0.193539691597603 1
0.267366624806901 1
0.373705120876848 1
0.256486768638551 1
0.152475753270509 1
0.0722040311095167 1
0.0524831800585017 1
0.174718601874022 1
0.468720340544854 0
0.18227172327326 1
0.131864940359077 1
0.125131376328473 1
0.322455130829141 1
0.173541233948714 1
0.104426340605001 1
0.121798679522012 1
0.236896915829488 1
0.259432966389234 1
0.517451437624702 0
0.111376551057231 1
0.213907578560976 1
0.180173562397374 1
0.233517751979396 1
0.129965773040882 1
0.233877399868556 1
0.148392325972283 1
0.25752360854717 1
0.175780378841058 1
0.183390449338987 1
0.0901515144117028 1
0.166645441994152 1
0.309662648699739 1
0.085716042887628 1
0.128012293043061 1
0.0797824166949889 1
0.142807672452816 1
0.0514981384070362 1
0.0841312253748932 1
0.253301883862401 1
0.209077653828631 1
0.273225931789556 1
0.174116514201973 1
0.208747755098704 1
0.40699846670018 1
0.370417857637727 1
0.166402338142138 1
0.179848284339082 1
0.20991006286894 1
0.237071069071388 1
0.0604014803074881 1
0.283205002045459 1
0.342685410842041 1
0.407053998836399 1
0.13687885682347 1
0.30563282173324 1
0.0827867090315886 1
0.249507378013293 1
0.148301498982088 1
0.242288942393625 1
0.165550856989042 1
0.205656463416541 1
0.171932443287947 1
0.337024053463158 1
0.425709979124605 0
0.104892139212648 1
0.210219906701333 1
0.431294163097979 1
0.301356532643246 1
0.40256177235178 1
0.192300652280715 1
0.253665388411563 1
0.208082429394425 1
0.108744229412736 1
0.362585902866463 1
0.0941377516695567 1
0.243439608952774 1
0.261085677501736 1
0.204839360169797 1
0.285143816683873 1
0.0911006933345752 1
0.0845443842071496 1
0.153671771385343 1
0.192291205813769 1
0.256544461210073 1
0.117155254255488 1
0.293651382197993 1
0.353193276552334 1
0.296969435426306 1
0.127085852352132 1
0.106870891193554 1
0.167350122146894 1
0.174572762489922 1
0.341117142277011 1
0.0810782526444735 1
0.231569356051157 1
0.229072891153746 1
0.327421534183082 1
0.189974572449409 1
0.217601560659834 1
0.142553637842842 1
0.120301603636305 1
0.0860799401025563 1
0.100603834633009 1
0.214809327551778 1
0.242265891732708 1
0.0924362464727156 1
0.434234161133246 0
0.37092733601559 1
0.120442486762333 1
0.157878634977494 1
0.163971803331029 1
0.19425449100552 1
0.0471798698516964 1
0.0604974239797915 1
0.232658406051652 1
0.329858490843778 1
0.266001530833435 1
0.196816854911268 1
0.210887576387999 1
0.14410826103448 1
0.22104074683626 1
0.358749240596584 1
0.170659107814169 1
0.205724569239542 1
0.135811890891268 1
0.54211915095107 0
0.0857988656096439 1
0.223264954808799 1
0.14337044807133 1
0.166676780480887 1
0.21031524865947 1
0.27184020764508 1
0.215686971860796 1
0.298244316792193 1
0.321096392403993 1
0.30649984587371 1
0.472569876627602 0
0.0161573930192395 1
0.0593930673521643 1
0.0670400621106831 1
0.205237635488446 1
0.190698977880234 1
0.237268482004465 1
0.0615167052109522 1
0.25204838249936 1
-0.0174261904946575 0
0.409562740673556 1
0.205102261501363 1
0.268598431702834 1
0.0340140055326214 1
0.179977628532775 1
0.346286492732606 1
0.367955591248161 1
0.309218024640202 1
0.336798166847176 1
0.147244712645177 1
0.225249432051581 1
0.126083764472981 1
0.135593145077299 1
0.160084509914431 1
0.13842352200078 1
0.147058245884053 1
-0.0371513542149393 0
-0.0341817096791903 0
0.150689531590664 1
0.186584587693529 1
0.192789443982903 1
0.302173522126748 1
0.0701569299459284 1
0.389712863705215 1
0.259924681893676 1
0.147769034620001 1
0.197896005220315 1
0.242448768056893 1
0.258854948343267 1
0.363882575042454 1
0.176541429348395 1
0.0891452018450389 1
0.54392557888962 0
0.311562708507226 1
0.138907152780596 1
0.27214963957514 1
0.0389966189661997 1
0.371346288426913 1
0.18797302150359 1
0.181393349704227 1
0.143168579856182 1
0.193113498819078 1
0.40349234496641 1
0.0474366387604913 1
0.261840962975288 1
0.245891586936723 1
0.419972040915031 0
0.319245335902629 1
0.00128892484475919 1
0.15481603339456 1
0.219030201437286 1
0.125914022842273 1
0.131070660094671 1
0.194841291275395 1
0.327450546296401 1
0.1568738042647 1
-0.0345596477363468 0
0.0761665831829665 1
0.0833160931393145 1
0.27707415479295 1
0.188891638212112 1
0.493268042508522 0
0.120028216312141 1
0.397762529699375 1
0.181572115636359 1
0.288241405962004 1
0.286530749734718 1
0.185547550081999 1
0.098370188515112 1
0.158987237093873 1
0.138706218768928 1
0.244506625259085 1
0.153651304768904 1
0.0274419501965521 1
0.123726312411335 1
0.26360880209869 1
0.132554221713725 1
0.0452827371192108 1
0.250022908681999 1
0.284990854724819 1
0.232467505231805 1
0.0544277834574822 1
0.315486910567406 1
0.0229952447063133 1
0.418134989018459 0
0.0748158822795585 1
0.133276145110813 1
0.325769858635195 1
0.233551079021074 1
0.48291674634273 0
-0.0662503147274047 0
0.12988567940932 1
0.220562306017734 1
-0.0207979517181811 0
0.102497960201406 1
0.278968398722493 1
0.0646764477328245 1
0.202230868486614 1
-0.0102568446442626 0
0.0427189100154693 1
0.295032950500427 1
0.19687153047261 1
0.20899044456571 1
-0.00956990846029856 0
0.134444937236621 1
0.136941280429273 1
0.21660506764532 1
0.14949627786888 1
0.327843223276631 1
0.0694566063669761 1
0.0954512250660854 1
0.375640951245862 1
0.113886662435456 1
0.105265875873155 1
0.217496530663252 1
0.155161767128377 1
0.27089823662305 1
0.123354697368179 1
0.0970843973299712 1
0.127617660413565 1
-0.0378832845426508 0
0.190150390050435 1
0.416951331353153 0
0.196929551757173 1
0.175114088709062 1
0.145798161500782 1
0.482770312845024 0
-0.0247028778703611 0
0.0612127622636372 1
-0.0456176607791609 0
0.149277427121564 1
0.171471116912943 1
0.16944378844591 1
0.155713850869132 1
0.276028401645466 1
0.228017897165147 1
0.253788754579429 1
0.482417753342378 0
0.368644414322617 1
0.377701663549497 1
0.581345702071833 0
0.182513950001396 1
0.0748332365592219 1
0.249873084292774 1
0.0880302975430252 1
0.177839048686048 1
0.223731522158128 1
0.1546803498328 1
0.206108937591697 1
-0.16276754420137 0
0.0808848947910134 1
0.26592063848772 1
0.283486960449721 1
0.0955311084644085 1
0.171380410181593 1
0.216447092284452 1
0.253681217452068 1
0.146040313252191 1
0.292223842478323 1
0.0883900636627824 1
0.254299195913486 1
0.170910299219646 1
0.170460907615047 1
0.0813977660349416 1
0.343174244064977 1
0.307959084331943 1
0.145485878975189 1
0.349279807097763 1
0.334658419820298 1
0.210771881685727 1
0.225752516803085 1
0.0864420570104837 1
0.087469277532964 1
0.266956424428809 1
0.175663008189066 1
0.32224186719961 1
-0.0433892072752014 0
0.146163252327966 1
0.221230061866254 1
0.202329998521144 1
0.177086892137269 1
0.525996161747498 0
0.203829028516109 1
0.138347278847782 1
0.389345013516423 1
0.411169837343242 1
0.0703148146856021 1
0.18212985287691 1
0.202057200078449 1
0.14125864656058 1
0.441987777220563 1
0.353842503351802 1
0.173180482532315 1
0.279080839091661 1
0.0518038788729139 1
0.195649978583773 1
0.274317561416043 1
0.182783711420554 1
0.357027560100869 1
0.360616168694675 1
0.175357809522685 1
0.215444955100502 1
0.271831463394128 1
0.167921767655437 1
0.00848216263861499 0
0.199876655478897 1
0.204064149070218 1
0.31484860113241 1
-0.0398975886647877 0
0.117616119493556 1
0.201619009208771 1
0.055780657740351 1
0.23824353225198 1
0.122041529339587 1
0.274763152121659 1
0.174150631479212 1
0.192785333196624 1
0.41730780967713 0
-0.0237598492417502 0
0.152895969216465 1
0.352771584189304 1
0.0647258739701468 1
0.0186718345921418 1
0.256689230290054 1
0.23199063172043 1
0.0705349611861336 1
0.264314030578189 1
0.179659271617555 1
0.140097691274831 1
0.527035893870532 0
0.35247471631072 1
0.330963681041657 1
0.134140300488938 1
0.0503980815266024 1
0.0923141787334278 1
0.176459626809414 1
0.0710496760846305 1
0.403031444905416 0
0.4159631785524 1
0.33161662595574 1
0.300715723047999 1
0.31952002308982 1
0.255737168898699 1
0.222051278762027 1
0.202948546233956 1
0.21787530669423 1
0.288636490493704 1
0.239001471943821 1
0.0291228106880702 1
0.226675659563058 1
0.353016555486025 1
-0.0773450844469171 0
0.211555145408389 1
0.0445804009679385 1
0.0975847566552741 1
0.204546302881497 1
0.161360891423429 1
0.096427394207642 1
0.3045341128047 1
0.242370072091122 1
0.297638503127331 1
0.0779715751420539 1
0.188393837715824 1
0.263101913222897 1
0.132536191348592 1
0.119401092870791 1
0.196605514395523 1
0.0531674646050055 1
0.244624581661598 1
0.206289914563651 1
0.125262856066367 1
0.395340573439642 1
0.195777075941873 1
0.0784071403348519 1
0.20537662108482 1
0.321822184677863 1
0.171546562511406 1
0.204192179080912 1
-0.0404475099101308 0
0.173940526874206 1
0.14622400891991 1
0.090705441964357 1
0.406419757001337 1
0.213354803418532 1
0.276330616450726 1
0.286383950135906 1
0.231027294928221 1
0.155073139987974 1
0.00345992063330808 0
0.279895253536892 1
0.191528743757016 1
0.0967773807031334 1
0.333843484443118 1
0.289652923610723 1
0.201793343124391 1
0.135184366316481 1
0.197074290725621 1
0.12796223893689 1
0.0998236076781619 1
0.1138052103414 1
0.0977200789938615 1
0.05301149874961 1
0.376142494789343 1
0.152333499017645 1
0.216524610344849 1
0.254365102217651 1
0.189145150025761 1
0.220515948407888 1
0.142060357579873 1
0.340258809503368 1
0.199517321361498 1
0.154019180801146 1
0.21819435001471 1
0.163085662308793 1
0.184111191775667 1
0.361075906946324 1
0.0688863417098137 1
0.395481771739068 1
0.0776780108947198 1
0.318938652153094 1
0.166687568879594 1
0.0963027045524194 1
0.320856229000663 1
0.0462254110909695 1
0.411374912346992 0
0.182562220151005 1
0.391123242600683 0
0.076720288597391 1
0.0606804692706882 1
0.11664246578138 1
0.384417749860134 1
0.160451295280346 1
0.441660660005257 0
0.379285234822931 1
0.198386357792209 1
-0.0585730031450821 0
0.36753640386252 1
0.351213416283268 1
0.264703413938396 1
0.362578309736043 1
0.124727414041498 1
0.332300882418592 1
0.332066686725852 1
0.105760123540451 1
0.129785498767936 1
0.163806260934478 1
0.318434573118268 1
0.0343886870187699 1
0.353693341752424 1
-0.0580804863889924 0
0.239461508227907 1
0.141324266519464 1
0.166424377795369 1
0.0558512225865756 1
0.175671549074952 1
0.303566130557171 1
0.30749376708837 1
0.262791536729117 1
0.193059960285301 1
0.0552508284157787 1
0.233115325336559 1
0.0317414545499043 1
0.275160538619379 1
0.23334253500608 1
0.132638831285174 1
0.0581034230471645 1
-0.0812897547985724 0
0.150820109628066 1
0.142936270483703 1
0.263292473709848 1
0.206802099280209 1
0.180875045846917 1
0.210719585131507 1
0.112524994223332 1
0.296864268740746 1
0.122642270041667 1
0.0477952402002027 1
0.16418234482233 1
0.218695373194222 1
0.209508881637286 1
0.0857641258392041 1
0.298265071674137 1
0.292808263640795 1
0.284027432825895 1
0.234786732183025 1
0.132356218152788 1
0.328152728050766 1
0.187002949363974 1
0.186998351123571 1
0.406768520079652 1
0.316390954843782 1
0.0894416131833094 1
0.0636196926549563 1
0.0155122826323009 1
0.157377040124754 1
0.364890086224998 1
0.105890045128845 1
0.292522292442316 1
0.211182443822015 1
0.138872882850987 1
0.304045254778064 1
0.177084718278205 1
0.0912681700282867 1
0.195174891412161 1
0.356566012523964 1
0.203351093350777 1
0.235218155458424 1
0.177650330218831 1
-0.0124646875312558 1
0.294289379848314 1
0.250986462656365 1
0.119599699560046 1
0.182569757229924 1
0.336956290996262 1
0.169736309676994 1
0.340483868017248 1
0.263072342000435 1
0.245459329426172 1
0.265263644670351 1
0.0265852181598629 1
0.192873668082889 1
0.0586730061735784 1
0.211631087247644 1
0.178868024253819 1
0.384844842067625 1
0.121654349475389 1
0.14819790885551 1
0.0816647918145832 1
0.245972498392991 1
0.232687473233849 1
-0.00818559685333742 1
0.313754506857927 1
0.115298487516696 1
0.351244485735148 0
0.292427918701457 1
0.198858479250121 1
0.122074843400841 1
0.142135852457939 1
0.255849955233555 1
0.279940275004238 1
0.279671017254416 1
0.105428665402955 1
0.105133886617509 1
0.328782811931363 1
0.136388080294737 1
0.115130128368426 1
0.306859303000891 1
0.306619162565782 1
0.329383565912353 1
-0.110137862778197 0
0.145737714353241 1
0.16114337555031 1
0.343006936955494 1
0.159979329653583 1
0.173962658704251 1
0.294792786030474 1
-0.0180905797963527 1
0.108716223149645 1
0.286981751375753 1
0.277247475251065 1
-0.0386427440148603 0
0.196933929637113 1
0.31931902339735 1
0.145381411768058 1
0.649908220006431 0
0.205246206805832 1
0.0908795797943559 1
0.0142369862855031 1
0.31995588077507 1
0.280148547603096 1
0.215081406995261 1
0.195000279690699 1
0.295584260134768 1
0.120160251609602 1
0.0660349212909038 1
-0.029218921807375 0
0.145854705115652 1
0.14793709909842 1
0.318452943557707 1
0.0725497589783119 1
0.0923429567493026 1
0.421181141882249 1
0.258457251219915 1
0.155872064533059 1
0.354754054641284 1
0.136988646833335 1
0.335442126558754 1
0.252264456331311 1
0.117573954254577 1
0.177228167847892 1
0.269581125760245 1
0.261147563236508 1
0.356227126014065 1
0.357591914577495 1
0.276199702681938 1
0.241728645012965 1
0.128849402238224 1
0.161962631456213 1
0.248584563001442 1
0.249627318346648 1
0.273289743419378 1
0.240144068709521 1
0.245042368763378 1
0.104904382675062 1
0.107427408878758 1
0.367024777812402 1
0.203371503819832 1
0.144048878608708 1
0.272639013176855 1
0.113376052835914 1
0.160573238621241 1
0.223062637783799 1
0.387228370349142 1
0.326329124098199 1
0.430614154829065 1
0.23422712687238 1
0.25868605735866 1
0.332219744473645 1
0.0742942615810355 1
-0.0612126925359616 0
0.224127249155931 1
0.137601898807333 1
0.117252885035342 1
0.135102827321769 1
0.103509232124483 1
0.321427897342676 1
0.188556388829036 1
0.0790760099943131 1
-0.0983013753212033 0
0.0829428390779215 1
0.0538906510285385 1
0.191037881687333 1
0.203733226033555 1
0.132200193050301 1
0.227992485638194 1
0.174015369901871 1
0.154426912815852 1
0.206377325910449 1
0.119478720545315 1
0.257037822488979 1
0.0421280628491039 1
0.100591320425305 1
0.0539232645845737 1
-0.00976375052739104 0
0.198755773857654 1
0.249329738516049 1
0.0385122527874108 1
0.152940423864635 1
0.322079074122355 1
0.318614459962146 1
0.0345731268578914 1
0.133521144276472 1
0.186821616299993 1
0.264594987923153 1
0.30448857836017 1
0.130573211623194 1
0.150235924239549 1
0.195451848480206 1
0.300132112425626 1
0.321111288738225 1
0.029521362881301 1
0.148108760660689 1
0.145187041578211 1
0.18596946540084 1
0.24368983805967 1
0.394618042310694 1
0.258875032191122 1
0.0642105472809311 1
0.063643138924335 1
0.362632490973203 1
0.117967361042879 1
0.19645273672751 1
0.302530589355119 1
0.280247450033548 1
0.168745083754545 1
-0.0146372636482151 1
0.275270112817102 1
0.193890385791194 1
0.203926063029502 1
0.505377360707952 0
0.381909419083396 1
0.286514723459593 1
0.286906729458646 1
0.499855185501876 0
0.175366278727612 1
0.126386749111583 1
0.229567294025293 1
0.141878578053363 1
0.360520207785397 1
0.235579805000035 1
-0.080687559868167 1
0.166443780548363 1
0.217932946878425 1
0.397047710102654 0
0.197758968311623 1
0.223953834986962 1
0.0618001779285353 1
0.321909472825957 1
